# Supplementary material for: Noncanonical roles of chemokine regions in CCR9 activation revealed by structural modeling and mutational mapping
Source: Nat Commun. 2025 Aug 18;16:7695. doi: 10.1038/s41467-025-62321-9 (PMC12361432; doi:10.1038/s41467-025-62321-9)
Supplement: Supplementary file 5 — Supplementary Data 3 [file 41467_2025_62321_MOESM5_ESM.zip › CCR9_CCL25_03_rnk4.pdb]

ATOM      1  N   GLU A  20      -4.733  -5.051  58.371  1.00 50.04           N
ATOM      2  CA  GLU A  20      -4.489  -6.093  57.388  1.00 50.04           C
ATOM      3  C   GLU A  20      -4.774  -7.470  57.993  1.00 50.04           C
ATOM      4  O   GLU A  20      -3.895  -8.080  58.598  1.00 50.04           O
ATOM      5  HA  GLU A  20      -5.188  -5.894  56.576  1.00 50.04           H
ATOM      6  CB  GLU A  20      -3.059  -6.016  56.850  1.00 50.04           C
ATOM      7 1HB  GLU A  20      -2.385  -5.695  57.645  1.00 50.04           H
ATOM      8 2HB  GLU A  20      -2.780  -6.973  56.409  1.00 50.04           H
ATOM      9  CG  GLU A  20      -2.949  -4.978  55.732  1.00 50.04           C
ATOM     10 1HG  GLU A  20      -3.855  -4.993  55.127  1.00 50.04           H
ATOM     11 2HG  GLU A  20      -2.870  -3.980  56.164  1.00 50.04           H
ATOM     12  CD  GLU A  20      -1.733  -5.254  54.846  1.00 50.04           C
ATOM     13  OE1 GLU A  20      -1.801  -4.878  53.655  1.00 50.04           O
ATOM     14  OE2 GLU A  20      -0.762  -5.834  55.378  1.00 50.04           O
ATOM     15  HN  GLU A  20      -5.059  -5.375  59.259  1.00 50.04           H
ATOM     16  N   SER A  21      -6.007  -7.918  57.807  1.00 58.35           N
ATOM     17  CA  SER A  21      -6.373  -9.276  58.175  1.00 58.35           C
ATOM     18  C   SER A  21      -5.494 -10.277  57.422  1.00 58.35           C
ATOM     19  O   SER A  21      -5.125 -10.043  56.272  1.00 58.35           O
ATOM     20  HA  SER A  21      -6.195  -9.342  59.248  1.00 58.35           H
ATOM     21  CB  SER A  21      -7.851  -9.545  57.886  1.00 58.35           C
ATOM     22 1HB  SER A  21      -8.105 -10.555  58.208  1.00 58.35           H
ATOM     23 2HB  SER A  21      -8.465  -8.860  58.470  1.00 58.35           H
ATOM     24  OG  SER A  21      -8.160  -9.398  56.502  1.00 58.35           O
ATOM     25  HG  SER A  21      -8.339 -10.293  56.094  1.00 58.35           H
ATOM     26  HN  SER A  21      -6.747  -7.373  57.414  1.00 58.35           H
ATOM     27  N   THR A  22      -5.183 -11.371  58.102  1.00 59.45           N
ATOM     28  CA  THR A  22      -4.368 -12.416  57.506  1.00 59.45           C
ATOM     29  C   THR A  22      -4.959 -12.853  56.164  1.00 59.45           C
ATOM     30  O   THR A  22      -4.226 -13.241  55.256  1.00 59.45           O
ATOM     31  HA  THR A  22      -3.379 -12.006  57.301  1.00 59.45           H
ATOM     32  CB  THR A  22      -4.249 -13.557  58.518  1.00 59.45           C
ATOM     33  HB  THR A  22      -3.998 -14.494  58.020  1.00 59.45           H
ATOM     34  OG1 THR A  22      -5.496 -13.542  59.207  1.00 59.45           O
ATOM     35  HG1 THR A  22      -6.195 -14.002  58.659  1.00 59.45           H
ATOM     36  CG2 THR A  22      -3.217 -13.267  59.609  1.00 59.45           C
ATOM     37 1HG2 THR A  22      -3.505 -12.366  60.151  1.00 59.45           H
ATOM     38 2HG2 THR A  22      -2.238 -13.119  59.153  1.00 59.45           H
ATOM     39 3HG2 THR A  22      -3.172 -14.108  60.300  1.00 59.45           H
ATOM     40  HN  THR A  22      -5.478 -11.548  59.041  1.00 59.45           H
ATOM     41  N   SER A  23      -6.279 -12.776  56.082  1.00 62.33           N
ATOM     42  CA  SER A  23      -6.975 -13.136  54.858  1.00 62.33           C
ATOM     43  C   SER A  23      -6.520 -12.231  53.711  1.00 62.33           C
ATOM     44  O   SER A  23      -6.344 -12.692  52.584  1.00 62.33           O
ATOM     45  HA  SER A  23      -6.696 -14.172  54.662  1.00 62.33           H
ATOM     46  CB  SER A  23      -8.491 -13.043  55.039  1.00 62.33           C
ATOM     47 1HB  SER A  23      -8.987 -13.421  54.145  1.00 62.33           H
ATOM     48 2HB  SER A  23      -8.798 -13.681  55.867  1.00 62.33           H
ATOM     49  OG  SER A  23      -8.918 -11.706  55.287  1.00 62.33           O
ATOM     50  HG  SER A  23      -9.916 -11.654  55.253  1.00 62.33           H
ATOM     51  HN  SER A  23      -6.870 -12.474  56.830  1.00 62.33           H
ATOM     52  N   SER A  24      -6.343 -10.959  54.038  1.00 67.76           N
ATOM     53  CA  SER A  24      -5.941  -9.980  53.043  1.00 67.76           C
ATOM     54  C   SER A  24      -4.568 -10.347  52.474  1.00 67.76           C
ATOM     55  O   SER A  24      -4.310 -10.143  51.289  1.00 67.76           O
ATOM     56  HA  SER A  24      -6.703 -10.029  52.265  1.00 67.76           H
ATOM     57  CB  SER A  24      -5.909  -8.571  53.638  1.00 67.76           C
ATOM     58 1HB  SER A  24      -6.914  -8.149  53.624  1.00 67.76           H
ATOM     59 2HB  SER A  24      -5.601  -8.625  54.682  1.00 67.76           H
ATOM     60  OG  SER A  24      -5.024  -7.710  52.926  1.00 67.76           O
ATOM     61  HG  SER A  24      -4.957  -6.828  53.392  1.00 67.76           H
ATOM     62  HN  SER A  24      -6.470 -10.596  54.961  1.00 67.76           H
ATOM     63  N   MET A  25      -3.725 -10.880  53.345  1.00 64.54           N
ATOM     64  CA  MET A  25      -2.379 -11.259  52.949  1.00 64.54           C
ATOM     65  C   MET A  25      -2.398 -12.521  52.085  1.00 64.54           C
ATOM     66  O   MET A  25      -1.660 -12.618  51.106  1.00 64.54           O
ATOM     67  HA  MET A  25      -1.997 -10.419  52.370  1.00 64.54           H
ATOM     68  CB  MET A  25      -1.530 -11.507  54.197  1.00 64.54           C
ATOM     69 1HB  MET A  25      -1.745 -10.744  54.945  1.00 64.54           H
ATOM     70 2HB  MET A  25      -1.796 -12.469  54.637  1.00 64.54           H
ATOM     71  CG  MET A  25      -0.038 -11.490  53.858  1.00 64.54           C
ATOM     72 1HG  MET A  25       0.492 -12.213  54.477  1.00 64.54           H
ATOM     73 2HG  MET A  25       0.110 -11.790  52.820  1.00 64.54           H
ATOM     74  SD  MET A  25       0.629  -9.856  54.121  1.00 64.54           S
ATOM     75  CE  MET A  25       2.358 -10.255  54.317  1.00 64.54           C
ATOM     76 1HE  MET A  25       2.482 -10.926  55.167  1.00 64.54           H
ATOM     77 2HE  MET A  25       2.723 -10.742  53.413  1.00 64.54           H
ATOM     78 3HE  MET A  25       2.925  -9.340  54.491  1.00 64.54           H
ATOM     79  HN  MET A  25      -3.948 -11.054  54.305  1.00 64.54           H
ATOM     80  N   GLU A  26      -3.249 -13.457  52.478  1.00 58.73           N
ATOM     81  CA  GLU A  26      -3.381 -14.705  51.745  1.00 58.73           C
ATOM     82  C   GLU A  26      -3.930 -14.440  50.341  1.00 58.73           C
ATOM     83  O   GLU A  26      -3.471 -15.037  49.369  1.00 58.73           O
ATOM     84  HA  GLU A  26      -2.371 -15.109  51.677  1.00 58.73           H
ATOM     85  CB  GLU A  26      -4.268 -15.695  52.502  1.00 58.73           C
ATOM     86 1HB  GLU A  26      -5.120 -15.169  52.934  1.00 58.73           H
ATOM     87 2HB  GLU A  26      -4.557 -16.511  51.840  1.00 58.73           H
ATOM     88  CG  GLU A  26      -3.508 -16.333  53.667  1.00 58.73           C
ATOM     89 1HG  GLU A  26      -2.603 -16.813  53.295  1.00 58.73           H
ATOM     90 2HG  GLU A  26      -3.193 -15.559  54.367  1.00 58.73           H
ATOM     91  CD  GLU A  26      -4.378 -17.362  54.391  1.00 58.73           C
ATOM     92  OE1 GLU A  26      -3.784 -18.257  55.031  1.00 58.73           O
ATOM     93  OE2 GLU A  26      -5.616 -17.231  54.289  1.00 58.73           O
ATOM     94  HN  GLU A  26      -3.841 -13.374  53.280  1.00 58.73           H
ATOM     95  N   ASP A  27      -4.904 -13.544  50.281  1.00 65.67           N
ATOM     96  CA  ASP A  27      -5.563 -13.239  49.022  1.00 65.67           C
ATOM     97  C   ASP A  27      -4.525 -12.735  48.017  1.00 65.67           C
ATOM     98  O   ASP A  27      -4.596 -13.057  46.832  1.00 65.67           O
ATOM     99  HA  ASP A  27      -6.028 -14.173  48.708  1.00 65.67           H
ATOM    100  CB  ASP A  27      -6.616 -12.144  49.203  1.00 65.67           C
ATOM    101 1HB  ASP A  27      -6.206 -11.337  49.810  1.00 65.67           H
ATOM    102 2HB  ASP A  27      -6.871 -11.716  48.233  1.00 65.67           H
ATOM    103  CG  ASP A  27      -7.877 -12.700  49.868  1.00 65.67           C
ATOM    104  OD1 ASP A  27      -8.063 -13.934  49.789  1.00 65.67           O
ATOM    105  OD2 ASP A  27      -8.625 -11.879  50.440  1.00 65.67           O
ATOM    106  HN  ASP A  27      -5.243 -13.032  51.070  1.00 65.67           H
ATOM    107  N   TYR A  28      -3.585 -11.954  48.527  1.00 64.95           N
ATOM    108  CA  TYR A  28      -2.551 -11.378  47.684  1.00 64.95           C
ATOM    109  C   TYR A  28      -1.548 -12.445  47.240  1.00 64.95           C
ATOM    110  O   TYR A  28      -1.067 -12.418  46.108  1.00 64.95           O
ATOM    111  HA  TYR A  28      -3.033 -10.954  46.803  1.00 64.95           H
ATOM    112  CB  TYR A  28      -1.828 -10.344  48.549  1.00 64.95           C
ATOM    113 1HB  TYR A  28      -2.555  -9.617  48.911  1.00 64.95           H
ATOM    114 2HB  TYR A  28      -1.413 -10.843  49.424  1.00 64.95           H
ATOM    115  CG  TYR A  28      -0.704  -9.601  47.823  1.00 64.95           C
ATOM    116  CD1 TYR A  28       0.596 -10.053  47.920  1.00 64.95           C
ATOM    117  HD1 TYR A  28       0.822 -10.939  48.513  1.00 64.95           H
ATOM    118  CD2 TYR A  28      -0.991  -8.480  47.072  1.00 64.95           C
ATOM    119  HD2 TYR A  28      -2.018  -8.123  46.996  1.00 64.95           H
ATOM    120  CE1 TYR A  28       1.654  -9.355  47.237  1.00 64.95           C
ATOM    121  HE1 TYR A  28       2.685  -9.701  47.305  1.00 64.95           H
ATOM    122  CE2 TYR A  28       0.067  -7.781  46.389  1.00 64.95           C
ATOM    123  HE2 TYR A  28      -0.146  -6.894  45.792  1.00 64.95           H
ATOM    124  CZ  TYR A  28       1.337  -8.253  46.505  1.00 64.95           C
ATOM    125  OH  TYR A  28       2.336  -7.593  45.860  1.00 64.95           O
ATOM    126  HH  TYR A  28       3.180  -8.128  45.900  1.00 64.95           H
ATOM    127  HN  TYR A  28      -3.522 -11.713  49.496  1.00 64.95           H
ATOM    128  N   VAL A  29      -1.262 -13.359  48.155  1.00 66.08           N
ATOM    129  CA  VAL A  29      -0.261 -14.383  47.903  1.00 66.08           C
ATOM    130  C   VAL A  29      -0.829 -15.415  46.928  1.00 66.08           C
ATOM    131  O   VAL A  29      -0.115 -15.910  46.057  1.00 66.08           O
ATOM    132  HA  VAL A  29       0.597 -13.897  47.440  1.00 66.08           H
ATOM    133  CB  VAL A  29       0.200 -15.000  49.225  1.00 66.08           C
ATOM    134  HB  VAL A  29      -0.686 -15.324  49.771  1.00 66.08           H
ATOM    135  CG1 VAL A  29       1.077 -16.229  48.979  1.00 66.08           C
ATOM    136 1HG1 VAL A  29       0.509 -16.976  48.425  1.00 66.08           H
ATOM    137 2HG1 VAL A  29       1.956 -15.939  48.403  1.00 66.08           H
ATOM    138 3HG1 VAL A  29       1.391 -16.648  49.935  1.00 66.08           H
ATOM    139  CG2 VAL A  29       0.931 -13.968  50.086  1.00 66.08           C
ATOM    140 1HG2 VAL A  29       1.805 -13.599  49.549  1.00 66.08           H
ATOM    141 2HG2 VAL A  29       0.261 -13.136  50.304  1.00 66.08           H
ATOM    142 3HG2 VAL A  29       1.248 -14.433  51.020  1.00 66.08           H
ATOM    143  HN  VAL A  29      -1.699 -13.408  49.053  1.00 66.08           H
ATOM    144  N   ASN A  30      -2.109 -15.710  47.106  1.00 60.61           N
ATOM    145  CA  ASN A  30      -2.746 -16.768  46.341  1.00 60.61           C
ATOM    146  C   ASN A  30      -3.214 -16.209  44.996  1.00 60.61           C
ATOM    147  O   ASN A  30      -3.662 -16.959  44.130  1.00 60.61           O
ATOM    148  HA  ASN A  30      -1.984 -17.540  46.230  1.00 60.61           H
ATOM    149  CB  ASN A  30      -3.970 -17.318  47.076  1.00 60.61           C
ATOM    150 1HB  ASN A  30      -4.618 -16.494  47.378  1.00 60.61           H
ATOM    151 2HB  ASN A  30      -4.551 -17.948  46.402  1.00 60.61           H
ATOM    152  CG  ASN A  30      -3.554 -18.125  48.307  1.00 60.61           C
ATOM    153  OD1 ASN A  30      -2.461 -18.659  48.391  1.00 60.61           O
ATOM    154  ND2 ASN A  30      -4.485 -18.183  49.256  1.00 60.61           N
ATOM    155 1HD2 ASN A  30      -5.363 -17.722  49.124  1.00 60.61           H
ATOM    156 2HD2 ASN A  30      -4.307 -18.689  50.100  1.00 60.61           H
ATOM    157  HN  ASN A  30      -2.705 -15.240  47.756  1.00 60.61           H
ATOM    158  N   PHE A  31      -3.093 -14.896  44.863  1.00 67.20           N
ATOM    159  CA  PHE A  31      -3.469 -14.232  43.626  1.00 67.20           C
ATOM    160  C   PHE A  31      -2.605 -14.714  42.460  1.00 67.20           C
ATOM    161  O   PHE A  31      -1.377 -14.676  42.535  1.00 67.20           O
ATOM    162  HA  PHE A  31      -4.512 -14.480  43.430  1.00 67.20           H
ATOM    163  CB  PHE A  31      -3.235 -12.734  43.834  1.00 67.20           C
ATOM    164 1HB  PHE A  31      -3.726 -12.425  44.757  1.00 67.20           H
ATOM    165 2HB  PHE A  31      -2.168 -12.559  43.967  1.00 67.20           H
ATOM    166  CG  PHE A  31      -3.742 -11.860  42.686  1.00 67.20           C
ATOM    167  CD1 PHE A  31      -2.873 -11.402  41.745  1.00 67.20           C
ATOM    168  HD1 PHE A  31      -1.815 -11.658  41.810  1.00 67.20           H
ATOM    169  CD2 PHE A  31      -5.061 -11.541  42.605  1.00 67.20           C
ATOM    170  HD2 PHE A  31      -5.758 -11.908  43.358  1.00 67.20           H
ATOM    171  CE1 PHE A  31      -3.343 -10.590  40.679  1.00 67.20           C
ATOM    172  HE1 PHE A  31      -2.646 -10.223  39.926  1.00 67.20           H
ATOM    173  CE2 PHE A  31      -5.532 -10.730  41.538  1.00 67.20           C
ATOM    174  HE2 PHE A  31      -6.589 -10.474  41.474  1.00 67.20           H
ATOM    175  CZ  PHE A  31      -4.662 -10.271  40.598  1.00 67.20           C
ATOM    176  HZ  PHE A  31      -5.023  -9.648  39.780  1.00 67.20           H
ATOM    177  HN  PHE A  31      -2.747 -14.291  45.579  1.00 67.20           H
ATOM    178  N   ASN A  32      -3.279 -15.157  41.409  1.00 60.91           N
ATOM    179  CA  ASN A  32      -2.587 -15.655  40.232  1.00 60.91           C
ATOM    180  C   ASN A  32      -2.138 -14.473  39.371  1.00 60.91           C
ATOM    181  O   ASN A  32      -2.912 -13.956  38.567  1.00 60.91           O
ATOM    182  HA  ASN A  32      -1.747 -16.234  40.617  1.00 60.91           H
ATOM    183  CB  ASN A  32      -3.507 -16.535  39.383  1.00 60.91           C
ATOM    184 1HB  ASN A  32      -4.044 -17.232  40.026  1.00 60.91           H
ATOM    185 2HB  ASN A  32      -4.256 -15.914  38.890  1.00 60.91           H
ATOM    186  CG  ASN A  32      -2.709 -17.311  38.334  1.00 60.91           C
ATOM    187  OD1 ASN A  32      -1.498 -17.207  38.236  1.00 60.91           O
ATOM    188  ND2 ASN A  32      -3.454 -18.093  37.558  1.00 60.91           N
ATOM    189 1HD2 ASN A  32      -4.444 -18.133  37.691  1.00 60.91           H
ATOM    190 2HD2 ASN A  32      -3.024 -18.642  36.841  1.00 60.91           H
ATOM    191  HN  ASN A  32      -4.277 -15.179  41.353  1.00 60.91           H
ATOM    192  N   PHE A  33      -0.888 -14.078  39.570  1.00 63.48           N
ATOM    193  CA  PHE A  33      -0.293 -13.038  38.750  1.00 63.48           C
ATOM    194  C   PHE A  33       0.159 -13.596  37.399  1.00 63.48           C
ATOM    195  O   PHE A  33       1.342 -13.543  37.065  1.00 63.48           O
ATOM    196  HA  PHE A  33      -1.056 -12.276  38.589  1.00 63.48           H
ATOM    197  CB  PHE A  33       0.930 -12.516  39.507  1.00 63.48           C
ATOM    198 1HB  PHE A  33       1.578 -13.357  39.753  1.00 63.48           H
ATOM    199 2HB  PHE A  33       1.498 -11.857  38.850  1.00 63.48           H
ATOM    200  CG  PHE A  33       0.589 -11.759  40.793  1.00 63.48           C
ATOM    201  CD1 PHE A  33       0.285 -10.435  40.742  1.00 63.48           C
ATOM    202  HD1 PHE A  33       0.283  -9.912  39.785  1.00 63.48           H
ATOM    203  CD2 PHE A  33       0.592 -12.411  41.986  1.00 63.48           C
ATOM    204  HD2 PHE A  33       0.836 -13.473  42.027  1.00 63.48           H
ATOM    205  CE1 PHE A  33      -0.032  -9.733  41.935  1.00 63.48           C
ATOM    206  HE1 PHE A  33      -0.276  -8.671  41.894  1.00 63.48           H
ATOM    207  CE2 PHE A  33       0.275 -11.709  43.179  1.00 63.48           C
ATOM    208  HE2 PHE A  33       0.277 -12.232  44.136  1.00 63.48           H
ATOM    209  CZ  PHE A  33      -0.029 -10.385  43.129  1.00 63.48           C
ATOM    210  HZ  PHE A  33      -0.272  -9.846  44.044  1.00 63.48           H
ATOM    211  HN  PHE A  33      -0.288 -14.456  40.275  1.00 63.48           H
ATOM    212  N   THR A  34      -0.807 -14.119  36.657  1.00 62.46           N
ATOM    213  CA  THR A  34      -0.621 -14.339  35.233  1.00 62.46           C
ATOM    214  C   THR A  34      -0.238 -13.031  34.537  1.00 62.46           C
ATOM    215  O   THR A  34      -0.907 -12.013  34.709  1.00 62.46           O
ATOM    216  HA  THR A  34       0.211 -15.029  35.098  1.00 62.46           H
ATOM    217  CB  THR A  34      -1.902 -14.969  34.681  1.00 62.46           C
ATOM    218  HB  THR A  34      -1.934 -14.896  33.594  1.00 62.46           H
ATOM    219  OG1 THR A  34      -2.948 -14.293  35.374  1.00 62.46           O
ATOM    220  HG1 THR A  34      -2.904 -13.312  35.187  1.00 62.46           H
ATOM    221  CG2 THR A  34      -2.062 -16.431  35.100  1.00 62.46           C
ATOM    222 1HG2 THR A  34      -2.098 -16.497  36.187  1.00 62.46           H
ATOM    223 2HG2 THR A  34      -1.216 -17.010  34.728  1.00 62.46           H
ATOM    224 3HG2 THR A  34      -2.987 -16.830  34.681  1.00 62.46           H
ATOM    225  HN  THR A  34      -1.701 -14.389  37.014  1.00 62.46           H
ATOM    226  N   ASP A  35       0.837 -13.102  33.765  1.00 66.70           N
ATOM    227  CA  ASP A  35       1.407 -11.907  33.166  1.00 66.70           C
ATOM    228  C   ASP A  35       0.678 -11.601  31.856  1.00 66.70           C
ATOM    229  O   ASP A  35       1.117 -12.018  30.785  1.00 66.70           O
ATOM    230  HA  ASP A  35       1.275 -11.122  33.911  1.00 66.70           H
ATOM    231  CB  ASP A  35       2.890 -12.106  32.846  1.00 66.70           C
ATOM    232 1HB  ASP A  35       3.331 -12.800  33.563  1.00 66.70           H
ATOM    233 2HB  ASP A  35       2.996 -12.557  31.860  1.00 66.70           H
ATOM    234  CG  ASP A  35       3.644 -10.775  32.888  1.00 66.70           C
ATOM    235  OD1 ASP A  35       2.977  -9.754  33.162  1.00 66.70           O
ATOM    236  OD2 ASP A  35       4.869 -10.809  32.646  1.00 66.70           O
ATOM    237  HN  ASP A  35       1.314 -13.953  33.548  1.00 66.70           H
ATOM    238  N   PHE A  36      -0.422 -10.874  31.985  1.00 80.58           N
ATOM    239  CA  PHE A  36      -1.178 -10.448  30.819  1.00 80.58           C
ATOM    240  C   PHE A  36      -0.557  -9.200  30.189  1.00 80.58           C
ATOM    241  O   PHE A  36      -0.949  -8.791  29.097  1.00 80.58           O
ATOM    242  HA  PHE A  36      -1.153 -11.267  30.100  1.00 80.58           H
ATOM    243  CB  PHE A  36      -2.591 -10.113  31.301  1.00 80.58           C
ATOM    244 1HB  PHE A  36      -2.524  -9.419  32.139  1.00 80.58           H
ATOM    245 2HB  PHE A  36      -3.124  -9.597  30.502  1.00 80.58           H
ATOM    246  CG  PHE A  36      -3.407 -11.333  31.733  1.00 80.58           C
ATOM    247  CD1 PHE A  36      -3.427 -12.448  30.954  1.00 80.58           C
ATOM    248  HD1 PHE A  36      -2.862 -12.472  30.023  1.00 80.58           H
ATOM    249  CD2 PHE A  36      -4.113 -11.303  32.895  1.00 80.58           C
ATOM    250  HD2 PHE A  36      -4.097 -10.409  33.519  1.00 80.58           H
ATOM    251  CE1 PHE A  36      -4.185 -13.580  31.355  1.00 80.58           C
ATOM    252  HE1 PHE A  36      -4.201 -14.474  30.731  1.00 80.58           H
ATOM    253  CE2 PHE A  36      -4.870 -12.435  33.296  1.00 80.58           C
ATOM    254  HE2 PHE A  36      -5.436 -12.411  34.227  1.00 80.58           H
ATOM    255  CZ  PHE A  36      -4.890 -13.550  32.517  1.00 80.58           C
ATOM    256  HZ  PHE A  36      -5.472 -14.419  32.825  1.00 80.58           H
ATOM    257  HN  PHE A  36      -0.797 -10.578  32.863  1.00 80.58           H
ATOM    258  N   TYR A  37       0.401  -8.629  30.905  1.00 85.67           N
ATOM    259  CA  TYR A  37       1.159  -7.507  30.379  1.00 85.67           C
ATOM    260  C   TYR A  37       2.348  -7.991  29.546  1.00 85.67           C
ATOM    261  O   TYR A  37       3.308  -8.537  30.086  1.00 85.67           O
ATOM    262  HA  TYR A  37       0.496  -6.920  29.744  1.00 85.67           H
ATOM    263  CB  TYR A  37       1.683  -6.744  31.597  1.00 85.67           C
ATOM    264 1HB  TYR A  37       0.852  -6.546  32.274  1.00 85.67           H
ATOM    265 2HB  TYR A  37       2.388  -7.378  32.135  1.00 85.67           H
ATOM    266  CG  TYR A  37       2.369  -5.420  31.255  1.00 85.67           C
ATOM    267  CD1 TYR A  37       3.745  -5.358  31.169  1.00 85.67           C
ATOM    268  HD1 TYR A  37       4.343  -6.252  31.346  1.00 85.67           H
ATOM    269  CD2 TYR A  37       1.612  -4.288  31.031  1.00 85.67           C
ATOM    270  HD2 TYR A  37       0.525  -4.337  31.099  1.00 85.67           H
ATOM    271  CE1 TYR A  37       4.391  -4.112  30.847  1.00 85.67           C
ATOM    272  HE1 TYR A  37       5.477  -4.049  30.776  1.00 85.67           H
ATOM    273  CE2 TYR A  37       2.258  -3.042  30.709  1.00 85.67           C
ATOM    274  HE2 TYR A  37       1.672  -2.140  30.530  1.00 85.67           H
ATOM    275  CZ  TYR A  37       3.616  -3.016  30.633  1.00 85.67           C
ATOM    276  OH  TYR A  37       4.226  -1.839  30.328  1.00 85.67           O
ATOM    277  HH  TYR A  37       3.541  -1.152  30.083  1.00 85.67           H
ATOM    278  HN  TYR A  37       0.660  -8.920  31.825  1.00 85.67           H
ATOM    279  N   CYS A  38       2.244  -7.773  28.243  1.00 88.82           N
ATOM    280  CA  CYS A  38       3.245  -8.277  27.318  1.00 88.82           C
ATOM    281  C   CYS A  38       4.262  -7.164  27.057  1.00 88.82           C
ATOM    282  O   CYS A  38       3.931  -6.146  26.450  1.00 88.82           O
ATOM    283  HA  CYS A  38       3.720  -9.129  27.804  1.00 88.82           H
ATOM    284  CB  CYS A  38       2.612  -8.787  26.022  1.00 88.82           C
ATOM    285 1HB  CYS A  38       1.812  -9.492  26.251  1.00 88.82           H
ATOM    286 2HB  CYS A  38       2.159  -7.958  25.478  1.00 88.82           H
ATOM    287  SG  CYS A  38       3.880  -9.598  24.982  1.00 88.82           S
ATOM    288  HN  CYS A  38       1.496  -7.263  27.819  1.00 88.82           H
ATOM    289  N   GLU A  39       5.479  -7.396  27.527  1.00 80.71           N
ATOM    290  CA  GLU A  39       6.591  -6.525  27.187  1.00 80.71           C
ATOM    291  C   GLU A  39       7.190  -6.932  25.839  1.00 80.71           C
ATOM    292  O   GLU A  39       7.628  -8.068  25.668  1.00 80.71           O
ATOM    293  HA  GLU A  39       6.164  -5.524  27.115  1.00 80.71           H
ATOM    294  CB  GLU A  39       7.655  -6.539  28.286  1.00 80.71           C
ATOM    295 1HB  GLU A  39       8.005  -7.559  28.445  1.00 80.71           H
ATOM    296 2HB  GLU A  39       8.455  -5.843  28.032  1.00 80.71           H
ATOM    297  CG  GLU A  39       7.073  -6.060  29.618  1.00 80.71           C
ATOM    298 1HG  GLU A  39       6.538  -5.122  29.468  1.00 80.71           H
ATOM    299 2HG  GLU A  39       6.348  -6.786  29.985  1.00 80.71           H
ATOM    300  CD  GLU A  39       8.177  -5.863  30.659  1.00 80.71           C
ATOM    301  OE1 GLU A  39       7.880  -5.213  31.685  1.00 80.71           O
ATOM    302  OE2 GLU A  39       9.293  -6.366  30.405  1.00 80.71           O
ATOM    303  HN  GLU A  39       5.709  -8.160  28.130  1.00 80.71           H
ATOM    304  N   LYS A  40       7.191  -5.980  24.916  1.00 86.90           N
ATOM    305  CA  LYS A  40       7.560  -6.272  23.542  1.00 86.90           C
ATOM    306  C   LYS A  40       8.967  -5.735  23.271  1.00 86.90           C
ATOM    307  O   LYS A  40       9.271  -5.314  22.156  1.00 86.90           O
ATOM    308  HA  LYS A  40       7.577  -7.356  23.430  1.00 86.90           H
ATOM    309  CB  LYS A  40       6.501  -5.734  22.577  1.00 86.90           C
ATOM    310 1HB  LYS A  40       6.386  -4.659  22.719  1.00 86.90           H
ATOM    311 2HB  LYS A  40       6.829  -5.886  21.549  1.00 86.90           H
ATOM    312  CG  LYS A  40       5.155  -6.429  22.797  1.00 86.90           C
ATOM    313 1HG  LYS A  40       5.290  -7.510  22.755  1.00 86.90           H
ATOM    314 2HG  LYS A  40       4.778  -6.193  23.792  1.00 86.90           H
ATOM    315  CD  LYS A  40       4.135  -5.996  21.743  1.00 86.90           C
ATOM    316 1HD  LYS A  40       3.962  -4.922  21.819  1.00 86.90           H
ATOM    317 2HD  LYS A  40       4.534  -6.185  20.746  1.00 86.90           H
ATOM    318  CE  LYS A  40       2.812  -6.744  21.919  1.00 86.90           C
ATOM    319 1HE  LYS A  40       2.994  -7.819  21.928  1.00 86.90           H
ATOM    320 2HE  LYS A  40       2.368  -6.488  22.881  1.00 86.90           H
ATOM    321  NZ  LYS A  40       1.874  -6.403  20.827  1.00 86.90           N
ATOM    322 1HZ  LYS A  40       1.025  -6.948  20.928  1.00 86.90           H
ATOM    323 2HZ  LYS A  40       1.649  -5.415  20.871  1.00 86.90           H
ATOM    324 3HZ  LYS A  40       2.305  -6.612  19.933  1.00 86.90           H
ATOM    325  HN  LYS A  40       6.945  -5.028  25.095  1.00 86.90           H
ATOM    326  N   ASN A  41       9.788  -5.766  24.311  1.00 82.09           N
ATOM    327  CA  ASN A  41      11.138  -5.238  24.214  1.00 82.09           C
ATOM    328  C   ASN A  41      11.889  -5.971  23.102  1.00 82.09           C
ATOM    329  O   ASN A  41      12.619  -5.353  22.328  1.00 82.09           O
ATOM    330  HA  ASN A  41      11.015  -4.175  24.005  1.00 82.09           H
ATOM    331  CB  ASN A  41      11.906  -5.447  25.521  1.00 82.09           C
ATOM    332 1HB  ASN A  41      11.811  -6.485  25.841  1.00 82.09           H
ATOM    333 2HB  ASN A  41      12.967  -5.260  25.358  1.00 82.09           H
ATOM    334  CG  ASN A  41      11.382  -4.520  26.620  1.00 82.09           C
ATOM    335  OD1 ASN A  41      10.927  -3.416  26.371  1.00 82.09           O
ATOM    336  ND2 ASN A  41      11.471  -5.029  27.845  1.00 82.09           N
ATOM    337 1HD2 ASN A  41      11.855  -5.942  27.981  1.00 82.09           H
ATOM    338 2HD2 ASN A  41      11.154  -4.498  28.631  1.00 82.09           H
ATOM    339  HN  ASN A  41       9.544  -6.143  25.204  1.00 82.09           H
ATOM    340  N   ASN A  42      11.686  -7.280  23.056  1.00 82.88           N
ATOM    341  CA  ASN A  42      12.382  -8.112  22.090  1.00 82.88           C
ATOM    342  C   ASN A  42      11.954  -7.713  20.677  1.00 82.88           C
ATOM    343  O   ASN A  42      12.768  -7.716  19.754  1.00 82.88           O
ATOM    344  HA  ASN A  42      13.442  -7.935  22.271  1.00 82.88           H
ATOM    345  CB  ASN A  42      12.038  -9.590  22.288  1.00 82.88           C
ATOM    346 1HB  ASN A  42      10.957  -9.724  22.251  1.00 82.88           H
ATOM    347 2HB  ASN A  42      12.460 -10.178  21.473  1.00 82.88           H
ATOM    348  CG  ASN A  42      12.576 -10.104  23.625  1.00 82.88           C
ATOM    349  OD1 ASN A  42      13.346  -9.448  24.308  1.00 82.88           O
ATOM    350  ND2 ASN A  42      12.129 -11.311  23.960  1.00 82.88           N
ATOM    351 1HD2 ASN A  42      11.498 -11.796  23.355  1.00 82.88           H
ATOM    352 2HD2 ASN A  42      12.423 -11.733  24.818  1.00 82.88           H
ATOM    353  HN  ASN A  42      11.059  -7.770  23.663  1.00 82.88           H
ATOM    354  N   VAL A  43      10.679  -7.378  20.551  1.00 89.79           N
ATOM    355  CA  VAL A  43      10.117  -7.042  19.254  1.00 89.79           C
ATOM    356  C   VAL A  43      10.737  -5.733  18.758  1.00 89.79           C
ATOM    357  O   VAL A  43      11.074  -5.609  17.582  1.00 89.79           O
ATOM    358  HA  VAL A  43      10.385  -7.841  18.562  1.00 89.79           H
ATOM    359  CB  VAL A  43       8.591  -6.984  19.343  1.00 89.79           C
ATOM    360  HB  VAL A  43       8.325  -6.172  20.020  1.00 89.79           H
ATOM    361  CG1 VAL A  43       7.973  -6.677  17.977  1.00 89.79           C
ATOM    362 1HG1 VAL A  43       8.339  -5.714  17.621  1.00 89.79           H
ATOM    363 2HG1 VAL A  43       8.252  -7.457  17.269  1.00 89.79           H
ATOM    364 3HG1 VAL A  43       6.888  -6.642  18.069  1.00 89.79           H
ATOM    365  CG2 VAL A  43       8.026  -8.283  19.921  1.00 89.79           C
ATOM    366 1HG2 VAL A  43       8.307  -9.118  19.280  1.00 89.79           H
ATOM    367 2HG2 VAL A  43       8.429  -8.441  20.922  1.00 89.79           H
ATOM    368 3HG2 VAL A  43       6.939  -8.215  19.974  1.00 89.79           H
ATOM    369  HN  VAL A  43      10.034  -7.334  21.315  1.00 89.79           H
ATOM    370  N   ARG A  44      10.868  -4.791  19.681  1.00 85.66           N
ATOM    371  CA  ARG A  44      11.432  -3.494  19.350  1.00 85.66           C
ATOM    372  C   ARG A  44      12.905  -3.638  18.962  1.00 85.66           C
ATOM    373  O   ARG A  44      13.386  -2.944  18.068  1.00 85.66           O
ATOM    374  HA  ARG A  44      10.837  -3.138  18.508  1.00 85.66           H
ATOM    375  CB  ARG A  44      11.314  -2.525  20.529  1.00 85.66           C
ATOM    376 1HB  ARG A  44      11.735  -2.984  21.424  1.00 85.66           H
ATOM    377 2HB  ARG A  44      11.898  -1.627  20.326  1.00 85.66           H
ATOM    378  CG  ARG A  44       9.854  -2.145  20.783  1.00 85.66           C
ATOM    379 1HG  ARG A  44       9.377  -1.870  19.842  1.00 85.66           H
ATOM    380 2HG  ARG A  44       9.313  -3.007  21.174  1.00 85.66           H
ATOM    381  CD  ARG A  44       9.754  -0.981  21.771  1.00 85.66           C
ATOM    382 1HD  ARG A  44      10.438  -0.185  21.477  1.00 85.66           H
ATOM    383 2HD  ARG A  44       8.749  -0.562  21.750  1.00 85.66           H
ATOM    384  NE  ARG A  44      10.079  -1.448  23.137  1.00 85.66           N
ATOM    385  HE  ARG A  44      11.043  -1.489  23.402  1.00 85.66           H
ATOM    386  CZ  ARG A  44       9.163  -1.819  24.042  1.00 85.66           C
ATOM    387  NH1 ARG A  44       7.858  -1.784  23.741  1.00 85.66           N
ATOM    388 1HH1 ARG A  44       7.561  -1.480  22.836  1.00 85.66           H
ATOM    389 2HH1 ARG A  44       7.180  -2.063  24.422  1.00 85.66           H
ATOM    390  NH2 ARG A  44       9.572  -2.225  25.251  1.00 85.66           N
ATOM    391 1HH2 ARG A  44       8.901  -2.506  25.938  1.00 85.66           H
ATOM    392 2HH2 ARG A  44      10.548  -2.248  25.468  1.00 85.66           H
ATOM    393  HN  ARG A  44      10.598  -4.903  20.637  1.00 85.66           H
ATOM    394  N   GLN A  45      13.580  -4.543  19.655  1.00 82.58           N
ATOM    395  CA  GLN A  45      14.998  -4.758  19.423  1.00 82.58           C
ATOM    396  C   GLN A  45      15.228  -5.323  18.020  1.00 82.58           C
ATOM    397  O   GLN A  45      16.150  -4.905  17.321  1.00 82.58           O
ATOM    398  HA  GLN A  45      15.457  -3.772  19.505  1.00 82.58           H
ATOM    399  CB  GLN A  45      15.595  -5.678  20.489  1.00 82.58           C
ATOM    400 1HB  GLN A  45      15.321  -5.318  21.481  1.00 82.58           H
ATOM    401 2HB  GLN A  45      15.175  -6.679  20.387  1.00 82.58           H
ATOM    402  CG  GLN A  45      17.119  -5.743  20.367  1.00 82.58           C
ATOM    403 1HG  GLN A  45      17.392  -6.149  19.393  1.00 82.58           H
ATOM    404 2HG  GLN A  45      17.535  -4.737  20.422  1.00 82.58           H
ATOM    405  CD  GLN A  45      17.721  -6.611  21.474  1.00 82.58           C
ATOM    406  OE1 GLN A  45      17.030  -7.313  22.193  1.00 82.58           O
ATOM    407  NE2 GLN A  45      19.045  -6.524  21.570  1.00 82.58           N
ATOM    408 1HE2 GLN A  45      19.553  -5.929  20.947  1.00 82.58           H
ATOM    409 2HE2 GLN A  45      19.532  -7.055  22.264  1.00 82.58           H
ATOM    410  HN  GLN A  45      13.175  -5.123  20.361  1.00 82.58           H
ATOM    411  N   PHE A  46      14.372  -6.264  17.649  1.00 90.78           N
ATOM    412  CA  PHE A  46      14.434  -6.850  16.320  1.00 90.78           C
ATOM    413  C   PHE A  46      14.241  -5.782  15.241  1.00 90.78           C
ATOM    414  O   PHE A  46      15.009  -5.717  14.283  1.00 90.78           O
ATOM    415  HA  PHE A  46      15.420  -7.300  16.211  1.00 90.78           H
ATOM    416  CB  PHE A  46      13.293  -7.865  16.226  1.00 90.78           C
ATOM    417 1HB  PHE A  46      13.439  -8.632  16.987  1.00 90.78           H
ATOM    418 2HB  PHE A  46      12.354  -7.363  16.455  1.00 90.78           H
ATOM    419  CG  PHE A  46      13.173  -8.541  14.858  1.00 90.78           C
ATOM    420  CD1 PHE A  46      12.307  -8.052  13.932  1.00 90.78           C
ATOM    421  HD1 PHE A  46      11.698  -7.178  14.163  1.00 90.78           H
ATOM    422  CD2 PHE A  46      13.934  -9.631  14.570  1.00 90.78           C
ATOM    423  HD2 PHE A  46      14.628 -10.024  15.312  1.00 90.78           H
ATOM    424  CE1 PHE A  46      12.195  -8.679  12.663  1.00 90.78           C
ATOM    425  HE1 PHE A  46      11.501  -8.286  11.920  1.00 90.78           H
ATOM    426  CE2 PHE A  46      13.822 -10.258  13.300  1.00 90.78           C
ATOM    427  HE2 PHE A  46      14.431 -11.132  13.069  1.00 90.78           H
ATOM    428  CZ  PHE A  46      12.955  -9.769  12.374  1.00 90.78           C
ATOM    429  HZ  PHE A  46      12.870 -10.250  11.400  1.00 90.78           H
ATOM    430  HN  PHE A  46      13.649  -6.626  18.237  1.00 90.78           H
ATOM    431  N   ALA A  47      13.210  -4.972  15.433  1.00 91.49           N
ATOM    432  CA  ALA A  47      12.864  -3.956  14.454  1.00 91.49           C
ATOM    433  C   ALA A  47      14.045  -2.997  14.283  1.00 91.49           C
ATOM    434  O   ALA A  47      14.366  -2.596  13.165  1.00 91.49           O
ATOM    435  HA  ALA A  47      12.675  -4.459  13.506  1.00 91.49           H
ATOM    436  CB  ALA A  47      11.588  -3.236  14.894  1.00 91.49           C
ATOM    437 1HB  ALA A  47      10.773  -3.956  14.972  1.00 91.49           H
ATOM    438 2HB  ALA A  47      11.752  -2.765  15.864  1.00 91.49           H
ATOM    439 3HB  ALA A  47      11.330  -2.473  14.159  1.00 91.49           H
ATOM    440  HN  ALA A  47      12.617  -5.003  16.238  1.00 91.49           H
ATOM    441  N   SER A  48      14.659  -2.658  15.407  1.00 89.79           N
ATOM    442  CA  SER A  48      15.662  -1.607  15.424  1.00 89.79           C
ATOM    443  C   SER A  48      16.888  -2.040  14.618  1.00 89.79           C
ATOM    444  O   SER A  48      17.632  -1.200  14.115  1.00 89.79           O
ATOM    445  HA  SER A  48      15.183  -0.745  14.960  1.00 89.79           H
ATOM    446  CB  SER A  48      16.065  -1.255  16.857  1.00 89.79           C
ATOM    447 1HB  SER A  48      16.660  -0.341  16.852  1.00 89.79           H
ATOM    448 2HB  SER A  48      15.171  -1.050  17.446  1.00 89.79           H
ATOM    449  OG  SER A  48      16.810  -2.301  17.475  1.00 89.79           O
ATOM    450  HG  SER A  48      16.476  -3.190  17.160  1.00 89.79           H
ATOM    451  HN  SER A  48      14.481  -3.088  16.292  1.00 89.79           H
ATOM    452  N   HIS A  49      17.060  -3.350  14.521  1.00 85.48           N
ATOM    453  CA  HIS A  49      18.245  -3.905  13.889  1.00 85.48           C
ATOM    454  C   HIS A  49      17.975  -4.130  12.400  1.00 85.48           C
ATOM    455  O   HIS A  49      18.811  -3.807  11.558  1.00 85.48           O
ATOM    456  HA  HIS A  49      19.034  -3.161  13.998  1.00 85.48           H
ATOM    457  CB  HIS A  49      18.700  -5.176  14.608  1.00 85.48           C
ATOM    458 1HB  HIS A  49      17.835  -5.818  14.772  1.00 85.48           H
ATOM    459 2HB  HIS A  49      19.385  -5.723  13.960  1.00 85.48           H
ATOM    460  CG  HIS A  49      19.378  -4.923  15.934  1.00 85.48           C
ATOM    461  ND1 HIS A  49      20.499  -4.121  16.061  1.00 85.48           N
ATOM    462  HD1 HIS A  49      20.963  -3.641  15.316  1.00 85.48           H
ATOM    463  CD2 HIS A  49      19.083  -5.373  17.187  1.00 85.48           C
ATOM    464  HD2 HIS A  49      18.254  -6.031  17.448  1.00 85.48           H
ATOM    465  CE1 HIS A  49      20.854  -4.097  17.337  1.00 85.48           C
ATOM    466  HE1 HIS A  49      21.699  -3.553  17.758  1.00 85.48           H
ATOM    467  NE2 HIS A  49      19.975  -4.874  18.033  1.00 85.48           N
ATOM    468  HN  HIS A  49      16.408  -4.027  14.865  1.00 85.48           H
ATOM    469  N   PHE A  50      16.804  -4.683  12.121  1.00 84.17           N
ATOM    470  CA  PHE A  50      16.543  -5.266  10.816  1.00 84.17           C
ATOM    471  C   PHE A  50      15.800  -4.278   9.913  1.00 84.17           C
ATOM    472  O   PHE A  50      16.038  -4.234   8.708  1.00 84.17           O
ATOM    473  HA  PHE A  50      17.508  -5.506  10.371  1.00 84.17           H
ATOM    474  CB  PHE A  50      15.661  -6.495  11.043  1.00 84.17           C
ATOM    475 1HB  PHE A  50      14.860  -6.232  11.734  1.00 84.17           H
ATOM    476 2HB  PHE A  50      15.190  -6.770  10.099  1.00 84.17           H
ATOM    477  CG  PHE A  50      16.413  -7.708  11.593  1.00 84.17           C
ATOM    478  CD1 PHE A  50      17.111  -8.515  10.751  1.00 84.17           C
ATOM    479  HD1 PHE A  50      17.135  -8.298   9.683  1.00 84.17           H
ATOM    480  CD2 PHE A  50      16.383  -7.979  12.926  1.00 84.17           C
ATOM    481  HD2 PHE A  50      15.824  -7.332  13.601  1.00 84.17           H
ATOM    482  CE1 PHE A  50      17.809  -9.641  11.262  1.00 84.17           C
ATOM    483  HE1 PHE A  50      18.368 -10.288  10.587  1.00 84.17           H
ATOM    484  CE2 PHE A  50      17.081  -9.104  13.437  1.00 84.17           C
ATOM    485  HE2 PHE A  50      17.058  -9.322  14.505  1.00 84.17           H
ATOM    486  CZ  PHE A  50      17.779  -9.912  12.594  1.00 84.17           C
ATOM    487  HZ  PHE A  50      18.315 -10.776  12.987  1.00 84.17           H
ATOM    488  HN  PHE A  50      16.042  -4.737  12.768  1.00 84.17           H
ATOM    489  N   LEU A  51      14.915  -3.511  10.532  1.00 91.32           N
ATOM    490  CA  LEU A  51      13.978  -2.693   9.781  1.00 91.32           C
ATOM    491  C   LEU A  51      14.738  -1.560   9.088  1.00 91.32           C
ATOM    492  O   LEU A  51      14.576  -1.341   7.889  1.00 91.32           O
ATOM    493  HA  LEU A  51      13.532  -3.328   9.015  1.00 91.32           H
ATOM    494  CB  LEU A  51      12.843  -2.210  10.686  1.00 91.32           C
ATOM    495 1HB  LEU A  51      13.281  -1.685  11.535  1.00 91.32           H
ATOM    496 2HB  LEU A  51      12.250  -1.481  10.133  1.00 91.32           H
ATOM    497  CG  LEU A  51      11.903  -3.292  11.219  1.00 91.32           C
ATOM    498  HG  LEU A  51      12.477  -3.953  11.870  1.00 91.32           H
ATOM    499  CD1 LEU A  51      10.787  -2.680  12.069  1.00 91.32           C
ATOM    500 1HD1 LEU A  51      11.224  -2.148  12.914  1.00 91.32           H
ATOM    501 2HD1 LEU A  51      10.209  -1.983  11.461  1.00 91.32           H
ATOM    502 3HD1 LEU A  51      10.134  -3.471  12.435  1.00 91.32           H
ATOM    503  CD2 LEU A  51      11.350  -4.150  10.079  1.00 91.32           C
ATOM    504 1HD2 LEU A  51      10.797  -3.517   9.385  1.00 91.32           H
ATOM    505 2HD2 LEU A  51      12.175  -4.631   9.554  1.00 91.32           H
ATOM    506 3HD2 LEU A  51      10.685  -4.911  10.486  1.00 91.32           H
ATOM    507  HN  LEU A  51      14.832  -3.443  11.527  1.00 91.32           H
ATOM    508  N   PRO A  52      15.578  -0.823   9.828  1.00 93.43           N
ATOM    509  CA  PRO A  52      16.210   0.379   9.278  1.00 93.43           C
ATOM    510  C   PRO A  52      16.923   0.106   7.964  1.00 93.43           C
ATOM    511  O   PRO A  52      16.676   0.783   6.967  1.00 93.43           O
ATOM    512  HA  PRO A  52      15.452   1.126   9.041  1.00 93.43           H
ATOM    513  CB  PRO A  52      17.186   0.809  10.375  1.00 93.43           C
ATOM    514 1HB  PRO A  52      18.176   0.379  10.222  1.00 93.43           H
ATOM    515 2HB  PRO A  52      17.311   1.892  10.399  1.00 93.43           H
ATOM    516  CG  PRO A  52      16.535   0.289  11.650  1.00 93.43           C
ATOM    517 1HG  PRO A  52      17.255   0.199  12.465  1.00 93.43           H
ATOM    518 2HG  PRO A  52      15.751   0.956  12.006  1.00 93.43           H
ATOM    519  CD  PRO A  52      15.985  -1.063  11.224  1.00 93.43           C
ATOM    520 1HD  PRO A  52      16.740  -1.846  11.291  1.00 93.43           H
ATOM    521 2HD  PRO A  52      15.149  -1.375  11.849  1.00 93.43           H
ATOM    522  N   PRO A  53      17.821  -0.889   7.930  1.00 94.37           N
ATOM    523  CA  PRO A  53      18.562  -1.195   6.704  1.00 94.37           C
ATOM    524  C   PRO A  53      17.643  -1.407   5.512  1.00 94.37           C
ATOM    525  O   PRO A  53      17.912  -0.910   4.420  1.00 94.37           O
ATOM    526  HA  PRO A  53      19.195  -0.352   6.429  1.00 94.37           H
ATOM    527  CB  PRO A  53      19.337  -2.466   7.057  1.00 94.37           C
ATOM    528 1HB  PRO A  53      18.780  -3.363   6.788  1.00 94.37           H
ATOM    529 2HB  PRO A  53      20.290  -2.514   6.531  1.00 94.37           H
ATOM    530  CG  PRO A  53      19.530  -2.355   8.565  1.00 94.37           C
ATOM    531 1HG  PRO A  53      19.745  -3.322   9.018  1.00 94.37           H
ATOM    532 2HG  PRO A  53      20.368  -1.705   8.818  1.00 94.37           H
ATOM    533  CD  PRO A  53      18.202  -1.785   9.036  1.00 94.37           C
ATOM    534 1HD  PRO A  53      17.459  -2.567   9.192  1.00 94.37           H
ATOM    535 2HD  PRO A  53      18.303  -1.253   9.982  1.00 94.37           H
ATOM    536  N   LEU A  54      16.572  -2.148   5.756  1.00 91.64           N
ATOM    537  CA  LEU A  54      15.675  -2.544   4.683  1.00 91.64           C
ATOM    538  C   LEU A  54      14.982  -1.302   4.120  1.00 91.64           C
ATOM    539  O   LEU A  54      14.872  -1.144   2.905  1.00 91.64           O
ATOM    540  HA  LEU A  54      16.285  -2.986   3.895  1.00 91.64           H
ATOM    541  CB  LEU A  54      14.706  -3.624   5.166  1.00 91.64           C
ATOM    542 1HB  LEU A  54      14.200  -3.257   6.059  1.00 91.64           H
ATOM    543 2HB  LEU A  54      13.941  -3.765   4.402  1.00 91.64           H
ATOM    544  CG  LEU A  54      15.325  -4.986   5.487  1.00 91.64           C
ATOM    545  HG  LEU A  54      16.133  -4.833   6.202  1.00 91.64           H
ATOM    546  CD1 LEU A  54      14.302  -5.910   6.152  1.00 91.64           C
ATOM    547 1HD1 LEU A  54      13.953  -5.457   7.080  1.00 91.64           H
ATOM    548 2HD1 LEU A  54      13.457  -6.060   5.480  1.00 91.64           H
ATOM    549 3HD1 LEU A  54      14.768  -6.871   6.369  1.00 91.64           H
ATOM    550  CD2 LEU A  54      15.940  -5.617   4.236  1.00 91.64           C
ATOM    551 1HD2 LEU A  54      15.166  -5.754   3.481  1.00 91.64           H
ATOM    552 2HD2 LEU A  54      16.718  -4.963   3.845  1.00 91.64           H
ATOM    553 3HD2 LEU A  54      16.372  -6.584   4.493  1.00 91.64           H
ATOM    554  HN  LEU A  54      16.314  -2.476   6.665  1.00 91.64           H
ATOM    555  N   TYR A  55      14.530  -0.451   5.030  1.00 92.30           N
ATOM    556  CA  TYR A  55      13.797   0.742   4.642  1.00 92.30           C
ATOM    557  C   TYR A  55      14.688   1.697   3.844  1.00 92.30           C
ATOM    558  O   TYR A  55      14.226   2.342   2.904  1.00 92.30           O
ATOM    559  HA  TYR A  55      12.958   0.433   4.018  1.00 92.30           H
ATOM    560  CB  TYR A  55      13.379   1.423   5.946  1.00 92.30           C
ATOM    561 1HB  TYR A  55      14.241   1.469   6.613  1.00 92.30           H
ATOM    562 2HB  TYR A  55      13.088   2.451   5.730  1.00 92.30           H
ATOM    563  CG  TYR A  55      12.228   0.724   6.672  1.00 92.30           C
ATOM    564  CD1 TYR A  55      11.619  -0.375   6.102  1.00 92.30           C
ATOM    565  HD1 TYR A  55      11.958  -0.745   5.135  1.00 92.30           H
ATOM    566  CD2 TYR A  55      11.799   1.194   7.897  1.00 92.30           C
ATOM    567  HD2 TYR A  55      12.280   2.062   8.347  1.00 92.30           H
ATOM    568  CE1 TYR A  55      10.535  -1.033   6.785  1.00 92.30           C
ATOM    569  HE1 TYR A  55      10.045  -1.902   6.346  1.00 92.30           H
ATOM    570  CE2 TYR A  55      10.715   0.536   8.580  1.00 92.30           C
ATOM    571  HE2 TYR A  55      10.366   0.896   9.548  1.00 92.30           H
ATOM    572  CZ  TYR A  55      10.137  -0.545   7.991  1.00 92.30           C
ATOM    573  OH  TYR A  55       9.113  -1.166   8.636  1.00 92.30           O
ATOM    574  HH  TYR A  55       8.775  -1.929   8.085  1.00 92.30           H
ATOM    575  HN  TYR A  55      14.658  -0.567   6.015  1.00 92.30           H
ATOM    576  N   TRP A  56      15.948   1.756   4.248  1.00 90.66           N
ATOM    577  CA  TRP A  56      16.918   2.586   3.554  1.00 90.66           C
ATOM    578  C   TRP A  56      17.119   2.006   2.152  1.00 90.66           C
ATOM    579  O   TRP A  56      17.159   2.746   1.170  1.00 90.66           O
ATOM    580  HA  TRP A  56      16.507   3.593   3.486  1.00 90.66           H
ATOM    581  CB  TRP A  56      18.221   2.689   4.350  1.00 90.66           C
ATOM    582 1HB  TRP A  56      18.436   1.721   4.802  1.00 90.66           H
ATOM    583 2HB  TRP A  56      19.038   2.908   3.662  1.00 90.66           H
ATOM    584  CG  TRP A  56      18.197   3.755   5.447  1.00 90.66           C
ATOM    585  CD1 TRP A  56      18.311   3.579   6.771  1.00 90.66           C
ATOM    586  HD1 TRP A  56      18.441   2.610   7.252  1.00 90.66           H
ATOM    587  CD2 TRP A  56      18.045   5.178   5.260  1.00 90.66           C
ATOM    588  NE1 TRP A  56      18.243   4.779   7.448  1.00 90.66           N
ATOM    589  HE1 TRP A  56      18.303   4.905   8.438  1.00 90.66           H
ATOM    590  CE2 TRP A  56      18.076   5.783   6.500  1.00 90.66           C
ATOM    591  CE3 TRP A  56      17.886   5.929   4.083  1.00 90.66           C
ATOM    592  HE3 TRP A  56      17.858   5.475   3.092  1.00 90.66           H
ATOM    593  CZ2 TRP A  56      17.954   7.165   6.682  1.00 90.66           C
ATOM    594  HZ2 TRP A  56      17.982   7.619   7.673  1.00 90.66           H
ATOM    595  CZ3 TRP A  56      17.765   7.310   4.281  1.00 90.66           C
ATOM    596  HZ3 TRP A  56      17.640   7.939   3.400  1.00 90.66           H
ATOM    597  CH2 TRP A  56      17.795   7.934   5.523  1.00 90.66           C
ATOM    598  HH2 TRP A  56      17.694   9.017   5.594  1.00 90.66           H
ATOM    599  HN  TRP A  56      16.308   1.252   5.033  1.00 90.66           H
ATOM    600  N   LEU A  57      17.238   0.688   2.103  1.00 91.30           N
ATOM    601  CA  LEU A  57      17.445   0.001   0.839  1.00 91.30           C
ATOM    602  C   LEU A  57      16.249   0.261  -0.079  1.00 91.30           C
ATOM    603  O   LEU A  57      16.421   0.648  -1.234  1.00 91.30           O
ATOM    604  HA  LEU A  57      18.335   0.430   0.377  1.00 91.30           H
ATOM    605  CB  LEU A  57      17.728  -1.483   1.076  1.00 91.30           C
ATOM    606 1HB  LEU A  57      18.610  -1.568   1.711  1.00 91.30           H
ATOM    607 2HB  LEU A  57      16.893  -1.908   1.632  1.00 91.30           H
ATOM    608  CG  LEU A  57      17.953  -2.331  -0.178  1.00 91.30           C
ATOM    609  HG  LEU A  57      17.117  -2.167  -0.856  1.00 91.30           H
ATOM    610  CD1 LEU A  57      19.223  -1.898  -0.912  1.00 91.30           C
ATOM    611 1HD1 LEU A  57      19.133  -0.853  -1.209  1.00 91.30           H
ATOM    612 2HD1 LEU A  57      20.083  -2.015  -0.252  1.00 91.30           H
ATOM    613 3HD1 LEU A  57      19.359  -2.517  -1.799  1.00 91.30           H
ATOM    614  CD2 LEU A  57      17.970  -3.823   0.165  1.00 91.30           C
ATOM    615 1HD2 LEU A  57      18.775  -4.024   0.872  1.00 91.30           H
ATOM    616 2HD2 LEU A  57      17.016  -4.104   0.610  1.00 91.30           H
ATOM    617 3HD2 LEU A  57      18.132  -4.402  -0.744  1.00 91.30           H
ATOM    618  HN  LEU A  57      17.195   0.092   2.905  1.00 91.30           H
ATOM    619  N   VAL A  58      15.064   0.037   0.469  1.00 93.41           N
ATOM    620  CA  VAL A  58      13.842   0.189  -0.303  1.00 93.41           C
ATOM    621  C   VAL A  58      13.749   1.624  -0.824  1.00 93.41           C
ATOM    622  O   VAL A  58      13.410   1.846  -1.985  1.00 93.41           O
ATOM    623  HA  VAL A  58      13.903  -0.490  -1.154  1.00 93.41           H
ATOM    624  CB  VAL A  58      12.634  -0.220   0.543  1.00 93.41           C
ATOM    625  HB  VAL A  58      12.684   0.327   1.485  1.00 93.41           H
ATOM    626  CG1 VAL A  58      11.325   0.160  -0.151  1.00 93.41           C
ATOM    627 1HG1 VAL A  58      11.295   1.238  -0.306  1.00 93.41           H
ATOM    628 2HG1 VAL A  58      11.264  -0.347  -1.115  1.00 93.41           H
ATOM    629 3HG1 VAL A  58      10.483  -0.142   0.471  1.00 93.41           H
ATOM    630  CG2 VAL A  58      12.671  -1.715   0.865  1.00 93.41           C
ATOM    631 1HG2 VAL A  58      12.658  -2.287  -0.063  1.00 93.41           H
ATOM    632 2HG2 VAL A  58      13.581  -1.945   1.420  1.00 93.41           H
ATOM    633 3HG2 VAL A  58      11.802  -1.979   1.467  1.00 93.41           H
ATOM    634  HN  VAL A  58      14.931  -0.243   1.419  1.00 93.41           H
ATOM    635  N   PHE A  59      14.055   2.562   0.060  1.00 94.54           N
ATOM    636  CA  PHE A  59      13.965   3.972  -0.282  1.00 94.54           C
ATOM    637  C   PHE A  59      14.857   4.304  -1.480  1.00 94.54           C
ATOM    638  O   PHE A  59      14.399   4.902  -2.452  1.00 94.54           O
ATOM    639  HA  PHE A  59      12.925   4.176  -0.537  1.00 94.54           H
ATOM    640  CB  PHE A  59      14.452   4.759   0.936  1.00 94.54           C
ATOM    641 1HB  PHE A  59      13.752   4.609   1.758  1.00 94.54           H
ATOM    642 2HB  PHE A  59      15.412   4.355   1.257  1.00 94.54           H
ATOM    643  CG  PHE A  59      14.606   6.261   0.685  1.00 94.54           C
ATOM    644  CD1 PHE A  59      15.845   6.820   0.644  1.00 94.54           C
ATOM    645  HD1 PHE A  59      16.729   6.198   0.791  1.00 94.54           H
ATOM    646  CD2 PHE A  59      13.504   7.036   0.502  1.00 94.54           C
ATOM    647  HD2 PHE A  59      12.511   6.588   0.535  1.00 94.54           H
ATOM    648  CE1 PHE A  59      15.988   8.213   0.411  1.00 94.54           C
ATOM    649  HE1 PHE A  59      16.981   8.661   0.379  1.00 94.54           H
ATOM    650  CE2 PHE A  59      13.647   8.430   0.269  1.00 94.54           C
ATOM    651  HE2 PHE A  59      12.764   9.051   0.122  1.00 94.54           H
ATOM    652  CZ  PHE A  59      14.886   8.989   0.228  1.00 94.54           C
ATOM    653  HZ  PHE A  59      14.996  10.058   0.049  1.00 94.54           H
ATOM    654  HN  PHE A  59      14.360   2.373   0.993  1.00 94.54           H
ATOM    655  N   ILE A  60      16.114   3.900  -1.370  1.00 92.57           N
ATOM    656  CA  ILE A  60      17.113   4.287  -2.353  1.00 92.57           C
ATOM    657  C   ILE A  60      16.710   3.741  -3.724  1.00 92.57           C
ATOM    658  O   ILE A  60      16.644   4.488  -4.699  1.00 92.57           O
ATOM    659  HA  ILE A  60      17.117   5.376  -2.403  1.00 92.57           H
ATOM    660  CB  ILE A  60      18.507   3.849  -1.901  1.00 92.57           C
ATOM    661  HB  ILE A  60      18.455   2.803  -1.599  1.00 92.57           H
ATOM    662  CG1 ILE A  60      18.964   4.649  -0.680  1.00 92.57           C
ATOM    663 1HG1 ILE A  60      19.203   5.670  -0.978  1.00 92.57           H
ATOM    664 2HG1 ILE A  60      18.152   4.711   0.044  1.00 92.57           H
ATOM    665  CG2 ILE A  60      19.510   3.938  -3.053  1.00 92.57           C
ATOM    666 1HG2 ILE A  60      19.186   3.289  -3.867  1.00 92.57           H
ATOM    667 2HG2 ILE A  60      19.565   4.967  -3.408  1.00 92.57           H
ATOM    668 3HG2 ILE A  60      20.493   3.621  -2.704  1.00 92.57           H
ATOM    669  CD1 ILE A  60      20.188   4.003  -0.027  1.00 92.57           C
ATOM    670 1HD1 ILE A  60      19.938   2.991   0.292  1.00 92.57           H
ATOM    671 2HD1 ILE A  60      21.006   3.966  -0.747  1.00 92.57           H
ATOM    672 3HD1 ILE A  60      20.492   4.592   0.838  1.00 92.57           H
ATOM    673  HN  ILE A  60      16.453   3.321  -0.629  1.00 92.57           H
ATOM    674  N   VAL A  61      16.453   2.441  -3.755  1.00 92.38           N
ATOM    675  CA  VAL A  61      16.196   1.760  -5.013  1.00 92.38           C
ATOM    676  C   VAL A  61      14.894   2.288  -5.617  1.00 92.38           C
ATOM    677  O   VAL A  61      14.824   2.550  -6.817  1.00 92.38           O
ATOM    678  HA  VAL A  61      17.018   1.996  -5.689  1.00 92.38           H
ATOM    679  CB  VAL A  61      16.183   0.245  -4.794  1.00 92.38           C
ATOM    680  HB  VAL A  61      15.427   0.022  -4.041  1.00 92.38           H
ATOM    681  CG1 VAL A  61      15.798  -0.491  -6.078  1.00 92.38           C
ATOM    682 1HG1 VAL A  61      14.804  -0.175  -6.395  1.00 92.38           H
ATOM    683 2HG1 VAL A  61      16.520  -0.258  -6.861  1.00 92.38           H
ATOM    684 3HG1 VAL A  61      15.797  -1.565  -5.895  1.00 92.38           H
ATOM    685  CG2 VAL A  61      17.532  -0.244  -4.264  1.00 92.38           C
ATOM    686 1HG2 VAL A  61      18.315  -0.002  -4.984  1.00 92.38           H
ATOM    687 2HG2 VAL A  61      17.749   0.245  -3.314  1.00 92.38           H
ATOM    688 3HG2 VAL A  61      17.495  -1.323  -4.117  1.00 92.38           H
ATOM    689  HN  VAL A  61      16.419   1.858  -2.944  1.00 92.38           H
ATOM    690  N   GLY A  62      13.894   2.428  -4.759  1.00 94.05           N
ATOM    691  CA  GLY A  62      12.565   2.801  -5.212  1.00 94.05           C
ATOM    692  C   GLY A  62      12.544   4.246  -5.716  1.00 94.05           C
ATOM    693  O   GLY A  62      11.914   4.544  -6.729  1.00 94.05           O
ATOM    694 1HA  GLY A  62      12.247   2.130  -6.010  1.00 94.05           H
ATOM    695 2HA  GLY A  62      11.853   2.686  -4.395  1.00 94.05           H
ATOM    696  HN  GLY A  62      13.981   2.291  -3.772  1.00 94.05           H
ATOM    697  N   ALA A  63      13.239   5.104  -4.984  1.00 94.30           N
ATOM    698  CA  ALA A  63      13.276   6.517  -5.322  1.00 94.30           C
ATOM    699  C   ALA A  63      13.902   6.690  -6.707  1.00 94.30           C
ATOM    700  O   ALA A  63      13.385   7.435  -7.537  1.00 94.30           O
ATOM    701  HA  ALA A  63      12.248   6.879  -5.349  1.00 94.30           H
ATOM    702  CB  ALA A  63      14.039   7.281  -4.238  1.00 94.30           C
ATOM    703 1HB  ALA A  63      13.537   7.150  -3.279  1.00 94.30           H
ATOM    704 2HB  ALA A  63      15.057   6.897  -4.171  1.00 94.30           H
ATOM    705 3HB  ALA A  63      14.067   8.341  -4.492  1.00 94.30           H
ATOM    706  HN  ALA A  63      13.770   4.849  -4.176  1.00 94.30           H
ATOM    707  N   LEU A  64      15.007   5.988  -6.914  1.00 88.47           N
ATOM    708  CA  LEU A  64      15.713   6.061  -8.182  1.00 88.47           C
ATOM    709  C   LEU A  64      14.808   5.532  -9.296  1.00 88.47           C
ATOM    710  O   LEU A  64      14.682   6.157 -10.348  1.00 88.47           O
ATOM    711  HA  LEU A  64      15.924   7.112  -8.379  1.00 88.47           H
ATOM    712  CB  LEU A  64      17.059   5.338  -8.088  1.00 88.47           C
ATOM    713 1HB  LEU A  64      16.886   4.342  -7.680  1.00 88.47           H
ATOM    714 2HB  LEU A  64      17.449   5.206  -9.097  1.00 88.47           H
ATOM    715  CG  LEU A  64      18.132   6.026  -7.242  1.00 88.47           C
ATOM    716  HG  LEU A  64      17.710   6.234  -6.258  1.00 88.47           H
ATOM    717  CD1 LEU A  64      19.338   5.108  -7.033  1.00 88.47           C
ATOM    718 1HD1 LEU A  64      19.018   4.200  -6.521  1.00 88.47           H
ATOM    719 2HD1 LEU A  64      19.768   4.848  -8.000  1.00 88.47           H
ATOM    720 3HD1 LEU A  64      20.085   5.622  -6.429  1.00 88.47           H
ATOM    721  CD2 LEU A  64      18.534   7.370  -7.854  1.00 88.47           C
ATOM    722 1HD2 LEU A  64      18.929   7.209  -8.856  1.00 88.47           H
ATOM    723 2HD2 LEU A  64      17.661   8.020  -7.907  1.00 88.47           H
ATOM    724 3HD2 LEU A  64      19.298   7.838  -7.233  1.00 88.47           H
ATOM    725  HN  LEU A  64      15.418   5.380  -6.236  1.00 88.47           H
ATOM    726  N   GLY A  65      14.201   4.385  -9.028  1.00 91.47           N
ATOM    727  CA  GLY A  65      13.429   3.691 -10.044  1.00 91.47           C
ATOM    728  C   GLY A  65      12.230   4.530 -10.490  1.00 91.47           C
ATOM    729  O   GLY A  65      12.035   4.756 -11.684  1.00 91.47           O
ATOM    730 1HA  GLY A  65      14.064   3.473 -10.903  1.00 91.47           H
ATOM    731 2HA  GLY A  65      13.082   2.734  -9.653  1.00 91.47           H
ATOM    732  HN  GLY A  65      14.231   3.932  -8.137  1.00 91.47           H
ATOM    733  N   ASN A  66      11.457   4.970  -9.507  1.00 88.76           N
ATOM    734  CA  ASN A  66      10.211   5.661  -9.788  1.00 88.76           C
ATOM    735  C   ASN A  66      10.518   7.036 -10.385  1.00 88.76           C
ATOM    736  O   ASN A  66       9.788   7.519 -11.249  1.00 88.76           O
ATOM    737  HA  ASN A  66       9.675   5.015 -10.483  1.00 88.76           H
ATOM    738  CB  ASN A  66       9.398   5.873  -8.509  1.00 88.76           C
ATOM    739 1HB  ASN A  66      10.057   6.206  -7.706  1.00 88.76           H
ATOM    740 2HB  ASN A  66       8.664   6.663  -8.666  1.00 88.76           H
ATOM    741  CG  ASN A  66       8.688   4.584  -8.091  1.00 88.76           C
ATOM    742  OD1 ASN A  66       7.798   4.089  -8.763  1.00 88.76           O
ATOM    743  ND2 ASN A  66       9.129   4.070  -6.946  1.00 88.76           N
ATOM    744 1HD2 ASN A  66       9.863   4.526  -6.443  1.00 88.76           H
ATOM    745 2HD2 ASN A  66       8.727   3.227  -6.589  1.00 88.76           H
ATOM    746  HN  ASN A  66      11.671   4.860  -8.537  1.00 88.76           H
ATOM    747  N   SER A  67      11.601   7.628  -9.901  1.00 90.35           N
ATOM    748  CA  SER A  67      12.047   8.910 -10.418  1.00 90.35           C
ATOM    749  C   SER A  67      12.368   8.791 -11.909  1.00 90.35           C
ATOM    750  O   SER A  67      12.091   9.706 -12.682  1.00 90.35           O
ATOM    751  HA  SER A  67      11.211   9.592 -10.259  1.00 90.35           H
ATOM    752  CB  SER A  67      13.270   9.417  -9.651  1.00 90.35           C
ATOM    753 1HB  SER A  67      14.075   8.686  -9.727  1.00 90.35           H
ATOM    754 2HB  SER A  67      13.630  10.337 -10.111  1.00 90.35           H
ATOM    755  OG  SER A  67      12.977   9.657  -8.277  1.00 90.35           O
ATOM    756  HG  SER A  67      13.475   9.008  -7.702  1.00 90.35           H
ATOM    757  HN  SER A  67      12.167   7.246  -9.171  1.00 90.35           H
ATOM    758  N   LEU A  68      12.947   7.654 -12.268  1.00 84.79           N
ATOM    759  CA  LEU A  68      13.301   7.400 -13.654  1.00 84.79           C
ATOM    760  C   LEU A  68      12.023   7.279 -14.488  1.00 84.79           C
ATOM    761  O   LEU A  68      11.957   7.789 -15.605  1.00 84.79           O
ATOM    762  HA  LEU A  68      13.865   8.261 -14.010  1.00 84.79           H
ATOM    763  CB  LEU A  68      14.220   6.181 -13.757  1.00 84.79           C
ATOM    764 1HB  LEU A  68      15.015   6.287 -13.020  1.00 84.79           H
ATOM    765 2HB  LEU A  68      13.648   5.295 -13.484  1.00 84.79           H
ATOM    766  CG  LEU A  68      14.861   5.939 -15.125  1.00 84.79           C
ATOM    767  HG  LEU A  68      14.095   6.072 -15.890  1.00 84.79           H
ATOM    768  CD1 LEU A  68      15.961   6.964 -15.405  1.00 84.79           C
ATOM    769 1HD1 LEU A  68      15.535   7.967 -15.392  1.00 84.79           H
ATOM    770 2HD1 LEU A  68      16.733   6.887 -14.639  1.00 84.79           H
ATOM    771 3HD1 LEU A  68      16.400   6.769 -16.384  1.00 84.79           H
ATOM    772  CD2 LEU A  68      15.372   4.502 -15.244  1.00 84.79           C
ATOM    773 1HD2 LEU A  68      16.118   4.317 -14.471  1.00 84.79           H
ATOM    774 2HD2 LEU A  68      14.541   3.809 -15.120  1.00 84.79           H
ATOM    775 3HD2 LEU A  68      15.823   4.356 -16.226  1.00 84.79           H
ATOM    776  HN  LEU A  68      13.174   6.917 -11.632  1.00 84.79           H
ATOM    777  N   VAL A  69      11.041   6.602 -13.912  1.00 86.39           N
ATOM    778  CA  VAL A  69       9.773   6.399 -14.593  1.00 86.39           C
ATOM    779  C   VAL A  69       9.161   7.758 -14.937  1.00 86.39           C
ATOM    780  O   VAL A  69       8.773   7.996 -16.080  1.00 86.39           O
ATOM    781  HA  VAL A  69       9.979   5.862 -15.519  1.00 86.39           H
ATOM    782  CB  VAL A  69       8.853   5.528 -13.735  1.00 86.39           C
ATOM    783  HB  VAL A  69       8.795   5.976 -12.744  1.00 86.39           H
ATOM    784  CG1 VAL A  69       7.438   5.489 -14.316  1.00 86.39           C
ATOM    785 1HG1 VAL A  69       7.031   6.499 -14.350  1.00 86.39           H
ATOM    786 2HG1 VAL A  69       7.470   5.076 -15.324  1.00 86.39           H
ATOM    787 3HG1 VAL A  69       6.804   4.863 -13.687  1.00 86.39           H
ATOM    788  CG2 VAL A  69       9.421   4.116 -13.580  1.00 86.39           C
ATOM    789 1HG2 VAL A  69       9.522   3.655 -14.563  1.00 86.39           H
ATOM    790 2HG2 VAL A  69      10.399   4.168 -13.101  1.00 86.39           H
ATOM    791 3HG2 VAL A  69       8.747   3.518 -12.966  1.00 86.39           H
ATOM    792  HN  VAL A  69      11.101   6.196 -13.000  1.00 86.39           H
ATOM    793  N   ILE A  70       9.092   8.613 -13.928  1.00 88.11           N
ATOM    794  CA  ILE A  70       8.459   9.911 -14.088  1.00 88.11           C
ATOM    795  C   ILE A  70       9.190  10.698 -15.178  1.00 88.11           C
ATOM    796  O   ILE A  70       8.557  11.340 -16.015  1.00 88.11           O
ATOM    797  HA  ILE A  70       7.435   9.737 -14.416  1.00 88.11           H
ATOM    798  CB  ILE A  70       8.387  10.642 -12.746  1.00 88.11           C
ATOM    799  HB  ILE A  70       9.384  10.645 -12.305  1.00 88.11           H
ATOM    800  CG1 ILE A  70       7.464   9.909 -11.771  1.00 88.11           C
ATOM    801 1HG1 ILE A  70       6.426  10.051 -12.072  1.00 88.11           H
ATOM    802 2HG1 ILE A  70       7.663   8.838 -11.812  1.00 88.11           H
ATOM    803  CG2 ILE A  70       7.974  12.103 -12.938  1.00 88.11           C
ATOM    804 1HG2 ILE A  70       8.705  12.606 -13.572  1.00 88.11           H
ATOM    805 2HG2 ILE A  70       6.993  12.143 -13.412  1.00 88.11           H
ATOM    806 3HG2 ILE A  70       7.931  12.599 -11.969  1.00 88.11           H
ATOM    807  CD1 ILE A  70       7.661  10.416 -10.342  1.00 88.11           C
ATOM    808 1HD1 ILE A  70       8.694  10.250 -10.036  1.00 88.11           H
ATOM    809 2HD1 ILE A  70       7.437  11.482 -10.300  1.00 88.11           H
ATOM    810 3HD1 ILE A  70       6.993   9.878  -9.669  1.00 88.11           H
ATOM    811  HN  ILE A  70       9.458   8.431 -13.015  1.00 88.11           H
ATOM    812  N   LEU A  71      10.512  10.622 -15.133  1.00 84.35           N
ATOM    813  CA  LEU A  71      11.337  11.372 -16.065  1.00 84.35           C
ATOM    814  C   LEU A  71      11.008  10.937 -17.495  1.00 84.35           C
ATOM    815  O   LEU A  71      10.851  11.774 -18.382  1.00 84.35           O
ATOM    816  HA  LEU A  71      11.077  12.425 -15.957  1.00 84.35           H
ATOM    817  CB  LEU A  71      12.817  11.231 -15.704  1.00 84.35           C
ATOM    818 1HB  LEU A  71      12.932  11.437 -14.640  1.00 84.35           H
ATOM    819 2HB  LEU A  71      13.111  10.193 -15.861  1.00 84.35           H
ATOM    820  CG  LEU A  71      13.785  12.129 -16.477  1.00 84.35           C
ATOM    821  HG  LEU A  71      13.423  12.218 -17.502  1.00 84.35           H
ATOM    822  CD1 LEU A  71      13.816  13.539 -15.884  1.00 84.35           C
ATOM    823 1HD1 LEU A  71      12.819  13.976 -15.933  1.00 84.35           H
ATOM    824 2HD1 LEU A  71      14.141  13.489 -14.845  1.00 84.35           H
ATOM    825 3HD1 LEU A  71      14.512  14.156 -16.453  1.00 84.35           H
ATOM    826  CD2 LEU A  71      15.179  11.503 -16.543  1.00 84.35           C
ATOM    827 1HD2 LEU A  71      15.563  11.364 -15.533  1.00 84.35           H
ATOM    828 2HD2 LEU A  71      15.121  10.538 -17.046  1.00 84.35           H
ATOM    829 3HD2 LEU A  71      15.847  12.162 -17.098  1.00 84.35           H
ATOM    830  HN  LEU A  71      11.018  10.062 -14.477  1.00 84.35           H
ATOM    831  N   VAL A  72      10.914   9.627 -17.674  1.00 82.79           N
ATOM    832  CA  VAL A  72      10.710   9.066 -18.998  1.00 82.79           C
ATOM    833  C   VAL A  72       9.384   9.576 -19.565  1.00 82.79           C
ATOM    834  O   VAL A  72       9.315   9.985 -20.723  1.00 82.79           O
ATOM    835  HA  VAL A  72      11.522   9.419 -19.634  1.00 82.79           H
ATOM    836  CB  VAL A  72      10.787   7.539 -18.937  1.00 82.79           C
ATOM    837  HB  VAL A  72      10.104   7.200 -18.158  1.00 82.79           H
ATOM    838  CG1 VAL A  72      10.337   6.914 -20.259  1.00 82.79           C
ATOM    839 1HG1 VAL A  72       9.307   7.205 -20.467  1.00 82.79           H
ATOM    840 2HG1 VAL A  72      10.982   7.264 -21.065  1.00 82.79           H
ATOM    841 3HG1 VAL A  72      10.401   5.828 -20.188  1.00 82.79           H
ATOM    842  CG2 VAL A  72      12.196   7.075 -18.562  1.00 82.79           C
ATOM    843 1HG2 VAL A  72      12.906   7.431 -19.309  1.00 82.79           H
ATOM    844 2HG2 VAL A  72      12.463   7.478 -17.586  1.00 82.79           H
ATOM    845 3HG2 VAL A  72      12.222   5.986 -18.526  1.00 82.79           H
ATOM    846  HN  VAL A  72      10.975   8.956 -16.935  1.00 82.79           H
ATOM    847  N   TYR A  73       8.362   9.535 -18.722  1.00 78.82           N
ATOM    848  CA  TYR A  73       7.030   9.936 -19.141  1.00 78.82           C
ATOM    849  C   TYR A  73       6.971  11.440 -19.416  1.00 78.82           C
ATOM    850  O   TYR A  73       6.251  11.883 -20.309  1.00 78.82           O
ATOM    851  HA  TYR A  73       6.789   9.397 -20.057  1.00 78.82           H
ATOM    852  CB  TYR A  73       6.103   9.607 -17.969  1.00 78.82           C
ATOM    853 1HB  TYR A  73       6.677   9.645 -17.043  1.00 78.82           H
ATOM    854 2HB  TYR A  73       5.334  10.377 -17.900  1.00 78.82           H
ATOM    855  CG  TYR A  73       5.425   8.239 -18.077  1.00 78.82           C
ATOM    856  CD1 TYR A  73       4.435   8.031 -19.015  1.00 78.82           C
ATOM    857  HD1 TYR A  73       4.136   8.842 -19.680  1.00 78.82           H
ATOM    858  CD2 TYR A  73       5.805   7.213 -17.235  1.00 78.82           C
ATOM    859  HD2 TYR A  73       6.587   7.377 -16.493  1.00 78.82           H
ATOM    860  CE1 TYR A  73       3.798   6.744 -19.116  1.00 78.82           C
ATOM    861  HE1 TYR A  73       3.014   6.567 -19.853  1.00 78.82           H
ATOM    862  CE2 TYR A  73       5.167   5.926 -17.336  1.00 78.82           C
ATOM    863  HE2 TYR A  73       5.457   5.107 -16.678  1.00 78.82           H
ATOM    864  CZ  TYR A  73       4.195   5.755 -18.272  1.00 78.82           C
ATOM    865  OH  TYR A  73       3.593   4.539 -18.368  1.00 78.82           O
ATOM    866  HH  TYR A  73       3.032   4.500 -19.194  1.00 78.82           H
ATOM    867  HN  TYR A  73       8.434   9.236 -17.770  1.00 78.82           H
ATOM    868  N   TRP A  74       7.737  12.183 -18.631  1.00 71.44           N
ATOM    869  CA  TRP A  74       7.698  13.634 -18.704  1.00 71.44           C
ATOM    870  C   TRP A  74       8.264  14.055 -20.061  1.00 71.44           C
ATOM    871  O   TRP A  74       7.651  14.847 -20.775  1.00 71.44           O
ATOM    872  HA  TRP A  74       6.656  13.943 -18.622  1.00 71.44           H
ATOM    873  CB  TRP A  74       8.443  14.262 -17.524  1.00 71.44           C
ATOM    874 1HB  TRP A  74       8.087  13.808 -16.599  1.00 71.44           H
ATOM    875 2HB  TRP A  74       9.503  14.023 -17.609  1.00 71.44           H
ATOM    876  CG  TRP A  74       8.284  15.780 -17.425  1.00 71.44           C
ATOM    877  CD1 TRP A  74       8.979  16.727 -18.072  1.00 71.44           C
ATOM    878  HD1 TRP A  74       9.780  16.522 -18.781  1.00 71.44           H
ATOM    879  CD2 TRP A  74       7.338  16.494 -16.601  1.00 71.44           C
ATOM    880  NE1 TRP A  74       8.551  17.993 -17.726  1.00 71.44           N
ATOM    881  HE1 TRP A  74       8.915  18.856 -18.075  1.00 71.44           H
ATOM    882  CE2 TRP A  74       7.522  17.846 -16.803  1.00 71.44           C
ATOM    883  CE3 TRP A  74       6.359  16.012 -15.714  1.00 71.44           C
ATOM    884  HE3 TRP A  74       6.195  14.949 -15.537  1.00 71.44           H
ATOM    885  CZ2 TRP A  74       6.764  18.829 -16.154  1.00 71.44           C
ATOM    886  HZ2 TRP A  74       6.929  19.891 -16.331  1.00 71.44           H
ATOM    887  CZ3 TRP A  74       5.610  17.006 -15.074  1.00 71.44           C
ATOM    888  HZ3 TRP A  74       4.837  16.687 -14.375  1.00 71.44           H
ATOM    889  CH2 TRP A  74       5.783  18.372 -15.266  1.00 71.44           C
ATOM    890  HH2 TRP A  74       5.158  19.084 -14.728  1.00 71.44           H
ATOM    891  HN  TRP A  74       8.375  11.811 -17.957  1.00 71.44           H
ATOM    892  N   TYR A  75       9.428  13.506 -20.377  1.00 69.13           N
ATOM    893  CA  TYR A  75      10.219  14.016 -21.484  1.00 69.13           C
ATOM    894  C   TYR A  75       9.857  13.305 -22.790  1.00 69.13           C
ATOM    895  O   TYR A  75       9.854  13.920 -23.855  1.00 69.13           O
ATOM    896  HA  TYR A  75      10.007  15.080 -21.588  1.00 69.13           H
ATOM    897  CB  TYR A  75      11.677  13.708 -21.137  1.00 69.13           C
ATOM    898 1HB  TYR A  75      11.718  12.770 -20.583  1.00 69.13           H
ATOM    899 2HB  TYR A  75      12.236  13.557 -22.061  1.00 69.13           H
ATOM    900  CG  TYR A  75      12.365  14.799 -20.314  1.00 69.13           C
ATOM    901  CD1 TYR A  75      12.943  15.880 -20.948  1.00 69.13           C
ATOM    902  HD1 TYR A  75      12.910  15.956 -22.035  1.00 69.13           H
ATOM    903  CD2 TYR A  75      12.407  14.703 -18.938  1.00 69.13           C
ATOM    904  HD2 TYR A  75      11.950  13.849 -18.437  1.00 69.13           H
ATOM    905  CE1 TYR A  75      13.590  16.907 -20.174  1.00 69.13           C
ATOM    906  HE1 TYR A  75      14.051  17.766 -20.662  1.00 69.13           H
ATOM    907  CE2 TYR A  75      13.054  15.730 -18.164  1.00 69.13           C
ATOM    908  HE2 TYR A  75      13.094  15.666 -17.076  1.00 69.13           H
ATOM    909  CZ  TYR A  75      13.614  16.781 -18.820  1.00 69.13           C
ATOM    910  OH  TYR A  75      14.225  17.752 -18.089  1.00 69.13           O
ATOM    911  HH  TYR A  75      14.568  18.471 -18.693  1.00 69.13           H
ATOM    912  HN  TYR A  75       9.829  12.729 -19.893  1.00 69.13           H
ATOM    913  N   CYS A  76       9.561  12.019 -22.664  1.00 68.09           N
ATOM    914  CA  CYS A  76       9.597  11.128 -23.811  1.00 68.09           C
ATOM    915  C   CYS A  76       8.167  10.672 -24.110  1.00 68.09           C
ATOM    916  O   CYS A  76       7.613  11.002 -25.158  1.00 68.09           O
ATOM    917  HA  CYS A  76      10.002  11.704 -24.643  1.00 68.09           H
ATOM    918  CB  CYS A  76      10.536   9.943 -23.577  1.00 68.09           C
ATOM    919 1HB  CYS A  76      11.443  10.281 -23.076  1.00 68.09           H
ATOM    920 2HB  CYS A  76      10.060   9.215 -22.920  1.00 68.09           H
ATOM    921  SG  CYS A  76      10.962   9.157 -25.174  1.00 68.09           S
ATOM    922  HG  CYS A  76       9.765   8.618 -25.387  1.00 68.09           H
ATOM    923  HN  CYS A  76       9.301  11.587 -21.801  1.00 68.09           H
ATOM    924  N   THR A  77       7.611   9.922 -23.171  1.00 60.68           N
ATOM    925  CA  THR A  77       6.406   9.156 -23.441  1.00 60.68           C
ATOM    926  C   THR A  77       5.220  10.093 -23.676  1.00 60.68           C
ATOM    927  O   THR A  77       4.419   9.872 -24.584  1.00 60.68           O
ATOM    928  HA  THR A  77       6.556   8.593 -24.362  1.00 60.68           H
ATOM    929  CB  THR A  77       6.192   8.185 -22.278  1.00 60.68           C
ATOM    930  HB  THR A  77       5.887   8.718 -21.377  1.00 60.68           H
ATOM    931  OG1 THR A  77       7.425   7.477 -22.186  1.00 60.68           O
ATOM    932  HG1 THR A  77       7.518   6.851 -22.961  1.00 60.68           H
ATOM    933  CG2 THR A  77       5.162   7.101 -22.602  1.00 60.68           C
ATOM    934 1HG2 THR A  77       5.500   6.524 -23.462  1.00 60.68           H
ATOM    935 2HG2 THR A  77       4.203   7.567 -22.831  1.00 60.68           H
ATOM    936 3HG2 THR A  77       5.048   6.440 -21.743  1.00 60.68           H
ATOM    937  HN  THR A  77       7.968   9.833 -22.241  1.00 60.68           H
ATOM    938  N   ARG A  78       5.144  11.121 -22.843  1.00 55.47           N
ATOM    939  CA  ARG A  78       3.914  11.882 -22.704  1.00 55.47           C
ATOM    940  C   ARG A  78       2.726  10.940 -22.503  1.00 55.47           C
ATOM    941  O   ARG A  78       2.696   9.845 -23.062  1.00 55.47           O
ATOM    942  HA  ARG A  78       4.072  12.508 -21.825  1.00 55.47           H
ATOM    943  CB  ARG A  78       3.663  12.753 -23.937  1.00 55.47           C
ATOM    944 1HB  ARG A  78       3.597  12.123 -24.824  1.00 55.47           H
ATOM    945 2HB  ARG A  78       2.705  13.264 -23.837  1.00 55.47           H
ATOM    946  CG  ARG A  78       4.780  13.782 -24.118  1.00 55.47           C
ATOM    947 1HG  ARG A  78       4.920  14.340 -23.192  1.00 55.47           H
ATOM    948 2HG  ARG A  78       5.720  13.272 -24.328  1.00 55.47           H
ATOM    949  CD  ARG A  78       4.454  14.750 -25.257  1.00 55.47           C
ATOM    950 1HD  ARG A  78       4.339  14.200 -26.191  1.00 55.47           H
ATOM    951 2HD  ARG A  78       3.505  15.248 -25.062  1.00 55.47           H
ATOM    952  NE  ARG A  78       5.533  15.754 -25.393  1.00 55.47           N
ATOM    953  HE  ARG A  78       6.363  15.627 -24.849  1.00 55.47           H
ATOM    954  CZ  ARG A  78       5.468  16.823 -26.198  1.00 55.47           C
ATOM    955  NH1 ARG A  78       4.380  17.043 -26.949  1.00 55.47           N
ATOM    956 1HH1 ARG A  78       3.609  16.407 -26.912  1.00 55.47           H
ATOM    957 2HH1 ARG A  78       4.339  17.843 -27.548  1.00 55.47           H
ATOM    958  NH2 ARG A  78       6.506  17.669 -26.241  1.00 55.47           N
ATOM    959 1HH2 ARG A  78       6.473  18.471 -26.837  1.00 55.47           H
ATOM    960 2HH2 ARG A  78       7.314  17.498 -25.677  1.00 55.47           H
ATOM    961  HN  ARG A  78       5.902  11.434 -22.271  1.00 55.47           H
ATOM    962  N   VAL A  79       1.775  11.400 -21.703  1.00 69.89           N
ATOM    963  CA  VAL A  79       0.598  10.603 -21.404  1.00 69.89           C
ATOM    964  C   VAL A  79      -0.347  10.625 -22.607  1.00 69.89           C
ATOM    965  O   VAL A  79      -1.036  11.617 -22.841  1.00 69.89           O
ATOM    966  HA  VAL A  79       0.928   9.577 -21.237  1.00 69.89           H
ATOM    967  CB  VAL A  79      -0.061  11.104 -20.117  1.00 69.89           C
ATOM    968  HB  VAL A  79      -0.401  12.125 -20.290  1.00 69.89           H
ATOM    969  CG1 VAL A  79      -1.283  10.256 -19.760  1.00 69.89           C
ATOM    970 1HG1 VAL A  79      -2.011  10.309 -20.570  1.00 69.89           H
ATOM    971 2HG1 VAL A  79      -0.977   9.220 -19.616  1.00 69.89           H
ATOM    972 3HG1 VAL A  79      -1.732  10.633 -18.842  1.00 69.89           H
ATOM    973  CG2 VAL A  79       0.943  11.132 -18.963  1.00 69.89           C
ATOM    974 1HG2 VAL A  79       1.327  10.126 -18.790  1.00 69.89           H
ATOM    975 2HG2 VAL A  79       1.769  11.798 -19.215  1.00 69.89           H
ATOM    976 3HG2 VAL A  79       0.449  11.492 -18.060  1.00 69.89           H
ATOM    977  HN  VAL A  79       1.801  12.298 -21.263  1.00 69.89           H
ATOM    978  N   LYS A  80      -0.349   9.521 -23.339  1.00 63.06           N
ATOM    979  CA  LYS A  80      -1.133   9.432 -24.558  1.00 63.06           C
ATOM    980  C   LYS A  80      -2.319   8.493 -24.330  1.00 63.06           C
ATOM    981  O   LYS A  80      -3.355   8.626 -24.979  1.00 63.06           O
ATOM    982  HA  LYS A  80      -1.519  10.429 -24.772  1.00 63.06           H
ATOM    983  CB  LYS A  80      -0.247   9.027 -25.738  1.00 63.06           C
ATOM    984 1HB  LYS A  80       0.318   8.131 -25.482  1.00 63.06           H
ATOM    985 2HB  LYS A  80      -0.870   8.777 -26.597  1.00 63.06           H
ATOM    986  CG  LYS A  80       0.717  10.155 -26.111  1.00 63.06           C
ATOM    987 1HG  LYS A  80       0.154  11.061 -26.333  1.00 63.06           H
ATOM    988 2HG  LYS A  80       1.364  10.381 -25.263  1.00 63.06           H
ATOM    989  CD  LYS A  80       1.571   9.769 -27.321  1.00 63.06           C
ATOM    990 1HD  LYS A  80       2.111   8.846 -27.110  1.00 63.06           H
ATOM    991 2HD  LYS A  80       0.925   9.572 -28.177  1.00 63.06           H
ATOM    992  CE  LYS A  80       2.564  10.880 -27.669  1.00 63.06           C
ATOM    993 1HE  LYS A  80       2.025  11.800 -27.893  1.00 63.06           H
ATOM    994 2HE  LYS A  80       3.203  11.086 -26.810  1.00 63.06           H
ATOM    995  NZ  LYS A  80       3.394  10.488 -28.830  1.00 63.06           N
ATOM    996 1HZ  LYS A  80       4.040  11.237 -29.051  1.00 63.06           H
ATOM    997 2HZ  LYS A  80       3.914   9.647 -28.605  1.00 63.06           H
ATOM    998 3HZ  LYS A  80       2.795  10.311 -29.629  1.00 63.06           H
ATOM    999  HN  LYS A  80       0.172   8.698 -23.111  1.00 63.06           H
ATOM   1000  N   THR A  81      -2.127   7.564 -23.404  1.00 73.35           N
ATOM   1001  CA  THR A  81      -3.121   6.531 -23.164  1.00 73.35           C
ATOM   1002  C   THR A  81      -3.598   6.579 -21.711  1.00 73.35           C
ATOM   1003  O   THR A  81      -2.954   7.194 -20.862  1.00 73.35           O
ATOM   1004  HA  THR A  81      -3.988   6.735 -23.792  1.00 73.35           H
ATOM   1005  CB  THR A  81      -2.510   5.185 -23.559  1.00 73.35           C
ATOM   1006  HB  THR A  81      -3.280   4.420 -23.649  1.00 73.35           H
ATOM   1007  OG1 THR A  81      -1.520   4.948 -22.562  1.00 73.35           O
ATOM   1008  HG1 THR A  81      -1.214   3.996 -22.603  1.00 73.35           H
ATOM   1009  CG2 THR A  81      -1.714   5.264 -24.863  1.00 73.35           C
ATOM   1010 1HG2 THR A  81      -0.901   5.982 -24.750  1.00 73.35           H
ATOM   1011 2HG2 THR A  81      -2.371   5.584 -25.671  1.00 73.35           H
ATOM   1012 3HG2 THR A  81      -1.301   4.283 -25.097  1.00 73.35           H
ATOM   1013  HN  THR A  81      -1.313   7.510 -22.827  1.00 73.35           H
ATOM   1014  N   MET A  82      -4.722   5.921 -21.469  1.00 73.71           N
ATOM   1015  CA  MET A  82      -5.270   5.844 -20.125  1.00 73.71           C
ATOM   1016  C   MET A  82      -4.318   5.101 -19.186  1.00 73.71           C
ATOM   1017  O   MET A  82      -4.173   5.471 -18.022  1.00 73.71           O
ATOM   1018  HA  MET A  82      -5.384   6.877 -19.795  1.00 73.71           H
ATOM   1019  CB  MET A  82      -6.618   5.121 -20.163  1.00 73.71           C
ATOM   1020 1HB  MET A  82      -7.195   5.465 -21.021  1.00 73.71           H
ATOM   1021 2HB  MET A  82      -6.456   4.051 -20.296  1.00 73.71           H
ATOM   1022  CG  MET A  82      -7.409   5.367 -18.877  1.00 73.71           C
ATOM   1023 1HG  MET A  82      -6.902   4.898 -18.033  1.00 73.71           H
ATOM   1024 2HG  MET A  82      -7.455   6.436 -18.668  1.00 73.71           H
ATOM   1025  SD  MET A  82      -9.059   4.706 -19.040  1.00 73.71           S
ATOM   1026  CE  MET A  82      -9.739   5.177 -17.458  1.00 73.71           C
ATOM   1027 1HE  MET A  82      -9.154   4.717 -16.660  1.00 73.71           H
ATOM   1028 2HE  MET A  82      -9.704   6.261 -17.355  1.00 73.71           H
ATOM   1029 3HE  MET A  82     -10.773   4.839 -17.391  1.00 73.71           H
ATOM   1030  HN  MET A  82      -5.255   5.447 -22.170  1.00 73.71           H
ATOM   1031  N   THR A  83      -3.693   4.066 -19.727  1.00 74.76           N
ATOM   1032  CA  THR A  83      -2.728   3.292 -18.965  1.00 74.76           C
ATOM   1033  C   THR A  83      -1.558   4.177 -18.530  1.00 74.76           C
ATOM   1034  O   THR A  83      -1.105   4.096 -17.389  1.00 74.76           O
ATOM   1035  HA  THR A  83      -3.214   2.935 -18.057  1.00 74.76           H
ATOM   1036  CB  THR A  83      -2.301   2.096 -19.819  1.00 74.76           C
ATOM   1037  HB  THR A  83      -1.567   2.395 -20.567  1.00 74.76           H
ATOM   1038  OG1 THR A  83      -3.526   1.579 -20.330  1.00 74.76           O
ATOM   1039  HG1 THR A  83      -4.199   1.504 -19.595  1.00 74.76           H
ATOM   1040  CG2 THR A  83      -1.734   0.949 -18.979  1.00 74.76           C
ATOM   1041 1HG2 THR A  83      -2.492   0.605 -18.275  1.00 74.76           H
ATOM   1042 2HG2 THR A  83      -0.860   1.299 -18.429  1.00 74.76           H
ATOM   1043 3HG2 THR A  83      -1.446   0.127 -19.633  1.00 74.76           H
ATOM   1044  HN  THR A  83      -3.836   3.755 -20.667  1.00 74.76           H
ATOM   1045  N   ASP A  84      -1.103   5.001 -19.462  1.00 77.64           N
ATOM   1046  CA  ASP A  84       0.027   5.876 -19.200  1.00 77.64           C
ATOM   1047  C   ASP A  84      -0.307   6.796 -18.024  1.00 77.64           C
ATOM   1048  O   ASP A  84       0.554   7.091 -17.197  1.00 77.64           O
ATOM   1049  HA  ASP A  84       0.861   5.209 -18.983  1.00 77.64           H
ATOM   1050  CB  ASP A  84       0.336   6.755 -20.414  1.00 77.64           C
ATOM   1051 1HB  ASP A  84      -0.532   7.367 -20.655  1.00 77.64           H
ATOM   1052 2HB  ASP A  84       1.151   7.438 -20.174  1.00 77.64           H
ATOM   1053  CG  ASP A  84       0.718   5.901 -21.625  1.00 77.64           C
ATOM   1054  OD1 ASP A  84       1.326   4.833 -21.397  1.00 77.64           O
ATOM   1055  OD2 ASP A  84       0.393   6.336 -22.751  1.00 77.64           O
ATOM   1056  HN  ASP A  84      -1.493   5.077 -20.380  1.00 77.64           H
ATOM   1057  N   MET A  85      -1.561   7.223 -17.986  1.00 83.17           N
ATOM   1058  CA  MET A  85      -2.011   8.133 -16.946  1.00 83.17           C
ATOM   1059  C   MET A  85      -1.906   7.482 -15.565  1.00 83.17           C
ATOM   1060  O   MET A  85      -1.395   8.089 -14.626  1.00 83.17           O
ATOM   1061  HA  MET A  85      -1.344   8.994 -17.000  1.00 83.17           H
ATOM   1062  CB  MET A  85      -3.463   8.535 -17.212  1.00 83.17           C
ATOM   1063 1HB  MET A  85      -3.569   8.864 -18.245  1.00 83.17           H
ATOM   1064 2HB  MET A  85      -4.113   7.670 -17.083  1.00 83.17           H
ATOM   1065  CG  MET A  85      -3.903   9.655 -16.267  1.00 83.17           C
ATOM   1066 1HG  MET A  85      -4.985   9.776 -16.312  1.00 83.17           H
ATOM   1067 2HG  MET A  85      -3.654   9.394 -15.238  1.00 83.17           H
ATOM   1068  SD  MET A  85      -3.100  11.185 -16.718  1.00 83.17           S
ATOM   1069  CE  MET A  85      -3.691  12.243 -15.408  1.00 83.17           C
ATOM   1070 1HE  MET A  85      -4.780  12.288 -15.440  1.00 83.17           H
ATOM   1071 2HE  MET A  85      -3.373  11.843 -14.445  1.00 83.17           H
ATOM   1072 3HE  MET A  85      -3.283  13.245 -15.537  1.00 83.17           H
ATOM   1073  HN  MET A  85      -2.262   6.959 -18.648  1.00 83.17           H
ATOM   1074  N   PHE A  86      -2.397   6.254 -15.487  1.00 85.73           N
ATOM   1075  CA  PHE A  86      -2.411   5.533 -14.225  1.00 85.73           C
ATOM   1076  C   PHE A  86      -0.991   5.168 -13.787  1.00 85.73           C
ATOM   1077  O   PHE A  86      -0.667   5.236 -12.602  1.00 85.73           O
ATOM   1078  HA  PHE A  86      -2.861   6.190 -13.482  1.00 85.73           H
ATOM   1079  CB  PHE A  86      -3.207   4.246 -14.454  1.00 85.73           C
ATOM   1080 1HB  PHE A  86      -2.806   3.733 -15.328  1.00 85.73           H
ATOM   1081 2HB  PHE A  86      -3.061   3.584 -13.601  1.00 85.73           H
ATOM   1082  CG  PHE A  86      -4.707   4.471 -14.656  1.00 85.73           C
ATOM   1083  CD1 PHE A  86      -5.389   5.300 -13.821  1.00 85.73           C
ATOM   1084  HD1 PHE A  86      -4.867   5.805 -13.008  1.00 85.73           H
ATOM   1085  CD2 PHE A  86      -5.359   3.841 -15.670  1.00 85.73           C
ATOM   1086  HD2 PHE A  86      -4.812   3.176 -16.339  1.00 85.73           H
ATOM   1087  CE1 PHE A  86      -6.781   5.509 -14.008  1.00 85.73           C
ATOM   1088  HE1 PHE A  86      -7.327   6.174 -13.339  1.00 85.73           H
ATOM   1089  CE2 PHE A  86      -6.751   4.049 -15.857  1.00 85.73           C
ATOM   1090  HE2 PHE A  86      -7.273   3.544 -16.670  1.00 85.73           H
ATOM   1091  CZ  PHE A  86      -7.433   4.879 -15.022  1.00 85.73           C
ATOM   1092  HZ  PHE A  86      -8.501   5.039 -15.166  1.00 85.73           H
ATOM   1093  HN  PHE A  86      -2.780   5.754 -16.263  1.00 85.73           H
ATOM   1094  N   LEU A  87      -0.182   4.789 -14.765  1.00 80.21           N
ATOM   1095  CA  LEU A  87       1.178   4.362 -14.489  1.00 80.21           C
ATOM   1096  C   LEU A  87       1.975   5.541 -13.927  1.00 80.21           C
ATOM   1097  O   LEU A  87       2.813   5.365 -13.045  1.00 80.21           O
ATOM   1098  HA  LEU A  87       1.128   3.585 -13.726  1.00 80.21           H
ATOM   1099  CB  LEU A  87       1.806   3.733 -15.734  1.00 80.21           C
ATOM   1100 1HB  LEU A  87       1.666   4.416 -16.572  1.00 80.21           H
ATOM   1101 2HB  LEU A  87       2.881   3.646 -15.571  1.00 80.21           H
ATOM   1102  CG  LEU A  87       1.267   2.359 -16.137  1.00 80.21           C
ATOM   1103  HG  LEU A  87       0.191   2.446 -16.289  1.00 80.21           H
ATOM   1104  CD1 LEU A  87       1.875   1.899 -17.463  1.00 80.21           C
ATOM   1105 1HD1 LEU A  87       1.625   2.615 -18.246  1.00 80.21           H
ATOM   1106 2HD1 LEU A  87       2.958   1.833 -17.363  1.00 80.21           H
ATOM   1107 3HD1 LEU A  87       1.474   0.920 -17.726  1.00 80.21           H
ATOM   1108  CD2 LEU A  87       1.485   1.336 -15.021  1.00 80.21           C
ATOM   1109 1HD2 LEU A  87       2.551   1.246 -14.814  1.00 80.21           H
ATOM   1110 2HD2 LEU A  87       0.966   1.665 -14.120  1.00 80.21           H
ATOM   1111 3HD2 LEU A  87       1.092   0.368 -15.333  1.00 80.21           H
ATOM   1112  HN  LEU A  87      -0.443   4.771 -15.731  1.00 80.21           H
ATOM   1113  N   LEU A  88       1.684   6.718 -14.461  1.00 86.67           N
ATOM   1114  CA  LEU A  88       2.352   7.929 -14.014  1.00 86.67           C
ATOM   1115  C   LEU A  88       1.964   8.213 -12.562  1.00 86.67           C
ATOM   1116  O   LEU A  88       2.829   8.456 -11.721  1.00 86.67           O
ATOM   1117  HA  LEU A  88       3.425   7.743 -14.055  1.00 86.67           H
ATOM   1118  CB  LEU A  88       2.056   9.088 -14.968  1.00 86.67           C
ATOM   1119 1HB  LEU A  88       2.430   8.823 -15.957  1.00 86.67           H
ATOM   1120 2HB  LEU A  88       0.975   9.194 -15.054  1.00 86.67           H
ATOM   1121  CG  LEU A  88       2.645  10.445 -14.578  1.00 86.67           C
ATOM   1122  HG  LEU A  88       2.295  10.693 -13.576  1.00 86.67           H
ATOM   1123  CD1 LEU A  88       4.172  10.384 -14.522  1.00 86.67           C
ATOM   1124 1HD1 LEU A  88       4.480   9.644 -13.783  1.00 86.67           H
ATOM   1125 2HD1 LEU A  88       4.561  10.103 -15.501  1.00 86.67           H
ATOM   1126 3HD1 LEU A  88       4.565  11.362 -14.243  1.00 86.67           H
ATOM   1127  CD2 LEU A  88       2.149  11.548 -15.515  1.00 86.67           C
ATOM   1128 1HD2 LEU A  88       2.448  11.318 -16.538  1.00 86.67           H
ATOM   1129 2HD2 LEU A  88       1.062  11.609 -15.461  1.00 86.67           H
ATOM   1130 3HD2 LEU A  88       2.582  12.502 -15.215  1.00 86.67           H
ATOM   1131  HN  LEU A  88       1.007   6.852 -15.185  1.00 86.67           H
ATOM   1132  N   ASN A  89       0.664   8.175 -12.312  1.00 88.89           N
ATOM   1133  CA  ASN A  89       0.146   8.492 -10.992  1.00 88.89           C
ATOM   1134  C   ASN A  89       0.633   7.441  -9.992  1.00 88.89           C
ATOM   1135  O   ASN A  89       0.864   7.750  -8.824  1.00 88.89           O
ATOM   1136  HA  ASN A  89       0.526   9.488 -10.767  1.00 88.89           H
ATOM   1137  CB  ASN A  89      -1.384   8.480 -10.982  1.00 88.89           C
ATOM   1138 1HB  ASN A  89      -1.748   7.647 -11.584  1.00 88.89           H
ATOM   1139 2HB  ASN A  89      -1.744   8.320  -9.966  1.00 88.89           H
ATOM   1140  CG  ASN A  89      -1.946   9.795 -11.527  1.00 88.89           C
ATOM   1141  OD1 ASN A  89      -2.132  10.764 -10.810  1.00 88.89           O
ATOM   1142  ND2 ASN A  89      -2.204   9.773 -12.832  1.00 88.89           N
ATOM   1143 1HD2 ASN A  89      -2.028   8.944 -13.363  1.00 88.89           H
ATOM   1144 2HD2 ASN A  89      -2.574  10.586 -13.281  1.00 88.89           H
ATOM   1145  HN  ASN A  89      -0.029   7.933 -12.991  1.00 88.89           H
ATOM   1146  N   LEU A  90       0.775   6.220 -10.487  1.00 85.25           N
ATOM   1147  CA  LEU A  90       1.248   5.126  -9.656  1.00 85.25           C
ATOM   1148  C   LEU A  90       2.676   5.423  -9.194  1.00 85.25           C
ATOM   1149  O   LEU A  90       3.006   5.234  -8.024  1.00 85.25           O
ATOM   1150  HA  LEU A  90       0.604   5.080  -8.778  1.00 85.25           H
ATOM   1151  CB  LEU A  90       1.105   3.793 -10.393  1.00 85.25           C
ATOM   1152 1HB  LEU A  90       0.065   3.679 -10.698  1.00 85.25           H
ATOM   1153 2HB  LEU A  90       1.701   3.839 -11.304  1.00 85.25           H
ATOM   1154  CG  LEU A  90       1.517   2.545  -9.609  1.00 85.25           C
ATOM   1155  HG  LEU A  90       2.540   2.684  -9.260  1.00 85.25           H
ATOM   1156  CD1 LEU A  90       0.638   2.361  -8.370  1.00 85.25           C
ATOM   1157 1HD1 LEU A  90       0.738   3.231  -7.721  1.00 85.25           H
ATOM   1158 2HD1 LEU A  90      -0.403   2.254  -8.676  1.00 85.25           H
ATOM   1159 3HD1 LEU A  90       0.953   1.467  -7.831  1.00 85.25           H
ATOM   1160  CD2 LEU A  90       1.510   1.306 -10.506  1.00 85.25           C
ATOM   1161 1HD2 LEU A  90       0.507   1.153 -10.906  1.00 85.25           H
ATOM   1162 2HD2 LEU A  90       2.210   1.449 -11.329  1.00 85.25           H
ATOM   1163 3HD2 LEU A  90       1.806   0.434  -9.924  1.00 85.25           H
ATOM   1164  HN  LEU A  90       0.573   5.974 -11.435  1.00 85.25           H
ATOM   1165  N   ALA A  91       3.486   5.883 -10.136  1.00 90.03           N
ATOM   1166  CA  ALA A  91       4.881   6.168  -9.851  1.00 90.03           C
ATOM   1167  C   ALA A  91       4.967   7.315  -8.841  1.00 90.03           C
ATOM   1168  O   ALA A  91       5.823   7.306  -7.958  1.00 90.03           O
ATOM   1169  HA  ALA A  91       5.319   5.273  -9.409  1.00 90.03           H
ATOM   1170  CB  ALA A  91       5.616   6.484 -11.155  1.00 90.03           C
ATOM   1171 1HB  ALA A  91       5.550   5.627 -11.826  1.00 90.03           H
ATOM   1172 2HB  ALA A  91       5.157   7.352 -11.629  1.00 90.03           H
ATOM   1173 3HB  ALA A  91       6.663   6.698 -10.941  1.00 90.03           H
ATOM   1174  HN  ALA A  91       3.202   6.061 -11.079  1.00 90.03           H
ATOM   1175  N   ILE A  92       4.068   8.274  -9.006  1.00 90.30           N
ATOM   1176  CA  ILE A  92       4.014   9.412  -8.103  1.00 90.30           C
ATOM   1177  C   ILE A  92       3.654   8.925  -6.698  1.00 90.30           C
ATOM   1178  O   ILE A  92       4.263   9.348  -5.716  1.00 90.30           O
ATOM   1179  HA  ILE A  92       5.011   9.852  -8.072  1.00 90.30           H
ATOM   1180  CB  ILE A  92       3.064  10.481  -8.646  1.00 90.30           C
ATOM   1181  HB  ILE A  92       2.119  10.001  -8.901  1.00 90.30           H
ATOM   1182  CG1 ILE A  92       3.615  11.104  -9.930  1.00 90.30           C
ATOM   1183 1HG1 ILE A  92       4.463  11.746  -9.691  1.00 90.30           H
ATOM   1184 2HG1 ILE A  92       3.985  10.320 -10.589  1.00 90.30           H
ATOM   1185  CG2 ILE A  92       2.761  11.537  -7.580  1.00 90.30           C
ATOM   1186 1HG2 ILE A  92       2.294  11.060  -6.719  1.00 90.30           H
ATOM   1187 2HG2 ILE A  92       3.688  12.018  -7.271  1.00 90.30           H
ATOM   1188 3HG2 ILE A  92       2.083  12.285  -7.992  1.00 90.30           H
ATOM   1189  CD1 ILE A  92       2.539  11.919 -10.650  1.00 90.30           C
ATOM   1190 1HD1 ILE A  92       1.703  11.268 -10.908  1.00 90.30           H
ATOM   1191 2HD1 ILE A  92       2.189  12.718  -9.996  1.00 90.30           H
ATOM   1192 3HD1 ILE A  92       2.957  12.351 -11.559  1.00 90.30           H
ATOM   1193  HN  ILE A  92       3.387   8.283  -9.738  1.00 90.30           H
ATOM   1194  N   ALA A  93       2.667   8.043  -6.646  1.00 91.22           N
ATOM   1195  CA  ALA A  93       2.165   7.556  -5.373  1.00 91.22           C
ATOM   1196  C   ALA A  93       3.283   6.811  -4.640  1.00 91.22           C
ATOM   1197  O   ALA A  93       3.503   7.029  -3.450  1.00 91.22           O
ATOM   1198  HA  ALA A  93       1.867   8.421  -4.780  1.00 91.22           H
ATOM   1199  CB  ALA A  93       0.937   6.675  -5.611  1.00 91.22           C
ATOM   1200 1HB  ALA A  93       0.162   7.259  -6.107  1.00 91.22           H
ATOM   1201 2HB  ALA A  93       1.213   5.829  -6.241  1.00 91.22           H
ATOM   1202 3HB  ALA A  93       0.561   6.309  -4.656  1.00 91.22           H
ATOM   1203  HN  ALA A  93       2.213   7.664  -7.453  1.00 91.22           H
ATOM   1204  N   ASP A  94       3.960   5.947  -5.383  1.00 87.72           N
ATOM   1205  CA  ASP A  94       5.029   5.145  -4.811  1.00 87.72           C
ATOM   1206  C   ASP A  94       6.112   6.071  -4.253  1.00 87.72           C
ATOM   1207  O   ASP A  94       6.642   5.829  -3.170  1.00 87.72           O
ATOM   1208  HA  ASP A  94       4.553   4.545  -4.035  1.00 87.72           H
ATOM   1209  CB  ASP A  94       5.672   4.249  -5.871  1.00 87.72           C
ATOM   1210 1HB  ASP A  94       5.789   4.805  -6.801  1.00 87.72           H
ATOM   1211 2HB  ASP A  94       6.671   3.957  -5.547  1.00 87.72           H
ATOM   1212  CG  ASP A  94       4.825   3.000  -6.120  1.00 87.72           C
ATOM   1213  OD1 ASP A  94       4.139   2.579  -5.163  1.00 87.72           O
ATOM   1214  OD2 ASP A  94       4.882   2.494  -7.261  1.00 87.72           O
ATOM   1215  HN  ASP A  94       3.789   5.791  -6.356  1.00 87.72           H
ATOM   1216  N   LEU A  95       6.409   7.110  -5.019  1.00 89.73           N
ATOM   1217  CA  LEU A  95       7.473   8.030  -4.653  1.00 89.73           C
ATOM   1218  C   LEU A  95       7.117   8.714  -3.331  1.00 89.73           C
ATOM   1219  O   LEU A  95       7.964   8.849  -2.450  1.00 89.73           O
ATOM   1220  HA  LEU A  95       8.377   7.440  -4.503  1.00 89.73           H
ATOM   1221  CB  LEU A  95       7.753   9.008  -5.796  1.00 89.73           C
ATOM   1222 1HB  LEU A  95       7.873   8.436  -6.715  1.00 89.73           H
ATOM   1223 2HB  LEU A  95       6.877   9.642  -5.927  1.00 89.73           H
ATOM   1224  CG  LEU A  95       8.979   9.907  -5.623  1.00 89.73           C
ATOM   1225  HG  LEU A  95       8.913  10.390  -4.648  1.00 89.73           H
ATOM   1226  CD1 LEU A  95      10.269   9.084  -5.635  1.00 89.73           C
ATOM   1227 1HD1 LEU A  95      10.247   8.363  -4.818  1.00 89.73           H
ATOM   1228 2HD1 LEU A  95      10.354   8.556  -6.584  1.00 89.73           H
ATOM   1229 3HD1 LEU A  95      11.124   9.748  -5.511  1.00 89.73           H
ATOM   1230  CD2 LEU A  95       8.997  11.016  -6.677  1.00 89.73           C
ATOM   1231 1HD2 LEU A  95       9.027  10.572  -7.672  1.00 89.73           H
ATOM   1232 2HD2 LEU A  95       8.099  11.626  -6.578  1.00 89.73           H
ATOM   1233 3HD2 LEU A  95       9.878  11.641  -6.532  1.00 89.73           H
ATOM   1234  HN  LEU A  95       5.938   7.328  -5.874  1.00 89.73           H
ATOM   1235  N   LEU A  96       5.862   9.128  -3.235  1.00 86.34           N
ATOM   1236  CA  LEU A  96       5.392   9.825  -2.050  1.00 86.34           C
ATOM   1237  C   LEU A  96       5.553   8.915  -0.831  1.00 86.34           C
ATOM   1238  O   LEU A  96       5.944   9.371   0.242  1.00 86.34           O
ATOM   1239  HA  LEU A  96       6.027  10.701  -1.913  1.00 86.34           H
ATOM   1240  CB  LEU A  96       3.963  10.330  -2.256  1.00 86.34           C
ATOM   1241 1HB  LEU A  96       3.361   9.508  -2.644  1.00 86.34           H
ATOM   1242 2HB  LEU A  96       3.549  10.597  -1.284  1.00 86.34           H
ATOM   1243  CG  LEU A  96       3.803  11.528  -3.194  1.00 86.34           C
ATOM   1244  HG  LEU A  96       4.275  11.282  -4.146  1.00 86.34           H
ATOM   1245  CD1 LEU A  96       2.326  11.807  -3.481  1.00 86.34           C
ATOM   1246 1HD1 LEU A  96       1.876  10.933  -3.951  1.00 86.34           H
ATOM   1247 2HD1 LEU A  96       1.809  12.023  -2.546  1.00 86.34           H
ATOM   1248 3HD1 LEU A  96       2.242  12.663  -4.150  1.00 86.34           H
ATOM   1249  CD2 LEU A  96       4.522  12.759  -2.638  1.00 86.34           C
ATOM   1250 1HD2 LEU A  96       4.101  13.017  -1.666  1.00 86.34           H
ATOM   1251 2HD2 LEU A  96       5.584  12.540  -2.528  1.00 86.34           H
ATOM   1252 3HD2 LEU A  96       4.392  13.596  -3.324  1.00 86.34           H
ATOM   1253  HN  LEU A  96       5.173   8.994  -3.948  1.00 86.34           H
ATOM   1254  N   PHE A  97       5.243   7.643  -1.037  1.00 87.92           N
ATOM   1255  CA  PHE A  97       5.364   6.661   0.027  1.00 87.92           C
ATOM   1256  C   PHE A  97       6.814   6.545   0.504  1.00 87.92           C
ATOM   1257  O   PHE A  97       7.078   6.553   1.705  1.00 87.92           O
ATOM   1258  HA  PHE A  97       4.738   7.000   0.853  1.00 87.92           H
ATOM   1259  CB  PHE A  97       4.921   5.316  -0.552  1.00 87.92           C
ATOM   1260 1HB  PHE A  97       3.838   5.323  -0.673  1.00 87.92           H
ATOM   1261 2HB  PHE A  97       5.352   5.201  -1.547  1.00 87.92           H
ATOM   1262  CG  PHE A  97       5.317   4.110   0.302  1.00 87.92           C
ATOM   1263  CD1 PHE A  97       6.288   3.261  -0.129  1.00 87.92           C
ATOM   1264  HD1 PHE A  97       6.785   3.440  -1.082  1.00 87.92           H
ATOM   1265  CD2 PHE A  97       4.698   3.887   1.492  1.00 87.92           C
ATOM   1266  HD2 PHE A  97       3.919   4.567   1.837  1.00 87.92           H
ATOM   1267  CE1 PHE A  97       6.655   2.142   0.664  1.00 87.92           C
ATOM   1268  HE1 PHE A  97       7.434   1.461   0.319  1.00 87.92           H
ATOM   1269  CE2 PHE A  97       5.065   2.768   2.285  1.00 87.92           C
ATOM   1270  HE2 PHE A  97       4.568   2.589   3.239  1.00 87.92           H
ATOM   1271  CZ  PHE A  97       6.036   1.919   1.854  1.00 87.92           C
ATOM   1272  HZ  PHE A  97       6.318   1.059   2.463  1.00 87.92           H
ATOM   1273  HN  PHE A  97       4.915   7.282  -1.910  1.00 87.92           H
ATOM   1274  N   LEU A  98       7.714   6.441  -0.462  1.00 91.68           N
ATOM   1275  CA  LEU A  98       9.102   6.133  -0.162  1.00 91.68           C
ATOM   1276  C   LEU A  98       9.690   7.245   0.708  1.00 91.68           C
ATOM   1277  O   LEU A  98      10.531   6.987   1.568  1.00 91.68           O
ATOM   1278  HA  LEU A  98       9.114   5.205   0.410  1.00 91.68           H
ATOM   1279  CB  LEU A  98       9.886   5.880  -1.451  1.00 91.68           C
ATOM   1280 1HB  LEU A  98       9.731   6.728  -2.119  1.00 91.68           H
ATOM   1281 2HB  LEU A  98      10.948   5.855  -1.208  1.00 91.68           H
ATOM   1282  CG  LEU A  98       9.535   4.598  -2.209  1.00 91.68           C
ATOM   1283  HG  LEU A  98       8.449   4.505  -2.238  1.00 91.68           H
ATOM   1284  CD1 LEU A  98      10.021   4.668  -3.658  1.00 91.68           C
ATOM   1285 1HD1 LEU A  98       9.548   5.512  -4.160  1.00 91.68           H
ATOM   1286 2HD1 LEU A  98      11.104   4.797  -3.673  1.00 91.68           H
ATOM   1287 3HD1 LEU A  98       9.759   3.744  -4.174  1.00 91.68           H
ATOM   1288  CD2 LEU A  98      10.075   3.366  -1.482  1.00 91.68           C
ATOM   1289 1HD2 LEU A  98      11.160   3.438  -1.401  1.00 91.68           H
ATOM   1290 2HD2 LEU A  98       9.639   3.312  -0.484  1.00 91.68           H
ATOM   1291 3HD2 LEU A  98       9.812   2.468  -2.042  1.00 91.68           H
ATOM   1292  HN  LEU A  98       7.509   6.563  -1.433  1.00 91.68           H
ATOM   1293  N   VAL A  99       9.226   8.460   0.454  1.00 88.88           N
ATOM   1294  CA  VAL A  99       9.740   9.621   1.160  1.00 88.88           C
ATOM   1295  C   VAL A  99       9.467   9.463   2.657  1.00 88.88           C
ATOM   1296  O   VAL A  99      10.111  10.111   3.481  1.00 88.88           O
ATOM   1297  HA  VAL A  99      10.818   9.652   1.002  1.00 88.88           H
ATOM   1298  CB  VAL A  99       9.137  10.899   0.574  1.00 88.88           C
ATOM   1299  HB  VAL A  99       8.053  10.787   0.569  1.00 88.88           H
ATOM   1300  CG1 VAL A  99       9.480  12.114   1.439  1.00 88.88           C
ATOM   1301 1HG1 VAL A  99       9.083  11.968   2.443  1.00 88.88           H
ATOM   1302 2HG1 VAL A  99      10.563  12.229   1.490  1.00 88.88           H
ATOM   1303 3HG1 VAL A  99       9.040  13.009   1.000  1.00 88.88           H
ATOM   1304  CG2 VAL A  99       9.595  11.108  -0.871  1.00 88.88           C
ATOM   1305 1HG2 VAL A  99      10.681  11.189  -0.900  1.00 88.88           H
ATOM   1306 2HG2 VAL A  99       9.277  10.261  -1.479  1.00 88.88           H
ATOM   1307 3HG2 VAL A  99       9.152  12.024  -1.263  1.00 88.88           H
ATOM   1308  HN  VAL A  99       8.513   8.656  -0.220  1.00 88.88           H
ATOM   1309  N   THR A 100       8.511   8.599   2.964  1.00 88.04           N
ATOM   1310  CA  THR A 100       8.110   8.385   4.345  1.00 88.04           C
ATOM   1311  C   THR A 100       9.070   7.413   5.034  1.00 88.04           C
ATOM   1312  O   THR A 100       9.206   7.431   6.256  1.00 88.04           O
ATOM   1313  HA  THR A 100       8.182   9.335   4.875  1.00 88.04           H
ATOM   1314  CB  THR A 100       6.656   7.908   4.347  1.00 88.04           C
ATOM   1315  HB  THR A 100       6.222   7.987   5.343  1.00 88.04           H
ATOM   1316  OG1 THR A 100       6.722   6.591   3.807  1.00 88.04           O
ATOM   1317  HG1 THR A 100       7.505   6.513   3.190  1.00 88.04           H
ATOM   1318  CG2 THR A 100       5.787   8.677   3.349  1.00 88.04           C
ATOM   1319 1HG2 THR A 100       6.183   8.542   2.343  1.00 88.04           H
ATOM   1320 2HG2 THR A 100       5.793   9.736   3.604  1.00 88.04           H
ATOM   1321 3HG2 THR A 100       4.765   8.299   3.392  1.00 88.04           H
ATOM   1322  HN  THR A 100       8.014   8.052   2.291  1.00 88.04           H
ATOM   1323  N   LEU A 101       9.710   6.586   4.220  1.00 90.57           N
ATOM   1324  CA  LEU A 101      10.457   5.454   4.739  1.00 90.57           C
ATOM   1325  C   LEU A 101      11.607   5.963   5.610  1.00 90.57           C
ATOM   1326  O   LEU A 101      11.892   5.395   6.663  1.00 90.57           O
ATOM   1327  HA  LEU A 101       9.779   4.875   5.366  1.00 90.57           H
ATOM   1328  CB  LEU A 101      10.909   4.541   3.598  1.00 90.57           C
ATOM   1329 1HB  LEU A 101      11.410   5.151   2.847  1.00 90.57           H
ATOM   1330 2HB  LEU A 101      11.650   3.843   3.988  1.00 90.57           H
ATOM   1331  CG  LEU A 101       9.806   3.736   2.906  1.00 90.57           C
ATOM   1332  HG  LEU A 101       9.110   4.437   2.445  1.00 90.57           H
ATOM   1333  CD1 LEU A 101      10.382   2.867   1.786  1.00 90.57           C
ATOM   1334 1HD1 LEU A 101      10.867   3.503   1.046  1.00 90.57           H
ATOM   1335 2HD1 LEU A 101      11.111   2.173   2.203  1.00 90.57           H
ATOM   1336 3HD1 LEU A 101       9.577   2.306   1.312  1.00 90.57           H
ATOM   1337  CD2 LEU A 101       9.011   2.912   3.921  1.00 90.57           C
ATOM   1338 1HD2 LEU A 101       9.681   2.220   4.431  1.00 90.57           H
ATOM   1339 2HD2 LEU A 101       8.552   3.578   4.651  1.00 90.57           H
ATOM   1340 3HD2 LEU A 101       8.234   2.349   3.403  1.00 90.57           H
ATOM   1341  HN  LEU A 101       9.724   6.681   3.224  1.00 90.57           H
ATOM   1342  N   PRO A 102      12.286   7.040   5.190  1.00 92.74           N
ATOM   1343  CA  PRO A 102      13.422   7.561   5.954  1.00 92.74           C
ATOM   1344  C   PRO A 102      13.069   7.819   7.410  1.00 92.74           C
ATOM   1345  O   PRO A 102      13.842   7.489   8.308  1.00 92.74           O
ATOM   1346  HA  PRO A 102      14.224   6.824   5.982  1.00 92.74           H
ATOM   1347  CB  PRO A 102      13.789   8.853   5.222  1.00 92.74           C
ATOM   1348 1HB  PRO A 102      13.276   9.715   5.648  1.00 92.74           H
ATOM   1349 2HB  PRO A 102      14.858   9.058   5.281  1.00 92.74           H
ATOM   1350  CG  PRO A 102      13.345   8.585   3.789  1.00 92.74           C
ATOM   1351 1HG  PRO A 102      13.210   9.510   3.227  1.00 92.74           H
ATOM   1352 2HG  PRO A 102      14.081   7.997   3.240  1.00 92.74           H
ATOM   1353  CD  PRO A 102      12.036   7.834   3.974  1.00 92.74           C
ATOM   1354 1HD  PRO A 102      11.194   8.514   4.105  1.00 92.74           H
ATOM   1355 2HD  PRO A 102      11.805   7.207   3.113  1.00 92.74           H
ATOM   1356  N   PHE A 103      11.898   8.407   7.606  1.00 90.81           N
ATOM   1357  CA  PHE A 103      11.460   8.775   8.942  1.00 90.81           C
ATOM   1358  C   PHE A 103      11.213   7.532   9.800  1.00 90.81           C
ATOM   1359  O   PHE A 103      11.565   7.507  10.978  1.00 90.81           O
ATOM   1360  HA  PHE A 103      12.255   9.371   9.390  1.00 90.81           H
ATOM   1361  CB  PHE A 103      10.146   9.542   8.786  1.00 90.81           C
ATOM   1362 1HB  PHE A 103       9.443   8.929   8.223  1.00 90.81           H
ATOM   1363 2HB  PHE A 103       9.710   9.701   9.773  1.00 90.81           H
ATOM   1364  CG  PHE A 103      10.294  10.895   8.087  1.00 90.81           C
ATOM   1365  CD1 PHE A 103      10.582  12.008   8.814  1.00 90.81           C
ATOM   1366  HD1 PHE A 103      10.707  11.936   9.894  1.00 90.81           H
ATOM   1367  CD2 PHE A 103      10.137  10.985   6.739  1.00 90.81           C
ATOM   1368  HD2 PHE A 103       9.906  10.093   6.157  1.00 90.81           H
ATOM   1369  CE1 PHE A 103      10.720  13.264   8.165  1.00 90.81           C
ATOM   1370  HE1 PHE A 103      10.950  14.156   8.748  1.00 90.81           H
ATOM   1371  CE2 PHE A 103      10.275  12.240   6.091  1.00 90.81           C
ATOM   1372  HE2 PHE A 103      10.149  12.312   5.010  1.00 90.81           H
ATOM   1373  CZ  PHE A 103      10.563  13.353   6.817  1.00 90.81           C
ATOM   1374  HZ  PHE A 103      10.669  14.317   6.319  1.00 90.81           H
ATOM   1375  HN  PHE A 103      11.255   8.631   6.874  1.00 90.81           H
ATOM   1376  N   TRP A 104      10.609   6.532   9.176  1.00 85.42           N
ATOM   1377  CA  TRP A 104      10.265   5.309   9.880  1.00 85.42           C
ATOM   1378  C   TRP A 104      11.565   4.574  10.215  1.00 85.42           C
ATOM   1379  O   TRP A 104      11.651   3.890  11.234  1.00 85.42           O
ATOM   1380  HA  TRP A 104       9.748   5.587  10.798  1.00 85.42           H
ATOM   1381  CB  TRP A 104       9.292   4.459   9.060  1.00 85.42           C
ATOM   1382 1HB  TRP A 104       9.700   4.322   8.059  1.00 85.42           H
ATOM   1383 2HB  TRP A 104       9.220   3.470   9.513  1.00 85.42           H
ATOM   1384  CG  TRP A 104       7.888   5.056   8.946  1.00 85.42           C
ATOM   1385  CD1 TRP A 104       7.267   5.498   7.845  1.00 85.42           C
ATOM   1386  HD1 TRP A 104       7.705   5.487   6.847  1.00 85.42           H
ATOM   1387  CD2 TRP A 104       6.950   5.259  10.024  1.00 85.42           C
ATOM   1388  NE1 TRP A 104       6.002   5.970   8.132  1.00 85.42           N
ATOM   1389  HE1 TRP A 104       5.349   6.349   7.477  1.00 85.42           H
ATOM   1390  CE2 TRP A 104       5.803   5.819   9.499  1.00 85.42           C
ATOM   1391  CE3 TRP A 104       7.067   4.978  11.397  1.00 85.42           C
ATOM   1392  HE3 TRP A 104       7.961   4.535  11.835  1.00 85.42           H
ATOM   1393  CZ2 TRP A 104       4.686   6.147  10.276  1.00 85.42           C
ATOM   1394  HZ2 TRP A 104       3.791   6.590   9.838  1.00 85.42           H
ATOM   1395  CZ3 TRP A 104       5.941   5.311  12.159  1.00 85.42           C
ATOM   1396  HZ3 TRP A 104       5.978   5.114  13.231  1.00 85.42           H
ATOM   1397  CH2 TRP A 104       4.779   5.876  11.647  1.00 85.42           C
ATOM   1398  HH2 TRP A 104       3.945   6.108  12.308  1.00 85.42           H
ATOM   1399  HN  TRP A 104      10.357   6.547   8.208  1.00 85.42           H
ATOM   1400  N   ALA A 105      12.544   4.741   9.338  1.00 93.04           N
ATOM   1401  CA  ALA A 105      13.836   4.104   9.529  1.00 93.04           C
ATOM   1402  C   ALA A 105      14.480   4.639  10.809  1.00 93.04           C
ATOM   1403  O   ALA A 105      14.980   3.867  11.626  1.00 93.04           O
ATOM   1404  HA  ALA A 105      13.665   3.033   9.638  1.00 93.04           H
ATOM   1405  CB  ALA A 105      14.709   4.340   8.295  1.00 93.04           C
ATOM   1406 1HB  ALA A 105      14.221   3.915   7.418  1.00 93.04           H
ATOM   1407 2HB  ALA A 105      14.850   5.411   8.149  1.00 93.04           H
ATOM   1408 3HB  ALA A 105      15.678   3.862   8.438  1.00 93.04           H
ATOM   1409  HN  ALA A 105      12.466   5.298   8.511  1.00 93.04           H
ATOM   1410  N   ILE A 106      14.446   5.957  10.945  1.00 89.47           N
ATOM   1411  CA  ILE A 106      15.038   6.605  12.102  1.00 89.47           C
ATOM   1412  C   ILE A 106      14.261   6.205  13.358  1.00 89.47           C
ATOM   1413  O   ILE A 106      14.858   5.899  14.390  1.00 89.47           O
ATOM   1414  HA  ILE A 106      16.060   6.238  12.196  1.00 89.47           H
ATOM   1415  CB  ILE A 106      15.118   8.118  11.886  1.00 89.47           C
ATOM   1416  HB  ILE A 106      14.138   8.469  11.563  1.00 89.47           H
ATOM   1417  CG1 ILE A 106      16.111   8.460  10.773  1.00 89.47           C
ATOM   1418 1HG1 ILE A 106      17.130   8.333  11.138  1.00 89.47           H
ATOM   1419 2HG1 ILE A 106      15.982   7.769   9.940  1.00 89.47           H
ATOM   1420  CG2 ILE A 106      15.450   8.842  13.192  1.00 89.47           C
ATOM   1421 1HG2 ILE A 106      14.674   8.635  13.929  1.00 89.47           H
ATOM   1422 2HG2 ILE A 106      16.411   8.491  13.568  1.00 89.47           H
ATOM   1423 3HG2 ILE A 106      15.501   9.915  13.010  1.00 89.47           H
ATOM   1424  CD1 ILE A 106      15.913   9.897  10.285  1.00 89.47           C
ATOM   1425 1HD1 ILE A 106      14.900  10.013   9.898  1.00 89.47           H
ATOM   1426 2HD1 ILE A 106      16.067  10.587  11.115  1.00 89.47           H
ATOM   1427 3HD1 ILE A 106      16.631  10.114   9.494  1.00 89.47           H
ATOM   1428  HN  ILE A 106      14.026   6.576  10.282  1.00 89.47           H
ATOM   1429  N   ALA A 107      12.943   6.219  13.230  1.00 90.81           N
ATOM   1430  CA  ALA A 107      12.078   5.945  14.365  1.00 90.81           C
ATOM   1431  C   ALA A 107      12.325   4.518  14.857  1.00 90.81           C
ATOM   1432  O   ALA A 107      12.304   4.260  16.059  1.00 90.81           O
ATOM   1433  HA  ALA A 107      12.340   6.645  15.159  1.00 90.81           H
ATOM   1434  CB  ALA A 107      10.620   6.179  13.964  1.00 90.81           C
ATOM   1435 1HB  ALA A 107      10.491   7.215  13.650  1.00 90.81           H
ATOM   1436 2HB  ALA A 107      10.359   5.515  13.140  1.00 90.81           H
ATOM   1437 3HB  ALA A 107       9.971   5.973  14.815  1.00 90.81           H
ATOM   1438  HN  ALA A 107      12.466   6.413  12.373  1.00 90.81           H
ATOM   1439  N   ALA A 108      12.554   3.628  13.902  1.00 90.33           N
ATOM   1440  CA  ALA A 108      12.754   2.225  14.220  1.00 90.33           C
ATOM   1441  C   ALA A 108      14.135   2.041  14.853  1.00 90.33           C
ATOM   1442  O   ALA A 108      14.335   1.136  15.662  1.00 90.33           O
ATOM   1443  HA  ALA A 108      11.991   1.936  14.942  1.00 90.33           H
ATOM   1444  CB  ALA A 108      12.577   1.384  12.953  1.00 90.33           C
ATOM   1445 1HB  ALA A 108      11.571   1.528  12.560  1.00 90.33           H
ATOM   1446 2HB  ALA A 108      13.308   1.695  12.206  1.00 90.33           H
ATOM   1447 3HB  ALA A 108      12.727   0.331  13.192  1.00 90.33           H
ATOM   1448  HN  ALA A 108      12.604   3.853  12.929  1.00 90.33           H
ATOM   1449  N   ALA A 109      15.051   2.914  14.461  1.00 88.96           N
ATOM   1450  CA  ALA A 109      16.433   2.793  14.894  1.00 88.96           C
ATOM   1451  C   ALA A 109      16.527   3.127  16.384  1.00 88.96           C
ATOM   1452  O   ALA A 109      17.325   2.533  17.108  1.00 88.96           O
ATOM   1453  HA  ALA A 109      16.739   1.758  14.742  1.00 88.96           H
ATOM   1454  CB  ALA A 109      17.318   3.700  14.036  1.00 88.96           C
ATOM   1455 1HB  ALA A 109      17.237   3.403  12.991  1.00 88.96           H
ATOM   1456 2HB  ALA A 109      16.992   4.735  14.146  1.00 88.96           H
ATOM   1457 3HB  ALA A 109      18.354   3.609  14.361  1.00 88.96           H
ATOM   1458  HN  ALA A 109      14.863   3.691  13.861  1.00 88.96           H
ATOM   1459  N   ASP A 110      15.701   4.076  16.799  1.00 79.82           N
ATOM   1460  CA  ASP A 110      15.791   4.610  18.147  1.00 79.82           C
ATOM   1461  C   ASP A 110      14.393   5.004  18.629  1.00 79.82           C
ATOM   1462  O   ASP A 110      13.678   4.186  19.205  1.00 79.82           O
ATOM   1463  HA  ASP A 110      16.227   3.809  18.744  1.00 79.82           H
ATOM   1464  CB  ASP A 110      16.675   5.858  18.188  1.00 79.82           C
ATOM   1465 1HB  ASP A 110      17.632   5.646  17.713  1.00 79.82           H
ATOM   1466 2HB  ASP A 110      16.206   6.659  17.616  1.00 79.82           H
ATOM   1467  CG  ASP A 110      16.905   6.320  19.628  1.00 79.82           C
ATOM   1468  OD1 ASP A 110      16.508   5.560  20.538  1.00 79.82           O
ATOM   1469  OD2 ASP A 110      17.471   7.423  19.787  1.00 79.82           O
ATOM   1470  HN  ASP A 110      14.982   4.479  16.232  1.00 79.82           H
ATOM   1471  N   GLN A 111      14.047   6.258  18.376  1.00 82.34           N
ATOM   1472  CA  GLN A 111      12.750   6.772  18.783  1.00 82.34           C
ATOM   1473  C   GLN A 111      12.290   7.870  17.822  1.00 82.34           C
ATOM   1474  O   GLN A 111      13.057   8.316  16.970  1.00 82.34           O
ATOM   1475  HA  GLN A 111      12.070   5.922  18.725  1.00 82.34           H
ATOM   1476  CB  GLN A 111      12.791   7.285  20.223  1.00 82.34           C
ATOM   1477 1HB  GLN A 111      11.813   7.681  20.500  1.00 82.34           H
ATOM   1478 2HB  GLN A 111      13.004   6.459  20.902  1.00 82.34           H
ATOM   1479  CG  GLN A 111      13.853   8.374  20.388  1.00 82.34           C
ATOM   1480 1HG  GLN A 111      14.834   7.971  20.138  1.00 82.34           H
ATOM   1481 2HG  GLN A 111      13.655   9.188  19.690  1.00 82.34           H
ATOM   1482  CD  GLN A 111      13.867   8.915  21.819  1.00 82.34           C
ATOM   1483  OE1 GLN A 111      12.976   8.663  22.614  1.00 82.34           O
ATOM   1484  NE2 GLN A 111      14.924   9.670  22.101  1.00 82.34           N
ATOM   1485 1HE2 GLN A 111      15.620   9.838  21.403  1.00 82.34           H
ATOM   1486 2HE2 GLN A 111      15.024  10.070  23.012  1.00 82.34           H
ATOM   1487  HN  GLN A 111      14.633   6.916  17.904  1.00 82.34           H
ATOM   1488  N   TRP A 112      11.040   8.275  17.992  1.00 87.75           N
ATOM   1489  CA  TRP A 112      10.486   9.351  17.188  1.00 87.75           C
ATOM   1490  C   TRP A 112      11.096  10.668  17.675  1.00 87.75           C
ATOM   1491  O   TRP A 112      10.835  11.099  18.796  1.00 87.75           O
ATOM   1492  HA  TRP A 112      10.768   9.171  16.151  1.00 87.75           H
ATOM   1493  CB  TRP A 112       8.957   9.345  17.242  1.00 87.75           C
ATOM   1494 1HB  TRP A 112       8.599   8.346  16.992  1.00 87.75           H
ATOM   1495 2HB  TRP A 112       8.638   9.551  18.264  1.00 87.75           H
ATOM   1496  CG  TRP A 112       8.297  10.357  16.303  1.00 87.75           C
ATOM   1497  CD1 TRP A 112       7.856  11.588  16.596  1.00 87.75           C
ATOM   1498  HD1 TRP A 112       7.915  12.042  17.585  1.00 87.75           H
ATOM   1499  CD2 TRP A 112       8.019  10.173  14.899  1.00 87.75           C
ATOM   1500  NE1 TRP A 112       7.316  12.209  15.488  1.00 87.75           N
ATOM   1501  HE1 TRP A 112       6.924  13.128  15.456  1.00 87.75           H
ATOM   1502  CE2 TRP A 112       7.419  11.321  14.423  1.00 87.75           C
ATOM   1503  CE3 TRP A 112       8.268   9.074  14.059  1.00 87.75           C
ATOM   1504  HE3 TRP A 112       8.740   8.157  14.410  1.00 87.75           H
ATOM   1505  CZ2 TRP A 112       7.017  11.480  13.091  1.00 87.75           C
ATOM   1506  HZ2 TRP A 112       6.544  12.397  12.740  1.00 87.75           H
ATOM   1507  CZ3 TRP A 112       7.860   9.249  12.731  1.00 87.75           C
ATOM   1508  HZ3 TRP A 112       8.029   8.426  12.036  1.00 87.75           H
ATOM   1509  CH2 TRP A 112       7.254  10.398  12.236  1.00 87.75           C
ATOM   1510  HH2 TRP A 112       6.965  10.456  11.187  1.00 87.75           H
ATOM   1511  HN  TRP A 112      10.411   7.882  18.663  1.00 87.75           H
ATOM   1512  N   LYS A 113      11.897  11.268  16.807  1.00 80.45           N
ATOM   1513  CA  LYS A 113      12.677  12.432  17.191  1.00 80.45           C
ATOM   1514  C   LYS A 113      12.037  13.689  16.598  1.00 80.45           C
ATOM   1515  O   LYS A 113      12.588  14.783  16.711  1.00 80.45           O
ATOM   1516  HA  LYS A 113      12.641  12.506  18.277  1.00 80.45           H
ATOM   1517  CB  LYS A 113      14.145  12.246  16.798  1.00 80.45           C
ATOM   1518 1HB  LYS A 113      14.222  12.110  15.719  1.00 80.45           H
ATOM   1519 2HB  LYS A 113      14.708  13.145  17.047  1.00 80.45           H
ATOM   1520  CG  LYS A 113      14.755  11.039  17.515  1.00 80.45           C
ATOM   1521 1HG  LYS A 113      14.601  11.134  18.589  1.00 80.45           H
ATOM   1522 2HG  LYS A 113      14.246  10.129  17.198  1.00 80.45           H
ATOM   1523  CD  LYS A 113      16.251  10.924  17.217  1.00 80.45           C
ATOM   1524 1HD  LYS A 113      16.404  10.808  16.144  1.00 80.45           H
ATOM   1525 2HD  LYS A 113      16.757  11.843  17.513  1.00 80.45           H
ATOM   1526  CE  LYS A 113      16.867   9.735  17.957  1.00 80.45           C
ATOM   1527 1HE  LYS A 113      16.709   9.845  19.029  1.00 80.45           H
ATOM   1528 2HE  LYS A 113      16.371   8.813  17.654  1.00 80.45           H
ATOM   1529  NZ  LYS A 113      18.316   9.641  17.671  1.00 80.45           N
ATOM   1530 1HZ  LYS A 113      18.707   8.846  18.163  1.00 80.45           H
ATOM   1531 2HZ  LYS A 113      18.457   9.524  16.673  1.00 80.45           H
ATOM   1532 3HZ  LYS A 113      18.778  10.490  17.979  1.00 80.45           H
ATOM   1533  HN  LYS A 113      12.016  10.973  15.859  1.00 80.45           H
ATOM   1534  N   PHE A 114      10.883  13.490  15.979  1.00 86.63           N
ATOM   1535  CA  PHE A 114      10.256  14.549  15.206  1.00 86.63           C
ATOM   1536  C   PHE A 114       9.037  15.114  15.938  1.00 86.63           C
ATOM   1537  O   PHE A 114       8.592  14.551  16.937  1.00 86.63           O
ATOM   1538  HA  PHE A 114      10.998  15.337  15.077  1.00 86.63           H
ATOM   1539  CB  PHE A 114       9.799  13.928  13.884  1.00 86.63           C
ATOM   1540 1HB  PHE A 114       9.001  13.214  14.087  1.00 86.63           H
ATOM   1541 2HB  PHE A 114       9.375  14.711  13.255  1.00 86.63           H
ATOM   1542  CG  PHE A 114      10.914  13.220  13.112  1.00 86.63           C
ATOM   1543  CD1 PHE A 114      11.825  13.948  12.412  1.00 86.63           C
ATOM   1544  HD1 PHE A 114      11.761  15.036  12.401  1.00 86.63           H
ATOM   1545  CD2 PHE A 114      10.994  11.863  13.125  1.00 86.63           C
ATOM   1546  HD2 PHE A 114      10.263  11.279  13.685  1.00 86.63           H
ATOM   1547  CE1 PHE A 114      12.859  13.291  11.695  1.00 86.63           C
ATOM   1548  HE1 PHE A 114      13.589  13.874  11.134  1.00 86.63           H
ATOM   1549  CE2 PHE A 114      12.028  11.205  12.408  1.00 86.63           C
ATOM   1550  HE2 PHE A 114      12.092  10.117  12.418  1.00 86.63           H
ATOM   1551  CZ  PHE A 114      12.939  11.933  11.708  1.00 86.63           C
ATOM   1552  HZ  PHE A 114      13.733  11.428  11.157  1.00 86.63           H
ATOM   1553  HN  PHE A 114      10.378  12.627  15.999  1.00 86.63           H
ATOM   1554  N   GLN A 115       8.532  16.221  15.413  1.00 80.03           N
ATOM   1555  CA  GLN A 115       7.400  16.893  16.029  1.00 80.03           C
ATOM   1556  C   GLN A 115       6.111  16.113  15.763  1.00 80.03           C
ATOM   1557  O   GLN A 115       6.068  15.263  14.875  1.00 80.03           O
ATOM   1558  HA  GLN A 115       7.615  16.901  17.098  1.00 80.03           H
ATOM   1559  CB  GLN A 115       7.281  18.335  15.532  1.00 80.03           C
ATOM   1560 1HB  GLN A 115       7.216  18.343  14.444  1.00 80.03           H
ATOM   1561 2HB  GLN A 115       6.361  18.779  15.910  1.00 80.03           H
ATOM   1562  CG  GLN A 115       8.480  19.171  15.982  1.00 80.03           C
ATOM   1563 1HG  GLN A 115       8.582  19.114  17.066  1.00 80.03           H
ATOM   1564 2HG  GLN A 115       9.395  18.762  15.554  1.00 80.03           H
ATOM   1565  CD  GLN A 115       8.321  20.632  15.557  1.00 80.03           C
ATOM   1566  OE1 GLN A 115       7.389  21.005  14.863  1.00 80.03           O
ATOM   1567  NE2 GLN A 115       9.279  21.435  16.010  1.00 80.03           N
ATOM   1568 1HE2 GLN A 115      10.016  21.065  16.575  1.00 80.03           H
ATOM   1569 2HE2 GLN A 115       9.263  22.410  15.785  1.00 80.03           H
ATOM   1570  HN  GLN A 115       8.883  16.658  14.585  1.00 80.03           H
ATOM   1571  N   THR A 116       5.093  16.430  16.549  1.00 86.81           N
ATOM   1572  CA  THR A 116       3.808  15.765  16.414  1.00 86.81           C
ATOM   1573  C   THR A 116       3.246  15.972  15.007  1.00 86.81           C
ATOM   1574  O   THR A 116       2.676  15.053  14.420  1.00 86.81           O
ATOM   1575  HA  THR A 116       3.961  14.693  16.542  1.00 86.81           H
ATOM   1576  CB  THR A 116       2.887  16.285  17.519  1.00 86.81           C
ATOM   1577  HB  THR A 116       2.553  17.300  17.302  1.00 86.81           H
ATOM   1578  OG1 THR A 116       3.654  16.133  18.711  1.00 86.81           O
ATOM   1579  HG1 THR A 116       3.259  16.684  19.445  1.00 86.81           H
ATOM   1580  CG2 THR A 116       1.671  15.384  17.742  1.00 86.81           C
ATOM   1581 1HG2 THR A 116       2.005  14.386  18.026  1.00 86.81           H
ATOM   1582 2HG2 THR A 116       1.090  15.325  16.821  1.00 86.81           H
ATOM   1583 3HG2 THR A 116       1.051  15.800  18.536  1.00 86.81           H
ATOM   1584  HN  THR A 116       5.135  17.125  17.267  1.00 86.81           H
ATOM   1585  N   PHE A 117       3.425  17.186  14.506  1.00 89.87           N
ATOM   1586  CA  PHE A 117       2.938  17.527  13.180  1.00 89.87           C
ATOM   1587  C   PHE A 117       3.467  16.546  12.132  1.00 89.87           C
ATOM   1588  O   PHE A 117       2.712  16.067  11.287  1.00 89.87           O
ATOM   1589  HA  PHE A 117       1.850  17.472  13.210  1.00 89.87           H
ATOM   1590  CB  PHE A 117       3.461  18.929  12.859  1.00 89.87           C
ATOM   1591 1HB  PHE A 117       3.071  19.629  13.598  1.00 89.87           H
ATOM   1592 2HB  PHE A 117       4.546  18.933  12.958  1.00 89.87           H
ATOM   1593  CG  PHE A 117       3.089  19.427  11.460  1.00 89.87           C
ATOM   1594  CD1 PHE A 117       4.031  19.467  10.480  1.00 89.87           C
ATOM   1595  HD1 PHE A 117       5.051  19.145  10.691  1.00 89.87           H
ATOM   1596  CD2 PHE A 117       1.817  19.829  11.197  1.00 89.87           C
ATOM   1597  HD2 PHE A 117       1.062  19.796  11.983  1.00 89.87           H
ATOM   1598  CE1 PHE A 117       3.687  19.929   9.183  1.00 89.87           C
ATOM   1599  HE1 PHE A 117       4.442  19.961   8.397  1.00 89.87           H
ATOM   1600  CE2 PHE A 117       1.472  20.290   9.899  1.00 89.87           C
ATOM   1601  HE2 PHE A 117       0.452  20.613   9.688  1.00 89.87           H
ATOM   1602  CZ  PHE A 117       2.414  20.331   8.919  1.00 89.87           C
ATOM   1603  HZ  PHE A 117       2.150  20.685   7.923  1.00 89.87           H
ATOM   1604  HN  PHE A 117       3.891  17.927  14.988  1.00 89.87           H
ATOM   1605  N   MET A 118       4.761  16.276  12.221  1.00 86.47           N
ATOM   1606  CA  MET A 118       5.409  15.394  11.265  1.00 86.47           C
ATOM   1607  C   MET A 118       4.869  13.967  11.383  1.00 86.47           C
ATOM   1608  O   MET A 118       4.789  13.246  10.390  1.00 86.47           O
ATOM   1609  HA  MET A 118       5.170  15.800  10.282  1.00 86.47           H
ATOM   1610  CB  MET A 118       6.919  15.391  11.515  1.00 86.47           C
ATOM   1611 1HB  MET A 118       7.270  16.413  11.656  1.00 86.47           H
ATOM   1612 2HB  MET A 118       7.138  14.849  12.435  1.00 86.47           H
ATOM   1613  CG  MET A 118       7.666  14.746  10.346  1.00 86.47           C
ATOM   1614 1HG  MET A 118       8.737  14.739  10.548  1.00 86.47           H
ATOM   1615 2HG  MET A 118       7.356  13.707  10.234  1.00 86.47           H
ATOM   1616  SD  MET A 118       7.337  15.645   8.840  1.00 86.47           S
ATOM   1617  CE  MET A 118       8.280  17.128   9.151  1.00 86.47           C
ATOM   1618 1HE  MET A 118       7.903  17.616  10.050  1.00 86.47           H
ATOM   1619 2HE  MET A 118       9.329  16.868   9.291  1.00 86.47           H
ATOM   1620 3HE  MET A 118       8.184  17.805   8.302  1.00 86.47           H
ATOM   1621  HN  MET A 118       5.363  16.648  12.928  1.00 86.47           H
ATOM   1622  N   CYS A 119       4.513  13.602  12.606  1.00 91.76           N
ATOM   1623  CA  CYS A 119       3.920  12.300  12.855  1.00 91.76           C
ATOM   1624  C   CYS A 119       2.611  12.210  12.068  1.00 91.76           C
ATOM   1625  O   CYS A 119       2.359  11.217  11.386  1.00 91.76           O
ATOM   1626  HA  CYS A 119       4.635  11.557  12.503  1.00 91.76           H
ATOM   1627  CB  CYS A 119       3.705  12.053  14.350  1.00 91.76           C
ATOM   1628 1HB  CYS A 119       4.666  12.006  14.861  1.00 91.76           H
ATOM   1629 2HB  CYS A 119       3.151  12.883  14.788  1.00 91.76           H
ATOM   1630  SG  CYS A 119       2.787  10.489  14.600  1.00 91.76           S
ATOM   1631  HN  CYS A 119       4.624  14.178  13.416  1.00 91.76           H
ATOM   1632  N   LYS A 120       1.811  13.260  12.189  1.00 90.68           N
ATOM   1633  CA  LYS A 120       0.524  13.301  11.516  1.00 90.68           C
ATOM   1634  C   LYS A 120       0.738  13.172  10.007  1.00 90.68           C
ATOM   1635  O   LYS A 120       0.062  12.385   9.346  1.00 90.68           O
ATOM   1636  HA  LYS A 120      -0.052  12.441  11.858  1.00 90.68           H
ATOM   1637  CB  LYS A 120      -0.252  14.556  11.922  1.00 90.68           C
ATOM   1638 1HB  LYS A 120       0.383  15.434  11.808  1.00 90.68           H
ATOM   1639 2HB  LYS A 120      -1.105  14.692  11.256  1.00 90.68           H
ATOM   1640  CG  LYS A 120      -0.738  14.456  13.369  1.00 90.68           C
ATOM   1641 1HG  LYS A 120      -1.412  13.605  13.472  1.00 90.68           H
ATOM   1642 2HG  LYS A 120       0.109  14.273  14.029  1.00 90.68           H
ATOM   1643  CD  LYS A 120      -1.457  15.737  13.795  1.00 90.68           C
ATOM   1644 1HD  LYS A 120      -0.773  16.583  13.726  1.00 90.68           H
ATOM   1645 2HD  LYS A 120      -2.284  15.939  13.114  1.00 90.68           H
ATOM   1646  CE  LYS A 120      -1.986  15.619  15.226  1.00 90.68           C
ATOM   1647 1HE  LYS A 120      -1.230  15.159  15.863  1.00 90.68           H
ATOM   1648 2HE  LYS A 120      -2.182  16.612  15.631  1.00 90.68           H
ATOM   1649  NZ  LYS A 120      -3.225  14.811  15.256  1.00 90.68           N
ATOM   1650 1HZ  LYS A 120      -3.712  14.970  16.131  1.00 90.68           H
ATOM   1651 2HZ  LYS A 120      -3.824  15.081  14.483  1.00 90.68           H
ATOM   1652 3HZ  LYS A 120      -2.990  13.828  15.173  1.00 90.68           H
ATOM   1653  HN  LYS A 120       2.030  14.069  12.733  1.00 90.68           H
ATOM   1654  N   VAL A 121       1.682  13.955   9.506  1.00 91.55           N
ATOM   1655  CA  VAL A 121       1.919  14.019   8.073  1.00 91.55           C
ATOM   1656  C   VAL A 121       2.368  12.644   7.574  1.00 91.55           C
ATOM   1657  O   VAL A 121       1.831  12.131   6.593  1.00 91.55           O
ATOM   1658  HA  VAL A 121       0.974  14.275   7.594  1.00 91.55           H
ATOM   1659  CB  VAL A 121       2.926  15.127   7.759  1.00 91.55           C
ATOM   1660  HB  VAL A 121       3.805  14.968   8.383  1.00 91.55           H
ATOM   1661  CG1 VAL A 121       3.370  15.065   6.296  1.00 91.55           C
ATOM   1662 1HG1 VAL A 121       3.839  14.101   6.099  1.00 91.55           H
ATOM   1663 2HG1 VAL A 121       2.503  15.186   5.647  1.00 91.55           H
ATOM   1664 3HG1 VAL A 121       4.085  15.864   6.099  1.00 91.55           H
ATOM   1665  CG2 VAL A 121       2.350  16.504   8.099  1.00 91.55           C
ATOM   1666 1HG2 VAL A 121       1.448  16.675   7.513  1.00 91.55           H
ATOM   1667 2HG2 VAL A 121       2.107  16.543   9.161  1.00 91.55           H
ATOM   1668 3HG2 VAL A 121       3.086  17.273   7.865  1.00 91.55           H
ATOM   1669  HN  VAL A 121       2.277  14.538  10.059  1.00 91.55           H
ATOM   1670  N   VAL A 122       3.347  12.087   8.270  1.00 89.75           N
ATOM   1671  CA  VAL A 122       4.007  10.881   7.801  1.00 89.75           C
ATOM   1672  C   VAL A 122       2.999   9.730   7.778  1.00 89.75           C
ATOM   1673  O   VAL A 122       2.936   8.975   6.809  1.00 89.75           O
ATOM   1674  HA  VAL A 122       4.350  11.068   6.784  1.00 89.75           H
ATOM   1675  CB  VAL A 122       5.233  10.584   8.668  1.00 89.75           C
ATOM   1676  HB  VAL A 122       4.917  10.598   9.711  1.00 89.75           H
ATOM   1677  CG1 VAL A 122       5.794   9.193   8.365  1.00 89.75           C
ATOM   1678 1HG1 VAL A 122       5.032   8.441   8.569  1.00 89.75           H
ATOM   1679 2HG1 VAL A 122       6.086   9.140   7.316  1.00 89.75           H
ATOM   1680 3HG1 VAL A 122       6.665   9.008   8.995  1.00 89.75           H
ATOM   1681  CG2 VAL A 122       6.306  11.660   8.486  1.00 89.75           C
ATOM   1682 1HG2 VAL A 122       6.615  11.692   7.442  1.00 89.75           H
ATOM   1683 2HG2 VAL A 122       5.900  12.630   8.775  1.00 89.75           H
ATOM   1684 3HG2 VAL A 122       7.166  11.424   9.113  1.00 89.75           H
ATOM   1685  HN  VAL A 122       3.690  12.446   9.139  1.00 89.75           H
ATOM   1686  N   ASN A 123       2.235   9.632   8.856  1.00 89.43           N
ATOM   1687  CA  ASN A 123       1.231   8.588   8.970  1.00 89.43           C
ATOM   1688  C   ASN A 123       0.182   8.774   7.871  1.00 89.43           C
ATOM   1689  O   ASN A 123      -0.249   7.804   7.250  1.00 89.43           O
ATOM   1690  HA  ASN A 123       1.779   7.652   8.869  1.00 89.43           H
ATOM   1691  CB  ASN A 123       0.517   8.655  10.321  1.00 89.43           C
ATOM   1692 1HB  ASN A 123       0.501   9.686  10.677  1.00 89.43           H
ATOM   1693 2HB  ASN A 123      -0.520   8.342  10.205  1.00 89.43           H
ATOM   1694  CG  ASN A 123       1.212   7.764  11.353  1.00 89.43           C
ATOM   1695  OD1 ASN A 123       2.011   6.902  11.029  1.00 89.43           O
ATOM   1696  ND2 ASN A 123       0.864   8.021  12.611  1.00 89.43           N
ATOM   1697 1HD2 ASN A 123       0.201   8.743  12.809  1.00 89.43           H
ATOM   1698 2HD2 ASN A 123       1.264   7.491  13.358  1.00 89.43           H
ATOM   1699  HN  ASN A 123       2.294  10.250   9.640  1.00 89.43           H
ATOM   1700  N   SER A 124      -0.198  10.026   7.666  1.00 90.59           N
ATOM   1701  CA  SER A 124      -1.234  10.344   6.698  1.00 90.59           C
ATOM   1702  C   SER A 124      -0.760   9.990   5.287  1.00 90.59           C
ATOM   1703  O   SER A 124      -1.489   9.358   4.524  1.00 90.59           O
ATOM   1704  HA  SER A 124      -2.090   9.731   6.979  1.00 90.59           H
ATOM   1705  CB  SER A 124      -1.621  11.823   6.772  1.00 90.59           C
ATOM   1706 1HB  SER A 124      -0.761  12.436   6.503  1.00 90.59           H
ATOM   1707 2HB  SER A 124      -2.402  12.030   6.040  1.00 90.59           H
ATOM   1708  OG  SER A 124      -2.079  12.191   8.070  1.00 90.59           O
ATOM   1709  HG  SER A 124      -1.425  12.813   8.500  1.00 90.59           H
ATOM   1710  HN  SER A 124       0.188  10.814   8.146  1.00 90.59           H
ATOM   1711  N   MET A 125       0.459  10.411   4.984  1.00 84.61           N
ATOM   1712  CA  MET A 125       1.031  10.166   3.671  1.00 84.61           C
ATOM   1713  C   MET A 125       1.102   8.666   3.375  1.00 84.61           C
ATOM   1714  O   MET A 125       0.730   8.226   2.289  1.00 84.61           O
ATOM   1715  HA  MET A 125       0.358  10.651   2.963  1.00 84.61           H
ATOM   1716  CB  MET A 125       2.436  10.767   3.605  1.00 84.61           C
ATOM   1717 1HB  MET A 125       2.983  10.522   4.516  1.00 84.61           H
ATOM   1718 2HB  MET A 125       2.986  10.325   2.774  1.00 84.61           H
ATOM   1719  CG  MET A 125       2.375  12.286   3.433  1.00 84.61           C
ATOM   1720 1HG  MET A 125       1.793  12.537   2.546  1.00 84.61           H
ATOM   1721 2HG  MET A 125       1.867  12.737   4.285  1.00 84.61           H
ATOM   1722  SD  MET A 125       4.026  12.950   3.286  1.00 84.61           S
ATOM   1723  CE  MET A 125       4.448  12.372   1.651  1.00 84.61           C
ATOM   1724 1HE  MET A 125       4.406  11.283   1.629  1.00 84.61           H
ATOM   1725 2HE  MET A 125       3.741  12.779   0.928  1.00 84.61           H
ATOM   1726 3HE  MET A 125       5.456  12.702   1.399  1.00 84.61           H
ATOM   1727  HN  MET A 125       1.052  10.911   5.616  1.00 84.61           H
ATOM   1728  N   TYR A 126       1.584   7.924   4.361  1.00 84.78           N
ATOM   1729  CA  TYR A 126       1.740   6.487   4.209  1.00 84.78           C
ATOM   1730  C   TYR A 126       0.418   5.832   3.802  1.00 84.78           C
ATOM   1731  O   TYR A 126       0.379   5.031   2.870  1.00 84.78           O
ATOM   1732  HA  TYR A 126       2.480   6.310   3.428  1.00 84.78           H
ATOM   1733  CB  TYR A 126       2.155   5.960   5.584  1.00 84.78           C
ATOM   1734 1HB  TYR A 126       3.165   6.304   5.804  1.00 84.78           H
ATOM   1735 2HB  TYR A 126       1.499   6.391   6.340  1.00 84.78           H
ATOM   1736  CG  TYR A 126       2.113   4.435   5.703  1.00 84.78           C
ATOM   1737  CD1 TYR A 126       1.021   3.817   6.277  1.00 84.78           C
ATOM   1738  HD1 TYR A 126       0.187   4.416   6.645  1.00 84.78           H
ATOM   1739  CD2 TYR A 126       3.169   3.677   5.238  1.00 84.78           C
ATOM   1740  HD2 TYR A 126       4.032   4.165   4.785  1.00 84.78           H
ATOM   1741  CE1 TYR A 126       0.982   2.382   6.390  1.00 84.78           C
ATOM   1742  HE1 TYR A 126       0.125   1.881   6.841  1.00 84.78           H
ATOM   1743  CE2 TYR A 126       3.130   2.242   5.351  1.00 84.78           C
ATOM   1744  HE2 TYR A 126       3.957   1.632   4.987  1.00 84.78           H
ATOM   1745  CZ  TYR A 126       2.038   1.665   5.921  1.00 84.78           C
ATOM   1746  OH  TYR A 126       2.002   0.310   6.027  1.00 84.78           O
ATOM   1747  HH  TYR A 126       1.082   0.012   6.281  1.00 84.78           H
ATOM   1748  HN  TYR A 126       1.864   8.287   5.250  1.00 84.78           H
ATOM   1749  N   LYS A 127      -0.633   6.198   4.521  1.00 84.80           N
ATOM   1750  CA  LYS A 127      -1.917   5.538   4.359  1.00 84.80           C
ATOM   1751  C   LYS A 127      -2.547   5.977   3.035  1.00 84.80           C
ATOM   1752  O   LYS A 127      -3.149   5.167   2.332  1.00 84.80           O
ATOM   1753  HA  LYS A 127      -1.730   4.465   4.313  1.00 84.80           H
ATOM   1754  CB  LYS A 127      -2.807   5.791   5.577  1.00 84.80           C
ATOM   1755 1HB  LYS A 127      -2.249   5.581   6.490  1.00 84.80           H
ATOM   1756 2HB  LYS A 127      -3.091   6.843   5.613  1.00 84.80           H
ATOM   1757  CG  LYS A 127      -4.064   4.919   5.529  1.00 84.80           C
ATOM   1758 1HG  LYS A 127      -4.835   5.420   4.944  1.00 84.80           H
ATOM   1759 2HG  LYS A 127      -3.839   3.980   5.024  1.00 84.80           H
ATOM   1760  CD  LYS A 127      -4.588   4.635   6.938  1.00 84.80           C
ATOM   1761 1HD  LYS A 127      -3.884   3.994   7.469  1.00 84.80           H
ATOM   1762 2HD  LYS A 127      -4.657   5.567   7.499  1.00 84.80           H
ATOM   1763  CE  LYS A 127      -5.961   3.961   6.886  1.00 84.80           C
ATOM   1764 1HE  LYS A 127      -6.611   4.500   6.197  1.00 84.80           H
ATOM   1765 2HE  LYS A 127      -5.860   2.946   6.502  1.00 84.80           H
ATOM   1766  NZ  LYS A 127      -6.574   3.929   8.233  1.00 84.80           N
ATOM   1767 1HZ  LYS A 127      -6.940   3.002   8.416  1.00 84.80           H
ATOM   1768 2HZ  LYS A 127      -5.873   4.159   8.929  1.00 84.80           H
ATOM   1769 3HZ  LYS A 127      -7.328   4.606   8.277  1.00 84.80           H
ATOM   1770  HN  LYS A 127      -0.617   6.929   5.203  1.00 84.80           H
ATOM   1771  N   MET A 128      -2.388   7.258   2.736  1.00 85.08           N
ATOM   1772  CA  MET A 128      -2.909   7.807   1.496  1.00 85.08           C
ATOM   1773  C   MET A 128      -2.311   7.090   0.285  1.00 85.08           C
ATOM   1774  O   MET A 128      -3.024   6.768  -0.665  1.00 85.08           O
ATOM   1775  HA  MET A 128      -3.985   7.640   1.531  1.00 85.08           H
ATOM   1776  CB  MET A 128      -2.579   9.299   1.421  1.00 85.08           C
ATOM   1777 1HB  MET A 128      -2.920   9.797   2.328  1.00 85.08           H
ATOM   1778 2HB  MET A 128      -1.498   9.434   1.370  1.00 85.08           H
ATOM   1779  CG  MET A 128      -3.237   9.945   0.199  1.00 85.08           C
ATOM   1780 1HG  MET A 128      -2.831   9.510  -0.715  1.00 85.08           H
ATOM   1781 2HG  MET A 128      -4.307   9.740   0.202  1.00 85.08           H
ATOM   1782  SD  MET A 128      -2.953  11.707   0.213  1.00 85.08           S
ATOM   1783  CE  MET A 128      -1.199  11.742  -0.115  1.00 85.08           C
ATOM   1784 1HE  MET A 128      -0.671  11.202   0.672  1.00 85.08           H
ATOM   1785 2HE  MET A 128      -1.000  11.269  -1.077  1.00 85.08           H
ATOM   1786 3HE  MET A 128      -0.854  12.775  -0.140  1.00 85.08           H
ATOM   1787  HN  MET A 128      -1.913   7.914   3.323  1.00 85.08           H
ATOM   1788  N   ASN A 129      -1.008   6.860   0.356  1.00 80.09           N
ATOM   1789  CA  ASN A 129      -0.295   6.242  -0.749  1.00 80.09           C
ATOM   1790  C   ASN A 129      -0.685   4.765  -0.839  1.00 80.09           C
ATOM   1791  O   ASN A 129      -0.798   4.215  -1.934  1.00 80.09           O
ATOM   1792  HA  ASN A 129      -0.592   6.806  -1.632  1.00 80.09           H
ATOM   1793  CB  ASN A 129       1.218   6.319  -0.539  1.00 80.09           C
ATOM   1794 1HB  ASN A 129       1.475   5.909   0.438  1.00 80.09           H
ATOM   1795 2HB  ASN A 129       1.724   5.705  -1.285  1.00 80.09           H
ATOM   1796  CG  ASN A 129       1.713   7.763  -0.639  1.00 80.09           C
ATOM   1797  OD1 ASN A 129       1.200   8.571  -1.395  1.00 80.09           O
ATOM   1798  ND2 ASN A 129       2.736   8.041   0.163  1.00 80.09           N
ATOM   1799 1HD2 ASN A 129       3.111   7.331   0.760  1.00 80.09           H
ATOM   1800 2HD2 ASN A 129       3.131   8.960   0.171  1.00 80.09           H
ATOM   1801  HN  ASN A 129      -0.443   7.088   1.149  1.00 80.09           H
ATOM   1802  N   PHE A 130      -0.882   4.165   0.326  1.00 84.42           N
ATOM   1803  CA  PHE A 130      -1.284   2.770   0.391  1.00 84.42           C
ATOM   1804  C   PHE A 130      -2.538   2.522  -0.451  1.00 84.42           C
ATOM   1805  O   PHE A 130      -2.556   1.626  -1.294  1.00 84.42           O
ATOM   1806  HA  PHE A 130      -0.460   2.177  -0.004  1.00 84.42           H
ATOM   1807  CB  PHE A 130      -1.600   2.464   1.856  1.00 84.42           C
ATOM   1808 1HB  PHE A 130      -0.689   2.578   2.445  1.00 84.42           H
ATOM   1809 2HB  PHE A 130      -2.313   3.201   2.226  1.00 84.42           H
ATOM   1810  CG  PHE A 130      -2.168   1.063   2.090  1.00 84.42           C
ATOM   1811  CD1 PHE A 130      -3.506   0.893   2.265  1.00 84.42           C
ATOM   1812  HD1 PHE A 130      -4.173   1.754   2.238  1.00 84.42           H
ATOM   1813  CD2 PHE A 130      -1.336  -0.012   2.124  1.00 84.42           C
ATOM   1814  HD2 PHE A 130      -0.264   0.124   1.984  1.00 84.42           H
ATOM   1815  CE1 PHE A 130      -4.034  -0.408   2.483  1.00 84.42           C
ATOM   1816  HE1 PHE A 130      -5.106  -0.544   2.623  1.00 84.42           H
ATOM   1817  CE2 PHE A 130      -1.864  -1.312   2.341  1.00 84.42           C
ATOM   1818  HE2 PHE A 130      -1.197  -2.174   2.368  1.00 84.42           H
ATOM   1819  CZ  PHE A 130      -3.202  -1.483   2.516  1.00 84.42           C
ATOM   1820  HZ  PHE A 130      -3.607  -2.481   2.683  1.00 84.42           H
ATOM   1821  HN  PHE A 130      -0.770   4.614   1.212  1.00 84.42           H
ATOM   1822  N   TYR A 131      -3.555   3.331  -0.193  1.00 90.76           N
ATOM   1823  CA  TYR A 131      -4.830   3.169  -0.871  1.00 90.76           C
ATOM   1824  C   TYR A 131      -4.719   3.556  -2.347  1.00 90.76           C
ATOM   1825  O   TYR A 131      -5.252   2.867  -3.215  1.00 90.76           O
ATOM   1826  HA  TYR A 131      -5.119   2.121  -0.799  1.00 90.76           H
ATOM   1827  CB  TYR A 131      -5.801   4.127  -0.177  1.00 90.76           C
ATOM   1828 1HB  TYR A 131      -5.296   5.077  -0.004  1.00 90.76           H
ATOM   1829 2HB  TYR A 131      -6.637   4.328  -0.846  1.00 90.76           H
ATOM   1830  CG  TYR A 131      -6.345   3.605   1.154  1.00 90.76           C
ATOM   1831  CD1 TYR A 131      -6.988   2.385   1.205  1.00 90.76           C
ATOM   1832  HD1 TYR A 131      -7.108   1.793   0.298  1.00 90.76           H
ATOM   1833  CD2 TYR A 131      -6.193   4.354   2.303  1.00 90.76           C
ATOM   1834  HD2 TYR A 131      -5.686   5.318   2.262  1.00 90.76           H
ATOM   1835  CE1 TYR A 131      -7.500   1.893   2.458  1.00 90.76           C
ATOM   1836  HE1 TYR A 131      -8.010   0.931   2.513  1.00 90.76           H
ATOM   1837  CE2 TYR A 131      -6.706   3.862   3.556  1.00 90.76           C
ATOM   1838  HE2 TYR A 131      -6.593   4.444   4.471  1.00 90.76           H
ATOM   1839  CZ  TYR A 131      -7.334   2.656   3.571  1.00 90.76           C
ATOM   1840  OH  TYR A 131      -7.818   2.192   4.755  1.00 90.76           O
ATOM   1841  HH  TYR A 131      -8.042   2.958   5.357  1.00 90.76           H
ATOM   1842  HN  TYR A 131      -3.518   4.083   0.464  1.00 90.76           H
ATOM   1843  N   SER A 132      -4.022   4.658  -2.587  1.00 89.93           N
ATOM   1844  CA  SER A 132      -3.939   5.215  -3.926  1.00 89.93           C
ATOM   1845  C   SER A 132      -3.254   4.220  -4.865  1.00 89.93           C
ATOM   1846  O   SER A 132      -3.692   4.028  -5.999  1.00 89.93           O
ATOM   1847  HA  SER A 132      -4.972   5.382  -4.233  1.00 89.93           H
ATOM   1848  CB  SER A 132      -3.186   6.546  -3.923  1.00 89.93           C
ATOM   1849 1HB  SER A 132      -3.134   6.935  -4.940  1.00 89.93           H
ATOM   1850 2HB  SER A 132      -3.741   7.275  -3.332  1.00 89.93           H
ATOM   1851  OG  SER A 132      -1.868   6.414  -3.398  1.00 89.93           O
ATOM   1852  HG  SER A 132      -1.386   7.288  -3.458  1.00 89.93           H
ATOM   1853  HN  SER A 132      -3.521   5.166  -1.886  1.00 89.93           H
ATOM   1854  N   CYS A 133      -2.191   3.613  -4.359  1.00 86.69           N
ATOM   1855  CA  CYS A 133      -1.428   2.660  -5.147  1.00 86.69           C
ATOM   1856  C   CYS A 133      -2.358   1.512  -5.546  1.00 86.69           C
ATOM   1857  O   CYS A 133      -2.443   1.158  -6.721  1.00 86.69           O
ATOM   1858  HA  CYS A 133      -1.073   3.195  -6.027  1.00 86.69           H
ATOM   1859  CB  CYS A 133      -0.196   2.159  -4.390  1.00 86.69           C
ATOM   1860 1HB  CYS A 133      -0.480   1.838  -3.388  1.00 86.69           H
ATOM   1861 2HB  CYS A 133       0.223   1.289  -4.897  1.00 86.69           H
ATOM   1862  SG  CYS A 133       1.059   3.487  -4.288  1.00 86.69           S
ATOM   1863  HG  CYS A 133       2.116   2.680  -4.296  1.00 86.69           H
ATOM   1864  HN  CYS A 133      -1.851   3.762  -3.431  1.00 86.69           H
ATOM   1865  N   VAL A 134      -3.032   0.964  -4.546  1.00 85.93           N
ATOM   1866  CA  VAL A 134      -3.817  -0.243  -4.746  1.00 85.93           C
ATOM   1867  C   VAL A 134      -4.972   0.059  -5.702  1.00 85.93           C
ATOM   1868  O   VAL A 134      -5.290  -0.751  -6.572  1.00 85.93           O
ATOM   1869  HA  VAL A 134      -3.166  -0.987  -5.205  1.00 85.93           H
ATOM   1870  CB  VAL A 134      -4.285  -0.792  -3.396  1.00 85.93           C
ATOM   1871  HB  VAL A 134      -4.842  -0.004  -2.889  1.00 85.93           H
ATOM   1872  CG1 VAL A 134      -5.224  -1.984  -3.586  1.00 85.93           C
ATOM   1873 1HG1 VAL A 134      -6.098  -1.671  -4.158  1.00 85.93           H
ATOM   1874 2HG1 VAL A 134      -4.703  -2.776  -4.123  1.00 85.93           H
ATOM   1875 3HG1 VAL A 134      -5.542  -2.355  -2.611  1.00 85.93           H
ATOM   1876  CG2 VAL A 134      -3.093  -1.168  -2.514  1.00 85.93           C
ATOM   1877 1HG2 VAL A 134      -2.497  -1.931  -3.014  1.00 85.93           H
ATOM   1878 2HG2 VAL A 134      -2.478  -0.285  -2.338  1.00 85.93           H
ATOM   1879 3HG2 VAL A 134      -3.454  -1.555  -1.561  1.00 85.93           H
ATOM   1880  HN  VAL A 134      -3.047   1.329  -3.615  1.00 85.93           H
ATOM   1881  N   LEU A 135      -5.570   1.225  -5.508  1.00 90.98           N
ATOM   1882  CA  LEU A 135      -6.711   1.625  -6.314  1.00 90.98           C
ATOM   1883  C   LEU A 135      -6.258   1.845  -7.759  1.00 90.98           C
ATOM   1884  O   LEU A 135      -6.996   1.547  -8.697  1.00 90.98           O
ATOM   1885  HA  LEU A 135      -7.426   0.802  -6.298  1.00 90.98           H
ATOM   1886  CB  LEU A 135      -7.405   2.840  -5.696  1.00 90.98           C
ATOM   1887 1HB  LEU A 135      -6.654   3.608  -5.514  1.00 90.98           H
ATOM   1888 2HB  LEU A 135      -8.105   3.245  -6.427  1.00 90.98           H
ATOM   1889  CG  LEU A 135      -8.163   2.587  -4.391  1.00 90.98           C
ATOM   1890  HG  LEU A 135      -7.475   2.130  -3.679  1.00 90.98           H
ATOM   1891  CD1 LEU A 135      -8.645   3.901  -3.773  1.00 90.98           C
ATOM   1892 1HD1 LEU A 135      -7.787   4.540  -3.562  1.00 90.98           H
ATOM   1893 2HD1 LEU A 135      -9.311   4.408  -4.472  1.00 90.98           H
ATOM   1894 3HD1 LEU A 135      -9.180   3.693  -2.847  1.00 90.98           H
ATOM   1895  CD2 LEU A 135      -9.311   1.600  -4.606  1.00 90.98           C
ATOM   1896 1HD2 LEU A 135     -10.007   2.006  -5.341  1.00 90.98           H
ATOM   1897 2HD2 LEU A 135      -8.913   0.652  -4.968  1.00 90.98           H
ATOM   1898 3HD2 LEU A 135      -9.833   1.438  -3.663  1.00 90.98           H
ATOM   1899  HN  LEU A 135      -5.287   1.891  -4.817  1.00 90.98           H
ATOM   1900  N   LEU A 136      -5.046   2.364  -7.893  1.00 89.48           N
ATOM   1901  CA  LEU A 136      -4.490   2.638  -9.207  1.00 89.48           C
ATOM   1902  C   LEU A 136      -4.265   1.317  -9.946  1.00 89.48           C
ATOM   1903  O   LEU A 136      -4.596   1.196 -11.124  1.00 89.48           O
ATOM   1904  HA  LEU A 136      -5.228   3.220  -9.759  1.00 89.48           H
ATOM   1905  CB  LEU A 136      -3.231   3.498  -9.087  1.00 89.48           C
ATOM   1906 1HB  LEU A 136      -2.618   3.100  -8.279  1.00 89.48           H
ATOM   1907 2HB  LEU A 136      -2.654   3.393 -10.006  1.00 89.48           H
ATOM   1908  CG  LEU A 136      -3.459   4.989  -8.830  1.00 89.48           C
ATOM   1909  HG  LEU A 136      -4.168   5.089  -8.008  1.00 89.48           H
ATOM   1910  CD1 LEU A 136      -2.163   5.675  -8.395  1.00 89.48           C
ATOM   1911 1HD1 LEU A 136      -1.798   5.214  -7.477  1.00 89.48           H
ATOM   1912 2HD1 LEU A 136      -1.413   5.567  -9.179  1.00 89.48           H
ATOM   1913 3HD1 LEU A 136      -2.354   6.734  -8.219  1.00 89.48           H
ATOM   1914  CD2 LEU A 136      -4.085   5.667 -10.051  1.00 89.48           C
ATOM   1915 1HD2 LEU A 136      -3.419   5.558 -10.908  1.00 89.48           H
ATOM   1916 2HD2 LEU A 136      -5.044   5.200 -10.274  1.00 89.48           H
ATOM   1917 3HD2 LEU A 136      -4.236   6.726  -9.841  1.00 89.48           H
ATOM   1918  HN  LEU A 136      -4.449   2.596  -7.125  1.00 89.48           H
ATOM   1919  N   ILE A 137      -3.703   0.360  -9.222  1.00 83.92           N
ATOM   1920  CA  ILE A 137      -3.410  -0.941  -9.800  1.00 83.92           C
ATOM   1921  C   ILE A 137      -4.713  -1.589 -10.274  1.00 83.92           C
ATOM   1922  O   ILE A 137      -4.757  -2.192 -11.345  1.00 83.92           O
ATOM   1923  HA  ILE A 137      -2.771  -0.777 -10.668  1.00 83.92           H
ATOM   1924  CB  ILE A 137      -2.620  -1.801  -8.812  1.00 83.92           C
ATOM   1925  HB  ILE A 137      -3.104  -1.735  -7.838  1.00 83.92           H
ATOM   1926  CG1 ILE A 137      -1.194  -1.272  -8.644  1.00 83.92           C
ATOM   1927 1HG1 ILE A 137      -0.619  -1.471  -9.549  1.00 83.92           H
ATOM   1928 2HG1 ILE A 137      -1.216  -0.191  -8.512  1.00 83.92           H
ATOM   1929  CG2 ILE A 137      -2.640  -3.273  -9.228  1.00 83.92           C
ATOM   1930 1HG2 ILE A 137      -3.670  -3.629  -9.254  1.00 83.92           H
ATOM   1931 2HG2 ILE A 137      -2.194  -3.378 -10.217  1.00 83.92           H
ATOM   1932 3HG2 ILE A 137      -2.071  -3.862  -8.508  1.00 83.92           H
ATOM   1933  CD1 ILE A 137      -0.505  -1.924  -7.443  1.00 83.92           C
ATOM   1934 1HD1 ILE A 137      -1.069  -1.703  -6.537  1.00 83.92           H
ATOM   1935 2HD1 ILE A 137      -0.463  -3.003  -7.590  1.00 83.92           H
ATOM   1936 3HD1 ILE A 137       0.507  -1.531  -7.347  1.00 83.92           H
ATOM   1937  HN  ILE A 137      -3.449   0.462  -8.261  1.00 83.92           H
ATOM   1938  N   MET A 138      -5.742  -1.441  -9.453  1.00 86.89           N
ATOM   1939  CA  MET A 138      -7.053  -1.967  -9.794  1.00 86.89           C
ATOM   1940  C   MET A 138      -7.578  -1.336 -11.085  1.00 86.89           C
ATOM   1941  O   MET A 138      -8.110  -2.032 -11.948  1.00 86.89           O
ATOM   1942  HA  MET A 138      -6.911  -3.038  -9.936  1.00 86.89           H
ATOM   1943  CB  MET A 138      -8.031  -1.682  -8.652  1.00 86.89           C
ATOM   1944 1HB  MET A 138      -7.640  -2.095  -7.722  1.00 86.89           H
ATOM   1945 2HB  MET A 138      -8.123  -0.605  -8.508  1.00 86.89           H
ATOM   1946  CG  MET A 138      -9.407  -2.282  -8.946  1.00 86.89           C
ATOM   1947 1HG  MET A 138      -9.780  -1.909  -9.899  1.00 86.89           H
ATOM   1948 2HG  MET A 138      -9.328  -3.365  -9.037  1.00 86.89           H
ATOM   1949  SD  MET A 138     -10.548  -1.862  -7.639  1.00 86.89           S
ATOM   1950  CE  MET A 138     -10.744  -0.115  -7.949  1.00 86.89           C
ATOM   1951 1HE  MET A 138      -9.776   0.380  -7.868  1.00 86.89           H
ATOM   1952 2HE  MET A 138     -11.145   0.034  -8.952  1.00 86.89           H
ATOM   1953 3HE  MET A 138     -11.431   0.309  -7.216  1.00 86.89           H
ATOM   1954  HN  MET A 138      -5.691  -0.974  -8.570  1.00 86.89           H
ATOM   1955  N   CYS A 139      -7.409  -0.025 -11.176  1.00 89.53           N
ATOM   1956  CA  CYS A 139      -7.934   0.720 -12.308  1.00 89.53           C
ATOM   1957  C   CYS A 139      -7.167   0.294 -13.561  1.00 89.53           C
ATOM   1958  O   CYS A 139      -7.737   0.225 -14.649  1.00 89.53           O
ATOM   1959  HA  CYS A 139      -8.989   0.458 -12.393  1.00 89.53           H
ATOM   1960  CB  CYS A 139      -7.856   2.230 -12.077  1.00 89.53           C
ATOM   1961 1HB  CYS A 139      -6.869   2.498 -11.698  1.00 89.53           H
ATOM   1962 2HB  CYS A 139      -7.989   2.759 -13.021  1.00 89.53           H
ATOM   1963  SG  CYS A 139      -9.144   2.748 -10.884  1.00 89.53           S
ATOM   1964  HG  CYS A 139      -8.517   2.301  -9.800  1.00 89.53           H
ATOM   1965  HN  CYS A 139      -6.925   0.525 -10.496  1.00 89.53           H
ATOM   1966  N   ILE A 140      -5.885   0.020 -13.367  1.00 82.58           N
ATOM   1967  CA  ILE A 140      -5.047  -0.452 -14.456  1.00 82.58           C
ATOM   1968  C   ILE A 140      -5.634  -1.747 -15.022  1.00 82.58           C
ATOM   1969  O   ILE A 140      -5.712  -1.918 -16.237  1.00 82.58           O
ATOM   1970  HA  ILE A 140      -5.069   0.307 -15.238  1.00 82.58           H
ATOM   1971  CB  ILE A 140      -3.594  -0.586 -13.995  1.00 82.58           C
ATOM   1972  HB  ILE A 140      -3.588  -1.091 -13.029  1.00 82.58           H
ATOM   1973  CG1 ILE A 140      -2.955   0.790 -13.791  1.00 82.58           C
ATOM   1974 1HG1 ILE A 140      -2.751   1.247 -14.759  1.00 82.58           H
ATOM   1975 2HG1 ILE A 140      -3.653   1.445 -13.269  1.00 82.58           H
ATOM   1976  CG2 ILE A 140      -2.789  -1.453 -14.965  1.00 82.58           C
ATOM   1977 1HG2 ILE A 140      -3.233  -2.448 -15.016  1.00 82.58           H
ATOM   1978 2HG2 ILE A 140      -2.801  -0.999 -15.955  1.00 82.58           H
ATOM   1979 3HG2 ILE A 140      -1.760  -1.532 -14.613  1.00 82.58           H
ATOM   1980  CD1 ILE A 140      -1.657   0.677 -12.990  1.00 82.58           C
ATOM   1981 1HD1 ILE A 140      -1.869   0.241 -12.014  1.00 82.58           H
ATOM   1982 2HD1 ILE A 140      -0.953   0.041 -13.527  1.00 82.58           H
ATOM   1983 3HD1 ILE A 140      -1.223   1.669 -12.859  1.00 82.58           H
ATOM   1984  HN  ILE A 140      -5.420   0.115 -12.487  1.00 82.58           H
ATOM   1985  N   SER A 141      -6.033  -2.624 -14.113  1.00 84.48           N
ATOM   1986  CA  SER A 141      -6.550  -3.925 -14.505  1.00 84.48           C
ATOM   1987  C   SER A 141      -7.846  -3.755 -15.301  1.00 84.48           C
ATOM   1988  O   SER A 141      -8.062  -4.444 -16.296  1.00 84.48           O
ATOM   1989  HA  SER A 141      -5.774  -4.368 -15.129  1.00 84.48           H
ATOM   1990  CB  SER A 141      -6.790  -4.813 -13.283  1.00 84.48           C
ATOM   1991 1HB  SER A 141      -7.544  -4.354 -12.643  1.00 84.48           H
ATOM   1992 2HB  SER A 141      -7.190  -5.774 -13.606  1.00 84.48           H
ATOM   1993  OG  SER A 141      -5.597  -5.024 -12.533  1.00 84.48           O
ATOM   1994  HG  SER A 141      -5.469  -4.279 -11.878  1.00 84.48           H
ATOM   1995  HN  SER A 141      -6.008  -2.460 -13.127  1.00 84.48           H
ATOM   1996  N   VAL A 142      -8.674  -2.833 -14.831  1.00 86.59           N
ATOM   1997  CA  VAL A 142      -9.944  -2.566 -15.485  1.00 86.59           C
ATOM   1998  C   VAL A 142      -9.685  -2.011 -16.887  1.00 86.59           C
ATOM   1999  O   VAL A 142     -10.350  -2.401 -17.845  1.00 86.59           O
ATOM   2000  HA  VAL A 142     -10.474  -3.515 -15.575  1.00 86.59           H
ATOM   2001  CB  VAL A 142     -10.792  -1.632 -14.619  1.00 86.59           C
ATOM   2002  HB  VAL A 142     -10.214  -0.725 -14.439  1.00 86.59           H
ATOM   2003  CG1 VAL A 142     -12.079  -1.232 -15.343  1.00 86.59           C
ATOM   2004 1HG1 VAL A 142     -11.830  -0.718 -16.271  1.00 86.59           H
ATOM   2005 2HG1 VAL A 142     -12.663  -2.125 -15.567  1.00 86.59           H
ATOM   2006 3HG1 VAL A 142     -12.663  -0.567 -14.705  1.00 86.59           H
ATOM   2007  CG2 VAL A 142     -11.100  -2.270 -13.263  1.00 86.59           C
ATOM   2008 1HG2 VAL A 142     -11.650  -3.199 -13.415  1.00 86.59           H
ATOM   2009 2HG2 VAL A 142     -10.168  -2.480 -12.740  1.00 86.59           H
ATOM   2010 3HG2 VAL A 142     -11.704  -1.584 -12.668  1.00 86.59           H
ATOM   2011  HN  VAL A 142      -8.490  -2.276 -14.022  1.00 86.59           H
ATOM   2012  N   ASP A 143      -8.716  -1.111 -16.962  1.00 81.23           N
ATOM   2013  CA  ASP A 143      -8.401  -0.454 -18.219  1.00 81.23           C
ATOM   2014  C   ASP A 143      -7.961  -1.504 -19.241  1.00 81.23           C
ATOM   2015  O   ASP A 143      -8.369  -1.457 -20.400  1.00 81.23           O
ATOM   2016  HA  ASP A 143      -9.318   0.056 -18.514  1.00 81.23           H
ATOM   2017  CB  ASP A 143      -7.256   0.546 -18.046  1.00 81.23           C
ATOM   2018 1HB  ASP A 143      -7.529   1.291 -17.299  1.00 81.23           H
ATOM   2019 2HB  ASP A 143      -6.371   0.030 -17.674  1.00 81.23           H
ATOM   2020  CG  ASP A 143      -6.930   1.240 -19.370  1.00 81.23           C
ATOM   2021  OD1 ASP A 143      -7.852   1.884 -19.915  1.00 81.23           O
ATOM   2022  OD2 ASP A 143      -5.766   1.111 -19.807  1.00 81.23           O
ATOM   2023  HN  ASP A 143      -8.153  -0.829 -16.185  1.00 81.23           H
ATOM   2024  N   ARG A 144      -7.133  -2.428 -18.774  1.00 71.36           N
ATOM   2025  CA  ARG A 144      -6.622  -3.480 -19.637  1.00 71.36           C
ATOM   2026  C   ARG A 144      -7.773  -4.339 -20.164  1.00 71.36           C
ATOM   2027  O   ARG A 144      -7.797  -4.696 -21.341  1.00 71.36           O
ATOM   2028  HA  ARG A 144      -6.120  -2.955 -20.449  1.00 71.36           H
ATOM   2029  CB  ARG A 144      -5.630  -4.372 -18.888  1.00 71.36           C
ATOM   2030 1HB  ARG A 144      -6.060  -4.681 -17.936  1.00 71.36           H
ATOM   2031 2HB  ARG A 144      -5.446  -5.280 -19.464  1.00 71.36           H
ATOM   2032  CG  ARG A 144      -4.309  -3.639 -18.644  1.00 71.36           C
ATOM   2033 1HG  ARG A 144      -4.502  -2.698 -18.130  1.00 71.36           H
ATOM   2034 2HG  ARG A 144      -3.674  -4.236 -17.989  1.00 71.36           H
ATOM   2035  CD  ARG A 144      -3.581  -3.368 -19.962  1.00 71.36           C
ATOM   2036 1HD  ARG A 144      -3.417  -4.304 -20.496  1.00 71.36           H
ATOM   2037 2HD  ARG A 144      -4.197  -2.739 -20.604  1.00 71.36           H
ATOM   2038  NE  ARG A 144      -2.285  -2.704 -19.697  1.00 71.36           N
ATOM   2039  HE  ARG A 144      -2.085  -2.424 -18.757  1.00 71.36           H
ATOM   2040  CZ  ARG A 144      -1.363  -2.454 -20.636  1.00 71.36           C
ATOM   2041  NH1 ARG A 144      -1.578  -2.807 -21.911  1.00 71.36           N
ATOM   2042 1HH1 ARG A 144      -2.431  -3.261 -22.167  1.00 71.36           H
ATOM   2043 2HH1 ARG A 144      -0.884  -2.617 -22.606  1.00 71.36           H
ATOM   2044  NH2 ARG A 144      -0.223  -1.846 -20.281  1.00 71.36           N
ATOM   2045 1HH2 ARG A 144       0.476  -1.652 -20.970  1.00 71.36           H
ATOM   2046 2HH2 ARG A 144      -0.070  -1.586 -19.328  1.00 71.36           H
ATOM   2047  HN  ARG A 144      -6.812  -2.464 -17.828  1.00 71.36           H
ATOM   2048  N   TYR A 145      -8.699  -4.647 -19.268  1.00 83.14           N
ATOM   2049  CA  TYR A 145      -9.876  -5.413 -19.640  1.00 83.14           C
ATOM   2050  C   TYR A 145     -10.632  -4.736 -20.784  1.00 83.14           C
ATOM   2051  O   TYR A 145     -10.931  -5.368 -21.796  1.00 83.14           O
ATOM   2052  HA  TYR A 145      -9.545  -6.399 -19.967  1.00 83.14           H
ATOM   2053  CB  TYR A 145     -10.770  -5.442 -18.399  1.00 83.14           C
ATOM   2054 1HB  TYR A 145     -10.330  -6.113 -17.662  1.00 83.14           H
ATOM   2055 2HB  TYR A 145     -10.789  -4.447 -17.954  1.00 83.14           H
ATOM   2056  CG  TYR A 145     -12.207  -5.887 -18.678  1.00 83.14           C
ATOM   2057  CD1 TYR A 145     -13.232  -4.964 -18.655  1.00 83.14           C
ATOM   2058  HD1 TYR A 145     -13.018  -3.917 -18.439  1.00 83.14           H
ATOM   2059  CD2 TYR A 145     -12.478  -7.212 -18.953  1.00 83.14           C
ATOM   2060  HD2 TYR A 145     -11.668  -7.942 -18.970  1.00 83.14           H
ATOM   2061  CE1 TYR A 145     -14.585  -5.383 -18.918  1.00 83.14           C
ATOM   2062  HE1 TYR A 145     -15.404  -4.664 -18.903  1.00 83.14           H
ATOM   2063  CE2 TYR A 145     -13.830  -7.631 -19.215  1.00 83.14           C
ATOM   2064  HE2 TYR A 145     -14.058  -8.675 -19.433  1.00 83.14           H
ATOM   2065  CZ  TYR A 145     -14.817  -6.696 -19.185  1.00 83.14           C
ATOM   2066  OH  TYR A 145     -16.094  -7.091 -19.433  1.00 83.14           O
ATOM   2067  HH  TYR A 145     -16.118  -8.074 -19.619  1.00 83.14           H
ATOM   2068  HN  TYR A 145      -8.654  -4.382 -18.305  1.00 83.14           H
ATOM   2069  N   ILE A 146     -10.920  -3.458 -20.585  1.00 80.49           N
ATOM   2070  CA  ILE A 146     -11.709  -2.710 -21.550  1.00 80.49           C
ATOM   2071  C   ILE A 146     -10.969  -2.674 -22.888  1.00 80.49           C
ATOM   2072  O   ILE A 146     -11.585  -2.806 -23.945  1.00 80.49           O
ATOM   2073  HA  ILE A 146     -12.649  -3.244 -21.688  1.00 80.49           H
ATOM   2074  CB  ILE A 146     -12.054  -1.324 -21.000  1.00 80.49           C
ATOM   2075  HB  ILE A 146     -11.130  -0.848 -20.671  1.00 80.49           H
ATOM   2076  CG1 ILE A 146     -12.968  -1.431 -19.778  1.00 80.49           C
ATOM   2077 1HG1 ILE A 146     -13.965  -1.740 -20.091  1.00 80.49           H
ATOM   2078 2HG1 ILE A 146     -12.591  -2.200 -19.104  1.00 80.49           H
ATOM   2079  CG2 ILE A 146     -12.656  -0.436 -22.090  1.00 80.49           C
ATOM   2080 1HG2 ILE A 146     -11.939  -0.321 -22.903  1.00 80.49           H
ATOM   2081 2HG2 ILE A 146     -13.567  -0.897 -22.472  1.00 80.49           H
ATOM   2082 3HG2 ILE A 146     -12.892   0.543 -21.673  1.00 80.49           H
ATOM   2083  CD1 ILE A 146     -13.052  -0.094 -19.038  1.00 80.49           C
ATOM   2084 1HD1 ILE A 146     -12.056   0.200 -18.705  1.00 80.49           H
ATOM   2085 2HD1 ILE A 146     -13.451   0.668 -19.707  1.00 80.49           H
ATOM   2086 3HD1 ILE A 146     -13.707  -0.198 -18.173  1.00 80.49           H
ATOM   2087  HN  ILE A 146     -10.625  -2.936 -19.785  1.00 80.49           H
ATOM   2088  N   ALA A 147      -9.660  -2.494 -22.800  1.00 78.86           N
ATOM   2089  CA  ALA A 147      -8.847  -2.311 -23.991  1.00 78.86           C
ATOM   2090  C   ALA A 147      -8.884  -3.590 -24.830  1.00 78.86           C
ATOM   2091  O   ALA A 147      -8.738  -3.541 -26.050  1.00 78.86           O
ATOM   2092  HA  ALA A 147      -9.283  -1.496 -24.568  1.00 78.86           H
ATOM   2093  CB  ALA A 147      -7.425  -1.922 -23.584  1.00 78.86           C
ATOM   2094 1HB  ALA A 147      -7.451  -0.992 -23.016  1.00 78.86           H
ATOM   2095 2HB  ALA A 147      -6.994  -2.711 -22.968  1.00 78.86           H
ATOM   2096 3HB  ALA A 147      -6.816  -1.785 -24.477  1.00 78.86           H
ATOM   2097  HN  ALA A 147      -9.155  -2.473 -21.937  1.00 78.86           H
ATOM   2098  N   ILE A 148      -9.080  -4.706 -24.142  1.00 75.28           N
ATOM   2099  CA  ILE A 148      -8.976  -6.007 -24.780  1.00 75.28           C
ATOM   2100  C   ILE A 148     -10.370  -6.477 -25.199  1.00 75.28           C
ATOM   2101  O   ILE A 148     -10.567  -6.914 -26.332  1.00 75.28           O
ATOM   2102  HA  ILE A 148      -8.369  -5.883 -25.677  1.00 75.28           H
ATOM   2103  CB  ILE A 148      -8.242  -6.993 -23.869  1.00 75.28           C
ATOM   2104  HB  ILE A 148      -8.691  -6.941 -22.877  1.00 75.28           H
ATOM   2105  CG1 ILE A 148      -6.769  -6.609 -23.719  1.00 75.28           C
ATOM   2106 1HG1 ILE A 148      -6.253  -6.753 -24.669  1.00 75.28           H
ATOM   2107 2HG1 ILE A 148      -6.689  -5.550 -23.471  1.00 75.28           H
ATOM   2108  CG2 ILE A 148      -8.412  -8.430 -24.367  1.00 75.28           C
ATOM   2109 1HG2 ILE A 148      -9.471  -8.687 -24.379  1.00 75.28           H
ATOM   2110 2HG2 ILE A 148      -8.006  -8.516 -25.375  1.00 75.28           H
ATOM   2111 3HG2 ILE A 148      -7.881  -9.110 -23.702  1.00 75.28           H
ATOM   2112  CD1 ILE A 148      -6.092  -7.446 -22.632  1.00 75.28           C
ATOM   2113 1HD1 ILE A 148      -6.595  -7.280 -21.679  1.00 75.28           H
ATOM   2114 2HD1 ILE A 148      -6.153  -8.502 -22.896  1.00 75.28           H
ATOM   2115 3HD1 ILE A 148      -5.046  -7.152 -22.546  1.00 75.28           H
ATOM   2116  HN  ILE A 148      -9.307  -4.729 -23.168  1.00 75.28           H
ATOM   2117  N   ALA A 149     -11.302  -6.373 -24.263  1.00 75.12           N
ATOM   2118  CA  ALA A 149     -12.625  -6.941 -24.457  1.00 75.12           C
ATOM   2119  C   ALA A 149     -13.426  -6.044 -25.404  1.00 75.12           C
ATOM   2120  O   ALA A 149     -14.185  -6.537 -26.237  1.00 75.12           O
ATOM   2121  HA  ALA A 149     -12.501  -7.921 -24.917  1.00 75.12           H
ATOM   2122  CB  ALA A 149     -13.310  -7.115 -23.100  1.00 75.12           C
ATOM   2123 1HB  ALA A 149     -12.716  -7.783 -22.477  1.00 75.12           H
ATOM   2124 2HB  ALA A 149     -13.399  -6.145 -22.611  1.00 75.12           H
ATOM   2125 3HB  ALA A 149     -14.303  -7.541 -23.246  1.00 75.12           H
ATOM   2126  HN  ALA A 149     -11.164  -5.912 -23.386  1.00 75.12           H
ATOM   2127  N   GLN A 150     -13.229  -4.744 -25.244  1.00 66.48           N
ATOM   2128  CA  GLN A 150     -14.015  -3.772 -25.985  1.00 66.48           C
ATOM   2129  C   GLN A 150     -13.115  -2.969 -26.926  1.00 66.48           C
ATOM   2130  O   GLN A 150     -13.291  -1.761 -27.079  1.00 66.48           O
ATOM   2131  HA  GLN A 150     -14.729  -4.357 -26.564  1.00 66.48           H
ATOM   2132  CB  GLN A 150     -14.779  -2.847 -25.035  1.00 66.48           C
ATOM   2133 1HB  GLN A 150     -14.074  -2.278 -24.429  1.00 66.48           H
ATOM   2134 2HB  GLN A 150     -15.357  -2.125 -25.612  1.00 66.48           H
ATOM   2135  CG  GLN A 150     -15.714  -3.646 -24.125  1.00 66.48           C
ATOM   2136 1HG  GLN A 150     -16.290  -4.354 -24.721  1.00 66.48           H
ATOM   2137 2HG  GLN A 150     -15.126  -4.230 -23.417  1.00 66.48           H
ATOM   2138  CD  GLN A 150     -16.664  -2.719 -23.365  1.00 66.48           C
ATOM   2139  OE1 GLN A 150     -16.610  -1.505 -23.476  1.00 66.48           O
ATOM   2140  NE2 GLN A 150     -17.535  -3.356 -22.588  1.00 66.48           N
ATOM   2141 1HE2 GLN A 150     -17.527  -4.355 -22.542  1.00 66.48           H
ATOM   2142 2HE2 GLN A 150     -18.199  -2.836 -22.050  1.00 66.48           H
ATOM   2143  HN  GLN A 150     -12.549  -4.353 -24.623  1.00 66.48           H
ATOM   2144  N   ALA A 151     -12.171  -3.672 -27.534  1.00 66.69           N
ATOM   2145  CA  ALA A 151     -11.104  -3.015 -28.269  1.00 66.69           C
ATOM   2146  C   ALA A 151     -11.713  -2.060 -29.297  1.00 66.69           C
ATOM   2147  O   ALA A 151     -11.237  -0.938 -29.466  1.00 66.69           O
ATOM   2148  HA  ALA A 151     -10.515  -2.439 -27.555  1.00 66.69           H
ATOM   2149  CB  ALA A 151     -10.203  -4.070 -28.914  1.00 66.69           C
ATOM   2150 1HB  ALA A 151      -9.773  -4.703 -28.139  1.00 66.69           H
ATOM   2151 2HB  ALA A 151     -10.792  -4.681 -29.598  1.00 66.69           H
ATOM   2152 3HB  ALA A 151      -9.403  -3.576 -29.466  1.00 66.69           H
ATOM   2153  HN  ALA A 151     -12.127  -4.671 -27.529  1.00 66.69           H
ATOM   2154  N   MET A 152     -12.756  -2.540 -29.958  1.00 56.44           N
ATOM   2155  CA  MET A 152     -13.382  -1.777 -31.025  1.00 56.44           C
ATOM   2156  C   MET A 152     -13.933  -0.449 -30.500  1.00 56.44           C
ATOM   2157  O   MET A 152     -13.661   0.607 -31.067  1.00 56.44           O
ATOM   2158  HA  MET A 152     -12.593  -1.588 -31.752  1.00 56.44           H
ATOM   2159  CB  MET A 152     -14.520  -2.595 -31.638  1.00 56.44           C
ATOM   2160 1HB  MET A 152     -15.001  -3.193 -30.864  1.00 56.44           H
ATOM   2161 2HB  MET A 152     -15.279  -1.924 -32.041  1.00 56.44           H
ATOM   2162  CG  MET A 152     -14.000  -3.511 -32.749  1.00 56.44           C
ATOM   2163 1HG  MET A 152     -13.259  -2.983 -33.349  1.00 56.44           H
ATOM   2164 2HG  MET A 152     -13.501  -4.376 -32.313  1.00 56.44           H
ATOM   2165  SD  MET A 152     -15.354  -4.045 -33.783  1.00 56.44           S
ATOM   2166  CE  MET A 152     -15.566  -5.711 -33.178  1.00 56.44           C
ATOM   2167 1HE  MET A 152     -14.645  -6.273 -33.329  1.00 56.44           H
ATOM   2168 2HE  MET A 152     -15.805  -5.684 -32.115  1.00 56.44           H
ATOM   2169 3HE  MET A 152     -16.379  -6.194 -33.721  1.00 56.44           H
ATOM   2170  HN  MET A 152     -13.173  -3.430 -29.775  1.00 56.44           H
ATOM   2171  N   ARG A 153     -14.697  -0.548 -29.422  1.00 55.34           N
ATOM   2172  CA  ARG A 153     -15.337   0.624 -28.849  1.00 55.34           C
ATOM   2173  C   ARG A 153     -14.291   1.544 -28.216  1.00 55.34           C
ATOM   2174  O   ARG A 153     -14.497   2.753 -28.123  1.00 55.34           O
ATOM   2175  HA  ARG A 153     -15.830   1.111 -29.689  1.00 55.34           H
ATOM   2176  CB  ARG A 153     -16.365   0.227 -27.788  1.00 55.34           C
ATOM   2177 1HB  ARG A 153     -15.946  -0.544 -27.141  1.00 55.34           H
ATOM   2178 2HB  ARG A 153     -16.591   1.085 -27.155  1.00 55.34           H
ATOM   2179  CG  ARG A 153     -17.651  -0.288 -28.437  1.00 55.34           C
ATOM   2180 1HG  ARG A 153     -18.000   0.429 -29.180  1.00 55.34           H
ATOM   2181 2HG  ARG A 153     -17.449  -1.221 -28.964  1.00 55.34           H
ATOM   2182  CD  ARG A 153     -18.742  -0.516 -27.388  1.00 55.34           C
ATOM   2183 1HD  ARG A 153     -18.431  -1.294 -26.691  1.00 55.34           H
ATOM   2184 2HD  ARG A 153     -18.892   0.393 -26.804  1.00 55.34           H
ATOM   2185  NE  ARG A 153     -20.007  -0.906 -28.049  1.00 55.34           N
ATOM   2186  HE  ARG A 153     -20.022  -0.942 -29.048  1.00 55.34           H
ATOM   2187  CZ  ARG A 153     -21.134  -1.214 -27.393  1.00 55.34           C
ATOM   2188  NH1 ARG A 153     -21.171  -1.182 -26.054  1.00 55.34           N
ATOM   2189 1HH1 ARG A 153     -20.354  -0.927 -25.536  1.00 55.34           H
ATOM   2190 2HH1 ARG A 153     -22.016  -1.413 -25.572  1.00 55.34           H
ATOM   2191  NH2 ARG A 153     -22.223  -1.553 -28.096  1.00 55.34           N
ATOM   2192 1HH2 ARG A 153     -23.072  -1.786 -27.621  1.00 55.34           H
ATOM   2193 2HH2 ARG A 153     -22.186  -1.575 -29.095  1.00 55.34           H
ATOM   2194  HN  ARG A 153     -14.880  -1.406 -28.943  1.00 55.34           H
ATOM   2195  N   ALA A 154     -13.191   0.936 -27.796  1.00 60.40           N
ATOM   2196  CA  ALA A 154     -12.165   1.663 -27.067  1.00 60.40           C
ATOM   2197  C   ALA A 154     -11.470   2.643 -28.014  1.00 60.40           C
ATOM   2198  O   ALA A 154     -10.978   3.685 -27.583  1.00 60.40           O
ATOM   2199  HA  ALA A 154     -12.658   2.225 -26.274  1.00 60.40           H
ATOM   2200  CB  ALA A 154     -11.188   0.671 -26.434  1.00 60.40           C
ATOM   2201 1HB  ALA A 154     -11.727   0.017 -25.748  1.00 60.40           H
ATOM   2202 2HB  ALA A 154     -10.722   0.071 -27.216  1.00 60.40           H
ATOM   2203 3HB  ALA A 154     -10.419   1.216 -25.887  1.00 60.40           H
ATOM   2204  HN  ALA A 154     -12.995  -0.033 -27.947  1.00 60.40           H
ATOM   2205  N   HIS A 155     -11.451   2.274 -29.287  1.00 56.71           N
ATOM   2206  CA  HIS A 155     -10.695   3.027 -30.273  1.00 56.71           C
ATOM   2207  C   HIS A 155     -11.401   4.354 -30.558  1.00 56.71           C
ATOM   2208  O   HIS A 155     -10.756   5.396 -30.655  1.00 56.71           O
ATOM   2209  HA  HIS A 155      -9.720   3.232 -29.830  1.00 56.71           H
ATOM   2210  CB  HIS A 155     -10.468   2.193 -31.535  1.00 56.71           C
ATOM   2211 1HB  HIS A 155     -10.229   1.170 -31.245  1.00 56.71           H
ATOM   2212 2HB  HIS A 155     -11.396   2.154 -32.105  1.00 56.71           H
ATOM   2213  CG  HIS A 155      -9.368   2.717 -32.428  1.00 56.71           C
ATOM   2214  ND1 HIS A 155      -9.529   3.822 -33.246  1.00 56.71           N
ATOM   2215  HD1 HIS A 155     -10.361   4.371 -33.330  1.00 56.71           H
ATOM   2216  CD2 HIS A 155      -8.091   2.278 -32.622  1.00 56.71           C
ATOM   2217  HD2 HIS A 155      -7.632   1.420 -32.130  1.00 56.71           H
ATOM   2218  CE1 HIS A 155      -8.395   4.028 -33.898  1.00 56.71           C
ATOM   2219  HE1 HIS A 155      -8.205   4.824 -34.618  1.00 56.71           H
ATOM   2220  NE2 HIS A 155      -7.505   3.070 -33.510  1.00 56.71           N
ATOM   2221  HN  HIS A 155     -11.940   1.479 -29.646  1.00 56.71           H
ATOM   2222  N   THR A 156     -12.717   4.272 -30.684  1.00 62.99           N
ATOM   2223  CA  THR A 156     -13.504   5.425 -31.087  1.00 62.99           C
ATOM   2224  C   THR A 156     -13.560   6.454 -29.956  1.00 62.99           C
ATOM   2225  O   THR A 156     -13.678   7.652 -30.207  1.00 62.99           O
ATOM   2226  HA  THR A 156     -13.006   5.903 -31.930  1.00 62.99           H
ATOM   2227  CB  THR A 156     -14.883   4.928 -31.524  1.00 62.99           C
ATOM   2228  HB  THR A 156     -15.579   5.759 -31.637  1.00 62.99           H
ATOM   2229  OG1 THR A 156     -15.234   3.963 -30.536  1.00 62.99           O
ATOM   2230  HG1 THR A 156     -16.218   3.790 -30.560  1.00 62.99           H
ATOM   2231  CG2 THR A 156     -14.831   4.125 -32.826  1.00 62.99           C
ATOM   2232 1HG2 THR A 156     -14.187   3.256 -32.691  1.00 62.99           H
ATOM   2233 2HG2 THR A 156     -14.432   4.753 -33.623  1.00 62.99           H
ATOM   2234 3HG2 THR A 156     -15.835   3.796 -33.091  1.00 62.99           H
ATOM   2235  HN  THR A 156     -13.244   3.439 -30.516  1.00 62.99           H
ATOM   2236  N   TRP A 157     -13.471   5.949 -28.734  1.00 57.92           N
ATOM   2237  CA  TRP A 157     -13.683   6.782 -27.563  1.00 57.92           C
ATOM   2238  C   TRP A 157     -12.318   7.077 -26.939  1.00 57.92           C
ATOM   2239  O   TRP A 157     -12.213   7.268 -25.729  1.00 57.92           O
ATOM   2240  HA  TRP A 157     -14.151   7.709 -27.894  1.00 57.92           H
ATOM   2241  CB  TRP A 157     -14.655   6.117 -26.586  1.00 57.92           C
ATOM   2242 1HB  TRP A 157     -14.343   5.085 -26.424  1.00 57.92           H
ATOM   2243 2HB  TRP A 157     -14.592   6.624 -25.624  1.00 57.92           H
ATOM   2244  CG  TRP A 157     -16.112   6.125 -27.055  1.00 57.92           C
ATOM   2245  CD1 TRP A 157     -16.575   6.257 -28.305  1.00 57.92           C
ATOM   2246  HD1 TRP A 157     -15.943   6.380 -29.184  1.00 57.92           H
ATOM   2247  CD2 TRP A 157     -17.283   5.989 -26.223  1.00 57.92           C
ATOM   2248  NE1 TRP A 157     -17.954   6.216 -28.340  1.00 57.92           N
ATOM   2249  HE1 TRP A 157     -18.528   6.294 -29.156  1.00 57.92           H
ATOM   2250  CE2 TRP A 157     -18.399   6.048 -27.034  1.00 57.92           C
ATOM   2251  CE3 TRP A 157     -17.397   5.822 -24.832  1.00 57.92           C
ATOM   2252  HE3 TRP A 157     -16.532   5.772 -24.170  1.00 57.92           H
ATOM   2253  CZ2 TRP A 157     -19.707   5.949 -26.546  1.00 57.92           C
ATOM   2254  HZ2 TRP A 157     -20.572   5.999 -27.208  1.00 57.92           H
ATOM   2255  CZ3 TRP A 157     -18.712   5.724 -24.360  1.00 57.92           C
ATOM   2256  HZ3 TRP A 157     -18.857   5.593 -23.288  1.00 57.92           H
ATOM   2257  CH2 TRP A 157     -19.845   5.782 -25.163  1.00 57.92           C
ATOM   2258  HH2 TRP A 157     -20.836   5.698 -24.718  1.00 57.92           H
ATOM   2259  HN  TRP A 157     -13.260   4.991 -28.539  1.00 57.92           H
ATOM   2260  N   ARG A 158     -11.306   7.105 -27.794  1.00 59.05           N
ATOM   2261  CA  ARG A 158      -9.934   7.202 -27.327  1.00 59.05           C
ATOM   2262  C   ARG A 158      -9.741   8.479 -26.506  1.00 59.05           C
ATOM   2263  O   ARG A 158      -9.139   8.447 -25.435  1.00 59.05           O
ATOM   2264  HA  ARG A 158      -9.786   6.314 -26.711  1.00 59.05           H
ATOM   2265  CB  ARG A 158      -8.951   7.204 -28.499  1.00 59.05           C
ATOM   2266 1HB  ARG A 158      -9.189   6.386 -29.179  1.00 59.05           H
ATOM   2267 2HB  ARG A 158      -9.057   8.129 -29.065  1.00 59.05           H
ATOM   2268  CG  ARG A 158      -7.510   7.062 -28.007  1.00 59.05           C
ATOM   2269 1HG  ARG A 158      -7.237   7.934 -27.412  1.00 59.05           H
ATOM   2270 2HG  ARG A 158      -7.428   6.193 -27.355  1.00 59.05           H
ATOM   2271  CD  ARG A 158      -6.541   6.918 -29.182  1.00 59.05           C
ATOM   2272 1HD  ARG A 158      -6.797   6.036 -29.770  1.00 59.05           H
ATOM   2273 2HD  ARG A 158      -6.629   7.779 -29.845  1.00 59.05           H
ATOM   2274  NE  ARG A 158      -5.152   6.805 -28.683  1.00 59.05           N
ATOM   2275  HE  ARG A 158      -4.997   6.915 -27.701  1.00 59.05           H
ATOM   2276  CZ  ARG A 158      -4.090   6.566 -29.464  1.00 59.05           C
ATOM   2277  NH1 ARG A 158      -4.239   6.411 -30.786  1.00 59.05           N
ATOM   2278 1HH1 ARG A 158      -5.148   6.473 -31.198  1.00 59.05           H
ATOM   2279 2HH1 ARG A 158      -3.441   6.232 -31.362  1.00 59.05           H
ATOM   2280  NH2 ARG A 158      -2.876   6.484 -28.902  1.00 59.05           N
ATOM   2281 1HH2 ARG A 158      -2.073   6.305 -29.471  1.00 59.05           H
ATOM   2282 2HH2 ARG A 158      -2.773   6.601 -27.914  1.00 59.05           H
ATOM   2283  HN  ARG A 158     -11.412   7.063 -28.788  1.00 59.05           H
ATOM   2284  N   GLU A 159     -10.264   9.572 -27.042  1.00 64.95           N
ATOM   2285  CA  GLU A 159     -10.102  10.868 -26.405  1.00 64.95           C
ATOM   2286  C   GLU A 159     -10.893  10.918 -25.095  1.00 64.95           C
ATOM   2287  O   GLU A 159     -10.376  11.360 -24.071  1.00 64.95           O
ATOM   2288  HA  GLU A 159      -9.036  10.958 -26.197  1.00 64.95           H
ATOM   2289  CB  GLU A 159     -10.527  11.998 -27.345  1.00 64.95           C
ATOM   2290 1HB  GLU A 159     -11.490  11.758 -27.796  1.00 64.95           H
ATOM   2291 2HB  GLU A 159     -10.528  12.945 -26.804  1.00 64.95           H
ATOM   2292  CG  GLU A 159      -9.530  12.159 -28.494  1.00 64.95           C
ATOM   2293 1HG  GLU A 159      -8.515  12.196 -28.097  1.00 64.95           H
ATOM   2294 2HG  GLU A 159      -9.583  11.291 -29.151  1.00 64.95           H
ATOM   2295  CD  GLU A 159      -9.817  13.431 -29.295  1.00 64.95           C
ATOM   2296  OE1 GLU A 159      -8.877  13.897 -29.975  1.00 64.95           O
ATOM   2297  OE2 GLU A 159     -10.969  13.907 -29.209  1.00 64.95           O
ATOM   2298  HN  GLU A 159     -10.789   9.582 -27.893  1.00 64.95           H
ATOM   2299  N   LYS A 160     -12.133  10.459 -25.172  1.00 69.06           N
ATOM   2300  CA  LYS A 160     -13.008  10.469 -24.012  1.00 69.06           C
ATOM   2301  C   LYS A 160     -12.369   9.650 -22.889  1.00 69.06           C
ATOM   2302  O   LYS A 160     -12.471  10.011 -21.718  1.00 69.06           O
ATOM   2303  HA  LYS A 160     -13.096  11.503 -23.678  1.00 69.06           H
ATOM   2304  CB  LYS A 160     -14.412   9.997 -24.396  1.00 69.06           C
ATOM   2305 1HB  LYS A 160     -14.348   9.050 -24.932  1.00 69.06           H
ATOM   2306 2HB  LYS A 160     -14.997   9.813 -23.494  1.00 69.06           H
ATOM   2307  CG  LYS A 160     -15.121  11.036 -25.267  1.00 69.06           C
ATOM   2308 1HG  LYS A 160     -15.066  12.014 -24.790  1.00 69.06           H
ATOM   2309 2HG  LYS A 160     -14.610  11.120 -26.227  1.00 69.06           H
ATOM   2310  CD  LYS A 160     -16.585  10.654 -25.494  1.00 69.06           C
ATOM   2311 1HD  LYS A 160     -16.639   9.689 -26.000  1.00 69.06           H
ATOM   2312 2HD  LYS A 160     -17.088  10.539 -24.534  1.00 69.06           H
ATOM   2313  CE  LYS A 160     -17.305  11.714 -26.329  1.00 69.06           C
ATOM   2314 1HE  LYS A 160     -17.252  12.680 -25.826  1.00 69.06           H
ATOM   2315 2HE  LYS A 160     -16.806  11.829 -27.292  1.00 69.06           H
ATOM   2316  NZ  LYS A 160     -18.720  11.335 -26.540  1.00 69.06           N
ATOM   2317 1HZ  LYS A 160     -19.184  12.051 -27.088  1.00 69.06           H
ATOM   2318 2HZ  LYS A 160     -18.763  10.451 -27.034  1.00 69.06           H
ATOM   2319 3HZ  LYS A 160     -19.183  11.244 -25.643  1.00 69.06           H
ATOM   2320  HN  LYS A 160     -12.541  10.085 -26.005  1.00 69.06           H
ATOM   2321  N   ARG A 161     -11.725   8.562 -23.286  1.00 67.14           N
ATOM   2322  CA  ARG A 161     -11.106   7.667 -22.324  1.00 67.14           C
ATOM   2323  C   ARG A 161     -10.007   8.397 -21.549  1.00 67.14           C
ATOM   2324  O   ARG A 161      -9.809   8.146 -20.362  1.00 67.14           O
ATOM   2325  HA  ARG A 161     -11.917   7.363 -21.663  1.00 67.14           H
ATOM   2326  CB  ARG A 161     -10.503   6.444 -23.019  1.00 67.14           C
ATOM   2327 1HB  ARG A 161      -9.943   6.761 -23.899  1.00 67.14           H
ATOM   2328 2HB  ARG A 161      -9.795   5.953 -22.351  1.00 67.14           H
ATOM   2329  CG  ARG A 161     -11.594   5.454 -23.432  1.00 67.14           C
ATOM   2330 1HG  ARG A 161     -12.194   5.186 -22.563  1.00 67.14           H
ATOM   2331 2HG  ARG A 161     -12.265   5.926 -24.150  1.00 67.14           H
ATOM   2332  CD  ARG A 161     -10.986   4.192 -24.047  1.00 67.14           C
ATOM   2333 1HD  ARG A 161     -11.760   3.615 -24.553  1.00 67.14           H
ATOM   2334 2HD  ARG A 161     -10.248   4.465 -24.802  1.00 67.14           H
ATOM   2335  NE  ARG A 161     -10.350   3.371 -22.993  1.00 67.14           N
ATOM   2336  HE  ARG A 161     -10.456   3.664 -22.043  1.00 67.14           H
ATOM   2337  CZ  ARG A 161      -9.640   2.260 -23.232  1.00 67.14           C
ATOM   2338  NH1 ARG A 161      -9.465   1.821 -24.486  1.00 67.14           N
ATOM   2339 1HH1 ARG A 161      -9.866   2.324 -25.252  1.00 67.14           H
ATOM   2340 2HH1 ARG A 161      -8.934   0.991 -24.656  1.00 67.14           H
ATOM   2341  NH2 ARG A 161      -9.108   1.594 -22.198  1.00 67.14           N
ATOM   2342 1HH2 ARG A 161      -8.576   0.763 -22.359  1.00 67.14           H
ATOM   2343 2HH2 ARG A 161      -9.243   1.928 -21.265  1.00 67.14           H
ATOM   2344  HN  ARG A 161     -11.624   8.291 -24.243  1.00 67.14           H
ATOM   2345  N   LEU A 162      -9.323   9.287 -22.253  1.00 78.30           N
ATOM   2346  CA  LEU A 162      -8.238  10.043 -21.650  1.00 78.30           C
ATOM   2347  C   LEU A 162      -8.812  11.016 -20.618  1.00 78.30           C
ATOM   2348  O   LEU A 162      -8.214  11.233 -19.565  1.00 78.30           O
ATOM   2349  HA  LEU A 162      -7.593   9.333 -21.134  1.00 78.30           H
ATOM   2350  CB  LEU A 162      -7.393  10.721 -22.730  1.00 78.30           C
ATOM   2351 1HB  LEU A 162      -7.111   9.970 -23.468  1.00 78.30           H
ATOM   2352 2HB  LEU A 162      -8.015  11.454 -23.244  1.00 78.30           H
ATOM   2353  CG  LEU A 162      -6.122  11.421 -22.246  1.00 78.30           C
ATOM   2354  HG  LEU A 162      -6.389  12.082 -21.421  1.00 78.30           H
ATOM   2355  CD1 LEU A 162      -5.110  10.409 -21.705  1.00 78.30           C
ATOM   2356 1HD1 LEU A 162      -5.551   9.867 -20.869  1.00 78.30           H
ATOM   2357 2HD1 LEU A 162      -4.843   9.705 -22.494  1.00 78.30           H
ATOM   2358 3HD1 LEU A 162      -4.216  10.933 -21.368  1.00 78.30           H
ATOM   2359  CD2 LEU A 162      -5.523  12.296 -23.350  1.00 78.30           C
ATOM   2360 1HD2 LEU A 162      -5.274  11.675 -24.210  1.00 78.30           H
ATOM   2361 2HD2 LEU A 162      -6.248  13.053 -23.646  1.00 78.30           H
ATOM   2362 3HD2 LEU A 162      -4.621  12.782 -22.979  1.00 78.30           H
ATOM   2363  HN  LEU A 162      -9.499   9.495 -23.215  1.00 78.30           H
ATOM   2364  N   LEU A 163      -9.964  11.576 -20.956  1.00 81.37           N
ATOM   2365  CA  LEU A 163     -10.639  12.499 -20.060  1.00 81.37           C
ATOM   2366  C   LEU A 163     -11.069  11.754 -18.795  1.00 81.37           C
ATOM   2367  O   LEU A 163     -10.808  12.210 -17.683  1.00 81.37           O
ATOM   2368  HA  LEU A 163      -9.919  13.268 -19.780  1.00 81.37           H
ATOM   2369  CB  LEU A 163     -11.791  13.201 -20.782  1.00 81.37           C
ATOM   2370 1HB  LEU A 163     -11.402  13.651 -21.695  1.00 81.37           H
ATOM   2371 2HB  LEU A 163     -12.518  12.446 -21.083  1.00 81.37           H
ATOM   2372  CG  LEU A 163     -12.522  14.283 -19.985  1.00 81.37           C
ATOM   2373  HG  LEU A 163     -12.831  13.855 -19.031  1.00 81.37           H
ATOM   2374  CD1 LEU A 163     -11.592  15.457 -19.673  1.00 81.37           C
ATOM   2375 1HD1 LEU A 163     -10.744  15.103 -19.086  1.00 81.37           H
ATOM   2376 2HD1 LEU A 163     -11.232  15.892 -20.605  1.00 81.37           H
ATOM   2377 3HD1 LEU A 163     -12.137  16.212 -19.106  1.00 81.37           H
ATOM   2378  CD2 LEU A 163     -13.792  14.735 -20.710  1.00 81.37           C
ATOM   2379 1HD2 LEU A 163     -13.528  15.139 -21.687  1.00 81.37           H
ATOM   2380 2HD2 LEU A 163     -14.460  13.883 -20.837  1.00 81.37           H
ATOM   2381 3HD2 LEU A 163     -14.292  15.504 -20.122  1.00 81.37           H
ATOM   2382  HN  LEU A 163     -10.435  11.407 -21.822  1.00 81.37           H
ATOM   2383  N   TYR A 164     -11.720  10.619 -19.007  1.00 74.11           N
ATOM   2384  CA  TYR A 164     -12.195   9.810 -17.898  1.00 74.11           C
ATOM   2385  C   TYR A 164     -11.033   9.361 -17.009  1.00 74.11           C
ATOM   2386  O   TYR A 164     -11.182   9.255 -15.793  1.00 74.11           O
ATOM   2387  HA  TYR A 164     -12.880  10.419 -17.307  1.00 74.11           H
ATOM   2388  CB  TYR A 164     -12.848   8.577 -18.525  1.00 74.11           C
ATOM   2389 1HB  TYR A 164     -12.203   8.201 -19.319  1.00 74.11           H
ATOM   2390 2HB  TYR A 164     -12.916   7.792 -17.772  1.00 74.11           H
ATOM   2391  CG  TYR A 164     -14.243   8.836 -19.099  1.00 74.11           C
ATOM   2392  CD1 TYR A 164     -15.223   9.394 -18.304  1.00 74.11           C
ATOM   2393  HD1 TYR A 164     -15.004   9.650 -17.268  1.00 74.11           H
ATOM   2394  CD2 TYR A 164     -14.520   8.510 -20.411  1.00 74.11           C
ATOM   2395  HD2 TYR A 164     -13.745   8.070 -21.039  1.00 74.11           H
ATOM   2396  CE1 TYR A 164     -16.536   9.637 -18.845  1.00 74.11           C
ATOM   2397  HE1 TYR A 164     -17.319  10.077 -18.228  1.00 74.11           H
ATOM   2398  CE2 TYR A 164     -15.832   8.754 -20.952  1.00 74.11           C
ATOM   2399  HE2 TYR A 164     -16.064   8.502 -21.986  1.00 74.11           H
ATOM   2400  CZ  TYR A 164     -16.775   9.305 -20.142  1.00 74.11           C
ATOM   2401  OH  TYR A 164     -18.015   9.535 -20.652  1.00 74.11           O
ATOM   2402  HH  TYR A 164     -18.599   9.954 -19.957  1.00 74.11           H
ATOM   2403  HN  TYR A 164     -11.923  10.253 -19.915  1.00 74.11           H
ATOM   2404  N   SER A 165      -9.902   9.110 -17.651  1.00 85.08           N
ATOM   2405  CA  SER A 165      -8.720   8.659 -16.937  1.00 85.08           C
ATOM   2406  C   SER A 165      -8.274   9.728 -15.936  1.00 85.08           C
ATOM   2407  O   SER A 165      -7.825   9.405 -14.837  1.00 85.08           O
ATOM   2408  HA  SER A 165      -9.026   7.752 -16.416  1.00 85.08           H
ATOM   2409  CB  SER A 165      -7.582   8.331 -17.906  1.00 85.08           C
ATOM   2410 1HB  SER A 165      -6.811   7.767 -17.381  1.00 85.08           H
ATOM   2411 2HB  SER A 165      -7.958   7.691 -18.703  1.00 85.08           H
ATOM   2412  OG  SER A 165      -7.008   9.506 -18.472  1.00 85.08           O
ATOM   2413  HG  SER A 165      -7.730  10.138 -18.754  1.00 85.08           H
ATOM   2414  HN  SER A 165      -9.786   9.210 -18.640  1.00 85.08           H
ATOM   2415  N   LYS A 166      -8.412  10.978 -16.353  1.00 82.49           N
ATOM   2416  CA  LYS A 166      -8.050  12.096 -15.499  1.00 82.49           C
ATOM   2417  C   LYS A 166      -8.999  12.146 -14.301  1.00 82.49           C
ATOM   2418  O   LYS A 166      -8.558  12.275 -13.160  1.00 82.49           O
ATOM   2419  HA  LYS A 166      -7.040  11.913 -15.132  1.00 82.49           H
ATOM   2420  CB  LYS A 166      -8.009  13.395 -16.306  1.00 82.49           C
ATOM   2421 1HB  LYS A 166      -8.934  13.505 -16.873  1.00 82.49           H
ATOM   2422 2HB  LYS A 166      -7.949  14.247 -15.628  1.00 82.49           H
ATOM   2423  CG  LYS A 166      -6.814  13.411 -17.261  1.00 82.49           C
ATOM   2424 1HG  LYS A 166      -5.891  13.285 -16.695  1.00 82.49           H
ATOM   2425 2HG  LYS A 166      -6.883  12.569 -17.950  1.00 82.49           H
ATOM   2426  CD  LYS A 166      -6.760  14.720 -18.051  1.00 82.49           C
ATOM   2427 1HD  LYS A 166      -7.672  14.833 -18.638  1.00 82.49           H
ATOM   2428 2HD  LYS A 166      -6.719  15.564 -17.362  1.00 82.49           H
ATOM   2429  CE  LYS A 166      -5.543  14.752 -18.978  1.00 82.49           C
ATOM   2430 1HE  LYS A 166      -4.636  14.568 -18.403  1.00 82.49           H
ATOM   2431 2HE  LYS A 166      -5.620  13.953 -19.716  1.00 82.49           H
ATOM   2432  NZ  LYS A 166      -5.447  16.060 -19.663  1.00 82.49           N
ATOM   2433 1HZ  LYS A 166      -4.643  16.060 -20.280  1.00 82.49           H
ATOM   2434 2HZ  LYS A 166      -6.289  16.221 -20.204  1.00 82.49           H
ATOM   2435 3HZ  LYS A 166      -5.344  16.796 -18.973  1.00 82.49           H
ATOM   2436  HN  LYS A 166      -8.764  11.231 -17.254  1.00 82.49           H
ATOM   2437  N   MET A 167     -10.286  12.041 -14.601  1.00 84.14           N
ATOM   2438  CA  MET A 167     -11.303  12.111 -13.566  1.00 84.14           C
ATOM   2439  C   MET A 167     -11.120  10.990 -12.540  1.00 84.14           C
ATOM   2440  O   MET A 167     -11.190  11.229 -11.336  1.00 84.14           O
ATOM   2441  HA  MET A 167     -11.166  13.079 -13.085  1.00 84.14           H
ATOM   2442  CB  MET A 167     -12.689  11.998 -14.204  1.00 84.14           C
ATOM   2443 1HB  MET A 167     -12.736  11.101 -14.823  1.00 84.14           H
ATOM   2444 2HB  MET A 167     -13.444  11.888 -13.426  1.00 84.14           H
ATOM   2445  CG  MET A 167     -13.002  13.229 -15.057  1.00 84.14           C
ATOM   2446 1HG  MET A 167     -12.982  14.125 -14.437  1.00 84.14           H
ATOM   2447 2HG  MET A 167     -12.238  13.354 -15.824  1.00 84.14           H
ATOM   2448  SD  MET A 167     -14.607  13.052 -15.818  1.00 84.14           S
ATOM   2449  CE  MET A 167     -15.653  13.247 -14.385  1.00 84.14           C
ATOM   2450 1HE  MET A 167     -15.421  12.470 -13.657  1.00 84.14           H
ATOM   2451 2HE  MET A 167     -15.480  14.227 -13.940  1.00 84.14           H
ATOM   2452 3HE  MET A 167     -16.698  13.164 -14.684  1.00 84.14           H
ATOM   2453  HN  MET A 167     -10.635  11.910 -15.529  1.00 84.14           H
ATOM   2454  N   VAL A 168     -10.890   9.792 -13.055  1.00 91.28           N
ATOM   2455  CA  VAL A 168     -10.747   8.625 -12.201  1.00 91.28           C
ATOM   2456  C   VAL A 168      -9.559   8.829 -11.260  1.00 91.28           C
ATOM   2457  O   VAL A 168      -9.647   8.531 -10.069  1.00 91.28           O
ATOM   2458  HA  VAL A 168     -11.656   8.540 -11.606  1.00 91.28           H
ATOM   2459  CB  VAL A 168     -10.622   7.362 -13.057  1.00 91.28           C
ATOM   2460  HB  VAL A 168      -9.829   7.529 -13.786  1.00 91.28           H
ATOM   2461  CG1 VAL A 168     -10.227   6.157 -12.201  1.00 91.28           C
ATOM   2462 1HG1 VAL A 168      -9.268   6.351 -11.721  1.00 91.28           H
ATOM   2463 2HG1 VAL A 168     -10.988   5.989 -11.438  1.00 91.28           H
ATOM   2464 3HG1 VAL A 168     -10.145   5.274 -12.834  1.00 91.28           H
ATOM   2465  CG2 VAL A 168     -11.917   7.090 -13.824  1.00 91.28           C
ATOM   2466 1HG2 VAL A 168     -12.736   6.953 -13.118  1.00 91.28           H
ATOM   2467 2HG2 VAL A 168     -12.137   7.934 -14.478  1.00 91.28           H
ATOM   2468 3HG2 VAL A 168     -11.800   6.187 -14.424  1.00 91.28           H
ATOM   2469  HN  VAL A 168     -10.800   9.612 -14.035  1.00 91.28           H
ATOM   2470  N   CYS A 169      -8.475   9.336 -11.828  1.00 92.61           N
ATOM   2471  CA  CYS A 169      -7.269   9.581 -11.055  1.00 92.61           C
ATOM   2472  C   CYS A 169      -7.614  10.551  -9.922  1.00 92.61           C
ATOM   2473  O   CYS A 169      -7.250  10.320  -8.770  1.00 92.61           O
ATOM   2474  HA  CYS A 169      -6.952   8.618 -10.656  1.00 92.61           H
ATOM   2475  CB  CYS A 169      -6.132  10.109 -11.931  1.00 92.61           C
ATOM   2476 1HB  CYS A 169      -6.492  10.929 -12.554  1.00 92.61           H
ATOM   2477 2HB  CYS A 169      -5.335  10.510 -11.305  1.00 92.61           H
ATOM   2478  SG  CYS A 169      -5.480   8.764 -12.987  1.00 92.61           S
ATOM   2479  HG  CYS A 169      -6.468   8.793 -13.876  1.00 92.61           H
ATOM   2480  HN  CYS A 169      -8.412   9.578 -12.796  1.00 92.61           H
ATOM   2481  N   PHE A 170      -8.311  11.616 -10.290  1.00 92.41           N
ATOM   2482  CA  PHE A 170      -8.673  12.642  -9.327  1.00 92.41           C
ATOM   2483  C   PHE A 170      -9.530  12.060  -8.201  1.00 92.41           C
ATOM   2484  O   PHE A 170      -9.295  12.343  -7.027  1.00 92.41           O
ATOM   2485  HA  PHE A 170      -7.747  13.036  -8.910  1.00 92.41           H
ATOM   2486  CB  PHE A 170      -9.490  13.694 -10.080  1.00 92.41           C
ATOM   2487 1HB  PHE A 170      -8.903  14.061 -10.922  1.00 92.41           H
ATOM   2488 2HB  PHE A 170     -10.380  13.220 -10.495  1.00 92.41           H
ATOM   2489  CG  PHE A 170      -9.918  14.884  -9.219  1.00 92.41           C
ATOM   2490  CD1 PHE A 170     -11.194  14.963  -8.754  1.00 92.41           C
ATOM   2491  HD1 PHE A 170     -11.911  14.179  -8.996  1.00 92.41           H
ATOM   2492  CD2 PHE A 170      -9.023  15.862  -8.917  1.00 92.41           C
ATOM   2493  HD2 PHE A 170      -8.000  15.799  -9.289  1.00 92.41           H
ATOM   2494  CE1 PHE A 170     -11.591  16.067  -7.955  1.00 92.41           C
ATOM   2495  HE1 PHE A 170     -12.614  16.131  -7.583  1.00 92.41           H
ATOM   2496  CE2 PHE A 170      -9.420  16.966  -8.117  1.00 92.41           C
ATOM   2497  HE2 PHE A 170      -8.702  17.751  -7.876  1.00 92.41           H
ATOM   2498  CZ  PHE A 170     -10.696  17.046  -7.653  1.00 92.41           C
ATOM   2499  HZ  PHE A 170     -11.001  17.893  -7.039  1.00 92.41           H
ATOM   2500  HN  PHE A 170      -8.627  11.783 -11.224  1.00 92.41           H
ATOM   2501  N   THR A 171     -10.505  11.255  -8.597  1.00 92.05           N
ATOM   2502  CA  THR A 171     -11.410  10.647  -7.637  1.00 92.05           C
ATOM   2503  C   THR A 171     -10.632   9.781  -6.645  1.00 92.05           C
ATOM   2504  O   THR A 171     -10.950   9.753  -5.457  1.00 92.05           O
ATOM   2505  HA  THR A 171     -11.887  11.441  -7.063  1.00 92.05           H
ATOM   2506  CB  THR A 171     -12.474   9.871  -8.417  1.00 92.05           C
ATOM   2507  HB  THR A 171     -12.039   9.000  -8.907  1.00 92.05           H
ATOM   2508  OG1 THR A 171     -13.047  10.844  -9.286  1.00 92.05           O
ATOM   2509  HG1 THR A 171     -12.573  10.837 -10.167  1.00 92.05           H
ATOM   2510  CG2 THR A 171     -13.641   9.428  -7.532  1.00 92.05           C
ATOM   2511 1HG2 THR A 171     -14.119  10.305  -7.095  1.00 92.05           H
ATOM   2512 2HG2 THR A 171     -13.270   8.782  -6.737  1.00 92.05           H
ATOM   2513 3HG2 THR A 171     -14.367   8.882  -8.135  1.00 92.05           H
ATOM   2514  HN  THR A 171     -10.681  11.019  -9.553  1.00 92.05           H
ATOM   2515  N   ILE A 172      -9.626   9.095  -7.169  1.00 92.59           N
ATOM   2516  CA  ILE A 172      -8.821   8.204  -6.351  1.00 92.59           C
ATOM   2517  C   ILE A 172      -8.089   9.020  -5.284  1.00 92.59           C
ATOM   2518  O   ILE A 172      -8.070   8.643  -4.114  1.00 92.59           O
ATOM   2519  HA  ILE A 172      -9.502   7.515  -5.851  1.00 92.59           H
ATOM   2520  CB  ILE A 172      -7.892   7.364  -7.229  1.00 92.59           C
ATOM   2521  HB  ILE A 172      -7.430   8.022  -7.965  1.00 92.59           H
ATOM   2522  CG1 ILE A 172      -8.678   6.303  -8.002  1.00 92.59           C
ATOM   2523 1HG1 ILE A 172      -9.024   5.530  -7.316  1.00 92.59           H
ATOM   2524 2HG1 ILE A 172      -9.565   6.755  -8.447  1.00 92.59           H
ATOM   2525  CG2 ILE A 172      -6.762   6.749  -6.401  1.00 92.59           C
ATOM   2526 1HG2 ILE A 172      -6.179   7.544  -5.935  1.00 92.59           H
ATOM   2527 2HG2 ILE A 172      -7.185   6.109  -5.627  1.00 92.59           H
ATOM   2528 3HG2 ILE A 172      -6.116   6.157  -7.049  1.00 92.59           H
ATOM   2529  CD1 ILE A 172      -7.816   5.672  -9.098  1.00 92.59           C
ATOM   2530 1HD1 ILE A 172      -7.492   6.445  -9.795  1.00 92.59           H
ATOM   2531 2HD1 ILE A 172      -6.943   5.201  -8.647  1.00 92.59           H
ATOM   2532 3HD1 ILE A 172      -8.399   4.922  -9.632  1.00 92.59           H
ATOM   2533  HN  ILE A 172      -9.359   9.141  -8.132  1.00 92.59           H
ATOM   2534  N   TRP A 173      -7.503  10.123  -5.727  1.00 90.79           N
ATOM   2535  CA  TRP A 173      -6.697  10.948  -4.844  1.00 90.79           C
ATOM   2536  C   TRP A 173      -7.608  11.491  -3.742  1.00 90.79           C
ATOM   2537  O   TRP A 173      -7.241  11.483  -2.568  1.00 90.79           O
ATOM   2538  HA  TRP A 173      -5.923  10.315  -4.410  1.00 90.79           H
ATOM   2539  CB  TRP A 173      -5.982  12.052  -5.626  1.00 90.79           C
ATOM   2540 1HB  TRP A 173      -6.681  12.487  -6.341  1.00 90.79           H
ATOM   2541 2HB  TRP A 173      -5.697  12.846  -4.936  1.00 90.79           H
ATOM   2542  CG  TRP A 173      -4.737  11.577  -6.377  1.00 90.79           C
ATOM   2543  CD1 TRP A 173      -4.563  11.467  -7.701  1.00 90.79           C
ATOM   2544  HD1 TRP A 173      -5.324  11.715  -8.442  1.00 90.79           H
ATOM   2545  CD2 TRP A 173      -3.490  11.149  -5.790  1.00 90.79           C
ATOM   2546  NE1 TRP A 173      -3.301  11.002  -8.009  1.00 90.79           N
ATOM   2547  HE1 TRP A 173      -2.938  10.838  -8.926  1.00 90.79           H
ATOM   2548  CE2 TRP A 173      -2.628  10.802  -6.810  1.00 90.79           C
ATOM   2549  CE3 TRP A 173      -3.104  11.059  -4.441  1.00 90.79           C
ATOM   2550  HE3 TRP A 173      -3.766  11.327  -3.617  1.00 90.79           H
ATOM   2551  CZ2 TRP A 173      -1.325  10.341  -6.588  1.00 90.79           C
ATOM   2552  HZ2 TRP A 173      -0.663  10.073  -7.412  1.00 90.79           H
ATOM   2553  CZ3 TRP A 173      -1.798  10.596  -4.236  1.00 90.79           C
ATOM   2554  HZ3 TRP A 173      -1.447  10.506  -3.208  1.00 90.79           H
ATOM   2555  CH2 TRP A 173      -0.918  10.242  -5.252  1.00 90.79           C
ATOM   2556  HH2 TRP A 173       0.085   9.890  -5.010  1.00 90.79           H
ATOM   2557  HN  TRP A 173      -7.572  10.453  -6.669  1.00 90.79           H
ATOM   2558  N   VAL A 174      -8.780  11.949  -4.158  1.00 94.85           N
ATOM   2559  CA  VAL A 174      -9.734  12.523  -3.225  1.00 94.85           C
ATOM   2560  C   VAL A 174     -10.138  11.463  -2.198  1.00 94.85           C
ATOM   2561  O   VAL A 174     -10.184  11.739  -1.000  1.00 94.85           O
ATOM   2562  HA  VAL A 174      -9.234  13.341  -2.706  1.00 94.85           H
ATOM   2563  CB  VAL A 174     -10.927  13.103  -3.986  1.00 94.85           C
ATOM   2564  HB  VAL A 174     -11.326  12.320  -4.631  1.00 94.85           H
ATOM   2565  CG1 VAL A 174     -12.037  13.529  -3.024  1.00 94.85           C
ATOM   2566 1HG1 VAL A 174     -12.374  12.664  -2.452  1.00 94.85           H
ATOM   2567 2HG1 VAL A 174     -11.655  14.289  -2.342  1.00 94.85           H
ATOM   2568 3HG1 VAL A 174     -12.873  13.937  -3.591  1.00 94.85           H
ATOM   2569  CG2 VAL A 174     -10.495  14.270  -4.876  1.00 94.85           C
ATOM   2570 1HG2 VAL A 174     -10.060  15.056  -4.259  1.00 94.85           H
ATOM   2571 2HG2 VAL A 174      -9.755  13.923  -5.597  1.00 94.85           H
ATOM   2572 3HG2 VAL A 174     -11.363  14.663  -5.406  1.00 94.85           H
ATOM   2573  HN  VAL A 174      -9.080  11.932  -5.112  1.00 94.85           H
ATOM   2574  N   LEU A 175     -10.419  10.271  -2.705  1.00 89.46           N
ATOM   2575  CA  LEU A 175     -10.890   9.190  -1.856  1.00 89.46           C
ATOM   2576  C   LEU A 175      -9.802   8.834  -0.841  1.00 89.46           C
ATOM   2577  O   LEU A 175     -10.084   8.676   0.346  1.00 89.46           O
ATOM   2578  HA  LEU A 175     -11.762   9.555  -1.314  1.00 89.46           H
ATOM   2579  CB  LEU A 175     -11.350   8.003  -2.706  1.00 89.46           C
ATOM   2580 1HB  LEU A 175     -12.126   8.350  -3.389  1.00 89.46           H
ATOM   2581 2HB  LEU A 175     -10.511   7.674  -3.319  1.00 89.46           H
ATOM   2582  CG  LEU A 175     -11.889   6.796  -1.937  1.00 89.46           C
ATOM   2583  HG  LEU A 175     -11.136   6.491  -1.210  1.00 89.46           H
ATOM   2584  CD1 LEU A 175     -13.151   7.163  -1.154  1.00 89.46           C
ATOM   2585 1HD1 LEU A 175     -12.919   7.956  -0.442  1.00 89.46           H
ATOM   2586 2HD1 LEU A 175     -13.919   7.509  -1.845  1.00 89.46           H
ATOM   2587 3HD1 LEU A 175     -13.513   6.287  -0.616  1.00 89.46           H
ATOM   2588  CD2 LEU A 175     -12.120   5.608  -2.873  1.00 89.46           C
ATOM   2589 1HD2 LEU A 175     -12.844   5.885  -3.639  1.00 89.46           H
ATOM   2590 2HD2 LEU A 175     -11.179   5.329  -3.346  1.00 89.46           H
ATOM   2591 3HD2 LEU A 175     -12.503   4.763  -2.300  1.00 89.46           H
ATOM   2592  HN  LEU A 175     -10.331  10.041  -3.674  1.00 89.46           H
ATOM   2593  N   ALA A 176      -8.582   8.717  -1.345  1.00 94.21           N
ATOM   2594  CA  ALA A 176      -7.464   8.309  -0.511  1.00 94.21           C
ATOM   2595  C   ALA A 176      -7.252   9.346   0.593  1.00 94.21           C
ATOM   2596  O   ALA A 176      -6.965   8.992   1.736  1.00 94.21           O
ATOM   2597  HA  ALA A 176      -7.722   7.353  -0.055  1.00 94.21           H
ATOM   2598  CB  ALA A 176      -6.220   8.121  -1.382  1.00 94.21           C
ATOM   2599 1HB  ALA A 176      -6.413   7.354  -2.131  1.00 94.21           H
ATOM   2600 2HB  ALA A 176      -5.979   9.061  -1.878  1.00 94.21           H
ATOM   2601 3HB  ALA A 176      -5.382   7.815  -0.756  1.00 94.21           H
ATOM   2602  HN  ALA A 176      -8.353   8.895  -2.302  1.00 94.21           H
ATOM   2603  N   ALA A 177      -7.401  10.607   0.214  1.00 94.27           N
ATOM   2604  CA  ALA A 177      -7.200  11.699   1.150  1.00 94.27           C
ATOM   2605  C   ALA A 177      -8.209  11.577   2.294  1.00 94.27           C
ATOM   2606  O   ALA A 177      -7.847  11.712   3.462  1.00 94.27           O
ATOM   2607  HA  ALA A 177      -6.192  11.608   1.555  1.00 94.27           H
ATOM   2608  CB  ALA A 177      -7.316  13.034   0.411  1.00 94.27           C
ATOM   2609 1HB  ALA A 177      -6.559  13.082  -0.372  1.00 94.27           H
ATOM   2610 2HB  ALA A 177      -8.306  13.117  -0.036  1.00 94.27           H
ATOM   2611 3HB  ALA A 177      -7.164  13.853   1.114  1.00 94.27           H
ATOM   2612  HN  ALA A 177      -7.654  10.886  -0.713  1.00 94.27           H
ATOM   2613  N   ALA A 178      -9.453  11.323   1.918  1.00 94.68           N
ATOM   2614  CA  ALA A 178     -10.529  11.246   2.893  1.00 94.68           C
ATOM   2615  C   ALA A 178     -10.255  10.090   3.857  1.00 94.68           C
ATOM   2616  O   ALA A 178     -10.563  10.182   5.044  1.00 94.68           O
ATOM   2617  HA  ALA A 178     -10.537  12.181   3.453  1.00 94.68           H
ATOM   2618  CB  ALA A 178     -11.866  11.095   2.166  1.00 94.68           C
ATOM   2619 1HB  ALA A 178     -12.026  11.955   1.516  1.00 94.68           H
ATOM   2620 2HB  ALA A 178     -11.854  10.184   1.567  1.00 94.68           H
ATOM   2621 3HB  ALA A 178     -12.673  11.037   2.898  1.00 94.68           H
ATOM   2622  HN  ALA A 178      -9.731  11.172   0.970  1.00 94.68           H
ATOM   2623  N   LEU A 179      -9.679   9.029   3.311  1.00 91.32           N
ATOM   2624  CA  LEU A 179      -9.431   7.828   4.090  1.00 91.32           C
ATOM   2625  C   LEU A 179      -8.258   8.075   5.041  1.00 91.32           C
ATOM   2626  O   LEU A 179      -7.945   7.230   5.879  1.00 91.32           O
ATOM   2627  HA  LEU A 179     -10.323   7.635   4.685  1.00 91.32           H
ATOM   2628  CB  LEU A 179      -9.232   6.623   3.168  1.00 91.32           C
ATOM   2629 1HB  LEU A 179      -8.465   6.874   2.436  1.00 91.32           H
ATOM   2630 2HB  LEU A 179      -8.846   5.796   3.763  1.00 91.32           H
ATOM   2631  CG  LEU A 179     -10.475   6.140   2.418  1.00 91.32           C
ATOM   2632  HG  LEU A 179     -10.939   7.001   1.936  1.00 91.32           H
ATOM   2633  CD1 LEU A 179     -10.098   5.152   1.312  1.00 91.32           C
ATOM   2634 1HD1 LEU A 179      -9.429   5.638   0.603  1.00 91.32           H
ATOM   2635 2HD1 LEU A 179      -9.598   4.289   1.752  1.00 91.32           H
ATOM   2636 3HD1 LEU A 179     -11.000   4.824   0.795  1.00 91.32           H
ATOM   2637  CD2 LEU A 179     -11.505   5.554   3.385  1.00 91.32           C
ATOM   2638 1HD2 LEU A 179     -11.066   4.708   3.915  1.00 91.32           H
ATOM   2639 2HD2 LEU A 179     -11.805   6.317   4.103  1.00 91.32           H
ATOM   2640 3HD2 LEU A 179     -12.379   5.218   2.825  1.00 91.32           H
ATOM   2641  HN  LEU A 179      -9.384   8.982   2.357  1.00 91.32           H
ATOM   2642  N   CYS A 180      -7.642   9.237   4.880  1.00 90.49           N
ATOM   2643  CA  CYS A 180      -6.473   9.580   5.672  1.00 90.49           C
ATOM   2644  C   CYS A 180      -6.927  10.445   6.849  1.00 90.49           C
ATOM   2645  O   CYS A 180      -6.123  10.804   7.708  1.00 90.49           O
ATOM   2646  HA  CYS A 180      -6.047   8.640   6.024  1.00 90.49           H
ATOM   2647  CB  CYS A 180      -5.404  10.278   4.829  1.00 90.49           C
ATOM   2648 1HB  CYS A 180      -5.814  11.185   4.385  1.00 90.49           H
ATOM   2649 2HB  CYS A 180      -4.571  10.583   5.463  1.00 90.49           H
ATOM   2650  SG  CYS A 180      -4.809   9.153   3.515  1.00 90.49           S
ATOM   2651  HG  CYS A 180      -5.977   9.040   2.889  1.00 90.49           H
ATOM   2652  HN  CYS A 180      -7.928   9.935   4.224  1.00 90.49           H
ATOM   2653  N   ILE A 181      -8.215  10.756   6.851  1.00 90.28           N
ATOM   2654  CA  ILE A 181      -8.769  11.646   7.857  1.00 90.28           C
ATOM   2655  C   ILE A 181      -8.475  11.081   9.249  1.00 90.28           C
ATOM   2656  O   ILE A 181      -8.014  11.803  10.131  1.00 90.28           O
ATOM   2657  HA  ILE A 181      -8.261  12.606   7.760  1.00 90.28           H
ATOM   2658  CB  ILE A 181     -10.256  11.893   7.595  1.00 90.28           C
ATOM   2659  HB  ILE A 181     -10.737  10.929   7.426  1.00 90.28           H
ATOM   2660  CG1 ILE A 181     -10.458  12.728   6.329  1.00 90.28           C
ATOM   2661 1HG1 ILE A 181     -10.061  13.731   6.484  1.00 90.28           H
ATOM   2662 2HG1 ILE A 181      -9.898  12.287   5.505  1.00 90.28           H
ATOM   2663  CG2 ILE A 181     -10.930  12.526   8.814  1.00 90.28           C
ATOM   2664 1HG2 ILE A 181     -10.832  11.860   9.671  1.00 90.28           H
ATOM   2665 2HG2 ILE A 181     -10.452  13.480   9.039  1.00 90.28           H
ATOM   2666 3HG2 ILE A 181     -11.986  12.691   8.600  1.00 90.28           H
ATOM   2667  CD1 ILE A 181     -11.940  12.811   5.959  1.00 90.28           C
ATOM   2668 1HD1 ILE A 181     -12.328  11.808   5.781  1.00 90.28           H
ATOM   2669 2HD1 ILE A 181     -12.493  13.275   6.776  1.00 90.28           H
ATOM   2670 3HD1 ILE A 181     -12.056  13.410   5.056  1.00 90.28           H
ATOM   2671  HN  ILE A 181      -8.875  10.412   6.182  1.00 90.28           H
ATOM   2672  N   PRO A 182      -8.735   9.785   9.469  1.00 91.64           N
ATOM   2673  CA  PRO A 182      -8.508   9.183  10.785  1.00 91.64           C
ATOM   2674  C   PRO A 182      -7.098   9.429  11.296  1.00 91.64           C
ATOM   2675  O   PRO A 182      -6.907   9.766  12.463  1.00 91.64           O
ATOM   2676  HA  PRO A 182      -9.163   9.641  11.525  1.00 91.64           H
ATOM   2677  CB  PRO A 182      -8.776   7.694  10.553  1.00 91.64           C
ATOM   2678 1HB  PRO A 182      -7.863   7.157  10.296  1.00 91.64           H
ATOM   2679 2HB  PRO A 182      -9.184   7.217  11.444  1.00 91.64           H
ATOM   2680  CG  PRO A 182      -9.775   7.690   9.403  1.00 91.64           C
ATOM   2681 1HG  PRO A 182      -9.799   6.728   8.891  1.00 91.64           H
ATOM   2682 2HG  PRO A 182     -10.792   7.878   9.749  1.00 91.64           H
ATOM   2683  CD  PRO A 182      -9.263   8.803   8.504  1.00 91.64           C
ATOM   2684 1HD  PRO A 182      -8.485   8.450   7.827  1.00 91.64           H
ATOM   2685 2HD  PRO A 182     -10.056   9.220   7.884  1.00 91.64           H
ATOM   2686  N   GLU A 183      -6.138   9.253  10.399  1.00 87.98           N
ATOM   2687  CA  GLU A 183      -4.738   9.388  10.764  1.00 87.98           C
ATOM   2688  C   GLU A 183      -4.447  10.815  11.231  1.00 87.98           C
ATOM   2689  O   GLU A 183      -3.718  11.018  12.201  1.00 87.98           O
ATOM   2690  HA  GLU A 183      -4.586   8.691  11.588  1.00 87.98           H
ATOM   2691  CB  GLU A 183      -3.828   8.995   9.599  1.00 87.98           C
ATOM   2692 1HB  GLU A 183      -4.259   9.345   8.662  1.00 87.98           H
ATOM   2693 2HB  GLU A 183      -2.820   9.371   9.778  1.00 87.98           H
ATOM   2694  CG  GLU A 183      -3.706   7.473   9.488  1.00 87.98           C
ATOM   2695 1HG  GLU A 183      -2.994   7.219   8.702  1.00 87.98           H
ATOM   2696 2HG  GLU A 183      -3.312   7.067  10.419  1.00 87.98           H
ATOM   2697  CD  GLU A 183      -5.063   6.836   9.180  1.00 87.98           C
ATOM   2698  OE1 GLU A 183      -5.265   5.688   9.631  1.00 87.98           O
ATOM   2699  OE2 GLU A 183      -5.866   7.512   8.502  1.00 87.98           O
ATOM   2700  HN  GLU A 183      -6.305   9.022   9.440  1.00 87.98           H
ATOM   2701  N   ILE A 184      -5.031  11.768  10.518  1.00 89.71           N
ATOM   2702  CA  ILE A 184      -4.777  13.171  10.795  1.00 89.71           C
ATOM   2703  C   ILE A 184      -5.220  13.493  12.224  1.00 89.71           C
ATOM   2704  O   ILE A 184      -4.547  14.240  12.933  1.00 89.71           O
ATOM   2705  HA  ILE A 184      -3.701  13.330  10.723  1.00 89.71           H
ATOM   2706  CB  ILE A 184      -5.437  14.054   9.734  1.00 89.71           C
ATOM   2707  HB  ILE A 184      -6.487  13.773   9.661  1.00 89.71           H
ATOM   2708  CG1 ILE A 184      -4.809  13.820   8.358  1.00 89.71           C
ATOM   2709 1HG1 ILE A 184      -3.797  14.222   8.343  1.00 89.71           H
ATOM   2710 2HG1 ILE A 184      -4.730  12.749   8.169  1.00 89.71           H
ATOM   2711  CG2 ILE A 184      -5.391  15.528  10.141  1.00 89.71           C
ATOM   2712 1HG2 ILE A 184      -5.920  15.661  11.085  1.00 89.71           H
ATOM   2713 2HG2 ILE A 184      -4.353  15.840  10.260  1.00 89.71           H
ATOM   2714 3HG2 ILE A 184      -5.866  16.133   9.369  1.00 89.71           H
ATOM   2715  CD1 ILE A 184      -5.642  14.478   7.256  1.00 89.71           C
ATOM   2716 1HD1 ILE A 184      -6.647  14.056   7.259  1.00 89.71           H
ATOM   2717 2HD1 ILE A 184      -5.699  15.552   7.436  1.00 89.71           H
ATOM   2718 3HD1 ILE A 184      -5.174  14.296   6.289  1.00 89.71           H
ATOM   2719  HN  ILE A 184      -5.665  11.593   9.765  1.00 89.71           H
ATOM   2720  N   LEU A 185      -6.348  12.913  12.605  1.00 89.95           N
ATOM   2721  CA  LEU A 185      -7.002  13.289  13.847  1.00 89.95           C
ATOM   2722  C   LEU A 185      -6.251  12.662  15.023  1.00 89.95           C
ATOM   2723  O   LEU A 185      -5.912  13.350  15.985  1.00 89.95           O
ATOM   2724  HA  LEU A 185      -6.936  14.374  13.934  1.00 89.95           H
ATOM   2725  CB  LEU A 185      -8.488  12.927  13.802  1.00 89.95           C
ATOM   2726 1HB  LEU A 185      -8.576  11.871  13.549  1.00 89.95           H
ATOM   2727 2HB  LEU A 185      -8.902  13.052  14.802  1.00 89.95           H
ATOM   2728  CG  LEU A 185      -9.344  13.731  12.822  1.00 89.95           C
ATOM   2729  HG  LEU A 185      -8.938  13.593  11.820  1.00 89.95           H
ATOM   2730  CD1 LEU A 185     -10.784  13.215  12.801  1.00 89.95           C
ATOM   2731 1HD1 LEU A 185     -10.791  12.169  12.494  1.00 89.95           H
ATOM   2732 2HD1 LEU A 185     -11.217  13.304  13.797  1.00 89.95           H
ATOM   2733 3HD1 LEU A 185     -11.371  13.804  12.096  1.00 89.95           H
ATOM   2734  CD2 LEU A 185      -9.277  15.228  13.134  1.00 89.95           C
ATOM   2735 1HD2 LEU A 185      -9.643  15.405  14.145  1.00 89.95           H
ATOM   2736 2HD2 LEU A 185      -8.244  15.568  13.056  1.00 89.95           H
ATOM   2737 3HD2 LEU A 185      -9.894  15.776  12.422  1.00 89.95           H
ATOM   2738  HN  LEU A 185      -6.814  12.199  12.082  1.00 89.95           H
ATOM   2739  N   TYR A 186      -6.014  11.364  14.908  1.00 90.56           N
ATOM   2740  CA  TYR A 186      -5.721  10.550  16.076  1.00 90.56           C
ATOM   2741  C   TYR A 186      -4.231  10.210  16.146  1.00 90.56           C
ATOM   2742  O   TYR A 186      -3.785   9.550  17.083  1.00 90.56           O
ATOM   2743  HA  TYR A 186      -5.998  11.121  16.962  1.00 90.56           H
ATOM   2744  CB  TYR A 186      -6.519   9.257  15.900  1.00 90.56           C
ATOM   2745 1HB  TYR A 186      -6.143   8.726  15.025  1.00 90.56           H
ATOM   2746 2HB  TYR A 186      -6.344   8.614  16.762  1.00 90.56           H
ATOM   2747  CG  TYR A 186      -8.025   9.472  15.739  1.00 90.56           C
ATOM   2748  CD1 TYR A 186      -8.703  10.288  16.622  1.00 90.56           C
ATOM   2749  HD1 TYR A 186      -8.166  10.779  17.433  1.00 90.56           H
ATOM   2750  CD2 TYR A 186      -8.705   8.850  14.712  1.00 90.56           C
ATOM   2751  HD2 TYR A 186      -8.170   8.206  14.015  1.00 90.56           H
ATOM   2752  CE1 TYR A 186     -10.121  10.490  16.471  1.00 90.56           C
ATOM   2753  HE1 TYR A 186     -10.669  11.132  17.161  1.00 90.56           H
ATOM   2754  CE2 TYR A 186     -10.123   9.053  14.561  1.00 90.56           C
ATOM   2755  HE2 TYR A 186     -10.672   8.568  13.754  1.00 90.56           H
ATOM   2756  CZ  TYR A 186     -10.761   9.863  15.448  1.00 90.56           C
ATOM   2757  OH  TYR A 186     -12.100  10.055  15.305  1.00 90.56           O
ATOM   2758  HH  TYR A 186     -12.443   9.514  14.537  1.00 90.56           H
ATOM   2759  HN  TYR A 186      -6.020  10.869  14.039  1.00 90.56           H
ATOM   2760  N   SER A 187      -3.501  10.677  15.143  1.00 90.93           N
ATOM   2761  CA  SER A 187      -2.053  10.565  15.156  1.00 90.93           C
ATOM   2762  C   SER A 187      -1.466  11.482  16.230  1.00 90.93           C
ATOM   2763  O   SER A 187      -1.708  12.688  16.222  1.00 90.93           O
ATOM   2764  HA  SER A 187      -1.846   9.520  15.389  1.00 90.93           H
ATOM   2765  CB  SER A 187      -1.462  10.906  13.786  1.00 90.93           C
ATOM   2766 1HB  SER A 187      -1.760  11.916  13.505  1.00 90.93           H
ATOM   2767 2HB  SER A 187      -0.374  10.900  13.849  1.00 90.93           H
ATOM   2768  OG  SER A 187      -1.884   9.990  12.779  1.00 90.93           O
ATOM   2769  HG  SER A 187      -2.443  10.463  12.099  1.00 90.93           H
ATOM   2770  HN  SER A 187      -3.884  11.124  14.335  1.00 90.93           H
ATOM   2771  N   GLN A 188      -0.705  10.875  17.130  1.00 84.49           N
ATOM   2772  CA  GLN A 188      -0.064  11.626  18.196  1.00 84.49           C
ATOM   2773  C   GLN A 188       1.308  11.027  18.515  1.00 84.49           C
ATOM   2774  O   GLN A 188       1.614   9.910  18.100  1.00 84.49           O
ATOM   2775  HA  GLN A 188       0.055  12.637  17.807  1.00 84.49           H
ATOM   2776  CB  GLN A 188      -0.947  11.669  19.444  1.00 84.49           C
ATOM   2777 1HB  GLN A 188      -0.650  10.878  20.132  1.00 84.49           H
ATOM   2778 2HB  GLN A 188      -0.801  12.616  19.965  1.00 84.49           H
ATOM   2779  CG  GLN A 188      -2.423  11.505  19.077  1.00 84.49           C
ATOM   2780 1HG  GLN A 188      -2.685  12.209  18.287  1.00 84.49           H
ATOM   2781 2HG  GLN A 188      -2.595  10.504  18.682  1.00 84.49           H
ATOM   2782  CD  GLN A 188      -3.320  11.740  20.295  1.00 84.49           C
ATOM   2783  OE1 GLN A 188      -2.877  12.149  21.355  1.00 84.49           O
ATOM   2784  NE2 GLN A 188      -4.603  11.458  20.084  1.00 84.49           N
ATOM   2785 1HE2 GLN A 188      -4.901  11.126  19.189  1.00 84.49           H
ATOM   2786 2HE2 GLN A 188      -5.269  11.580  20.820  1.00 84.49           H
ATOM   2787  HN  GLN A 188      -0.525   9.891  17.138  1.00 84.49           H
ATOM   2788  N   ILE A 189       2.098  11.797  19.249  1.00 88.11           N
ATOM   2789  CA  ILE A 189       3.293  11.260  19.877  1.00 88.11           C
ATOM   2790  C   ILE A 189       2.937  10.718  21.262  1.00 88.11           C
ATOM   2791  O   ILE A 189       2.406  11.445  22.100  1.00 88.11           O
ATOM   2792  HA  ILE A 189       3.642  10.432  19.261  1.00 88.11           H
ATOM   2793  CB  ILE A 189       4.406  12.310  19.895  1.00 88.11           C
ATOM   2794  HB  ILE A 189       4.038  13.189  20.424  1.00 88.11           H
ATOM   2795  CG1 ILE A 189       4.764  12.754  18.475  1.00 88.11           C
ATOM   2796 1HG1 ILE A 189       5.195  11.916  17.927  1.00 88.11           H
ATOM   2797 2HG1 ILE A 189       3.860  13.051  17.944  1.00 88.11           H
ATOM   2798  CG2 ILE A 189       5.628  11.800  20.662  1.00 88.11           C
ATOM   2799 1HG2 ILE A 189       5.344  11.575  21.690  1.00 88.11           H
ATOM   2800 2HG2 ILE A 189       6.007  10.898  20.183  1.00 88.11           H
ATOM   2801 3HG2 ILE A 189       6.404  12.566  20.659  1.00 88.11           H
ATOM   2802  CD1 ILE A 189       5.756  13.919  18.499  1.00 88.11           C
ATOM   2803 1HD1 ILE A 189       5.312  14.763  19.027  1.00 88.11           H
ATOM   2804 2HD1 ILE A 189       6.668  13.610  19.009  1.00 88.11           H
ATOM   2805 3HD1 ILE A 189       5.993  14.215  17.477  1.00 88.11           H
ATOM   2806  HN  ILE A 189       1.932  12.769  19.418  1.00 88.11           H
ATOM   2807  N   LYS A 190       3.244   9.444  21.461  1.00 83.42           N
ATOM   2808  CA  LYS A 190       3.036   8.817  22.755  1.00 83.42           C
ATOM   2809  C   LYS A 190       4.392   8.493  23.384  1.00 83.42           C
ATOM   2810  O   LYS A 190       5.265   7.927  22.728  1.00 83.42           O
ATOM   2811  HA  LYS A 190       2.525   9.540  23.390  1.00 83.42           H
ATOM   2812  CB  LYS A 190       2.115   7.603  22.620  1.00 83.42           C
ATOM   2813 1HB  LYS A 190       1.199   7.891  22.105  1.00 83.42           H
ATOM   2814 2HB  LYS A 190       2.598   6.841  22.007  1.00 83.42           H
ATOM   2815  CG  LYS A 190       1.772   7.019  23.992  1.00 83.42           C
ATOM   2816 1HG  LYS A 190       2.689   6.744  24.513  1.00 83.42           H
ATOM   2817 2HG  LYS A 190       1.275   7.775  24.599  1.00 83.42           H
ATOM   2818  CD  LYS A 190       0.869   5.791  23.856  1.00 83.42           C
ATOM   2819 1HD  LYS A 190      -0.080   6.082  23.405  1.00 83.42           H
ATOM   2820 2HD  LYS A 190       1.332   5.067  23.186  1.00 83.42           H
ATOM   2821  CE  LYS A 190       0.616   5.143  25.219  1.00 83.42           C
ATOM   2822 1HE  LYS A 190       1.550   5.079  25.777  1.00 83.42           H
ATOM   2823 2HE  LYS A 190      -0.063   5.765  25.803  1.00 83.42           H
ATOM   2824  NZ  LYS A 190       0.038   3.791  25.050  1.00 83.42           N
ATOM   2825 1HZ  LYS A 190      -0.062   3.351  25.958  1.00 83.42           H
ATOM   2826 2HZ  LYS A 190      -0.871   3.865  24.608  1.00 83.42           H
ATOM   2827 3HZ  LYS A 190       0.652   3.231  24.469  1.00 83.42           H
ATOM   2828  HN  LYS A 190       3.627   8.845  20.758  1.00 83.42           H
ATOM   2829  N   GLU A 191       4.527   8.866  24.648  1.00 75.12           N
ATOM   2830  CA  GLU A 191       5.696   8.482  25.421  1.00 75.12           C
ATOM   2831  C   GLU A 191       5.408   7.213  26.224  1.00 75.12           C
ATOM   2832  O   GLU A 191       4.470   7.176  27.019  1.00 75.12           O
ATOM   2833  HA  GLU A 191       6.477   8.286  24.686  1.00 75.12           H
ATOM   2834  CB  GLU A 191       6.145   9.622  26.338  1.00 75.12           C
ATOM   2835 1HB  GLU A 191       5.278  10.055  26.836  1.00 75.12           H
ATOM   2836 2HB  GLU A 191       6.903   9.258  27.032  1.00 75.12           H
ATOM   2837  CG  GLU A 191       6.800  10.747  25.535  1.00 75.12           C
ATOM   2838 1HG  GLU A 191       7.580  10.335  24.895  1.00 75.12           H
ATOM   2839 2HG  GLU A 191       6.061  11.209  24.880  1.00 75.12           H
ATOM   2840  CD  GLU A 191       7.400  11.805  26.462  1.00 75.12           C
ATOM   2841  OE1 GLU A 191       7.991  12.765  25.921  1.00 75.12           O
ATOM   2842  OE2 GLU A 191       7.255  11.631  27.692  1.00 75.12           O
ATOM   2843  HN  GLU A 191       3.856   9.419  25.142  1.00 75.12           H
ATOM   2844  N   GLU A 192       6.233   6.202  25.989  1.00 70.54           N
ATOM   2845  CA  GLU A 192       6.095   4.943  26.701  1.00 70.54           C
ATOM   2846  C   GLU A 192       7.470   4.416  27.118  1.00 70.54           C
ATOM   2847  O   GLU A 192       8.358   4.259  26.282  1.00 70.54           O
ATOM   2848  HA  GLU A 192       5.503   5.174  27.587  1.00 70.54           H
ATOM   2849  CB  GLU A 192       5.347   3.913  25.853  1.00 70.54           C
ATOM   2850 1HB  GLU A 192       4.350   4.285  25.618  1.00 70.54           H
ATOM   2851 2HB  GLU A 192       5.935   3.668  24.969  1.00 70.54           H
ATOM   2852  CG  GLU A 192       5.158   2.603  26.622  1.00 70.54           C
ATOM   2853 1HG  GLU A 192       5.998   1.937  26.425  1.00 70.54           H
ATOM   2854 2HG  GLU A 192       5.154   2.803  27.693  1.00 70.54           H
ATOM   2855  CD  GLU A 192       3.851   1.916  26.222  1.00 70.54           C
ATOM   2856  OE1 GLU A 192       3.172   1.409  27.140  1.00 70.54           O
ATOM   2857  OE2 GLU A 192       3.561   1.913  25.006  1.00 70.54           O
ATOM   2858  HN  GLU A 192       6.982   6.234  25.328  1.00 70.54           H
ATOM   2859  N   SER A 193       7.602   4.157  28.411  1.00 71.99           N
ATOM   2860  CA  SER A 193       8.840   3.615  28.943  1.00 71.99           C
ATOM   2861  C   SER A 193      10.010   4.533  28.584  1.00 71.99           C
ATOM   2862  O   SER A 193      11.133   4.068  28.392  1.00 71.99           O
ATOM   2863  HA  SER A 193       8.699   3.579  30.023  1.00 71.99           H
ATOM   2864  CB  SER A 193       9.094   2.201  28.416  1.00 71.99           C
ATOM   2865 1HB  SER A 193       9.294   2.244  27.345  1.00 71.99           H
ATOM   2866 2HB  SER A 193       9.985   1.791  28.890  1.00 71.99           H
ATOM   2867  OG  SER A 193       7.988   1.335  28.657  1.00 71.99           O
ATOM   2868  HG  SER A 193       8.139   0.454  28.208  1.00 71.99           H
ATOM   2869  HN  SER A 193       6.882   4.311  29.088  1.00 71.99           H
ATOM   2870  N   GLY A 194       9.708   5.820  28.503  1.00 80.16           N
ATOM   2871  CA  GLY A 194      10.731   6.813  28.223  1.00 80.16           C
ATOM   2872  C   GLY A 194      11.076   6.841  26.733  1.00 80.16           C
ATOM   2873  O   GLY A 194      12.026   7.506  26.324  1.00 80.16           O
ATOM   2874 1HA  GLY A 194      10.383   7.797  28.538  1.00 80.16           H
ATOM   2875 2HA  GLY A 194      11.626   6.591  28.804  1.00 80.16           H
ATOM   2876  HN  GLY A 194       8.785   6.186  28.625  1.00 80.16           H
ATOM   2877  N   ILE A 195      10.285   6.109  25.962  1.00 78.46           N
ATOM   2878  CA  ILE A 195      10.456   6.090  24.519  1.00 78.46           C
ATOM   2879  C   ILE A 195       9.317   6.873  23.864  1.00 78.46           C
ATOM   2880  O   ILE A 195       8.146   6.636  24.158  1.00 78.46           O
ATOM   2881  HA  ILE A 195      11.396   6.594  24.295  1.00 78.46           H
ATOM   2882  CB  ILE A 195      10.583   4.651  24.014  1.00 78.46           C
ATOM   2883  HB  ILE A 195       9.672   4.114  24.280  1.00 78.46           H
ATOM   2884  CG1 ILE A 195      11.748   3.931  24.696  1.00 78.46           C
ATOM   2885 1HG1 ILE A 195      12.684   4.432  24.449  1.00 78.46           H
ATOM   2886 2HG1 ILE A 195      11.631   3.987  25.778  1.00 78.46           H
ATOM   2887  CG2 ILE A 195      10.700   4.614  22.489  1.00 78.46           C
ATOM   2888 1HG2 ILE A 195       9.811   5.063  22.045  1.00 78.46           H
ATOM   2889 2HG2 ILE A 195      11.582   5.173  22.178  1.00 78.46           H
ATOM   2890 3HG2 ILE A 195      10.788   3.580  22.156  1.00 78.46           H
ATOM   2891  CD1 ILE A 195      11.817   2.466  24.260  1.00 78.46           C
ATOM   2892 1HD1 ILE A 195      10.889   1.962  24.530  1.00 78.46           H
ATOM   2893 2HD1 ILE A 195      11.958   2.414  23.180  1.00 78.46           H
ATOM   2894 3HD1 ILE A 195      12.654   1.978  24.760  1.00 78.46           H
ATOM   2895  HN  ILE A 195       9.540   5.538  26.307  1.00 78.46           H
ATOM   2896  N   ALA A 196       9.699   7.792  22.989  1.00 88.94           N
ATOM   2897  CA  ALA A 196       8.723   8.556  22.231  1.00 88.94           C
ATOM   2898  C   ALA A 196       8.267   7.737  21.022  1.00 88.94           C
ATOM   2899  O   ALA A 196       9.093   7.226  20.267  1.00 88.94           O
ATOM   2900  HA  ALA A 196       7.867   8.737  22.881  1.00 88.94           H
ATOM   2901  CB  ALA A 196       9.330   9.902  21.829  1.00 88.94           C
ATOM   2902 1HB  ALA A 196       9.610  10.457  22.724  1.00 88.94           H
ATOM   2903 2HB  ALA A 196      10.214   9.733  21.215  1.00 88.94           H
ATOM   2904 3HB  ALA A 196       8.597  10.475  21.261  1.00 88.94           H
ATOM   2905  HN  ALA A 196      10.654   8.015  22.795  1.00 88.94           H
ATOM   2906  N   ILE A 197       6.954   7.638  20.876  1.00 84.50           N
ATOM   2907  CA  ILE A 197       6.377   6.771  19.863  1.00 84.50           C
ATOM   2908  C   ILE A 197       5.330   7.552  19.066  1.00 84.50           C
ATOM   2909  O   ILE A 197       4.435   8.166  19.645  1.00 84.50           O
ATOM   2910  HA  ILE A 197       7.180   6.481  19.186  1.00 84.50           H
ATOM   2911  CB  ILE A 197       5.835   5.490  20.499  1.00 84.50           C
ATOM   2912  HB  ILE A 197       5.145   5.769  21.295  1.00 84.50           H
ATOM   2913  CG1 ILE A 197       6.962   4.678  21.142  1.00 84.50           C
ATOM   2914 1HG1 ILE A 197       7.665   4.354  20.375  1.00 84.50           H
ATOM   2915 2HG1 ILE A 197       7.517   5.308  21.838  1.00 84.50           H
ATOM   2916  CG2 ILE A 197       5.043   4.665  19.483  1.00 84.50           C
ATOM   2917 1HG2 ILE A 197       4.204   5.253  19.113  1.00 84.50           H
ATOM   2918 2HG2 ILE A 197       5.692   4.394  18.650  1.00 84.50           H
ATOM   2919 3HG2 ILE A 197       4.670   3.760  19.961  1.00 84.50           H
ATOM   2920  CD1 ILE A 197       6.407   3.459  21.881  1.00 84.50           C
ATOM   2921 1HD1 ILE A 197       5.723   3.788  22.664  1.00 84.50           H
ATOM   2922 2HD1 ILE A 197       5.873   2.820  21.178  1.00 84.50           H
ATOM   2923 3HD1 ILE A 197       7.229   2.900  22.329  1.00 84.50           H
ATOM   2924  HN  ILE A 197       6.290   8.136  21.435  1.00 84.50           H
ATOM   2925  N   CYS A 198       5.477   7.504  17.750  1.00 90.26           N
ATOM   2926  CA  CYS A 198       4.457   8.037  16.863  1.00 90.26           C
ATOM   2927  C   CYS A 198       3.423   6.940  16.606  1.00 90.26           C
ATOM   2928  O   CYS A 198       3.691   5.987  15.876  1.00 90.26           O
ATOM   2929  HA  CYS A 198       4.004   8.883  17.380  1.00 90.26           H
ATOM   2930  CB  CYS A 198       5.061   8.568  15.562  1.00 90.26           C
ATOM   2931 1HB  CYS A 198       5.693   9.431  15.770  1.00 90.26           H
ATOM   2932 2HB  CYS A 198       5.699   7.808  15.110  1.00 90.26           H
ATOM   2933  SG  CYS A 198       3.728   9.035  14.398  1.00 90.26           S
ATOM   2934  HN  CYS A 198       6.273   7.110  17.291  1.00 90.26           H
ATOM   2935  N   THR A 199       2.261   7.110  17.221  1.00 88.55           N
ATOM   2936  CA  THR A 199       1.188   6.141  17.076  1.00 88.55           C
ATOM   2937  C   THR A 199      -0.161   6.852  16.963  1.00 88.55           C
ATOM   2938  O   THR A 199      -0.264   8.045  17.245  1.00 88.55           O
ATOM   2939  HA  THR A 199       1.341   5.596  16.144  1.00 88.55           H
ATOM   2940  CB  THR A 199       1.266   5.169  18.255  1.00 88.55           C
ATOM   2941  HB  THR A 199       2.294   4.852  18.431  1.00 88.55           H
ATOM   2942  OG1 THR A 199       0.352   4.132  17.911  1.00 88.55           O
ATOM   2943  HG1 THR A 199       0.536   3.318  18.462  1.00 88.55           H
ATOM   2944  CG2 THR A 199       0.689   5.763  19.542  1.00 88.55           C
ATOM   2945 1HG2 THR A 199      -0.359   6.018  19.386  1.00 88.55           H
ATOM   2946 2HG2 THR A 199       1.246   6.661  19.809  1.00 88.55           H
ATOM   2947 3HG2 THR A 199       0.769   5.032  20.347  1.00 88.55           H
ATOM   2948  HN  THR A 199       2.048   7.891  17.808  1.00 88.55           H
ATOM   2949  N   MET A 200      -1.163   6.090  16.549  1.00 87.59           N
ATOM   2950  CA  MET A 200      -2.539   6.551  16.635  1.00 87.59           C
ATOM   2951  C   MET A 200      -3.136   6.243  18.009  1.00 87.59           C
ATOM   2952  O   MET A 200      -3.008   5.126  18.509  1.00 87.59           O
ATOM   2953  HA  MET A 200      -2.497   7.629  16.483  1.00 87.59           H
ATOM   2954  CB  MET A 200      -3.374   5.868  15.550  1.00 87.59           C
ATOM   2955 1HB  MET A 200      -3.184   4.794  15.562  1.00 87.59           H
ATOM   2956 2HB  MET A 200      -4.435   6.005  15.762  1.00 87.59           H
ATOM   2957  CG  MET A 200      -3.047   6.435  14.167  1.00 87.59           C
ATOM   2958 1HG  MET A 200      -2.907   7.514  14.232  1.00 87.59           H
ATOM   2959 2HG  MET A 200      -2.110   6.013  13.805  1.00 87.59           H
ATOM   2960  SD  MET A 200      -4.367   6.058  13.026  1.00 87.59           S
ATOM   2961  CE  MET A 200      -4.149   4.293  12.871  1.00 87.59           C
ATOM   2962 1HE  MET A 200      -3.153   4.083  12.482  1.00 87.59           H
ATOM   2963 2HE  MET A 200      -4.263   3.826  13.849  1.00 87.59           H
ATOM   2964 3HE  MET A 200      -4.898   3.893  12.188  1.00 87.59           H
ATOM   2965  HN  MET A 200      -1.047   5.175  16.162  1.00 87.59           H
ATOM   2966  N   VAL A 201      -3.775   7.253  18.581  1.00 90.12           N
ATOM   2967  CA  VAL A 201      -4.474   7.077  19.843  1.00 90.12           C
ATOM   2968  C   VAL A 201      -5.958   7.392  19.647  1.00 90.12           C
ATOM   2969  O   VAL A 201      -6.315   8.501  19.252  1.00 90.12           O
ATOM   2970  HA  VAL A 201      -4.372   6.032  20.133  1.00 90.12           H
ATOM   2971  CB  VAL A 201      -3.819   7.936  20.927  1.00 90.12           C
ATOM   2972  HB  VAL A 201      -3.936   8.982  20.643  1.00 90.12           H
ATOM   2973  CG1 VAL A 201      -4.512   7.736  22.277  1.00 90.12           C
ATOM   2974 1HG1 VAL A 201      -5.561   8.019  22.193  1.00 90.12           H
ATOM   2975 2HG1 VAL A 201      -4.440   6.688  22.570  1.00 90.12           H
ATOM   2976 3HG1 VAL A 201      -4.027   8.357  23.030  1.00 90.12           H
ATOM   2977  CG2 VAL A 201      -2.322   7.641  21.030  1.00 90.12           C
ATOM   2978 1HG2 VAL A 201      -2.174   6.591  21.280  1.00 90.12           H
ATOM   2979 2HG2 VAL A 201      -1.842   7.859  20.076  1.00 90.12           H
ATOM   2980 3HG2 VAL A 201      -1.881   8.265  21.808  1.00 90.12           H
ATOM   2981  HN  VAL A 201      -3.819   8.175  18.198  1.00 90.12           H
ATOM   2982  N   TYR A 202      -6.784   6.396  19.932  1.00 90.27           N
ATOM   2983  CA  TYR A 202      -8.216   6.527  19.721  1.00 90.27           C
ATOM   2984  C   TYR A 202      -8.911   7.034  20.986  1.00 90.27           C
ATOM   2985  O   TYR A 202      -8.516   6.687  22.098  1.00 90.27           O
ATOM   2986  HA  TYR A 202      -8.373   7.245  18.916  1.00 90.27           H
ATOM   2987  CB  TYR A 202      -8.726   5.120  19.403  1.00 90.27           C
ATOM   2988 1HB  TYR A 202      -8.457   4.453  20.222  1.00 90.27           H
ATOM   2989 2HB  TYR A 202      -9.815   5.142  19.354  1.00 90.27           H
ATOM   2990  CG  TYR A 202      -8.183   4.543  18.094  1.00 90.27           C
ATOM   2991  CD1 TYR A 202      -8.796   4.850  16.897  1.00 90.27           C
ATOM   2992  HD1 TYR A 202      -9.668   5.504  16.884  1.00 90.27           H
ATOM   2993  CD2 TYR A 202      -7.079   3.715  18.111  1.00 90.27           C
ATOM   2994  HD2 TYR A 202      -6.594   3.472  19.057  1.00 90.27           H
ATOM   2995  CE1 TYR A 202      -8.285   4.306  15.665  1.00 90.27           C
ATOM   2996  HE1 TYR A 202      -8.760   4.541  14.713  1.00 90.27           H
ATOM   2997  CE2 TYR A 202      -6.567   3.171  16.880  1.00 90.27           C
ATOM   2998  HE2 TYR A 202      -5.696   2.516  16.879  1.00 90.27           H
ATOM   2999  CZ  TYR A 202      -7.196   3.494  15.718  1.00 90.27           C
ATOM   3000  OH  TYR A 202      -6.713   2.981  14.555  1.00 90.27           O
ATOM   3001  HH  TYR A 202      -7.347   3.173  13.806  1.00 90.27           H
ATOM   3002  HN  TYR A 202      -6.490   5.513  20.299  1.00 90.27           H
ATOM   3003  N   PRO A 203      -9.955   7.862  20.841  1.00 84.78           N
ATOM   3004  CA  PRO A 203     -10.633   8.433  22.008  1.00 84.78           C
ATOM   3005  C   PRO A 203     -11.396   7.385  22.802  1.00 84.78           C
ATOM   3006  O   PRO A 203     -11.860   6.393  22.242  1.00 84.78           O
ATOM   3007  HA  PRO A 203      -9.902   8.841  22.705  1.00 84.78           H
ATOM   3008  CB  PRO A 203     -11.570   9.481  21.405  1.00 84.78           C
ATOM   3009 1HB  PRO A 203     -12.487   9.582  21.986  1.00 84.78           H
ATOM   3010 2HB  PRO A 203     -11.104  10.466  21.374  1.00 84.78           H
ATOM   3011  CG  PRO A 203     -11.848   8.959  20.024  1.00 84.78           C
ATOM   3012 1HG  PRO A 203     -12.666   8.239  20.032  1.00 84.78           H
ATOM   3013 2HG  PRO A 203     -12.139   9.763  19.349  1.00 84.78           H
ATOM   3014  CD  PRO A 203     -10.567   8.316  19.579  1.00 84.78           C
ATOM   3015 1HD  PRO A 203     -10.750   7.484  18.899  1.00 84.78           H
ATOM   3016 2HD  PRO A 203      -9.925   9.022  19.053  1.00 84.78           H
ATOM   3017  N   SER A 204     -11.505   7.635  24.098  1.00 76.75           N
ATOM   3018  CA  SER A 204     -11.854   6.582  25.037  1.00 76.75           C
ATOM   3019  C   SER A 204     -13.246   6.035  24.716  1.00 76.75           C
ATOM   3020  O   SER A 204     -13.501   4.842  24.877  1.00 76.75           O
ATOM   3021  HA  SER A 204     -11.098   5.809  24.898  1.00 76.75           H
ATOM   3022  CB  SER A 204     -11.803   7.090  26.479  1.00 76.75           C
ATOM   3023 1HB  SER A 204     -12.208   6.329  27.146  1.00 76.75           H
ATOM   3024 2HB  SER A 204     -10.765   7.250  26.771  1.00 76.75           H
ATOM   3025  OG  SER A 204     -12.534   8.302  26.644  1.00 76.75           O
ATOM   3026  HG  SER A 204     -13.514   8.108  26.678  1.00 76.75           H
ATOM   3027  HN  SER A 204     -11.360   8.535  24.509  1.00 76.75           H
ATOM   3028  N   ASP A 205     -14.111   6.933  24.267  1.00 70.70           N
ATOM   3029  CA  ASP A 205     -15.542   6.684  24.315  1.00 70.70           C
ATOM   3030  C   ASP A 205     -15.875   5.477  23.436  1.00 70.70           C
ATOM   3031  O   ASP A 205     -16.592   4.574  23.861  1.00 70.70           O
ATOM   3032  HA  ASP A 205     -15.766   6.508  25.367  1.00 70.70           H
ATOM   3033  CB  ASP A 205     -16.328   7.886  23.788  1.00 70.70           C
ATOM   3034 1HB  ASP A 205     -16.011   8.114  22.770  1.00 70.70           H
ATOM   3035 2HB  ASP A 205     -17.389   7.639  23.743  1.00 70.70           H
ATOM   3036  CG  ASP A 205     -16.121   9.111  24.680  1.00 70.70           C
ATOM   3037  OD1 ASP A 205     -15.587   8.919  25.793  1.00 70.70           O
ATOM   3038  OD2 ASP A 205     -16.502  10.213  24.228  1.00 70.70           O
ATOM   3039  HN  ASP A 205     -13.849   7.816  23.877  1.00 70.70           H
ATOM   3040  N   GLU A 206     -15.338   5.502  22.225  1.00 73.46           N
ATOM   3041  CA  GLU A 206     -15.631   4.461  21.255  1.00 73.46           C
ATOM   3042  C   GLU A 206     -14.336   3.936  20.632  1.00 73.46           C
ATOM   3043  O   GLU A 206     -14.313   3.563  19.460  1.00 73.46           O
ATOM   3044  HA  GLU A 206     -16.118   3.667  21.821  1.00 73.46           H
ATOM   3045  CB  GLU A 206     -16.591   4.970  20.177  1.00 73.46           C
ATOM   3046 1HB  GLU A 206     -16.204   5.893  19.747  1.00 73.46           H
ATOM   3047 2HB  GLU A 206     -16.760   4.187  19.437  1.00 73.46           H
ATOM   3048  CG  GLU A 206     -17.960   5.301  20.774  1.00 73.46           C
ATOM   3049 1HG  GLU A 206     -18.136   4.684  21.655  1.00 73.46           H
ATOM   3050 2HG  GLU A 206     -17.974   6.340  21.106  1.00 73.46           H
ATOM   3051  CD  GLU A 206     -19.074   5.071  19.752  1.00 73.46           C
ATOM   3052  OE1 GLU A 206     -20.058   4.397  20.127  1.00 73.46           O
ATOM   3053  OE2 GLU A 206     -18.918   5.574  18.619  1.00 73.46           O
ATOM   3054  HN  GLU A 206     -14.714   6.215  21.904  1.00 73.46           H
ATOM   3055  N   SER A 207     -13.289   3.924  21.444  1.00 85.75           N
ATOM   3056  CA  SER A 207     -11.957   3.631  20.942  1.00 85.75           C
ATOM   3057  C   SER A 207     -11.969   2.316  20.161  1.00 85.75           C
ATOM   3058  O   SER A 207     -11.413   2.235  19.067  1.00 85.75           O
ATOM   3059  HA  SER A 207     -11.706   4.464  20.285  1.00 85.75           H
ATOM   3060  CB  SER A 207     -10.942   3.561  22.085  1.00 85.75           C
ATOM   3061 1HB  SER A 207      -9.980   3.227  21.695  1.00 85.75           H
ATOM   3062 2HB  SER A 207     -10.790   4.558  22.497  1.00 85.75           H
ATOM   3063  OG  SER A 207     -11.365   2.679  23.121  1.00 85.75           O
ATOM   3064  HG  SER A 207     -10.796   2.809  23.934  1.00 85.75           H
ATOM   3065  HN  SER A 207     -13.340   4.109  22.425  1.00 85.75           H
ATOM   3066  N   THR A 208     -12.608   1.318  20.754  1.00 85.74           N
ATOM   3067  CA  THR A 208     -12.597  -0.020  20.187  1.00 85.74           C
ATOM   3068  C   THR A 208     -13.300  -0.029  18.828  1.00 85.74           C
ATOM   3069  O   THR A 208     -12.802  -0.620  17.872  1.00 85.74           O
ATOM   3070  HA  THR A 208     -11.561  -0.311  20.013  1.00 85.74           H
ATOM   3071  CB  THR A 208     -13.230  -0.970  21.206  1.00 85.74           C
ATOM   3072  HB  THR A 208     -14.303  -0.792  21.289  1.00 85.74           H
ATOM   3073  OG1 THR A 208     -12.477  -0.755  22.396  1.00 85.74           O
ATOM   3074  HG1 THR A 208     -11.513  -0.965  22.233  1.00 85.74           H
ATOM   3075  CG2 THR A 208     -12.982  -2.441  20.868  1.00 85.74           C
ATOM   3076 1HG2 THR A 208     -11.909  -2.634  20.851  1.00 85.74           H
ATOM   3077 2HG2 THR A 208     -13.407  -2.666  19.889  1.00 85.74           H
ATOM   3078 3HG2 THR A 208     -13.452  -3.072  21.622  1.00 85.74           H
ATOM   3079  HN  THR A 208     -13.126   1.413  21.604  1.00 85.74           H
ATOM   3080  N   LYS A 209     -14.447   0.633  18.787  1.00 81.72           N
ATOM   3081  CA  LYS A 209     -15.246   0.670  17.574  1.00 81.72           C
ATOM   3082  C   LYS A 209     -14.440   1.338  16.458  1.00 81.72           C
ATOM   3083  O   LYS A 209     -14.400   0.841  15.333  1.00 81.72           O
ATOM   3084  HA  LYS A 209     -15.448  -0.361  17.284  1.00 81.72           H
ATOM   3085  CB  LYS A 209     -16.596   1.337  17.842  1.00 81.72           C
ATOM   3086 1HB  LYS A 209     -16.440   2.309  18.310  1.00 81.72           H
ATOM   3087 2HB  LYS A 209     -17.110   1.518  16.898  1.00 81.72           H
ATOM   3088  CG  LYS A 209     -17.470   0.465  18.745  1.00 81.72           C
ATOM   3089 1HG  LYS A 209     -17.546  -0.538  18.325  1.00 81.72           H
ATOM   3090 2HG  LYS A 209     -17.001   0.365  19.724  1.00 81.72           H
ATOM   3091  CD  LYS A 209     -18.869   1.065  18.901  1.00 81.72           C
ATOM   3092 1HD  LYS A 209     -18.789   2.131  19.116  1.00 81.72           H
ATOM   3093 2HD  LYS A 209     -19.416   0.969  17.964  1.00 81.72           H
ATOM   3094  CE  LYS A 209     -19.641   0.369  20.024  1.00 81.72           C
ATOM   3095 1HE  LYS A 209     -19.949  -0.625  19.700  1.00 81.72           H
ATOM   3096 2HE  LYS A 209     -18.994   0.235  20.890  1.00 81.72           H
ATOM   3097  NZ  LYS A 209     -20.831   1.164  20.404  1.00 81.72           N
ATOM   3098 1HZ  LYS A 209     -21.288   0.730  21.198  1.00 81.72           H
ATOM   3099 2HZ  LYS A 209     -20.544   2.104  20.652  1.00 81.72           H
ATOM   3100 3HZ  LYS A 209     -21.475   1.202  19.622  1.00 81.72           H
ATOM   3101  HN  LYS A 209     -14.831   1.136  19.561  1.00 81.72           H
ATOM   3102  N   LEU A 210     -13.819   2.455  16.807  1.00 87.95           N
ATOM   3103  CA  LEU A 210     -13.142   3.276  15.818  1.00 87.95           C
ATOM   3104  C   LEU A 210     -11.985   2.482  15.209  1.00 87.95           C
ATOM   3105  O   LEU A 210     -11.838   2.430  13.989  1.00 87.95           O
ATOM   3106  HA  LEU A 210     -13.862   3.498  15.030  1.00 87.95           H
ATOM   3107  CB  LEU A 210     -12.716   4.611  16.431  1.00 87.95           C
ATOM   3108 1HB  LEU A 210     -13.573   5.040  16.951  1.00 87.95           H
ATOM   3109 2HB  LEU A 210     -11.952   4.416  17.183  1.00 87.95           H
ATOM   3110  CG  LEU A 210     -12.174   5.656  15.453  1.00 87.95           C
ATOM   3111  HG  LEU A 210     -11.350   5.208  14.897  1.00 87.95           H
ATOM   3112  CD1 LEU A 210     -13.241   6.059  14.434  1.00 87.95           C
ATOM   3113 1HD1 LEU A 210     -13.555   5.180  13.869  1.00 87.95           H
ATOM   3114 2HD1 LEU A 210     -14.101   6.481  14.955  1.00 87.95           H
ATOM   3115 3HD1 LEU A 210     -12.829   6.802  13.751  1.00 87.95           H
ATOM   3116  CD2 LEU A 210     -11.609   6.865  16.200  1.00 87.95           C
ATOM   3117 1HD2 LEU A 210     -12.397   7.323  16.799  1.00 87.95           H
ATOM   3118 2HD2 LEU A 210     -10.798   6.543  16.853  1.00 87.95           H
ATOM   3119 3HD2 LEU A 210     -11.230   7.592  15.481  1.00 87.95           H
ATOM   3120  HN  LEU A 210     -13.774   2.800  17.745  1.00 87.95           H
ATOM   3121  N   LYS A 211     -11.193   1.883  16.086  1.00 92.28           N
ATOM   3122  CA  LYS A 211     -10.054   1.094  15.650  1.00 92.28           C
ATOM   3123  C   LYS A 211     -10.533  -0.001  14.695  1.00 92.28           C
ATOM   3124  O   LYS A 211      -9.974  -0.174  13.613  1.00 92.28           O
ATOM   3125  HA  LYS A 211      -9.385   1.760  15.104  1.00 92.28           H
ATOM   3126  CB  LYS A 211      -9.277   0.562  16.856  1.00 92.28           C
ATOM   3127 1HB  LYS A 211      -8.903   1.396  17.450  1.00 92.28           H
ATOM   3128 2HB  LYS A 211      -9.944  -0.012  17.498  1.00 92.28           H
ATOM   3129  CG  LYS A 211      -8.107  -0.318  16.410  1.00 92.28           C
ATOM   3130 1HG  LYS A 211      -8.488  -1.245  15.983  1.00 92.28           H
ATOM   3131 2HG  LYS A 211      -7.546   0.188  15.624  1.00 92.28           H
ATOM   3132  CD  LYS A 211      -7.180  -0.633  17.585  1.00 92.28           C
ATOM   3133 1HD  LYS A 211      -6.818   0.295  18.027  1.00 92.28           H
ATOM   3134 2HD  LYS A 211      -7.735  -1.161  18.360  1.00 92.28           H
ATOM   3135  CE  LYS A 211      -5.992  -1.485  17.132  1.00 92.28           C
ATOM   3136 1HE  LYS A 211      -6.343  -2.463  16.801  1.00 92.28           H
ATOM   3137 2HE  LYS A 211      -5.505  -1.016  16.278  1.00 92.28           H
ATOM   3138  NZ  LYS A 211      -5.021  -1.649  18.237  1.00 92.28           N
ATOM   3139 1HZ  LYS A 211      -4.327  -2.342  17.978  1.00 92.28           H
ATOM   3140 2HZ  LYS A 211      -4.561  -0.762  18.417  1.00 92.28           H
ATOM   3141 3HZ  LYS A 211      -5.507  -1.953  19.073  1.00 92.28           H
ATOM   3142  HN  LYS A 211     -11.320   1.931  17.077  1.00 92.28           H
ATOM   3143  N   SER A 212     -11.563  -0.712  15.130  1.00 90.29           N
ATOM   3144  CA  SER A 212     -12.063  -1.846  14.372  1.00 90.29           C
ATOM   3145  C   SER A 212     -12.534  -1.387  12.991  1.00 90.29           C
ATOM   3146  O   SER A 212     -12.288  -2.060  11.992  1.00 90.29           O
ATOM   3147  HA  SER A 212     -11.216  -2.527  14.281  1.00 90.29           H
ATOM   3148  CB  SER A 212     -13.202  -2.547  15.116  1.00 90.29           C
ATOM   3149 1HB  SER A 212     -14.028  -1.849  15.254  1.00 90.29           H
ATOM   3150 2HB  SER A 212     -13.578  -3.370  14.510  1.00 90.29           H
ATOM   3151  OG  SER A 212     -12.785  -3.044  16.385  1.00 90.29           O
ATOM   3152  HG  SER A 212     -12.975  -2.367  17.096  1.00 90.29           H
ATOM   3153  HN  SER A 212     -12.052  -0.523  15.981  1.00 90.29           H
ATOM   3154  N   ALA A 213     -13.203  -0.243  12.980  1.00 93.64           N
ATOM   3155  CA  ALA A 213     -13.733   0.302  11.741  1.00 93.64           C
ATOM   3156  C   ALA A 213     -12.573   0.665  10.812  1.00 93.64           C
ATOM   3157  O   ALA A 213     -12.600   0.342   9.625  1.00 93.64           O
ATOM   3158  HA  ALA A 213     -14.337  -0.473  11.269  1.00 93.64           H
ATOM   3159  CB  ALA A 213     -14.628   1.503  12.054  1.00 93.64           C
ATOM   3160 1HB  ALA A 213     -15.452   1.186  12.692  1.00 93.64           H
ATOM   3161 2HB  ALA A 213     -14.044   2.267  12.566  1.00 93.64           H
ATOM   3162 3HB  ALA A 213     -15.025   1.911  11.124  1.00 93.64           H
ATOM   3163  HN  ALA A 213     -13.385   0.307  13.795  1.00 93.64           H
ATOM   3164  N   VAL A 214     -11.583   1.332  11.386  1.00 91.69           N
ATOM   3165  CA  VAL A 214     -10.454   1.813  10.608  1.00 91.69           C
ATOM   3166  C   VAL A 214      -9.738   0.623   9.966  1.00 91.69           C
ATOM   3167  O   VAL A 214      -9.374   0.672   8.792  1.00 91.69           O
ATOM   3168  HA  VAL A 214     -10.848   2.453   9.818  1.00 91.69           H
ATOM   3169  CB  VAL A 214      -9.534   2.660  11.489  1.00 91.69           C
ATOM   3170  HB  VAL A 214      -9.325   2.095  12.396  1.00 91.69           H
ATOM   3171  CG1 VAL A 214      -8.202   2.933  10.787  1.00 91.69           C
ATOM   3172 1HG1 VAL A 214      -7.705   1.987  10.571  1.00 91.69           H
ATOM   3173 2HG1 VAL A 214      -8.385   3.469   9.856  1.00 91.69           H
ATOM   3174 3HG1 VAL A 214      -7.567   3.537  11.436  1.00 91.69           H
ATOM   3175  CG2 VAL A 214     -10.217   3.968  11.897  1.00 91.69           C
ATOM   3176 1HG2 VAL A 214     -10.470   4.539  11.004  1.00 91.69           H
ATOM   3177 2HG2 VAL A 214     -11.126   3.744  12.454  1.00 91.69           H
ATOM   3178 3HG2 VAL A 214      -9.541   4.551  12.522  1.00 91.69           H
ATOM   3179  HN  VAL A 214     -11.544   1.544  12.363  1.00 91.69           H
ATOM   3180  N   LEU A 215      -9.558  -0.419  10.765  1.00 91.09           N
ATOM   3181  CA  LEU A 215      -8.830  -1.592  10.311  1.00 91.09           C
ATOM   3182  C   LEU A 215      -9.643  -2.304   9.228  1.00 91.09           C
ATOM   3183  O   LEU A 215      -9.091  -2.738   8.218  1.00 91.09           O
ATOM   3184  HA  LEU A 215      -7.895  -1.246   9.870  1.00 91.09           H
ATOM   3185  CB  LEU A 215      -8.467  -2.488  11.497  1.00 91.09           C
ATOM   3186 1HB  LEU A 215      -9.370  -2.669  12.080  1.00 91.09           H
ATOM   3187 2HB  LEU A 215      -8.139  -3.453  11.110  1.00 91.09           H
ATOM   3188  CG  LEU A 215      -7.386  -1.952  12.437  1.00 91.09           C
ATOM   3189  HG  LEU A 215      -7.735  -1.010  12.858  1.00 91.09           H
ATOM   3190  CD1 LEU A 215      -7.152  -2.910  13.607  1.00 91.09           C
ATOM   3191 1HD1 LEU A 215      -8.077  -3.028  14.170  1.00 91.09           H
ATOM   3192 2HD1 LEU A 215      -6.833  -3.880  13.224  1.00 91.09           H
ATOM   3193 3HD1 LEU A 215      -6.378  -2.505  14.259  1.00 91.09           H
ATOM   3194  CD2 LEU A 215      -6.094  -1.654  11.673  1.00 91.09           C
ATOM   3195 1HD2 LEU A 215      -5.729  -2.569  11.206  1.00 91.09           H
ATOM   3196 2HD2 LEU A 215      -6.291  -0.907  10.904  1.00 91.09           H
ATOM   3197 3HD2 LEU A 215      -5.342  -1.275  12.365  1.00 91.09           H
ATOM   3198  HN  LEU A 215      -9.898  -0.469  11.704  1.00 91.09           H
ATOM   3199  N   THR A 216     -10.941  -2.402   9.475  1.00 90.50           N
ATOM   3200  CA  THR A 216     -11.827  -3.098   8.558  1.00 90.50           C
ATOM   3201  C   THR A 216     -11.798  -2.433   7.181  1.00 90.50           C
ATOM   3202  O   THR A 216     -11.707  -3.114   6.160  1.00 90.50           O
ATOM   3203  HA  THR A 216     -11.458  -4.116   8.430  1.00 90.50           H
ATOM   3204  CB  THR A 216     -13.222  -3.135   9.185  1.00 90.50           C
ATOM   3205  HB  THR A 216     -13.622  -2.128   9.306  1.00 90.50           H
ATOM   3206  OG1 THR A 216     -13.041  -3.874  10.391  1.00 90.50           O
ATOM   3207  HG1 THR A 216     -13.044  -3.254  11.175  1.00 90.50           H
ATOM   3208  CG2 THR A 216     -14.206  -3.981   8.375  1.00 90.50           C
ATOM   3209 1HG2 THR A 216     -13.839  -5.005   8.312  1.00 90.50           H
ATOM   3210 2HG2 THR A 216     -14.300  -3.566   7.371  1.00 90.50           H
ATOM   3211 3HG2 THR A 216     -15.180  -3.974   8.864  1.00 90.50           H
ATOM   3212  HN  THR A 216     -11.387  -2.017  10.283  1.00 90.50           H
ATOM   3213  N   LEU A 217     -11.876  -1.110   7.195  1.00 88.12           N
ATOM   3214  CA  LEU A 217     -11.832  -0.344   5.962  1.00 88.12           C
ATOM   3215  C   LEU A 217     -10.534  -0.659   5.216  1.00 88.12           C
ATOM   3216  O   LEU A 217     -10.537  -0.822   3.997  1.00 88.12           O
ATOM   3217  HA  LEU A 217     -12.671  -0.668   5.346  1.00 88.12           H
ATOM   3218  CB  LEU A 217     -12.030   1.146   6.249  1.00 88.12           C
ATOM   3219 1HB  LEU A 217     -11.448   1.406   7.133  1.00 88.12           H
ATOM   3220 2HB  LEU A 217     -11.616   1.714   5.416  1.00 88.12           H
ATOM   3221  CG  LEU A 217     -13.474   1.600   6.471  1.00 88.12           C
ATOM   3222  HG  LEU A 217     -13.938   0.923   7.188  1.00 88.12           H
ATOM   3223  CD1 LEU A 217     -13.520   3.003   7.079  1.00 88.12           C
ATOM   3224 1HD1 LEU A 217     -13.003   3.000   8.039  1.00 88.12           H
ATOM   3225 2HD1 LEU A 217     -13.032   3.707   6.405  1.00 88.12           H
ATOM   3226 3HD1 LEU A 217     -14.558   3.301   7.227  1.00 88.12           H
ATOM   3227  CD2 LEU A 217     -14.283   1.510   5.176  1.00 88.12           C
ATOM   3228 1HD2 LEU A 217     -13.829   2.148   4.419  1.00 88.12           H
ATOM   3229 2HD2 LEU A 217     -14.292   0.478   4.824  1.00 88.12           H
ATOM   3230 3HD2 LEU A 217     -15.306   1.838   5.362  1.00 88.12           H
ATOM   3231  HN  LEU A 217     -11.968  -0.565   8.029  1.00 88.12           H
ATOM   3232  N   LYS A 218      -9.454  -0.737   5.981  1.00 85.68           N
ATOM   3233  CA  LYS A 218      -8.139  -0.948   5.400  1.00 85.68           C
ATOM   3234  C   LYS A 218      -8.118  -2.295   4.674  1.00 85.68           C
ATOM   3235  O   LYS A 218      -7.615  -2.394   3.556  1.00 85.68           O
ATOM   3236  HA  LYS A 218      -7.975  -0.159   4.666  1.00 85.68           H
ATOM   3237  CB  LYS A 218      -7.053  -0.808   6.467  1.00 85.68           C
ATOM   3238 1HB  LYS A 218      -7.217   0.104   7.041  1.00 85.68           H
ATOM   3239 2HB  LYS A 218      -7.116  -1.640   7.168  1.00 85.68           H
ATOM   3240  CG  LYS A 218      -5.661  -0.774   5.832  1.00 85.68           C
ATOM   3241 1HG  LYS A 218      -5.512  -1.668   5.226  1.00 85.68           H
ATOM   3242 2HG  LYS A 218      -5.584   0.082   5.162  1.00 85.68           H
ATOM   3243  CD  LYS A 218      -4.571  -0.689   6.903  1.00 85.68           C
ATOM   3244 1HD  LYS A 218      -4.673   0.244   7.457  1.00 85.68           H
ATOM   3245 2HD  LYS A 218      -4.697  -1.501   7.620  1.00 85.68           H
ATOM   3246  CE  LYS A 218      -3.178  -0.768   6.275  1.00 85.68           C
ATOM   3247 1HE  LYS A 218      -3.123  -1.625   5.605  1.00 85.68           H
ATOM   3248 2HE  LYS A 218      -2.995   0.121   5.671  1.00 85.68           H
ATOM   3249  NZ  LYS A 218      -2.142  -0.883   7.326  1.00 85.68           N
ATOM   3250 1HZ  LYS A 218      -1.264  -1.166   6.905  1.00 85.68           H
ATOM   3251 2HZ  LYS A 218      -2.023   0.014   7.783  1.00 85.68           H
ATOM   3252 3HZ  LYS A 218      -2.429  -1.575   8.009  1.00 85.68           H
ATOM   3253  HN  LYS A 218      -9.468  -0.658   6.978  1.00 85.68           H
ATOM   3254  N   VAL A 219      -8.670  -3.299   5.340  1.00 90.16           N
ATOM   3255  CA  VAL A 219      -8.619  -4.656   4.824  1.00 90.16           C
ATOM   3256  C   VAL A 219      -9.482  -4.752   3.565  1.00 90.16           C
ATOM   3257  O   VAL A 219      -9.052  -5.306   2.554  1.00 90.16           O
ATOM   3258  HA  VAL A 219      -7.584  -4.869   4.557  1.00 90.16           H
ATOM   3259  CB  VAL A 219      -9.040  -5.645   5.913  1.00 90.16           C
ATOM   3260  HB  VAL A 219     -10.013  -5.332   6.293  1.00 90.16           H
ATOM   3261  CG1 VAL A 219      -9.191  -7.057   5.343  1.00 90.16           C
ATOM   3262 1HG1 VAL A 219      -9.950  -7.054   4.561  1.00 90.16           H
ATOM   3263 2HG1 VAL A 219      -8.239  -7.383   4.924  1.00 90.16           H
ATOM   3264 3HG1 VAL A 219      -9.491  -7.740   6.138  1.00 90.16           H
ATOM   3265  CG2 VAL A 219      -8.052  -5.628   7.081  1.00 90.16           C
ATOM   3266 1HG2 VAL A 219      -7.061  -5.905   6.722  1.00 90.16           H
ATOM   3267 2HG2 VAL A 219      -8.016  -4.628   7.513  1.00 90.16           H
ATOM   3268 3HG2 VAL A 219      -8.375  -6.340   7.841  1.00 90.16           H
ATOM   3269  HN  VAL A 219      -9.144  -3.196   6.214  1.00 90.16           H
ATOM   3270  N   ILE A 220     -10.684  -4.203   3.666  1.00 90.21           N
ATOM   3271  CA  ILE A 220     -11.659  -4.335   2.597  1.00 90.21           C
ATOM   3272  C   ILE A 220     -11.134  -3.632   1.344  1.00 90.21           C
ATOM   3273  O   ILE A 220     -11.011  -4.250   0.287  1.00 90.21           O
ATOM   3274  HA  ILE A 220     -11.764  -5.397   2.379  1.00 90.21           H
ATOM   3275  CB  ILE A 220     -13.029  -3.830   3.057  1.00 90.21           C
ATOM   3276  HB  ILE A 220     -12.895  -2.852   3.518  1.00 90.21           H
ATOM   3277  CG1 ILE A 220     -13.625  -4.754   4.120  1.00 90.21           C
ATOM   3278 1HG1 ILE A 220     -13.797  -5.742   3.694  1.00 90.21           H
ATOM   3279 2HG1 ILE A 220     -12.915  -4.879   4.938  1.00 90.21           H
ATOM   3280  CG2 ILE A 220     -13.972  -3.643   1.866  1.00 90.21           C
ATOM   3281 1HG2 ILE A 220     -13.545  -2.915   1.176  1.00 90.21           H
ATOM   3282 2HG2 ILE A 220     -14.104  -4.596   1.354  1.00 90.21           H
ATOM   3283 3HG2 ILE A 220     -14.938  -3.283   2.221  1.00 90.21           H
ATOM   3284  CD1 ILE A 220     -14.940  -4.190   4.661  1.00 90.21           C
ATOM   3285 1HD1 ILE A 220     -14.760  -3.213   5.109  1.00 90.21           H
ATOM   3286 2HD1 ILE A 220     -15.656  -4.090   3.845  1.00 90.21           H
ATOM   3287 3HD1 ILE A 220     -15.343  -4.866   5.416  1.00 90.21           H
ATOM   3288  HN  ILE A 220     -10.993  -3.677   4.458  1.00 90.21           H
ATOM   3289  N   LEU A 221     -10.838  -2.351   1.502  1.00 88.84           N
ATOM   3290  CA  LEU A 221     -10.511  -1.511   0.362  1.00 88.84           C
ATOM   3291  C   LEU A 221      -9.060  -1.764  -0.052  1.00 88.84           C
ATOM   3292  O   LEU A 221      -8.692  -1.542  -1.205  1.00 88.84           O
ATOM   3293  HA  LEU A 221     -11.161  -1.809  -0.460  1.00 88.84           H
ATOM   3294  CB  LEU A 221     -10.815  -0.044   0.672  1.00 88.84           C
ATOM   3295 1HB  LEU A 221     -10.222   0.255   1.536  1.00 88.84           H
ATOM   3296 2HB  LEU A 221     -10.479   0.561  -0.170  1.00 88.84           H
ATOM   3297  CG  LEU A 221     -12.281   0.292   0.954  1.00 88.84           C
ATOM   3298  HG  LEU A 221     -12.619  -0.327   1.785  1.00 88.84           H
ATOM   3299  CD1 LEU A 221     -12.435   1.752   1.384  1.00 88.84           C
ATOM   3300 1HD1 LEU A 221     -11.856   1.926   2.291  1.00 88.84           H
ATOM   3301 2HD1 LEU A 221     -12.073   2.405   0.591  1.00 88.84           H
ATOM   3302 3HD1 LEU A 221     -13.487   1.964   1.578  1.00 88.84           H
ATOM   3303  CD2 LEU A 221     -13.162  -0.047  -0.250  1.00 88.84           C
ATOM   3304 1HD2 LEU A 221     -12.832   0.527  -1.116  1.00 88.84           H
ATOM   3305 2HD2 LEU A 221     -13.083  -1.112  -0.470  1.00 88.84           H
ATOM   3306 3HD2 LEU A 221     -14.199   0.201  -0.023  1.00 88.84           H
ATOM   3307  HN  LEU A 221     -10.819  -1.886   2.388  1.00 88.84           H
ATOM   3308  N   GLY A 222      -8.275  -2.226   0.910  1.00 87.24           N
ATOM   3309  CA  GLY A 222      -6.838  -2.329   0.720  1.00 87.24           C
ATOM   3310  C   GLY A 222      -6.476  -3.608  -0.038  1.00 87.24           C
ATOM   3311  O   GLY A 222      -5.437  -3.672  -0.694  1.00 87.24           O
ATOM   3312 1HA  GLY A 222      -6.478  -1.461   0.168  1.00 87.24           H
ATOM   3313 2HA  GLY A 222      -6.338  -2.322   1.688  1.00 87.24           H
ATOM   3314  HN  GLY A 222      -8.605  -2.526   1.805  1.00 87.24           H
ATOM   3315  N   PHE A 223      -7.353  -4.594   0.076  1.00 82.15           N
ATOM   3316  CA  PHE A 223      -7.063  -5.918  -0.447  1.00 82.15           C
ATOM   3317  C   PHE A 223      -8.277  -6.499  -1.175  1.00 82.15           C
ATOM   3318  O   PHE A 223      -8.241  -6.698  -2.388  1.00 82.15           O
ATOM   3319  HA  PHE A 223      -6.236  -5.814  -1.149  1.00 82.15           H
ATOM   3320  CB  PHE A 223      -6.727  -6.809   0.751  1.00 82.15           C
ATOM   3321 1HB  PHE A 223      -5.957  -6.321   1.349  1.00 82.15           H
ATOM   3322 2HB  PHE A 223      -7.611  -6.899   1.382  1.00 82.15           H
ATOM   3323  CG  PHE A 223      -6.246  -8.210   0.369  1.00 82.15           C
ATOM   3324  CD1 PHE A 223      -7.012  -9.295   0.662  1.00 82.15           C
ATOM   3325  HD1 PHE A 223      -7.969  -9.167   1.168  1.00 82.15           H
ATOM   3326  CD2 PHE A 223      -5.052  -8.370  -0.262  1.00 82.15           C
ATOM   3327  HD2 PHE A 223      -4.438  -7.501  -0.496  1.00 82.15           H
ATOM   3328  CE1 PHE A 223      -6.565 -10.596   0.307  1.00 82.15           C
ATOM   3329  HE1 PHE A 223      -7.179 -11.465   0.542  1.00 82.15           H
ATOM   3330  CE2 PHE A 223      -4.605  -9.671  -0.616  1.00 82.15           C
ATOM   3331  HE2 PHE A 223      -3.648  -9.799  -1.122  1.00 82.15           H
ATOM   3332  CZ  PHE A 223      -5.371 -10.756  -0.324  1.00 82.15           C
ATOM   3333  HZ  PHE A 223      -5.028 -11.754  -0.596  1.00 82.15           H
ATOM   3334  HN  PHE A 223      -8.246  -4.500   0.515  1.00 82.15           H
ATOM   3335  N   PHE A 224      -9.323  -6.754  -0.403  1.00 84.20           N
ATOM   3336  CA  PHE A 224     -10.403  -7.610  -0.865  1.00 84.20           C
ATOM   3337  C   PHE A 224     -11.031  -7.057  -2.145  1.00 84.20           C
ATOM   3338  O   PHE A 224     -11.147  -7.769  -3.142  1.00 84.20           O
ATOM   3339  HA  PHE A 224      -9.973  -8.591  -1.067  1.00 84.20           H
ATOM   3340  CB  PHE A 224     -11.460  -7.631   0.240  1.00 84.20           C
ATOM   3341 1HB  PHE A 224     -11.525  -6.639   0.687  1.00 84.20           H
ATOM   3342 2HB  PHE A 224     -12.432  -7.845  -0.205  1.00 84.20           H
ATOM   3343  CG  PHE A 224     -11.186  -8.654   1.345  1.00 84.20           C
ATOM   3344  CD1 PHE A 224     -11.377  -9.980   1.107  1.00 84.20           C
ATOM   3345  HD1 PHE A 224     -11.726 -10.313   0.129  1.00 84.20           H
ATOM   3346  CD2 PHE A 224     -10.750  -8.238   2.564  1.00 84.20           C
ATOM   3347  HD2 PHE A 224     -10.597  -7.176   2.755  1.00 84.20           H
ATOM   3348  CE1 PHE A 224     -11.122 -10.929   2.132  1.00 84.20           C
ATOM   3349  HE1 PHE A 224     -11.275 -11.991   1.941  1.00 84.20           H
ATOM   3350  CE2 PHE A 224     -10.495  -9.188   3.589  1.00 84.20           C
ATOM   3351  HE2 PHE A 224     -10.146  -8.854   4.566  1.00 84.20           H
ATOM   3352  CZ  PHE A 224     -10.687 -10.513   3.351  1.00 84.20           C
ATOM   3353  HZ  PHE A 224     -10.491 -11.242   4.138  1.00 84.20           H
ATOM   3354  HN  PHE A 224      -9.440  -6.387   0.520  1.00 84.20           H
ATOM   3355  N   LEU A 225     -11.421  -5.792  -2.077  1.00 89.26           N
ATOM   3356  CA  LEU A 225     -12.101  -5.158  -3.194  1.00 89.26           C
ATOM   3357  C   LEU A 225     -11.191  -5.189  -4.423  1.00 89.26           C
ATOM   3358  O   LEU A 225     -11.575  -5.706  -5.471  1.00 89.26           O
ATOM   3359  HA  LEU A 225     -12.993  -5.745  -3.409  1.00 89.26           H
ATOM   3360  CB  LEU A 225     -12.566  -3.752  -2.808  1.00 89.26           C
ATOM   3361 1HB  LEU A 225     -13.266  -3.837  -1.978  1.00 89.26           H
ATOM   3362 2HB  LEU A 225     -11.704  -3.193  -2.442  1.00 89.26           H
ATOM   3363  CG  LEU A 225     -13.232  -2.938  -3.919  1.00 89.26           C
ATOM   3364  HG  LEU A 225     -12.609  -3.004  -4.812  1.00 89.26           H
ATOM   3365  CD1 LEU A 225     -14.601  -3.519  -4.279  1.00 89.26           C
ATOM   3366 1HD1 LEU A 225     -14.481  -4.546  -4.623  1.00 89.26           H
ATOM   3367 2HD1 LEU A 225     -15.245  -3.502  -3.400  1.00 89.26           H
ATOM   3368 3HD1 LEU A 225     -15.052  -2.921  -5.071  1.00 89.26           H
ATOM   3369  CD2 LEU A 225     -13.319  -1.459  -3.538  1.00 89.26           C
ATOM   3370 1HD2 LEU A 225     -13.907  -1.352  -2.627  1.00 89.26           H
ATOM   3371 2HD2 LEU A 225     -12.316  -1.067  -3.371  1.00 89.26           H
ATOM   3372 3HD2 LEU A 225     -13.796  -0.903  -4.345  1.00 89.26           H
ATOM   3373  HN  LEU A 225     -11.279  -5.206  -1.280  1.00 89.26           H
ATOM   3374  N   PRO A 226      -9.973  -4.639  -4.320  1.00 89.66           N
ATOM   3375  CA  PRO A 226      -9.045  -4.641  -5.453  1.00 89.66           C
ATOM   3376  C   PRO A 226      -8.839  -6.033  -6.027  1.00 89.66           C
ATOM   3377  O   PRO A 226      -8.847  -6.214  -7.244  1.00 89.66           O
ATOM   3378  HA  PRO A 226      -9.455  -4.052  -6.274  1.00 89.66           H
ATOM   3379  CB  PRO A 226      -7.753  -4.072  -4.864  1.00 89.66           C
ATOM   3380 1HB  PRO A 226      -7.098  -4.862  -4.496  1.00 89.66           H
ATOM   3381 2HB  PRO A 226      -7.187  -3.510  -5.607  1.00 89.66           H
ATOM   3382  CG  PRO A 226      -8.244  -3.175  -3.734  1.00 89.66           C
ATOM   3383 1HG  PRO A 226      -7.460  -2.978  -3.004  1.00 89.66           H
ATOM   3384 2HG  PRO A 226      -8.572  -2.203  -4.102  1.00 89.66           H
ATOM   3385  CD  PRO A 226      -9.390  -3.977  -3.139  1.00 89.66           C
ATOM   3386 1HD  PRO A 226      -9.038  -4.704  -2.406  1.00 89.66           H
ATOM   3387 2HD  PRO A 226     -10.109  -3.337  -2.628  1.00 89.66           H
ATOM   3388  N   PHE A 227      -8.658  -6.989  -5.127  1.00 84.62           N
ATOM   3389  CA  PHE A 227      -8.314  -8.341  -5.531  1.00 84.62           C
ATOM   3390  C   PHE A 227      -9.433  -8.966  -6.367  1.00 84.62           C
ATOM   3391  O   PHE A 227      -9.176  -9.547  -7.420  1.00 84.62           O
ATOM   3392  HA  PHE A 227      -7.406  -8.279  -6.132  1.00 84.62           H
ATOM   3393  CB  PHE A 227      -8.134  -9.158  -4.250  1.00 84.62           C
ATOM   3394 1HB  PHE A 227      -7.366  -8.687  -3.636  1.00 84.62           H
ATOM   3395 2HB  PHE A 227      -9.061  -9.129  -3.679  1.00 84.62           H
ATOM   3396  CG  PHE A 227      -7.747 -10.619  -4.493  1.00 84.62           C
ATOM   3397  CD1 PHE A 227      -8.690 -11.595  -4.404  1.00 84.62           C
ATOM   3398  HD1 PHE A 227      -9.720 -11.337  -4.160  1.00 84.62           H
ATOM   3399  CD2 PHE A 227      -6.461 -10.940  -4.797  1.00 84.62           C
ATOM   3400  HD2 PHE A 227      -5.706 -10.158  -4.868  1.00 84.62           H
ATOM   3401  CE1 PHE A 227      -8.331 -12.950  -4.629  1.00 84.62           C
ATOM   3402  HE1 PHE A 227      -9.087 -13.733  -4.557  1.00 84.62           H
ATOM   3403  CE2 PHE A 227      -6.103 -12.296  -5.022  1.00 84.62           C
ATOM   3404  HE2 PHE A 227      -5.072 -12.554  -5.266  1.00 84.62           H
ATOM   3405  CZ  PHE A 227      -7.046 -13.272  -4.933  1.00 84.62           C
ATOM   3406  HZ  PHE A 227      -6.770 -14.313  -5.106  1.00 84.62           H
ATOM   3407  HN  PHE A 227      -8.743  -6.851  -4.141  1.00 84.62           H
ATOM   3408  N   VAL A 228     -10.652  -8.824  -5.865  1.00 91.38           N
ATOM   3409  CA  VAL A 228     -11.804  -9.417  -6.522  1.00 91.38           C
ATOM   3410  C   VAL A 228     -11.936  -8.839  -7.932  1.00 91.38           C
ATOM   3411  O   VAL A 228     -12.162  -9.576  -8.890  1.00 91.38           O
ATOM   3412  HA  VAL A 228     -11.624 -10.489  -6.597  1.00 91.38           H
ATOM   3413  CB  VAL A 228     -13.058  -9.206  -5.670  1.00 91.38           C
ATOM   3414  HB  VAL A 228     -13.125  -8.145  -5.430  1.00 91.38           H
ATOM   3415  CG1 VAL A 228     -14.319  -9.593  -6.445  1.00 91.38           C
ATOM   3416 1HG1 VAL A 228     -14.398  -8.978  -7.341  1.00 91.38           H
ATOM   3417 2HG1 VAL A 228     -14.262 -10.644  -6.729  1.00 91.38           H
ATOM   3418 3HG1 VAL A 228     -15.195  -9.434  -5.816  1.00 91.38           H
ATOM   3419  CG2 VAL A 228     -12.963  -9.981  -4.354  1.00 91.38           C
ATOM   3420 1HG2 VAL A 228     -12.859 -11.045  -4.565  1.00 91.38           H
ATOM   3421 2HG2 VAL A 228     -12.096  -9.636  -3.791  1.00 91.38           H
ATOM   3422 3HG2 VAL A 228     -13.867  -9.813  -3.768  1.00 91.38           H
ATOM   3423  HN  VAL A 228     -10.857  -8.317  -5.028  1.00 91.38           H
ATOM   3424  N   VAL A 229     -11.789  -7.525  -8.015  1.00 91.15           N
ATOM   3425  CA  VAL A 229     -11.962  -6.830  -9.279  1.00 91.15           C
ATOM   3426  C   VAL A 229     -10.902  -7.314 -10.271  1.00 91.15           C
ATOM   3427  O   VAL A 229     -11.215  -7.616 -11.421  1.00 91.15           O
ATOM   3428  HA  VAL A 229     -12.948  -7.090  -9.665  1.00 91.15           H
ATOM   3429  CB  VAL A 229     -11.925  -5.317  -9.055  1.00 91.15           C
ATOM   3430  HB  VAL A 229     -11.009  -5.081  -8.513  1.00 91.15           H
ATOM   3431  CG1 VAL A 229     -11.889  -4.566 -10.387  1.00 91.15           C
ATOM   3432 1HG1 VAL A 229     -11.000  -4.859 -10.946  1.00 91.15           H
ATOM   3433 2HG1 VAL A 229     -12.779  -4.812 -10.967  1.00 91.15           H
ATOM   3434 3HG1 VAL A 229     -11.863  -3.493 -10.199  1.00 91.15           H
ATOM   3435  CG2 VAL A 229     -13.108  -4.861  -8.199  1.00 91.15           C
ATOM   3436 1HG2 VAL A 229     -14.041  -5.116  -8.703  1.00 91.15           H
ATOM   3437 2HG2 VAL A 229     -13.070  -5.359  -7.231  1.00 91.15           H
ATOM   3438 3HG2 VAL A 229     -13.057  -3.782  -8.055  1.00 91.15           H
ATOM   3439  HN  VAL A 229     -11.557  -6.938  -7.239  1.00 91.15           H
ATOM   3440  N   MET A 230      -9.669  -7.373  -9.788  1.00 83.51           N
ATOM   3441  CA  MET A 230      -8.557  -7.789 -10.626  1.00 83.51           C
ATOM   3442  C   MET A 230      -8.758  -9.219 -11.131  1.00 83.51           C
ATOM   3443  O   MET A 230      -8.631  -9.482 -12.326  1.00 83.51           O
ATOM   3444  HA  MET A 230      -8.548  -7.097 -11.467  1.00 83.51           H
ATOM   3445  CB  MET A 230      -7.257  -7.709  -9.824  1.00 83.51           C
ATOM   3446 1HB  MET A 230      -7.400  -8.164  -8.844  1.00 83.51           H
ATOM   3447 2HB  MET A 230      -6.478  -8.279 -10.330  1.00 83.51           H
ATOM   3448  CG  MET A 230      -6.805  -6.256  -9.656  1.00 83.51           C
ATOM   3449 1HG  MET A 230      -6.790  -5.758 -10.625  1.00 83.51           H
ATOM   3450 2HG  MET A 230      -7.516  -5.716  -9.031  1.00 83.51           H
ATOM   3451  SD  MET A 230      -5.181  -6.203  -8.918  1.00 83.51           S
ATOM   3452  CE  MET A 230      -5.559  -6.835  -7.292  1.00 83.51           C
ATOM   3453 1HE  MET A 230      -6.287  -6.182  -6.809  1.00 83.51           H
ATOM   3454 2HE  MET A 230      -5.973  -7.839  -7.379  1.00 83.51           H
ATOM   3455 3HE  MET A 230      -4.648  -6.868  -6.694  1.00 83.51           H
ATOM   3456  HN  MET A 230      -9.426  -7.142  -8.846  1.00 83.51           H
ATOM   3457  N   ALA A 231      -9.067 -10.106 -10.196  1.00 89.37           N
ATOM   3458  CA  ALA A 231      -9.192 -11.518 -10.516  1.00 89.37           C
ATOM   3459  C   ALA A 231     -10.232 -11.695 -11.624  1.00 89.37           C
ATOM   3460  O   ALA A 231     -10.016 -12.454 -12.568  1.00 89.37           O
ATOM   3461  HA  ALA A 231      -8.224 -11.863 -10.880  1.00 89.37           H
ATOM   3462  CB  ALA A 231      -9.550 -12.298  -9.250  1.00 89.37           C
ATOM   3463 1HB  ALA A 231      -8.766 -12.163  -8.505  1.00 89.37           H
ATOM   3464 2HB  ALA A 231     -10.496 -11.931  -8.852  1.00 89.37           H
ATOM   3465 3HB  ALA A 231      -9.644 -13.357  -9.490  1.00 89.37           H
ATOM   3466  HN  ALA A 231      -9.230  -9.874  -9.238  1.00 89.37           H
ATOM   3467  N   CYS A 232     -11.338 -10.981 -11.473  1.00 88.77           N
ATOM   3468  CA  CYS A 232     -12.424 -11.071 -12.435  1.00 88.77           C
ATOM   3469  C   CYS A 232     -11.921 -10.540 -13.778  1.00 88.77           C
ATOM   3470  O   CYS A 232     -12.104 -11.181 -14.812  1.00 88.77           O
ATOM   3471  HA  CYS A 232     -12.689 -12.126 -12.510  1.00 88.77           H
ATOM   3472  CB  CYS A 232     -13.668 -10.322 -11.955  1.00 88.77           C
ATOM   3473 1HB  CYS A 232     -13.399  -9.310 -11.651  1.00 88.77           H
ATOM   3474 2HB  CYS A 232     -14.385 -10.229 -12.771  1.00 88.77           H
ATOM   3475  SG  CYS A 232     -14.433 -11.213 -10.551  1.00 88.77           S
ATOM   3476  HG  CYS A 232     -13.613 -10.734  -9.619  1.00 88.77           H
ATOM   3477  HN  CYS A 232     -11.499 -10.352 -10.713  1.00 88.77           H
ATOM   3478  N   CYS A 233     -11.296  -9.373 -13.720  1.00 86.81           N
ATOM   3479  CA  CYS A 233     -10.886  -8.683 -14.932  1.00 86.81           C
ATOM   3480  C   CYS A 233      -9.967  -9.612 -15.727  1.00 86.81           C
ATOM   3481  O   CYS A 233     -10.184  -9.836 -16.917  1.00 86.81           O
ATOM   3482  HA  CYS A 233     -11.795  -8.465 -15.491  1.00 86.81           H
ATOM   3483  CB  CYS A 233     -10.212  -7.345 -14.620  1.00 86.81           C
ATOM   3484 1HB  CYS A 233      -9.467  -7.478 -13.835  1.00 86.81           H
ATOM   3485 2HB  CYS A 233      -9.685  -6.980 -15.501  1.00 86.81           H
ATOM   3486  SG  CYS A 233     -11.465  -6.121 -14.090  1.00 86.81           S
ATOM   3487  HG  CYS A 233     -11.588  -6.577 -12.847  1.00 86.81           H
ATOM   3488  HN  CYS A 233     -11.070  -8.901 -12.868  1.00 86.81           H
ATOM   3489  N   TYR A 234      -8.961 -10.129 -15.037  1.00 74.38           N
ATOM   3490  CA  TYR A 234      -7.920 -10.900 -15.696  1.00 74.38           C
ATOM   3491  C   TYR A 234      -8.452 -12.257 -16.160  1.00 74.38           C
ATOM   3492  O   TYR A 234      -8.005 -12.790 -17.174  1.00 74.38           O
ATOM   3493  HA  TYR A 234      -7.582 -10.334 -16.565  1.00 74.38           H
ATOM   3494  CB  TYR A 234      -6.831 -11.124 -14.645  1.00 74.38           C
ATOM   3495 1HB  TYR A 234      -7.302 -11.233 -13.667  1.00 74.38           H
ATOM   3496 2HB  TYR A 234      -6.321 -12.063 -14.859  1.00 74.38           H
ATOM   3497  CG  TYR A 234      -5.794 -10.002 -14.573  1.00 74.38           C
ATOM   3498  CD1 TYR A 234      -4.642 -10.078 -15.328  1.00 74.38           C
ATOM   3499  HD1 TYR A 234      -4.470 -10.938 -15.976  1.00 74.38           H
ATOM   3500  CD2 TYR A 234      -6.011  -8.913 -13.753  1.00 74.38           C
ATOM   3501  HD2 TYR A 234      -6.922  -8.853 -13.156  1.00 74.38           H
ATOM   3502  CE1 TYR A 234      -3.666  -9.021 -15.261  1.00 74.38           C
ATOM   3503  HE1 TYR A 234      -2.751  -9.069 -15.852  1.00 74.38           H
ATOM   3504  CE2 TYR A 234      -5.035  -7.857 -13.686  1.00 74.38           C
ATOM   3505  HE2 TYR A 234      -5.194  -6.991 -13.042  1.00 74.38           H
ATOM   3506  CZ  TYR A 234      -3.911  -7.963 -14.443  1.00 74.38           C
ATOM   3507  OH  TYR A 234      -2.989  -6.965 -14.379  1.00 74.38           O
ATOM   3508  HH  TYR A 234      -3.331  -6.219 -13.809  1.00 74.38           H
ATOM   3509  HN  TYR A 234      -8.850 -10.029 -14.049  1.00 74.38           H
ATOM   3510  N   THR A 235      -9.400 -12.777 -15.395  1.00 84.66           N
ATOM   3511  CA  THR A 235     -10.048 -14.028 -15.752  1.00 84.66           C
ATOM   3512  C   THR A 235     -10.683 -13.922 -17.140  1.00 84.66           C
ATOM   3513  O   THR A 235     -10.535 -14.822 -17.965  1.00 84.66           O
ATOM   3514  HA  THR A 235      -9.287 -14.806 -15.807  1.00 84.66           H
ATOM   3515  CB  THR A 235     -11.052 -14.372 -14.650  1.00 84.66           C
ATOM   3516  HB  THR A 235     -11.838 -13.620 -14.591  1.00 84.66           H
ATOM   3517  OG1 THR A 235     -10.249 -14.516 -13.482  1.00 84.66           O
ATOM   3518  HG1 THR A 235     -10.428 -13.763 -12.849  1.00 84.66           H
ATOM   3519  CG2 THR A 235     -11.682 -15.754 -14.842  1.00 84.66           C
ATOM   3520 1HG2 THR A 235     -10.900 -16.513 -14.834  1.00 84.66           H
ATOM   3521 2HG2 THR A 235     -12.207 -15.784 -15.796  1.00 84.66           H
ATOM   3522 3HG2 THR A 235     -12.386 -15.948 -14.033  1.00 84.66           H
ATOM   3523  HN  THR A 235      -9.726 -12.360 -14.546  1.00 84.66           H
ATOM   3524  N   ILE A 236     -11.377 -12.814 -17.356  1.00 83.52           N
ATOM   3525  CA  ILE A 236     -12.060 -12.592 -18.619  1.00 83.52           C
ATOM   3526  C   ILE A 236     -11.025 -12.329 -19.714  1.00 83.52           C
ATOM   3527  O   ILE A 236     -11.179 -12.792 -20.844  1.00 83.52           O
ATOM   3528  HA  ILE A 236     -12.597 -13.508 -18.865  1.00 83.52           H
ATOM   3529  CB  ILE A 236     -13.101 -11.480 -18.477  1.00 83.52           C
ATOM   3530  HB  ILE A 236     -12.593 -10.577 -18.139  1.00 83.52           H
ATOM   3531  CG1 ILE A 236     -14.143 -11.837 -17.415  1.00 83.52           C
ATOM   3532 1HG1 ILE A 236     -14.814 -12.604 -17.801  1.00 83.52           H
ATOM   3533 2HG1 ILE A 236     -13.646 -12.258 -16.541  1.00 83.52           H
ATOM   3534  CG2 ILE A 236     -13.746 -11.157 -19.827  1.00 83.52           C
ATOM   3535 1HG2 ILE A 236     -12.978 -10.830 -20.527  1.00 83.52           H
ATOM   3536 2HG2 ILE A 236     -14.237 -12.049 -20.217  1.00 83.52           H
ATOM   3537 3HG2 ILE A 236     -14.482 -10.364 -19.697  1.00 83.52           H
ATOM   3538  CD1 ILE A 236     -14.951 -10.604 -17.004  1.00 83.52           C
ATOM   3539 1HD1 ILE A 236     -14.280  -9.849 -16.596  1.00 83.52           H
ATOM   3540 2HD1 ILE A 236     -15.465 -10.200 -17.876  1.00 83.52           H
ATOM   3541 3HD1 ILE A 236     -15.684 -10.886 -16.248  1.00 83.52           H
ATOM   3542  HN  ILE A 236     -11.475 -12.077 -16.687  1.00 83.52           H
ATOM   3543  N   ILE A 237      -9.992 -11.587 -19.342  1.00 79.40           N
ATOM   3544  CA  ILE A 237      -8.934 -11.254 -20.281  1.00 79.40           C
ATOM   3545  C   ILE A 237      -8.340 -12.543 -20.852  1.00 79.40           C
ATOM   3546  O   ILE A 237      -8.242 -12.699 -22.069  1.00 79.40           O
ATOM   3547  HA  ILE A 237      -9.386 -10.690 -21.097  1.00 79.40           H
ATOM   3548  CB  ILE A 237      -7.899 -10.341 -19.619  1.00 79.40           C
ATOM   3549  HB  ILE A 237      -7.698 -10.722 -18.618  1.00 79.40           H
ATOM   3550  CG1 ILE A 237      -8.443  -8.920 -19.461  1.00 79.40           C
ATOM   3551 1HG1 ILE A 237      -8.473  -8.428 -20.434  1.00 79.40           H
ATOM   3552 2HG1 ILE A 237      -9.468  -8.958 -19.092  1.00 79.40           H
ATOM   3553  CG2 ILE A 237      -6.575 -10.366 -20.386  1.00 79.40           C
ATOM   3554 1HG2 ILE A 237      -6.184 -11.383 -20.402  1.00 79.40           H
ATOM   3555 2HG2 ILE A 237      -6.741 -10.024 -21.407  1.00 79.40           H
ATOM   3556 3HG2 ILE A 237      -5.858  -9.709 -19.894  1.00 79.40           H
ATOM   3557  CD1 ILE A 237      -7.578  -8.105 -18.498  1.00 79.40           C
ATOM   3558 1HD1 ILE A 237      -7.570  -8.586 -17.520  1.00 79.40           H
ATOM   3559 2HD1 ILE A 237      -6.560  -8.049 -18.884  1.00 79.40           H
ATOM   3560 3HD1 ILE A 237      -7.987  -7.099 -18.404  1.00 79.40           H
ATOM   3561  HN  ILE A 237      -9.872 -11.217 -18.421  1.00 79.40           H
ATOM   3562  N   ILE A 238      -7.959 -13.433 -19.948  1.00 77.70           N
ATOM   3563  CA  ILE A 238      -7.301 -14.667 -20.344  1.00 77.70           C
ATOM   3564  C   ILE A 238      -8.204 -15.434 -21.311  1.00 77.70           C
ATOM   3565  O   ILE A 238      -7.746 -15.913 -22.347  1.00 77.70           O
ATOM   3566  HA  ILE A 238      -6.385 -14.395 -20.868  1.00 77.70           H
ATOM   3567  CB  ILE A 238      -6.894 -15.476 -19.111  1.00 77.70           C
ATOM   3568  HB  ILE A 238      -7.746 -15.518 -18.433  1.00 77.70           H
ATOM   3569  CG1 ILE A 238      -5.752 -14.790 -18.358  1.00 77.70           C
ATOM   3570 1HG1 ILE A 238      -4.817 -14.933 -18.900  1.00 77.70           H
ATOM   3571 2HG1 ILE A 238      -5.933 -13.716 -18.314  1.00 77.70           H
ATOM   3572  CG2 ILE A 238      -6.546 -16.917 -19.490  1.00 77.70           C
ATOM   3573 1HG2 ILE A 238      -7.414 -17.391 -19.948  1.00 77.70           H
ATOM   3574 2HG2 ILE A 238      -5.717 -16.916 -20.198  1.00 77.70           H
ATOM   3575 3HG2 ILE A 238      -6.260 -17.469 -18.595  1.00 77.70           H
ATOM   3576  CD1 ILE A 238      -5.616 -15.348 -16.940  1.00 77.70           C
ATOM   3577 1HD1 ILE A 238      -6.545 -15.181 -16.394  1.00 77.70           H
ATOM   3578 2HD1 ILE A 238      -5.411 -16.417 -16.988  1.00 77.70           H
ATOM   3579 3HD1 ILE A 238      -4.798 -14.843 -16.427  1.00 77.70           H
ATOM   3580  HN  ILE A 238      -8.094 -13.323 -18.963  1.00 77.70           H
ATOM   3581  N   HIS A 239      -9.473 -15.528 -20.939  1.00 77.21           N
ATOM   3582  CA  HIS A 239     -10.429 -16.288 -21.725  1.00 77.21           C
ATOM   3583  C   HIS A 239     -10.492 -15.723 -23.145  1.00 77.21           C
ATOM   3584  O   HIS A 239     -10.486 -16.475 -24.118  1.00 77.21           O
ATOM   3585  HA  HIS A 239     -10.056 -17.312 -21.767  1.00 77.21           H
ATOM   3586  CB  HIS A 239     -11.796 -16.318 -21.037  1.00 77.21           C
ATOM   3587 1HB  HIS A 239     -11.656 -16.572 -19.986  1.00 77.21           H
ATOM   3588 2HB  HIS A 239     -12.229 -15.319 -21.069  1.00 77.21           H
ATOM   3589  CG  HIS A 239     -12.771 -17.295 -21.650  1.00 77.21           C
ATOM   3590  ND1 HIS A 239     -12.639 -18.666 -21.522  1.00 77.21           N
ATOM   3591  HD1 HIS A 239     -11.910 -19.140 -21.027  1.00 77.21           H
ATOM   3592  CD2 HIS A 239     -13.893 -17.084 -22.396  1.00 77.21           C
ATOM   3593  HD2 HIS A 239     -14.291 -16.112 -22.687  1.00 77.21           H
ATOM   3594  CE1 HIS A 239     -13.642 -19.245 -22.166  1.00 77.21           C
ATOM   3595  HE1 HIS A 239     -13.816 -20.318 -22.249  1.00 77.21           H
ATOM   3596  NE2 HIS A 239     -14.418 -18.262 -22.707  1.00 77.21           N
ATOM   3597  HN  HIS A 239      -9.848 -15.096 -20.119  1.00 77.21           H
ATOM   3598  N   THR A 240     -10.552 -14.401 -23.219  1.00 78.86           N
ATOM   3599  CA  THR A 240     -10.689 -13.729 -24.499  1.00 78.86           C
ATOM   3600  C   THR A 240      -9.446 -13.961 -25.360  1.00 78.86           C
ATOM   3601  O   THR A 240      -9.550 -14.149 -26.571  1.00 78.86           O
ATOM   3602  HA  THR A 240     -11.533 -14.170 -25.031  1.00 78.86           H
ATOM   3603  CB  THR A 240     -10.973 -12.250 -24.229  1.00 78.86           C
ATOM   3604  HB  THR A 240     -10.089 -11.750 -23.833  1.00 78.86           H
ATOM   3605  OG1 THR A 240     -12.108 -12.266 -23.368  1.00 78.86           O
ATOM   3606  HG1 THR A 240     -11.817 -12.165 -22.416  1.00 78.86           H
ATOM   3607  CG2 THR A 240     -11.462 -11.510 -25.476  1.00 78.86           C
ATOM   3608 1HG2 THR A 240     -12.384 -11.969 -25.832  1.00 78.86           H
ATOM   3609 2HG2 THR A 240     -10.702 -11.569 -26.255  1.00 78.86           H
ATOM   3610 3HG2 THR A 240     -11.649 -10.465 -25.228  1.00 78.86           H
ATOM   3611  HN  THR A 240     -10.509 -13.794 -22.425  1.00 78.86           H
ATOM   3612  N   LEU A 241      -8.297 -13.941 -24.700  1.00 74.11           N
ATOM   3613  CA  LEU A 241      -7.028 -14.016 -25.404  1.00 74.11           C
ATOM   3614  C   LEU A 241      -6.844 -15.428 -25.964  1.00 74.11           C
ATOM   3615  O   LEU A 241      -6.324 -15.600 -27.066  1.00 74.11           O
ATOM   3616  HA  LEU A 241      -7.076 -13.317 -26.239  1.00 74.11           H
ATOM   3617  CB  LEU A 241      -5.884 -13.561 -24.497  1.00 74.11           C
ATOM   3618 1HB  LEU A 241      -5.987 -14.063 -23.535  1.00 74.11           H
ATOM   3619 2HB  LEU A 241      -4.944 -13.898 -24.933  1.00 74.11           H
ATOM   3620  CG  LEU A 241      -5.785 -12.054 -24.247  1.00 74.11           C
ATOM   3621  HG  LEU A 241      -6.727 -11.718 -23.814  1.00 74.11           H
ATOM   3622  CD1 LEU A 241      -4.683 -11.738 -23.233  1.00 74.11           C
ATOM   3623 1HD1 LEU A 241      -4.905 -12.235 -22.289  1.00 74.11           H
ATOM   3624 2HD1 LEU A 241      -3.726 -12.092 -23.615  1.00 74.11           H
ATOM   3625 3HD1 LEU A 241      -4.635 -10.661 -23.074  1.00 74.11           H
ATOM   3626  CD2 LEU A 241      -5.593 -11.292 -25.559  1.00 74.11           C
ATOM   3627 1HD2 LEU A 241      -4.675 -11.627 -26.043  1.00 74.11           H
ATOM   3628 2HD2 LEU A 241      -6.440 -11.482 -26.218  1.00 74.11           H
ATOM   3629 3HD2 LEU A 241      -5.526 -10.224 -25.353  1.00 74.11           H
ATOM   3630  HN  LEU A 241      -8.224 -13.874 -23.705  1.00 74.11           H
ATOM   3631  N   ILE A 242      -7.281 -16.403 -25.180  1.00 75.28           N
ATOM   3632  CA  ILE A 242      -7.193 -17.793 -25.595  1.00 75.28           C
ATOM   3633  C   ILE A 242      -8.000 -17.990 -26.879  1.00 75.28           C
ATOM   3634  O   ILE A 242      -7.536 -18.640 -27.814  1.00 75.28           O
ATOM   3635  HA  ILE A 242      -6.145 -18.004 -25.809  1.00 75.28           H
ATOM   3636  CB  ILE A 242      -7.617 -18.720 -24.454  1.00 75.28           C
ATOM   3637  HB  ILE A 242      -8.550 -18.342 -24.036  1.00 75.28           H
ATOM   3638  CG1 ILE A 242      -6.582 -18.712 -23.327  1.00 75.28           C
ATOM   3639 1HG1 ILE A 242      -5.673 -19.214 -23.660  1.00 75.28           H
ATOM   3640 2HG1 ILE A 242      -6.309 -17.685 -23.086  1.00 75.28           H
ATOM   3641  CG2 ILE A 242      -7.892 -20.134 -24.970  1.00 75.28           C
ATOM   3642 1HG2 ILE A 242      -8.692 -20.101 -25.709  1.00 75.28           H
ATOM   3643 2HG2 ILE A 242      -6.989 -20.535 -25.429  1.00 75.28           H
ATOM   3644 3HG2 ILE A 242      -8.192 -20.772 -24.138  1.00 75.28           H
ATOM   3645  CD1 ILE A 242      -7.126 -19.407 -22.078  1.00 75.28           C
ATOM   3646 1HD1 ILE A 242      -8.021 -18.888 -21.734  1.00 75.28           H
ATOM   3647 2HD1 ILE A 242      -7.376 -20.441 -22.316  1.00 75.28           H
ATOM   3648 3HD1 ILE A 242      -6.370 -19.388 -21.292  1.00 75.28           H
ATOM   3649  HN  ILE A 242      -7.688 -16.256 -24.279  1.00 75.28           H
ATOM   3650  N   GLN A 243      -9.194 -17.415 -26.884  1.00 70.87           N
ATOM   3651  CA  GLN A 243     -10.091 -17.562 -28.018  1.00 70.87           C
ATOM   3652  C   GLN A 243      -9.504 -16.873 -29.252  1.00 70.87           C
ATOM   3653  O   GLN A 243      -9.733 -17.310 -30.378  1.00 70.87           O
ATOM   3654  HA  GLN A 243     -10.163 -18.636 -28.193  1.00 70.87           H
ATOM   3655  CB  GLN A 243     -11.481 -17.013 -27.692  1.00 70.87           C
ATOM   3656 1HB  GLN A 243     -11.391 -16.011 -27.272  1.00 70.87           H
ATOM   3657 2HB  GLN A 243     -12.064 -16.923 -28.609  1.00 70.87           H
ATOM   3658  CG  GLN A 243     -12.212 -17.923 -26.703  1.00 70.87           C
ATOM   3659 1HG  GLN A 243     -12.222 -18.944 -27.083  1.00 70.87           H
ATOM   3660 2HG  GLN A 243     -11.676 -17.940 -25.755  1.00 70.87           H
ATOM   3661  CD  GLN A 243     -13.647 -17.443 -26.475  1.00 70.87           C
ATOM   3662  OE1 GLN A 243     -14.059 -16.392 -26.937  1.00 70.87           O
ATOM   3663  NE2 GLN A 243     -14.383 -18.271 -25.739  1.00 70.87           N
ATOM   3664 1HE2 GLN A 243     -13.984 -19.119 -25.390  1.00 70.87           H
ATOM   3665 2HE2 GLN A 243     -15.336 -18.045 -25.534  1.00 70.87           H
ATOM   3666  HN  GLN A 243      -9.550 -16.859 -26.133  1.00 70.87           H
ATOM   3667  N   ALA A 244      -8.758 -15.808 -28.997  1.00 71.58           N
ATOM   3668  CA  ALA A 244      -8.300 -14.941 -30.069  1.00 71.58           C
ATOM   3669  C   ALA A 244      -7.209 -15.657 -30.867  1.00 71.58           C
ATOM   3670  O   ALA A 244      -6.866 -15.237 -31.971  1.00 71.58           O
ATOM   3671  HA  ALA A 244      -9.150 -14.746 -30.724  1.00 71.58           H
ATOM   3672  CB  ALA A 244      -7.817 -13.614 -29.481  1.00 71.58           C
ATOM   3673 1HB  ALA A 244      -8.637 -13.131 -28.950  1.00 71.58           H
ATOM   3674 2HB  ALA A 244      -6.995 -13.801 -28.790  1.00 71.58           H
ATOM   3675 3HB  ALA A 244      -7.473 -12.964 -30.286  1.00 71.58           H
ATOM   3676  HN  ALA A 244      -8.468 -15.535 -28.079  1.00 71.58           H
ATOM   3677  N   LYS A 245      -6.695 -16.727 -30.278  1.00 59.73           N
ATOM   3678  CA  LYS A 245      -5.671 -17.523 -30.933  1.00 59.73           C
ATOM   3679  C   LYS A 245      -4.581 -16.596 -31.476  1.00 59.73           C
ATOM   3680  O   LYS A 245      -3.743 -17.017 -32.272  1.00 59.73           O
ATOM   3681  HA  LYS A 245      -5.228 -18.171 -30.177  1.00 59.73           H
ATOM   3682  CB  LYS A 245      -6.295 -18.428 -31.997  1.00 59.73           C
ATOM   3683 1HB  LYS A 245      -6.962 -17.844 -32.631  1.00 59.73           H
ATOM   3684 2HB  LYS A 245      -5.513 -18.828 -32.643  1.00 59.73           H
ATOM   3685  CG  LYS A 245      -7.071 -19.578 -31.353  1.00 59.73           C
ATOM   3686 1HG  LYS A 245      -6.472 -20.026 -30.560  1.00 59.73           H
ATOM   3687 2HG  LYS A 245      -7.978 -19.193 -30.887  1.00 59.73           H
ATOM   3688  CD  LYS A 245      -7.435 -20.642 -32.389  1.00 59.73           C
ATOM   3689 1HD  LYS A 245      -8.135 -20.225 -33.113  1.00 59.73           H
ATOM   3690 2HD  LYS A 245      -6.543 -20.938 -32.941  1.00 59.73           H
ATOM   3691  CE  LYS A 245      -8.057 -21.870 -31.719  1.00 59.73           C
ATOM   3692 1HE  LYS A 245      -7.411 -22.217 -30.913  1.00 59.73           H
ATOM   3693 2HE  LYS A 245      -9.013 -21.601 -31.269  1.00 59.73           H
ATOM   3694  NZ  LYS A 245      -8.254 -22.954 -32.707  1.00 59.73           N
ATOM   3695 1HZ  LYS A 245      -8.691 -23.749 -32.253  1.00 59.73           H
ATOM   3696 2HZ  LYS A 245      -8.851 -22.624 -33.457  1.00 59.73           H
ATOM   3697 3HZ  LYS A 245      -7.357 -23.233 -33.086  1.00 59.73           H
ATOM   3698  HN  LYS A 245      -6.966 -17.050 -29.371  1.00 59.73           H
ATOM   3699  N   LYS A 246      -4.627 -15.352 -31.023  1.00 52.69           N
ATOM   3700  CA  LYS A 246      -3.703 -14.343 -31.512  1.00 52.69           C
ATOM   3701  C   LYS A 246      -2.438 -14.357 -30.652  1.00 52.69           C
ATOM   3702  O   LYS A 246      -2.462 -13.930 -29.498  1.00 52.69           O
ATOM   3703  HA  LYS A 246      -3.430 -14.616 -32.531  1.00 52.69           H
ATOM   3704  CB  LYS A 246      -4.387 -12.976 -31.578  1.00 52.69           C
ATOM   3705 1HB  LYS A 246      -4.980 -12.818 -30.677  1.00 52.69           H
ATOM   3706 2HB  LYS A 246      -3.633 -12.189 -31.604  1.00 52.69           H
ATOM   3707  CG  LYS A 246      -5.286 -12.871 -32.811  1.00 52.69           C
ATOM   3708 1HG  LYS A 246      -4.754 -13.247 -33.686  1.00 52.69           H
ATOM   3709 2HG  LYS A 246      -6.166 -13.500 -32.679  1.00 52.69           H
ATOM   3710  CD  LYS A 246      -5.718 -11.424 -33.054  1.00 52.69           C
ATOM   3711 1HD  LYS A 246      -6.311 -11.072 -32.210  1.00 52.69           H
ATOM   3712 2HD  LYS A 246      -4.838 -10.783 -33.114  1.00 52.69           H
ATOM   3713  CE  LYS A 246      -6.532 -11.304 -34.343  1.00 52.69           C
ATOM   3714 1HE  LYS A 246      -6.008 -11.801 -35.159  1.00 52.69           H
ATOM   3715 2HE  LYS A 246      -7.490 -11.810 -34.224  1.00 52.69           H
ATOM   3716  NZ  LYS A 246      -6.756  -9.881 -34.684  1.00 52.69           N
ATOM   3717 1HZ  LYS A 246      -7.318  -9.819 -35.526  1.00 52.69           H
ATOM   3718 2HZ  LYS A 246      -7.241  -9.423 -33.920  1.00 52.69           H
ATOM   3719 3HZ  LYS A 246      -5.864  -9.426 -34.839  1.00 52.69           H
ATOM   3720  HN  LYS A 246      -5.279 -15.030 -30.337  1.00 52.69           H
ATOM   3721  N   SER A 247      -1.362 -14.852 -31.246  1.00 55.91           N
ATOM   3722  CA  SER A 247      -0.135 -15.081 -30.502  1.00 55.91           C
ATOM   3723  C   SER A 247       0.374 -13.764 -29.913  1.00 55.91           C
ATOM   3724  O   SER A 247       0.779 -13.714 -28.752  1.00 55.91           O
ATOM   3725  HA  SER A 247      -0.405 -15.777 -29.707  1.00 55.91           H
ATOM   3726  CB  SER A 247       0.938 -15.714 -31.390  1.00 55.91           C
ATOM   3727 1HB  SER A 247       0.585 -16.681 -31.751  1.00 55.91           H
ATOM   3728 2HB  SER A 247       1.100 -15.087 -32.266  1.00 55.91           H
ATOM   3729  OG  SER A 247       2.171 -15.889 -30.697  1.00 55.91           O
ATOM   3730  HG  SER A 247       2.854 -16.286 -31.309  1.00 55.91           H
ATOM   3731  HN  SER A 247      -1.320 -15.095 -32.215  1.00 55.91           H
ATOM   3732  N   SER A 248       0.336 -12.729 -30.739  1.00 57.11           N
ATOM   3733  CA  SER A 248       0.927 -11.454 -30.370  1.00 57.11           C
ATOM   3734  C   SER A 248       0.333 -10.965 -29.048  1.00 57.11           C
ATOM   3735  O   SER A 248       0.981 -10.226 -28.308  1.00 57.11           O
ATOM   3736  HA  SER A 248       1.993 -11.652 -30.261  1.00 57.11           H
ATOM   3737  CB  SER A 248       0.713 -10.410 -31.468  1.00 57.11           C
ATOM   3738 1HB  SER A 248       1.256  -9.499 -31.212  1.00 57.11           H
ATOM   3739 2HB  SER A 248       1.131 -10.777 -32.405  1.00 57.11           H
ATOM   3740  OG  SER A 248      -0.666 -10.103 -31.651  1.00 57.11           O
ATOM   3741  HG  SER A 248      -0.770  -9.403 -32.358  1.00 57.11           H
ATOM   3742  HN  SER A 248      -0.089 -12.752 -31.645  1.00 57.11           H
ATOM   3743  N   LYS A 249      -0.893 -11.396 -28.792  1.00 53.31           N
ATOM   3744  CA  LYS A 249      -1.595 -10.983 -27.588  1.00 53.31           C
ATOM   3745  C   LYS A 249      -1.022 -11.734 -26.385  1.00 53.31           C
ATOM   3746  O   LYS A 249      -1.231 -11.334 -25.241  1.00 53.31           O
ATOM   3747  HA  LYS A 249      -1.409  -9.918 -27.451  1.00 53.31           H
ATOM   3748  CB  LYS A 249      -3.105 -11.160 -27.761  1.00 53.31           C
ATOM   3749 1HB  LYS A 249      -3.318 -12.163 -28.132  1.00 53.31           H
ATOM   3750 2HB  LYS A 249      -3.599 -11.068 -26.794  1.00 53.31           H
ATOM   3751  CG  LYS A 249      -3.672 -10.121 -28.731  1.00 53.31           C
ATOM   3752 1HG  LYS A 249      -3.343  -9.125 -28.435  1.00 53.31           H
ATOM   3753 2HG  LYS A 249      -3.280 -10.301 -29.732  1.00 53.31           H
ATOM   3754  CD  LYS A 249      -5.201 -10.173 -28.759  1.00 53.31           C
ATOM   3755 1HD  LYS A 249      -5.528 -11.114 -29.201  1.00 53.31           H
ATOM   3756 2HD  LYS A 249      -5.587 -10.149 -27.740  1.00 53.31           H
ATOM   3757  CE  LYS A 249      -5.775  -9.000 -29.556  1.00 53.31           C
ATOM   3758 1HE  LYS A 249      -5.316  -8.069 -29.225  1.00 53.31           H
ATOM   3759 2HE  LYS A 249      -5.532  -9.118 -30.612  1.00 53.31           H
ATOM   3760  NZ  LYS A 249      -7.243  -8.926 -29.384  1.00 53.31           N
ATOM   3761 1HZ  LYS A 249      -7.611  -8.168 -29.948  1.00 53.31           H
ATOM   3762 2HZ  LYS A 249      -7.662  -9.801 -29.677  1.00 53.31           H
ATOM   3763 3HZ  LYS A 249      -7.460  -8.756 -28.408  1.00 53.31           H
ATOM   3764  HN  LYS A 249      -1.405 -12.015 -29.388  1.00 53.31           H
ATOM   3765  N   HIS A 250      -0.310 -12.811 -26.685  1.00 52.65           N
ATOM   3766  CA  HIS A 250       0.223 -13.670 -25.641  1.00 52.65           C
ATOM   3767  C   HIS A 250       1.307 -12.921 -24.864  1.00 52.65           C
ATOM   3768  O   HIS A 250       1.457 -13.115 -23.658  1.00 52.65           O
ATOM   3769  HA  HIS A 250      -0.604 -13.896 -24.969  1.00 52.65           H
ATOM   3770  CB  HIS A 250       0.721 -14.992 -26.228  1.00 52.65           C
ATOM   3771 1HB  HIS A 250       1.243 -14.790 -27.163  1.00 52.65           H
ATOM   3772 2HB  HIS A 250       1.450 -15.429 -25.545  1.00 52.65           H
ATOM   3773  CG  HIS A 250      -0.373 -16.000 -26.487  1.00 52.65           C
ATOM   3774  ND1 HIS A 250      -0.940 -16.765 -25.483  1.00 52.65           N
ATOM   3775  HD1 HIS A 250      -0.695 -16.733 -24.514  1.00 52.65           H
ATOM   3776  CD2 HIS A 250      -0.998 -16.360 -27.645  1.00 52.65           C
ATOM   3777  HD2 HIS A 250      -0.793 -15.950 -28.633  1.00 52.65           H
ATOM   3778  CE1 HIS A 250      -1.863 -17.547 -26.023  1.00 52.65           C
ATOM   3779  HE1 HIS A 250      -2.486 -18.266 -25.491  1.00 52.65           H
ATOM   3780  NE2 HIS A 250      -1.897 -17.295 -27.363  1.00 52.65           N
ATOM   3781  HN  HIS A 250      -0.097 -13.098 -27.619  1.00 52.65           H
ATOM   3782  N   LYS A 251       2.034 -12.080 -25.585  1.00 56.30           N
ATOM   3783  CA  LYS A 251       3.080 -11.279 -24.972  1.00 56.30           C
ATOM   3784  C   LYS A 251       2.456 -10.340 -23.937  1.00 56.30           C
ATOM   3785  O   LYS A 251       2.936 -10.249 -22.808  1.00 56.30           O
ATOM   3786  HA  LYS A 251       3.755 -11.962 -24.456  1.00 56.30           H
ATOM   3787  CB  LYS A 251       3.899 -10.556 -26.044  1.00 56.30           C
ATOM   3788 1HB  LYS A 251       3.240 -10.217 -26.843  1.00 56.30           H
ATOM   3789 2HB  LYS A 251       4.362  -9.668 -25.614  1.00 56.30           H
ATOM   3790  CG  LYS A 251       4.978 -11.474 -26.621  1.00 56.30           C
ATOM   3791 1HG  LYS A 251       5.561 -11.911 -25.809  1.00 56.30           H
ATOM   3792 2HG  LYS A 251       4.510 -12.300 -27.157  1.00 56.30           H
ATOM   3793  CD  LYS A 251       5.905 -10.705 -27.565  1.00 56.30           C
ATOM   3794 1HD  LYS A 251       5.335 -10.337 -28.418  1.00 56.30           H
ATOM   3795 2HD  LYS A 251       6.310  -9.833 -27.052  1.00 56.30           H
ATOM   3796  CE  LYS A 251       7.050 -11.594 -28.054  1.00 56.30           C
ATOM   3797 1HE  LYS A 251       7.661 -11.908 -27.208  1.00 56.30           H
ATOM   3798 2HE  LYS A 251       6.646 -12.499 -28.509  1.00 56.30           H
ATOM   3799  NZ  LYS A 251       7.886 -10.869 -29.036  1.00 56.30           N
ATOM   3800 1HZ  LYS A 251       8.637 -11.472 -29.352  1.00 56.30           H
ATOM   3801 2HZ  LYS A 251       7.316 -10.595 -29.829  1.00 56.30           H
ATOM   3802 3HZ  LYS A 251       8.278 -10.041 -28.600  1.00 56.30           H
ATOM   3803  HN  LYS A 251       1.918 -11.943 -26.569  1.00 56.30           H
ATOM   3804  N   ALA A 252       1.397  -9.666 -24.359  1.00 63.05           N
ATOM   3805  CA  ALA A 252       0.717  -8.720 -23.490  1.00 63.05           C
ATOM   3806  C   ALA A 252       0.148  -9.464 -22.280  1.00 63.05           C
ATOM   3807  O   ALA A 252       0.101  -8.919 -21.178  1.00 63.05           O
ATOM   3808  HA  ALA A 252       1.455  -7.995 -23.147  1.00 63.05           H
ATOM   3809  CB  ALA A 252      -0.365  -7.984 -24.284  1.00 63.05           C
ATOM   3810 1HB  ALA A 252       0.095  -7.449 -25.115  1.00 63.05           H
ATOM   3811 2HB  ALA A 252      -1.085  -8.705 -24.670  1.00 63.05           H
ATOM   3812 3HB  ALA A 252      -0.874  -7.275 -23.632  1.00 63.05           H
ATOM   3813  HN  ALA A 252       1.003  -9.758 -25.274  1.00 63.05           H
ATOM   3814  N   LEU A 253      -0.270 -10.697 -22.526  1.00 62.90           N
ATOM   3815  CA  LEU A 253      -0.866 -11.508 -21.478  1.00 62.90           C
ATOM   3816  C   LEU A 253       0.184 -11.799 -20.404  1.00 62.90           C
ATOM   3817  O   LEU A 253      -0.062 -11.588 -19.218  1.00 62.90           O
ATOM   3818  HA  LEU A 253      -1.667 -10.921 -21.028  1.00 62.90           H
ATOM   3819  CB  LEU A 253      -1.504 -12.765 -22.072  1.00 62.90           C
ATOM   3820 1HB  LEU A 253      -2.172 -12.464 -22.879  1.00 62.90           H
ATOM   3821 2HB  LEU A 253      -0.717 -13.371 -22.519  1.00 62.90           H
ATOM   3822  CG  LEU A 253      -2.292 -13.642 -21.096  1.00 62.90           C
ATOM   3823  HG  LEU A 253      -1.641 -13.889 -20.257  1.00 62.90           H
ATOM   3824  CD1 LEU A 253      -3.495 -12.886 -20.528  1.00 62.90           C
ATOM   3825 1HD1 LEU A 253      -3.148 -11.998 -19.998  1.00 62.90           H
ATOM   3826 2HD1 LEU A 253      -4.155 -12.588 -21.342  1.00 62.90           H
ATOM   3827 3HD1 LEU A 253      -4.037 -13.532 -19.837  1.00 62.90           H
ATOM   3828  CD2 LEU A 253      -2.703 -14.961 -21.753  1.00 62.90           C
ATOM   3829 1HD2 LEU A 253      -3.329 -14.754 -22.622  1.00 62.90           H
ATOM   3830 2HD2 LEU A 253      -1.812 -15.503 -22.069  1.00 62.90           H
ATOM   3831 3HD2 LEU A 253      -3.262 -15.565 -21.038  1.00 62.90           H
ATOM   3832  HN  LEU A 253      -0.206 -11.141 -23.420  1.00 62.90           H
ATOM   3833  N   LYS A 254       1.332 -12.279 -20.860  1.00 63.36           N
ATOM   3834  CA  LYS A 254       2.403 -12.646 -19.949  1.00 63.36           C
ATOM   3835  C   LYS A 254       2.719 -11.459 -19.036  1.00 63.36           C
ATOM   3836  O   LYS A 254       2.872 -11.626 -17.827  1.00 63.36           O
ATOM   3837  HA  LYS A 254       2.041 -13.469 -19.333  1.00 63.36           H
ATOM   3838  CB  LYS A 254       3.615 -13.162 -20.728  1.00 63.36           C
ATOM   3839 1HB  LYS A 254       3.780 -12.539 -21.607  1.00 63.36           H
ATOM   3840 2HB  LYS A 254       4.510 -13.083 -20.110  1.00 63.36           H
ATOM   3841  CG  LYS A 254       3.412 -14.616 -21.157  1.00 63.36           C
ATOM   3842 1HG  LYS A 254       3.158 -15.223 -20.288  1.00 63.36           H
ATOM   3843 2HG  LYS A 254       2.572 -14.681 -21.848  1.00 63.36           H
ATOM   3844  CD  LYS A 254       4.672 -15.172 -21.824  1.00 63.36           C
ATOM   3845 1HD  LYS A 254       4.906 -14.586 -22.713  1.00 63.36           H
ATOM   3846 2HD  LYS A 254       5.520 -15.074 -21.145  1.00 63.36           H
ATOM   3847  CE  LYS A 254       4.486 -16.641 -22.208  1.00 63.36           C
ATOM   3848 1HE  LYS A 254       4.200 -17.220 -21.330  1.00 63.36           H
ATOM   3849 2HE  LYS A 254       3.674 -16.735 -22.929  1.00 63.36           H
ATOM   3850  NZ  LYS A 254       5.735 -17.188 -22.784  1.00 63.36           N
ATOM   3851 1HZ  LYS A 254       5.588 -18.155 -23.052  1.00 63.36           H
ATOM   3852 2HZ  LYS A 254       5.995 -16.647 -23.601  1.00 63.36           H
ATOM   3853 3HZ  LYS A 254       6.476 -17.137 -22.095  1.00 63.36           H
ATOM   3854  HN  LYS A 254       1.535 -12.417 -21.829  1.00 63.36           H
ATOM   3855  N   VAL A 255       2.807 -10.288 -19.649  1.00 63.05           N
ATOM   3856  CA  VAL A 255       3.107  -9.076 -18.907  1.00 63.05           C
ATOM   3857  C   VAL A 255       2.135  -8.947 -17.732  1.00 63.05           C
ATOM   3858  O   VAL A 255       2.556  -8.840 -16.582  1.00 63.05           O
ATOM   3859  HA  VAL A 255       4.120  -9.172 -18.515  1.00 63.05           H
ATOM   3860  CB  VAL A 255       3.075  -7.867 -19.844  1.00 63.05           C
ATOM   3861  HB  VAL A 255       2.207  -7.971 -20.496  1.00 63.05           H
ATOM   3862  CG1 VAL A 255       2.916  -6.565 -19.056  1.00 63.05           C
ATOM   3863 1HG1 VAL A 255       1.984  -6.594 -18.491  1.00 63.05           H
ATOM   3864 2HG1 VAL A 255       3.755  -6.452 -18.369  1.00 63.05           H
ATOM   3865 3HG1 VAL A 255       2.896  -5.722 -19.746  1.00 63.05           H
ATOM   3866  CG2 VAL A 255       4.323  -7.824 -20.727  1.00 63.05           C
ATOM   3867 1HG2 VAL A 255       5.211  -7.755 -20.098  1.00 63.05           H
ATOM   3868 2HG2 VAL A 255       4.374  -8.732 -21.329  1.00 63.05           H
ATOM   3869 3HG2 VAL A 255       4.275  -6.955 -21.384  1.00 63.05           H
ATOM   3870  HN  VAL A 255       2.677 -10.161 -20.632  1.00 63.05           H
ATOM   3871  N   THR A 256       0.852  -8.963 -18.063  1.00 62.67           N
ATOM   3872  CA  THR A 256      -0.175  -8.616 -17.095  1.00 62.67           C
ATOM   3873  C   THR A 256      -0.228  -9.659 -15.978  1.00 62.67           C
ATOM   3874  O   THR A 256      -0.441  -9.318 -14.815  1.00 62.67           O
ATOM   3875  HA  THR A 256       0.095  -7.666 -16.634  1.00 62.67           H
ATOM   3876  CB  THR A 256      -1.499  -8.461 -17.846  1.00 62.67           C
ATOM   3877  HB  THR A 256      -2.290  -9.032 -17.361  1.00 62.67           H
ATOM   3878  OG1 THR A 256      -1.189  -8.850 -19.181  1.00 62.67           O
ATOM   3879  HG1 THR A 256      -2.031  -9.036 -19.687  1.00 62.67           H
ATOM   3880  CG2 THR A 256      -1.931  -6.999 -17.975  1.00 62.67           C
ATOM   3881 1HG2 THR A 256      -1.170  -6.442 -18.520  1.00 62.67           H
ATOM   3882 2HG2 THR A 256      -2.056  -6.568 -16.981  1.00 62.67           H
ATOM   3883 3HG2 THR A 256      -2.877  -6.946 -18.515  1.00 62.67           H
ATOM   3884  HN  THR A 256       0.511  -9.206 -18.972  1.00 62.67           H
ATOM   3885  N   ILE A 257      -0.031 -10.910 -16.369  1.00 71.54           N
ATOM   3886  CA  ILE A 257      -0.016 -12.001 -15.409  1.00 71.54           C
ATOM   3887  C   ILE A 257       1.102 -11.764 -14.392  1.00 71.54           C
ATOM   3888  O   ILE A 257       0.886 -11.888 -13.187  1.00 71.54           O
ATOM   3889  HA  ILE A 257      -0.971 -11.986 -14.883  1.00 71.54           H
ATOM   3890  CB  ILE A 257       0.082 -13.347 -16.130  1.00 71.54           C
ATOM   3891  HB  ILE A 257       0.884 -13.282 -16.866  1.00 71.54           H
ATOM   3892  CG1 ILE A 257      -1.207 -13.656 -16.892  1.00 71.54           C
ATOM   3893 1HG1 ILE A 257      -2.026 -13.797 -16.187  1.00 71.54           H
ATOM   3894 2HG1 ILE A 257      -1.473 -12.809 -17.524  1.00 71.54           H
ATOM   3895  CG2 ILE A 257       0.454 -14.465 -15.154  1.00 71.54           C
ATOM   3896 1HG2 ILE A 257       1.418 -14.242 -14.696  1.00 71.54           H
ATOM   3897 2HG2 ILE A 257      -0.308 -14.539 -14.378  1.00 71.54           H
ATOM   3898 3HG2 ILE A 257       0.518 -15.411 -15.692  1.00 71.54           H
ATOM   3899  CD1 ILE A 257      -1.047 -14.911 -17.753  1.00 71.54           C
ATOM   3900 1HD1 ILE A 257      -0.244 -14.757 -18.474  1.00 71.54           H
ATOM   3901 2HD1 ILE A 257      -0.805 -15.761 -17.116  1.00 71.54           H
ATOM   3902 3HD1 ILE A 257      -1.978 -15.108 -18.285  1.00 71.54           H
ATOM   3903  HN  ILE A 257       0.117 -11.181 -17.320  1.00 71.54           H
ATOM   3904  N   THR A 258       2.272 -11.428 -14.914  1.00 75.39           N
ATOM   3905  CA  THR A 258       3.445 -11.257 -14.073  1.00 75.39           C
ATOM   3906  C   THR A 258       3.192 -10.176 -13.020  1.00 75.39           C
ATOM   3907  O   THR A 258       3.468 -10.380 -11.839  1.00 75.39           O
ATOM   3908  HA  THR A 258       3.624 -12.189 -13.539  1.00 75.39           H
ATOM   3909  CB  THR A 258       4.637 -10.952 -14.982  1.00 75.39           C
ATOM   3910  HB  THR A 258       4.504  -9.998 -15.493  1.00 75.39           H
ATOM   3911  OG1 THR A 258       4.730 -12.095 -15.828  1.00 75.39           O
ATOM   3912  HG1 THR A 258       4.160 -11.967 -16.640  1.00 75.39           H
ATOM   3913  CG2 THR A 258       5.965 -10.942 -14.222  1.00 75.39           C
ATOM   3914 1HG2 THR A 258       6.131 -11.919 -13.767  1.00 75.39           H
ATOM   3915 2HG2 THR A 258       5.933 -10.179 -13.444  1.00 75.39           H
ATOM   3916 3HG2 THR A 258       6.778 -10.721 -14.914  1.00 75.39           H
ATOM   3917  HN  THR A 258       2.426 -11.275 -15.890  1.00 75.39           H
ATOM   3918  N   VAL A 259       2.671  -9.051 -13.486  1.00 70.65           N
ATOM   3919  CA  VAL A 259       2.422  -7.921 -12.606  1.00 70.65           C
ATOM   3920  C   VAL A 259       1.442  -8.341 -11.509  1.00 70.65           C
ATOM   3921  O   VAL A 259       1.644  -8.027 -10.337  1.00 70.65           O
ATOM   3922  HA  VAL A 259       3.371  -7.649 -12.144  1.00 70.65           H
ATOM   3923  CB  VAL A 259       1.931  -6.723 -13.420  1.00 70.65           C
ATOM   3924  HB  VAL A 259       1.067  -7.044 -14.002  1.00 70.65           H
ATOM   3925  CG1 VAL A 259       1.482  -5.584 -12.503  1.00 70.65           C
ATOM   3926 1HG1 VAL A 259       0.669  -5.930 -11.865  1.00 70.65           H
ATOM   3927 2HG1 VAL A 259       2.320  -5.265 -11.882  1.00 70.65           H
ATOM   3928 3HG1 VAL A 259       1.138  -4.744 -13.107  1.00 70.65           H
ATOM   3929  CG2 VAL A 259       3.006  -6.247 -14.399  1.00 70.65           C
ATOM   3930 1HG2 VAL A 259       3.897  -5.951 -13.845  1.00 70.65           H
ATOM   3931 2HG2 VAL A 259       3.257  -7.056 -15.085  1.00 70.65           H
ATOM   3932 3HG2 VAL A 259       2.631  -5.394 -14.965  1.00 70.65           H
ATOM   3933  HN  VAL A 259       2.420  -8.905 -14.443  1.00 70.65           H
ATOM   3934  N   LEU A 260       0.400  -9.045 -11.928  1.00 70.53           N
ATOM   3935  CA  LEU A 260      -0.633  -9.476 -11.002  1.00 70.53           C
ATOM   3936  C   LEU A 260      -0.014 -10.390  -9.943  1.00 70.53           C
ATOM   3937  O   LEU A 260      -0.244 -10.207  -8.748  1.00 70.53           O
ATOM   3938  HA  LEU A 260      -1.019  -8.585 -10.506  1.00 70.53           H
ATOM   3939  CB  LEU A 260      -1.799 -10.114 -11.759  1.00 70.53           C
ATOM   3940 1HB  LEU A 260      -2.145  -9.409 -12.516  1.00 70.53           H
ATOM   3941 2HB  LEU A 260      -1.427 -10.991 -12.288  1.00 70.53           H
ATOM   3942  CG  LEU A 260      -3.000 -10.536 -10.910  1.00 70.53           C
ATOM   3943  HG  LEU A 260      -2.628 -11.072 -10.037  1.00 70.53           H
ATOM   3944  CD1 LEU A 260      -3.767  -9.315 -10.399  1.00 70.53           C
ATOM   3945 1HD1 LEU A 260      -3.106  -8.701  -9.788  1.00 70.53           H
ATOM   3946 2HD1 LEU A 260      -4.127  -8.731 -11.246  1.00 70.53           H
ATOM   3947 3HD1 LEU A 260      -4.615  -9.644  -9.798  1.00 70.53           H
ATOM   3948  CD2 LEU A 260      -3.904 -11.500 -11.681  1.00 70.53           C
ATOM   3949 1HD2 LEU A 260      -4.270 -11.012 -12.584  1.00 70.53           H
ATOM   3950 2HD2 LEU A 260      -3.338 -12.391 -11.953  1.00 70.53           H
ATOM   3951 3HD2 LEU A 260      -4.750 -11.785 -11.054  1.00 70.53           H
ATOM   3952  HN  LEU A 260       0.257  -9.320 -12.879  1.00 70.53           H
ATOM   3953  N   THR A 261       0.759 -11.355 -10.419  1.00 81.55           N
ATOM   3954  CA  THR A 261       1.311 -12.373  -9.542  1.00 81.55           C
ATOM   3955  C   THR A 261       2.221 -11.735  -8.491  1.00 81.55           C
ATOM   3956  O   THR A 261       2.160 -12.089  -7.314  1.00 81.55           O
ATOM   3957  HA  THR A 261       0.488 -12.848  -9.006  1.00 81.55           H
ATOM   3958  CB  THR A 261       2.021 -13.412 -10.411  1.00 81.55           C
ATOM   3959  HB  THR A 261       2.882 -12.974 -10.916  1.00 81.55           H
ATOM   3960  OG1 THR A 261       0.995 -13.911 -11.265  1.00 81.55           O
ATOM   3961  HG1 THR A 261       0.935 -13.350 -12.091  1.00 81.55           H
ATOM   3962  CG2 THR A 261       2.469 -14.638  -9.612  1.00 81.55           C
ATOM   3963 1HG2 THR A 261       1.599 -15.115  -9.162  1.00 81.55           H
ATOM   3964 2HG2 THR A 261       3.160 -14.327  -8.828  1.00 81.55           H
ATOM   3965 3HG2 THR A 261       2.968 -15.343 -10.277  1.00 81.55           H
ATOM   3966  HN  THR A 261       1.008 -11.447 -11.383  1.00 81.55           H
ATOM   3967  N   VAL A 262       3.045 -10.806  -8.953  1.00 84.01           N
ATOM   3968  CA  VAL A 262       4.008 -10.158  -8.079  1.00 84.01           C
ATOM   3969  C   VAL A 262       3.262  -9.405  -6.975  1.00 84.01           C
ATOM   3970  O   VAL A 262       3.643  -9.472  -5.807  1.00 84.01           O
ATOM   3971  HA  VAL A 262       4.616 -10.939  -7.623  1.00 84.01           H
ATOM   3972  CB  VAL A 262       4.932  -9.255  -8.898  1.00 84.01           C
ATOM   3973  HB  VAL A 262       4.309  -8.597  -9.503  1.00 84.01           H
ATOM   3974  CG1 VAL A 262       5.792  -8.378  -7.985  1.00 84.01           C
ATOM   3975 1HG1 VAL A 262       5.146  -7.751  -7.370  1.00 84.01           H
ATOM   3976 2HG1 VAL A 262       6.402  -9.012  -7.342  1.00 84.01           H
ATOM   3977 3HG1 VAL A 262       6.440  -7.746  -8.593  1.00 84.01           H
ATOM   3978  CG2 VAL A 262       5.804 -10.079  -9.847  1.00 84.01           C
ATOM   3979 1HG2 VAL A 262       6.415 -10.773  -9.269  1.00 84.01           H
ATOM   3980 2HG2 VAL A 262       5.168 -10.640 -10.531  1.00 84.01           H
ATOM   3981 3HG2 VAL A 262       6.452  -9.413 -10.417  1.00 84.01           H
ATOM   3982  HN  VAL A 262       3.061 -10.496  -9.904  1.00 84.01           H
ATOM   3983  N   PHE A 263       2.213  -8.707  -7.383  1.00 76.13           N
ATOM   3984  CA  PHE A 263       1.420  -7.930  -6.445  1.00 76.13           C
ATOM   3985  C   PHE A 263       0.803  -8.829  -5.373  1.00 76.13           C
ATOM   3986  O   PHE A 263       0.940  -8.563  -4.180  1.00 76.13           O
ATOM   3987  HA  PHE A 263       2.091  -7.212  -5.973  1.00 76.13           H
ATOM   3988  CB  PHE A 263       0.298  -7.269  -7.248  1.00 76.13           C
ATOM   3989 1HB  PHE A 263       0.740  -6.628  -8.012  1.00 76.13           H
ATOM   3990 2HB  PHE A 263      -0.266  -8.043  -7.769  1.00 76.13           H
ATOM   3991  CG  PHE A 263      -0.667  -6.438  -6.401  1.00 76.13           C
ATOM   3992  CD1 PHE A 263      -1.869  -6.956  -6.034  1.00 76.13           C
ATOM   3993  HD1 PHE A 263      -2.146  -7.964  -6.343  1.00 76.13           H
ATOM   3994  CD2 PHE A 263      -0.322  -5.180  -6.015  1.00 76.13           C
ATOM   3995  HD2 PHE A 263       0.642  -4.764  -6.309  1.00 76.13           H
ATOM   3996  CE1 PHE A 263      -2.765  -6.184  -5.247  1.00 76.13           C
ATOM   3997  HE1 PHE A 263      -3.729  -6.600  -4.953  1.00 76.13           H
ATOM   3998  CE2 PHE A 263      -1.218  -4.408  -5.228  1.00 76.13           C
ATOM   3999  HE2 PHE A 263      -0.941  -3.400  -4.919  1.00 76.13           H
ATOM   4000  CZ  PHE A 263      -2.420  -4.927  -4.861  1.00 76.13           C
ATOM   4001  HZ  PHE A 263      -3.108  -4.334  -4.257  1.00 76.13           H
ATOM   4002  HN  PHE A 263       1.903  -8.666  -8.333  1.00 76.13           H
ATOM   4003  N   VAL A 264       0.136  -9.876  -5.836  1.00 83.05           N
ATOM   4004  CA  VAL A 264      -0.596 -10.754  -4.939  1.00 83.05           C
ATOM   4005  C   VAL A 264       0.379 -11.388  -3.945  1.00 83.05           C
ATOM   4006  O   VAL A 264       0.108 -11.432  -2.746  1.00 83.05           O
ATOM   4007  HA  VAL A 264      -1.309 -10.141  -4.388  1.00 83.05           H
ATOM   4008  CB  VAL A 264      -1.384 -11.788  -5.746  1.00 83.05           C
ATOM   4009  HB  VAL A 264      -0.690 -12.281  -6.426  1.00 83.05           H
ATOM   4010  CG1 VAL A 264      -1.983 -12.858  -4.830  1.00 83.05           C
ATOM   4011 1HG1 VAL A 264      -1.182 -13.368  -4.295  1.00 83.05           H
ATOM   4012 2HG1 VAL A 264      -2.656 -12.387  -4.113  1.00 83.05           H
ATOM   4013 3HG1 VAL A 264      -2.537 -13.580  -5.429  1.00 83.05           H
ATOM   4014  CG2 VAL A 264      -2.470 -11.116  -6.587  1.00 83.05           C
ATOM   4015 1HG2 VAL A 264      -3.160 -10.584  -5.932  1.00 83.05           H
ATOM   4016 2HG2 VAL A 264      -2.009 -10.410  -7.278  1.00 83.05           H
ATOM   4017 3HG2 VAL A 264      -3.014 -11.873  -7.150  1.00 83.05           H
ATOM   4018  HN  VAL A 264       0.090 -10.127  -6.803  1.00 83.05           H
ATOM   4019  N   LEU A 265       1.494 -11.864  -4.480  1.00 86.78           N
ATOM   4020  CA  LEU A 265       2.451 -12.607  -3.678  1.00 86.78           C
ATOM   4021  C   LEU A 265       3.025 -11.691  -2.596  1.00 86.78           C
ATOM   4022  O   LEU A 265       3.332 -12.142  -1.494  1.00 86.78           O
ATOM   4023  HA  LEU A 265       1.909 -13.418  -3.192  1.00 86.78           H
ATOM   4024  CB  LEU A 265       3.516 -13.246  -4.572  1.00 86.78           C
ATOM   4025 1HB  LEU A 265       3.885 -12.488  -5.263  1.00 86.78           H
ATOM   4026 2HB  LEU A 265       4.358 -13.542  -3.945  1.00 86.78           H
ATOM   4027  CG  LEU A 265       3.069 -14.463  -5.385  1.00 86.78           C
ATOM   4028  HG  LEU A 265       2.207 -14.173  -5.985  1.00 86.78           H
ATOM   4029  CD1 LEU A 265       4.166 -14.909  -6.353  1.00 86.78           C
ATOM   4030 1HD1 LEU A 265       4.396 -14.095  -7.041  1.00 86.78           H
ATOM   4031 2HD1 LEU A 265       5.061 -15.174  -5.791  1.00 86.78           H
ATOM   4032 3HD1 LEU A 265       3.821 -15.775  -6.918  1.00 86.78           H
ATOM   4033  CD2 LEU A 265       2.618 -15.600  -4.466  1.00 86.78           C
ATOM   4034 1HD2 LEU A 265       3.446 -15.896  -3.821  1.00 86.78           H
ATOM   4035 2HD2 LEU A 265       1.782 -15.263  -3.853  1.00 86.78           H
ATOM   4036 3HD2 LEU A 265       2.305 -16.452  -5.069  1.00 86.78           H
ATOM   4037  HN  LEU A 265       1.747 -11.748  -5.441  1.00 86.78           H
ATOM   4038  N   SER A 266       3.153 -10.420  -2.949  1.00 88.31           N
ATOM   4039  CA  SER A 266       3.775  -9.455  -2.058  1.00 88.31           C
ATOM   4040  C   SER A 266       2.764  -8.978  -1.014  1.00 88.31           C
ATOM   4041  O   SER A 266       3.115  -8.768   0.145  1.00 88.31           O
ATOM   4042  HA  SER A 266       4.595  -9.991  -1.580  1.00 88.31           H
ATOM   4043  CB  SER A 266       4.333  -8.264  -2.840  1.00 88.31           C
ATOM   4044 1HB  SER A 266       4.749  -7.536  -2.143  1.00 88.31           H
ATOM   4045 2HB  SER A 266       5.152  -8.599  -3.476  1.00 88.31           H
ATOM   4046  OG  SER A 266       3.336  -7.637  -3.641  1.00 88.31           O
ATOM   4047  HG  SER A 266       3.417  -7.942  -4.590  1.00 88.31           H
ATOM   4048  HN  SER A 266       2.841 -10.048  -3.823  1.00 88.31           H
ATOM   4049  N   GLN A 267       1.527  -8.821  -1.464  1.00 83.88           N
ATOM   4050  CA  GLN A 267       0.522  -8.139  -0.666  1.00 83.88           C
ATOM   4051  C   GLN A 267      -0.224  -9.142   0.217  1.00 83.88           C
ATOM   4052  O   GLN A 267      -0.674  -8.798   1.309  1.00 83.88           O
ATOM   4053  HA  GLN A 267       1.075  -7.436  -0.043  1.00 83.88           H
ATOM   4054  CB  GLN A 267      -0.451  -7.363  -1.556  1.00 83.88           C
ATOM   4055 1HB  GLN A 267      -0.878  -8.032  -2.304  1.00 83.88           H
ATOM   4056 2HB  GLN A 267      -1.279  -6.987  -0.955  1.00 83.88           H
ATOM   4057  CG  GLN A 267       0.254  -6.196  -2.251  1.00 83.88           C
ATOM   4058 1HG  GLN A 267       1.108  -6.567  -2.818  1.00 83.88           H
ATOM   4059 2HG  GLN A 267      -0.425  -5.730  -2.965  1.00 83.88           H
ATOM   4060  CD  GLN A 267       0.724  -5.155  -1.233  1.00 83.88           C
ATOM   4061  OE1 GLN A 267       0.149  -4.984  -0.170  1.00 83.88           O
ATOM   4062  NE2 GLN A 267       1.799  -4.472  -1.615  1.00 83.88           N
ATOM   4063 1HE2 GLN A 267       2.224  -4.662  -2.500  1.00 83.88           H
ATOM   4064 2HE2 GLN A 267       2.183  -3.768  -1.017  1.00 83.88           H
ATOM   4065  HN  GLN A 267       1.210  -9.149  -2.354  1.00 83.88           H
ATOM   4066  N   PHE A 268      -0.331 -10.362  -0.288  1.00 89.87           N
ATOM   4067  CA  PHE A 268      -1.197 -11.353   0.327  1.00 89.87           C
ATOM   4068  C   PHE A 268      -0.756 -11.651   1.762  1.00 89.87           C
ATOM   4069  O   PHE A 268      -1.554 -11.556   2.693  1.00 89.87           O
ATOM   4070  HA  PHE A 268      -2.205 -10.940   0.338  1.00 89.87           H
ATOM   4071  CB  PHE A 268      -1.077 -12.631  -0.506  1.00 89.87           C
ATOM   4072 1HB  PHE A 268      -1.332 -12.403  -1.541  1.00 89.87           H
ATOM   4073 2HB  PHE A 268      -0.038 -12.961  -0.499  1.00 89.87           H
ATOM   4074  CG  PHE A 268      -1.964 -13.778  -0.018  1.00 89.87           C
ATOM   4075  CD1 PHE A 268      -1.431 -14.777   0.735  1.00 89.87           C
ATOM   4076  HD1 PHE A 268      -0.372 -14.761   0.991  1.00 89.87           H
ATOM   4077  CD2 PHE A 268      -3.286 -13.798  -0.337  1.00 89.87           C
ATOM   4078  HD2 PHE A 268      -3.714 -12.997  -0.940  1.00 89.87           H
ATOM   4079  CE1 PHE A 268      -2.255 -15.841   1.188  1.00 89.87           C
ATOM   4080  HE1 PHE A 268      -1.828 -16.642   1.792  1.00 89.87           H
ATOM   4081  CE2 PHE A 268      -4.110 -14.862   0.116  1.00 89.87           C
ATOM   4082  HE2 PHE A 268      -5.169 -14.878  -0.139  1.00 89.87           H
ATOM   4083  CZ  PHE A 268      -3.577 -15.861   0.869  1.00 89.87           C
ATOM   4084  HZ  PHE A 268      -4.209 -16.678   1.217  1.00 89.87           H
ATOM   4085  HN  PHE A 268       0.159 -10.675  -1.102  1.00 89.87           H
ATOM   4086  N   PRO A 269       0.518 -12.015   1.966  1.00 93.53           N
ATOM   4087  CA  PRO A 269       0.999 -12.360   3.306  1.00 93.53           C
ATOM   4088  C   PRO A 269       0.695 -11.274   4.325  1.00 93.53           C
ATOM   4089  O   PRO A 269       0.246 -11.565   5.433  1.00 93.53           O
ATOM   4090  HA  PRO A 269       0.482 -13.247   3.673  1.00 93.53           H
ATOM   4091  CB  PRO A 269       2.504 -12.552   3.112  1.00 93.53           C
ATOM   4092 1HB  PRO A 269       3.053 -11.629   3.296  1.00 93.53           H
ATOM   4093 2HB  PRO A 269       2.904 -13.301   3.796  1.00 93.53           H
ATOM   4094  CG  PRO A 269       2.620 -12.996   1.659  1.00 93.53           C
ATOM   4095 1HG  PRO A 269       3.623 -12.836   1.266  1.00 93.53           H
ATOM   4096 2HG  PRO A 269       2.410 -14.060   1.543  1.00 93.53           H
ATOM   4097  CD  PRO A 269       1.586 -12.131   0.957  1.00 93.53           C
ATOM   4098 1HD  PRO A 269       1.991 -11.155   0.688  1.00 93.53           H
ATOM   4099 2HD  PRO A 269       1.233 -12.591   0.034  1.00 93.53           H
ATOM   4100  N   TYR A 270       0.951 -10.038   3.920  1.00 90.74           N
ATOM   4101  CA  TYR A 270       0.766  -8.905   4.810  1.00 90.74           C
ATOM   4102  C   TYR A 270      -0.701  -8.766   5.222  1.00 90.74           C
ATOM   4103  O   TYR A 270      -1.004  -8.585   6.401  1.00 90.74           O
ATOM   4104  HA  TYR A 270       1.371  -9.074   5.701  1.00 90.74           H
ATOM   4105  CB  TYR A 270       1.178  -7.668   4.010  1.00 90.74           C
ATOM   4106 1HB  TYR A 270       2.250  -7.711   3.820  1.00 90.74           H
ATOM   4107 2HB  TYR A 270       0.681  -7.693   3.040  1.00 90.74           H
ATOM   4108  CG  TYR A 270       0.850  -6.343   4.700  1.00 90.74           C
ATOM   4109  CD1 TYR A 270      -0.089  -5.493   4.152  1.00 90.74           C
ATOM   4110  HD1 TYR A 270      -0.597  -5.766   3.227  1.00 90.74           H
ATOM   4111  CD2 TYR A 270       1.493  -5.997   5.871  1.00 90.74           C
ATOM   4112  HD2 TYR A 270       2.235  -6.668   6.304  1.00 90.74           H
ATOM   4113  CE1 TYR A 270      -0.397  -4.245   4.801  1.00 90.74           C
ATOM   4114  HE1 TYR A 270      -1.137  -3.565   4.379  1.00 90.74           H
ATOM   4115  CE2 TYR A 270       1.185  -4.749   6.521  1.00 90.74           C
ATOM   4116  HE2 TYR A 270       1.685  -4.464   7.446  1.00 90.74           H
ATOM   4117  CZ  TYR A 270       0.255  -3.935   5.954  1.00 90.74           C
ATOM   4118  OH  TYR A 270      -0.037  -2.757   6.567  1.00 90.74           O
ATOM   4119  HH  TYR A 270       0.503  -2.664   7.404  1.00 90.74           H
ATOM   4120  HN  TYR A 270       1.278  -9.807   3.004  1.00 90.74           H
ATOM   4121  N   ASN A 271      -1.573  -8.855   4.228  1.00 89.21           N
ATOM   4122  CA  ASN A 271      -2.990  -8.624   4.453  1.00 89.21           C
ATOM   4123  C   ASN A 271      -3.567  -9.780   5.272  1.00 89.21           C
ATOM   4124  O   ASN A 271      -4.581  -9.620   5.950  1.00 89.21           O
ATOM   4125  HA  ASN A 271      -3.045  -7.671   4.979  1.00 89.21           H
ATOM   4126  CB  ASN A 271      -3.753  -8.556   3.129  1.00 89.21           C
ATOM   4127 1HB  ASN A 271      -3.397  -9.338   2.459  1.00 89.21           H
ATOM   4128 2HB  ASN A 271      -4.812  -8.745   3.305  1.00 89.21           H
ATOM   4129  CG  ASN A 271      -3.578  -7.189   2.464  1.00 89.21           C
ATOM   4130  OD1 ASN A 271      -4.185  -6.202   2.845  1.00 89.21           O
ATOM   4131  ND2 ASN A 271      -2.715  -7.187   1.451  1.00 89.21           N
ATOM   4132 1HD2 ASN A 271      -2.250  -8.032   1.189  1.00 89.21           H
ATOM   4133 2HD2 ASN A 271      -2.532  -6.340   0.952  1.00 89.21           H
ATOM   4134  HN  ASN A 271      -1.326  -9.079   3.286  1.00 89.21           H
ATOM   4135  N   CYS A 272      -2.896 -10.919   5.183  1.00 93.88           N
ATOM   4136  CA  CYS A 272      -3.254 -12.064   6.003  1.00 93.88           C
ATOM   4137  C   CYS A 272      -3.088 -11.674   7.473  1.00 93.88           C
ATOM   4138  O   CYS A 272      -3.992 -11.883   8.280  1.00 93.88           O
ATOM   4139  HA  CYS A 272      -4.295 -12.296   5.779  1.00 93.88           H
ATOM   4140  CB  CYS A 272      -2.425 -13.299   5.643  1.00 93.88           C
ATOM   4141 1HB  CYS A 272      -1.369 -13.035   5.591  1.00 93.88           H
ATOM   4142 2HB  CYS A 272      -2.527 -14.055   6.421  1.00 93.88           H
ATOM   4143  SG  CYS A 272      -2.978 -13.978   4.036  1.00 93.88           S
ATOM   4144  HG  CYS A 272      -2.423 -13.031   3.286  1.00 93.88           H
ATOM   4145  HN  CYS A 272      -2.123 -11.066   4.567  1.00 93.88           H
ATOM   4146  N   ILE A 273      -1.926 -11.113   7.775  1.00 92.54           N
ATOM   4147  CA  ILE A 273      -1.620 -10.714   9.139  1.00 92.54           C
ATOM   4148  C   ILE A 273      -2.543  -9.564   9.548  1.00 92.54           C
ATOM   4149  O   ILE A 273      -3.026  -9.524  10.678  1.00 92.54           O
ATOM   4150  HA  ILE A 273      -1.826 -11.568   9.783  1.00 92.54           H
ATOM   4151  CB  ILE A 273      -0.132 -10.389   9.280  1.00 92.54           C
ATOM   4152  HB  ILE A 273       0.118  -9.612   8.557  1.00 92.54           H
ATOM   4153  CG1 ILE A 273       0.730 -11.609   8.950  1.00 92.54           C
ATOM   4154 1HG1 ILE A 273       0.550 -11.917   7.920  1.00 92.54           H
ATOM   4155 2HG1 ILE A 273       1.785 -11.344   9.023  1.00 92.54           H
ATOM   4156  CG2 ILE A 273       0.177  -9.828  10.670  1.00 92.54           C
ATOM   4157 1HG2 ILE A 273      -0.397  -8.915  10.830  1.00 92.54           H
ATOM   4158 2HG2 ILE A 273      -0.094 -10.564  11.427  1.00 92.54           H
ATOM   4159 3HG2 ILE A 273       1.241  -9.606  10.744  1.00 92.54           H
ATOM   4160  CD1 ILE A 273       0.423 -12.770   9.897  1.00 92.54           C
ATOM   4161 1HD1 ILE A 273       0.627 -12.465  10.924  1.00 92.54           H
ATOM   4162 2HD1 ILE A 273      -0.627 -13.048   9.803  1.00 92.54           H
ATOM   4163 3HD1 ILE A 273       1.049 -13.624   9.640  1.00 92.54           H
ATOM   4164  HN  ILE A 273      -1.203 -10.931   7.109  1.00 92.54           H
ATOM   4165  N   LEU A 274      -2.759  -8.657   8.607  1.00 89.71           N
ATOM   4166  CA  LEU A 274      -3.584  -7.490   8.868  1.00 89.71           C
ATOM   4167  C   LEU A 274      -4.997  -7.942   9.240  1.00 89.71           C
ATOM   4168  O   LEU A 274      -5.648  -7.327  10.084  1.00 89.71           O
ATOM   4169  HA  LEU A 274      -3.152  -6.969   9.723  1.00 89.71           H
ATOM   4170  CB  LEU A 274      -3.539  -6.525   7.681  1.00 89.71           C
ATOM   4171 1HB  LEU A 274      -2.496  -6.367   7.406  1.00 89.71           H
ATOM   4172 2HB  LEU A 274      -4.023  -7.005   6.830  1.00 89.71           H
ATOM   4173  CG  LEU A 274      -4.192  -5.160   7.901  1.00 89.71           C
ATOM   4174  HG  LEU A 274      -5.196  -5.321   8.292  1.00 89.71           H
ATOM   4175  CD1 LEU A 274      -3.425  -4.347   8.946  1.00 89.71           C
ATOM   4176 1HD1 LEU A 274      -3.417  -4.887   9.893  1.00 89.71           H
ATOM   4177 2HD1 LEU A 274      -2.400  -4.194   8.607  1.00 89.71           H
ATOM   4178 3HD1 LEU A 274      -3.911  -3.381   9.083  1.00 89.71           H
ATOM   4179  CD2 LEU A 274      -4.337  -4.402   6.580  1.00 89.71           C
ATOM   4180 1HD2 LEU A 274      -3.353  -4.251   6.137  1.00 89.71           H
ATOM   4181 2HD2 LEU A 274      -4.958  -4.981   5.896  1.00 89.71           H
ATOM   4182 3HD2 LEU A 274      -4.804  -3.435   6.765  1.00 89.71           H
ATOM   4183  HN  LEU A 274      -2.382  -8.710   7.682  1.00 89.71           H
ATOM   4184  N   LEU A 275      -5.431  -9.013   8.591  1.00 91.89           N
ATOM   4185  CA  LEU A 275      -6.750  -9.562   8.853  1.00 91.89           C
ATOM   4186  C   LEU A 275      -6.817 -10.052  10.301  1.00 91.89           C
ATOM   4187  O   LEU A 275      -7.778  -9.766  11.013  1.00 91.89           O
ATOM   4188  HA  LEU A 275      -7.471  -8.754   8.728  1.00 91.89           H
ATOM   4189  CB  LEU A 275      -7.096 -10.640   7.823  1.00 91.89           C
ATOM   4190 1HB  LEU A 275      -7.052 -10.193   6.830  1.00 91.89           H
ATOM   4191 2HB  LEU A 275      -6.325 -11.410   7.860  1.00 91.89           H
ATOM   4192  CG  LEU A 275      -8.459 -11.314   7.989  1.00 91.89           C
ATOM   4193  HG  LEU A 275      -8.520 -11.718   9.000  1.00 91.89           H
ATOM   4194  CD1 LEU A 275      -9.594 -10.300   7.839  1.00 91.89           C
ATOM   4195 1HD1 LEU A 275      -9.493  -9.525   8.599  1.00 91.89           H
ATOM   4196 2HD1 LEU A 275      -9.547  -9.846   6.849  1.00 91.89           H
ATOM   4197 3HD1 LEU A 275     -10.552 -10.805   7.961  1.00 91.89           H
ATOM   4198  CD2 LEU A 275      -8.610 -12.491   7.023  1.00 91.89           C
ATOM   4199 1HD2 LEU A 275      -8.520 -12.133   5.997  1.00 91.89           H
ATOM   4200 2HD2 LEU A 275      -7.830 -13.226   7.221  1.00 91.89           H
ATOM   4201 3HD2 LEU A 275      -9.588 -12.952   7.162  1.00 91.89           H
ATOM   4202  HN  LEU A 275      -4.899  -9.502   7.900  1.00 91.89           H
ATOM   4203  N   VAL A 276      -5.782 -10.781  10.693  1.00 93.47           N
ATOM   4204  CA  VAL A 276      -5.715 -11.320  12.041  1.00 93.47           C
ATOM   4205  C   VAL A 276      -5.798 -10.173  13.049  1.00 93.47           C
ATOM   4206  O   VAL A 276      -6.539 -10.254  14.028  1.00 93.47           O
ATOM   4207  HA  VAL A 276      -6.578 -11.971  12.178  1.00 93.47           H
ATOM   4208  CB  VAL A 276      -4.452 -12.168  12.203  1.00 93.47           C
ATOM   4209  HB  VAL A 276      -3.597 -11.554  11.918  1.00 93.47           H
ATOM   4210  CG1 VAL A 276      -4.260 -12.594  13.660  1.00 93.47           C
ATOM   4211 1HG1 VAL A 276      -4.169 -11.707  14.288  1.00 93.47           H
ATOM   4212 2HG1 VAL A 276      -5.119 -13.182  13.982  1.00 93.47           H
ATOM   4213 3HG1 VAL A 276      -3.355 -13.195  13.747  1.00 93.47           H
ATOM   4214  CG2 VAL A 276      -4.485 -13.385  11.276  1.00 93.47           C
ATOM   4215 1HG2 VAL A 276      -5.352 -14.001  11.516  1.00 93.47           H
ATOM   4216 2HG2 VAL A 276      -4.552 -13.051  10.240  1.00 93.47           H
ATOM   4217 3HG2 VAL A 276      -3.576 -13.970  11.411  1.00 93.47           H
ATOM   4218  HN  VAL A 276      -5.002 -11.005  10.109  1.00 93.47           H
ATOM   4219  N   GLN A 277      -5.028  -9.130  12.775  1.00 90.22           N
ATOM   4220  CA  GLN A 277      -4.989  -7.976  13.658  1.00 90.22           C
ATOM   4221  C   GLN A 277      -6.370  -7.323  13.739  1.00 90.22           C
ATOM   4222  O   GLN A 277      -6.762  -6.819  14.790  1.00 90.22           O
ATOM   4223  HA  GLN A 277      -4.708  -8.369  14.635  1.00 90.22           H
ATOM   4224  CB  GLN A 277      -3.932  -6.970  13.199  1.00 90.22           C
ATOM   4225 1HB  GLN A 277      -4.045  -6.780  12.132  1.00 90.22           H
ATOM   4226 2HB  GLN A 277      -4.084  -6.019  13.709  1.00 90.22           H
ATOM   4227  CG  GLN A 277      -2.521  -7.489  13.484  1.00 90.22           C
ATOM   4228 1HG  GLN A 277      -2.418  -7.707  14.547  1.00 90.22           H
ATOM   4229 2HG  GLN A 277      -2.359  -8.425  12.949  1.00 90.22           H
ATOM   4230  CD  GLN A 277      -1.465  -6.465  13.063  1.00 90.22           C
ATOM   4231  OE1 GLN A 277      -1.699  -5.596  12.239  1.00 90.22           O
ATOM   4232  NE2 GLN A 277      -0.293  -6.615  13.673  1.00 90.22           N
ATOM   4233 1HE2 GLN A 277      -0.167  -7.349  14.340  1.00 90.22           H
ATOM   4234 2HE2 GLN A 277       0.462  -5.993  13.465  1.00 90.22           H
ATOM   4235  HN  GLN A 277      -4.440  -9.065  11.969  1.00 90.22           H
ATOM   4236  N   THR A 278      -7.070  -7.352  12.614  1.00 90.79           N
ATOM   4237  CA  THR A 278      -8.381  -6.731  12.532  1.00 90.79           C
ATOM   4238  C   THR A 278      -9.380  -7.475  13.421  1.00 90.79           C
ATOM   4239  O   THR A 278     -10.160  -6.852  14.140  1.00 90.79           O
ATOM   4240  HA  THR A 278      -8.305  -5.714  12.919  1.00 90.79           H
ATOM   4241  CB  THR A 278      -8.793  -6.688  11.059  1.00 90.79           C
ATOM   4242  HB  THR A 278      -8.937  -7.694  10.666  1.00 90.79           H
ATOM   4243  OG1 THR A 278      -7.765  -5.924  10.434  1.00 90.79           O
ATOM   4244  HG1 THR A 278      -6.871  -6.329  10.629  1.00 90.79           H
ATOM   4245  CG2 THR A 278     -10.061  -5.863  10.830  1.00 90.79           C
ATOM   4246 1HG2 THR A 278      -9.893  -4.839  11.161  1.00 90.79           H
ATOM   4247 2HG2 THR A 278     -10.885  -6.298  11.396  1.00 90.79           H
ATOM   4248 3HG2 THR A 278     -10.309  -5.866   9.768  1.00 90.79           H
ATOM   4249  HN  THR A 278      -6.756  -7.788  11.771  1.00 90.79           H
ATOM   4250  N   ILE A 279      -9.323  -8.796  13.343  1.00 91.38           N
ATOM   4251  CA  ILE A 279     -10.220  -9.631  14.123  1.00 91.38           C
ATOM   4252  C   ILE A 279      -9.886  -9.480  15.609  1.00 91.38           C
ATOM   4253  O   ILE A 279     -10.784  -9.356  16.441  1.00 91.38           O
ATOM   4254  HA  ILE A 279     -11.233  -9.266  13.958  1.00 91.38           H
ATOM   4255  CB  ILE A 279     -10.173 -11.078  13.627  1.00 91.38           C
ATOM   4256  HB  ILE A 279      -9.135 -11.409  13.636  1.00 91.38           H
ATOM   4257  CG1 ILE A 279     -10.667 -11.177  12.182  1.00 91.38           C
ATOM   4258 1HG1 ILE A 279     -11.747 -11.036  12.152  1.00 91.38           H
ATOM   4259 2HG1 ILE A 279     -10.224 -10.378  11.587  1.00 91.38           H
ATOM   4260  CG2 ILE A 279     -10.952 -12.004  14.563  1.00 91.38           C
ATOM   4261 1HG2 ILE A 279     -10.514 -11.963  15.560  1.00 91.38           H
ATOM   4262 2HG2 ILE A 279     -11.992 -11.684  14.609  1.00 91.38           H
ATOM   4263 3HG2 ILE A 279     -10.902 -13.026  14.186  1.00 91.38           H
ATOM   4264  CD1 ILE A 279     -10.307 -12.533  11.572  1.00 91.38           C
ATOM   4265 1HD1 ILE A 279      -9.224 -12.660  11.581  1.00 91.38           H
ATOM   4266 2HD1 ILE A 279     -10.771 -13.329  12.155  1.00 91.38           H
ATOM   4267 3HD1 ILE A 279     -10.669 -12.577  10.545  1.00 91.38           H
ATOM   4268  HN  ILE A 279      -8.681  -9.295  12.760  1.00 91.38           H
ATOM   4269  N   ASP A 280      -8.593  -9.496  15.897  1.00 90.40           N
ATOM   4270  CA  ASP A 280      -8.132  -9.418  17.273  1.00 90.40           C
ATOM   4271  C   ASP A 280      -8.543  -8.070  17.868  1.00 90.40           C
ATOM   4272  O   ASP A 280      -8.848  -7.979  19.056  1.00 90.40           O
ATOM   4273  HA  ASP A 280      -8.603 -10.259  17.781  1.00 90.40           H
ATOM   4274  CB  ASP A 280      -6.607  -9.523  17.349  1.00 90.40           C
ATOM   4275 1HB  ASP A 280      -6.277 -10.435  16.851  1.00 90.40           H
ATOM   4276 2HB  ASP A 280      -6.154  -8.687  16.816  1.00 90.40           H
ATOM   4277  CG  ASP A 280      -6.130  -9.528  18.803  1.00 90.40           C
ATOM   4278  OD1 ASP A 280      -6.690 -10.330  19.581  1.00 90.40           O
ATOM   4279  OD2 ASP A 280      -5.217  -8.729  19.103  1.00 90.40           O
ATOM   4280  HN  ASP A 280      -7.868  -9.561  15.211  1.00 90.40           H
ATOM   4281  N   ALA A 281      -8.538  -7.056  17.015  1.00 89.72           N
ATOM   4282  CA  ALA A 281      -8.904  -5.716  17.442  1.00 89.72           C
ATOM   4283  C   ALA A 281     -10.328  -5.734  18.000  1.00 89.72           C
ATOM   4284  O   ALA A 281     -10.666  -4.939  18.875  1.00 89.72           O
ATOM   4285  HA  ALA A 281      -8.216  -5.422  18.235  1.00 89.72           H
ATOM   4286  CB  ALA A 281      -8.749  -4.746  16.269  1.00 89.72           C
ATOM   4287 1HB  ALA A 281      -7.713  -4.749  15.930  1.00 89.72           H
ATOM   4288 2HB  ALA A 281      -9.400  -5.057  15.452  1.00 89.72           H
ATOM   4289 3HB  ALA A 281      -9.023  -3.741  16.591  1.00 89.72           H
ATOM   4290  HN  ALA A 281      -8.291  -7.139  16.049  1.00 89.72           H
ATOM   4291  N   TYR A 282     -11.126  -6.650  17.469  1.00 77.61           N
ATOM   4292  CA  TYR A 282     -12.520  -6.748  17.866  1.00 77.61           C
ATOM   4293  C   TYR A 282     -12.709  -7.817  18.944  1.00 77.61           C
ATOM   4294  O   TYR A 282     -13.377  -7.578  19.950  1.00 77.61           O
ATOM   4295  HA  TYR A 282     -12.825  -5.781  18.265  1.00 77.61           H
ATOM   4296  CB  TYR A 282     -13.287  -7.167  16.610  1.00 77.61           C
ATOM   4297 1HB  TYR A 282     -13.031  -6.488  15.797  1.00 77.61           H
ATOM   4298 2HB  TYR A 282     -12.957  -8.162  16.310  1.00 77.61           H
ATOM   4299  CG  TYR A 282     -14.807  -7.180  16.785  1.00 77.61           C
ATOM   4300  CD1 TYR A 282     -15.466  -8.374  16.999  1.00 77.61           C
ATOM   4301  HD1 TYR A 282     -14.904  -9.307  17.043  1.00 77.61           H
ATOM   4302  CD2 TYR A 282     -15.518  -5.999  16.728  1.00 77.61           C
ATOM   4303  HD2 TYR A 282     -14.998  -5.057  16.559  1.00 77.61           H
ATOM   4304  CE1 TYR A 282     -16.897  -8.386  17.163  1.00 77.61           C
ATOM   4305  HE1 TYR A 282     -17.430  -9.322  17.333  1.00 77.61           H
ATOM   4306  CE2 TYR A 282     -16.949  -6.012  16.893  1.00 77.61           C
ATOM   4307  HE2 TYR A 282     -17.523  -5.086  16.851  1.00 77.61           H
ATOM   4308  CZ  TYR A 282     -17.568  -7.205  17.102  1.00 77.61           C
ATOM   4309  OH  TYR A 282     -18.919  -7.217  17.258  1.00 77.61           O
ATOM   4310  HH  TYR A 282     -19.278  -6.286  17.196  1.00 77.61           H
ATOM   4311  HN  TYR A 282     -10.834  -7.315  16.782  1.00 77.61           H
ATOM   4312  N   ALA A 283     -12.110  -8.973  18.699  1.00 87.42           N
ATOM   4313  CA  ALA A 283     -12.405 -10.153  19.493  1.00 87.42           C
ATOM   4314  C   ALA A 283     -11.432 -10.226  20.671  1.00 87.42           C
ATOM   4315  O   ALA A 283     -11.711 -10.885  21.672  1.00 87.42           O
ATOM   4316  HA  ALA A 283     -13.420 -10.048  19.878  1.00 87.42           H
ATOM   4317  CB  ALA A 283     -12.340 -11.396  18.605  1.00 87.42           C
ATOM   4318 1HB  ALA A 283     -13.071 -11.307  17.801  1.00 87.42           H
ATOM   4319 2HB  ALA A 283     -11.341 -11.487  18.179  1.00 87.42           H
ATOM   4320 3HB  ALA A 283     -12.562 -12.281  19.201  1.00 87.42           H
ATOM   4321  HN  ALA A 283     -11.434  -9.110  17.974  1.00 87.42           H
ATOM   4322  N   MET A 284     -10.309  -9.541  20.513  1.00 80.43           N
ATOM   4323  CA  MET A 284      -9.291  -9.523  21.550  1.00 80.43           C
ATOM   4324  C   MET A 284      -8.992 -10.938  22.049  1.00 80.43           C
ATOM   4325  O   MET A 284      -8.889 -11.166  23.253  1.00 80.43           O
ATOM   4326  HA  MET A 284      -8.402  -9.100  21.081  1.00 80.43           H
ATOM   4327  CB  MET A 284      -9.767  -8.659  22.719  1.00 80.43           C
ATOM   4328 1HB  MET A 284     -10.654  -9.106  23.169  1.00 80.43           H
ATOM   4329 2HB  MET A 284      -8.999  -8.630  23.492  1.00 80.43           H
ATOM   4330  CG  MET A 284     -10.087  -7.236  22.255  1.00 80.43           C
ATOM   4331 1HG  MET A 284      -9.193  -6.772  21.837  1.00 80.43           H
ATOM   4332 2HG  MET A 284     -10.833  -7.262  21.462  1.00 80.43           H
ATOM   4333  SD  MET A 284     -10.690  -6.268  23.628  1.00 80.43           S
ATOM   4334  CE  MET A 284     -11.088  -4.747  22.782  1.00 80.43           C
ATOM   4335 1HE  MET A 284     -10.189  -4.343  22.317  1.00 80.43           H
ATOM   4336 2HE  MET A 284     -11.837  -4.943  22.015  1.00 80.43           H
ATOM   4337 3HE  MET A 284     -11.482  -4.025  23.498  1.00 80.43           H
ATOM   4338  HN  MET A 284     -10.091  -9.005  19.698  1.00 80.43           H
ATOM   4339  N   PHE A 285      -8.861 -11.851  21.098  1.00 81.54           N
ATOM   4340  CA  PHE A 285      -8.760 -13.263  21.425  1.00 81.54           C
ATOM   4341  C   PHE A 285      -7.312 -13.654  21.729  1.00 81.54           C
ATOM   4342  O   PHE A 285      -7.055 -14.732  22.262  1.00 81.54           O
ATOM   4343  HA  PHE A 285      -9.374 -13.435  22.310  1.00 81.54           H
ATOM   4344  CB  PHE A 285      -9.239 -14.042  20.199  1.00 81.54           C
ATOM   4345 1HB  PHE A 285      -9.334 -15.095  20.463  1.00 81.54           H
ATOM   4346 2HB  PHE A 285     -10.234 -13.692  19.925  1.00 81.54           H
ATOM   4347  CG  PHE A 285      -8.318 -13.917  18.983  1.00 81.54           C
ATOM   4348  CD1 PHE A 285      -8.521 -12.925  18.076  1.00 81.54           C
ATOM   4349  HD1 PHE A 285      -9.340 -12.219  18.214  1.00 81.54           H
ATOM   4350  CD2 PHE A 285      -7.296 -14.798  18.811  1.00 81.54           C
ATOM   4351  HD2 PHE A 285      -7.134 -15.593  19.539  1.00 81.54           H
ATOM   4352  CE1 PHE A 285      -7.666 -12.809  16.948  1.00 81.54           C
ATOM   4353  HE1 PHE A 285      -7.829 -12.014  16.220  1.00 81.54           H
ATOM   4354  CE2 PHE A 285      -6.441 -14.682  17.683  1.00 81.54           C
ATOM   4355  HE2 PHE A 285      -5.623 -15.388  17.545  1.00 81.54           H
ATOM   4356  CZ  PHE A 285      -6.644 -13.690  16.775  1.00 81.54           C
ATOM   4357  HZ  PHE A 285      -5.988 -13.601  15.910  1.00 81.54           H
ATOM   4358  HN  PHE A 285      -8.823 -11.640  20.121  1.00 81.54           H
ATOM   4359  N   ILE A 286      -6.404 -12.755  21.377  1.00 83.82           N
ATOM   4360  CA  ILE A 286      -4.992 -12.980  21.632  1.00 83.82           C
ATOM   4361  C   ILE A 286      -4.653 -12.512  23.049  1.00 83.82           C
ATOM   4362  O   ILE A 286      -4.518 -11.315  23.296  1.00 83.82           O
ATOM   4363  HA  ILE A 286      -4.815 -14.053  21.572  1.00 83.82           H
ATOM   4364  CB  ILE A 286      -4.140 -12.319  20.547  1.00 83.82           C
ATOM   4365  HB  ILE A 286      -4.346 -11.248  20.555  1.00 83.82           H
ATOM   4366  CG1 ILE A 286      -4.517 -12.842  19.159  1.00 83.82           C
ATOM   4367 1HG1 ILE A 286      -4.288 -13.905  19.093  1.00 83.82           H
ATOM   4368 2HG1 ILE A 286      -5.591 -12.737  19.007  1.00 83.82           H
ATOM   4369  CG2 ILE A 286      -2.648 -12.493  20.839  1.00 83.82           C
ATOM   4370 1HG2 ILE A 286      -2.409 -12.034  21.798  1.00 83.82           H
ATOM   4371 2HG2 ILE A 286      -2.406 -13.555  20.875  1.00 83.82           H
ATOM   4372 3HG2 ILE A 286      -2.065 -12.014  20.052  1.00 83.82           H
ATOM   4373  CD1 ILE A 286      -3.765 -12.083  18.064  1.00 83.82           C
ATOM   4374 1HD1 ILE A 286      -4.015 -11.024  18.118  1.00 83.82           H
ATOM   4375 2HD1 ILE A 286      -2.691 -12.210  18.206  1.00 83.82           H
ATOM   4376 3HD1 ILE A 286      -4.052 -12.475  17.088  1.00 83.82           H
ATOM   4377  HN  ILE A 286      -6.620 -11.889  20.926  1.00 83.82           H
ATOM   4378  N   SER A 287      -4.526 -13.481  23.943  1.00 83.00           N
ATOM   4379  CA  SER A 287      -4.220 -13.183  25.332  1.00 83.00           C
ATOM   4380  C   SER A 287      -2.780 -13.592  25.650  1.00 83.00           C
ATOM   4381  O   SER A 287      -2.221 -13.172  26.662  1.00 83.00           O
ATOM   4382  HA  SER A 287      -4.341 -12.104  25.429  1.00 83.00           H
ATOM   4383  CB  SER A 287      -5.193 -13.892  26.275  1.00 83.00           C
ATOM   4384 1HB  SER A 287      -4.915 -13.683  27.308  1.00 83.00           H
ATOM   4385 2HB  SER A 287      -6.197 -13.492  26.129  1.00 83.00           H
ATOM   4386  OG  SER A 287      -5.210 -15.302  26.065  1.00 83.00           O
ATOM   4387  HG  SER A 287      -5.885 -15.729  26.666  1.00 83.00           H
ATOM   4388  HN  SER A 287      -4.628 -14.454  23.733  1.00 83.00           H
ATOM   4389  N   ASN A 288      -2.221 -14.406  24.767  1.00 84.21           N
ATOM   4390  CA  ASN A 288      -0.895 -14.957  24.991  1.00 84.21           C
ATOM   4391  C   ASN A 288       0.152 -14.001  24.416  1.00 84.21           C
ATOM   4392  O   ASN A 288       0.124 -13.686  23.227  1.00 84.21           O
ATOM   4393  HA  ASN A 288      -0.809 -15.067  26.072  1.00 84.21           H
ATOM   4394  CB  ASN A 288      -0.735 -16.309  24.293  1.00 84.21           C
ATOM   4395 1HB  ASN A 288      -1.578 -16.953  24.543  1.00 84.21           H
ATOM   4396 2HB  ASN A 288      -0.751 -16.169  23.212  1.00 84.21           H
ATOM   4397  CG  ASN A 288       0.573 -16.987  24.706  1.00 84.21           C
ATOM   4398  OD1 ASN A 288       1.563 -16.346  25.019  1.00 84.21           O
ATOM   4399  ND2 ASN A 288       0.522 -18.316  24.688  1.00 84.21           N
ATOM   4400 1HD2 ASN A 288      -0.322 -18.781  24.421  1.00 84.21           H
ATOM   4401 2HD2 ASN A 288       1.328 -18.851  24.942  1.00 84.21           H
ATOM   4402  HN  ASN A 288      -2.658 -14.690  23.913  1.00 84.21           H
ATOM   4403  N   CYS A 289       1.052 -13.567  25.286  1.00 89.36           N
ATOM   4404  CA  CYS A 289       2.055 -12.589  24.901  1.00 89.36           C
ATOM   4405  C   CYS A 289       2.943 -13.211  23.821  1.00 89.36           C
ATOM   4406  O   CYS A 289       3.339 -12.536  22.873  1.00 89.36           O
ATOM   4407  HA  CYS A 289       1.517 -11.726  24.509  1.00 89.36           H
ATOM   4408  CB  CYS A 289       2.870 -12.110  26.104  1.00 89.36           C
ATOM   4409 1HB  CYS A 289       2.205 -11.704  26.866  1.00 89.36           H
ATOM   4410 2HB  CYS A 289       3.396 -12.952  26.555  1.00 89.36           H
ATOM   4411  SG  CYS A 289       4.071 -10.833  25.578  1.00 89.36           S
ATOM   4412  HN  CYS A 289       1.102 -13.871  26.237  1.00 89.36           H
ATOM   4413  N   ALA A 290       3.229 -14.493  24.001  1.00 91.73           N
ATOM   4414  CA  ALA A 290       4.129 -15.192  23.100  1.00 91.73           C
ATOM   4415  C   ALA A 290       3.553 -15.160  21.683  1.00 91.73           C
ATOM   4416  O   ALA A 290       4.281 -14.934  20.718  1.00 91.73           O
ATOM   4417  HA  ALA A 290       5.082 -14.665  23.108  1.00 91.73           H
ATOM   4418  CB  ALA A 290       4.350 -16.619  23.607  1.00 91.73           C
ATOM   4419 1HB  ALA A 290       4.788 -16.587  24.605  1.00 91.73           H
ATOM   4420 2HB  ALA A 290       3.396 -17.143  23.646  1.00 91.73           H
ATOM   4421 3HB  ALA A 290       5.026 -17.144  22.931  1.00 91.73           H
ATOM   4422  HN  ALA A 290       2.858 -15.049  24.745  1.00 91.73           H
ATOM   4423  N   VAL A 291       2.250 -15.388  21.603  1.00 91.92           N
ATOM   4424  CA  VAL A 291       1.568 -15.386  20.320  1.00 91.92           C
ATOM   4425  C   VAL A 291       1.598 -13.974  19.734  1.00 91.92           C
ATOM   4426  O   VAL A 291       1.841 -13.798  18.541  1.00 91.92           O
ATOM   4427  HA  VAL A 291       2.115 -16.054  19.655  1.00 91.92           H
ATOM   4428  CB  VAL A 291       0.149 -15.937  20.481  1.00 91.92           C
ATOM   4429  HB  VAL A 291      -0.372 -15.312  21.207  1.00 91.92           H
ATOM   4430  CG1 VAL A 291      -0.620 -15.866  19.161  1.00 91.92           C
ATOM   4431 1HG1 VAL A 291      -0.683 -14.828  18.832  1.00 91.92           H
ATOM   4432 2HG1 VAL A 291      -0.100 -16.455  18.405  1.00 91.92           H
ATOM   4433 3HG1 VAL A 291      -1.625 -16.263  19.304  1.00 91.92           H
ATOM   4434  CG2 VAL A 291       0.174 -17.367  21.025  1.00 91.92           C
ATOM   4435 1HG2 VAL A 291       0.722 -18.008  20.334  1.00 91.92           H
ATOM   4436 2HG2 VAL A 291       0.666 -17.377  21.998  1.00 91.92           H
ATOM   4437 3HG2 VAL A 291      -0.847 -17.734  21.130  1.00 91.92           H
ATOM   4438  HN  VAL A 291       1.665 -15.572  22.393  1.00 91.92           H
ATOM   4439  N   SER A 292       1.346 -13.002  20.599  1.00 92.12           N
ATOM   4440  CA  SER A 292       1.311 -11.613  20.175  1.00 92.12           C
ATOM   4441  C   SER A 292       2.669 -11.207  19.598  1.00 92.12           C
ATOM   4442  O   SER A 292       2.735 -10.547  18.563  1.00 92.12           O
ATOM   4443  HA  SER A 292       0.539 -11.565  19.407  1.00 92.12           H
ATOM   4444  CB  SER A 292       0.931 -10.692  21.336  1.00 92.12           C
ATOM   4445 1HB  SER A 292       0.007 -11.048  21.794  1.00 92.12           H
ATOM   4446 2HB  SER A 292       1.704 -10.737  22.103  1.00 92.12           H
ATOM   4447  OG  SER A 292       0.760  -9.342  20.914  1.00 92.12           O
ATOM   4448  HG  SER A 292      -0.053  -9.265  20.336  1.00 92.12           H
ATOM   4449  HN  SER A 292       1.169 -13.152  21.572  1.00 92.12           H
ATOM   4450  N   THR A 293       3.718 -11.619  20.294  1.00 88.69           N
ATOM   4451  CA  THR A 293       5.069 -11.262  19.893  1.00 88.69           C
ATOM   4452  C   THR A 293       5.372 -11.809  18.497  1.00 88.69           C
ATOM   4453  O   THR A 293       5.907 -11.095  17.650  1.00 88.69           O
ATOM   4454  HA  THR A 293       5.133 -10.176  19.832  1.00 88.69           H
ATOM   4455  CB  THR A 293       6.031 -11.772  20.968  1.00 88.69           C
ATOM   4456  HB  THR A 293       5.976 -12.857  21.057  1.00 88.69           H
ATOM   4457  OG1 THR A 293       5.667 -11.040  22.135  1.00 88.69           O
ATOM   4458  HG1 THR A 293       4.975 -11.544  22.653  1.00 88.69           H
ATOM   4459  CG2 THR A 293       7.479 -11.354  20.703  1.00 88.69           C
ATOM   4460 1HG2 THR A 293       7.545 -10.266  20.682  1.00 88.69           H
ATOM   4461 2HG2 THR A 293       7.803 -11.757  19.744  1.00 88.69           H
ATOM   4462 3HG2 THR A 293       8.119 -11.742  21.495  1.00 88.69           H
ATOM   4463  HN  THR A 293       3.657 -12.185  21.116  1.00 88.69           H
ATOM   4464  N   ASN A 294       5.019 -13.071  18.301  1.00 90.45           N
ATOM   4465  CA  ASN A 294       5.307 -13.742  17.045  1.00 90.45           C
ATOM   4466  C   ASN A 294       4.530 -13.060  15.917  1.00 90.45           C
ATOM   4467  O   ASN A 294       5.040 -12.912  14.808  1.00 90.45           O
ATOM   4468  HA  ASN A 294       6.386 -13.659  16.916  1.00 90.45           H
ATOM   4469  CB  ASN A 294       4.879 -15.210  17.093  1.00 90.45           C
ATOM   4470 1HB  ASN A 294       3.875 -15.286  17.512  1.00 90.45           H
ATOM   4471 2HB  ASN A 294       4.833 -15.613  16.082  1.00 90.45           H
ATOM   4472  CG  ASN A 294       5.853 -16.037  17.935  1.00 90.45           C
ATOM   4473  OD1 ASN A 294       6.985 -15.653  18.177  1.00 90.45           O
ATOM   4474  ND2 ASN A 294       5.350 -17.191  18.365  1.00 90.45           N
ATOM   4475 1HD2 ASN A 294       4.413 -17.447  18.130  1.00 90.45           H
ATOM   4476 2HD2 ASN A 294       5.911 -17.803  18.923  1.00 90.45           H
ATOM   4477  HN  ASN A 294       4.545 -13.631  18.980  1.00 90.45           H
ATOM   4478  N   ILE A 295       3.307 -12.663  16.240  1.00 90.72           N
ATOM   4479  CA  ILE A 295       2.448 -12.017  15.263  1.00 90.72           C
ATOM   4480  C   ILE A 295       3.073 -10.686  14.839  1.00 90.72           C
ATOM   4481  O   ILE A 295       3.058 -10.336  13.660  1.00 90.72           O
ATOM   4482  HA  ILE A 295       2.398 -12.668  14.390  1.00 90.72           H
ATOM   4483  CB  ILE A 295       1.024 -11.881  15.808  1.00 90.72           C
ATOM   4484  HB  ILE A 295       1.085 -11.531  16.838  1.00 90.72           H
ATOM   4485  CG1 ILE A 295       0.315 -13.237  15.832  1.00 90.72           C
ATOM   4486 1HG1 ILE A 295       0.140 -13.577  14.811  1.00 90.72           H
ATOM   4487 2HG1 ILE A 295       0.955 -13.978  16.310  1.00 90.72           H
ATOM   4488  CG2 ILE A 295       0.234 -10.834  15.021  1.00 90.72           C
ATOM   4489 1HG2 ILE A 295       0.732  -9.868  15.100  1.00 90.72           H
ATOM   4490 2HG2 ILE A 295       0.180 -11.131  13.974  1.00 90.72           H
ATOM   4491 3HG2 ILE A 295      -0.774 -10.758  15.429  1.00 90.72           H
ATOM   4492  CD1 ILE A 295      -1.016 -13.145  16.581  1.00 90.72           C
ATOM   4493 1HD1 ILE A 295      -0.834 -12.828  17.607  1.00 90.72           H
ATOM   4494 2HD1 ILE A 295      -1.663 -12.421  16.085  1.00 90.72           H
ATOM   4495 3HD1 ILE A 295      -1.499 -14.122  16.583  1.00 90.72           H
ATOM   4496  HN  ILE A 295       2.904 -12.775  17.148  1.00 90.72           H
ATOM   4497  N   ASP A 296       3.610  -9.981  15.825  1.00 91.70           N
ATOM   4498  CA  ASP A 296       4.185  -8.670  15.579  1.00 91.70           C
ATOM   4499  C   ASP A 296       5.407  -8.815  14.670  1.00 91.70           C
ATOM   4500  O   ASP A 296       5.619  -8.001  13.774  1.00 91.70           O
ATOM   4501  HA  ASP A 296       3.387  -8.089  15.115  1.00 91.70           H
ATOM   4502  CB  ASP A 296       4.641  -8.015  16.885  1.00 91.70           C
ATOM   4503 1HB  ASP A 296       5.216  -8.731  17.473  1.00 91.70           H
ATOM   4504 2HB  ASP A 296       5.305  -7.179  16.664  1.00 91.70           H
ATOM   4505  CG  ASP A 296       3.444  -7.522  17.699  1.00 91.70           C
ATOM   4506  OD1 ASP A 296       2.365  -7.370  17.086  1.00 91.70           O
ATOM   4507  OD2 ASP A 296       3.634  -7.308  18.916  1.00 91.70           O
ATOM   4508  HN  ASP A 296       3.655 -10.291  16.774  1.00 91.70           H
ATOM   4509  N   ILE A 297       6.179  -9.859  14.934  1.00 90.81           N
ATOM   4510  CA  ILE A 297       7.356 -10.141  14.130  1.00 90.81           C
ATOM   4511  C   ILE A 297       6.924 -10.473  12.700  1.00 90.81           C
ATOM   4512  O   ILE A 297       7.505  -9.969  11.740  1.00 90.81           O
ATOM   4513  HA  ILE A 297       7.961  -9.235  14.106  1.00 90.81           H
ATOM   4514  CB  ILE A 297       8.204 -11.234  14.785  1.00 90.81           C
ATOM   4515  HB  ILE A 297       7.549 -12.068  15.037  1.00 90.81           H
ATOM   4516  CG1 ILE A 297       8.825 -10.736  16.091  1.00 90.81           C
ATOM   4517 1HG1 ILE A 297       9.577  -9.978  15.875  1.00 90.81           H
ATOM   4518 2HG1 ILE A 297       8.059 -10.260  16.704  1.00 90.81           H
ATOM   4519  CG2 ILE A 297       9.260 -11.765  13.814  1.00 90.81           C
ATOM   4520 1HG2 ILE A 297       8.768 -12.184  12.936  1.00 90.81           H
ATOM   4521 2HG2 ILE A 297       9.916 -10.950  13.509  1.00 90.81           H
ATOM   4522 3HG2 ILE A 297       9.848 -12.540  14.305  1.00 90.81           H
ATOM   4523  CD1 ILE A 297       9.464 -11.889  16.869  1.00 90.81           C
ATOM   4524 1HD1 ILE A 297       8.704 -12.634  17.104  1.00 90.81           H
ATOM   4525 2HD1 ILE A 297      10.245 -12.347  16.262  1.00 90.81           H
ATOM   4526 3HD1 ILE A 297       9.898 -11.507  17.793  1.00 90.81           H
ATOM   4527  HN  ILE A 297       6.012 -10.504  15.679  1.00 90.81           H
ATOM   4528  N   CYS A 298       5.908 -11.318  12.604  1.00 93.03           N
ATOM   4529  CA  CYS A 298       5.391 -11.722  11.307  1.00 93.03           C
ATOM   4530  C   CYS A 298       4.943 -10.467  10.556  1.00 93.03           C
ATOM   4531  O   CYS A 298       5.158 -10.352   9.350  1.00 93.03           O
ATOM   4532  HA  CYS A 298       6.210 -12.215  10.784  1.00 93.03           H
ATOM   4533  CB  CYS A 298       4.258 -12.741  11.443  1.00 93.03           C
ATOM   4534 1HB  CYS A 298       3.550 -12.411  12.204  1.00 93.03           H
ATOM   4535 2HB  CYS A 298       3.707 -12.812  10.505  1.00 93.03           H
ATOM   4536  SG  CYS A 298       4.939 -14.379  11.892  1.00 93.03           S
ATOM   4537  HG  CYS A 298       5.141 -14.099  13.176  1.00 93.03           H
ATOM   4538  HN  CYS A 298       5.441 -11.723  13.390  1.00 93.03           H
ATOM   4539  N   PHE A 299       4.329  -9.558  11.299  1.00 92.75           N
ATOM   4540  CA  PHE A 299       3.838  -8.322  10.715  1.00 92.75           C
ATOM   4541  C   PHE A 299       4.981  -7.518  10.092  1.00 92.75           C
ATOM   4542  O   PHE A 299       4.859  -7.027   8.970  1.00 92.75           O
ATOM   4543  HA  PHE A 299       3.121  -8.592   9.940  1.00 92.75           H
ATOM   4544  CB  PHE A 299       3.218  -7.506  11.852  1.00 92.75           C
ATOM   4545 1HB  PHE A 299       2.423  -8.092  12.314  1.00 92.75           H
ATOM   4546 2HB  PHE A 299       3.974  -7.335  12.617  1.00 92.75           H
ATOM   4547  CG  PHE A 299       2.645  -6.158  11.410  1.00 92.75           C
ATOM   4548  CD1 PHE A 299       3.364  -5.019  11.600  1.00 92.75           C
ATOM   4549  HD1 PHE A 299       4.347  -5.067  12.068  1.00 92.75           H
ATOM   4550  CD2 PHE A 299       1.419  -6.098  10.826  1.00 92.75           C
ATOM   4551  HD2 PHE A 299       0.843  -7.011  10.673  1.00 92.75           H
ATOM   4552  CE1 PHE A 299       2.833  -3.768  11.190  1.00 92.75           C
ATOM   4553  HE1 PHE A 299       3.409  -2.855  11.343  1.00 92.75           H
ATOM   4554  CE2 PHE A 299       0.888  -4.847  10.416  1.00 92.75           C
ATOM   4555  HE2 PHE A 299      -0.096  -4.799   9.948  1.00 92.75           H
ATOM   4556  CZ  PHE A 299       1.606  -3.708  10.606  1.00 92.75           C
ATOM   4557  HZ  PHE A 299       1.198  -2.747  10.291  1.00 92.75           H
ATOM   4558  HN  PHE A 299       4.166  -9.656  12.281  1.00 92.75           H
ATOM   4559  N   GLN A 300       6.065  -7.408  10.846  1.00 88.39           N
ATOM   4560  CA  GLN A 300       7.209  -6.631  10.402  1.00 88.39           C
ATOM   4561  C   GLN A 300       7.739  -7.177   9.074  1.00 88.39           C
ATOM   4562  O   GLN A 300       7.998  -6.414   8.145  1.00 88.39           O
ATOM   4563  HA  GLN A 300       6.835  -5.617  10.262  1.00 88.39           H
ATOM   4564  CB  GLN A 300       8.309  -6.617  11.466  1.00 88.39           C
ATOM   4565 1HB  GLN A 300       8.514  -7.636  11.795  1.00 88.39           H
ATOM   4566 2HB  GLN A 300       9.232  -6.229  11.036  1.00 88.39           H
ATOM   4567  CG  GLN A 300       7.899  -5.761  12.666  1.00 88.39           C
ATOM   4568 1HG  GLN A 300       7.657  -4.752  12.332  1.00 88.39           H
ATOM   4569 2HG  GLN A 300       6.997  -6.171  13.120  1.00 88.39           H
ATOM   4570  CD  GLN A 300       9.019  -5.704  13.707  1.00 88.39           C
ATOM   4571  OE1 GLN A 300      10.194  -5.612  13.388  1.00 88.39           O
ATOM   4572  NE2 GLN A 300       8.592  -5.763  14.965  1.00 88.39           N
ATOM   4573 1HE2 GLN A 300       7.614  -5.838  15.158  1.00 88.39           H
ATOM   4574 2HE2 GLN A 300       9.250  -5.733  15.718  1.00 88.39           H
ATOM   4575  HN  GLN A 300       6.168  -7.837  11.743  1.00 88.39           H
ATOM   4576  N   VAL A 301       7.883  -8.493   9.027  1.00 93.47           N
ATOM   4577  CA  VAL A 301       8.485  -9.139   7.874  1.00 93.47           C
ATOM   4578  C   VAL A 301       7.589  -8.928   6.651  1.00 93.47           C
ATOM   4579  O   VAL A 301       8.057  -8.488   5.603  1.00 93.47           O
ATOM   4580  HA  VAL A 301       9.446  -8.658   7.691  1.00 93.47           H
ATOM   4581  CB  VAL A 301       8.744 -10.616   8.177  1.00 93.47           C
ATOM   4582  HB  VAL A 301       7.798 -11.068   8.475  1.00 93.47           H
ATOM   4583  CG1 VAL A 301       9.245 -11.352   6.933  1.00 93.47           C
ATOM   4584 1HG1 VAL A 301       8.496 -11.283   6.144  1.00 93.47           H
ATOM   4585 2HG1 VAL A 301      10.175 -10.897   6.592  1.00 93.47           H
ATOM   4586 3HG1 VAL A 301       9.421 -12.400   7.176  1.00 93.47           H
ATOM   4587  CG2 VAL A 301       9.726 -10.773   9.340  1.00 93.47           C
ATOM   4588 1HG2 VAL A 301      10.673 -10.298   9.082  1.00 93.47           H
ATOM   4589 2HG2 VAL A 301       9.313 -10.300  10.231  1.00 93.47           H
ATOM   4590 3HG2 VAL A 301       9.892 -11.833   9.534  1.00 93.47           H
ATOM   4591  HN  VAL A 301       7.598  -9.113   9.758  1.00 93.47           H
ATOM   4592  N   THR A 302       6.316  -9.253   6.827  1.00 92.75           N
ATOM   4593  CA  THR A 302       5.382  -9.249   5.714  1.00 92.75           C
ATOM   4594  C   THR A 302       5.170  -7.823   5.201  1.00 92.75           C
ATOM   4595  O   THR A 302       4.977  -7.612   4.005  1.00 92.75           O
ATOM   4596  HA  THR A 302       5.820  -9.821   4.896  1.00 92.75           H
ATOM   4597  CB  THR A 302       4.091  -9.926   6.178  1.00 92.75           C
ATOM   4598  HB  THR A 302       3.343  -9.921   5.386  1.00 92.75           H
ATOM   4599  OG1 THR A 302       3.736  -9.221   7.364  1.00 92.75           O
ATOM   4600  HG1 THR A 302       4.012  -9.746   8.170  1.00 92.75           H
ATOM   4601  CG2 THR A 302       4.321 -11.362   6.653  1.00 92.75           C
ATOM   4602 1HG2 THR A 302       5.019 -11.361   7.490  1.00 92.75           H
ATOM   4603 2HG2 THR A 302       4.736 -11.953   5.836  1.00 92.75           H
ATOM   4604 3HG2 THR A 302       3.373 -11.797   6.971  1.00 92.75           H
ATOM   4605  HN  THR A 302       5.922  -9.514   7.709  1.00 92.75           H
ATOM   4606  N   GLN A 303       5.211  -6.881   6.132  1.00 89.56           N
ATOM   4607  CA  GLN A 303       5.064  -5.478   5.784  1.00 89.56           C
ATOM   4608  C   GLN A 303       6.222  -5.028   4.891  1.00 89.56           C
ATOM   4609  O   GLN A 303       6.015  -4.305   3.918  1.00 89.56           O
ATOM   4610  HA  GLN A 303       4.125  -5.413   5.234  1.00 89.56           H
ATOM   4611  CB  GLN A 303       4.971  -4.609   7.040  1.00 89.56           C
ATOM   4612 1HB  GLN A 303       4.122  -4.927   7.645  1.00 89.56           H
ATOM   4613 2HB  GLN A 303       5.865  -4.745   7.649  1.00 89.56           H
ATOM   4614  CG  GLN A 303       4.818  -3.131   6.673  1.00 89.56           C
ATOM   4615 1HG  GLN A 303       5.752  -2.759   6.252  1.00 89.56           H
ATOM   4616 2HG  GLN A 303       4.054  -3.021   5.904  1.00 89.56           H
ATOM   4617  CD  GLN A 303       4.439  -2.298   7.900  1.00 89.56           C
ATOM   4618  OE1 GLN A 303       5.165  -2.217   8.876  1.00 89.56           O
ATOM   4619  NE2 GLN A 303       3.262  -1.686   7.795  1.00 89.56           N
ATOM   4620 1HE2 GLN A 303       2.715  -1.795   6.965  1.00 89.56           H
ATOM   4621 2HE2 GLN A 303       2.926  -1.118   8.546  1.00 89.56           H
ATOM   4622  HN  GLN A 303       5.343  -7.063   7.107  1.00 89.56           H
ATOM   4623  N   THR A 304       7.415  -5.476   5.253  1.00 90.96           N
ATOM   4624  CA  THR A 304       8.612  -5.093   4.523  1.00 90.96           C
ATOM   4625  C   THR A 304       8.546  -5.610   3.084  1.00 90.96           C
ATOM   4626  O   THR A 304       8.867  -4.885   2.144  1.00 90.96           O
ATOM   4627  HA  THR A 304       8.649  -4.005   4.470  1.00 90.96           H
ATOM   4628  CB  THR A 304       9.825  -5.609   5.299  1.00 90.96           C
ATOM   4629  HB  THR A 304       9.847  -6.698   5.308  1.00 90.96           H
ATOM   4630  OG1 THR A 304       9.711  -4.985   6.575  1.00 90.96           O
ATOM   4631  HG1 THR A 304       9.287  -5.614   7.227  1.00 90.96           H
ATOM   4632  CG2 THR A 304      11.147  -5.077   4.741  1.00 90.96           C
ATOM   4633 1HG2 THR A 304      11.152  -3.988   4.794  1.00 90.96           H
ATOM   4634 2HG2 THR A 304      11.255  -5.390   3.702  1.00 90.96           H
ATOM   4635 3HG2 THR A 304      11.975  -5.473   5.328  1.00 90.96           H
ATOM   4636  HN  THR A 304       7.572  -6.087   6.029  1.00 90.96           H
ATOM   4637  N   ILE A 305       8.128  -6.861   2.957  1.00 91.31           N
ATOM   4638  CA  ILE A 305       7.988  -7.475   1.648  1.00 91.31           C
ATOM   4639  C   ILE A 305       7.025  -6.642   0.799  1.00 91.31           C
ATOM   4640  O   ILE A 305       7.242  -6.464  -0.398  1.00 91.31           O
ATOM   4641  HA  ILE A 305       8.969  -7.457   1.173  1.00 91.31           H
ATOM   4642  CB  ILE A 305       7.577  -8.942   1.784  1.00 91.31           C
ATOM   4643  HB  ILE A 305       6.702  -8.993   2.432  1.00 91.31           H
ATOM   4644  CG1 ILE A 305       8.682  -9.761   2.454  1.00 91.31           C
ATOM   4645 1HG1 ILE A 305       9.505  -9.908   1.754  1.00 91.31           H
ATOM   4646 2HG1 ILE A 305       9.083  -9.211   3.305  1.00 91.31           H
ATOM   4647  CG2 ILE A 305       7.171  -9.526   0.430  1.00 91.31           C
ATOM   4648 1HG2 ILE A 305       6.329  -8.963   0.029  1.00 91.31           H
ATOM   4649 2HG2 ILE A 305       8.013  -9.462  -0.260  1.00 91.31           H
ATOM   4650 3HG2 ILE A 305       6.884 -10.570   0.556  1.00 91.31           H
ATOM   4651  CD1 ILE A 305       8.153 -11.119   2.920  1.00 91.31           C
ATOM   4652 1HD1 ILE A 305       7.346 -10.967   3.638  1.00 91.31           H
ATOM   4653 2HD1 ILE A 305       7.776 -11.676   2.063  1.00 91.31           H
ATOM   4654 3HD1 ILE A 305       8.959 -11.680   3.393  1.00 91.31           H
ATOM   4655  HN  ILE A 305       7.886  -7.451   3.728  1.00 91.31           H
ATOM   4656  N   ALA A 306       5.980  -6.155   1.453  1.00 91.12           N
ATOM   4657  CA  ALA A 306       4.956  -5.389   0.764  1.00 91.12           C
ATOM   4658  C   ALA A 306       5.571  -4.097   0.221  1.00 91.12           C
ATOM   4659  O   ALA A 306       5.205  -3.637  -0.859  1.00 91.12           O
ATOM   4660  HA  ALA A 306       4.598  -5.990  -0.072  1.00 91.12           H
ATOM   4661  CB  ALA A 306       3.789  -5.124   1.716  1.00 91.12           C
ATOM   4662 1HB  ALA A 306       3.369  -6.073   2.050  1.00 91.12           H
ATOM   4663 2HB  ALA A 306       4.145  -4.561   2.579  1.00 91.12           H
ATOM   4664 3HB  ALA A 306       3.021  -4.548   1.199  1.00 91.12           H
ATOM   4665  HN  ALA A 306       5.828  -6.277   2.434  1.00 91.12           H
ATOM   4666  N   PHE A 307       6.495  -3.548   0.996  1.00 89.26           N
ATOM   4667  CA  PHE A 307       7.123  -2.289   0.635  1.00 89.26           C
ATOM   4668  C   PHE A 307       8.046  -2.462  -0.572  1.00 89.26           C
ATOM   4669  O   PHE A 307       8.182  -1.554  -1.390  1.00 89.26           O
ATOM   4670  HA  PHE A 307       6.325  -1.590   0.383  1.00 89.26           H
ATOM   4671  CB  PHE A 307       7.956  -1.843   1.839  1.00 89.26           C
ATOM   4672 1HB  PHE A 307       8.606  -2.663   2.142  1.00 89.26           H
ATOM   4673 2HB  PHE A 307       8.602  -1.019   1.535  1.00 89.26           H
ATOM   4674  CG  PHE A 307       7.122  -1.400   3.043  1.00 89.26           C
ATOM   4675  CD1 PHE A 307       5.773  -1.277   2.927  1.00 89.26           C
ATOM   4676  HD1 PHE A 307       5.285  -1.493   1.977  1.00 89.26           H
ATOM   4677  CD2 PHE A 307       7.731  -1.130   4.229  1.00 89.26           C
ATOM   4678  HD2 PHE A 307       8.812  -1.229   4.322  1.00 89.26           H
ATOM   4679  CE1 PHE A 307       4.999  -0.866   4.045  1.00 89.26           C
ATOM   4680  HE1 PHE A 307       3.917  -0.767   3.952  1.00 89.26           H
ATOM   4681  CE2 PHE A 307       6.957  -0.720   5.347  1.00 89.26           C
ATOM   4682  HE2 PHE A 307       7.444  -0.503   6.297  1.00 89.26           H
ATOM   4683  CZ  PHE A 307       5.607  -0.596   5.231  1.00 89.26           C
ATOM   4684  HZ  PHE A 307       5.013  -0.281   6.089  1.00 89.26           H
ATOM   4685  HN  PHE A 307       6.815  -3.949   1.855  1.00 89.26           H
ATOM   4686  N   PHE A 308       8.657  -3.636  -0.646  1.00 85.70           N
ATOM   4687  CA  PHE A 308       9.546  -3.949  -1.752  1.00 85.70           C
ATOM   4688  C   PHE A 308       8.798  -3.904  -3.086  1.00 85.70           C
ATOM   4689  O   PHE A 308       9.410  -3.735  -4.140  1.00 85.70           O
ATOM   4690  HA  PHE A 308      10.335  -3.198  -1.755  1.00 85.70           H
ATOM   4691  CB  PHE A 308      10.066  -5.369  -1.520  1.00 85.70           C
ATOM   4692 1HB  PHE A 308       9.330  -5.924  -0.938  1.00 85.70           H
ATOM   4693 2HB  PHE A 308      10.156  -5.873  -2.482  1.00 85.70           H
ATOM   4694  CG  PHE A 308      11.415  -5.428  -0.801  1.00 85.70           C
ATOM   4695  CD1 PHE A 308      12.561  -5.166  -1.483  1.00 85.70           C
ATOM   4696  HD1 PHE A 308      12.520  -4.914  -2.543  1.00 85.70           H
ATOM   4697  CD2 PHE A 308      11.467  -5.742   0.522  1.00 85.70           C
ATOM   4698  HD2 PHE A 308      10.548  -5.952   1.068  1.00 85.70           H
ATOM   4699  CE1 PHE A 308      13.813  -5.221  -0.815  1.00 85.70           C
ATOM   4700  HE1 PHE A 308      14.732  -5.011  -1.362  1.00 85.70           H
ATOM   4701  CE2 PHE A 308      12.719  -5.797   1.189  1.00 85.70           C
ATOM   4702  HE2 PHE A 308      12.760  -6.049   2.249  1.00 85.70           H
ATOM   4703  CZ  PHE A 308      13.865  -5.535   0.507  1.00 85.70           C
ATOM   4704  HZ  PHE A 308      14.826  -5.577   1.020  1.00 85.70           H
ATOM   4705  HN  PHE A 308       8.552  -4.364   0.031  1.00 85.70           H
ATOM   4706  N   HIS A 309       7.485  -4.058  -2.998  1.00 77.29           N
ATOM   4707  CA  HIS A 309       6.647  -4.043  -4.185  1.00 77.29           C
ATOM   4708  C   HIS A 309       6.812  -2.706  -4.911  1.00 77.29           C
ATOM   4709  O   HIS A 309       6.873  -2.666  -6.139  1.00 77.29           O
ATOM   4710  HA  HIS A 309       7.006  -4.844  -4.831  1.00 77.29           H
ATOM   4711  CB  HIS A 309       5.191  -4.348  -3.827  1.00 77.29           C
ATOM   4712 1HB  HIS A 309       5.146  -5.313  -3.324  1.00 77.29           H
ATOM   4713 2HB  HIS A 309       4.839  -3.601  -3.116  1.00 77.29           H
ATOM   4714  CG  HIS A 309       4.259  -4.371  -5.015  1.00 77.29           C
ATOM   4715  ND1 HIS A 309       4.418  -5.246  -6.075  1.00 77.29           N
ATOM   4716  HD1 HIS A 309       5.140  -5.932  -6.165  1.00 77.29           H
ATOM   4717  CD2 HIS A 309       3.157  -3.619  -5.298  1.00 77.29           C
ATOM   4718  HD2 HIS A 309       2.747  -2.829  -4.670  1.00 77.29           H
ATOM   4719  CE1 HIS A 309       3.449  -5.022  -6.951  1.00 77.29           C
ATOM   4720  HE1 HIS A 309       3.302  -5.551  -7.893  1.00 77.29           H
ATOM   4721  NE2 HIS A 309       2.669  -4.013  -6.468  1.00 77.29           N
ATOM   4722  HN  HIS A 309       6.994  -4.192  -2.136  1.00 77.29           H
ATOM   4723  N   SER A 310       6.879  -1.644  -4.122  1.00 81.91           N
ATOM   4724  CA  SER A 310       6.965  -0.304  -4.676  1.00 81.91           C
ATOM   4725  C   SER A 310       8.290  -0.129  -5.421  1.00 81.91           C
ATOM   4726  O   SER A 310       8.408   0.734  -6.289  1.00 81.91           O
ATOM   4727  HA  SER A 310       6.125  -0.223  -5.366  1.00 81.91           H
ATOM   4728  CB  SER A 310       6.828   0.755  -3.580  1.00 81.91           C
ATOM   4729 1HB  SER A 310       7.579   0.580  -2.811  1.00 81.91           H
ATOM   4730 2HB  SER A 310       7.026   1.741  -4.001  1.00 81.91           H
ATOM   4731  OG  SER A 310       5.532   0.745  -2.987  1.00 81.91           O
ATOM   4732  HG  SER A 310       4.877   1.203  -3.589  1.00 81.91           H
ATOM   4733  HN  SER A 310       6.877  -1.689  -3.123  1.00 81.91           H
ATOM   4734  N   CYS A 311       9.253  -0.961  -5.053  1.00 84.53           N
ATOM   4735  CA  CYS A 311      10.562  -0.915  -5.682  1.00 84.53           C
ATOM   4736  C   CYS A 311      10.510  -1.749  -6.963  1.00 84.53           C
ATOM   4737  O   CYS A 311      11.223  -1.463  -7.924  1.00 84.53           O
ATOM   4738  HA  CYS A 311      10.763   0.132  -5.909  1.00 84.53           H
ATOM   4739  CB  CYS A 311      11.662  -1.395  -4.733  1.00 84.53           C
ATOM   4740 1HB  CYS A 311      11.479  -2.431  -4.445  1.00 84.53           H
ATOM   4741 2HB  CYS A 311      12.627  -1.372  -5.240  1.00 84.53           H
ATOM   4742  SG  CYS A 311      11.713  -0.332  -3.244  1.00 84.53           S
ATOM   4743  HG  CYS A 311      12.309  -1.224  -2.457  1.00 84.53           H
ATOM   4744  HN  CYS A 311       9.150  -1.657  -4.342  1.00 84.53           H
ATOM   4745  N   LEU A 312       9.658  -2.763  -6.937  1.00 82.59           N
ATOM   4746  CA  LEU A 312       9.658  -3.768  -7.987  1.00 82.59           C
ATOM   4747  C   LEU A 312       8.918  -3.222  -9.209  1.00 82.59           C
ATOM   4748  O   LEU A 312       9.246  -3.567 -10.343  1.00 82.59           O
ATOM   4749  HA  LEU A 312      10.696  -3.950  -8.265  1.00 82.59           H
ATOM   4750  CB  LEU A 312       9.091  -5.089  -7.464  1.00 82.59           C
ATOM   4751 1HB  LEU A 312       8.151  -4.881  -6.952  1.00 82.59           H
ATOM   4752 2HB  LEU A 312       8.854  -5.724  -8.318  1.00 82.59           H
ATOM   4753  CG  LEU A 312       9.994  -5.878  -6.513  1.00 82.59           C
ATOM   4754  HG  LEU A 312      10.265  -5.227  -5.682  1.00 82.59           H
ATOM   4755  CD1 LEU A 312       9.254  -7.080  -5.924  1.00 82.59           C
ATOM   4756 1HD1 LEU A 312       8.381  -6.733  -5.370  1.00 82.59           H
ATOM   4757 2HD1 LEU A 312       8.933  -7.740  -6.730  1.00 82.59           H
ATOM   4758 3HD1 LEU A 312       9.919  -7.622  -5.252  1.00 82.59           H
ATOM   4759  CD2 LEU A 312      11.294  -6.289  -7.207  1.00 82.59           C
ATOM   4760 1HD2 LEU A 312      11.063  -6.915  -8.069  1.00 82.59           H
ATOM   4761 2HD2 LEU A 312      11.828  -5.398  -7.537  1.00 82.59           H
ATOM   4762 3HD2 LEU A 312      11.918  -6.848  -6.509  1.00 82.59           H
ATOM   4763  HN  LEU A 312       8.978  -2.904  -6.217  1.00 82.59           H
ATOM   4764  N   ASN A 313       7.933  -2.379  -8.937  1.00 76.32           N
ATOM   4765  CA  ASN A 313       7.065  -1.877  -9.989  1.00 76.32           C
ATOM   4766  C   ASN A 313       7.921  -1.316 -11.126  1.00 76.32           C
ATOM   4767  O   ASN A 313       7.812  -1.761 -12.268  1.00 76.32           O
ATOM   4768  HA  ASN A 313       6.467  -2.734 -10.300  1.00 76.32           H
ATOM   4769  CB  ASN A 313       6.169  -0.750  -9.473  1.00 76.32           C
ATOM   4770 1HB  ASN A 313       6.753  -0.072  -8.850  1.00 76.32           H
ATOM   4771 2HB  ASN A 313       5.792  -0.166 -10.312  1.00 76.32           H
ATOM   4772  CG  ASN A 313       4.995  -1.309  -8.665  1.00 76.32           C
ATOM   4773  OD1 ASN A 313       4.618  -2.463  -8.787  1.00 76.32           O
ATOM   4774  ND2 ASN A 313       4.441  -0.429  -7.836  1.00 76.32           N
ATOM   4775 1HD2 ASN A 313       4.799   0.503  -7.784  1.00 76.32           H
ATOM   4776 2HD2 ASN A 313       3.666  -0.699  -7.265  1.00 76.32           H
ATOM   4777  HN  ASN A 313       7.724  -2.040  -8.020  1.00 76.32           H
ATOM   4778  N   PRO A 314       8.786  -0.334 -10.838  1.00 76.29           N
ATOM   4779  CA  PRO A 314       9.600   0.287 -11.886  1.00 76.29           C
ATOM   4780  C   PRO A 314      10.373  -0.739 -12.699  1.00 76.29           C
ATOM   4781  O   PRO A 314      10.440  -0.643 -13.923  1.00 76.29           O
ATOM   4782  HA  PRO A 314       8.959   0.796 -12.606  1.00 76.29           H
ATOM   4783  CB  PRO A 314      10.534   1.220 -11.114  1.00 76.29           C
ATOM   4784 1HB  PRO A 314      11.473   0.728 -10.859  1.00 76.29           H
ATOM   4785 2HB  PRO A 314      10.788   2.106 -11.696  1.00 76.29           H
ATOM   4786  CG  PRO A 314       9.729   1.576  -9.870  1.00 76.29           C
ATOM   4787 1HG  PRO A 314      10.367   1.938  -9.064  1.00 76.29           H
ATOM   4788 2HG  PRO A 314       9.006   2.368 -10.068  1.00 76.29           H
ATOM   4789  CD  PRO A 314       9.052   0.261  -9.516  1.00 76.29           C
ATOM   4790 1HD  PRO A 314       9.698  -0.377  -8.913  1.00 76.29           H
ATOM   4791 2HD  PRO A 314       8.139   0.418  -8.943  1.00 76.29           H
ATOM   4792  N   VAL A 315      10.942  -1.703 -11.989  1.00 78.17           N
ATOM   4793  CA  VAL A 315      11.782  -2.704 -12.624  1.00 78.17           C
ATOM   4794  C   VAL A 315      10.935  -3.537 -13.588  1.00 78.17           C
ATOM   4795  O   VAL A 315      11.375  -3.854 -14.691  1.00 78.17           O
ATOM   4796  HA  VAL A 315      12.547  -2.177 -13.195  1.00 78.17           H
ATOM   4797  CB  VAL A 315      12.483  -3.550 -11.559  1.00 78.17           C
ATOM   4798  HB  VAL A 315      11.715  -4.031 -10.954  1.00 78.17           H
ATOM   4799  CG1 VAL A 315      13.331  -4.648 -12.203  1.00 78.17           C
ATOM   4800 1HG1 VAL A 315      12.691  -5.298 -12.801  1.00 78.17           H
ATOM   4801 2HG1 VAL A 315      14.088  -4.195 -12.844  1.00 78.17           H
ATOM   4802 3HG1 VAL A 315      13.818  -5.235 -11.425  1.00 78.17           H
ATOM   4803  CG2 VAL A 315      13.331  -2.675 -10.634  1.00 78.17           C
ATOM   4804 1HG2 VAL A 315      14.087  -2.153 -11.220  1.00 78.17           H
ATOM   4805 2HG2 VAL A 315      12.690  -1.946 -10.136  1.00 78.17           H
ATOM   4806 3HG2 VAL A 315      13.818  -3.301  -9.887  1.00 78.17           H
ATOM   4807  HN  VAL A 315      10.836  -1.805 -11.000  1.00 78.17           H
ATOM   4808  N   LEU A 316       9.734  -3.868 -13.135  1.00 75.66           N
ATOM   4809  CA  LEU A 316       8.827  -4.670 -13.938  1.00 75.66           C
ATOM   4810  C   LEU A 316       8.583  -3.970 -15.277  1.00 75.66           C
ATOM   4811  O   LEU A 316       8.614  -4.606 -16.329  1.00 75.66           O
ATOM   4812  HA  LEU A 316       9.318  -5.624 -14.132  1.00 75.66           H
ATOM   4813  CB  LEU A 316       7.545  -4.970 -13.159  1.00 75.66           C
ATOM   4814 1HB  LEU A 316       7.144  -4.030 -12.781  1.00 75.66           H
ATOM   4815 2HB  LEU A 316       6.808  -5.374 -13.853  1.00 75.66           H
ATOM   4816  CG  LEU A 316       7.685  -5.942 -11.986  1.00 75.66           C
ATOM   4817  HG  LEU A 316       8.462  -5.564 -11.321  1.00 75.66           H
ATOM   4818  CD1 LEU A 316       6.390  -6.012 -11.174  1.00 75.66           C
ATOM   4819 1HD1 LEU A 316       6.153  -5.022 -10.782  1.00 75.66           H
ATOM   4820 2HD1 LEU A 316       5.577  -6.353 -11.815  1.00 75.66           H
ATOM   4821 3HD1 LEU A 316       6.518  -6.709 -10.346  1.00 75.66           H
ATOM   4822  CD2 LEU A 316       8.135  -7.323 -12.468  1.00 75.66           C
ATOM   4823 1HD2 LEU A 316       7.398  -7.721 -13.165  1.00 75.66           H
ATOM   4824 2HD2 LEU A 316       9.099  -7.237 -12.968  1.00 75.66           H
ATOM   4825 3HD2 LEU A 316       8.226  -7.994 -11.614  1.00 75.66           H
ATOM   4826  HN  LEU A 316       9.380  -3.599 -12.240  1.00 75.66           H
ATOM   4827  N   TYR A 317       8.346  -2.669 -15.193  1.00 64.31           N
ATOM   4828  CA  TYR A 317       8.033  -1.888 -16.378  1.00 64.31           C
ATOM   4829  C   TYR A 317       9.208  -1.881 -17.357  1.00 64.31           C
ATOM   4830  O   TYR A 317       9.009  -1.870 -18.571  1.00 64.31           O
ATOM   4831  HA  TYR A 317       7.169  -2.343 -16.862  1.00 64.31           H
ATOM   4832  CB  TYR A 317       7.785  -0.460 -15.888  1.00 64.31           C
ATOM   4833 1HB  TYR A 317       8.698  -0.080 -15.430  1.00 64.31           H
ATOM   4834 2HB  TYR A 317       7.570   0.176 -16.746  1.00 64.31           H
ATOM   4835  CG  TYR A 317       6.639  -0.337 -14.881  1.00 64.31           C
ATOM   4836  CD1 TYR A 317       5.566  -1.203 -14.949  1.00 64.31           C
ATOM   4837  HD1 TYR A 317       5.535  -1.973 -15.719  1.00 64.31           H
ATOM   4838  CD2 TYR A 317       6.678   0.638 -13.906  1.00 64.31           C
ATOM   4839  HD2 TYR A 317       7.526   1.322 -13.853  1.00 64.31           H
ATOM   4840  CE1 TYR A 317       4.488  -1.088 -14.001  1.00 64.31           C
ATOM   4841  HE1 TYR A 317       3.634  -1.765 -14.043  1.00 64.31           H
ATOM   4842  CE2 TYR A 317       5.600   0.753 -12.959  1.00 64.31           C
ATOM   4843  HE2 TYR A 317       5.618   1.519 -12.184  1.00 64.31           H
ATOM   4844  CZ  TYR A 317       4.558  -0.115 -13.053  1.00 64.31           C
ATOM   4845  OH  TYR A 317       3.539  -0.007 -12.158  1.00 64.31           O
ATOM   4846  HH  TYR A 317       2.904  -0.771 -12.270  1.00 64.31           H
ATOM   4847  HN  TYR A 317       8.366  -2.151 -14.338  1.00 64.31           H
ATOM   4848  N   VAL A 318      10.407  -1.887 -16.793  1.00 66.88           N
ATOM   4849  CA  VAL A 318      11.614  -1.860 -17.601  1.00 66.88           C
ATOM   4850  C   VAL A 318      11.712  -3.156 -18.409  1.00 66.88           C
ATOM   4851  O   VAL A 318      11.911  -3.121 -19.622  1.00 66.88           O
ATOM   4852  HA  VAL A 318      11.529  -1.021 -18.293  1.00 66.88           H
ATOM   4853  CB  VAL A 318      12.835  -1.617 -16.711  1.00 66.88           C
ATOM   4854  HB  VAL A 318      12.820  -2.359 -15.913  1.00 66.88           H
ATOM   4855  CG1 VAL A 318      14.133  -1.799 -17.499  1.00 66.88           C
ATOM   4856 1HG1 VAL A 318      14.182  -2.816 -17.888  1.00 66.88           H
ATOM   4857 2HG1 VAL A 318      14.159  -1.091 -18.327  1.00 66.88           H
ATOM   4858 3HG1 VAL A 318      14.985  -1.620 -16.842  1.00 66.88           H
ATOM   4859  CG2 VAL A 318      12.775  -0.231 -16.065  1.00 66.88           C
ATOM   4860 1HG2 VAL A 318      12.753   0.532 -16.844  1.00 66.88           H
ATOM   4861 2HG2 VAL A 318      11.875  -0.153 -15.455  1.00 66.88           H
ATOM   4862 3HG2 VAL A 318      13.654  -0.084 -15.438  1.00 66.88           H
ATOM   4863  HN  VAL A 318      10.560  -1.911 -15.805  1.00 66.88           H
ATOM   4864  N   PHE A 319      11.569  -4.268 -17.703  1.00 65.88           N
ATOM   4865  CA  PHE A 319      11.758  -5.572 -18.314  1.00 65.88           C
ATOM   4866  C   PHE A 319      10.572  -5.934 -19.211  1.00 65.88           C
ATOM   4867  O   PHE A 319      10.743  -6.591 -20.237  1.00 65.88           O
ATOM   4868  HA  PHE A 319      12.664  -5.518 -18.917  1.00 65.88           H
ATOM   4869  CB  PHE A 319      11.852  -6.590 -17.176  1.00 65.88           C
ATOM   4870 1HB  PHE A 319      11.133  -6.321 -16.401  1.00 65.88           H
ATOM   4871 2HB  PHE A 319      11.560  -7.570 -17.554  1.00 65.88           H
ATOM   4872  CG  PHE A 319      13.243  -6.695 -16.548  1.00 65.88           C
ATOM   4873  CD1 PHE A 319      14.263  -7.263 -17.245  1.00 65.88           C
ATOM   4874  HD1 PHE A 319      14.089  -7.644 -18.251  1.00 65.88           H
ATOM   4875  CD2 PHE A 319      13.459  -6.220 -15.292  1.00 65.88           C
ATOM   4876  HD2 PHE A 319      12.641  -5.765 -14.733  1.00 65.88           H
ATOM   4877  CE1 PHE A 319      15.554  -7.360 -16.661  1.00 65.88           C
ATOM   4878  HE1 PHE A 319      16.371  -7.816 -17.220  1.00 65.88           H
ATOM   4879  CE2 PHE A 319      14.750  -6.317 -14.708  1.00 65.88           C
ATOM   4880  HE2 PHE A 319      14.923  -5.936 -13.702  1.00 65.88           H
ATOM   4881  CZ  PHE A 319      15.770  -6.885 -15.406  1.00 65.88           C
ATOM   4882  HZ  PHE A 319      16.761  -6.960 -14.958  1.00 65.88           H
ATOM   4883  HN  PHE A 319      11.328  -4.287 -16.732  1.00 65.88           H
ATOM   4884  N   VAL A 320       9.397  -5.491 -18.791  1.00 69.37           N
ATOM   4885  CA  VAL A 320       8.159  -6.010 -19.347  1.00 69.37           C
ATOM   4886  C   VAL A 320       7.674  -5.077 -20.459  1.00 69.37           C
ATOM   4887  O   VAL A 320       7.088  -5.528 -21.441  1.00 69.37           O
ATOM   4888  HA  VAL A 320       8.376  -6.987 -19.780  1.00 69.37           H
ATOM   4889  CB  VAL A 320       7.125  -6.203 -18.236  1.00 69.37           C
ATOM   4890  HB  VAL A 320       7.010  -5.252 -17.716  1.00 69.37           H
ATOM   4891  CG1 VAL A 320       5.763  -6.591 -18.815  1.00 69.37           C
ATOM   4892 1HG1 VAL A 320       5.415  -5.804 -19.483  1.00 69.37           H
ATOM   4893 2HG1 VAL A 320       5.857  -7.524 -19.370  1.00 69.37           H
ATOM   4894 3HG1 VAL A 320       5.048  -6.722 -18.003  1.00 69.37           H
ATOM   4895  CG2 VAL A 320       7.604  -7.239 -17.217  1.00 69.37           C
ATOM   4896 1HG2 VAL A 320       7.761  -8.195 -17.717  1.00 69.37           H
ATOM   4897 2HG2 VAL A 320       8.540  -6.904 -16.769  1.00 69.37           H
ATOM   4898 3HG2 VAL A 320       6.850  -7.357 -16.438  1.00 69.37           H
ATOM   4899  HN  VAL A 320       9.282  -4.792 -18.085  1.00 69.37           H
ATOM   4900  N   GLY A 321       7.936  -3.792 -20.265  1.00 71.03           N
ATOM   4901  CA  GLY A 321       7.429  -2.780 -21.176  1.00 71.03           C
ATOM   4902  C   GLY A 321       8.434  -2.495 -22.294  1.00 71.03           C
ATOM   4903  O   GLY A 321       9.367  -1.714 -22.111  1.00 71.03           O
ATOM   4904 1HA  GLY A 321       6.485  -3.113 -21.607  1.00 71.03           H
ATOM   4905 2HA  GLY A 321       7.222  -1.862 -20.626  1.00 71.03           H
ATOM   4906  HN  GLY A 321       8.482  -3.441 -19.505  1.00 71.03           H
ATOM   4907  N   GLU A 322       8.211  -3.144 -23.427  1.00 62.56           N
ATOM   4908  CA  GLU A 322       9.030  -2.902 -24.602  1.00 62.56           C
ATOM   4909  C   GLU A 322       8.978  -1.423 -24.990  1.00 62.56           C
ATOM   4910  O   GLU A 322       9.999  -0.833 -25.340  1.00 62.56           O
ATOM   4911  HA  GLU A 322      10.044  -3.173 -24.309  1.00 62.56           H
ATOM   4912  CB  GLU A 322       8.591  -3.790 -25.769  1.00 62.56           C
ATOM   4913 1HB  GLU A 322       8.521  -4.826 -25.436  1.00 62.56           H
ATOM   4914 2HB  GLU A 322       7.661  -3.409 -26.190  1.00 62.56           H
ATOM   4915  CG  GLU A 322       9.621  -3.759 -26.899  1.00 62.56           C
ATOM   4916 1HG  GLU A 322       9.890  -2.726 -27.123  1.00 62.56           H
ATOM   4917 2HG  GLU A 322      10.533  -4.263 -26.579  1.00 62.56           H
ATOM   4918  CD  GLU A 322       9.074  -4.433 -28.159  1.00 62.56           C
ATOM   4919  OE1 GLU A 322       9.682  -4.215 -29.229  1.00 62.56           O
ATOM   4920  OE2 GLU A 322       8.060  -5.151 -28.023  1.00 62.56           O
ATOM   4921  HN  GLU A 322       7.487  -3.824 -23.549  1.00 62.56           H
ATOM   4922  N   ARG A 323       7.779  -0.866 -24.913  1.00 60.71           N
ATOM   4923  CA  ARG A 323       7.583   0.537 -25.239  1.00 60.71           C
ATOM   4924  C   ARG A 323       8.387   1.421 -24.284  1.00 60.71           C
ATOM   4925  O   ARG A 323       9.083   2.337 -24.718  1.00 60.71           O
ATOM   4926  HA  ARG A 323       7.942   0.638 -26.263  1.00 60.71           H
ATOM   4927  CB  ARG A 323       6.104   0.920 -25.155  1.00 60.71           C
ATOM   4928 1HB  ARG A 323       5.525   0.306 -25.845  1.00 60.71           H
ATOM   4929 2HB  ARG A 323       5.728   0.716 -24.153  1.00 60.71           H
ATOM   4930  CG  ARG A 323       5.902   2.400 -25.490  1.00 60.71           C
ATOM   4931 1HG  ARG A 323       6.444   3.016 -24.773  1.00 60.71           H
ATOM   4932 2HG  ARG A 323       6.318   2.614 -26.474  1.00 60.71           H
ATOM   4933  CD  ARG A 323       4.417   2.769 -25.467  1.00 60.71           C
ATOM   4934 1HD  ARG A 323       3.897   2.269 -26.284  1.00 60.71           H
ATOM   4935 2HD  ARG A 323       3.962   2.422 -24.540  1.00 60.71           H
ATOM   4936  NE  ARG A 323       4.258   4.235 -25.590  1.00 60.71           N
ATOM   4937  HE  ARG A 323       4.988   4.750 -26.040  1.00 60.71           H
ATOM   4938  CZ  ARG A 323       3.198   4.916 -25.135  1.00 60.71           C
ATOM   4939  NH1 ARG A 323       2.190   4.278 -24.524  1.00 60.71           N
ATOM   4940 1HH1 ARG A 323       2.226   3.286 -24.404  1.00 60.71           H
ATOM   4941 2HH1 ARG A 323       1.402   4.794 -24.188  1.00 60.71           H
ATOM   4942  NH2 ARG A 323       3.159   6.246 -25.301  1.00 60.71           N
ATOM   4943 1HH2 ARG A 323       2.375   6.769 -24.968  1.00 60.71           H
ATOM   4944 2HH2 ARG A 323       3.915   6.714 -25.759  1.00 60.71           H
ATOM   4945  HN  ARG A 323       6.952  -1.354 -24.636  1.00 60.71           H
ATOM   4946  N   PHE A 324       8.264   1.115 -23.001  1.00 72.23           N
ATOM   4947  CA  PHE A 324       8.927   1.904 -21.976  1.00 72.23           C
ATOM   4948  C   PHE A 324      10.448   1.799 -22.102  1.00 72.23           C
ATOM   4949  O   PHE A 324      11.157   2.792 -21.946  1.00 72.23           O
ATOM   4950  HA  PHE A 324       8.623   2.941 -22.120  1.00 72.23           H
ATOM   4951  CB  PHE A 324       8.498   1.333 -20.624  1.00 72.23           C
ATOM   4952 1HB  PHE A 324       7.409   1.331 -20.570  1.00 72.23           H
ATOM   4953 2HB  PHE A 324       8.822   0.294 -20.560  1.00 72.23           H
ATOM   4954  CG  PHE A 324       9.052   2.099 -19.421  1.00 72.23           C
ATOM   4955  CD1 PHE A 324      10.188   1.672 -18.808  1.00 72.23           C
ATOM   4956  HD1 PHE A 324      10.705   0.785 -19.173  1.00 72.23           H
ATOM   4957  CD2 PHE A 324       8.407   3.206 -18.964  1.00 72.23           C
ATOM   4958  HD2 PHE A 324       7.496   3.548 -19.455  1.00 72.23           H
ATOM   4959  CE1 PHE A 324      10.702   2.383 -17.691  1.00 72.23           C
ATOM   4960  HE1 PHE A 324      11.613   2.041 -17.200  1.00 72.23           H
ATOM   4961  CE2 PHE A 324       8.922   3.917 -17.847  1.00 72.23           C
ATOM   4962  HE2 PHE A 324       8.405   4.804 -17.482  1.00 72.23           H
ATOM   4963  CZ  PHE A 324      10.058   3.491 -17.234  1.00 72.23           C
ATOM   4964  HZ  PHE A 324      10.453   4.036 -16.377  1.00 72.23           H
ATOM   4965  HN  PHE A 324       7.725   0.346 -22.658  1.00 72.23           H
ATOM   4966  N   ARG A 325      10.904   0.587 -22.382  1.00 71.15           N
ATOM   4967  CA  ARG A 325      12.329   0.338 -22.525  1.00 71.15           C
ATOM   4968  C   ARG A 325      12.910   1.206 -23.644  1.00 71.15           C
ATOM   4969  O   ARG A 325      13.999   1.760 -23.502  1.00 71.15           O
ATOM   4970  HA  ARG A 325      12.756   0.606 -21.559  1.00 71.15           H
ATOM   4971  CB  ARG A 325      12.602  -1.135 -22.837  1.00 71.15           C
ATOM   4972 1HB  ARG A 325      11.959  -1.765 -22.222  1.00 71.15           H
ATOM   4973 2HB  ARG A 325      12.351  -1.342 -23.877  1.00 71.15           H
ATOM   4974  CG  ARG A 325      14.068  -1.487 -22.580  1.00 71.15           C
ATOM   4975 1HG  ARG A 325      14.712  -0.809 -23.140  1.00 71.15           H
ATOM   4976 2HG  ARG A 325      14.300  -1.347 -21.524  1.00 71.15           H
ATOM   4977  CD  ARG A 325      14.364  -2.932 -22.985  1.00 71.15           C
ATOM   4978 1HD  ARG A 325      14.224  -3.053 -24.060  1.00 71.15           H
ATOM   4979 2HD  ARG A 325      15.406  -3.173 -22.770  1.00 71.15           H
ATOM   4980  NE  ARG A 325      13.471  -3.856 -22.252  1.00 71.15           N
ATOM   4981  HE  ARG A 325      13.034  -3.522 -21.417  1.00 71.15           H
ATOM   4982  CZ  ARG A 325      13.211  -5.113 -22.637  1.00 71.15           C
ATOM   4983  NH1 ARG A 325      13.769  -5.614 -23.748  1.00 71.15           N
ATOM   4984 1HH1 ARG A 325      14.385  -5.048 -24.296  1.00 71.15           H
ATOM   4985 2HH1 ARG A 325      13.570  -6.553 -24.028  1.00 71.15           H
ATOM   4986  NH2 ARG A 325      12.384  -5.862 -21.895  1.00 71.15           N
ATOM   4987 1HH2 ARG A 325      12.180  -6.802 -22.168  1.00 71.15           H
ATOM   4988 2HH2 ARG A 325      11.972  -5.482 -21.068  1.00 71.15           H
ATOM   4989  HN  ARG A 325      10.320  -0.214 -22.511  1.00 71.15           H
ATOM   4990  N   ARG A 326      12.157   1.296 -24.730  1.00 67.47           N
ATOM   4991  CA  ARG A 326      12.592   2.072 -25.879  1.00 67.47           C
ATOM   4992  C   ARG A 326      12.632   3.561 -25.530  1.00 67.47           C
ATOM   4993  O   ARG A 326      13.578   4.261 -25.888  1.00 67.47           O
ATOM   4994  HA  ARG A 326      13.589   1.696 -26.108  1.00 67.47           H
ATOM   4995  CB  ARG A 326      11.658   1.860 -27.072  1.00 67.47           C
ATOM   4996 1HB  ARG A 326      11.456   0.796 -27.196  1.00 67.47           H
ATOM   4997 2HB  ARG A 326      10.701   2.346 -26.881  1.00 67.47           H
ATOM   4998  CG  ARG A 326      12.273   2.421 -28.356  1.00 67.47           C
ATOM   4999 1HG  ARG A 326      12.461   3.488 -28.238  1.00 67.47           H
ATOM   5000 2HG  ARG A 326      13.237   1.946 -28.540  1.00 67.47           H
ATOM   5001  CD  ARG A 326      11.348   2.190 -29.553  1.00 67.47           C
ATOM   5002 1HD  ARG A 326      10.372   2.634 -29.360  1.00 67.47           H
ATOM   5003 2HD  ARG A 326      11.753   2.683 -30.437  1.00 67.47           H
ATOM   5004  NE  ARG A 326      11.202   0.739 -29.808  1.00 67.47           N
ATOM   5005  HE  ARG A 326      11.826   0.116 -29.337  1.00 67.47           H
ATOM   5006  CZ  ARG A 326      10.285   0.209 -30.629  1.00 67.47           C
ATOM   5007  NH1 ARG A 326       9.423   0.998 -31.285  1.00 67.47           N
ATOM   5008 1HH1 ARG A 326       9.460   1.990 -31.163  1.00 67.47           H
ATOM   5009 2HH1 ARG A 326       8.741   0.594 -31.895  1.00 67.47           H
ATOM   5010  NH2 ARG A 326      10.243  -1.121 -30.784  1.00 67.47           N
ATOM   5011 1HH2 ARG A 326       9.565  -1.532 -31.393  1.00 67.47           H
ATOM   5012 2HH2 ARG A 326      10.891  -1.702 -30.291  1.00 67.47           H
ATOM   5013  HN  ARG A 326      11.267   0.852 -24.833  1.00 67.47           H
ATOM   5014  N   ASP A 327      11.593   4.001 -24.835  1.00 76.64           N
ATOM   5015  CA  ASP A 327      11.457   5.409 -24.503  1.00 76.64           C
ATOM   5016  C   ASP A 327      12.523   5.792 -23.474  1.00 76.64           C
ATOM   5017  O   ASP A 327      13.012   6.920 -23.472  1.00 76.64           O
ATOM   5018  HA  ASP A 327      11.581   5.939 -25.448  1.00 76.64           H
ATOM   5019  CB  ASP A 327      10.085   5.701 -23.893  1.00 76.64           C
ATOM   5020 1HB  ASP A 327       9.873   4.981 -23.104  1.00 76.64           H
ATOM   5021 2HB  ASP A 327      10.091   6.688 -23.431  1.00 76.64           H
ATOM   5022  CG  ASP A 327       8.987   5.637 -24.958  1.00 76.64           C
ATOM   5023  OD1 ASP A 327       9.355   5.640 -26.152  1.00 76.64           O
ATOM   5024  OD2 ASP A 327       7.806   5.587 -24.552  1.00 76.64           O
ATOM   5025  HN  ASP A 327      10.855   3.415 -24.501  1.00 76.64           H
ATOM   5026  N   LEU A 328      12.851   4.830 -22.623  1.00 79.08           N
ATOM   5027  CA  LEU A 328      13.893   5.032 -21.631  1.00 79.08           C
ATOM   5028  C   LEU A 328      15.207   5.367 -22.339  1.00 79.08           C
ATOM   5029  O   LEU A 328      15.825   6.392 -22.056  1.00 79.08           O
ATOM   5030  HA  LEU A 328      13.602   5.887 -21.021  1.00 79.08           H
ATOM   5031  CB  LEU A 328      13.987   3.822 -20.700  1.00 79.08           C
ATOM   5032 1HB  LEU A 328      13.052   3.741 -20.145  1.00 79.08           H
ATOM   5033 2HB  LEU A 328      14.073   2.923 -21.311  1.00 79.08           H
ATOM   5034  CG  LEU A 328      15.143   3.835 -19.697  1.00 79.08           C
ATOM   5035  HG  LEU A 328      16.077   3.915 -20.253  1.00 79.08           H
ATOM   5036  CD1 LEU A 328      15.057   5.056 -18.779  1.00 79.08           C
ATOM   5037 1HD1 LEU A 328      15.104   5.966 -19.378  1.00 79.08           H
ATOM   5038 2HD1 LEU A 328      14.117   5.032 -18.228  1.00 79.08           H
ATOM   5039 3HD1 LEU A 328      15.890   5.042 -18.076  1.00 79.08           H
ATOM   5040  CD2 LEU A 328      15.198   2.527 -18.906  1.00 79.08           C
ATOM   5041 1HD2 LEU A 328      14.264   2.391 -18.361  1.00 79.08           H
ATOM   5042 2HD2 LEU A 328      15.342   1.693 -19.594  1.00 79.08           H
ATOM   5043 3HD2 LEU A 328      16.029   2.563 -18.201  1.00 79.08           H
ATOM   5044  HN  LEU A 328      12.419   3.928 -22.605  1.00 79.08           H
ATOM   5045  N   VAL A 329      15.596   4.483 -23.246  1.00 80.22           N
ATOM   5046  CA  VAL A 329      16.858   4.638 -23.950  1.00 80.22           C
ATOM   5047  C   VAL A 329      16.842   5.952 -24.733  1.00 80.22           C
ATOM   5048  O   VAL A 329      17.868   6.618 -24.855  1.00 80.22           O
ATOM   5049  HA  VAL A 329      17.648   4.686 -23.200  1.00 80.22           H
ATOM   5050  CB  VAL A 329      17.117   3.417 -24.834  1.00 80.22           C
ATOM   5051  HB  VAL A 329      16.266   3.303 -25.506  1.00 80.22           H
ATOM   5052  CG1 VAL A 329      18.369   3.617 -25.691  1.00 80.22           C
ATOM   5053 1HG1 VAL A 329      18.236   4.490 -26.331  1.00 80.22           H
ATOM   5054 2HG1 VAL A 329      19.232   3.769 -25.044  1.00 80.22           H
ATOM   5055 3HG1 VAL A 329      18.530   2.734 -26.311  1.00 80.22           H
ATOM   5056  CG2 VAL A 329      17.226   2.144 -23.993  1.00 80.22           C
ATOM   5057 1HG2 VAL A 329      18.050   2.244 -23.287  1.00 80.22           H
ATOM   5058 2HG2 VAL A 329      16.295   1.988 -23.447  1.00 80.22           H
ATOM   5059 3HG2 VAL A 329      17.410   1.291 -24.647  1.00 80.22           H
ATOM   5060  HN  VAL A 329      15.066   3.675 -23.502  1.00 80.22           H
ATOM   5061  N   LYS A 330      15.666   6.285 -25.245  1.00 74.35           N
ATOM   5062  CA  LYS A 330      15.503   7.507 -26.014  1.00 74.35           C
ATOM   5063  C   LYS A 330      15.797   8.711 -25.118  1.00 74.35           C
[truncated: 117,162 more chars]
