# Supplementary material for: Noncanonical roles of chemokine regions in CCR9 activation revealed by structural modeling and mutational mapping
Source: Nat Commun. 2025 Aug 18;16:7695. doi: 10.1038/s41467-025-62321-9 (PMC12361432; doi:10.1038/s41467-025-62321-9)
Supplement: Supplementary file 5 — Supplementary Data 3 [file 41467_2025_62321_MOESM5_ESM.zip › CCR9_CCL25_04_rnk0.pdb]

ATOM      1  N   GLU A  20      -4.592  -0.797  59.175  1.00 50.58           N
ATOM      2  CA  GLU A  20      -4.568  -1.804  58.128  1.00 50.58           C
ATOM      3  C   GLU A  20      -5.155  -3.120  58.643  1.00 50.58           C
ATOM      4  O   GLU A  20      -4.431  -3.962  59.172  1.00 50.58           O
ATOM      5  HA  GLU A  20      -5.195  -1.407  57.329  1.00 50.58           H
ATOM      6  CB  GLU A  20      -3.148  -2.009  57.597  1.00 50.58           C
ATOM      7 1HB  GLU A  20      -2.430  -1.878  58.407  1.00 50.58           H
ATOM      8 2HB  GLU A  20      -3.074  -2.981  57.109  1.00 50.58           H
ATOM      9  CG  GLU A  20      -2.805  -0.965  56.532  1.00 50.58           C
ATOM     10 1HG  GLU A  20      -3.662  -0.817  55.874  1.00 50.58           H
ATOM     11 2HG  GLU A  20      -2.600  -0.007  57.009  1.00 50.58           H
ATOM     12  CD  GLU A  20      -1.592  -1.400  55.708  1.00 50.58           C
ATOM     13  OE1 GLU A  20      -1.587  -1.090  54.497  1.00 50.58           O
ATOM     14  OE2 GLU A  20      -0.696  -2.033  56.308  1.00 50.58           O
ATOM     15  HN  GLU A  20      -5.006  -1.092  60.036  1.00 50.58           H
ATOM     16  N   SER A  21      -6.462  -3.255  58.471  1.00 58.65           N
ATOM     17  CA  SER A  21      -7.145  -4.478  58.857  1.00 58.65           C
ATOM     18  C   SER A  21      -6.511  -5.678  58.150  1.00 58.65           C
ATOM     19  O   SER A  21      -6.185  -5.603  56.966  1.00 58.65           O
ATOM     20  HA  SER A  21      -7.010  -4.556  59.936  1.00 58.65           H
ATOM     21  CB  SER A  21      -8.638  -4.400  58.535  1.00 58.65           C
ATOM     22 1HB  SER A  21      -9.125  -5.324  58.847  1.00 58.65           H
ATOM     23 2HB  SER A  21      -9.092  -3.592  59.108  1.00 58.65           H
ATOM     24  OG  SER A  21      -8.874  -4.187  57.146  1.00 58.65           O
ATOM     25  HG  SER A  21      -9.856  -4.224  56.956  1.00 58.65           H
ATOM     26  HN  SER A  21      -7.050  -2.549  58.076  1.00 58.65           H
ATOM     27  N   THR A  22      -6.356  -6.755  58.905  1.00 59.80           N
ATOM     28  CA  THR A  22      -5.733  -7.957  58.375  1.00 59.80           C
ATOM     29  C   THR A  22      -6.394  -8.363  57.056  1.00 59.80           C
ATOM     30  O   THR A  22      -5.733  -8.893  56.164  1.00 59.80           O
ATOM     31  HA  THR A  22      -4.689  -7.734  58.154  1.00 59.80           H
ATOM     32  CB  THR A  22      -5.807  -9.041  59.451  1.00 59.80           C
ATOM     33  HB  THR A  22      -6.201  -9.971  59.041  1.00 59.80           H
ATOM     34  OG1 THR A  22      -6.584  -8.449  60.489  1.00 59.80           O
ATOM     35  HG1 THR A  22      -6.912  -9.155  61.116  1.00 59.80           H
ATOM     36  CG2 THR A  22      -4.451  -9.308  60.108  1.00 59.80           C
ATOM     37 1HG2 THR A  22      -4.088  -8.394  60.577  1.00 59.80           H
ATOM     38 2HG2 THR A  22      -3.739  -9.635  59.350  1.00 59.80           H
ATOM     39 3HG2 THR A  22      -4.560 -10.086  60.864  1.00 59.80           H
ATOM     40  HN  THR A  22      -6.646  -6.816  59.859  1.00 59.80           H
ATOM     41  N   SER A  23      -7.690  -8.099  56.975  1.00 63.14           N
ATOM     42  CA  SER A  23      -8.438  -8.391  55.764  1.00 63.14           C
ATOM     43  C   SER A  23      -7.877  -7.581  54.594  1.00 63.14           C
ATOM     44  O   SER A  23      -7.740  -8.098  53.486  1.00 63.14           O
ATOM     45  HA  SER A  23      -8.301  -9.459  55.591  1.00 63.14           H
ATOM     46  CB  SER A  23      -9.927  -8.092  55.951  1.00 63.14           C
ATOM     47 1HB  SER A  23     -10.485  -8.483  55.100  1.00 63.14           H
ATOM     48 2HB  SER A  23     -10.292  -8.612  56.837  1.00 63.14           H
ATOM     49  OG  SER A  23     -10.179  -6.696  56.083  1.00 63.14           O
ATOM     50  HG  SER A  23     -11.161  -6.532  56.173  1.00 63.14           H
ATOM     51  HN  SER A  23      -8.225  -7.693  57.715  1.00 63.14           H
ATOM     52  N   SER A  24      -7.568  -6.325  54.879  1.00 67.75           N
ATOM     53  CA  SER A  24      -7.081  -5.422  53.850  1.00 67.75           C
ATOM     54  C   SER A  24      -5.760  -5.942  53.280  1.00 67.75           C
ATOM     55  O   SER A  24      -5.498  -5.803  52.086  1.00 67.75           O
ATOM     56  HA  SER A  24      -7.854  -5.416  53.082  1.00 67.75           H
ATOM     57  CB  SER A  24      -6.901  -4.006  54.401  1.00 67.75           C
ATOM     58 1HB  SER A  24      -7.873  -3.518  54.472  1.00 67.75           H
ATOM     59 2HB  SER A  24      -6.497  -4.058  55.412  1.00 67.75           H
ATOM     60  OG  SER A  24      -6.035  -3.221  53.585  1.00 67.75           O
ATOM     61  HG  SER A  24      -5.897  -2.322  53.999  1.00 67.75           H
ATOM     62  HN  SER A  24      -7.646  -5.923  55.792  1.00 67.75           H
ATOM     63  N   MET A  25      -4.963  -6.529  54.160  1.00 65.00           N
ATOM     64  CA  MET A  25      -3.652  -7.020  53.772  1.00 65.00           C
ATOM     65  C   MET A  25      -3.763  -8.361  53.043  1.00 65.00           C
ATOM     66  O   MET A  25      -3.012  -8.626  52.106  1.00 65.00           O
ATOM     67  HA  MET A  25      -3.244  -6.266  53.099  1.00 65.00           H
ATOM     68  CB  MET A  25      -2.779  -7.186  55.017  1.00 65.00           C
ATOM     69 1HB  MET A  25      -3.026  -6.413  55.744  1.00 65.00           H
ATOM     70 2HB  MET A  25      -2.989  -8.146  55.488  1.00 65.00           H
ATOM     71  CG  MET A  25      -1.293  -7.102  54.660  1.00 65.00           C
ATOM     72 1HG  MET A  25      -0.929  -8.081  54.350  1.00 65.00           H
ATOM     73 2HG  MET A  25      -1.151  -6.427  53.816  1.00 65.00           H
ATOM     74  SD  MET A  25      -0.360  -6.522  56.067  1.00 65.00           S
ATOM     75  CE  MET A  25       1.288  -6.562  55.382  1.00 65.00           C
ATOM     76 1HE  MET A  25       1.532  -7.580  55.078  1.00 65.00           H
ATOM     77 2HE  MET A  25       1.338  -5.902  54.516  1.00 65.00           H
ATOM     78 3HE  MET A  25       2.003  -6.227  56.135  1.00 65.00           H
ATOM     79  HN  MET A  25      -5.199  -6.671  55.122  1.00 65.00           H
ATOM     80  N   GLU A  26      -4.705  -9.171  53.502  1.00 59.82           N
ATOM     81  CA  GLU A  26      -4.986 -10.438  52.848  1.00 59.82           C
ATOM     82  C   GLU A  26      -5.519 -10.200  51.434  1.00 59.82           C
ATOM     83  O   GLU A  26      -5.132 -10.895  50.496  1.00 59.82           O
ATOM     84  HA  GLU A  26      -4.028 -10.957  52.800  1.00 59.82           H
ATOM     85  CB  GLU A  26      -5.968 -11.274  53.671  1.00 59.82           C
ATOM     86 1HB  GLU A  26      -6.740 -10.627  54.090  1.00 59.82           H
ATOM     87 2HB  GLU A  26      -6.369 -12.081  53.057  1.00 59.82           H
ATOM     88  CG  GLU A  26      -5.264 -11.942  54.854  1.00 59.82           C
ATOM     89 1HG  GLU A  26      -4.438 -12.554  54.491  1.00 59.82           H
ATOM     90 2HG  GLU A  26      -4.834 -11.179  55.503  1.00 59.82           H
ATOM     91  CD  GLU A  26      -6.237 -12.810  55.653  1.00 59.82           C
ATOM     92  OE1 GLU A  26      -5.743 -13.721  56.352  1.00 59.82           O
ATOM     93  OE2 GLU A  26      -7.454 -12.544  55.546  1.00 59.82           O
ATOM     94  HN  GLU A  26      -5.271  -8.974  54.302  1.00 59.82           H
ATOM     95  N   ASP A  27      -6.399  -9.216  51.326  1.00 66.18           N
ATOM     96  CA  ASP A  27      -7.032  -8.914  50.054  1.00 66.18           C
ATOM     97  C   ASP A  27      -5.956  -8.566  49.023  1.00 66.18           C
ATOM     98  O   ASP A  27      -6.061  -8.947  47.858  1.00 66.18           O
ATOM     99  HA  ASP A  27      -7.587  -9.815  49.789  1.00 66.18           H
ATOM    100  CB  ASP A  27      -7.974  -7.715  50.177  1.00 66.18           C
ATOM    101 1HB  ASP A  27      -7.486  -6.922  50.744  1.00 66.18           H
ATOM    102 2HB  ASP A  27      -8.189  -7.313  49.187  1.00 66.18           H
ATOM    103  CG  ASP A  27      -9.280  -8.112  50.867  1.00 66.18           C
ATOM    104  OD1 ASP A  27      -9.583  -9.325  50.854  1.00 66.18           O
ATOM    105  OD2 ASP A  27      -9.947  -7.194  51.393  1.00 66.18           O
ATOM    106  HN  ASP A  27      -6.680  -8.631  52.087  1.00 66.18           H
ATOM    107  N   TYR A  28      -4.946  -7.847  49.490  1.00 65.98           N
ATOM    108  CA  TYR A  28      -3.864  -7.422  48.618  1.00 65.98           C
ATOM    109  C   TYR A  28      -2.956  -8.600  48.256  1.00 65.98           C
ATOM    110  O   TYR A  28      -2.482  -8.698  47.126  1.00 65.98           O
ATOM    111  HA  TYR A  28      -4.305  -7.020  47.706  1.00 65.98           H
ATOM    112  CB  TYR A  28      -3.056  -6.398  49.416  1.00 65.98           C
ATOM    113 1HB  TYR A  28      -3.714  -5.578  49.706  1.00 65.98           H
ATOM    114 2HB  TYR A  28      -2.705  -6.864  50.337  1.00 65.98           H
ATOM    115  CG  TYR A  28      -1.855  -5.826  48.660  1.00 65.98           C
ATOM    116  CD1 TYR A  28      -0.596  -6.351  48.867  1.00 65.98           C
ATOM    117  HD1 TYR A  28      -0.457  -7.174  49.569  1.00 65.98           H
ATOM    118  CD2 TYR A  28      -2.031  -4.785  47.772  1.00 65.98           C
ATOM    119  HD2 TYR A  28      -3.026  -4.370  47.608  1.00 65.98           H
ATOM    120  CE1 TYR A  28       0.534  -5.813  48.156  1.00 65.98           C
ATOM    121  HE1 TYR A  28       1.534  -6.219  48.309  1.00 65.98           H
ATOM    122  CE2 TYR A  28      -0.901  -4.247  47.060  1.00 65.98           C
ATOM    123  HE2 TYR A  28      -1.026  -3.425  46.355  1.00 65.98           H
ATOM    124  CZ  TYR A  28       0.326  -4.788  47.287  1.00 65.98           C
ATOM    125  OH  TYR A  28       1.394  -4.280  46.615  1.00 65.98           O
ATOM    126  HH  TYR A  28       1.164  -3.384  46.234  1.00 65.98           H
ATOM    127  HN  TYR A  28      -4.860  -7.556  50.443  1.00 65.98           H
ATOM    128  N   VAL A  29      -2.742  -9.464  49.238  1.00 66.10           N
ATOM    129  CA  VAL A  29      -1.831 -10.582  49.065  1.00 66.10           C
ATOM    130  C   VAL A  29      -2.478 -11.626  48.153  1.00 66.10           C
ATOM    131  O   VAL A  29      -1.802 -12.242  47.331  1.00 66.10           O
ATOM    132  HA  VAL A  29      -0.932 -10.202  48.580  1.00 66.10           H
ATOM    133  CB  VAL A  29      -1.430 -11.146  50.430  1.00 66.10           C
ATOM    134  HB  VAL A  29      -2.343 -11.342  50.993  1.00 66.10           H
ATOM    135  CG1 VAL A  29      -0.681 -12.471  50.277  1.00 66.10           C
ATOM    136 1HG1 VAL A  29      -1.321 -13.195  49.773  1.00 66.10           H
ATOM    137 2HG1 VAL A  29       0.222 -12.312  49.686  1.00 66.10           H
ATOM    138 3HG1 VAL A  29      -0.408 -12.850  51.262  1.00 66.10           H
ATOM    139  CG2 VAL A  29      -0.599 -10.134  51.220  1.00 66.10           C
ATOM    140 1HG2 VAL A  29       0.306  -9.893  50.662  1.00 66.10           H
ATOM    141 2HG2 VAL A  29      -1.182  -9.226  51.374  1.00 66.10           H
ATOM    142 3HG2 VAL A  29      -0.328 -10.560  52.185  1.00 66.10           H
ATOM    143  HN  VAL A  29      -3.178  -9.408  50.137  1.00 66.10           H
ATOM    144  N   ASN A  30      -3.781 -11.792  48.329  1.00 60.69           N
ATOM    145  CA  ASN A  30      -4.504 -12.835  47.621  1.00 60.69           C
ATOM    146  C   ASN A  30      -4.931 -12.311  46.248  1.00 60.69           C
ATOM    147  O   ASN A  30      -5.454 -13.064  45.428  1.00 60.69           O
ATOM    148  HA  ASN A  30      -3.808 -13.670  47.551  1.00 60.69           H
ATOM    149  CB  ASN A  30      -5.766 -13.245  48.384  1.00 60.69           C
ATOM    150 1HB  ASN A  30      -6.347 -12.358  48.637  1.00 60.69           H
ATOM    151 2HB  ASN A  30      -6.395 -13.866  47.746  1.00 60.69           H
ATOM    152  CG  ASN A  30      -5.411 -14.010  49.660  1.00 60.69           C
ATOM    153  OD1 ASN A  30      -4.352 -14.603  49.785  1.00 60.69           O
ATOM    154  ND2 ASN A  30      -6.352 -13.964  50.598  1.00 60.69           N
ATOM    155 1HD2 ASN A  30      -7.200 -13.459  50.432  1.00 60.69           H
ATOM    156 2HD2 ASN A  30      -6.213 -14.434  51.470  1.00 60.69           H
ATOM    157  HN  ASN A  30      -4.339 -11.231  48.941  1.00 60.69           H
ATOM    158  N   PHE A  31      -4.692 -11.024  46.041  1.00 67.75           N
ATOM    159  CA  PHE A  31      -5.014 -10.399  44.770  1.00 67.75           C
ATOM    160  C   PHE A  31      -4.215 -11.032  43.629  1.00 67.75           C
ATOM    161  O   PHE A  31      -2.987 -11.081  43.679  1.00 67.75           O
ATOM    162  HA  PHE A  31      -6.079 -10.553  44.594  1.00 67.75           H
ATOM    163  CB  PHE A  31      -4.630  -8.923  44.887  1.00 67.75           C
ATOM    164 1HB  PHE A  31      -5.087  -8.509  45.786  1.00 67.75           H
ATOM    165 2HB  PHE A  31      -3.550  -8.848  45.016  1.00 67.75           H
ATOM    166  CG  PHE A  31      -5.046  -8.074  43.684  1.00 67.75           C
ATOM    167  CD1 PHE A  31      -4.131  -7.749  42.732  1.00 67.75           C
ATOM    168  HD1 PHE A  31      -3.101  -8.093  42.826  1.00 67.75           H
ATOM    169  CD2 PHE A  31      -6.331  -7.644  43.567  1.00 67.75           C
ATOM    170  HD2 PHE A  31      -7.065  -7.905  44.330  1.00 67.75           H
ATOM    171  CE1 PHE A  31      -4.517  -6.961  41.616  1.00 67.75           C
ATOM    172  HE1 PHE A  31      -3.783  -6.700  40.853  1.00 67.75           H
ATOM    173  CE2 PHE A  31      -6.717  -6.856  42.450  1.00 67.75           C
ATOM    174  HE2 PHE A  31      -7.747  -6.512  42.356  1.00 67.75           H
ATOM    175  CZ  PHE A  31      -5.802  -6.531  41.498  1.00 67.75           C
ATOM    176  HZ  PHE A  31      -6.098  -5.926  40.641  1.00 67.75           H
ATOM    177  HN  PHE A  31      -4.287 -10.414  46.722  1.00 67.75           H
ATOM    178  N   ASN A  32      -4.945 -11.501  42.627  1.00 61.16           N
ATOM    179  CA  ASN A  32      -4.319 -12.136  41.479  1.00 61.16           C
ATOM    180  C   ASN A  32      -3.781 -11.058  40.536  1.00 61.16           C
ATOM    181  O   ASN A  32      -4.522 -10.520  39.715  1.00 61.16           O
ATOM    182  HA  ASN A  32      -3.528 -12.761  41.893  1.00 61.16           H
ATOM    183  CB  ASN A  32      -5.328 -12.984  40.701  1.00 61.16           C
ATOM    184 1HB  ASN A  32      -5.896 -13.606  41.393  1.00 61.16           H
ATOM    185 2HB  ASN A  32      -6.043 -12.333  40.197  1.00 61.16           H
ATOM    186  CG  ASN A  32      -4.622 -13.869  39.673  1.00 61.16           C
ATOM    187  OD1 ASN A  32      -3.409 -13.874  39.548  1.00 61.16           O
ATOM    188  ND2 ASN A  32      -5.448 -14.616  38.945  1.00 61.16           N
ATOM    189 1HD2 ASN A  32      -6.435 -14.565  39.098  1.00 61.16           H
ATOM    190 2HD2 ASN A  32      -5.081 -15.229  38.245  1.00 61.16           H
ATOM    191  HN  ASN A  32      -5.943 -11.453  42.592  1.00 61.16           H
ATOM    192  N   PHE A  33      -2.495 -10.775  40.686  1.00 63.37           N
ATOM    193  CA  PHE A  33      -1.811  -9.891  39.757  1.00 63.37           C
ATOM    194  C   PHE A  33      -1.463 -10.623  38.459  1.00 63.37           C
ATOM    195  O   PHE A  33      -0.289 -10.810  38.143  1.00 63.37           O
ATOM    196  HA  PHE A  33      -2.488  -9.066  39.537  1.00 63.37           H
ATOM    197  CB  PHE A  33      -0.516  -9.443  40.438  1.00 63.37           C
ATOM    198 1HB  PHE A  33       0.039 -10.325  40.757  1.00 63.37           H
ATOM    199 2HB  PHE A  33       0.104  -8.921  39.709  1.00 63.37           H
ATOM    200  CG  PHE A  33      -0.733  -8.530  41.647  1.00 63.37           C
ATOM    201  CD1 PHE A  33      -0.889  -7.191  41.469  1.00 63.37           C
ATOM    202  HD1 PHE A  33      -0.860  -6.768  40.465  1.00 63.37           H
ATOM    203  CD2 PHE A  33      -0.770  -9.058  42.900  1.00 63.37           C
ATOM    204  HD2 PHE A  33      -0.645 -10.132  43.043  1.00 63.37           H
ATOM    205  CE1 PHE A  33      -1.090  -6.344  42.591  1.00 63.37           C
ATOM    206  HE1 PHE A  33      -1.215  -5.271  42.448  1.00 63.37           H
ATOM    207  CE2 PHE A  33      -0.971  -8.211  44.022  1.00 63.37           C
ATOM    208  HE2 PHE A  33      -1.001  -8.635  45.026  1.00 63.37           H
ATOM    209  CZ  PHE A  33      -1.127  -6.872  43.844  1.00 63.37           C
ATOM    210  HZ  PHE A  33      -1.282  -6.222  44.705  1.00 63.37           H
ATOM    211  HN  PHE A  33      -1.925 -11.137  41.423  1.00 63.37           H
ATOM    212  N   THR A  34      -2.505 -11.018  37.743  1.00 62.72           N
ATOM    213  CA  THR A  34      -2.360 -11.366  36.339  1.00 62.72           C
ATOM    214  C   THR A  34      -1.739 -10.203  35.563  1.00 62.72           C
ATOM    215  O   THR A  34      -2.165  -9.058  35.708  1.00 62.72           O
ATOM    216  HA  THR A  34      -1.669 -12.206  36.263  1.00 62.72           H
ATOM    217  CB  THR A  34      -3.733 -11.785  35.811  1.00 62.72           C
ATOM    218  HB  THR A  34      -3.746 -11.792  34.721  1.00 62.72           H
ATOM    219  OG1 THR A  34      -4.636 -10.873  36.431  1.00 62.72           O
ATOM    220  HG1 THR A  34      -4.395  -9.934  36.186  1.00 62.72           H
ATOM    221  CG2 THR A  34      -4.169 -13.155  36.335  1.00 62.72           C
ATOM    222 1HG2 THR A  34      -4.222 -13.127  37.423  1.00 62.72           H
ATOM    223 2HG2 THR A  34      -3.446 -13.909  36.025  1.00 62.72           H
ATOM    224 3HG2 THR A  34      -5.150 -13.403  35.930  1.00 62.72           H
ATOM    225  HN  THR A  34      -3.434 -11.102  38.105  1.00 62.72           H
ATOM    226  N   ASP A  35      -0.743 -10.536  34.756  1.00 67.65           N
ATOM    227  CA  ASP A  35       0.031  -9.520  34.063  1.00 67.65           C
ATOM    228  C   ASP A  35      -0.700  -9.114  32.782  1.00 67.65           C
ATOM    229  O   ASP A  35      -0.318  -9.525  31.688  1.00 67.65           O
ATOM    230  HA  ASP A  35       0.122  -8.697  34.771  1.00 67.65           H
ATOM    231  CB  ASP A  35       1.411 -10.052  33.671  1.00 67.65           C
ATOM    232 1HB  ASP A  35       1.751 -10.775  34.412  1.00 67.65           H
ATOM    233 2HB  ASP A  35       1.345 -10.578  32.718  1.00 67.65           H
ATOM    234  CG  ASP A  35       2.426  -8.912  33.560  1.00 67.65           C
ATOM    235  OD1 ASP A  35       2.033  -7.769  33.880  1.00 67.65           O
ATOM    236  OD2 ASP A  35       3.572  -9.210  33.159  1.00 67.65           O
ATOM    237  HN  ASP A  35      -0.463 -11.479  34.573  1.00 67.65           H
ATOM    238  N   PHE A  36      -1.739  -8.311  32.961  1.00 82.39           N
ATOM    239  CA  PHE A  36      -2.501  -7.809  31.831  1.00 82.39           C
ATOM    240  C   PHE A  36      -1.768  -6.654  31.145  1.00 82.39           C
ATOM    241  O   PHE A  36      -2.121  -6.264  30.033  1.00 82.39           O
ATOM    242  HA  PHE A  36      -2.616  -8.633  31.127  1.00 82.39           H
ATOM    243  CB  PHE A  36      -3.834  -7.297  32.381  1.00 82.39           C
ATOM    244 1HB  PHE A  36      -3.637  -6.640  33.229  1.00 82.39           H
ATOM    245 2HB  PHE A  36      -4.323  -6.693  31.617  1.00 82.39           H
ATOM    246  CG  PHE A  36      -4.791  -8.405  32.825  1.00 82.39           C
ATOM    247  CD1 PHE A  36      -4.908  -9.539  32.084  1.00 82.39           C
ATOM    248  HD1 PHE A  36      -4.319  -9.659  31.174  1.00 82.39           H
ATOM    249  CD2 PHE A  36      -5.525  -8.255  33.959  1.00 82.39           C
ATOM    250  HD2 PHE A  36      -5.432  -7.346  34.553  1.00 82.39           H
ATOM    251  CE1 PHE A  36      -5.796 -10.568  32.495  1.00 82.39           C
ATOM    252  HE1 PHE A  36      -5.890 -11.477  31.902  1.00 82.39           H
ATOM    253  CE2 PHE A  36      -6.414  -9.283  34.371  1.00 82.39           C
ATOM    254  HE2 PHE A  36      -7.002  -9.163  35.281  1.00 82.39           H
ATOM    255  CZ  PHE A  36      -6.530 -10.418  33.630  1.00 82.39           C
ATOM    256  HZ  PHE A  36      -7.212 -11.207  33.946  1.00 82.39           H
ATOM    257  HN  PHE A  36      -2.060  -8.004  33.857  1.00 82.39           H
ATOM    258  N   TYR A  37      -0.762  -6.140  31.836  1.00 86.99           N
ATOM    259  CA  TYR A  37       0.108  -5.132  31.254  1.00 86.99           C
ATOM    260  C   TYR A  37       1.250  -5.780  30.470  1.00 86.99           C
ATOM    261  O   TYR A  37       2.172  -6.341  31.060  1.00 86.99           O
ATOM    262  HA  TYR A  37      -0.490  -4.523  30.575  1.00 86.99           H
ATOM    263  CB  TYR A  37       0.693  -4.349  32.432  1.00 86.99           C
ATOM    264 1HB  TYR A  37      -0.119  -4.046  33.093  1.00 86.99           H
ATOM    265 2HB  TYR A  37       1.342  -5.009  33.007  1.00 86.99           H
ATOM    266  CG  TYR A  37       1.487  -3.108  32.021  1.00 86.99           C
ATOM    267  CD1 TYR A  37       2.860  -3.177  31.896  1.00 86.99           C
ATOM    268  HD1 TYR A  37       3.378  -4.117  32.091  1.00 86.99           H
ATOM    269  CD2 TYR A  37       0.831  -1.919  31.774  1.00 86.99           C
ATOM    270  HD2 TYR A  37      -0.253  -1.864  31.873  1.00 86.99           H
ATOM    271  CE1 TYR A  37       3.608  -2.009  31.510  1.00 86.99           C
ATOM    272  HE1 TYR A  37       4.692  -2.050  31.408  1.00 86.99           H
ATOM    273  CE2 TYR A  37       1.579  -0.751  31.388  1.00 86.99           C
ATOM    274  HE2 TYR A  37       1.074   0.194  31.190  1.00 86.99           H
ATOM    275  CZ  TYR A  37       2.930  -0.854  31.274  1.00 86.99           C
ATOM    276  OH  TYR A  37       3.637   0.250  30.909  1.00 86.99           O
ATOM    277  HH  TYR A  37       4.603   0.016  30.800  1.00 86.99           H
ATOM    278  HN  TYR A  37      -0.538  -6.400  32.775  1.00 86.99           H
ATOM    279  N   CYS A  38       1.152  -5.681  29.153  1.00 90.22           N
ATOM    280  CA  CYS A  38       2.111  -6.336  28.280  1.00 90.22           C
ATOM    281  C   CYS A  38       3.222  -5.337  27.951  1.00 90.22           C
ATOM    282  O   CYS A  38       2.985  -4.343  27.266  1.00 90.22           O
ATOM    283  HA  CYS A  38       2.507  -7.188  28.833  1.00 90.22           H
ATOM    284  CB  CYS A  38       1.444  -6.884  27.016  1.00 90.22           C
ATOM    285 1HB  CYS A  38       0.589  -7.503  27.286  1.00 90.22           H
ATOM    286 2HB  CYS A  38       1.063  -6.062  26.411  1.00 90.22           H
ATOM    287  SG  CYS A  38       2.647  -7.867  26.049  1.00 90.22           S
ATOM    288  HN  CYS A  38       0.435  -5.166  28.682  1.00 90.22           H
ATOM    289  N   GLU A  39       4.411  -5.636  28.454  1.00 82.11           N
ATOM    290  CA  GLU A  39       5.597  -4.893  28.063  1.00 82.11           C
ATOM    291  C   GLU A  39       6.182  -5.468  26.772  1.00 82.11           C
ATOM    292  O   GLU A  39       6.534  -6.646  26.716  1.00 82.11           O
ATOM    293  HA  GLU A  39       5.256  -3.872  27.893  1.00 82.11           H
ATOM    294  CB  GLU A  39       6.638  -4.894  29.185  1.00 82.11           C
ATOM    295 1HB  GLU A  39       6.895  -5.920  29.447  1.00 82.11           H
ATOM    296 2HB  GLU A  39       7.500  -4.296  28.886  1.00 82.11           H
ATOM    297  CG  GLU A  39       6.080  -4.242  30.451  1.00 82.11           C
ATOM    298 1HG  GLU A  39       5.637  -3.277  30.204  1.00 82.11           H
ATOM    299 2HG  GLU A  39       5.284  -4.862  30.863  1.00 82.11           H
ATOM    300  CD  GLU A  39       7.178  -4.051  31.499  1.00 82.11           C
ATOM    301  OE1 GLU A  39       6.917  -3.301  32.465  1.00 82.11           O
ATOM    302  OE2 GLU A  39       8.254  -4.659  31.311  1.00 82.11           O
ATOM    303  HN  GLU A  39       4.570  -6.368  29.116  1.00 82.11           H
ATOM    304  N   LYS A  40       6.268  -4.611  25.766  1.00 88.69           N
ATOM    305  CA  LYS A  40       6.611  -5.060  24.427  1.00 88.69           C
ATOM    306  C   LYS A  40       8.067  -4.697  24.129  1.00 88.69           C
ATOM    307  O   LYS A  40       8.414  -4.395  22.989  1.00 88.69           O
ATOM    308  HA  LYS A  40       6.516  -6.146  24.412  1.00 88.69           H
ATOM    309  CB  LYS A  40       5.617  -4.505  23.405  1.00 88.69           C
ATOM    310 1HB  LYS A  40       5.599  -3.416  23.463  1.00 88.69           H
ATOM    311 2HB  LYS A  40       5.943  -4.764  22.397  1.00 88.69           H
ATOM    312  CG  LYS A  40       4.212  -5.058  23.649  1.00 88.69           C
ATOM    313 1HG  LYS A  40       4.251  -6.145  23.711  1.00 88.69           H
ATOM    314 2HG  LYS A  40       3.837  -4.698  24.608  1.00 88.69           H
ATOM    315  CD  LYS A  40       3.255  -4.639  22.531  1.00 88.69           C
ATOM    316 1HD  LYS A  40       3.180  -3.552  22.501  1.00 88.69           H
ATOM    317 2HD  LYS A  40       3.653  -4.958  21.568  1.00 88.69           H
ATOM    318  CE  LYS A  40       1.866  -5.245  22.742  1.00 88.69           C
ATOM    319 1HE  LYS A  40       1.949  -6.325  22.862  1.00 88.69           H
ATOM    320 2HE  LYS A  40       1.428  -4.856  23.661  1.00 88.69           H
ATOM    321  NZ  LYS A  40       0.985  -4.933  21.595  1.00 88.69           N
ATOM    322 1HZ  LYS A  40       0.085  -5.380  21.729  1.00 88.69           H
ATOM    323 2HZ  LYS A  40       0.858  -3.929  21.530  1.00 88.69           H
ATOM    324 3HZ  LYS A  40       1.409  -5.276  20.740  1.00 88.69           H
ATOM    325  HN  LYS A  40       6.108  -3.628  25.853  1.00 88.69           H
ATOM    326  N   ASN A  41       8.879  -4.738  25.175  1.00 83.25           N
ATOM    327  CA  ASN A  41      10.278  -4.364  25.051  1.00 83.25           C
ATOM    328  C   ASN A  41      10.945  -5.244  23.992  1.00 83.25           C
ATOM    329  O   ASN A  41      11.717  -4.755  23.170  1.00 83.25           O
ATOM    330  HA  ASN A  41      10.270  -3.310  24.773  1.00 83.25           H
ATOM    331  CB  ASN A  41      11.022  -4.569  26.373  1.00 83.25           C
ATOM    332 1HB  ASN A  41      10.809  -5.564  26.763  1.00 83.25           H
ATOM    333 2HB  ASN A  41      12.097  -4.517  26.201  1.00 83.25           H
ATOM    334  CG  ASN A  41      10.613  -3.513  27.401  1.00 83.25           C
ATOM    335  OD1 ASN A  41      10.244  -2.398  27.072  1.00 83.25           O
ATOM    336  ND2 ASN A  41      10.699  -3.925  28.663  1.00 83.25           N
ATOM    337 1HD2 ASN A  41      11.010  -4.854  28.866  1.00 83.25           H
ATOM    338 2HD2 ASN A  41      10.453  -3.306  29.409  1.00 83.25           H
ATOM    339  HN  ASN A  41       8.597  -5.019  26.092  1.00 83.25           H
ATOM    340  N   ASN A  42      10.622  -6.528  24.047  1.00 84.34           N
ATOM    341  CA  ASN A  42      11.222  -7.490  23.138  1.00 84.34           C
ATOM    342  C   ASN A  42      10.788  -7.172  21.706  1.00 84.34           C
ATOM    343  O   ASN A  42      11.568  -7.329  20.768  1.00 84.34           O
ATOM    344  HA  ASN A  42      12.298  -7.386  23.281  1.00 84.34           H
ATOM    345  CB  ASN A  42      10.767  -8.914  23.465  1.00 84.34           C
ATOM    346 1HB  ASN A  42       9.678  -8.961  23.467  1.00 84.34           H
ATOM    347 2HB  ASN A  42      11.113  -9.597  22.689  1.00 84.34           H
ATOM    348  CG  ASN A  42      11.306  -9.363  24.825  1.00 84.34           C
ATOM    349  OD1 ASN A  42      12.136  -8.713  25.438  1.00 84.34           O
ATOM    350  ND2 ASN A  42      10.788 -10.509  25.260  1.00 84.34           N
ATOM    351 1HD2 ASN A  42      10.110 -10.993  24.707  1.00 84.34           H
ATOM    352 2HD2 ASN A  42      11.077 -10.886  26.140  1.00 84.34           H
ATOM    353  HN  ASN A  42       9.964  -6.912  24.695  1.00 84.34           H
ATOM    354  N   VAL A  43       9.545  -6.731  21.583  1.00 92.03           N
ATOM    355  CA  VAL A  43       8.982  -6.436  20.276  1.00 92.03           C
ATOM    356  C   VAL A  43       9.708  -5.232  19.672  1.00 92.03           C
ATOM    357  O   VAL A  43      10.038  -5.233  18.487  1.00 92.03           O
ATOM    358  HA  VAL A  43       9.154  -7.305  19.640  1.00 92.03           H
ATOM    359  CB  VAL A  43       7.471  -6.226  20.393  1.00 92.03           C
ATOM    360  HB  VAL A  43       7.302  -5.350  21.020  1.00 92.03           H
ATOM    361  CG1 VAL A  43       6.848  -5.950  19.023  1.00 92.03           C
ATOM    362 1HG1 VAL A  43       7.294  -5.052  18.595  1.00 92.03           H
ATOM    363 2HG1 VAL A  43       7.033  -6.797  18.362  1.00 92.03           H
ATOM    364 3HG1 VAL A  43       5.774  -5.804  19.134  1.00 92.03           H
ATOM    365  CG2 VAL A  43       6.801  -7.424  21.068  1.00 92.03           C
ATOM    366 1HG2 VAL A  43       6.984  -8.323  20.479  1.00 92.03           H
ATOM    367 2HG2 VAL A  43       7.214  -7.555  22.068  1.00 92.03           H
ATOM    368 3HG2 VAL A  43       5.728  -7.248  21.138  1.00 92.03           H
ATOM    369  HN  VAL A  43       8.928  -6.575  22.354  1.00 92.03           H
ATOM    370  N   ARG A  44       9.935  -4.235  20.514  1.00 87.76           N
ATOM    371  CA  ARG A  44      10.613  -3.027  20.077  1.00 87.76           C
ATOM    372  C   ARG A  44      12.058  -3.341  19.684  1.00 87.76           C
ATOM    373  O   ARG A  44      12.585  -2.765  18.733  1.00 87.76           O
ATOM    374  HA  ARG A  44      10.039  -2.680  19.218  1.00 87.76           H
ATOM    375  CB  ARG A  44      10.612  -1.965  21.180  1.00 87.76           C
ATOM    376 1HB  ARG A  44      10.985  -2.399  22.107  1.00 87.76           H
ATOM    377 2HB  ARG A  44      11.291  -1.156  20.911  1.00 87.76           H
ATOM    378  CG  ARG A  44       9.205  -1.406  21.401  1.00 87.76           C
ATOM    379 1HG  ARG A  44       8.759  -1.144  20.441  1.00 87.76           H
ATOM    380 2HG  ARG A  44       8.572  -2.172  21.848  1.00 87.76           H
ATOM    381  CD  ARG A  44       9.241  -0.174  22.306  1.00 87.76           C
ATOM    382 1HD  ARG A  44      10.000   0.525  21.954  1.00 87.76           H
ATOM    383 2HD  ARG A  44       8.284   0.347  22.263  1.00 87.76           H
ATOM    384  NE  ARG A  44       9.534  -0.577  23.700  1.00 87.76           N
ATOM    385  HE  ARG A  44      10.490  -0.719  23.955  1.00 87.76           H
ATOM    386  CZ  ARG A  44       8.598  -0.766  24.640  1.00 87.76           C
ATOM    387  NH1 ARG A  44       7.301  -0.591  24.353  1.00 87.76           N
ATOM    388 1HH1 ARG A  44       7.025  -0.318  23.431  1.00 87.76           H
ATOM    389 2HH1 ARG A  44       6.608  -0.734  25.060  1.00 87.76           H
ATOM    390  NH2 ARG A  44       8.978  -1.132  25.871  1.00 87.76           N
ATOM    391 1HH2 ARG A  44       8.292  -1.277  26.584  1.00 87.76           H
ATOM    392 2HH2 ARG A  44       9.948  -1.260  26.077  1.00 87.76           H
ATOM    393  HN  ARG A  44       9.666  -4.244  21.477  1.00 87.76           H
ATOM    394  N   GLN A  45      12.657  -4.254  20.434  1.00 84.43           N
ATOM    395  CA  GLN A  45      14.037  -4.636  20.190  1.00 84.43           C
ATOM    396  C   GLN A  45      14.170  -5.298  18.817  1.00 84.43           C
ATOM    397  O   GLN A  45      15.090  -4.990  18.061  1.00 84.43           O
ATOM    398  HA  GLN A  45      14.603  -3.704  20.207  1.00 84.43           H
ATOM    399  CB  GLN A  45      14.556  -5.557  21.296  1.00 84.43           C
ATOM    400 1HB  GLN A  45      14.357  -5.110  22.270  1.00 84.43           H
ATOM    401 2HB  GLN A  45      14.019  -6.506  21.265  1.00 84.43           H
ATOM    402  CG  GLN A  45      16.057  -5.809  21.141  1.00 84.43           C
ATOM    403 1HG  GLN A  45      16.250  -6.309  20.192  1.00 84.43           H
ATOM    404 2HG  GLN A  45      16.588  -4.857  21.113  1.00 84.43           H
ATOM    405  CD  GLN A  45      16.591  -6.663  22.292  1.00 84.43           C
ATOM    406  OE1 GLN A  45      15.848  -7.221  23.082  1.00 84.43           O
ATOM    407  NE2 GLN A  45      17.918  -6.733  22.343  1.00 84.43           N
ATOM    408 1HE2 GLN A  45      18.471  -6.250  21.664  1.00 84.43           H
ATOM    409 2HE2 GLN A  45      18.363  -7.268  23.061  1.00 84.43           H
ATOM    410  HN  GLN A  45      12.216  -4.729  21.196  1.00 84.43           H
ATOM    411  N   PHE A  46      13.237  -6.196  18.536  1.00 94.14           N
ATOM    412  CA  PHE A  46      13.212  -6.872  17.250  1.00 94.14           C
ATOM    413  C   PHE A  46      13.047  -5.869  16.107  1.00 94.14           C
ATOM    414  O   PHE A  46      13.759  -5.940  15.107  1.00 94.14           O
ATOM    415  HA  PHE A  46      14.163  -7.393  17.140  1.00 94.14           H
ATOM    416  CB  PHE A  46      12.007  -7.815  17.264  1.00 94.14           C
ATOM    417 1HB  PHE A  46      12.133  -8.538  18.070  1.00 94.14           H
ATOM    418 2HB  PHE A  46      11.110  -7.239  17.492  1.00 94.14           H
ATOM    419  CG  PHE A  46      11.791  -8.569  15.950  1.00 94.14           C
ATOM    420  CD1 PHE A  46      10.869  -8.124  15.055  1.00 94.14           C
ATOM    421  HD1 PHE A  46      10.284  -7.230  15.273  1.00 94.14           H
ATOM    422  CD2 PHE A  46      12.521  -9.683  15.678  1.00 94.14           C
ATOM    423  HD2 PHE A  46      13.260 -10.040  16.396  1.00 94.14           H
ATOM    424  CE1 PHE A  46      10.669  -8.823  13.835  1.00 94.14           C
ATOM    425  HE1 PHE A  46       9.931  -8.467  13.117  1.00 94.14           H
ATOM    426  CE2 PHE A  46      12.321 -10.383  14.458  1.00 94.14           C
ATOM    427  HE2 PHE A  46      12.906 -11.276  14.240  1.00 94.14           H
ATOM    428  CZ  PHE A  46      11.399  -9.938  13.563  1.00 94.14           C
ATOM    429  HZ  PHE A  46      11.246 -10.475  12.627  1.00 94.14           H
ATOM    430  HN  PHE A  46      12.509  -6.463  19.168  1.00 94.14           H
ATOM    431  N   ALA A  47      12.103  -4.958  16.293  1.00 93.99           N
ATOM    432  CA  ALA A  47      11.799  -3.976  15.266  1.00 93.99           C
ATOM    433  C   ALA A  47      13.052  -3.149  14.970  1.00 93.99           C
ATOM    434  O   ALA A  47      13.330  -2.829  13.816  1.00 93.99           O
ATOM    435  HA  ALA A  47      11.509  -4.516  14.365  1.00 93.99           H
ATOM    436  CB  ALA A  47      10.623  -3.109  15.722  1.00 93.99           C
ATOM    437 1HB  ALA A  47       9.750  -3.740  15.890  1.00 93.99           H
ATOM    438 2HB  ALA A  47      10.886  -2.598  16.648  1.00 93.99           H
ATOM    439 3HB  ALA A  47      10.395  -2.372  14.952  1.00 93.99           H
ATOM    440  HN  ALA A  47      11.552  -4.886  17.124  1.00 93.99           H
ATOM    441  N   SER A  48      13.774  -2.827  16.033  1.00 92.22           N
ATOM    442  CA  SER A  48      14.896  -1.910  15.926  1.00 92.22           C
ATOM    443  C   SER A  48      15.997  -2.527  15.062  1.00 92.22           C
ATOM    444  O   SER A  48      16.815  -1.811  14.488  1.00 92.22           O
ATOM    445  HA  SER A  48      14.492  -1.016  15.451  1.00 92.22           H
ATOM    446  CB  SER A  48      15.445  -1.548  17.308  1.00 92.22           C
ATOM    447 1HB  SER A  48      16.121  -0.697  17.217  1.00 92.22           H
ATOM    448 2HB  SER A  48      14.625  -1.236  17.954  1.00 92.22           H
ATOM    449  OG  SER A  48      16.135  -2.639  17.910  1.00 92.22           O
ATOM    450  HG  SER A  48      15.632  -3.489  17.755  1.00 92.22           H
ATOM    451  HN  SER A  48      13.605  -3.182  16.953  1.00 92.22           H
ATOM    452  N   HIS A  49      15.981  -3.850  14.997  1.00 88.39           N
ATOM    453  CA  HIS A  49      17.003  -4.575  14.261  1.00 88.39           C
ATOM    454  C   HIS A  49      16.483  -4.918  12.863  1.00 88.39           C
ATOM    455  O   HIS A  49      17.223  -4.836  11.884  1.00 88.39           O
ATOM    456  HA  HIS A  49      17.857  -3.904  14.167  1.00 88.39           H
ATOM    457  CB  HIS A  49      17.463  -5.808  15.041  1.00 88.39           C
ATOM    458 1HB  HIS A  49      16.590  -6.402  15.311  1.00 88.39           H
ATOM    459 2HB  HIS A  49      18.080  -6.428  14.390  1.00 88.39           H
ATOM    460  CG  HIS A  49      18.243  -5.487  16.294  1.00 88.39           C
ATOM    461  ND1 HIS A  49      19.384  -4.704  16.286  1.00 88.39           N
ATOM    462  HD1 HIS A  49      19.800  -4.284  15.480  1.00 88.39           H
ATOM    463  CD2 HIS A  49      18.033  -5.849  17.592  1.00 88.39           C
ATOM    464  HD2 HIS A  49      17.214  -6.470  17.956  1.00 88.39           H
ATOM    465  CE1 HIS A  49      19.833  -4.607  17.529  1.00 88.39           C
ATOM    466  HE1 HIS A  49      20.717  -4.057  17.850  1.00 88.39           H
ATOM    467  NE2 HIS A  49      18.994  -5.318  18.337  1.00 88.39           N
ATOM    468  HN  HIS A  49      15.289  -4.424  15.435  1.00 88.39           H
ATOM    469  N   PHE A  50      15.214  -5.295  12.815  1.00 93.48           N
ATOM    470  CA  PHE A  50      14.660  -5.910  11.620  1.00 93.48           C
ATOM    471  C   PHE A  50      14.209  -4.847  10.616  1.00 93.48           C
ATOM    472  O   PHE A  50      14.503  -4.948   9.426  1.00 93.48           O
ATOM    473  HA  PHE A  50      15.448  -6.517  11.175  1.00 93.48           H
ATOM    474  CB  PHE A  50      13.445  -6.728  12.060  1.00 93.48           C
ATOM    475 1HB  PHE A  50      13.755  -7.436  12.829  1.00 93.48           H
ATOM    476 2HB  PHE A  50      12.716  -6.059  12.518  1.00 93.48           H
ATOM    477  CG  PHE A  50      12.767  -7.496  10.924  1.00 93.48           C
ATOM    478  CD1 PHE A  50      11.606  -7.033  10.388  1.00 93.48           C
ATOM    479  HD1 PHE A  50      11.158  -6.115  10.769  1.00 93.48           H
ATOM    480  CD2 PHE A  50      13.326  -8.641  10.449  1.00 93.48           C
ATOM    481  HD2 PHE A  50      14.257  -9.012  10.878  1.00 93.48           H
ATOM    482  CE1 PHE A  50      10.977  -7.746   9.333  1.00 93.48           C
ATOM    483  HE1 PHE A  50      10.046  -7.375   8.904  1.00 93.48           H
ATOM    484  CE2 PHE A  50      12.697  -9.354   9.394  1.00 93.48           C
ATOM    485  HE2 PHE A  50      13.145 -10.272   9.014  1.00 93.48           H
ATOM    486  CZ  PHE A  50      11.536  -8.891   8.859  1.00 93.48           C
ATOM    487  HZ  PHE A  50      11.053  -9.438   8.049  1.00 93.48           H
ATOM    488  HN  PHE A  50      14.569  -5.187  13.572  1.00 93.48           H
ATOM    489  N   LEU A  51      13.502  -3.853  11.133  1.00 94.20           N
ATOM    490  CA  LEU A  51      12.747  -2.950  10.281  1.00 94.20           C
ATOM    491  C   LEU A  51      13.714  -2.018   9.549  1.00 94.20           C
ATOM    492  O   LEU A  51      13.610  -1.836   8.337  1.00 94.20           O
ATOM    493  HA  LEU A  51      12.227  -3.558   9.540  1.00 94.20           H
ATOM    494  CB  LEU A  51      11.679  -2.214  11.093  1.00 94.20           C
ATOM    495 1HB  LEU A  51      12.172  -1.685  11.909  1.00 94.20           H
ATOM    496 2HB  LEU A  51      11.221  -1.459  10.454  1.00 94.20           H
ATOM    497  CG  LEU A  51      10.568  -3.084  11.684  1.00 94.20           C
ATOM    498  HG  LEU A  51      11.019  -3.780  12.392  1.00 94.20           H
ATOM    499  CD1 LEU A  51       9.562  -2.234  12.463  1.00 94.20           C
ATOM    500 1HD1 LEU A  51      10.074  -1.721  13.277  1.00 94.20           H
ATOM    501 2HD1 LEU A  51       9.113  -1.499  11.796  1.00 94.20           H
ATOM    502 3HD1 LEU A  51       8.783  -2.877  12.873  1.00 94.20           H
ATOM    503  CD2 LEU A  51       9.890  -3.921  10.597  1.00 94.20           C
ATOM    504 1HD2 LEU A  51       9.455  -3.260   9.848  1.00 94.20           H
ATOM    505 2HD2 LEU A  51      10.628  -4.570  10.125  1.00 94.20           H
ATOM    506 3HD2 LEU A  51       9.105  -4.530  11.045  1.00 94.20           H
ATOM    507  HN  LEU A  51      13.440  -3.661  12.112  1.00 94.20           H
ATOM    508  N   PRO A  52      14.669  -1.412  10.268  1.00 95.45           N
ATOM    509  CA  PRO A  52      15.461  -0.318   9.701  1.00 95.45           C
ATOM    510  C   PRO A  52      16.098  -0.694   8.374  1.00 95.45           C
ATOM    511  O   PRO A  52      15.975   0.037   7.393  1.00 95.45           O
ATOM    512  HA  PRO A  52      14.817   0.533   9.477  1.00 95.45           H
ATOM    513  CB  PRO A  52      16.513  -0.037  10.776  1.00 95.45           C
ATOM    514 1HB  PRO A  52      17.424  -0.609  10.605  1.00 95.45           H
ATOM    515 2HB  PRO A  52      16.797   1.016  10.794  1.00 95.45           H
ATOM    516  CG  PRO A  52      15.819  -0.455  12.067  1.00 95.45           C
ATOM    517 1HG  PRO A  52      16.534  -0.649  12.866  1.00 95.45           H
ATOM    518 2HG  PRO A  52      15.149   0.322  12.437  1.00 95.45           H
ATOM    519  CD  PRO A  52      15.066  -1.710  11.657  1.00 95.45           C
ATOM    520 1HD  PRO A  52      15.697  -2.597  11.711  1.00 95.45           H
ATOM    521 2HD  PRO A  52      14.206  -1.894  12.300  1.00 95.45           H
ATOM    522  N   PRO A  53      16.791  -1.839   8.311  1.00 96.00           N
ATOM    523  CA  PRO A  53      17.539  -2.203   7.105  1.00 96.00           C
ATOM    524  C   PRO A  53      16.624  -2.530   5.936  1.00 96.00           C
ATOM    525  O   PRO A  53      16.954  -2.244   4.786  1.00 96.00           O
ATOM    526  HA  PRO A  53      18.142  -1.360   6.767  1.00 96.00           H
ATOM    527  CB  PRO A  53      18.360  -3.419   7.541  1.00 96.00           C
ATOM    528 1HB  PRO A  53      18.508  -4.119   6.718  1.00 96.00           H
ATOM    529 2HB  PRO A  53      19.350  -3.129   7.893  1.00 96.00           H
ATOM    530  CG  PRO A  53      17.539  -4.027   8.642  1.00 96.00           C
ATOM    531 1HG  PRO A  53      16.774  -4.692   8.241  1.00 96.00           H
ATOM    532 2HG  PRO A  53      18.158  -4.621   9.313  1.00 96.00           H
ATOM    533  CD  PRO A  53      16.920  -2.864   9.362  1.00 96.00           C
ATOM    534 1HD  PRO A  53      15.952  -3.126   9.789  1.00 96.00           H
ATOM    535 2HD  PRO A  53      17.549  -2.520  10.183  1.00 96.00           H
ATOM    536  N   LEU A  54      15.488  -3.128   6.264  1.00 94.30           N
ATOM    537  CA  LEU A  54      14.561  -3.585   5.243  1.00 94.30           C
ATOM    538  C   LEU A  54      13.885  -2.375   4.595  1.00 94.30           C
ATOM    539  O   LEU A  54      13.694  -2.343   3.380  1.00 94.30           O
ATOM    540  HA  LEU A  54      15.144  -4.104   4.481  1.00 94.30           H
ATOM    541  CB  LEU A  54      13.576  -4.599   5.828  1.00 94.30           C
ATOM    542 1HB  LEU A  54      13.101  -4.151   6.702  1.00 94.30           H
ATOM    543 2HB  LEU A  54      12.790  -4.777   5.095  1.00 94.30           H
ATOM    544  CG  LEU A  54      14.168  -5.948   6.240  1.00 94.30           C
ATOM    545  HG  LEU A  54      14.914  -5.772   7.014  1.00 94.30           H
ATOM    546  CD1 LEU A  54      13.095  -6.856   6.844  1.00 94.30           C
ATOM    547 1HD1 LEU A  54      12.669  -6.378   7.726  1.00 94.30           H
ATOM    548 2HD1 LEU A  54      12.308  -7.029   6.109  1.00 94.30           H
ATOM    549 3HD1 LEU A  54      13.542  -7.809   7.127  1.00 94.30           H
ATOM    550  CD2 LEU A  54      14.885  -6.614   5.063  1.00 94.30           C
ATOM    551 1HD2 LEU A  54      14.177  -6.775   4.250  1.00 94.30           H
ATOM    552 2HD2 LEU A  54      15.693  -5.968   4.719  1.00 94.30           H
ATOM    553 3HD2 LEU A  54      15.296  -7.571   5.383  1.00 94.30           H
ATOM    554  HN  LEU A  54      15.198  -3.300   7.205  1.00 94.30           H
ATOM    555  N   TYR A  55      13.543  -1.409   5.434  1.00 94.54           N
ATOM    556  CA  TYR A  55      12.884  -0.204   4.959  1.00 94.54           C
ATOM    557  C   TYR A  55      13.819   0.616   4.067  1.00 94.54           C
ATOM    558  O   TYR A  55      13.385   1.185   3.066  1.00 94.54           O
ATOM    559  HA  TYR A  55      12.011  -0.503   4.380  1.00 94.54           H
ATOM    560  CB  TYR A  55      12.546   0.612   6.209  1.00 94.54           C
ATOM    561 1HB  TYR A  55      13.407   0.608   6.877  1.00 94.54           H
ATOM    562 2HB  TYR A  55      12.373   1.648   5.918  1.00 94.54           H
ATOM    563  CG  TYR A  55      11.323   0.102   6.973  1.00 94.54           C
ATOM    564  CD1 TYR A  55      10.651  -1.019   6.530  1.00 94.54           C
ATOM    565  HD1 TYR A  55      10.991  -1.540   5.635  1.00 94.54           H
ATOM    566  CD2 TYR A  55      10.893   0.762   8.106  1.00 94.54           C
ATOM    567  HD2 TYR A  55      11.424   1.647   8.456  1.00 94.54           H
ATOM    568  CE1 TYR A  55       9.500  -1.499   7.249  1.00 94.54           C
ATOM    569  HE1 TYR A  55       8.959  -2.383   6.910  1.00 94.54           H
ATOM    570  CE2 TYR A  55       9.742   0.281   8.826  1.00 94.54           C
ATOM    571  HE2 TYR A  55       9.391   0.793   9.722  1.00 94.54           H
ATOM    572  CZ  TYR A  55       9.102  -0.826   8.362  1.00 94.54           C
ATOM    573  OH  TYR A  55       8.015  -1.280   9.041  1.00 94.54           O
ATOM    574  HH  TYR A  55       7.591  -2.036   8.543  1.00 94.54           H
ATOM    575  HN  TYR A  55      13.707  -1.440   6.420  1.00 94.54           H
ATOM    576  N   TRP A  56      15.083   0.650   4.461  1.00 92.88           N
ATOM    577  CA  TRP A  56      16.092   1.347   3.682  1.00 92.88           C
ATOM    578  C   TRP A  56      16.208   0.649   2.326  1.00 92.88           C
ATOM    579  O   TRP A  56      16.301   1.307   1.291  1.00 92.88           O
ATOM    580  HA  TRP A  56      15.755   2.375   3.544  1.00 92.88           H
ATOM    581  CB  TRP A  56      17.421   1.412   4.438  1.00 92.88           C
ATOM    582 1HB  TRP A  56      17.576   0.467   4.959  1.00 92.88           H
ATOM    583 2HB  TRP A  56      18.232   1.515   3.717  1.00 92.88           H
ATOM    584  CG  TRP A  56      17.507   2.556   5.449  1.00 92.88           C
ATOM    585  CD1 TRP A  56      17.625   2.473   6.781  1.00 92.88           C
ATOM    586  HD1 TRP A  56      17.677   1.536   7.335  1.00 92.88           H
ATOM    587  CD2 TRP A  56      17.477   3.969   5.153  1.00 92.88           C
ATOM    588  NE1 TRP A  56      17.673   3.723   7.364  1.00 92.88           N
ATOM    589  HE1 TRP A  56      17.759   3.918   8.341  1.00 92.88           H
ATOM    590  CE2 TRP A  56      17.580   4.662   6.342  1.00 92.88           C
ATOM    591  CE3 TRP A  56      17.366   4.639   3.922  1.00 92.88           C
ATOM    592  HE3 TRP A  56      17.283   4.114   2.970  1.00 92.88           H
ATOM    593  CZ2 TRP A  56      17.582   6.060   6.417  1.00 92.88           C
ATOM    594  HZ2 TRP A  56      17.665   6.584   7.369  1.00 92.88           H
ATOM    595  CZ3 TRP A  56      17.370   6.036   4.014  1.00 92.88           C
ATOM    596  HZ3 TRP A  56      17.286   6.604   3.088  1.00 92.88           H
ATOM    597  CH2 TRP A  56      17.473   6.748   5.203  1.00 92.88           C
ATOM    598  HH2 TRP A  56      17.468   7.838   5.190  1.00 92.88           H
ATOM    599  HN  TRP A  56      15.421   0.213   5.295  1.00 92.88           H
ATOM    600  N   LEU A  57      16.199  -0.675   2.375  1.00 94.14           N
ATOM    601  CA  LEU A  57      16.309  -1.470   1.164  1.00 94.14           C
ATOM    602  C   LEU A  57      15.119  -1.169   0.251  1.00 94.14           C
ATOM    603  O   LEU A  57      15.296  -0.892  -0.934  1.00 94.14           O
ATOM    604  HA  LEU A  57      17.222  -1.163   0.654  1.00 94.14           H
ATOM    605  CB  LEU A  57      16.460  -2.953   1.509  1.00 94.14           C
ATOM    606 1HB  LEU A  57      17.338  -3.071   2.143  1.00 94.14           H
ATOM    607 2HB  LEU A  57      15.596  -3.258   2.100  1.00 94.14           H
ATOM    608  CG  LEU A  57      16.592  -3.908   0.320  1.00 94.14           C
ATOM    609  HG  LEU A  57      15.743  -3.746  -0.344  1.00 94.14           H
ATOM    610  CD1 LEU A  57      17.858  -3.609  -0.485  1.00 94.14           C
ATOM    611 1HD1 LEU A  57      17.817  -2.587  -0.861  1.00 94.14           H
ATOM    612 2HD1 LEU A  57      18.732  -3.726   0.156  1.00 94.14           H
ATOM    613 3HD1 LEU A  57      17.928  -4.302  -1.323  1.00 94.14           H
ATOM    614  CD2 LEU A  57      16.536  -5.366   0.779  1.00 94.14           C
ATOM    615 1HD2 LEU A  57      17.352  -5.560   1.476  1.00 94.14           H
ATOM    616 2HD2 LEU A  57      15.583  -5.555   1.275  1.00 94.14           H
ATOM    617 3HD2 LEU A  57      16.632  -6.023  -0.085  1.00 94.14           H
ATOM    618  HN  LEU A  57      16.118  -1.203   3.221  1.00 94.14           H
ATOM    619  N   VAL A  58      13.933  -1.233   0.838  1.00 95.52           N
ATOM    620  CA  VAL A  58      12.711  -1.017   0.082  1.00 95.52           C
ATOM    621  C   VAL A  58      12.746   0.377  -0.548  1.00 95.52           C
ATOM    622  O   VAL A  58      12.421   0.539  -1.723  1.00 95.52           O
ATOM    623  HA  VAL A  58      12.681  -1.761  -0.714  1.00 95.52           H
ATOM    624  CB  VAL A  58      11.493  -1.236   0.981  1.00 95.52           C
ATOM    625  HB  VAL A  58      11.614  -0.613   1.867  1.00 95.52           H
ATOM    626  CG1 VAL A  58      10.206  -0.805   0.276  1.00 95.52           C
ATOM    627 1HG1 VAL A  58      10.267   0.253   0.022  1.00 95.52           H
ATOM    628 2HG1 VAL A  58      10.077  -1.390  -0.635  1.00 95.52           H
ATOM    629 3HG1 VAL A  58       9.356  -0.972   0.937  1.00 95.52           H
ATOM    630  CG2 VAL A  58      11.406  -2.693   1.440  1.00 95.52           C
ATOM    631 1HG2 VAL A  58      11.319  -3.344   0.570  1.00 95.52           H
ATOM    632 2HG2 VAL A  58      12.305  -2.953   2.000  1.00 95.52           H
ATOM    633 3HG2 VAL A  58      10.531  -2.821   2.078  1.00 95.52           H
ATOM    634  HN  VAL A  58      13.799  -1.427   1.810  1.00 95.52           H
ATOM    635  N   PHE A  59      13.143   1.347   0.262  1.00 96.13           N
ATOM    636  CA  PHE A  59      13.174   2.730  -0.186  1.00 96.13           C
ATOM    637  C   PHE A  59      14.067   2.887  -1.418  1.00 96.13           C
ATOM    638  O   PHE A  59      13.645   3.452  -2.427  1.00 96.13           O
ATOM    639  HA  PHE A  59      12.152   3.010  -0.442  1.00 96.13           H
ATOM    640  CB  PHE A  59      13.756   3.558   0.961  1.00 96.13           C
ATOM    641 1HB  PHE A  59      13.063   3.534   1.802  1.00 96.13           H
ATOM    642 2HB  PHE A  59      14.683   3.092   1.298  1.00 96.13           H
ATOM    643  CG  PHE A  59      14.040   5.016   0.593  1.00 96.13           C
ATOM    644  CD1 PHE A  59      15.323   5.452   0.484  1.00 96.13           C
ATOM    645  HD1 PHE A  59      16.150   4.763   0.657  1.00 96.13           H
ATOM    646  CD2 PHE A  59      13.009   5.876   0.377  1.00 96.13           C
ATOM    647  HD2 PHE A  59      11.980   5.526   0.465  1.00 96.13           H
ATOM    648  CE1 PHE A  59      15.587   6.805   0.143  1.00 96.13           C
ATOM    649  HE1 PHE A  59      16.615   7.155   0.055  1.00 96.13           H
ATOM    650  CE2 PHE A  59      13.272   7.229   0.036  1.00 96.13           C
ATOM    651  HE2 PHE A  59      12.445   7.918  -0.137  1.00 96.13           H
ATOM    652  CZ  PHE A  59      14.555   7.665  -0.074  1.00 96.13           C
ATOM    653  HZ  PHE A  59      14.757   8.704  -0.335  1.00 96.13           H
ATOM    654  HN  PHE A  59      13.439   1.202   1.206  1.00 96.13           H
ATOM    655  N   ILE A  60      15.284   2.378  -1.297  1.00 94.39           N
ATOM    656  CA  ILE A  60      16.293   2.598  -2.319  1.00 94.39           C
ATOM    657  C   ILE A  60      15.815   1.992  -3.640  1.00 94.39           C
ATOM    658  O   ILE A  60      15.803   2.667  -4.668  1.00 94.39           O
ATOM    659  HA  ILE A  60      16.395   3.675  -2.450  1.00 94.39           H
ATOM    660  CB  ILE A  60      17.651   2.067  -1.854  1.00 94.39           C
ATOM    661  HB  ILE A  60      17.510   1.054  -1.476  1.00 94.39           H
ATOM    662  CG1 ILE A  60      18.203   2.907  -0.701  1.00 94.39           C
ATOM    663 1HG1 ILE A  60      18.523   3.879  -1.076  1.00 94.39           H
ATOM    664 2HG1 ILE A  60      17.415   3.091   0.029  1.00 94.39           H
ATOM    665  CG2 ILE A  60      18.634   1.980  -3.023  1.00 94.39           C
ATOM    666 1HG2 ILE A  60      18.237   1.308  -3.783  1.00 94.39           H
ATOM    667 2HG2 ILE A  60      18.775   2.972  -3.453  1.00 94.39           H
ATOM    668 3HG2 ILE A  60      19.591   1.600  -2.665  1.00 94.39           H
ATOM    669  CD1 ILE A  60      19.380   2.202  -0.024  1.00 94.39           C
ATOM    670 1HD1 ILE A  60      19.050   1.241   0.371  1.00 94.39           H
ATOM    671 2HD1 ILE A  60      20.175   2.042  -0.752  1.00 94.39           H
ATOM    672 3HD1 ILE A  60      19.753   2.821   0.792  1.00 94.39           H
ATOM    673  HN  ILE A  60      15.583   1.825  -0.519  1.00 94.39           H
ATOM    674  N   VAL A  61      15.432   0.726  -3.570  1.00 94.66           N
ATOM    675  CA  VAL A  61      15.100  -0.024  -4.769  1.00 94.66           C
ATOM    676  C   VAL A  61      13.837   0.566  -5.401  1.00 94.66           C
ATOM    677  O   VAL A  61      13.777   0.758  -6.614  1.00 94.66           O
ATOM    678  HA  VAL A  61      15.928   0.091  -5.469  1.00 94.66           H
ATOM    679  CB  VAL A  61      14.964  -1.511  -4.437  1.00 94.66           C
ATOM    680  HB  VAL A  61      14.204  -1.613  -3.662  1.00 94.66           H
ATOM    681  CG1 VAL A  61      14.498  -2.305  -5.658  1.00 94.66           C
ATOM    682 1HG1 VAL A  61      13.530  -1.931  -5.988  1.00 94.66           H
ATOM    683 2HG1 VAL A  61      15.225  -2.193  -6.463  1.00 94.66           H
ATOM    684 3HG1 VAL A  61      14.410  -3.359  -5.394  1.00 94.66           H
ATOM    685  CG2 VAL A  61      16.276  -2.072  -3.885  1.00 94.66           C
ATOM    686 1HG2 VAL A  61      17.064  -1.951  -4.628  1.00 94.66           H
ATOM    687 2HG2 VAL A  61      16.547  -1.534  -2.976  1.00 94.66           H
ATOM    688 3HG2 VAL A  61      16.151  -3.130  -3.656  1.00 94.66           H
ATOM    689  HN  VAL A  61      15.348   0.214  -2.715  1.00 94.66           H
ATOM    690  N   GLY A  62      12.860   0.837  -4.548  1.00 96.03           N
ATOM    691  CA  GLY A  62      11.566   1.302  -5.018  1.00 96.03           C
ATOM    692  C   GLY A  62      11.674   2.702  -5.626  1.00 96.03           C
ATOM    693  O   GLY A  62      11.075   2.979  -6.665  1.00 96.03           O
ATOM    694 1HA  GLY A  62      11.173   0.608  -5.761  1.00 96.03           H
ATOM    695 2HA  GLY A  62      10.858   1.316  -4.189  1.00 96.03           H
ATOM    696  HN  GLY A  62      12.941   0.744  -3.556  1.00 96.03           H
ATOM    697  N   ALA A  63      12.441   3.547  -4.954  1.00 95.68           N
ATOM    698  CA  ALA A  63      12.594   4.926  -5.387  1.00 95.68           C
ATOM    699  C   ALA A  63      13.226   4.950  -6.781  1.00 95.68           C
ATOM    700  O   ALA A  63      12.797   5.710  -7.647  1.00 95.68           O
ATOM    701  HA  ALA A  63      11.600   5.369  -5.440  1.00 95.68           H
ATOM    702  CB  ALA A  63      13.424   5.695  -4.357  1.00 95.68           C
ATOM    703 1HB  ALA A  63      12.917   5.672  -3.393  1.00 95.68           H
ATOM    704 2HB  ALA A  63      14.406   5.233  -4.263  1.00 95.68           H
ATOM    705 3HB  ALA A  63      13.538   6.729  -4.683  1.00 95.68           H
ATOM    706  HN  ALA A  63      12.951   3.304  -4.129  1.00 95.68           H
ATOM    707  N   LEU A  64      14.236   4.110  -6.953  1.00 89.88           N
ATOM    708  CA  LEU A  64      14.936   4.032  -8.223  1.00 89.88           C
ATOM    709  C   LEU A  64      13.960   3.581  -9.312  1.00 89.88           C
ATOM    710  O   LEU A  64      13.899   4.182 -10.383  1.00 89.88           O
ATOM    711  HA  LEU A  64      15.285   5.035  -8.466  1.00 89.88           H
ATOM    712  CB  LEU A  64      16.173   3.140  -8.099  1.00 89.88           C
ATOM    713 1HB  LEU A  64      15.879   2.210  -7.614  1.00 89.88           H
ATOM    714 2HB  LEU A  64      16.513   2.883  -9.102  1.00 89.88           H
ATOM    715  CG  LEU A  64      17.354   3.734  -7.328  1.00 89.88           C
ATOM    716  HG  LEU A  64      16.989   4.084  -6.362  1.00 89.88           H
ATOM    717  CD1 LEU A  64      18.418   2.671  -7.051  1.00 89.88           C
ATOM    718 1HD1 LEU A  64      17.983   1.866  -6.458  1.00 89.88           H
ATOM    719 2HD1 LEU A  64      18.785   2.269  -7.995  1.00 89.88           H
ATOM    720 3HD1 LEU A  64      19.246   3.120  -6.501  1.00 89.88           H
ATOM    721  CD2 LEU A  64      17.931   4.948  -8.059  1.00 89.88           C
ATOM    722 1HD2 LEU A  64      18.277   4.646  -9.047  1.00 89.88           H
ATOM    723 2HD2 LEU A  64      17.160   5.712  -8.161  1.00 89.88           H
ATOM    724 3HD2 LEU A  64      18.769   5.350  -7.489  1.00 89.88           H
ATOM    725  HN  LEU A  64      14.575   3.491  -6.244  1.00 89.88           H
ATOM    726  N   GLY A  65      13.221   2.526  -9.000  1.00 93.71           N
ATOM    727  CA  GLY A  65      12.356   1.901  -9.985  1.00 93.71           C
ATOM    728  C   GLY A  65      11.253   2.861 -10.435  1.00 93.71           C
ATOM    729  O   GLY A  65      11.055   3.069 -11.631  1.00 93.71           O
ATOM    730 1HA  GLY A  65      12.946   1.590 -10.848  1.00 93.71           H
ATOM    731 2HA  GLY A  65      11.909   1.001  -9.563  1.00 93.71           H
ATOM    732  HN  GLY A  65      13.208   2.101  -8.095  1.00 93.71           H
ATOM    733  N   ASN A  66      10.563   3.422  -9.452  1.00 92.32           N
ATOM    734  CA  ASN A  66       9.393   4.236  -9.728  1.00 92.32           C
ATOM    735  C   ASN A  66       9.834   5.558 -10.361  1.00 92.32           C
ATOM    736  O   ASN A  66       9.144   6.098 -11.224  1.00 92.32           O
ATOM    737  HA  ASN A  66       8.779   3.637 -10.401  1.00 92.32           H
ATOM    738  CB  ASN A  66       8.630   4.559  -8.442  1.00 92.32           C
ATOM    739 1HB  ASN A  66       9.332   4.853  -7.662  1.00 92.32           H
ATOM    740 2HB  ASN A  66       7.968   5.409  -8.611  1.00 92.32           H
ATOM    741  CG  ASN A  66       7.812   3.354  -7.973  1.00 92.32           C
ATOM    742  OD1 ASN A  66       6.849   2.943  -8.598  1.00 92.32           O
ATOM    743  ND2 ASN A  66       8.248   2.814  -6.838  1.00 92.32           N
ATOM    744 1HD2 ASN A  66       9.045   3.200  -6.374  1.00 92.32           H
ATOM    745 2HD2 ASN A  66       7.779   2.021  -6.450  1.00 92.32           H
ATOM    746  HN  ASN A  66      10.792   3.326  -8.483  1.00 92.32           H
ATOM    747  N   SER A  67      10.981   6.041  -9.906  1.00 91.91           N
ATOM    748  CA  SER A  67      11.537   7.274 -10.437  1.00 91.91           C
ATOM    749  C   SER A  67      11.838   7.112 -11.928  1.00 91.91           C
ATOM    750  O   SER A  67      11.638   8.041 -12.709  1.00 91.91           O
ATOM    751  HA  SER A  67      10.766   8.028 -10.281  1.00 91.91           H
ATOM    752  CB  SER A  67      12.804   7.677  -9.680  1.00 91.91           C
ATOM    753 1HB  SER A  67      13.545   6.881  -9.764  1.00 91.91           H
ATOM    754 2HB  SER A  67      13.236   8.564 -10.143  1.00 91.91           H
ATOM    755  OG  SER A  67      12.544   7.939  -8.304  1.00 91.91           O
ATOM    756  HG  SER A  67      12.955   7.226  -7.736  1.00 91.91           H
ATOM    757  HN  SER A  67      11.526   5.605  -9.189  1.00 91.91           H
ATOM    758  N   LEU A  68      12.313   5.926 -12.278  1.00 87.08           N
ATOM    759  CA  LEU A  68      12.602   5.616 -13.668  1.00 87.08           C
ATOM    760  C   LEU A  68      11.308   5.688 -14.482  1.00 87.08           C
ATOM    761  O   LEU A  68      11.297   6.222 -15.590  1.00 87.08           O
ATOM    762  HA  LEU A  68      13.285   6.381 -14.038  1.00 87.08           H
ATOM    763  CB  LEU A  68      13.324   4.272 -13.779  1.00 87.08           C
ATOM    764 1HB  LEU A  68      13.099   3.686 -12.888  1.00 87.08           H
ATOM    765 2HB  LEU A  68      12.912   3.729 -14.630  1.00 87.08           H
ATOM    766  CG  LEU A  68      14.844   4.338 -13.940  1.00 87.08           C
ATOM    767  HG  LEU A  68      15.216   5.166 -13.335  1.00 87.08           H
ATOM    768  CD1 LEU A  68      15.507   3.063 -13.417  1.00 87.08           C
ATOM    769 1HD1 LEU A  68      15.273   2.938 -12.360  1.00 87.08           H
ATOM    770 2HD1 LEU A  68      15.134   2.204 -13.975  1.00 87.08           H
ATOM    771 3HD1 LEU A  68      16.588   3.136 -13.543  1.00 87.08           H
ATOM    772  CD2 LEU A  68      15.230   4.631 -15.391  1.00 87.08           C
ATOM    773 1HD2 LEU A  68      14.844   3.842 -16.036  1.00 87.08           H
ATOM    774 2HD2 LEU A  68      14.804   5.588 -15.694  1.00 87.08           H
ATOM    775 3HD2 LEU A  68      16.316   4.673 -15.477  1.00 87.08           H
ATOM    776  HN  LEU A  68      12.500   5.186 -11.633  1.00 87.08           H
ATOM    777  N   VAL A  69      10.250   5.142 -13.900  1.00 90.39           N
ATOM    778  CA  VAL A  69       8.966   5.093 -14.578  1.00 90.39           C
ATOM    779  C   VAL A  69       8.522   6.516 -14.925  1.00 90.39           C
ATOM    780  O   VAL A  69       8.159   6.796 -16.066  1.00 90.39           O
ATOM    781  HA  VAL A  69       9.103   4.534 -15.503  1.00 90.39           H
ATOM    782  CB  VAL A  69       7.948   4.343 -13.717  1.00 90.39           C
ATOM    783  HB  VAL A  69       7.935   4.808 -12.732  1.00 90.39           H
ATOM    784  CG1 VAL A  69       6.541   4.454 -14.309  1.00 90.39           C
ATOM    785 1HG1 VAL A  69       6.251   5.503 -14.359  1.00 90.39           H
ATOM    786 2HG1 VAL A  69       6.534   4.027 -15.311  1.00 90.39           H
ATOM    787 3HG1 VAL A  69       5.838   3.912 -13.677  1.00 90.39           H
ATOM    788  CG2 VAL A  69       8.354   2.878 -13.540  1.00 90.39           C
ATOM    789 1HG2 VAL A  69       8.409   2.396 -14.515  1.00 90.39           H
ATOM    790 2HG2 VAL A  69       9.328   2.828 -13.053  1.00 90.39           H
ATOM    791 3HG2 VAL A  69       7.613   2.368 -12.924  1.00 90.39           H
ATOM    792  HN  VAL A  69      10.261   4.740 -12.985  1.00 90.39           H
ATOM    793  N   ILE A  70       8.566   7.377 -13.918  1.00 90.67           N
ATOM    794  CA  ILE A  70       8.068   8.733 -14.072  1.00 90.67           C
ATOM    795  C   ILE A  70       8.875   9.449 -15.157  1.00 90.67           C
ATOM    796  O   ILE A  70       8.308  10.131 -16.009  1.00 90.67           O
ATOM    797  HA  ILE A  70       7.031   8.665 -14.401  1.00 90.67           H
ATOM    798  CB  ILE A  70       8.069   9.460 -12.725  1.00 90.67           C
ATOM    799  HB  ILE A  70       9.066   9.375 -12.293  1.00 90.67           H
ATOM    800  CG1 ILE A  70       7.094   8.803 -11.746  1.00 90.67           C
ATOM    801 1HG1 ILE A  70       6.070   9.040 -12.034  1.00 90.67           H
ATOM    802 2HG1 ILE A  70       7.197   7.719 -11.798  1.00 90.67           H
ATOM    803  CG2 ILE A  70       7.781  10.952 -12.907  1.00 90.67           C
ATOM    804 1HG2 ILE A  70       8.546  11.395 -13.544  1.00 90.67           H
ATOM    805 2HG2 ILE A  70       6.803  11.079 -13.372  1.00 90.67           H
ATOM    806 3HG2 ILE A  70       7.788  11.444 -11.935  1.00 90.67           H
ATOM    807  CD1 ILE A  70       7.351   9.277 -10.315  1.00 90.67           C
ATOM    808 1HD1 ILE A  70       8.369   9.017 -10.023  1.00 90.67           H
ATOM    809 2HD1 ILE A  70       7.224  10.359 -10.262  1.00 90.67           H
ATOM    810 3HD1 ILE A  70       6.645   8.795  -9.640  1.00 90.67           H
ATOM    811  HN  ILE A  70       8.933   7.161 -13.013  1.00 90.67           H
ATOM    812  N   LEU A  71      10.186   9.267 -15.092  1.00 84.89           N
ATOM    813  CA  LEU A  71      11.081   9.940 -16.017  1.00 84.89           C
ATOM    814  C   LEU A  71      10.704   9.562 -17.451  1.00 84.89           C
ATOM    815  O   LEU A  71      10.626  10.425 -18.324  1.00 84.89           O
ATOM    816  HA  LEU A  71      10.934  11.013 -15.893  1.00 84.89           H
ATOM    817  CB  LEU A  71      12.540   9.640 -15.665  1.00 84.89           C
ATOM    818 1HB  LEU A  71      12.604   8.608 -15.319  1.00 84.89           H
ATOM    819 2HB  LEU A  71      13.134   9.708 -16.577  1.00 84.89           H
ATOM    820  CG  LEU A  71      13.174  10.544 -14.607  1.00 84.89           C
ATOM    821  HG  LEU A  71      12.445  10.705 -13.813  1.00 84.89           H
ATOM    822  CD1 LEU A  71      14.393   9.873 -13.972  1.00 84.89           C
ATOM    823 1HD1 LEU A  71      14.088   8.940 -13.497  1.00 84.89           H
ATOM    824 2HD1 LEU A  71      15.135   9.663 -14.742  1.00 84.89           H
ATOM    825 3HD1 LEU A  71      14.825  10.537 -13.223  1.00 84.89           H
ATOM    826  CD2 LEU A  71      13.515  11.917 -15.191  1.00 84.89           C
ATOM    827 1HD2 LEU A  71      14.218  11.796 -16.015  1.00 84.89           H
ATOM    828 2HD2 LEU A  71      12.605  12.392 -15.557  1.00 84.89           H
ATOM    829 3HD2 LEU A  71      13.964  12.539 -14.418  1.00 84.89           H
ATOM    830  HN  LEU A  71      10.636   8.675 -14.424  1.00 84.89           H
ATOM    831  N   VAL A  72      10.481   8.271 -17.649  1.00 85.06           N
ATOM    832  CA  VAL A  72      10.276   7.744 -18.988  1.00 85.06           C
ATOM    833  C   VAL A  72       8.988   8.329 -19.570  1.00 85.06           C
ATOM    834  O   VAL A  72       8.957   8.738 -20.730  1.00 85.06           O
ATOM    835  HA  VAL A  72      11.117   8.067 -19.601  1.00 85.06           H
ATOM    836  CB  VAL A  72      10.275   6.214 -18.953  1.00 85.06           C
ATOM    837  HB  VAL A  72       9.533   5.896 -18.222  1.00 85.06           H
ATOM    838  CG1 VAL A  72       9.875   5.635 -20.312  1.00 85.06           C
ATOM    839 1HG1 VAL A  72       8.874   5.980 -20.572  1.00 85.06           H
ATOM    840 2HG1 VAL A  72      10.582   5.968 -21.071  1.00 85.06           H
ATOM    841 3HG1 VAL A  72       9.882   4.547 -20.259  1.00 85.06           H
ATOM    842  CG2 VAL A  72      11.636   5.675 -18.507  1.00 85.06           C
ATOM    843 1HG2 VAL A  72      12.405   6.009 -19.204  1.00 85.06           H
ATOM    844 2HG2 VAL A  72      11.865   6.047 -17.509  1.00 85.06           H
ATOM    845 3HG2 VAL A  72      11.608   4.586 -18.492  1.00 85.06           H
ATOM    846  HN  VAL A  72      10.438   7.592 -16.917  1.00 85.06           H
ATOM    847  N   TYR A  73       7.956   8.350 -18.739  1.00 84.98           N
ATOM    848  CA  TYR A  73       6.662   8.854 -19.165  1.00 84.98           C
ATOM    849  C   TYR A  73       6.713  10.364 -19.407  1.00 84.98           C
ATOM    850  O   TYR A  73       6.022  10.879 -20.284  1.00 84.98           O
ATOM    851  HA  TYR A  73       6.396   8.353 -20.097  1.00 84.98           H
ATOM    852  CB  TYR A  73       5.697   8.566 -18.013  1.00 84.98           C
ATOM    853 1HB  TYR A  73       6.250   8.592 -17.074  1.00 84.98           H
ATOM    854 2HB  TYR A  73       4.953   9.361 -17.968  1.00 84.98           H
ATOM    855  CG  TYR A  73       4.977   7.220 -18.126  1.00 84.98           C
ATOM    856  CD1 TYR A  73       4.145   6.971 -19.198  1.00 84.98           C
ATOM    857  HD1 TYR A  73       4.000   7.732 -19.965  1.00 84.98           H
ATOM    858  CD2 TYR A  73       5.160   6.256 -17.156  1.00 84.98           C
ATOM    859  HD2 TYR A  73       5.817   6.453 -16.309  1.00 84.98           H
ATOM    860  CE1 TYR A  73       3.467   5.705 -19.305  1.00 84.98           C
ATOM    861  HE1 TYR A  73       2.807   5.495 -20.146  1.00 84.98           H
ATOM    862  CE2 TYR A  73       4.482   4.990 -17.262  1.00 84.98           C
ATOM    863  HE2 TYR A  73       4.618   4.220 -16.503  1.00 84.98           H
ATOM    864  CZ  TYR A  73       3.669   4.777 -18.331  1.00 84.98           C
ATOM    865  OH  TYR A  73       3.029   3.581 -18.432  1.00 84.98           O
ATOM    866  HH  TYR A  73       2.520   3.537 -19.291  1.00 84.98           H
ATOM    867  HN  TYR A  73       7.995   8.032 -17.792  1.00 84.98           H
ATOM    868  N   TRP A  74       7.538  11.030 -18.612  1.00 74.01           N
ATOM    869  CA  TRP A  74       7.612  12.480 -18.659  1.00 74.01           C
ATOM    870  C   TRP A  74       8.216  12.880 -20.007  1.00 74.01           C
ATOM    871  O   TRP A  74       7.654  13.709 -20.721  1.00 74.01           O
ATOM    872  HA  TRP A  74       6.598  12.869 -18.574  1.00 74.01           H
ATOM    873  CB  TRP A  74       8.400  13.027 -17.466  1.00 74.01           C
ATOM    874 1HB  TRP A  74       7.986  12.609 -16.548  1.00 74.01           H
ATOM    875 2HB  TRP A  74       9.431  12.683 -17.536  1.00 74.01           H
ATOM    876  CG  TRP A  74       8.393  14.554 -17.363  1.00 74.01           C
ATOM    877  CD1 TRP A  74       9.265  15.420 -17.895  1.00 74.01           C
ATOM    878  HD1 TRP A  74      10.127  15.132 -18.496  1.00 74.01           H
ATOM    879  CD2 TRP A  74       7.427  15.363 -16.659  1.00 74.01           C
ATOM    880  NE1 TRP A  74       8.934  16.724 -17.588  1.00 74.01           N
ATOM    881  HE1 TRP A  74       9.431  17.544 -17.870  1.00 74.01           H
ATOM    882  CE2 TRP A  74       7.780  16.688 -16.812  1.00 74.01           C
ATOM    883  CE3 TRP A  74       6.292  14.988 -15.919  1.00 74.01           C
ATOM    884  HE3 TRP A  74       5.992  13.949 -15.783  1.00 74.01           H
ATOM    885  CZ2 TRP A  74       7.052  17.745 -16.253  1.00 74.01           C
ATOM    886  HZ2 TRP A  74       7.353  18.785 -16.388  1.00 74.01           H
ATOM    887  CZ3 TRP A  74       5.575  16.057 -15.366  1.00 74.01           C
ATOM    888  HZ3 TRP A  74       4.686  15.821 -14.781  1.00 74.01           H
ATOM    889  CH2 TRP A  74       5.918  17.396 -15.511  1.00 74.01           C
ATOM    890  HH2 TRP A  74       5.307  18.170 -15.048  1.00 74.01           H
ATOM    891  HN  TRP A  74       8.146  10.596 -17.948  1.00 74.01           H
ATOM    892  N   TYR A  75       9.352  12.272 -20.314  1.00 70.80           N
ATOM    893  CA  TYR A  75      10.203  12.771 -21.381  1.00 70.80           C
ATOM    894  C   TYR A  75       9.900  12.061 -22.702  1.00 70.80           C
ATOM    895  O   TYR A  75      10.013  12.658 -23.771  1.00 70.80           O
ATOM    896  HA  TYR A  75      10.008  13.837 -21.496  1.00 70.80           H
ATOM    897  CB  TYR A  75      11.639  12.449 -20.961  1.00 70.80           C
ATOM    898 1HB  TYR A  75      11.668  11.440 -20.549  1.00 70.80           H
ATOM    899 2HB  TYR A  75      12.275  12.450 -21.846  1.00 70.80           H
ATOM    900  CG  TYR A  75      12.219  13.421 -19.932  1.00 70.80           C
ATOM    901  CD1 TYR A  75      12.611  14.685 -20.321  1.00 70.80           C
ATOM    902  HD1 TYR A  75      12.507  14.992 -21.362  1.00 70.80           H
ATOM    903  CD2 TYR A  75      12.351  13.033 -18.614  1.00 70.80           C
ATOM    904  HD2 TYR A  75      12.041  12.034 -18.306  1.00 70.80           H
ATOM    905  CE1 TYR A  75      13.157  15.601 -19.353  1.00 70.80           C
ATOM    906  HE1 TYR A  75      13.470  16.602 -19.647  1.00 70.80           H
ATOM    907  CE2 TYR A  75      12.897  13.948 -17.645  1.00 70.80           C
ATOM    908  HE2 TYR A  75      13.006  13.655 -16.601  1.00 70.80           H
ATOM    909  CZ  TYR A  75      13.273  15.187 -18.063  1.00 70.80           C
ATOM    910  OH  TYR A  75      13.789  16.051 -17.148  1.00 70.80           O
ATOM    911  HH  TYR A  75      13.789  15.630 -16.241  1.00 70.80           H
ATOM    912  HN  TYR A  75       9.692  11.455 -19.849  1.00 70.80           H
ATOM    913  N   CYS A  76       9.520  10.797 -22.584  1.00 70.83           N
ATOM    914  CA  CYS A  76       9.522   9.905 -23.731  1.00 70.83           C
ATOM    915  C   CYS A  76       8.078   9.492 -24.021  1.00 70.83           C
ATOM    916  O   CYS A  76       7.518   9.862 -25.052  1.00 70.83           O
ATOM    917  HA  CYS A  76       9.938  10.470 -24.566  1.00 70.83           H
ATOM    918  CB  CYS A  76      10.428   8.693 -23.504  1.00 70.83           C
ATOM    919 1HB  CYS A  76      10.660   8.596 -22.443  1.00 70.83           H
ATOM    920 2HB  CYS A  76       9.910   7.781 -23.801  1.00 70.83           H
ATOM    921  SG  CYS A  76      11.973   8.877 -24.467  1.00 70.83           S
ATOM    922  HG  CYS A  76      12.561   7.781 -23.996  1.00 70.83           H
ATOM    923  HN  CYS A  76       9.216  10.382 -21.727  1.00 70.83           H
ATOM    924  N   THR A  77       7.516   8.731 -23.093  1.00 64.49           N
ATOM    925  CA  THR A  77       6.319   7.960 -23.382  1.00 64.49           C
ATOM    926  C   THR A  77       5.117   8.890 -23.563  1.00 64.49           C
ATOM    927  O   THR A  77       4.293   8.678 -24.452  1.00 64.49           O
ATOM    928  HA  THR A  77       6.465   7.439 -24.328  1.00 64.49           H
ATOM    929  CB  THR A  77       6.132   6.938 -22.259  1.00 64.49           C
ATOM    930  HB  THR A  77       5.841   7.429 -21.330  1.00 64.49           H
ATOM    931  OG1 THR A  77       7.371   6.235 -22.220  1.00 64.49           O
ATOM    932  HG1 THR A  77       7.462   5.659 -23.033  1.00 64.49           H
ATOM    933  CG2 THR A  77       5.103   5.862 -22.611  1.00 64.49           C
ATOM    934 1HG2 THR A  77       5.429   5.326 -23.502  1.00 64.49           H
ATOM    935 2HG2 THR A  77       4.138   6.331 -22.802  1.00 64.49           H
ATOM    936 3HG2 THR A  77       5.010   5.163 -21.780  1.00 64.49           H
ATOM    937  HN  THR A  77       7.865   8.637 -22.161  1.00 64.49           H
ATOM    938  N   ARG A  78       5.055   9.899 -22.708  1.00 61.03           N
ATOM    939  CA  ARG A  78       3.848  10.697 -22.577  1.00 61.03           C
ATOM    940  C   ARG A  78       2.633   9.790 -22.371  1.00 61.03           C
ATOM    941  O   ARG A  78       2.602   8.665 -22.866  1.00 61.03           O
ATOM    942  HA  ARG A  78       4.022  11.324 -21.703  1.00 61.03           H
ATOM    943  CB  ARG A  78       3.624  11.565 -23.817  1.00 61.03           C
ATOM    944 1HB  ARG A  78       3.526  10.929 -24.697  1.00 61.03           H
ATOM    945 2HB  ARG A  78       2.689  12.116 -23.715  1.00 61.03           H
ATOM    946  CG  ARG A  78       4.781  12.546 -24.016  1.00 61.03           C
ATOM    947 1HG  ARG A  78       4.963  13.091 -23.090  1.00 61.03           H
ATOM    948 2HG  ARG A  78       5.693  11.995 -24.246  1.00 61.03           H
ATOM    949  CD  ARG A  78       4.475  13.533 -25.144  1.00 61.03           C
ATOM    950 1HD  ARG A  78       4.329  12.994 -26.080  1.00 61.03           H
ATOM    951 2HD  ARG A  78       3.546  14.062 -24.933  1.00 61.03           H
ATOM    952  NE  ARG A  78       5.587  14.500 -25.286  1.00 61.03           N
ATOM    953  HE  ARG A  78       6.425  14.329 -24.768  1.00 61.03           H
ATOM    954  CZ  ARG A  78       5.540  15.590 -26.063  1.00 61.03           C
ATOM    955  NH1 ARG A  78       4.441  15.868 -26.779  1.00 61.03           N
ATOM    956 1HH1 ARG A  78       3.648  15.260 -26.734  1.00 61.03           H
ATOM    957 2HH1 ARG A  78       4.414  16.683 -27.357  1.00 61.03           H
ATOM    958  NH2 ARG A  78       6.608  16.397 -26.115  1.00 61.03           N
ATOM    959 1HH2 ARG A  78       6.589  17.215 -26.691  1.00 61.03           H
ATOM    960 2HH2 ARG A  78       7.423  16.183 -25.579  1.00 61.03           H
ATOM    961  HN  ARG A  78       5.810  10.174 -22.112  1.00 61.03           H
ATOM    962  N   VAL A  79       1.660  10.315 -21.639  1.00 75.80           N
ATOM    963  CA  VAL A  79       0.447   9.566 -21.360  1.00 75.80           C
ATOM    964  C   VAL A  79      -0.489   9.650 -22.567  1.00 75.80           C
ATOM    965  O   VAL A  79      -1.085  10.695 -22.823  1.00 75.80           O
ATOM    966  HA  VAL A  79       0.730   8.524 -21.208  1.00 75.80           H
ATOM    967  CB  VAL A  79      -0.197  10.075 -20.068  1.00 75.80           C
ATOM    968  HB  VAL A  79      -0.492  11.112 -20.227  1.00 75.80           H
ATOM    969  CG1 VAL A  79      -1.455   9.274 -19.730  1.00 75.80           C
ATOM    970 1HG1 VAL A  79      -2.177   9.370 -20.542  1.00 75.80           H
ATOM    971 2HG1 VAL A  79      -1.193   8.223 -19.600  1.00 75.80           H
ATOM    972 3HG1 VAL A  79      -1.893   9.656 -18.808  1.00 75.80           H
ATOM    973  CG2 VAL A  79       0.801  10.043 -18.909  1.00 75.80           C
ATOM    974 1HG2 VAL A  79       1.142   9.020 -18.750  1.00 75.80           H
ATOM    975 2HG2 VAL A  79       1.656  10.677 -19.147  1.00 75.80           H
ATOM    976 3HG2 VAL A  79       0.318  10.410 -18.003  1.00 75.80           H
ATOM    977  HN  VAL A  79       1.693  11.231 -21.241  1.00 75.80           H
ATOM    978  N   LYS A  80      -0.587   8.537 -23.278  1.00 68.09           N
ATOM    979  CA  LYS A  80      -1.376   8.495 -24.498  1.00 68.09           C
ATOM    980  C   LYS A  80      -2.617   7.630 -24.268  1.00 68.09           C
ATOM    981  O   LYS A  80      -3.607   7.754 -24.988  1.00 68.09           O
ATOM    982  HA  LYS A  80      -1.700   9.513 -24.713  1.00 68.09           H
ATOM    983  CB  LYS A  80      -0.516   8.035 -25.677  1.00 68.09           C
ATOM    984 1HB  LYS A  80      -0.039   7.085 -25.435  1.00 68.09           H
ATOM    985 2HB  LYS A  80      -1.149   7.861 -26.547  1.00 68.09           H
ATOM    986  CG  LYS A  80       0.551   9.077 -26.016  1.00 68.09           C
ATOM    987 1HG  LYS A  80       0.083  10.052 -26.153  1.00 68.09           H
ATOM    988 2HG  LYS A  80       1.248   9.173 -25.183  1.00 68.09           H
ATOM    989  CD  LYS A  80       1.313   8.688 -27.284  1.00 68.09           C
ATOM    990 1HD  LYS A  80       1.773   7.709 -27.151  1.00 68.09           H
ATOM    991 2HD  LYS A  80       0.618   8.603 -28.119  1.00 68.09           H
ATOM    992  CE  LYS A  80       2.391   9.723 -27.615  1.00 68.09           C
ATOM    993 1HE  LYS A  80       1.941  10.712 -27.697  1.00 68.09           H
ATOM    994 2HE  LYS A  80       3.119   9.770 -26.806  1.00 68.09           H
ATOM    995  NZ  LYS A  80       3.072   9.375 -28.883  1.00 68.09           N
ATOM    996 1HZ  LYS A  80       3.787  10.066 -29.083  1.00 68.09           H
ATOM    997 2HZ  LYS A  80       3.500   8.460 -28.796  1.00 68.09           H
ATOM    998 3HZ  LYS A  80       2.395   9.361 -29.637  1.00 68.09           H
ATOM    999  HN  LYS A  80      -0.141   7.676 -23.034  1.00 68.09           H
ATOM   1000  N   THR A  81      -2.524   6.773 -23.261  1.00 80.01           N
ATOM   1001  CA  THR A  81      -3.559   5.781 -23.025  1.00 80.01           C
ATOM   1002  C   THR A  81      -4.058   5.863 -21.581  1.00 80.01           C
ATOM   1003  O   THR A  81      -3.403   6.459 -20.728  1.00 80.01           O
ATOM   1004  HA  THR A  81      -4.407   6.008 -23.670  1.00 80.01           H
ATOM   1005  CB  THR A  81      -2.990   4.409 -23.394  1.00 80.01           C
ATOM   1006  HB  THR A  81      -3.779   3.658 -23.434  1.00 80.01           H
ATOM   1007  OG1 THR A  81      -1.974   4.181 -22.421  1.00 80.01           O
ATOM   1008  HG1 THR A  81      -1.102   4.548 -22.745  1.00 80.01           H
ATOM   1009  CG2 THR A  81      -2.235   4.427 -24.725  1.00 80.01           C
ATOM   1010 1HG2 THR A  81      -1.403   5.128 -24.661  1.00 80.01           H
ATOM   1011 2HG2 THR A  81      -2.911   4.735 -25.522  1.00 80.01           H
ATOM   1012 3HG2 THR A  81      -1.852   3.429 -24.939  1.00 80.01           H
ATOM   1013  HN  THR A  81      -1.762   6.751 -22.615  1.00 80.01           H
ATOM   1014  N   MET A  82      -5.213   5.256 -21.353  1.00 80.74           N
ATOM   1015  CA  MET A  82      -5.748   5.148 -20.006  1.00 80.74           C
ATOM   1016  C   MET A  82      -4.780   4.396 -19.090  1.00 80.74           C
ATOM   1017  O   MET A  82      -4.614   4.758 -17.926  1.00 80.74           O
ATOM   1018  HA  MET A  82      -5.869   6.173 -19.655  1.00 80.74           H
ATOM   1019  CB  MET A  82      -7.089   4.412 -20.047  1.00 80.74           C
ATOM   1020 1HB  MET A  82      -7.757   4.906 -20.752  1.00 80.74           H
ATOM   1021 2HB  MET A  82      -6.939   3.395 -20.408  1.00 80.74           H
ATOM   1022  CG  MET A  82      -7.737   4.376 -18.661  1.00 80.74           C
ATOM   1023 1HG  MET A  82      -7.117   3.799 -17.975  1.00 80.74           H
ATOM   1024 2HG  MET A  82      -7.805   5.386 -18.257  1.00 80.74           H
ATOM   1025  SD  MET A  82      -9.365   3.652 -18.767  1.00 80.74           S
ATOM   1026  CE  MET A  82      -9.925   3.901 -17.091  1.00 80.74           C
ATOM   1027 1HE  MET A  82      -9.254   3.385 -16.404  1.00 80.74           H
ATOM   1028 2HE  MET A  82      -9.928   4.967 -16.864  1.00 80.74           H
ATOM   1029 3HE  MET A  82     -10.934   3.503 -16.982  1.00 80.74           H
ATOM   1030  HN  MET A  82      -5.779   4.843 -22.067  1.00 80.74           H
ATOM   1031  N   THR A  83      -4.167   3.363 -19.650  1.00 83.34           N
ATOM   1032  CA  THR A  83      -3.217   2.560 -18.900  1.00 83.34           C
ATOM   1033  C   THR A  83      -2.046   3.424 -18.427  1.00 83.34           C
ATOM   1034  O   THR A  83      -1.629   3.333 -17.273  1.00 83.34           O
ATOM   1035  HA  THR A  83      -3.716   2.182 -18.007  1.00 83.34           H
ATOM   1036  CB  THR A  83      -2.789   1.386 -19.782  1.00 83.34           C
ATOM   1037  HB  THR A  83      -2.005   1.687 -20.477  1.00 83.34           H
ATOM   1038  OG1 THR A  83      -4.003   0.942 -20.381  1.00 83.34           O
ATOM   1039  HG1 THR A  83      -4.759   1.036 -19.733  1.00 83.34           H
ATOM   1040  CG2 THR A  83      -2.314   0.183 -18.966  1.00 83.34           C
ATOM   1041 1HG2 THR A  83      -3.122  -0.160 -18.320  1.00 83.34           H
ATOM   1042 2HG2 THR A  83      -1.459   0.473 -18.355  1.00 83.34           H
ATOM   1043 3HG2 THR A  83      -2.022  -0.622 -19.641  1.00 83.34           H
ATOM   1044  HN  THR A  83      -4.311   3.074 -20.596  1.00 83.34           H
ATOM   1045  N   ASP A  84      -1.547   4.242 -19.343  1.00 85.53           N
ATOM   1046  CA  ASP A  84      -0.393   5.075 -19.053  1.00 85.53           C
ATOM   1047  C   ASP A  84      -0.720   6.001 -17.879  1.00 85.53           C
ATOM   1048  O   ASP A  84       0.137   6.269 -17.039  1.00 85.53           O
ATOM   1049  HA  ASP A  84       0.413   4.379 -18.823  1.00 85.53           H
ATOM   1050  CB  ASP A  84      -0.028   5.948 -20.255  1.00 85.53           C
ATOM   1051 1HB  ASP A  84      -0.862   6.607 -20.498  1.00 85.53           H
ATOM   1052 2HB  ASP A  84       0.819   6.586 -20.003  1.00 85.53           H
ATOM   1053  CG  ASP A  84       0.319   5.088 -21.472  1.00 85.53           C
ATOM   1054  OD1 ASP A  84       0.918   4.012 -21.254  1.00 85.53           O
ATOM   1055  OD2 ASP A  84      -0.022   5.525 -22.592  1.00 85.53           O
ATOM   1056  HN  ASP A  84      -1.918   4.339 -20.266  1.00 85.53           H
ATOM   1057  N   MET A  85      -1.961   6.463 -17.858  1.00 87.97           N
ATOM   1058  CA  MET A  85      -2.401   7.381 -16.822  1.00 87.97           C
ATOM   1059  C   MET A  85      -2.304   6.735 -15.439  1.00 87.97           C
ATOM   1060  O   MET A  85      -1.742   7.319 -14.514  1.00 87.97           O
ATOM   1061  HA  MET A  85      -1.725   8.234 -16.880  1.00 87.97           H
ATOM   1062  CB  MET A  85      -3.848   7.799 -17.091  1.00 87.97           C
ATOM   1063 1HB  MET A  85      -3.933   8.203 -18.100  1.00 87.97           H
ATOM   1064 2HB  MET A  85      -4.498   6.925 -17.042  1.00 87.97           H
ATOM   1065  CG  MET A  85      -4.314   8.845 -16.076  1.00 87.97           C
ATOM   1066 1HG  MET A  85      -5.356   9.106 -16.262  1.00 87.97           H
ATOM   1067 2HG  MET A  85      -4.264   8.434 -15.068  1.00 87.97           H
ATOM   1068  SD  MET A  85      -3.291  10.304 -16.190  1.00 87.97           S
ATOM   1069  CE  MET A  85      -3.796  10.912 -17.791  1.00 87.97           C
ATOM   1070 1HE  MET A  85      -3.580  10.159 -18.549  1.00 87.97           H
ATOM   1071 2HE  MET A  85      -4.865  11.121 -17.780  1.00 87.97           H
ATOM   1072 3HE  MET A  85      -3.249  11.827 -18.021  1.00 87.97           H
ATOM   1073  HN  MET A  85      -2.660   6.220 -18.532  1.00 87.97           H
ATOM   1074  N   PHE A  86      -2.862   5.537 -15.341  1.00 91.76           N
ATOM   1075  CA  PHE A  86      -2.899   4.830 -14.072  1.00 91.76           C
ATOM   1076  C   PHE A  86      -1.492   4.421 -13.631  1.00 91.76           C
ATOM   1077  O   PHE A  86      -1.164   4.489 -12.447  1.00 91.76           O
ATOM   1078  HA  PHE A  86      -3.325   5.511 -13.335  1.00 91.76           H
ATOM   1079  CB  PHE A  86      -3.740   3.570 -14.285  1.00 91.76           C
ATOM   1080 1HB  PHE A  86      -3.367   3.041 -15.162  1.00 91.76           H
ATOM   1081 2HB  PHE A  86      -3.605   2.906 -13.431  1.00 91.76           H
ATOM   1082  CG  PHE A  86      -5.234   3.843 -14.469  1.00 91.76           C
ATOM   1083  CD1 PHE A  86      -5.860   4.759 -13.682  1.00 91.76           C
ATOM   1084  HD1 PHE A  86      -5.297   5.298 -12.920  1.00 91.76           H
ATOM   1085  CD2 PHE A  86      -5.936   3.170 -15.420  1.00 91.76           C
ATOM   1086  HD2 PHE A  86      -5.435   2.436 -16.051  1.00 91.76           H
ATOM   1087  CE1 PHE A  86      -7.247   5.012 -13.853  1.00 91.76           C
ATOM   1088  HE1 PHE A  86      -7.748   5.746 -13.222  1.00 91.76           H
ATOM   1089  CE2 PHE A  86      -7.323   3.424 -15.590  1.00 91.76           C
ATOM   1090  HE2 PHE A  86      -7.886   2.884 -16.352  1.00 91.76           H
ATOM   1091  CZ  PHE A  86      -7.949   4.339 -14.803  1.00 91.76           C
ATOM   1092  HZ  PHE A  86      -9.013   4.534 -14.934  1.00 91.76           H
ATOM   1093  HN  PHE A  86      -3.282   5.051 -16.107  1.00 91.76           H
ATOM   1094  N   LEU A  87      -0.698   4.006 -14.607  1.00 89.15           N
ATOM   1095  CA  LEU A  87       0.638   3.509 -14.324  1.00 89.15           C
ATOM   1096  C   LEU A  87       1.504   4.657 -13.801  1.00 89.15           C
ATOM   1097  O   LEU A  87       2.345   4.457 -12.926  1.00 89.15           O
ATOM   1098  HA  LEU A  87       0.549   2.759 -13.539  1.00 89.15           H
ATOM   1099  CB  LEU A  87       1.221   2.810 -15.554  1.00 89.15           C
ATOM   1100 1HB  LEU A  87       1.138   3.486 -16.405  1.00 89.15           H
ATOM   1101 2HB  LEU A  87       2.285   2.644 -15.383  1.00 89.15           H
ATOM   1102  CG  LEU A  87       0.579   1.474 -15.934  1.00 89.15           C
ATOM   1103  HG  LEU A  87      -0.486   1.641 -16.095  1.00 89.15           H
ATOM   1104  CD1 LEU A  87       1.157   0.941 -17.246  1.00 89.15           C
ATOM   1105 1HD1 LEU A  87       0.969   1.659 -18.044  1.00 89.15           H
ATOM   1106 2HD1 LEU A  87       2.231   0.794 -17.136  1.00 89.15           H
ATOM   1107 3HD1 LEU A  87       0.683  -0.009 -17.492  1.00 89.15           H
ATOM   1108  CD2 LEU A  87       0.709   0.460 -14.795  1.00 89.15           C
ATOM   1109 1HD2 LEU A  87       1.764   0.292 -14.578  1.00 89.15           H
ATOM   1110 2HD2 LEU A  87       0.212   0.847 -13.906  1.00 89.15           H
ATOM   1111 3HD2 LEU A  87       0.244  -0.480 -15.092  1.00 89.15           H
ATOM   1112  HN  LEU A  87      -0.953   4.005 -15.573  1.00 89.15           H
ATOM   1113  N   LEU A  88       1.270   5.835 -14.360  1.00 91.71           N
ATOM   1114  CA  LEU A  88       2.009   7.018 -13.952  1.00 91.71           C
ATOM   1115  C   LEU A  88       1.634   7.377 -12.513  1.00 91.71           C
ATOM   1116  O   LEU A  88       2.508   7.607 -11.679  1.00 91.71           O
ATOM   1117  HA  LEU A  88       3.069   6.766 -13.980  1.00 91.71           H
ATOM   1118  CB  LEU A  88       1.788   8.158 -14.948  1.00 91.71           C
ATOM   1119 1HB  LEU A  88       2.159   7.840 -15.923  1.00 91.71           H
ATOM   1120 2HB  LEU A  88       0.715   8.320 -15.053  1.00 91.71           H
ATOM   1121  CG  LEU A  88       2.445   9.494 -14.595  1.00 91.71           C
ATOM   1122  HG  LEU A  88       2.085   9.802 -13.614  1.00 91.71           H
ATOM   1123  CD1 LEU A  88       3.964   9.348 -14.494  1.00 91.71           C
ATOM   1124 1HD1 LEU A  88       4.209   8.622 -13.718  1.00 91.71           H
ATOM   1125 2HD1 LEU A  88       4.361   9.006 -15.450  1.00 91.71           H
ATOM   1126 3HD1 LEU A  88       4.406  10.312 -14.242  1.00 91.71           H
ATOM   1127  CD2 LEU A  88       2.038  10.584 -15.589  1.00 91.71           C
ATOM   1128 1HD2 LEU A  88       2.350  10.296 -16.592  1.00 91.71           H
ATOM   1129 2HD2 LEU A  88       0.956  10.710 -15.567  1.00 91.71           H
ATOM   1130 3HD2 LEU A  88       2.519  11.523 -15.314  1.00 91.71           H
ATOM   1131  HN  LEU A  88       0.590   5.988 -15.078  1.00 91.71           H
ATOM   1132  N   ASN A  89       0.332   7.414 -12.266  1.00 92.68           N
ATOM   1133  CA  ASN A  89      -0.171   7.819 -10.965  1.00 92.68           C
ATOM   1134  C   ASN A  89       0.255   6.791  -9.915  1.00 92.68           C
ATOM   1135  O   ASN A  89       0.520   7.145  -8.767  1.00 92.68           O
ATOM   1136  HA  ASN A  89       0.261   8.803 -10.784  1.00 92.68           H
ATOM   1137  CB  ASN A  89      -1.700   7.891 -10.964  1.00 92.68           C
ATOM   1138 1HB  ASN A  89      -2.107   7.054 -11.532  1.00 92.68           H
ATOM   1139 2HB  ASN A  89      -2.071   7.794  -9.944  1.00 92.68           H
ATOM   1140  CG  ASN A  89      -2.187   9.210 -11.567  1.00 92.68           C
ATOM   1141  OD1 ASN A  89      -2.342  10.213 -10.890  1.00 92.68           O
ATOM   1142  ND2 ASN A  89      -2.421   9.152 -12.875  1.00 92.68           N
ATOM   1143 1HD2 ASN A  89      -2.274   8.297 -13.372  1.00 92.68           H
ATOM   1144 2HD2 ASN A  89      -2.743   9.964 -13.362  1.00 92.68           H
ATOM   1145  HN  ASN A  89      -0.371   7.173 -12.935  1.00 92.68           H
ATOM   1146  N   LEU A  90       0.307   5.540 -10.346  1.00 93.66           N
ATOM   1147  CA  LEU A  90       0.727   4.462  -9.466  1.00 93.66           C
ATOM   1148  C   LEU A  90       2.171   4.705  -9.022  1.00 93.66           C
ATOM   1149  O   LEU A  90       2.492   4.571  -7.842  1.00 93.66           O
ATOM   1150  HA  LEU A  90       0.085   4.491  -8.586  1.00 93.66           H
ATOM   1151  CB  LEU A  90       0.511   3.105 -10.140  1.00 93.66           C
ATOM   1152 1HB  LEU A  90      -0.547   3.006 -10.382  1.00 93.66           H
ATOM   1153 2HB  LEU A  90       1.056   3.100 -11.084  1.00 93.66           H
ATOM   1154  CG  LEU A  90       0.938   1.879  -9.331  1.00 93.66           C
ATOM   1155  HG  LEU A  90       1.990   1.992  -9.068  1.00 93.66           H
ATOM   1156  CD1 LEU A  90       0.152   1.786  -8.021  1.00 93.66           C
ATOM   1157 1HD1 LEU A  90       0.334   2.680  -7.424  1.00 93.66           H
ATOM   1158 2HD1 LEU A  90      -0.912   1.707  -8.241  1.00 93.66           H
ATOM   1159 3HD1 LEU A  90       0.475   0.906  -7.465  1.00 93.66           H
ATOM   1160  CD2 LEU A  90       0.815   0.602 -10.164  1.00 93.66           C
ATOM   1161 1HD2 LEU A  90      -0.220   0.471 -10.478  1.00 93.66           H
ATOM   1162 2HD2 LEU A  90       1.454   0.680 -11.044  1.00 93.66           H
ATOM   1163 3HD2 LEU A  90       1.125  -0.254  -9.565  1.00 93.66           H
ATOM   1164  HN  LEU A  90       0.070   5.258 -11.276  1.00 93.66           H
ATOM   1165  N   ALA A  91       3.003   5.059  -9.990  1.00 94.75           N
ATOM   1166  CA  ALA A  91       4.417   5.259  -9.726  1.00 94.75           C
ATOM   1167  C   ALA A  91       4.593   6.453  -8.786  1.00 94.75           C
ATOM   1168  O   ALA A  91       5.473   6.448  -7.927  1.00 94.75           O
ATOM   1169  HA  ALA A  91       4.793   4.362  -9.234  1.00 94.75           H
ATOM   1170  CB  ALA A  91       5.163   5.444 -11.049  1.00 94.75           C
ATOM   1171 1HB  ALA A  91       5.031   4.557 -11.668  1.00 94.75           H
ATOM   1172 2HB  ALA A  91       4.765   6.314 -11.572  1.00 94.75           H
ATOM   1173 3HB  ALA A  91       6.224   5.594 -10.850  1.00 94.75           H
ATOM   1174  HN  ALA A  91       2.725   5.209 -10.939  1.00 94.75           H
ATOM   1175  N   ILE A  92       3.740   7.449  -8.980  1.00 93.82           N
ATOM   1176  CA  ILE A  92       3.771   8.635  -8.142  1.00 93.82           C
ATOM   1177  C   ILE A  92       3.396   8.252  -6.709  1.00 93.82           C
ATOM   1178  O   ILE A  92       4.066   8.655  -5.759  1.00 93.82           O
ATOM   1179  HA  ILE A  92       4.795   9.009  -8.143  1.00 93.82           H
ATOM   1180  CB  ILE A  92       2.888   9.734  -8.736  1.00 93.82           C
ATOM   1181  HB  ILE A  92       1.916   9.300  -8.972  1.00 93.82           H
ATOM   1182  CG1 ILE A  92       3.477  10.264 -10.044  1.00 93.82           C
ATOM   1183 1HG1 ILE A  92       4.369  10.854  -9.833  1.00 93.82           H
ATOM   1184 2HG1 ILE A  92       3.789   9.429 -10.671  1.00 93.82           H
ATOM   1185  CG2 ILE A  92       2.648  10.853  -7.720  1.00 93.82           C
ATOM   1186 1HG2 ILE A  92       2.152  10.444  -6.839  1.00 93.82           H
ATOM   1187 2HG2 ILE A  92       3.603  11.291  -7.430  1.00 93.82           H
ATOM   1188 3HG2 ILE A  92       2.017  11.621  -8.168  1.00 93.82           H
ATOM   1189  CD1 ILE A  92       2.458  11.122 -10.797  1.00 93.82           C
ATOM   1190 1HD1 ILE A  92       1.578  10.521 -11.028  1.00 93.82           H
ATOM   1191 2HD1 ILE A  92       2.167  11.969 -10.176  1.00 93.82           H
ATOM   1192 3HD1 ILE A  92       2.902  11.485 -11.723  1.00 93.82           H
ATOM   1193  HN  ILE A  92       3.039   7.453  -9.693  1.00 93.82           H
ATOM   1194  N   ALA A  93       2.327   7.478  -6.598  1.00 95.68           N
ATOM   1195  CA  ALA A  93       1.802   7.108  -5.294  1.00 95.68           C
ATOM   1196  C   ALA A  93       2.854   6.293  -4.539  1.00 95.68           C
ATOM   1197  O   ALA A  93       3.096   6.530  -3.356  1.00 95.68           O
ATOM   1198  HA  ALA A  93       1.603   8.028  -4.744  1.00 95.68           H
ATOM   1199  CB  ALA A  93       0.488   6.345  -5.470  1.00 95.68           C
ATOM   1200 1HB  ALA A  93      -0.234   6.978  -5.985  1.00 95.68           H
ATOM   1201 2HB  ALA A  93       0.667   5.444  -6.058  1.00 95.68           H
ATOM   1202 3HB  ALA A  93       0.095   6.068  -4.492  1.00 95.68           H
ATOM   1203  HN  ALA A  93       1.822   7.106  -7.377  1.00 95.68           H
ATOM   1204  N   ASP A  94       3.449   5.349  -5.252  1.00 92.25           N
ATOM   1205  CA  ASP A  94       4.463   4.492  -4.662  1.00 92.25           C
ATOM   1206  C   ASP A  94       5.609   5.356  -4.131  1.00 92.25           C
ATOM   1207  O   ASP A  94       6.090   5.140  -3.019  1.00 92.25           O
ATOM   1208  HA  ASP A  94       3.951   3.946  -3.870  1.00 92.25           H
ATOM   1209  CB  ASP A  94       5.041   3.526  -5.699  1.00 92.25           C
ATOM   1210 1HB  ASP A  94       5.150   4.038  -6.656  1.00 92.25           H
ATOM   1211 2HB  ASP A  94       6.037   3.210  -5.391  1.00 92.25           H
ATOM   1212  CG  ASP A  94       4.140   2.301  -5.869  1.00 92.25           C
ATOM   1213  OD1 ASP A  94       3.464   1.952  -4.877  1.00 92.25           O
ATOM   1214  OD2 ASP A  94       4.148   1.742  -6.987  1.00 92.25           O
ATOM   1215  HN  ASP A  94       3.250   5.166  -6.215  1.00 92.25           H
ATOM   1216  N   LEU A  95       6.013   6.315  -4.950  1.00 92.74           N
ATOM   1217  CA  LEU A  95       7.164   7.141  -4.625  1.00 92.74           C
ATOM   1218  C   LEU A  95       6.873   7.935  -3.350  1.00 92.74           C
ATOM   1219  O   LEU A  95       7.727   8.038  -2.471  1.00 92.74           O
ATOM   1220  HA  LEU A  95       8.002   6.472  -4.432  1.00 92.74           H
ATOM   1221  CB  LEU A  95       7.549   8.016  -5.820  1.00 92.74           C
ATOM   1222 1HB  LEU A  95       7.643   7.377  -6.698  1.00 92.74           H
ATOM   1223 2HB  LEU A  95       6.731   8.709  -6.016  1.00 92.74           H
ATOM   1224  CG  LEU A  95       8.840   8.823  -5.671  1.00 92.74           C
ATOM   1225  HG  LEU A  95       8.775   9.406  -4.752  1.00 92.74           H
ATOM   1226  CD1 LEU A  95      10.052   7.899  -5.533  1.00 92.74           C
ATOM   1227 1HD1 LEU A  95       9.930   7.269  -4.652  1.00 92.74           H
ATOM   1228 2HD1 LEU A  95      10.132   7.271  -6.421  1.00 92.74           H
ATOM   1229 3HD1 LEU A  95      10.956   8.498  -5.429  1.00 92.74           H
ATOM   1230  CD2 LEU A  95       9.004   9.814  -6.825  1.00 92.74           C
ATOM   1231 1HD2 LEU A  95       9.038   9.271  -7.769  1.00 92.74           H
ATOM   1232 2HD2 LEU A  95       8.159  10.504  -6.833  1.00 92.74           H
ATOM   1233 3HD2 LEU A  95       9.929  10.375  -6.694  1.00 92.74           H
ATOM   1234  HN  LEU A  95       5.569   6.532  -5.820  1.00 92.74           H
ATOM   1235  N   LEU A  96       5.664   8.474  -3.289  1.00 92.37           N
ATOM   1236  CA  LEU A  96       5.271   9.304  -2.163  1.00 92.37           C
ATOM   1237  C   LEU A  96       5.279   8.462  -0.887  1.00 92.37           C
ATOM   1238  O   LEU A  96       5.656   8.947   0.179  1.00 92.37           O
ATOM   1239  HA  LEU A  96       6.017  10.092  -2.062  1.00 92.37           H
ATOM   1240  CB  LEU A  96       3.929   9.984  -2.442  1.00 92.37           C
ATOM   1241 1HB  LEU A  96       3.220   9.225  -2.772  1.00 92.37           H
ATOM   1242 2HB  LEU A  96       3.548  10.390  -1.505  1.00 92.37           H
ATOM   1243  CG  LEU A  96       3.949  11.108  -3.481  1.00 92.37           C
ATOM   1244  HG  LEU A  96       4.377  10.713  -4.403  1.00 92.37           H
ATOM   1245  CD1 LEU A  96       2.531  11.579  -3.807  1.00 92.37           C
ATOM   1246 1HD1 LEU A  96       1.953  10.744  -4.206  1.00 92.37           H
ATOM   1247 2HD1 LEU A  96       2.054  11.950  -2.900  1.00 92.37           H
ATOM   1248 3HD1 LEU A  96       2.574  12.377  -4.548  1.00 92.37           H
ATOM   1249  CD2 LEU A  96       4.845  12.261  -3.025  1.00 92.37           C
ATOM   1250 1HD2 LEU A  96       4.470  12.662  -2.083  1.00 92.37           H
ATOM   1251 2HD2 LEU A  96       5.863  11.896  -2.884  1.00 92.37           H
ATOM   1252 3HD2 LEU A  96       4.842  13.045  -3.781  1.00 92.37           H
ATOM   1253  HN  LEU A  96       4.962   8.353  -3.991  1.00 92.37           H
ATOM   1254  N   PHE A  97       4.860   7.214  -1.036  1.00 92.91           N
ATOM   1255  CA  PHE A  97       4.877   6.280   0.077  1.00 92.91           C
ATOM   1256  C   PHE A  97       6.306   6.034   0.564  1.00 92.91           C
ATOM   1257  O   PHE A  97       6.574   6.088   1.763  1.00 92.91           O
ATOM   1258  HA  PHE A  97       4.292   6.725   0.881  1.00 92.91           H
ATOM   1259  CB  PHE A  97       4.292   4.962  -0.436  1.00 92.91           C
ATOM   1260 1HB  PHE A  97       3.206   5.051  -0.480  1.00 92.91           H
ATOM   1261 2HB  PHE A  97       4.639   4.795  -1.456  1.00 92.91           H
ATOM   1262  CG  PHE A  97       4.656   3.746   0.417  1.00 92.91           C
ATOM   1263  CD1 PHE A  97       5.517   2.810  -0.065  1.00 92.91           C
ATOM   1264  HD1 PHE A  97       5.948   2.927  -1.060  1.00 92.91           H
ATOM   1265  CD2 PHE A  97       4.119   3.600   1.658  1.00 92.91           C
ATOM   1266  HD2 PHE A  97       3.429   4.350   2.045  1.00 92.91           H
ATOM   1267  CE1 PHE A  97       5.856   1.681   0.726  1.00 92.91           C
ATOM   1268  HE1 PHE A  97       6.546   0.931   0.340  1.00 92.91           H
ATOM   1269  CE2 PHE A  97       4.458   2.471   2.450  1.00 92.91           C
ATOM   1270  HE2 PHE A  97       4.027   2.354   3.444  1.00 92.91           H
ATOM   1271  CZ  PHE A  97       5.319   1.535   1.967  1.00 92.91           C
ATOM   1272  HZ  PHE A  97       5.578   0.669   2.575  1.00 92.91           H
ATOM   1273  HN  PHE A  97       4.513   6.840  -1.897  1.00 92.91           H
ATOM   1274  N   LEU A  98       7.186   5.770  -0.391  1.00 94.86           N
ATOM   1275  CA  LEU A  98       8.530   5.324  -0.067  1.00 94.86           C
ATOM   1276  C   LEU A  98       9.253   6.423   0.714  1.00 94.86           C
ATOM   1277  O   LEU A  98      10.074   6.135   1.583  1.00 94.86           O
ATOM   1278  HA  LEU A  98       8.438   4.448   0.576  1.00 94.86           H
ATOM   1279  CB  LEU A  98       9.267   4.882  -1.332  1.00 94.86           C
ATOM   1280 1HB  LEU A  98       9.204   5.686  -2.065  1.00 94.86           H
ATOM   1281 2HB  LEU A  98      10.322   4.755  -1.089  1.00 94.86           H
ATOM   1282  CG  LEU A  98       8.765   3.593  -1.986  1.00 94.86           C
ATOM   1283  HG  LEU A  98       7.676   3.627  -2.015  1.00 94.86           H
ATOM   1284  CD1 LEU A  98       9.253   3.484  -3.431  1.00 94.86           C
ATOM   1285 1HD1 LEU A  98       8.883   4.334  -4.005  1.00 94.86           H
ATOM   1286 2HD1 LEU A  98      10.343   3.482  -3.448  1.00 94.86           H
ATOM   1287 3HD1 LEU A  98       8.882   2.559  -3.872  1.00 94.86           H
ATOM   1288  CD2 LEU A  98       9.156   2.368  -1.155  1.00 94.86           C
ATOM   1289 1HD2 LEU A  98      10.241   2.318  -1.072  1.00 94.86           H
ATOM   1290 2HD2 LEU A  98       8.718   2.450  -0.160  1.00 94.86           H
ATOM   1291 3HD2 LEU A  98       8.786   1.466  -1.642  1.00 94.86           H
ATOM   1292  HN  LEU A  98       6.993   5.855  -1.368  1.00 94.86           H
ATOM   1293  N   VAL A  99       8.922   7.661   0.376  1.00 92.18           N
ATOM   1294  CA  VAL A  99       9.575   8.804   0.989  1.00 92.18           C
ATOM   1295  C   VAL A  99       9.311   8.789   2.496  1.00 92.18           C
ATOM   1296  O   VAL A  99      10.030   9.430   3.262  1.00 92.18           O
ATOM   1297  HA  VAL A  99      10.647   8.701   0.819  1.00 92.18           H
ATOM   1298  CB  VAL A  99       9.111  10.096   0.314  1.00 92.18           C
ATOM   1299  HB  VAL A  99       8.021  10.096   0.303  1.00 92.18           H
ATOM   1300  CG1 VAL A  99       9.572  11.324   1.103  1.00 92.18           C
ATOM   1301 1HG1 VAL A  99       9.155  11.286   2.109  1.00 92.18           H
ATOM   1302 2HG1 VAL A  99      10.660  11.331   1.160  1.00 92.18           H
ATOM   1303 3HG1 VAL A  99       9.228  12.228   0.601  1.00 92.18           H
ATOM   1304  CG2 VAL A  99       9.595  10.162  -1.136  1.00 92.18           C
ATOM   1305 1HG2 VAL A  99      10.685  10.130  -1.157  1.00 92.18           H
ATOM   1306 2HG2 VAL A  99       9.196   9.314  -1.692  1.00 92.18           H
ATOM   1307 3HG2 VAL A  99       9.251  11.091  -1.592  1.00 92.18           H
ATOM   1308  HN  VAL A  99       8.223   7.887  -0.303  1.00 92.18           H
ATOM   1309  N   THR A 100       8.279   8.051   2.876  1.00 91.82           N
ATOM   1310  CA  THR A 100       7.892   7.969   4.275  1.00 91.82           C
ATOM   1311  C   THR A 100       8.771   6.957   5.013  1.00 91.82           C
ATOM   1312  O   THR A 100       8.949   7.053   6.226  1.00 91.82           O
ATOM   1313  HA  THR A 100       8.066   8.941   4.737  1.00 91.82           H
ATOM   1314  CB  THR A 100       6.400   7.635   4.334  1.00 91.82           C
ATOM   1315  HB  THR A 100       6.001   7.814   5.332  1.00 91.82           H
ATOM   1316  OG1 THR A 100       6.328   6.288   3.874  1.00 91.82           O
ATOM   1317  HG1 THR A 100       6.234   6.271   2.879  1.00 91.82           H
ATOM   1318  CG2 THR A 100       5.583   8.423   3.308  1.00 91.82           C
ATOM   1319 1HG2 THR A 100       5.939   8.192   2.304  1.00 91.82           H
ATOM   1320 2HG2 THR A 100       5.695   9.491   3.497  1.00 91.82           H
ATOM   1321 3HG2 THR A 100       4.532   8.148   3.393  1.00 91.82           H
ATOM   1322  HN  THR A 100       7.713   7.516   2.249  1.00 91.82           H
ATOM   1323  N   LEU A 101       9.298   6.011   4.250  1.00 93.64           N
ATOM   1324  CA  LEU A 101       9.938   4.846   4.836  1.00 93.64           C
ATOM   1325  C   LEU A 101      11.159   5.291   5.642  1.00 93.64           C
ATOM   1326  O   LEU A 101      11.417   4.768   6.725  1.00 93.64           O
ATOM   1327  HA  LEU A 101       9.221   4.389   5.520  1.00 93.64           H
ATOM   1328  CB  LEU A 101      10.257   3.810   3.757  1.00 93.64           C
ATOM   1329 1HB  LEU A 101      10.819   4.302   2.964  1.00 93.64           H
ATOM   1330 2HB  LEU A 101      10.913   3.054   4.190  1.00 93.64           H
ATOM   1331  CG  LEU A 101       9.055   3.103   3.129  1.00 93.64           C
ATOM   1332  HG  LEU A 101       8.465   3.845   2.591  1.00 93.64           H
ATOM   1333  CD1 LEU A 101       9.506   2.056   2.108  1.00 93.64           C
ATOM   1334 1HD1 LEU A 101      10.077   2.543   1.317  1.00 93.64           H
ATOM   1335 2HD1 LEU A 101      10.130   1.312   2.602  1.00 93.64           H
ATOM   1336 3HD1 LEU A 101       8.631   1.569   1.677  1.00 93.64           H
ATOM   1337  CD2 LEU A 101       8.149   2.500   4.205  1.00 93.64           C
ATOM   1338 1HD2 LEU A 101       8.714   1.775   4.791  1.00 93.64           H
ATOM   1339 2HD2 LEU A 101       7.786   3.292   4.860  1.00 93.64           H
ATOM   1340 3HD2 LEU A 101       7.302   2.004   3.731  1.00 93.64           H
ATOM   1341  HN  LEU A 101       9.293   6.032   3.250  1.00 93.64           H
ATOM   1342  N   PRO A 102      11.930   6.261   5.132  1.00 94.89           N
ATOM   1343  CA  PRO A 102      13.132   6.718   5.834  1.00 94.89           C
ATOM   1344  C   PRO A 102      12.846   7.112   7.273  1.00 94.89           C
ATOM   1345  O   PRO A 102      13.608   6.773   8.177  1.00 94.89           O
ATOM   1346  HA  PRO A 102      13.858   5.907   5.899  1.00 94.89           H
ATOM   1347  CB  PRO A 102      13.606   7.911   5.002  1.00 94.89           C
ATOM   1348 1HB  PRO A 102      13.193   8.849   5.374  1.00 94.89           H
ATOM   1349 2HB  PRO A 102      14.691   8.011   5.025  1.00 94.89           H
ATOM   1350  CG  PRO A 102      13.100   7.589   3.601  1.00 94.89           C
ATOM   1351 1HG  PRO A 102      13.043   8.481   2.976  1.00 94.89           H
ATOM   1352 2HG  PRO A 102      13.759   6.893   3.083  1.00 94.89           H
ATOM   1353  CD  PRO A 102      11.729   6.989   3.866  1.00 94.89           C
ATOM   1354 1HD  PRO A 102      10.962   7.758   3.964  1.00 94.89           H
ATOM   1355 2HD  PRO A 102      11.413   6.330   3.057  1.00 94.89           H
ATOM   1356  N   PHE A 103      11.742   7.823   7.450  1.00 93.66           N
ATOM   1357  CA  PHE A 103      11.379   8.328   8.763  1.00 93.66           C
ATOM   1358  C   PHE A 103      11.028   7.182   9.714  1.00 93.66           C
ATOM   1359  O   PHE A 103      11.404   7.205  10.885  1.00 93.66           O
ATOM   1360  HA  PHE A 103      12.242   8.869   9.151  1.00 93.66           H
ATOM   1361  CB  PHE A 103      10.147   9.216   8.576  1.00 93.66           C
ATOM   1362 1HB  PHE A 103       9.368   8.638   8.078  1.00 93.66           H
ATOM   1363 2HB  PHE A 103       9.760   9.493   9.557  1.00 93.66           H
ATOM   1364  CG  PHE A 103      10.413  10.489   7.770  1.00 93.66           C
ATOM   1365  CD1 PHE A 103      10.843  11.615   8.400  1.00 93.66           C
ATOM   1366  HD1 PHE A 103      10.999  11.610   9.478  1.00 93.66           H
ATOM   1367  CD2 PHE A 103      10.219  10.494   6.424  1.00 93.66           C
ATOM   1368  HD2 PHE A 103       9.874   9.592   5.920  1.00 93.66           H
ATOM   1369  CE1 PHE A 103      11.090  12.796   7.651  1.00 93.66           C
ATOM   1370  HE1 PHE A 103      11.435  13.699   8.156  1.00 93.66           H
ATOM   1371  CE2 PHE A 103      10.466  11.675   5.676  1.00 93.66           C
ATOM   1372  HE2 PHE A 103      10.310  11.680   4.597  1.00 93.66           H
ATOM   1373  CZ  PHE A 103      10.896  12.801   6.305  1.00 93.66           C
ATOM   1374  HZ  PHE A 103      11.086  13.708   5.731  1.00 93.66           H
ATOM   1375  HN  PHE A 103      11.103   8.055   6.717  1.00 93.66           H
ATOM   1376  N   TRP A 104      10.313   6.206   9.174  1.00 88.68           N
ATOM   1377  CA  TRP A 104       9.870   5.075   9.971  1.00 88.68           C
ATOM   1378  C   TRP A 104      11.100   4.242  10.334  1.00 88.68           C
ATOM   1379  O   TRP A 104      11.147   3.629  11.399  1.00 88.68           O
ATOM   1380  HA  TRP A 104       9.404   5.466  10.875  1.00 88.68           H
ATOM   1381  CB  TRP A 104       8.799   4.269   9.231  1.00 88.68           C
ATOM   1382 1HB  TRP A 104       9.195   3.961   8.264  1.00 88.68           H
ATOM   1383 2HB  TRP A 104       8.590   3.360   9.794  1.00 88.68           H
ATOM   1384  CG  TRP A 104       7.490   5.029   9.011  1.00 88.68           C
ATOM   1385  CD1 TRP A 104       6.937   5.402   7.849  1.00 88.68           C
ATOM   1386  HD1 TRP A 104       7.373   5.201   6.870  1.00 88.68           H
ATOM   1387  CD2 TRP A 104       6.585   5.496  10.034  1.00 88.68           C
ATOM   1388  NE1 TRP A 104       5.748   6.072   8.046  1.00 88.68           N
ATOM   1389  HE1 TRP A 104       5.154   6.447   7.334  1.00 88.68           H
ATOM   1390  CE2 TRP A 104       5.526   6.132   9.417  1.00 88.68           C
ATOM   1391  CE3 TRP A 104       6.658   5.385  11.433  1.00 88.68           C
ATOM   1392  HE3 TRP A 104       7.483   4.888  11.944  1.00 88.68           H
ATOM   1393  CZ2 TRP A 104       4.461   6.706  10.121  1.00 88.68           C
ATOM   1394  HZ2 TRP A 104       3.636   7.203   9.611  1.00 88.68           H
ATOM   1395  CZ3 TRP A 104       5.586   5.964  12.123  1.00 88.68           C
ATOM   1396  HZ3 TRP A 104       5.593   5.907  13.211  1.00 88.68           H
ATOM   1397  CH2 TRP A 104       4.513   6.608  11.517  1.00 88.68           C
ATOM   1398  HH2 TRP A 104       3.715   7.034  12.126  1.00 88.68           H
ATOM   1399  HN  TRP A 104      10.036   6.181   8.213  1.00 88.68           H
ATOM   1400  N   ALA A 105      12.067   4.246   9.428  1.00 94.92           N
ATOM   1401  CA  ALA A 105      13.299   3.506   9.644  1.00 94.92           C
ATOM   1402  C   ALA A 105      14.023   4.076  10.865  1.00 94.92           C
ATOM   1403  O   ALA A 105      14.477   3.327  11.728  1.00 94.92           O
ATOM   1404  HA  ALA A 105      13.032   2.468   9.843  1.00 94.92           H
ATOM   1405  CB  ALA A 105      14.156   3.562   8.378  1.00 94.92           C
ATOM   1406 1HB  ALA A 105      13.607   3.118   7.548  1.00 94.92           H
ATOM   1407 2HB  ALA A 105      14.393   4.600   8.145  1.00 94.92           H
ATOM   1408 3HB  ALA A 105      15.080   3.006   8.541  1.00 94.92           H
ATOM   1409  HN  ALA A 105      12.018   4.742   8.561  1.00 94.92           H
ATOM   1410  N   ILE A 106      14.110   5.398  10.898  1.00 91.83           N
ATOM   1411  CA  ILE A 106      14.791   6.077  11.987  1.00 91.83           C
ATOM   1412  C   ILE A 106      14.023   5.841  13.289  1.00 91.83           C
ATOM   1413  O   ILE A 106      14.622   5.553  14.324  1.00 91.83           O
ATOM   1414  HA  ILE A 106      15.780   5.628  12.084  1.00 91.83           H
ATOM   1415  CB  ILE A 106      14.996   7.556  11.653  1.00 91.83           C
ATOM   1416  HB  ILE A 106      14.042   7.965  11.320  1.00 91.83           H
ATOM   1417  CG1 ILE A 106      15.988   7.725  10.501  1.00 91.83           C
ATOM   1418 1HG1 ILE A 106      17.001   7.544  10.859  1.00 91.83           H
ATOM   1419 2HG1 ILE A 106      15.785   6.983   9.729  1.00 91.83           H
ATOM   1420  CG2 ILE A 106      15.418   8.345  12.894  1.00 91.83           C
ATOM   1421 1HG2 ILE A 106      14.645   8.263  13.657  1.00 91.83           H
ATOM   1422 2HG2 ILE A 106      16.354   7.941  13.280  1.00 91.83           H
ATOM   1423 3HG2 ILE A 106      15.557   9.393  12.628  1.00 91.83           H
ATOM   1424  CD1 ILE A 106      15.896   9.130   9.901  1.00 91.83           C
ATOM   1425 1HD1 ILE A 106      14.888   9.298   9.522  1.00 91.83           H
ATOM   1426 2HD1 ILE A 106      16.124   9.869  10.669  1.00 91.83           H
ATOM   1427 3HD1 ILE A 106      16.612   9.223   9.084  1.00 91.83           H
ATOM   1428  HN  ILE A 106      13.726   6.001  10.199  1.00 91.83           H
ATOM   1429  N   ALA A 107      12.708   5.971  13.195  1.00 93.03           N
ATOM   1430  CA  ALA A 107      11.859   5.860  14.369  1.00 93.03           C
ATOM   1431  C   ALA A 107      12.002   4.458  14.965  1.00 93.03           C
ATOM   1432  O   ALA A 107      12.016   4.297  16.184  1.00 93.03           O
ATOM   1433  HA  ALA A 107      12.203   6.593  15.098  1.00 93.03           H
ATOM   1434  CB  ALA A 107      10.414   6.186  13.986  1.00 93.03           C
ATOM   1435 1HB  ALA A 107      10.362   7.203  13.596  1.00 93.03           H
ATOM   1436 2HB  ALA A 107      10.073   5.486  13.224  1.00 93.03           H
ATOM   1437 3HB  ALA A 107       9.777   6.102  14.867  1.00 93.03           H
ATOM   1438  HN  ALA A 107      12.224   6.150  12.338  1.00 93.03           H
ATOM   1439  N   ALA A 108      12.105   3.480  14.077  1.00 92.52           N
ATOM   1440  CA  ALA A 108      12.181   2.091  14.499  1.00 92.52           C
ATOM   1441  C   ALA A 108      13.559   1.823  15.108  1.00 92.52           C
ATOM   1442  O   ALA A 108      13.701   0.961  15.974  1.00 92.52           O
ATOM   1443  HA  ALA A 108      11.419   1.934  15.262  1.00 92.52           H
ATOM   1444  CB  ALA A 108      11.882   1.179  13.308  1.00 92.52           C
ATOM   1445 1HB  ALA A 108      10.881   1.389  12.931  1.00 92.52           H
ATOM   1446 2HB  ALA A 108      12.613   1.359  12.519  1.00 92.52           H
ATOM   1447 3HB  ALA A 108      11.940   0.137  13.625  1.00 92.52           H
ATOM   1448  HN  ALA A 108      12.136   3.623  13.088  1.00 92.52           H
ATOM   1449  N   ALA A 109      14.538   2.577  14.631  1.00 90.97           N
ATOM   1450  CA  ALA A 109      15.916   2.362  15.041  1.00 90.97           C
ATOM   1451  C   ALA A 109      16.084   2.800  16.497  1.00 90.97           C
ATOM   1452  O   ALA A 109      16.859   2.203  17.243  1.00 90.97           O
ATOM   1453  HA  ALA A 109      16.122   1.295  14.965  1.00 90.97           H
ATOM   1454  CB  ALA A 109      16.853   3.114  14.094  1.00 90.97           C
ATOM   1455 1HB  ALA A 109      16.715   2.746  13.078  1.00 90.97           H
ATOM   1456 2HB  ALA A 109      16.627   4.180  14.129  1.00 90.97           H
ATOM   1457 3HB  ALA A 109      17.886   2.952  14.402  1.00 90.97           H
ATOM   1458  HN  ALA A 109      14.403   3.322  13.978  1.00 90.97           H
ATOM   1459  N   ASP A 110      15.345   3.838  16.859  1.00 81.94           N
ATOM   1460  CA  ASP A 110      15.523   4.467  18.157  1.00 81.94           C
ATOM   1461  C   ASP A 110      14.186   5.044  18.627  1.00 81.94           C
ATOM   1462  O   ASP A 110      13.419   4.367  19.310  1.00 81.94           O
ATOM   1463  HA  ASP A 110      15.888   3.675  18.811  1.00 81.94           H
ATOM   1464  CB  ASP A 110      16.532   5.615  18.080  1.00 81.94           C
ATOM   1465 1HB  ASP A 110      17.453   5.263  17.616  1.00 81.94           H
ATOM   1466 2HB  ASP A 110      16.138   6.408  17.445  1.00 81.94           H
ATOM   1467  CG  ASP A 110      16.836   6.172  19.472  1.00 81.94           C
ATOM   1468  OD1 ASP A 110      16.435   5.505  20.450  1.00 81.94           O
ATOM   1469  OD2 ASP A 110      17.462   7.252  19.527  1.00 81.94           O
ATOM   1470  HN  ASP A 110      14.638   4.249  16.284  1.00 81.94           H
ATOM   1471  N   GLN A 111      13.947   6.289  18.241  1.00 85.05           N
ATOM   1472  CA  GLN A 111      12.718   6.966  18.619  1.00 85.05           C
ATOM   1473  C   GLN A 111      12.357   8.030  17.580  1.00 85.05           C
ATOM   1474  O   GLN A 111      13.151   8.326  16.688  1.00 85.05           O
ATOM   1475  HA  GLN A 111      11.953   6.190  18.635  1.00 85.05           H
ATOM   1476  CB  GLN A 111      12.838   7.582  20.014  1.00 85.05           C
ATOM   1477 1HB  GLN A 111      11.912   8.097  20.269  1.00 85.05           H
ATOM   1478 2HB  GLN A 111      12.977   6.793  20.753  1.00 85.05           H
ATOM   1479  CG  GLN A 111      14.009   8.564  20.082  1.00 85.05           C
ATOM   1480 1HG  GLN A 111      14.940   8.042  19.859  1.00 85.05           H
ATOM   1481 2HG  GLN A 111      13.886   9.335  19.321  1.00 85.05           H
ATOM   1482  CD  GLN A 111      14.101   9.214  21.464  1.00 85.05           C
ATOM   1483  OE1 GLN A 111      13.184   9.157  22.267  1.00 85.05           O
ATOM   1484  NE2 GLN A 111      15.255   9.833  21.695  1.00 85.05           N
ATOM   1485 1HE2 GLN A 111      15.967   9.842  20.992  1.00 85.05           H
ATOM   1486 2HE2 GLN A 111      15.411  10.289  22.571  1.00 85.05           H
ATOM   1487  HN  GLN A 111      14.574   6.831  17.683  1.00 85.05           H
ATOM   1488  N   TRP A 112      11.159   8.575  17.729  1.00 90.30           N
ATOM   1489  CA  TRP A 112      10.710   9.646  16.856  1.00 90.30           C
ATOM   1490  C   TRP A 112      11.477  10.915  17.231  1.00 90.30           C
ATOM   1491  O   TRP A 112      11.301  11.450  18.324  1.00 90.30           O
ATOM   1492  HA  TRP A 112      10.943   9.359  15.830  1.00 90.30           H
ATOM   1493  CB  TRP A 112       9.192   9.819  16.936  1.00 90.30           C
ATOM   1494 1HB  TRP A 112       8.717   8.851  16.773  1.00 90.30           H
ATOM   1495 2HB  TRP A 112       8.926  10.139  17.943  1.00 90.30           H
ATOM   1496  CG  TRP A 112       8.626  10.824  15.931  1.00 90.30           C
ATOM   1497  CD1 TRP A 112       8.328  12.115  16.134  1.00 90.30           C
ATOM   1498  HD1 TRP A 112       8.459  12.632  17.084  1.00 90.30           H
ATOM   1499  CD2 TRP A 112       8.300  10.567  14.549  1.00 90.30           C
ATOM   1500  NE1 TRP A 112       7.836  12.706  14.988  1.00 90.30           N
ATOM   1501  HE1 TRP A 112       7.545  13.658  14.891  1.00 90.30           H
ATOM   1502  CE2 TRP A 112       7.818  11.735  13.994  1.00 90.30           C
ATOM   1503  CE3 TRP A 112       8.408   9.387  13.793  1.00 90.30           C
ATOM   1504  HE3 TRP A 112       8.785   8.452  14.208  1.00 90.30           H
ATOM   1505  CZ2 TRP A 112       7.406  11.837  12.660  1.00 90.30           C
ATOM   1506  HZ2 TRP A 112       7.029  12.772  12.245  1.00 90.30           H
ATOM   1507  CZ3 TRP A 112       7.993   9.505  12.461  1.00 90.30           C
ATOM   1508  HZ3 TRP A 112       8.056   8.619  11.830  1.00 90.30           H
ATOM   1509  CH2 TRP A 112       7.505  10.673  11.887  1.00 90.30           C
ATOM   1510  HH2 TRP A 112       7.202  10.684  10.840  1.00 90.30           H
ATOM   1511  HN  TRP A 112      10.502   8.297  18.430  1.00 90.30           H
ATOM   1512  N   LYS A 113      12.311  11.360  16.303  1.00 82.74           N
ATOM   1513  CA  LYS A 113      13.242  12.439  16.588  1.00 82.74           C
ATOM   1514  C   LYS A 113      12.722  13.734  15.961  1.00 82.74           C
ATOM   1515  O   LYS A 113      13.413  14.752  15.969  1.00 82.74           O
ATOM   1516  HA  LYS A 113      13.271  12.567  17.670  1.00 82.74           H
ATOM   1517  CB  LYS A 113      14.655  12.061  16.139  1.00 82.74           C
ATOM   1518 1HB  LYS A 113      14.664  11.887  15.063  1.00 82.74           H
ATOM   1519 2HB  LYS A 113      15.336  12.890  16.332  1.00 82.74           H
ATOM   1520  CG  LYS A 113      15.146  10.809  16.868  1.00 82.74           C
ATOM   1521 1HG  LYS A 113      15.032  10.943  17.944  1.00 82.74           H
ATOM   1522 2HG  LYS A 113      14.531   9.955  16.586  1.00 82.74           H
ATOM   1523  CD  LYS A 113      16.612  10.522  16.537  1.00 82.74           C
ATOM   1524 1HD  LYS A 113      16.720  10.358  15.464  1.00 82.74           H
ATOM   1525 2HD  LYS A 113      17.223  11.388  16.790  1.00 82.74           H
ATOM   1526  CE  LYS A 113      17.115   9.294  17.299  1.00 82.74           C
ATOM   1527 1HE  LYS A 113      16.957   9.433  18.368  1.00 82.74           H
ATOM   1528 2HE  LYS A 113      16.542   8.415  17.004  1.00 82.74           H
ATOM   1529  NZ  LYS A 113      18.553   9.070  17.029  1.00 82.74           N
ATOM   1530 1HZ  LYS A 113      18.883   8.288  17.582  1.00 82.74           H
ATOM   1531 2HZ  LYS A 113      18.684   8.866  16.044  1.00 82.74           H
ATOM   1532 3HZ  LYS A 113      19.077   9.903  17.274  1.00 82.74           H
ATOM   1533  HN  LYS A 113      12.358  10.997  15.372  1.00 82.74           H
ATOM   1534  N   PHE A 114      11.510  13.654  15.433  1.00 89.07           N
ATOM   1535  CA  PHE A 114      10.963  14.745  14.645  1.00 89.07           C
ATOM   1536  C   PHE A 114       9.822  15.441  15.390  1.00 89.07           C
ATOM   1537  O   PHE A 114       9.340  14.938  16.404  1.00 89.07           O
ATOM   1538  HA  PHE A 114      11.770  15.457  14.474  1.00 89.07           H
ATOM   1539  CB  PHE A 114      10.415  14.134  13.354  1.00 89.07           C
ATOM   1540 1HB  PHE A 114       9.550  13.515  13.595  1.00 89.07           H
ATOM   1541 2HB  PHE A 114      10.062  14.936  12.705  1.00 89.07           H
ATOM   1542  CG  PHE A 114      11.431  13.287  12.586  1.00 89.07           C
ATOM   1543  CD1 PHE A 114      12.376  13.890  11.816  1.00 89.07           C
ATOM   1544  HD1 PHE A 114      12.408  14.978  11.745  1.00 89.07           H
ATOM   1545  CD2 PHE A 114      11.391  11.930  12.673  1.00 89.07           C
ATOM   1546  HD2 PHE A 114      10.634  11.446  13.291  1.00 89.07           H
ATOM   1547  CE1 PHE A 114      13.319  13.104  11.103  1.00 89.07           C
ATOM   1548  HE1 PHE A 114      14.076  13.588  10.485  1.00 89.07           H
ATOM   1549  CE2 PHE A 114      12.334  11.144  11.961  1.00 89.07           C
ATOM   1550  HE2 PHE A 114      12.302  10.057  12.031  1.00 89.07           H
ATOM   1551  CZ  PHE A 114      13.279  11.748  11.190  1.00 89.07           C
ATOM   1552  HZ  PHE A 114      14.003  11.144  10.643  1.00 89.07           H
ATOM   1553  HN  PHE A 114      10.907  12.863  15.535  1.00 89.07           H
ATOM   1554  N   GLN A 115       9.423  16.587  14.858  1.00 81.65           N
ATOM   1555  CA  GLN A 115       8.372  17.375  15.481  1.00 81.65           C
ATOM   1556  C   GLN A 115       7.009  16.724  15.244  1.00 81.65           C
ATOM   1557  O   GLN A 115       6.875  15.848  14.390  1.00 81.65           O
ATOM   1558  HA  GLN A 115       8.603  17.374  16.546  1.00 81.65           H
ATOM   1559  CB  GLN A 115       8.389  18.815  14.965  1.00 81.65           C
ATOM   1560 1HB  GLN A 115       8.312  18.817  13.878  1.00 81.65           H
ATOM   1561 2HB  GLN A 115       7.521  19.352  15.348  1.00 81.65           H
ATOM   1562  CG  GLN A 115       9.670  19.536  15.392  1.00 81.65           C
ATOM   1563 1HG  GLN A 115       9.784  19.471  16.474  1.00 81.65           H
ATOM   1564 2HG  GLN A 115      10.535  19.040  14.951  1.00 81.65           H
ATOM   1565  CD  GLN A 115       9.642  21.004  14.963  1.00 81.65           C
ATOM   1566  OE1 GLN A 115       8.752  21.456  14.262  1.00 81.65           O
ATOM   1567  NE2 GLN A 115      10.664  21.721  15.422  1.00 81.65           N
ATOM   1568 1HE2 GLN A 115      11.362  21.289  15.994  1.00 81.65           H
ATOM   1569 2HE2 GLN A 115      10.735  22.692  15.196  1.00 81.65           H
ATOM   1570  HN  GLN A 115       9.803  16.977  14.020  1.00 81.65           H
ATOM   1571  N   THR A 116       6.030  17.176  16.014  1.00 87.95           N
ATOM   1572  CA  THR A 116       4.684  16.640  15.907  1.00 87.95           C
ATOM   1573  C   THR A 116       4.148  16.826  14.486  1.00 87.95           C
ATOM   1574  O   THR A 116       3.482  15.942  13.949  1.00 87.95           O
ATOM   1575  HA  THR A 116       4.725  15.568  16.095  1.00 87.95           H
ATOM   1576  CB  THR A 116       3.820  17.314  16.975  1.00 87.95           C
ATOM   1577  HB  THR A 116       3.599  18.346  16.702  1.00 87.95           H
ATOM   1578  OG1 THR A 116       4.560  17.141  18.180  1.00 87.95           O
ATOM   1579  HG1 THR A 116       4.226  17.772  18.880  1.00 87.95           H
ATOM   1580  CG2 THR A 116       2.512  16.563  17.230  1.00 87.95           C
ATOM   1581 1HG2 THR A 116       2.734  15.550  17.567  1.00 87.95           H
ATOM   1582 2HG2 THR A 116       1.932  16.519  16.308  1.00 87.95           H
ATOM   1583 3HG2 THR A 116       1.937  17.083  17.996  1.00 87.95           H
ATOM   1584  HN  THR A 116       6.146  17.894  16.701  1.00 87.95           H
ATOM   1585  N   PHE A 117       4.459  17.981  13.916  1.00 90.89           N
ATOM   1586  CA  PHE A 117       4.005  18.300  12.574  1.00 90.89           C
ATOM   1587  C   PHE A 117       4.413  17.208  11.583  1.00 90.89           C
ATOM   1588  O   PHE A 117       3.601  16.766  10.772  1.00 90.89           O
ATOM   1589  HA  PHE A 117       2.918  18.369  12.608  1.00 90.89           H
ATOM   1590  CB  PHE A 117       4.679  19.614  12.173  1.00 90.89           C
ATOM   1591 1HB  PHE A 117       4.374  20.395  12.870  1.00 90.89           H
ATOM   1592 2HB  PHE A 117       5.759  19.502  12.275  1.00 90.89           H
ATOM   1593  CG  PHE A 117       4.360  20.068  10.748  1.00 90.89           C
ATOM   1594  CD1 PHE A 117       5.299  19.953   9.771  1.00 90.89           C
ATOM   1595  HD1 PHE A 117       6.279  19.536  10.003  1.00 90.89           H
ATOM   1596  CD2 PHE A 117       3.137  20.588  10.458  1.00 90.89           C
ATOM   1597  HD2 PHE A 117       2.385  20.681  11.241  1.00 90.89           H
ATOM   1598  CE1 PHE A 117       5.002  20.374   8.448  1.00 90.89           C
ATOM   1599  HE1 PHE A 117       5.755  20.282   7.665  1.00 90.89           H
ATOM   1600  CE2 PHE A 117       2.841  21.010   9.135  1.00 90.89           C
ATOM   1601  HE2 PHE A 117       1.861  21.426   8.902  1.00 90.89           H
ATOM   1602  CZ  PHE A 117       3.780  20.894   8.158  1.00 90.89           C
ATOM   1603  HZ  PHE A 117       3.552  21.218   7.142  1.00 90.89           H
ATOM   1604  HN  PHE A 117       5.010  18.691  14.356  1.00 90.89           H
ATOM   1605  N   MET A 118       5.672  16.806  11.680  1.00 88.89           N
ATOM   1606  CA  MET A 118       6.202  15.787  10.791  1.00 88.89           C
ATOM   1607  C   MET A 118       5.502  14.445  11.014  1.00 88.89           C
ATOM   1608  O   MET A 118       5.327  13.668  10.076  1.00 88.89           O
ATOM   1609  HA  MET A 118       6.002  16.145   9.781  1.00 88.89           H
ATOM   1610  CB  MET A 118       7.704  15.626  11.037  1.00 88.89           C
ATOM   1611 1HB  MET A 118       7.889  15.488  12.103  1.00 88.89           H
ATOM   1612 2HB  MET A 118       8.065  14.729  10.533  1.00 88.89           H
ATOM   1613  CG  MET A 118       8.476  16.847  10.534  1.00 88.89           C
ATOM   1614 1HG  MET A 118       8.184  17.731  11.101  1.00 88.89           H
ATOM   1615 2HG  MET A 118       9.545  16.703  10.695  1.00 88.89           H
ATOM   1616  SD  MET A 118       8.151  17.102   8.797  1.00 88.89           S
ATOM   1617  CE  MET A 118       8.942  15.653   8.118  1.00 88.89           C
ATOM   1618 1HE  MET A 118      10.001  15.662   8.376  1.00 88.89           H
ATOM   1619 2HE  MET A 118       8.475  14.758   8.529  1.00 88.89           H
ATOM   1620 3HE  MET A 118       8.832  15.654   7.033  1.00 88.89           H
ATOM   1621  HN  MET A 118       6.323  17.163  12.350  1.00 88.89           H
ATOM   1622  N   CYS A 119       5.118  14.214  12.261  1.00 93.65           N
ATOM   1623  CA  CYS A 119       4.388  13.007  12.608  1.00 93.65           C
ATOM   1624  C   CYS A 119       3.071  13.002  11.829  1.00 93.65           C
ATOM   1625  O   CYS A 119       2.717  12.001  11.207  1.00 93.65           O
ATOM   1626  HA  CYS A 119       5.015  12.166  12.313  1.00 93.65           H
ATOM   1627  CB  CYS A 119       4.159  12.898  14.117  1.00 93.65           C
ATOM   1628 1HB  CYS A 119       5.116  12.818  14.633  1.00 93.65           H
ATOM   1629 2HB  CYS A 119       3.672  13.801  14.485  1.00 93.65           H
ATOM   1630  SG  CYS A 119       3.125  11.435  14.489  1.00 93.65           S
ATOM   1631  HN  CYS A 119       5.299  14.833  13.025  1.00 93.65           H
ATOM   1632  N   LYS A 120       2.381  14.132  11.889  1.00 91.71           N
ATOM   1633  CA  LYS A 120       1.100  14.263  11.215  1.00 91.71           C
ATOM   1634  C   LYS A 120       1.290  14.026   9.716  1.00 91.71           C
ATOM   1635  O   LYS A 120       0.549  13.257   9.106  1.00 91.71           O
ATOM   1636  HA  LYS A 120       0.444  13.485  11.607  1.00 91.71           H
ATOM   1637  CB  LYS A 120       0.455  15.609  11.549  1.00 91.71           C
ATOM   1638 1HB  LYS A 120       1.180  16.410  11.405  1.00 91.71           H
ATOM   1639 2HB  LYS A 120      -0.370  15.801  10.862  1.00 91.71           H
ATOM   1640  CG  LYS A 120      -0.058  15.630  12.990  1.00 91.71           C
ATOM   1641 1HG  LYS A 120      -0.806  14.848  13.125  1.00 91.71           H
ATOM   1642 2HG  LYS A 120       0.761  15.410  13.674  1.00 91.71           H
ATOM   1643  CD  LYS A 120      -0.667  16.991  13.336  1.00 91.71           C
ATOM   1644 1HD  LYS A 120       0.097  17.765  13.259  1.00 91.71           H
ATOM   1645 2HD  LYS A 120      -1.445  17.239  12.614  1.00 91.71           H
ATOM   1646  CE  LYS A 120      -1.256  16.985  14.748  1.00 91.71           C
ATOM   1647 1HE  LYS A 120      -0.559  16.507  15.437  1.00 91.71           H
ATOM   1648 2HE  LYS A 120      -1.396  18.009  15.094  1.00 91.71           H
ATOM   1649  NZ  LYS A 120      -2.550  16.268  14.767  1.00 91.71           N
ATOM   1650 1HZ  LYS A 120      -3.064  16.520  15.603  1.00 91.71           H
ATOM   1651 2HZ  LYS A 120      -3.091  16.524  13.948  1.00 91.71           H
ATOM   1652 3HZ  LYS A 120      -2.383  15.267  14.762  1.00 91.71           H
ATOM   1653  HN  LYS A 120       2.683  14.946  12.384  1.00 91.71           H
ATOM   1654  N   VAL A 121       2.288  14.702   9.165  1.00 93.83           N
ATOM   1655  CA  VAL A 121       2.511  14.670   7.729  1.00 93.83           C
ATOM   1656  C   VAL A 121       2.835  13.238   7.300  1.00 93.83           C
ATOM   1657  O   VAL A 121       2.240  12.719   6.356  1.00 93.83           O
ATOM   1658  HA  VAL A 121       1.584  14.979   7.246  1.00 93.83           H
ATOM   1659  CB  VAL A 121       3.602  15.671   7.346  1.00 93.83           C
ATOM   1660  HB  VAL A 121       4.474  15.470   7.969  1.00 93.83           H
ATOM   1661  CG1 VAL A 121       4.019  15.496   5.885  1.00 93.83           C
ATOM   1662 1HG1 VAL A 121       4.402  14.486   5.734  1.00 93.83           H
ATOM   1663 2HG1 VAL A 121       3.155  15.657   5.239  1.00 93.83           H
ATOM   1664 3HG1 VAL A 121       4.796  16.220   5.639  1.00 93.83           H
ATOM   1665  CG2 VAL A 121       3.150  17.107   7.620  1.00 93.83           C
ATOM   1666 1HG2 VAL A 121       2.256  17.324   7.034  1.00 93.83           H
ATOM   1667 2HG2 VAL A 121       2.927  17.222   8.680  1.00 93.83           H
ATOM   1668 3HG2 VAL A 121       3.945  17.798   7.339  1.00 93.83           H
ATOM   1669  HN  VAL A 121       2.936  15.262   9.680  1.00 93.83           H
ATOM   1670  N   VAL A 122       3.778  12.639   8.012  1.00 93.03           N
ATOM   1671  CA  VAL A 122       4.320  11.353   7.607  1.00 93.03           C
ATOM   1672  C   VAL A 122       3.213  10.298   7.663  1.00 93.03           C
ATOM   1673  O   VAL A 122       3.063   9.501   6.738  1.00 93.03           O
ATOM   1674  HA  VAL A 122       4.661  11.450   6.577  1.00 93.03           H
ATOM   1675  CB  VAL A 122       5.529  10.998   8.475  1.00 93.03           C
ATOM   1676  HB  VAL A 122       5.232  11.093   9.519  1.00 93.03           H
ATOM   1677  CG1 VAL A 122       5.966   9.551   8.240  1.00 93.03           C
ATOM   1678 1HG1 VAL A 122       5.146   8.878   8.492  1.00 93.03           H
ATOM   1679 2HG1 VAL A 122       6.237   9.418   7.193  1.00 93.03           H
ATOM   1680 3HG1 VAL A 122       6.827   9.325   8.870  1.00 93.03           H
ATOM   1681  CG2 VAL A 122       6.686  11.967   8.226  1.00 93.03           C
ATOM   1682 1HG2 VAL A 122       6.982  11.919   7.178  1.00 93.03           H
ATOM   1683 2HG2 VAL A 122       6.369  12.982   8.467  1.00 93.03           H
ATOM   1684 3HG2 VAL A 122       7.533  11.692   8.856  1.00 93.03           H
ATOM   1685  HN  VAL A 122       4.170  13.018   8.851  1.00 93.03           H
ATOM   1686  N   ASN A 123       2.467  10.327   8.758  1.00 91.51           N
ATOM   1687  CA  ASN A 123       1.376   9.386   8.944  1.00 91.51           C
ATOM   1688  C   ASN A 123       0.337   9.591   7.840  1.00 91.51           C
ATOM   1689  O   ASN A 123      -0.152   8.625   7.255  1.00 91.51           O
ATOM   1690  HA  ASN A 123       1.838   8.400   8.904  1.00 91.51           H
ATOM   1691  CB  ASN A 123       0.683   9.605  10.291  1.00 91.51           C
ATOM   1692 1HB  ASN A 123       0.875  10.619  10.642  1.00 91.51           H
ATOM   1693 2HB  ASN A 123      -0.396   9.509  10.169  1.00 91.51           H
ATOM   1694  CG  ASN A 123       1.177   8.598  11.332  1.00 91.51           C
ATOM   1695  OD1 ASN A 123       1.806   7.601  11.019  1.00 91.51           O
ATOM   1696  ND2 ASN A 123       0.856   8.913  12.583  1.00 91.51           N
ATOM   1697 1HD2 ASN A 123       0.337   9.747  12.772  1.00 91.51           H
ATOM   1698 2HD2 ASN A 123       1.134   8.316  13.336  1.00 91.51           H
ATOM   1699  HN  ASN A 123       2.598  10.976   9.507  1.00 91.51           H
ATOM   1700  N   SER A 124       0.031  10.855   7.587  1.00 92.86           N
ATOM   1701  CA  SER A 124      -1.008  11.196   6.630  1.00 92.86           C
ATOM   1702  C   SER A 124      -0.590  10.759   5.225  1.00 92.86           C
ATOM   1703  O   SER A 124      -1.389  10.187   4.485  1.00 92.86           O
ATOM   1704  HA  SER A 124      -1.892  10.646   6.955  1.00 92.86           H
ATOM   1705  CB  SER A 124      -1.306  12.697   6.652  1.00 92.86           C
ATOM   1706 1HB  SER A 124      -0.424  13.246   6.325  1.00 92.86           H
ATOM   1707 2HB  SER A 124      -2.102  12.919   5.941  1.00 92.86           H
ATOM   1708  OG  SER A 124      -1.691  13.146   7.949  1.00 92.86           O
ATOM   1709  HG  SER A 124      -0.977  13.730   8.334  1.00 92.86           H
ATOM   1710  HN  SER A 124       0.477  11.637   8.022  1.00 92.86           H
ATOM   1711  N   MET A 125       0.663  11.045   4.899  1.00 87.94           N
ATOM   1712  CA  MET A 125       1.198  10.685   3.597  1.00 87.94           C
ATOM   1713  C   MET A 125       1.114   9.175   3.368  1.00 87.94           C
ATOM   1714  O   MET A 125       0.658   8.728   2.316  1.00 87.94           O
ATOM   1715  HA  MET A 125       0.575  11.205   2.870  1.00 87.94           H
ATOM   1716  CB  MET A 125       2.657  11.135   3.503  1.00 87.94           C
ATOM   1717 1HB  MET A 125       3.176  10.896   4.432  1.00 87.94           H
ATOM   1718 2HB  MET A 125       3.160  10.586   2.707  1.00 87.94           H
ATOM   1719  CG  MET A 125       2.751  12.638   3.232  1.00 87.94           C
ATOM   1720 1HG  MET A 125       2.159  12.895   2.354  1.00 87.94           H
ATOM   1721 2HG  MET A 125       2.334  13.194   4.072  1.00 87.94           H
ATOM   1722  SD  MET A 125       4.454  13.107   2.977  1.00 87.94           S
ATOM   1723  CE  MET A 125       4.741  12.372   1.376  1.00 87.94           C
ATOM   1724 1HE  MET A 125       4.583  11.295   1.437  1.00 87.94           H
ATOM   1725 2HE  MET A 125       4.050  12.800   0.650  1.00 87.94           H
ATOM   1726 3HE  MET A 125       5.766  12.571   1.063  1.00 87.94           H
ATOM   1727  HN  MET A 125       1.306  11.512   5.506  1.00 87.94           H
ATOM   1728  N   TYR A 126       1.560   8.430   4.369  1.00 89.85           N
ATOM   1729  CA  TYR A 126       1.555   6.980   4.283  1.00 89.85           C
ATOM   1730  C   TYR A 126       0.147   6.452   4.002  1.00 89.85           C
ATOM   1731  O   TYR A 126      -0.041   5.610   3.125  1.00 89.85           O
ATOM   1732  HA  TYR A 126       2.214   6.689   3.465  1.00 89.85           H
ATOM   1733  CB  TYR A 126       2.012   6.475   5.653  1.00 89.85           C
ATOM   1734 1HB  TYR A 126       3.066   6.719   5.786  1.00 89.85           H
ATOM   1735 2HB  TYR A 126       1.461   7.008   6.428  1.00 89.85           H
ATOM   1736  CG  TYR A 126       1.823   4.970   5.856  1.00 89.85           C
ATOM   1737  CD1 TYR A 126       0.750   4.502   6.587  1.00 89.85           C
ATOM   1738  HD1 TYR A 126       0.037   5.204   7.019  1.00 89.85           H
ATOM   1739  CD2 TYR A 126       2.726   4.081   5.308  1.00 89.85           C
ATOM   1740  HD2 TYR A 126       3.573   4.451   4.731  1.00 89.85           H
ATOM   1741  CE1 TYR A 126       0.572   3.086   6.778  1.00 89.85           C
ATOM   1742  HE1 TYR A 126      -0.271   2.703   7.353  1.00 89.85           H
ATOM   1743  CE2 TYR A 126       2.548   2.665   5.500  1.00 89.85           C
ATOM   1744  HE2 TYR A 126       3.253   1.952   5.073  1.00 89.85           H
ATOM   1745  CZ  TYR A 126       1.480   2.237   6.225  1.00 89.85           C
ATOM   1746  OH  TYR A 126       1.312   0.900   6.406  1.00 89.85           O
ATOM   1747  HH  TYR A 126       0.650   0.734   7.136  1.00 89.85           H
ATOM   1748  HN  TYR A 126       1.919   8.802   5.225  1.00 89.85           H
ATOM   1749  N   LYS A 127      -0.807   6.968   4.762  1.00 87.94           N
ATOM   1750  CA  LYS A 127      -2.164   6.452   4.715  1.00 87.94           C
ATOM   1751  C   LYS A 127      -2.778   6.767   3.349  1.00 87.94           C
ATOM   1752  O   LYS A 127      -3.424   5.914   2.743  1.00 87.94           O
ATOM   1753  HA  LYS A 127      -2.106   5.369   4.825  1.00 87.94           H
ATOM   1754  CB  LYS A 127      -2.982   6.983   5.894  1.00 87.94           C
ATOM   1755 1HB  LYS A 127      -2.433   6.826   6.822  1.00 87.94           H
ATOM   1756 2HB  LYS A 127      -3.125   8.058   5.786  1.00 87.94           H
ATOM   1757  CG  LYS A 127      -4.342   6.287   5.976  1.00 87.94           C
ATOM   1758 1HG  LYS A 127      -4.987   6.823   6.672  1.00 87.94           H
ATOM   1759 2HG  LYS A 127      -4.830   6.319   5.001  1.00 87.94           H
ATOM   1760  CD  LYS A 127      -4.188   4.834   6.429  1.00 87.94           C
ATOM   1761 1HD  LYS A 127      -3.686   4.258   5.651  1.00 87.94           H
ATOM   1762 2HD  LYS A 127      -3.556   4.791   7.316  1.00 87.94           H
ATOM   1763  CE  LYS A 127      -5.550   4.208   6.735  1.00 87.94           C
ATOM   1764 1HE  LYS A 127      -6.337   4.773   6.235  1.00 87.94           H
ATOM   1765 2HE  LYS A 127      -5.588   3.193   6.341  1.00 87.94           H
ATOM   1766  NZ  LYS A 127      -5.796   4.190   8.195  1.00 87.94           N
ATOM   1767 1HZ  LYS A 127      -6.691   3.751   8.381  1.00 87.94           H
ATOM   1768 2HZ  LYS A 127      -5.060   3.665   8.654  1.00 87.94           H
ATOM   1769 3HZ  LYS A 127      -5.805   5.140   8.548  1.00 87.94           H
ATOM   1770  HN  LYS A 127      -0.665   7.725   5.401  1.00 87.94           H
ATOM   1771  N   MET A 128      -2.554   7.995   2.905  1.00 88.54           N
ATOM   1772  CA  MET A 128      -3.121   8.451   1.647  1.00 88.54           C
ATOM   1773  C   MET A 128      -2.612   7.604   0.478  1.00 88.54           C
ATOM   1774  O   MET A 128      -3.392   7.189  -0.378  1.00 88.54           O
ATOM   1775  HA  MET A 128      -4.199   8.330   1.750  1.00 88.54           H
ATOM   1776  CB  MET A 128      -2.744   9.916   1.418  1.00 88.54           C
ATOM   1777 1HB  MET A 128      -3.037  10.510   2.284  1.00 88.54           H
ATOM   1778 2HB  MET A 128      -1.662  10.006   1.321  1.00 88.54           H
ATOM   1779  CG  MET A 128      -3.422  10.466   0.162  1.00 88.54           C
ATOM   1780 1HG  MET A 128      -3.108   9.895  -0.712  1.00 88.54           H
ATOM   1781 2HG  MET A 128      -4.503  10.355   0.243  1.00 88.54           H
ATOM   1782  SD  MET A 128      -3.002  12.188  -0.054  1.00 88.54           S
ATOM   1783  CE  MET A 128      -1.290  12.032  -0.532  1.00 88.54           C
ATOM   1784 1HE  MET A 128      -0.734  11.536   0.264  1.00 88.54           H
ATOM   1785 2HE  MET A 128      -1.220  11.441  -1.446  1.00 88.54           H
ATOM   1786 3HE  MET A 128      -0.869  13.022  -0.707  1.00 88.54           H
ATOM   1787  HN  MET A 128      -1.999   8.672   3.388  1.00 88.54           H
ATOM   1788  N   ASN A 129      -1.307   7.373   0.480  1.00 86.99           N
ATOM   1789  CA  ASN A 129      -0.666   6.694  -0.633  1.00 86.99           C
ATOM   1790  C   ASN A 129      -0.994   5.201  -0.571  1.00 86.99           C
ATOM   1791  O   ASN A 129      -1.066   4.534  -1.603  1.00 86.99           O
ATOM   1792  HA  ASN A 129      -1.065   7.172  -1.528  1.00 86.99           H
ATOM   1793  CB  ASN A 129       0.855   6.847  -0.569  1.00 86.99           C
ATOM   1794 1HB  ASN A 129       1.214   6.542   0.414  1.00 86.99           H
ATOM   1795 2HB  ASN A 129       1.322   6.186  -1.299  1.00 86.99           H
ATOM   1796  CG  ASN A 129       1.272   8.294  -0.843  1.00 86.99           C
ATOM   1797  OD1 ASN A 129       0.892   8.900  -1.831  1.00 86.99           O
ATOM   1798  ND2 ASN A 129       2.074   8.810   0.084  1.00 86.99           N
ATOM   1799 1HD2 ASN A 129       2.348   8.258   0.872  1.00 86.99           H
ATOM   1800 2HD2 ASN A 129       2.401   9.751  -0.006  1.00 86.99           H
ATOM   1801  HN  ASN A 129      -0.693   7.640   1.223  1.00 86.99           H
ATOM   1802  N   PHE A 130      -1.184   4.719   0.648  1.00 89.50           N
ATOM   1803  CA  PHE A 130      -1.603   3.343   0.852  1.00 89.50           C
ATOM   1804  C   PHE A 130      -2.865   3.029   0.047  1.00 89.50           C
ATOM   1805  O   PHE A 130      -2.892   2.070  -0.723  1.00 89.50           O
ATOM   1806  HA  PHE A 130      -0.788   2.703   0.512  1.00 89.50           H
ATOM   1807  CB  PHE A 130      -1.911   3.186   2.343  1.00 89.50           C
ATOM   1808 1HB  PHE A 130      -0.987   3.302   2.909  1.00 89.50           H
ATOM   1809 2HB  PHE A 130      -2.578   3.990   2.652  1.00 89.50           H
ATOM   1810  CG  PHE A 130      -2.550   1.844   2.708  1.00 89.50           C
ATOM   1811  CD1 PHE A 130      -3.896   1.757   2.880  1.00 89.50           C
ATOM   1812  HD1 PHE A 130      -4.520   2.642   2.758  1.00 89.50           H
ATOM   1813  CD2 PHE A 130      -1.772   0.739   2.860  1.00 89.50           C
ATOM   1814  HD2 PHE A 130      -0.693   0.809   2.722  1.00 89.50           H
ATOM   1815  CE1 PHE A 130      -4.489   0.512   3.219  1.00 89.50           C
ATOM   1816  HE1 PHE A 130      -5.568   0.442   3.358  1.00 89.50           H
ATOM   1817  CE2 PHE A 130      -2.365  -0.506   3.199  1.00 89.50           C
ATOM   1818  HE2 PHE A 130      -1.741  -1.391   3.321  1.00 89.50           H
ATOM   1819  CZ  PHE A 130      -3.711  -0.593   3.371  1.00 89.50           C
ATOM   1820  HZ  PHE A 130      -4.166  -1.549   3.631  1.00 89.50           H
ATOM   1821  HN  PHE A 130      -1.056   5.251   1.486  1.00 89.50           H
ATOM   1822  N   TYR A 131      -3.880   3.855   0.252  1.00 93.45           N
ATOM   1823  CA  TYR A 131      -5.150   3.665  -0.429  1.00 93.45           C
ATOM   1824  C   TYR A 131      -5.009   3.918  -1.931  1.00 93.45           C
ATOM   1825  O   TYR A 131      -5.557   3.174  -2.743  1.00 93.45           O
ATOM   1826  HA  TYR A 131      -5.466   2.634  -0.269  1.00 93.45           H
ATOM   1827  CB  TYR A 131      -6.106   4.702   0.163  1.00 93.45           C
ATOM   1828 1HB  TYR A 131      -5.583   5.655   0.250  1.00 93.45           H
ATOM   1829 2HB  TYR A 131      -6.934   4.855  -0.528  1.00 93.45           H
ATOM   1830  CG  TYR A 131      -6.669   4.319   1.534  1.00 93.45           C
ATOM   1831  CD1 TYR A 131      -7.351   3.130   1.691  1.00 93.45           C
ATOM   1832  HD1 TYR A 131      -7.488   2.463   0.839  1.00 93.45           H
ATOM   1833  CD2 TYR A 131      -6.494   5.163   2.612  1.00 93.45           C
ATOM   1834  HD2 TYR A 131      -5.956   6.102   2.487  1.00 93.45           H
ATOM   1835  CE1 TYR A 131      -7.880   2.769   2.981  1.00 93.45           C
ATOM   1836  HE1 TYR A 131      -8.421   1.832   3.119  1.00 93.45           H
ATOM   1837  CE2 TYR A 131      -7.024   4.802   3.901  1.00 93.45           C
ATOM   1838  HE2 TYR A 131      -6.894   5.459   4.761  1.00 93.45           H
ATOM   1839  CZ  TYR A 131      -7.691   3.623   4.022  1.00 93.45           C
ATOM   1840  OH  TYR A 131      -8.191   3.282   5.240  1.00 93.45           O
ATOM   1841  HH  TYR A 131      -8.344   4.104   5.789  1.00 93.45           H
ATOM   1842  HN  TYR A 131      -3.846   4.641   0.870  1.00 93.45           H
ATOM   1843  N   SER A 132      -4.272   4.970  -2.255  1.00 93.01           N
ATOM   1844  CA  SER A 132      -4.138   5.392  -3.639  1.00 93.01           C
ATOM   1845  C   SER A 132      -3.543   4.259  -4.477  1.00 93.01           C
ATOM   1846  O   SER A 132      -4.023   3.974  -5.573  1.00 93.01           O
ATOM   1847  HA  SER A 132      -5.151   5.622  -3.970  1.00 93.01           H
ATOM   1848  CB  SER A 132      -3.269   6.647  -3.751  1.00 93.01           C
ATOM   1849 1HB  SER A 132      -2.277   6.437  -3.352  1.00 93.01           H
ATOM   1850 2HB  SER A 132      -3.142   6.908  -4.801  1.00 93.01           H
ATOM   1851  OG  SER A 132      -3.837   7.752  -3.053  1.00 93.01           O
ATOM   1852  HG  SER A 132      -3.465   7.798  -2.125  1.00 93.01           H
ATOM   1853  HN  SER A 132      -3.773   5.529  -1.593  1.00 93.01           H
ATOM   1854  N   CYS A 133      -2.506   3.642  -3.929  1.00 92.55           N
ATOM   1855  CA  CYS A 133      -1.798   2.592  -4.641  1.00 92.55           C
ATOM   1856  C   CYS A 133      -2.790   1.469  -4.952  1.00 92.55           C
ATOM   1857  O   CYS A 133      -2.910   1.042  -6.099  1.00 92.55           O
ATOM   1858  HA  CYS A 133      -1.418   3.038  -5.560  1.00 92.55           H
ATOM   1859  CB  CYS A 133      -0.592   2.085  -3.847  1.00 92.55           C
ATOM   1860 1HB  CYS A 133      -0.892   1.844  -2.828  1.00 92.55           H
ATOM   1861 2HB  CYS A 133      -0.213   1.165  -4.294  1.00 92.55           H
ATOM   1862  SG  CYS A 133       0.724   3.356  -3.827  1.00 92.55           S
ATOM   1863  HG  CYS A 133       0.208   4.074  -2.834  1.00 92.55           H
ATOM   1864  HN  CYS A 133      -2.150   3.849  -3.017  1.00 92.55           H
ATOM   1865  N   VAL A 134      -3.475   1.023  -3.909  1.00 90.52           N
ATOM   1866  CA  VAL A 134      -4.296  -0.172  -4.009  1.00 90.52           C
ATOM   1867  C   VAL A 134      -5.472   0.100  -4.949  1.00 90.52           C
ATOM   1868  O   VAL A 134      -5.858  -0.766  -5.732  1.00 90.52           O
ATOM   1869  HA  VAL A 134      -3.678  -0.960  -4.440  1.00 90.52           H
ATOM   1870  CB  VAL A 134      -4.736  -0.623  -2.615  1.00 90.52           C
ATOM   1871  HB  VAL A 134      -5.318   0.185  -2.170  1.00 90.52           H
ATOM   1872  CG1 VAL A 134      -5.634  -1.859  -2.696  1.00 90.52           C
ATOM   1873 1HG1 VAL A 134      -6.521  -1.625  -3.285  1.00 90.52           H
ATOM   1874 2HG1 VAL A 134      -5.087  -2.674  -3.171  1.00 90.52           H
ATOM   1875 3HG1 VAL A 134      -5.932  -2.158  -1.691  1.00 90.52           H
ATOM   1876  CG2 VAL A 134      -3.526  -0.882  -1.715  1.00 90.52           C
ATOM   1877 1HG2 VAL A 134      -2.906  -1.663  -2.155  1.00 90.52           H
ATOM   1878 2HG2 VAL A 134      -2.942   0.034  -1.618  1.00 90.52           H
ATOM   1879 3HG2 VAL A 134      -3.867  -1.200  -0.730  1.00 90.52           H
ATOM   1880  HN  VAL A 134      -3.476   1.462  -3.011  1.00 90.52           H
ATOM   1881  N   LEU A 135      -6.009   1.306  -4.839  1.00 94.06           N
ATOM   1882  CA  LEU A 135      -7.153   1.692  -5.648  1.00 94.06           C
ATOM   1883  C   LEU A 135      -6.725   1.798  -7.113  1.00 94.06           C
ATOM   1884  O   LEU A 135      -7.504   1.495  -8.015  1.00 94.06           O
ATOM   1885  HA  LEU A 135      -7.896   0.900  -5.562  1.00 94.06           H
ATOM   1886  CB  LEU A 135      -7.790   2.971  -5.099  1.00 94.06           C
ATOM   1887 1HB  LEU A 135      -7.010   3.726  -4.997  1.00 94.06           H
ATOM   1888 2HB  LEU A 135      -8.500   3.345  -5.837  1.00 94.06           H
ATOM   1889  CG  LEU A 135      -8.512   2.839  -3.757  1.00 94.06           C
ATOM   1890  HG  LEU A 135      -7.811   2.427  -3.031  1.00 94.06           H
ATOM   1891  CD1 LEU A 135      -8.952   4.208  -3.234  1.00 94.06           C
ATOM   1892 1HD1 LEU A 135      -8.077   4.843  -3.099  1.00 94.06           H
ATOM   1893 2HD1 LEU A 135      -9.630   4.670  -3.951  1.00 94.06           H
ATOM   1894 3HD1 LEU A 135      -9.462   4.084  -2.279  1.00 94.06           H
ATOM   1895  CD2 LEU A 135      -9.684   1.860  -3.859  1.00 94.06           C
ATOM   1896 1HD2 LEU A 135     -10.394   2.220  -4.604  1.00 94.06           H
ATOM   1897 2HD2 LEU A 135      -9.313   0.879  -4.155  1.00 94.06           H
ATOM   1898 3HD2 LEU A 135     -10.179   1.785  -2.891  1.00 94.06           H
ATOM   1899  HN  LEU A 135      -5.676   2.012  -4.214  1.00 94.06           H
ATOM   1900  N   LEU A 136      -5.487   2.229  -7.304  1.00 94.17           N
ATOM   1901  CA  LEU A 136      -4.939   2.361  -8.643  1.00 94.17           C
ATOM   1902  C   LEU A 136      -4.735   0.969  -9.245  1.00 94.17           C
ATOM   1903  O   LEU A 136      -5.048   0.741 -10.413  1.00 94.17           O
ATOM   1904  HA  LEU A 136      -5.674   2.893  -9.247  1.00 94.17           H
ATOM   1905  CB  LEU A 136      -3.668   3.213  -8.621  1.00 94.17           C
ATOM   1906 1HB  LEU A 136      -3.048   2.885  -7.787  1.00 94.17           H
ATOM   1907 2HB  LEU A 136      -3.106   3.015  -9.534  1.00 94.17           H
ATOM   1908  CG  LEU A 136      -3.877   4.724  -8.501  1.00 94.17           C
ATOM   1909  HG  LEU A 136      -4.572   4.909  -7.683  1.00 94.17           H
ATOM   1910  CD1 LEU A 136      -2.567   5.432  -8.151  1.00 94.17           C
ATOM   1911 1HD1 LEU A 136      -2.193   5.054  -7.199  1.00 94.17           H
ATOM   1912 2HD1 LEU A 136      -1.830   5.242  -8.932  1.00 94.17           H
ATOM   1913 3HD1 LEU A 136      -2.743   6.505  -8.072  1.00 94.17           H
ATOM   1914  CD2 LEU A 136      -4.513   5.292  -9.771  1.00 94.17           C
ATOM   1915 1HD2 LEU A 136      -3.862   5.096 -10.623  1.00 94.17           H
ATOM   1916 2HD2 LEU A 136      -5.481   4.818  -9.937  1.00 94.17           H
ATOM   1917 3HD2 LEU A 136      -4.650   6.368  -9.659  1.00 94.17           H
ATOM   1918  HN  LEU A 136      -4.863   2.486  -6.565  1.00 94.17           H
ATOM   1919  N   ILE A 137      -4.211   0.073  -8.421  1.00 91.59           N
ATOM   1920  CA  ILE A 137      -3.980  -1.295  -8.851  1.00 91.59           C
ATOM   1921  C   ILE A 137      -5.306  -1.916  -9.295  1.00 91.59           C
ATOM   1922  O   ILE A 137      -5.359  -2.618 -10.304  1.00 91.59           O
ATOM   1923  HA  ILE A 137      -3.310  -1.259  -9.710  1.00 91.59           H
ATOM   1924  CB  ILE A 137      -3.267  -2.088  -7.754  1.00 91.59           C
ATOM   1925  HB  ILE A 137      -3.768  -1.888  -6.807  1.00 91.59           H
ATOM   1926  CG1 ILE A 137      -1.815  -1.630  -7.602  1.00 91.59           C
ATOM   1927 1HG1 ILE A 137      -1.232  -1.967  -8.459  1.00 91.59           H
ATOM   1928 2HG1 ILE A 137      -1.772  -0.541  -7.596  1.00 91.59           H
ATOM   1929  CG2 ILE A 137      -3.370  -3.593  -8.010  1.00 91.59           C
ATOM   1930 1HG2 ILE A 137      -4.419  -3.888  -8.029  1.00 91.59           H
ATOM   1931 2HG2 ILE A 137      -2.909  -3.830  -8.969  1.00 91.59           H
ATOM   1932 3HG2 ILE A 137      -2.854  -4.133  -7.216  1.00 91.59           H
ATOM   1933  CD1 ILE A 137      -1.199  -2.178  -6.313  1.00 91.59           C
ATOM   1934 1HD1 ILE A 137      -1.770  -1.819  -5.456  1.00 91.59           H
ATOM   1935 2HD1 ILE A 137      -1.222  -3.268  -6.334  1.00 91.59           H
ATOM   1936 3HD1 ILE A 137      -0.167  -1.837  -6.230  1.00 91.59           H
ATOM   1937  HN  ILE A 137      -3.947   0.270  -7.476  1.00 91.59           H
ATOM   1938  N   MET A 138      -6.344  -1.635  -8.521  1.00 91.31           N
ATOM   1939  CA  MET A 138      -7.674  -2.118  -8.848  1.00 91.31           C
ATOM   1940  C   MET A 138      -8.129  -1.590 -10.211  1.00 91.31           C
ATOM   1941  O   MET A 138      -8.654  -2.344 -11.029  1.00 91.31           O
ATOM   1942  HA  MET A 138      -7.592  -3.204  -8.881  1.00 91.31           H
ATOM   1943  CB  MET A 138      -8.661  -1.666  -7.770  1.00 91.31           C
ATOM   1944 1HB  MET A 138      -8.334  -2.032  -6.797  1.00 91.31           H
ATOM   1945 2HB  MET A 138      -8.672  -0.578  -7.715  1.00 91.31           H
ATOM   1946  CG  MET A 138     -10.071  -2.181  -8.067  1.00 91.31           C
ATOM   1947 1HG  MET A 138     -10.376  -1.875  -9.067  1.00 91.31           H
ATOM   1948 2HG  MET A 138     -10.080  -3.271  -8.051  1.00 91.31           H
ATOM   1949  SD  MET A 138     -11.220  -1.546  -6.858  1.00 91.31           S
ATOM   1950  CE  MET A 138     -11.278   0.168  -7.356  1.00 91.31           C
ATOM   1951 1HE  MET A 138     -10.279   0.600  -7.288  1.00 91.31           H
ATOM   1952 2HE  MET A 138     -11.634   0.235  -8.384  1.00 91.31           H
ATOM   1953 3HE  MET A 138     -11.955   0.714  -6.700  1.00 91.31           H
ATOM   1954  HN  MET A 138      -6.286  -1.089  -7.685  1.00 91.31           H
ATOM   1955  N   CYS A 139      -7.912  -0.299 -10.412  1.00 93.99           N
ATOM   1956  CA  CYS A 139      -8.357   0.354 -11.632  1.00 93.99           C
ATOM   1957  C   CYS A 139      -7.585  -0.249 -12.808  1.00 93.99           C
ATOM   1958  O   CYS A 139      -8.129  -0.394 -13.902  1.00 93.99           O
ATOM   1959  HA  CYS A 139      -9.424   0.150 -11.724  1.00 93.99           H
ATOM   1960  CB  CYS A 139      -8.187   1.872 -11.555  1.00 93.99           C
ATOM   1961 1HB  CYS A 139      -7.186   2.117 -11.198  1.00 93.99           H
ATOM   1962 2HB  CYS A 139      -8.286   2.308 -12.549  1.00 93.99           H
ATOM   1963  SG  CYS A 139      -9.442   2.587 -10.432  1.00 93.99           S
ATOM   1964  HG  CYS A 139      -8.843   2.221  -9.303  1.00 93.99           H
ATOM   1965  HN  CYS A 139      -7.442   0.297  -9.761  1.00 93.99           H
ATOM   1966  N   ILE A 140      -6.331  -0.583 -12.542  1.00 90.74           N
ATOM   1967  CA  ILE A 140      -5.489  -1.193 -13.557  1.00 90.74           C
ATOM   1968  C   ILE A 140      -6.114  -2.515 -14.005  1.00 90.74           C
ATOM   1969  O   ILE A 140      -6.147  -2.818 -15.197  1.00 90.74           O
ATOM   1970  HA  ILE A 140      -5.463  -0.516 -14.411  1.00 90.74           H
ATOM   1971  CB  ILE A 140      -4.053  -1.334 -13.047  1.00 90.74           C
ATOM   1972  HB  ILE A 140      -4.088  -1.742 -12.037  1.00 90.74           H
ATOM   1973  CG1 ILE A 140      -3.366   0.030 -12.961  1.00 90.74           C
ATOM   1974 1HG1 ILE A 140      -3.108   0.376 -13.962  1.00 90.74           H
ATOM   1975 2HG1 ILE A 140      -4.054   0.762 -12.538  1.00 90.74           H
ATOM   1976  CG2 ILE A 140      -3.261  -2.322 -13.906  1.00 90.74           C
ATOM   1977 1HG2 ILE A 140      -3.741  -3.300 -13.872  1.00 90.74           H
ATOM   1978 2HG2 ILE A 140      -3.233  -1.966 -14.936  1.00 90.74           H
ATOM   1979 3HG2 ILE A 140      -2.244  -2.403 -13.522  1.00 90.74           H
ATOM   1980  CD1 ILE A 140      -2.102  -0.046 -12.101  1.00 90.74           C
ATOM   1981 1HD1 ILE A 140      -2.367  -0.369 -11.094  1.00 90.74           H
ATOM   1982 2HD1 ILE A 140      -1.406  -0.761 -12.540  1.00 90.74           H
ATOM   1983 3HD1 ILE A 140      -1.633   0.937 -12.056  1.00 90.74           H
ATOM   1984  HN  ILE A 140      -5.891  -0.443 -11.655  1.00 90.74           H
ATOM   1985  N   SER A 141      -6.596  -3.268 -13.027  1.00 89.33           N
ATOM   1986  CA  SER A 141      -7.178  -4.570 -13.301  1.00 89.33           C
ATOM   1987  C   SER A 141      -8.397  -4.417 -14.213  1.00 89.33           C
ATOM   1988  O   SER A 141      -8.603  -5.222 -15.120  1.00 89.33           O
ATOM   1989  HA  SER A 141      -6.394  -5.137 -13.803  1.00 89.33           H
ATOM   1990  CB  SER A 141      -7.571  -5.282 -12.005  1.00 89.33           C
ATOM   1991 1HB  SER A 141      -7.645  -6.354 -12.188  1.00 89.33           H
ATOM   1992 2HB  SER A 141      -6.788  -5.139 -11.261  1.00 89.33           H
ATOM   1993  OG  SER A 141      -8.810  -4.803 -11.488  1.00 89.33           O
ATOM   1994  HG  SER A 141      -8.663  -3.957 -10.977  1.00 89.33           H
ATOM   1995  HN  SER A 141      -6.593  -3.001 -12.063  1.00 89.33           H
ATOM   1996  N   VAL A 142      -9.173  -3.378 -13.942  1.00 91.04           N
ATOM   1997  CA  VAL A 142     -10.369  -3.112 -14.723  1.00 91.04           C
ATOM   1998  C   VAL A 142      -9.966  -2.717 -16.145  1.00 91.04           C
ATOM   1999  O   VAL A 142     -10.589  -3.149 -17.113  1.00 91.04           O
ATOM   2000  HA  VAL A 142     -10.946  -4.036 -14.766  1.00 91.04           H
ATOM   2001  CB  VAL A 142     -11.224  -2.052 -14.027  1.00 91.04           C
ATOM   2002  HB  VAL A 142     -10.623  -1.147 -13.931  1.00 91.04           H
ATOM   2003  CG1 VAL A 142     -12.460  -1.710 -14.861  1.00 91.04           C
ATOM   2004 1HG1 VAL A 142     -12.147  -1.325 -15.832  1.00 91.04           H
ATOM   2005 2HG1 VAL A 142     -13.062  -2.607 -15.002  1.00 91.04           H
ATOM   2006 3HG1 VAL A 142     -13.050  -0.953 -14.343  1.00 91.04           H
ATOM   2007  CG2 VAL A 142     -11.620  -2.504 -12.620  1.00 91.04           C
ATOM   2008 1HG2 VAL A 142     -12.193  -3.428 -12.683  1.00 91.04           H
ATOM   2009 2HG2 VAL A 142     -10.721  -2.673 -12.026  1.00 91.04           H
ATOM   2010 3HG2 VAL A 142     -12.227  -1.731 -12.148  1.00 91.04           H
ATOM   2011  HN  VAL A 142      -8.996  -2.726 -13.204  1.00 91.04           H
ATOM   2012  N   ASP A 143      -8.926  -1.900 -16.226  1.00 86.43           N
ATOM   2013  CA  ASP A 143      -8.446  -1.424 -17.512  1.00 86.43           C
ATOM   2014  C   ASP A 143      -7.991  -2.616 -18.355  1.00 86.43           C
ATOM   2015  O   ASP A 143      -8.251  -2.667 -19.556  1.00 86.43           O
ATOM   2016  HA  ASP A 143      -9.291  -0.898 -17.956  1.00 86.43           H
ATOM   2017  CB  ASP A 143      -7.252  -0.483 -17.340  1.00 86.43           C
ATOM   2018 1HB  ASP A 143      -7.538   0.363 -16.715  1.00 86.43           H
ATOM   2019 2HB  ASP A 143      -6.446  -1.003 -16.824  1.00 86.43           H
ATOM   2020  CG  ASP A 143      -6.754   0.024 -18.696  1.00 86.43           C
ATOM   2021  OD1 ASP A 143      -7.541   0.731 -19.361  1.00 86.43           O
ATOM   2022  OD2 ASP A 143      -5.598  -0.308 -19.035  1.00 86.43           O
ATOM   2023  HN  ASP A 143      -8.415  -1.565 -15.434  1.00 86.43           H
ATOM   2024  N   ARG A 144      -7.319  -3.547 -17.692  1.00 75.61           N
ATOM   2025  CA  ARG A 144      -6.831  -4.738 -18.365  1.00 75.61           C
ATOM   2026  C   ARG A 144      -8.001  -5.548 -18.928  1.00 75.61           C
ATOM   2027  O   ARG A 144      -7.947  -6.014 -20.065  1.00 75.61           O
ATOM   2028  HA  ARG A 144      -6.191  -4.365 -19.164  1.00 75.61           H
ATOM   2029  CB  ARG A 144      -6.024  -5.619 -17.408  1.00 75.61           C
ATOM   2030 1HB  ARG A 144      -6.609  -5.816 -16.510  1.00 75.61           H
ATOM   2031 2HB  ARG A 144      -5.824  -6.583 -17.876  1.00 75.61           H
ATOM   2032  CG  ARG A 144      -4.703  -4.947 -17.026  1.00 75.61           C
ATOM   2033 1HG  ARG A 144      -4.902  -3.967 -16.594  1.00 75.61           H
ATOM   2034 2HG  ARG A 144      -4.199  -5.538 -16.261  1.00 75.61           H
ATOM   2035  CD  ARG A 144      -3.792  -4.798 -18.246  1.00 75.61           C
ATOM   2036 1HD  ARG A 144      -2.748  -4.880 -17.942  1.00 75.61           H
ATOM   2037 2HD  ARG A 144      -3.982  -5.605 -18.954  1.00 75.61           H
ATOM   2038  NE  ARG A 144      -4.027  -3.490 -18.897  1.00 75.61           N
ATOM   2039  HE  ARG A 144      -4.661  -2.854 -18.456  1.00 75.61           H
ATOM   2040  CZ  ARG A 144      -3.444  -3.104 -20.040  1.00 75.61           C
ATOM   2041  NH1 ARG A 144      -2.587  -3.915 -20.674  1.00 75.61           N
ATOM   2042 1HH1 ARG A 144      -2.377  -4.816 -20.294  1.00 75.61           H
ATOM   2043 2HH1 ARG A 144      -2.156  -3.619 -21.527  1.00 75.61           H
ATOM   2044  NH2 ARG A 144      -3.732  -1.894 -20.540  1.00 75.61           N
ATOM   2045 1HH2 ARG A 144      -3.306  -1.591 -21.392  1.00 75.61           H
ATOM   2046 2HH2 ARG A 144      -4.373  -1.295 -20.061  1.00 75.61           H
ATOM   2047  HN  ARG A 144      -7.109  -3.496 -16.716  1.00 75.61           H
ATOM   2048  N   TYR A 145      -9.030  -5.690 -18.106  1.00 87.38           N
ATOM   2049  CA  TYR A 145     -10.222  -6.412 -18.518  1.00 87.38           C
ATOM   2050  C   TYR A 145     -10.819  -5.805 -19.789  1.00 87.38           C
ATOM   2051  O   TYR A 145     -11.070  -6.515 -20.762  1.00 87.38           O
ATOM   2052  HA  TYR A 145      -9.937  -7.445 -18.717  1.00 87.38           H
ATOM   2053  CB  TYR A 145     -11.225  -6.257 -17.373  1.00 87.38           C
ATOM   2054 1HB  TYR A 145     -10.908  -6.882 -16.538  1.00 87.38           H
ATOM   2055 2HB  TYR A 145     -11.206  -5.225 -17.024  1.00 87.38           H
ATOM   2056  CG  TYR A 145     -12.661  -6.627 -17.750  1.00 87.38           C
ATOM   2057  CD1 TYR A 145     -13.600  -5.634 -17.947  1.00 87.38           C
ATOM   2058  HD1 TYR A 145     -13.318  -4.587 -17.833  1.00 87.38           H
ATOM   2059  CD2 TYR A 145     -13.018  -7.952 -17.894  1.00 87.38           C
ATOM   2060  HD2 TYR A 145     -12.276  -8.736 -17.739  1.00 87.38           H
ATOM   2061  CE1 TYR A 145     -14.952  -5.982 -18.301  1.00 87.38           C
ATOM   2062  HE1 TYR A 145     -15.703  -5.208 -18.459  1.00 87.38           H
ATOM   2063  CE2 TYR A 145     -14.369  -8.300 -18.249  1.00 87.38           C
ATOM   2064  HE2 TYR A 145     -14.664  -9.342 -18.366  1.00 87.38           H
ATOM   2065  CZ  TYR A 145     -15.270  -7.297 -18.435  1.00 87.38           C
ATOM   2066  OH  TYR A 145     -16.546  -7.626 -18.770  1.00 87.38           O
ATOM   2067  HH  TYR A 145     -17.091  -6.796 -18.893  1.00 87.38           H
ATOM   2068  HN  TYR A 145      -9.059  -5.322 -17.177  1.00 87.38           H
ATOM   2069  N   ILE A 146     -11.030  -4.498 -19.740  1.00 84.32           N
ATOM   2070  CA  ILE A 146     -11.676  -3.802 -20.840  1.00 84.32           C
ATOM   2071  C   ILE A 146     -10.837  -3.971 -22.108  1.00 84.32           C
ATOM   2072  O   ILE A 146     -11.379  -4.158 -23.196  1.00 84.32           O
ATOM   2073  HA  ILE A 146     -12.644  -4.276 -21.002  1.00 84.32           H
ATOM   2074  CB  ILE A 146     -11.942  -2.342 -20.468  1.00 84.32           C
ATOM   2075  HB  ILE A 146     -11.012  -1.908 -20.102  1.00 84.32           H
ATOM   2076  CG1 ILE A 146     -12.964  -2.243 -19.334  1.00 84.32           C
ATOM   2077 1HG1 ILE A 146     -13.955  -2.499 -19.709  1.00 84.32           H
ATOM   2078 2HG1 ILE A 146     -12.721  -2.967 -18.556  1.00 84.32           H
ATOM   2079  CG2 ILE A 146     -12.366  -1.533 -21.695  1.00 84.32           C
ATOM   2080 1HG2 ILE A 146     -11.574  -1.564 -22.443  1.00 84.32           H
ATOM   2081 2HG2 ILE A 146     -13.278  -1.958 -22.114  1.00 84.32           H
ATOM   2082 3HG2 ILE A 146     -12.549  -0.499 -21.402  1.00 84.32           H
ATOM   2083  CD1 ILE A 146     -12.987  -0.834 -18.738  1.00 84.32           C
ATOM   2084 1HD1 ILE A 146     -12.001  -0.591 -18.342  1.00 84.32           H
ATOM   2085 2HD1 ILE A 146     -13.254  -0.116 -19.514  1.00 84.32           H
ATOM   2086 3HD1 ILE A 146     -13.722  -0.791 -17.934  1.00 84.32           H
ATOM   2087  HN  ILE A 146     -10.767  -3.918 -18.969  1.00 84.32           H
ATOM   2088  N   ALA A 147      -9.526  -3.898 -21.926  1.00 82.90           N
ATOM   2089  CA  ALA A 147      -8.612  -3.901 -23.056  1.00 82.90           C
ATOM   2090  C   ALA A 147      -8.688  -5.254 -23.765  1.00 82.90           C
ATOM   2091  O   ALA A 147      -8.480  -5.338 -24.974  1.00 82.90           O
ATOM   2092  HA  ALA A 147      -8.935  -3.120 -23.745  1.00 82.90           H
ATOM   2093  CB  ALA A 147      -7.199  -3.576 -22.570  1.00 82.90           C
ATOM   2094 1HB  ALA A 147      -7.193  -2.592 -22.100  1.00 82.90           H
ATOM   2095 2HB  ALA A 147      -6.882  -4.326 -21.845  1.00 82.90           H
ATOM   2096 3HB  ALA A 147      -6.513  -3.578 -23.418  1.00 82.90           H
ATOM   2097  HN  ALA A 147      -9.089  -3.838 -21.029  1.00 82.90           H
ATOM   2098  N   ILE A 148      -8.987  -6.280 -22.981  1.00 79.40           N
ATOM   2099  CA  ILE A 148      -8.930  -7.644 -23.480  1.00 79.40           C
ATOM   2100  C   ILE A 148     -10.330  -8.085 -23.910  1.00 79.40           C
ATOM   2101  O   ILE A 148     -10.516  -8.579 -25.021  1.00 79.40           O
ATOM   2102  HA  ILE A 148      -8.283  -7.644 -24.357  1.00 79.40           H
ATOM   2103  CB  ILE A 148      -8.286  -8.567 -22.443  1.00 79.40           C
ATOM   2104  HB  ILE A 148      -8.786  -8.408 -21.488  1.00 79.40           H
ATOM   2105  CG1 ILE A 148      -6.809  -8.220 -22.243  1.00 79.40           C
ATOM   2106 1HG1 ILE A 148      -6.252  -8.448 -23.152  1.00 79.40           H
ATOM   2107 2HG1 ILE A 148      -6.704  -7.150 -22.064  1.00 79.40           H
ATOM   2108  CG2 ILE A 148      -8.484 -10.037 -22.819  1.00 79.40           C
ATOM   2109 1HG2 ILE A 148      -9.550 -10.258 -22.869  1.00 79.40           H
ATOM   2110 2HG2 ILE A 148      -8.027 -10.228 -23.790  1.00 79.40           H
ATOM   2111 3HG2 ILE A 148      -8.017 -10.670 -22.065  1.00 79.40           H
ATOM   2112  CD1 ILE A 148      -6.217  -9.001 -21.067  1.00 79.40           C
ATOM   2113 1HD1 ILE A 148      -6.761  -8.752 -20.156  1.00 79.40           H
ATOM   2114 2HD1 ILE A 148      -6.303 -10.070 -21.261  1.00 79.40           H
ATOM   2115 3HD1 ILE A 148      -5.167  -8.736 -20.947  1.00 79.40           H
ATOM   2116  HN  ILE A 148      -9.264  -6.192 -22.025  1.00 79.40           H
ATOM   2117  N   ALA A 149     -11.281  -7.890 -23.007  1.00 78.40           N
ATOM   2118  CA  ALA A 149     -12.613  -8.439 -23.193  1.00 78.40           C
ATOM   2119  C   ALA A 149     -13.386  -7.567 -24.184  1.00 78.40           C
ATOM   2120  O   ALA A 149     -14.247  -8.060 -24.910  1.00 78.40           O
ATOM   2121  HA  ALA A 149     -12.504  -9.440 -23.611  1.00 78.40           H
ATOM   2122  CB  ALA A 149     -13.315  -8.544 -21.837  1.00 78.40           C
ATOM   2123 1HB  ALA A 149     -12.741  -9.198 -21.181  1.00 78.40           H
ATOM   2124 2HB  ALA A 149     -13.390  -7.554 -21.389  1.00 78.40           H
ATOM   2125 3HB  ALA A 149     -14.315  -8.956 -21.977  1.00 78.40           H
ATOM   2126  HN  ALA A 149     -11.152  -7.369 -22.163  1.00 78.40           H
ATOM   2127  N   GLN A 150     -13.050  -6.285 -24.182  1.00 68.77           N
ATOM   2128  CA  GLN A 150     -13.784  -5.318 -24.981  1.00 68.77           C
ATOM   2129  C   GLN A 150     -12.831  -4.572 -25.917  1.00 68.77           C
ATOM   2130  O   GLN A 150     -12.964  -3.364 -26.110  1.00 68.77           O
ATOM   2131  HA  GLN A 150     -14.493  -5.904 -25.565  1.00 68.77           H
ATOM   2132  CB  GLN A 150     -14.554  -4.342 -24.089  1.00 68.77           C
ATOM   2133 1HB  GLN A 150     -13.854  -3.778 -23.472  1.00 68.77           H
ATOM   2134 2HB  GLN A 150     -15.085  -3.619 -24.709  1.00 68.77           H
ATOM   2135  CG  GLN A 150     -15.549  -5.083 -23.195  1.00 68.77           C
ATOM   2136 1HG  GLN A 150     -16.132  -5.782 -23.796  1.00 68.77           H
ATOM   2137 2HG  GLN A 150     -15.009  -5.673 -22.455  1.00 68.77           H
ATOM   2138  CD  GLN A 150     -16.488  -4.103 -22.489  1.00 68.77           C
ATOM   2139  OE1 GLN A 150     -16.387  -2.896 -22.631  1.00 68.77           O
ATOM   2140  NE2 GLN A 150     -17.403  -4.688 -21.721  1.00 68.77           N
ATOM   2141 1HE2 GLN A 150     -17.430  -5.685 -21.648  1.00 68.77           H
ATOM   2142 2HE2 GLN A 150     -18.063  -4.131 -21.217  1.00 68.77           H
ATOM   2143  HN  GLN A 150     -12.295  -5.906 -23.648  1.00 68.77           H
ATOM   2144  N   ALA A 151     -11.891  -5.322 -26.473  1.00 68.72           N
ATOM   2145  CA  ALA A 151     -10.799  -4.721 -27.219  1.00 68.72           C
ATOM   2146  C   ALA A 151     -11.370  -3.796 -28.297  1.00 68.72           C
ATOM   2147  O   ALA A 151     -10.876  -2.687 -28.493  1.00 68.72           O
ATOM   2148  HA  ALA A 151     -10.206  -4.129 -26.522  1.00 68.72           H
ATOM   2149  CB  ALA A 151      -9.914  -5.823 -27.806  1.00 68.72           C
ATOM   2150 1HB  ALA A 151      -9.510  -6.433 -26.998  1.00 68.72           H
ATOM   2151 2HB  ALA A 151     -10.507  -6.449 -28.472  1.00 68.72           H
ATOM   2152 3HB  ALA A 151      -9.095  -5.371 -28.366  1.00 68.72           H
ATOM   2153  HN  ALA A 151     -11.868  -6.320 -26.421  1.00 68.72           H
ATOM   2154  N   MET A 152     -12.403  -4.288 -28.966  1.00 58.56           N
ATOM   2155  CA  MET A 152     -12.982  -3.564 -30.085  1.00 58.56           C
ATOM   2156  C   MET A 152     -13.497  -2.193 -29.643  1.00 58.56           C
ATOM   2157  O   MET A 152     -13.162  -1.176 -30.249  1.00 58.56           O
ATOM   2158  HA  MET A 152     -12.173  -3.442 -30.805  1.00 58.56           H
ATOM   2159  CB  MET A 152     -14.136  -4.377 -30.676  1.00 58.56           C
ATOM   2160 1HB  MET A 152     -14.799  -4.708 -29.877  1.00 58.56           H
ATOM   2161 2HB  MET A 152     -14.727  -3.746 -31.339  1.00 58.56           H
ATOM   2162  CG  MET A 152     -13.613  -5.589 -31.449  1.00 58.56           C
ATOM   2163 1HG  MET A 152     -12.546  -5.716 -31.264  1.00 58.56           H
ATOM   2164 2HG  MET A 152     -14.107  -6.495 -31.098  1.00 58.56           H
ATOM   2165  SD  MET A 152     -13.906  -5.373 -33.196  1.00 58.56           S
ATOM   2166  CE  MET A 152     -15.523  -6.117 -33.333  1.00 58.56           C
ATOM   2167 1HE  MET A 152     -15.471  -7.160 -33.019  1.00 58.56           H
ATOM   2168 2HE  MET A 152     -16.226  -5.580 -32.696  1.00 58.56           H
ATOM   2169 3HE  MET A 152     -15.859  -6.067 -34.369  1.00 58.56           H
ATOM   2170  HN  MET A 152     -12.841  -5.161 -28.755  1.00 58.56           H
ATOM   2171  N   ARG A 153     -14.302  -2.209 -28.591  1.00 57.18           N
ATOM   2172  CA  ARG A 153     -14.910  -0.986 -28.095  1.00 57.18           C
ATOM   2173  C   ARG A 153     -13.836  -0.049 -27.537  1.00 57.18           C
ATOM   2174  O   ARG A 153     -13.989   1.171 -27.581  1.00 57.18           O
ATOM   2175  HA  ARG A 153     -15.401  -0.546 -28.963  1.00 57.18           H
ATOM   2176  CB  ARG A 153     -15.935  -1.285 -26.999  1.00 57.18           C
ATOM   2177 1HB  ARG A 153     -15.508  -1.982 -26.278  1.00 57.18           H
ATOM   2178 2HB  ARG A 153     -16.170  -0.369 -26.457  1.00 57.18           H
ATOM   2179  CG  ARG A 153     -17.215  -1.876 -27.593  1.00 57.18           C
ATOM   2180 1HG  ARG A 153     -17.577  -1.235 -28.397  1.00 57.18           H
ATOM   2181 2HG  ARG A 153     -17.000  -2.850 -28.033  1.00 57.18           H
ATOM   2182  CD  ARG A 153     -18.299  -2.022 -26.523  1.00 57.18           C
ATOM   2183 1HD  ARG A 153     -17.969  -2.719 -25.752  1.00 57.18           H
ATOM   2184 2HD  ARG A 153     -18.470  -1.064 -26.034  1.00 57.18           H
ATOM   2185  NE  ARG A 153     -19.555  -2.507 -27.138  1.00 57.18           N
ATOM   2186  HE  ARG A 153     -19.569  -2.645 -28.128  1.00 57.18           H
ATOM   2187  CZ  ARG A 153     -20.674  -2.772 -26.451  1.00 57.18           C
ATOM   2188  NH1 ARG A 153     -20.712  -2.605 -25.122  1.00 57.18           N
ATOM   2189 1HH1 ARG A 153     -19.901  -2.280 -24.635  1.00 57.18           H
ATOM   2190 2HH1 ARG A 153     -21.551  -2.805 -24.616  1.00 57.18           H
ATOM   2191  NH2 ARG A 153     -21.755  -3.207 -27.112  1.00 57.18           N
ATOM   2192 1HH2 ARG A 153     -22.598  -3.409 -26.614  1.00 57.18           H
ATOM   2193 2HH2 ARG A 153     -21.719  -3.329 -28.104  1.00 57.18           H
ATOM   2194  HN  ARG A 153     -14.541  -3.036 -28.082  1.00 57.18           H
ATOM   2195  N   ALA A 154     -12.774  -0.654 -27.026  1.00 62.15           N
ATOM   2196  CA  ALA A 154     -11.740   0.100 -26.339  1.00 62.15           C
ATOM   2197  C   ALA A 154     -11.030   1.012 -27.341  1.00 62.15           C
ATOM   2198  O   ALA A 154     -10.553   2.087 -26.979  1.00 62.15           O
ATOM   2199  HA  ALA A 154     -12.226   0.716 -25.582  1.00 62.15           H
ATOM   2200  CB  ALA A 154     -10.778  -0.866 -25.646  1.00 62.15           C
ATOM   2201 1HB  ALA A 154     -11.327  -1.470 -24.924  1.00 62.15           H
ATOM   2202 2HB  ALA A 154     -10.319  -1.517 -26.390  1.00 62.15           H
ATOM   2203 3HB  ALA A 154     -10.003  -0.299 -25.131  1.00 62.15           H
ATOM   2204  HN  ALA A 154     -12.615  -1.640 -27.076  1.00 62.15           H
ATOM   2205  N   HIS A 155     -10.981   0.550 -28.582  1.00 57.28           N
ATOM   2206  CA  HIS A 155     -10.236   1.253 -29.614  1.00 57.28           C
ATOM   2207  C   HIS A 155     -10.982   2.530 -30.005  1.00 57.28           C
ATOM   2208  O   HIS A 155     -10.367   3.575 -30.207  1.00 57.28           O
ATOM   2209  HA  HIS A 155      -9.275   1.523 -29.176  1.00 57.28           H
ATOM   2210  CB  HIS A 155      -9.964   0.335 -30.807  1.00 57.28           C
ATOM   2211 1HB  HIS A 155      -9.779  -0.675 -30.442  1.00 57.28           H
ATOM   2212 2HB  HIS A 155     -10.858   0.290 -31.429  1.00 57.28           H
ATOM   2213  CG  HIS A 155      -8.796   0.768 -31.661  1.00 57.28           C
ATOM   2214  ND1 HIS A 155      -8.886   1.786 -32.595  1.00 57.28           N
ATOM   2215  HD1 HIS A 155      -9.704   2.323 -32.797  1.00 57.28           H
ATOM   2216  CD2 HIS A 155      -7.511   0.312 -31.711  1.00 57.28           C
ATOM   2217  HD2 HIS A 155      -7.097  -0.492 -31.103  1.00 57.28           H
ATOM   2218  CE1 HIS A 155      -7.703   1.926 -33.175  1.00 57.28           C
ATOM   2219  HE1 HIS A 155      -7.454   2.646 -33.955  1.00 57.28           H
ATOM   2220  NE2 HIS A 155      -6.853   1.011 -32.627  1.00 57.28           N
ATOM   2221  HN  HIS A 155     -11.437  -0.286 -28.886  1.00 57.28           H
ATOM   2222  N   THR A 156     -12.298   2.403 -30.101  1.00 64.48           N
ATOM   2223  CA  THR A 156     -13.115   3.473 -30.648  1.00 64.48           C
ATOM   2224  C   THR A 156     -13.147   4.663 -29.687  1.00 64.48           C
ATOM   2225  O   THR A 156     -13.198   5.814 -30.120  1.00 64.48           O
ATOM   2226  HA  THR A 156     -12.653   3.820 -31.572  1.00 64.48           H
ATOM   2227  CB  THR A 156     -14.500   2.901 -30.953  1.00 64.48           C
ATOM   2228  HB  THR A 156     -15.174   3.040 -30.108  1.00 64.48           H
ATOM   2229  OG1 THR A 156     -14.244   1.547 -31.319  1.00 64.48           O
ATOM   2230  HG1 THR A 156     -15.079   1.004 -31.227  1.00 64.48           H
ATOM   2231  CG2 THR A 156     -15.124   3.514 -32.209  1.00 64.48           C
ATOM   2232 1HG2 THR A 156     -14.482   3.316 -33.067  1.00 64.48           H
ATOM   2233 2HG2 THR A 156     -15.228   4.591 -32.074  1.00 64.48           H
ATOM   2234 3HG2 THR A 156     -16.106   3.073 -32.380  1.00 64.48           H
ATOM   2235  HN  THR A 156     -12.804   1.590 -29.813  1.00 64.48           H
ATOM   2236  N   TRP A 157     -13.117   4.346 -28.401  1.00 60.18           N
ATOM   2237  CA  TRP A 157     -13.424   5.333 -27.380  1.00 60.18           C
ATOM   2238  C   TRP A 157     -12.116   5.716 -26.685  1.00 60.18           C
ATOM   2239  O   TRP A 157     -12.109   6.027 -25.494  1.00 60.18           O
ATOM   2240  HA  TRP A 157     -13.852   6.204 -27.876  1.00 60.18           H
ATOM   2241  CB  TRP A 157     -14.484   4.806 -26.410  1.00 60.18           C
ATOM   2242 1HB  TRP A 157     -14.163   3.837 -26.029  1.00 60.18           H
ATOM   2243 2HB  TRP A 157     -14.546   5.480 -25.555  1.00 60.18           H
ATOM   2244  CG  TRP A 157     -15.875   4.660 -27.029  1.00 60.18           C
ATOM   2245  CD1 TRP A 157     -16.214   4.019 -28.156  1.00 60.18           C
ATOM   2246  HD1 TRP A 157     -15.507   3.499 -28.802  1.00 60.18           H
ATOM   2247  CD2 TRP A 157     -17.110   5.194 -26.505  1.00 60.18           C
ATOM   2248  NE1 TRP A 157     -17.570   4.102 -28.397  1.00 60.18           N
ATOM   2249  HE1 TRP A 157     -18.059   3.704 -29.173  1.00 60.18           H
ATOM   2250  CE2 TRP A 157     -18.132   4.839 -27.361  1.00 60.18           C
ATOM   2251  CE3 TRP A 157     -17.354   5.953 -25.347  1.00 60.18           C
ATOM   2252  HE3 TRP A 157     -16.564   6.246 -24.656  1.00 60.18           H
ATOM   2253  CZ2 TRP A 157     -19.469   5.198 -27.149  1.00 60.18           C
ATOM   2254  HZ2 TRP A 157     -20.259   4.904 -27.840  1.00 60.18           H
ATOM   2255  CZ3 TRP A 157     -18.695   6.304 -25.150  1.00 60.18           C
ATOM   2256  HZ3 TRP A 157     -18.939   6.893 -24.266  1.00 60.18           H
ATOM   2257  CH2 TRP A 157     -19.736   5.954 -26.001  1.00 60.18           C
ATOM   2258  HH2 TRP A 157     -20.755   6.267 -25.777  1.00 60.18           H
ATOM   2259  HN  TRP A 157     -12.888   3.436 -28.055  1.00 60.18           H
ATOM   2260  N   ARG A 158     -11.040   5.682 -27.457  1.00 61.30           N
ATOM   2261  CA  ARG A 158      -9.708   5.818 -26.892  1.00 61.30           C
ATOM   2262  C   ARG A 158      -9.580   7.150 -26.151  1.00 61.30           C
ATOM   2263  O   ARG A 158      -9.037   7.200 -25.048  1.00 61.30           O
ATOM   2264  HA  ARG A 158      -9.609   4.976 -26.207  1.00 61.30           H
ATOM   2265  CB  ARG A 158      -8.637   5.744 -27.983  1.00 61.30           C
ATOM   2266 1HB  ARG A 158      -8.802   4.860 -28.600  1.00 61.30           H
ATOM   2267 2HB  ARG A 158      -8.720   6.610 -28.638  1.00 61.30           H
ATOM   2268  CG  ARG A 158      -7.236   5.692 -27.372  1.00 61.30           C
ATOM   2269 1HG  ARG A 158      -7.030   6.623 -26.844  1.00 61.30           H
ATOM   2270 2HG  ARG A 158      -7.186   4.890 -26.635  1.00 61.30           H
ATOM   2271  CD  ARG A 158      -6.175   5.467 -28.451  1.00 61.30           C
ATOM   2272 1HD  ARG A 158      -6.344   4.510 -28.945  1.00 61.30           H
ATOM   2273 2HD  ARG A 158      -6.254   6.239 -29.217  1.00 61.30           H
ATOM   2274  NE  ARG A 158      -4.824   5.492 -27.846  1.00 61.30           N
ATOM   2275  HE  ARG A 158      -4.740   5.807 -26.901  1.00 61.30           H
ATOM   2276  CZ  ARG A 158      -3.708   5.118 -28.486  1.00 61.30           C
ATOM   2277  NH1 ARG A 158      -3.762   4.687 -29.754  1.00 61.30           N
ATOM   2278 1HH1 ARG A 158      -4.641   4.642 -30.230  1.00 61.30           H
ATOM   2279 2HH1 ARG A 158      -2.925   4.410 -30.224  1.00 61.30           H
ATOM   2280  NH2 ARG A 158      -2.536   5.182 -27.840  1.00 61.30           N
ATOM   2281 1HH2 ARG A 158      -1.694   4.906 -28.303  1.00 61.30           H
ATOM   2282 2HH2 ARG A 158      -2.504   5.505 -26.894  1.00 61.30           H
ATOM   2283  HN  ARG A 158     -11.068   5.564 -28.450  1.00 61.30           H
ATOM   2284  N   GLU A 159     -10.088   8.196 -26.786  1.00 67.13           N
ATOM   2285  CA  GLU A 159      -9.959   9.537 -26.241  1.00 67.13           C
ATOM   2286  C   GLU A 159     -10.816   9.683 -24.982  1.00 67.13           C
ATOM   2287  O   GLU A 159     -10.351  10.200 -23.967  1.00 67.13           O
ATOM   2288  HA  GLU A 159      -8.905   9.646 -25.986  1.00 67.13           H
ATOM   2289  CB  GLU A 159     -10.335  10.591 -27.285  1.00 67.13           C
ATOM   2290 1HB  GLU A 159     -11.286  10.327 -27.748  1.00 67.13           H
ATOM   2291 2HB  GLU A 159     -10.339  11.579 -26.824  1.00 67.13           H
ATOM   2292  CG  GLU A 159      -9.298  10.644 -28.408  1.00 67.13           C
ATOM   2293 1HG  GLU A 159      -8.295  10.669 -27.982  1.00 67.13           H
ATOM   2294 2HG  GLU A 159      -9.364   9.739 -29.013  1.00 67.13           H
ATOM   2295  CD  GLU A 159      -9.511  11.872 -29.295  1.00 67.13           C
ATOM   2296  OE1 GLU A 159      -8.547  12.238 -30.001  1.00 67.13           O
ATOM   2297  OE2 GLU A 159     -10.635  12.418 -29.246  1.00 67.13           O
ATOM   2298  HN  GLU A 159     -10.579   8.138 -27.655  1.00 67.13           H
ATOM   2299  N   LYS A 160     -12.052   9.218 -25.089  1.00 71.65           N
ATOM   2300  CA  LYS A 160     -12.985   9.311 -23.979  1.00 71.65           C
ATOM   2301  C   LYS A 160     -12.410   8.568 -22.771  1.00 71.65           C
ATOM   2302  O   LYS A 160     -12.522   9.035 -21.639  1.00 71.65           O
ATOM   2303  HA  LYS A 160     -13.082  10.366 -23.721  1.00 71.65           H
ATOM   2304  CB  LYS A 160     -14.371   8.819 -24.401  1.00 71.65           C
ATOM   2305 1HB  LYS A 160     -14.285   7.842 -24.876  1.00 71.65           H
ATOM   2306 2HB  LYS A 160     -14.999   8.690 -23.519  1.00 71.65           H
ATOM   2307  CG  LYS A 160     -15.032   9.805 -25.366  1.00 71.65           C
ATOM   2308 1HG  LYS A 160     -14.958  10.816 -24.966  1.00 71.65           H
ATOM   2309 2HG  LYS A 160     -14.502   9.799 -26.318  1.00 71.65           H
ATOM   2310  CD  LYS A 160     -16.503   9.448 -25.592  1.00 71.65           C
ATOM   2311 1HD  LYS A 160     -16.578   8.436 -25.991  1.00 71.65           H
ATOM   2312 2HD  LYS A 160     -17.034   9.456 -24.640  1.00 71.65           H
ATOM   2313  CE  LYS A 160     -17.163  10.433 -26.559  1.00 71.65           C
ATOM   2314 1HE  LYS A 160     -17.093  11.445 -26.161  1.00 71.65           H
ATOM   2315 2HE  LYS A 160     -16.633  10.428 -27.512  1.00 71.65           H
ATOM   2316  NZ  LYS A 160     -18.584  10.075 -26.773  1.00 71.65           N
ATOM   2317 1HZ  LYS A 160     -19.006  10.737 -27.415  1.00 71.65           H
ATOM   2318 2HZ  LYS A 160     -18.642   9.141 -27.164  1.00 71.65           H
ATOM   2319 3HZ  LYS A 160     -19.076  10.102 -25.887  1.00 71.65           H
ATOM   2320  HN  LYS A 160     -12.417   8.784 -25.912  1.00 71.65           H
ATOM   2321  N   ARG A 161     -11.808   7.422 -23.053  1.00 70.32           N
ATOM   2322  CA  ARG A 161     -11.236   6.598 -22.002  1.00 70.32           C
ATOM   2323  C   ARG A 161     -10.136   7.365 -21.265  1.00 70.32           C
ATOM   2324  O   ARG A 161      -9.968   7.209 -20.057  1.00 70.32           O
ATOM   2325  HA  ARG A 161     -12.071   6.375 -21.338  1.00 70.32           H
ATOM   2326  CB  ARG A 161     -10.651   5.304 -22.572  1.00 70.32           C
ATOM   2327 1HB  ARG A 161     -10.044   5.531 -23.449  1.00 70.32           H
ATOM   2328 2HB  ARG A 161      -9.991   4.844 -21.837  1.00 70.32           H
ATOM   2329  CG  ARG A 161     -11.761   4.323 -22.955  1.00 70.32           C
ATOM   2330 1HG  ARG A 161     -12.411   4.151 -22.097  1.00 70.32           H
ATOM   2331 2HG  ARG A 161     -12.380   4.756 -23.741  1.00 70.32           H
ATOM   2332  CD  ARG A 161     -11.176   2.993 -23.433  1.00 70.32           C
ATOM   2333 1HD  ARG A 161     -11.962   2.376 -23.868  1.00 70.32           H
ATOM   2334 2HD  ARG A 161     -10.440   3.170 -24.216  1.00 70.32           H
ATOM   2335  NE  ARG A 161     -10.546   2.281 -22.299  1.00 70.32           N
ATOM   2336  HE  ARG A 161     -10.740   2.607 -21.374  1.00 70.32           H
ATOM   2337  CZ  ARG A 161      -9.731   1.226 -22.434  1.00 70.32           C
ATOM   2338  NH1 ARG A 161      -9.436   0.745 -23.650  1.00 70.32           N
ATOM   2339 1HH1 ARG A 161      -9.825   1.175 -24.465  1.00 70.32           H
ATOM   2340 2HH1 ARG A 161      -8.827  -0.042 -23.742  1.00 70.32           H
ATOM   2341  NH2 ARG A 161      -9.215   0.658 -21.335  1.00 70.32           N
ATOM   2342 1HH2 ARG A 161      -8.605  -0.130 -21.418  1.00 70.32           H
ATOM   2343 2HH2 ARG A 161      -9.440   1.023 -20.431  1.00 70.32           H
ATOM   2344  HN  ARG A 161     -11.707   7.056 -23.979  1.00 70.32           H
ATOM   2345  N   LEU A 162      -9.415   8.178 -22.024  1.00 82.49           N
ATOM   2346  CA  LEU A 162      -8.329   8.961 -21.461  1.00 82.49           C
ATOM   2347  C   LEU A 162      -8.904  10.011 -20.507  1.00 82.49           C
ATOM   2348  O   LEU A 162      -8.353  10.248 -19.434  1.00 82.49           O
ATOM   2349  HA  LEU A 162      -7.700   8.281 -20.886  1.00 82.49           H
ATOM   2350  CB  LEU A 162      -7.461   9.551 -22.573  1.00 82.49           C
ATOM   2351 1HB  LEU A 162      -7.111   8.735 -23.205  1.00 82.49           H
ATOM   2352 2HB  LEU A 162      -8.087  10.190 -23.196  1.00 82.49           H
ATOM   2353  CG  LEU A 162      -6.247  10.363 -22.117  1.00 82.49           C
ATOM   2354  HG  LEU A 162      -6.593  11.142 -21.438  1.00 82.49           H
ATOM   2355  CD1 LEU A 162      -5.263   9.488 -21.338  1.00 82.49           C
ATOM   2356 1HD1 LEU A 162      -5.759   9.078 -20.459  1.00 82.49           H
ATOM   2357 2HD1 LEU A 162      -4.919   8.673 -21.975  1.00 82.49           H
ATOM   2358 3HD1 LEU A 162      -4.410  10.090 -21.026  1.00 82.49           H
ATOM   2359  CD2 LEU A 162      -5.578  11.062 -23.303  1.00 82.49           C
ATOM   2360 1HD2 LEU A 162      -5.248  10.315 -24.025  1.00 82.49           H
ATOM   2361 2HD2 LEU A 162      -6.291  11.736 -23.777  1.00 82.49           H
ATOM   2362 3HD2 LEU A 162      -4.718  11.632 -22.951  1.00 82.49           H
ATOM   2363  HN  LEU A 162      -9.563   8.305 -23.005  1.00 82.49           H
ATOM   2364  N   LEU A 163     -10.006  10.611 -20.934  1.00 84.23           N
ATOM   2365  CA  LEU A 163     -10.661  11.630 -20.132  1.00 84.23           C
ATOM   2366  C   LEU A 163     -11.126  11.014 -18.812  1.00 84.23           C
ATOM   2367  O   LEU A 163     -10.848  11.549 -17.740  1.00 84.23           O
ATOM   2368  HA  LEU A 163      -9.920  12.399 -19.912  1.00 84.23           H
ATOM   2369  CB  LEU A 163     -11.784  12.299 -20.928  1.00 84.23           C
ATOM   2370 1HB  LEU A 163     -11.364  12.681 -21.859  1.00 84.23           H
ATOM   2371 2HB  LEU A 163     -12.515  11.536 -21.198  1.00 84.23           H
ATOM   2372  CG  LEU A 163     -12.517  13.442 -20.224  1.00 84.23           C
ATOM   2373  HG  LEU A 163     -12.886  13.073 -19.267  1.00 84.23           H
ATOM   2374  CD1 LEU A 163     -11.564  14.601 -19.924  1.00 84.23           C
ATOM   2375 1HD1 LEU A 163     -10.759  14.252 -19.278  1.00 84.23           H
ATOM   2376 2HD1 LEU A 163     -11.144  14.978 -20.856  1.00 84.23           H
ATOM   2377 3HD1 LEU A 163     -12.111  15.400 -19.423  1.00 84.23           H
ATOM   2378  CD2 LEU A 163     -13.733  13.895 -21.034  1.00 84.23           C
ATOM   2379 1HD2 LEU A 163     -13.408  14.240 -22.015  1.00 84.23           H
ATOM   2380 2HD2 LEU A 163     -14.422  13.058 -21.152  1.00 84.23           H
ATOM   2381 3HD2 LEU A 163     -14.236  14.708 -20.510  1.00 84.23           H
ATOM   2382  HN  LEU A 163     -10.449  10.411 -21.808  1.00 84.23           H
ATOM   2383  N   TYR A 164     -11.827   9.896 -18.932  1.00 78.35           N
ATOM   2384  CA  TYR A 164     -12.350   9.210 -17.762  1.00 78.35           C
ATOM   2385  C   TYR A 164     -11.218   8.785 -16.825  1.00 78.35           C
ATOM   2386  O   TYR A 164     -11.376   8.806 -15.606  1.00 78.35           O
ATOM   2387  HA  TYR A 164     -13.009   9.900 -17.235  1.00 78.35           H
ATOM   2388  CB  TYR A 164     -13.059   7.960 -18.288  1.00 78.35           C
ATOM   2389 1HB  TYR A 164     -12.396   7.445 -18.983  1.00 78.35           H
ATOM   2390 2HB  TYR A 164     -13.238   7.280 -17.455  1.00 78.35           H
ATOM   2391  CG  TYR A 164     -14.388   8.247 -18.989  1.00 78.35           C
ATOM   2392  CD1 TYR A 164     -15.315   9.079 -18.396  1.00 78.35           C
ATOM   2393  HD1 TYR A 164     -15.101   9.532 -17.428  1.00 78.35           H
ATOM   2394  CD2 TYR A 164     -14.659   7.673 -20.214  1.00 78.35           C
ATOM   2395  HD2 TYR A 164     -13.927   7.016 -20.683  1.00 78.35           H
ATOM   2396  CE1 TYR A 164     -16.567   9.349 -19.056  1.00 78.35           C
ATOM   2397  HE1 TYR A 164     -17.308  10.004 -18.599  1.00 78.35           H
ATOM   2398  CE2 TYR A 164     -15.910   7.943 -20.874  1.00 78.35           C
ATOM   2399  HE2 TYR A 164     -16.137   7.496 -21.842  1.00 78.35           H
ATOM   2400  CZ  TYR A 164     -16.802   8.767 -20.263  1.00 78.35           C
ATOM   2401  OH  TYR A 164     -17.984   9.022 -20.886  1.00 78.35           O
ATOM   2402  HH  TYR A 164     -18.545   9.627 -20.321  1.00 78.35           H
ATOM   2403  HN  TYR A 164     -12.039   9.460 -19.807  1.00 78.35           H
ATOM   2404  N   SER A 165     -10.101   8.408 -17.431  1.00 88.72           N
ATOM   2405  CA  SER A 165      -8.950   7.958 -16.666  1.00 88.72           C
ATOM   2406  C   SER A 165      -8.436   9.093 -15.779  1.00 88.72           C
ATOM   2407  O   SER A 165      -7.970   8.854 -14.666  1.00 88.72           O
ATOM   2408  HA  SER A 165      -9.314   7.131 -16.057  1.00 88.72           H
ATOM   2409  CB  SER A 165      -7.837   7.459 -17.590  1.00 88.72           C
ATOM   2410 1HB  SER A 165      -7.100   6.909 -17.004  1.00 88.72           H
ATOM   2411 2HB  SER A 165      -8.253   6.760 -18.315  1.00 88.72           H
ATOM   2412  OG  SER A 165      -7.194   8.529 -18.277  1.00 88.72           O
ATOM   2413  HG  SER A 165      -7.873   9.196 -18.583  1.00 88.72           H
ATOM   2414  HN  SER A 165      -9.976   8.406 -18.423  1.00 88.72           H
ATOM   2415  N   LYS A 166      -8.537  10.305 -16.306  1.00 85.71           N
ATOM   2416  CA  LYS A 166      -8.120  11.482 -15.561  1.00 85.71           C
ATOM   2417  C   LYS A 166      -9.042  11.670 -14.355  1.00 85.71           C
ATOM   2418  O   LYS A 166      -8.572  11.863 -13.235  1.00 85.71           O
ATOM   2419  HA  LYS A 166      -7.109  11.297 -15.198  1.00 85.71           H
ATOM   2420  CB  LYS A 166      -8.055  12.702 -16.481  1.00 85.71           C
ATOM   2421 1HB  LYS A 166      -8.981  12.784 -17.050  1.00 85.71           H
ATOM   2422 2HB  LYS A 166      -7.968  13.609 -15.883  1.00 85.71           H
ATOM   2423  CG  LYS A 166      -6.867  12.603 -17.441  1.00 85.71           C
ATOM   2424 1HG  LYS A 166      -5.942  12.512 -16.872  1.00 85.71           H
ATOM   2425 2HG  LYS A 166      -6.959  11.701 -18.046  1.00 85.71           H
ATOM   2426  CD  LYS A 166      -6.794  13.830 -18.352  1.00 85.71           C
ATOM   2427 1HD  LYS A 166      -7.704  13.899 -18.948  1.00 85.71           H
ATOM   2428 2HD  LYS A 166      -6.740  14.734 -17.746  1.00 85.71           H
ATOM   2429  CE  LYS A 166      -5.578  13.754 -19.277  1.00 85.71           C
ATOM   2430 1HE  LYS A 166      -4.673  13.605 -18.687  1.00 85.71           H
ATOM   2431 2HE  LYS A 166      -5.670  12.895 -19.940  1.00 85.71           H
ATOM   2432  NZ  LYS A 166      -5.456  14.994 -20.076  1.00 85.71           N
ATOM   2433 1HZ  LYS A 166      -4.656  14.921 -20.694  1.00 85.71           H
ATOM   2434 2HZ  LYS A 166      -6.298  15.124 -20.627  1.00 85.71           H
ATOM   2435 3HZ  LYS A 166      -5.333  15.786 -19.455  1.00 85.71           H
ATOM   2436  HN  LYS A 166      -8.895  10.489 -17.221  1.00 85.71           H
ATOM   2437  N   MET A 167     -10.337  11.606 -14.624  1.00 86.54           N
ATOM   2438  CA  MET A 167     -11.329  11.816 -13.584  1.00 86.54           C
ATOM   2439  C   MET A 167     -11.184  10.777 -12.470  1.00 86.54           C
ATOM   2440  O   MET A 167     -11.217  11.119 -11.289  1.00 86.54           O
ATOM   2441  HA  MET A 167     -11.134  12.812 -13.188  1.00 86.54           H
ATOM   2442  CB  MET A 167     -12.732  11.722 -14.189  1.00 86.54           C
ATOM   2443 1HB  MET A 167     -12.827  10.795 -14.754  1.00 86.54           H
ATOM   2444 2HB  MET A 167     -13.474  11.687 -13.391  1.00 86.54           H
ATOM   2445  CG  MET A 167     -13.014  12.915 -15.104  1.00 86.54           C
ATOM   2446 1HG  MET A 167     -12.954  13.843 -14.535  1.00 86.54           H
ATOM   2447 2HG  MET A 167     -12.258  12.971 -15.886  1.00 86.54           H
ATOM   2448  SD  MET A 167     -14.635  12.754 -15.835  1.00 86.54           S
ATOM   2449  CE  MET A 167     -14.795  14.361 -16.593  1.00 86.54           C
ATOM   2450 1HE  MET A 167     -14.730  15.133 -15.826  1.00 86.54           H
ATOM   2451 2HE  MET A 167     -13.994  14.502 -17.319  1.00 86.54           H
ATOM   2452 3HE  MET A 167     -15.758  14.431 -17.098  1.00 86.54           H
ATOM   2453  HN  MET A 167     -10.711  11.415 -15.532  1.00 86.54           H
ATOM   2454  N   VAL A 168     -11.024   9.529 -12.885  1.00 93.87           N
ATOM   2455  CA  VAL A 168     -10.937   8.430 -11.938  1.00 93.87           C
ATOM   2456  C   VAL A 168      -9.727   8.643 -11.027  1.00 93.87           C
ATOM   2457  O   VAL A 168      -9.813   8.441  -9.817  1.00 93.87           O
ATOM   2458  HA  VAL A 168     -11.842   8.448 -11.330  1.00 93.87           H
ATOM   2459  CB  VAL A 168     -10.896   7.096 -12.686  1.00 93.87           C
ATOM   2460  HB  VAL A 168     -10.101   7.154 -13.431  1.00 93.87           H
ATOM   2461  CG1 VAL A 168     -10.566   5.944 -11.735  1.00 93.87           C
ATOM   2462 1HG1 VAL A 168      -9.592   6.119 -11.277  1.00 93.87           H
ATOM   2463 2HG1 VAL A 168     -11.328   5.885 -10.958  1.00 93.87           H
ATOM   2464 3HG1 VAL A 168     -10.542   5.008 -12.293  1.00 93.87           H
ATOM   2465  CG2 VAL A 168     -12.212   6.840 -13.423  1.00 93.87           C
ATOM   2466 1HG2 VAL A 168     -13.031   6.812 -12.704  1.00 93.87           H
ATOM   2467 2HG2 VAL A 168     -12.387   7.639 -14.143  1.00 93.87           H
ATOM   2468 3HG2 VAL A 168     -12.155   5.885 -13.946  1.00 93.87           H
ATOM   2469  HN  VAL A 168     -10.955   9.264 -13.847  1.00 93.87           H
ATOM   2470  N   CYS A 169      -8.626   9.048 -11.643  1.00 95.05           N
ATOM   2471  CA  CYS A 169      -7.397   9.280 -10.905  1.00 95.05           C
ATOM   2472  C   CYS A 169      -7.665  10.360  -9.854  1.00 95.05           C
ATOM   2473  O   CYS A 169      -7.298  10.203  -8.691  1.00 95.05           O
ATOM   2474  HA  CYS A 169      -7.134   8.335 -10.430  1.00 95.05           H
ATOM   2475  CB  CYS A 169      -6.242   9.661 -11.833  1.00 95.05           C
ATOM   2476 1HB  CYS A 169      -6.560  10.446 -12.519  1.00 95.05           H
ATOM   2477 2HB  CYS A 169      -5.413  10.063 -11.250  1.00 95.05           H
ATOM   2478  SG  CYS A 169      -5.688   8.194 -12.777  1.00 95.05           S
ATOM   2479  HG  CYS A 169      -6.688   8.206 -13.653  1.00 95.05           H
ATOM   2480  HN  CYS A 169      -8.566   9.216 -12.627  1.00 95.05           H
ATOM   2481  N   PHE A 170      -8.302  11.431 -10.302  1.00 94.20           N
ATOM   2482  CA  PHE A 170      -8.591  12.552  -9.424  1.00 94.20           C
ATOM   2483  C   PHE A 170      -9.461  12.113  -8.244  1.00 94.20           C
ATOM   2484  O   PHE A 170      -9.184  12.466  -7.099  1.00 94.20           O
ATOM   2485  HA  PHE A 170      -7.638  12.925  -9.051  1.00 94.20           H
ATOM   2486  CB  PHE A 170      -9.359  13.583 -10.253  1.00 94.20           C
ATOM   2487 1HB  PHE A 170      -8.762  13.852 -11.124  1.00 94.20           H
ATOM   2488 2HB  PHE A 170     -10.277  13.126 -10.624  1.00 94.20           H
ATOM   2489  CG  PHE A 170      -9.716  14.858  -9.485  1.00 94.20           C
ATOM   2490  CD1 PHE A 170     -10.983  15.044  -9.027  1.00 94.20           C
ATOM   2491  HD1 PHE A 170     -11.744  14.284  -9.207  1.00 94.20           H
ATOM   2492  CD2 PHE A 170      -8.766  15.805  -9.261  1.00 94.20           C
ATOM   2493  HD2 PHE A 170      -7.751  15.656  -9.628  1.00 94.20           H
ATOM   2494  CE1 PHE A 170     -11.314  16.226  -8.315  1.00 94.20           C
ATOM   2495  HE1 PHE A 170     -12.330  16.375  -7.948  1.00 94.20           H
ATOM   2496  CE2 PHE A 170      -9.097  16.988  -8.548  1.00 94.20           C
ATOM   2497  HE2 PHE A 170      -8.336  17.747  -8.369  1.00 94.20           H
ATOM   2498  CZ  PHE A 170     -10.364  17.174  -8.090  1.00 94.20           C
ATOM   2499  HZ  PHE A 170     -10.618  18.082  -7.543  1.00 94.20           H
ATOM   2500  HN  PHE A 170      -8.618  11.541 -11.245  1.00 94.20           H
ATOM   2501  N   THR A 171     -10.496  11.350  -8.565  1.00 93.72           N
ATOM   2502  CA  THR A 171     -11.420  10.877  -7.549  1.00 93.72           C
ATOM   2503  C   THR A 171     -10.678  10.053  -6.495  1.00 93.72           C
ATOM   2504  O   THR A 171     -10.974  10.149  -5.305  1.00 93.72           O
ATOM   2505  HA  THR A 171     -11.843  11.743  -7.039  1.00 93.72           H
ATOM   2506  CB  THR A 171     -12.538  10.102  -8.250  1.00 93.72           C
ATOM   2507  HB  THR A 171     -12.157   9.176  -8.682  1.00 93.72           H
ATOM   2508  OG1 THR A 171     -13.079  11.037  -9.179  1.00 93.72           O
ATOM   2509  HG1 THR A 171     -12.629  10.937 -10.066  1.00 93.72           H
ATOM   2510  CG2 THR A 171     -13.707   9.785  -7.315  1.00 93.72           C
ATOM   2511 1HG2 THR A 171     -14.130  10.715  -6.936  1.00 93.72           H
ATOM   2512 2HG2 THR A 171     -13.351   9.181  -6.480  1.00 93.72           H
ATOM   2513 3HG2 THR A 171     -14.471   9.234  -7.863  1.00 93.72           H
ATOM   2514  HN  THR A 171     -10.707  11.057  -9.497  1.00 93.72           H
ATOM   2515  N   ILE A 172      -9.727   9.262  -6.970  1.00 94.73           N
ATOM   2516  CA  ILE A 172      -8.965   8.395  -6.088  1.00 94.73           C
ATOM   2517  C   ILE A 172      -8.173   9.252  -5.097  1.00 94.73           C
ATOM   2518  O   ILE A 172      -8.169   8.976  -3.898  1.00 94.73           O
ATOM   2519  HA  ILE A 172      -9.678   7.790  -5.528  1.00 94.73           H
ATOM   2520  CB  ILE A 172      -8.095   7.434  -6.901  1.00 94.73           C
ATOM   2521  HB  ILE A 172      -7.620   7.999  -7.703  1.00 94.73           H
ATOM   2522  CG1 ILE A 172      -8.947   6.347  -7.559  1.00 94.73           C
ATOM   2523 1HG1 ILE A 172      -9.324   5.665  -6.796  1.00 94.73           H
ATOM   2524 2HG1 ILE A 172      -9.815   6.800  -8.037  1.00 94.73           H
ATOM   2525  CG2 ILE A 172      -6.977   6.844  -6.040  1.00 94.73           C
ATOM   2526 1HG2 ILE A 172      -6.347   7.649  -5.660  1.00 94.73           H
ATOM   2527 2HG2 ILE A 172      -7.413   6.298  -5.203  1.00 94.73           H
ATOM   2528 3HG2 ILE A 172      -6.374   6.165  -6.642  1.00 94.73           H
ATOM   2529  CD1 ILE A 172      -8.136   5.566  -8.594  1.00 94.73           C
ATOM   2530 1HD1 ILE A 172      -7.781   6.248  -9.367  1.00 94.73           H
ATOM   2531 2HD1 ILE A 172      -7.282   5.095  -8.107  1.00 94.73           H
ATOM   2532 3HD1 ILE A 172      -8.765   4.799  -9.046  1.00 94.73           H
ATOM   2533  HN  ILE A 172      -9.476   9.208  -7.936  1.00 94.73           H
ATOM   2534  N   TRP A 173      -7.524  10.274  -5.634  1.00 93.72           N
ATOM   2535  CA  TRP A 173      -6.651  11.112  -4.830  1.00 93.72           C
ATOM   2536  C   TRP A 173      -7.509  11.805  -3.769  1.00 93.72           C
ATOM   2537  O   TRP A 173      -7.125  11.872  -2.602  1.00 93.72           O
ATOM   2538  HA  TRP A 173      -5.916  10.466  -4.351  1.00 93.72           H
ATOM   2539  CB  TRP A 173      -5.875  12.097  -5.707  1.00 93.72           C
ATOM   2540 1HB  TRP A 173      -6.554  12.522  -6.447  1.00 93.72           H
ATOM   2541 2HB  TRP A 173      -5.523  12.921  -5.087  1.00 93.72           H
ATOM   2542  CG  TRP A 173      -4.680  11.475  -6.432  1.00 93.72           C
ATOM   2543  CD1 TRP A 173      -4.530  11.266  -7.747  1.00 93.72           C
ATOM   2544  HD1 TRP A 173      -5.277  11.524  -8.499  1.00 93.72           H
ATOM   2545  CD2 TRP A 173      -3.464  10.988  -5.825  1.00 93.72           C
ATOM   2546  NE1 TRP A 173      -3.313  10.682  -8.031  1.00 93.72           N
ATOM   2547  HE1 TRP A 173      -2.974  10.430  -8.938  1.00 93.72           H
ATOM   2548  CE2 TRP A 173      -2.644  10.508  -6.825  1.00 93.72           C
ATOM   2549  CE3 TRP A 173      -3.071  10.955  -4.476  1.00 93.72           C
ATOM   2550  HE3 TRP A 173      -3.701  11.329  -3.668  1.00 93.72           H
ATOM   2551  CZ2 TRP A 173      -1.379   9.959  -6.582  1.00 93.72           C
ATOM   2552  HZ2 TRP A 173      -0.749   9.586  -7.389  1.00 93.72           H
ATOM   2553  CZ3 TRP A 173      -1.805  10.404  -4.249  1.00 93.72           C
ATOM   2554  HZ3 TRP A 173      -1.451  10.354  -3.219  1.00 93.72           H
ATOM   2555  CH2 TRP A 173      -0.966   9.916  -5.244  1.00 93.72           C
ATOM   2556  HH2 TRP A 173       0.008   9.501  -4.985  1.00 93.72           H
ATOM   2557  HN  TRP A 173      -7.585  10.531  -6.599  1.00 93.72           H
ATOM   2558  N   VAL A 174      -8.654  12.303  -4.212  1.00 96.09           N
ATOM   2559  CA  VAL A 174      -9.555  13.014  -3.321  1.00 96.09           C
ATOM   2560  C   VAL A 174     -10.020  12.068  -2.212  1.00 96.09           C
ATOM   2561  O   VAL A 174     -10.023  12.436  -1.038  1.00 96.09           O
ATOM   2562  HA  VAL A 174      -8.994  13.833  -2.871  1.00 96.09           H
ATOM   2563  CB  VAL A 174     -10.713  13.615  -4.119  1.00 96.09           C
ATOM   2564  HB  VAL A 174     -11.173  12.814  -4.697  1.00 96.09           H
ATOM   2565  CG1 VAL A 174     -11.780  14.193  -3.186  1.00 96.09           C
ATOM   2566 1HG1 VAL A 174     -12.170  13.402  -2.546  1.00 96.09           H
ATOM   2567 2HG1 VAL A 174     -11.338  14.975  -2.569  1.00 96.09           H
ATOM   2568 3HG1 VAL A 174     -12.592  14.614  -3.780  1.00 96.09           H
ATOM   2569  CG2 VAL A 174     -10.211  14.675  -5.101  1.00 96.09           C
ATOM   2570 1HG2 VAL A 174      -9.714  15.474  -4.551  1.00 96.09           H
ATOM   2571 2HG2 VAL A 174      -9.506  14.221  -5.797  1.00 96.09           H
ATOM   2572 3HG2 VAL A 174     -11.055  15.086  -5.655  1.00 96.09           H
ATOM   2573  HN  VAL A 174      -8.968  12.228  -5.158  1.00 96.09           H
ATOM   2574  N   LEU A 175     -10.403  10.868  -2.623  1.00 91.46           N
ATOM   2575  CA  LEU A 175     -10.929   9.889  -1.688  1.00 91.46           C
ATOM   2576  C   LEU A 175      -9.857   9.556  -0.648  1.00 91.46           C
ATOM   2577  O   LEU A 175     -10.136   9.530   0.550  1.00 91.46           O
ATOM   2578  HA  LEU A 175     -11.775  10.348  -1.177  1.00 91.46           H
ATOM   2579  CB  LEU A 175     -11.461   8.665  -2.436  1.00 91.46           C
ATOM   2580 1HB  LEU A 175     -12.238   8.995  -3.126  1.00 91.46           H
ATOM   2581 2HB  LEU A 175     -10.653   8.253  -3.040  1.00 91.46           H
ATOM   2582  CG  LEU A 175     -12.033   7.544  -1.567  1.00 91.46           C
ATOM   2583  HG  LEU A 175     -11.273   7.251  -0.843  1.00 91.46           H
ATOM   2584  CD1 LEU A 175     -13.248   8.030  -0.774  1.00 91.46           C
ATOM   2585 1HD1 LEU A 175     -12.954   8.857  -0.129  1.00 91.46           H
ATOM   2586 2HD1 LEU A 175     -14.022   8.366  -1.465  1.00 91.46           H
ATOM   2587 3HD1 LEU A 175     -13.635   7.213  -0.165  1.00 91.46           H
ATOM   2588  CD2 LEU A 175     -12.355   6.307  -2.409  1.00 91.46           C
ATOM   2589 1HD2 LEU A 175     -13.089   6.568  -3.171  1.00 91.46           H
ATOM   2590 2HD2 LEU A 175     -11.445   5.948  -2.889  1.00 91.46           H
ATOM   2591 3HD2 LEU A 175     -12.760   5.525  -1.766  1.00 91.46           H
ATOM   2592  HN  LEU A 175     -10.357  10.562  -3.574  1.00 91.46           H
ATOM   2593  N   ALA A 176      -8.654   9.309  -1.144  1.00 95.99           N
ATOM   2594  CA  ALA A 176      -7.561   8.890  -0.282  1.00 95.99           C
ATOM   2595  C   ALA A 176      -7.264   9.997   0.731  1.00 95.99           C
ATOM   2596  O   ALA A 176      -6.992   9.719   1.898  1.00 95.99           O
ATOM   2597  HA  ALA A 176      -7.883   7.997   0.252  1.00 95.99           H
ATOM   2598  CB  ALA A 176      -6.341   8.541  -1.138  1.00 95.99           C
ATOM   2599 1HB  ALA A 176      -6.597   7.730  -1.820  1.00 95.99           H
ATOM   2600 2HB  ALA A 176      -6.037   9.416  -1.711  1.00 95.99           H
ATOM   2601 3HB  ALA A 176      -5.522   8.227  -0.491  1.00 95.99           H
ATOM   2602  HN  ALA A 176      -8.421   9.390  -2.113  1.00 95.99           H
ATOM   2603  N   ALA A 177      -7.327  11.230   0.249  1.00 95.86           N
ATOM   2604  CA  ALA A 177      -7.038  12.378   1.091  1.00 95.86           C
ATOM   2605  C   ALA A 177      -8.034  12.418   2.252  1.00 95.86           C
ATOM   2606  O   ALA A 177      -7.646  12.619   3.401  1.00 95.86           O
ATOM   2607  HA  ALA A 177      -6.032  12.252   1.491  1.00 95.86           H
ATOM   2608  CB  ALA A 177      -7.076  13.653   0.246  1.00 95.86           C
ATOM   2609 1HB  ALA A 177      -6.330  13.587  -0.546  1.00 95.86           H
ATOM   2610 2HB  ALA A 177      -8.065  13.767  -0.196  1.00 95.86           H
ATOM   2611 3HB  ALA A 177      -6.859  14.515   0.878  1.00 95.86           H
ATOM   2612  HN  ALA A 177      -7.570  11.449  -0.696  1.00 95.86           H
ATOM   2613  N   ALA A 178      -9.300  12.224   1.910  1.00 95.76           N
ATOM   2614  CA  ALA A 178     -10.361  12.292   2.900  1.00 95.76           C
ATOM   2615  C   ALA A 178     -10.154  11.189   3.940  1.00 95.76           C
ATOM   2616  O   ALA A 178     -10.420  11.390   5.124  1.00 95.76           O
ATOM   2617  HA  ALA A 178     -10.293  13.262   3.393  1.00 95.76           H
ATOM   2618  CB  ALA A 178     -11.718  12.188   2.202  1.00 95.76           C
ATOM   2619 1HB  ALA A 178     -11.828  13.010   1.495  1.00 95.76           H
ATOM   2620 2HB  ALA A 178     -11.780  11.239   1.668  1.00 95.76           H
ATOM   2621 3HB  ALA A 178     -12.514  12.239   2.945  1.00 95.76           H
ATOM   2622  HN  ALA A 178      -9.603  12.024   0.978  1.00 95.76           H
ATOM   2623  N   LEU A 179      -9.681  10.048   3.460  1.00 93.22           N
ATOM   2624  CA  LEU A 179      -9.512   8.888   4.318  1.00 93.22           C
ATOM   2625  C   LEU A 179      -8.311   9.111   5.238  1.00 93.22           C
ATOM   2626  O   LEU A 179      -8.040   8.296   6.120  1.00 93.22           O
ATOM   2627  HA  LEU A 179     -10.408   8.804   4.934  1.00 93.22           H
ATOM   2628  CB  LEU A 179      -9.417   7.611   3.480  1.00 93.22           C
ATOM   2629 1HB  LEU A 179      -8.644   7.753   2.725  1.00 93.22           H
ATOM   2630 2HB  LEU A 179      -9.085   6.800   4.127  1.00 93.22           H
ATOM   2631  CG  LEU A 179     -10.703   7.173   2.777  1.00 93.22           C
ATOM   2632  HG  LEU A 179     -11.103   8.028   2.232  1.00 93.22           H
ATOM   2633  CD1 LEU A 179     -10.420   6.074   1.751  1.00 93.22           C
ATOM   2634 1HD1 LEU A 179      -9.723   6.449   1.001  1.00 93.22           H
ATOM   2635 2HD1 LEU A 179      -9.985   5.211   2.253  1.00 93.22           H
ATOM   2636 3HD1 LEU A 179     -11.351   5.781   1.266  1.00 93.22           H
ATOM   2637  CD2 LEU A 179     -11.766   6.748   3.793  1.00 93.22           C
ATOM   2638 1HD2 LEU A 179     -11.389   5.913   4.385  1.00 93.22           H
ATOM   2639 2HD2 LEU A 179     -11.995   7.586   4.451  1.00 93.22           H
ATOM   2640 3HD2 LEU A 179     -12.669   6.441   3.267  1.00 93.22           H
ATOM   2641  HN  LEU A 179      -9.417   9.910   2.505  1.00 93.22           H
ATOM   2642  N   CYS A 180      -7.622  10.217   5.002  1.00 91.63           N
ATOM   2643  CA  CYS A 180      -6.413  10.520   5.749  1.00 91.63           C
ATOM   2644  C   CYS A 180      -6.762  11.538   6.836  1.00 91.63           C
ATOM   2645  O   CYS A 180      -5.905  11.924   7.629  1.00 91.63           O
ATOM   2646  HA  CYS A 180      -6.075   9.583   6.191  1.00 91.63           H
ATOM   2647  CB  CYS A 180      -5.294  11.023   4.835  1.00 91.63           C
ATOM   2648 1HB  CYS A 180      -5.618  11.922   4.310  1.00 91.63           H
ATOM   2649 2HB  CYS A 180      -4.423  11.298   5.430  1.00 91.63           H
ATOM   2650  SG  CYS A 180      -4.841   9.725   3.627  1.00 91.63           S
ATOM   2651  HG  CYS A 180      -5.606  10.181   2.639  1.00 91.63           H
ATOM   2652  HN  CYS A 180      -7.877  10.899   4.316  1.00 91.63           H
ATOM   2653  N   ILE A 181      -8.023  11.944   6.839  1.00 91.60           N
ATOM   2654  CA  ILE A 181      -8.483  12.954   7.777  1.00 91.60           C
ATOM   2655  C   ILE A 181      -8.188  12.489   9.205  1.00 91.60           C
ATOM   2656  O   ILE A 181      -7.649  13.247  10.010  1.00 91.60           O
ATOM   2657  HA  ILE A 181      -7.912  13.862   7.585  1.00 91.60           H
ATOM   2658  CB  ILE A 181      -9.956  13.285   7.530  1.00 91.60           C
ATOM   2659  HB  ILE A 181     -10.509  12.348   7.457  1.00 91.60           H
ATOM   2660  CG1 ILE A 181     -10.137  14.022   6.201  1.00 91.60           C
ATOM   2661 1HG1 ILE A 181      -9.664  15.002   6.258  1.00 91.60           H
ATOM   2662 2HG1 ILE A 181      -9.635  13.472   5.405  1.00 91.60           H
ATOM   2663  CG2 ILE A 181     -10.547  14.067   8.704  1.00 91.60           C
ATOM   2664 1HG2 ILE A 181     -10.471  13.471   9.613  1.00 91.60           H
ATOM   2665 2HG2 ILE A 181      -9.996  14.999   8.834  1.00 91.60           H
ATOM   2666 3HG2 ILE A 181     -11.595  14.289   8.502  1.00 91.60           H
ATOM   2667  CD1 ILE A 181     -11.620  14.183   5.861  1.00 91.60           C
ATOM   2668 1HD1 ILE A 181     -12.083  13.199   5.781  1.00 91.60           H
ATOM   2669 2HD1 ILE A 181     -12.113  14.754   6.647  1.00 91.60           H
ATOM   2670 3HD1 ILE A 181     -11.720  14.709   4.912  1.00 91.60           H
ATOM   2671  HN  ILE A 181      -8.724  11.596   6.216  1.00 91.60           H
ATOM   2672  N   PRO A 182      -8.535  11.240   9.544  1.00 93.08           N
ATOM   2673  CA  PRO A 182      -8.303  10.734  10.899  1.00 93.08           C
ATOM   2674  C   PRO A 182      -6.860  10.913  11.342  1.00 93.08           C
ATOM   2675  O   PRO A 182      -6.601  11.355  12.460  1.00 93.08           O
ATOM   2676  HA  PRO A 182      -8.895  11.302  11.617  1.00 93.08           H
ATOM   2677  CB  PRO A 182      -8.689   9.256  10.805  1.00 93.08           C
ATOM   2678 1HB  PRO A 182      -7.829   8.631  10.566  1.00 93.08           H
ATOM   2679 2HB  PRO A 182      -9.098   8.888  11.746  1.00 93.08           H
ATOM   2680  CG  PRO A 182      -9.729   9.233   9.691  1.00 93.08           C
ATOM   2681 1HG  PRO A 182      -9.843   8.236   9.264  1.00 93.08           H
ATOM   2682 2HG  PRO A 182     -10.715   9.527  10.051  1.00 93.08           H
ATOM   2683  CD  PRO A 182      -9.170  10.225   8.684  1.00 93.08           C
ATOM   2684 1HD  PRO A 182      -8.446   9.758   8.015  1.00 93.08           H
ATOM   2685 2HD  PRO A 182      -9.953  10.648   8.055  1.00 93.08           H
ATOM   2686  N   GLU A 183      -5.951  10.561  10.445  1.00 90.36           N
ATOM   2687  CA  GLU A 183      -4.533  10.608  10.759  1.00 90.36           C
ATOM   2688  C   GLU A 183      -4.101  12.047  11.049  1.00 90.36           C
ATOM   2689  O   GLU A 183      -3.287  12.287  11.939  1.00 90.36           O
ATOM   2690  HA  GLU A 183      -4.414   9.999  11.655  1.00 90.36           H
ATOM   2691  CB  GLU A 183      -3.701  10.004   9.626  1.00 90.36           C
ATOM   2692 1HB  GLU A 183      -4.108  10.316   8.665  1.00 90.36           H
ATOM   2693 2HB  GLU A 183      -2.652  10.271   9.758  1.00 90.36           H
ATOM   2694  CG  GLU A 183      -3.762   8.475   9.656  1.00 90.36           C
ATOM   2695 1HG  GLU A 183      -2.954   8.063   9.052  1.00 90.36           H
ATOM   2696 2HG  GLU A 183      -3.611   8.121  10.676  1.00 90.36           H
ATOM   2697  CD  GLU A 183      -5.107   7.971   9.129  1.00 90.36           C
ATOM   2698  OE1 GLU A 183      -5.341   6.748   9.249  1.00 90.36           O
ATOM   2699  OE2 GLU A 183      -5.871   8.818   8.619  1.00 90.36           O
ATOM   2700  HN  GLU A 183      -6.169  10.248   9.521  1.00 90.36           H
ATOM   2701  N   ILE A 184      -4.666  12.967  10.281  1.00 91.44           N
ATOM   2702  CA  ILE A 184      -4.309  14.370  10.406  1.00 91.44           C
ATOM   2703  C   ILE A 184      -4.659  14.856  11.814  1.00 91.44           C
ATOM   2704  O   ILE A 184      -3.890  15.592  12.430  1.00 91.44           O
ATOM   2705  HA  ILE A 184      -3.230  14.445  10.274  1.00 91.44           H
ATOM   2706  CB  ILE A 184      -4.961  15.191   9.292  1.00 91.44           C
ATOM   2707  HB  ILE A 184      -6.027  14.965   9.280  1.00 91.44           H
ATOM   2708  CG1 ILE A 184      -4.401  14.798   7.923  1.00 91.44           C
ATOM   2709 1HG1 ILE A 184      -3.374  15.151   7.832  1.00 91.44           H
ATOM   2710 2HG1 ILE A 184      -4.375  13.712   7.835  1.00 91.44           H
ATOM   2711  CG2 ILE A 184      -4.819  16.690   9.561  1.00 91.44           C
ATOM   2712 1HG2 ILE A 184      -5.303  16.937  10.506  1.00 91.44           H
ATOM   2713 2HG2 ILE A 184      -3.762  16.951   9.615  1.00 91.44           H
ATOM   2714 3HG2 ILE A 184      -5.291  17.250   8.754  1.00 91.44           H
ATOM   2715  CD1 ILE A 184      -5.250  15.387   6.795  1.00 91.44           C
ATOM   2716 1HD1 ILE A 184      -6.271  15.014   6.875  1.00 91.44           H
ATOM   2717 2HD1 ILE A 184      -5.254  16.475   6.872  1.00 91.44           H
ATOM   2718 3HD1 ILE A 184      -4.830  15.093   5.833  1.00 91.44           H
ATOM   2719  HN  ILE A 184      -5.355  12.767   9.584  1.00 91.44           H
ATOM   2720  N   LEU A 185      -5.822  14.426  12.282  1.00 91.27           N
ATOM   2721  CA  LEU A 185      -6.391  14.983  13.498  1.00 91.27           C
ATOM   2722  C   LEU A 185      -5.663  14.400  14.710  1.00 91.27           C
ATOM   2723  O   LEU A 185      -5.227  15.139  15.592  1.00 91.27           O
ATOM   2724  HA  LEU A 185      -6.220  16.059  13.476  1.00 91.27           H
ATOM   2725  CB  LEU A 185      -7.906  14.767  13.528  1.00 91.27           C
ATOM   2726 1HB  LEU A 185      -8.104  13.703  13.393  1.00 91.27           H
ATOM   2727 2HB  LEU A 185      -8.272  15.036  14.518  1.00 91.27           H
ATOM   2728  CG  LEU A 185      -8.715  15.543  12.487  1.00 91.27           C
ATOM   2729  HG  LEU A 185      -8.367  15.251  11.496  1.00 91.27           H
ATOM   2730  CD1 LEU A 185     -10.200  15.186  12.569  1.00 91.27           C
ATOM   2731 1HD1 LEU A 185     -10.328  14.119  12.385  1.00 91.27           H
ATOM   2732 2HD1 LEU A 185     -10.579  15.431  13.561  1.00 91.27           H
ATOM   2733 3HD1 LEU A 185     -10.752  15.752  11.819  1.00 91.27           H
ATOM   2734  CD2 LEU A 185      -8.480  17.049  12.622  1.00 91.27           C
ATOM   2735 1HD2 LEU A 185      -8.783  17.376  13.617  1.00 91.27           H
ATOM   2736 2HD2 LEU A 185      -7.422  17.266  12.476  1.00 91.27           H
ATOM   2737 3HD2 LEU A 185      -9.067  17.578  11.871  1.00 91.27           H
ATOM   2738  HN  LEU A 185      -6.371  13.713  11.847  1.00 91.27           H
ATOM   2739  N   TYR A 186      -5.553  13.080  14.716  1.00 91.32           N
ATOM   2740  CA  TYR A 186      -5.306  12.355  15.951  1.00 91.32           C
ATOM   2741  C   TYR A 186      -3.864  11.848  16.011  1.00 91.32           C
ATOM   2742  O   TYR A 186      -3.467  11.208  16.983  1.00 91.32           O
ATOM   2743  HA  TYR A 186      -5.478  13.038  16.782  1.00 91.32           H
ATOM   2744  CB  TYR A 186      -6.256  11.155  15.932  1.00 91.32           C
ATOM   2745 1HB  TYR A 186      -5.968  10.490  15.118  1.00 91.32           H
ATOM   2746 2HB  TYR A 186      -6.134  10.594  16.859  1.00 91.32           H
ATOM   2747  CG  TYR A 186      -7.730  11.530  15.769  1.00 91.32           C
ATOM   2748  CD1 TYR A 186      -8.286  12.506  16.571  1.00 91.32           C
ATOM   2749  HD1 TYR A 186      -7.675  13.009  17.321  1.00 91.32           H
ATOM   2750  CD2 TYR A 186      -8.503  10.893  14.821  1.00 91.32           C
ATOM   2751  HD2 TYR A 186      -8.064  10.122  14.187  1.00 91.32           H
ATOM   2752  CE1 TYR A 186      -9.674  12.859  16.418  1.00 91.32           C
ATOM   2753  HE1 TYR A 186     -10.125  13.628  17.045  1.00 91.32           H
ATOM   2754  CE2 TYR A 186      -9.891  11.246  14.667  1.00 91.32           C
ATOM   2755  HE2 TYR A 186     -10.513  10.751  13.922  1.00 91.32           H
ATOM   2756  CZ  TYR A 186     -10.407  12.212  15.474  1.00 91.32           C
ATOM   2757  OH  TYR A 186     -11.718  12.546  15.329  1.00 91.32           O
ATOM   2758  HH  TYR A 186     -12.140  11.977  14.623  1.00 91.32           H
ATOM   2759  HN  TYR A 186      -5.629  12.508  13.899  1.00 91.32           H
ATOM   2760  N   SER A 187      -3.119  12.152  14.958  1.00 92.44           N
ATOM   2761  CA  SER A 187      -1.686  11.914  14.961  1.00 92.44           C
ATOM   2762  C   SER A 187      -0.994  12.897  15.907  1.00 92.44           C
ATOM   2763  O   SER A 187      -1.120  14.110  15.748  1.00 92.44           O
ATOM   2764  HA  SER A 187      -1.564  10.891  15.316  1.00 92.44           H
ATOM   2765  CB  SER A 187      -1.105  12.036  13.551  1.00 92.44           C
ATOM   2766 1HB  SER A 187      -1.312  13.031  13.158  1.00 92.44           H
ATOM   2767 2HB  SER A 187      -0.021  11.931  13.595  1.00 92.44           H
ATOM   2768  OG  SER A 187      -1.640  11.056  12.666  1.00 92.44           O
ATOM   2769  HG  SER A 187      -2.060  11.502  11.875  1.00 92.44           H
ATOM   2770  HN  SER A 187      -3.479  12.554  14.116  1.00 92.44           H
ATOM   2771  N   GLN A 188      -0.278  12.337  16.871  1.00 85.65           N
ATOM   2772  CA  GLN A 188       0.533  13.144  17.767  1.00 85.65           C
ATOM   2773  C   GLN A 188       1.710  12.325  18.299  1.00 85.65           C
ATOM   2774  O   GLN A 188       1.765  11.111  18.107  1.00 85.65           O
ATOM   2775  HA  GLN A 188       0.902  13.970  17.158  1.00 85.65           H
ATOM   2776  CB  GLN A 188      -0.309  13.704  18.915  1.00 85.65           C
ATOM   2777 1HB  GLN A 188       0.322  14.293  19.580  1.00 85.65           H
ATOM   2778 2HB  GLN A 188      -1.070  14.377  18.518  1.00 85.65           H
ATOM   2779  CG  GLN A 188      -0.979  12.577  19.703  1.00 85.65           C
ATOM   2780 1HG  GLN A 188      -1.560  11.950  19.027  1.00 85.65           H
ATOM   2781 2HG  GLN A 188      -0.218  11.941  20.154  1.00 85.65           H
ATOM   2782  CD  GLN A 188      -1.892  13.140  20.795  1.00 85.65           C
ATOM   2783  OE1 GLN A 188      -1.943  14.333  21.043  1.00 85.65           O
ATOM   2784  NE2 GLN A 188      -2.607  12.216  21.431  1.00 85.65           N
ATOM   2785 1HE2 GLN A 188      -2.518  11.253  21.178  1.00 85.65           H
ATOM   2786 2HE2 GLN A 188      -3.234  12.485  22.162  1.00 85.65           H
ATOM   2787  HN  GLN A 188      -0.247  11.352  17.044  1.00 85.65           H
ATOM   2788  N   ILE A 189       2.624  13.021  18.959  1.00 89.73           N
ATOM   2789  CA  ILE A 189       3.748  12.362  19.601  1.00 89.73           C
ATOM   2790  C   ILE A 189       3.344  11.934  21.013  1.00 89.73           C
ATOM   2791  O   ILE A 189       2.865  12.749  21.800  1.00 89.73           O
ATOM   2792  HA  ILE A 189       3.977  11.468  19.022  1.00 89.73           H
ATOM   2793  CB  ILE A 189       4.989  13.257  19.562  1.00 89.73           C
ATOM   2794  HB  ILE A 189       4.747  14.197  20.058  1.00 89.73           H
ATOM   2795  CG1 ILE A 189       5.376  13.593  18.120  1.00 89.73           C
ATOM   2796 1HG1 ILE A 189       5.670  12.683  17.597  1.00 89.73           H
ATOM   2797 2HG1 ILE A 189       4.513  13.999  17.593  1.00 89.73           H
ATOM   2798  CG2 ILE A 189       6.147  12.623  20.334  1.00 89.73           C
ATOM   2799 1HG2 ILE A 189       5.854  12.477  21.374  1.00 89.73           H
ATOM   2800 2HG2 ILE A 189       6.397  11.660  19.888  1.00 89.73           H
ATOM   2801 3HG2 ILE A 189       7.016  13.280  20.290  1.00 89.73           H
ATOM   2802  CD1 ILE A 189       6.525  14.603  18.083  1.00 89.73           C
ATOM   2803 1HD1 ILE A 189       6.219  15.520  18.586  1.00 89.73           H
ATOM   2804 2HD1 ILE A 189       7.394  14.183  18.590  1.00 89.73           H
ATOM   2805 3HD1 ILE A 189       6.781  14.824  17.047  1.00 89.73           H
ATOM   2806  HN  ILE A 189       2.605  14.016  19.057  1.00 89.73           H
ATOM   2807  N   LYS A 190       3.551  10.655  21.292  1.00 84.16           N
ATOM   2808  CA  LYS A 190       3.337  10.137  22.632  1.00 84.16           C
ATOM   2809  C   LYS A 190       4.681   9.725  23.236  1.00 84.16           C
ATOM   2810  O   LYS A 190       5.466   9.029  22.594  1.00 84.16           O
ATOM   2811  HA  LYS A 190       2.922  10.946  23.233  1.00 84.16           H
ATOM   2812  CB  LYS A 190       2.301   9.011  22.612  1.00 84.16           C
ATOM   2813 1HB  LYS A 190       1.377   9.369  22.156  1.00 84.16           H
ATOM   2814 2HB  LYS A 190       2.663   8.190  21.994  1.00 84.16           H
ATOM   2815  CG  LYS A 190       2.014   8.504  24.027  1.00 84.16           C
ATOM   2816 1HG  LYS A 190       2.945   8.188  24.499  1.00 84.16           H
ATOM   2817 2HG  LYS A 190       1.609   9.314  24.632  1.00 84.16           H
ATOM   2818  CD  LYS A 190       1.027   7.335  24.001  1.00 84.16           C
ATOM   2819 1HD  LYS A 190       0.057   7.682  23.645  1.00 84.16           H
ATOM   2820 2HD  LYS A 190       1.373   6.578  23.298  1.00 84.16           H
ATOM   2821  CE  LYS A 190       0.874   6.716  25.392  1.00 84.16           C
ATOM   2822 1HE  LYS A 190       1.846   6.667  25.883  1.00 84.16           H
ATOM   2823 2HE  LYS A 190       0.236   7.348  26.009  1.00 84.16           H
ATOM   2824  NZ  LYS A 190       0.293   5.359  25.294  1.00 84.16           N
ATOM   2825 1HZ  LYS A 190       0.408   4.877  26.178  1.00 84.16           H
ATOM   2826 2HZ  LYS A 190      -0.695   5.429  25.073  1.00 84.16           H
ATOM   2827 3HZ  LYS A 190       0.766   4.840  24.562  1.00 84.16           H
ATOM   2828  HN  LYS A 190       3.859   9.980  20.622  1.00 84.16           H
ATOM   2829  N   GLU A 191       4.904  10.172  24.463  1.00 75.86           N
ATOM   2830  CA  GLU A 191       6.059   9.727  25.223  1.00 75.86           C
ATOM   2831  C   GLU A 191       5.686   8.535  26.108  1.00 75.86           C
ATOM   2832  O   GLU A 191       4.735   8.609  26.885  1.00 75.86           O
ATOM   2833  HA  GLU A 191       6.794   9.419  24.479  1.00 75.86           H
ATOM   2834  CB  GLU A 191       6.640  10.869  26.059  1.00 75.86           C
ATOM   2835 1HB  GLU A 191       5.832  11.410  26.552  1.00 75.86           H
ATOM   2836 2HB  GLU A 191       7.382  10.477  26.753  1.00 75.86           H
ATOM   2837  CG  GLU A 191       7.371  11.880  25.173  1.00 75.86           C
ATOM   2838 1HG  GLU A 191       8.071  11.358  24.521  1.00 75.86           H
ATOM   2839 2HG  GLU A 191       6.654  12.389  24.528  1.00 75.86           H
ATOM   2840  CD  GLU A 191       8.123  12.908  26.020  1.00 75.86           C
ATOM   2841  OE1 GLU A 191       8.830  13.739  25.408  1.00 75.86           O
ATOM   2842  OE2 GLU A 191       7.975  12.841  27.259  1.00 75.86           O
ATOM   2843  HN  GLU A 191       4.313  10.825  24.936  1.00 75.86           H
ATOM   2844  N   GLU A 192       6.454   7.466  25.960  1.00 73.34           N
ATOM   2845  CA  GLU A 192       6.245   6.277  26.768  1.00 73.34           C
ATOM   2846  C   GLU A 192       7.588   5.671  27.180  1.00 73.34           C
ATOM   2847  O   GLU A 192       8.434   5.393  26.331  1.00 73.34           O
ATOM   2848  HA  GLU A 192       5.707   6.619  27.653  1.00 73.34           H
ATOM   2849  CB  GLU A 192       5.386   5.252  26.025  1.00 73.34           C
ATOM   2850 1HB  GLU A 192       4.435   5.704  25.743  1.00 73.34           H
ATOM   2851 2HB  GLU A 192       5.942   4.854  25.175  1.00 73.34           H
ATOM   2852  CG  GLU A 192       5.058   4.057  26.922  1.00 73.34           C
ATOM   2853 1HG  GLU A 192       5.885   3.347  26.906  1.00 73.34           H
ATOM   2854 2HG  GLU A 192       4.945   4.392  27.953  1.00 73.34           H
ATOM   2855  CD  GLU A 192       3.774   3.363  26.463  1.00 73.34           C
ATOM   2856  OE1 GLU A 192       2.911   3.130  27.336  1.00 73.34           O
ATOM   2857  OE2 GLU A 192       3.685   3.081  25.248  1.00 73.34           O
ATOM   2858  HN  GLU A 192       7.206   7.404  25.304  1.00 73.34           H
ATOM   2859  N   SER A 193       7.743   5.485  28.482  1.00 73.67           N
ATOM   2860  CA  SER A 193       8.953   4.880  29.013  1.00 73.67           C
ATOM   2861  C   SER A 193      10.180   5.659  28.536  1.00 73.67           C
ATOM   2862  O   SER A 193      11.243   5.079  28.319  1.00 73.67           O
ATOM   2863  HA  SER A 193       8.856   4.944  30.097  1.00 73.67           H
ATOM   2864  CB  SER A 193       9.062   3.411  28.598  1.00 73.67           C
ATOM   2865 1HB  SER A 193       9.190   3.349  27.517  1.00 73.67           H
ATOM   2866 2HB  SER A 193       9.952   2.972  29.049  1.00 73.67           H
ATOM   2867  OG  SER A 193       7.915   2.660  28.984  1.00 73.67           O
ATOM   2868  HG  SER A 193       7.947   1.750  28.572  1.00 73.67           H
ATOM   2869  HN  SER A 193       7.062   5.739  29.169  1.00 73.67           H
ATOM   2870  N   GLY A 194       9.993   6.962  28.387  1.00 81.82           N
ATOM   2871  CA  GLY A 194      11.087   7.836  28.000  1.00 81.82           C
ATOM   2872  C   GLY A 194      11.377   7.722  26.502  1.00 81.82           C
ATOM   2873  O   GLY A 194      12.367   8.266  26.015  1.00 81.82           O
ATOM   2874 1HA  GLY A 194      10.839   8.868  28.249  1.00 81.82           H
ATOM   2875 2HA  GLY A 194      11.981   7.578  28.568  1.00 81.82           H
ATOM   2876  HN  GLY A 194       9.115   7.421  28.525  1.00 81.82           H
ATOM   2877  N   ILE A 195      10.496   7.012  25.814  1.00 80.23           N
ATOM   2878  CA  ILE A 195      10.608   6.875  24.372  1.00 80.23           C
ATOM   2879  C   ILE A 195       9.517   7.709  23.698  1.00 80.23           C
ATOM   2880  O   ILE A 195       8.340   7.586  24.034  1.00 80.23           O
ATOM   2881  HA  ILE A 195      11.578   7.276  24.080  1.00 80.23           H
ATOM   2882  CB  ILE A 195      10.589   5.399  23.971  1.00 80.23           C
ATOM   2883  HB  ILE A 195       9.654   4.961  24.323  1.00 80.23           H
ATOM   2884  CG1 ILE A 195      11.728   4.632  24.645  1.00 80.23           C
ATOM   2885 1HG1 ILE A 195      12.686   5.034  24.315  1.00 80.23           H
ATOM   2886 2HG1 ILE A 195      11.678   4.775  25.725  1.00 80.23           H
ATOM   2887  CG2 ILE A 195      10.615   5.243  22.449  1.00 80.23           C
ATOM   2888 1HG2 ILE A 195       9.742   5.734  22.018  1.00 80.23           H
ATOM   2889 2HG2 ILE A 195      11.522   5.701  22.053  1.00 80.23           H
ATOM   2890 3HG2 ILE A 195      10.601   4.184  22.192  1.00 80.23           H
ATOM   2891  CD1 ILE A 195      11.654   3.140  24.318  1.00 80.23           C
ATOM   2892 1HD1 ILE A 195      10.705   2.737  24.672  1.00 80.23           H
ATOM   2893 2HD1 ILE A 195      11.729   3.000  23.240  1.00 80.23           H
ATOM   2894 3HD1 ILE A 195      12.476   2.619  24.810  1.00 80.23           H
ATOM   2895  HN  ILE A 195       9.718   6.537  26.224  1.00 80.23           H
ATOM   2896  N   ALA A 196       9.946   8.540  22.759  1.00 90.85           N
ATOM   2897  CA  ALA A 196       9.013   9.338  21.982  1.00 90.85           C
ATOM   2898  C   ALA A 196       8.456   8.490  20.836  1.00 90.85           C
ATOM   2899  O   ALA A 196       9.215   7.877  20.087  1.00 90.85           O
ATOM   2900  HA  ALA A 196       8.194   9.626  22.640  1.00 90.85           H
ATOM   2901  CB  ALA A 196       9.714  10.603  21.483  1.00 90.85           C
ATOM   2902 1HB  ALA A 196      10.065  11.184  22.336  1.00 90.85           H
ATOM   2903 2HB  ALA A 196      10.563  10.325  20.859  1.00 90.85           H
ATOM   2904 3HB  ALA A 196       9.014  11.200  20.900  1.00 90.85           H
ATOM   2905  HN  ALA A 196      10.910   8.672  22.528  1.00 90.85           H
ATOM   2906  N   ILE A 197       7.135   8.482  20.736  1.00 86.52           N
ATOM   2907  CA  ILE A 197       6.462   7.624  19.776  1.00 86.52           C
ATOM   2908  C   ILE A 197       5.462   8.454  18.970  1.00 86.52           C
ATOM   2909  O   ILE A 197       4.625   9.152  19.541  1.00 86.52           O
ATOM   2910  HA  ILE A 197       7.220   7.239  19.095  1.00 86.52           H
ATOM   2911  CB  ILE A 197       5.834   6.420  20.482  1.00 86.52           C
ATOM   2912  HB  ILE A 197       5.203   6.789  21.290  1.00 86.52           H
ATOM   2913  CG1 ILE A 197       6.908   5.534  21.115  1.00 86.52           C
ATOM   2914 1HG1 ILE A 197       7.550   5.122  20.337  1.00 86.52           H
ATOM   2915 2HG1 ILE A 197       7.543   6.135  21.767  1.00 86.52           H
ATOM   2916  CG2 ILE A 197       4.932   5.634  19.527  1.00 86.52           C
ATOM   2917 1HG2 ILE A 197       4.134   6.283  19.165  1.00 86.52           H
ATOM   2918 2HG2 ILE A 197       5.521   5.277  18.683  1.00 86.52           H
ATOM   2919 3HG2 ILE A 197       4.499   4.784  20.054  1.00 86.52           H
ATOM   2920  CD1 ILE A 197       6.276   4.396  21.919  1.00 86.52           C
ATOM   2921 1HD1 ILE A 197       5.654   4.812  22.711  1.00 86.52           H
ATOM   2922 2HD1 ILE A 197       5.662   3.783  21.259  1.00 86.52           H
ATOM   2923 3HD1 ILE A 197       7.062   3.781  22.358  1.00 86.52           H
ATOM   2924  HN  ILE A 197       6.528   9.047  21.296  1.00 86.52           H
ATOM   2925  N   CYS A 198       5.582   8.352  17.654  1.00 92.19           N
ATOM   2926  CA  CYS A 198       4.598   8.946  16.765  1.00 92.19           C
ATOM   2927  C   CYS A 198       3.460   7.942  16.568  1.00 92.19           C
ATOM   2928  O   CYS A 198       3.616   6.954  15.853  1.00 92.19           O
ATOM   2929  HA  CYS A 198       4.237   9.849  17.256  1.00 92.19           H
ATOM   2930  CB  CYS A 198       5.221   9.369  15.433  1.00 92.19           C
ATOM   2931 1HB  CYS A 198       5.922  10.188  15.594  1.00 92.19           H
ATOM   2932 2HB  CYS A 198       5.790   8.541  15.009  1.00 92.19           H
ATOM   2933  SG  CYS A 198       3.911   9.889  14.266  1.00 92.19           S
ATOM   2934  HN  CYS A 198       6.332   7.876  17.196  1.00 92.19           H
ATOM   2935  N   THR A 199       2.341   8.231  17.217  1.00 90.51           N
ATOM   2936  CA  THR A 199       1.186   7.351  17.145  1.00 90.51           C
ATOM   2937  C   THR A 199      -0.097   8.168  16.984  1.00 90.51           C
ATOM   2938  O   THR A 199      -0.088   9.386  17.156  1.00 90.51           O
ATOM   2939  HA  THR A 199       1.283   6.729  16.255  1.00 90.51           H
ATOM   2940  CB  THR A 199       1.190   6.464  18.391  1.00 90.51           C
ATOM   2941  HB  THR A 199       2.192   6.089  18.599  1.00 90.51           H
ATOM   2942  OG1 THR A 199       0.207   5.470  18.112  1.00 90.51           O
ATOM   2943  HG1 THR A 199       0.279   4.723  18.774  1.00 90.51           H
ATOM   2944  CG2 THR A 199       0.649   7.187  19.626  1.00 90.51           C
ATOM   2945 1HG2 THR A 199      -0.378   7.503  19.442  1.00 90.51           H
ATOM   2946 2HG2 THR A 199       1.266   8.061  19.835  1.00 90.51           H
ATOM   2947 3HG2 THR A 199       0.673   6.512  20.482  1.00 90.51           H
ATOM   2948  HN  THR A 199       2.216   9.046  17.782  1.00 90.51           H
ATOM   2949  N   MET A 200      -1.171   7.465  16.656  1.00 89.00           N
ATOM   2950  CA  MET A 200      -2.500   8.046  16.739  1.00 89.00           C
ATOM   2951  C   MET A 200      -3.076   7.898  18.149  1.00 89.00           C
ATOM   2952  O   MET A 200      -2.981   6.831  18.753  1.00 89.00           O
ATOM   2953  HA  MET A 200      -2.374   9.102  16.500  1.00 89.00           H
ATOM   2954  CB  MET A 200      -3.424   7.354  15.735  1.00 89.00           C
ATOM   2955 1HB  MET A 200      -3.401   6.276  15.897  1.00 89.00           H
ATOM   2956 2HB  MET A 200      -4.452   7.678  15.897  1.00 89.00           H
ATOM   2957  CG  MET A 200      -3.005   7.668  14.297  1.00 89.00           C
ATOM   2958 1HG  MET A 200      -2.962   8.748  14.150  1.00 89.00           H
ATOM   2959 2HG  MET A 200      -2.004   7.281  14.109  1.00 89.00           H
ATOM   2960  SD  MET A 200      -4.165   6.943  13.151  1.00 89.00           S
ATOM   2961  CE  MET A 200      -5.612   7.924  13.511  1.00 89.00           C
ATOM   2962 1HE  MET A 200      -5.886   7.796  14.558  1.00 89.00           H
ATOM   2963 2HE  MET A 200      -5.396   8.974  13.317  1.00 89.00           H
ATOM   2964 3HE  MET A 200      -6.437   7.599  12.877  1.00 89.00           H
ATOM   2965  HN  MET A 200      -1.144   6.517  16.339  1.00 89.00           H
ATOM   2966  N   VAL A 201      -3.661   8.985  18.632  1.00 91.50           N
ATOM   2967  CA  VAL A 201      -4.371   8.952  19.899  1.00 91.50           C
ATOM   2968  C   VAL A 201      -5.823   9.381  19.676  1.00 91.50           C
ATOM   2969  O   VAL A 201      -6.084  10.511  19.267  1.00 91.50           O
ATOM   2970  HA  VAL A 201      -4.361   7.922  20.255  1.00 91.50           H
ATOM   2971  CB  VAL A 201      -3.643   9.818  20.929  1.00 91.50           C
ATOM   2972  HB  VAL A 201      -3.688  10.852  20.589  1.00 91.50           H
ATOM   2973  CG1 VAL A 201      -4.332   9.742  22.293  1.00 91.50           C
ATOM   2974 1HG1 VAL A 201      -5.359  10.097  22.202  1.00 91.50           H
ATOM   2975 2HG1 VAL A 201      -4.334   8.710  22.643  1.00 91.50           H
ATOM   2976 3HG1 VAL A 201      -3.795  10.367  23.007  1.00 91.50           H
ATOM   2977  CG2 VAL A 201      -2.170   9.421  21.036  1.00 91.50           C
ATOM   2978 1HG2 VAL A 201      -2.096   8.377  21.342  1.00 91.50           H
ATOM   2979 2HG2 VAL A 201      -1.687   9.550  20.067  1.00 91.50           H
ATOM   2980 3HG2 VAL A 201      -1.676  10.052  21.775  1.00 91.50           H
ATOM   2981  HN  VAL A 201      -3.655   9.874  18.174  1.00 91.50           H
ATOM   2982  N   TYR A 202      -6.729   8.455  19.955  1.00 91.54           N
ATOM   2983  CA  TYR A 202      -8.142   8.696  19.718  1.00 91.54           C
ATOM   2984  C   TYR A 202      -8.803   9.333  20.943  1.00 91.54           C
ATOM   2985  O   TYR A 202      -8.456   9.011  22.078  1.00 91.54           O
ATOM   2986  HA  TYR A 202      -8.230   9.378  18.872  1.00 91.54           H
ATOM   2987  CB  TYR A 202      -8.769   7.323  19.472  1.00 91.54           C
ATOM   2988 1HB  TYR A 202      -8.568   6.684  20.332  1.00 91.54           H
ATOM   2989 2HB  TYR A 202      -9.851   7.435  19.405  1.00 91.54           H
ATOM   2990  CG  TYR A 202      -8.264   6.625  18.208  1.00 91.54           C
ATOM   2991  CD1 TYR A 202      -8.892   6.848  16.999  1.00 91.54           C
ATOM   2992  HD1 TYR A 202      -9.749   7.520  16.946  1.00 91.54           H
ATOM   2993  CD2 TYR A 202      -7.180   5.774  18.275  1.00 91.54           C
ATOM   2994  HD2 TYR A 202      -6.683   5.598  19.230  1.00 91.54           H
ATOM   2995  CE1 TYR A 202      -8.417   6.192  15.809  1.00 91.54           C
ATOM   2996  HE1 TYR A 202      -8.904   6.359  14.848  1.00 91.54           H
ATOM   2997  CE2 TYR A 202      -6.704   5.118  17.085  1.00 91.54           C
ATOM   2998  HE2 TYR A 202      -5.849   4.443  17.124  1.00 91.54           H
ATOM   2999  CZ  TYR A 202      -7.346   5.359  15.910  1.00 91.54           C
ATOM   3000  OH  TYR A 202      -6.897   4.740  14.786  1.00 91.54           O
ATOM   3001  HH  TYR A 202      -7.458   5.006  14.002  1.00 91.54           H
ATOM   3002  HN  TYR A 202      -6.512   7.557  20.336  1.00 91.54           H
ATOM   3003  N   PRO A 203      -9.763  10.245  20.736  1.00 86.26           N
ATOM   3004  CA  PRO A 203     -10.406  10.930  21.860  1.00 86.26           C
ATOM   3005  C   PRO A 203     -11.277   9.996  22.684  1.00 86.26           C
ATOM   3006  O   PRO A 203     -11.826   9.029  22.158  1.00 86.26           O
ATOM   3007  HA  PRO A 203      -9.654  11.303  22.555  1.00 86.26           H
ATOM   3008  CB  PRO A 203     -11.231  12.031  21.189  1.00 86.26           C
ATOM   3009 1HB  PRO A 203     -12.145  12.243  21.745  1.00 86.26           H
ATOM   3010 2HB  PRO A 203     -10.675  12.966  21.124  1.00 86.26           H
ATOM   3011  CG  PRO A 203     -11.530  11.471  19.828  1.00 86.26           C
ATOM   3012 1HG  PRO A 203     -12.412  10.830  19.850  1.00 86.26           H
ATOM   3013 2HG  PRO A 203     -11.733  12.266  19.111  1.00 86.26           H
ATOM   3014  CD  PRO A 203     -10.306  10.693  19.442  1.00 86.26           C
ATOM   3015 1HD  PRO A 203     -10.554   9.850  18.796  1.00 86.26           H
ATOM   3016 2HD  PRO A 203      -9.592  11.312  18.899  1.00 86.26           H
ATOM   3017  N   SER A 204     -11.381  10.312  23.966  1.00 78.30           N
ATOM   3018  CA  SER A 204     -11.830   9.335  24.944  1.00 78.30           C
ATOM   3019  C   SER A 204     -13.259   8.892  24.622  1.00 78.30           C
ATOM   3020  O   SER A 204     -13.607   7.726  24.806  1.00 78.30           O
ATOM   3021  HA  SER A 204     -11.140   8.497  24.852  1.00 78.30           H
ATOM   3022  CB  SER A 204     -11.757   9.902  26.363  1.00 78.30           C
ATOM   3023 1HB  SER A 204     -12.230   9.206  27.056  1.00 78.30           H
ATOM   3024 2HB  SER A 204     -10.714   9.993  26.664  1.00 78.30           H
ATOM   3025  OG  SER A 204     -12.391  11.174  26.462  1.00 78.30           O
ATOM   3026  HG  SER A 204     -13.384  11.060  26.497  1.00 78.30           H
ATOM   3027  HN  SER A 204     -11.165  11.214  24.339  1.00 78.30           H
ATOM   3028  N   ASP A 205     -14.047   9.845  24.147  1.00 72.29           N
ATOM   3029  CA  ASP A 205     -15.494   9.728  24.226  1.00 72.29           C
ATOM   3030  C   ASP A 205     -15.947   8.508  23.421  1.00 72.29           C
ATOM   3031  O   ASP A 205     -16.753   7.711  23.897  1.00 72.29           O
ATOM   3032  HA  ASP A 205     -15.716   9.632  25.289  1.00 72.29           H
ATOM   3033  CB  ASP A 205     -16.179  10.963  23.638  1.00 72.29           C
ATOM   3034 1HB  ASP A 205     -15.840  11.119  22.614  1.00 72.29           H
ATOM   3035 2HB  ASP A 205     -17.256  10.801  23.597  1.00 72.29           H
ATOM   3036  CG  ASP A 205     -15.877  12.208  24.476  1.00 72.29           C
ATOM   3037  OD1 ASP A 205     -15.316  12.028  25.578  1.00 72.29           O
ATOM   3038  OD2 ASP A 205     -16.215  13.311  23.994  1.00 72.29           O
ATOM   3039  HN  ASP A 205     -13.714  10.683  23.716  1.00 72.29           H
ATOM   3040  N   GLU A 206     -15.408   8.401  22.215  1.00 75.05           N
ATOM   3041  CA  GLU A 206     -15.769   7.308  21.329  1.00 75.05           C
ATOM   3042  C   GLU A 206     -14.512   6.667  20.737  1.00 75.05           C
ATOM   3043  O   GLU A 206     -14.523   6.209  19.595  1.00 75.05           O
ATOM   3044  HA  GLU A 206     -16.291   6.586  21.957  1.00 75.05           H
ATOM   3045  CB  GLU A 206     -16.713   7.787  20.224  1.00 75.05           C
ATOM   3046 1HB  GLU A 206     -16.283   8.656  19.725  1.00 75.05           H
ATOM   3047 2HB  GLU A 206     -16.929   6.963  19.543  1.00 75.05           H
ATOM   3048  CG  GLU A 206     -18.057   8.231  20.805  1.00 75.05           C
ATOM   3049 1HG  GLU A 206     -18.240   7.711  21.745  1.00 75.05           H
ATOM   3050 2HG  GLU A 206     -18.025   9.297  21.031  1.00 75.05           H
ATOM   3051  CD  GLU A 206     -19.198   7.945  19.827  1.00 75.05           C
ATOM   3052  OE1 GLU A 206     -20.212   7.379  20.288  1.00 75.05           O
ATOM   3053  OE2 GLU A 206     -19.030   8.299  18.640  1.00 75.05           O
ATOM   3054  HN  GLU A 206     -14.738   9.043  21.843  1.00 75.05           H
ATOM   3055  N   SER A 207     -13.458   6.656  21.540  1.00 87.36           N
ATOM   3056  CA  SER A 207     -12.151   6.246  21.054  1.00 87.36           C
ATOM   3057  C   SER A 207     -12.249   4.873  20.386  1.00 87.36           C
ATOM   3058  O   SER A 207     -11.704   4.666  19.303  1.00 87.36           O
ATOM   3059  HA  SER A 207     -11.862   7.005  20.328  1.00 87.36           H
ATOM   3060  CB  SER A 207     -11.127   6.212  22.191  1.00 87.36           C
ATOM   3061 1HB  SER A 207     -10.186   5.809  21.818  1.00 87.36           H
ATOM   3062 2HB  SER A 207     -10.927   7.228  22.529  1.00 87.36           H
ATOM   3063  OG  SER A 207     -11.577   5.425  23.291  1.00 87.36           O
ATOM   3064  HG  SER A 207     -11.014   5.611  24.096  1.00 87.36           H
ATOM   3065  HN  SER A 207     -13.487   6.920  22.504  1.00 87.36           H
ATOM   3066  N   THR A 208     -12.947   3.970  21.060  1.00 87.33           N
ATOM   3067  CA  THR A 208     -13.027   2.593  20.604  1.00 87.33           C
ATOM   3068  C   THR A 208     -13.715   2.523  19.239  1.00 87.33           C
ATOM   3069  O   THR A 208     -13.234   1.845  18.332  1.00 87.33           O
ATOM   3070  HA  THR A 208     -12.014   2.215  20.471  1.00 87.33           H
ATOM   3071  CB  THR A 208     -13.739   1.778  21.685  1.00 87.33           C
ATOM   3072  HB  THR A 208     -14.792   2.054  21.752  1.00 87.33           H
ATOM   3073  OG1 THR A 208     -12.967   2.010  22.860  1.00 87.33           O
ATOM   3074  HG1 THR A 208     -12.027   1.699  22.719  1.00 87.33           H
ATOM   3075  CG2 THR A 208     -13.622   0.270  21.454  1.00 87.33           C
ATOM   3076 1HG2 THR A 208     -12.570  -0.017  21.455  1.00 87.33           H
ATOM   3077 2HG2 THR A 208     -14.067   0.014  20.493  1.00 87.33           H
ATOM   3078 3HG2 THR A 208     -14.144  -0.261  22.250  1.00 87.33           H
ATOM   3079  HN  THR A 208     -13.450   4.167  21.902  1.00 87.33           H
ATOM   3080  N   LYS A 209     -14.829   3.233  19.135  1.00 83.01           N
ATOM   3081  CA  LYS A 209     -15.616   3.217  17.914  1.00 83.01           C
ATOM   3082  C   LYS A 209     -14.769   3.752  16.759  1.00 83.01           C
ATOM   3083  O   LYS A 209     -14.757   3.174  15.673  1.00 83.01           O
ATOM   3084  HA  LYS A 209     -15.870   2.178  17.703  1.00 83.01           H
ATOM   3085  CB  LYS A 209     -16.931   3.973  18.115  1.00 83.01           C
ATOM   3086 1HB  LYS A 209     -16.725   4.975  18.491  1.00 83.01           H
ATOM   3087 2HB  LYS A 209     -17.437   4.091  17.156  1.00 83.01           H
ATOM   3088  CG  LYS A 209     -17.846   3.233  19.092  1.00 83.01           C
ATOM   3089 1HG  LYS A 209     -17.970   2.199  18.768  1.00 83.01           H
ATOM   3090 2HG  LYS A 209     -17.383   3.204  20.079  1.00 83.01           H
ATOM   3091  CD  LYS A 209     -19.214   3.912  19.185  1.00 83.01           C
ATOM   3092 1HD  LYS A 209     -19.083   4.989  19.287  1.00 83.01           H
ATOM   3093 2HD  LYS A 209     -19.770   3.745  18.262  1.00 83.01           H
ATOM   3094  CE  LYS A 209     -20.014   3.375  20.373  1.00 83.01           C
ATOM   3095 1HE  LYS A 209     -20.375   2.371  20.152  1.00 83.01           H
ATOM   3096 2HE  LYS A 209     -19.368   3.296  21.248  1.00 83.01           H
ATOM   3097  NZ  LYS A 209     -21.157   4.265  20.673  1.00 83.01           N
ATOM   3098 1HZ  LYS A 209     -21.647   3.922  21.492  1.00 83.01           H
ATOM   3099 2HZ  LYS A 209     -20.817   5.204  20.851  1.00 83.01           H
ATOM   3100 3HZ  LYS A 209     -21.791   4.279  19.882  1.00 83.01           H
ATOM   3101  HN  LYS A 209     -15.194   3.810  19.866  1.00 83.01           H
ATOM   3102  N   LEU A 210     -14.080   4.851  17.032  1.00 89.01           N
ATOM   3103  CA  LEU A 210     -13.340   5.547  15.994  1.00 89.01           C
ATOM   3104  C   LEU A 210     -12.239   4.631  15.455  1.00 89.01           C
ATOM   3105  O   LEU A 210     -12.103   4.464  14.244  1.00 89.01           O
ATOM   3106  HA  LEU A 210     -14.037   5.762  15.184  1.00 89.01           H
ATOM   3107  CB  LEU A 210     -12.822   6.890  16.514  1.00 89.01           C
ATOM   3108 1HB  LEU A 210     -13.655   7.428  16.965  1.00 89.01           H
ATOM   3109 2HB  LEU A 210     -12.101   6.696  17.307  1.00 89.01           H
ATOM   3110  CG  LEU A 210     -12.164   7.802  15.477  1.00 89.01           C
ATOM   3111  HG  LEU A 210     -11.345   7.255  15.011  1.00 89.01           H
ATOM   3112  CD1 LEU A 210     -13.150   8.171  14.366  1.00 89.01           C
ATOM   3113 1HD1 LEU A 210     -13.491   7.263  13.867  1.00 89.01           H
ATOM   3114 2HD1 LEU A 210     -14.005   8.691  14.797  1.00 89.01           H
ATOM   3115 3HD1 LEU A 210     -12.657   8.820  13.643  1.00 89.01           H
ATOM   3116  CD2 LEU A 210     -11.560   9.041  16.141  1.00 89.01           C
ATOM   3117 1HD2 LEU A 210     -12.345   9.600  16.650  1.00 89.01           H
ATOM   3118 2HD2 LEU A 210     -10.805   8.734  16.865  1.00 89.01           H
ATOM   3119 3HD2 LEU A 210     -11.099   9.673  15.381  1.00 89.01           H
ATOM   3120  HN  LEU A 210     -14.022   5.263  17.941  1.00 89.01           H
ATOM   3121  N   LYS A 211     -11.482   4.061  16.381  1.00 93.74           N
ATOM   3122  CA  LYS A 211     -10.398   3.165  16.014  1.00 93.74           C
ATOM   3123  C   LYS A 211     -10.951   2.030  15.150  1.00 93.74           C
ATOM   3124  O   LYS A 211     -10.407   1.733  14.087  1.00 93.74           O
ATOM   3125  HA  LYS A 211      -9.688   3.739  15.418  1.00 93.74           H
ATOM   3126  CB  LYS A 211      -9.656   2.683  17.262  1.00 93.74           C
ATOM   3127 1HB  LYS A 211      -9.232   3.537  17.791  1.00 93.74           H
ATOM   3128 2HB  LYS A 211     -10.358   2.203  17.944  1.00 93.74           H
ATOM   3129  CG  LYS A 211      -8.543   1.701  16.893  1.00 93.74           C
ATOM   3130 1HG  LYS A 211      -8.980   0.769  16.535  1.00 93.74           H
ATOM   3131 2HG  LYS A 211      -7.949   2.109  16.075  1.00 93.74           H
ATOM   3132  CD  LYS A 211      -7.640   1.418  18.095  1.00 93.74           C
ATOM   3133 1HD  LYS A 211      -7.227   2.354  18.472  1.00 93.74           H
ATOM   3134 2HD  LYS A 211      -8.228   0.982  18.902  1.00 93.74           H
ATOM   3135  CE  LYS A 211      -6.502   0.468  17.715  1.00 93.74           C
ATOM   3136 1HE  LYS A 211      -6.910  -0.504  17.438  1.00 93.74           H
ATOM   3137 2HE  LYS A 211      -5.975   0.853  16.842  1.00 93.74           H
ATOM   3138  NZ  LYS A 211      -5.558   0.313  18.844  1.00 93.74           N
ATOM   3139 1HZ  LYS A 211      -4.910  -0.441  18.642  1.00 93.74           H
ATOM   3140 2HZ  LYS A 211      -5.041   1.176  18.973  1.00 93.74           H
ATOM   3141 3HZ  LYS A 211      -6.074   0.098  19.690  1.00 93.74           H
ATOM   3142  HN  LYS A 211     -11.600   4.202  17.364  1.00 93.74           H
ATOM   3143  N   SER A 212     -12.024   1.426  15.638  1.00 91.59           N
ATOM   3144  CA  SER A 212     -12.602   0.272  14.970  1.00 91.59           C
ATOM   3145  C   SER A 212     -13.030   0.649  13.550  1.00 91.59           C
ATOM   3146  O   SER A 212     -12.827  -0.120  12.612  1.00 91.59           O
ATOM   3147  HA  SER A 212     -11.809  -0.474  14.945  1.00 91.59           H
ATOM   3148  CB  SER A 212     -13.795  -0.278  15.755  1.00 91.59           C
ATOM   3149 1HB  SER A 212     -14.566   0.489  15.827  1.00 91.59           H
ATOM   3150 2HB  SER A 212     -14.230  -1.117  15.212  1.00 91.59           H
ATOM   3151  OG  SER A 212     -13.423  -0.701  17.064  1.00 91.59           O
ATOM   3152  HG  SER A 212     -13.567   0.041  17.718  1.00 91.59           H
ATOM   3153  HN  SER A 212     -12.496   1.712  16.472  1.00 91.59           H
ATOM   3154  N   ALA A 213     -13.614   1.833  13.437  1.00 94.78           N
ATOM   3155  CA  ALA A 213     -14.097   2.309  12.152  1.00 94.78           C
ATOM   3156  C   ALA A 213     -12.910   2.510  11.208  1.00 94.78           C
ATOM   3157  O   ALA A 213     -12.955   2.093  10.051  1.00 94.78           O
ATOM   3158  HA  ALA A 213     -14.753   1.543  11.739  1.00 94.78           H
ATOM   3159  CB  ALA A 213     -14.905   3.593  12.354  1.00 94.78           C
ATOM   3160 1HB  ALA A 213     -15.752   3.390  13.008  1.00 94.78           H
ATOM   3161 2HB  ALA A 213     -14.270   4.354  12.808  1.00 94.78           H
ATOM   3162 3HB  ALA A 213     -15.267   3.950  11.390  1.00 94.78           H
ATOM   3163  HN  ALA A 213     -13.758   2.461  14.202  1.00 94.78           H
ATOM   3164  N   VAL A 214     -11.876   3.148  11.736  1.00 93.29           N
ATOM   3165  CA  VAL A 214     -10.705   3.466  10.937  1.00 93.29           C
ATOM   3166  C   VAL A 214     -10.095   2.171  10.396  1.00 93.29           C
ATOM   3167  O   VAL A 214      -9.732   2.094   9.223  1.00 93.29           O
ATOM   3168  HA  VAL A 214     -11.035   4.075  10.096  1.00 93.29           H
ATOM   3169  CB  VAL A 214      -9.716   4.292  11.762  1.00 93.29           C
ATOM   3170  HB  VAL A 214      -9.550   3.772  12.706  1.00 93.29           H
ATOM   3171  CG1 VAL A 214      -8.369   4.411  11.047  1.00 93.29           C
ATOM   3172 1HG1 VAL A 214      -7.950   3.416  10.894  1.00 93.29           H
ATOM   3173 2HG1 VAL A 214      -8.512   4.897  10.082  1.00 93.29           H
ATOM   3174 3HG1 VAL A 214      -7.686   5.003  11.655  1.00 93.29           H
ATOM   3175  CG2 VAL A 214     -10.291   5.674  12.082  1.00 93.29           C
ATOM   3176 1HG2 VAL A 214     -10.500   6.204  11.153  1.00 93.29           H
ATOM   3177 2HG2 VAL A 214     -11.213   5.561  12.652  1.00 93.29           H
ATOM   3178 3HG2 VAL A 214      -9.568   6.240  12.670  1.00 93.29           H
ATOM   3179  HN  VAL A 214     -11.830   3.445  12.690  1.00 93.29           H
ATOM   3180  N   LEU A 215     -10.002   1.185  11.277  1.00 92.83           N
ATOM   3181  CA  LEU A 215      -9.361  -0.072  10.928  1.00 92.83           C
ATOM   3182  C   LEU A 215     -10.223  -0.813   9.905  1.00 92.83           C
ATOM   3183  O   LEU A 215      -9.704  -1.377   8.943  1.00 92.83           O
ATOM   3184  HA  LEU A 215      -8.404   0.168  10.465  1.00 92.83           H
ATOM   3185  CB  LEU A 215      -9.062  -0.888  12.188  1.00 92.83           C
ATOM   3186 1HB  LEU A 215      -9.977  -0.958  12.776  1.00 92.83           H
ATOM   3187 2HB  LEU A 215      -8.799  -1.901  11.886  1.00 92.83           H
ATOM   3188  CG  LEU A 215      -7.949  -0.349  13.088  1.00 92.83           C
ATOM   3189  HG  LEU A 215      -8.237   0.646  13.429  1.00 92.83           H
ATOM   3190  CD1 LEU A 215      -7.781  -1.221  14.334  1.00 92.83           C
ATOM   3191 1HD1 LEU A 215      -8.713  -1.232  14.899  1.00 92.83           H
ATOM   3192 2HD1 LEU A 215      -7.526  -2.238  14.034  1.00 92.83           H
ATOM   3193 3HD1 LEU A 215      -6.983  -0.815  14.957  1.00 92.83           H
ATOM   3194  CD2 LEU A 215      -6.639  -0.199  12.312  1.00 92.83           C
ATOM   3195 1HD2 LEU A 215      -6.335  -1.171  11.923  1.00 92.83           H
ATOM   3196 2HD2 LEU A 215      -6.785   0.494  11.483  1.00 92.83           H
ATOM   3197 3HD2 LEU A 215      -5.865   0.186  12.976  1.00 92.83           H
ATOM   3198  HN  LEU A 215     -10.354   1.235  12.211  1.00 92.83           H
ATOM   3199  N   THR A 216     -11.526  -0.787  10.147  1.00 92.39           N
ATOM   3200  CA  THR A 216     -12.461  -1.486   9.283  1.00 92.39           C
ATOM   3201  C   THR A 216     -12.380  -0.939   7.856  1.00 92.39           C
ATOM   3202  O   THR A 216     -12.347  -1.705   6.895  1.00 92.39           O
ATOM   3203  HA  THR A 216     -12.172  -2.536   9.240  1.00 92.39           H
ATOM   3204  CB  THR A 216     -13.856  -1.366   9.900  1.00 92.39           C
ATOM   3205  HB  THR A 216     -14.176  -0.324   9.939  1.00 92.39           H
ATOM   3206  OG1 THR A 216     -13.735  -2.019  11.161  1.00 92.39           O
ATOM   3207  HG1 THR A 216     -13.648  -1.341  11.891  1.00 92.39           H
ATOM   3208  CG2 THR A 216     -14.902  -2.193   9.151  1.00 92.39           C
ATOM   3209 1HG2 THR A 216     -14.616  -3.245   9.170  1.00 92.39           H
ATOM   3210 2HG2 THR A 216     -14.962  -1.852   8.117  1.00 92.39           H
ATOM   3211 3HG2 THR A 216     -15.873  -2.072   9.630  1.00 92.39           H
ATOM   3212  HN  THR A 216     -11.942  -0.302  10.916  1.00 92.39           H
ATOM   3213  N   LEU A 217     -12.348   0.383   7.764  1.00 89.67           N
ATOM   3214  CA  LEU A 217     -12.247   1.041   6.473  1.00 89.67           C
ATOM   3215  C   LEU A 217     -10.960   0.593   5.776  1.00 89.67           C
ATOM   3216  O   LEU A 217     -10.952   0.363   4.568  1.00 89.67           O
ATOM   3217  HA  LEU A 217     -13.096   0.714   5.872  1.00 89.67           H
ATOM   3218  CB  LEU A 217     -12.363   2.558   6.634  1.00 89.67           C
ATOM   3219 1HB  LEU A 217     -11.754   2.861   7.485  1.00 89.67           H
ATOM   3220 2HB  LEU A 217     -11.935   3.031   5.750  1.00 89.67           H
ATOM   3221  CG  LEU A 217     -13.778   3.104   6.835  1.00 89.67           C
ATOM   3222  HG  LEU A 217     -14.256   2.531   7.629  1.00 89.67           H
ATOM   3223  CD1 LEU A 217     -13.742   4.565   7.290  1.00 89.67           C
ATOM   3224 1HD1 LEU A 217     -13.202   4.638   8.234  1.00 89.67           H
ATOM   3225 2HD1 LEU A 217     -13.238   5.168   6.535  1.00 89.67           H
ATOM   3226 3HD1 LEU A 217     -14.761   4.928   7.426  1.00 89.67           H
ATOM   3227  CD2 LEU A 217     -14.623   2.918   5.573  1.00 89.67           C
ATOM   3228 1HD2 LEU A 217     -14.158   3.450   4.743  1.00 89.67           H
ATOM   3229 2HD2 LEU A 217     -14.689   1.857   5.333  1.00 89.67           H
ATOM   3230 3HD2 LEU A 217     -15.623   3.315   5.743  1.00 89.67           H
ATOM   3231  HN  LEU A 217     -12.391   0.999   8.550  1.00 89.67           H
ATOM   3232  N   LYS A 218      -9.904   0.483   6.569  1.00 88.87           N
ATOM   3233  CA  LYS A 218      -8.602   0.123   6.034  1.00 88.87           C
ATOM   3234  C   LYS A 218      -8.687  -1.260   5.384  1.00 88.87           C
ATOM   3235  O   LYS A 218      -8.174  -1.465   4.285  1.00 88.87           O
ATOM   3236  HA  LYS A 218      -8.352   0.852   5.263  1.00 88.87           H
ATOM   3237  CB  LYS A 218      -7.530   0.227   7.121  1.00 88.87           C
ATOM   3238 1HB  LYS A 218      -7.626   1.179   7.643  1.00 88.87           H
ATOM   3239 2HB  LYS A 218      -7.679  -0.559   7.861  1.00 88.87           H
ATOM   3240  CG  LYS A 218      -6.127   0.109   6.520  1.00 88.87           C
ATOM   3241 1HG  LYS A 218      -6.055  -0.808   5.935  1.00 88.87           H
ATOM   3242 2HG  LYS A 218      -5.950   0.939   5.836  1.00 88.87           H
ATOM   3243  CD  LYS A 218      -5.060   0.107   7.616  1.00 88.87           C
ATOM   3244 1HD  LYS A 218      -5.099   1.046   8.168  1.00 88.87           H
ATOM   3245 2HD  LYS A 218      -5.267  -0.690   8.329  1.00 88.87           H
ATOM   3246  CE  LYS A 218      -3.663  -0.083   7.020  1.00 88.87           C
ATOM   3247 1HE  LYS A 218      -3.661  -0.944   6.352  1.00 88.87           H
ATOM   3248 2HE  LYS A 218      -3.395   0.787   6.421  1.00 88.87           H
ATOM   3249  NZ  LYS A 218      -2.664  -0.280   8.094  1.00 88.87           N
ATOM   3250 1HZ  LYS A 218      -1.788  -0.590   7.689  1.00 88.87           H
ATOM   3251 2HZ  LYS A 218      -2.518   0.596   8.584  1.00 88.87           H
ATOM   3252 3HZ  LYS A 218      -3.002  -0.979   8.746  1.00 88.87           H
ATOM   3253  HN  LYS A 218      -9.928   0.635   7.557  1.00 88.87           H
ATOM   3254  N   VAL A 219      -9.338  -2.172   6.091  1.00 92.10           N
ATOM   3255  CA  VAL A 219      -9.401  -3.555   5.651  1.00 92.10           C
ATOM   3256  C   VAL A 219     -10.281  -3.649   4.403  1.00 92.10           C
ATOM   3257  O   VAL A 219      -9.900  -4.278   3.417  1.00 92.10           O
ATOM   3258  HA  VAL A 219      -8.388  -3.864   5.390  1.00 92.10           H
ATOM   3259  CB  VAL A 219      -9.888  -4.447   6.795  1.00 92.10           C
ATOM   3260  HB  VAL A 219     -10.837  -4.045   7.151  1.00 92.10           H
ATOM   3261  CG1 VAL A 219     -10.135  -5.876   6.308  1.00 92.10           C
ATOM   3262 1HG1 VAL A 219     -10.893  -5.867   5.525  1.00 92.10           H
ATOM   3263 2HG1 VAL A 219      -9.208  -6.291   5.913  1.00 92.10           H
ATOM   3264 3HG1 VAL A 219     -10.481  -6.488   7.141  1.00 92.10           H
ATOM   3265  CG2 VAL A 219      -8.901  -4.428   7.963  1.00 92.10           C
ATOM   3266 1HG2 VAL A 219      -7.931  -4.793   7.625  1.00 92.10           H
ATOM   3267 2HG2 VAL A 219      -8.796  -3.409   8.335  1.00 92.10           H
ATOM   3268 3HG2 VAL A 219      -9.271  -5.070   8.762  1.00 92.10           H
ATOM   3269  HN  VAL A 219      -9.816  -1.979   6.948  1.00 92.10           H
ATOM   3270  N   ILE A 220     -11.441  -3.014   4.487  1.00 92.44           N
ATOM   3271  CA  ILE A 220     -12.438  -3.137   3.437  1.00 92.44           C
ATOM   3272  C   ILE A 220     -11.889  -2.530   2.144  1.00 92.44           C
ATOM   3273  O   ILE A 220     -11.804  -3.210   1.123  1.00 92.44           O
ATOM   3274  HA  ILE A 220     -12.611  -4.200   3.273  1.00 92.44           H
ATOM   3275  CB  ILE A 220     -13.767  -2.526   3.887  1.00 92.44           C
ATOM   3276  HB  ILE A 220     -13.568  -1.532   4.288  1.00 92.44           H
ATOM   3277  CG1 ILE A 220     -14.396  -3.349   5.013  1.00 92.44           C
ATOM   3278 1HG1 ILE A 220     -14.611  -4.356   4.655  1.00 92.44           H
ATOM   3279 2HG1 ILE A 220     -13.687  -3.448   5.835  1.00 92.44           H
ATOM   3280  CG2 ILE A 220     -14.720  -2.353   2.703  1.00 92.44           C
ATOM   3281 1HG2 ILE A 220     -14.265  -1.693   1.963  1.00 92.44           H
ATOM   3282 2HG2 ILE A 220     -14.917  -3.324   2.250  1.00 92.44           H
ATOM   3283 3HG2 ILE A 220     -15.656  -1.917   3.050  1.00 92.44           H
ATOM   3284  CD1 ILE A 220     -15.683  -2.694   5.518  1.00 92.44           C
ATOM   3285 1HD1 ILE A 220     -15.459  -1.697   5.897  1.00 92.44           H
ATOM   3286 2HD1 ILE A 220     -16.398  -2.619   4.698  1.00 92.44           H
ATOM   3287 3HD1 ILE A 220     -16.109  -3.300   6.318  1.00 92.44           H
ATOM   3288  HN  ILE A 220     -11.703  -2.426   5.252  1.00 92.44           H
ATOM   3289  N   LEU A 221     -11.531  -1.257   2.231  1.00 92.23           N
ATOM   3290  CA  LEU A 221     -11.155  -0.504   1.047  1.00 92.23           C
ATOM   3291  C   LEU A 221      -9.704  -0.825   0.682  1.00 92.23           C
ATOM   3292  O   LEU A 221      -9.310  -0.703  -0.477  1.00 92.23           O
ATOM   3293  HA  LEU A 221     -11.798  -0.835   0.231  1.00 92.23           H
ATOM   3294  CB  LEU A 221     -11.420   0.989   1.255  1.00 92.23           C
ATOM   3295 1HB  LEU A 221     -10.819   1.330   2.097  1.00 92.23           H
ATOM   3296 2HB  LEU A 221     -11.070   1.526   0.374  1.00 92.23           H
ATOM   3297  CG  LEU A 221     -12.877   1.382   1.511  1.00 92.23           C
ATOM   3298  HG  LEU A 221     -13.224   0.848   2.396  1.00 92.23           H
ATOM   3299  CD1 LEU A 221     -12.996   2.877   1.810  1.00 92.23           C
ATOM   3300 1HD1 LEU A 221     -12.408   3.119   2.695  1.00 92.23           H
ATOM   3301 2HD1 LEU A 221     -12.625   3.449   0.959  1.00 92.23           H
ATOM   3302 3HD1 LEU A 221     -14.042   3.130   1.988  1.00 92.23           H
ATOM   3303  CD2 LEU A 221     -13.773   0.956   0.346  1.00 92.23           C
ATOM   3304 1HD2 LEU A 221     -13.435   1.443  -0.569  1.00 92.23           H
ATOM   3305 2HD2 LEU A 221     -13.719  -0.125   0.223  1.00 92.23           H
ATOM   3306 3HD2 LEU A 221     -14.802   1.248   0.554  1.00 92.23           H
ATOM   3307  HN  LEU A 221     -11.495  -0.743   3.088  1.00 92.23           H
ATOM   3308  N   GLY A 222      -8.950  -1.231   1.692  1.00 91.33           N
ATOM   3309  CA  GLY A 222      -7.514  -1.389   1.538  1.00 91.33           C
ATOM   3310  C   GLY A 222      -7.178  -2.722   0.865  1.00 91.33           C
ATOM   3311  O   GLY A 222      -6.115  -2.866   0.262  1.00 91.33           O
ATOM   3312 1HA  GLY A 222      -7.116  -0.567   0.943  1.00 91.33           H
ATOM   3313 2HA  GLY A 222      -7.031  -1.338   2.514  1.00 91.33           H
ATOM   3314  HN  GLY A 222      -9.303  -1.450   2.602  1.00 91.33           H
ATOM   3315  N   PHE A 223      -8.103  -3.662   0.992  1.00 90.69           N
ATOM   3316  CA  PHE A 223      -7.871  -5.011   0.505  1.00 90.69           C
ATOM   3317  C   PHE A 223      -9.132  -5.585  -0.143  1.00 90.69           C
ATOM   3318  O   PHE A 223      -9.136  -5.898  -1.332  1.00 90.69           O
ATOM   3319  HA  PHE A 223      -7.076  -4.954  -0.238  1.00 90.69           H
ATOM   3320  CB  PHE A 223      -7.500  -5.866   1.719  1.00 90.69           C
ATOM   3321 1HB  PHE A 223      -6.647  -5.413   2.224  1.00 90.69           H
ATOM   3322 2HB  PHE A 223      -8.331  -5.856   2.425  1.00 90.69           H
ATOM   3323  CG  PHE A 223      -7.159  -7.318   1.376  1.00 90.69           C
ATOM   3324  CD1 PHE A 223      -8.018  -8.316   1.714  1.00 90.69           C
ATOM   3325  HD1 PHE A 223      -8.950  -8.083   2.229  1.00 90.69           H
ATOM   3326  CD2 PHE A 223      -5.996  -7.609   0.733  1.00 90.69           C
ATOM   3327  HD2 PHE A 223      -5.308  -6.809   0.462  1.00 90.69           H
ATOM   3328  CE1 PHE A 223      -7.701  -9.663   1.395  1.00 90.69           C
ATOM   3329  HE1 PHE A 223      -8.390 -10.464   1.666  1.00 90.69           H
ATOM   3330  CE2 PHE A 223      -5.680  -8.957   0.415  1.00 90.69           C
ATOM   3331  HE2 PHE A 223      -4.748  -9.190  -0.100  1.00 90.69           H
ATOM   3332  CZ  PHE A 223      -6.539  -9.955   0.753  1.00 90.69           C
ATOM   3333  HZ  PHE A 223      -6.296 -10.989   0.508  1.00 90.69           H
ATOM   3334  HN  PHE A 223      -8.996  -3.513   1.417  1.00 90.69           H
ATOM   3335  N   PHE A 224     -10.173  -5.706   0.669  1.00 85.79           N
ATOM   3336  CA  PHE A 224     -11.283  -6.583   0.336  1.00 85.79           C
ATOM   3337  C   PHE A 224     -11.917  -6.183  -0.998  1.00 85.79           C
ATOM   3338  O   PHE A 224     -12.062  -7.013  -1.894  1.00 85.79           O
ATOM   3339  HA  PHE A 224     -10.884  -7.594   0.258  1.00 85.79           H
ATOM   3340  CB  PHE A 224     -12.323  -6.429   1.448  1.00 85.79           C
ATOM   3341 1HB  PHE A 224     -11.829  -6.546   2.412  1.00 85.79           H
ATOM   3342 2HB  PHE A 224     -12.726  -5.416   1.417  1.00 85.79           H
ATOM   3343  CG  PHE A 224     -13.481  -7.425   1.359  1.00 85.79           C
ATOM   3344  CD1 PHE A 224     -14.686  -7.026   0.871  1.00 85.79           C
ATOM   3345  HD1 PHE A 224     -14.827  -5.996   0.543  1.00 85.79           H
ATOM   3346  CD2 PHE A 224     -13.305  -8.710   1.768  1.00 85.79           C
ATOM   3347  HD2 PHE A 224     -12.339  -9.030   2.159  1.00 85.79           H
ATOM   3348  CE1 PHE A 224     -15.760  -7.951   0.789  1.00 85.79           C
ATOM   3349  HE1 PHE A 224     -16.726  -7.631   0.398  1.00 85.79           H
ATOM   3350  CE2 PHE A 224     -14.379  -9.635   1.686  1.00 85.79           C
ATOM   3351  HE2 PHE A 224     -14.238 -10.665   2.014  1.00 85.79           H
ATOM   3352  CZ  PHE A 224     -15.584  -9.236   1.198  1.00 85.79           C
ATOM   3353  HZ  PHE A 224     -16.409  -9.946   1.135  1.00 85.79           H
ATOM   3354  HN  PHE A 224     -10.264  -5.219   1.537  1.00 85.79           H
ATOM   3355  N   LEU A 225     -12.277  -4.911  -1.088  1.00 92.96           N
ATOM   3356  CA  LEU A 225     -12.916  -4.398  -2.287  1.00 92.96           C
ATOM   3357  C   LEU A 225     -11.984  -4.600  -3.484  1.00 92.96           C
ATOM   3358  O   LEU A 225     -12.373  -5.203  -4.483  1.00 92.96           O
ATOM   3359  HA  LEU A 225     -13.821  -4.983  -2.452  1.00 92.96           H
ATOM   3360  CB  LEU A 225     -13.349  -2.944  -2.084  1.00 92.96           C
ATOM   3361 1HB  LEU A 225     -14.098  -2.916  -1.292  1.00 92.96           H
ATOM   3362 2HB  LEU A 225     -12.489  -2.377  -1.729  1.00 92.96           H
ATOM   3363  CG  LEU A 225     -13.920  -2.236  -3.314  1.00 92.96           C
ATOM   3364  HG  LEU A 225     -13.243  -2.407  -4.151  1.00 92.96           H
ATOM   3365  CD1 LEU A 225     -15.278  -2.822  -3.703  1.00 92.96           C
ATOM   3366 1HD1 LEU A 225     -15.165  -3.882  -3.931  1.00 92.96           H
ATOM   3367 2HD1 LEU A 225     -15.977  -2.702  -2.875  1.00 92.96           H
ATOM   3368 3HD1 LEU A 225     -15.661  -2.300  -4.580  1.00 92.96           H
ATOM   3369  CD2 LEU A 225     -13.990  -0.724  -3.092  1.00 92.96           C
ATOM   3370 1HD2 LEU A 225     -14.632  -0.511  -2.237  1.00 92.96           H
ATOM   3371 2HD2 LEU A 225     -12.989  -0.337  -2.899  1.00 92.96           H
ATOM   3372 3HD2 LEU A 225     -14.400  -0.245  -3.981  1.00 92.96           H
ATOM   3373  HN  LEU A 225     -12.139  -4.238  -0.361  1.00 92.96           H
ATOM   3374  N   PRO A 226     -10.742  -4.103  -3.405  1.00 93.48           N
ATOM   3375  CA  PRO A 226      -9.795  -4.261  -4.510  1.00 93.48           C
ATOM   3376  C   PRO A 226      -9.649  -5.711  -4.942  1.00 93.48           C
ATOM   3377  O   PRO A 226      -9.642  -6.009  -6.135  1.00 93.48           O
ATOM   3378  HA  PRO A 226     -10.159  -3.736  -5.394  1.00 93.48           H
ATOM   3379  CB  PRO A 226      -8.486  -3.701  -3.949  1.00 93.48           C
ATOM   3380 1HB  PRO A 226      -7.879  -4.482  -3.491  1.00 93.48           H
ATOM   3381 2HB  PRO A 226      -7.878  -3.243  -4.729  1.00 93.48           H
ATOM   3382  CG  PRO A 226      -8.952  -2.675  -2.923  1.00 93.48           C
ATOM   3383 1HG  PRO A 226      -8.172  -2.446  -2.197  1.00 93.48           H
ATOM   3384 2HG  PRO A 226      -9.224  -1.729  -3.391  1.00 93.48           H
ATOM   3385  CD  PRO A 226     -10.148  -3.358  -2.280  1.00 93.48           C
ATOM   3386 1HD  PRO A 226      -9.847  -4.026  -1.472  1.00 93.48           H
ATOM   3387 2HD  PRO A 226     -10.844  -2.637  -1.850  1.00 93.48           H
ATOM   3388  N   PHE A 227      -9.534  -6.582  -3.950  1.00 91.66           N
ATOM   3389  CA  PHE A 227      -9.265  -7.985  -4.213  1.00 91.66           C
ATOM   3390  C   PHE A 227     -10.406  -8.623  -5.009  1.00 91.66           C
ATOM   3391  O   PHE A 227     -10.167  -9.328  -5.988  1.00 91.66           O
ATOM   3392  HA  PHE A 227      -8.346  -8.034  -4.797  1.00 91.66           H
ATOM   3393  CB  PHE A 227      -9.154  -8.682  -2.856  1.00 91.66           C
ATOM   3394 1HB  PHE A 227      -8.323  -8.245  -2.301  1.00 91.66           H
ATOM   3395 2HB  PHE A 227     -10.059  -8.483  -2.282  1.00 91.66           H
ATOM   3396  CG  PHE A 227      -8.948 -10.195  -2.947  1.00 91.66           C
ATOM   3397  CD1 PHE A 227      -9.975 -11.040  -2.660  1.00 91.66           C
ATOM   3398  HD1 PHE A 227     -10.944 -10.638  -2.365  1.00 91.66           H
ATOM   3399  CD2 PHE A 227      -7.739 -10.696  -3.316  1.00 91.66           C
ATOM   3400  HD2 PHE A 227      -6.916 -10.019  -3.546  1.00 91.66           H
ATOM   3401  CE1 PHE A 227      -9.784 -12.444  -2.746  1.00 91.66           C
ATOM   3402  HE1 PHE A 227     -10.607 -13.121  -2.515  1.00 91.66           H
ATOM   3403  CE2 PHE A 227      -7.548 -12.100  -3.402  1.00 91.66           C
ATOM   3404  HE2 PHE A 227      -6.578 -12.501  -3.697  1.00 91.66           H
ATOM   3405  CZ  PHE A 227      -8.574 -12.945  -3.115  1.00 91.66           C
ATOM   3406  HZ  PHE A 227      -8.428 -14.023  -3.180  1.00 91.66           H
ATOM   3407  HN  PHE A 227      -9.623  -6.343  -2.983  1.00 91.66           H
ATOM   3408  N   VAL A 228     -11.622  -8.351  -4.558  1.00 94.48           N
ATOM   3409  CA  VAL A 228     -12.799  -8.921  -5.192  1.00 94.48           C
ATOM   3410  C   VAL A 228     -12.837  -8.498  -6.662  1.00 94.48           C
ATOM   3411  O   VAL A 228     -13.087  -9.321  -7.542  1.00 94.48           O
ATOM   3412  HA  VAL A 228     -12.707 -10.006  -5.141  1.00 94.48           H
ATOM   3413  CB  VAL A 228     -14.057  -8.516  -4.421  1.00 94.48           C
ATOM   3414  HB  VAL A 228     -14.041  -7.433  -4.299  1.00 94.48           H
ATOM   3415  CG1 VAL A 228     -15.321  -8.882  -5.201  1.00 94.48           C
ATOM   3416 1HG1 VAL A 228     -15.318  -8.365  -6.161  1.00 94.48           H
ATOM   3417 2HG1 VAL A 228     -15.345  -9.959  -5.368  1.00 94.48           H
ATOM   3418 3HG1 VAL A 228     -16.200  -8.583  -4.630  1.00 94.48           H
ATOM   3419  CG2 VAL A 228     -14.072  -9.145  -3.026  1.00 94.48           C
ATOM   3420 1HG2 VAL A 228     -14.053 -10.231  -3.118  1.00 94.48           H
ATOM   3421 2HG2 VAL A 228     -13.197  -8.813  -2.468  1.00 94.48           H
ATOM   3422 3HG2 VAL A 228     -14.976  -8.841  -2.500  1.00 94.48           H
ATOM   3423  HN  VAL A 228     -11.810  -7.756  -3.777  1.00 94.48           H
ATOM   3424  N   VAL A 229     -12.586  -7.216  -6.882  1.00 94.60           N
ATOM   3425  CA  VAL A 229     -12.652  -6.660  -8.223  1.00 94.60           C
ATOM   3426  C   VAL A 229     -11.572  -7.306  -9.092  1.00 94.60           C
ATOM   3427  O   VAL A 229     -11.838  -7.708 -10.224  1.00 94.60           O
ATOM   3428  HA  VAL A 229     -13.630  -6.910  -8.635  1.00 94.60           H
ATOM   3429  CB  VAL A 229     -12.539  -5.136  -8.163  1.00 94.60           C
ATOM   3430  HB  VAL A 229     -11.628  -4.888  -7.619  1.00 94.60           H
ATOM   3431  CG1 VAL A 229     -12.424  -4.539  -9.568  1.00 94.60           C
ATOM   3432 1HG1 VAL A 229     -11.536  -4.937 -10.060  1.00 94.60           H
ATOM   3433 2HG1 VAL A 229     -13.309  -4.802 -10.148  1.00 94.60           H
ATOM   3434 3HG1 VAL A 229     -12.345  -3.454  -9.496  1.00 94.60           H
ATOM   3435  CG2 VAL A 229     -13.720  -4.527  -7.404  1.00 94.60           C
ATOM   3436 1HG2 VAL A 229     -14.650  -4.789  -7.909  1.00 94.60           H
ATOM   3437 2HG2 VAL A 229     -13.737  -4.916  -6.386  1.00 94.60           H
ATOM   3438 3HG2 VAL A 229     -13.614  -3.443  -7.377  1.00 94.60           H
ATOM   3439  HN  VAL A 229     -12.341  -6.563  -6.165  1.00 94.60           H
ATOM   3440  N   MET A 230     -10.374  -7.387  -8.530  1.00 89.24           N
ATOM   3441  CA  MET A 230      -9.243  -7.942  -9.254  1.00 89.24           C
ATOM   3442  C   MET A 230      -9.499  -9.402  -9.633  1.00 89.24           C
ATOM   3443  O   MET A 230      -9.266  -9.800 -10.774  1.00 89.24           O
ATOM   3444  HA  MET A 230      -9.146  -7.337 -10.155  1.00 89.24           H
ATOM   3445  CB  MET A 230      -7.987  -7.852  -8.385  1.00 89.24           C
ATOM   3446 1HB  MET A 230      -8.217  -8.181  -7.372  1.00 89.24           H
ATOM   3447 2HB  MET A 230      -7.223  -8.525  -8.774  1.00 89.24           H
ATOM   3448  CG  MET A 230      -7.445  -6.422  -8.352  1.00 89.24           C
ATOM   3449 1HG  MET A 230      -7.205  -6.091  -9.363  1.00 89.24           H
ATOM   3450 2HG  MET A 230      -8.207  -5.744  -7.968  1.00 89.24           H
ATOM   3451  SD  MET A 230      -5.988  -6.345  -7.324  1.00 89.24           S
ATOM   3452  CE  MET A 230      -4.846  -7.272  -8.335  1.00 89.24           C
ATOM   3453 1HE  MET A 230      -5.230  -8.281  -8.485  1.00 89.24           H
ATOM   3454 2HE  MET A 230      -4.733  -6.780  -9.301  1.00 89.24           H
ATOM   3455 3HE  MET A 230      -3.877  -7.322  -7.837  1.00 89.24           H
ATOM   3456  HN  MET A 230     -10.172  -7.081  -7.600  1.00 89.24           H
ATOM   3457  N   ALA A 231      -9.973 -10.160  -8.656  1.00 93.62           N
ATOM   3458  CA  ALA A 231     -10.181 -11.585  -8.848  1.00 93.62           C
ATOM   3459  C   ALA A 231     -11.166 -11.802  -9.998  1.00 93.62           C
ATOM   3460  O   ALA A 231     -10.940 -12.647 -10.863  1.00 93.62           O
ATOM   3461  HA  ALA A 231      -9.222 -12.028  -9.113  1.00 93.62           H
ATOM   3462  CB  ALA A 231     -10.668 -12.211  -7.539  1.00 93.62           C
ATOM   3463 1HB  ALA A 231      -9.920 -12.055  -6.762  1.00 93.62           H
ATOM   3464 2HB  ALA A 231     -11.606 -11.744  -7.239  1.00 93.62           H
ATOM   3465 3HB  ALA A 231     -10.824 -13.280  -7.683  1.00 93.62           H
ATOM   3466  HN  ALA A 231     -10.212  -9.816  -7.748  1.00 93.62           H
ATOM   3467  N   CYS A 232     -12.238 -11.023  -9.972  1.00 92.66           N
ATOM   3468  CA  CYS A 232     -13.268 -11.134 -10.991  1.00 92.66           C
ATOM   3469  C   CYS A 232     -12.645 -10.783 -12.344  1.00 92.66           C
ATOM   3470  O   CYS A 232     -12.813 -11.516 -13.317  1.00 92.66           O
ATOM   3471  HA  CYS A 232     -13.610 -12.168 -10.979  1.00 92.66           H
ATOM   3472  CB  CYS A 232     -14.476 -10.250 -10.673  1.00 92.66           C
ATOM   3473 1HB  CYS A 232     -14.147  -9.232 -10.463  1.00 92.66           H
ATOM   3474 2HB  CYS A 232     -15.138 -10.199 -11.537  1.00 92.66           H
ATOM   3475  SG  CYS A 232     -15.381 -10.923  -9.231  1.00 92.66           S
ATOM   3476  HG  CYS A 232     -14.594 -10.379  -8.307  1.00 92.66           H
ATOM   3477  HN  CYS A 232     -12.407 -10.328  -9.273  1.00 92.66           H
ATOM   3478  N   CYS A 233     -11.939  -9.662 -12.362  1.00 92.53           N
ATOM   3479  CA  CYS A 233     -11.413  -9.128 -13.607  1.00 92.53           C
ATOM   3480  C   CYS A 233     -10.499 -10.184 -14.233  1.00 92.53           C
ATOM   3481  O   CYS A 233     -10.663 -10.538 -15.400  1.00 92.53           O
ATOM   3482  HA  CYS A 233     -12.271  -8.928 -14.249  1.00 92.53           H
ATOM   3483  CB  CYS A 233     -10.686  -7.800 -13.390  1.00 92.53           C
ATOM   3484 1HB  CYS A 233     -10.005  -7.882 -12.544  1.00 92.53           H
ATOM   3485 2HB  CYS A 233     -10.080  -7.560 -14.265  1.00 92.53           H
ATOM   3486  SG  CYS A 233     -11.900  -6.464 -13.087  1.00 92.53           S
ATOM   3487  HG  CYS A 233     -12.138  -6.778 -11.817  1.00 92.53           H
ATOM   3488  HN  CYS A 233     -11.727  -9.122 -11.547  1.00 92.53           H
ATOM   3489  N   TYR A 234      -9.557 -10.656 -13.431  1.00 86.55           N
ATOM   3490  CA  TYR A 234      -8.517 -11.536 -13.935  1.00 86.55           C
ATOM   3491  C   TYR A 234      -9.078 -12.925 -14.248  1.00 86.55           C
ATOM   3492  O   TYR A 234      -8.562 -13.625 -15.118  1.00 86.55           O
ATOM   3493  HA  TYR A 234      -8.119 -11.098 -14.850  1.00 86.55           H
ATOM   3494  CB  TYR A 234      -7.486 -11.658 -12.811  1.00 86.55           C
ATOM   3495 1HB  TYR A 234      -8.009 -11.797 -11.865  1.00 86.55           H
ATOM   3496 2HB  TYR A 234      -6.885 -12.552 -12.978  1.00 86.55           H
ATOM   3497  CG  TYR A 234      -6.554 -10.451 -12.688  1.00 86.55           C
ATOM   3498  CD1 TYR A 234      -5.891  -9.975 -13.800  1.00 86.55           C
ATOM   3499  HD1 TYR A 234      -6.031 -10.459 -14.767  1.00 86.55           H
ATOM   3500  CD2 TYR A 234      -6.377  -9.837 -11.464  1.00 86.55           C
ATOM   3501  HD2 TYR A 234      -6.901 -10.213 -10.585  1.00 86.55           H
ATOM   3502  CE1 TYR A 234      -5.014  -8.839 -13.685  1.00 86.55           C
ATOM   3503  HE1 TYR A 234      -4.483  -8.453 -14.556  1.00 86.55           H
ATOM   3504  CE2 TYR A 234      -5.500  -8.701 -11.348  1.00 86.55           C
ATOM   3505  HE2 TYR A 234      -5.351  -8.208 -10.388  1.00 86.55           H
ATOM   3506  CZ  TYR A 234      -4.862  -8.258 -12.464  1.00 86.55           C
ATOM   3507  OH  TYR A 234      -4.033  -7.185 -12.355  1.00 86.55           O
ATOM   3508  HH  TYR A 234      -4.035  -6.846 -11.414  1.00 86.55           H
ATOM   3509  HN  TYR A 234      -9.497 -10.447 -12.454  1.00 86.55           H
ATOM   3510  N   THR A 235     -10.127 -13.281 -13.522  1.00 89.38           N
ATOM   3511  CA  THR A 235     -10.826 -14.529 -13.780  1.00 89.38           C
ATOM   3512  C   THR A 235     -11.360 -14.555 -15.213  1.00 89.38           C
ATOM   3513  O   THR A 235     -11.187 -15.542 -15.926  1.00 89.38           O
ATOM   3514  HA  THR A 235     -10.112 -15.348 -13.689  1.00 89.38           H
ATOM   3515  CB  THR A 235     -11.920 -14.686 -12.721  1.00 89.38           C
ATOM   3516  HB  THR A 235     -12.653 -13.883 -12.797  1.00 89.38           H
ATOM   3517  OG1 THR A 235     -11.205 -14.751 -11.490  1.00 89.38           O
ATOM   3518  HG1 THR A 235     -11.361 -13.918 -10.960  1.00 89.38           H
ATOM   3519  CG2 THR A 235     -12.632 -16.037 -12.810  1.00 89.38           C
ATOM   3520 1HG2 THR A 235     -11.908 -16.839 -12.666  1.00 89.38           H
ATOM   3521 2HG2 THR A 235     -13.097 -16.139 -13.791  1.00 89.38           H
ATOM   3522 3HG2 THR A 235     -13.398 -16.096 -12.037  1.00 89.38           H
ATOM   3523  HN  THR A 235     -10.500 -12.736 -12.771  1.00 89.38           H
ATOM   3524  N   ILE A 236     -11.999 -13.458 -15.593  1.00 89.07           N
ATOM   3525  CA  ILE A 236     -12.581 -13.353 -16.920  1.00 89.07           C
ATOM   3526  C   ILE A 236     -11.461 -13.261 -17.958  1.00 89.07           C
ATOM   3527  O   ILE A 236     -11.559 -13.846 -19.036  1.00 89.07           O
ATOM   3528  HA  ILE A 236     -13.147 -14.266 -17.102  1.00 89.07           H
ATOM   3529  CB  ILE A 236     -13.571 -12.188 -16.980  1.00 89.07           C
ATOM   3530  HB  ILE A 236     -13.047 -11.278 -16.686  1.00 89.07           H
ATOM   3531  CG1 ILE A 236     -14.717 -12.390 -15.986  1.00 89.07           C
ATOM   3532 1HG1 ILE A 236     -15.384 -13.172 -16.349  1.00 89.07           H
ATOM   3533 2HG1 ILE A 236     -14.318 -12.731 -15.030  1.00 89.07           H
ATOM   3534  CG2 ILE A 236     -14.081 -11.974 -18.406  1.00 89.07           C
ATOM   3535 1HG2 ILE A 236     -13.240 -11.752 -19.063  1.00 89.07           H
ATOM   3536 2HG2 ILE A 236     -14.584 -12.878 -18.752  1.00 89.07           H
ATOM   3537 3HG2 ILE A 236     -14.783 -11.140 -18.420  1.00 89.07           H
ATOM   3538  CD1 ILE A 236     -15.503 -11.093 -15.784  1.00 89.07           C
ATOM   3539 1HD1 ILE A 236     -14.838 -10.321 -15.397  1.00 89.07           H
ATOM   3540 2HD1 ILE A 236     -15.921 -10.770 -16.737  1.00 89.07           H
ATOM   3541 3HD1 ILE A 236     -16.311 -11.266 -15.073  1.00 89.07           H
ATOM   3542  HN  ILE A 236     -12.121 -12.653 -15.013  1.00 89.07           H
ATOM   3543  N   ILE A 237     -10.422 -12.522 -17.597  1.00 87.68           N
ATOM   3544  CA  ILE A 237      -9.286 -12.343 -18.486  1.00 87.68           C
ATOM   3545  C   ILE A 237      -8.705 -13.711 -18.847  1.00 87.68           C
ATOM   3546  O   ILE A 237      -8.510 -14.016 -20.022  1.00 87.68           O
ATOM   3547  HA  ILE A 237      -9.656 -11.874 -19.398  1.00 87.68           H
ATOM   3548  CB  ILE A 237      -8.267 -11.386 -17.865  1.00 87.68           C
ATOM   3549  HB  ILE A 237      -8.147 -11.649 -16.814  1.00 87.68           H
ATOM   3550  CG1 ILE A 237      -8.769  -9.942 -17.916  1.00 87.68           C
ATOM   3551 1HG1 ILE A 237      -8.712  -9.569 -18.939  1.00 87.68           H
ATOM   3552 2HG1 ILE A 237      -9.818  -9.907 -17.622  1.00 87.68           H
ATOM   3553  CG2 ILE A 237      -6.896 -11.540 -18.528  1.00 87.68           C
ATOM   3554 1HG2 ILE A 237      -6.542 -12.562 -18.396  1.00 87.68           H
ATOM   3555 2HG2 ILE A 237      -6.980 -11.319 -19.592  1.00 87.68           H
ATOM   3556 3HG2 ILE A 237      -6.190 -10.848 -18.068  1.00 87.68           H
ATOM   3557  CD1 ILE A 237      -7.944  -9.042 -16.993  1.00 87.68           C
ATOM   3558 1HD1 ILE A 237      -8.023  -9.404 -15.968  1.00 87.68           H
ATOM   3559 2HD1 ILE A 237      -6.900  -9.060 -17.305  1.00 87.68           H
ATOM   3560 3HD1 ILE A 237      -8.322  -8.021 -17.048  1.00 87.68           H
ATOM   3561  HN  ILE A 237     -10.348 -12.053 -16.718  1.00 87.68           H
ATOM   3562  N   ILE A 238      -8.446 -14.500 -17.814  1.00 87.47           N
ATOM   3563  CA  ILE A 238      -7.823 -15.799 -18.002  1.00 87.47           C
ATOM   3564  C   ILE A 238      -8.693 -16.648 -18.930  1.00 87.47           C
ATOM   3565  O   ILE A 238      -8.186 -17.287 -19.850  1.00 87.47           O
ATOM   3566  HA  ILE A 238      -6.861 -15.633 -18.487  1.00 87.47           H
ATOM   3567  CB  ILE A 238      -7.540 -16.458 -16.650  1.00 87.47           C
ATOM   3568  HB  ILE A 238      -8.423 -16.341 -16.022  1.00 87.47           H
ATOM   3569  CG1 ILE A 238      -6.380 -15.764 -15.933  1.00 87.47           C
ATOM   3570 1HG1 ILE A 238      -5.437 -16.047 -16.402  1.00 87.47           H
ATOM   3571 2HG1 ILE A 238      -6.477 -14.684 -16.039  1.00 87.47           H
ATOM   3572  CG2 ILE A 238      -7.297 -17.960 -16.813  1.00 87.47           C
ATOM   3573 1HG2 ILE A 238      -8.180 -18.425 -17.251  1.00 87.47           H
ATOM   3574 2HG2 ILE A 238      -6.440 -18.121 -17.466  1.00 87.47           H
ATOM   3575 3HG2 ILE A 238      -7.099 -18.404 -15.837  1.00 87.47           H
ATOM   3576  CD1 ILE A 238      -6.351 -16.136 -14.450  1.00 87.47           C
ATOM   3577 1HD1 ILE A 238      -7.286 -15.830 -13.980  1.00 87.47           H
ATOM   3578 2HD1 ILE A 238      -6.230 -17.215 -14.348  1.00 87.47           H
ATOM   3579 3HD1 ILE A 238      -5.517 -15.630 -13.964  1.00 87.47           H
ATOM   3580  HN  ILE A 238      -8.653 -14.264 -16.864  1.00 87.47           H
ATOM   3581  N   HIS A 239      -9.990 -16.626 -18.657  1.00 82.33           N
ATOM   3582  CA  HIS A 239     -10.931 -17.416 -19.432  1.00 82.33           C
ATOM   3583  C   HIS A 239     -10.838 -17.023 -20.908  1.00 82.33           C
ATOM   3584  O   HIS A 239     -10.810 -17.886 -21.783  1.00 82.33           O
ATOM   3585  HA  HIS A 239     -10.630 -18.458 -19.323  1.00 82.33           H
ATOM   3586  CB  HIS A 239     -12.348 -17.279 -18.870  1.00 82.33           C
ATOM   3587 1HB  HIS A 239     -12.337 -17.553 -17.815  1.00 82.33           H
ATOM   3588 2HB  HIS A 239     -12.649 -16.233 -18.924  1.00 82.33           H
ATOM   3589  CG  HIS A 239     -13.376 -18.122 -19.585  1.00 82.33           C
ATOM   3590  ND1 HIS A 239     -14.223 -17.611 -20.553  1.00 82.33           N
ATOM   3591  HD1 HIS A 239     -14.243 -16.663 -20.871  1.00 82.33           H
ATOM   3592  CD2 HIS A 239     -13.685 -19.445 -19.463  1.00 82.33           C
ATOM   3593  HD2 HIS A 239     -13.206 -20.151 -18.785  1.00 82.33           H
ATOM   3594  CE1 HIS A 239     -15.002 -18.591 -20.987  1.00 82.33           C
ATOM   3595  HE1 HIS A 239     -15.775 -18.504 -21.750  1.00 82.33           H
ATOM   3596  NE2 HIS A 239     -14.667 -19.726 -20.310  1.00 82.33           N
ATOM   3597  HN  HIS A 239     -10.397 -16.083 -17.923  1.00 82.33           H
ATOM   3598  N   THR A 240     -10.793 -15.719 -21.138  1.00 84.70           N
ATOM   3599  CA  THR A 240     -10.758 -15.199 -22.494  1.00 84.70           C
ATOM   3600  C   THR A 240      -9.463 -15.617 -23.193  1.00 84.70           C
ATOM   3601  O   THR A 240      -9.476 -15.975 -24.369  1.00 84.70           O
ATOM   3602  HA  THR A 240     -11.581 -15.643 -23.054  1.00 84.70           H
ATOM   3603  CB  THR A 240     -10.948 -13.682 -22.425  1.00 84.70           C
ATOM   3604  HB  THR A 240     -10.075 -13.201 -21.985  1.00 84.70           H
ATOM   3605  OG1 THR A 240     -12.168 -13.518 -21.707  1.00 84.70           O
ATOM   3606  HG1 THR A 240     -11.977 -13.360 -20.738  1.00 84.70           H
ATOM   3607  CG2 THR A 240     -11.236 -13.065 -23.794  1.00 84.70           C
ATOM   3608 1HG2 THR A 240     -12.147 -13.499 -24.205  1.00 84.70           H
ATOM   3609 2HG2 THR A 240     -10.402 -13.268 -24.467  1.00 84.70           H
ATOM   3610 3HG2 THR A 240     -11.362 -11.987 -23.688  1.00 84.70           H
ATOM   3611  HN  THR A 240     -10.780 -15.024 -20.419  1.00 84.70           H
ATOM   3612  N   LEU A 241      -8.376 -15.559 -22.438  1.00 84.01           N
ATOM   3613  CA  LEU A 241      -7.062 -15.833 -22.995  1.00 84.01           C
ATOM   3614  C   LEU A 241      -6.978 -17.308 -23.390  1.00 84.01           C
ATOM   3615  O   LEU A 241      -6.377 -17.649 -24.407  1.00 84.01           O
ATOM   3616  HA  LEU A 241      -6.957 -15.228 -23.896  1.00 84.01           H
ATOM   3617  CB  LEU A 241      -5.965 -15.392 -22.024  1.00 84.01           C
ATOM   3618 1HB  LEU A 241      -6.216 -15.765 -21.031  1.00 84.01           H
ATOM   3619 2HB  LEU A 241      -5.032 -15.872 -22.318  1.00 84.01           H
ATOM   3620  CG  LEU A 241      -5.722 -13.885 -21.926  1.00 84.01           C
ATOM   3621  HG  LEU A 241      -6.664 -13.403 -21.667  1.00 84.01           H
ATOM   3622  CD1 LEU A 241      -4.727 -13.562 -20.809  1.00 84.01           C
ATOM   3623 1HD1 LEU A 241      -5.123 -13.914 -19.857  1.00 84.01           H
ATOM   3624 2HD1 LEU A 241      -3.778 -14.056 -21.013  1.00 84.01           H
ATOM   3625 3HD1 LEU A 241      -4.572 -12.484 -20.761  1.00 84.01           H
ATOM   3626  CD2 LEU A 241      -5.277 -13.312 -23.273  1.00 84.01           C
ATOM   3627 1HD2 LEU A 241      -4.351 -13.796 -23.585  1.00 84.01           H
ATOM   3628 2HD2 LEU A 241      -6.051 -13.494 -24.018  1.00 84.01           H
ATOM   3629 3HD2 LEU A 241      -5.111 -12.240 -23.175  1.00 84.01           H
ATOM   3630  HN  LEU A 241      -8.382 -15.329 -21.465  1.00 84.01           H
ATOM   3631  N   ILE A 242      -7.589 -18.145 -22.563  1.00 82.56           N
ATOM   3632  CA  ILE A 242      -7.564 -19.579 -22.796  1.00 82.56           C
ATOM   3633  C   ILE A 242      -8.242 -19.886 -24.132  1.00 82.56           C
ATOM   3634  O   ILE A 242      -7.776 -20.736 -24.889  1.00 82.56           O
ATOM   3635  HA  ILE A 242      -6.519 -19.881 -22.862  1.00 82.56           H
ATOM   3636  CB  ILE A 242      -8.176 -20.325 -21.609  1.00 82.56           C
ATOM   3637  HB  ILE A 242      -9.097 -19.816 -21.324  1.00 82.56           H
ATOM   3638  CG1 ILE A 242      -7.244 -20.285 -20.396  1.00 82.56           C
ATOM   3639 1HG1 ILE A 242      -6.372 -20.911 -20.583  1.00 82.56           H
ATOM   3640 2HG1 ILE A 242      -6.881 -19.268 -20.246  1.00 82.56           H
ATOM   3641  CG2 ILE A 242      -8.552 -21.757 -21.996  1.00 82.56           C
ATOM   3642 1HG2 ILE A 242      -9.279 -21.734 -22.808  1.00 82.56           H
ATOM   3643 2HG2 ILE A 242      -7.660 -22.291 -22.322  1.00 82.56           H
ATOM   3644 3HG2 ILE A 242      -8.985 -22.264 -21.135  1.00 82.56           H
ATOM   3645  CD1 ILE A 242      -7.965 -20.768 -19.135  1.00 82.56           C
ATOM   3646 1HD1 ILE A 242      -8.822 -20.124 -18.938  1.00 82.56           H
ATOM   3647 2HD1 ILE A 242      -8.305 -21.793 -19.281  1.00 82.56           H
ATOM   3648 3HD1 ILE A 242      -7.279 -20.729 -18.289  1.00 82.56           H
ATOM   3649  HN  ILE A 242      -8.093 -17.857 -21.749  1.00 82.56           H
ATOM   3650  N   GLN A 243      -9.334 -19.177 -24.382  1.00 77.41           N
ATOM   3651  CA  GLN A 243     -10.129 -19.422 -25.574  1.00 77.41           C
ATOM   3652  C   GLN A 243      -9.443 -18.820 -26.802  1.00 77.41           C
ATOM   3653  O   GLN A 243      -9.782 -19.159 -27.935  1.00 77.41           O
ATOM   3654  HA  GLN A 243     -10.177 -20.507 -25.672  1.00 77.41           H
ATOM   3655  CB  GLN A 243     -11.546 -18.870 -25.410  1.00 77.41           C
ATOM   3656 1HB  GLN A 243     -11.500 -17.823 -25.111  1.00 77.41           H
ATOM   3657 2HB  GLN A 243     -12.066 -18.904 -26.368  1.00 77.41           H
ATOM   3658  CG  GLN A 243     -12.330 -19.670 -24.368  1.00 77.41           C
ATOM   3659 1HG  GLN A 243     -12.308 -20.729 -24.626  1.00 77.41           H
ATOM   3660 2HG  GLN A 243     -11.853 -19.569 -23.393  1.00 77.41           H
ATOM   3661  CD  GLN A 243     -13.780 -19.189 -24.285  1.00 77.41           C
ATOM   3662  OE1 GLN A 243     -14.158 -18.174 -24.847  1.00 77.41           O
ATOM   3663  NE2 GLN A 243     -14.568 -19.973 -23.555  1.00 77.41           N
ATOM   3664 1HE2 GLN A 243     -14.195 -20.792 -23.120  1.00 77.41           H
ATOM   3665 2HE2 GLN A 243     -15.535 -19.742 -23.441  1.00 77.41           H
ATOM   3666  HN  GLN A 243      -9.675 -18.449 -23.789  1.00 77.41           H
ATOM   3667  N   ALA A 244      -8.492 -17.937 -26.536  1.00 77.91           N
ATOM   3668  CA  ALA A 244      -7.798 -17.239 -27.605  1.00 77.91           C
ATOM   3669  C   ALA A 244      -6.970 -18.243 -28.410  1.00 77.91           C
ATOM   3670  O   ALA A 244      -6.304 -19.103 -27.838  1.00 77.91           O
ATOM   3671  HA  ALA A 244      -8.552 -16.797 -28.257  1.00 77.91           H
ATOM   3672  CB  ALA A 244      -6.941 -16.119 -27.012  1.00 77.91           C
ATOM   3673 1HB  ALA A 244      -7.581 -15.418 -26.475  1.00 77.91           H
ATOM   3674 2HB  ALA A 244      -6.212 -16.545 -26.323  1.00 77.91           H
ATOM   3675 3HB  ALA A 244      -6.421 -15.596 -27.814  1.00 77.91           H
ATOM   3676  HN  ALA A 244      -8.195 -17.697 -25.612  1.00 77.91           H
ATOM   3677  N   LYS A 245      -7.040 -18.099 -29.725  1.00 67.89           N
ATOM   3678  CA  LYS A 245      -6.314 -18.989 -30.615  1.00 67.89           C
ATOM   3679  C   LYS A 245      -4.892 -18.460 -30.810  1.00 67.89           C
ATOM   3680  O   LYS A 245      -4.036 -19.155 -31.355  1.00 67.89           O
ATOM   3681  HA  LYS A 245      -6.257 -19.962 -30.128  1.00 67.89           H
ATOM   3682  CB  LYS A 245      -7.083 -19.183 -31.924  1.00 67.89           C
ATOM   3683 1HB  LYS A 245      -7.340 -18.211 -32.346  1.00 67.89           H
ATOM   3684 2HB  LYS A 245      -6.448 -19.688 -32.652  1.00 67.89           H
ATOM   3685  CG  LYS A 245      -8.356 -19.999 -31.696  1.00 67.89           C
ATOM   3686 1HG  LYS A 245      -8.120 -20.896 -31.122  1.00 67.89           H
ATOM   3687 2HG  LYS A 245      -9.064 -19.419 -31.103  1.00 67.89           H
ATOM   3688  CD  LYS A 245      -9.000 -20.394 -33.027  1.00 67.89           C
ATOM   3689 1HD  LYS A 245      -9.299 -19.498 -33.570  1.00 67.89           H
ATOM   3690 2HD  LYS A 245      -8.271 -20.915 -33.647  1.00 67.89           H
ATOM   3691  CE  LYS A 245     -10.219 -21.290 -32.801  1.00 67.89           C
ATOM   3692 1HE  LYS A 245      -9.942 -22.142 -32.179  1.00 67.89           H
ATOM   3693 2HE  LYS A 245     -10.989 -20.739 -32.262  1.00 67.89           H
ATOM   3694  NZ  LYS A 245     -10.758 -21.768 -34.095  1.00 67.89           N
ATOM   3695 1HZ  LYS A 245     -11.570 -22.351 -33.928  1.00 67.89           H
ATOM   3696 2HZ  LYS A 245     -11.024 -20.973 -34.664  1.00 67.89           H
ATOM   3697 3HZ  LYS A 245     -10.048 -22.307 -34.578  1.00 67.89           H
ATOM   3698  HN  LYS A 245      -7.579 -17.391 -30.183  1.00 67.89           H
ATOM   3699  N   LYS A 246      -4.683 -17.234 -30.353  1.00 62.01           N
ATOM   3700  CA  LYS A 246      -3.442 -16.532 -30.634  1.00 62.01           C
ATOM   3701  C   LYS A 246      -2.299 -17.198 -29.865  1.00 62.01           C
ATOM   3702  O   LYS A 246      -2.471 -17.599 -28.715  1.00 62.01           O
ATOM   3703  HA  LYS A 246      -3.245 -16.631 -31.701  1.00 62.01           H
ATOM   3704  CB  LYS A 246      -3.593 -15.038 -30.338  1.00 62.01           C
ATOM   3705 1HB  LYS A 246      -4.022 -14.901 -29.346  1.00 62.01           H
ATOM   3706 2HB  LYS A 246      -2.611 -14.565 -30.328  1.00 62.01           H
ATOM   3707  CG  LYS A 246      -4.482 -14.360 -31.382  1.00 62.01           C
ATOM   3708 1HG  LYS A 246      -4.161 -14.650 -32.382  1.00 62.01           H
ATOM   3709 2HG  LYS A 246      -5.511 -14.700 -31.266  1.00 62.01           H
ATOM   3710  CD  LYS A 246      -4.424 -12.837 -31.245  1.00 62.01           C
ATOM   3711 1HD  LYS A 246      -4.833 -12.539 -30.279  1.00 62.01           H
ATOM   3712 2HD  LYS A 246      -3.386 -12.505 -31.267  1.00 62.01           H
ATOM   3713  CE  LYS A 246      -5.208 -12.155 -32.368  1.00 62.01           C
ATOM   3714 1HE  LYS A 246      -4.876 -12.536 -33.334  1.00 62.01           H
ATOM   3715 2HE  LYS A 246      -6.267 -12.395 -32.278  1.00 62.01           H
ATOM   3716  NZ  LYS A 246      -5.019 -10.688 -32.316  1.00 62.01           N
ATOM   3717 1HZ  LYS A 246      -5.568 -10.250 -33.047  1.00 62.01           H
ATOM   3718 2HZ  LYS A 246      -5.321 -10.341 -31.412  1.00 62.01           H
ATOM   3719 3HZ  LYS A 246      -4.038 -10.468 -32.452  1.00 62.01           H
ATOM   3720  HN  LYS A 246      -5.343 -16.722 -29.802  1.00 62.01           H
ATOM   3721  N   SER A 247      -1.159 -17.297 -30.532  1.00 68.40           N
ATOM   3722  CA  SER A 247       0.004 -17.933 -29.937  1.00 68.40           C
ATOM   3723  C   SER A 247       0.498 -17.110 -28.746  1.00 68.40           C
ATOM   3724  O   SER A 247       0.975 -17.666 -27.757  1.00 68.40           O
ATOM   3725  HA  SER A 247      -0.341 -18.914 -29.607  1.00 68.40           H
ATOM   3726  CB  SER A 247       1.124 -18.106 -30.964  1.00 68.40           C
ATOM   3727 1HB  SER A 247       1.948 -18.658 -30.513  1.00 68.40           H
ATOM   3728 2HB  SER A 247       0.760 -18.703 -31.800  1.00 68.40           H
ATOM   3729  OG  SER A 247       1.602 -16.854 -31.448  1.00 68.40           O
ATOM   3730  HG  SER A 247       2.323 -17.002 -32.126  1.00 68.40           H
ATOM   3731  HN  SER A 247      -1.022 -16.952 -31.461  1.00 68.40           H
ATOM   3732  N   SER A 248       0.368 -15.798 -28.879  1.00 70.59           N
ATOM   3733  CA  SER A 248       0.898 -14.888 -27.878  1.00 70.59           C
ATOM   3734  C   SER A 248       0.120 -15.039 -26.569  1.00 70.59           C
ATOM   3735  O   SER A 248       0.477 -14.436 -25.558  1.00 70.59           O
ATOM   3736  HA  SER A 248       1.938 -15.183 -27.741  1.00 70.59           H
ATOM   3737  CB  SER A 248       0.840 -13.439 -28.366  1.00 70.59           C
ATOM   3738 1HB  SER A 248       1.204 -12.777 -27.580  1.00 70.59           H
ATOM   3739 2HB  SER A 248       1.506 -13.317 -29.220  1.00 70.59           H
ATOM   3740  OG  SER A 248      -0.481 -13.053 -28.736  1.00 70.59           O
ATOM   3741  HG  SER A 248      -0.482 -12.107 -29.063  1.00 70.59           H
ATOM   3742  HN  SER A 248      -0.089 -15.357 -29.651  1.00 70.59           H
ATOM   3743  N   LYS A 249      -0.928 -15.848 -26.630  1.00 67.74           N
ATOM   3744  CA  LYS A 249      -1.832 -15.987 -25.502  1.00 67.74           C
ATOM   3745  C   LYS A 249      -1.049 -16.478 -24.283  1.00 67.74           C
ATOM   3746  O   LYS A 249      -1.345 -16.092 -23.153  1.00 67.74           O
ATOM   3747  HA  LYS A 249      -2.232 -14.998 -25.280  1.00 67.74           H
ATOM   3748  CB  LYS A 249      -3.017 -16.882 -25.872  1.00 67.74           C
ATOM   3749 1HB  LYS A 249      -3.820 -16.746 -25.148  1.00 67.74           H
ATOM   3750 2HB  LYS A 249      -3.411 -16.585 -26.844  1.00 67.74           H
ATOM   3751  CG  LYS A 249      -2.601 -18.353 -25.912  1.00 67.74           C
ATOM   3752 1HG  LYS A 249      -1.768 -18.481 -26.603  1.00 67.74           H
ATOM   3753 2HG  LYS A 249      -2.250 -18.662 -24.927  1.00 67.74           H
ATOM   3754  CD  LYS A 249      -3.770 -19.242 -26.344  1.00 67.74           C
ATOM   3755 1HD  LYS A 249      -4.628 -19.060 -25.698  1.00 67.74           H
ATOM   3756 2HD  LYS A 249      -4.073 -18.981 -27.358  1.00 67.74           H
ATOM   3757  CE  LYS A 249      -3.384 -20.721 -26.285  1.00 67.74           C
ATOM   3758 1HE  LYS A 249      -2.600 -20.928 -27.014  1.00 67.74           H
ATOM   3759 2HE  LYS A 249      -2.977 -20.958 -25.302  1.00 67.74           H
ATOM   3760  NZ  LYS A 249      -4.562 -21.575 -26.560  1.00 67.74           N
ATOM   3761 1HZ  LYS A 249      -4.277 -22.548 -26.579  1.00 67.74           H
ATOM   3762 2HZ  LYS A 249      -5.255 -21.439 -25.832  1.00 67.74           H
ATOM   3763 3HZ  LYS A 249      -4.961 -21.322 -27.457  1.00 67.74           H
ATOM   3764  HN  LYS A 249      -1.162 -16.400 -27.430  1.00 67.74           H
ATOM   3765  N   HIS A 250      -0.063 -17.322 -24.553  1.00 72.01           N
ATOM   3766  CA  HIS A 250       0.673 -17.978 -23.487  1.00 72.01           C
ATOM   3767  C   HIS A 250       1.467 -16.937 -22.695  1.00 72.01           C
ATOM   3768  O   HIS A 250       1.551 -17.015 -21.470  1.00 72.01           O
ATOM   3769  HA  HIS A 250      -0.067 -18.435 -22.830  1.00 72.01           H
ATOM   3770  CB  HIS A 250       1.556 -19.097 -24.045  1.00 72.01           C
ATOM   3771 1HB  HIS A 250       2.154 -18.699 -24.865  1.00 72.01           H
ATOM   3772 2HB  HIS A 250       2.251 -19.418 -23.270  1.00 72.01           H
ATOM   3773  CG  HIS A 250       0.785 -20.298 -24.539  1.00 72.01           C
ATOM   3774  ND1 HIS A 250       0.155 -21.187 -23.686  1.00 72.01           N
ATOM   3775  HD1 HIS A 250       0.143 -21.131 -22.687  1.00 72.01           H
ATOM   3776  CD2 HIS A 250       0.549 -20.747 -25.805  1.00 72.01           C
ATOM   3777  HD2 HIS A 250       0.904 -20.278 -26.723  1.00 72.01           H
ATOM   3778  CE1 HIS A 250      -0.430 -22.125 -24.417  1.00 72.01           C
ATOM   3779  HE1 HIS A 250      -1.006 -22.968 -24.035  1.00 72.01           H
ATOM   3780  NE2 HIS A 250      -0.184 -21.850 -25.730  1.00 72.01           N
ATOM   3781  HN  HIS A 250       0.232 -17.558 -25.479  1.00 72.01           H
ATOM   3782  N   LYS A 251       2.028 -15.985 -23.426  1.00 70.89           N
ATOM   3783  CA  LYS A 251       2.832 -14.943 -22.810  1.00 70.89           C
ATOM   3784  C   LYS A 251       1.942 -14.087 -21.906  1.00 70.89           C
ATOM   3785  O   LYS A 251       2.304 -13.798 -20.767  1.00 70.89           O
ATOM   3786  HA  LYS A 251       3.583 -15.433 -22.191  1.00 70.89           H
ATOM   3787  CB  LYS A 251       3.578 -14.140 -23.877  1.00 70.89           C
ATOM   3788 1HB  LYS A 251       4.107 -14.820 -24.545  1.00 70.89           H
ATOM   3789 2HB  LYS A 251       2.864 -13.587 -24.487  1.00 70.89           H
ATOM   3790  CG  LYS A 251       4.572 -13.169 -23.237  1.00 70.89           C
ATOM   3791 1HG  LYS A 251       4.040 -12.477 -22.584  1.00 70.89           H
ATOM   3792 2HG  LYS A 251       5.274 -13.721 -22.613  1.00 70.89           H
ATOM   3793  CD  LYS A 251       5.337 -12.384 -24.305  1.00 70.89           C
ATOM   3794 1HD  LYS A 251       5.914 -13.072 -24.922  1.00 70.89           H
ATOM   3795 2HD  LYS A 251       4.632 -11.879 -24.965  1.00 70.89           H
ATOM   3796  CE  LYS A 251       6.272 -11.356 -23.665  1.00 70.89           C
ATOM   3797 1HE  LYS A 251       5.711 -10.724 -22.977  1.00 70.89           H
ATOM   3798 2HE  LYS A 251       7.036 -11.866 -23.079  1.00 70.89           H
ATOM   3799  NZ  LYS A 251       6.912 -10.520 -24.705  1.00 70.89           N
ATOM   3800 1HZ  LYS A 251       7.533  -9.850 -24.265  1.00 70.89           H
ATOM   3801 2HZ  LYS A 251       7.444 -11.112 -25.334  1.00 70.89           H
ATOM   3802 3HZ  LYS A 251       6.198 -10.026 -25.229  1.00 70.89           H
ATOM   3803  HN  LYS A 251       1.942 -15.920 -24.420  1.00 70.89           H
ATOM   3804  N   ALA A 252       0.795 -13.705 -22.449  1.00 81.45           N
ATOM   3805  CA  ALA A 252      -0.122 -12.839 -21.728  1.00 81.45           C
ATOM   3806  C   ALA A 252      -0.633 -13.567 -20.484  1.00 81.45           C
ATOM   3807  O   ALA A 252      -0.763 -12.966 -19.418  1.00 81.45           O
ATOM   3808  HA  ALA A 252       0.433 -11.953 -21.418  1.00 81.45           H
ATOM   3809  CB  ALA A 252      -1.257 -12.409 -22.660  1.00 81.45           C
ATOM   3810 1HB  ALA A 252      -0.843 -11.870 -23.512  1.00 81.45           H
ATOM   3811 2HB  ALA A 252      -1.792 -13.291 -23.012  1.00 81.45           H
ATOM   3812 3HB  ALA A 252      -1.944 -11.758 -22.119  1.00 81.45           H
ATOM   3813  HN  ALA A 252       0.490 -13.978 -23.361  1.00 81.45           H
ATOM   3814  N   LEU A 253      -0.910 -14.851 -20.660  1.00 79.82           N
ATOM   3815  CA  LEU A 253      -1.440 -15.658 -19.574  1.00 79.82           C
ATOM   3816  C   LEU A 253      -0.439 -15.670 -18.418  1.00 79.82           C
ATOM   3817  O   LEU A 253      -0.814 -15.467 -17.264  1.00 79.82           O
ATOM   3818  HA  LEU A 253      -2.358 -15.181 -19.231  1.00 79.82           H
ATOM   3819  CB  LEU A 253      -1.815 -17.053 -20.078  1.00 79.82           C
ATOM   3820 1HB  LEU A 253      -2.424 -16.942 -20.975  1.00 79.82           H
ATOM   3821 2HB  LEU A 253      -0.902 -17.568 -20.374  1.00 79.82           H
ATOM   3822  CG  LEU A 253      -2.572 -17.942 -19.089  1.00 79.82           C
ATOM   3823  HG  LEU A 253      -2.031 -17.937 -18.142  1.00 79.82           H
ATOM   3824  CD1 LEU A 253      -3.971 -17.389 -18.813  1.00 79.82           C
ATOM   3825 1HD1 LEU A 253      -3.889 -16.387 -18.391  1.00 79.82           H
ATOM   3826 2HD1 LEU A 253      -4.535 -17.345 -19.745  1.00 79.82           H
ATOM   3827 3HD1 LEU A 253      -4.487 -18.040 -18.107  1.00 79.82           H
ATOM   3828  CD2 LEU A 253      -2.614 -19.392 -19.576  1.00 79.82           C
ATOM   3829 1HD2 LEU A 253      -3.118 -19.436 -20.542  1.00 79.82           H
ATOM   3830 2HD2 LEU A 253      -1.597 -19.770 -19.680  1.00 79.82           H
ATOM   3831 3HD2 LEU A 253      -3.157 -20.002 -18.855  1.00 79.82           H
ATOM   3832  HN  LEU A 253      -0.778 -15.338 -21.523  1.00 79.82           H
ATOM   3833  N   LYS A 254       0.817 -15.911 -18.767  1.00 76.68           N
ATOM   3834  CA  LYS A 254       1.867 -16.005 -17.766  1.00 76.68           C
ATOM   3835  C   LYS A 254       1.907 -14.710 -16.953  1.00 76.68           C
ATOM   3836  O   LYS A 254       1.946 -14.746 -15.724  1.00 76.68           O
ATOM   3837  HA  LYS A 254       1.607 -16.826 -17.097  1.00 76.68           H
ATOM   3838  CB  LYS A 254       3.202 -16.362 -18.423  1.00 76.68           C
ATOM   3839 1HB  LYS A 254       3.079 -17.245 -19.050  1.00 76.68           H
ATOM   3840 2HB  LYS A 254       3.518 -15.549 -19.077  1.00 76.68           H
ATOM   3841  CG  LYS A 254       4.279 -16.623 -17.368  1.00 76.68           C
ATOM   3842 1HG  LYS A 254       4.475 -15.708 -16.809  1.00 76.68           H
ATOM   3843 2HG  LYS A 254       3.920 -17.363 -16.653  1.00 76.68           H
ATOM   3844  CD  LYS A 254       5.573 -17.118 -18.017  1.00 76.68           C
ATOM   3845 1HD  LYS A 254       5.373 -18.022 -18.592  1.00 76.68           H
ATOM   3846 2HD  LYS A 254       5.942 -16.370 -18.719  1.00 76.68           H
ATOM   3847  CE  LYS A 254       6.642 -17.405 -16.961  1.00 76.68           C
ATOM   3848 1HE  LYS A 254       6.907 -16.483 -16.444  1.00 76.68           H
ATOM   3849 2HE  LYS A 254       6.245 -18.088 -16.210  1.00 76.68           H
ATOM   3850  NZ  LYS A 254       7.846 -17.993 -17.588  1.00 76.68           N
ATOM   3851 1HZ  LYS A 254       8.549 -18.161 -16.877  1.00 76.68           H
ATOM   3852 2HZ  LYS A 254       7.601 -18.869 -18.035  1.00 76.68           H
ATOM   3853 3HZ  LYS A 254       8.214 -17.351 -18.281  1.00 76.68           H
ATOM   3854  HN  LYS A 254       1.120 -16.041 -19.711  1.00 76.68           H
ATOM   3855  N   VAL A 255       1.898 -13.597 -17.672  1.00 82.90           N
ATOM   3856  CA  VAL A 255       1.992 -12.294 -17.035  1.00 82.90           C
ATOM   3857  C   VAL A 255       0.819 -12.118 -16.068  1.00 82.90           C
ATOM   3858  O   VAL A 255       1.008 -11.693 -14.929  1.00 82.90           O
ATOM   3859  HA  VAL A 255       2.921 -12.272 -16.466  1.00 82.90           H
ATOM   3860  CB  VAL A 255       2.060 -11.196 -18.098  1.00 82.90           C
ATOM   3861  HB  VAL A 255       1.226 -11.341 -18.784  1.00 82.90           H
ATOM   3862  CG1 VAL A 255       1.912  -9.811 -17.465  1.00 82.90           C
ATOM   3863 1HG1 VAL A 255       0.951  -9.745 -16.955  1.00 82.90           H
ATOM   3864 2HG1 VAL A 255       2.716  -9.652 -16.746  1.00 82.90           H
ATOM   3865 3HG1 VAL A 255       1.964  -9.049 -18.243  1.00 82.90           H
ATOM   3866  CG2 VAL A 255       3.355 -11.295 -18.906  1.00 82.90           C
ATOM   3867 1HG2 VAL A 255       4.210 -11.187 -18.237  1.00 82.90           H
ATOM   3868 2HG2 VAL A 255       3.402 -12.264 -19.401  1.00 82.90           H
ATOM   3869 3HG2 VAL A 255       3.378 -10.502 -19.654  1.00 82.90           H
ATOM   3870  HN  VAL A 255       1.827 -13.576 -18.669  1.00 82.90           H
ATOM   3871  N   THR A 256      -0.366 -12.454 -16.557  1.00 81.54           N
ATOM   3872  CA  THR A 256      -1.580 -12.246 -15.786  1.00 81.54           C
ATOM   3873  C   THR A 256      -1.514 -13.020 -14.468  1.00 81.54           C
ATOM   3874  O   THR A 256      -1.826 -12.477 -13.409  1.00 81.54           O
ATOM   3875  HA  THR A 256      -1.649 -11.188 -15.533  1.00 81.54           H
ATOM   3876  CB  THR A 256      -2.770 -12.640 -16.663  1.00 81.54           C
ATOM   3877  HB  THR A 256      -2.755 -13.708 -16.882  1.00 81.54           H
ATOM   3878  OG1 THR A 256      -2.668 -11.779 -17.794  1.00 81.54           O
ATOM   3879  HG1 THR A 256      -2.164 -12.236 -18.528  1.00 81.54           H
ATOM   3880  CG2 THR A 256      -4.112 -12.267 -16.031  1.00 81.54           C
ATOM   3881 1HG2 THR A 256      -4.153 -11.190 -15.875  1.00 81.54           H
ATOM   3882 2HG2 THR A 256      -4.217 -12.778 -15.074  1.00 81.54           H
ATOM   3883 3HG2 THR A 256      -4.923 -12.569 -16.695  1.00 81.54           H
ATOM   3884  HN  THR A 256      -0.503 -12.861 -17.460  1.00 81.54           H
ATOM   3885  N   ILE A 257      -1.105 -14.275 -14.575  1.00 83.96           N
ATOM   3886  CA  ILE A 257      -1.026 -15.139 -13.410  1.00 83.96           C
ATOM   3887  C   ILE A 257      -0.011 -14.562 -12.421  1.00 83.96           C
ATOM   3888  O   ILE A 257      -0.279 -14.486 -11.223  1.00 83.96           O
ATOM   3889  HA  ILE A 257      -2.007 -15.139 -12.936  1.00 83.96           H
ATOM   3890  CB  ILE A 257      -0.725 -16.579 -13.829  1.00 83.96           C
ATOM   3891  HB  ILE A 257       0.127 -16.566 -14.509  1.00 83.96           H
ATOM   3892  CG1 ILE A 257      -1.904 -17.185 -14.593  1.00 83.96           C
ATOM   3893 1HG1 ILE A 257      -2.745 -17.332 -13.916  1.00 83.96           H
ATOM   3894 2HG1 ILE A 257      -2.235 -16.492 -15.367  1.00 83.96           H
ATOM   3895  CG2 ILE A 257      -0.327 -17.430 -12.621  1.00 83.96           C
ATOM   3896 1HG2 ILE A 257       0.565 -17.008 -12.158  1.00 83.96           H
ATOM   3897 2HG2 ILE A 257      -1.143 -17.440 -11.899  1.00 83.96           H
ATOM   3898 3HG2 ILE A 257      -0.118 -18.449 -12.948  1.00 83.96           H
ATOM   3899  CD1 ILE A 257      -1.516 -18.521 -15.230  1.00 83.96           C
ATOM   3900 1HD1 ILE A 257      -0.691 -18.367 -15.925  1.00 83.96           H
ATOM   3901 2HD1 ILE A 257      -1.209 -19.219 -14.451  1.00 83.96           H
ATOM   3902 3HD1 ILE A 257      -2.372 -18.930 -15.767  1.00 83.96           H
ATOM   3903  HN  ILE A 257      -0.832 -14.703 -15.437  1.00 83.96           H
ATOM   3904  N   THR A 258       1.134 -14.168 -12.960  1.00 85.94           N
ATOM   3905  CA  THR A 258       2.220 -13.674 -12.131  1.00 85.94           C
ATOM   3906  C   THR A 258       1.753 -12.481 -11.295  1.00 85.94           C
ATOM   3907  O   THR A 258       2.005 -12.424 -10.093  1.00 85.94           O
ATOM   3908  HA  THR A 258       2.506 -14.461 -11.433  1.00 85.94           H
ATOM   3909  CB  THR A 258       3.403 -13.349 -13.046  1.00 85.94           C
ATOM   3910  HB  THR A 258       3.144 -12.558 -13.750  1.00 85.94           H
ATOM   3911  OG1 THR A 258       3.746 -14.603 -13.629  1.00 85.94           O
ATOM   3912  HG1 THR A 258       3.208 -14.753 -14.458  1.00 85.94           H
ATOM   3913  CG2 THR A 258       4.655 -12.946 -12.264  1.00 85.94           C
ATOM   3914 1HG2 THR A 258       4.953 -13.764 -11.608  1.00 85.94           H
ATOM   3915 2HG2 THR A 258       4.440 -12.061 -11.665  1.00 85.94           H
ATOM   3916 3HG2 THR A 258       5.464 -12.726 -12.961  1.00 85.94           H
ATOM   3917  HN  THR A 258       1.325 -14.184 -13.941  1.00 85.94           H
ATOM   3918  N   VAL A 259       1.080 -11.557 -11.965  1.00 85.86           N
ATOM   3919  CA  VAL A 259       0.628 -10.339 -11.313  1.00 85.86           C
ATOM   3920  C   VAL A 259      -0.286 -10.703 -10.142  1.00 85.86           C
ATOM   3921  O   VAL A 259      -0.127 -10.180  -9.040  1.00 85.86           O
ATOM   3922  HA  VAL A 259       1.509  -9.828 -10.925  1.00 85.86           H
ATOM   3923  CB  VAL A 259      -0.044  -9.418 -12.333  1.00 85.86           C
ATOM   3924  HB  VAL A 259      -0.744 -10.017 -12.915  1.00 85.86           H
ATOM   3925  CG1 VAL A 259      -0.840  -8.314 -11.633  1.00 85.86           C
ATOM   3926 1HG1 VAL A 259      -1.610  -8.763 -11.006  1.00 85.86           H
ATOM   3927 2HG1 VAL A 259      -0.168  -7.719 -11.014  1.00 85.86           H
ATOM   3928 3HG1 VAL A 259      -1.307  -7.674 -12.381  1.00 85.86           H
ATOM   3929  CG2 VAL A 259       0.984  -8.826 -13.299  1.00 85.86           C
ATOM   3930 1HG2 VAL A 259       1.719  -8.248 -12.737  1.00 85.86           H
ATOM   3931 2HG2 VAL A 259       1.487  -9.631 -13.834  1.00 85.86           H
ATOM   3932 3HG2 VAL A 259       0.479  -8.175 -14.013  1.00 85.86           H
ATOM   3933  HN  VAL A 259       0.844 -11.630 -12.934  1.00 85.86           H
ATOM   3934  N   LEU A 260      -1.224 -11.597 -10.420  1.00 84.04           N
ATOM   3935  CA  LEU A 260      -2.220 -11.969  -9.429  1.00 84.04           C
ATOM   3936  C   LEU A 260      -1.526 -12.642  -8.243  1.00 84.04           C
ATOM   3937  O   LEU A 260      -1.806 -12.318  -7.090  1.00 84.04           O
ATOM   3938  HA  LEU A 260      -2.691 -11.051  -9.078  1.00 84.04           H
ATOM   3939  CB  LEU A 260      -3.316 -12.825 -10.067  1.00 84.04           C
ATOM   3940 1HB  LEU A 260      -3.733 -12.276 -10.911  1.00 84.04           H
ATOM   3941 2HB  LEU A 260      -2.856 -13.728 -10.470  1.00 84.04           H
ATOM   3942  CG  LEU A 260      -4.465 -13.239  -9.146  1.00 84.04           C
ATOM   3943  HG  LEU A 260      -4.042 -13.738  -8.274  1.00 84.04           H
ATOM   3944  CD1 LEU A 260      -5.229 -12.014  -8.638  1.00 84.04           C
ATOM   3945 1HD1 LEU A 260      -4.550 -11.367  -8.082  1.00 84.04           H
ATOM   3946 2HD1 LEU A 260      -5.640 -11.465  -9.486  1.00 84.04           H
ATOM   3947 3HD1 LEU A 260      -6.040 -12.336  -7.986  1.00 84.04           H
ATOM   3948  CD2 LEU A 260      -5.388 -14.243  -9.838  1.00 84.04           C
ATOM   3949 1HD2 LEU A 260      -5.807 -13.793 -10.738  1.00 84.04           H
ATOM   3950 2HD2 LEU A 260      -4.819 -15.133 -10.108  1.00 84.04           H
ATOM   3951 3HD2 LEU A 260      -6.196 -14.521  -9.161  1.00 84.04           H
ATOM   3952  HN  LEU A 260      -1.310 -12.062 -11.301  1.00 84.04           H
ATOM   3953  N   THR A 261      -0.634 -13.567  -8.567  1.00 87.41           N
ATOM   3954  CA  THR A 261       0.024 -14.363  -7.545  1.00 87.41           C
ATOM   3955  C   THR A 261       0.844 -13.466  -6.616  1.00 87.41           C
ATOM   3956  O   THR A 261       0.808 -13.630  -5.398  1.00 87.41           O
ATOM   3957  HA  THR A 261      -0.743 -14.840  -6.935  1.00 87.41           H
ATOM   3958  CB  THR A 261       0.859 -15.436  -8.247  1.00 87.41           C
ATOM   3959  HB  THR A 261       1.656 -14.985  -8.838  1.00 87.41           H
ATOM   3960  OG1 THR A 261      -0.097 -16.195  -8.981  1.00 87.41           O
ATOM   3961  HG1 THR A 261      -0.232 -15.792  -9.886  1.00 87.41           H
ATOM   3962  CG2 THR A 261       1.461 -16.444  -7.265  1.00 87.41           C
ATOM   3963 1HG2 THR A 261       0.659 -16.945  -6.722  1.00 87.41           H
ATOM   3964 2HG2 THR A 261       2.108 -15.923  -6.560  1.00 87.41           H
ATOM   3965 3HG2 THR A 261       2.043 -17.183  -7.815  1.00 87.41           H
ATOM   3966  HN  THR A 261      -0.360 -13.775  -9.506  1.00 87.41           H
ATOM   3967  N   VAL A 262       1.564 -12.537  -7.227  1.00 90.19           N
ATOM   3968  CA  VAL A 262       2.466 -11.677  -6.479  1.00 90.19           C
ATOM   3969  C   VAL A 262       1.657 -10.822  -5.502  1.00 90.19           C
ATOM   3970  O   VAL A 262       2.055 -10.642  -4.353  1.00 90.19           O
ATOM   3971  HA  VAL A 262       3.137 -12.321  -5.910  1.00 90.19           H
ATOM   3972  CB  VAL A 262       3.314 -10.844  -7.443  1.00 90.19           C
ATOM   3973  HB  VAL A 262       2.638 -10.340  -8.133  1.00 90.19           H
ATOM   3974  CG1 VAL A 262       4.103  -9.771  -6.691  1.00 90.19           C
ATOM   3975 1HG1 VAL A 262       3.411  -9.108  -6.171  1.00 90.19           H
ATOM   3976 2HG1 VAL A 262       4.764 -10.247  -5.966  1.00 90.19           H
ATOM   3977 3HG1 VAL A 262       4.697  -9.193  -7.399  1.00 90.19           H
ATOM   3978  CG2 VAL A 262       4.246 -11.736  -8.265  1.00 90.19           C
ATOM   3979 1HG2 VAL A 262       4.912 -12.280  -7.595  1.00 90.19           H
ATOM   3980 2HG2 VAL A 262       3.654 -12.445  -8.844  1.00 90.19           H
ATOM   3981 3HG2 VAL A 262       4.837 -11.118  -8.941  1.00 90.19           H
ATOM   3982  HN  VAL A 262       1.539 -12.367  -8.212  1.00 90.19           H
ATOM   3983  N   PHE A 263       0.535 -10.318  -5.996  1.00 87.77           N
ATOM   3984  CA  PHE A 263      -0.328  -9.477  -5.184  1.00 87.77           C
ATOM   3985  C   PHE A 263      -0.834 -10.235  -3.956  1.00 87.77           C
ATOM   3986  O   PHE A 263      -0.727  -9.746  -2.832  1.00 87.77           O
ATOM   3987  HA  PHE A 263       0.265  -8.621  -4.862  1.00 87.77           H
ATOM   3988  CB  PHE A 263      -1.523  -9.088  -6.057  1.00 87.77           C
ATOM   3989 1HB  PHE A 263      -1.157  -8.587  -6.954  1.00 87.77           H
ATOM   3990 2HB  PHE A 263      -2.031  -9.995  -6.385  1.00 87.77           H
ATOM   3991  CG  PHE A 263      -2.534  -8.178  -5.358  1.00 87.77           C
ATOM   3992  CD1 PHE A 263      -3.650  -8.711  -4.790  1.00 87.77           C
ATOM   3993  HD1 PHE A 263      -3.822  -9.786  -4.834  1.00 87.77           H
ATOM   3994  CD2 PHE A 263      -2.319  -6.837  -5.304  1.00 87.77           C
ATOM   3995  HD2 PHE A 263      -1.425  -6.409  -5.759  1.00 87.77           H
ATOM   3996  CE1 PHE A 263      -4.589  -7.866  -4.141  1.00 87.77           C
ATOM   3997  HE1 PHE A 263      -5.482  -8.293  -3.686  1.00 87.77           H
ATOM   3998  CE2 PHE A 263      -3.258  -5.992  -4.655  1.00 87.77           C
ATOM   3999  HE2 PHE A 263      -3.085  -4.917  -4.612  1.00 87.77           H
ATOM   4000  CZ  PHE A 263      -4.373  -6.525  -4.087  1.00 87.77           C
ATOM   4001  HZ  PHE A 263      -5.093  -5.876  -3.589  1.00 87.77           H
ATOM   4002  HN  PHE A 263       0.215 -10.475  -6.930  1.00 87.77           H
ATOM   4003  N   VAL A 264      -1.376 -11.417  -4.211  1.00 89.39           N
ATOM   4004  CA  VAL A 264      -1.995 -12.201  -3.156  1.00 89.39           C
ATOM   4005  C   VAL A 264      -0.943 -12.549  -2.101  1.00 89.39           C
ATOM   4006  O   VAL A 264      -1.182 -12.389  -0.905  1.00 89.39           O
ATOM   4007  HA  VAL A 264      -2.763 -11.581  -2.694  1.00 89.39           H
ATOM   4008  CB  VAL A 264      -2.676 -13.435  -3.751  1.00 89.39           C
ATOM   4009  HB  VAL A 264      -1.939 -13.966  -4.353  1.00 89.39           H
ATOM   4010  CG1 VAL A 264      -3.154 -14.382  -2.649  1.00 89.39           C
ATOM   4011 1HG1 VAL A 264      -2.300 -14.707  -2.054  1.00 89.39           H
ATOM   4012 2HG1 VAL A 264      -3.867 -13.864  -2.008  1.00 89.39           H
ATOM   4013 3HG1 VAL A 264      -3.634 -15.251  -3.099  1.00 89.39           H
ATOM   4014  CG2 VAL A 264      -3.833 -13.034  -4.668  1.00 89.39           C
ATOM   4015 1HG2 VAL A 264      -4.570 -12.469  -4.098  1.00 89.39           H
ATOM   4016 2HG2 VAL A 264      -3.453 -12.417  -5.483  1.00 89.39           H
ATOM   4017 3HG2 VAL A 264      -4.299 -13.930  -5.078  1.00 89.39           H
ATOM   4018  HN  VAL A 264      -1.395 -11.839  -5.118  1.00 89.39           H
ATOM   4019  N   LEU A 265       0.199 -13.018  -2.582  1.00 89.13           N
ATOM   4020  CA  LEU A 265       1.226 -13.539  -1.696  1.00 89.13           C
ATOM   4021  C   LEU A 265       1.758 -12.406  -0.816  1.00 89.13           C
ATOM   4022  O   LEU A 265       2.193 -12.642   0.310  1.00 89.13           O
ATOM   4023  HA  LEU A 265       0.756 -14.284  -1.054  1.00 89.13           H
ATOM   4024  CB  LEU A 265       2.313 -14.255  -2.500  1.00 89.13           C
ATOM   4025 1HB  LEU A 265       2.620 -13.605  -3.319  1.00 89.13           H
ATOM   4026 2HB  LEU A 265       3.183 -14.390  -1.857  1.00 89.13           H
ATOM   4027  CG  LEU A 265       1.929 -15.617  -3.084  1.00 89.13           C
ATOM   4028  HG  LEU A 265       1.067 -15.477  -3.737  1.00 89.13           H
ATOM   4029  CD1 LEU A 265       3.060 -16.184  -3.943  1.00 89.13           C
ATOM   4030 1HD1 LEU A 265       3.272 -15.499  -4.764  1.00 89.13           H
ATOM   4031 2HD1 LEU A 265       3.955 -16.306  -3.332  1.00 89.13           H
ATOM   4032 3HD1 LEU A 265       2.761 -17.152  -4.345  1.00 89.13           H
ATOM   4033  CD2 LEU A 265       1.506 -16.587  -1.979  1.00 89.13           C
ATOM   4034 1HD2 LEU A 265       2.332 -16.726  -1.282  1.00 89.13           H
ATOM   4035 2HD2 LEU A 265       0.647 -16.180  -1.447  1.00 89.13           H
ATOM   4036 3HD2 LEU A 265       1.238 -17.547  -2.421  1.00 89.13           H
ATOM   4037  HN  LEU A 265       0.426 -13.044  -3.555  1.00 89.13           H
ATOM   4038  N   SER A 266       1.706 -11.201  -1.363  1.00 91.21           N
ATOM   4039  CA  SER A 266       2.285 -10.049  -0.693  1.00 91.21           C
ATOM   4040  C   SER A 266       1.262  -9.430   0.262  1.00 91.21           C
ATOM   4041  O   SER A 266       1.599  -9.062   1.386  1.00 91.21           O
ATOM   4042  HA  SER A 266       3.139 -10.437  -0.138  1.00 91.21           H
ATOM   4043  CB  SER A 266       2.765  -9.007  -1.704  1.00 91.21           C
ATOM   4044 1HB  SER A 266       3.156  -8.139  -1.173  1.00 91.21           H
ATOM   4045 2HB  SER A 266       3.588  -9.420  -2.288  1.00 91.21           H
ATOM   4046  OG  SER A 266       1.722  -8.594  -2.583  1.00 91.21           O
ATOM   4047  HG  SER A 266       1.801  -9.073  -3.457  1.00 91.21           H
ATOM   4048  HN  SER A 266       1.278 -11.005  -2.246  1.00 91.21           H
ATOM   4049  N   GLN A 267       0.032  -9.334  -0.221  1.00 88.59           N
ATOM   4050  CA  GLN A 267      -0.962  -8.492   0.423  1.00 88.59           C
ATOM   4051  C   GLN A 267      -1.781  -9.309   1.425  1.00 88.59           C
ATOM   4052  O   GLN A 267      -2.167  -8.802   2.477  1.00 88.59           O
ATOM   4053  HA  GLN A 267      -0.394  -7.724   0.949  1.00 88.59           H
ATOM   4054  CB  GLN A 267      -1.870  -7.824  -0.612  1.00 88.59           C
ATOM   4055 1HB  GLN A 267      -2.364  -8.587  -1.213  1.00 88.59           H
ATOM   4056 2HB  GLN A 267      -2.653  -7.261  -0.104  1.00 88.59           H
ATOM   4057  CG  GLN A 267      -1.070  -6.889  -1.521  1.00 88.59           C
ATOM   4058 1HG  GLN A 267      -0.293  -7.454  -2.036  1.00 88.59           H
ATOM   4059 2HG  GLN A 267      -1.724  -6.474  -2.288  1.00 88.59           H
ATOM   4060  CD  GLN A 267      -0.434  -5.754  -0.716  1.00 88.59           C
ATOM   4061  OE1 GLN A 267      -0.997  -5.244   0.238  1.00 88.59           O
ATOM   4062  NE2 GLN A 267       0.768  -5.388  -1.153  1.00 88.59           N
ATOM   4063 1HE2 GLN A 267       1.174  -5.848  -1.943  1.00 88.59           H
ATOM   4064 2HE2 GLN A 267       1.265  -4.653  -0.692  1.00 88.59           H
ATOM   4065  HN  GLN A 267      -0.288  -9.817  -1.036  1.00 88.59           H
ATOM   4066  N   PHE A 268      -2.021 -10.561   1.062  1.00 92.44           N
ATOM   4067  CA  PHE A 268      -2.974 -11.381   1.791  1.00 92.44           C
ATOM   4068  C   PHE A 268      -2.520 -11.597   3.236  1.00 92.44           C
ATOM   4069  O   PHE A 268      -3.273 -11.335   4.172  1.00 92.44           O
ATOM   4070  HA  PHE A 268      -3.926 -10.851   1.786  1.00 92.44           H
ATOM   4071  CB  PHE A 268      -3.035 -12.734   1.080  1.00 92.44           C
ATOM   4072 1HB  PHE A 268      -3.291 -12.572   0.033  1.00 92.44           H
ATOM   4073 2HB  PHE A 268      -2.044 -13.188   1.099  1.00 92.44           H
ATOM   4074  CG  PHE A 268      -4.039 -13.713   1.691  1.00 92.44           C
ATOM   4075  CD1 PHE A 268      -3.604 -14.725   2.489  1.00 92.44           C
ATOM   4076  HD1 PHE A 268      -2.539 -14.837   2.694  1.00 92.44           H
ATOM   4077  CD2 PHE A 268      -5.367 -13.573   1.435  1.00 92.44           C
ATOM   4078  HD2 PHE A 268      -5.716 -12.763   0.795  1.00 92.44           H
ATOM   4079  CE1 PHE A 268      -4.536 -15.633   3.056  1.00 92.44           C
ATOM   4080  HE1 PHE A 268      -4.187 -16.444   3.696  1.00 92.44           H
ATOM   4081  CE2 PHE A 268      -6.300 -14.482   2.002  1.00 92.44           C
ATOM   4082  HE2 PHE A 268      -7.364 -14.369   1.797  1.00 92.44           H
ATOM   4083  CZ  PHE A 268      -5.864 -15.493   2.800  1.00 92.44           C
ATOM   4084  HZ  PHE A 268      -6.580 -16.190   3.235  1.00 92.44           H
ATOM   4085  HN  PHE A 268      -1.578 -11.014   0.288  1.00 92.44           H
ATOM   4086  N   PRO A 269      -1.286 -12.076   3.442  1.00 95.16           N
ATOM   4087  CA  PRO A 269      -0.796 -12.340   4.797  1.00 95.16           C
ATOM   4088  C   PRO A 269      -0.945 -11.134   5.710  1.00 95.16           C
ATOM   4089  O   PRO A 269      -1.381 -11.266   6.853  1.00 95.16           O
ATOM   4090  HA  PRO A 269      -1.390 -13.126   5.264  1.00 95.16           H
ATOM   4091  CB  PRO A 269       0.673 -12.713   4.586  1.00 95.16           C
ATOM   4092 1HB  PRO A 269       1.323 -11.842   4.662  1.00 95.16           H
ATOM   4093 2HB  PRO A 269       1.015 -13.432   5.330  1.00 95.16           H
ATOM   4094  CG  PRO A 269       0.687 -13.306   3.182  1.00 95.16           C
ATOM   4095 1HG  PRO A 269       1.687 -13.296   2.749  1.00 95.16           H
ATOM   4096 2HG  PRO A 269       0.362 -14.347   3.178  1.00 95.16           H
ATOM   4097  CD  PRO A 269      -0.273 -12.405   2.423  1.00 95.16           C
ATOM   4098 1HD  PRO A 269       0.223 -11.510   2.048  1.00 95.16           H
ATOM   4099 2HD  PRO A 269      -0.707 -12.911   1.560  1.00 95.16           H
ATOM   4100  N   TYR A 270      -0.576  -9.979   5.176  1.00 93.18           N
ATOM   4101  CA  TYR A 270      -0.608  -8.751   5.953  1.00 93.18           C
ATOM   4102  C   TYR A 270      -2.036  -8.414   6.388  1.00 93.18           C
ATOM   4103  O   TYR A 270      -2.273  -8.081   7.548  1.00 93.18           O
ATOM   4104  HA  TYR A 270       0.008  -8.898   6.839  1.00 93.18           H
ATOM   4105  CB  TYR A 270      -0.099  -7.649   5.021  1.00 93.18           C
ATOM   4106 1HB  TYR A 270       0.944  -7.850   4.774  1.00 93.18           H
ATOM   4107 2HB  TYR A 270      -0.660  -7.688   4.088  1.00 93.18           H
ATOM   4108  CG  TYR A 270      -0.207  -6.240   5.607  1.00 93.18           C
ATOM   4109  CD1 TYR A 270      -0.890  -5.258   4.919  1.00 93.18           C
ATOM   4110  HD1 TYR A 270      -1.352  -5.486   3.959  1.00 93.18           H
ATOM   4111  CD2 TYR A 270       0.378  -5.951   6.823  1.00 93.18           C
ATOM   4112  HD2 TYR A 270       0.918  -6.727   7.366  1.00 93.18           H
ATOM   4113  CE1 TYR A 270      -0.992  -3.931   5.470  1.00 93.18           C
ATOM   4114  HE1 TYR A 270      -1.528  -3.146   4.937  1.00 93.18           H
ATOM   4115  CE2 TYR A 270       0.277  -4.625   7.374  1.00 93.18           C
ATOM   4116  HE2 TYR A 270       0.734  -4.383   8.333  1.00 93.18           H
ATOM   4117  CZ  TYR A 270      -0.404  -3.680   6.670  1.00 93.18           C
ATOM   4118  OH  TYR A 270      -0.500  -2.428   7.191  1.00 93.18           O
ATOM   4119  HH  TYR A 270      -0.376  -2.459   8.183  1.00 93.18           H
ATOM   4120  HN  TYR A 270      -0.261  -9.874   4.233  1.00 93.18           H
ATOM   4121  N   ASN A 271      -2.950  -8.513   5.433  1.00 91.81           N
ATOM   4122  CA  ASN A 271      -4.324  -8.104   5.668  1.00 91.81           C
ATOM   4123  C   ASN A 271      -5.007  -9.123   6.582  1.00 91.81           C
ATOM   4124  O   ASN A 271      -6.000  -8.809   7.237  1.00 91.81           O
ATOM   4125  HA  ASN A 271      -4.255  -7.116   6.124  1.00 91.81           H
ATOM   4126  CB  ASN A 271      -5.112  -8.041   4.358  1.00 91.81           C
ATOM   4127 1HB  ASN A 271      -4.873  -8.909   3.744  1.00 91.81           H
ATOM   4128 2HB  ASN A 271      -6.180  -8.084   4.569  1.00 91.81           H
ATOM   4129  CG  ASN A 271      -4.790  -6.759   3.586  1.00 91.81           C
ATOM   4130  OD1 ASN A 271      -5.292  -5.686   3.877  1.00 91.81           O
ATOM   4131  ND2 ASN A 271      -3.929  -6.931   2.588  1.00 91.81           N
ATOM   4132 1HD2 ASN A 271      -3.554  -7.839   2.401  1.00 91.81           H
ATOM   4133 2HD2 ASN A 271      -3.655  -6.152   2.023  1.00 91.81           H
ATOM   4134  HN  ASN A 271      -2.765  -8.865   4.516  1.00 91.81           H
ATOM   4135  N   CYS A 272      -4.448 -10.325   6.596  1.00 95.19           N
ATOM   4136  CA  CYS A 272      -4.882 -11.340   7.540  1.00 95.19           C
ATOM   4137  C   CYS A 272      -4.650 -10.810   8.957  1.00 95.19           C
ATOM   4138  O   CYS A 272      -5.536 -10.892   9.807  1.00 95.19           O
ATOM   4139  HA  CYS A 272      -5.944 -11.505   7.358  1.00 95.19           H
ATOM   4140  CB  CYS A 272      -4.168 -12.673   7.306  1.00 95.19           C
ATOM   4141 1HB  CYS A 272      -3.093 -12.509   7.221  1.00 95.19           H
ATOM   4142 2HB  CYS A 272      -4.323 -13.333   8.159  1.00 95.19           H
ATOM   4143  SG  CYS A 272      -4.801 -13.463   5.782  1.00 95.19           S
ATOM   4144  HG  CYS A 272      -4.181 -12.648   4.934  1.00 95.19           H
ATOM   4145  HN  CYS A 272      -3.714 -10.607   5.979  1.00 95.19           H
ATOM   4146  N   ILE A 273      -3.455 -10.279   9.167  1.00 94.12           N
ATOM   4147  CA  ILE A 273      -3.083  -9.766  10.475  1.00 94.12           C
ATOM   4148  C   ILE A 273      -3.909  -8.514  10.780  1.00 94.12           C
ATOM   4149  O   ILE A 273      -4.365  -8.327  11.907  1.00 94.12           O
ATOM   4150  HA  ILE A 273      -3.333 -10.532  11.209  1.00 94.12           H
ATOM   4151  CB  ILE A 273      -1.572  -9.540  10.552  1.00 94.12           C
ATOM   4152  HB  ILE A 273      -1.290  -8.844   9.762  1.00 94.12           H
ATOM   4153  CG1 ILE A 273      -0.809 -10.842  10.300  1.00 94.12           C
ATOM   4154 1HG1 ILE A 273      -1.033 -11.211   9.299  1.00 94.12           H
ATOM   4155 2HG1 ILE A 273       0.263 -10.652  10.337  1.00 94.12           H
ATOM   4156  CG2 ILE A 273      -1.181  -8.895  11.883  1.00 94.12           C
ATOM   4157 1HG2 ILE A 273      -1.684  -7.933  11.982  1.00 94.12           H
ATOM   4158 2HG2 ILE A 273      -1.480  -9.547  12.704  1.00 94.12           H
ATOM   4159 3HG2 ILE A 273      -0.102  -8.745  11.911  1.00 94.12           H
ATOM   4160  CD1 ILE A 273      -1.181 -11.904  11.337  1.00 94.12           C
ATOM   4161 1HD1 ILE A 273      -0.933 -11.541  12.334  1.00 94.12           H
ATOM   4162 2HD1 ILE A 273      -2.250 -12.109  11.280  1.00 94.12           H
ATOM   4163 3HD1 ILE A 273      -0.625 -12.820  11.135  1.00 94.12           H
ATOM   4164  HN  ILE A 273      -2.748 -10.195   8.464  1.00 94.12           H
ATOM   4165  N   LEU A 274      -4.075  -7.690   9.757  1.00 92.36           N
ATOM   4166  CA  LEU A 274      -4.846  -6.466   9.899  1.00 92.36           C
ATOM   4167  C   LEU A 274      -6.260  -6.812  10.371  1.00 92.36           C
ATOM   4168  O   LEU A 274      -6.835  -6.101  11.194  1.00 92.36           O
ATOM   4169  HA  LEU A 274      -4.363  -5.864  10.669  1.00 92.36           H
ATOM   4170  CB  LEU A 274      -4.811  -5.657   8.602  1.00 92.36           C
ATOM   4171 1HB  LEU A 274      -4.978  -6.338   7.767  1.00 92.36           H
ATOM   4172 2HB  LEU A 274      -5.645  -4.955   8.612  1.00 92.36           H
ATOM   4173  CG  LEU A 274      -3.525  -4.873   8.335  1.00 92.36           C
ATOM   4174  HG  LEU A 274      -2.703  -5.584   8.251  1.00 92.36           H
ATOM   4175  CD1 LEU A 274      -3.608  -4.120   7.005  1.00 92.36           C
ATOM   4176 1HD1 LEU A 274      -3.759  -4.831   6.193  1.00 92.36           H
ATOM   4177 2HD1 LEU A 274      -4.443  -3.421   7.035  1.00 92.36           H
ATOM   4178 3HD1 LEU A 274      -2.681  -3.571   6.840  1.00 92.36           H
ATOM   4179  CD2 LEU A 274      -3.199  -3.940   9.502  1.00 92.36           C
ATOM   4180 1HD2 LEU A 274      -4.017  -3.233   9.642  1.00 92.36           H
ATOM   4181 2HD2 LEU A 274      -3.068  -4.527  10.411  1.00 92.36           H
ATOM   4182 3HD2 LEU A 274      -2.280  -3.395   9.287  1.00 92.36           H
ATOM   4183  HN  LEU A 274      -3.695  -7.846   8.845  1.00 92.36           H
ATOM   4184  N   LEU A 275      -6.780  -7.904   9.829  1.00 93.39           N
ATOM   4185  CA  LEU A 275      -8.130  -8.331  10.156  1.00 93.39           C
ATOM   4186  C   LEU A 275      -8.204  -8.676  11.645  1.00 93.39           C
ATOM   4187  O   LEU A 275      -9.134  -8.263  12.336  1.00 93.39           O
ATOM   4188  HA  LEU A 275      -8.795  -7.490   9.963  1.00 93.39           H
ATOM   4189  CB  LEU A 275      -8.567  -9.474   9.237  1.00 93.39           C
ATOM   4190 1HB  LEU A 275      -8.459  -9.144   8.204  1.00 93.39           H
ATOM   4191 2HB  LEU A 275      -7.881 -10.309   9.378  1.00 93.39           H
ATOM   4192  CG  LEU A 275      -9.996  -9.984   9.435  1.00 93.39           C
ATOM   4193  HG  LEU A 275     -10.110 -10.285  10.476  1.00 93.39           H
ATOM   4194  CD1 LEU A 275     -11.016  -8.874   9.170  1.00 93.39           C
ATOM   4195 1HD1 LEU A 275     -10.841  -8.049   9.860  1.00 93.39           H
ATOM   4196 2HD1 LEU A 275     -10.909  -8.520   8.145  1.00 93.39           H
ATOM   4197 3HD1 LEU A 275     -12.023  -9.264   9.317  1.00 93.39           H
ATOM   4198  CD2 LEU A 275     -10.260 -11.222   8.575  1.00 93.39           C
ATOM   4199 1HD2 LEU A 275     -10.120 -10.970   7.523  1.00 93.39           H
ATOM   4200 2HD2 LEU A 275      -9.564 -12.013   8.854  1.00 93.39           H
ATOM   4201 3HD2 LEU A 275     -11.282 -11.564   8.734  1.00 93.39           H
ATOM   4202  HN  LEU A 275      -6.297  -8.490   9.179  1.00 93.39           H
ATOM   4203  N   VAL A 276      -7.213  -9.431  12.095  1.00 94.93           N
ATOM   4204  CA  VAL A 276      -7.149  -9.828  13.491  1.00 94.93           C
ATOM   4205  C   VAL A 276      -7.120  -8.577  14.372  1.00 94.93           C
ATOM   4206  O   VAL A 276      -7.851  -8.490  15.357  1.00 94.93           O
ATOM   4207  HA  VAL A 276      -8.054 -10.393  13.714  1.00 94.93           H
ATOM   4208  CB  VAL A 276      -5.948 -10.748  13.719  1.00 94.93           C
ATOM   4209  HB  VAL A 276      -5.059 -10.235  13.354  1.00 94.93           H
ATOM   4210  CG1 VAL A 276      -5.749 -11.030  15.210  1.00 94.93           C
ATOM   4211 1HG1 VAL A 276      -5.575 -10.091  15.737  1.00 94.93           H
ATOM   4212 2HG1 VAL A 276      -6.640 -11.512  15.611  1.00 94.93           H
ATOM   4213 3HG1 VAL A 276      -4.889 -11.686  15.344  1.00 94.93           H
ATOM   4214  CG2 VAL A 276      -6.097 -12.050  12.930  1.00 94.93           C
ATOM   4215 1HG2 VAL A 276      -7.001 -12.569  13.252  1.00 94.93           H
ATOM   4216 2HG2 VAL A 276      -6.168 -11.825  11.866  1.00 94.93           H
ATOM   4217 3HG2 VAL A 276      -5.230 -12.686  13.111  1.00 94.93           H
ATOM   4218  HN  VAL A 276      -6.464  -9.769  11.525  1.00 94.93           H
ATOM   4219  N   GLN A 277      -6.267  -7.640  13.985  1.00 92.09           N
ATOM   4220  CA  GLN A 277      -6.105  -6.415  14.749  1.00 92.09           C
ATOM   4221  C   GLN A 277      -7.417  -5.628  14.776  1.00 92.09           C
ATOM   4222  O   GLN A 277      -7.736  -4.981  15.772  1.00 92.09           O
ATOM   4223  HA  GLN A 277      -5.844  -6.735  15.758  1.00 92.09           H
ATOM   4224  CB  GLN A 277      -4.966  -5.563  14.184  1.00 92.09           C
ATOM   4225 1HB  GLN A 277      -5.075  -5.476  13.103  1.00 92.09           H
ATOM   4226 2HB  GLN A 277      -5.025  -4.554  14.593  1.00 92.09           H
ATOM   4227  CG  GLN A 277      -3.605  -6.176  14.518  1.00 92.09           C
ATOM   4228 1HG  GLN A 277      -3.507  -6.288  15.597  1.00 92.09           H
ATOM   4229 2HG  GLN A 277      -3.536  -7.175  14.086  1.00 92.09           H
ATOM   4230  CD  GLN A 277      -2.466  -5.305  13.985  1.00 92.09           C
ATOM   4231  OE1 GLN A 277      -2.625  -4.529  13.057  1.00 92.09           O
ATOM   4232  NE2 GLN A 277      -1.311  -5.475  14.622  1.00 92.09           N
ATOM   4233 1HE2 GLN A 277      -1.248  -6.128  15.377  1.00 92.09           H
ATOM   4234 2HE2 GLN A 277      -0.506  -4.950  14.347  1.00 92.09           H
ATOM   4235  HN  GLN A 277      -5.695  -7.707  13.168  1.00 92.09           H
ATOM   4236  N   THR A 278      -8.142  -5.710  13.670  1.00 92.77           N
ATOM   4237  CA  THR A 278      -9.391  -4.980  13.538  1.00 92.77           C
ATOM   4238  C   THR A 278     -10.438  -5.537  14.506  1.00 92.77           C
ATOM   4239  O   THR A 278     -11.138  -4.777  15.173  1.00 92.77           O
ATOM   4240  HA  THR A 278      -9.215  -3.942  13.821  1.00 92.77           H
ATOM   4241  CB  THR A 278      -9.824  -5.044  12.072  1.00 92.77           C
ATOM   4242  HB  THR A 278     -10.054  -6.068  11.779  1.00 92.77           H
ATOM   4243  OG1 THR A 278      -8.750  -4.429  11.366  1.00 92.77           O
ATOM   4244  HG1 THR A 278      -8.147  -5.129  10.982  1.00 92.77           H
ATOM   4245  CG2 THR A 278     -11.027  -4.146  11.777  1.00 92.77           C
ATOM   4246 1HG2 THR A 278     -10.773  -3.111  12.007  1.00 92.77           H
ATOM   4247 2HG2 THR A 278     -11.872  -4.457  12.390  1.00 92.77           H
ATOM   4248 3HG2 THR A 278     -11.292  -4.228  10.723  1.00 92.77           H
ATOM   4249  HN  THR A 278      -7.888  -6.261  12.875  1.00 92.77           H
ATOM   4250  N   ILE A 279     -10.513  -6.859  14.550  1.00 93.10           N
ATOM   4251  CA  ILE A 279     -11.467  -7.526  15.419  1.00 93.10           C
ATOM   4252  C   ILE A 279     -11.092  -7.261  16.879  1.00 93.10           C
ATOM   4253  O   ILE A 279     -11.959  -6.982  17.705  1.00 93.10           O
ATOM   4254  HA  ILE A 279     -12.446  -7.086  15.229  1.00 93.10           H
ATOM   4255  CB  ILE A 279     -11.563  -9.012  15.069  1.00 93.10           C
ATOM   4256  HB  ILE A 279     -10.559  -9.435  15.098  1.00 93.10           H
ATOM   4257  CG1 ILE A 279     -12.095  -9.207  13.648  1.00 93.10           C
ATOM   4258 1HG1 ILE A 279     -13.161  -8.983  13.622  1.00 93.10           H
ATOM   4259 2HG1 ILE A 279     -11.605  -8.506  12.973  1.00 93.10           H
ATOM   4260  CG2 ILE A 279     -12.400  -9.766  16.104  1.00 93.10           C
ATOM   4261 1HG2 ILE A 279     -11.939  -9.668  17.086  1.00 93.10           H
ATOM   4262 2HG2 ILE A 279     -13.406  -9.348  16.131  1.00 93.10           H
ATOM   4263 3HG2 ILE A 279     -12.452 -10.820  15.831  1.00 93.10           H
ATOM   4264  CD1 ILE A 279     -11.858 -10.640  13.166  1.00 93.10           C
ATOM   4265 1HD1 ILE A 279     -10.789 -10.853  13.171  1.00 93.10           H
ATOM   4266 2HD1 ILE A 279     -12.370 -11.336  13.830  1.00 93.10           H
ATOM   4267 3HD1 ILE A 279     -12.246 -10.751  12.153  1.00 93.10           H
ATOM   4268  HN  ILE A 279      -9.937  -7.470  14.007  1.00 93.10           H
ATOM   4269  N   ASP A 280      -9.799  -7.357  17.151  1.00 92.32           N
ATOM   4270  CA  ASP A 280      -9.305  -7.187  18.507  1.00 92.32           C
ATOM   4271  C   ASP A 280      -9.582  -5.755  18.970  1.00 92.32           C
ATOM   4272  O   ASP A 280      -9.843  -5.519  20.148  1.00 92.32           O
ATOM   4273  HA  ASP A 280      -9.839  -7.928  19.102  1.00 92.32           H
ATOM   4274  CB  ASP A 280      -7.795  -7.422  18.577  1.00 92.32           C
ATOM   4275 1HB  ASP A 280      -7.554  -8.393  18.145  1.00 92.32           H
ATOM   4276 2HB  ASP A 280      -7.278  -6.670  17.980  1.00 92.32           H
ATOM   4277  CG  ASP A 280      -7.297  -7.362  20.023  1.00 92.32           C
ATOM   4278  OD1 ASP A 280      -7.917  -8.047  20.865  1.00 92.32           O
ATOM   4279  OD2 ASP A 280      -6.307  -6.634  20.253  1.00 92.32           O
ATOM   4280  HN  ASP A 280      -9.096  -7.548  16.466  1.00 92.32           H
ATOM   4281  N   ALA A 281      -9.517  -4.836  18.018  1.00 91.93           N
ATOM   4282  CA  ALA A 281      -9.760  -3.434  18.312  1.00 91.93           C
ATOM   4283  C   ALA A 281     -11.171  -3.275  18.883  1.00 91.93           C
ATOM   4284  O   ALA A 281     -11.422  -2.379  19.687  1.00 91.93           O
ATOM   4285  HA  ALA A 281      -9.036  -3.122  19.064  1.00 91.93           H
ATOM   4286  CB  ALA A 281      -9.546  -2.602  17.046  1.00 91.93           C
ATOM   4287 1HB  ALA A 281      -8.521  -2.726  16.698  1.00 91.93           H
ATOM   4288 2HB  ALA A 281     -10.236  -2.935  16.271  1.00 91.93           H
ATOM   4289 3HB  ALA A 281      -9.729  -1.550  17.268  1.00 91.93           H
ATOM   4290  HN  ALA A 281      -9.302  -5.036  17.062  1.00 91.93           H
ATOM   4291  N   TYR A 282     -12.056  -4.159  18.443  1.00 82.20           N
ATOM   4292  CA  TYR A 282     -13.446  -4.097  18.861  1.00 82.20           C
ATOM   4293  C   TYR A 282     -13.708  -5.039  20.037  1.00 82.20           C
ATOM   4294  O   TYR A 282     -14.321  -4.644  21.028  1.00 82.20           O
ATOM   4295  HA  TYR A 282     -13.659  -3.073  19.170  1.00 82.20           H
ATOM   4296  CB  TYR A 282     -14.269  -4.562  17.658  1.00 82.20           C
ATOM   4297 1HB  TYR A 282     -13.992  -3.965  16.789  1.00 82.20           H
ATOM   4298 2HB  TYR A 282     -14.008  -5.595  17.430  1.00 82.20           H
ATOM   4299  CG  TYR A 282     -15.782  -4.466  17.864  1.00 82.20           C
ATOM   4300  CD1 TYR A 282     -16.515  -5.605  18.129  1.00 82.20           C
ATOM   4301  HD1 TYR A 282     -16.016  -6.572  18.191  1.00 82.20           H
ATOM   4302  CD2 TYR A 282     -16.413  -3.242  17.785  1.00 82.20           C
ATOM   4303  HD2 TYR A 282     -15.834  -2.342  17.575  1.00 82.20           H
ATOM   4304  CE1 TYR A 282     -17.939  -5.515  18.323  1.00 82.20           C
ATOM   4305  HE1 TYR A 282     -18.530  -6.406  18.533  1.00 82.20           H
ATOM   4306  CE2 TYR A 282     -17.837  -3.152  17.979  1.00 82.20           C
ATOM   4307  HE2 TYR A 282     -18.348  -2.191  17.919  1.00 82.20           H
ATOM   4308  CZ  TYR A 282     -18.530  -4.293  18.239  1.00 82.20           C
ATOM   4309  OH  TYR A 282     -19.875  -4.208  18.422  1.00 82.20           O
ATOM   4310  HH  TYR A 282     -20.171  -3.256  18.347  1.00 82.20           H
ATOM   4311  HN  TYR A 282     -11.836  -4.905  17.815  1.00 82.20           H
ATOM   4312  N   ALA A 283     -13.230  -6.266  19.889  1.00 90.15           N
ATOM   4313  CA  ALA A 283     -13.625  -7.336  20.790  1.00 90.15           C
ATOM   4314  C   ALA A 283     -12.624  -7.421  21.944  1.00 90.15           C
ATOM   4315  O   ALA A 283     -12.932  -7.973  22.998  1.00 90.15           O
ATOM   4316  HA  ALA A 283     -14.608  -7.088  21.190  1.00 90.15           H
ATOM   4317  CB  ALA A 283     -13.727  -8.648  20.009  1.00 90.15           C
ATOM   4318 1HB  ALA A 283     -14.472  -8.544  19.220  1.00 90.15           H
ATOM   4319 2HB  ALA A 283     -12.759  -8.884  19.567  1.00 90.15           H
ATOM   4320 3HB  ALA A 283     -14.023  -9.450  20.685  1.00 90.15           H
ATOM   4321  HN  ALA A 283     -12.587  -6.533  19.172  1.00 90.15           H
ATOM   4322  N   MET A 284     -11.445  -6.864  21.705  1.00 83.99           N
ATOM   4323  CA  MET A 284     -10.400  -6.862  22.714  1.00 83.99           C
ATOM   4324  C   MET A 284     -10.223  -8.254  23.323  1.00 83.99           C
ATOM   4325  O   MET A 284     -10.126  -8.396  24.541  1.00 83.99           O
ATOM   4326  HA  MET A 284      -9.490  -6.567  22.193  1.00 83.99           H
ATOM   4327  CB  MET A 284     -10.758  -5.864  23.818  1.00 83.99           C
ATOM   4328 1HB  MET A 284     -11.672  -6.184  24.319  1.00 83.99           H
ATOM   4329 2HB  MET A 284      -9.970  -5.850  24.570  1.00 83.99           H
ATOM   4330  CG  MET A 284     -10.950  -4.459  23.245  1.00 83.99           C
ATOM   4331 1HG  MET A 284     -10.020  -4.111  22.794  1.00 83.99           H
ATOM   4332 2HG  MET A 284     -11.700  -4.478  22.454  1.00 83.99           H
ATOM   4333  SD  MET A 284     -11.456  -3.336  24.537  1.00 83.99           S
ATOM   4334  CE  MET A 284     -11.682  -1.845  23.582  1.00 83.99           C
ATOM   4335 1HE  MET A 284     -10.741  -1.574  23.104  1.00 83.99           H
ATOM   4336 2HE  MET A 284     -12.442  -2.014  22.820  1.00 83.99           H
ATOM   4337 3HE  MET A 284     -12.002  -1.037  24.241  1.00 83.99           H
ATOM   4338  HN  MET A 284     -11.200  -6.422  20.842  1.00 83.99           H
ATOM   4339  N   PHE A 285     -10.184  -9.248  22.446  1.00 86.64           N
ATOM   4340  CA  PHE A 285     -10.199 -10.633  22.884  1.00 86.64           C
ATOM   4341  C   PHE A 285      -8.787 -11.116  23.221  1.00 86.64           C
ATOM   4342  O   PHE A 285      -8.619 -12.156  23.858  1.00 86.64           O
ATOM   4343  HA  PHE A 285     -10.821 -10.683  23.778  1.00 86.64           H
ATOM   4344  CB  PHE A 285     -10.746 -11.464  21.722  1.00 86.64           C
ATOM   4345 1HB  PHE A 285     -10.938 -12.478  22.072  1.00 86.64           H
ATOM   4346 2HB  PHE A 285     -11.704 -11.048  21.410  1.00 86.64           H
ATOM   4347  CG  PHE A 285      -9.815 -11.526  20.509  1.00 86.64           C
ATOM   4348  CD1 PHE A 285      -9.914 -10.591  19.527  1.00 86.64           C
ATOM   4349  HD1 PHE A 285     -10.657  -9.797  19.604  1.00 86.64           H
ATOM   4350  CD2 PHE A 285      -8.888 -12.517  20.414  1.00 86.64           C
ATOM   4351  HD2 PHE A 285      -8.809 -13.266  21.201  1.00 86.64           H
ATOM   4352  CE1 PHE A 285      -9.050 -10.648  18.402  1.00 86.64           C
ATOM   4353  HE1 PHE A 285      -9.130  -9.899  17.614  1.00 86.64           H
ATOM   4354  CE2 PHE A 285      -8.024 -12.574  19.289  1.00 86.64           C
ATOM   4355  HE2 PHE A 285      -7.281 -13.368  19.212  1.00 86.64           H
ATOM   4356  CZ  PHE A 285      -8.123 -11.639  18.306  1.00 86.64           C
ATOM   4357  HZ  PHE A 285      -7.460 -11.683  17.443  1.00 86.64           H
ATOM   4358  HN  PHE A 285     -10.144  -9.118  21.456  1.00 86.64           H
ATOM   4359  N   ILE A 286      -7.809 -10.340  22.780  1.00 88.06           N
ATOM   4360  CA  ILE A 286      -6.418 -10.663  23.048  1.00 88.06           C
ATOM   4361  C   ILE A 286      -6.024 -10.105  24.417  1.00 88.06           C
ATOM   4362  O   ILE A 286      -5.744  -8.914  24.549  1.00 88.06           O
ATOM   4363  HA  ILE A 286      -6.335 -11.749  23.081  1.00 88.06           H
ATOM   4364  CB  ILE A 286      -5.525 -10.175  21.905  1.00 88.06           C
ATOM   4365  HB  ILE A 286      -5.634  -9.094  21.823  1.00 88.06           H
ATOM   4366  CG1 ILE A 286      -5.968 -10.776  20.569  1.00 88.06           C
ATOM   4367 1HG1 ILE A 286      -5.834 -11.857  20.590  1.00 88.06           H
ATOM   4368 2HG1 ILE A 286      -7.031 -10.589  20.417  1.00 88.06           H
ATOM   4369  CG2 ILE A 286      -4.051 -10.460  22.201  1.00 88.06           C
ATOM   4370 1HG2 ILE A 286      -3.759  -9.946  23.116  1.00 88.06           H
ATOM   4371 2HG2 ILE A 286      -3.906 -11.533  22.324  1.00 88.06           H
ATOM   4372 3HG2 ILE A 286      -3.439 -10.104  21.372  1.00 88.06           H
ATOM   4373  CD1 ILE A 286      -5.168 -10.180  19.408  1.00 88.06           C
ATOM   4374 1HD1 ILE A 286      -5.324  -9.102  19.375  1.00 88.06           H
ATOM   4375 2HD1 ILE A 286      -4.108 -10.390  19.552  1.00 88.06           H
ATOM   4376 3HD1 ILE A 286      -5.503 -10.624  18.471  1.00 88.06           H
ATOM   4377  HN  ILE A 286      -7.954  -9.505  22.249  1.00 88.06           H
ATOM   4378  N   SER A 287      -6.014 -10.992  25.401  1.00 85.65           N
ATOM   4379  CA  SER A 287      -5.659 -10.603  26.755  1.00 85.65           C
ATOM   4380  C   SER A 287      -4.271 -11.141  27.108  1.00 85.65           C
ATOM   4381  O   SER A 287      -3.668 -10.717  28.092  1.00 85.65           O
ATOM   4382  HA  SER A 287      -5.657  -9.513  26.751  1.00 85.65           H
ATOM   4383  CB  SER A 287      -6.695 -11.106  27.762  1.00 85.65           C
ATOM   4384 1HB  SER A 287      -6.386 -10.828  28.770  1.00 85.65           H
ATOM   4385 2HB  SER A 287      -7.650 -10.616  27.575  1.00 85.65           H
ATOM   4386  OG  SER A 287      -6.865 -12.519  27.692  1.00 85.65           O
ATOM   4387  HG  SER A 287      -7.575 -12.811  28.332  1.00 85.65           H
ATOM   4388  HN  SER A 287      -6.242 -11.959  25.285  1.00 85.65           H
ATOM   4389  N   ASN A 288      -3.804 -12.068  26.283  1.00 86.50           N
ATOM   4390  CA  ASN A 288      -2.539 -12.734  26.546  1.00 86.50           C
ATOM   4391  C   ASN A 288      -1.405 -11.943  25.891  1.00 86.50           C
ATOM   4392  O   ASN A 288      -1.414 -11.724  24.681  1.00 86.50           O
ATOM   4393  HA  ASN A 288      -2.453 -12.766  27.632  1.00 86.50           H
ATOM   4394  CB  ASN A 288      -2.530 -14.148  25.960  1.00 86.50           C
ATOM   4395 1HB  ASN A 288      -3.423 -14.684  26.280  1.00 86.50           H
ATOM   4396 2HB  ASN A 288      -2.563 -14.094  24.872  1.00 86.50           H
ATOM   4397  CG  ASN A 288      -1.282 -14.915  26.401  1.00 86.50           C
ATOM   4398  OD1 ASN A 288      -0.189 -14.380  26.482  1.00 86.50           O
ATOM   4399  ND2 ASN A 288      -1.506 -16.196  26.680  1.00 86.50           N
ATOM   4400 1HD2 ASN A 288      -2.428 -16.573  26.593  1.00 86.50           H
ATOM   4401 2HD2 ASN A 288      -0.752 -16.782  26.977  1.00 86.50           H
ATOM   4402  HN  ASN A 288      -4.272 -12.364  25.451  1.00 86.50           H
ATOM   4403  N   CYS A 289      -0.455 -11.536  26.720  1.00 91.01           N
ATOM   4404  CA  CYS A 289       0.629 -10.688  26.257  1.00 91.01           C
ATOM   4405  C   CYS A 289       1.448 -11.473  25.230  1.00 91.01           C
ATOM   4406  O   CYS A 289       1.900 -10.913  24.233  1.00 91.01           O
ATOM   4407  HA  CYS A 289       0.168  -9.813  25.798  1.00 91.01           H
ATOM   4408  CB  CYS A 289       1.494 -10.190  27.417  1.00 91.01           C
ATOM   4409 1HB  CYS A 289       0.872  -9.678  28.152  1.00 91.01           H
ATOM   4410 2HB  CYS A 289       1.956 -11.037  27.926  1.00 91.01           H
ATOM   4411  SG  CYS A 289       2.787  -9.055  26.793  1.00 91.01           S
ATOM   4412  HN  CYS A 289      -0.419 -11.776  27.691  1.00 91.01           H
ATOM   4413  N   ALA A 290       1.615 -12.757  25.511  1.00 93.19           N
ATOM   4414  CA  ALA A 290       2.436 -13.607  24.666  1.00 93.19           C
ATOM   4415  C   ALA A 290       1.841 -13.645  23.256  1.00 93.19           C
ATOM   4416  O   ALA A 290       2.572 -13.588  22.269  1.00 93.19           O
ATOM   4417  HA  ALA A 290       3.432 -13.166  24.619  1.00 93.19           H
ATOM   4418  CB  ALA A 290       2.543 -14.999  25.291  1.00 93.19           C
ATOM   4419 1HB  ALA A 290       2.998 -14.919  26.279  1.00 93.19           H
ATOM   4420 2HB  ALA A 290       1.547 -15.433  25.384  1.00 93.19           H
ATOM   4421 3HB  ALA A 290       3.159 -15.636  24.657  1.00 93.19           H
ATOM   4422  HN  ALA A 290       1.201 -13.216  26.297  1.00 93.19           H
ATOM   4423  N   VAL A 291       0.521 -13.742  23.208  1.00 93.49           N
ATOM   4424  CA  VAL A 291      -0.181 -13.784  21.937  1.00 93.49           C
ATOM   4425  C   VAL A 291      -0.024 -12.438  21.228  1.00 93.49           C
ATOM   4426  O   VAL A 291       0.221 -12.391  20.023  1.00 93.49           O
ATOM   4427  HA  VAL A 291       0.288 -14.558  21.328  1.00 93.49           H
ATOM   4428  CB  VAL A 291      -1.643 -14.176  22.159  1.00 93.49           C
ATOM   4429  HB  VAL A 291      -2.086 -13.447  22.836  1.00 93.49           H
ATOM   4430  CG1 VAL A 291      -2.427 -14.135  20.845  1.00 93.49           C
ATOM   4431 1HG1 VAL A 291      -2.394 -13.126  20.434  1.00 93.49           H
ATOM   4432 2HG1 VAL A 291      -1.982 -14.831  20.135  1.00 93.49           H
ATOM   4433 3HG1 VAL A 291      -3.463 -14.417  21.032  1.00 93.49           H
ATOM   4434  CG2 VAL A 291      -1.748 -15.554  22.816  1.00 93.49           C
ATOM   4435 1HG2 VAL A 291      -1.280 -16.300  22.174  1.00 93.49           H
ATOM   4436 2HG2 VAL A 291      -1.241 -15.535  23.781  1.00 93.49           H
ATOM   4437 3HG2 VAL A 291      -2.798 -15.807  22.963  1.00 93.49           H
ATOM   4438  HN  VAL A 291      -0.066 -13.792  24.017  1.00 93.49           H
ATOM   4439  N   SER A 292      -0.171 -11.375  22.005  1.00 93.78           N
ATOM   4440  CA  SER A 292      -0.073 -10.031  21.462  1.00 93.78           C
ATOM   4441  C   SER A 292       1.314  -9.811  20.855  1.00 93.78           C
ATOM   4442  O   SER A 292       1.438  -9.241  19.772  1.00 93.78           O
ATOM   4443  HA  SER A 292      -0.842  -9.975  20.691  1.00 93.78           H
ATOM   4444  CB  SER A 292      -0.354  -8.980  22.538  1.00 93.78           C
ATOM   4445 1HB  SER A 292      -1.296  -9.213  23.035  1.00 93.78           H
ATOM   4446 2HB  SER A 292       0.426  -9.021  23.297  1.00 93.78           H
ATOM   4447  OG  SER A 292      -0.418  -7.664  21.995  1.00 93.78           O
ATOM   4448  HG  SER A 292      -1.241  -7.564  21.435  1.00 93.78           H
ATOM   4449  HN  SER A 292      -0.353 -11.421  22.987  1.00 93.78           H
ATOM   4450  N   THR A 293       2.322 -10.276  21.578  1.00 90.18           N
ATOM   4451  CA  THR A 293       3.698 -10.096  21.148  1.00 90.18           C
ATOM   4452  C   THR A 293       3.928 -10.782  19.800  1.00 90.18           C
ATOM   4453  O   THR A 293       4.512 -10.193  18.891  1.00 90.18           O
ATOM   4454  HA  THR A 293       3.875  -9.031  20.999  1.00 90.18           H
ATOM   4455  CB  THR A 293       4.613 -10.615  22.258  1.00 90.18           C
ATOM   4456  HB  THR A 293       4.428 -11.672  22.452  1.00 90.18           H
ATOM   4457  OG1 THR A 293       4.364  -9.737  23.352  1.00 90.18           O
ATOM   4458  HG1 THR A 293       3.621 -10.096  23.917  1.00 90.18           H
ATOM   4459  CG2 THR A 293       6.095 -10.406  21.942  1.00 90.18           C
ATOM   4460 1HG2 THR A 293       6.293  -9.342  21.815  1.00 90.18           H
ATOM   4461 2HG2 THR A 293       6.348 -10.935  21.023  1.00 90.18           H
ATOM   4462 3HG2 THR A 293       6.700 -10.793  22.762  1.00 90.18           H
ATOM   4463  HN  THR A 293       2.210 -10.766  22.443  1.00 90.18           H
ATOM   4464  N   ASN A 294       3.458 -12.017  19.712  1.00 92.15           N
ATOM   4465  CA  ASN A 294       3.662 -12.813  18.514  1.00 92.15           C
ATOM   4466  C   ASN A 294       2.940 -12.151  17.338  1.00 92.15           C
ATOM   4467  O   ASN A 294       3.446 -12.146  16.217  1.00 92.15           O
ATOM   4468  HA  ASN A 294       4.743 -12.847  18.373  1.00 92.15           H
ATOM   4469  CB  ASN A 294       3.094 -14.223  18.685  1.00 92.15           C
ATOM   4470 1HB  ASN A 294       2.092 -14.166  19.111  1.00 92.15           H
ATOM   4471 2HB  ASN A 294       2.999 -14.701  17.710  1.00 92.15           H
ATOM   4472  CG  ASN A 294       3.991 -15.070  19.590  1.00 92.15           C
ATOM   4473  OD1 ASN A 294       5.163 -14.790  19.783  1.00 92.15           O
ATOM   4474  ND2 ASN A 294       3.378 -16.118  20.131  1.00 92.15           N
ATOM   4475 1HD2 ASN A 294       2.413 -16.291  19.932  1.00 92.15           H
ATOM   4476 2HD2 ASN A 294       3.881 -16.733  20.739  1.00 92.15           H
ATOM   4477  HN  ASN A 294       2.947 -12.474  20.440  1.00 92.15           H
ATOM   4478  N   ILE A 295       1.768 -11.609  17.635  1.00 92.38           N
ATOM   4479  CA  ILE A 295       0.964 -10.959  16.614  1.00 92.38           C
ATOM   4480  C   ILE A 295       1.721  -9.745  16.071  1.00 92.38           C
ATOM   4481  O   ILE A 295       1.736  -9.508  14.864  1.00 92.38           O
ATOM   4482  HA  ILE A 295       0.828 -11.673  15.802  1.00 92.38           H
ATOM   4483  CB  ILE A 295      -0.426 -10.624  17.160  1.00 92.38           C
ATOM   4484  HB  ILE A 295      -0.308 -10.199  18.157  1.00 92.38           H
ATOM   4485  CG1 ILE A 295      -1.278 -11.886  17.304  1.00 92.38           C
ATOM   4486 1HG1 ILE A 295      -1.519 -12.281  16.317  1.00 92.38           H
ATOM   4487 2HG1 ILE A 295      -0.708 -12.656  17.824  1.00 92.38           H
ATOM   4488  CG2 ILE A 295      -1.113  -9.564  16.296  1.00 92.38           C
ATOM   4489 1HG2 ILE A 295      -0.512  -8.655  16.288  1.00 92.38           H
ATOM   4490 2HG2 ILE A 295      -1.218  -9.938  15.277  1.00 92.38           H
ATOM   4491 3HG2 ILE A 295      -2.099  -9.345  16.705  1.00 92.38           H
ATOM   4492  CD1 ILE A 295      -2.568 -11.592  18.072  1.00 92.38           C
ATOM   4493 1HD1 ILE A 295      -2.322 -11.221  19.067  1.00 92.38           H
ATOM   4494 2HD1 ILE A 295      -3.146 -10.840  17.536  1.00 92.38           H
ATOM   4495 3HD1 ILE A 295      -3.155 -12.507  18.160  1.00 92.38           H
ATOM   4496  HN  ILE A 295       1.368 -11.609  18.552  1.00 92.38           H
ATOM   4497  N   ASP A 296       2.330  -9.009  16.989  1.00 93.95           N
ATOM   4498  CA  ASP A 296       3.036  -7.792  16.624  1.00 93.95           C
ATOM   4499  C   ASP A 296       4.224  -8.147  15.728  1.00 93.95           C
ATOM   4500  O   ASP A 296       4.520  -7.432  14.772  1.00 93.95           O
ATOM   4501  HA  ASP A 296       2.298  -7.175  16.112  1.00 93.95           H
ATOM   4502  CB  ASP A 296       3.576  -7.076  17.863  1.00 93.95           C
ATOM   4503 1HB  ASP A 296       4.077  -7.793  18.513  1.00 93.95           H
ATOM   4504 2HB  ASP A 296       4.322  -6.339  17.566  1.00 93.95           H
ATOM   4505  CG  ASP A 296       2.448  -6.386  18.632  1.00 93.95           C
ATOM   4506  OD1 ASP A 296       1.358  -6.245  18.036  1.00 93.95           O
ATOM   4507  OD2 ASP A 296       2.700  -6.014  19.799  1.00 93.95           O
ATOM   4508  HN  ASP A 296       2.346  -9.230  17.964  1.00 93.95           H
ATOM   4509  N   ILE A 297       4.873  -9.251  16.069  1.00 92.71           N
ATOM   4510  CA  ILE A 297       6.004  -9.726  15.289  1.00 92.71           C
ATOM   4511  C   ILE A 297       5.521 -10.131  13.895  1.00 92.71           C
ATOM   4512  O   ILE A 297       6.136  -9.770  12.893  1.00 92.71           O
ATOM   4513  HA  ILE A 297       6.701  -8.895  15.186  1.00 92.71           H
ATOM   4514  CB  ILE A 297       6.737 -10.843  16.035  1.00 92.71           C
ATOM   4515  HB  ILE A 297       6.000 -11.576  16.362  1.00 92.71           H
ATOM   4516  CG1 ILE A 297       7.426 -10.304  17.290  1.00 92.71           C
ATOM   4517 1HG1 ILE A 297       8.241  -9.639  17.005  1.00 92.71           H
ATOM   4518 2HG1 ILE A 297       6.719  -9.710  17.870  1.00 92.71           H
ATOM   4519  CG2 ILE A 297       7.717 -11.567  15.110  1.00 92.71           C
ATOM   4520 1HG2 ILE A 297       7.172 -12.005  14.274  1.00 92.71           H
ATOM   4521 2HG2 ILE A 297       8.453 -10.857  14.732  1.00 92.71           H
ATOM   4522 3HG2 ILE A 297       8.225 -12.356  15.665  1.00 92.71           H
ATOM   4523  CD1 ILE A 297       7.968 -11.446  18.151  1.00 92.71           C
ATOM   4524 1HD1 ILE A 297       7.147 -12.095  18.454  1.00 92.71           H
ATOM   4525 2HD1 ILE A 297       8.693 -12.022  17.575  1.00 92.71           H
ATOM   4526 3HD1 ILE A 297       8.453 -11.035  19.037  1.00 92.71           H
ATOM   4527  HN  ILE A 297       4.639  -9.815  16.861  1.00 92.71           H
ATOM   4528  N   CYS A 298       4.426 -10.875  13.876  1.00 94.84           N
ATOM   4529  CA  CYS A 298       3.852 -11.330  12.621  1.00 94.84           C
ATOM   4530  C   CYS A 298       3.514 -10.102  11.774  1.00 94.84           C
ATOM   4531  O   CYS A 298       3.717 -10.105  10.561  1.00 94.84           O
ATOM   4532  HA  CYS A 298       4.612 -11.940  12.132  1.00 94.84           H
ATOM   4533  CB  CYS A 298       2.629 -12.221  12.848  1.00 94.84           C
ATOM   4534 1HB  CYS A 298       1.962 -11.759  13.576  1.00 94.84           H
ATOM   4535 2HB  CYS A 298       2.065 -12.323  11.920  1.00 94.84           H
ATOM   4536  SG  CYS A 298       3.156 -13.870  13.442  1.00 94.84           S
ATOM   4537  HG  CYS A 298       3.380 -13.499  14.699  1.00 94.84           H
ATOM   4538  HN  CYS A 298       3.933 -11.167  14.696  1.00 94.84           H
ATOM   4539  N   PHE A 299       3.004  -9.081  12.446  1.00 95.07           N
ATOM   4540  CA  PHE A 299       2.627  -7.852  11.769  1.00 95.07           C
ATOM   4541  C   PHE A 299       3.831  -7.223  11.065  1.00 95.07           C
ATOM   4542  O   PHE A 299       3.741  -6.833   9.902  1.00 95.07           O
ATOM   4543  HA  PHE A 299       1.870  -8.109  11.029  1.00 95.07           H
ATOM   4544  CB  PHE A 299       2.118  -6.887  12.843  1.00 95.07           C
ATOM   4545 1HB  PHE A 299       1.245  -7.326  13.326  1.00 95.07           H
ATOM   4546 2HB  PHE A 299       2.884  -6.776  13.610  1.00 95.07           H
ATOM   4547  CG  PHE A 299       1.746  -5.502  12.309  1.00 95.07           C
ATOM   4548  CD1 PHE A 299       2.619  -4.467  12.439  1.00 95.07           C
ATOM   4549  HD1 PHE A 299       3.583  -4.624  12.923  1.00 95.07           H
ATOM   4550  CD2 PHE A 299       0.544  -5.307  11.706  1.00 95.07           C
ATOM   4551  HD2 PHE A 299      -0.156  -6.136  11.602  1.00 95.07           H
ATOM   4552  CE1 PHE A 299       2.274  -3.182  11.944  1.00 95.07           C
ATOM   4553  HE1 PHE A 299       2.973  -2.352  12.048  1.00 95.07           H
ATOM   4554  CE2 PHE A 299       0.199  -4.021  11.211  1.00 95.07           C
ATOM   4555  HE2 PHE A 299      -0.765  -3.864  10.727  1.00 95.07           H
ATOM   4556  CZ  PHE A 299       1.071  -2.986  11.340  1.00 95.07           C
ATOM   4557  HZ  PHE A 299       0.806  -1.999  10.960  1.00 95.07           H
ATOM   4558  HN  PHE A 299       2.847  -9.084  13.434  1.00 95.07           H
ATOM   4559  N   GLN A 300       4.931  -7.143  11.801  1.00 91.30           N
ATOM   4560  CA  GLN A 300       6.132  -6.510  11.284  1.00 91.30           C
ATOM   4561  C   GLN A 300       6.583  -7.199   9.994  1.00 91.30           C
ATOM   4562  O   GLN A 300       6.898  -6.535   9.008  1.00 91.30           O
ATOM   4563  HA  GLN A 300       5.848  -5.479  11.072  1.00 91.30           H
ATOM   4564  CB  GLN A 300       7.249  -6.517  12.329  1.00 91.30           C
ATOM   4565 1HB  GLN A 300       7.362  -7.521  12.739  1.00 91.30           H
ATOM   4566 2HB  GLN A 300       8.197  -6.258  11.856  1.00 91.30           H
ATOM   4567  CG  GLN A 300       6.950  -5.531  13.459  1.00 91.30           C
ATOM   4568 1HG  GLN A 300       6.833  -4.527  13.049  1.00 91.30           H
ATOM   4569 2HG  GLN A 300       6.004  -5.792  13.934  1.00 91.30           H
ATOM   4570  CD  GLN A 300       8.069  -5.534  14.502  1.00 91.30           C
ATOM   4571  OE1 GLN A 300       9.236  -5.348  14.198  1.00 91.30           O
ATOM   4572  NE2 GLN A 300       7.651  -5.757  15.744  1.00 91.30           N
ATOM   4573 1HE2 GLN A 300       6.678  -5.902  15.926  1.00 91.30           H
ATOM   4574 2HE2 GLN A 300       8.308  -5.778  16.497  1.00 91.30           H
ATOM   4575  HN  GLN A 300       5.009  -7.500  12.731  1.00 91.30           H
ATOM   4576  N   VAL A 301       6.600  -8.523  10.044  1.00 95.51           N
ATOM   4577  CA  VAL A 301       7.127  -9.307   8.940  1.00 95.51           C
ATOM   4578  C   VAL A 301       6.232  -9.120   7.714  1.00 95.51           C
ATOM   4579  O   VAL A 301       6.714  -8.786   6.633  1.00 95.51           O
ATOM   4580  HA  VAL A 301       8.121  -8.923   8.710  1.00 95.51           H
ATOM   4581  CB  VAL A 301       7.270 -10.771   9.359  1.00 95.51           C
ATOM   4582  HB  VAL A 301       6.291 -11.123   9.684  1.00 95.51           H
ATOM   4583  CG1 VAL A 301       7.712 -11.638   8.178  1.00 95.51           C
ATOM   4584 1HG1 VAL A 301       6.971 -11.573   7.382  1.00 95.51           H
ATOM   4585 2HG1 VAL A 301       8.675 -11.286   7.809  1.00 95.51           H
ATOM   4586 3HG1 VAL A 301       7.805 -12.675   8.504  1.00 95.51           H
ATOM   4587  CG2 VAL A 301       8.236 -10.913  10.536  1.00 95.51           C
ATOM   4588 1HG2 VAL A 301       9.217 -10.535  10.248  1.00 95.51           H
ATOM   4589 2HG2 VAL A 301       7.861 -10.342  11.385  1.00 95.51           H
ATOM   4590 3HG2 VAL A 301       8.319 -11.964  10.813  1.00 95.51           H
ATOM   4591  HN  VAL A 301       6.262  -9.058  10.818  1.00 95.51           H
ATOM   4592  N   THR A 302       4.942  -9.343   7.923  1.00 94.69           N
ATOM   4593  CA  THR A 302       3.999  -9.371   6.818  1.00 94.69           C
ATOM   4594  C   THR A 302       3.870  -7.981   6.192  1.00 94.69           C
ATOM   4595  O   THR A 302       3.684  -7.856   4.982  1.00 94.69           O
ATOM   4596  HA  THR A 302       4.392 -10.034   6.047  1.00 94.69           H
ATOM   4597  CB  THR A 302       2.673  -9.926   7.342  1.00 94.69           C
ATOM   4598  HB  THR A 302       1.922  -9.951   6.553  1.00 94.69           H
ATOM   4599  OG1 THR A 302       2.365  -9.095   8.458  1.00 94.69           O
ATOM   4600  HG1 THR A 302       1.420  -9.246   8.746  1.00 94.69           H
ATOM   4601  CG2 THR A 302       2.823 -11.323   7.948  1.00 94.69           C
ATOM   4602 1HG2 THR A 302       3.523 -11.285   8.782  1.00 94.69           H
ATOM   4603 2HG2 THR A 302       3.198 -12.010   7.190  1.00 94.69           H
ATOM   4604 3HG2 THR A 302       1.853 -11.670   8.305  1.00 94.69           H
ATOM   4605  HN  THR A 302       4.542  -9.503   8.825  1.00 94.69           H
ATOM   4606  N   GLN A 303       3.973  -6.971   7.044  1.00 92.06           N
ATOM   4607  CA  GLN A 303       3.908  -5.594   6.584  1.00 92.06           C
ATOM   4608  C   GLN A 303       5.073  -5.294   5.639  1.00 92.06           C
ATOM   4609  O   GLN A 303       4.889  -4.658   4.603  1.00 92.06           O
ATOM   4610  HA  GLN A 303       2.964  -5.514   6.044  1.00 92.06           H
ATOM   4611  CB  GLN A 303       3.894  -4.622   7.765  1.00 92.06           C
ATOM   4612 1HB  GLN A 303       3.015  -4.805   8.382  1.00 92.06           H
ATOM   4613 2HB  GLN A 303       4.767  -4.797   8.395  1.00 92.06           H
ATOM   4614  CG  GLN A 303       3.891  -3.171   7.280  1.00 92.06           C
ATOM   4615 1HG  GLN A 303       4.853  -2.933   6.825  1.00 92.06           H
ATOM   4616 2HG  GLN A 303       3.132  -3.043   6.508  1.00 92.06           H
ATOM   4617  CD  GLN A 303       3.617  -2.207   8.437  1.00 92.06           C
ATOM   4618  OE1 GLN A 303       4.472  -1.927   9.261  1.00 92.06           O
ATOM   4619  NE2 GLN A 303       2.381  -1.717   8.451  1.00 92.06           N
ATOM   4620 1HE2 GLN A 303       1.727  -1.988   7.744  1.00 92.06           H
ATOM   4621 2HE2 GLN A 303       2.104  -1.078   9.169  1.00 92.06           H
ATOM   4622  HN  GLN A 303       4.100  -7.082   8.030  1.00 92.06           H
ATOM   4623  N   THR A 304       6.248  -5.766   6.032  1.00 93.33           N
ATOM   4624  CA  THR A 304       7.454  -5.500   5.267  1.00 93.33           C
ATOM   4625  C   THR A 304       7.351  -6.125   3.874  1.00 93.33           C
ATOM   4626  O   THR A 304       7.707  -5.496   2.879  1.00 93.33           O
ATOM   4627  HA  THR A 304       7.543  -4.423   5.128  1.00 93.33           H
ATOM   4628  CB  THR A 304       8.649  -6.011   6.075  1.00 93.33           C
ATOM   4629  HB  THR A 304       8.616  -7.096   6.174  1.00 93.33           H
ATOM   4630  OG1 THR A 304       8.580  -5.280   7.296  1.00 93.33           O
ATOM   4631  HG1 THR A 304       8.146  -5.836   8.004  1.00 93.33           H
ATOM   4632  CG2 THR A 304       9.989  -5.595   5.466  1.00 93.33           C
ATOM   4633 1HG2 THR A 304      10.049  -4.508   5.429  1.00 93.33           H
ATOM   4634 2HG2 THR A 304      10.070  -5.998   4.456  1.00 93.33           H
ATOM   4635 3HG2 THR A 304      10.803  -5.984   6.078  1.00 93.33           H
ATOM   4636  HN  THR A 304       6.382  -6.319   6.854  1.00 93.33           H
ATOM   4637  N   ILE A 305       6.862  -7.356   3.848  1.00 93.47           N
ATOM   4638  CA  ILE A 305       6.678  -8.062   2.591  1.00 93.47           C
ATOM   4639  C   ILE A 305       5.739  -7.255   1.691  1.00 93.47           C
ATOM   4640  O   ILE A 305       5.948  -7.177   0.481  1.00 93.47           O
ATOM   4641  HA  ILE A 305       7.652  -8.124   2.105  1.00 93.47           H
ATOM   4642  CB  ILE A 305       6.205  -9.495   2.845  1.00 93.47           C
ATOM   4643  HB  ILE A 305       5.333  -9.456   3.497  1.00 93.47           H
ATOM   4644  CG1 ILE A 305       7.280 -10.305   3.573  1.00 93.47           C
ATOM   4645 1HG1 ILE A 305       8.091 -10.541   2.884  1.00 93.47           H
ATOM   4646 2HG1 ILE A 305       7.708  -9.708   4.378  1.00 93.47           H
ATOM   4647  CG2 ILE A 305       5.766 -10.166   1.542  1.00 93.47           C
ATOM   4648 1HG2 ILE A 305       4.945  -9.600   1.101  1.00 93.47           H
ATOM   4649 2HG2 ILE A 305       6.604 -10.192   0.846  1.00 93.47           H
ATOM   4650 3HG2 ILE A 305       5.435 -11.183   1.751  1.00 93.47           H
ATOM   4651  CD1 ILE A 305       6.697 -11.599   4.145  1.00 93.47           C
ATOM   4652 1HD1 ILE A 305       5.902 -11.358   4.851  1.00 93.47           H
ATOM   4653 2HD1 ILE A 305       6.292 -12.204   3.334  1.00 93.47           H
ATOM   4654 3HD1 ILE A 305       7.481 -12.156   4.657  1.00 93.47           H
ATOM   4655  HN  ILE A 305       6.594  -7.869   4.663  1.00 93.47           H
ATOM   4656  N   ALA A 306       4.725  -6.675   2.316  1.00 94.67           N
ATOM   4657  CA  ALA A 306       3.724  -5.921   1.580  1.00 94.67           C
ATOM   4658  C   ALA A 306       4.386  -4.708   0.925  1.00 94.67           C
ATOM   4659  O   ALA A 306       4.030  -4.328  -0.189  1.00 94.67           O
ATOM   4660  HA  ALA A 306       3.326  -6.571   0.802  1.00 94.67           H
ATOM   4661  CB  ALA A 306       2.586  -5.527   2.524  1.00 94.67           C
ATOM   4662 1HB  ALA A 306       2.131  -6.425   2.940  1.00 94.67           H
ATOM   4663 2HB  ALA A 306       2.982  -4.912   3.333  1.00 94.67           H
ATOM   4664 3HB  ALA A 306       1.836  -4.961   1.971  1.00 94.67           H
ATOM   4665  HN  ALA A 306       4.582  -6.714   3.305  1.00 94.67           H
ATOM   4666  N   PHE A 307       5.338  -4.132   1.645  1.00 93.23           N
ATOM   4667  CA  PHE A 307       6.005  -2.928   1.179  1.00 93.23           C
ATOM   4668  C   PHE A 307       6.890  -3.226  -0.033  1.00 93.23           C
ATOM   4669  O   PHE A 307       7.055  -2.378  -0.909  1.00 93.23           O
ATOM   4670  HA  PHE A 307       5.229  -2.218   0.895  1.00 93.23           H
ATOM   4671  CB  PHE A 307       6.885  -2.431   2.328  1.00 93.23           C
ATOM   4672 1HB  PHE A 307       7.492  -3.260   2.692  1.00 93.23           H
ATOM   4673 2HB  PHE A 307       7.573  -1.677   1.945  1.00 93.23           H
ATOM   4674  CG  PHE A 307       6.101  -1.837   3.500  1.00 93.23           C
ATOM   4675  CD1 PHE A 307       4.757  -1.657   3.397  1.00 93.23           C
ATOM   4676  HD1 PHE A 307       4.238  -1.935   2.480  1.00 93.23           H
ATOM   4677  CD2 PHE A 307       6.749  -1.490   4.644  1.00 93.23           C
ATOM   4678  HD2 PHE A 307       7.826  -1.634   4.726  1.00 93.23           H
ATOM   4679  CE1 PHE A 307       4.030  -1.106   4.485  1.00 93.23           C
ATOM   4680  HE1 PHE A 307       2.952  -0.961   4.403  1.00 93.23           H
ATOM   4681  CE2 PHE A 307       6.021  -0.938   5.732  1.00 93.23           C
ATOM   4682  HE2 PHE A 307       6.540  -0.660   6.649  1.00 93.23           H
ATOM   4683  CZ  PHE A 307       4.677  -0.758   5.630  1.00 93.23           C
ATOM   4684  HZ  PHE A 307       4.119  -0.335   6.465  1.00 93.23           H
ATOM   4685  HN  PHE A 307       5.654  -4.474   2.531  1.00 93.23           H
ATOM   4686  N   PHE A 308       7.435  -4.434  -0.045  1.00 88.71           N
ATOM   4687  CA  PHE A 308       8.264  -4.869  -1.156  1.00 88.71           C
ATOM   4688  C   PHE A 308       7.460  -4.911  -2.457  1.00 88.71           C
ATOM   4689  O   PHE A 308       8.033  -4.891  -3.546  1.00 88.71           O
ATOM   4690  HA  PHE A 308       9.076  -4.149  -1.256  1.00 88.71           H
ATOM   4691  CB  PHE A 308       8.749  -6.282  -0.825  1.00 88.71           C
ATOM   4692 1HB  PHE A 308       7.982  -6.791  -0.241  1.00 88.71           H
ATOM   4693 2HB  PHE A 308       8.866  -6.842  -1.753  1.00 88.71           H
ATOM   4694  CG  PHE A 308      10.069  -6.322  -0.053  1.00 88.71           C
ATOM   4695  CD1 PHE A 308      11.242  -6.084  -0.699  1.00 88.71           C
ATOM   4696  HD1 PHE A 308      11.242  -5.864  -1.767  1.00 88.71           H
ATOM   4697  CD2 PHE A 308      10.070  -6.595   1.279  1.00 88.71           C
ATOM   4698  HD2 PHE A 308       9.130  -6.787   1.797  1.00 88.71           H
ATOM   4699  CE1 PHE A 308      12.467  -6.121   0.018  1.00 88.71           C
ATOM   4700  HE1 PHE A 308      13.408  -5.930  -0.500  1.00 88.71           H
ATOM   4701  CE2 PHE A 308      11.295  -6.632   1.996  1.00 88.71           C
ATOM   4702  HE2 PHE A 308      11.295  -6.852   3.064  1.00 88.71           H
ATOM   4703  CZ  PHE A 308      12.468  -6.394   1.350  1.00 88.71           C
ATOM   4704  HZ  PHE A 308      13.408  -6.422   1.900  1.00 88.71           H
ATOM   4705  HN  PHE A 308       7.318  -5.108   0.684  1.00 88.71           H
ATOM   4706  N   HIS A 309       6.145  -4.967  -2.302  1.00 82.89           N
ATOM   4707  CA  HIS A 309       5.256  -4.998  -3.451  1.00 82.89           C
ATOM   4708  C   HIS A 309       5.416  -3.708  -4.258  1.00 82.89           C
ATOM   4709  O   HIS A 309       5.333  -3.725  -5.485  1.00 82.89           O
ATOM   4710  HA  HIS A 309       5.569  -5.842  -4.065  1.00 82.89           H
ATOM   4711  CB  HIS A 309       3.812  -5.249  -3.014  1.00 82.89           C
ATOM   4712 1HB  HIS A 309       3.784  -6.132  -2.376  1.00 82.89           H
ATOM   4713 2HB  HIS A 309       3.475  -4.408  -2.408  1.00 82.89           H
ATOM   4714  CG  HIS A 309       2.848  -5.443  -4.160  1.00 82.89           C
ATOM   4715  ND1 HIS A 309       2.097  -4.409  -4.691  1.00 82.89           N
ATOM   4716  HD1 HIS A 309       2.111  -3.458  -4.383  1.00 82.89           H
ATOM   4717  CD2 HIS A 309       2.522  -6.560  -4.871  1.00 82.89           C
ATOM   4718  HD2 HIS A 309       2.933  -7.558  -4.714  1.00 82.89           H
ATOM   4719  CE1 HIS A 309       1.355  -4.894  -5.676  1.00 82.89           C
ATOM   4720  HE1 HIS A 309       0.656  -4.327  -6.290  1.00 82.89           H
ATOM   4721  NE2 HIS A 309       1.620  -6.228  -5.785  1.00 82.89           N
ATOM   4722  HN  HIS A 309       5.688  -4.991  -1.413  1.00 82.89           H
ATOM   4723  N   SER A 310       5.642  -2.620  -3.536  1.00 86.72           N
ATOM   4724  CA  SER A 310       5.784  -1.319  -4.168  1.00 86.72           C
ATOM   4725  C   SER A 310       7.061  -1.284  -5.011  1.00 86.72           C
ATOM   4726  O   SER A 310       7.179  -0.477  -5.931  1.00 86.72           O
ATOM   4727  HA  SER A 310       4.904  -1.208  -4.801  1.00 86.72           H
ATOM   4728  CB  SER A 310       5.806  -0.200  -3.125  1.00 86.72           C
ATOM   4729 1HB  SER A 310       6.607  -0.386  -2.410  1.00 86.72           H
ATOM   4730 2HB  SER A 310       6.030   0.748  -3.614  1.00 86.72           H
ATOM   4731  OG  SER A 310       4.566  -0.093  -2.430  1.00 86.72           O
ATOM   4732  HG  SER A 310       3.895   0.381  -3.000  1.00 86.72           H
ATOM   4733  HN  SER A 310       5.727  -2.618  -2.540  1.00 86.72           H
ATOM   4734  N   CYS A 311       7.984  -2.170  -4.666  1.00 88.83           N
ATOM   4735  CA  CYS A 311       9.224  -2.289  -5.415  1.00 88.83           C
ATOM   4736  C   CYS A 311       8.932  -3.049  -6.710  1.00 88.83           C
ATOM   4737  O   CYS A 311       9.598  -2.838  -7.722  1.00 88.83           O
ATOM   4738  HA  CYS A 311       9.558  -1.274  -5.629  1.00 88.83           H
ATOM   4739  CB  CYS A 311      10.320  -2.966  -4.590  1.00 88.83           C
ATOM   4740 1HB  CYS A 311      10.010  -3.975  -4.317  1.00 88.83           H
ATOM   4741 2HB  CYS A 311      11.228  -3.062  -5.186  1.00 88.83           H
ATOM   4742  SG  CYS A 311      10.663  -1.988  -3.082  1.00 88.83           S
ATOM   4743  HG  CYS A 311      11.534  -2.845  -2.556  1.00 88.83           H
ATOM   4744  HN  CYS A 311       7.896  -2.798  -3.893  1.00 88.83           H
ATOM   4745  N   LEU A 312       7.935  -3.918  -6.636  1.00 86.98           N
ATOM   4746  CA  LEU A 312       7.684  -4.863  -7.712  1.00 86.98           C
ATOM   4747  C   LEU A 312       6.717  -4.238  -8.719  1.00 86.98           C
ATOM   4748  O   LEU A 312       6.685  -4.635  -9.883  1.00 86.98           O
ATOM   4749  HA  LEU A 312       8.634  -5.046  -8.214  1.00 86.98           H
ATOM   4750  CB  LEU A 312       7.205  -6.202  -7.148  1.00 86.98           C
ATOM   4751 1HB  LEU A 312       6.319  -6.021  -6.539  1.00 86.98           H
ATOM   4752 2HB  LEU A 312       6.896  -6.834  -7.980  1.00 86.98           H
ATOM   4753  CG  LEU A 312       8.220  -6.977  -6.305  1.00 86.98           C
ATOM   4754  HG  LEU A 312       8.536  -6.339  -5.480  1.00 86.98           H
ATOM   4755  CD1 LEU A 312       7.584  -8.227  -5.692  1.00 86.98           C
ATOM   4756 1HD1 LEU A 312       6.750  -7.934  -5.054  1.00 86.98           H
ATOM   4757 2HD1 LEU A 312       7.222  -8.877  -6.488  1.00 86.98           H
ATOM   4758 3HD1 LEU A 312       8.327  -8.758  -5.099  1.00 86.98           H
ATOM   4759  CD2 LEU A 312       9.470  -7.312  -7.122  1.00 86.98           C
ATOM   4760 1HD2 LEU A 312       9.190  -7.922  -7.981  1.00 86.98           H
ATOM   4761 2HD2 LEU A 312       9.935  -6.389  -7.469  1.00 86.98           H
ATOM   4762 3HD2 LEU A 312      10.174  -7.862  -6.499  1.00 86.98           H
ATOM   4763  HN  LEU A 312       7.305  -3.984  -5.862  1.00 86.98           H
ATOM   4764  N   ASN A 313       5.951  -3.271  -8.234  1.00 85.13           N
ATOM   4765  CA  ASN A 313       4.916  -2.657  -9.048  1.00 85.13           C
ATOM   4766  C   ASN A 313       5.519  -2.214 -10.383  1.00 85.13           C
ATOM   4767  O   ASN A 313       4.987  -2.533 -11.445  1.00 85.13           O
ATOM   4768  HA  ASN A 313       4.154  -3.427  -9.170  1.00 85.13           H
ATOM   4769  CB  ASN A 313       4.334  -1.422  -8.359  1.00 85.13           C
ATOM   4770 1HB  ASN A 313       5.133  -0.857  -7.880  1.00 85.13           H
ATOM   4771 2HB  ASN A 313       3.881  -0.766  -9.102  1.00 85.13           H
ATOM   4772  CG  ASN A 313       3.287  -1.819  -7.316  1.00 85.13           C
ATOM   4773  OD1 ASN A 313       2.753  -2.916  -7.321  1.00 85.13           O
ATOM   4774  ND2 ASN A 313       3.024  -0.868  -6.424  1.00 85.13           N
ATOM   4775 1HD2 ASN A 313       3.498   0.011  -6.477  1.00 85.13           H
ATOM   4776 2HD2 ASN A 313       2.353  -1.032  -5.701  1.00 85.13           H
ATOM   4777  HN  ASN A 313       6.030  -2.908  -7.306  1.00 85.13           H
ATOM   4778  N   PRO A 314       6.635  -1.473 -10.354  1.00 85.92           N
ATOM   4779  CA  PRO A 314       7.261  -1.003 -11.592  1.00 85.92           C
ATOM   4780  C   PRO A 314       7.523  -2.135 -12.572  1.00 85.92           C
ATOM   4781  O   PRO A 314       7.239  -2.008 -13.762  1.00 85.92           O
ATOM   4782  HA  PRO A 314       6.589  -0.322 -12.116  1.00 85.92           H
ATOM   4783  CB  PRO A 314       8.561  -0.351 -11.117  1.00 85.92           C
ATOM   4784 1HB  PRO A 314       9.390  -1.059 -11.122  1.00 85.92           H
ATOM   4785 2HB  PRO A 314       8.850   0.482 -11.757  1.00 85.92           H
ATOM   4786  CG  PRO A 314       8.227   0.114  -9.704  1.00 85.92           C
ATOM   4787 1HG  PRO A 314       9.125   0.276  -9.108  1.00 85.92           H
ATOM   4788 2HG  PRO A 314       7.686   1.061  -9.707  1.00 85.92           H
ATOM   4789  CD  PRO A 314       7.380  -1.026  -9.163  1.00 85.92           C
ATOM   4790 1HD  PRO A 314       7.994  -1.827  -8.751  1.00 85.92           H
ATOM   4791 2HD  PRO A 314       6.717  -0.694  -8.364  1.00 85.92           H
ATOM   4792  N   VAL A 315       8.063  -3.222 -12.041  1.00 84.49           N
ATOM   4793  CA  VAL A 315       8.499  -4.326 -12.878  1.00 84.49           C
ATOM   4794  C   VAL A 315       7.274  -5.045 -13.446  1.00 84.49           C
ATOM   4795  O   VAL A 315       7.243  -5.390 -14.626  1.00 84.49           O
ATOM   4796  HA  VAL A 315       9.073  -3.906 -13.704  1.00 84.49           H
ATOM   4797  CB  VAL A 315       9.421  -5.253 -12.083  1.00 84.49           C
ATOM   4798  HB  VAL A 315       8.848  -5.663 -11.251  1.00 84.49           H
ATOM   4799  CG1 VAL A 315       9.899  -6.423 -12.946  1.00 84.49           C
ATOM   4800 1HG1 VAL A 315       9.038  -6.996 -13.289  1.00 84.49           H
ATOM   4801 2HG1 VAL A 315      10.447  -6.039 -13.807  1.00 84.49           H
ATOM   4802 3HG1 VAL A 315      10.553  -7.065 -12.356  1.00 84.49           H
ATOM   4803  CG2 VAL A 315      10.607  -4.480 -11.502  1.00 84.49           C
ATOM   4804 1HG2 VAL A 315      11.179  -4.029 -12.313  1.00 84.49           H
ATOM   4805 2HG2 VAL A 315      10.240  -3.697 -10.837  1.00 84.49           H
ATOM   4806 3HG2 VAL A 315      11.246  -5.162 -10.942  1.00 84.49           H
ATOM   4807  HN  VAL A 315       8.203  -3.354 -11.060  1.00 84.49           H
ATOM   4808  N   LEU A 316       6.293  -5.250 -12.578  1.00 84.21           N
ATOM   4809  CA  LEU A 316       5.186  -6.136 -12.896  1.00 84.21           C
ATOM   4810  C   LEU A 316       4.362  -5.529 -14.033  1.00 84.21           C
ATOM   4811  O   LEU A 316       3.948  -6.236 -14.950  1.00 84.21           O
ATOM   4812  HA  LEU A 316       5.611  -7.078 -13.242  1.00 84.21           H
ATOM   4813  CB  LEU A 316       4.368  -6.443 -11.640  1.00 84.21           C
ATOM   4814 1HB  LEU A 316       4.109  -5.499 -11.159  1.00 84.21           H
ATOM   4815 2HB  LEU A 316       3.433  -6.913 -11.945  1.00 84.21           H
ATOM   4816  CG  LEU A 316       5.044  -7.342 -10.602  1.00 84.21           C
ATOM   4817  HG  LEU A 316       6.007  -6.902 -10.344  1.00 84.21           H
ATOM   4818  CD1 LEU A 316       4.219  -7.410  -9.316  1.00 84.21           C
ATOM   4819 1HD1 LEU A 316       4.116  -6.410  -8.896  1.00 84.21           H
ATOM   4820 2HD1 LEU A 316       3.231  -7.815  -9.538  1.00 84.21           H
ATOM   4821 3HD1 LEU A 316       4.722  -8.056  -8.595  1.00 84.21           H
ATOM   4822  CD2 LEU A 316       5.322  -8.732 -11.179  1.00 84.21           C
ATOM   4823 1HD2 LEU A 316       4.383  -9.194 -11.483  1.00 84.21           H
ATOM   4824 2HD2 LEU A 316       5.979  -8.641 -12.044  1.00 84.21           H
ATOM   4825 3HD2 LEU A 316       5.803  -9.350 -10.421  1.00 84.21           H
ATOM   4826  HN  LEU A 316       6.247  -4.824 -11.675  1.00 84.21           H
ATOM   4827  N   TYR A 317       4.149  -4.225 -13.935  1.00 81.16           N
ATOM   4828  CA  TYR A 317       3.135  -3.570 -14.744  1.00 81.16           C
ATOM   4829  C   TYR A 317       3.772  -2.792 -15.898  1.00 81.16           C
ATOM   4830  O   TYR A 317       3.159  -2.624 -16.951  1.00 81.16           O
ATOM   4831  HA  TYR A 317       2.481  -4.340 -15.152  1.00 81.16           H
ATOM   4832  CB  TYR A 317       2.424  -2.586 -13.813  1.00 81.16           C
ATOM   4833 1HB  TYR A 317       3.172  -1.983 -13.297  1.00 81.16           H
ATOM   4834 2HB  TYR A 317       1.823  -1.902 -14.413  1.00 81.16           H
ATOM   4835  CG  TYR A 317       1.523  -3.254 -12.772  1.00 81.16           C
ATOM   4836  CD1 TYR A 317       0.295  -3.759 -13.146  1.00 81.16           C
ATOM   4837  HD1 TYR A 317      -0.034  -3.682 -14.182  1.00 81.16           H
ATOM   4838  CD2 TYR A 317       1.939  -3.351 -11.460  1.00 81.16           C
ATOM   4839  HD2 TYR A 317       2.910  -2.952 -11.165  1.00 81.16           H
ATOM   4840  CE1 TYR A 317      -0.553  -4.388 -12.166  1.00 81.16           C
ATOM   4841  HE1 TYR A 317      -1.526  -4.792 -12.448  1.00 81.16           H
ATOM   4842  CE2 TYR A 317       1.091  -3.980 -10.480  1.00 81.16           C
ATOM   4843  HE2 TYR A 317       1.408  -4.064  -9.441  1.00 81.16           H
ATOM   4844  CZ  TYR A 317      -0.113  -4.468 -10.882  1.00 81.16           C
ATOM   4845  OH  TYR A 317      -0.914  -5.062  -9.957  1.00 81.16           O
ATOM   4846  HH  TYR A 317      -0.429  -5.142  -9.086  1.00 81.16           H
ATOM   4847  HN  TYR A 317       4.654  -3.620 -13.319  1.00 81.16           H
ATOM   4848  N   VAL A 318       4.994  -2.338 -15.660  1.00 77.77           N
ATOM   4849  CA  VAL A 318       5.580  -1.298 -16.489  1.00 77.77           C
ATOM   4850  C   VAL A 318       6.626  -1.921 -17.416  1.00 77.77           C
ATOM   4851  O   VAL A 318       6.510  -1.831 -18.637  1.00 77.77           O
ATOM   4852  HA  VAL A 318       4.782  -0.873 -17.096  1.00 77.77           H
ATOM   4853  CB  VAL A 318       6.150  -0.185 -15.607  1.00 77.77           C
ATOM   4854  HB  VAL A 318       7.050  -0.567 -15.126  1.00 77.77           H
ATOM   4855  CG1 VAL A 318       6.544   1.031 -16.446  1.00 77.77           C
ATOM   4856 1HG1 VAL A 318       7.301   0.740 -17.174  1.00 77.77           H
ATOM   4857 2HG1 VAL A 318       5.666   1.413 -16.968  1.00 77.77           H
ATOM   4858 3HG1 VAL A 318       6.946   1.807 -15.795  1.00 77.77           H
ATOM   4859  CG2 VAL A 318       5.159   0.204 -14.508  1.00 77.77           C
ATOM   4860 1HG2 VAL A 318       4.233   0.558 -14.962  1.00 77.77           H
ATOM   4861 2HG2 VAL A 318       4.949  -0.664 -13.883  1.00 77.77           H
ATOM   4862 3HG2 VAL A 318       5.589   0.997 -13.896  1.00 77.77           H
ATOM   4863  HN  VAL A 318       5.578  -2.668 -14.919  1.00 77.77           H
ATOM   4864  N   PHE A 319       7.624  -2.538 -16.800  1.00 75.30           N
ATOM   4865  CA  PHE A 319       8.779  -3.016 -17.541  1.00 75.30           C
ATOM   4866  C   PHE A 319       8.413  -4.223 -18.407  1.00 75.30           C
ATOM   4867  O   PHE A 319       9.152  -4.581 -19.323  1.00 75.30           O
ATOM   4868  HA  PHE A 319       9.113  -2.200 -18.181  1.00 75.30           H
ATOM   4869  CB  PHE A 319       9.827  -3.441 -16.510  1.00 75.30           C
ATOM   4870 1HB  PHE A 319       9.397  -4.206 -15.864  1.00 75.30           H
ATOM   4871 2HB  PHE A 319      10.668  -3.898 -17.030  1.00 75.30           H
ATOM   4872  CG  PHE A 319      10.346  -2.293 -15.641  1.00 75.30           C
ATOM   4873  CD1 PHE A 319      10.299  -1.015 -16.104  1.00 75.30           C
ATOM   4874  HD1 PHE A 319       9.891  -0.808 -17.094  1.00 75.30           H
ATOM   4875  CD2 PHE A 319      10.854  -2.551 -14.407  1.00 75.30           C
ATOM   4876  HD2 PHE A 319      10.892  -3.576 -14.036  1.00 75.30           H
ATOM   4877  CE1 PHE A 319      10.781   0.050 -15.298  1.00 75.30           C
ATOM   4878  HE1 PHE A 319      10.743   1.074 -15.668  1.00 75.30           H
ATOM   4879  CE2 PHE A 319      11.336  -1.486 -13.600  1.00 75.30           C
ATOM   4880  HE2 PHE A 319      11.743  -1.693 -12.611  1.00 75.30           H
ATOM   4881  CZ  PHE A 319      11.289  -0.208 -14.063  1.00 75.30           C
ATOM   4882  HZ  PHE A 319      11.659   0.609 -13.444  1.00 75.30           H
ATOM   4883  HN  PHE A 319       7.651  -2.712 -15.816  1.00 75.30           H
ATOM   4884  N   VAL A 320       7.274  -4.819 -18.085  1.00 75.29           N
ATOM   4885  CA  VAL A 320       6.748  -5.911 -18.887  1.00 75.29           C
ATOM   4886  C   VAL A 320       6.378  -5.386 -20.275  1.00 75.29           C
ATOM   4887  O   VAL A 320       6.384  -6.138 -21.249  1.00 75.29           O
ATOM   4888  HA  VAL A 320       7.540  -6.653 -18.991  1.00 75.29           H
ATOM   4889  CB  VAL A 320       5.572  -6.571 -18.164  1.00 75.29           C
ATOM   4890  HB  VAL A 320       4.803  -5.813 -18.014  1.00 75.29           H
ATOM   4891  CG1 VAL A 320       4.968  -7.692 -19.011  1.00 75.29           C
ATOM   4892 1HG1 VAL A 320       4.612  -7.282 -19.956  1.00 75.29           H
ATOM   4893 2HG1 VAL A 320       5.727  -8.449 -19.207  1.00 75.29           H
ATOM   4894 3HG1 VAL A 320       4.134  -8.144 -18.474  1.00 75.29           H
ATOM   4895  CG2 VAL A 320       5.995  -7.090 -16.788  1.00 75.29           C
ATOM   4896 1HG2 VAL A 320       6.790  -7.826 -16.907  1.00 75.29           H
ATOM   4897 2HG2 VAL A 320       6.357  -6.260 -16.182  1.00 75.29           H
ATOM   4898 3HG2 VAL A 320       5.141  -7.554 -16.297  1.00 75.29           H
ATOM   4899  HN  VAL A 320       6.715  -4.567 -17.295  1.00 75.29           H
ATOM   4900  N   GLY A 321       6.065  -4.099 -20.323  1.00 76.22           N
ATOM   4901  CA  GLY A 321       5.636  -3.479 -21.565  1.00 76.22           C
ATOM   4902  C   GLY A 321       6.808  -3.328 -22.537  1.00 76.22           C
ATOM   4903  O   GLY A 321       7.840  -2.759 -22.186  1.00 76.22           O
ATOM   4904 1HA  GLY A 321       4.853  -4.082 -22.025  1.00 76.22           H
ATOM   4905 2HA  GLY A 321       5.203  -2.501 -21.356  1.00 76.22           H
ATOM   4906  HN  GLY A 321       6.102  -3.486 -19.535  1.00 76.22           H
ATOM   4907  N   GLU A 322       6.609  -3.848 -23.739  1.00 64.72           N
ATOM   4908  CA  GLU A 322       7.611  -3.721 -24.784  1.00 64.72           C
ATOM   4909  C   GLU A 322       7.799  -2.251 -25.163  1.00 64.72           C
ATOM   4910  O   GLU A 322       8.925  -1.795 -25.356  1.00 64.72           O
ATOM   4911  HA  GLU A 322       8.531  -4.113 -24.352  1.00 64.72           H
ATOM   4912  CB  GLU A 322       7.235  -4.560 -26.008  1.00 64.72           C
ATOM   4913 1HB  GLU A 322       6.200  -4.362 -26.285  1.00 64.72           H
ATOM   4914 2HB  GLU A 322       7.942  -4.367 -26.815  1.00 64.72           H
ATOM   4915  CG  GLU A 322       7.331  -6.055 -25.698  1.00 64.72           C
ATOM   4916 1HG  GLU A 322       8.331  -6.292 -25.337  1.00 64.72           H
ATOM   4917 2HG  GLU A 322       6.635  -6.310 -24.899  1.00 64.72           H
ATOM   4918  CD  GLU A 322       7.018  -6.893 -26.940  1.00 64.72           C
ATOM   4919  OE1 GLU A 322       7.158  -8.131 -26.839  1.00 64.72           O
ATOM   4920  OE2 GLU A 322       6.647  -6.276 -27.962  1.00 64.72           O
ATOM   4921  HN  GLU A 322       5.784  -4.347 -24.003  1.00 64.72           H
ATOM   4922  N   ARG A 323       6.679  -1.550 -25.259  1.00 63.33           N
ATOM   4923  CA  ARG A 323       6.704  -0.147 -25.638  1.00 63.33           C
ATOM   4924  C   ARG A 323       7.563   0.652 -24.656  1.00 63.33           C
ATOM   4925  O   ARG A 323       8.415   1.438 -25.068  1.00 63.33           O
ATOM   4926  HA  ARG A 323       7.139  -0.136 -26.637  1.00 63.33           H
ATOM   4927  CB  ARG A 323       5.292   0.441 -25.666  1.00 63.33           C
ATOM   4928 1HB  ARG A 323       4.677  -0.113 -26.375  1.00 63.33           H
ATOM   4929 2HB  ARG A 323       4.828   0.330 -24.686  1.00 63.33           H
ATOM   4930  CG  ARG A 323       5.323   1.920 -26.057  1.00 63.33           C
ATOM   4931 1HG  ARG A 323       5.908   2.481 -25.328  1.00 63.33           H
ATOM   4932 2HG  ARG A 323       5.818   2.035 -27.021  1.00 63.33           H
ATOM   4933  CD  ARG A 323       3.907   2.496 -26.134  1.00 63.33           C
ATOM   4934 1HD  ARG A 323       3.364   2.039 -26.961  1.00 63.33           H
ATOM   4935 2HD  ARG A 323       3.359   2.258 -25.222  1.00 63.33           H
ATOM   4936  NE  ARG A 323       3.967   3.963 -26.318  1.00 63.33           N
ATOM   4937  HE  ARG A 323       4.776   4.347 -26.763  1.00 63.33           H
ATOM   4938  CZ  ARG A 323       3.005   4.810 -25.926  1.00 63.33           C
ATOM   4939  NH1 ARG A 323       1.899   4.351 -25.325  1.00 63.33           N
ATOM   4940 1HH1 ARG A 323       1.787   3.370 -25.166  1.00 63.33           H
ATOM   4941 2HH1 ARG A 323       1.185   4.989 -25.036  1.00 63.33           H
ATOM   4942  NH2 ARG A 323       3.165   6.122 -26.145  1.00 63.33           N
ATOM   4943 1HH2 ARG A 323       2.457   6.767 -25.858  1.00 63.33           H
ATOM   4944 2HH2 ARG A 323       3.994   6.456 -26.594  1.00 63.33           H
ATOM   4945  HN  ARG A 323       5.768  -1.923 -25.083  1.00 63.33           H
ATOM   4946  N   PHE A 324       7.309   0.424 -23.375  1.00 75.61           N
ATOM   4947  CA  PHE A 324       7.987   1.175 -22.333  1.00 75.61           C
ATOM   4948  C   PHE A 324       9.480   0.839 -22.297  1.00 75.61           C
ATOM   4949  O   PHE A 324      10.317   1.730 -22.169  1.00 75.61           O
ATOM   4950  HA  PHE A 324       7.861   2.233 -22.562  1.00 75.61           H
ATOM   4951  CB  PHE A 324       7.353   0.766 -21.002  1.00 75.61           C
ATOM   4952 1HB  PHE A 324       6.273   0.904 -21.068  1.00 75.61           H
ATOM   4953 2HB  PHE A 324       7.529  -0.297 -20.839  1.00 75.61           H
ATOM   4954  CG  PHE A 324       7.878   1.546 -19.796  1.00 75.61           C
ATOM   4955  CD1 PHE A 324       8.974   1.102 -19.124  1.00 75.61           C
ATOM   4956  HD1 PHE A 324       9.478   0.190 -19.445  1.00 75.61           H
ATOM   4957  CD2 PHE A 324       7.250   2.684 -19.395  1.00 75.61           C
ATOM   4958  HD2 PHE A 324       6.372   3.040 -19.934  1.00 75.61           H
ATOM   4959  CE1 PHE A 324       9.462   1.827 -18.004  1.00 75.61           C
ATOM   4960  HE1 PHE A 324      10.341   1.470 -17.465  1.00 75.61           H
ATOM   4961  CE2 PHE A 324       7.738   3.409 -18.276  1.00 75.61           C
ATOM   4962  HE2 PHE A 324       7.235   4.320 -17.955  1.00 75.61           H
ATOM   4963  CZ  PHE A 324       8.834   2.964 -17.604  1.00 75.61           C
ATOM   4964  HZ  PHE A 324       9.209   3.520 -16.744  1.00 75.61           H
ATOM   4965  HN  PHE A 324       6.655  -0.258 -23.048  1.00 75.61           H
ATOM   4966  N   ARG A 325       9.766  -0.450 -22.412  1.00 72.50           N
ATOM   4967  CA  ARG A 325      11.142  -0.916 -22.378  1.00 72.50           C
ATOM   4968  C   ARG A 325      11.963  -0.225 -23.468  1.00 72.50           C
ATOM   4969  O   ARG A 325      13.124   0.120 -23.251  1.00 72.50           O
ATOM   4970  HA  ARG A 325      11.503  -0.648 -21.386  1.00 72.50           H
ATOM   4971  CB  ARG A 325      11.214  -2.432 -22.578  1.00 72.50           C
ATOM   4972 1HB  ARG A 325      10.623  -2.716 -23.449  1.00 72.50           H
ATOM   4973 2HB  ARG A 325      12.244  -2.726 -22.782  1.00 72.50           H
ATOM   4974  CG  ARG A 325      10.701  -3.173 -21.342  1.00 72.50           C
ATOM   4975 1HG  ARG A 325      11.181  -2.773 -20.449  1.00 72.50           H
ATOM   4976 2HG  ARG A 325       9.630  -3.005 -21.231  1.00 72.50           H
ATOM   4977  CD  ARG A 325      10.979  -4.674 -21.448  1.00 72.50           C
ATOM   4978 1HD  ARG A 325      12.049  -4.846 -21.568  1.00 72.50           H
ATOM   4979 2HD  ARG A 325      10.677  -5.174 -20.528  1.00 72.50           H
ATOM   4980  NE  ARG A 325      10.244  -5.245 -22.598  1.00 72.50           N
ATOM   4981  HE  ARG A 325       9.458  -4.737 -22.951  1.00 72.50           H
ATOM   4982  CZ  ARG A 325      10.565  -6.400 -23.197  1.00 72.50           C
ATOM   4983  NH1 ARG A 325      11.608  -7.122 -22.766  1.00 72.50           N
ATOM   4984 1HH1 ARG A 325      12.154  -6.800 -21.993  1.00 72.50           H
ATOM   4985 2HH1 ARG A 325      11.841  -7.983 -23.219  1.00 72.50           H
ATOM   4986  NH2 ARG A 325       9.826  -6.822 -24.233  1.00 72.50           N
ATOM   4987 1HH2 ARG A 325      10.053  -7.682 -24.690  1.00 72.50           H
ATOM   4988 2HH2 ARG A 325       9.049  -6.277 -24.548  1.00 72.50           H
ATOM   4989  HN  ARG A 325       9.079  -1.167 -22.526  1.00 72.50           H
ATOM   4990  N   ARG A 326      11.329  -0.044 -24.617  1.00 66.74           N
ATOM   4991  CA  ARG A 326      11.983   0.611 -25.738  1.00 66.74           C
ATOM   4992  C   ARG A 326      12.211   2.092 -25.428  1.00 66.74           C
ATOM   4993  O   ARG A 326      13.286   2.627 -25.695  1.00 66.74           O
ATOM   4994  HA  ARG A 326      12.930   0.084 -25.855  1.00 66.74           H
ATOM   4995  CB  ARG A 326      11.146   0.487 -27.013  1.00 66.74           C
ATOM   4996 1HB  ARG A 326      10.830  -0.548 -27.145  1.00 66.74           H
ATOM   4997 2HB  ARG A 326      10.241   1.087 -26.918  1.00 66.74           H
ATOM   4998  CG  ARG A 326      11.941   0.944 -28.237  1.00 66.74           C
ATOM   4999 1HG  ARG A 326      12.205   1.996 -28.133  1.00 66.74           H
ATOM   5000 2HG  ARG A 326      12.876   0.385 -28.297  1.00 66.74           H
ATOM   5001  CD  ARG A 326      11.136   0.740 -29.522  1.00 66.74           C
ATOM   5002 1HD  ARG A 326      10.180   1.259 -29.448  1.00 66.74           H
ATOM   5003 2HD  ARG A 326      11.669   1.172 -30.368  1.00 66.74           H
ATOM   5004  NE  ARG A 326      10.909  -0.705 -29.753  1.00 66.74           N
ATOM   5005  HE  ARG A 326      11.354  -1.354 -29.136  1.00 66.74           H
ATOM   5006  CZ  ARG A 326      10.144  -1.197 -30.738  1.00 66.74           C
ATOM   5007  NH1 ARG A 326       9.524  -0.373 -31.594  1.00 66.74           N
ATOM   5008 1HH1 ARG A 326       9.630   0.617 -31.501  1.00 66.74           H
ATOM   5009 2HH1 ARG A 326       8.956  -0.749 -32.326  1.00 66.74           H
ATOM   5010  NH2 ARG A 326      10.009  -2.525 -30.853  1.00 66.74           N
ATOM   5011 1HH2 ARG A 326       9.443  -2.908 -31.582  1.00 66.74           H
ATOM   5012 2HH2 ARG A 326      10.475  -3.133 -30.210  1.00 66.74           H
ATOM   5013  HN  ARG A 326      10.387  -0.334 -24.789  1.00 66.74           H
ATOM   5014  N   ASP A 327      11.182   2.712 -24.869  1.00 76.97           N
ATOM   5015  CA  ASP A 327      11.236   4.133 -24.573  1.00 76.97           C
ATOM   5016  C   ASP A 327      12.215   4.374 -23.422  1.00 76.97           C
ATOM   5017  O   ASP A 327      12.864   5.417 -23.362  1.00 76.97           O
ATOM   5018  HA  ASP A 327      11.558   4.607 -25.500  1.00 76.97           H
ATOM   5019  CB  ASP A 327       9.865   4.659 -24.144  1.00 76.97           C
ATOM   5020 1HB  ASP A 327       9.461   4.028 -23.352  1.00 76.97           H
ATOM   5021 2HB  ASP A 327       9.969   5.662 -23.730  1.00 76.97           H
ATOM   5022  CG  ASP A 327       8.894   4.688 -25.326  1.00 76.97           C
ATOM   5023  OD1 ASP A 327       9.394   4.640 -26.471  1.00 76.97           O
ATOM   5024  OD2 ASP A 327       7.675   4.757 -25.059  1.00 76.97           O
ATOM   5025  HN  ASP A 327      10.325   2.261 -24.619  1.00 76.97           H
ATOM   5026  N   LEU A 328      12.291   3.390 -22.537  1.00 79.34           N
ATOM   5027  CA  LEU A 328      13.227   3.453 -21.427  1.00 79.34           C
ATOM   5028  C   LEU A 328      14.650   3.587 -21.973  1.00 79.34           C
ATOM   5029  O   LEU A 328      15.370   4.519 -21.617  1.00 79.34           O
ATOM   5030  HA  LEU A 328      12.993   4.349 -20.852  1.00 79.34           H
ATOM   5031  CB  LEU A 328      13.036   2.254 -20.496  1.00 79.34           C
ATOM   5032 1HB  LEU A 328      12.053   2.333 -20.033  1.00 79.34           H
ATOM   5033 2HB  LEU A 328      13.031   1.347 -21.101  1.00 79.34           H
ATOM   5034  CG  LEU A 328      14.079   2.091 -19.390  1.00 79.34           C
ATOM   5035  HG  LEU A 328      15.064   2.036 -19.854  1.00 79.34           H
ATOM   5036  CD1 LEU A 328      14.085   3.304 -18.458  1.00 79.34           C
ATOM   5037 1HD1 LEU A 328      14.321   4.201 -19.031  1.00 79.34           H
ATOM   5038 2HD1 LEU A 328      13.103   3.415 -17.999  1.00 79.34           H
ATOM   5039 3HD1 LEU A 328      14.836   3.162 -17.681  1.00 79.34           H
ATOM   5040  CD2 LEU A 328      13.868   0.782 -18.625  1.00 79.34           C
ATOM   5041 1HD2 LEU A 328      12.876   0.782 -18.173  1.00 79.34           H
ATOM   5042 2HD2 LEU A 328      13.954  -0.059 -19.313  1.00 79.34           H
ATOM   5043 3HD2 LEU A 328      14.623   0.691 -17.844  1.00 79.34           H
ATOM   5044  HN  LEU A 328      11.729   2.564 -22.569  1.00 79.34           H
ATOM   5045  N   VAL A 329      15.014   2.642 -22.828  1.00 78.88           N
ATOM   5046  CA  VAL A 329      16.362   2.598 -23.366  1.00 78.88           C
ATOM   5047  C   VAL A 329      16.636   3.884 -24.149  1.00 78.88           C
ATOM   5048  O   VAL A 329      17.757   4.390 -24.145  1.00 78.88           O
ATOM   5049  HA  VAL A 329      17.052   2.547 -22.523  1.00 78.88           H
ATOM   5050  CB  VAL A 329      16.549   1.334 -24.208  1.00 78.88           C
ATOM   5051  HB  VAL A 329      15.801   1.346 -25.001  1.00 78.88           H
ATOM   5052  CG1 VAL A 329      17.930   1.312 -24.866  1.00 78.88           C
ATOM   5053 1HG1 VAL A 329      18.038   2.183 -25.513  1.00 78.88           H
ATOM   5054 2HG1 VAL A 329      18.700   1.336 -24.095  1.00 78.88           H
ATOM   5055 3HG1 VAL A 329      18.036   0.404 -25.458  1.00 78.88           H
ATOM   5056  CG2 VAL A 329      16.323   0.077 -23.367  1.00 78.88           C
ATOM   5057 1HG2 VAL A 329      17.037   0.057 -22.543  1.00 78.88           H
ATOM   5058 2HG2 VAL A 329      15.308   0.084 -22.967  1.00 78.88           H
ATOM   5059 3HG2 VAL A 329      16.461  -0.807 -23.989  1.00 78.88           H
ATOM   5060  HN  VAL A 329      14.406   1.917 -23.151  1.00 78.88           H
ATOM   5061  N   LYS A 330      15.593   4.374 -24.802  1.00 72.60           N
ATOM   5062  CA  LYS A 330      15.700   5.607 -25.565  1.00 72.60           C
ATOM   5063  C   LYS A 330      16.050   6.758 -24.619  1.00 72.60           C
[truncated: 117,162 more chars]
