# Supplementary material for: Noncanonical roles of chemokine regions in CCR9 activation revealed by structural modeling and mutational mapping
Source: Nat Commun. 2025 Aug 18;16:7695. doi: 10.1038/s41467-025-62321-9 (PMC12361432; doi:10.1038/s41467-025-62321-9)
Supplement: Supplementary file 5 — Supplementary Data 3 [file 41467_2025_62321_MOESM5_ESM.zip › CCR9_CCL25_04_rnk1.pdb]

ATOM      1  N   GLU A  20      -4.479  -1.579  59.033  1.00 51.15           N
ATOM      2  CA  GLU A  20      -4.945  -2.491  58.002  1.00 51.15           C
ATOM      3  C   GLU A  20      -5.583  -3.728  58.638  1.00 51.15           C
ATOM      4  O   GLU A  20      -4.880  -4.605  59.138  1.00 51.15           O
ATOM      5  HA  GLU A  20      -5.696  -1.935  57.441  1.00 51.15           H
ATOM      6  CB  GLU A  20      -3.805  -2.884  57.061  1.00 51.15           C
ATOM      7 1HB  GLU A  20      -2.912  -3.114  57.642  1.00 51.15           H
ATOM      8 2HB  GLU A  20      -4.124  -3.705  56.420  1.00 51.15           H
ATOM      9  CG  GLU A  20      -3.439  -1.727  56.130  1.00 51.15           C
ATOM     10 1HG  GLU A  20      -4.346  -1.228  55.790  1.00 51.15           H
ATOM     11 2HG  GLU A  20      -2.854  -0.987  56.676  1.00 51.15           H
ATOM     12  CD  GLU A  20      -2.641  -2.226  54.923  1.00 51.15           C
ATOM     13  OE1 GLU A  20      -2.729  -1.558  53.870  1.00 51.15           O
ATOM     14  OE2 GLU A  20      -1.962  -3.263  55.081  1.00 51.15           O
ATOM     15  HN  GLU A  20      -4.626  -1.890  59.971  1.00 51.15           H
ATOM     16  N   SER A  21      -6.907  -3.759  58.598  1.00 58.88           N
ATOM     17  CA  SER A  21      -7.641  -4.941  59.015  1.00 58.88           C
ATOM     18  C   SER A  21      -7.092  -6.177  58.300  1.00 58.88           C
ATOM     19  O   SER A  21      -6.835  -6.140  57.098  1.00 58.88           O
ATOM     20  HA  SER A  21      -7.478  -5.017  60.090  1.00 58.88           H
ATOM     21  CB  SER A  21      -9.137  -4.787  58.736  1.00 58.88           C
ATOM     22 1HB  SER A  21      -9.659  -5.691  59.049  1.00 58.88           H
ATOM     23 2HB  SER A  21      -9.535  -3.966  59.333  1.00 58.88           H
ATOM     24  OG  SER A  21      -9.401  -4.542  57.357  1.00 58.88           O
ATOM     25  HG  SER A  21      -9.837  -5.341  56.945  1.00 58.88           H
ATOM     26  HN  SER A  21      -7.475  -2.996  58.288  1.00 58.88           H
ATOM     27  N   THR A  22      -6.928  -7.243  59.070  1.00 60.67           N
ATOM     28  CA  THR A  22      -6.339  -8.463  58.544  1.00 60.67           C
ATOM     29  C   THR A  22      -7.036  -8.875  57.246  1.00 60.67           C
ATOM     30  O   THR A  22      -6.404  -9.424  56.345  1.00 60.67           O
ATOM     31  HA  THR A  22      -5.297  -8.263  58.298  1.00 60.67           H
ATOM     32  CB  THR A  22      -6.410  -9.531  59.637  1.00 60.67           C
ATOM     33  HB  THR A  22      -6.354 -10.531  59.208  1.00 60.67           H
ATOM     34  OG1 THR A  22      -7.613  -9.230  60.340  1.00 60.67           O
ATOM     35  HG1 THR A  22      -7.889 -10.014  60.896  1.00 60.67           H
ATOM     36  CG2 THR A  22      -5.312  -9.366  60.690  1.00 60.67           C
ATOM     37 1HG2 THR A  22      -5.410  -8.391  61.167  1.00 60.67           H
ATOM     38 2HG2 THR A  22      -4.336  -9.439  60.211  1.00 60.67           H
ATOM     39 3HG2 THR A  22      -5.408 -10.149  61.441  1.00 60.67           H
ATOM     40  HN  THR A  22      -7.188  -7.281  60.035  1.00 60.67           H
ATOM     41  N   SER A  23      -8.330  -8.594  57.192  1.00 63.98           N
ATOM     42  CA  SER A  23      -9.112  -8.893  56.004  1.00 63.98           C
ATOM     43  C   SER A  23      -8.537  -8.147  54.798  1.00 63.98           C
ATOM     44  O   SER A  23      -8.430  -8.709  53.709  1.00 63.98           O
ATOM     45  HA  SER A  23      -9.024  -9.970  55.865  1.00 63.98           H
ATOM     46  CB  SER A  23     -10.583  -8.522  56.205  1.00 63.98           C
ATOM     47 1HB  SER A  23     -11.156  -8.829  55.330  1.00 63.98           H
ATOM     48 2HB  SER A  23     -10.982  -9.072  57.057  1.00 63.98           H
ATOM     49  OG  SER A  23     -10.757  -7.124  56.419  1.00 63.98           O
ATOM     50  HG  SER A  23     -11.731  -6.908  56.489  1.00 63.98           H
ATOM     51  HN  SER A  23      -8.842  -8.170  57.939  1.00 63.98           H
ATOM     52  N   SER A  24      -8.180  -6.893  55.033  1.00 68.68           N
ATOM     53  CA  SER A  24      -7.721  -6.031  53.956  1.00 68.68           C
ATOM     54  C   SER A  24      -6.389  -6.545  53.408  1.00 68.68           C
ATOM     55  O   SER A  24      -6.084  -6.357  52.231  1.00 68.68           O
ATOM     56  HA  SER A  24      -8.496  -6.086  53.192  1.00 68.68           H
ATOM     57  CB  SER A  24      -7.577  -4.584  54.433  1.00 68.68           C
ATOM     58 1HB  SER A  24      -7.633  -3.913  53.575  1.00 68.68           H
ATOM     59 2HB  SER A  24      -8.411  -4.333  55.088  1.00 68.68           H
ATOM     60  OG  SER A  24      -6.349  -4.369  55.124  1.00 68.68           O
ATOM     61  HG  SER A  24      -6.322  -4.926  55.954  1.00 68.68           H
ATOM     62  HN  SER A  24      -8.202  -6.465  55.936  1.00 68.68           H
ATOM     63  N   MET A  25      -5.630  -7.183  54.286  1.00 66.30           N
ATOM     64  CA  MET A  25      -4.331  -7.714  53.908  1.00 66.30           C
ATOM     65  C   MET A  25      -4.477  -9.052  53.180  1.00 66.30           C
ATOM     66  O   MET A  25      -3.740  -9.333  52.237  1.00 66.30           O
ATOM     67  HA  MET A  25      -3.896  -6.973  53.237  1.00 66.30           H
ATOM     68  CB  MET A  25      -3.473  -7.905  55.160  1.00 66.30           C
ATOM     69 1HB  MET A  25      -3.660  -7.091  55.861  1.00 66.30           H
ATOM     70 2HB  MET A  25      -3.756  -8.830  55.662  1.00 66.30           H
ATOM     71  CG  MET A  25      -1.985  -7.946  54.803  1.00 66.30           C
ATOM     72 1HG  MET A  25      -1.739  -8.903  54.343  1.00 66.30           H
ATOM     73 2HG  MET A  25      -1.757  -7.172  54.070  1.00 66.30           H
ATOM     74  SD  MET A  25      -0.999  -7.704  56.271  1.00 66.30           S
ATOM     75  CE  MET A  25       0.631  -7.651  55.544  1.00 66.30           C
ATOM     76 1HE  MET A  25       0.829  -8.590  55.027  1.00 66.30           H
ATOM     77 2HE  MET A  25       0.685  -6.826  54.833  1.00 66.30           H
ATOM     78 3HE  MET A  25       1.374  -7.504  56.328  1.00 66.30           H
ATOM     79  HN  MET A  25      -5.888  -7.338  55.240  1.00 66.30           H
ATOM     80  N   GLU A  26      -5.434  -9.841  53.645  1.00 60.96           N
ATOM     81  CA  GLU A  26      -5.751 -11.099  52.991  1.00 60.96           C
ATOM     82  C   GLU A  26      -6.268 -10.845  51.574  1.00 60.96           C
ATOM     83  O   GLU A  26      -5.903 -11.557  50.639  1.00 60.96           O
ATOM     84  HA  GLU A  26      -4.811 -11.649  52.949  1.00 60.96           H
ATOM     85  CB  GLU A  26      -6.765 -11.902  53.808  1.00 60.96           C
ATOM     86 1HB  GLU A  26      -7.549 -11.239  54.174  1.00 60.96           H
ATOM     87 2HB  GLU A  26      -7.146 -12.730  53.211  1.00 60.96           H
ATOM     88  CG  GLU A  26      -6.106 -12.526  55.040  1.00 60.96           C
ATOM     89 1HG  GLU A  26      -5.292 -13.181  54.728  1.00 60.96           H
ATOM     90 2HG  GLU A  26      -5.667 -11.743  55.658  1.00 60.96           H
ATOM     91  CD  GLU A  26      -7.122 -13.323  55.861  1.00 60.96           C
ATOM     92  OE1 GLU A  26      -6.667 -14.178  56.652  1.00 60.96           O
ATOM     93  OE2 GLU A  26      -8.330 -13.059  55.680  1.00 60.96           O
ATOM     94  HN  GLU A  26      -5.987  -9.633  54.453  1.00 60.96           H
ATOM     95  N   ASP A  27      -7.109  -9.828  51.458  1.00 67.59           N
ATOM     96  CA  ASP A  27      -7.715  -9.499  50.179  1.00 67.59           C
ATOM     97  C   ASP A  27      -6.614  -9.217  49.155  1.00 67.59           C
ATOM     98  O   ASP A  27      -6.726  -9.609  47.995  1.00 67.59           O
ATOM     99  HA  ASP A  27      -8.317 -10.369  49.916  1.00 67.59           H
ATOM    100  CB  ASP A  27      -8.590  -8.249  50.289  1.00 67.59           C
ATOM    101 1HB  ASP A  27      -8.050  -7.469  50.826  1.00 67.59           H
ATOM    102 2HB  ASP A  27      -8.803  -7.861  49.293  1.00 67.59           H
ATOM    103  CG  ASP A  27      -9.902  -8.559  51.013  1.00 67.59           C
ATOM    104  OD1 ASP A  27     -10.280  -9.751  51.015  1.00 67.59           O
ATOM    105  OD2 ASP A  27     -10.496  -7.599  51.547  1.00 67.59           O
ATOM    106  HN  ASP A  27      -7.377  -9.234  52.218  1.00 67.59           H
ATOM    107  N   TYR A  28      -5.575  -8.540  49.622  1.00 67.90           N
ATOM    108  CA  TYR A  28      -4.471  -8.172  48.753  1.00 67.90           C
ATOM    109  C   TYR A  28      -3.622  -9.394  48.397  1.00 67.90           C
ATOM    110  O   TYR A  28      -3.150  -9.519  47.268  1.00 67.90           O
ATOM    111  HA  TYR A  28      -4.888  -7.750  47.839  1.00 67.90           H
ATOM    112  CB  TYR A  28      -3.615  -7.187  49.553  1.00 67.90           C
ATOM    113 1HB  TYR A  28      -4.228  -6.327  49.824  1.00 67.90           H
ATOM    114 2HB  TYR A  28      -3.304  -7.663  50.483  1.00 67.90           H
ATOM    115  CG  TYR A  28      -2.373  -6.694  48.808  1.00 67.90           C
ATOM    116  CD1 TYR A  28      -1.150  -7.293  49.036  1.00 67.90           C
ATOM    117  HD1 TYR A  28      -1.070  -8.116  49.746  1.00 67.90           H
ATOM    118  CD2 TYR A  28      -2.475  -5.652  47.909  1.00 67.90           C
ATOM    119  HD2 TYR A  28      -3.440  -5.180  47.730  1.00 67.90           H
ATOM    120  CE1 TYR A  28       0.020  -6.829  48.335  1.00 67.90           C
ATOM    121  HE1 TYR A  28       0.991  -7.293  48.506  1.00 67.90           H
ATOM    122  CE2 TYR A  28      -1.305  -5.189  47.209  1.00 67.90           C
ATOM    123  HE2 TYR A  28      -1.371  -4.367  46.496  1.00 67.90           H
ATOM    124  CZ  TYR A  28      -0.116  -5.800  47.456  1.00 67.90           C
ATOM    125  OH  TYR A  28       0.989  -5.363  46.794  1.00 67.90           O
ATOM    126  HH  TYR A  28       0.738  -4.640  46.151  1.00 67.90           H
ATOM    127  HN  TYR A  28      -5.482  -8.245  50.573  1.00 67.90           H
ATOM    128  N   VAL A  29      -3.452 -10.264  49.382  1.00 67.59           N
ATOM    129  CA  VAL A  29      -2.607 -11.433  49.211  1.00 67.59           C
ATOM    130  C   VAL A  29      -3.296 -12.422  48.268  1.00 67.59           C
ATOM    131  O   VAL A  29      -2.639 -13.076  47.461  1.00 67.59           O
ATOM    132  HA  VAL A  29      -1.676 -11.101  48.751  1.00 67.59           H
ATOM    133  CB  VAL A  29      -2.272 -12.041  50.574  1.00 67.59           C
ATOM    134  HB  VAL A  29      -3.207 -12.189  51.114  1.00 67.59           H
ATOM    135  CG1 VAL A  29      -1.600 -13.406  50.416  1.00 67.59           C
ATOM    136 1HG1 VAL A  29      -2.272 -14.083  49.887  1.00 67.59           H
ATOM    137 2HG1 VAL A  29      -0.677 -13.293  49.847  1.00 67.59           H
ATOM    138 3HG1 VAL A  29      -1.373 -13.816  51.400  1.00 67.59           H
ATOM    139  CG2 VAL A  29      -1.399 -11.093  51.398  1.00 67.59           C
ATOM    140 1HG2 VAL A  29      -0.469 -10.899  50.864  1.00 67.59           H
ATOM    141 2HG2 VAL A  29      -1.930 -10.154  51.555  1.00 67.59           H
ATOM    142 3HG2 VAL A  29      -1.176 -11.549  52.362  1.00 67.59           H
ATOM    143  HN  VAL A  29      -3.880 -10.180  50.282  1.00 67.59           H
ATOM    144  N   ASN A  30      -4.612 -12.499  48.403  1.00 62.77           N
ATOM    145  CA  ASN A  30      -5.383 -13.484  47.664  1.00 62.77           C
ATOM    146  C   ASN A  30      -5.700 -12.937  46.270  1.00 62.77           C
ATOM    147  O   ASN A  30      -6.231 -13.655  45.424  1.00 62.77           O
ATOM    148  HA  ASN A  30      -4.754 -14.373  47.630  1.00 62.77           H
ATOM    149  CB  ASN A  30      -6.709 -13.785  48.366  1.00 62.77           C
ATOM    150 1HB  ASN A  30      -7.229 -12.852  48.584  1.00 62.77           H
ATOM    151 2HB  ASN A  30      -7.353 -14.362  47.702  1.00 62.77           H
ATOM    152  CG  ASN A  30      -6.478 -14.562  49.663  1.00 62.77           C
ATOM    153  OD1 ASN A  30      -5.505 -15.281  49.822  1.00 62.77           O
ATOM    154  ND2 ASN A  30      -7.425 -14.378  50.580  1.00 62.77           N
ATOM    155 1HD2 ASN A  30      -8.198 -13.775  50.385  1.00 62.77           H
ATOM    156 2HD2 ASN A  30      -7.363 -14.844  51.462  1.00 62.77           H
ATOM    157  HN  ASN A  30      -5.149 -11.904  49.002  1.00 62.77           H
ATOM    158  N   PHE A  31      -5.360 -11.672  46.075  1.00 69.99           N
ATOM    159  CA  PHE A  31      -5.595 -11.022  44.797  1.00 69.99           C
ATOM    160  C   PHE A  31      -4.751 -11.662  43.693  1.00 69.99           C
ATOM    161  O   PHE A  31      -3.536 -11.796  43.834  1.00 69.99           O
ATOM    162  HA  PHE A  31      -6.652 -11.146  44.561  1.00 69.99           H
ATOM    163  CB  PHE A  31      -5.180  -9.558  44.955  1.00 69.99           C
ATOM    164 1HB  PHE A  31      -5.671  -9.146  45.837  1.00 69.99           H
ATOM    165 2HB  PHE A  31      -4.107  -9.513  45.138  1.00 69.99           H
ATOM    166  CG  PHE A  31      -5.515  -8.682  43.746  1.00 69.99           C
ATOM    167  CD1 PHE A  31      -4.546  -8.371  42.844  1.00 69.99           C
ATOM    168  HD1 PHE A  31      -3.532  -8.746  42.982  1.00 69.99           H
ATOM    169  CD2 PHE A  31      -6.780  -8.215  43.574  1.00 69.99           C
ATOM    170  HD2 PHE A  31      -7.556  -8.464  44.298  1.00 69.99           H
ATOM    171  CE1 PHE A  31      -4.856  -7.558  41.722  1.00 69.99           C
ATOM    172  HE1 PHE A  31      -4.080  -7.308  40.998  1.00 69.99           H
ATOM    173  CE2 PHE A  31      -7.090  -7.401  42.452  1.00 69.99           C
ATOM    174  HE2 PHE A  31      -8.104  -7.027  42.315  1.00 69.99           H
ATOM    175  CZ  PHE A  31      -6.122  -7.090  41.550  1.00 69.99           C
ATOM    176  HZ  PHE A  31      -6.360  -6.466  40.688  1.00 69.99           H
ATOM    177  HN  PHE A  31      -4.931 -11.094  46.770  1.00 69.99           H
ATOM    178  N   ASN A  32      -5.428 -12.041  42.618  1.00 62.37           N
ATOM    179  CA  ASN A  32      -4.753 -12.645  41.483  1.00 62.37           C
ATOM    180  C   ASN A  32      -4.158 -11.544  40.603  1.00 62.37           C
ATOM    181  O   ASN A  32      -4.865 -10.939  39.798  1.00 62.37           O
ATOM    182  HA  ASN A  32      -3.988 -13.291  41.915  1.00 62.37           H
ATOM    183  CB  ASN A  32      -5.729 -13.457  40.629  1.00 62.37           C
ATOM    184 1HB  ASN A  32      -6.307 -14.125  41.267  1.00 62.37           H
ATOM    185 2HB  ASN A  32      -6.439 -12.786  40.145  1.00 62.37           H
ATOM    186  CG  ASN A  32      -4.985 -14.272  39.569  1.00 62.37           C
ATOM    187  OD1 ASN A  32      -3.769 -14.247  39.471  1.00 62.37           O
ATOM    188  ND2 ASN A  32      -5.780 -14.994  38.785  1.00 62.37           N
ATOM    189 1HD2 ASN A  32      -6.770 -14.969  38.919  1.00 62.37           H
ATOM    190 2HD2 ASN A  32      -5.387 -15.561  38.061  1.00 62.37           H
ATOM    191  HN  ASN A  32      -6.418 -11.941  42.517  1.00 62.37           H
ATOM    192  N   PHE A  33      -2.866 -11.316  40.786  1.00 65.64           N
ATOM    193  CA  PHE A  33      -2.149 -10.361  39.959  1.00 65.64           C
ATOM    194  C   PHE A  33      -1.750 -10.986  38.620  1.00 65.64           C
ATOM    195  O   PHE A  33      -0.565 -11.097  38.312  1.00 65.64           O
ATOM    196  HA  PHE A  33      -2.820  -9.521  39.779  1.00 65.64           H
ATOM    197  CB  PHE A  33      -0.883  -9.969  40.723  1.00 65.64           C
ATOM    198 1HB  PHE A  33      -0.348 -10.875  41.009  1.00 65.64           H
ATOM    199 2HB  PHE A  33      -0.227  -9.410  40.056  1.00 65.64           H
ATOM    200  CG  PHE A  33      -1.146  -9.132  41.976  1.00 65.64           C
ATOM    201  CD1 PHE A  33      -1.300  -7.785  41.873  1.00 65.64           C
ATOM    202  HD1 PHE A  33      -1.236  -7.301  40.899  1.00 65.64           H
ATOM    203  CD2 PHE A  33      -1.226  -9.735  43.192  1.00 65.64           C
ATOM    204  HD2 PHE A  33      -1.103 -10.815  43.274  1.00 65.64           H
ATOM    205  CE1 PHE A  33      -1.545  -7.008  43.037  1.00 65.64           C
ATOM    206  HE1 PHE A  33      -1.668  -5.928  42.955  1.00 65.64           H
ATOM    207  CE2 PHE A  33      -1.471  -8.958  44.355  1.00 65.64           C
ATOM    208  HE2 PHE A  33      -1.535  -9.442  45.330  1.00 65.64           H
ATOM    209  CZ  PHE A  33      -1.625  -7.611  44.253  1.00 65.64           C
ATOM    210  HZ  PHE A  33      -1.812  -7.014  45.146  1.00 65.64           H
ATOM    211  HN  PHE A  33      -2.312 -11.771  41.484  1.00 65.64           H
ATOM    212  N   THR A  34      -2.763 -11.379  37.862  1.00 64.05           N
ATOM    213  CA  THR A  34      -2.571 -11.675  36.452  1.00 64.05           C
ATOM    214  C   THR A  34      -1.964 -10.469  35.732  1.00 64.05           C
ATOM    215  O   THR A  34      -2.465  -9.352  35.853  1.00 64.05           O
ATOM    216  HA  THR A  34      -1.855 -12.492  36.367  1.00 64.05           H
ATOM    217  CB  THR A  34      -3.918 -12.113  35.873  1.00 64.05           C
ATOM    218  HB  THR A  34      -4.594 -11.264  35.774  1.00 64.05           H
ATOM    219  OG1 THR A  34      -4.354 -13.147  36.753  1.00 64.05           O
ATOM    220  HG1 THR A  34      -3.632 -13.831  36.861  1.00 64.05           H
ATOM    221  CG2 THR A  34      -3.775 -12.812  34.520  1.00 64.05           C
ATOM    222 1HG2 THR A  34      -3.153 -13.700  34.633  1.00 64.05           H
ATOM    223 2HG2 THR A  34      -3.309 -12.131  33.807  1.00 64.05           H
ATOM    224 3HG2 THR A  34      -4.760 -13.102  34.154  1.00 64.05           H
ATOM    225  HN  THR A  34      -3.699 -11.495  38.194  1.00 64.05           H
ATOM    226  N   ASP A  35      -0.894 -10.736  34.997  1.00 68.86           N
ATOM    227  CA  ASP A  35      -0.168  -9.676  34.319  1.00 68.86           C
ATOM    228  C   ASP A  35      -0.852  -9.367  32.986  1.00 68.86           C
ATOM    229  O   ASP A  35      -0.500  -9.942  31.957  1.00 68.86           O
ATOM    230  HA  ASP A  35      -0.191  -8.829  35.005  1.00 68.86           H
ATOM    231  CB  ASP A  35       1.273 -10.096  34.026  1.00 68.86           C
ATOM    232 1HB  ASP A  35       1.662 -10.683  34.858  1.00 68.86           H
ATOM    233 2HB  ASP A  35       1.297 -10.738  33.145  1.00 68.86           H
ATOM    234  CG  ASP A  35       2.165  -8.873  33.796  1.00 68.86           C
ATOM    235  OD1 ASP A  35       1.628  -7.750  33.909  1.00 68.86           O
ATOM    236  OD2 ASP A  35       3.363  -9.090  33.514  1.00 68.86           O
ATOM    237  HN  ASP A  35      -0.523 -11.655  34.863  1.00 68.86           H
ATOM    238  N   PHE A  36      -1.817  -8.461  33.047  1.00 83.19           N
ATOM    239  CA  PHE A  36      -2.513  -8.027  31.849  1.00 83.19           C
ATOM    240  C   PHE A  36      -1.761  -6.886  31.160  1.00 83.19           C
ATOM    241  O   PHE A  36      -2.100  -6.499  30.043  1.00 83.19           O
ATOM    242  HA  PHE A  36      -2.565  -8.883  31.176  1.00 83.19           H
ATOM    243  CB  PHE A  36      -3.889  -7.522  32.288  1.00 83.19           C
ATOM    244 1HB  PHE A  36      -3.760  -6.808  33.102  1.00 83.19           H
ATOM    245 2HB  PHE A  36      -4.348  -6.983  31.460  1.00 83.19           H
ATOM    246  CG  PHE A  36      -4.840  -8.629  32.747  1.00 83.19           C
ATOM    247  CD1 PHE A  36      -4.903  -9.800  32.059  1.00 83.19           C
ATOM    248  HD1 PHE A  36      -4.276  -9.951  31.180  1.00 83.19           H
ATOM    249  CD2 PHE A  36      -5.623  -8.442  33.844  1.00 83.19           C
ATOM    250  HD2 PHE A  36      -5.573  -7.503  34.395  1.00 83.19           H
ATOM    251  CE1 PHE A  36      -5.786 -10.828  32.485  1.00 83.19           C
ATOM    252  HE1 PHE A  36      -5.836 -11.766  31.933  1.00 83.19           H
ATOM    253  CE2 PHE A  36      -6.506  -9.469  34.270  1.00 83.19           C
ATOM    254  HE2 PHE A  36      -7.133  -9.319  35.148  1.00 83.19           H
ATOM    255  CZ  PHE A  36      -6.569 -10.641  33.581  1.00 83.19           C
ATOM    256  HZ  PHE A  36      -7.246 -11.429  33.908  1.00 83.19           H
ATOM    257  HN  PHE A  36      -2.123  -8.027  33.895  1.00 83.19           H
ATOM    258  N   TYR A  37      -0.753  -6.380  31.856  1.00 87.44           N
ATOM    259  CA  TYR A  37       0.105  -5.353  31.291  1.00 87.44           C
ATOM    260  C   TYR A  37       1.254  -5.976  30.495  1.00 87.44           C
ATOM    261  O   TYR A  37       2.167  -6.564  31.072  1.00 87.44           O
ATOM    262  HA  TYR A  37      -0.499  -4.739  30.623  1.00 87.44           H
ATOM    263  CB  TYR A  37       0.683  -4.584  32.481  1.00 87.44           C
ATOM    264 1HB  TYR A  37      -0.131  -4.300  33.147  1.00 87.44           H
ATOM    265 2HB  TYR A  37       1.340  -5.247  33.044  1.00 87.44           H
ATOM    266  CG  TYR A  37       1.464  -3.328  32.090  1.00 87.44           C
ATOM    267  CD1 TYR A  37       2.842  -3.367  32.015  1.00 87.44           C
ATOM    268  HD1 TYR A  37       3.373  -4.293  32.234  1.00 87.44           H
ATOM    269  CD2 TYR A  37       0.791  -2.156  31.812  1.00 87.44           C
ATOM    270  HD2 TYR A  37      -0.297  -2.124  31.871  1.00 87.44           H
ATOM    271  CE1 TYR A  37       3.577  -2.185  31.647  1.00 87.44           C
ATOM    272  HE1 TYR A  37       4.665  -2.202  31.584  1.00 87.44           H
ATOM    273  CE2 TYR A  37       1.526  -0.973  31.444  1.00 87.44           C
ATOM    274  HE2 TYR A  37       1.007  -0.041  31.223  1.00 87.44           H
ATOM    275  CZ  TYR A  37       2.883  -1.046  31.380  1.00 87.44           C
ATOM    276  OH  TYR A  37       3.577   0.070  31.032  1.00 87.44           O
ATOM    277  HH  TYR A  37       4.539  -0.158  30.883  1.00 87.44           H
ATOM    278  HN  TYR A  37      -0.521  -6.659  32.788  1.00 87.44           H
ATOM    279  N   CYS A  38       1.171  -5.825  29.181  1.00 90.59           N
ATOM    280  CA  CYS A  38       2.135  -6.453  28.293  1.00 90.59           C
ATOM    281  C   CYS A  38       3.226  -5.431  27.969  1.00 90.59           C
ATOM    282  O   CYS A  38       2.972  -4.442  27.283  1.00 90.59           O
ATOM    283  HA  CYS A  38       2.550  -7.304  28.833  1.00 90.59           H
ATOM    284  CB  CYS A  38       1.468  -6.997  27.028  1.00 90.59           C
ATOM    285 1HB  CYS A  38       0.617  -7.622  27.296  1.00 90.59           H
ATOM    286 2HB  CYS A  38       1.083  -6.173  26.427  1.00 90.59           H
ATOM    287  SG  CYS A  38       2.674  -7.969  26.053  1.00 90.59           S
ATOM    288  HN  CYS A  38       0.463  -5.287  28.723  1.00 90.59           H
ATOM    289  N   GLU A  39       4.419  -5.705  28.477  1.00 82.56           N
ATOM    290  CA  GLU A  39       5.594  -4.950  28.077  1.00 82.56           C
ATOM    291  C   GLU A  39       6.159  -5.503  26.767  1.00 82.56           C
ATOM    292  O   GLU A  39       6.419  -6.700  26.656  1.00 82.56           O
ATOM    293  HA  GLU A  39       5.245  -3.928  27.927  1.00 82.56           H
ATOM    294  CB  GLU A  39       6.655  -4.961  29.180  1.00 82.56           C
ATOM    295 1HB  GLU A  39       6.913  -5.990  29.431  1.00 82.56           H
ATOM    296 2HB  GLU A  39       7.513  -4.365  28.870  1.00 82.56           H
ATOM    297  CG  GLU A  39       6.121  -4.316  30.460  1.00 82.56           C
ATOM    298 1HG  GLU A  39       5.700  -3.337  30.230  1.00 82.56           H
ATOM    299 2HG  GLU A  39       5.313  -4.923  30.868  1.00 82.56           H
ATOM    300  CD  GLU A  39       7.231  -4.167  31.503  1.00 82.56           C
ATOM    301  OE1 GLU A  39       6.958  -3.513  32.533  1.00 82.56           O
ATOM    302  OE2 GLU A  39       8.327  -4.711  31.247  1.00 82.56           O
ATOM    303  HN  GLU A  39       4.588  -6.425  29.150  1.00 82.56           H
ATOM    304  N   LYS A  40       6.333  -4.605  25.809  1.00 88.94           N
ATOM    305  CA  LYS A  40       6.670  -5.011  24.455  1.00 88.94           C
ATOM    306  C   LYS A  40       8.108  -4.592  24.144  1.00 88.94           C
ATOM    307  O   LYS A  40       8.433  -4.274  23.001  1.00 88.94           O
ATOM    308  HA  LYS A  40       6.611  -6.099  24.416  1.00 88.94           H
ATOM    309  CB  LYS A  40       5.642  -4.466  23.461  1.00 88.94           C
ATOM    310 1HB  LYS A  40       5.572  -3.383  23.562  1.00 88.94           H
ATOM    311 2HB  LYS A  40       5.973  -4.669  22.443  1.00 88.94           H
ATOM    312  CG  LYS A  40       4.268  -5.096  23.693  1.00 88.94           C
ATOM    313 1HG  LYS A  40       4.358  -6.182  23.701  1.00 88.94           H
ATOM    314 2HG  LYS A  40       3.888  -4.800  24.671  1.00 88.94           H
ATOM    315  CD  LYS A  40       3.279  -4.670  22.606  1.00 88.94           C
ATOM    316 1HD  LYS A  40       3.163  -3.586  22.619  1.00 88.94           H
ATOM    317 2HD  LYS A  40       3.674  -4.936  21.625  1.00 88.94           H
ATOM    318  CE  LYS A  40       1.917  -5.337  22.811  1.00 88.94           C
ATOM    319 1HE  LYS A  40       2.039  -6.419  22.861  1.00 88.94           H
ATOM    320 2HE  LYS A  40       1.491  -5.020  23.763  1.00 88.94           H
ATOM    321  NZ  LYS A  40       0.996  -4.985  21.707  1.00 88.94           N
ATOM    322 1HZ  LYS A  40       0.125  -5.492  21.820  1.00 88.94           H
ATOM    323 2HZ  LYS A  40       0.812  -3.988  21.725  1.00 88.94           H
ATOM    324 3HZ  LYS A  40       1.420  -5.235  20.821  1.00 88.94           H
ATOM    325  HN  LYS A  40       6.248  -3.618  25.945  1.00 88.94           H
ATOM    326  N   ASN A  41       8.932  -4.605  25.182  1.00 83.66           N
ATOM    327  CA  ASN A  41      10.318  -4.191  25.043  1.00 83.66           C
ATOM    328  C   ASN A  41      11.021  -5.108  24.041  1.00 83.66           C
ATOM    329  O   ASN A  41      11.810  -4.646  23.218  1.00 83.66           O
ATOM    330  HA  ASN A  41      10.275  -3.157  24.702  1.00 83.66           H
ATOM    331  CB  ASN A  41      11.059  -4.292  26.377  1.00 83.66           C
ATOM    332 1HB  ASN A  41      10.864  -5.262  26.834  1.00 83.66           H
ATOM    333 2HB  ASN A  41      12.134  -4.230  26.206  1.00 83.66           H
ATOM    334  CG  ASN A  41      10.625  -3.177  27.331  1.00 83.66           C
ATOM    335  OD1 ASN A  41      10.280  -2.078  26.927  1.00 83.66           O
ATOM    336  ND2 ASN A  41      10.662  -3.519  28.616  1.00 83.66           N
ATOM    337 1HD2 ASN A  41      10.956  -4.438  28.880  1.00 83.66           H
ATOM    338 2HD2 ASN A  41      10.396  -2.858  29.317  1.00 83.66           H
ATOM    339  HN  ASN A  41       8.667  -4.891  26.103  1.00 83.66           H
ATOM    340  N   ASN A  42      10.711  -6.392  24.143  1.00 84.52           N
ATOM    341  CA  ASN A  42      11.309  -7.380  23.261  1.00 84.52           C
ATOM    342  C   ASN A  42      10.856  -7.114  21.824  1.00 84.52           C
ATOM    343  O   ASN A  42      11.635  -7.271  20.885  1.00 84.52           O
ATOM    344  HA  ASN A  42      12.385  -7.262  23.387  1.00 84.52           H
ATOM    345  CB  ASN A  42      10.871  -8.796  23.640  1.00 84.52           C
ATOM    346 1HB  ASN A  42      11.303  -9.513  22.943  1.00 84.52           H
ATOM    347 2HB  ASN A  42      11.251  -9.045  24.631  1.00 84.52           H
ATOM    348  CG  ASN A  42       9.346  -8.919  23.628  1.00 84.52           C
ATOM    349  OD1 ASN A  42       8.618  -7.940  23.601  1.00 84.52           O
ATOM    350  ND2 ASN A  42       8.904 -10.174  23.650  1.00 84.52           N
ATOM    351 1HD2 ASN A  42       9.555 -10.932  23.671  1.00 84.52           H
ATOM    352 2HD2 ASN A  42       7.922 -10.358  23.644  1.00 84.52           H
ATOM    353  HN  ASN A  42      10.065  -6.760  24.812  1.00 84.52           H
ATOM    354  N   VAL A  43       9.598  -6.716  21.697  1.00 92.16           N
ATOM    355  CA  VAL A  43       9.022  -6.461  20.388  1.00 92.16           C
ATOM    356  C   VAL A  43       9.737  -5.271  19.745  1.00 92.16           C
ATOM    357  O   VAL A  43      10.077  -5.311  18.564  1.00 92.16           O
ATOM    358  HA  VAL A  43       9.193  -7.346  19.775  1.00 92.16           H
ATOM    359  CB  VAL A  43       7.511  -6.255  20.513  1.00 92.16           C
ATOM    360  HB  VAL A  43       7.343  -5.368  21.123  1.00 92.16           H
ATOM    361  CG1 VAL A  43       6.877  -6.010  19.142  1.00 92.16           C
ATOM    362 1HG1 VAL A  43       7.315  -5.119  18.693  1.00 92.16           H
ATOM    363 2HG1 VAL A  43       7.060  -6.870  18.498  1.00 92.16           H
ATOM    364 3HG1 VAL A  43       5.802  -5.867  19.260  1.00 92.16           H
ATOM    365  CG2 VAL A  43       6.852  -7.442  21.218  1.00 92.16           C
ATOM    366 1HG2 VAL A  43       7.035  -8.352  20.646  1.00 92.16           H
ATOM    367 2HG2 VAL A  43       7.274  -7.551  22.217  1.00 92.16           H
ATOM    368 3HG2 VAL A  43       5.779  -7.270  21.293  1.00 92.16           H
ATOM    369  HN  VAL A  43       8.978  -6.569  22.468  1.00 92.16           H
ATOM    370  N   ARG A  44       9.943  -4.239  20.551  1.00 88.00           N
ATOM    371  CA  ARG A  44      10.599  -3.035  20.071  1.00 88.00           C
ATOM    372  C   ARG A  44      12.049  -3.337  19.686  1.00 88.00           C
ATOM    373  O   ARG A  44      12.568  -2.780  18.720  1.00 88.00           O
ATOM    374  HA  ARG A  44      10.018  -2.728  19.201  1.00 88.00           H
ATOM    375  CB  ARG A  44      10.581  -1.936  21.136  1.00 88.00           C
ATOM    376 1HB  ARG A  44      10.948  -2.335  22.082  1.00 88.00           H
ATOM    377 2HB  ARG A  44      11.256  -1.132  20.846  1.00 88.00           H
ATOM    378  CG  ARG A  44       9.168  -1.380  21.325  1.00 88.00           C
ATOM    379 1HG  ARG A  44       8.730  -1.151  20.354  1.00 88.00           H
ATOM    380 2HG  ARG A  44       8.535  -2.136  21.790  1.00 88.00           H
ATOM    381  CD  ARG A  44       9.186  -0.119  22.192  1.00 88.00           C
ATOM    382 1HD  ARG A  44       9.945   0.573  21.825  1.00 88.00           H
ATOM    383 2HD  ARG A  44       8.227   0.394  22.122  1.00 88.00           H
ATOM    384  NE  ARG A  44       9.467  -0.477  23.600  1.00 88.00           N
ATOM    385  HE  ARG A  44      10.423  -0.559  23.881  1.00 88.00           H
ATOM    386  CZ  ARG A  44       8.520  -0.698  24.522  1.00 88.00           C
ATOM    387  NH1 ARG A  44       7.223  -0.603  24.201  1.00 88.00           N
ATOM    388 1HH1 ARG A  44       6.955  -0.365  23.267  1.00 88.00           H
ATOM    389 2HH1 ARG A  44       6.522  -0.769  24.895  1.00 88.00           H
ATOM    390  NH2 ARG A  44       8.890  -1.017  25.770  1.00 88.00           N
ATOM    391 1HH2 ARG A  44       8.196  -1.185  26.470  1.00 88.00           H
ATOM    392 2HH2 ARG A  44       9.861  -1.086  26.001  1.00 88.00           H
ATOM    393  HN  ARG A  44       9.671  -4.218  21.513  1.00 88.00           H
ATOM    394  N   GLN A  45      12.662  -4.220  20.462  1.00 84.52           N
ATOM    395  CA  GLN A  45      14.048  -4.586  20.229  1.00 84.52           C
ATOM    396  C   GLN A  45      14.193  -5.282  18.874  1.00 84.52           C
ATOM    397  O   GLN A  45      15.138  -5.016  18.133  1.00 84.52           O
ATOM    398  HA  GLN A  45      14.599  -3.645  20.222  1.00 84.52           H
ATOM    399  CB  GLN A  45      14.580  -5.470  21.359  1.00 84.52           C
ATOM    400 1HB  GLN A  45      14.377  -4.998  22.320  1.00 84.52           H
ATOM    401 2HB  GLN A  45      14.055  -6.425  21.356  1.00 84.52           H
ATOM    402  CG  GLN A  45      16.084  -5.707  21.208  1.00 84.52           C
ATOM    403 1HG  GLN A  45      16.283  -6.206  20.259  1.00 84.52           H
ATOM    404 2HG  GLN A  45      16.606  -4.751  21.182  1.00 84.52           H
ATOM    405  CD  GLN A  45      16.623  -6.557  22.360  1.00 84.52           C
ATOM    406  OE1 GLN A  45      15.882  -7.147  23.130  1.00 84.52           O
ATOM    407  NE2 GLN A  45      17.950  -6.588  22.435  1.00 84.52           N
ATOM    408 1HE2 GLN A  45      18.500  -6.081  21.771  1.00 84.52           H
ATOM    409 2HE2 GLN A  45      18.398  -7.117  23.155  1.00 84.52           H
ATOM    410  HN  GLN A  45      12.228  -4.680  21.236  1.00 84.52           H
ATOM    411  N   PHE A  46      13.242  -6.160  18.591  1.00 94.10           N
ATOM    412  CA  PHE A  46      13.222  -6.856  17.316  1.00 94.10           C
ATOM    413  C   PHE A  46      13.071  -5.871  16.155  1.00 94.10           C
ATOM    414  O   PHE A  46      13.785  -5.967  15.158  1.00 94.10           O
ATOM    415  HA  PHE A  46      14.170  -7.385  17.221  1.00 94.10           H
ATOM    416  CB  PHE A  46      12.011  -7.791  17.336  1.00 94.10           C
ATOM    417 1HB  PHE A  46      12.130  -8.507  18.150  1.00 94.10           H
ATOM    418 2HB  PHE A  46      11.117  -7.207  17.555  1.00 94.10           H
ATOM    419  CG  PHE A  46      11.795  -8.558  16.030  1.00 94.10           C
ATOM    420  CD1 PHE A  46      10.870  -8.124  15.132  1.00 94.10           C
ATOM    421  HD1 PHE A  46      10.284  -7.230  15.342  1.00 94.10           H
ATOM    422  CD2 PHE A  46      12.527  -9.674  15.767  1.00 94.10           C
ATOM    423  HD2 PHE A  46      13.268 -10.022  16.487  1.00 94.10           H
ATOM    424  CE1 PHE A  46      10.670  -8.836  13.920  1.00 94.10           C
ATOM    425  HE1 PHE A  46       9.929  -8.489  13.200  1.00 94.10           H
ATOM    426  CE2 PHE A  46      12.327 -10.386  14.555  1.00 94.10           C
ATOM    427  HE2 PHE A  46      12.913 -11.280  14.345  1.00 94.10           H
ATOM    428  CZ  PHE A  46      11.402  -9.952  13.657  1.00 94.10           C
ATOM    429  HZ  PHE A  46      11.248 -10.498  12.726  1.00 94.10           H
ATOM    430  HN  PHE A  46      12.496  -6.396  19.214  1.00 94.10           H
ATOM    431  N   ALA A  47      12.137  -4.947  16.323  1.00 94.08           N
ATOM    432  CA  ALA A  47      11.835  -3.989  15.273  1.00 94.08           C
ATOM    433  C   ALA A  47      13.087  -3.164  14.965  1.00 94.08           C
ATOM    434  O   ALA A  47      13.366  -2.861  13.806  1.00 94.08           O
ATOM    435  HA  ALA A  47      11.553  -4.550  14.382  1.00 94.08           H
ATOM    436  CB  ALA A  47      10.653  -3.117  15.701  1.00 94.08           C
ATOM    437 1HB  ALA A  47       9.782  -3.747  15.879  1.00 94.08           H
ATOM    438 2HB  ALA A  47      10.909  -2.583  16.617  1.00 94.08           H
ATOM    439 3HB  ALA A  47      10.427  -2.398  14.913  1.00 94.08           H
ATOM    440  HN  ALA A  47      11.593  -4.846  17.156  1.00 94.08           H
ATOM    441  N   SER A  48      13.807  -2.824  16.024  1.00 92.21           N
ATOM    442  CA  SER A  48      14.926  -1.905  15.904  1.00 92.21           C
ATOM    443  C   SER A  48      16.029  -2.532  15.049  1.00 92.21           C
ATOM    444  O   SER A  48      16.858  -1.822  14.481  1.00 92.21           O
ATOM    445  HA  SER A  48      14.521  -1.019  15.416  1.00 92.21           H
ATOM    446  CB  SER A  48      15.475  -1.523  17.280  1.00 92.21           C
ATOM    447 1HB  SER A  48      16.172  -0.691  17.174  1.00 92.21           H
ATOM    448 2HB  SER A  48      14.658  -1.175  17.912  1.00 92.21           H
ATOM    449  OG  SER A  48      16.133  -2.615  17.915  1.00 92.21           O
ATOM    450  HG  SER A  48      15.605  -3.455  17.786  1.00 92.21           H
ATOM    451  HN  SER A  48      13.638  -3.165  16.949  1.00 92.21           H
ATOM    452  N   HIS A  49      16.003  -3.855  14.984  1.00 88.43           N
ATOM    453  CA  HIS A  49      17.019  -4.588  14.246  1.00 88.43           C
ATOM    454  C   HIS A  49      16.486  -4.947  12.858  1.00 88.43           C
ATOM    455  O   HIS A  49      17.217  -4.875  11.871  1.00 88.43           O
ATOM    456  HA  HIS A  49      17.871  -3.917  14.137  1.00 88.43           H
ATOM    457  CB  HIS A  49      17.486  -5.812  15.036  1.00 88.43           C
ATOM    458 1HB  HIS A  49      16.616  -6.408  15.312  1.00 88.43           H
ATOM    459 2HB  HIS A  49      18.107  -6.433  14.390  1.00 88.43           H
ATOM    460  CG  HIS A  49      18.265  -5.476  16.286  1.00 88.43           C
ATOM    461  ND1 HIS A  49      17.658  -5.254  17.510  1.00 88.43           N
ATOM    462  HD1 HIS A  49      16.675  -5.292  17.691  1.00 88.43           H
ATOM    463  CD2 HIS A  49      19.605  -5.327  16.488  1.00 88.43           C
ATOM    464  HD2 HIS A  49      20.380  -5.433  15.729  1.00 88.43           H
ATOM    465  CE1 HIS A  49      18.601  -4.984  18.401  1.00 88.43           C
ATOM    466  HE1 HIS A  49      18.440  -4.764  19.457  1.00 88.43           H
ATOM    467  NE2 HIS A  49      19.807  -5.029  17.766  1.00 88.43           N
ATOM    468  HN  HIS A  49      15.307  -4.423  15.423  1.00 88.43           H
ATOM    469  N   PHE A  50      15.217  -5.325  12.826  1.00 93.49           N
ATOM    470  CA  PHE A  50      14.652  -5.950  11.642  1.00 93.49           C
ATOM    471  C   PHE A  50      14.205  -4.896  10.626  1.00 93.49           C
ATOM    472  O   PHE A  50      14.483  -5.021   9.434  1.00 93.49           O
ATOM    473  HA  PHE A  50      15.432  -6.570  11.200  1.00 93.49           H
ATOM    474  CB  PHE A  50      13.431  -6.752  12.098  1.00 93.49           C
ATOM    475 1HB  PHE A  50      13.740  -7.457  12.869  1.00 93.49           H
ATOM    476 2HB  PHE A  50      12.714  -6.072  12.557  1.00 93.49           H
ATOM    477  CG  PHE A  50      12.736  -7.521  10.973  1.00 93.49           C
ATOM    478  CD1 PHE A  50      11.574  -7.050  10.445  1.00 93.49           C
ATOM    479  HD1 PHE A  50      11.139  -6.125  10.823  1.00 93.49           H
ATOM    480  CD2 PHE A  50      13.279  -8.675  10.501  1.00 93.49           C
ATOM    481  HD2 PHE A  50      14.210  -9.052  10.924  1.00 93.49           H
ATOM    482  CE1 PHE A  50      10.929  -7.764   9.400  1.00 93.49           C
ATOM    483  HE1 PHE A  50       9.998  -7.387   8.977  1.00 93.49           H
ATOM    484  CE2 PHE A  50      12.633  -9.388   9.457  1.00 93.49           C
ATOM    485  HE2 PHE A  50      13.069 -10.313   9.079  1.00 93.49           H
ATOM    486  CZ  PHE A  50      11.472  -8.918   8.929  1.00 93.49           C
ATOM    487  HZ  PHE A  50      10.976  -9.466   8.127  1.00 93.49           H
ATOM    488  HN  PHE A  50      14.580  -5.211  13.588  1.00 93.49           H
ATOM    489  N   LEU A  51      13.520  -3.883  11.135  1.00 94.24           N
ATOM    490  CA  LEU A  51      12.769  -2.981  10.278  1.00 94.24           C
ATOM    491  C   LEU A  51      13.742  -2.060   9.539  1.00 94.24           C
ATOM    492  O   LEU A  51      13.645  -1.895   8.324  1.00 94.24           O
ATOM    493  HA  LEU A  51      12.245  -3.591   9.542  1.00 94.24           H
ATOM    494  CB  LEU A  51      11.707  -2.233  11.087  1.00 94.24           C
ATOM    495 1HB  LEU A  51      12.205  -1.701  11.898  1.00 94.24           H
ATOM    496 2HB  LEU A  51      11.253  -1.480  10.443  1.00 94.24           H
ATOM    497  CG  LEU A  51      10.592  -3.092  11.686  1.00 94.24           C
ATOM    498  HG  LEU A  51      11.040  -3.787  12.395  1.00 94.24           H
ATOM    499  CD1 LEU A  51       9.595  -2.231  12.464  1.00 94.24           C
ATOM    500 1HD1 LEU A  51      10.113  -1.717  13.274  1.00 94.24           H
ATOM    501 2HD1 LEU A  51       9.149  -1.496  11.794  1.00 94.24           H
ATOM    502 3HD1 LEU A  51       8.813  -2.867  12.879  1.00 94.24           H
ATOM    503  CD2 LEU A  51       9.905  -3.930  10.605  1.00 94.24           C
ATOM    504 1HD2 LEU A  51       9.472  -3.269   9.854  1.00 94.24           H
ATOM    505 2HD2 LEU A  51      10.636  -4.586  10.134  1.00 94.24           H
ATOM    506 3HD2 LEU A  51       9.116  -4.530  11.058  1.00 94.24           H
ATOM    507  HN  LEU A  51      13.472  -3.675  12.112  1.00 94.24           H
ATOM    508  N   PRO A  52      14.693  -1.445  10.255  1.00 95.43           N
ATOM    509  CA  PRO A  52      15.482  -0.352   9.681  1.00 95.43           C
ATOM    510  C   PRO A  52      16.124  -0.737   8.358  1.00 95.43           C
ATOM    511  O   PRO A  52      16.010  -0.009   7.374  1.00 95.43           O
ATOM    512  HA  PRO A  52      14.836   0.494   9.448  1.00 95.43           H
ATOM    513  CB  PRO A  52      16.530  -0.058  10.756  1.00 95.43           C
ATOM    514 1HB  PRO A  52      17.444  -0.628  10.592  1.00 95.43           H
ATOM    515 2HB  PRO A  52      16.810   0.995  10.766  1.00 95.43           H
ATOM    516  CG  PRO A  52      15.835  -0.468  12.049  1.00 95.43           C
ATOM    517 1HG  PRO A  52      16.548  -0.653  12.851  1.00 95.43           H
ATOM    518 2HG  PRO A  52      15.161   0.310  12.410  1.00 95.43           H
ATOM    519  CD  PRO A  52      15.087  -1.729  11.647  1.00 95.43           C
ATOM    520 1HD  PRO A  52      15.722  -2.613  11.711  1.00 95.43           H
ATOM    521 2HD  PRO A  52      14.226  -1.911  12.290  1.00 95.43           H
ATOM    522  N   PRO A  53      16.811  -1.887   8.303  1.00 95.98           N
ATOM    523  CA  PRO A  53      17.561  -2.261   7.102  1.00 95.98           C
ATOM    524  C   PRO A  53      16.649  -2.588   5.931  1.00 95.98           C
ATOM    525  O   PRO A  53      16.987  -2.315   4.780  1.00 95.98           O
ATOM    526  HA  PRO A  53      18.169  -1.423   6.762  1.00 95.98           H
ATOM    527  CB  PRO A  53      18.373  -3.478   7.547  1.00 95.98           C
ATOM    528 1HB  PRO A  53      18.520  -4.183   6.728  1.00 95.98           H
ATOM    529 2HB  PRO A  53      19.364  -3.192   7.901  1.00 95.98           H
ATOM    530  CG  PRO A  53      17.545  -4.076   8.647  1.00 95.98           C
ATOM    531 1HG  PRO A  53      16.778  -4.740   8.247  1.00 95.98           H
ATOM    532 2HG  PRO A  53      18.158  -4.671   9.324  1.00 95.98           H
ATOM    533  CD  PRO A  53      16.930  -2.907   9.360  1.00 95.98           C
ATOM    534 1HD  PRO A  53      15.959  -3.161   9.785  1.00 95.98           H
ATOM    535 2HD  PRO A  53      17.558  -2.563  10.182  1.00 95.98           H
ATOM    536  N   LEU A  54      15.504  -3.170   6.258  1.00 94.28           N
ATOM    537  CA  LEU A  54      14.574  -3.619   5.237  1.00 94.28           C
ATOM    538  C   LEU A  54      13.908  -2.403   4.590  1.00 94.28           C
ATOM    539  O   LEU A  54      13.716  -2.369   3.375  1.00 94.28           O
ATOM    540  HA  LEU A  54      15.152  -4.142   4.475  1.00 94.28           H
ATOM    541  CB  LEU A  54      13.580  -4.625   5.821  1.00 94.28           C
ATOM    542 1HB  LEU A  54      13.103  -4.172   6.690  1.00 94.28           H
ATOM    543 2HB  LEU A  54      12.797  -4.803   5.084  1.00 94.28           H
ATOM    544  CG  LEU A  54      14.163  -5.976   6.241  1.00 94.28           C
ATOM    545  HG  LEU A  54      14.911  -5.800   7.015  1.00 94.28           H
ATOM    546  CD1 LEU A  54      13.084  -6.872   6.852  1.00 94.28           C
ATOM    547 1HD1 LEU A  54      12.661  -6.385   7.731  1.00 94.28           H
ATOM    548 2HD1 LEU A  54      12.296  -7.044   6.118  1.00 94.28           H
ATOM    549 3HD1 LEU A  54      13.525  -7.826   7.142  1.00 94.28           H
ATOM    550  CD2 LEU A  54      14.876  -6.654   5.070  1.00 94.28           C
ATOM    551 1HD2 LEU A  54      14.167  -6.816   4.258  1.00 94.28           H
ATOM    552 2HD2 LEU A  54      15.688  -6.017   4.721  1.00 94.28           H
ATOM    553 3HD2 LEU A  54      15.280  -7.612   5.396  1.00 94.28           H
ATOM    554  HN  LEU A  54      15.211  -3.337   7.200  1.00 94.28           H
ATOM    555  N   TYR A  55      13.575  -1.434   5.430  1.00 94.58           N
ATOM    556  CA  TYR A  55      12.922  -0.225   4.957  1.00 94.58           C
ATOM    557  C   TYR A  55      13.858   0.587   4.059  1.00 94.58           C
ATOM    558  O   TYR A  55      13.424   1.154   3.057  1.00 94.58           O
ATOM    559  HA  TYR A  55      12.044  -0.519   4.382  1.00 94.58           H
ATOM    560  CB  TYR A  55      12.596   0.595   6.207  1.00 94.58           C
ATOM    561 1HB  TYR A  55      13.459   0.584   6.872  1.00 94.58           H
ATOM    562 2HB  TYR A  55      12.431   1.632   5.916  1.00 94.58           H
ATOM    563  CG  TYR A  55      11.371   0.095   6.976  1.00 94.58           C
ATOM    564  CD1 TYR A  55      10.722  -1.053   6.570  1.00 94.58           C
ATOM    565  HD1 TYR A  55      11.082  -1.604   5.701  1.00 94.58           H
ATOM    566  CD2 TYR A  55      10.916   0.793   8.076  1.00 94.58           C
ATOM    567  HD2 TYR A  55      11.428   1.700   8.397  1.00 94.58           H
ATOM    568  CE1 TYR A  55       9.570  -1.523   7.294  1.00 94.58           C
ATOM    569  HE1 TYR A  55       9.048  -2.428   6.984  1.00 94.58           H
ATOM    570  CE2 TYR A  55       9.763   0.323   8.800  1.00 94.58           C
ATOM    571  HE2 TYR A  55       9.393   0.865   9.671  1.00 94.58           H
ATOM    572  CZ  TYR A  55       9.147  -0.812   8.373  1.00 94.58           C
ATOM    573  OH  TYR A  55       8.059  -1.256   9.057  1.00 94.58           O
ATOM    574  HH  TYR A  55       7.643  -2.026   8.575  1.00 94.58           H
ATOM    575  HN  TYR A  55      13.743  -1.466   6.415  1.00 94.58           H
ATOM    576  N   TRP A  56      15.123   0.618   4.450  1.00 92.87           N
ATOM    577  CA  TRP A  56      16.133   1.309   3.666  1.00 92.87           C
ATOM    578  C   TRP A  56      16.241   0.606   2.311  1.00 92.87           C
ATOM    579  O   TRP A  56      16.338   1.261   1.274  1.00 92.87           O
ATOM    580  HA  TRP A  56      15.800   2.338   3.527  1.00 92.87           H
ATOM    581  CB  TRP A  56      17.464   1.368   4.417  1.00 92.87           C
ATOM    582 1HB  TRP A  56      17.619   0.423   4.938  1.00 92.87           H
ATOM    583 2HB  TRP A  56      18.273   1.469   3.693  1.00 92.87           H
ATOM    584  CG  TRP A  56      17.558   2.513   5.428  1.00 92.87           C
ATOM    585  CD1 TRP A  56      17.689   2.429   6.759  1.00 92.87           C
ATOM    586  HD1 TRP A  56      17.747   1.491   7.312  1.00 92.87           H
ATOM    587  CD2 TRP A  56      17.523   3.925   5.133  1.00 92.87           C
ATOM    588  NE1 TRP A  56      17.740   3.679   7.342  1.00 92.87           N
ATOM    589  HE1 TRP A  56      17.835   3.873   8.318  1.00 92.87           H
ATOM    590  CE2 TRP A  56      17.637   4.617   6.322  1.00 92.87           C
ATOM    591  CE3 TRP A  56      17.400   4.595   3.904  1.00 92.87           C
ATOM    592  HE3 TRP A  56      17.310   4.071   2.952  1.00 92.87           H
ATOM    593  CZ2 TRP A  56      17.638   6.015   6.397  1.00 92.87           C
ATOM    594  HZ2 TRP A  56      17.728   6.539   7.349  1.00 92.87           H
ATOM    595  CZ3 TRP A  56      17.403   5.992   3.996  1.00 92.87           C
ATOM    596  HZ3 TRP A  56      17.310   6.561   3.071  1.00 92.87           H
ATOM    597  CH2 TRP A  56      17.516   6.704   5.185  1.00 92.87           C
ATOM    598  HH2 TRP A  56      17.510   7.794   5.172  1.00 92.87           H
ATOM    599  HN  TRP A  56      15.461   0.182   5.285  1.00 92.87           H
ATOM    600  N   LEU A  57      16.221  -0.717   2.363  1.00 94.13           N
ATOM    601  CA  LEU A  57      16.323  -1.516   1.153  1.00 94.13           C
ATOM    602  C   LEU A  57      15.131  -1.210   0.244  1.00 94.13           C
ATOM    603  O   LEU A  57      15.306  -0.937  -0.943  1.00 94.13           O
ATOM    604  HA  LEU A  57      17.236  -1.215   0.640  1.00 94.13           H
ATOM    605  CB  LEU A  57      16.467  -2.999   1.501  1.00 94.13           C
ATOM    606 1HB  LEU A  57      17.349  -3.121   2.128  1.00 94.13           H
ATOM    607 2HB  LEU A  57      15.606  -3.296   2.100  1.00 94.13           H
ATOM    608  CG  LEU A  57      16.583  -3.957   0.314  1.00 94.13           C
ATOM    609  HG  LEU A  57      15.726  -3.795  -0.341  1.00 94.13           H
ATOM    610  CD1 LEU A  57      17.841  -3.665  -0.506  1.00 94.13           C
ATOM    611 1HD1 LEU A  57      17.798  -2.643  -0.885  1.00 94.13           H
ATOM    612 2HD1 LEU A  57      18.722  -3.782   0.125  1.00 94.13           H
ATOM    613 3HD1 LEU A  57      17.899  -4.360  -1.344  1.00 94.13           H
ATOM    614  CD2 LEU A  57      16.527  -5.414   0.778  1.00 94.13           C
ATOM    615 1HD2 LEU A  57      17.351  -5.608   1.466  1.00 94.13           H
ATOM    616 2HD2 LEU A  57      15.580  -5.598   1.285  1.00 94.13           H
ATOM    617 3HD2 LEU A  57      16.612  -6.074  -0.085  1.00 94.13           H
ATOM    618  HN  LEU A  57      16.136  -1.242   3.210  1.00 94.13           H
ATOM    619  N   VAL A  58      13.947  -1.266   0.834  1.00 95.51           N
ATOM    620  CA  VAL A  58      12.724  -1.048   0.081  1.00 95.51           C
ATOM    621  C   VAL A  58      12.760   0.346  -0.550  1.00 95.51           C
ATOM    622  O   VAL A  58      12.420   0.510  -1.721  1.00 95.51           O
ATOM    623  HA  VAL A  58      12.690  -1.792  -0.714  1.00 95.51           H
ATOM    624  CB  VAL A  58      11.507  -1.264   0.984  1.00 95.51           C
ATOM    625  HB  VAL A  58      11.631  -0.638   1.867  1.00 95.51           H
ATOM    626  CG1 VAL A  58      10.219  -0.834   0.280  1.00 95.51           C
ATOM    627 1HG1 VAL A  58      10.280   0.224   0.023  1.00 95.51           H
ATOM    628 2HG1 VAL A  58      10.088  -1.421  -0.629  1.00 95.51           H
ATOM    629 3HG1 VAL A  58       9.370  -0.998   0.943  1.00 95.51           H
ATOM    630  CG2 VAL A  58      11.420  -2.719   1.447  1.00 95.51           C
ATOM    631 1HG2 VAL A  58      11.331  -3.372   0.579  1.00 95.51           H
ATOM    632 2HG2 VAL A  58      12.320  -2.977   2.005  1.00 95.51           H
ATOM    633 3HG2 VAL A  58      10.547  -2.845   2.087  1.00 95.51           H
ATOM    634  HN  VAL A  58      13.816  -1.455   1.807  1.00 95.51           H
ATOM    635  N   PHE A  59      13.175   1.314   0.253  1.00 96.17           N
ATOM    636  CA  PHE A  59      13.211   2.695  -0.196  1.00 96.17           C
ATOM    637  C   PHE A  59      14.104   2.848  -1.428  1.00 96.17           C
ATOM    638  O   PHE A  59      13.684   3.412  -2.438  1.00 96.17           O
ATOM    639  HA  PHE A  59      12.190   2.978  -0.452  1.00 96.17           H
ATOM    640  CB  PHE A  59      13.796   3.523   0.950  1.00 96.17           C
ATOM    641 1HB  PHE A  59      13.103   3.502   1.791  1.00 96.17           H
ATOM    642 2HB  PHE A  59      14.721   3.055   1.287  1.00 96.17           H
ATOM    643  CG  PHE A  59      14.084   4.980   0.582  1.00 96.17           C
ATOM    644  CD1 PHE A  59      15.369   5.412   0.471  1.00 96.17           C
ATOM    645  HD1 PHE A  59      16.193   4.720   0.644  1.00 96.17           H
ATOM    646  CD2 PHE A  59      13.055   5.842   0.366  1.00 96.17           C
ATOM    647  HD2 PHE A  59      12.026   5.496   0.455  1.00 96.17           H
ATOM    648  CE1 PHE A  59      15.636   6.764   0.129  1.00 96.17           C
ATOM    649  HE1 PHE A  59      16.665   7.111   0.040  1.00 96.17           H
ATOM    650  CE2 PHE A  59      13.322   7.195   0.024  1.00 96.17           C
ATOM    651  HE2 PHE A  59      12.498   7.886  -0.150  1.00 96.17           H
ATOM    652  CZ  PHE A  59      14.607   7.627  -0.088  1.00 96.17           C
ATOM    653  HZ  PHE A  59      14.812   8.665  -0.350  1.00 96.17           H
ATOM    654  HN  PHE A  59      13.483   1.167   1.193  1.00 96.17           H
ATOM    655  N   ILE A  60      15.321   2.337  -1.305  1.00 94.44           N
ATOM    656  CA  ILE A  60      16.328   2.548  -2.330  1.00 94.44           C
ATOM    657  C   ILE A  60      15.841   1.945  -3.650  1.00 94.44           C
ATOM    658  O   ILE A  60      15.828   2.621  -4.677  1.00 94.44           O
ATOM    659  HA  ILE A  60      16.439   3.625  -2.463  1.00 94.44           H
ATOM    660  CB  ILE A  60      17.683   2.007  -1.870  1.00 94.44           C
ATOM    661  HB  ILE A  60      17.535   0.997  -1.488  1.00 94.44           H
ATOM    662  CG1 ILE A  60      18.247   2.846  -0.721  1.00 94.44           C
ATOM    663 1HG1 ILE A  60      18.580   3.811  -1.101  1.00 94.44           H
ATOM    664 2HG1 ILE A  60      17.462   3.044   0.009  1.00 94.44           H
ATOM    665  CG2 ILE A  60      18.661   1.908  -3.042  1.00 94.44           C
ATOM    666 1HG2 ILE A  60      18.256   1.237  -3.798  1.00 94.44           H
ATOM    667 2HG2 ILE A  60      18.810   2.897  -3.476  1.00 94.44           H
ATOM    668 3HG2 ILE A  60      19.616   1.521  -2.686  1.00 94.44           H
ATOM    669  CD1 ILE A  60      19.415   2.129  -0.040  1.00 94.44           C
ATOM    670 1HD1 ILE A  60      19.071   1.174   0.359  1.00 94.44           H
ATOM    671 2HD1 ILE A  60      20.207   1.954  -0.768  1.00 94.44           H
ATOM    672 3HD1 ILE A  60      19.797   2.747   0.772  1.00 94.44           H
ATOM    673  HN  ILE A  60      15.620   1.789  -0.524  1.00 94.44           H
ATOM    674  N   VAL A  61      15.453   0.681  -3.578  1.00 94.80           N
ATOM    675  CA  VAL A  61      15.111  -0.067  -4.776  1.00 94.80           C
ATOM    676  C   VAL A  61      13.850   0.532  -5.402  1.00 94.80           C
ATOM    677  O   VAL A  61      13.785   0.721  -6.616  1.00 94.80           O
ATOM    678  HA  VAL A  61      15.937   0.042  -5.478  1.00 94.80           H
ATOM    679  CB  VAL A  61      14.965  -1.553  -4.442  1.00 94.80           C
ATOM    680  HB  VAL A  61      14.206  -1.649  -3.665  1.00 94.80           H
ATOM    681  CG1 VAL A  61      14.490  -2.344  -5.662  1.00 94.80           C
ATOM    682 1HG1 VAL A  61      13.523  -1.963  -5.989  1.00 94.80           H
ATOM    683 2HG1 VAL A  61      15.215  -2.237  -6.469  1.00 94.80           H
ATOM    684 3HG1 VAL A  61      14.395  -3.397  -5.397  1.00 94.80           H
ATOM    685  CG2 VAL A  61      16.274  -2.123  -3.894  1.00 94.80           C
ATOM    686 1HG2 VAL A  61      17.061  -2.008  -4.640  1.00 94.80           H
ATOM    687 2HG2 VAL A  61      16.553  -1.586  -2.987  1.00 94.80           H
ATOM    688 3HG2 VAL A  61      16.143  -3.180  -3.665  1.00 94.80           H
ATOM    689  HN  VAL A  61      15.371   0.169  -2.722  1.00 94.80           H
ATOM    690  N   GLY A  62      12.879   0.815  -4.546  1.00 96.22           N
ATOM    691  CA  GLY A  62      11.587   1.290  -5.010  1.00 96.22           C
ATOM    692  C   GLY A  62      11.704   2.687  -5.623  1.00 96.22           C
ATOM    693  O   GLY A  62      11.104   2.965  -6.660  1.00 96.22           O
ATOM    694 1HA  GLY A  62      11.185   0.597  -5.749  1.00 96.22           H
ATOM    695 2HA  GLY A  62      10.883   1.312  -4.178  1.00 96.22           H
ATOM    696  HN  GLY A  62      12.965   0.724  -3.554  1.00 96.22           H
ATOM    697  N   ALA A  63      12.480   3.528  -4.956  1.00 95.85           N
ATOM    698  CA  ALA A  63      12.640   4.904  -5.392  1.00 95.85           C
ATOM    699  C   ALA A  63      13.274   4.923  -6.784  1.00 95.85           C
ATOM    700  O   ALA A  63      12.845   5.679  -7.655  1.00 95.85           O
ATOM    701  HA  ALA A  63      11.648   5.353  -5.447  1.00 95.85           H
ATOM    702  CB  ALA A  63      13.472   5.673  -4.362  1.00 95.85           C
ATOM    703 1HB  ALA A  63      12.964   5.654  -3.398  1.00 95.85           H
ATOM    704 2HB  ALA A  63      14.452   5.206  -4.266  1.00 95.85           H
ATOM    705 3HB  ALA A  63      13.592   6.705  -4.690  1.00 95.85           H
ATOM    706  HN  ALA A  63      12.993   3.283  -4.133  1.00 95.85           H
ATOM    707  N   LEU A  64      14.285   4.083  -6.951  1.00 90.18           N
ATOM    708  CA  LEU A  64      14.982   3.994  -8.223  1.00 90.18           C
ATOM    709  C   LEU A  64      13.999   3.550  -9.308  1.00 90.18           C
ATOM    710  O   LEU A  64      13.925   4.163 -10.371  1.00 90.18           O
ATOM    711  HA  LEU A  64      15.341   4.993  -8.469  1.00 90.18           H
ATOM    712  CB  LEU A  64      16.210   3.089  -8.098  1.00 90.18           C
ATOM    713 1HB  LEU A  64      15.904   2.159  -7.618  1.00 90.18           H
ATOM    714 2HB  LEU A  64      16.551   2.833  -9.101  1.00 90.18           H
ATOM    715  CG  LEU A  64      17.393   3.668  -7.320  1.00 90.18           C
ATOM    716  HG  LEU A  64      17.031   4.006  -6.349  1.00 90.18           H
ATOM    717  CD1 LEU A  64      18.454   2.597  -7.058  1.00 90.18           C
ATOM    718 1HD1 LEU A  64      18.015   1.786  -6.476  1.00 90.18           H
ATOM    719 2HD1 LEU A  64      18.818   2.206  -8.008  1.00 90.18           H
ATOM    720 3HD1 LEU A  64      19.283   3.035  -6.504  1.00 90.18           H
ATOM    721  CD2 LEU A  64      17.975   4.888  -8.036  1.00 90.18           C
ATOM    722 1HD2 LEU A  64      18.319   4.598  -9.029  1.00 90.18           H
ATOM    723 2HD2 LEU A  64      17.208   5.657  -8.127  1.00 90.18           H
ATOM    724 3HD2 LEU A  64      18.815   5.280  -7.461  1.00 90.18           H
ATOM    725  HN  LEU A  64      14.628   3.472  -6.237  1.00 90.18           H
ATOM    726  N   GLY A  65      13.269   2.488  -9.002  1.00 94.04           N
ATOM    727  CA  GLY A  65      12.394   1.872  -9.985  1.00 94.04           C
ATOM    728  C   GLY A  65      11.307   2.847 -10.440  1.00 94.04           C
ATOM    729  O   GLY A  65      11.120   3.059 -11.638  1.00 94.04           O
ATOM    730 1HA  GLY A  65      12.980   1.548 -10.846  1.00 94.04           H
ATOM    731 2HA  GLY A  65      11.933   0.980  -9.560  1.00 94.04           H
ATOM    732  HN  GLY A  65      13.268   2.050  -8.103  1.00 94.04           H
ATOM    733  N   ASN A  66      10.620   3.416  -9.461  1.00 92.56           N
ATOM    734  CA  ASN A  66       9.462   4.248  -9.744  1.00 92.56           C
ATOM    735  C   ASN A  66       9.927   5.563 -10.373  1.00 92.56           C
ATOM    736  O   ASN A  66       9.242   6.123 -11.227  1.00 92.56           O
ATOM    737  HA  ASN A  66       8.844   3.658 -10.421  1.00 92.56           H
ATOM    738  CB  ASN A  66       8.697   4.581  -8.462  1.00 92.56           C
ATOM    739 1HB  ASN A  66       9.399   4.868  -7.679  1.00 92.56           H
ATOM    740 2HB  ASN A  66       8.045   5.438  -8.636  1.00 92.56           H
ATOM    741  CG  ASN A  66       7.863   3.386  -7.995  1.00 92.56           C
ATOM    742  OD1 ASN A  66       6.894   2.990  -8.620  1.00 92.56           O
ATOM    743  ND2 ASN A  66       8.294   2.836  -6.863  1.00 92.56           N
ATOM    744 1HD2 ASN A  66       9.097   3.210  -6.399  1.00 92.56           H
ATOM    745 2HD2 ASN A  66       7.815   2.048  -6.476  1.00 92.56           H
ATOM    746  HN  ASN A  66      10.841   3.316  -8.491  1.00 92.56           H
ATOM    747  N   SER A  67      11.088   6.018  -9.926  1.00 92.18           N
ATOM    748  CA  SER A  67      11.661   7.247 -10.448  1.00 92.18           C
ATOM    749  C   SER A  67      11.946   7.098 -11.943  1.00 92.18           C
ATOM    750  O   SER A  67      11.762   8.041 -12.711  1.00 92.18           O
ATOM    751  HA  SER A  67      10.905   8.014 -10.277  1.00 92.18           H
ATOM    752  CB  SER A  67      12.942   7.620  -9.698  1.00 92.18           C
ATOM    753 1HB  SER A  67      13.660   6.803  -9.779  1.00 92.18           H
ATOM    754 2HB  SER A  67      13.397   8.492 -10.168  1.00 92.18           H
ATOM    755  OG  SER A  67      12.694   7.898  -8.322  1.00 92.18           O
ATOM    756  HG  SER A  67      13.095   7.182  -7.751  1.00 92.18           H
ATOM    757  HN  SER A  67      11.633   5.563  -9.222  1.00 92.18           H
ATOM    758  N   LEU A  68      12.391   5.906 -12.312  1.00 87.45           N
ATOM    759  CA  LEU A  68      12.676   5.612 -13.707  1.00 87.45           C
ATOM    760  C   LEU A  68      11.377   5.681 -14.513  1.00 87.45           C
ATOM    761  O   LEU A  68      11.358   6.216 -15.621  1.00 87.45           O
ATOM    762  HA  LEU A  68      13.351   6.385 -14.072  1.00 87.45           H
ATOM    763  CB  LEU A  68      13.408   4.274 -13.834  1.00 87.45           C
ATOM    764 1HB  LEU A  68      12.912   3.549 -13.189  1.00 87.45           H
ATOM    765 2HB  LEU A  68      13.298   3.919 -14.858  1.00 87.45           H
ATOM    766  CG  LEU A  68      14.898   4.289 -13.486  1.00 87.45           C
ATOM    767  HG  LEU A  68      15.016   4.762 -12.511  1.00 87.45           H
ATOM    768  CD1 LEU A  68      15.448   2.867 -13.368  1.00 87.45           C
ATOM    769 1HD1 LEU A  68      14.911   2.333 -12.584  1.00 87.45           H
ATOM    770 2HD1 LEU A  68      15.315   2.347 -14.317  1.00 87.45           H
ATOM    771 3HD1 LEU A  68      16.508   2.906 -13.120  1.00 87.45           H
ATOM    772  CD2 LEU A  68      15.687   5.128 -14.493  1.00 87.45           C
ATOM    773 1HD2 LEU A  68      15.566   4.707 -15.491  1.00 87.45           H
ATOM    774 2HD2 LEU A  68      15.316   6.153 -14.483  1.00 87.45           H
ATOM    775 3HD2 LEU A  68      16.743   5.122 -14.222  1.00 87.45           H
ATOM    776  HN  LEU A  68      12.557   5.150 -11.679  1.00 87.45           H
ATOM    777  N   VAL A  69      10.323   5.133 -13.926  1.00 90.88           N
ATOM    778  CA  VAL A  69       9.032   5.094 -14.591  1.00 90.88           C
ATOM    779  C   VAL A  69       8.595   6.521 -14.930  1.00 90.88           C
ATOM    780  O   VAL A  69       8.250   6.813 -16.074  1.00 90.88           O
ATOM    781  HA  VAL A  69       9.157   4.536 -15.519  1.00 90.88           H
ATOM    782  CB  VAL A  69       8.018   4.348 -13.722  1.00 90.88           C
ATOM    783  HB  VAL A  69       8.021   4.808 -12.734  1.00 90.88           H
ATOM    784  CG1 VAL A  69       6.605   4.476 -14.296  1.00 90.88           C
ATOM    785 1HG1 VAL A  69       6.324   5.528 -14.336  1.00 90.88           H
ATOM    786 2HG1 VAL A  69       6.582   4.054 -15.300  1.00 90.88           H
ATOM    787 3HG1 VAL A  69       5.904   3.937 -13.658  1.00 90.88           H
ATOM    788  CG2 VAL A  69       8.412   2.879 -13.558  1.00 90.88           C
ATOM    789 1HG2 VAL A  69       8.451   2.402 -14.537  1.00 90.88           H
ATOM    790 2HG2 VAL A  69       9.392   2.817 -13.084  1.00 90.88           H
ATOM    791 3HG2 VAL A  69       7.675   2.372 -12.936  1.00 90.88           H
ATOM    792  HN  VAL A  69      10.342   4.722 -13.015  1.00 90.88           H
ATOM    793  N   ILE A  70       8.622   7.371 -13.914  1.00 91.03           N
ATOM    794  CA  ILE A  70       8.126   8.729 -14.061  1.00 91.03           C
ATOM    795  C   ILE A  70       8.942   9.452 -15.135  1.00 91.03           C
ATOM    796  O   ILE A  70       8.383  10.154 -15.976  1.00 91.03           O
ATOM    797  HA  ILE A  70       7.092   8.664 -14.399  1.00 91.03           H
ATOM    798  CB  ILE A  70       8.117   9.445 -12.709  1.00 91.03           C
ATOM    799  HB  ILE A  70       9.110   9.355 -12.268  1.00 91.03           H
ATOM    800  CG1 ILE A  70       7.132   8.783 -11.744  1.00 91.03           C
ATOM    801 1HG1 ILE A  70       6.111   9.026 -12.038  1.00 91.03           H
ATOM    802 2HG1 ILE A  70       7.232   7.699 -11.804  1.00 91.03           H
ATOM    803  CG2 ILE A  70       7.834  10.939 -12.882  1.00 91.03           C
ATOM    804 1HG2 ILE A  70       8.606  11.385 -13.509  1.00 91.03           H
ATOM    805 2HG2 ILE A  70       6.861  11.072 -13.355  1.00 91.03           H
ATOM    806 3HG2 ILE A  70       7.834  11.424 -11.906  1.00 91.03           H
ATOM    807  CD1 ILE A  70       7.378   9.245 -10.307  1.00 91.03           C
ATOM    808 1HD1 ILE A  70       8.392   8.979 -10.008  1.00 91.03           H
ATOM    809 2HD1 ILE A  70       7.254  10.326 -10.246  1.00 91.03           H
ATOM    810 3HD1 ILE A  70       6.665   8.759  -9.641  1.00 91.03           H
ATOM    811  HN  ILE A  70       8.975   7.146 -13.006  1.00 91.03           H
ATOM    812  N   LEU A  71      10.250   9.255 -15.072  1.00 85.28           N
ATOM    813  CA  LEU A  71      11.160   9.985 -15.938  1.00 85.28           C
ATOM    814  C   LEU A  71      10.872   9.620 -17.396  1.00 85.28           C
ATOM    815  O   LEU A  71      10.848  10.490 -18.265  1.00 85.28           O
ATOM    816  HA  LEU A  71      10.958  11.048 -15.803  1.00 85.28           H
ATOM    817  CB  LEU A  71      12.611   9.742 -15.519  1.00 85.28           C
ATOM    818 1HB  LEU A  71      12.715  10.013 -14.468  1.00 85.28           H
ATOM    819 2HB  LEU A  71      12.816   8.674 -15.594  1.00 85.28           H
ATOM    820  CG  LEU A  71      13.676  10.496 -16.319  1.00 85.28           C
ATOM    821  HG  LEU A  71      13.209  11.373 -16.766  1.00 85.28           H
ATOM    822  CD1 LEU A  71      14.796  10.996 -15.405  1.00 85.28           C
ATOM    823 1HD1 LEU A  71      14.381  11.669 -14.655  1.00 85.28           H
ATOM    824 2HD1 LEU A  71      15.267  10.147 -14.909  1.00 85.28           H
ATOM    825 3HD1 LEU A  71      15.539  11.528 -15.999  1.00 85.28           H
ATOM    826  CD2 LEU A  71      14.211   9.635 -17.465  1.00 85.28           C
ATOM    827 1HD2 LEU A  71      14.657   8.727 -17.059  1.00 85.28           H
ATOM    828 2HD2 LEU A  71      13.393   9.372 -18.134  1.00 85.28           H
ATOM    829 3HD2 LEU A  71      14.966  10.195 -18.017  1.00 85.28           H
ATOM    830  HN  LEU A  71      10.689   8.612 -14.444  1.00 85.28           H
ATOM    831  N   VAL A  72      10.661   8.331 -17.619  1.00 85.54           N
ATOM    832  CA  VAL A  72      10.481   7.824 -18.969  1.00 85.54           C
ATOM    833  C   VAL A  72       9.191   8.399 -19.557  1.00 85.54           C
ATOM    834  O   VAL A  72       9.166   8.824 -20.711  1.00 85.54           O
ATOM    835  HA  VAL A  72      11.324   8.173 -19.566  1.00 85.54           H
ATOM    836  CB  VAL A  72      10.506   6.295 -18.961  1.00 85.54           C
ATOM    837  HB  VAL A  72       9.749   5.950 -18.257  1.00 85.54           H
ATOM    838  CG1 VAL A  72      10.154   5.734 -20.341  1.00 85.54           C
ATOM    839 1HG1 VAL A  72       9.155   6.066 -20.624  1.00 85.54           H
ATOM    840 2HG1 VAL A  72      10.877   6.092 -21.074  1.00 85.54           H
ATOM    841 3HG1 VAL A  72      10.179   4.645 -20.307  1.00 85.54           H
ATOM    842  CG2 VAL A  72      11.862   5.770 -18.486  1.00 85.54           C
ATOM    843 1HG2 VAL A  72      12.645   6.129 -19.155  1.00 85.54           H
ATOM    844 2HG2 VAL A  72      12.056   6.128 -17.475  1.00 85.54           H
ATOM    845 3HG2 VAL A  72      11.853   4.680 -18.491  1.00 85.54           H
ATOM    846  HN  VAL A  72      10.612   7.639 -16.898  1.00 85.54           H
ATOM    847  N   TYR A  73       8.150   8.392 -18.737  1.00 85.57           N
ATOM    848  CA  TYR A  73       6.857   8.897 -19.165  1.00 85.57           C
ATOM    849  C   TYR A  73       6.910  10.407 -19.405  1.00 85.57           C
ATOM    850  O   TYR A  73       6.224  10.924 -20.285  1.00 85.57           O
ATOM    851  HA  TYR A  73       6.592   8.398 -20.097  1.00 85.57           H
ATOM    852  CB  TYR A  73       5.890   8.609 -18.014  1.00 85.57           C
ATOM    853 1HB  TYR A  73       6.450   8.585 -17.080  1.00 85.57           H
ATOM    854 2HB  TYR A  73       5.178   9.431 -17.937  1.00 85.57           H
ATOM    855  CG  TYR A  73       5.118   7.297 -18.164  1.00 85.57           C
ATOM    856  CD1 TYR A  73       4.252   7.123 -19.224  1.00 85.57           C
ATOM    857  HD1 TYR A  73       4.119   7.920 -19.956  1.00 85.57           H
ATOM    858  CD2 TYR A  73       5.287   6.288 -17.238  1.00 85.57           C
ATOM    859  HD2 TYR A  73       5.970   6.426 -16.400  1.00 85.57           H
ATOM    860  CE1 TYR A  73       3.525   5.888 -19.365  1.00 85.57           C
ATOM    861  HE1 TYR A  73       2.839   5.737 -20.198  1.00 85.57           H
ATOM    862  CE2 TYR A  73       4.560   5.053 -17.378  1.00 85.57           C
ATOM    863  HE2 TYR A  73       4.684   4.248 -16.654  1.00 85.57           H
ATOM    864  CZ  TYR A  73       3.715   4.914 -18.435  1.00 85.57           C
ATOM    865  OH  TYR A  73       3.029   3.747 -18.568  1.00 85.57           O
ATOM    866  HH  TYR A  73       2.487   3.763 -19.408  1.00 85.57           H
ATOM    867  HN  TYR A  73       8.180   8.050 -17.798  1.00 85.57           H
ATOM    868  N   TRP A  74       7.732  11.072 -18.606  1.00 74.58           N
ATOM    869  CA  TRP A  74       7.801  12.523 -18.644  1.00 74.58           C
ATOM    870  C   TRP A  74       8.408  12.934 -19.986  1.00 74.58           C
ATOM    871  O   TRP A  74       7.861  13.785 -20.685  1.00 74.58           O
ATOM    872  HA  TRP A  74       6.784  12.907 -18.562  1.00 74.58           H
ATOM    873  CB  TRP A  74       8.579  13.066 -17.444  1.00 74.58           C
ATOM    874 1HB  TRP A  74       8.179  12.622 -16.533  1.00 74.58           H
ATOM    875 2HB  TRP A  74       9.619  12.748 -17.524  1.00 74.58           H
ATOM    876  CG  TRP A  74       8.536  14.590 -17.312  1.00 74.58           C
ATOM    877  CD1 TRP A  74       9.322  15.493 -17.915  1.00 74.58           C
ATOM    878  HD1 TRP A  74      10.126  15.241 -18.606  1.00 74.58           H
ATOM    879  CD2 TRP A  74       7.624  15.357 -16.499  1.00 74.58           C
ATOM    880  NE1 TRP A  74       8.985  16.780 -17.551  1.00 74.58           N
ATOM    881  HE1 TRP A  74       9.425  17.620 -17.868  1.00 74.58           H
ATOM    882  CE2 TRP A  74       7.919  16.695 -16.662  1.00 74.58           C
ATOM    883  CE3 TRP A  74       6.584  14.935 -15.652  1.00 74.58           C
ATOM    884  HE3 TRP A  74       6.331  13.884 -15.506  1.00 74.58           H
ATOM    885  CZ2 TRP A  74       7.221  17.720 -16.012  1.00 74.58           C
ATOM    886  HZ2 TRP A  74       7.473  18.770 -16.158  1.00 74.58           H
ATOM    887  CZ3 TRP A  74       5.896  15.970 -15.009  1.00 74.58           C
ATOM    888  HZ3 TRP A  74       5.079  15.698 -14.341  1.00 74.58           H
ATOM    889  CH2 TRP A  74       6.180  17.322 -15.163  1.00 74.58           C
ATOM    890  HH2 TRP A  74       5.596  18.069 -14.626  1.00 74.58           H
ATOM    891  HN  TRP A  74       8.343  10.637 -17.945  1.00 74.58           H
ATOM    892  N   TYR A  75       9.532  12.308 -20.307  1.00 71.35           N
ATOM    893  CA  TYR A  75      10.387  12.805 -21.372  1.00 71.35           C
ATOM    894  C   TYR A  75      10.067  12.113 -22.699  1.00 71.35           C
ATOM    895  O   TYR A  75      10.216  12.708 -23.765  1.00 71.35           O
ATOM    896  HA  TYR A  75      10.207  13.875 -21.476  1.00 71.35           H
ATOM    897  CB  TYR A  75      11.818  12.456 -20.961  1.00 71.35           C
ATOM    898 1HB  TYR A  75      11.832  11.446 -20.550  1.00 71.35           H
ATOM    899 2HB  TYR A  75      12.449  12.447 -21.850  1.00 71.35           H
ATOM    900  CG  TYR A  75      12.423  13.416 -19.934  1.00 71.35           C
ATOM    901  CD1 TYR A  75      12.897  14.648 -20.338  1.00 71.35           C
ATOM    902  HD1 TYR A  75      12.841  14.936 -21.387  1.00 71.35           H
ATOM    903  CD2 TYR A  75      12.493  13.051 -18.605  1.00 71.35           C
ATOM    904  HD2 TYR A  75      12.118  12.078 -18.287  1.00 71.35           H
ATOM    905  CE1 TYR A  75      13.466  15.552 -19.372  1.00 71.35           C
ATOM    906  HE1 TYR A  75      13.844  16.527 -19.677  1.00 71.35           H
ATOM    907  CE2 TYR A  75      13.062  13.955 -17.640  1.00 71.35           C
ATOM    908  HE2 TYR A  75      13.123  13.679 -16.587  1.00 71.35           H
ATOM    909  CZ  TYR A  75      13.520  15.161 -18.070  1.00 71.35           C
ATOM    910  OH  TYR A  75      14.057  16.014 -17.158  1.00 71.35           O
ATOM    911  HH  TYR A  75      13.998  15.618 -16.242  1.00 71.35           H
ATOM    912  HN  TYR A  75       9.859  11.479 -19.854  1.00 71.35           H
ATOM    913  N   CYS A  76       9.633  10.866 -22.590  1.00 71.93           N
ATOM    914  CA  CYS A  76       9.640   9.968 -23.733  1.00 71.93           C
ATOM    915  C   CYS A  76       8.206   9.495 -23.980  1.00 71.93           C
ATOM    916  O   CYS A  76       7.602   9.836 -24.995  1.00 71.93           O
ATOM    917  HA  CYS A  76      10.009  10.545 -24.581  1.00 71.93           H
ATOM    918  CB  CYS A  76      10.601   8.796 -23.526  1.00 71.93           C
ATOM    919 1HB  CYS A  76      11.508   9.142 -23.031  1.00 71.93           H
ATOM    920 2HB  CYS A  76      10.145   8.053 -22.872  1.00 71.93           H
ATOM    921  SG  CYS A  76      11.019   8.037 -25.138  1.00 71.93           S
ATOM    922  HG  CYS A  76      11.871   7.139 -24.652  1.00 71.93           H
ATOM    923  HN  CYS A  76       9.283  10.468 -21.742  1.00 71.93           H
ATOM    924  N   THR A  77       7.703   8.715 -23.034  1.00 66.36           N
ATOM    925  CA  THR A  77       6.509   7.923 -23.274  1.00 66.36           C
ATOM    926  C   THR A  77       5.298   8.835 -23.483  1.00 66.36           C
ATOM    927  O   THR A  77       4.500   8.614 -24.392  1.00 66.36           O
ATOM    928  HA  THR A  77       6.649   7.361 -24.197  1.00 66.36           H
ATOM    929  CB  THR A  77       6.343   6.952 -22.103  1.00 66.36           C
ATOM    930  HB  THR A  77       6.115   7.487 -21.182  1.00 66.36           H
ATOM    931  OG1 THR A  77       7.558   6.206 -22.096  1.00 66.36           O
ATOM    932  HG1 THR A  77       7.602   5.617 -22.903  1.00 66.36           H
ATOM    933  CG2 THR A  77       5.262   5.900 -22.364  1.00 66.36           C
ATOM    934 1HG2 THR A  77       5.526   5.319 -23.247  1.00 66.36           H
ATOM    935 2HG2 THR A  77       4.305   6.396 -22.526  1.00 66.36           H
ATOM    936 3HG2 THR A  77       5.186   5.237 -21.502  1.00 66.36           H
ATOM    937  HN  THR A  77       8.097   8.620 -22.120  1.00 66.36           H
ATOM    938  N   ARG A  78       5.199   9.840 -22.625  1.00 62.24           N
ATOM    939  CA  ARG A  78       3.997  10.655 -22.563  1.00 62.24           C
ATOM    940  C   ARG A  78       2.769   9.773 -22.326  1.00 62.24           C
ATOM    941  O   ARG A  78       2.717   8.637 -22.793  1.00 62.24           O
ATOM    942  HA  ARG A  78       4.163  11.331 -21.725  1.00 62.24           H
ATOM    943  CB  ARG A  78       3.804  11.450 -23.856  1.00 62.24           C
ATOM    944 1HB  ARG A  78       3.594  10.766 -24.679  1.00 62.24           H
ATOM    945 2HB  ARG A  78       2.939  12.106 -23.758  1.00 62.24           H
ATOM    946  CG  ARG A  78       5.047  12.280 -24.180  1.00 62.24           C
ATOM    947 1HG  ARG A  78       5.932  11.645 -24.149  1.00 62.24           H
ATOM    948 2HG  ARG A  78       4.972  12.673 -25.194  1.00 62.24           H
ATOM    949  CD  ARG A  78       5.207  13.436 -23.191  1.00 62.24           C
ATOM    950 1HD  ARG A  78       4.277  14.002 -23.125  1.00 62.24           H
ATOM    951 2HD  ARG A  78       5.414  13.047 -22.194  1.00 62.24           H
ATOM    952  NE  ARG A  78       6.308  14.325 -23.624  1.00 62.24           N
ATOM    953  HE  ARG A  78       7.035  13.930 -24.187  1.00 62.24           H
ATOM    954  CZ  ARG A  78       6.393  15.625 -23.311  1.00 62.24           C
ATOM    955  NH1 ARG A  78       5.447  16.206 -22.560  1.00 62.24           N
ATOM    956 1HH1 ARG A  78       4.671  15.669 -22.230  1.00 62.24           H
ATOM    957 2HH1 ARG A  78       5.517  17.177 -22.331  1.00 62.24           H
ATOM    958  NH2 ARG A  78       7.437  16.335 -23.759  1.00 62.24           N
ATOM    959 1HH2 ARG A  78       7.515  17.306 -23.534  1.00 62.24           H
ATOM    960 2HH2 ARG A  78       8.138  15.894 -24.319  1.00 62.24           H
ATOM    961  HN  ARG A  78       5.919  10.099 -21.982  1.00 62.24           H
ATOM    962  N   VAL A  79       1.811  10.331 -21.600  1.00 77.37           N
ATOM    963  CA  VAL A  79       0.569   9.627 -21.333  1.00 77.37           C
ATOM    964  C   VAL A  79      -0.369   9.783 -22.531  1.00 77.37           C
ATOM    965  O   VAL A  79      -0.853  10.880 -22.806  1.00 77.37           O
ATOM    966  HA  VAL A  79       0.809   8.571 -21.210  1.00 77.37           H
ATOM    967  CB  VAL A  79      -0.045  10.128 -20.024  1.00 77.37           C
ATOM    968  HB  VAL A  79      -0.275  11.187 -20.145  1.00 77.37           H
ATOM    969  CG1 VAL A  79      -1.353   9.396 -19.716  1.00 77.37           C
ATOM    970 1HG1 VAL A  79      -2.064   9.567 -20.524  1.00 77.37           H
ATOM    971 2HG1 VAL A  79      -1.158   8.327 -19.624  1.00 77.37           H
ATOM    972 3HG1 VAL A  79      -1.768   9.771 -18.781  1.00 77.37           H
ATOM    973  CG2 VAL A  79       0.945   9.992 -18.866  1.00 77.37           C
ATOM    974 1HG2 VAL A  79       1.220   8.944 -18.744  1.00 77.37           H
ATOM    975 2HG2 VAL A  79       1.838  10.579 -19.080  1.00 77.37           H
ATOM    976 3HG2 VAL A  79       0.483  10.355 -17.948  1.00 77.37           H
ATOM    977  HN  VAL A  79       1.874  11.245 -21.199  1.00 77.37           H
ATOM    978  N   LYS A  80      -0.597   8.670 -23.213  1.00 69.09           N
ATOM    979  CA  LYS A  80      -1.407   8.683 -24.419  1.00 69.09           C
ATOM    980  C   LYS A  80      -2.655   7.826 -24.200  1.00 69.09           C
ATOM    981  O   LYS A  80      -3.643   7.966 -24.919  1.00 69.09           O
ATOM    982  HA  LYS A  80      -1.721   9.713 -24.590  1.00 69.09           H
ATOM    983  CB  LYS A  80      -0.573   8.258 -25.629  1.00 69.09           C
ATOM    984 1HB  LYS A  80      -0.121   7.284 -25.440  1.00 69.09           H
ATOM    985 2HB  LYS A  80      -1.219   8.145 -26.499  1.00 69.09           H
ATOM    986  CG  LYS A  80       0.521   9.284 -25.930  1.00 69.09           C
ATOM    987 1HG  LYS A  80       0.080  10.278 -26.011  1.00 69.09           H
ATOM    988 2HG  LYS A  80       1.231   9.317 -25.103  1.00 69.09           H
ATOM    989  CD  LYS A  80       1.257   8.938 -27.226  1.00 69.09           C
ATOM    990 1HD  LYS A  80       1.690   7.941 -27.147  1.00 69.09           H
ATOM    991 2HD  LYS A  80       0.549   8.913 -28.054  1.00 69.09           H
ATOM    992  CE  LYS A  80       2.359   9.958 -27.520  1.00 69.09           C
ATOM    993 1HE  LYS A  80       1.935  10.962 -27.550  1.00 69.09           H
ATOM    994 2HE  LYS A  80       3.096   9.947 -26.717  1.00 69.09           H
ATOM    995  NZ  LYS A  80       3.018   9.652 -28.810  1.00 69.09           N
ATOM    996 1HZ  LYS A  80       3.747  10.334 -28.987  1.00 69.09           H
ATOM    997 2HZ  LYS A  80       3.425   8.724 -28.769  1.00 69.09           H
ATOM    998 3HZ  LYS A  80       2.332   9.688 -29.556  1.00 69.09           H
ATOM    999  HN  LYS A  80      -0.239   7.773 -22.954  1.00 69.09           H
ATOM   1000  N   THR A  81      -2.569   6.957 -23.204  1.00 80.52           N
ATOM   1001  CA  THR A  81      -3.606   5.963 -22.986  1.00 80.52           C
ATOM   1002  C   THR A  81      -4.099   6.015 -21.539  1.00 80.52           C
ATOM   1003  O   THR A  81      -3.458   6.621 -20.682  1.00 80.52           O
ATOM   1004  HA  THR A  81      -4.456   6.208 -23.622  1.00 80.52           H
ATOM   1005  CB  THR A  81      -3.045   4.598 -23.388  1.00 80.52           C
ATOM   1006  HB  THR A  81      -3.842   3.859 -23.474  1.00 80.52           H
ATOM   1007  OG1 THR A  81      -2.056   4.324 -22.400  1.00 80.52           O
ATOM   1008  HG1 THR A  81      -1.800   3.358 -22.429  1.00 80.52           H
ATOM   1009  CG2 THR A  81      -2.257   4.651 -24.699  1.00 80.52           C
ATOM   1010 1HG2 THR A  81      -1.419   5.340 -24.591  1.00 80.52           H
ATOM   1011 2HG2 THR A  81      -2.909   4.996 -25.501  1.00 80.52           H
ATOM   1012 3HG2 THR A  81      -1.880   3.657 -24.938  1.00 80.52           H
ATOM   1013  HN  THR A  81      -1.810   6.925 -22.553  1.00 80.52           H
ATOM   1014  N   MET A  82      -5.235   5.371 -21.311  1.00 81.02           N
ATOM   1015  CA  MET A  82      -5.767   5.247 -19.964  1.00 81.02           C
ATOM   1016  C   MET A  82      -4.800   4.482 -19.060  1.00 81.02           C
ATOM   1017  O   MET A  82      -4.608   4.846 -17.901  1.00 81.02           O
ATOM   1018  HA  MET A  82      -5.885   6.268 -19.601  1.00 81.02           H
ATOM   1019  CB  MET A  82      -7.110   4.515 -20.012  1.00 81.02           C
ATOM   1020 1HB  MET A  82      -7.783   5.025 -20.701  1.00 81.02           H
ATOM   1021 2HB  MET A  82      -6.964   3.506 -20.397  1.00 81.02           H
ATOM   1022  CG  MET A  82      -7.748   4.450 -18.623  1.00 81.02           C
ATOM   1023 1HG  MET A  82      -7.145   3.823 -17.966  1.00 81.02           H
ATOM   1024 2HG  MET A  82      -7.775   5.445 -18.179  1.00 81.02           H
ATOM   1025  SD  MET A  82      -9.403   3.791 -18.742  1.00 81.02           S
ATOM   1026  CE  MET A  82      -9.922   3.949 -17.041  1.00 81.02           C
ATOM   1027 1HE  MET A  82      -9.259   3.366 -16.403  1.00 81.02           H
ATOM   1028 2HE  MET A  82      -9.883   4.997 -16.745  1.00 81.02           H
ATOM   1029 3HE  MET A  82     -10.943   3.580 -16.937  1.00 81.02           H
ATOM   1030  HN  MET A  82      -5.786   4.939 -22.025  1.00 81.02           H
ATOM   1031  N   THR A  83      -4.216   3.435 -19.624  1.00 83.74           N
ATOM   1032  CA  THR A  83      -3.258   2.626 -18.888  1.00 83.74           C
ATOM   1033  C   THR A  83      -2.074   3.482 -18.435  1.00 83.74           C
ATOM   1034  O   THR A  83      -1.627   3.374 -17.294  1.00 83.74           O
ATOM   1035  HA  THR A  83      -3.745   2.251 -17.988  1.00 83.74           H
ATOM   1036  CB  THR A  83      -2.852   1.449 -19.778  1.00 83.74           C
ATOM   1037  HB  THR A  83      -2.073   1.743 -20.480  1.00 83.74           H
ATOM   1038  OG1 THR A  83      -4.078   1.017 -20.363  1.00 83.74           O
ATOM   1039  HG1 THR A  83      -4.497   0.308 -19.796  1.00 83.74           H
ATOM   1040  CG2 THR A  83      -2.380   0.239 -18.968  1.00 83.74           C
ATOM   1041 1HG2 THR A  83      -3.184  -0.096 -18.314  1.00 83.74           H
ATOM   1042 2HG2 THR A  83      -1.515   0.520 -18.367  1.00 83.74           H
ATOM   1043 3HG2 THR A  83      -2.104  -0.567 -19.648  1.00 83.74           H
ATOM   1044  HN  THR A  83      -4.386   3.138 -20.563  1.00 83.74           H
ATOM   1045  N   ASP A  84      -1.600   4.312 -19.352  1.00 86.12           N
ATOM   1046  CA  ASP A  84      -0.453   5.160 -19.072  1.00 86.12           C
ATOM   1047  C   ASP A  84      -0.770   6.061 -17.877  1.00 86.12           C
ATOM   1048  O   ASP A  84       0.096   6.317 -17.042  1.00 86.12           O
ATOM   1049  HA  ASP A  84       0.369   4.473 -18.870  1.00 86.12           H
ATOM   1050  CB  ASP A  84      -0.127   6.057 -20.268  1.00 86.12           C
ATOM   1051 1HB  ASP A  84      -0.994   6.669 -20.515  1.00 86.12           H
ATOM   1052 2HB  ASP A  84       0.681   6.740 -20.005  1.00 86.12           H
ATOM   1053  CG  ASP A  84       0.279   5.223 -21.485  1.00 86.12           C
ATOM   1054  OD1 ASP A  84       0.844   4.131 -21.261  1.00 86.12           O
ATOM   1055  OD2 ASP A  84       0.015   5.697 -22.611  1.00 86.12           O
ATOM   1056  HN  ASP A  84      -1.985   4.411 -20.269  1.00 86.12           H
ATOM   1057  N   MET A  85      -2.013   6.518 -17.834  1.00 88.27           N
ATOM   1058  CA  MET A  85      -2.438   7.432 -16.788  1.00 88.27           C
ATOM   1059  C   MET A  85      -2.331   6.777 -15.410  1.00 88.27           C
ATOM   1060  O   MET A  85      -1.768   7.359 -14.484  1.00 88.27           O
ATOM   1061  HA  MET A  85      -1.758   8.282 -16.847  1.00 88.27           H
ATOM   1062  CB  MET A  85      -3.885   7.859 -17.040  1.00 88.27           C
ATOM   1063 1HB  MET A  85      -3.976   8.276 -18.044  1.00 88.27           H
ATOM   1064 2HB  MET A  85      -4.538   6.987 -16.997  1.00 88.27           H
ATOM   1065  CG  MET A  85      -4.339   8.894 -16.009  1.00 88.27           C
ATOM   1066 1HG  MET A  85      -5.382   9.161 -16.184  1.00 88.27           H
ATOM   1067 2HG  MET A  85      -4.282   8.471 -15.007  1.00 88.27           H
ATOM   1068  SD  MET A  85      -3.313  10.351 -16.114  1.00 88.27           S
ATOM   1069  CE  MET A  85      -3.870  11.012 -17.675  1.00 88.27           C
ATOM   1070 1HE  MET A  85      -3.687  10.283 -18.465  1.00 88.27           H
ATOM   1071 2HE  MET A  85      -4.938  11.226 -17.619  1.00 88.27           H
ATOM   1072 3HE  MET A  85      -3.327  11.931 -17.896  1.00 88.27           H
ATOM   1073  HN  MET A  85      -2.722   6.273 -18.495  1.00 88.27           H
ATOM   1074  N   PHE A  86      -2.881   5.575 -15.317  1.00 92.01           N
ATOM   1075  CA  PHE A  86      -2.901   4.857 -14.054  1.00 92.01           C
ATOM   1076  C   PHE A  86      -1.488   4.450 -13.632  1.00 92.01           C
ATOM   1077  O   PHE A  86      -1.151   4.501 -12.450  1.00 92.01           O
ATOM   1078  HA  PHE A  86      -3.323   5.529 -13.307  1.00 92.01           H
ATOM   1079  CB  PHE A  86      -3.739   3.595 -14.271  1.00 92.01           C
ATOM   1080 1HB  PHE A  86      -3.369   3.072 -15.153  1.00 92.01           H
ATOM   1081 2HB  PHE A  86      -3.597   2.927 -13.421  1.00 92.01           H
ATOM   1082  CG  PHE A  86      -5.235   3.863 -14.446  1.00 92.01           C
ATOM   1083  CD1 PHE A  86      -5.857   4.785 -13.663  1.00 92.01           C
ATOM   1084  HD1 PHE A  86      -5.289   5.333 -12.910  1.00 92.01           H
ATOM   1085  CD2 PHE A  86      -5.943   3.180 -15.385  1.00 92.01           C
ATOM   1086  HD2 PHE A  86      -5.445   2.441 -16.012  1.00 92.01           H
ATOM   1087  CE1 PHE A  86      -7.245   5.035 -13.825  1.00 92.01           C
ATOM   1088  HE1 PHE A  86      -7.743   5.773 -13.197  1.00 92.01           H
ATOM   1089  CE2 PHE A  86      -7.332   3.429 -15.547  1.00 92.01           C
ATOM   1090  HE2 PHE A  86      -7.900   2.882 -16.299  1.00 92.01           H
ATOM   1091  CZ  PHE A  86      -7.953   4.351 -14.764  1.00 92.01           C
ATOM   1092  HZ  PHE A  86      -9.019   4.543 -14.889  1.00 92.01           H
ATOM   1093  HN  PHE A  86      -3.307   5.094 -16.084  1.00 92.01           H
ATOM   1094  N   LEU A  87      -0.700   4.057 -14.621  1.00 89.73           N
ATOM   1095  CA  LEU A  87       0.642   3.565 -14.359  1.00 89.73           C
ATOM   1096  C   LEU A  87       1.501   4.708 -13.813  1.00 89.73           C
ATOM   1097  O   LEU A  87       2.336   4.497 -12.935  1.00 89.73           O
ATOM   1098  HA  LEU A  87       0.564   2.795 -13.591  1.00 89.73           H
ATOM   1099  CB  LEU A  87       1.224   2.902 -15.608  1.00 89.73           C
ATOM   1100 1HB  LEU A  87       1.124   3.595 -16.444  1.00 89.73           H
ATOM   1101 2HB  LEU A  87       2.291   2.746 -15.449  1.00 89.73           H
ATOM   1102  CG  LEU A  87       0.597   1.566 -16.012  1.00 89.73           C
ATOM   1103  HG  LEU A  87      -0.469   1.724 -16.173  1.00 89.73           H
ATOM   1104  CD1 LEU A  87       1.183   1.062 -17.333  1.00 89.73           C
ATOM   1105 1HD1 LEU A  87       0.988   1.792 -18.119  1.00 89.73           H
ATOM   1106 2HD1 LEU A  87       2.259   0.924 -17.223  1.00 89.73           H
ATOM   1107 3HD1 LEU A  87       0.720   0.111 -17.596  1.00 89.73           H
ATOM   1108  CD2 LEU A  87       0.737   0.534 -14.892  1.00 89.73           C
ATOM   1109 1HD2 LEU A  87       1.793   0.373 -14.676  1.00 89.73           H
ATOM   1110 2HD2 LEU A  87       0.234   0.899 -13.996  1.00 89.73           H
ATOM   1111 3HD2 LEU A  87       0.283  -0.406 -15.205  1.00 89.73           H
ATOM   1112  HN  LEU A  87      -0.964   4.069 -15.586  1.00 89.73           H
ATOM   1113  N   LEU A  88       1.266   5.894 -14.355  1.00 92.00           N
ATOM   1114  CA  LEU A  88       2.010   7.069 -13.936  1.00 92.00           C
ATOM   1115  C   LEU A  88       1.632   7.420 -12.496  1.00 92.00           C
ATOM   1116  O   LEU A  88       2.504   7.642 -11.657  1.00 92.00           O
ATOM   1117  HA  LEU A  88       3.069   6.812 -13.962  1.00 92.00           H
ATOM   1118  CB  LEU A  88       1.799   8.218 -14.924  1.00 92.00           C
ATOM   1119 1HB  LEU A  88       2.163   7.901 -15.902  1.00 92.00           H
ATOM   1120 2HB  LEU A  88       0.728   8.393 -15.024  1.00 92.00           H
ATOM   1121  CG  LEU A  88       2.474   9.543 -14.566  1.00 92.00           C
ATOM   1122  HG  LEU A  88       2.118   9.853 -13.583  1.00 92.00           H
ATOM   1123  CD1 LEU A  88       3.991   9.377 -14.466  1.00 92.00           C
ATOM   1124 1HD1 LEU A  88       4.227   8.645 -13.693  1.00 92.00           H
ATOM   1125 2HD1 LEU A  88       4.383   9.033 -15.424  1.00 92.00           H
ATOM   1126 3HD1 LEU A  88       4.446  10.334 -14.210  1.00 92.00           H
ATOM   1127  CD2 LEU A  88       2.082  10.643 -15.555  1.00 92.00           C
ATOM   1128 1HD2 LEU A  88       2.390  10.355 -16.560  1.00 92.00           H
ATOM   1129 2HD2 LEU A  88       1.001  10.783 -15.533  1.00 92.00           H
ATOM   1130 3HD2 LEU A  88       2.575  11.574 -15.277  1.00 92.00           H
ATOM   1131  HN  LEU A  88       0.584   6.057 -15.067  1.00 92.00           H
ATOM   1132  N   ASN A  89       0.330   7.459 -12.253  1.00 92.92           N
ATOM   1133  CA  ASN A  89      -0.176   7.854 -10.949  1.00 92.92           C
ATOM   1134  C   ASN A  89       0.254   6.821  -9.905  1.00 92.92           C
ATOM   1135  O   ASN A  89       0.522   7.169  -8.757  1.00 92.92           O
ATOM   1136  HA  ASN A  89       0.251   8.839 -10.762  1.00 92.92           H
ATOM   1137  CB  ASN A  89      -1.705   7.919 -10.948  1.00 92.92           C
ATOM   1138 1HB  ASN A  89      -2.108   7.088 -11.529  1.00 92.92           H
ATOM   1139 2HB  ASN A  89      -2.077   7.805  -9.930  1.00 92.92           H
ATOM   1140  CG  ASN A  89      -2.198   9.244 -11.533  1.00 92.92           C
ATOM   1141  OD1 ASN A  89      -2.382  10.229 -10.837  1.00 92.92           O
ATOM   1142  ND2 ASN A  89      -2.402   9.213 -12.847  1.00 92.92           N
ATOM   1143 1HD2 ASN A  89      -2.232   8.371 -13.360  1.00 92.92           H
ATOM   1144 2HD2 ASN A  89      -2.725  10.031 -13.322  1.00 92.92           H
ATOM   1145  HN  ASN A  89      -0.372   7.228 -12.926  1.00 92.92           H
ATOM   1146  N   LEU A  90       0.306   5.572 -10.343  1.00 94.00           N
ATOM   1147  CA  LEU A  90       0.736   4.491  -9.472  1.00 94.00           C
ATOM   1148  C   LEU A  90       2.182   4.738  -9.036  1.00 94.00           C
ATOM   1149  O   LEU A  90       2.509   4.611  -7.858  1.00 94.00           O
ATOM   1150  HA  LEU A  90       0.101   4.513  -8.586  1.00 94.00           H
ATOM   1151  CB  LEU A  90       0.521   3.137 -10.151  1.00 94.00           C
ATOM   1152 1HB  LEU A  90      -0.538   3.038 -10.391  1.00 94.00           H
ATOM   1153 2HB  LEU A  90       1.063   3.137 -11.096  1.00 94.00           H
ATOM   1154  CG  LEU A  90       0.951   1.908  -9.348  1.00 94.00           C
ATOM   1155  HG  LEU A  90       2.002   2.023  -9.084  1.00 94.00           H
ATOM   1156  CD1 LEU A  90       0.165   1.805  -8.039  1.00 94.00           C
ATOM   1157 1HD1 LEU A  90       0.343   2.696  -7.437  1.00 94.00           H
ATOM   1158 2HD1 LEU A  90      -0.900   1.723  -8.260  1.00 94.00           H
ATOM   1159 3HD1 LEU A  90       0.490   0.923  -7.488  1.00 94.00           H
ATOM   1160  CD2 LEU A  90       0.833   0.635 -10.188  1.00 94.00           C
ATOM   1161 1HD2 LEU A  90      -0.201   0.502 -10.504  1.00 94.00           H
ATOM   1162 2HD2 LEU A  90       1.473   0.720 -11.067  1.00 94.00           H
ATOM   1163 3HD2 LEU A  90       1.145  -0.223  -9.594  1.00 94.00           H
ATOM   1164  HN  LEU A  90       0.061   5.293 -11.272  1.00 94.00           H
ATOM   1165  N   ALA A  91       3.009   5.086 -10.011  1.00 95.01           N
ATOM   1166  CA  ALA A  91       4.424   5.290  -9.755  1.00 95.01           C
ATOM   1167  C   ALA A  91       4.600   6.472  -8.800  1.00 95.01           C
ATOM   1168  O   ALA A  91       5.476   6.452  -7.936  1.00 95.01           O
ATOM   1169  HA  ALA A  91       4.809   4.388  -9.279  1.00 95.01           H
ATOM   1170  CB  ALA A  91       5.158   5.499 -11.081  1.00 95.01           C
ATOM   1171 1HB  ALA A  91       5.026   4.619 -11.712  1.00 95.01           H
ATOM   1172 2HB  ALA A  91       4.751   6.373 -11.588  1.00 95.01           H
ATOM   1173 3HB  ALA A  91       6.220   5.652 -10.889  1.00 95.01           H
ATOM   1174  HN  ALA A  91       2.726   5.228 -10.960  1.00 95.01           H
ATOM   1175  N   ILE A  92       3.753   7.473  -8.986  1.00 93.95           N
ATOM   1176  CA  ILE A  92       3.789   8.652  -8.136  1.00 93.95           C
ATOM   1177  C   ILE A  92       3.419   8.255  -6.706  1.00 93.95           C
ATOM   1178  O   ILE A  92       4.098   8.642  -5.756  1.00 93.95           O
ATOM   1179  HA  ILE A  92       4.813   9.024  -8.137  1.00 93.95           H
ATOM   1180  CB  ILE A  92       2.905   9.758  -8.716  1.00 93.95           C
ATOM   1181  HB  ILE A  92       1.932   9.327  -8.955  1.00 93.95           H
ATOM   1182  CG1 ILE A  92       3.491  10.300 -10.021  1.00 93.95           C
ATOM   1183 1HG1 ILE A  92       4.381  10.892  -9.806  1.00 93.95           H
ATOM   1184 2HG1 ILE A  92       3.805   9.471 -10.656  1.00 93.95           H
ATOM   1185  CG2 ILE A  92       2.669  10.866  -7.689  1.00 93.95           C
ATOM   1186 1HG2 ILE A  92       2.176  10.449  -6.811  1.00 93.95           H
ATOM   1187 2HG2 ILE A  92       3.625  11.301  -7.397  1.00 93.95           H
ATOM   1188 3HG2 ILE A  92       2.037  11.639  -8.127  1.00 93.95           H
ATOM   1189  CD1 ILE A  92       2.468  11.161 -10.766  1.00 93.95           C
ATOM   1190 1HD1 ILE A  92       1.590  10.560 -11.000  1.00 93.95           H
ATOM   1191 2HD1 ILE A  92       2.175  12.002 -10.137  1.00 93.95           H
ATOM   1192 3HD1 ILE A  92       2.910  11.534 -11.689  1.00 93.95           H
ATOM   1193  HN  ILE A  92       3.053   7.488  -9.700  1.00 93.95           H
ATOM   1194  N   ALA A  93       2.343   7.490  -6.597  1.00 95.85           N
ATOM   1195  CA  ALA A  93       1.821   7.112  -5.295  1.00 95.85           C
ATOM   1196  C   ALA A  93       2.873   6.290  -4.547  1.00 95.85           C
ATOM   1197  O   ALA A  93       3.115   6.514  -3.362  1.00 95.85           O
ATOM   1198  HA  ALA A  93       1.626   8.028  -4.737  1.00 95.85           H
ATOM   1199  CB  ALA A  93       0.506   6.352  -5.472  1.00 95.85           C
ATOM   1200 1HB  ALA A  93      -0.217   6.990  -5.982  1.00 95.85           H
ATOM   1201 2HB  ALA A  93       0.681   5.456  -6.067  1.00 95.85           H
ATOM   1202 3HB  ALA A  93       0.115   6.069  -4.495  1.00 95.85           H
ATOM   1203  HN  ALA A  93       1.832   7.130  -7.378  1.00 95.85           H
ATOM   1204  N   ASP A  94       3.471   5.355  -5.271  1.00 92.56           N
ATOM   1205  CA  ASP A  94       4.481   4.489  -4.688  1.00 92.56           C
ATOM   1206  C   ASP A  94       5.630   5.343  -4.148  1.00 92.56           C
ATOM   1207  O   ASP A  94       6.114   5.112  -3.041  1.00 92.56           O
ATOM   1208  HA  ASP A  94       3.966   3.938  -3.901  1.00 92.56           H
ATOM   1209  CB  ASP A  94       5.056   3.530  -5.733  1.00 92.56           C
ATOM   1210 1HB  ASP A  94       5.189   4.056  -6.679  1.00 92.56           H
ATOM   1211 2HB  ASP A  94       6.041   3.189  -5.416  1.00 92.56           H
ATOM   1212  CG  ASP A  94       4.134   2.326  -5.937  1.00 92.56           C
ATOM   1213  OD1 ASP A  94       3.468   1.947  -4.950  1.00 92.56           O
ATOM   1214  OD2 ASP A  94       4.117   1.811  -7.076  1.00 92.56           O
ATOM   1215  HN  ASP A  94       3.276   5.186  -6.237  1.00 92.56           H
ATOM   1216  N   LEU A  95       6.034   6.313  -4.956  1.00 92.90           N
ATOM   1217  CA  LEU A  95       7.189   7.130  -4.625  1.00 92.90           C
ATOM   1218  C   LEU A  95       6.894   7.932  -3.355  1.00 92.90           C
ATOM   1219  O   LEU A  95       7.749   8.050  -2.479  1.00 92.90           O
ATOM   1220  HA  LEU A  95       8.020   6.455  -4.421  1.00 92.90           H
ATOM   1221  CB  LEU A  95       7.592   7.997  -5.819  1.00 92.90           C
ATOM   1222 1HB  LEU A  95       7.683   7.354  -6.695  1.00 92.90           H
ATOM   1223 2HB  LEU A  95       6.784   8.700  -6.022  1.00 92.90           H
ATOM   1224  CG  LEU A  95       8.892   8.789  -5.665  1.00 92.90           C
ATOM   1225  HG  LEU A  95       8.830   9.373  -4.747  1.00 92.90           H
ATOM   1226  CD1 LEU A  95      10.092   7.850  -5.523  1.00 92.90           C
ATOM   1227 1HD1 LEU A  95       9.959   7.221  -4.643  1.00 92.90           H
ATOM   1228 2HD1 LEU A  95      10.169   7.221  -6.410  1.00 92.90           H
ATOM   1229 3HD1 LEU A  95      11.003   8.439  -5.415  1.00 92.90           H
ATOM   1230  CD2 LEU A  95       9.072   9.778  -6.818  1.00 92.90           C
ATOM   1231 1HD2 LEU A  95       9.104   9.234  -7.762  1.00 92.90           H
ATOM   1232 2HD2 LEU A  95       8.236  10.478  -6.830  1.00 92.90           H
ATOM   1233 3HD2 LEU A  95      10.004  10.327  -6.684  1.00 92.90           H
ATOM   1234  HN  LEU A  95       5.587   6.543  -5.820  1.00 92.90           H
ATOM   1235  N   LEU A  96       5.681   8.462  -3.296  1.00 92.43           N
ATOM   1236  CA  LEU A  96       5.281   9.293  -2.174  1.00 92.43           C
ATOM   1237  C   LEU A  96       5.298   8.455  -0.893  1.00 92.43           C
ATOM   1238  O   LEU A  96       5.674   8.947   0.169  1.00 92.43           O
ATOM   1239  HA  LEU A  96       6.020  10.088  -2.076  1.00 92.43           H
ATOM   1240  CB  LEU A  96       3.933   9.960  -2.455  1.00 92.43           C
ATOM   1241 1HB  LEU A  96       3.235   9.195  -2.794  1.00 92.43           H
ATOM   1242 2HB  LEU A  96       3.542  10.353  -1.516  1.00 92.43           H
ATOM   1243  CG  LEU A  96       3.946  11.092  -3.484  1.00 92.43           C
ATOM   1244  HG  LEU A  96       4.377  10.708  -4.408  1.00 92.43           H
ATOM   1245  CD1 LEU A  96       2.524  11.555  -3.807  1.00 92.43           C
ATOM   1246 1HD1 LEU A  96       1.953  10.720  -4.213  1.00 92.43           H
ATOM   1247 2HD1 LEU A  96       2.044  11.916  -2.897  1.00 92.43           H
ATOM   1248 3HD1 LEU A  96       2.563  12.360  -4.541  1.00 92.43           H
ATOM   1249  CD2 LEU A  96       4.833  12.247  -3.017  1.00 92.43           C
ATOM   1250 1HD2 LEU A  96       4.454  12.638  -2.073  1.00 92.43           H
ATOM   1251 2HD2 LEU A  96       5.853  11.889  -2.878  1.00 92.43           H
ATOM   1252 3HD2 LEU A  96       4.825  13.038  -3.767  1.00 92.43           H
ATOM   1253  HN  LEU A  96       4.979   8.331  -3.997  1.00 92.43           H
ATOM   1254  N   PHE A  97       4.885   7.205  -1.037  1.00 93.01           N
ATOM   1255  CA  PHE A  97       4.906   6.277   0.081  1.00 93.01           C
ATOM   1256  C   PHE A  97       6.336   6.035   0.567  1.00 93.01           C
ATOM   1257  O   PHE A  97       6.608   6.099   1.765  1.00 93.01           O
ATOM   1258  HA  PHE A  97       4.322   6.726   0.885  1.00 93.01           H
ATOM   1259  CB  PHE A  97       4.321   4.956  -0.423  1.00 93.01           C
ATOM   1260 1HB  PHE A  97       3.237   5.049  -0.482  1.00 93.01           H
ATOM   1261 2HB  PHE A  97       4.681   4.774  -1.436  1.00 93.01           H
ATOM   1262  CG  PHE A  97       4.668   3.748   0.450  1.00 93.01           C
ATOM   1263  CD1 PHE A  97       5.548   2.814   0.000  1.00 93.01           C
ATOM   1264  HD1 PHE A  97       6.006   2.926  -0.982  1.00 93.01           H
ATOM   1265  CD2 PHE A  97       4.096   3.609   1.677  1.00 93.01           C
ATOM   1266  HD2 PHE A  97       3.391   4.358   2.037  1.00 93.01           H
ATOM   1267  CE1 PHE A  97       5.870   1.693   0.811  1.00 93.01           C
ATOM   1268  HE1 PHE A  97       6.575   0.945   0.450  1.00 93.01           H
ATOM   1269  CE2 PHE A  97       4.418   2.488   2.487  1.00 93.01           C
ATOM   1270  HE2 PHE A  97       3.960   2.377   3.470  1.00 93.01           H
ATOM   1271  CZ  PHE A  97       5.298   1.554   2.037  1.00 93.01           C
ATOM   1272  HZ  PHE A  97       5.546   0.694   2.659  1.00 93.01           H
ATOM   1273  HN  PHE A  97       4.542   6.824  -1.896  1.00 93.01           H
ATOM   1274  N   LEU A  98       7.213   5.763  -0.388  1.00 95.00           N
ATOM   1275  CA  LEU A  98       8.556   5.310  -0.064  1.00 95.00           C
ATOM   1276  C   LEU A  98       9.283   6.405   0.719  1.00 95.00           C
ATOM   1277  O   LEU A  98      10.096   6.111   1.594  1.00 95.00           O
ATOM   1278  HA  LEU A  98       8.459   4.434   0.576  1.00 95.00           H
ATOM   1279  CB  LEU A  98       9.292   4.867  -1.330  1.00 95.00           C
ATOM   1280 1HB  LEU A  98       9.214   5.665  -2.070  1.00 95.00           H
ATOM   1281 2HB  LEU A  98      10.349   4.756  -1.092  1.00 95.00           H
ATOM   1282  CG  LEU A  98       8.802   3.567  -1.970  1.00 95.00           C
ATOM   1283  HG  LEU A  98       7.712   3.587  -1.994  1.00 95.00           H
ATOM   1284  CD1 LEU A  98       9.283   3.453  -3.418  1.00 95.00           C
ATOM   1285 1HD1 LEU A  98       8.899   4.294  -3.996  1.00 95.00           H
ATOM   1286 2HD1 LEU A  98      10.373   3.465  -3.441  1.00 95.00           H
ATOM   1287 3HD1 LEU A  98       8.921   2.520  -3.849  1.00 95.00           H
ATOM   1288  CD2 LEU A  98       9.214   2.354  -1.133  1.00 95.00           C
ATOM   1289 1HD2 LEU A  98      10.300   2.318  -1.055  1.00 95.00           H
ATOM   1290 2HD2 LEU A  98       8.781   2.438  -0.136  1.00 95.00           H
ATOM   1291 3HD2 LEU A  98       8.853   1.443  -1.610  1.00 95.00           H
ATOM   1292  HN  LEU A  98       7.020   5.847  -1.365  1.00 95.00           H
ATOM   1293  N   VAL A  99       8.965   7.645   0.375  1.00 92.29           N
ATOM   1294  CA  VAL A  99       9.633   8.784   0.983  1.00 92.29           C
ATOM   1295  C   VAL A  99       9.366   8.782   2.489  1.00 92.29           C
ATOM   1296  O   VAL A  99      10.087   9.424   3.251  1.00 92.29           O
ATOM   1297  HA  VAL A  99      10.703   8.665   0.816  1.00 92.29           H
ATOM   1298  CB  VAL A  99       9.186  10.077   0.298  1.00 92.29           C
ATOM   1299  HB  VAL A  99       8.096  10.088   0.280  1.00 92.29           H
ATOM   1300  CG1 VAL A  99       9.655  11.303   1.084  1.00 92.29           C
ATOM   1301 1HG1 VAL A  99       9.232  11.275   2.088  1.00 92.29           H
ATOM   1302 2HG1 VAL A  99      10.743  11.299   1.148  1.00 92.29           H
ATOM   1303 3HG1 VAL A  99       9.325  12.209   0.576  1.00 92.29           H
ATOM   1304  CG2 VAL A  99       9.681  10.131  -1.149  1.00 92.29           C
ATOM   1305 1HG2 VAL A  99      10.770  10.086  -1.162  1.00 92.29           H
ATOM   1306 2HG2 VAL A  99       9.276   9.285  -1.703  1.00 92.29           H
ATOM   1307 3HG2 VAL A  99       9.350  11.061  -1.611  1.00 92.29           H
ATOM   1308  HN  VAL A  99       8.268   7.876  -0.303  1.00 92.29           H
ATOM   1309  N   THR A 100       8.329   8.052   2.874  1.00 91.84           N
ATOM   1310  CA  THR A 100       7.945   7.977   4.273  1.00 91.84           C
ATOM   1311  C   THR A 100       8.830   6.974   5.016  1.00 91.84           C
ATOM   1312  O   THR A 100       9.019   7.085   6.226  1.00 91.84           O
ATOM   1313  HA  THR A 100       8.114   8.952   4.729  1.00 91.84           H
ATOM   1314  CB  THR A 100       6.455   7.635   4.336  1.00 91.84           C
ATOM   1315  HB  THR A 100       6.051   7.834   5.329  1.00 91.84           H
ATOM   1316  OG1 THR A 100       6.392   6.277   3.908  1.00 91.84           O
ATOM   1317  HG1 THR A 100       5.495   5.891   4.125  1.00 91.84           H
ATOM   1318  CG2 THR A 100       5.635   8.393   3.290  1.00 91.84           C
ATOM   1319 1HG2 THR A 100       5.995   8.141   2.293  1.00 91.84           H
ATOM   1320 2HG2 THR A 100       5.741   9.466   3.454  1.00 91.84           H
ATOM   1321 3HG2 THR A 100       4.585   8.114   3.379  1.00 91.84           H
ATOM   1322  HN  THR A 100       7.758   7.520   2.249  1.00 91.84           H
ATOM   1323  N   LEU A 101       9.349   6.018   4.260  1.00 93.56           N
ATOM   1324  CA  LEU A 101       9.985   4.855   4.856  1.00 93.56           C
ATOM   1325  C   LEU A 101      11.209   5.302   5.657  1.00 93.56           C
ATOM   1326  O   LEU A 101      11.473   4.779   6.738  1.00 93.56           O
ATOM   1327  HA  LEU A 101       9.267   4.407   5.543  1.00 93.56           H
ATOM   1328  CB  LEU A 101      10.300   3.809   3.785  1.00 93.56           C
ATOM   1329 1HB  LEU A 101      10.868   4.292   2.989  1.00 93.56           H
ATOM   1330 2HB  LEU A 101      10.948   3.051   4.225  1.00 93.56           H
ATOM   1331  CG  LEU A 101       9.094   3.107   3.158  1.00 93.56           C
ATOM   1332  HG  LEU A 101       8.499   3.853   2.632  1.00 93.56           H
ATOM   1333  CD1 LEU A 101       9.539   2.072   2.122  1.00 93.56           C
ATOM   1334 1HD1 LEU A 101      10.104   2.569   1.332  1.00 93.56           H
ATOM   1335 2HD1 LEU A 101      10.169   1.324   2.603  1.00 93.56           H
ATOM   1336 3HD1 LEU A 101       8.663   1.588   1.691  1.00 93.56           H
ATOM   1337  CD2 LEU A 101       8.198   2.491   4.234  1.00 93.56           C
ATOM   1338 1HD2 LEU A 101       8.768   1.760   4.807  1.00 93.56           H
ATOM   1339 2HD2 LEU A 101       7.838   3.275   4.900  1.00 93.56           H
ATOM   1340 3HD2 LEU A 101       7.348   1.998   3.761  1.00 93.56           H
ATOM   1341  HN  LEU A 101       9.341   6.029   3.260  1.00 93.56           H
ATOM   1342  N   PRO A 102      11.975   6.275   5.145  1.00 94.86           N
ATOM   1343  CA  PRO A 102      13.177   6.736   5.844  1.00 94.86           C
ATOM   1344  C   PRO A 102      12.892   7.129   7.284  1.00 94.86           C
ATOM   1345  O   PRO A 102      13.659   6.795   8.186  1.00 94.86           O
ATOM   1346  HA  PRO A 102      13.906   5.928   5.908  1.00 94.86           H
ATOM   1347  CB  PRO A 102      13.645   7.931   5.011  1.00 94.86           C
ATOM   1348 1HB  PRO A 102      13.229   8.867   5.384  1.00 94.86           H
ATOM   1349 2HB  PRO A 102      14.730   8.035   5.032  1.00 94.86           H
ATOM   1350  CG  PRO A 102      13.137   7.607   3.612  1.00 94.86           C
ATOM   1351 1HG  PRO A 102      13.075   8.498   2.987  1.00 94.86           H
ATOM   1352 2HG  PRO A 102      13.797   6.913   3.092  1.00 94.86           H
ATOM   1353  CD  PRO A 102      11.768   7.002   3.879  1.00 94.86           C
ATOM   1354 1HD  PRO A 102      10.999   7.768   3.979  1.00 94.86           H
ATOM   1355 2HD  PRO A 102      11.453   6.341   3.072  1.00 94.86           H
ATOM   1356  N   PHE A 103      11.785   7.834   7.464  1.00 93.67           N
ATOM   1357  CA  PHE A 103      11.425   8.341   8.777  1.00 93.67           C
ATOM   1358  C   PHE A 103      11.081   7.195   9.731  1.00 93.67           C
ATOM   1359  O   PHE A 103      11.465   7.220  10.900  1.00 93.67           O
ATOM   1360  HA  PHE A 103      12.287   8.885   9.161  1.00 93.67           H
ATOM   1361  CB  PHE A 103      10.188   9.223   8.593  1.00 93.67           C
ATOM   1362 1HB  PHE A 103       9.410   8.641   8.099  1.00 93.67           H
ATOM   1363 2HB  PHE A 103       9.804   9.502   9.574  1.00 93.67           H
ATOM   1364  CG  PHE A 103      10.446  10.494   7.782  1.00 93.67           C
ATOM   1365  CD1 PHE A 103      10.888  11.620   8.404  1.00 93.67           C
ATOM   1366  HD1 PHE A 103      11.057  11.617   9.481  1.00 93.67           H
ATOM   1367  CD2 PHE A 103      10.235  10.499   6.438  1.00 93.67           C
ATOM   1368  HD2 PHE A 103       9.881   9.597   5.939  1.00 93.67           H
ATOM   1369  CE1 PHE A 103      11.127  12.800   7.652  1.00 93.67           C
ATOM   1370  HE1 PHE A 103      11.481  13.703   8.151  1.00 93.67           H
ATOM   1371  CE2 PHE A 103      10.474  11.679   5.686  1.00 93.67           C
ATOM   1372  HE2 PHE A 103      10.304  11.683   4.609  1.00 93.67           H
ATOM   1373  CZ  PHE A 103      10.915  12.805   6.308  1.00 93.67           C
ATOM   1374  HZ  PHE A 103      11.099  13.711   5.731  1.00 93.67           H
ATOM   1375  HN  PHE A 103      11.141   8.060   6.733  1.00 93.67           H
ATOM   1376  N   TRP A 104      10.362   6.218   9.198  1.00 88.68           N
ATOM   1377  CA  TRP A 104       9.922   5.090  10.000  1.00 88.68           C
ATOM   1378  C   TRP A 104      11.153   4.254  10.356  1.00 88.68           C
ATOM   1379  O   TRP A 104      11.201   3.633  11.417  1.00 88.68           O
ATOM   1380  HA  TRP A 104       9.464   5.484  10.907  1.00 88.68           H
ATOM   1381  CB  TRP A 104       8.844   4.286   9.270  1.00 88.68           C
ATOM   1382 1HB  TRP A 104       9.226   3.989   8.293  1.00 88.68           H
ATOM   1383 2HB  TRP A 104       8.649   3.369   9.827  1.00 88.68           H
ATOM   1384  CG  TRP A 104       7.527   5.040   9.079  1.00 88.68           C
ATOM   1385  CD1 TRP A 104       6.960   5.432   7.930  1.00 88.68           C
ATOM   1386  HD1 TRP A 104       7.386   5.254   6.943  1.00 88.68           H
ATOM   1387  CD2 TRP A 104       6.630   5.480  10.120  1.00 88.68           C
ATOM   1388  NE1 TRP A 104       5.767   6.090   8.153  1.00 88.68           N
ATOM   1389  HE1 TRP A 104       5.163   6.475   7.455  1.00 88.68           H
ATOM   1390  CE2 TRP A 104       5.561   6.121   9.528  1.00 88.68           C
ATOM   1391  CE3 TRP A 104       6.719   5.342  11.516  1.00 88.68           C
ATOM   1392  HE3 TRP A 104       7.553   4.841  12.008  1.00 88.68           H
ATOM   1393  CZ2 TRP A 104       4.499   6.673  10.255  1.00 88.68           C
ATOM   1394  HZ2 TRP A 104       3.666   7.174   9.763  1.00 88.68           H
ATOM   1395  CZ3 TRP A 104       5.651   5.900  12.229  1.00 88.68           C
ATOM   1396  HZ3 TRP A 104       5.670   5.821  13.316  1.00 88.68           H
ATOM   1397  CH2 TRP A 104       4.567   6.548  11.647  1.00 88.68           C
ATOM   1398  HH2 TRP A 104       3.773   6.956  12.273  1.00 88.68           H
ATOM   1399  HN  TRP A 104      10.082   6.190   8.238  1.00 88.68           H
ATOM   1400  N   ALA A 105      12.118   4.264   9.449  1.00 94.80           N
ATOM   1401  CA  ALA A 105      13.352   3.526   9.660  1.00 94.80           C
ATOM   1402  C   ALA A 105      14.079   4.096  10.880  1.00 94.80           C
ATOM   1403  O   ALA A 105      14.536   3.346  11.741  1.00 94.80           O
ATOM   1404  HA  ALA A 105      13.088   2.487   9.858  1.00 94.80           H
ATOM   1405  CB  ALA A 105      14.206   3.585   8.392  1.00 94.80           C
ATOM   1406 1HB  ALA A 105      13.655   3.141   7.562  1.00 94.80           H
ATOM   1407 2HB  ALA A 105      14.440   4.623   8.159  1.00 94.80           H
ATOM   1408 3HB  ALA A 105      15.131   3.031   8.551  1.00 94.80           H
ATOM   1409  HN  ALA A 105      12.068   4.764   8.584  1.00 94.80           H
ATOM   1410  N   ILE A 106      14.165   5.417  10.914  1.00 91.78           N
ATOM   1411  CA  ILE A 106      14.848   6.095  12.002  1.00 91.78           C
ATOM   1412  C   ILE A 106      14.078   5.864  13.304  1.00 91.78           C
ATOM   1413  O   ILE A 106      14.675   5.570  14.339  1.00 91.78           O
ATOM   1414  HA  ILE A 106      15.835   5.644  12.100  1.00 91.78           H
ATOM   1415  CB  ILE A 106      15.058   7.573  11.666  1.00 91.78           C
ATOM   1416  HB  ILE A 106      14.106   7.985  11.331  1.00 91.78           H
ATOM   1417  CG1 ILE A 106      16.052   7.737  10.514  1.00 91.78           C
ATOM   1418 1HG1 ILE A 106      17.064   7.553  10.874  1.00 91.78           H
ATOM   1419 2HG1 ILE A 106      15.847   6.994   9.744  1.00 91.78           H
ATOM   1420  CG2 ILE A 106      15.481   8.363  12.906  1.00 91.78           C
ATOM   1421 1HG2 ILE A 106      14.706   8.285  13.668  1.00 91.78           H
ATOM   1422 2HG2 ILE A 106      16.415   7.957  13.294  1.00 91.78           H
ATOM   1423 3HG2 ILE A 106      15.623   9.410  12.638  1.00 91.78           H
ATOM   1424  CD1 ILE A 106      15.966   9.141   9.912  1.00 91.78           C
ATOM   1425 1HD1 ILE A 106      14.959   9.313   9.532  1.00 91.78           H
ATOM   1426 2HD1 ILE A 106      16.195   9.880  10.680  1.00 91.78           H
ATOM   1427 3HD1 ILE A 106      16.683   9.231   9.096  1.00 91.78           H
ATOM   1428  HN  ILE A 106      13.778   6.021  10.216  1.00 91.78           H
ATOM   1429  N   ALA A 107      12.764   6.007  13.211  1.00 92.94           N
ATOM   1430  CA  ALA A 107      11.914   5.900  14.384  1.00 92.94           C
ATOM   1431  C   ALA A 107      12.049   4.497  14.980  1.00 92.94           C
ATOM   1432  O   ALA A 107      12.053   4.334  16.199  1.00 92.94           O
ATOM   1433  HA  ALA A 107      12.263   6.630  15.114  1.00 92.94           H
ATOM   1434  CB  ALA A 107      10.471   6.235  14.002  1.00 92.94           C
ATOM   1435 1HB  ALA A 107      10.425   7.251  13.612  1.00 92.94           H
ATOM   1436 2HB  ALA A 107      10.126   5.537  13.239  1.00 92.94           H
ATOM   1437 3HB  ALA A 107       9.834   6.154  14.883  1.00 92.94           H
ATOM   1438  HN  ALA A 107      12.281   6.191  12.355  1.00 92.94           H
ATOM   1439  N   ALA A 108      12.156   3.519  14.092  1.00 92.44           N
ATOM   1440  CA  ALA A 108      12.238   2.131  14.513  1.00 92.44           C
ATOM   1441  C   ALA A 108      13.617   1.868  15.122  1.00 92.44           C
ATOM   1442  O   ALA A 108      13.759   1.021  16.003  1.00 92.44           O
ATOM   1443  HA  ALA A 108      11.477   1.970  15.277  1.00 92.44           H
ATOM   1444  CB  ALA A 108      11.943   1.217  13.322  1.00 92.44           C
ATOM   1445 1HB  ALA A 108      10.941   1.424  12.945  1.00 92.44           H
ATOM   1446 2HB  ALA A 108      12.673   1.401  12.534  1.00 92.44           H
ATOM   1447 3HB  ALA A 108      12.005   0.176  13.639  1.00 92.44           H
ATOM   1448  HN  ALA A 108      12.186   3.663  13.103  1.00 92.44           H
ATOM   1449  N   ALA A 109      14.597   2.610  14.629  1.00 90.89           N
ATOM   1450  CA  ALA A 109      15.976   2.396  15.036  1.00 90.89           C
ATOM   1451  C   ALA A 109      16.154   2.861  16.482  1.00 90.89           C
ATOM   1452  O   ALA A 109      16.931   2.276  17.235  1.00 90.89           O
ATOM   1453  HA  ALA A 109      16.175   1.325  14.980  1.00 90.89           H
ATOM   1454  CB  ALA A 109      16.913   3.123  14.070  1.00 90.89           C
ATOM   1455 1HB  ALA A 109      16.767   2.735  13.061  1.00 90.89           H
ATOM   1456 2HB  ALA A 109      16.692   4.190  14.084  1.00 90.89           H
ATOM   1457 3HB  ALA A 109      17.946   2.962  14.375  1.00 90.89           H
ATOM   1458  HN  ALA A 109      14.463   3.345  13.964  1.00 90.89           H
ATOM   1459  N   ASP A 110      15.421   3.909  16.828  1.00 81.97           N
ATOM   1460  CA  ASP A 110      15.604   4.559  18.114  1.00 81.97           C
ATOM   1461  C   ASP A 110      14.263   5.119  18.593  1.00 81.97           C
ATOM   1462  O   ASP A 110      13.503   4.427  19.268  1.00 81.97           O
ATOM   1463  HA  ASP A 110      15.992   3.783  18.775  1.00 81.97           H
ATOM   1464  CB  ASP A 110      16.592   5.723  18.008  1.00 81.97           C
ATOM   1465 1HB  ASP A 110      17.505   5.386  17.518  1.00 81.97           H
ATOM   1466 2HB  ASP A 110      16.167   6.509  17.383  1.00 81.97           H
ATOM   1467  CG  ASP A 110      16.926   6.287  19.390  1.00 81.97           C
ATOM   1468  OD1 ASP A 110      16.513   5.644  20.380  1.00 81.97           O
ATOM   1469  OD2 ASP A 110      17.586   7.348  19.426  1.00 81.97           O
ATOM   1470  HN  ASP A 110      14.714   4.313  16.247  1.00 81.97           H
ATOM   1471  N   GLN A 111      14.015   6.368  18.226  1.00 85.02           N
ATOM   1472  CA  GLN A 111      12.777   7.027  18.605  1.00 85.02           C
ATOM   1473  C   GLN A 111      12.409   8.099  17.577  1.00 85.02           C
ATOM   1474  O   GLN A 111      13.201   8.408  16.688  1.00 85.02           O
ATOM   1475  HA  GLN A 111      12.020   6.243  18.608  1.00 85.02           H
ATOM   1476  CB  GLN A 111      12.882   7.627  20.009  1.00 85.02           C
ATOM   1477 1HB  GLN A 111      11.946   8.121  20.269  1.00 85.02           H
ATOM   1478 2HB  GLN A 111      13.036   6.831  20.738  1.00 85.02           H
ATOM   1479  CG  GLN A 111      14.035   8.630  20.091  1.00 85.02           C
ATOM   1480 1HG  GLN A 111      14.976   8.128  19.866  1.00 85.02           H
ATOM   1481 2HG  GLN A 111      13.900   9.407  19.339  1.00 85.02           H
ATOM   1482  CD  GLN A 111      14.110   9.266  21.481  1.00 85.02           C
ATOM   1483  OE1 GLN A 111      13.186   9.195  22.275  1.00 85.02           O
ATOM   1484  NE2 GLN A 111      15.259   9.889  21.729  1.00 85.02           N
ATOM   1485 1HE2 GLN A 111      15.977   9.909  21.033  1.00 85.02           H
ATOM   1486 2HE2 GLN A 111      15.404  10.336  22.611  1.00 85.02           H
ATOM   1487  HN  GLN A 111      14.640   6.925  17.681  1.00 85.02           H
ATOM   1488  N   TRP A 112      11.209   8.637  17.734  1.00 90.19           N
ATOM   1489  CA  TRP A 112      10.747   9.704  16.862  1.00 90.19           C
ATOM   1490  C   TRP A 112      11.500  10.981  17.240  1.00 90.19           C
ATOM   1491  O   TRP A 112      11.333  11.502  18.342  1.00 90.19           O
ATOM   1492  HA  TRP A 112      10.984   9.422  15.836  1.00 90.19           H
ATOM   1493  CB  TRP A 112       9.227   9.860  16.943  1.00 90.19           C
ATOM   1494 1HB  TRP A 112       8.764   8.887  16.777  1.00 90.19           H
ATOM   1495 2HB  TRP A 112       8.958  10.174  17.951  1.00 90.19           H
ATOM   1496  CG  TRP A 112       8.650  10.862  15.941  1.00 90.19           C
ATOM   1497  CD1 TRP A 112       8.342  12.149  16.146  1.00 90.19           C
ATOM   1498  HD1 TRP A 112       8.470  12.667  17.097  1.00 90.19           H
ATOM   1499  CD2 TRP A 112       8.324  10.604  14.559  1.00 90.19           C
ATOM   1500  NE1 TRP A 112       7.842  12.738  15.003  1.00 90.19           N
ATOM   1501  HE1 TRP A 112       7.543  13.688  14.908  1.00 90.19           H
ATOM   1502  CE2 TRP A 112       7.830  11.769  14.007  1.00 90.19           C
ATOM   1503  CE3 TRP A 112       8.441   9.426  13.801  1.00 90.19           C
ATOM   1504  HE3 TRP A 112       8.827   8.494  14.213  1.00 90.19           H
ATOM   1505  CZ2 TRP A 112       7.415  11.869  12.674  1.00 90.19           C
ATOM   1506  HZ2 TRP A 112       7.029  12.801  12.261  1.00 90.19           H
ATOM   1507  CZ3 TRP A 112       8.022   9.543  12.470  1.00 90.19           C
ATOM   1508  HZ3 TRP A 112       8.091   8.658  11.837  1.00 90.19           H
ATOM   1509  CH2 TRP A 112       7.523  10.708  11.899  1.00 90.19           C
ATOM   1510  HH2 TRP A 112       7.217  10.718  10.853  1.00 90.19           H
ATOM   1511  HN  TRP A 112      10.557   8.355  18.438  1.00 90.19           H
ATOM   1512  N   LYS A 113      12.313  11.450  16.305  1.00 82.14           N
ATOM   1513  CA  LYS A 113      13.218  12.552  16.583  1.00 82.14           C
ATOM   1514  C   LYS A 113      12.689  13.822  15.915  1.00 82.14           C
ATOM   1515  O   LYS A 113      13.369  14.847  15.896  1.00 82.14           O
ATOM   1516  HA  LYS A 113      13.224  12.705  17.662  1.00 82.14           H
ATOM   1517  CB  LYS A 113      14.647  12.189  16.171  1.00 82.14           C
ATOM   1518 1HB  LYS A 113      14.677  11.971  15.103  1.00 82.14           H
ATOM   1519 2HB  LYS A 113      15.305  13.041  16.340  1.00 82.14           H
ATOM   1520  CG  LYS A 113      15.155  10.980  16.958  1.00 82.14           C
ATOM   1521 1HG  LYS A 113      15.032  11.159  18.026  1.00 82.14           H
ATOM   1522 2HG  LYS A 113      14.556  10.103  16.712  1.00 82.14           H
ATOM   1523  CD  LYS A 113      16.627  10.702  16.648  1.00 82.14           C
ATOM   1524 1HD  LYS A 113      16.745  10.498  15.584  1.00 82.14           H
ATOM   1525 2HD  LYS A 113      17.222  11.588  16.870  1.00 82.14           H
ATOM   1526  CE  LYS A 113      17.144   9.515  17.462  1.00 82.14           C
ATOM   1527 1HE  LYS A 113      17.015   9.712  18.526  1.00 82.14           H
ATOM   1528 2HE  LYS A 113      16.560   8.625  17.229  1.00 82.14           H
ATOM   1529  NZ  LYS A 113      18.574   9.268  17.167  1.00 82.14           N
ATOM   1530 1HZ  LYS A 113      18.900   8.478  17.713  1.00 82.14           H
ATOM   1531 2HZ  LYS A 113      18.685   9.066  16.180  1.00 82.14           H
ATOM   1532 3HZ  LYS A 113      19.115  10.091  17.407  1.00 82.14           H
ATOM   1533  HN  LYS A 113      12.359  11.090  15.373  1.00 82.14           H
ATOM   1534  N   PHE A 114      11.480  13.714  15.383  1.00 88.98           N
ATOM   1535  CA  PHE A 114      10.931  14.770  14.551  1.00 88.98           C
ATOM   1536  C   PHE A 114       9.787  15.492  15.265  1.00 88.98           C
ATOM   1537  O   PHE A 114       9.294  15.021  16.289  1.00 88.98           O
ATOM   1538  HA  PHE A 114      11.737  15.477  14.352  1.00 88.98           H
ATOM   1539  CB  PHE A 114      10.387  14.105  13.285  1.00 88.98           C
ATOM   1540 1HB  PHE A 114       9.523  13.496  13.549  1.00 88.98           H
ATOM   1541 2HB  PHE A 114      10.035  14.879  12.603  1.00 88.98           H
ATOM   1542  CG  PHE A 114      11.407  13.229  12.555  1.00 88.98           C
ATOM   1543  CD1 PHE A 114      12.365  13.802  11.778  1.00 88.98           C
ATOM   1544  HD1 PHE A 114      12.406  14.887  11.676  1.00 88.98           H
ATOM   1545  CD2 PHE A 114      11.357  11.876  12.683  1.00 88.98           C
ATOM   1546  HD2 PHE A 114      10.589  11.416  13.306  1.00 88.98           H
ATOM   1547  CE1 PHE A 114      13.311  12.989  11.101  1.00 88.98           C
ATOM   1548  HE1 PHE A 114      14.079  13.449  10.478  1.00 88.98           H
ATOM   1549  CE2 PHE A 114      12.303  11.062  12.006  1.00 88.98           C
ATOM   1550  HE2 PHE A 114      12.262   9.978  12.109  1.00 88.98           H
ATOM   1551  CZ  PHE A 114      13.261  11.636  11.229  1.00 88.98           C
ATOM   1552  HZ  PHE A 114      13.987  11.012  10.709  1.00 88.98           H
ATOM   1553  HN  PHE A 114      10.881  12.923  15.513  1.00 88.98           H
ATOM   1554  N   GLN A 115       9.398  16.624  14.697  1.00 81.68           N
ATOM   1555  CA  GLN A 115       8.346  17.435  15.287  1.00 81.68           C
ATOM   1556  C   GLN A 115       6.984  16.769  15.080  1.00 81.68           C
ATOM   1557  O   GLN A 115       6.847  15.873  14.250  1.00 81.68           O
ATOM   1558  HA  GLN A 115       8.578  17.481  16.351  1.00 81.68           H
ATOM   1559  CB  GLN A 115       8.357  18.852  14.709  1.00 81.68           C
ATOM   1560 1HB  GLN A 115       8.269  18.807  13.624  1.00 81.68           H
ATOM   1561 2HB  GLN A 115       7.492  19.405  15.076  1.00 81.68           H
ATOM   1562  CG  GLN A 115       9.641  19.590  15.092  1.00 81.68           C
ATOM   1563 1HG  GLN A 115       9.762  19.579  16.176  1.00 81.68           H
ATOM   1564 2HG  GLN A 115      10.503  19.073  14.670  1.00 81.68           H
ATOM   1565  CD  GLN A 115       9.613  21.036  14.592  1.00 81.68           C
ATOM   1566  OE1 GLN A 115       8.712  21.457  13.885  1.00 81.68           O
ATOM   1567  NE2 GLN A 115      10.646  21.769  14.997  1.00 81.68           N
ATOM   1568 1HE2 GLN A 115      11.351  21.362  15.577  1.00 81.68           H
ATOM   1569 2HE2 GLN A 115      10.717  22.728  14.722  1.00 81.68           H
ATOM   1570  HN  GLN A 115       9.788  16.988  13.851  1.00 81.68           H
ATOM   1571  N   THR A 116       6.012  17.234  15.851  1.00 88.12           N
ATOM   1572  CA  THR A 116       4.668  16.687  15.770  1.00 88.12           C
ATOM   1573  C   THR A 116       4.113  16.843  14.353  1.00 88.12           C
ATOM   1574  O   THR A 116       3.452  15.941  13.839  1.00 88.12           O
ATOM   1575  HA  THR A 116       4.718  15.619  15.979  1.00 88.12           H
ATOM   1576  CB  THR A 116       3.813  17.376  16.837  1.00 88.12           C
ATOM   1577  HB  THR A 116       3.592  18.405  16.554  1.00 88.12           H
ATOM   1578  OG1 THR A 116       4.561  17.215  18.039  1.00 88.12           O
ATOM   1579  HG1 THR A 116       4.230  17.851  18.735  1.00 88.12           H
ATOM   1580  CG2 THR A 116       2.505  16.630  17.109  1.00 88.12           C
ATOM   1581 1HG2 THR A 116       2.727  15.621  17.457  1.00 88.12           H
ATOM   1582 2HG2 THR A 116       1.919  16.577  16.192  1.00 88.12           H
ATOM   1583 3HG2 THR A 116       1.937  17.161  17.873  1.00 88.12           H
ATOM   1584  HN  THR A 116       6.130  17.968  16.519  1.00 88.12           H
ATOM   1585  N   PHE A 117       4.402  17.993  13.762  1.00 91.12           N
ATOM   1586  CA  PHE A 117       3.931  18.282  12.418  1.00 91.12           C
ATOM   1587  C   PHE A 117       4.345  17.177  11.443  1.00 91.12           C
ATOM   1588  O   PHE A 117       3.532  16.713  10.645  1.00 91.12           O
ATOM   1589  HA  PHE A 117       2.843  18.337  12.461  1.00 91.12           H
ATOM   1590  CB  PHE A 117       4.585  19.596  11.988  1.00 91.12           C
ATOM   1591 1HB  PHE A 117       4.271  20.386  12.670  1.00 91.12           H
ATOM   1592 2HB  PHE A 117       5.666  19.502  12.086  1.00 91.12           H
ATOM   1593  CG  PHE A 117       4.252  20.018  10.555  1.00 91.12           C
ATOM   1594  CD1 PHE A 117       5.186  19.890   9.575  1.00 91.12           C
ATOM   1595  HD1 PHE A 117       6.172  19.488   9.810  1.00 91.12           H
ATOM   1596  CD2 PHE A 117       3.023  20.520  10.262  1.00 91.12           C
ATOM   1597  HD2 PHE A 117       2.275  20.622  11.048  1.00 91.12           H
ATOM   1598  CE1 PHE A 117       4.877  20.281   8.245  1.00 91.12           C
ATOM   1599  HE1 PHE A 117       5.626  20.179   7.459  1.00 91.12           H
ATOM   1600  CE2 PHE A 117       2.714  20.911   8.932  1.00 91.12           C
ATOM   1601  HE2 PHE A 117       1.729  21.313   8.697  1.00 91.12           H
ATOM   1602  CZ  PHE A 117       3.648  20.783   7.952  1.00 91.12           C
ATOM   1603  HZ  PHE A 117       3.411  21.083   6.931  1.00 91.12           H
ATOM   1604  HN  PHE A 117       4.945  18.718  14.184  1.00 91.12           H
ATOM   1605  N   MET A 118       5.608  16.790  11.539  1.00 89.08           N
ATOM   1606  CA  MET A 118       6.149  15.774  10.652  1.00 89.08           C
ATOM   1607  C   MET A 118       5.482  14.419  10.897  1.00 89.08           C
ATOM   1608  O   MET A 118       5.315  13.629   9.970  1.00 89.08           O
ATOM   1609  HA  MET A 118       5.927  16.119   9.642  1.00 89.08           H
ATOM   1610  CB  MET A 118       7.657  15.649  10.878  1.00 89.08           C
ATOM   1611 1HB  MET A 118       8.109  16.641  10.897  1.00 89.08           H
ATOM   1612 2HB  MET A 118       7.846  15.194  11.850  1.00 89.08           H
ATOM   1613  CG  MET A 118       8.308  14.807   9.779  1.00 89.08           C
ATOM   1614 1HG  MET A 118       9.378  14.717   9.964  1.00 89.08           H
ATOM   1615 2HG  MET A 118       7.897  13.798   9.790  1.00 89.08           H
ATOM   1616  SD  MET A 118       8.027  15.561   8.185  1.00 89.08           S
ATOM   1617  CE  MET A 118       9.191  16.911   8.272  1.00 89.08           C
ATOM   1618 1HE  MET A 118       8.940  17.554   9.116  1.00 89.08           H
ATOM   1619 2HE  MET A 118      10.198  16.516   8.403  1.00 89.08           H
ATOM   1620 3HE  MET A 118       9.145  17.490   7.349  1.00 89.08           H
ATOM   1621  HN  MET A 118       6.256  17.156  12.207  1.00 89.08           H
ATOM   1622  N   CYS A 119       5.118  14.193  12.151  1.00 93.74           N
ATOM   1623  CA  CYS A 119       4.404  12.982  12.516  1.00 93.74           C
ATOM   1624  C   CYS A 119       3.080  12.955  11.749  1.00 93.74           C
ATOM   1625  O   CYS A 119       2.730  11.943  11.144  1.00 93.74           O
ATOM   1626  HA  CYS A 119       5.038  12.145  12.225  1.00 93.74           H
ATOM   1627  CB  CYS A 119       4.189  12.886  14.028  1.00 93.74           C
ATOM   1628 1HB  CYS A 119       5.149  12.788  14.535  1.00 93.74           H
ATOM   1629 2HB  CYS A 119       3.726  13.802  14.397  1.00 93.74           H
ATOM   1630  SG  CYS A 119       3.126  11.449  14.419  1.00 93.74           S
ATOM   1631  HN  CYS A 119       5.303  14.819  12.909  1.00 93.74           H
ATOM   1632  N   LYS A 120       2.381  14.079  11.798  1.00 91.92           N
ATOM   1633  CA  LYS A 120       1.095  14.191  11.131  1.00 91.92           C
ATOM   1634  C   LYS A 120       1.277  13.925   9.635  1.00 91.92           C
ATOM   1635  O   LYS A 120       0.535  13.141   9.045  1.00 91.92           O
ATOM   1636  HA  LYS A 120       0.445  13.419  11.542  1.00 91.92           H
ATOM   1637  CB  LYS A 120       0.446  15.541  11.440  1.00 91.92           C
ATOM   1638 1HB  LYS A 120       1.162  16.343  11.261  1.00 91.92           H
ATOM   1639 2HB  LYS A 120      -0.394  15.708  10.766  1.00 91.92           H
ATOM   1640  CG  LYS A 120      -0.037  15.597  12.891  1.00 91.92           C
ATOM   1641 1HG  LYS A 120      -0.778  14.816  13.062  1.00 91.92           H
ATOM   1642 2HG  LYS A 120       0.797  15.399  13.564  1.00 91.92           H
ATOM   1643  CD  LYS A 120      -0.646  16.964  13.213  1.00 91.92           C
ATOM   1644 1HD  LYS A 120       0.108  17.741  13.085  1.00 91.92           H
ATOM   1645 2HD  LYS A 120      -1.451  17.182  12.512  1.00 91.92           H
ATOM   1646  CE  LYS A 120      -1.184  17.000  14.645  1.00 91.92           C
ATOM   1647 1HE  LYS A 120      -0.451  16.568  15.327  1.00 91.92           H
ATOM   1648 2HE  LYS A 120      -1.339  18.033  14.956  1.00 91.92           H
ATOM   1649  NZ  LYS A 120      -2.458  16.251  14.739  1.00 91.92           N
ATOM   1650 1HZ  LYS A 120      -2.950  16.526  15.582  1.00 91.92           H
ATOM   1651 2HZ  LYS A 120      -3.032  16.459  13.929  1.00 91.92           H
ATOM   1652 3HZ  LYS A 120      -2.264  15.257  14.769  1.00 91.92           H
ATOM   1653  HN  LYS A 120       2.679  14.902  12.282  1.00 91.92           H
ATOM   1654  N   VAL A 121       2.270  14.592   9.064  1.00 93.94           N
ATOM   1655  CA  VAL A 121       2.490  14.523   7.630  1.00 93.94           C
ATOM   1656  C   VAL A 121       2.809  13.079   7.236  1.00 93.94           C
ATOM   1657  O   VAL A 121       2.214  12.541   6.303  1.00 93.94           O
ATOM   1658  HA  VAL A 121       1.564  14.824   7.140  1.00 93.94           H
ATOM   1659  CB  VAL A 121       3.585  15.510   7.221  1.00 93.94           C
ATOM   1660  HB  VAL A 121       4.456  15.325   7.850  1.00 93.94           H
ATOM   1661  CG1 VAL A 121       4.003  15.293   5.765  1.00 93.94           C
ATOM   1662 1HG1 VAL A 121       4.384  14.278   5.644  1.00 93.94           H
ATOM   1663 2HG1 VAL A 121       3.141  15.438   5.114  1.00 93.94           H
ATOM   1664 3HG1 VAL A 121       4.783  16.007   5.500  1.00 93.94           H
ATOM   1665  CG2 VAL A 121       3.136  16.954   7.453  1.00 93.94           C
ATOM   1666 1HG2 VAL A 121       2.244  17.157   6.860  1.00 93.94           H
ATOM   1667 2HG2 VAL A 121       2.912  17.100   8.509  1.00 93.94           H
ATOM   1668 3HG2 VAL A 121       3.934  17.635   7.154  1.00 93.94           H
ATOM   1669  HN  VAL A 121       2.915  15.170   9.564  1.00 93.94           H
ATOM   1670  N   VAL A 122       3.746  12.493   7.966  1.00 93.09           N
ATOM   1671  CA  VAL A 122       4.283  11.196   7.594  1.00 93.09           C
ATOM   1672  C   VAL A 122       3.171  10.147   7.670  1.00 93.09           C
ATOM   1673  O   VAL A 122       3.019   9.331   6.763  1.00 93.09           O
ATOM   1674  HA  VAL A 122       4.628  11.266   6.562  1.00 93.09           H
ATOM   1675  CB  VAL A 122       5.487  10.855   8.474  1.00 93.09           C
ATOM   1676  HB  VAL A 122       5.185  10.971   9.515  1.00 93.09           H
ATOM   1677  CG1 VAL A 122       5.922   9.403   8.270  1.00 93.09           C
ATOM   1678 1HG1 VAL A 122       5.100   8.737   8.530  1.00 93.09           H
ATOM   1679 2HG1 VAL A 122       6.198   9.249   7.226  1.00 93.09           H
ATOM   1680 3HG1 VAL A 122       6.780   9.188   8.907  1.00 93.09           H
ATOM   1681  CG2 VAL A 122       6.648  11.817   8.211  1.00 93.09           C
ATOM   1682 1HG2 VAL A 122       6.948  11.748   7.166  1.00 93.09           H
ATOM   1683 2HG2 VAL A 122       6.331  12.837   8.431  1.00 93.09           H
ATOM   1684 3HG2 VAL A 122       7.490  11.553   8.850  1.00 93.09           H
ATOM   1685  HN  VAL A 122       4.137  12.890   8.797  1.00 93.09           H
ATOM   1686  N   ASN A 123       2.422  10.205   8.762  1.00 91.57           N
ATOM   1687  CA  ASN A 123       1.329   9.270   8.969  1.00 91.57           C
ATOM   1688  C   ASN A 123       0.283   9.464   7.869  1.00 91.57           C
ATOM   1689  O   ASN A 123      -0.231   8.492   7.318  1.00 91.57           O
ATOM   1690  HA  ASN A 123       1.787   8.282   8.939  1.00 91.57           H
ATOM   1691  CB  ASN A 123       0.647   9.511  10.317  1.00 91.57           C
ATOM   1692 1HB  ASN A 123       0.831  10.534  10.645  1.00 91.57           H
ATOM   1693 2HB  ASN A 123      -0.432   9.400  10.208  1.00 91.57           H
ATOM   1694  CG  ASN A 123       1.161   8.531  11.374  1.00 91.57           C
ATOM   1695  OD1 ASN A 123       1.803   7.537  11.076  1.00 91.57           O
ATOM   1696  ND2 ASN A 123       0.843   8.865  12.622  1.00 91.57           N
ATOM   1697 1HD2 ASN A 123       0.313   9.694  12.798  1.00 91.57           H
ATOM   1698 2HD2 ASN A 123       1.134   8.286  13.384  1.00 91.57           H
ATOM   1699  HN  ASN A 123       2.552  10.872   9.495  1.00 91.57           H
ATOM   1700  N   SER A 124      -0.001  10.726   7.582  1.00 92.93           N
ATOM   1701  CA  SER A 124      -1.035  11.061   6.618  1.00 92.93           C
ATOM   1702  C   SER A 124      -0.623  10.587   5.223  1.00 92.93           C
ATOM   1703  O   SER A 124      -1.431  10.015   4.493  1.00 92.93           O
ATOM   1704  HA  SER A 124      -1.926  10.530   6.955  1.00 92.93           H
ATOM   1705  CB  SER A 124      -1.313  12.565   6.607  1.00 92.93           C
ATOM   1706 1HB  SER A 124      -0.421  13.096   6.273  1.00 92.93           H
ATOM   1707 2HB  SER A 124      -2.102  12.783   5.888  1.00 92.93           H
ATOM   1708  OG  SER A 124      -1.697  13.046   7.892  1.00 92.93           O
ATOM   1709  HG  SER A 124      -0.985  13.644   8.261  1.00 92.93           H
ATOM   1710  HN  SER A 124       0.462  11.511   7.995  1.00 92.93           H
ATOM   1711  N   MET A 125       0.635  10.843   4.894  1.00 87.93           N
ATOM   1712  CA  MET A 125       1.162  10.457   3.596  1.00 87.93           C
ATOM   1713  C   MET A 125       1.061   8.944   3.391  1.00 87.93           C
ATOM   1714  O   MET A 125       0.614   8.485   2.341  1.00 87.93           O
ATOM   1715  HA  MET A 125       0.542  10.972   2.862  1.00 87.93           H
ATOM   1716  CB  MET A 125       2.626  10.889   3.490  1.00 87.93           C
ATOM   1717 1HB  MET A 125       3.146  10.656   4.419  1.00 87.93           H
ATOM   1718 2HB  MET A 125       3.119  10.326   2.698  1.00 87.93           H
ATOM   1719  CG  MET A 125       2.735  12.388   3.201  1.00 87.93           C
ATOM   1720 1HG  MET A 125       2.147  12.640   2.318  1.00 87.93           H
ATOM   1721 2HG  MET A 125       2.322  12.958   4.032  1.00 87.93           H
ATOM   1722  SD  MET A 125       4.443  12.837   2.943  1.00 87.93           S
ATOM   1723  CE  MET A 125       4.724  12.085   1.348  1.00 87.93           C
ATOM   1724 1HE  MET A 125       4.554  11.010   1.419  1.00 87.93           H
ATOM   1725 2HE  MET A 125       4.038  12.514   0.618  1.00 87.93           H
ATOM   1726 3HE  MET A 125       5.751  12.271   1.035  1.00 87.93           H
ATOM   1727  HN  MET A 125       1.288  11.303   5.495  1.00 87.93           H
ATOM   1728  N   TYR A 126       1.484   8.211   4.410  1.00 89.94           N
ATOM   1729  CA  TYR A 126       1.446   6.759   4.355  1.00 89.94           C
ATOM   1730  C   TYR A 126       0.026   6.258   4.084  1.00 89.94           C
ATOM   1731  O   TYR A 126      -0.181   5.404   3.224  1.00 89.94           O
ATOM   1732  HA  TYR A 126       2.099   6.436   3.544  1.00 89.94           H
ATOM   1733  CB  TYR A 126       1.891   6.273   5.736  1.00 89.94           C
ATOM   1734 1HB  TYR A 126       2.950   6.494   5.864  1.00 89.94           H
ATOM   1735 2HB  TYR A 126       1.353   6.837   6.499  1.00 89.94           H
ATOM   1736  CG  TYR A 126       1.664   4.779   5.973  1.00 89.94           C
ATOM   1737  CD1 TYR A 126       0.577   4.353   6.708  1.00 89.94           C
ATOM   1738  HD1 TYR A 126      -0.121   5.082   7.120  1.00 89.94           H
ATOM   1739  CD2 TYR A 126       2.548   3.856   5.450  1.00 89.94           C
ATOM   1740  HD2 TYR A 126       3.407   4.192   4.869  1.00 89.94           H
ATOM   1741  CE1 TYR A 126       0.364   2.946   6.930  1.00 89.94           C
ATOM   1742  HE1 TYR A 126      -0.491   2.597   7.509  1.00 89.94           H
ATOM   1743  CE2 TYR A 126       2.335   2.449   5.672  1.00 89.94           C
ATOM   1744  HE2 TYR A 126       3.025   1.710   5.266  1.00 89.94           H
ATOM   1745  CZ  TYR A 126       1.253   2.064   6.401  1.00 89.94           C
ATOM   1746  OH  TYR A 126       1.052   0.735   6.611  1.00 89.94           O
ATOM   1747  HH  TYR A 126       1.918   0.241   6.528  1.00 89.94           H
ATOM   1748  HN  TYR A 126       1.847   8.592   5.261  1.00 89.94           H
ATOM   1749  N   LYS A 127      -0.916   6.811   4.835  1.00 88.32           N
ATOM   1750  CA  LYS A 127      -2.288   6.336   4.783  1.00 88.32           C
ATOM   1751  C   LYS A 127      -2.875   6.637   3.403  1.00 88.32           C
ATOM   1752  O   LYS A 127      -3.514   5.779   2.795  1.00 88.32           O
ATOM   1753  HA  LYS A 127      -2.266   5.255   4.921  1.00 88.32           H
ATOM   1754  CB  LYS A 127      -3.102   6.923   5.938  1.00 88.32           C
ATOM   1755 1HB  LYS A 127      -2.587   6.739   6.881  1.00 88.32           H
ATOM   1756 2HB  LYS A 127      -3.177   8.004   5.823  1.00 88.32           H
ATOM   1757  CG  LYS A 127      -4.503   6.311   5.989  1.00 88.32           C
ATOM   1758 1HG  LYS A 127      -5.104   6.830   6.736  1.00 88.32           H
ATOM   1759 2HG  LYS A 127      -4.999   6.449   5.028  1.00 88.32           H
ATOM   1760  CD  LYS A 127      -4.438   4.819   6.325  1.00 88.32           C
ATOM   1761 1HD  LYS A 127      -4.084   4.263   5.457  1.00 88.32           H
ATOM   1762 2HD  LYS A 127      -3.717   4.655   7.126  1.00 88.32           H
ATOM   1763  CE  LYS A 127      -5.810   4.293   6.750  1.00 88.32           C
ATOM   1764 1HE  LYS A 127      -6.591   4.793   6.178  1.00 88.32           H
ATOM   1765 2HE  LYS A 127      -5.883   3.229   6.527  1.00 88.32           H
ATOM   1766  NZ  LYS A 127      -6.025   4.517   8.197  1.00 88.32           N
ATOM   1767 1HZ  LYS A 127      -6.940   4.168   8.461  1.00 88.32           H
ATOM   1768 2HZ  LYS A 127      -5.312   4.028   8.725  1.00 88.32           H
ATOM   1769 3HZ  LYS A 127      -5.972   5.510   8.397  1.00 88.32           H
ATOM   1770  HN  LYS A 127      -0.754   7.568   5.468  1.00 88.32           H
ATOM   1771  N   MET A 128      -2.638   7.859   2.947  1.00 88.63           N
ATOM   1772  CA  MET A 128      -3.192   8.306   1.681  1.00 88.63           C
ATOM   1773  C   MET A 128      -2.679   7.446   0.524  1.00 88.63           C
ATOM   1774  O   MET A 128      -3.456   7.020  -0.330  1.00 88.63           O
ATOM   1775  HA  MET A 128      -4.272   8.191   1.776  1.00 88.63           H
ATOM   1776  CB  MET A 128      -2.807   9.767   1.442  1.00 88.63           C
ATOM   1777 1HB  MET A 128      -3.109  10.371   2.297  1.00 88.63           H
ATOM   1778 2HB  MET A 128      -1.723   9.852   1.359  1.00 88.63           H
ATOM   1779  CG  MET A 128      -3.464  10.306   0.170  1.00 88.63           C
ATOM   1780 1HG  MET A 128      -3.144   9.721  -0.692  1.00 88.63           H
ATOM   1781 2HG  MET A 128      -4.547  10.205   0.240  1.00 88.63           H
ATOM   1782  SD  MET A 128      -3.027  12.021  -0.063  1.00 88.63           S
ATOM   1783  CE  MET A 128      -1.308  11.845  -0.508  1.00 88.63           C
ATOM   1784 1HE  MET A 128      -0.770  11.358   0.305  1.00 88.63           H
ATOM   1785 2HE  MET A 128      -1.226  11.241  -1.411  1.00 88.63           H
ATOM   1786 3HE  MET A 128      -0.876  12.830  -0.689  1.00 88.63           H
ATOM   1787  HN  MET A 128      -2.080   8.536   3.427  1.00 88.63           H
ATOM   1788  N   ASN A 129      -1.374   7.217   0.532  1.00 87.07           N
ATOM   1789  CA  ASN A 129      -0.726   6.538  -0.577  1.00 87.07           C
ATOM   1790  C   ASN A 129      -1.043   5.043  -0.509  1.00 87.07           C
ATOM   1791  O   ASN A 129      -1.067   4.363  -1.534  1.00 87.07           O
ATOM   1792  HA  ASN A 129      -1.127   7.009  -1.475  1.00 87.07           H
ATOM   1793  CB  ASN A 129       0.794   6.703  -0.512  1.00 87.07           C
ATOM   1794 1HB  ASN A 129       1.155   6.394   0.469  1.00 87.07           H
ATOM   1795 2HB  ASN A 129       1.266   6.049  -1.245  1.00 87.07           H
ATOM   1796  CG  ASN A 129       1.200   8.154  -0.777  1.00 87.07           C
ATOM   1797  OD1 ASN A 129       0.768   8.782  -1.729  1.00 87.07           O
ATOM   1798  ND2 ASN A 129       2.052   8.649   0.116  1.00 87.07           N
ATOM   1799 1HD2 ASN A 129       2.368   8.079   0.875  1.00 87.07           H
ATOM   1800 2HD2 ASN A 129       2.377   9.590   0.029  1.00 87.07           H
ATOM   1801  HN  ASN A 129      -0.764   7.486   1.277  1.00 87.07           H
ATOM   1802  N   PHE A 130      -1.278   4.575   0.708  1.00 89.86           N
ATOM   1803  CA  PHE A 130      -1.707   3.201   0.911  1.00 89.86           C
ATOM   1804  C   PHE A 130      -2.962   2.892   0.094  1.00 89.86           C
ATOM   1805  O   PHE A 130      -3.000   1.909  -0.645  1.00 89.86           O
ATOM   1806  HA  PHE A 130      -0.892   2.556   0.582  1.00 89.86           H
ATOM   1807  CB  PHE A 130      -2.031   3.050   2.399  1.00 89.86           C
ATOM   1808 1HB  PHE A 130      -1.112   3.166   2.974  1.00 89.86           H
ATOM   1809 2HB  PHE A 130      -2.699   3.858   2.699  1.00 89.86           H
ATOM   1810  CG  PHE A 130      -2.678   1.712   2.762  1.00 89.86           C
ATOM   1811  CD1 PHE A 130      -4.026   1.630   2.922  1.00 89.86           C
ATOM   1812  HD1 PHE A 130      -4.645   2.517   2.793  1.00 89.86           H
ATOM   1813  CD2 PHE A 130      -1.905   0.605   2.924  1.00 89.86           C
ATOM   1814  HD2 PHE A 130      -0.825   0.670   2.795  1.00 89.86           H
ATOM   1815  CE1 PHE A 130      -4.627   0.388   3.259  1.00 89.86           C
ATOM   1816  HE1 PHE A 130      -5.707   0.322   3.388  1.00 89.86           H
ATOM   1817  CE2 PHE A 130      -2.506  -0.637   3.260  1.00 89.86           C
ATOM   1818  HE2 PHE A 130      -1.887  -1.525   3.390  1.00 89.86           H
ATOM   1819  CZ  PHE A 130      -3.854  -0.719   3.421  1.00 89.86           C
ATOM   1820  HZ  PHE A 130      -4.315  -1.673   3.679  1.00 89.86           H
ATOM   1821  HN  PHE A 130      -1.181   5.115   1.543  1.00 89.86           H
ATOM   1822  N   TYR A 131      -3.960   3.749   0.254  1.00 93.68           N
ATOM   1823  CA  TYR A 131      -5.230   3.555  -0.426  1.00 93.68           C
ATOM   1824  C   TYR A 131      -5.091   3.806  -1.929  1.00 93.68           C
ATOM   1825  O   TYR A 131      -5.609   3.040  -2.740  1.00 93.68           O
ATOM   1826  HA  TYR A 131      -5.543   2.523  -0.265  1.00 93.68           H
ATOM   1827  CB  TYR A 131      -6.188   4.591   0.166  1.00 93.68           C
ATOM   1828 1HB  TYR A 131      -5.661   5.539   0.270  1.00 93.68           H
ATOM   1829 2HB  TYR A 131      -7.006   4.755  -0.535  1.00 93.68           H
ATOM   1830  CG  TYR A 131      -6.770   4.195   1.524  1.00 93.68           C
ATOM   1831  CD1 TYR A 131      -7.460   3.008   1.660  1.00 93.68           C
ATOM   1832  HD1 TYR A 131      -7.591   2.352   0.799  1.00 93.68           H
ATOM   1833  CD2 TYR A 131      -6.604   5.026   2.614  1.00 93.68           C
ATOM   1834  HD2 TYR A 131      -6.059   5.963   2.507  1.00 93.68           H
ATOM   1835  CE1 TYR A 131      -8.008   2.636   2.938  1.00 93.68           C
ATOM   1836  HE1 TYR A 131      -8.556   1.701   3.059  1.00 93.68           H
ATOM   1837  CE2 TYR A 131      -7.152   4.654   3.892  1.00 93.68           C
ATOM   1838  HE2 TYR A 131      -7.029   5.300   4.761  1.00 93.68           H
ATOM   1839  CZ  TYR A 131      -7.827   3.477   3.992  1.00 93.68           C
ATOM   1840  OH  TYR A 131      -8.345   3.126   5.199  1.00 93.68           O
ATOM   1841  HH  TYR A 131      -8.522   3.944   5.746  1.00 93.68           H
ATOM   1842  HN  TYR A 131      -3.911   4.562   0.834  1.00 93.68           H
ATOM   1843  N   SER A 132      -4.388   4.881  -2.255  1.00 93.32           N
ATOM   1844  CA  SER A 132      -4.298   5.327  -3.635  1.00 93.32           C
ATOM   1845  C   SER A 132      -3.635   4.246  -4.491  1.00 93.32           C
ATOM   1846  O   SER A 132      -4.062   3.991  -5.616  1.00 93.32           O
ATOM   1847  HA  SER A 132      -5.328   5.489  -3.954  1.00 93.32           H
ATOM   1848  CB  SER A 132      -3.520   6.639  -3.740  1.00 93.32           C
ATOM   1849 1HB  SER A 132      -3.469   6.948  -4.784  1.00 93.32           H
ATOM   1850 2HB  SER A 132      -4.054   7.422  -3.202  1.00 93.32           H
ATOM   1851  OG  SER A 132      -2.200   6.521  -3.216  1.00 93.32           O
ATOM   1852  HG  SER A 132      -1.677   7.350  -3.414  1.00 93.32           H
ATOM   1853  HN  SER A 132      -3.888   5.443  -1.596  1.00 93.32           H
ATOM   1854  N   CYS A 133      -2.601   3.639  -3.925  1.00 92.97           N
ATOM   1855  CA  CYS A 133      -1.862   2.607  -4.631  1.00 92.97           C
ATOM   1856  C   CYS A 133      -2.829   1.470  -4.970  1.00 92.97           C
ATOM   1857  O   CYS A 133      -2.929   1.060  -6.126  1.00 92.97           O
ATOM   1858  HA  CYS A 133      -1.471   3.066  -5.538  1.00 92.97           H
ATOM   1859  CB  CYS A 133      -0.664   2.113  -3.817  1.00 92.97           C
ATOM   1860 1HB  CYS A 133      -0.977   1.878  -2.800  1.00 92.97           H
ATOM   1861 2HB  CYS A 133      -0.274   1.192  -4.251  1.00 92.97           H
ATOM   1862  SG  CYS A 133       0.644   3.392  -3.788  1.00 92.97           S
ATOM   1863  HG  CYS A 133       0.113   4.111  -2.803  1.00 92.97           H
ATOM   1864  HN  CYS A 133      -2.269   3.843  -3.004  1.00 92.97           H
ATOM   1865  N   VAL A 134      -3.516   0.994  -3.943  1.00 91.04           N
ATOM   1866  CA  VAL A 134      -4.312  -0.215  -4.071  1.00 91.04           C
ATOM   1867  C   VAL A 134      -5.493   0.055  -5.006  1.00 91.04           C
ATOM   1868  O   VAL A 134      -5.870  -0.806  -5.799  1.00 91.04           O
ATOM   1869  HA  VAL A 134      -3.679  -0.981  -4.518  1.00 91.04           H
ATOM   1870  CB  VAL A 134      -4.745  -0.706  -2.688  1.00 91.04           C
ATOM   1871  HB  VAL A 134      -5.353   0.075  -2.230  1.00 91.04           H
ATOM   1872  CG1 VAL A 134      -5.603  -1.967  -2.797  1.00 91.04           C
ATOM   1873 1HG1 VAL A 134      -6.495  -1.750  -3.386  1.00 91.04           H
ATOM   1874 2HG1 VAL A 134      -5.030  -2.756  -3.285  1.00 91.04           H
ATOM   1875 3HG1 VAL A 134      -5.897  -2.295  -1.800  1.00 91.04           H
ATOM   1876  CG2 VAL A 134      -3.532  -0.944  -1.787  1.00 91.04           C
ATOM   1877 1HG2 VAL A 134      -2.886  -1.698  -2.238  1.00 91.04           H
ATOM   1878 2HG2 VAL A 134      -2.977  -0.013  -1.669  1.00 91.04           H
ATOM   1879 3HG2 VAL A 134      -3.867  -1.293  -0.810  1.00 91.04           H
ATOM   1880  HN  VAL A 134      -3.534   1.418  -3.037  1.00 91.04           H
ATOM   1881  N   LEU A 135      -6.044   1.253  -4.881  1.00 94.34           N
ATOM   1882  CA  LEU A 135      -7.187   1.639  -5.691  1.00 94.34           C
ATOM   1883  C   LEU A 135      -6.754   1.755  -7.153  1.00 94.34           C
ATOM   1884  O   LEU A 135      -7.524   1.440  -8.059  1.00 94.34           O
ATOM   1885  HA  LEU A 135      -7.927   0.843  -5.611  1.00 94.34           H
ATOM   1886  CB  LEU A 135      -7.830   2.913  -5.137  1.00 94.34           C
ATOM   1887 1HB  LEU A 135      -7.055   3.671  -5.031  1.00 94.34           H
ATOM   1888 2HB  LEU A 135      -8.542   3.286  -5.873  1.00 94.34           H
ATOM   1889  CG  LEU A 135      -8.553   2.770  -3.796  1.00 94.34           C
ATOM   1890  HG  LEU A 135      -7.849   2.360  -3.071  1.00 94.34           H
ATOM   1891  CD1 LEU A 135      -9.002   4.134  -3.268  1.00 94.34           C
ATOM   1892 1HD1 LEU A 135      -8.131   4.775  -3.129  1.00 94.34           H
ATOM   1893 2HD1 LEU A 135      -9.682   4.595  -3.984  1.00 94.34           H
ATOM   1894 3HD1 LEU A 135      -9.512   4.004  -2.313  1.00 94.34           H
ATOM   1895  CD2 LEU A 135      -9.718   1.785  -3.902  1.00 94.34           C
ATOM   1896 1HD2 LEU A 135     -10.429   2.142  -4.646  1.00 94.34           H
ATOM   1897 2HD2 LEU A 135      -9.340   0.807  -4.201  1.00 94.34           H
ATOM   1898 3HD2 LEU A 135     -10.214   1.702  -2.935  1.00 94.34           H
ATOM   1899  HN  LEU A 135      -5.723   1.953  -4.242  1.00 94.34           H
ATOM   1900  N   LEU A 136      -5.523   2.209  -7.339  1.00 94.51           N
ATOM   1901  CA  LEU A 136      -4.972   2.352  -8.676  1.00 94.51           C
ATOM   1902  C   LEU A 136      -4.761   0.965  -9.286  1.00 94.51           C
ATOM   1903  O   LEU A 136      -5.072   0.744 -10.456  1.00 94.51           O
ATOM   1904  HA  LEU A 136      -5.708   2.886  -9.277  1.00 94.51           H
ATOM   1905  CB  LEU A 136      -3.705   3.208  -8.644  1.00 94.51           C
ATOM   1906 1HB  LEU A 136      -3.086   2.877  -7.810  1.00 94.51           H
ATOM   1907 2HB  LEU A 136      -3.139   3.018  -9.556  1.00 94.51           H
ATOM   1908  CG  LEU A 136      -3.919   4.718  -8.515  1.00 94.51           C
ATOM   1909  HG  LEU A 136      -4.624   4.895  -7.703  1.00 94.51           H
ATOM   1910  CD1 LEU A 136      -2.615   5.427  -8.144  1.00 94.51           C
ATOM   1911 1HD1 LEU A 136      -2.251   5.043  -7.191  1.00 94.51           H
ATOM   1912 2HD1 LEU A 136      -1.869   5.245  -8.918  1.00 94.51           H
ATOM   1913 3HD1 LEU A 136      -2.795   6.498  -8.059  1.00 94.51           H
ATOM   1914  CD2 LEU A 136      -4.543   5.294  -9.788  1.00 94.51           C
ATOM   1915 1HD2 LEU A 136      -3.882   5.106 -10.634  1.00 94.51           H
ATOM   1916 2HD2 LEU A 136      -5.507   4.818  -9.967  1.00 94.51           H
ATOM   1917 3HD2 LEU A 136      -4.684   6.368  -9.669  1.00 94.51           H
ATOM   1918  HN  LEU A 136      -4.908   2.476  -6.597  1.00 94.51           H
ATOM   1919  N   ILE A 137      -4.235   0.066  -8.467  1.00 92.13           N
ATOM   1920  CA  ILE A 137      -3.995  -1.298  -8.907  1.00 92.13           C
ATOM   1921  C   ILE A 137      -5.318  -1.927  -9.350  1.00 92.13           C
ATOM   1922  O   ILE A 137      -5.368  -2.632 -10.356  1.00 92.13           O
ATOM   1923  HA  ILE A 137      -3.330  -1.251  -9.769  1.00 92.13           H
ATOM   1924  CB  ILE A 137      -3.271  -2.092  -7.818  1.00 92.13           C
ATOM   1925  HB  ILE A 137      -3.766  -1.898  -6.867  1.00 92.13           H
ATOM   1926  CG1 ILE A 137      -1.820  -1.629  -7.675  1.00 92.13           C
ATOM   1927 1HG1 ILE A 137      -1.240  -1.967  -8.533  1.00 92.13           H
ATOM   1928 2HG1 ILE A 137      -1.781  -0.539  -7.673  1.00 92.13           H
ATOM   1929  CG2 ILE A 137      -3.369  -3.596  -8.080  1.00 92.13           C
ATOM   1930 1HG2 ILE A 137      -4.417  -3.896  -8.092  1.00 92.13           H
ATOM   1931 2HG2 ILE A 137      -2.914  -3.828  -9.043  1.00 92.13           H
ATOM   1932 3HG2 ILE A 137      -2.846  -4.137  -7.291  1.00 92.13           H
ATOM   1933  CD1 ILE A 137      -1.197  -2.168  -6.386  1.00 92.13           C
ATOM   1934 1HD1 ILE A 137      -1.765  -1.807  -5.528  1.00 92.13           H
ATOM   1935 2HD1 ILE A 137      -1.216  -3.258  -6.401  1.00 92.13           H
ATOM   1936 3HD1 ILE A 137      -0.166  -1.824  -6.309  1.00 92.13           H
ATOM   1937  HN  ILE A 137      -3.975   0.257  -7.520  1.00 92.13           H
ATOM   1938  N   MET A 138      -6.357  -1.649  -8.576  1.00 91.74           N
ATOM   1939  CA  MET A 138      -7.686  -2.137  -8.903  1.00 91.74           C
ATOM   1940  C   MET A 138      -8.145  -1.607 -10.263  1.00 91.74           C
ATOM   1941  O   MET A 138      -8.674  -2.360 -11.080  1.00 91.74           O
ATOM   1942  HA  MET A 138      -7.598  -3.223  -8.939  1.00 91.74           H
ATOM   1943  CB  MET A 138      -8.673  -1.694  -7.822  1.00 91.74           C
ATOM   1944 1HB  MET A 138      -8.336  -2.050  -6.848  1.00 91.74           H
ATOM   1945 2HB  MET A 138      -8.699  -0.605  -7.772  1.00 91.74           H
ATOM   1946  CG  MET A 138     -10.077  -2.230  -8.108  1.00 91.74           C
ATOM   1947 1HG  MET A 138     -10.395  -1.926  -9.105  1.00 91.74           H
ATOM   1948 2HG  MET A 138     -10.069  -3.320  -8.095  1.00 91.74           H
ATOM   1949  SD  MET A 138     -11.226  -1.616  -6.888  1.00 91.74           S
ATOM   1950  CE  MET A 138     -11.319   0.096  -7.385  1.00 91.74           C
ATOM   1951 1HE  MET A 138     -10.328   0.546  -7.326  1.00 91.74           H
ATOM   1952 2HE  MET A 138     -11.686   0.158  -8.410  1.00 91.74           H
ATOM   1953 3HE  MET A 138     -12.001   0.630  -6.722  1.00 91.74           H
ATOM   1954  HN  MET A 138      -6.302  -1.101  -7.741  1.00 91.74           H
ATOM   1955  N   CYS A 139      -7.927  -0.316 -10.463  1.00 94.25           N
ATOM   1956  CA  CYS A 139      -8.371   0.337 -11.683  1.00 94.25           C
ATOM   1957  C   CYS A 139      -7.599  -0.265 -12.859  1.00 94.25           C
ATOM   1958  O   CYS A 139      -8.145  -0.421 -13.949  1.00 94.25           O
ATOM   1959  HA  CYS A 139      -9.438   0.135 -11.776  1.00 94.25           H
ATOM   1960  CB  CYS A 139      -8.200   1.856 -11.606  1.00 94.25           C
ATOM   1961 1HB  CYS A 139      -7.197   2.100 -11.258  1.00 94.25           H
ATOM   1962 2HB  CYS A 139      -8.309   2.293 -12.598  1.00 94.25           H
ATOM   1963  SG  CYS A 139      -9.445   2.569 -10.469  1.00 94.25           S
ATOM   1964  HG  CYS A 139      -8.836   2.199  -9.346  1.00 94.25           H
ATOM   1965  HN  CYS A 139      -7.458   0.280  -9.811  1.00 94.25           H
ATOM   1966  N   ILE A 140      -6.340  -0.586 -12.596  1.00 91.12           N
ATOM   1967  CA  ILE A 140      -5.492  -1.180 -13.615  1.00 91.12           C
ATOM   1968  C   ILE A 140      -6.094  -2.514 -14.060  1.00 91.12           C
ATOM   1969  O   ILE A 140      -6.075  -2.844 -15.244  1.00 91.12           O
ATOM   1970  HA  ILE A 140      -5.484  -0.503 -14.469  1.00 91.12           H
ATOM   1971  CB  ILE A 140      -4.051  -1.293 -13.113  1.00 91.12           C
ATOM   1972  HB  ILE A 140      -4.072  -1.698 -12.101  1.00 91.12           H
ATOM   1973  CG1 ILE A 140      -3.388   0.084 -13.035  1.00 91.12           C
ATOM   1974 1HG1 ILE A 140      -3.143   0.430 -14.039  1.00 91.12           H
ATOM   1975 2HG1 ILE A 140      -4.087   0.804 -12.611  1.00 91.12           H
ATOM   1976  CG2 ILE A 140      -3.245  -2.269 -13.973  1.00 91.12           C
ATOM   1977 1HG2 ILE A 140      -3.708  -3.256 -13.933  1.00 91.12           H
ATOM   1978 2HG2 ILE A 140      -3.230  -1.917 -15.004  1.00 91.12           H
ATOM   1979 3HG2 ILE A 140      -2.225  -2.330 -13.594  1.00 91.12           H
ATOM   1980  CD1 ILE A 140      -2.118   0.034 -12.182  1.00 91.12           C
ATOM   1981 1HD1 ILE A 140      -2.371  -0.290 -11.173  1.00 91.12           H
ATOM   1982 2HD1 ILE A 140      -1.412  -0.670 -12.623  1.00 91.12           H
ATOM   1983 3HD1 ILE A 140      -1.667   1.025 -12.144  1.00 91.12           H
ATOM   1984  HN  ILE A 140      -5.901  -0.446 -11.709  1.00 91.12           H
ATOM   1985  N   SER A 141      -6.615  -3.246 -13.085  1.00 89.71           N
ATOM   1986  CA  SER A 141      -7.188  -4.554 -13.356  1.00 89.71           C
ATOM   1987  C   SER A 141      -8.416  -4.411 -14.257  1.00 89.71           C
ATOM   1988  O   SER A 141      -8.618  -5.212 -15.168  1.00 89.71           O
ATOM   1989  HA  SER A 141      -6.403  -5.113 -13.865  1.00 89.71           H
ATOM   1990  CB  SER A 141      -7.563  -5.270 -12.057  1.00 89.71           C
ATOM   1991 1HB  SER A 141      -7.648  -6.341 -12.245  1.00 89.71           H
ATOM   1992 2HB  SER A 141      -6.765  -5.137 -11.326  1.00 89.71           H
ATOM   1993  OG  SER A 141      -8.788  -4.786 -11.514  1.00 89.71           O
ATOM   1994  HG  SER A 141      -8.630  -3.929 -11.023  1.00 89.71           H
ATOM   1995  HN  SER A 141      -6.650  -2.959 -12.128  1.00 89.71           H
ATOM   1996  N   VAL A 142      -9.205  -3.385 -13.970  1.00 91.10           N
ATOM   1997  CA  VAL A 142     -10.416  -3.136 -14.733  1.00 91.10           C
ATOM   1998  C   VAL A 142     -10.040  -2.719 -16.156  1.00 91.10           C
ATOM   1999  O   VAL A 142     -10.666  -3.156 -17.121  1.00 91.10           O
ATOM   2000  HA  VAL A 142     -10.975  -4.071 -14.778  1.00 91.10           H
ATOM   2001  CB  VAL A 142     -11.282  -2.099 -14.016  1.00 91.10           C
ATOM   2002  HB  VAL A 142     -10.695  -1.188 -13.908  1.00 91.10           H
ATOM   2003  CG1 VAL A 142     -12.527  -1.761 -14.839  1.00 91.10           C
ATOM   2004 1HG1 VAL A 142     -12.225  -1.356 -15.805  1.00 91.10           H
ATOM   2005 2HG1 VAL A 142     -13.118  -2.664 -14.993  1.00 91.10           H
ATOM   2006 3HG1 VAL A 142     -13.125  -1.022 -14.306  1.00 91.10           H
ATOM   2007  CG2 VAL A 142     -11.666  -2.580 -12.615  1.00 91.10           C
ATOM   2008 1HG2 VAL A 142     -12.227  -3.512 -12.691  1.00 91.10           H
ATOM   2009 2HG2 VAL A 142     -10.762  -2.747 -12.028  1.00 91.10           H
ATOM   2010 3HG2 VAL A 142     -12.282  -1.824 -12.127  1.00 91.10           H
ATOM   2011  HN  VAL A 142      -9.028  -2.733 -13.233  1.00 91.10           H
ATOM   2012  N   ASP A 143      -9.019  -1.879 -16.242  1.00 86.53           N
ATOM   2013  CA  ASP A 143      -8.588  -1.353 -17.527  1.00 86.53           C
ATOM   2014  C   ASP A 143      -8.133  -2.510 -18.419  1.00 86.53           C
ATOM   2015  O   ASP A 143      -8.456  -2.548 -19.605  1.00 86.53           O
ATOM   2016  HA  ASP A 143      -9.457  -0.833 -17.930  1.00 86.53           H
ATOM   2017  CB  ASP A 143      -7.410  -0.392 -17.362  1.00 86.53           C
ATOM   2018 1HB  ASP A 143      -7.699   0.435 -16.712  1.00 86.53           H
ATOM   2019 2HB  ASP A 143      -6.582  -0.906 -16.873  1.00 86.53           H
ATOM   2020  CG  ASP A 143      -6.952   0.153 -18.716  1.00 86.53           C
ATOM   2021  OD1 ASP A 143      -7.797   0.781 -19.390  1.00 86.53           O
ATOM   2022  OD2 ASP A 143      -5.768  -0.072 -19.047  1.00 86.53           O
ATOM   2023  HN  ASP A 143      -8.491  -1.557 -15.456  1.00 86.53           H
ATOM   2024  N   ARG A 144      -7.389  -3.425 -17.814  1.00 75.88           N
ATOM   2025  CA  ARG A 144      -6.872  -4.570 -18.543  1.00 75.88           C
ATOM   2026  C   ARG A 144      -8.023  -5.443 -19.047  1.00 75.88           C
ATOM   2027  O   ARG A 144      -7.976  -5.953 -20.165  1.00 75.88           O
ATOM   2028  HA  ARG A 144      -6.311  -4.142 -19.374  1.00 75.88           H
ATOM   2029  CB  ARG A 144      -5.950  -5.414 -17.660  1.00 75.88           C
ATOM   2030 1HB  ARG A 144      -6.407  -5.554 -16.680  1.00 75.88           H
ATOM   2031 2HB  ARG A 144      -5.827  -6.404 -18.099  1.00 75.88           H
ATOM   2032  CG  ARG A 144      -4.582  -4.747 -17.500  1.00 75.88           C
ATOM   2033 1HG  ARG A 144      -4.168  -4.520 -18.482  1.00 75.88           H
ATOM   2034 2HG  ARG A 144      -4.695  -3.799 -16.974  1.00 75.88           H
ATOM   2035  CD  ARG A 144      -3.618  -5.652 -16.731  1.00 75.88           C
ATOM   2036 1HD  ARG A 144      -3.991  -5.820 -15.721  1.00 75.88           H
ATOM   2037 2HD  ARG A 144      -3.557  -6.627 -17.214  1.00 75.88           H
ATOM   2038  NE  ARG A 144      -2.276  -5.031 -16.677  1.00 75.88           N
ATOM   2039  HE  ARG A 144      -2.202  -4.056 -16.884  1.00 75.88           H
ATOM   2040  CZ  ARG A 144      -1.153  -5.694 -16.368  1.00 75.88           C
ATOM   2041  NH1 ARG A 144      -1.193  -7.003 -16.083  1.00 75.88           N
ATOM   2042 1HH1 ARG A 144      -2.065  -7.492 -16.099  1.00 75.88           H
ATOM   2043 2HH1 ARG A 144      -0.350  -7.491 -15.853  1.00 75.88           H
ATOM   2044  NH2 ARG A 144       0.010  -5.029 -16.350  1.00 75.88           N
ATOM   2045 1HH2 ARG A 144       0.857  -5.510 -16.122  1.00 75.88           H
ATOM   2046 2HH2 ARG A 144       0.031  -4.053 -16.564  1.00 75.88           H
ATOM   2047  HN  ARG A 144      -7.141  -3.392 -16.846  1.00 75.88           H
ATOM   2048  N   TYR A 145      -9.030  -5.588 -18.197  1.00 87.44           N
ATOM   2049  CA  TYR A 145     -10.211  -6.352 -18.560  1.00 87.44           C
ATOM   2050  C   TYR A 145     -10.872  -5.777 -19.814  1.00 87.44           C
ATOM   2051  O   TYR A 145     -11.156  -6.509 -20.762  1.00 87.44           O
ATOM   2052  HA  TYR A 145      -9.900  -7.378 -18.760  1.00 87.44           H
ATOM   2053  CB  TYR A 145     -11.177  -6.219 -17.382  1.00 87.44           C
ATOM   2054 1HB  TYR A 145     -10.814  -6.831 -16.556  1.00 87.44           H
ATOM   2055 2HB  TYR A 145     -11.174  -5.185 -17.037  1.00 87.44           H
ATOM   2056  CG  TYR A 145     -12.615  -6.629 -17.707  1.00 87.44           C
ATOM   2057  CD1 TYR A 145     -13.589  -5.664 -17.864  1.00 87.44           C
ATOM   2058  HD1 TYR A 145     -13.334  -4.610 -17.757  1.00 87.44           H
ATOM   2059  CD2 TYR A 145     -12.938  -7.964 -17.843  1.00 87.44           C
ATOM   2060  HD2 TYR A 145     -12.169  -8.726 -17.718  1.00 87.44           H
ATOM   2061  CE1 TYR A 145     -14.942  -6.050 -18.170  1.00 87.44           C
ATOM   2062  HE1 TYR A 145     -15.721  -5.298 -18.297  1.00 87.44           H
ATOM   2063  CE2 TYR A 145     -14.291  -8.350 -18.149  1.00 87.44           C
ATOM   2064  HE2 TYR A 145     -14.560  -9.400 -18.259  1.00 87.44           H
ATOM   2065  CZ  TYR A 145     -15.227  -7.374 -18.297  1.00 87.44           C
ATOM   2066  OH  TYR A 145     -16.505  -7.738 -18.587  1.00 87.44           O
ATOM   2067  HH  TYR A 145     -16.567  -8.733 -18.663  1.00 87.44           H
ATOM   2068  HN  TYR A 145      -9.046  -5.195 -17.278  1.00 87.44           H
ATOM   2069  N   ILE A 146     -11.099  -4.472 -19.780  1.00 84.26           N
ATOM   2070  CA  ILE A 146     -11.792  -3.804 -20.868  1.00 84.26           C
ATOM   2071  C   ILE A 146     -10.978  -3.954 -22.154  1.00 84.26           C
ATOM   2072  O   ILE A 146     -11.539  -4.177 -23.226  1.00 84.26           O
ATOM   2073  HA  ILE A 146     -12.749  -4.308 -21.004  1.00 84.26           H
ATOM   2074  CB  ILE A 146     -12.095  -2.351 -20.498  1.00 84.26           C
ATOM   2075  HB  ILE A 146     -11.170  -1.885 -20.158  1.00 84.26           H
ATOM   2076  CG1 ILE A 146     -13.091  -2.276 -19.338  1.00 84.26           C
ATOM   2077 1HG1 ILE A 146     -14.084  -2.557 -19.689  1.00 84.26           H
ATOM   2078 2HG1 ILE A 146     -12.811  -2.994 -18.567  1.00 84.26           H
ATOM   2079  CG2 ILE A 146     -12.576  -1.563 -21.718  1.00 84.26           C
ATOM   2080 1HG2 ILE A 146     -11.802  -1.574 -22.486  1.00 84.26           H
ATOM   2081 2HG2 ILE A 146     -13.484  -2.020 -22.111  1.00 84.26           H
ATOM   2082 3HG2 ILE A 146     -12.784  -0.533 -21.427  1.00 84.26           H
ATOM   2083  CD1 ILE A 146     -13.133  -0.868 -18.742  1.00 84.26           C
ATOM   2084 1HD1 ILE A 146     -12.144  -0.601 -18.370  1.00 84.26           H
ATOM   2085 2HD1 ILE A 146     -13.437  -0.157 -19.510  1.00 84.26           H
ATOM   2086 3HD1 ILE A 146     -13.849  -0.843 -17.920  1.00 84.26           H
ATOM   2087  HN  ILE A 146     -10.818  -3.876 -19.028  1.00 84.26           H
ATOM   2088  N   ALA A 147      -9.668  -3.826 -22.006  1.00 82.98           N
ATOM   2089  CA  ALA A 147      -8.781  -3.814 -23.157  1.00 82.98           C
ATOM   2090  C   ALA A 147      -8.839  -5.175 -23.854  1.00 82.98           C
ATOM   2091  O   ALA A 147      -8.683  -5.261 -25.071  1.00 82.98           O
ATOM   2092  HA  ALA A 147      -9.141  -3.048 -23.844  1.00 82.98           H
ATOM   2093  CB  ALA A 147      -7.365  -3.449 -22.708  1.00 82.98           C
ATOM   2094 1HB  ALA A 147      -7.374  -2.461 -22.246  1.00 82.98           H
ATOM   2095 2HB  ALA A 147      -7.012  -4.184 -21.986  1.00 82.98           H
ATOM   2096 3HB  ALA A 147      -6.701  -3.440 -23.572  1.00 82.98           H
ATOM   2097  HN  ALA A 147      -9.212  -3.732 -21.121  1.00 82.98           H
ATOM   2098  N   ILE A 148      -9.063  -6.206 -23.052  1.00 79.63           N
ATOM   2099  CA  ILE A 148      -8.975  -7.570 -23.544  1.00 79.63           C
ATOM   2100  C   ILE A 148     -10.364  -8.043 -23.975  1.00 79.63           C
ATOM   2101  O   ILE A 148     -10.530  -8.578 -25.071  1.00 79.63           O
ATOM   2102  HA  ILE A 148      -8.326  -7.560 -24.420  1.00 79.63           H
ATOM   2103  CB  ILE A 148      -8.314  -8.474 -22.501  1.00 79.63           C
ATOM   2104  HB  ILE A 148      -8.816  -8.318 -21.547  1.00 79.63           H
ATOM   2105  CG1 ILE A 148      -6.843  -8.100 -22.305  1.00 79.63           C
ATOM   2106 1HG1 ILE A 148      -6.281  -8.333 -23.209  1.00 79.63           H
ATOM   2107 2HG1 ILE A 148      -6.756  -7.025 -22.144  1.00 79.63           H
ATOM   2108  CG2 ILE A 148      -8.486  -9.950 -22.867  1.00 79.63           C
ATOM   2109 1HG2 ILE A 148      -9.548 -10.190 -22.915  1.00 79.63           H
ATOM   2110 2HG2 ILE A 148      -8.026 -10.140 -23.836  1.00 79.63           H
ATOM   2111 3HG2 ILE A 148      -8.007 -10.570 -22.109  1.00 79.63           H
ATOM   2112  CD1 ILE A 148      -6.241  -8.850 -21.115  1.00 79.63           C
ATOM   2113 1HD1 ILE A 148      -6.790  -8.595 -20.209  1.00 79.63           H
ATOM   2114 2HD1 ILE A 148      -6.308  -9.923 -21.291  1.00 79.63           H
ATOM   2115 3HD1 ILE A 148      -5.195  -8.565 -20.998  1.00 79.63           H
ATOM   2116  HN  ILE A 148      -9.301  -6.120 -22.084  1.00 79.63           H
ATOM   2117  N   ALA A 149     -11.328  -7.829 -23.092  1.00 78.37           N
ATOM   2118  CA  ALA A 149     -12.649  -8.408 -23.270  1.00 78.37           C
ATOM   2119  C   ALA A 149     -13.445  -7.558 -24.262  1.00 78.37           C
ATOM   2120  O   ALA A 149     -14.285  -8.077 -24.995  1.00 78.37           O
ATOM   2121  HA  ALA A 149     -12.519  -9.409 -23.683  1.00 78.37           H
ATOM   2122  CB  ALA A 149     -13.344  -8.523 -21.911  1.00 78.37           C
ATOM   2123 1HB  ALA A 149     -12.753  -9.160 -21.253  1.00 78.37           H
ATOM   2124 2HB  ALA A 149     -13.439  -7.532 -21.467  1.00 78.37           H
ATOM   2125 3HB  ALA A 149     -14.334  -8.957 -22.045  1.00 78.37           H
ATOM   2126  HN  ALA A 149     -11.218  -7.272 -22.268  1.00 78.37           H
ATOM   2127  N   GLN A 150     -13.152  -6.266 -24.253  1.00 68.61           N
ATOM   2128  CA  GLN A 150     -13.926  -5.318 -25.036  1.00 68.61           C
ATOM   2129  C   GLN A 150     -13.017  -4.569 -26.013  1.00 68.61           C
ATOM   2130  O   GLN A 150     -13.194  -3.373 -26.239  1.00 68.61           O
ATOM   2131  HA  GLN A 150     -14.647  -5.919 -25.589  1.00 68.61           H
ATOM   2132  CB  GLN A 150     -14.678  -4.342 -24.129  1.00 68.61           C
ATOM   2133 1HB  GLN A 150     -13.965  -3.765 -23.539  1.00 68.61           H
ATOM   2134 2HB  GLN A 150     -15.237  -3.631 -24.737  1.00 68.61           H
ATOM   2135  CG  GLN A 150     -15.635  -5.087 -23.196  1.00 68.61           C
ATOM   2136 1HG  GLN A 150     -16.231  -5.795 -23.771  1.00 68.61           H
ATOM   2137 2HG  GLN A 150     -15.064  -5.666 -22.470  1.00 68.61           H
ATOM   2138  CD  GLN A 150     -16.558  -4.110 -22.464  1.00 68.61           C
ATOM   2139  OE1 GLN A 150     -16.473  -2.903 -22.616  1.00 68.61           O
ATOM   2140  NE2 GLN A 150     -17.442  -4.699 -21.663  1.00 68.61           N
ATOM   2141 1HE2 GLN A 150     -17.459  -5.695 -21.584  1.00 68.61           H
ATOM   2142 2HE2 GLN A 150     -18.090  -4.144 -21.141  1.00 68.61           H
ATOM   2143  HN  GLN A 150     -12.403  -5.866 -23.724  1.00 68.61           H
ATOM   2144  N   ALA A 151     -12.063  -5.304 -26.565  1.00 68.29           N
ATOM   2145  CA  ALA A 151     -10.984  -4.687 -27.319  1.00 68.29           C
ATOM   2146  C   ALA A 151     -11.577  -3.778 -28.397  1.00 68.29           C
ATOM   2147  O   ALA A 151     -11.101  -2.663 -28.604  1.00 68.29           O
ATOM   2148  HA  ALA A 151     -10.400  -4.081 -26.626  1.00 68.29           H
ATOM   2149  CB  ALA A 151     -10.083  -5.775 -27.904  1.00 68.29           C
ATOM   2150 1HB  ALA A 151      -9.664  -6.375 -27.096  1.00 68.29           H
ATOM   2151 2HB  ALA A 151     -10.668  -6.415 -28.565  1.00 68.29           H
ATOM   2152 3HB  ALA A 151      -9.274  -5.312 -28.470  1.00 68.29           H
ATOM   2153  HN  ALA A 151     -12.019  -6.301 -26.504  1.00 68.29           H
ATOM   2154  N   MET A 152     -12.607  -4.289 -29.056  1.00 57.33           N
ATOM   2155  CA  MET A 152     -13.198  -3.586 -30.182  1.00 57.33           C
ATOM   2156  C   MET A 152     -13.740  -2.221 -29.753  1.00 57.33           C
ATOM   2157  O   MET A 152     -13.406  -1.200 -30.352  1.00 57.33           O
ATOM   2158  HA  MET A 152     -12.390  -3.453 -30.902  1.00 57.33           H
ATOM   2159  CB  MET A 152     -14.334  -4.425 -30.769  1.00 57.33           C
ATOM   2160 1HB  MET A 152     -14.944  -4.832 -29.963  1.00 57.33           H
ATOM   2161 2HB  MET A 152     -14.984  -3.793 -31.373  1.00 57.33           H
ATOM   2162  CG  MET A 152     -13.785  -5.567 -31.627  1.00 57.33           C
ATOM   2163 1HG  MET A 152     -12.901  -5.233 -32.169  1.00 57.33           H
ATOM   2164 2HG  MET A 152     -13.474  -6.395 -30.989  1.00 57.33           H
ATOM   2165  SD  MET A 152     -15.032  -6.121 -32.778  1.00 57.33           S
ATOM   2166  CE  MET A 152     -14.266  -7.621 -33.368  1.00 57.33           C
ATOM   2167 1HE  MET A 152     -13.309  -7.382 -33.833  1.00 57.33           H
ATOM   2168 2HE  MET A 152     -14.104  -8.300 -32.531  1.00 57.33           H
ATOM   2169 3HE  MET A 152     -14.917  -8.097 -34.101  1.00 57.33           H
ATOM   2170  HN  MET A 152     -13.035  -5.164 -28.833  1.00 57.33           H
ATOM   2171  N   ARG A 153     -14.568  -2.248 -28.719  1.00 56.39           N
ATOM   2172  CA  ARG A 153     -15.233  -1.039 -28.261  1.00 56.39           C
ATOM   2173  C   ARG A 153     -14.216  -0.074 -27.648  1.00 56.39           C
ATOM   2174  O   ARG A 153     -14.426   1.138 -27.649  1.00 56.39           O
ATOM   2175  HA  ARG A 153     -15.687  -0.615 -29.156  1.00 56.39           H
ATOM   2176  CB  ARG A 153     -16.308  -1.363 -27.222  1.00 56.39           C
ATOM   2177 1HB  ARG A 153     -15.935  -2.116 -26.528  1.00 56.39           H
ATOM   2178 2HB  ARG A 153     -16.532  -0.472 -26.635  1.00 56.39           H
ATOM   2179  CG  ARG A 153     -17.585  -1.870 -27.895  1.00 56.39           C
ATOM   2180 1HG  ARG A 153     -17.884  -1.180 -28.683  1.00 56.39           H
ATOM   2181 2HG  ARG A 153     -17.393  -2.832 -28.370  1.00 56.39           H
ATOM   2182  CD  ARG A 153     -18.720  -2.015 -26.879  1.00 56.39           C
ATOM   2183 1HD  ARG A 153     -18.467  -2.781 -26.146  1.00 56.39           H
ATOM   2184 2HD  ARG A 153     -18.851  -1.081 -26.332  1.00 56.39           H
ATOM   2185  NE  ARG A 153     -19.977  -2.375 -27.572  1.00 56.39           N
ATOM   2186  HE  ARG A 153     -19.957  -2.454 -28.569  1.00 56.39           H
ATOM   2187  CZ  ARG A 153     -21.141  -2.601 -26.948  1.00 56.39           C
ATOM   2188  NH1 ARG A 153     -21.226  -2.509 -25.614  1.00 56.39           N
ATOM   2189 1HH1 ARG A 153     -20.418  -2.270 -25.076  1.00 56.39           H
ATOM   2190 2HH1 ARG A 153     -22.099  -2.680 -25.155  1.00 56.39           H
ATOM   2191  NH2 ARG A 153     -22.218  -2.921 -27.678  1.00 56.39           N
ATOM   2192 1HH2 ARG A 153     -23.094  -3.093 -27.227  1.00 56.39           H
ATOM   2193 2HH2 ARG A 153     -22.146  -2.988 -28.673  1.00 56.39           H
ATOM   2194  HN  ARG A 153     -14.787  -3.073 -28.198  1.00 56.39           H
ATOM   2195  N   ALA A 154     -13.135  -0.648 -27.140  1.00 61.27           N
ATOM   2196  CA  ALA A 154     -12.157   0.126 -26.394  1.00 61.27           C
ATOM   2197  C   ALA A 154     -11.461   1.108 -27.339  1.00 61.27           C
ATOM   2198  O   ALA A 154     -11.010   2.170 -26.914  1.00 61.27           O
ATOM   2199  HA  ALA A 154     -12.693   0.689 -25.630  1.00 61.27           H
ATOM   2200  CB  ALA A 154     -11.172  -0.821 -25.708  1.00 61.27           C
ATOM   2201 1HB  ALA A 154     -11.713  -1.477 -25.025  1.00 61.27           H
ATOM   2202 2HB  ALA A 154     -10.661  -1.422 -26.460  1.00 61.27           H
ATOM   2203 3HB  ALA A 154     -10.439  -0.240 -25.148  1.00 61.27           H
ATOM   2204  HN  ALA A 154     -12.923  -1.621 -27.231  1.00 61.27           H
ATOM   2205  N   HIS A 155     -11.396   0.716 -28.603  1.00 56.56           N
ATOM   2206  CA  HIS A 155     -10.595   1.446 -29.572  1.00 56.56           C
ATOM   2207  C   HIS A 155     -11.306   2.747 -29.949  1.00 56.56           C
ATOM   2208  O   HIS A 155     -10.664   3.780 -30.132  1.00 56.56           O
ATOM   2209  HA  HIS A 155      -9.652   1.686 -29.081  1.00 56.56           H
ATOM   2210  CB  HIS A 155     -10.279   0.570 -30.786  1.00 56.56           C
ATOM   2211 1HB  HIS A 155     -10.272  -0.475 -30.475  1.00 56.56           H
ATOM   2212 2HB  HIS A 155     -11.079   0.679 -31.518  1.00 56.56           H
ATOM   2213  CG  HIS A 155      -8.961   0.891 -31.448  1.00 56.56           C
ATOM   2214  ND1 HIS A 155      -8.752   2.047 -32.180  1.00 56.56           N
ATOM   2215  HD1 HIS A 155      -9.427   2.767 -32.342  1.00 56.56           H
ATOM   2216  CD2 HIS A 155      -7.787   0.198 -31.482  1.00 56.56           C
ATOM   2217  HD2 HIS A 155      -7.602  -0.764 -31.003  1.00 56.56           H
ATOM   2218  CE1 HIS A 155      -7.506   2.039 -32.629  1.00 56.56           C
ATOM   2219  HE1 HIS A 155      -7.039   2.813 -33.239  1.00 56.56           H
ATOM   2220  NE2 HIS A 155      -6.909   0.891 -32.196  1.00 56.56           N
ATOM   2221  HN  HIS A 155     -11.876  -0.082 -28.967  1.00 56.56           H
ATOM   2222  N   THR A 156     -12.624   2.655 -30.054  1.00 63.66           N
ATOM   2223  CA  THR A 156     -13.409   3.749 -30.600  1.00 63.66           C
ATOM   2224  C   THR A 156     -13.434   4.926 -29.623  1.00 63.66           C
ATOM   2225  O   THR A 156     -13.549   6.079 -30.038  1.00 63.66           O
ATOM   2226  HA  THR A 156     -12.924   4.099 -31.511  1.00 63.66           H
ATOM   2227  CB  THR A 156     -14.801   3.210 -30.937  1.00 63.66           C
ATOM   2228  HB  THR A 156     -15.574   3.771 -30.412  1.00 63.66           H
ATOM   2229  OG1 THR A 156     -14.723   1.823 -30.616  1.00 63.66           O
ATOM   2230  HG1 THR A 156     -15.643   1.446 -30.504  1.00 63.66           H
ATOM   2231  CG2 THR A 156     -15.088   3.229 -32.440  1.00 63.66           C
ATOM   2232 1HG2 THR A 156     -14.354   2.611 -32.958  1.00 63.66           H
ATOM   2233 2HG2 THR A 156     -15.027   4.252 -32.808  1.00 63.66           H
ATOM   2234 3HG2 THR A 156     -16.088   2.836 -32.624  1.00 63.66           H
ATOM   2235  HN  THR A 156     -13.153   1.853 -29.775  1.00 63.66           H
ATOM   2236  N   TRP A 157     -13.324   4.596 -28.345  1.00 59.35           N
ATOM   2237  CA  TRP A 157     -13.606   5.561 -27.296  1.00 59.35           C
ATOM   2238  C   TRP A 157     -12.284   5.920 -26.616  1.00 59.35           C
ATOM   2239  O   TRP A 157     -12.254   6.207 -25.420  1.00 59.35           O
ATOM   2240  HA  TRP A 157     -14.037   6.446 -27.764  1.00 59.35           H
ATOM   2241  CB  TRP A 157     -14.652   5.019 -26.319  1.00 59.35           C
ATOM   2242 1HB  TRP A 157     -14.316   4.054 -25.941  1.00 59.35           H
ATOM   2243 2HB  TRP A 157     -14.718   5.691 -25.464  1.00 59.35           H
ATOM   2244  CG  TRP A 157     -16.046   4.854 -26.928  1.00 59.35           C
ATOM   2245  CD1 TRP A 157     -16.457   3.932 -27.810  1.00 59.35           C
ATOM   2246  HD1 TRP A 157     -15.820   3.150 -28.221  1.00 59.35           H
ATOM   2247  CD2 TRP A 157     -17.203   5.675 -26.664  1.00 59.35           C
ATOM   2248  NE1 TRP A 157     -17.789   4.099 -28.132  1.00 59.35           N
ATOM   2249  HE1 TRP A 157     -18.320   3.536 -28.766  1.00 59.35           H
ATOM   2250  CE2 TRP A 157     -18.257   5.193 -27.412  1.00 59.35           C
ATOM   2251  CE3 TRP A 157     -17.354   6.789 -25.819  1.00 59.35           C
ATOM   2252  HE3 TRP A 157     -16.537   7.189 -25.218  1.00 59.35           H
ATOM   2253  CZ2 TRP A 157     -19.536   5.762 -27.392  1.00 59.35           C
ATOM   2254  HZ2 TRP A 157     -20.352   5.361 -27.993  1.00 59.35           H
ATOM   2255  CZ3 TRP A 157     -18.638   7.347 -25.810  1.00 59.35           C
ATOM   2256  HZ3 TRP A 157     -18.810   8.214 -25.172  1.00 59.35           H
ATOM   2257  CH2 TRP A 157     -19.709   6.873 -26.558  1.00 59.35           C
ATOM   2258  HH2 TRP A 157     -20.680   7.364 -26.496  1.00 59.35           H
ATOM   2259  HN  TRP A 157     -13.049   3.690 -28.023  1.00 59.35           H
ATOM   2260  N   ARG A 158     -11.221   5.892 -27.408  1.00 60.73           N
ATOM   2261  CA  ARG A 158      -9.879   6.011 -26.864  1.00 60.73           C
ATOM   2262  C   ARG A 158      -9.732   7.328 -26.098  1.00 60.73           C
ATOM   2263  O   ARG A 158      -9.182   7.352 -24.998  1.00 60.73           O
ATOM   2264  HA  ARG A 158      -9.772   5.156 -26.197  1.00 60.73           H
ATOM   2265  CB  ARG A 158      -8.828   5.954 -27.974  1.00 60.73           C
ATOM   2266 1HB  ARG A 158      -9.008   5.085 -28.606  1.00 60.73           H
ATOM   2267 2HB  ARG A 158      -8.918   6.835 -28.610  1.00 60.73           H
ATOM   2268  CG  ARG A 158      -7.416   5.883 -27.389  1.00 60.73           C
ATOM   2269 1HG  ARG A 158      -7.199   6.799 -26.840  1.00 60.73           H
ATOM   2270 2HG  ARG A 158      -7.356   5.062 -26.675  1.00 60.73           H
ATOM   2271  CD  ARG A 158      -6.375   5.684 -28.493  1.00 60.73           C
ATOM   2272 1HD  ARG A 158      -6.566   4.750 -29.021  1.00 60.73           H
ATOM   2273 2HD  ARG A 158      -6.453   6.487 -29.226  1.00 60.73           H
ATOM   2274  NE  ARG A 158      -5.016   5.665 -27.908  1.00 60.73           N
ATOM   2275  HE  ARG A 158      -4.917   5.907 -26.943  1.00 60.73           H
ATOM   2276  CZ  ARG A 158      -3.909   5.343 -28.591  1.00 60.73           C
ATOM   2277  NH1 ARG A 158      -3.982   5.010 -29.887  1.00 60.73           N
ATOM   2278 1HH1 ARG A 158      -4.867   5.001 -30.352  1.00 60.73           H
ATOM   2279 2HH1 ARG A 158      -3.151   4.771 -30.390  1.00 60.73           H
ATOM   2280  NH2 ARG A 158      -2.727   5.358 -27.959  1.00 60.73           N
ATOM   2281 1HH2 ARG A 158      -1.892   5.121 -28.454  1.00 60.73           H
ATOM   2282 2HH2 ARG A 158      -2.681   5.608 -26.992  1.00 60.73           H
ATOM   2283  HN  ARG A 158     -11.267   5.791 -28.402  1.00 60.73           H
ATOM   2284  N   GLU A 159     -10.232   8.391 -26.711  1.00 66.79           N
ATOM   2285  CA  GLU A 159     -10.085   9.720 -26.142  1.00 66.79           C
ATOM   2286  C   GLU A 159     -10.917   9.846 -24.865  1.00 66.79           C
ATOM   2287  O   GLU A 159     -10.431  10.340 -23.849  1.00 66.79           O
ATOM   2288  HA  GLU A 159      -9.025   9.818 -25.905  1.00 66.79           H
ATOM   2289  CB  GLU A 159     -10.472  10.797 -27.158  1.00 66.79           C
ATOM   2290 1HB  GLU A 159     -11.423  10.537 -27.624  1.00 66.79           H
ATOM   2291 2HB  GLU A 159     -10.483  11.773 -26.673  1.00 66.79           H
ATOM   2292  CG  GLU A 159      -9.439  10.886 -28.283  1.00 66.79           C
ATOM   2293 1HG  GLU A 159      -8.436  10.922 -27.859  1.00 66.79           H
ATOM   2294 2HG  GLU A 159      -9.492   9.990 -28.902  1.00 66.79           H
ATOM   2295  CD  GLU A 159      -9.677  12.125 -29.149  1.00 66.79           C
ATOM   2296  OE1 GLU A 159      -8.718  12.523 -29.845  1.00 66.79           O
ATOM   2297  OE2 GLU A 159     -10.812  12.646 -29.094  1.00 66.79           O
ATOM   2298  HN  GLU A 159     -10.729   8.355 -27.578  1.00 66.79           H
ATOM   2299  N   LYS A 160     -12.159   9.392 -24.958  1.00 71.86           N
ATOM   2300  CA  LYS A 160     -13.077   9.488 -23.837  1.00 71.86           C
ATOM   2301  C   LYS A 160     -12.518   8.691 -22.656  1.00 71.86           C
ATOM   2302  O   LYS A 160     -12.646   9.107 -21.506  1.00 71.86           O
ATOM   2303  HA  LYS A 160     -13.133  10.538 -23.549  1.00 71.86           H
ATOM   2304  CB  LYS A 160     -14.484   9.058 -24.258  1.00 71.86           C
ATOM   2305 1HB  LYS A 160     -14.445   8.069 -24.713  1.00 71.86           H
ATOM   2306 2HB  LYS A 160     -15.122   8.979 -23.378  1.00 71.86           H
ATOM   2307  CG  LYS A 160     -15.089  10.057 -25.246  1.00 71.86           C
ATOM   2308 1HG  LYS A 160     -14.874  11.074 -24.918  1.00 71.86           H
ATOM   2309 2HG  LYS A 160     -14.625   9.933 -26.224  1.00 71.86           H
ATOM   2310  CD  LYS A 160     -16.602   9.863 -25.365  1.00 71.86           C
ATOM   2311 1HD  LYS A 160     -16.821   8.822 -25.602  1.00 71.86           H
ATOM   2312 2HD  LYS A 160     -17.076  10.078 -24.407  1.00 71.86           H
ATOM   2313  CE  LYS A 160     -17.189  10.772 -26.446  1.00 71.86           C
ATOM   2314 1HE  LYS A 160     -16.999  11.816 -26.195  1.00 71.86           H
ATOM   2315 2HE  LYS A 160     -16.695  10.579 -27.399  1.00 71.86           H
ATOM   2316  NZ  LYS A 160     -18.645  10.545 -26.581  1.00 71.86           N
ATOM   2317 1HZ  LYS A 160     -19.058  11.306 -27.109  1.00 71.86           H
ATOM   2318 2HZ  LYS A 160     -18.807   9.669 -27.065  1.00 71.86           H
ATOM   2319 3HZ  LYS A 160     -19.067  10.505 -25.660  1.00 71.86           H
ATOM   2320  HN  LYS A 160     -12.538   8.966 -25.780  1.00 71.86           H
ATOM   2321  N   ARG A 161     -11.911   7.559 -22.982  1.00 70.24           N
ATOM   2322  CA  ARG A 161     -11.322   6.706 -21.964  1.00 70.24           C
ATOM   2323  C   ARG A 161     -10.217   7.456 -21.217  1.00 70.24           C
ATOM   2324  O   ARG A 161     -10.043   7.275 -20.013  1.00 70.24           O
ATOM   2325  HA  ARG A 161     -12.147   6.457 -21.297  1.00 70.24           H
ATOM   2326  CB  ARG A 161     -10.737   5.434 -22.582  1.00 70.24           C
ATOM   2327 1HB  ARG A 161     -10.151   5.690 -23.464  1.00 70.24           H
ATOM   2328 2HB  ARG A 161     -10.057   4.961 -21.874  1.00 70.24           H
ATOM   2329  CG  ARG A 161     -11.846   4.452 -22.966  1.00 70.24           C
ATOM   2330 1HG  ARG A 161     -12.477   4.253 -22.100  1.00 70.24           H
ATOM   2331 2HG  ARG A 161     -12.484   4.899 -23.729  1.00 70.24           H
ATOM   2332  CD  ARG A 161     -11.259   3.140 -23.489  1.00 70.24           C
ATOM   2333 1HD  ARG A 161     -12.050   2.519 -23.910  1.00 70.24           H
ATOM   2334 2HD  ARG A 161     -10.552   3.343 -24.294  1.00 70.24           H
ATOM   2335  NE  ARG A 161     -10.579   2.416 -22.392  1.00 70.24           N
ATOM   2336  HE  ARG A 161     -10.735   2.732 -21.456  1.00 70.24           H
ATOM   2337  CZ  ARG A 161      -9.768   1.365 -22.574  1.00 70.24           C
ATOM   2338  NH1 ARG A 161      -9.524   0.900 -23.806  1.00 70.24           N
ATOM   2339 1HH1 ARG A 161      -9.948   1.338 -24.599  1.00 70.24           H
ATOM   2340 2HH1 ARG A 161      -8.917   0.115 -23.933  1.00 70.24           H
ATOM   2341  NH2 ARG A 161      -9.205   0.786 -21.504  1.00 70.24           N
ATOM   2342 1HH2 ARG A 161      -8.598   0.001 -21.623  1.00 70.24           H
ATOM   2343 2HH2 ARG A 161      -9.393   1.139 -20.588  1.00 70.24           H
ATOM   2344  HN  ARG A 161     -11.818   7.224 -23.920  1.00 70.24           H
ATOM   2345  N   LEU A 162      -9.499   8.283 -21.963  1.00 82.62           N
ATOM   2346  CA  LEU A 162      -8.410   9.054 -21.388  1.00 82.62           C
ATOM   2347  C   LEU A 162      -8.982  10.097 -20.426  1.00 82.62           C
ATOM   2348  O   LEU A 162      -8.412  10.346 -19.365  1.00 82.62           O
ATOM   2349  HA  LEU A 162      -7.786   8.365 -20.819  1.00 82.62           H
ATOM   2350  CB  LEU A 162      -7.535   9.651 -22.493  1.00 82.62           C
ATOM   2351 1HB  LEU A 162      -7.187   8.839 -23.132  1.00 82.62           H
ATOM   2352 2HB  LEU A 162      -8.156  10.299 -23.111  1.00 82.62           H
ATOM   2353  CG  LEU A 162      -6.318  10.452 -22.025  1.00 82.62           C
ATOM   2354  HG  LEU A 162      -6.661  11.223 -21.335  1.00 82.62           H
ATOM   2355  CD1 LEU A 162      -5.338   9.563 -21.258  1.00 82.62           C
ATOM   2356 1HD1 LEU A 162      -5.836   9.142 -20.384  1.00 82.62           H
ATOM   2357 2HD1 LEU A 162      -4.997   8.755 -21.905  1.00 82.62           H
ATOM   2358 3HD1 LEU A 162      -4.482  10.157 -20.937  1.00 82.62           H
ATOM   2359  CD2 LEU A 162      -5.646  11.164 -23.201  1.00 82.62           C
ATOM   2360 1HD2 LEU A 162      -5.318  10.427 -23.933  1.00 82.62           H
ATOM   2361 2HD2 LEU A 162      -6.356  11.847 -23.666  1.00 82.62           H
ATOM   2362 3HD2 LEU A 162      -4.784  11.726 -22.840  1.00 82.62           H
ATOM   2363  HN  LEU A 162      -9.650   8.429 -22.941  1.00 82.62           H
ATOM   2364  N   LEU A 163     -10.101  10.679 -20.832  1.00 84.25           N
ATOM   2365  CA  LEU A 163     -10.764  11.678 -20.012  1.00 84.25           C
ATOM   2366  C   LEU A 163     -11.212  11.037 -18.697  1.00 84.25           C
ATOM   2367  O   LEU A 163     -10.934  11.563 -17.620  1.00 84.25           O
ATOM   2368  HA  LEU A 163     -10.033  12.454 -19.786  1.00 84.25           H
ATOM   2369  CB  LEU A 163     -11.902  12.341 -20.791  1.00 84.25           C
ATOM   2370 1HB  LEU A 163     -11.493  12.751 -21.715  1.00 84.25           H
ATOM   2371 2HB  LEU A 163     -12.619  11.571 -21.074  1.00 84.25           H
ATOM   2372  CG  LEU A 163     -12.654  13.456 -20.061  1.00 84.25           C
ATOM   2373  HG  LEU A 163     -13.018  13.059 -19.113  1.00 84.25           H
ATOM   2374  CD1 LEU A 163     -11.721  14.624 -19.734  1.00 84.25           C
ATOM   2375 1HD1 LEU A 163     -10.911  14.273 -19.096  1.00 84.25           H
ATOM   2376 2HD1 LEU A 163     -11.308  15.028 -20.658  1.00 84.25           H
ATOM   2377 3HD1 LEU A 163     -12.282  15.402 -19.216  1.00 84.25           H
ATOM   2378  CD2 LEU A 163     -13.878  13.907 -20.861  1.00 84.25           C
ATOM   2379 1HD2 LEU A 163     -13.559  14.279 -21.835  1.00 84.25           H
ATOM   2380 2HD2 LEU A 163     -14.553  13.062 -20.999  1.00 84.25           H
ATOM   2381 3HD2 LEU A 163     -14.394  14.699 -20.320  1.00 84.25           H
ATOM   2382  HN  LEU A 163     -10.552  10.479 -21.702  1.00 84.25           H
ATOM   2383  N   TYR A 164     -11.896   9.910 -18.827  1.00 78.34           N
ATOM   2384  CA  TYR A 164     -12.403   9.203 -17.664  1.00 78.34           C
ATOM   2385  C   TYR A 164     -11.260   8.787 -16.735  1.00 78.34           C
ATOM   2386  O   TYR A 164     -11.414   8.793 -15.514  1.00 78.34           O
ATOM   2387  HA  TYR A 164     -13.071   9.875 -17.126  1.00 78.34           H
ATOM   2388  CB  TYR A 164     -13.091   7.946 -18.200  1.00 78.34           C
ATOM   2389 1HB  TYR A 164     -12.417   7.444 -18.894  1.00 78.34           H
ATOM   2390 2HB  TYR A 164     -13.267   7.259 -17.373  1.00 78.34           H
ATOM   2391  CG  TYR A 164     -14.419   8.219 -18.909  1.00 78.34           C
ATOM   2392  CD1 TYR A 164     -15.312   9.127 -18.377  1.00 78.34           C
ATOM   2393  HD1 TYR A 164     -15.070   9.650 -17.451  1.00 78.34           H
ATOM   2394  CD2 TYR A 164     -14.724   7.557 -20.081  1.00 78.34           C
ATOM   2395  HD2 TYR A 164     -14.019   6.840 -20.502  1.00 78.34           H
ATOM   2396  CE1 TYR A 164     -16.562   9.383 -19.044  1.00 78.34           C
ATOM   2397  HE1 TYR A 164     -17.276  10.098 -18.635  1.00 78.34           H
ATOM   2398  CE2 TYR A 164     -15.974   7.814 -20.748  1.00 78.34           C
ATOM   2399  HE2 TYR A 164     -16.228   7.298 -21.674  1.00 78.34           H
ATOM   2400  CZ  TYR A 164     -16.831   8.714 -20.197  1.00 78.34           C
ATOM   2401  OH  TYR A 164     -18.011   8.957 -20.827  1.00 78.34           O
ATOM   2402  HH  TYR A 164     -18.562   9.594 -20.288  1.00 78.34           H
ATOM   2403  HN  TYR A 164     -12.105   9.482 -19.706  1.00 78.34           H
ATOM   2404  N   SER A 165     -10.139   8.436 -17.348  1.00 88.76           N
ATOM   2405  CA  SER A 165      -8.976   8.004 -16.592  1.00 88.76           C
ATOM   2406  C   SER A 165      -8.475   9.145 -15.704  1.00 88.76           C
ATOM   2407  O   SER A 165      -8.001   8.910 -14.594  1.00 88.76           O
ATOM   2408  HA  SER A 165      -9.323   7.169 -15.982  1.00 88.76           H
ATOM   2409  CB  SER A 165      -7.860   7.526 -17.523  1.00 88.76           C
ATOM   2410 1HB  SER A 165      -7.102   7.003 -16.941  1.00 88.76           H
ATOM   2411 2HB  SER A 165      -8.266   6.808 -18.236  1.00 88.76           H
ATOM   2412  OG  SER A 165      -7.255   8.606 -18.229  1.00 88.76           O
ATOM   2413  HG  SER A 165      -7.949   9.280 -18.482  1.00 88.76           H
ATOM   2414  HN  SER A 165     -10.019   8.444 -18.340  1.00 88.76           H
ATOM   2415  N   LYS A 166      -8.597  10.356 -16.227  1.00 85.95           N
ATOM   2416  CA  LYS A 166      -8.205  11.538 -15.478  1.00 85.95           C
ATOM   2417  C   LYS A 166      -9.131  11.701 -14.271  1.00 85.95           C
ATOM   2418  O   LYS A 166      -8.667  11.907 -13.151  1.00 85.95           O
ATOM   2419  HA  LYS A 166      -7.191  11.373 -15.115  1.00 85.95           H
ATOM   2420  CB  LYS A 166      -8.165  12.763 -16.393  1.00 85.95           C
ATOM   2421 1HB  LYS A 166      -9.095  12.832 -16.957  1.00 85.95           H
ATOM   2422 2HB  LYS A 166      -8.090  13.669 -15.791  1.00 85.95           H
ATOM   2423  CG  LYS A 166      -6.981  12.688 -17.359  1.00 85.95           C
ATOM   2424 1HG  LYS A 166      -6.051  12.618 -16.795  1.00 85.95           H
ATOM   2425 2HG  LYS A 166      -7.057  11.783 -17.962  1.00 85.95           H
ATOM   2426  CD  LYS A 166      -6.939  13.915 -18.272  1.00 85.95           C
ATOM   2427 1HD  LYS A 166      -7.858  13.969 -18.857  1.00 85.95           H
ATOM   2428 2HD  LYS A 166      -6.893  14.821 -17.668  1.00 85.95           H
ATOM   2429  CE  LYS A 166      -5.733  13.859 -19.211  1.00 85.95           C
ATOM   2430 1HE  LYS A 166      -4.818  13.737 -18.631  1.00 85.95           H
ATOM   2431 2HE  LYS A 166      -5.813  12.990 -19.865  1.00 85.95           H
ATOM   2432  NZ  LYS A 166      -5.651  15.092 -20.024  1.00 85.95           N
ATOM   2433 1HZ  LYS A 166      -4.855  15.033 -20.649  1.00 85.95           H
ATOM   2434 2HZ  LYS A 166      -6.500  15.196 -20.568  1.00 85.95           H
ATOM   2435 3HZ  LYS A 166      -5.541  15.894 -19.412  1.00 85.95           H
ATOM   2436  HN  LYS A 166      -8.954  10.536 -17.144  1.00 85.95           H
ATOM   2437  N   MET A 167     -10.425  11.603 -14.541  1.00 86.62           N
ATOM   2438  CA  MET A 167     -11.422  11.787 -13.501  1.00 86.62           C
ATOM   2439  C   MET A 167     -11.259  10.744 -12.393  1.00 86.62           C
ATOM   2440  O   MET A 167     -11.305  11.078 -11.210  1.00 86.62           O
ATOM   2441  HA  MET A 167     -11.246  12.785 -13.098  1.00 86.62           H
ATOM   2442  CB  MET A 167     -12.822  11.672 -14.108  1.00 86.62           C
ATOM   2443 1HB  MET A 167     -12.915  10.724 -14.638  1.00 86.62           H
ATOM   2444 2HB  MET A 167     -13.568  11.668 -13.314  1.00 86.62           H
ATOM   2445  CG  MET A 167     -13.099  12.829 -15.070  1.00 86.62           C
ATOM   2446 1HG  MET A 167     -13.061  13.777 -14.533  1.00 86.62           H
ATOM   2447 2HG  MET A 167     -12.327  12.867 -15.839  1.00 86.62           H
ATOM   2448  SD  MET A 167     -14.702  12.623 -15.828  1.00 86.62           S
ATOM   2449  CE  MET A 167     -15.753  12.940 -14.420  1.00 86.62           C
ATOM   2450 1HE  MET A 167     -15.537  12.215 -13.635  1.00 86.62           H
ATOM   2451 2HE  MET A 167     -15.566  13.946 -14.046  1.00 86.62           H
ATOM   2452 3HE  MET A 167     -16.797  12.852 -14.719  1.00 86.62           H
ATOM   2453  HN  MET A 167     -10.793  11.402 -15.449  1.00 86.62           H
ATOM   2454  N   VAL A 168     -11.072   9.503 -12.817  1.00 93.84           N
ATOM   2455  CA  VAL A 168     -10.959   8.401 -11.877  1.00 93.84           C
ATOM   2456  C   VAL A 168      -9.748   8.629 -10.971  1.00 93.84           C
ATOM   2457  O   VAL A 168      -9.824   8.422  -9.761  1.00 93.84           O
ATOM   2458  HA  VAL A 168     -11.860   8.399 -11.263  1.00 93.84           H
ATOM   2459  CB  VAL A 168     -10.898   7.072 -12.633  1.00 93.84           C
ATOM   2460  HB  VAL A 168     -10.113   7.150 -13.385  1.00 93.84           H
ATOM   2461  CG1 VAL A 168     -10.534   5.922 -11.692  1.00 93.84           C
ATOM   2462 1HG1 VAL A 168      -9.560   6.114 -11.243  1.00 93.84           H
ATOM   2463 2HG1 VAL A 168     -11.287   5.843 -10.907  1.00 93.84           H
ATOM   2464 3HG1 VAL A 168     -10.498   4.989 -12.255  1.00 93.84           H
ATOM   2465  CG2 VAL A 168     -12.216   6.792 -13.357  1.00 93.84           C
ATOM   2466 1HG2 VAL A 168     -13.027   6.743 -12.630  1.00 93.84           H
ATOM   2467 2HG2 VAL A 168     -12.416   7.592 -14.071  1.00 93.84           H
ATOM   2468 3HG2 VAL A 168     -12.145   5.842 -13.887  1.00 93.84           H
ATOM   2469  HN  VAL A 168     -10.997   9.246 -13.780  1.00 93.84           H
ATOM   2470  N   CYS A 169      -8.657   9.054 -11.592  1.00 95.14           N
ATOM   2471  CA  CYS A 169      -7.428   9.304 -10.859  1.00 95.14           C
ATOM   2472  C   CYS A 169      -7.708  10.377  -9.805  1.00 95.14           C
ATOM   2473  O   CYS A 169      -7.336  10.223  -8.642  1.00 95.14           O
ATOM   2474  HA  CYS A 169      -7.147   8.362 -10.387  1.00 95.14           H
ATOM   2475  CB  CYS A 169      -6.284   9.706 -11.792  1.00 95.14           C
ATOM   2476 1HB  CYS A 169      -6.618  10.488 -12.474  1.00 95.14           H
ATOM   2477 2HB  CYS A 169      -5.459  10.120 -11.212  1.00 95.14           H
ATOM   2478  SG  CYS A 169      -5.711   8.251 -12.743  1.00 95.14           S
ATOM   2479  HG  CYS A 169      -6.719   8.246 -13.610  1.00 95.14           H
ATOM   2480  HN  CYS A 169      -8.604   9.225 -12.576  1.00 95.14           H
ATOM   2481  N   PHE A 170      -8.361  11.441 -10.248  1.00 94.28           N
ATOM   2482  CA  PHE A 170      -8.673  12.551  -9.363  1.00 94.28           C
ATOM   2483  C   PHE A 170      -9.528  12.086  -8.182  1.00 94.28           C
ATOM   2484  O   PHE A 170      -9.246  12.428  -7.035  1.00 94.28           O
ATOM   2485  HA  PHE A 170      -7.727  12.944  -8.992  1.00 94.28           H
ATOM   2486  CB  PHE A 170      -9.468  13.568 -10.184  1.00 94.28           C
ATOM   2487 1HB  PHE A 170      -8.878  13.859 -11.053  1.00 94.28           H
ATOM   2488 2HB  PHE A 170     -10.373  13.089 -10.559  1.00 94.28           H
ATOM   2489  CG  PHE A 170      -9.859  14.826  -9.407  1.00 94.28           C
ATOM   2490  CD1 PHE A 170     -11.129  14.972  -8.942  1.00 94.28           C
ATOM   2491  HD1 PHE A 170     -11.868  14.192  -9.124  1.00 94.28           H
ATOM   2492  CD2 PHE A 170      -8.936  15.799  -9.180  1.00 94.28           C
ATOM   2493  HD2 PHE A 170      -7.918  15.683  -9.552  1.00 94.28           H
ATOM   2494  CE1 PHE A 170     -11.491  16.140  -8.220  1.00 94.28           C
ATOM   2495  HE1 PHE A 170     -12.509  16.256  -7.848  1.00 94.28           H
ATOM   2496  CE2 PHE A 170      -9.299  16.967  -8.458  1.00 94.28           C
ATOM   2497  HE2 PHE A 170      -8.559  17.747  -8.277  1.00 94.28           H
ATOM   2498  CZ  PHE A 170     -10.569  17.113  -7.994  1.00 94.28           C
ATOM   2499  HZ  PHE A 170     -10.847  18.009  -7.440  1.00 94.28           H
ATOM   2500  HN  PHE A 170      -8.674  11.552 -11.191  1.00 94.28           H
ATOM   2501  N   THR A 171     -10.555  11.314  -8.504  1.00 93.85           N
ATOM   2502  CA  THR A 171     -11.472  10.827  -7.488  1.00 93.85           C
ATOM   2503  C   THR A 171     -10.720  10.003  -6.441  1.00 93.85           C
ATOM   2504  O   THR A 171     -11.014  10.089  -5.250  1.00 93.85           O
ATOM   2505  HA  THR A 171     -11.901  11.686  -6.971  1.00 93.85           H
ATOM   2506  CB  THR A 171     -12.585  10.046  -8.190  1.00 93.85           C
ATOM   2507  HB  THR A 171     -12.196   9.128  -8.633  1.00 93.85           H
ATOM   2508  OG1 THR A 171     -13.141  10.983  -9.108  1.00 93.85           O
ATOM   2509  HG1 THR A 171     -12.685  10.907  -9.994  1.00 93.85           H
ATOM   2510  CG2 THR A 171     -13.745   9.708  -7.252  1.00 93.85           C
ATOM   2511 1HG2 THR A 171     -14.177  10.629  -6.862  1.00 93.85           H
ATOM   2512 2HG2 THR A 171     -13.379   9.100  -6.425  1.00 93.85           H
ATOM   2513 3HG2 THR A 171     -14.507   9.154  -7.801  1.00 93.85           H
ATOM   2514  HN  THR A 171     -10.764  11.022  -9.437  1.00 93.85           H
ATOM   2515  N   ILE A 172      -9.762   9.224  -6.923  1.00 94.79           N
ATOM   2516  CA  ILE A 172      -8.993   8.355  -6.049  1.00 94.79           C
ATOM   2517  C   ILE A 172      -8.204   9.208  -5.054  1.00 94.79           C
ATOM   2518  O   ILE A 172      -8.196   8.925  -3.857  1.00 94.79           O
ATOM   2519  HA  ILE A 172      -9.702   7.742  -5.492  1.00 94.79           H
ATOM   2520  CB  ILE A 172      -8.121   7.404  -6.871  1.00 94.79           C
ATOM   2521  HB  ILE A 172      -7.655   7.976  -7.674  1.00 94.79           H
ATOM   2522  CG1 ILE A 172      -8.969   6.312  -7.527  1.00 94.79           C
ATOM   2523 1HG1 ILE A 172      -9.341   5.628  -6.765  1.00 94.79           H
ATOM   2524 2HG1 ILE A 172      -9.839   6.761  -8.006  1.00 94.79           H
ATOM   2525  CG2 ILE A 172      -6.993   6.819  -6.019  1.00 94.79           C
ATOM   2526 1HG2 ILE A 172      -6.368   7.628  -5.640  1.00 94.79           H
ATOM   2527 2HG2 ILE A 172      -7.419   6.267  -5.182  1.00 94.79           H
ATOM   2528 3HG2 ILE A 172      -6.389   6.147  -6.628  1.00 94.79           H
ATOM   2529  CD1 ILE A 172      -8.155   5.534  -8.563  1.00 94.79           C
ATOM   2530 1HD1 ILE A 172      -7.804   6.217  -9.337  1.00 94.79           H
ATOM   2531 2HD1 ILE A 172      -7.299   5.067  -8.076  1.00 94.79           H
ATOM   2532 3HD1 ILE A 172      -8.781   4.764  -9.014  1.00 94.79           H
ATOM   2533  HN  ILE A 172      -9.510   9.181  -7.890  1.00 94.79           H
ATOM   2534  N   TRP A 173      -7.559  10.236  -5.587  1.00 93.68           N
ATOM   2535  CA  TRP A 173      -6.691  11.075  -4.778  1.00 93.68           C
ATOM   2536  C   TRP A 173      -7.550  11.753  -3.709  1.00 93.68           C
ATOM   2537  O   TRP A 173      -7.169  11.804  -2.541  1.00 93.68           O
ATOM   2538  HA  TRP A 173      -5.949  10.430  -4.306  1.00 93.68           H
ATOM   2539  CB  TRP A 173      -5.925  12.072  -5.650  1.00 93.68           C
ATOM   2540 1HB  TRP A 173      -6.612  12.508  -6.374  1.00 93.68           H
ATOM   2541 2HB  TRP A 173      -5.565  12.887  -5.021  1.00 93.68           H
ATOM   2542  CG  TRP A 173      -4.738  11.461  -6.397  1.00 93.68           C
ATOM   2543  CD1 TRP A 173      -4.605  11.268  -7.717  1.00 93.68           C
ATOM   2544  HD1 TRP A 173      -5.361  11.535  -8.455  1.00 93.68           H
ATOM   2545  CD2 TRP A 173      -3.514  10.969  -5.812  1.00 93.68           C
ATOM   2546  NE1 TRP A 173      -3.390  10.690  -8.023  1.00 93.68           N
ATOM   2547  HE1 TRP A 173      -3.063  10.449  -8.937  1.00 93.68           H
ATOM   2548  CE2 TRP A 173      -2.706  10.502  -6.828  1.00 93.68           C
ATOM   2549  CE3 TRP A 173      -3.104  10.920  -4.468  1.00 93.68           C
ATOM   2550  HE3 TRP A 173      -3.723  11.283  -3.648  1.00 93.68           H
ATOM   2551  CZ2 TRP A 173      -1.437   9.952  -6.608  1.00 93.68           C
ATOM   2552  HZ2 TRP A 173      -0.818   9.590  -7.428  1.00 93.68           H
ATOM   2553  CZ3 TRP A 173      -1.833  10.368  -4.264  1.00 93.68           C
ATOM   2554  HZ3 TRP A 173      -1.466  10.306  -3.240  1.00 93.68           H
ATOM   2555  CH2 TRP A 173      -1.008   9.893  -5.277  1.00 93.68           C
ATOM   2556  HH2 TRP A 173      -0.030   9.477  -5.035  1.00 93.68           H
ATOM   2557  HN  TRP A 173      -7.622  10.498  -6.550  1.00 93.68           H
ATOM   2558  N   VAL A 174      -8.695  12.256  -4.147  1.00 96.24           N
ATOM   2559  CA  VAL A 174      -9.597  12.957  -3.249  1.00 96.24           C
ATOM   2560  C   VAL A 174     -10.047  12.005  -2.139  1.00 96.24           C
ATOM   2561  O   VAL A 174     -10.056  12.373  -0.966  1.00 96.24           O
ATOM   2562  HA  VAL A 174      -9.040  13.780  -2.800  1.00 96.24           H
ATOM   2563  CB  VAL A 174     -10.766  13.550  -4.039  1.00 96.24           C
ATOM   2564  HB  VAL A 174     -11.219  12.747  -4.620  1.00 96.24           H
ATOM   2565  CG1 VAL A 174     -11.834  14.111  -3.098  1.00 96.24           C
ATOM   2566 1HG1 VAL A 174     -12.213  13.312  -2.461  1.00 96.24           H
ATOM   2567 2HG1 VAL A 174     -11.398  14.894  -2.478  1.00 96.24           H
ATOM   2568 3HG1 VAL A 174     -12.653  14.526  -3.685  1.00 96.24           H
ATOM   2569  CG2 VAL A 174     -10.279  14.621  -5.017  1.00 96.24           C
ATOM   2570 1HG2 VAL A 174      -9.789  15.422  -4.464  1.00 96.24           H
ATOM   2571 2HG2 VAL A 174      -9.572  14.179  -5.718  1.00 96.24           H
ATOM   2572 3HG2 VAL A 174     -11.130  15.026  -5.565  1.00 96.24           H
ATOM   2573  HN  VAL A 174      -9.008  12.191  -5.095  1.00 96.24           H
ATOM   2574  N   LEU A 175     -10.410  10.798  -2.550  1.00 91.65           N
ATOM   2575  CA  LEU A 175     -10.929   9.814  -1.615  1.00 91.65           C
ATOM   2576  C   LEU A 175      -9.851   9.481  -0.582  1.00 91.65           C
ATOM   2577  O   LEU A 175     -10.126   9.444   0.616  1.00 91.65           O
ATOM   2578  HA  LEU A 175     -11.774  10.269  -1.098  1.00 91.65           H
ATOM   2579  CB  LEU A 175     -11.461   8.592  -2.365  1.00 91.65           C
ATOM   2580 1HB  LEU A 175     -12.246   8.921  -3.047  1.00 91.65           H
ATOM   2581 2HB  LEU A 175     -10.656   8.187  -2.978  1.00 91.65           H
ATOM   2582  CG  LEU A 175     -12.020   7.463  -1.496  1.00 91.65           C
ATOM   2583  HG  LEU A 175     -11.250   7.167  -0.784  1.00 91.65           H
ATOM   2584  CD1 LEU A 175     -13.227   7.941  -0.686  1.00 91.65           C
ATOM   2585 1HD1 LEU A 175     -12.926   8.765  -0.038  1.00 91.65           H
ATOM   2586 2HD1 LEU A 175     -14.009   8.280  -1.364  1.00 91.65           H
ATOM   2587 3HD1 LEU A 175     -13.604   7.119  -0.077  1.00 91.65           H
ATOM   2588  CD2 LEU A 175     -12.350   6.232  -2.343  1.00 91.65           C
ATOM   2589 1HD2 LEU A 175     -13.095   6.496  -3.094  1.00 91.65           H
ATOM   2590 2HD2 LEU A 175     -11.445   5.877  -2.836  1.00 91.65           H
ATOM   2591 3HD2 LEU A 175     -12.746   5.445  -1.700  1.00 91.65           H
ATOM   2592  HN  LEU A 175     -10.355  10.491  -3.500  1.00 91.65           H
ATOM   2593  N   ALA A 176      -8.648   9.247  -1.084  1.00 96.10           N
ATOM   2594  CA  ALA A 176      -7.549   8.830  -0.230  1.00 96.10           C
ATOM   2595  C   ALA A 176      -7.233   9.945   0.769  1.00 96.10           C
ATOM   2596  O   ALA A 176      -6.908   9.674   1.924  1.00 96.10           O
ATOM   2597  HA  ALA A 176      -7.872   7.944   0.317  1.00 96.10           H
ATOM   2598  CB  ALA A 176      -6.341   8.462  -1.094  1.00 96.10           C
ATOM   2599 1HB  ALA A 176      -6.610   7.646  -1.766  1.00 96.10           H
ATOM   2600 2HB  ALA A 176      -6.036   9.329  -1.680  1.00 96.10           H
ATOM   2601 3HB  ALA A 176      -5.517   8.149  -0.453  1.00 96.10           H
ATOM   2602  HN  ALA A 176      -8.418   9.338  -2.053  1.00 96.10           H
ATOM   2603  N   ALA A 177      -7.340  11.174   0.288  1.00 96.06           N
ATOM   2604  CA  ALA A 177      -7.038  12.331   1.115  1.00 96.06           C
ATOM   2605  C   ALA A 177      -8.029  12.392   2.279  1.00 96.06           C
ATOM   2606  O   ALA A 177      -7.641  12.661   3.415  1.00 96.06           O
ATOM   2607  HA  ALA A 177      -6.031  12.201   1.512  1.00 96.06           H
ATOM   2608  CB  ALA A 177      -7.070  13.596   0.255  1.00 96.06           C
ATOM   2609 1HB  ALA A 177      -6.328  13.514  -0.540  1.00 96.06           H
ATOM   2610 2HB  ALA A 177      -8.061  13.712  -0.184  1.00 96.06           H
ATOM   2611 3HB  ALA A 177      -6.843  14.463   0.875  1.00 96.06           H
ATOM   2612  HN  ALA A 177      -7.626  11.386  -0.647  1.00 96.06           H
ATOM   2613  N   ALA A 178      -9.289  12.138   1.956  1.00 96.04           N
ATOM   2614  CA  ALA A 178     -10.342  12.188   2.956  1.00 96.04           C
ATOM   2615  C   ALA A 178     -10.115  11.079   3.985  1.00 96.04           C
ATOM   2616  O   ALA A 178     -10.373  11.267   5.173  1.00 96.04           O
ATOM   2617  HA  ALA A 178     -10.280  13.154   3.456  1.00 96.04           H
ATOM   2618  CB  ALA A 178     -11.704  12.075   2.269  1.00 96.04           C
ATOM   2619 1HB  ALA A 178     -11.828  12.902   1.569  1.00 96.04           H
ATOM   2620 2HB  ALA A 178     -11.761  11.130   1.728  1.00 96.04           H
ATOM   2621 3HB  ALA A 178     -12.494  12.112   3.019  1.00 96.04           H
ATOM   2622  HN  ALA A 178      -9.593  11.902   1.033  1.00 96.04           H
ATOM   2623  N   LEU A 179      -9.633   9.947   3.493  1.00 93.50           N
ATOM   2624  CA  LEU A 179      -9.506   8.763   4.325  1.00 93.50           C
ATOM   2625  C   LEU A 179      -8.300   8.924   5.253  1.00 93.50           C
ATOM   2626  O   LEU A 179      -8.112   8.133   6.175  1.00 93.50           O
ATOM   2627  HA  LEU A 179     -10.406   8.695   4.936  1.00 93.50           H
ATOM   2628  CB  LEU A 179      -9.451   7.503   3.459  1.00 93.50           C
ATOM   2629 1HB  LEU A 179      -8.688   7.645   2.693  1.00 93.50           H
ATOM   2630 2HB  LEU A 179      -9.126   6.671   4.083  1.00 93.50           H
ATOM   2631  CG  LEU A 179     -10.758   7.106   2.769  1.00 93.50           C
ATOM   2632  HG  LEU A 179     -11.150   7.981   2.251  1.00 93.50           H
ATOM   2633  CD1 LEU A 179     -10.515   6.026   1.713  1.00 93.50           C
ATOM   2634 1HD1 LEU A 179      -9.823   6.404   0.960  1.00 93.50           H
ATOM   2635 2HD1 LEU A 179     -10.088   5.143   2.188  1.00 93.50           H
ATOM   2636 3HD1 LEU A 179     -11.460   5.763   1.238  1.00 93.50           H
ATOM   2637  CD2 LEU A 179     -11.811   6.678   3.794  1.00 93.50           C
ATOM   2638 1HD2 LEU A 179     -11.441   5.824   4.360  1.00 93.50           H
ATOM   2639 2HD2 LEU A 179     -12.012   7.505   4.475  1.00 93.50           H
ATOM   2640 3HD2 LEU A 179     -12.730   6.401   3.277  1.00 93.50           H
ATOM   2641  HN  LEU A 179      -9.333   9.833   2.546  1.00 93.50           H
ATOM   2642  N   CYS A 180      -7.514   9.954   4.976  1.00 92.12           N
ATOM   2643  CA  CYS A 180      -6.323  10.219   5.764  1.00 92.12           C
ATOM   2644  C   CYS A 180      -6.640  11.345   6.750  1.00 92.12           C
ATOM   2645  O   CYS A 180      -5.764  11.794   7.489  1.00 92.12           O
ATOM   2646  HA  CYS A 180      -6.086   9.297   6.294  1.00 92.12           H
ATOM   2647  CB  CYS A 180      -5.122  10.558   4.878  1.00 92.12           C
ATOM   2648 1HB  CYS A 180      -4.196  10.405   5.433  1.00 92.12           H
ATOM   2649 2HB  CYS A 180      -5.093   9.888   4.019  1.00 92.12           H
ATOM   2650  SG  CYS A 180      -5.232  12.295   4.312  1.00 92.12           S
ATOM   2651  HG  CYS A 180      -3.988  12.368   3.846  1.00 92.12           H
ATOM   2652  HN  CYS A 180      -7.680  10.600   4.230  1.00 92.12           H
ATOM   2653  N   ILE A 181      -7.894  11.771   6.730  1.00 92.14           N
ATOM   2654  CA  ILE A 181      -8.340  12.831   7.618  1.00 92.14           C
ATOM   2655  C   ILE A 181      -8.060  12.428   9.067  1.00 92.14           C
ATOM   2656  O   ILE A 181      -7.516  13.216   9.840  1.00 92.14           O
ATOM   2657  HA  ILE A 181      -7.752  13.719   7.387  1.00 92.14           H
ATOM   2658  CB  ILE A 181      -9.806  13.176   7.348  1.00 92.14           C
ATOM   2659  HB  ILE A 181     -10.366  12.245   7.266  1.00 92.14           H
ATOM   2660  CG1 ILE A 181      -9.959  13.914   6.017  1.00 92.14           C
ATOM   2661 1HG1 ILE A 181      -9.475  14.889   6.080  1.00 92.14           H
ATOM   2662 2HG1 ILE A 181      -9.453  13.358   5.228  1.00 92.14           H
ATOM   2663  CG2 ILE A 181     -10.407  13.964   8.513  1.00 92.14           C
ATOM   2664 1HG2 ILE A 181     -10.351  13.367   9.423  1.00 92.14           H
ATOM   2665 2HG2 ILE A 181      -9.850  14.890   8.651  1.00 92.14           H
ATOM   2666 3HG2 ILE A 181     -11.450  14.196   8.295  1.00 92.14           H
ATOM   2667  CD1 ILE A 181     -11.435  14.094   5.656  1.00 92.14           C
ATOM   2668 1HD1 ILE A 181     -11.910  13.116   5.570  1.00 92.14           H
ATOM   2669 2HD1 ILE A 181     -11.932  14.672   6.436  1.00 92.14           H
ATOM   2670 3HD1 ILE A 181     -11.515  14.622   4.706  1.00 92.14           H
ATOM   2671  HN  ILE A 181      -8.600  11.404   6.123  1.00 92.14           H
ATOM   2672  N   PRO A 182      -8.423  11.200   9.460  1.00 93.33           N
ATOM   2673  CA  PRO A 182      -8.211  10.756  10.840  1.00 93.33           C
ATOM   2674  C   PRO A 182      -6.771  10.940  11.290  1.00 93.33           C
ATOM   2675  O   PRO A 182      -6.519  11.406  12.400  1.00 93.33           O
ATOM   2676  HA  PRO A 182      -8.804  11.362  11.525  1.00 93.33           H
ATOM   2677  CB  PRO A 182      -8.612   9.279  10.811  1.00 93.33           C
ATOM   2678 1HB  PRO A 182      -7.756   8.635  10.611  1.00 93.33           H
ATOM   2679 2HB  PRO A 182      -9.034   8.959  11.763  1.00 93.33           H
ATOM   2680  CG  PRO A 182      -9.640   9.215   9.688  1.00 93.33           C
ATOM   2681 1HG  PRO A 182      -9.761   8.200   9.307  1.00 93.33           H
ATOM   2682 2HG  PRO A 182     -10.626   9.535  10.023  1.00 93.33           H
ATOM   2683  CD  PRO A 182      -9.060  10.152   8.642  1.00 93.33           C
ATOM   2684 1HD  PRO A 182      -8.335   9.647   8.004  1.00 93.33           H
ATOM   2685 2HD  PRO A 182      -9.832  10.554   7.986  1.00 93.33           H
ATOM   2686  N   GLU A 183      -5.856  10.567  10.408  1.00 90.71           N
ATOM   2687  CA  GLU A 183      -4.440  10.626  10.728  1.00 90.71           C
ATOM   2688  C   GLU A 183      -4.019  12.070  11.006  1.00 90.71           C
ATOM   2689  O   GLU A 183      -3.197  12.322  11.886  1.00 90.71           O
ATOM   2690  HA  GLU A 183      -4.321  10.025  11.629  1.00 90.71           H
ATOM   2691  CB  GLU A 183      -3.598  10.017   9.605  1.00 90.71           C
ATOM   2692 1HB  GLU A 183      -4.023  10.289   8.638  1.00 90.71           H
ATOM   2693 2HB  GLU A 183      -2.558  10.320   9.719  1.00 90.71           H
ATOM   2694  CG  GLU A 183      -3.612   8.488   9.677  1.00 90.71           C
ATOM   2695 1HG  GLU A 183      -2.822   8.084   9.044  1.00 90.71           H
ATOM   2696 2HG  GLU A 183      -3.400   8.167  10.696  1.00 90.71           H
ATOM   2697  CD  GLU A 183      -4.965   7.931   9.231  1.00 90.71           C
ATOM   2698  OE1 GLU A 183      -5.168   6.712   9.423  1.00 90.71           O
ATOM   2699  OE2 GLU A 183      -5.766   8.735   8.708  1.00 90.71           O
ATOM   2700  HN  GLU A 183      -6.069  10.229   9.491  1.00 90.71           H
ATOM   2701  N   ILE A 184      -4.602  12.981  10.241  1.00 91.73           N
ATOM   2702  CA  ILE A 184      -4.264  14.389  10.364  1.00 91.73           C
ATOM   2703  C   ILE A 184      -4.621  14.873  11.771  1.00 91.73           C
ATOM   2704  O   ILE A 184      -3.861  15.620  12.386  1.00 91.73           O
ATOM   2705  HA  ILE A 184      -3.186  14.480  10.231  1.00 91.73           H
ATOM   2706  CB  ILE A 184      -4.929  15.199   9.249  1.00 91.73           C
ATOM   2707  HB  ILE A 184      -5.996  14.977   9.255  1.00 91.73           H
ATOM   2708  CG1 ILE A 184      -4.390  14.788   7.877  1.00 91.73           C
ATOM   2709 1HG1 ILE A 184      -3.347  15.092   7.786  1.00 91.73           H
ATOM   2710 2HG1 ILE A 184      -4.414  13.702   7.784  1.00 91.73           H
ATOM   2711  CG2 ILE A 184      -4.777  16.701   9.497  1.00 91.73           C
ATOM   2712 1HG2 ILE A 184      -5.247  16.962  10.445  1.00 91.73           H
ATOM   2713 2HG2 ILE A 184      -3.719  16.959   9.533  1.00 91.73           H
ATOM   2714 3HG2 ILE A 184      -5.258  17.253   8.690  1.00 91.73           H
ATOM   2715  CD1 ILE A 184      -5.212  15.420   6.753  1.00 91.73           C
ATOM   2716 1HD1 ILE A 184      -6.249  15.093   6.833  1.00 91.73           H
ATOM   2717 2HD1 ILE A 184      -5.166  16.506   6.835  1.00 91.73           H
ATOM   2718 3HD1 ILE A 184      -4.808  15.111   5.789  1.00 91.73           H
ATOM   2719  HN  ILE A 184      -5.291  12.771   9.548  1.00 91.73           H
ATOM   2720  N   LEU A 185      -5.777  14.428  12.241  1.00 91.42           N
ATOM   2721  CA  LEU A 185      -6.360  14.988  13.448  1.00 91.42           C
ATOM   2722  C   LEU A 185      -5.633  14.424  14.670  1.00 91.42           C
ATOM   2723  O   LEU A 185      -5.211  15.175  15.547  1.00 91.42           O
ATOM   2724  HA  LEU A 185      -6.200  16.066  13.418  1.00 91.42           H
ATOM   2725  CB  LEU A 185      -7.872  14.755  13.470  1.00 91.42           C
ATOM   2726 1HB  LEU A 185      -8.057  13.687  13.355  1.00 91.42           H
ATOM   2727 2HB  LEU A 185      -8.250  15.041  14.452  1.00 91.42           H
ATOM   2728  CG  LEU A 185      -8.682  15.501  12.407  1.00 91.42           C
ATOM   2729  HG  LEU A 185      -8.326  15.189  11.425  1.00 91.42           H
ATOM   2730  CD1 LEU A 185     -10.165  15.134  12.489  1.00 91.42           C
ATOM   2731 1HD1 LEU A 185     -10.283  14.062  12.329  1.00 91.42           H
ATOM   2732 2HD1 LEU A 185     -10.551  15.400  13.473  1.00 91.42           H
ATOM   2733 3HD1 LEU A 185     -10.716  15.678  11.722  1.00 91.42           H
ATOM   2734  CD2 LEU A 185      -8.459  17.012  12.508  1.00 91.42           C
ATOM   2735 1HD2 LEU A 185      -8.770  17.360  13.493  1.00 91.42           H
ATOM   2736 2HD2 LEU A 185      -7.401  17.234  12.362  1.00 91.42           H
ATOM   2737 3HD2 LEU A 185      -9.045  17.518  11.741  1.00 91.42           H
ATOM   2738  HN  LEU A 185      -6.311  13.699  11.812  1.00 91.42           H
ATOM   2739  N   TYR A 186      -5.510  13.105  14.688  1.00 91.37           N
ATOM   2740  CA  TYR A 186      -5.265  12.393  15.931  1.00 91.37           C
ATOM   2741  C   TYR A 186      -3.826  11.879  15.995  1.00 91.37           C
ATOM   2742  O   TYR A 186      -3.432  11.244  16.972  1.00 91.37           O
ATOM   2743  HA  TYR A 186      -5.432  13.088  16.755  1.00 91.37           H
ATOM   2744  CB  TYR A 186      -6.222  11.199  15.929  1.00 91.37           C
ATOM   2745 1HB  TYR A 186      -5.940  10.523  15.122  1.00 91.37           H
ATOM   2746 2HB  TYR A 186      -6.102  10.649  16.862  1.00 91.37           H
ATOM   2747  CG  TYR A 186      -7.694  11.581  15.764  1.00 91.37           C
ATOM   2748  CD1 TYR A 186      -8.253  12.541  16.583  1.00 91.37           C
ATOM   2749  HD1 TYR A 186      -7.646  13.027  17.347  1.00 91.37           H
ATOM   2750  CD2 TYR A 186      -8.463  10.966  14.797  1.00 91.37           C
ATOM   2751  HD2 TYR A 186      -8.021  10.208  14.151  1.00 91.37           H
ATOM   2752  CE1 TYR A 186      -9.639  12.901  16.428  1.00 91.37           C
ATOM   2753  HE1 TYR A 186     -10.093  13.657  17.068  1.00 91.37           H
ATOM   2754  CE2 TYR A 186      -9.848  11.326  14.642  1.00 91.37           C
ATOM   2755  HE2 TYR A 186     -10.467  10.848  13.883  1.00 91.37           H
ATOM   2756  CZ  TYR A 186     -10.368  12.275  15.465  1.00 91.37           C
ATOM   2757  OH  TYR A 186     -11.677  12.615  15.319  1.00 91.37           O
ATOM   2758  HH  TYR A 186     -12.099  12.053  14.607  1.00 91.37           H
ATOM   2759  HN  TYR A 186      -5.574  12.526  13.876  1.00 91.37           H
ATOM   2760  N   SER A 187      -3.080  12.171  14.940  1.00 92.39           N
ATOM   2761  CA  SER A 187      -1.644  11.950  14.954  1.00 92.39           C
ATOM   2762  C   SER A 187      -0.973  12.938  15.911  1.00 92.39           C
ATOM   2763  O   SER A 187      -1.124  14.150  15.764  1.00 92.39           O
ATOM   2764  HA  SER A 187      -1.512  10.927  15.307  1.00 92.39           H
ATOM   2765  CB  SER A 187      -1.051  12.085  13.550  1.00 92.39           C
ATOM   2766 1HB  SER A 187      -1.276  13.076  13.156  1.00 92.39           H
ATOM   2767 2HB  SER A 187       0.034  12.003  13.605  1.00 92.39           H
ATOM   2768  OG  SER A 187      -1.558  11.095  12.659  1.00 92.39           O
ATOM   2769  HG  SER A 187      -2.001  11.533  11.877  1.00 92.39           H
ATOM   2770  HN  SER A 187      -3.440  12.551  14.088  1.00 92.39           H
ATOM   2771  N   GLN A 188      -0.245  12.383  16.869  1.00 85.67           N
ATOM   2772  CA  GLN A 188       0.560  13.197  17.764  1.00 85.67           C
ATOM   2773  C   GLN A 188       1.762  12.398  18.271  1.00 85.67           C
ATOM   2774  O   GLN A 188       1.838  11.187  18.067  1.00 85.67           O
ATOM   2775  HA  GLN A 188       0.902  14.038  17.162  1.00 85.67           H
ATOM   2776  CB  GLN A 188      -0.279  13.724  18.930  1.00 85.67           C
ATOM   2777 1HB  GLN A 188       0.324  14.393  19.544  1.00 85.67           H
ATOM   2778 2HB  GLN A 188      -1.115  14.309  18.547  1.00 85.67           H
ATOM   2779  CG  GLN A 188      -0.808  12.573  19.789  1.00 85.67           C
ATOM   2780 1HG  GLN A 188      -1.345  11.863  19.161  1.00 85.67           H
ATOM   2781 2HG  GLN A 188       0.028  12.035  20.236  1.00 85.67           H
ATOM   2782  CD  GLN A 188      -1.735  13.092  20.890  1.00 85.67           C
ATOM   2783  OE1 GLN A 188      -2.159  14.236  20.893  1.00 85.67           O
ATOM   2784  NE2 GLN A 188      -2.025  12.189  21.823  1.00 85.67           N
ATOM   2785 1HE2 GLN A 188      -1.643  11.266  21.762  1.00 85.67           H
ATOM   2786 2HE2 GLN A 188      -2.624  12.433  22.585  1.00 85.67           H
ATOM   2787  HN  GLN A 188      -0.201  11.399  17.039  1.00 85.67           H
ATOM   2788  N   ILE A 189       2.673  13.108  18.921  1.00 89.75           N
ATOM   2789  CA  ILE A 189       3.796  12.463  19.578  1.00 89.75           C
ATOM   2790  C   ILE A 189       3.383  12.045  20.991  1.00 89.75           C
ATOM   2791  O   ILE A 189       2.901  12.867  21.769  1.00 89.75           O
ATOM   2792  HA  ILE A 189       4.035  11.564  19.009  1.00 89.75           H
ATOM   2793  CB  ILE A 189       5.030  13.365  19.540  1.00 89.75           C
ATOM   2794  HB  ILE A 189       4.777  14.311  20.019  1.00 89.75           H
ATOM   2795  CG1 ILE A 189       5.433  13.682  18.099  1.00 89.75           C
ATOM   2796 1HG1 ILE A 189       5.749  12.768  17.596  1.00 89.75           H
ATOM   2797 2HG1 ILE A 189       4.571  14.065  17.552  1.00 89.75           H
ATOM   2798  CG2 ILE A 189       6.184  12.751  20.336  1.00 89.75           C
ATOM   2799 1HG2 ILE A 189       5.879  12.619  21.374  1.00 89.75           H
ATOM   2800 2HG2 ILE A 189       6.445  11.783  19.908  1.00 89.75           H
ATOM   2801 3HG2 ILE A 189       7.048  13.413  20.292  1.00 89.75           H
ATOM   2802  CD1 ILE A 189       6.566  14.710  18.059  1.00 89.75           C
ATOM   2803 1HD1 ILE A 189       6.238  15.631  18.541  1.00 89.75           H
ATOM   2804 2HD1 ILE A 189       7.434  14.314  18.586  1.00 89.75           H
ATOM   2805 3HD1 ILE A 189       6.833  14.917  17.023  1.00 89.75           H
ATOM   2806  HN  ILE A 189       2.651  14.105  19.001  1.00 89.75           H
ATOM   2807  N   LYS A 190       3.586  10.768  21.280  1.00 84.07           N
ATOM   2808  CA  LYS A 190       3.368  10.261  22.624  1.00 84.07           C
ATOM   2809  C   LYS A 190       4.708   9.832  23.226  1.00 84.07           C
ATOM   2810  O   LYS A 190       5.522   9.203  22.553  1.00 84.07           O
ATOM   2811  HA  LYS A 190       2.967  11.080  23.221  1.00 84.07           H
ATOM   2812  CB  LYS A 190       2.315   9.151  22.614  1.00 84.07           C
ATOM   2813 1HB  LYS A 190       1.406   9.511  22.133  1.00 84.07           H
ATOM   2814 2HB  LYS A 190       2.675   8.309  22.022  1.00 84.07           H
ATOM   2815  CG  LYS A 190       1.997   8.683  24.035  1.00 84.07           C
ATOM   2816 1HG  LYS A 190       2.918   8.389  24.540  1.00 84.07           H
ATOM   2817 2HG  LYS A 190       1.570   9.508  24.606  1.00 84.07           H
ATOM   2818  CD  LYS A 190       1.019   7.507  24.020  1.00 84.07           C
ATOM   2819 1HD  LYS A 190       0.066   7.827  23.600  1.00 84.07           H
ATOM   2820 2HD  LYS A 190       1.404   6.718  23.372  1.00 84.07           H
ATOM   2821  CE  LYS A 190       0.802   6.955  25.430  1.00 84.07           C
ATOM   2822 1HE  LYS A 190       1.751   6.926  25.965  1.00 84.07           H
ATOM   2823 2HE  LYS A 190       0.142   7.619  25.989  1.00 84.07           H
ATOM   2824  NZ  LYS A 190       0.217   5.597  25.371  1.00 84.07           N
ATOM   2825 1HZ  LYS A 190       0.292   5.157  26.282  1.00 84.07           H
ATOM   2826 2HZ  LYS A 190      -0.760   5.662  25.106  1.00 84.07           H
ATOM   2827 3HZ  LYS A 190       0.717   5.043  24.686  1.00 84.07           H
ATOM   2828  HN  LYS A 190       3.894  10.087  20.616  1.00 84.07           H
ATOM   2829  N   GLU A 191       4.894  10.190  24.489  1.00 76.02           N
ATOM   2830  CA  GLU A 191       6.027   9.690  25.248  1.00 76.02           C
ATOM   2831  C   GLU A 191       5.644   8.408  25.991  1.00 76.02           C
ATOM   2832  O   GLU A 191       4.688   8.397  26.765  1.00 76.02           O
ATOM   2833  HA  GLU A 191       6.798   9.473  24.509  1.00 76.02           H
ATOM   2834  CB  GLU A 191       6.548  10.751  26.220  1.00 76.02           C
ATOM   2835 1HB  GLU A 191       5.711  11.202  26.754  1.00 76.02           H
ATOM   2836 2HB  GLU A 191       7.294  10.310  26.881  1.00 76.02           H
ATOM   2837  CG  GLU A 191       7.252  11.883  25.469  1.00 76.02           C
ATOM   2838 1HG  GLU A 191       7.999  11.466  24.792  1.00 76.02           H
ATOM   2839 2HG  GLU A 191       6.531  12.421  24.854  1.00 76.02           H
ATOM   2840  CD  GLU A 191       7.924  12.852  26.443  1.00 76.02           C
ATOM   2841  OE1 GLU A 191       8.566  13.803  25.946  1.00 76.02           O
ATOM   2842  OE2 GLU A 191       7.781  12.621  27.663  1.00 76.02           O
ATOM   2843  HN  GLU A 191       4.289  10.808  24.990  1.00 76.02           H
ATOM   2844  N   GLU A 192       6.409   7.359  25.729  1.00 73.79           N
ATOM   2845  CA  GLU A 192       6.159   6.074  26.359  1.00 73.79           C
ATOM   2846  C   GLU A 192       7.462   5.489  26.907  1.00 73.79           C
ATOM   2847  O   GLU A 192       8.379   5.185  26.146  1.00 73.79           O
ATOM   2848  HA  GLU A 192       5.473   6.282  27.180  1.00 73.79           H
ATOM   2849  CB  GLU A 192       5.492   5.104  25.381  1.00 73.79           C
ATOM   2850 1HB  GLU A 192       4.630   5.585  24.918  1.00 73.79           H
ATOM   2851 2HB  GLU A 192       6.226   4.747  24.659  1.00 73.79           H
ATOM   2852  CG  GLU A 192       4.967   3.866  26.110  1.00 73.79           C
ATOM   2853 1HG  GLU A 192       4.744   3.081  25.387  1.00 73.79           H
ATOM   2854 2HG  GLU A 192       5.738   3.477  26.775  1.00 73.79           H
ATOM   2855  CD  GLU A 192       3.709   4.195  26.916  1.00 73.79           C
ATOM   2856  OE1 GLU A 192       3.380   3.387  27.811  1.00 73.79           O
ATOM   2857  OE2 GLU A 192       3.104   5.248  26.619  1.00 73.79           O
ATOM   2858  HN  GLU A 192       7.187   7.377  25.100  1.00 73.79           H
ATOM   2859  N   SER A 193       7.503   5.349  28.224  1.00 73.96           N
ATOM   2860  CA  SER A 193       8.663   4.770  28.880  1.00 73.96           C
ATOM   2861  C   SER A 193       9.922   5.554  28.502  1.00 73.96           C
ATOM   2862  O   SER A 193      11.000   4.976  28.368  1.00 73.96           O
ATOM   2863  HA  SER A 193       8.464   4.858  29.948  1.00 73.96           H
ATOM   2864  CB  SER A 193       8.826   3.295  28.511  1.00 73.96           C
ATOM   2865 1HB  SER A 193       9.026   3.208  27.443  1.00 73.96           H
ATOM   2866 2HB  SER A 193       9.691   2.884  29.032  1.00 73.96           H
ATOM   2867  OG  SER A 193       7.668   2.531  28.840  1.00 73.96           O
ATOM   2868  HG  SER A 193       7.747   1.610  28.460  1.00 73.96           H
ATOM   2869  HN  SER A 193       6.763   5.622  28.839  1.00 73.96           H
ATOM   2870  N   GLY A 194       9.744   6.857  28.342  1.00 81.83           N
ATOM   2871  CA  GLY A 194      10.864   7.735  28.048  1.00 81.83           C
ATOM   2872  C   GLY A 194      11.224   7.685  26.562  1.00 81.83           C
ATOM   2873  O   GLY A 194      12.235   8.250  26.146  1.00 81.83           O
ATOM   2874 1HA  GLY A 194      10.613   8.757  28.331  1.00 81.83           H
ATOM   2875 2HA  GLY A 194      11.727   7.441  28.645  1.00 81.83           H
ATOM   2876  HN  GLY A 194       8.856   7.312  28.409  1.00 81.83           H
ATOM   2877  N   ILE A 195      10.378   7.004  25.803  1.00 80.27           N
ATOM   2878  CA  ILE A 195      10.556   6.933  24.362  1.00 80.27           C
ATOM   2879  C   ILE A 195       9.475   7.773  23.678  1.00 80.27           C
ATOM   2880  O   ILE A 195       8.290   7.622  23.968  1.00 80.27           O
ATOM   2881  HA  ILE A 195      11.528   7.367  24.131  1.00 80.27           H
ATOM   2882  CB  ILE A 195      10.588   5.476  23.898  1.00 80.27           C
ATOM   2883  HB  ILE A 195       9.644   5.008  24.176  1.00 80.27           H
ATOM   2884  CG1 ILE A 195      11.703   4.700  24.602  1.00 80.27           C
ATOM   2885 1HG1 ILE A 195      12.670   5.133  24.346  1.00 80.27           H
ATOM   2886 2HG1 ILE A 195      11.588   4.793  25.682  1.00 80.27           H
ATOM   2887  CG2 ILE A 195      10.703   5.389  22.374  1.00 80.27           C
ATOM   2888 1HG2 ILE A 195       9.846   5.883  21.916  1.00 80.27           H
ATOM   2889 2HG2 ILE A 195      11.621   5.879  22.051  1.00 80.27           H
ATOM   2890 3HG2 ILE A 195      10.724   4.342  22.071  1.00 80.27           H
ATOM   2891  CD1 ILE A 195      11.677   3.223  24.206  1.00 80.27           C
ATOM   2892 1HD1 ILE A 195      10.718   2.788  24.486  1.00 80.27           H
ATOM   2893 2HD1 ILE A 195      11.816   3.133  23.128  1.00 80.27           H
ATOM   2894 3HD1 ILE A 195      12.480   2.695  24.721  1.00 80.27           H
ATOM   2895  HN  ILE A 195       9.585   6.508  26.156  1.00 80.27           H
ATOM   2896  N   ALA A 196       9.924   8.640  22.782  1.00 90.80           N
ATOM   2897  CA  ALA A 196       9.006   9.439  21.988  1.00 90.80           C
ATOM   2898  C   ALA A 196       8.474   8.594  20.829  1.00 90.80           C
ATOM   2899  O   ALA A 196       9.249   7.998  20.083  1.00 90.80           O
ATOM   2900  HA  ALA A 196       8.173   9.724  22.630  1.00 90.80           H
ATOM   2901  CB  ALA A 196       9.716  10.706  21.507  1.00 90.80           C
ATOM   2902 1HB  ALA A 196      10.048  11.285  22.369  1.00 90.80           H
ATOM   2903 2HB  ALA A 196      10.578  10.432  20.899  1.00 90.80           H
ATOM   2904 3HB  ALA A 196       9.026  11.305  20.912  1.00 90.80           H
ATOM   2905  HN  ALA A 196      10.894   8.801  22.596  1.00 90.80           H
ATOM   2906  N   ILE A 197       7.154   8.569  20.714  1.00 86.62           N
ATOM   2907  CA  ILE A 197       6.505   7.729  19.722  1.00 86.62           C
ATOM   2908  C   ILE A 197       5.489   8.563  18.939  1.00 86.62           C
ATOM   2909  O   ILE A 197       4.658   9.251  19.529  1.00 86.62           O
ATOM   2910  HA  ILE A 197       7.274   7.384  19.032  1.00 86.62           H
ATOM   2911  CB  ILE A 197       5.901   6.488  20.384  1.00 86.62           C
ATOM   2912  HB  ILE A 197       5.178   6.817  21.130  1.00 86.62           H
ATOM   2913  CG1 ILE A 197       6.974   5.682  21.119  1.00 86.62           C
ATOM   2914 1HG1 ILE A 197       7.708   5.310  20.404  1.00 86.62           H
ATOM   2915 2HG1 ILE A 197       7.508   6.330  21.815  1.00 86.62           H
ATOM   2916  CG2 ILE A 197       5.143   5.636  19.364  1.00 86.62           C
ATOM   2917 1HG2 ILE A 197       4.337   6.225  18.926  1.00 86.62           H
ATOM   2918 2HG2 ILE A 197       5.827   5.316  18.578  1.00 86.62           H
ATOM   2919 3HG2 ILE A 197       4.725   4.761  19.861  1.00 86.62           H
ATOM   2920  CD1 ILE A 197       6.354   4.509  21.880  1.00 86.62           C
ATOM   2921 1HD1 ILE A 197       5.639   4.888  22.611  1.00 86.62           H
ATOM   2922 2HD1 ILE A 197       5.842   3.851  21.179  1.00 86.62           H
ATOM   2923 3HD1 ILE A 197       7.138   3.953  22.394  1.00 86.62           H
ATOM   2924  HN  ILE A 197       6.533   9.110  21.281  1.00 86.62           H
ATOM   2925  N   CYS A 198       5.589   8.473  17.620  1.00 92.20           N
ATOM   2926  CA  CYS A 198       4.573   9.043  16.752  1.00 92.20           C
ATOM   2927  C   CYS A 198       3.458   8.010  16.576  1.00 92.20           C
ATOM   2928  O   CYS A 198       3.647   6.996  15.907  1.00 92.20           O
ATOM   2929  HA  CYS A 198       4.198   9.936  17.253  1.00 92.20           H
ATOM   2930  CB  CYS A 198       5.159   9.486  15.410  1.00 92.20           C
ATOM   2931 1HB  CYS A 198       5.838  10.325  15.559  1.00 92.20           H
ATOM   2932 2HB  CYS A 198       5.743   8.676  14.974  1.00 92.20           H
ATOM   2933  SG  CYS A 198       3.812   9.968  14.268  1.00 92.20           S
ATOM   2934  HN  CYS A 198       6.346   8.023  17.146  1.00 92.20           H
ATOM   2935  N   THR A 199       2.320   8.305  17.188  1.00 90.45           N
ATOM   2936  CA  THR A 199       1.205   7.373  17.184  1.00 90.45           C
ATOM   2937  C   THR A 199      -0.115   8.122  16.993  1.00 90.45           C
ATOM   2938  O   THR A 199      -0.157   9.347  17.087  1.00 90.45           O
ATOM   2939  HA  THR A 199       1.320   6.704  16.331  1.00 90.45           H
ATOM   2940  CB  THR A 199       1.262   6.562  18.480  1.00 90.45           C
ATOM   2941  HB  THR A 199       2.282   6.244  18.695  1.00 90.45           H
ATOM   2942  OG1 THR A 199       0.321   5.511  18.274  1.00 90.45           O
ATOM   2943  HG1 THR A 199       0.440   4.804  18.971  1.00 90.45           H
ATOM   2944  CG2 THR A 199       0.704   7.332  19.678  1.00 90.45           C
ATOM   2945 1HG2 THR A 199      -0.338   7.591  19.489  1.00 90.45           H
ATOM   2946 2HG2 THR A 199       1.284   8.243  19.826  1.00 90.45           H
ATOM   2947 3HG2 THR A 199       0.768   6.711  20.571  1.00 90.45           H
ATOM   2948  HN  THR A 199       2.154   9.160  17.679  1.00 90.45           H
ATOM   2949  N   MET A 200      -1.162   7.353  16.729  1.00 89.08           N
ATOM   2950  CA  MET A 200      -2.514   7.877  16.809  1.00 89.08           C
ATOM   2951  C   MET A 200      -3.038   7.826  18.246  1.00 89.08           C
ATOM   2952  O   MET A 200      -2.875   6.820  18.934  1.00 89.08           O
ATOM   2953  HA  MET A 200      -2.448   8.913  16.476  1.00 89.08           H
ATOM   2954  CB  MET A 200      -3.434   7.059  15.901  1.00 89.08           C
ATOM   2955 1HB  MET A 200      -3.393   6.008  16.188  1.00 89.08           H
ATOM   2956 2HB  MET A 200      -4.466   7.385  16.033  1.00 89.08           H
ATOM   2957  CG  MET A 200      -3.030   7.208  14.433  1.00 89.08           C
ATOM   2958 1HG  MET A 200      -1.946   7.154  14.338  1.00 89.08           H
ATOM   2959 2HG  MET A 200      -3.443   6.386  13.848  1.00 89.08           H
ATOM   2960  SD  MET A 200      -3.620   8.767  13.793  1.00 89.08           S
ATOM   2961  CE  MET A 200      -5.348   8.378  13.573  1.00 89.08           C
ATOM   2962 1HE  MET A 200      -5.448   7.547  12.875  1.00 89.08           H
ATOM   2963 2HE  MET A 200      -5.783   8.100  14.533  1.00 89.08           H
ATOM   2964 3HE  MET A 200      -5.870   9.249  13.177  1.00 89.08           H
ATOM   2965  HN  MET A 200      -1.096   6.391  16.464  1.00 89.08           H
ATOM   2966  N   VAL A 201      -3.656   8.924  18.656  1.00 91.41           N
ATOM   2967  CA  VAL A 201      -4.357   8.957  19.928  1.00 91.41           C
ATOM   2968  C   VAL A 201      -5.809   9.380  19.695  1.00 91.41           C
ATOM   2969  O   VAL A 201      -6.069  10.487  19.228  1.00 91.41           O
ATOM   2970  HA  VAL A 201      -4.347   7.946  20.336  1.00 91.41           H
ATOM   2971  CB  VAL A 201      -3.618   9.871  20.909  1.00 91.41           C
ATOM   2972  HB  VAL A 201      -3.635  10.882  20.502  1.00 91.41           H
ATOM   2973  CG1 VAL A 201      -4.321   9.899  22.267  1.00 91.41           C
ATOM   2974 1HG1 VAL A 201      -5.338  10.270  22.143  1.00 91.41           H
ATOM   2975 2HG1 VAL A 201      -4.350   8.891  22.682  1.00 91.41           H
ATOM   2976 3HG1 VAL A 201      -3.775  10.556  22.945  1.00 91.41           H
ATOM   2977  CG2 VAL A 201      -2.155   9.448  21.056  1.00 91.41           C
ATOM   2978 1HG2 VAL A 201      -2.109   8.425  21.430  1.00 91.41           H
ATOM   2979 2HG2 VAL A 201      -1.661   9.503  20.087  1.00 91.41           H
ATOM   2980 3HG2 VAL A 201      -1.654  10.114  21.759  1.00 91.41           H
ATOM   2981  HN  VAL A 201      -3.684   9.778  18.136  1.00 91.41           H
ATOM   2982  N   TYR A 202      -6.716   8.475  20.032  1.00 91.36           N
ATOM   2983  CA  TYR A 202      -8.129   8.702  19.781  1.00 91.36           C
ATOM   2984  C   TYR A 202      -8.806   9.337  20.997  1.00 91.36           C
ATOM   2985  O   TYR A 202      -8.464   9.024  22.137  1.00 91.36           O
ATOM   2986  HA  TYR A 202      -8.215   9.380  18.932  1.00 91.36           H
ATOM   2987  CB  TYR A 202      -8.742   7.322  19.534  1.00 91.36           C
ATOM   2988 1HB  TYR A 202      -8.537   6.686  20.395  1.00 91.36           H
ATOM   2989 2HB  TYR A 202      -9.824   7.424  19.462  1.00 91.36           H
ATOM   2990  CG  TYR A 202      -8.225   6.629  18.271  1.00 91.36           C
ATOM   2991  CD1 TYR A 202      -8.838   6.860  17.057  1.00 91.36           C
ATOM   2992  HD1 TYR A 202      -9.692   7.536  16.997  1.00 91.36           H
ATOM   2993  CD2 TYR A 202      -7.144   5.774  18.347  1.00 91.36           C
ATOM   2994  HD2 TYR A 202      -6.659   5.592  19.306  1.00 91.36           H
ATOM   2995  CE1 TYR A 202      -8.352   6.208  15.869  1.00 91.36           C
ATOM   2996  HE1 TYR A 202      -8.827   6.381  14.904  1.00 91.36           H
ATOM   2997  CE2 TYR A 202      -6.658   5.122  17.159  1.00 91.36           C
ATOM   2998  HE2 TYR A 202      -5.805   4.444  17.205  1.00 91.36           H
ATOM   2999  CZ  TYR A 202      -7.285   5.371  15.979  1.00 91.36           C
ATOM   3000  OH  TYR A 202      -6.826   4.755  14.857  1.00 91.36           O
ATOM   3001  HH  TYR A 202      -6.024   4.199  15.076  1.00 91.36           H
ATOM   3002  HN  TYR A 202      -6.500   7.601  20.467  1.00 91.36           H
ATOM   3003  N   PRO A 203      -9.775  10.237  20.780  1.00 85.86           N
ATOM   3004  CA  PRO A 203     -10.441  10.913  21.896  1.00 85.86           C
ATOM   3005  C   PRO A 203     -11.310   9.967  22.708  1.00 85.86           C
ATOM   3006  O   PRO A 203     -11.854   9.004  22.172  1.00 85.86           O
ATOM   3007  HA  PRO A 203      -9.701  11.295  22.600  1.00 85.86           H
ATOM   3008  CB  PRO A 203     -11.271  12.004  21.215  1.00 85.86           C
ATOM   3009 1HB  PRO A 203     -12.194  12.204  21.759  1.00 85.86           H
ATOM   3010 2HB  PRO A 203     -10.726  12.946  21.157  1.00 85.86           H
ATOM   3011  CG  PRO A 203     -11.547  11.441  19.850  1.00 85.86           C
ATOM   3012 1HG  PRO A 203     -12.420  10.789  19.861  1.00 85.86           H
ATOM   3013 2HG  PRO A 203     -11.750  12.234  19.131  1.00 85.86           H
ATOM   3014  CD  PRO A 203     -10.308  10.679  19.479  1.00 85.86           C
ATOM   3015 1HD  PRO A 203     -10.537   9.833  18.830  1.00 85.86           H
ATOM   3016 2HD  PRO A 203      -9.595  11.307  18.945  1.00 85.86           H
ATOM   3017  N   SER A 204     -11.418  10.271  23.993  1.00 78.08           N
ATOM   3018  CA  SER A 204     -11.849   9.278  24.963  1.00 78.08           C
ATOM   3019  C   SER A 204     -13.272   8.816  24.642  1.00 78.08           C
ATOM   3020  O   SER A 204     -13.596   7.639  24.794  1.00 78.08           O
ATOM   3021  HA  SER A 204     -11.146   8.451  24.861  1.00 78.08           H
ATOM   3022  CB  SER A 204     -11.780   9.832  26.387  1.00 78.08           C
ATOM   3023 1HB  SER A 204     -12.234   9.120  27.076  1.00 78.08           H
ATOM   3024 2HB  SER A 204     -10.737   9.942  26.684  1.00 78.08           H
ATOM   3025  OG  SER A 204     -12.440  11.090  26.503  1.00 78.08           O
ATOM   3026  HG  SER A 204     -13.429  10.954  26.561  1.00 78.08           H
ATOM   3027  HN  SER A 204     -11.217  11.173  24.374  1.00 78.08           H
ATOM   3028  N   ASP A 205     -14.084   9.767  24.203  1.00 71.45           N
ATOM   3029  CA  ASP A 205     -15.527   9.610  24.271  1.00 71.45           C
ATOM   3030  C   ASP A 205     -15.950   8.438  23.383  1.00 71.45           C
ATOM   3031  O   ASP A 205     -16.758   7.606  23.792  1.00 71.45           O
ATOM   3032  HA  ASP A 205     -15.746   9.435  25.325  1.00 71.45           H
ATOM   3033  CB  ASP A 205     -16.242  10.866  23.770  1.00 71.45           C
ATOM   3034 1HB  ASP A 205     -15.901  11.106  22.763  1.00 71.45           H
ATOM   3035 2HB  ASP A 205     -17.314  10.678  23.707  1.00 71.45           H
ATOM   3036  CG  ASP A 205     -15.981  12.053  24.699  1.00 71.45           C
ATOM   3037  OD1 ASP A 205     -15.474  11.801  25.814  1.00 71.45           O
ATOM   3038  OD2 ASP A 205     -16.294  13.186  24.274  1.00 71.45           O
ATOM   3039  HN  ASP A 205     -13.771  10.630  23.807  1.00 71.45           H
ATOM   3040  N   GLU A 206     -15.386   8.412  22.185  1.00 74.67           N
ATOM   3041  CA  GLU A 206     -15.744   7.393  21.212  1.00 74.67           C
ATOM   3042  C   GLU A 206     -14.485   6.722  20.659  1.00 74.67           C
ATOM   3043  O   GLU A 206     -14.472   6.263  19.518  1.00 74.67           O
ATOM   3044  HA  GLU A 206     -16.340   6.664  21.761  1.00 74.67           H
ATOM   3045  CB  GLU A 206     -16.590   7.985  20.084  1.00 74.67           C
ATOM   3046 1HB  GLU A 206     -16.075   8.841  19.648  1.00 74.67           H
ATOM   3047 2HB  GLU A 206     -16.827   7.209  19.356  1.00 74.67           H
ATOM   3048  CG  GLU A 206     -17.929   8.500  20.615  1.00 74.67           C
ATOM   3049 1HG  GLU A 206     -18.182   7.981  21.539  1.00 74.67           H
ATOM   3050 2HG  GLU A 206     -17.845   9.560  20.858  1.00 74.67           H
ATOM   3051  CD  GLU A 206     -19.043   8.294  19.587  1.00 74.67           C
ATOM   3052  OE1 GLU A 206     -20.099   7.763  19.993  1.00 74.67           O
ATOM   3053  OE2 GLU A 206     -18.814   8.673  18.418  1.00 74.67           O
ATOM   3054  HN  GLU A 206     -14.698   9.068  21.875  1.00 74.67           H
ATOM   3055  N   SER A 207     -13.456   6.687  21.493  1.00 87.24           N
ATOM   3056  CA  SER A 207     -12.150   6.230  21.052  1.00 87.24           C
ATOM   3057  C   SER A 207     -12.275   4.864  20.374  1.00 87.24           C
ATOM   3058  O   SER A 207     -11.712   4.645  19.302  1.00 87.24           O
ATOM   3059  HA  SER A 207     -11.806   6.980  20.340  1.00 87.24           H
ATOM   3060  CB  SER A 207     -11.169   6.152  22.224  1.00 87.24           C
ATOM   3061 1HB  SER A 207     -10.232   5.710  21.884  1.00 87.24           H
ATOM   3062 2HB  SER A 207     -10.938   7.159  22.571  1.00 87.24           H
ATOM   3063  OG  SER A 207     -11.689   5.385  23.306  1.00 87.24           O
ATOM   3064  HG  SER A 207     -11.127   5.520  24.122  1.00 87.24           H
ATOM   3065  HN  SER A 207     -13.505   6.964  22.453  1.00 87.24           H
ATOM   3066  N   THR A 208     -13.017   3.981  21.026  1.00 87.26           N
ATOM   3067  CA  THR A 208     -13.129   2.609  20.560  1.00 87.26           C
ATOM   3068  C   THR A 208     -13.802   2.565  19.187  1.00 87.26           C
ATOM   3069  O   THR A 208     -13.334   1.873  18.284  1.00 87.26           O
ATOM   3070  HA  THR A 208     -12.125   2.204  20.437  1.00 87.26           H
ATOM   3071  CB  THR A 208     -13.876   1.807  21.628  1.00 87.26           C
ATOM   3072  HB  THR A 208     -14.921   2.112  21.684  1.00 87.26           H
ATOM   3073  OG1 THR A 208     -13.111   2.011  22.813  1.00 87.26           O
ATOM   3074  HG1 THR A 208     -12.179   1.674  22.681  1.00 87.26           H
ATOM   3075  CG2 THR A 208     -13.797   0.298  21.389  1.00 87.26           C
ATOM   3076 1HG2 THR A 208     -12.754  -0.018  21.400  1.00 87.26           H
ATOM   3077 2HG2 THR A 208     -14.238   0.060  20.421  1.00 87.26           H
ATOM   3078 3HG2 THR A 208     -14.343  -0.224  22.175  1.00 87.26           H
ATOM   3079  HN  THR A 208     -13.534   4.189  21.856  1.00 87.26           H
ATOM   3080  N   LYS A 209     -14.890   3.313  19.072  1.00 82.89           N
ATOM   3081  CA  LYS A 209     -15.664   3.323  17.842  1.00 82.89           C
ATOM   3082  C   LYS A 209     -14.787   3.831  16.696  1.00 82.89           C
ATOM   3083  O   LYS A 209     -14.775   3.247  15.614  1.00 82.89           O
ATOM   3084  HA  LYS A 209     -15.951   2.294  17.628  1.00 82.89           H
ATOM   3085  CB  LYS A 209     -16.955   4.123  18.029  1.00 82.89           C
ATOM   3086 1HB  LYS A 209     -16.719   5.123  18.393  1.00 82.89           H
ATOM   3087 2HB  LYS A 209     -17.455   4.244  17.068  1.00 82.89           H
ATOM   3088  CG  LYS A 209     -17.895   3.424  19.014  1.00 82.89           C
ATOM   3089 1HG  LYS A 209     -18.060   2.394  18.696  1.00 82.89           H
ATOM   3090 2HG  LYS A 209     -17.430   3.383  19.999  1.00 82.89           H
ATOM   3091  CD  LYS A 209     -19.236   4.156  19.106  1.00 82.89           C
ATOM   3092 1HD  LYS A 209     -19.063   5.229  19.189  1.00 82.89           H
ATOM   3093 2HD  LYS A 209     -19.806   3.994  18.191  1.00 82.89           H
ATOM   3094  CE  LYS A 209     -20.044   3.670  20.310  1.00 82.89           C
ATOM   3095 1HE  LYS A 209     -20.455   2.681  20.105  1.00 82.89           H
ATOM   3096 2HE  LYS A 209     -19.391   3.570  21.178  1.00 82.89           H
ATOM   3097  NZ  LYS A 209     -21.141   4.616  20.614  1.00 82.89           N
ATOM   3098 1HZ  LYS A 209     -21.627   4.312  21.451  1.00 82.89           H
ATOM   3099 2HZ  LYS A 209     -20.757   5.542  20.765  1.00 82.89           H
ATOM   3100 3HZ  LYS A 209     -21.790   4.642  19.836  1.00 82.89           H
ATOM   3101  HN  LYS A 209     -15.242   3.903  19.798  1.00 82.89           H
ATOM   3102  N   LEU A 210     -14.075   4.913  16.973  1.00 88.99           N
ATOM   3103  CA  LEU A 210     -13.307   5.589  15.940  1.00 88.99           C
ATOM   3104  C   LEU A 210     -12.221   4.646  15.419  1.00 88.99           C
ATOM   3105  O   LEU A 210     -12.079   4.465  14.211  1.00 88.99           O
ATOM   3106  HA  LEU A 210     -13.990   5.815  15.121  1.00 88.99           H
ATOM   3107  CB  LEU A 210     -12.766   6.922  16.461  1.00 88.99           C
ATOM   3108 1HB  LEU A 210     -13.595   7.484  16.892  1.00 88.99           H
ATOM   3109 2HB  LEU A 210     -12.066   6.716  17.270  1.00 88.99           H
ATOM   3110  CG  LEU A 210     -12.066   7.809  15.430  1.00 88.99           C
ATOM   3111  HG  LEU A 210     -11.239   7.245  14.999  1.00 88.99           H
ATOM   3112  CD1 LEU A 210     -13.013   8.171  14.284  1.00 88.99           C
ATOM   3113 1HD1 LEU A 210     -13.349   7.260  13.789  1.00 88.99           H
ATOM   3114 2HD1 LEU A 210     -13.874   8.708  14.680  1.00 88.99           H
ATOM   3115 3HD1 LEU A 210     -12.489   8.802  13.565  1.00 88.99           H
ATOM   3116  CD2 LEU A 210     -11.467   9.052  16.093  1.00 88.99           C
ATOM   3117 1HD2 LEU A 210     -12.261   9.628  16.568  1.00 88.99           H
ATOM   3118 2HD2 LEU A 210     -10.739   8.748  16.844  1.00 88.99           H
ATOM   3119 3HD2 LEU A 210     -10.976   9.665  15.338  1.00 88.99           H
ATOM   3120  HN  LEU A 210     -14.017   5.327  17.882  1.00 88.99           H
ATOM   3121  N   LYS A 211     -11.483   4.069  16.356  1.00 93.72           N
ATOM   3122  CA  LYS A 211     -10.406   3.159  16.006  1.00 93.72           C
ATOM   3123  C   LYS A 211     -10.962   2.025  15.142  1.00 93.72           C
ATOM   3124  O   LYS A 211     -10.404   1.708  14.094  1.00 93.72           O
ATOM   3125  HA  LYS A 211      -9.683   3.720  15.415  1.00 93.72           H
ATOM   3126  CB  LYS A 211      -9.683   2.675  17.265  1.00 93.72           C
ATOM   3127 1HB  LYS A 211      -9.261   3.527  17.798  1.00 93.72           H
ATOM   3128 2HB  LYS A 211     -10.396   2.200  17.938  1.00 93.72           H
ATOM   3129  CG  LYS A 211      -8.570   1.686  16.912  1.00 93.72           C
ATOM   3130 1HG  LYS A 211      -9.007   0.752  16.560  1.00 93.72           H
ATOM   3131 2HG  LYS A 211      -7.970   2.085  16.094  1.00 93.72           H
ATOM   3132  CD  LYS A 211      -7.675   1.413  18.122  1.00 93.72           C
ATOM   3133 1HD  LYS A 211      -7.262   2.351  18.493  1.00 93.72           H
ATOM   3134 2HD  LYS A 211      -8.270   0.986  18.930  1.00 93.72           H
ATOM   3135  CE  LYS A 211      -6.537   0.457  17.758  1.00 93.72           C
ATOM   3136 1HE  LYS A 211      -6.944  -0.522  17.504  1.00 93.72           H
ATOM   3137 2HE  LYS A 211      -6.015   0.824  16.875  1.00 93.72           H
ATOM   3138  NZ  LYS A 211      -5.588   0.328  18.886  1.00 93.72           N
ATOM   3139 1HZ  LYS A 211      -4.894  -0.378  18.665  1.00 93.72           H
ATOM   3140 2HZ  LYS A 211      -5.126   1.218  19.043  1.00 93.72           H
ATOM   3141 3HZ  LYS A 211      -6.092   0.057  19.723  1.00 93.72           H
ATOM   3142  HN  LYS A 211     -11.611   4.215  17.337  1.00 93.72           H
ATOM   3143  N   SER A 212     -12.056   1.446  15.615  1.00 91.66           N
ATOM   3144  CA  SER A 212     -12.641   0.294  14.950  1.00 91.66           C
ATOM   3145  C   SER A 212     -13.056   0.668  13.525  1.00 91.66           C
ATOM   3146  O   SER A 212     -12.845  -0.104  12.591  1.00 91.66           O
ATOM   3147  HA  SER A 212     -11.853  -0.460  14.934  1.00 91.66           H
ATOM   3148  CB  SER A 212     -13.843  -0.241  15.730  1.00 91.66           C
ATOM   3149 1HB  SER A 212     -14.611   0.530  15.787  1.00 91.66           H
ATOM   3150 2HB  SER A 212     -14.277  -1.085  15.193  1.00 91.66           H
ATOM   3151  OG  SER A 212     -13.485  -0.651  17.047  1.00 91.66           O
ATOM   3152  HG  SER A 212     -13.678   0.082  17.698  1.00 91.66           H
ATOM   3153  HN  SER A 212     -12.541   1.751  16.435  1.00 91.66           H
ATOM   3154  N   ALA A 213     -13.639   1.851  13.404  1.00 94.88           N
ATOM   3155  CA  ALA A 213     -14.107   2.327  12.113  1.00 94.88           C
ATOM   3156  C   ALA A 213     -12.909   2.514  11.180  1.00 94.88           C
ATOM   3157  O   ALA A 213     -12.944   2.088  10.026  1.00 94.88           O
ATOM   3158  HA  ALA A 213     -14.765   1.564  11.697  1.00 94.88           H
ATOM   3159  CB  ALA A 213     -14.906   3.617  12.303  1.00 94.88           C
ATOM   3160 1HB  ALA A 213     -15.761   3.423  12.950  1.00 94.88           H
ATOM   3161 2HB  ALA A 213     -14.269   4.375  12.760  1.00 94.88           H
ATOM   3162 3HB  ALA A 213     -15.256   3.974  11.334  1.00 94.88           H
ATOM   3163  HN  ALA A 213     -13.793   2.479  14.167  1.00 94.88           H
ATOM   3164  N   VAL A 214     -11.878   3.152  11.713  1.00 93.45           N
ATOM   3165  CA  VAL A 214     -10.699   3.462  10.922  1.00 93.45           C
ATOM   3166  C   VAL A 214     -10.092   2.163  10.389  1.00 93.45           C
ATOM   3167  O   VAL A 214      -9.716   2.083   9.220  1.00 93.45           O
ATOM   3168  HA  VAL A 214     -11.020   4.072  10.077  1.00 93.45           H
ATOM   3169  CB  VAL A 214      -9.713   4.286  11.753  1.00 93.45           C
ATOM   3170  HB  VAL A 214      -9.571   3.777  12.706  1.00 93.45           H
ATOM   3171  CG1 VAL A 214      -8.351   4.373  11.060  1.00 93.45           C
ATOM   3172 1HG1 VAL A 214      -7.945   3.370  10.928  1.00 93.45           H
ATOM   3173 2HG1 VAL A 214      -8.470   4.848  10.086  1.00 93.45           H
ATOM   3174 3HG1 VAL A 214      -7.670   4.964  11.671  1.00 93.45           H
ATOM   3175  CG2 VAL A 214     -10.271   5.680  12.043  1.00 93.45           C
ATOM   3176 1HG2 VAL A 214     -10.456   6.200  11.103  1.00 93.45           H
ATOM   3177 2HG2 VAL A 214     -11.205   5.589  12.598  1.00 93.45           H
ATOM   3178 3HG2 VAL A 214      -9.550   6.244  12.635  1.00 93.45           H
ATOM   3179  HN  VAL A 214     -11.839   3.456  12.665  1.00 93.45           H
ATOM   3180  N   LEU A 215     -10.015   1.177  11.271  1.00 93.01           N
ATOM   3181  CA  LEU A 215      -9.380  -0.085  10.930  1.00 93.01           C
ATOM   3182  C   LEU A 215     -10.246  -0.827   9.909  1.00 93.01           C
ATOM   3183  O   LEU A 215      -9.729  -1.405   8.955  1.00 93.01           O
ATOM   3184  HA  LEU A 215      -8.422   0.147  10.466  1.00 93.01           H
ATOM   3185  CB  LEU A 215      -9.088  -0.896  12.194  1.00 93.01           C
ATOM   3186 1HB  LEU A 215     -10.004  -0.960  12.780  1.00 93.01           H
ATOM   3187 2HB  LEU A 215      -8.828  -1.912  11.897  1.00 93.01           H
ATOM   3188  CG  LEU A 215      -7.975  -0.357  13.094  1.00 93.01           C
ATOM   3189  HG  LEU A 215      -8.260   0.641  13.428  1.00 93.01           H
ATOM   3190  CD1 LEU A 215      -7.814  -1.223  14.345  1.00 93.01           C
ATOM   3191 1HD1 LEU A 215      -8.748  -1.227  14.907  1.00 93.01           H
ATOM   3192 2HD1 LEU A 215      -7.563  -2.242  14.051  1.00 93.01           H
ATOM   3193 3HD1 LEU A 215      -7.016  -0.817  14.968  1.00 93.01           H
ATOM   3194  CD2 LEU A 215      -6.663  -0.217  12.321  1.00 93.01           C
ATOM   3195 1HD2 LEU A 215      -6.361  -1.192  11.938  1.00 93.01           H
ATOM   3196 2HD2 LEU A 215      -6.803   0.472  11.488  1.00 93.01           H
ATOM   3197 3HD2 LEU A 215      -5.889   0.168  12.984  1.00 93.01           H
ATOM   3198  HN  LEU A 215     -10.376   1.231  12.202  1.00 93.01           H
ATOM   3199  N   THR A 216     -11.549  -0.786  10.145  1.00 92.58           N
ATOM   3200  CA  THR A 216     -12.488  -1.483   9.283  1.00 92.58           C
ATOM   3201  C   THR A 216     -12.389  -0.956   7.850  1.00 92.58           C
ATOM   3202  O   THR A 216     -12.339  -1.736   6.900  1.00 92.58           O
ATOM   3203  HA  THR A 216     -12.212  -2.537   9.256  1.00 92.58           H
ATOM   3204  CB  THR A 216     -13.885  -1.337   9.890  1.00 92.58           C
ATOM   3205  HB  THR A 216     -14.190  -0.291   9.916  1.00 92.58           H
ATOM   3206  OG1 THR A 216     -13.783  -1.979  11.157  1.00 92.58           O
ATOM   3207  HG1 THR A 216     -13.707  -1.295  11.882  1.00 92.58           H
ATOM   3208  CG2 THR A 216     -14.938  -2.157   9.140  1.00 92.58           C
ATOM   3209 1HG2 THR A 216     -14.667  -3.212   9.172  1.00 92.58           H
ATOM   3210 2HG2 THR A 216     -14.985  -1.825   8.103  1.00 92.58           H
ATOM   3211 3HG2 THR A 216     -15.910  -2.017   9.611  1.00 92.58           H
ATOM   3212  HN  THR A 216     -11.964  -0.289  10.907  1.00 92.58           H
ATOM   3213  N   LEU A 217     -12.364   0.364   7.739  1.00 89.82           N
ATOM   3214  CA  LEU A 217     -12.259   1.004   6.439  1.00 89.82           C
ATOM   3215  C   LEU A 217     -10.969   0.547   5.754  1.00 89.82           C
ATOM   3216  O   LEU A 217     -10.956   0.303   4.549  1.00 89.82           O
ATOM   3217  HA  LEU A 217     -13.105   0.668   5.840  1.00 89.82           H
ATOM   3218  CB  LEU A 217     -12.377   2.523   6.579  1.00 89.82           C
ATOM   3219 1HB  LEU A 217     -11.743   2.842   7.406  1.00 89.82           H
ATOM   3220 2HB  LEU A 217     -11.978   2.983   5.675  1.00 89.82           H
ATOM   3221  CG  LEU A 217     -13.787   3.067   6.814  1.00 89.82           C
ATOM   3222  HG  LEU A 217     -14.221   2.536   7.661  1.00 89.82           H
ATOM   3223  CD1 LEU A 217     -13.748   4.551   7.183  1.00 89.82           C
ATOM   3224 1HD1 LEU A 217     -13.165   4.683   8.095  1.00 89.82           H
ATOM   3225 2HD1 LEU A 217     -13.286   5.115   6.373  1.00 89.82           H
ATOM   3226 3HD1 LEU A 217     -14.763   4.913   7.345  1.00 89.82           H
ATOM   3227  CD2 LEU A 217     -14.687   2.801   5.606  1.00 89.82           C
ATOM   3228 1HD2 LEU A 217     -14.267   3.288   4.726  1.00 89.82           H
ATOM   3229 2HD2 LEU A 217     -14.751   1.727   5.430  1.00 89.82           H
ATOM   3230 3HD2 LEU A 217     -15.683   3.198   5.800  1.00 89.82           H
ATOM   3231  HN  LEU A 217     -12.414   0.991   8.516  1.00 89.82           H
ATOM   3232  N   LYS A 218      -9.916   0.447   6.552  1.00 89.10           N
ATOM   3233  CA  LYS A 218      -8.610   0.089   6.026  1.00 89.10           C
ATOM   3234  C   LYS A 218      -8.684  -1.302   5.393  1.00 89.10           C
ATOM   3235  O   LYS A 218      -8.159  -1.520   4.302  1.00 89.10           O
ATOM   3236  HA  LYS A 218      -8.362   0.810   5.247  1.00 89.10           H
ATOM   3237  CB  LYS A 218      -7.542   0.213   7.115  1.00 89.10           C
ATOM   3238 1HB  LYS A 218      -7.641   1.174   7.619  1.00 89.10           H
ATOM   3239 2HB  LYS A 218      -7.694  -0.559   7.868  1.00 89.10           H
ATOM   3240  CG  LYS A 218      -6.137   0.085   6.521  1.00 89.10           C
ATOM   3241 1HG  LYS A 218      -6.056  -0.851   5.970  1.00 89.10           H
ATOM   3242 2HG  LYS A 218      -5.965   0.891   5.808  1.00 89.10           H
ATOM   3243  CD  LYS A 218      -5.072   0.131   7.619  1.00 89.10           C
ATOM   3244 1HD  LYS A 218      -5.119   1.090   8.136  1.00 89.10           H
ATOM   3245 2HD  LYS A 218      -5.276  -0.641   8.361  1.00 89.10           H
ATOM   3246  CE  LYS A 218      -3.673  -0.072   7.034  1.00 89.10           C
ATOM   3247 1HE  LYS A 218      -3.661  -0.963   6.406  1.00 89.10           H
ATOM   3248 2HE  LYS A 218      -3.413   0.772   6.396  1.00 89.10           H
ATOM   3249  NZ  LYS A 218      -2.674  -0.209   8.117  1.00 89.10           N
ATOM   3250 1HZ  LYS A 218      -1.787  -0.502   7.723  1.00 89.10           H
ATOM   3251 2HZ  LYS A 218      -2.557   0.684   8.584  1.00 89.10           H
ATOM   3252 3HZ  LYS A 218      -2.992  -0.901   8.786  1.00 89.10           H
ATOM   3253  HN  LYS A 218      -9.946   0.606   7.539  1.00 89.10           H
ATOM   3254  N   VAL A 219      -9.340  -2.207   6.104  1.00 92.61           N
ATOM   3255  CA  VAL A 219      -9.375  -3.600   5.693  1.00 92.61           C
ATOM   3256  C   VAL A 219     -10.261  -3.740   4.454  1.00 92.61           C
ATOM   3257  O   VAL A 219      -9.886  -4.407   3.491  1.00 92.61           O
ATOM   3258  HA  VAL A 219      -8.358  -3.891   5.432  1.00 92.61           H
ATOM   3259  CB  VAL A 219      -9.834  -4.478   6.859  1.00 92.61           C
ATOM   3260  HB  VAL A 219     -10.799  -4.104   7.201  1.00 92.61           H
ATOM   3261  CG1 VAL A 219     -10.024  -5.929   6.411  1.00 92.61           C
ATOM   3262 1HG1 VAL A 219     -10.778  -5.970   5.624  1.00 92.61           H
ATOM   3263 2HG1 VAL A 219      -9.080  -6.318   6.031  1.00 92.61           H
ATOM   3264 3HG1 VAL A 219     -10.351  -6.531   7.259  1.00 92.61           H
ATOM   3265  CG2 VAL A 219      -8.854  -4.390   8.031  1.00 92.61           C
ATOM   3266 1HG2 VAL A 219      -7.869  -4.726   7.707  1.00 92.61           H
ATOM   3267 2HG2 VAL A 219      -8.791  -3.358   8.375  1.00 92.61           H
ATOM   3268 3HG2 VAL A 219      -9.205  -5.024   8.846  1.00 92.61           H
ATOM   3269  HN  VAL A 219      -9.841  -2.002   6.945  1.00 92.61           H
ATOM   3270  N   ILE A 220     -11.420  -3.101   4.519  1.00 92.80           N
ATOM   3271  CA  ILE A 220     -12.418  -3.252   3.474  1.00 92.80           C
ATOM   3272  C   ILE A 220     -11.873  -2.673   2.167  1.00 92.80           C
ATOM   3273  O   ILE A 220     -11.773  -3.380   1.165  1.00 92.80           O
ATOM   3274  HA  ILE A 220     -12.586  -4.320   3.335  1.00 92.80           H
ATOM   3275  CB  ILE A 220     -13.749  -2.637   3.911  1.00 92.80           C
ATOM   3276  HB  ILE A 220     -13.553  -1.636   4.295  1.00 92.80           H
ATOM   3277  CG1 ILE A 220     -14.377  -3.442   5.051  1.00 92.80           C
ATOM   3278 1HG1 ILE A 220     -14.581  -4.458   4.714  1.00 92.80           H
ATOM   3279 2HG1 ILE A 220     -13.672  -3.517   5.880  1.00 92.80           H
ATOM   3280  CG2 ILE A 220     -14.701  -2.488   2.723  1.00 92.80           C
ATOM   3281 1HG2 ILE A 220     -14.247  -1.841   1.973  1.00 92.80           H
ATOM   3282 2HG2 ILE A 220     -14.895  -3.468   2.288  1.00 92.80           H
ATOM   3283 3HG2 ILE A 220     -15.639  -2.049   3.062  1.00 92.80           H
ATOM   3284  CD1 ILE A 220     -15.674  -2.789   5.534  1.00 92.80           C
ATOM   3285 1HD1 ILE A 220     -15.462  -1.782   5.893  1.00 92.80           H
ATOM   3286 2HD1 ILE A 220     -16.384  -2.739   4.709  1.00 92.80           H
ATOM   3287 3HD1 ILE A 220     -16.099  -3.382   6.344  1.00 92.80           H
ATOM   3288  HN  ILE A 220     -11.680  -2.490   5.267  1.00 92.80           H
ATOM   3289  N   LEU A 221     -11.535  -1.393   2.219  1.00 92.53           N
ATOM   3290  CA  LEU A 221     -11.168  -0.667   1.016  1.00 92.53           C
ATOM   3291  C   LEU A 221      -9.722  -1.003   0.643  1.00 92.53           C
ATOM   3292  O   LEU A 221      -9.334  -0.888  -0.518  1.00 92.53           O
ATOM   3293  HA  LEU A 221     -11.820  -1.011   0.214  1.00 92.53           H
ATOM   3294  CB  LEU A 221     -11.423   0.831   1.196  1.00 92.53           C
ATOM   3295 1HB  LEU A 221     -10.802   1.190   2.017  1.00 92.53           H
ATOM   3296 2HB  LEU A 221     -11.090   1.347   0.295  1.00 92.53           H
ATOM   3297  CG  LEU A 221     -12.872   1.235   1.475  1.00 92.53           C
ATOM   3298  HG  LEU A 221     -13.200   0.725   2.381  1.00 92.53           H
ATOM   3299  CD1 LEU A 221     -12.981   2.739   1.739  1.00 92.53           C
ATOM   3300 1HD1 LEU A 221     -12.372   3.001   2.604  1.00 92.53           H
ATOM   3301 2HD1 LEU A 221     -12.627   3.287   0.866  1.00 92.53           H
ATOM   3302 3HD1 LEU A 221     -14.021   2.999   1.935  1.00 92.53           H
ATOM   3303  CD2 LEU A 221     -13.796   0.784   0.342  1.00 92.53           C
ATOM   3304 1HD2 LEU A 221     -13.478   1.247  -0.592  1.00 92.53           H
ATOM   3305 2HD2 LEU A 221     -13.748  -0.301   0.245  1.00 92.53           H
ATOM   3306 3HD2 LEU A 221     -14.819   1.084   0.566  1.00 92.53           H
ATOM   3307  HN  LEU A 221     -11.509  -0.856   3.062  1.00 92.53           H
ATOM   3308  N   GLY A 222      -8.965  -1.413   1.650  1.00 91.99           N
ATOM   3309  CA  GLY A 222      -7.533  -1.596   1.483  1.00 91.99           C
ATOM   3310  C   GLY A 222      -7.227  -2.928   0.796  1.00 91.99           C
ATOM   3311  O   GLY A 222      -6.183  -3.080   0.165  1.00 91.99           O
ATOM   3312 1HA  GLY A 222      -7.124  -0.776   0.893  1.00 91.99           H
ATOM   3313 2HA  GLY A 222      -7.043  -1.564   2.456  1.00 91.99           H
ATOM   3314  HN  GLY A 222      -9.314  -1.618   2.565  1.00 91.99           H
ATOM   3315  N   PHE A 223      -8.158  -3.860   0.942  1.00 91.48           N
ATOM   3316  CA  PHE A 223      -7.934  -5.220   0.481  1.00 91.48           C
ATOM   3317  C   PHE A 223      -9.187  -5.784  -0.191  1.00 91.48           C
ATOM   3318  O   PHE A 223      -9.180  -6.067  -1.389  1.00 91.48           O
ATOM   3319  HA  PHE A 223      -7.120  -5.186  -0.242  1.00 91.48           H
ATOM   3320  CB  PHE A 223      -7.609  -6.063   1.716  1.00 91.48           C
ATOM   3321 1HB  PHE A 223      -6.772  -5.608   2.244  1.00 91.48           H
ATOM   3322 2HB  PHE A 223      -8.463  -6.042   2.393  1.00 91.48           H
ATOM   3323  CG  PHE A 223      -7.263  -7.520   1.400  1.00 91.48           C
ATOM   3324  CD1 PHE A 223      -8.138  -8.511   1.717  1.00 91.48           C
ATOM   3325  HD1 PHE A 223      -9.087  -8.267   2.195  1.00 91.48           H
ATOM   3326  CD2 PHE A 223      -6.079  -7.824   0.804  1.00 91.48           C
ATOM   3327  HD2 PHE A 223      -5.377  -7.029   0.550  1.00 91.48           H
ATOM   3328  CE1 PHE A 223      -7.817  -9.863   1.425  1.00 91.48           C
ATOM   3329  HE1 PHE A 223      -8.519 -10.657   1.678  1.00 91.48           H
ATOM   3330  CE2 PHE A 223      -5.757  -9.176   0.511  1.00 91.48           C
ATOM   3331  HE2 PHE A 223      -4.808  -9.419   0.033  1.00 91.48           H
ATOM   3332  CZ  PHE A 223      -6.633 -10.167   0.828  1.00 91.48           C
ATOM   3333  HZ  PHE A 223      -6.386 -11.204   0.603  1.00 91.48           H
ATOM   3334  HN  PHE A 223      -9.049  -3.699   1.366  1.00 91.48           H
ATOM   3335  N   PHE A 224     -10.234  -5.931   0.608  1.00 85.97           N
ATOM   3336  CA  PHE A 224     -11.360  -6.764   0.221  1.00 85.97           C
ATOM   3337  C   PHE A 224     -11.964  -6.290  -1.102  1.00 85.97           C
ATOM   3338  O   PHE A 224     -12.149  -7.084  -2.024  1.00 85.97           O
ATOM   3339  HA  PHE A 224     -10.984  -7.781   0.104  1.00 85.97           H
ATOM   3340  CB  PHE A 224     -12.412  -6.634   1.324  1.00 85.97           C
ATOM   3341 1HB  PHE A 224     -12.403  -5.612   1.702  1.00 85.97           H
ATOM   3342 2HB  PHE A 224     -13.398  -6.806   0.893  1.00 85.97           H
ATOM   3343  CG  PHE A 224     -12.208  -7.597   2.496  1.00 85.97           C
ATOM   3344  CD1 PHE A 224     -12.509  -8.915   2.353  1.00 85.97           C
ATOM   3345  HD1 PHE A 224     -12.896  -9.286   1.404  1.00 85.97           H
ATOM   3346  CD2 PHE A 224     -11.725  -7.134   3.680  1.00 85.97           C
ATOM   3347  HD2 PHE A 224     -11.483  -6.078   3.795  1.00 85.97           H
ATOM   3348  CE1 PHE A 224     -12.320  -9.809   3.440  1.00 85.97           C
ATOM   3349  HE1 PHE A 224     -12.562 -10.866   3.325  1.00 85.97           H
ATOM   3350  CE2 PHE A 224     -11.536  -8.028   4.767  1.00 85.97           C
ATOM   3351  HE2 PHE A 224     -11.149  -7.657   5.716  1.00 85.97           H
ATOM   3352  CZ  PHE A 224     -11.837  -9.346   4.624  1.00 85.97           C
ATOM   3353  HZ  PHE A 224     -11.692 -10.032   5.459  1.00 85.97           H
ATOM   3354  HN  PHE A 224     -10.320  -5.493   1.503  1.00 85.97           H
ATOM   3355  N   LEU A 225     -12.254  -4.999  -1.154  1.00 93.52           N
ATOM   3356  CA  LEU A 225     -12.872  -4.417  -2.334  1.00 93.52           C
ATOM   3357  C   LEU A 225     -11.949  -4.618  -3.538  1.00 93.52           C
ATOM   3358  O   LEU A 225     -12.354  -5.198  -4.545  1.00 93.52           O
ATOM   3359  HA  LEU A 225     -13.800  -4.958  -2.517  1.00 93.52           H
ATOM   3360  CB  LEU A 225     -13.241  -2.954  -2.080  1.00 93.52           C
ATOM   3361 1HB  LEU A 225     -13.985  -2.921  -1.284  1.00 93.52           H
ATOM   3362 2HB  LEU A 225     -12.356  -2.436  -1.712  1.00 93.52           H
ATOM   3363  CG  LEU A 225     -13.787  -2.182  -3.283  1.00 93.52           C
ATOM   3364  HG  LEU A 225     -13.114  -2.343  -4.126  1.00 93.52           H
ATOM   3365  CD1 LEU A 225     -15.162  -2.710  -3.695  1.00 93.52           C
ATOM   3366 1HD1 LEU A 225     -15.082  -3.763  -3.964  1.00 93.52           H
ATOM   3367 2HD1 LEU A 225     -15.858  -2.599  -2.864  1.00 93.52           H
ATOM   3368 3HD1 LEU A 225     -15.527  -2.144  -4.552  1.00 93.52           H
ATOM   3369  CD2 LEU A 225     -13.810  -0.678  -3.004  1.00 93.52           C
ATOM   3370 1HD2 LEU A 225     -14.447  -0.478  -2.142  1.00 93.52           H
ATOM   3371 2HD2 LEU A 225     -12.798  -0.331  -2.796  1.00 93.52           H
ATOM   3372 3HD2 LEU A 225     -14.203  -0.153  -3.875  1.00 93.52           H
ATOM   3373  HN  LEU A 225     -12.076  -4.355  -0.410  1.00 93.52           H
ATOM   3374  N   PRO A 226     -10.698  -4.146  -3.458  1.00 94.12           N
ATOM   3375  CA  PRO A 226      -9.752  -4.323  -4.563  1.00 94.12           C
ATOM   3376  C   PRO A 226      -9.634  -5.776  -4.993  1.00 94.12           C
ATOM   3377  O   PRO A 226      -9.635  -6.075  -6.186  1.00 94.12           O
ATOM   3378  HA  PRO A 226     -10.104  -3.791  -5.447  1.00 94.12           H
ATOM   3379  CB  PRO A 226      -8.433  -3.789  -4.000  1.00 94.12           C
ATOM   3380 1HB  PRO A 226      -7.843  -4.582  -3.541  1.00 94.12           H
ATOM   3381 2HB  PRO A 226      -7.815  -3.343  -4.779  1.00 94.12           H
ATOM   3382  CG  PRO A 226      -8.880  -2.754  -2.975  1.00 94.12           C
ATOM   3383 1HG  PRO A 226      -8.097  -2.539  -2.248  1.00 94.12           H
ATOM   3384 2HG  PRO A 226      -9.132  -1.803  -3.443  1.00 94.12           H
ATOM   3385  CD  PRO A 226     -10.090  -3.412  -2.333  1.00 94.12           C
ATOM   3386 1HD  PRO A 226      -9.804  -4.086  -1.525  1.00 94.12           H
ATOM   3387 2HD  PRO A 226     -10.772  -2.677  -1.904  1.00 94.12           H
ATOM   3388  N   PHE A 227      -9.535  -6.648  -4.001  1.00 92.48           N
ATOM   3389  CA  PHE A 227      -9.279  -8.054  -4.263  1.00 92.48           C
ATOM   3390  C   PHE A 227     -10.416  -8.677  -5.075  1.00 92.48           C
ATOM   3391  O   PHE A 227     -10.171  -9.375  -6.058  1.00 92.48           O
ATOM   3392  HA  PHE A 227      -8.352  -8.113  -4.834  1.00 92.48           H
ATOM   3393  CB  PHE A 227      -9.196  -8.754  -2.905  1.00 92.48           C
ATOM   3394 1HB  PHE A 227      -8.368  -8.328  -2.338  1.00 92.48           H
ATOM   3395 2HB  PHE A 227     -10.106  -8.546  -2.344  1.00 92.48           H
ATOM   3396  CG  PHE A 227      -9.006 -10.270  -2.997  1.00 92.48           C
ATOM   3397  CD1 PHE A 227     -10.037 -11.103  -2.692  1.00 92.48           C
ATOM   3398  HD1 PHE A 227     -10.998 -10.692  -2.383  1.00 92.48           H
ATOM   3399  CD2 PHE A 227      -7.807 -10.783  -3.382  1.00 92.48           C
ATOM   3400  HD2 PHE A 227      -6.981 -10.115  -3.626  1.00 92.48           H
ATOM   3401  CE1 PHE A 227      -9.861 -12.510  -2.777  1.00 92.48           C
ATOM   3402  HE1 PHE A 227     -10.687 -13.178  -2.533  1.00 92.48           H
ATOM   3403  CE2 PHE A 227      -7.632 -12.189  -3.468  1.00 92.48           C
ATOM   3404  HE2 PHE A 227      -6.671 -12.601  -3.777  1.00 92.48           H
ATOM   3405  CZ  PHE A 227      -8.662 -13.023  -3.163  1.00 92.48           C
ATOM   3406  HZ  PHE A 227      -8.527 -14.103  -3.229  1.00 92.48           H
ATOM   3407  HN  PHE A 227      -9.627  -6.408  -3.034  1.00 92.48           H
ATOM   3408  N   VAL A 228     -11.635  -8.401  -4.635  1.00 94.97           N
ATOM   3409  CA  VAL A 228     -12.809  -8.967  -5.278  1.00 94.97           C
ATOM   3410  C   VAL A 228     -12.837  -8.538  -6.747  1.00 94.97           C
ATOM   3411  O   VAL A 228     -13.089  -9.355  -7.631  1.00 94.97           O
ATOM   3412  HA  VAL A 228     -12.718 -10.052  -5.232  1.00 94.97           H
ATOM   3413  CB  VAL A 228     -14.070  -8.563  -4.513  1.00 94.97           C
ATOM   3414  HB  VAL A 228     -14.051  -7.482  -4.381  1.00 94.97           H
ATOM   3415  CG1 VAL A 228     -15.330  -8.917  -5.307  1.00 94.97           C
ATOM   3416 1HG1 VAL A 228     -15.317  -8.391  -6.262  1.00 94.97           H
ATOM   3417 2HG1 VAL A 228     -15.358  -9.992  -5.484  1.00 94.97           H
ATOM   3418 3HG1 VAL A 228     -16.212  -8.619  -4.740  1.00 94.97           H
ATOM   3419  CG2 VAL A 228     -14.099  -9.206  -3.125  1.00 94.97           C
ATOM   3420 1HG2 VAL A 228     -14.084 -10.291  -3.227  1.00 94.97           H
ATOM   3421 2HG2 VAL A 228     -13.227  -8.883  -2.556  1.00 94.97           H
ATOM   3422 3HG2 VAL A 228     -15.006  -8.903  -2.603  1.00 94.97           H
ATOM   3423  HN  VAL A 228     -11.826  -7.805  -3.856  1.00 94.97           H
ATOM   3424  N   VAL A 229     -12.575  -7.257  -6.961  1.00 95.07           N
ATOM   3425  CA  VAL A 229     -12.632  -6.695  -8.300  1.00 95.07           C
ATOM   3426  C   VAL A 229     -11.550  -7.342  -9.166  1.00 95.07           C
ATOM   3427  O   VAL A 229     -11.815  -7.747 -10.297  1.00 95.07           O
ATOM   3428  HA  VAL A 229     -13.609  -6.940  -8.717  1.00 95.07           H
ATOM   3429  CB  VAL A 229     -12.513  -5.171  -8.233  1.00 95.07           C
ATOM   3430  HB  VAL A 229     -11.605  -4.930  -7.681  1.00 95.07           H
ATOM   3431  CG1 VAL A 229     -12.385  -4.570  -9.634  1.00 95.07           C
ATOM   3432 1HG1 VAL A 229     -11.495  -4.969 -10.121  1.00 95.07           H
ATOM   3433 2HG1 VAL A 229     -13.266  -4.826 -10.222  1.00 95.07           H
ATOM   3434 3HG1 VAL A 229     -12.301  -3.486  -9.558  1.00 95.07           H
ATOM   3435  CG2 VAL A 229     -13.697  -4.561  -7.481  1.00 95.07           C
ATOM   3436 1HG2 VAL A 229     -14.624  -4.817  -7.993  1.00 95.07           H
ATOM   3437 2HG2 VAL A 229     -13.723  -4.954  -6.464  1.00 95.07           H
ATOM   3438 3HG2 VAL A 229     -13.587  -3.477  -7.448  1.00 95.07           H
ATOM   3439  HN  VAL A 229     -12.328  -6.609  -6.241  1.00 95.07           H
ATOM   3440  N   MET A 230     -10.354  -7.421  -8.602  1.00 89.87           N
ATOM   3441  CA  MET A 230      -9.220  -7.972  -9.325  1.00 89.87           C
ATOM   3442  C   MET A 230      -9.469  -9.434  -9.703  1.00 89.87           C
ATOM   3443  O   MET A 230      -9.231  -9.834 -10.841  1.00 89.87           O
ATOM   3444  HA  MET A 230      -9.125  -7.368 -10.227  1.00 89.87           H
ATOM   3445  CB  MET A 230      -7.965  -7.876  -8.456  1.00 89.87           C
ATOM   3446 1HB  MET A 230      -8.193  -8.205  -7.443  1.00 89.87           H
ATOM   3447 2HB  MET A 230      -7.198  -8.547  -8.844  1.00 89.87           H
ATOM   3448  CG  MET A 230      -7.428  -6.443  -8.425  1.00 89.87           C
ATOM   3449 1HG  MET A 230      -7.203  -6.108  -9.437  1.00 89.87           H
ATOM   3450 2HG  MET A 230      -8.188  -5.770  -8.028  1.00 89.87           H
ATOM   3451  SD  MET A 230      -5.958  -6.364  -7.416  1.00 89.87           S
ATOM   3452  CE  MET A 230      -4.816  -7.253  -8.461  1.00 89.87           C
ATOM   3453 1HE  MET A 230      -5.187  -8.265  -8.625  1.00 89.87           H
ATOM   3454 2HE  MET A 230      -4.725  -6.739  -9.418  1.00 89.87           H
ATOM   3455 3HE  MET A 230      -3.840  -7.297  -7.978  1.00 89.87           H
ATOM   3456  HN  MET A 230     -10.153  -7.116  -7.671  1.00 89.87           H
ATOM   3457  N   ALA A 231      -9.946 -10.191  -8.725  1.00 94.22           N
ATOM   3458  CA  ALA A 231     -10.155 -11.616  -8.917  1.00 94.22           C
ATOM   3459  C   ALA A 231     -11.135 -11.832 -10.072  1.00 94.22           C
ATOM   3460  O   ALA A 231     -10.905 -12.676 -10.937  1.00 94.22           O
ATOM   3461  HA  ALA A 231      -9.195 -12.061  -9.179  1.00 94.22           H
ATOM   3462  CB  ALA A 231     -10.648 -12.240  -7.610  1.00 94.22           C
ATOM   3463 1HB  ALA A 231      -9.903 -12.085  -6.830  1.00 94.22           H
ATOM   3464 2HB  ALA A 231     -11.587 -11.772  -7.315  1.00 94.22           H
ATOM   3465 3HB  ALA A 231     -10.805 -13.309  -7.754  1.00 94.22           H
ATOM   3466  HN  ALA A 231     -10.187  -9.847  -7.818  1.00 94.22           H
ATOM   3467  N   CYS A 232     -12.209 -11.055 -10.049  1.00 93.04           N
ATOM   3468  CA  CYS A 232     -13.237 -11.168 -11.069  1.00 93.04           C
ATOM   3469  C   CYS A 232     -12.615 -10.806 -12.419  1.00 93.04           C
ATOM   3470  O   CYS A 232     -12.767 -11.541 -13.394  1.00 93.04           O
ATOM   3471  HA  CYS A 232     -13.571 -12.206 -11.063  1.00 93.04           H
ATOM   3472  CB  CYS A 232     -14.451 -10.296 -10.747  1.00 93.04           C
ATOM   3473 1HB  CYS A 232     -14.131  -9.276 -10.532  1.00 93.04           H
ATOM   3474 2HB  CYS A 232     -15.113 -10.246 -11.612  1.00 93.04           H
ATOM   3475  SG  CYS A 232     -15.353 -10.982  -9.311  1.00 93.04           S
ATOM   3476  HG  CYS A 232     -14.574 -10.434  -8.383  1.00 93.04           H
ATOM   3477  HN  CYS A 232     -12.381 -10.360  -9.351  1.00 93.04           H
ATOM   3478  N   CYS A 233     -11.928  -9.674 -12.434  1.00 92.81           N
ATOM   3479  CA  CYS A 233     -11.409  -9.128 -13.677  1.00 92.81           C
ATOM   3480  C   CYS A 233     -10.485 -10.170 -14.310  1.00 92.81           C
ATOM   3481  O   CYS A 233     -10.652 -10.527 -15.475  1.00 92.81           O
ATOM   3482  HA  CYS A 233     -12.270  -8.935 -14.317  1.00 92.81           H
ATOM   3483  CB  CYS A 233     -10.697  -7.792 -13.455  1.00 92.81           C
ATOM   3484 1HB  CYS A 233     -10.010  -7.873 -12.612  1.00 92.81           H
ATOM   3485 2HB  CYS A 233     -10.099  -7.540 -14.330  1.00 92.81           H
ATOM   3486  SG  CYS A 233     -11.925  -6.473 -13.136  1.00 92.81           S
ATOM   3487  HG  CYS A 233     -12.150  -6.797 -11.866  1.00 92.81           H
ATOM   3488  HN  CYS A 233     -11.724  -9.133 -11.617  1.00 92.81           H
ATOM   3489  N   TYR A 234      -9.530 -10.628 -13.514  1.00 87.11           N
ATOM   3490  CA  TYR A 234      -8.479 -11.491 -14.026  1.00 87.11           C
ATOM   3491  C   TYR A 234      -9.016 -12.892 -14.325  1.00 87.11           C
ATOM   3492  O   TYR A 234      -8.488 -13.592 -15.187  1.00 87.11           O
ATOM   3493  HA  TYR A 234      -8.102 -11.050 -14.949  1.00 87.11           H
ATOM   3494  CB  TYR A 234      -7.431 -11.585 -12.915  1.00 87.11           C
ATOM   3495 1HB  TYR A 234      -7.938 -11.764 -11.966  1.00 87.11           H
ATOM   3496 2HB  TYR A 234      -6.793 -12.448 -13.103  1.00 87.11           H
ATOM   3497  CG  TYR A 234      -6.553 -10.339 -12.780  1.00 87.11           C
ATOM   3498  CD1 TYR A 234      -6.057  -9.719 -13.909  1.00 87.11           C
ATOM   3499  HD1 TYR A 234      -6.291 -10.117 -14.897  1.00 87.11           H
ATOM   3500  CD2 TYR A 234      -6.257  -9.836 -11.530  1.00 87.11           C
ATOM   3501  HD2 TYR A 234      -6.648 -10.325 -10.638  1.00 87.11           H
ATOM   3502  CE1 TYR A 234      -5.231  -8.547 -13.783  1.00 87.11           C
ATOM   3503  HE1 TYR A 234      -4.832  -8.048 -14.666  1.00 87.11           H
ATOM   3504  CE2 TYR A 234      -5.430  -8.663 -11.403  1.00 87.11           C
ATOM   3505  HE2 TYR A 234      -5.188  -8.255 -10.422  1.00 87.11           H
ATOM   3506  CZ  TYR A 234      -4.958  -8.077 -12.536  1.00 87.11           C
ATOM   3507  OH  TYR A 234      -4.177  -6.970 -12.416  1.00 87.11           O
ATOM   3508  HH  TYR A 234      -4.146  -6.675 -11.461  1.00 87.11           H
ATOM   3509  HN  TYR A 234      -9.467 -10.420 -12.538  1.00 87.11           H
ATOM   3510  N   THR A 235     -10.059 -13.259 -13.595  1.00 89.85           N
ATOM   3511  CA  THR A 235     -10.744 -14.515 -13.847  1.00 89.85           C
ATOM   3512  C   THR A 235     -11.282 -14.550 -15.279  1.00 89.85           C
ATOM   3513  O   THR A 235     -11.091 -15.533 -15.994  1.00 89.85           O
ATOM   3514  HA  THR A 235     -10.021 -15.325 -13.757  1.00 89.85           H
ATOM   3515  CB  THR A 235     -11.833 -14.681 -12.785  1.00 89.85           C
ATOM   3516  HB  THR A 235     -12.570 -13.881 -12.855  1.00 89.85           H
ATOM   3517  OG1 THR A 235     -11.113 -14.749 -11.558  1.00 89.85           O
ATOM   3518  HG1 THR A 235     -11.305 -13.938 -11.004  1.00 89.85           H
ATOM   3519  CG2 THR A 235     -12.540 -16.035 -12.878  1.00 89.85           C
ATOM   3520 1HG2 THR A 235     -11.812 -16.835 -12.741  1.00 89.85           H
ATOM   3521 2HG2 THR A 235     -13.008 -16.134 -13.857  1.00 89.85           H
ATOM   3522 3HG2 THR A 235     -13.302 -16.101 -12.102  1.00 89.85           H
ATOM   3523  HN  THR A 235     -10.435 -12.716 -12.844  1.00 89.85           H
ATOM   3524  N   ILE A 236     -11.944 -13.466 -15.656  1.00 89.26           N
ATOM   3525  CA  ILE A 236     -12.527 -13.369 -16.983  1.00 89.26           C
ATOM   3526  C   ILE A 236     -11.408 -13.258 -18.021  1.00 89.26           C
ATOM   3527  O   ILE A 236     -11.492 -13.851 -19.095  1.00 89.26           O
ATOM   3528  HA  ILE A 236     -13.078 -14.291 -17.167  1.00 89.26           H
ATOM   3529  CB  ILE A 236     -13.536 -12.220 -17.042  1.00 89.26           C
ATOM   3530  HB  ILE A 236     -13.024 -11.300 -16.759  1.00 89.26           H
ATOM   3531  CG1 ILE A 236     -14.669 -12.434 -16.037  1.00 89.26           C
ATOM   3532 1HG1 ILE A 236     -15.329 -13.226 -16.390  1.00 89.26           H
ATOM   3533 2HG1 ILE A 236     -14.257 -12.764 -15.083  1.00 89.26           H
ATOM   3534  CG2 ILE A 236     -14.062 -12.024 -18.465  1.00 89.26           C
ATOM   3535 1HG2 ILE A 236     -13.231 -11.793 -19.131  1.00 89.26           H
ATOM   3536 2HG2 ILE A 236     -14.553 -12.938 -18.800  1.00 89.26           H
ATOM   3537 3HG2 ILE A 236     -14.777 -11.202 -18.479  1.00 89.26           H
ATOM   3538  CD1 ILE A 236     -15.471 -11.147 -15.833  1.00 89.26           C
ATOM   3539 1HD1 ILE A 236     -14.813 -10.364 -15.456  1.00 89.26           H
ATOM   3540 2HD1 ILE A 236     -15.902 -10.833 -16.783  1.00 89.26           H
ATOM   3541 3HD1 ILE A 236     -16.270 -11.327 -15.113  1.00 89.26           H
ATOM   3542  HN  ILE A 236     -12.083 -12.665 -15.073  1.00 89.26           H
ATOM   3543  N   ILE A 237     -10.387 -12.493 -17.663  1.00 88.02           N
ATOM   3544  CA  ILE A 237      -9.255 -12.292 -18.552  1.00 88.02           C
ATOM   3545  C   ILE A 237      -8.648 -13.649 -18.913  1.00 88.02           C
ATOM   3546  O   ILE A 237      -8.451 -13.952 -20.089  1.00 88.02           O
ATOM   3547  HA  ILE A 237      -9.634 -11.830 -19.464  1.00 88.02           H
ATOM   3548  CB  ILE A 237      -8.254 -11.316 -17.933  1.00 88.02           C
ATOM   3549  HB  ILE A 237      -8.127 -11.577 -16.882  1.00 88.02           H
ATOM   3550  CG1 ILE A 237      -8.784  -9.882 -17.981  1.00 88.02           C
ATOM   3551 1HG1 ILE A 237      -8.740  -9.508 -19.004  1.00 88.02           H
ATOM   3552 2HG1 ILE A 237      -9.832  -9.868 -17.682  1.00 88.02           H
ATOM   3553  CG2 ILE A 237      -6.881 -11.442 -18.598  1.00 88.02           C
ATOM   3554 1HG2 ILE A 237      -6.506 -12.457 -18.467  1.00 88.02           H
ATOM   3555 2HG2 ILE A 237      -6.972 -11.222 -19.662  1.00 88.02           H
ATOM   3556 3HG2 ILE A 237      -6.189 -10.737 -18.138  1.00 88.02           H
ATOM   3557  CD1 ILE A 237      -7.973  -8.966 -17.062  1.00 88.02           C
ATOM   3558 1HD1 ILE A 237      -8.040  -9.329 -16.036  1.00 88.02           H
ATOM   3559 2HD1 ILE A 237      -6.931  -8.963 -17.379  1.00 88.02           H
ATOM   3560 3HD1 ILE A 237      -8.372  -7.953 -17.115  1.00 88.02           H
ATOM   3561  HN  ILE A 237     -10.324 -12.017 -16.786  1.00 88.02           H
ATOM   3562  N   ILE A 238      -8.369 -14.431 -17.880  1.00 87.92           N
ATOM   3563  CA  ILE A 238      -7.723 -15.719 -18.069  1.00 87.92           C
ATOM   3564  C   ILE A 238      -8.573 -16.578 -19.007  1.00 87.92           C
ATOM   3565  O   ILE A 238      -8.047 -17.209 -19.923  1.00 87.92           O
ATOM   3566  HA  ILE A 238      -6.760 -15.535 -18.546  1.00 87.92           H
ATOM   3567  CB  ILE A 238      -7.441 -16.379 -16.718  1.00 87.92           C
ATOM   3568  HB  ILE A 238      -8.330 -16.280 -16.096  1.00 87.92           H
ATOM   3569  CG1 ILE A 238      -6.298 -15.669 -15.989  1.00 87.92           C
ATOM   3570 1HG1 ILE A 238      -5.347 -15.935 -16.449  1.00 87.92           H
ATOM   3571 2HG1 ILE A 238      -6.412 -14.589 -16.092  1.00 87.92           H
ATOM   3572  CG2 ILE A 238      -7.171 -17.876 -16.885  1.00 87.92           C
ATOM   3573 1HG2 ILE A 238      -8.042 -18.354 -17.333  1.00 87.92           H
ATOM   3574 2HG2 ILE A 238      -6.305 -18.019 -17.532  1.00 87.92           H
ATOM   3575 3HG2 ILE A 238      -6.973 -18.320 -15.910  1.00 87.92           H
ATOM   3576  CD1 ILE A 238      -6.277 -16.045 -14.506  1.00 87.92           C
ATOM   3577 1HD1 ILE A 238      -7.220 -15.755 -14.043  1.00 87.92           H
ATOM   3578 2HD1 ILE A 238      -6.139 -17.122 -14.406  1.00 87.92           H
ATOM   3579 3HD1 ILE A 238      -5.456 -15.526 -14.011  1.00 87.92           H
ATOM   3580  HN  ILE A 238      -8.576 -14.197 -16.930  1.00 87.92           H
ATOM   3581  N   HIS A 239      -9.872 -16.573 -18.748  1.00 82.54           N
ATOM   3582  CA  HIS A 239     -10.794 -17.377 -19.532  1.00 82.54           C
ATOM   3583  C   HIS A 239     -10.707 -16.971 -21.004  1.00 82.54           C
ATOM   3584  O   HIS A 239     -10.653 -17.826 -21.886  1.00 82.54           O
ATOM   3585  HA  HIS A 239     -10.470 -18.413 -19.430  1.00 82.54           H
ATOM   3586  CB  HIS A 239     -12.215 -17.276 -18.972  1.00 82.54           C
ATOM   3587 1HB  HIS A 239     -12.185 -17.463 -17.898  1.00 82.54           H
ATOM   3588 2HB  HIS A 239     -12.576 -16.257 -19.108  1.00 82.54           H
ATOM   3589  CG  HIS A 239     -13.195 -18.232 -19.608  1.00 82.54           C
ATOM   3590  ND1 HIS A 239     -13.201 -19.589 -19.339  1.00 82.54           N
ATOM   3591  HD1 HIS A 239     -12.579 -20.065 -18.716  1.00 82.54           H
ATOM   3592  CD2 HIS A 239     -14.202 -18.013 -20.502  1.00 82.54           C
ATOM   3593  HD2 HIS A 239     -14.476 -17.048 -20.929  1.00 82.54           H
ATOM   3594  CE1 HIS A 239     -14.171 -20.152 -20.045  1.00 82.54           C
ATOM   3595  HE1 HIS A 239     -14.429 -21.211 -20.049  1.00 82.54           H
ATOM   3596  NE2 HIS A 239     -14.789 -19.173 -20.766  1.00 82.54           N
ATOM   3597  HN  HIS A 239     -10.295 -16.035 -18.020  1.00 82.54           H
ATOM   3598  N   THR A 240     -10.696 -15.664 -21.224  1.00 84.85           N
ATOM   3599  CA  THR A 240     -10.665 -15.133 -22.576  1.00 84.85           C
ATOM   3600  C   THR A 240      -9.357 -15.519 -23.270  1.00 84.85           C
ATOM   3601  O   THR A 240      -9.356 -15.873 -24.448  1.00 84.85           O
ATOM   3602  HA  THR A 240     -11.475 -15.590 -23.144  1.00 84.85           H
ATOM   3603  CB  THR A 240     -10.887 -13.621 -22.496  1.00 84.85           C
ATOM   3604  HB  THR A 240     -10.023 -13.124 -22.054  1.00 84.85           H
ATOM   3605  OG1 THR A 240     -12.109 -13.488 -21.775  1.00 84.85           O
ATOM   3606  HG1 THR A 240     -11.919 -13.331 -20.806  1.00 84.85           H
ATOM   3607  CG2 THR A 240     -11.190 -13.001 -23.861  1.00 84.85           C
ATOM   3608 1HG2 THR A 240     -12.093 -13.452 -24.273  1.00 84.85           H
ATOM   3609 2HG2 THR A 240     -10.354 -13.182 -24.536  1.00 84.85           H
ATOM   3610 3HG2 THR A 240     -11.339 -11.927 -23.747  1.00 84.85           H
ATOM   3611  HN  THR A 240     -10.708 -14.975 -20.500  1.00 84.85           H
ATOM   3612  N   LEU A 241      -8.274 -15.437 -22.511  1.00 84.43           N
ATOM   3613  CA  LEU A 241      -6.952 -15.672 -23.065  1.00 84.43           C
ATOM   3614  C   LEU A 241      -6.826 -17.143 -23.467  1.00 84.43           C
ATOM   3615  O   LEU A 241      -6.210 -17.462 -24.483  1.00 84.43           O
ATOM   3616  HA  LEU A 241      -6.860 -15.060 -23.962  1.00 84.43           H
ATOM   3617  CB  LEU A 241      -5.871 -15.207 -22.087  1.00 84.43           C
ATOM   3618 1HB  LEU A 241      -6.118 -15.586 -21.095  1.00 84.43           H
ATOM   3619 2HB  LEU A 241      -4.925 -15.665 -22.377  1.00 84.43           H
ATOM   3620  CG  LEU A 241      -5.663 -13.695 -21.987  1.00 84.43           C
ATOM   3621  HG  LEU A 241      -6.618 -13.235 -21.733  1.00 84.43           H
ATOM   3622  CD1 LEU A 241      -4.682 -13.349 -20.864  1.00 84.43           C
ATOM   3623 1HD1 LEU A 241      -5.075 -13.711 -19.914  1.00 84.43           H
ATOM   3624 2HD1 LEU A 241      -3.721 -13.822 -21.064  1.00 84.43           H
ATOM   3625 3HD1 LEU A 241      -4.553 -12.268 -20.815  1.00 84.43           H
ATOM   3626  CD2 LEU A 241      -5.224 -13.111 -23.332  1.00 84.43           C
ATOM   3627 1HD2 LEU A 241      -4.285 -13.574 -23.639  1.00 84.43           H
ATOM   3628 2HD2 LEU A 241      -5.989 -13.310 -24.081  1.00 84.43           H
ATOM   3629 3HD2 LEU A 241      -5.083 -12.035 -23.232  1.00 84.43           H
ATOM   3630  HN  LEU A 241      -8.291 -15.216 -21.536  1.00 84.43           H
ATOM   3631  N   ILE A 242      -7.419 -18.000 -22.649  1.00 82.87           N
ATOM   3632  CA  ILE A 242      -7.360 -19.431 -22.893  1.00 82.87           C
ATOM   3633  C   ILE A 242      -8.037 -19.744 -24.229  1.00 82.87           C
ATOM   3634  O   ILE A 242      -7.550 -20.573 -24.996  1.00 82.87           O
ATOM   3635  HA  ILE A 242      -6.308 -19.707 -22.966  1.00 82.87           H
ATOM   3636  CB  ILE A 242      -7.950 -20.201 -21.710  1.00 82.87           C
ATOM   3637  HB  ILE A 242      -8.880 -19.716 -21.416  1.00 82.87           H
ATOM   3638  CG1 ILE A 242      -7.013 -20.152 -20.502  1.00 82.87           C
ATOM   3639 1HG1 ILE A 242      -6.129 -20.760 -20.697  1.00 82.87           H
ATOM   3640 2HG1 ILE A 242      -6.668 -19.130 -20.346  1.00 82.87           H
ATOM   3641  CG2 ILE A 242      -8.296 -21.637 -22.108  1.00 82.87           C
ATOM   3642 1HG2 ILE A 242      -9.028 -21.624 -22.916  1.00 82.87           H
ATOM   3643 2HG2 ILE A 242      -7.394 -22.149 -22.444  1.00 82.87           H
ATOM   3644 3HG2 ILE A 242      -8.714 -22.162 -21.249  1.00 82.87           H
ATOM   3645  CD1 ILE A 242      -7.717 -20.657 -19.240  1.00 82.87           C
ATOM   3646 1HD1 ILE A 242      -8.586 -20.032 -19.035  1.00 82.87           H
ATOM   3647 2HD1 ILE A 242      -8.038 -21.687 -19.392  1.00 82.87           H
ATOM   3648 3HD1 ILE A 242      -7.028 -20.611 -18.397  1.00 82.87           H
ATOM   3649  HN  ILE A 242      -7.931 -17.731 -21.833  1.00 82.87           H
ATOM   3650  N   GLN A 243      -9.149 -19.064 -24.467  1.00 77.67           N
ATOM   3651  CA  GLN A 243      -9.933 -19.307 -25.665  1.00 77.67           C
ATOM   3652  C   GLN A 243      -9.249 -18.684 -26.883  1.00 77.67           C
ATOM   3653  O   GLN A 243      -9.509 -19.083 -28.017  1.00 77.67           O
ATOM   3654  HA  GLN A 243      -9.967 -20.391 -25.774  1.00 77.67           H
ATOM   3655  CB  GLN A 243     -11.359 -18.774 -25.505  1.00 77.67           C
ATOM   3656 1HB  GLN A 243     -11.328 -17.728 -25.202  1.00 77.67           H
ATOM   3657 2HB  GLN A 243     -11.876 -18.814 -26.464  1.00 77.67           H
ATOM   3658  CG  GLN A 243     -12.135 -19.588 -24.467  1.00 77.67           C
ATOM   3659 1HG  GLN A 243     -12.120 -20.643 -24.742  1.00 77.67           H
ATOM   3660 2HG  GLN A 243     -11.647 -19.505 -23.496  1.00 77.67           H
ATOM   3661  CD  GLN A 243     -13.582 -19.103 -24.360  1.00 77.67           C
ATOM   3662  OE1 GLN A 243     -13.976 -18.111 -24.951  1.00 77.67           O
ATOM   3663  NE2 GLN A 243     -14.348 -19.856 -23.576  1.00 77.67           N
ATOM   3664 1HE2 GLN A 243     -13.962 -20.657 -23.120  1.00 77.67           H
ATOM   3665 2HE2 GLN A 243     -15.311 -19.620 -23.443  1.00 77.67           H
ATOM   3666  HN  GLN A 243      -9.513 -18.358 -23.859  1.00 77.67           H
ATOM   3667  N   ALA A 244      -8.388 -17.715 -26.608  1.00 78.73           N
ATOM   3668  CA  ALA A 244      -7.723 -16.980 -27.670  1.00 78.73           C
ATOM   3669  C   ALA A 244      -6.780 -17.922 -28.423  1.00 78.73           C
ATOM   3670  O   ALA A 244      -6.064 -18.711 -27.808  1.00 78.73           O
ATOM   3671  HA  ALA A 244      -8.490 -16.623 -28.357  1.00 78.73           H
ATOM   3672  CB  ALA A 244      -6.992 -15.775 -27.077  1.00 78.73           C
ATOM   3673 1HB  ALA A 244      -7.710 -15.123 -26.579  1.00 78.73           H
ATOM   3674 2HB  ALA A 244      -6.251 -16.118 -26.354  1.00 78.73           H
ATOM   3675 3HB  ALA A 244      -6.493 -15.224 -27.874  1.00 78.73           H
ATOM   3676  HN  ALA A 244      -8.143 -17.432 -25.680  1.00 78.73           H
ATOM   3677  N   LYS A 245      -6.810 -17.807 -29.742  1.00 67.99           N
ATOM   3678  CA  LYS A 245      -5.962 -18.633 -30.585  1.00 67.99           C
ATOM   3679  C   LYS A 245      -4.606 -17.949 -30.763  1.00 67.99           C
ATOM   3680  O   LYS A 245      -3.675 -18.540 -31.308  1.00 67.99           O
ATOM   3681  HA  LYS A 245      -5.806 -19.578 -30.065  1.00 67.99           H
ATOM   3682  CB  LYS A 245      -6.668 -18.954 -31.904  1.00 67.99           C
ATOM   3683 1HB  LYS A 245      -7.025 -18.032 -32.364  1.00 67.99           H
ATOM   3684 2HB  LYS A 245      -5.958 -19.402 -32.600  1.00 67.99           H
ATOM   3685  CG  LYS A 245      -7.843 -19.907 -31.680  1.00 67.99           C
ATOM   3686 1HG  LYS A 245      -7.515 -20.761 -31.088  1.00 67.99           H
ATOM   3687 2HG  LYS A 245      -8.621 -19.402 -31.108  1.00 67.99           H
ATOM   3688  CD  LYS A 245      -8.416 -20.393 -33.013  1.00 67.99           C
ATOM   3689 1HD  LYS A 245      -8.800 -19.544 -33.579  1.00 67.99           H
ATOM   3690 2HD  LYS A 245      -7.624 -20.843 -33.611  1.00 67.99           H
ATOM   3691  CE  LYS A 245      -9.536 -21.411 -32.789  1.00 67.99           C
ATOM   3692 1HE  LYS A 245      -9.174 -22.227 -32.163  1.00 67.99           H
ATOM   3693 2HE  LYS A 245     -10.362 -20.941 -32.255  1.00 67.99           H
ATOM   3694  NZ  LYS A 245     -10.015 -21.947 -34.083  1.00 67.99           N
ATOM   3695 1HZ  LYS A 245     -10.755 -22.620 -33.917  1.00 67.99           H
ATOM   3696 2HZ  LYS A 245     -10.371 -21.187 -34.652  1.00 67.99           H
ATOM   3697 3HZ  LYS A 245      -9.248 -22.401 -34.566  1.00 67.99           H
ATOM   3698  HN  LYS A 245      -7.399 -17.166 -30.235  1.00 67.99           H
ATOM   3699  N   LYS A 246      -4.537 -16.712 -30.293  1.00 62.05           N
ATOM   3700  CA  LYS A 246      -3.387 -15.868 -30.572  1.00 62.05           C
ATOM   3701  C   LYS A 246      -2.155 -16.444 -29.869  1.00 62.05           C
ATOM   3702  O   LYS A 246      -2.237 -16.876 -28.721  1.00 62.05           O
ATOM   3703  HA  LYS A 246      -3.215 -15.896 -31.648  1.00 62.05           H
ATOM   3704  CB  LYS A 246      -3.685 -14.415 -30.197  1.00 62.05           C
ATOM   3705 1HB  LYS A 246      -4.104 -14.373 -29.192  1.00 62.05           H
ATOM   3706 2HB  LYS A 246      -2.757 -13.843 -30.180  1.00 62.05           H
ATOM   3707  CG  LYS A 246      -4.662 -13.783 -31.190  1.00 62.05           C
ATOM   3708 1HG  LYS A 246      -4.345 -14.005 -32.209  1.00 62.05           H
ATOM   3709 2HG  LYS A 246      -5.652 -14.221 -31.061  1.00 62.05           H
ATOM   3710  CD  LYS A 246      -4.739 -12.267 -30.994  1.00 62.05           C
ATOM   3711 1HD  LYS A 246      -5.155 -12.045 -30.011  1.00 62.05           H
ATOM   3712 2HD  LYS A 246      -3.736 -11.842 -31.019  1.00 62.05           H
ATOM   3713  CE  LYS A 246      -5.602 -11.617 -32.078  1.00 62.05           C
ATOM   3714 1HE  LYS A 246      -5.268 -11.946 -33.062  1.00 62.05           H
ATOM   3715 2HE  LYS A 246      -6.637 -11.939 -31.968  1.00 62.05           H
ATOM   3716  NZ  LYS A 246      -5.522 -10.142 -31.988  1.00 62.05           N
ATOM   3717 1HZ  LYS A 246      -6.122  -9.728 -32.692  1.00 62.05           H
ATOM   3718 2HZ  LYS A 246      -5.825  -9.843 -31.067  1.00 62.05           H
ATOM   3719 3HZ  LYS A 246      -4.565  -9.845 -32.142  1.00 62.05           H
ATOM   3720  HN  LYS A 246      -5.247 -16.286 -29.732  1.00 62.05           H
ATOM   3721  N   SER A 247      -1.043 -16.431 -30.589  1.00 68.56           N
ATOM   3722  CA  SER A 247       0.190 -17.001 -30.072  1.00 68.56           C
ATOM   3723  C   SER A 247       0.652 -16.219 -28.841  1.00 68.56           C
ATOM   3724  O   SER A 247       1.197 -16.797 -27.903  1.00 68.56           O
ATOM   3725  HA  SER A 247      -0.058 -18.028 -29.802  1.00 68.56           H
ATOM   3726  CB  SER A 247       1.285 -17.006 -31.141  1.00 68.56           C
ATOM   3727 1HB  SER A 247       0.993 -17.668 -31.956  1.00 68.56           H
ATOM   3728 2HB  SER A 247       1.384 -16.006 -31.562  1.00 68.56           H
ATOM   3729  OG  SER A 247       2.541 -17.426 -30.616  1.00 68.56           O
ATOM   3730  HG  SER A 247       3.238 -17.397 -31.332  1.00 68.56           H
ATOM   3731  HN  SER A 247      -0.976 -16.041 -31.508  1.00 68.56           H
ATOM   3732  N   SER A 248       0.417 -14.916 -28.885  1.00 70.81           N
ATOM   3733  CA  SER A 248       0.907 -14.032 -27.841  1.00 70.81           C
ATOM   3734  C   SER A 248       0.164 -14.306 -26.532  1.00 70.81           C
ATOM   3735  O   SER A 248       0.498 -13.737 -25.494  1.00 70.81           O
ATOM   3736  HA  SER A 248       1.966 -14.267 -27.737  1.00 70.81           H
ATOM   3737  CB  SER A 248       0.748 -12.564 -28.244  1.00 70.81           C
ATOM   3738 1HB  SER A 248       1.100 -11.926 -27.433  1.00 70.81           H
ATOM   3739 2HB  SER A 248       1.377 -12.355 -29.109  1.00 70.81           H
ATOM   3740  OG  SER A 248      -0.604 -12.238 -28.550  1.00 70.81           O
ATOM   3741  HG  SER A 248      -0.677 -11.269 -28.789  1.00 70.81           H
ATOM   3742  HN  SER A 248      -0.096 -14.464 -29.615  1.00 70.81           H
ATOM   3743  N   LYS A 249      -0.829 -15.179 -26.624  1.00 68.24           N
ATOM   3744  CA  LYS A 249      -1.731 -15.405 -25.508  1.00 68.24           C
ATOM   3745  C   LYS A 249      -0.931 -15.907 -24.305  1.00 68.24           C
ATOM   3746  O   LYS A 249      -1.240 -15.566 -23.164  1.00 68.24           O
ATOM   3747  HA  LYS A 249      -2.179 -14.446 -25.250  1.00 68.24           H
ATOM   3748  CB  LYS A 249      -2.871 -16.339 -25.922  1.00 68.24           C
ATOM   3749 1HB  LYS A 249      -3.698 -16.243 -25.219  1.00 68.24           H
ATOM   3750 2HB  LYS A 249      -3.249 -16.045 -26.901  1.00 68.24           H
ATOM   3751  CG  LYS A 249      -2.398 -17.794 -25.967  1.00 68.24           C
ATOM   3752 1HG  LYS A 249      -1.541 -17.880 -26.634  1.00 68.24           H
ATOM   3753 2HG  LYS A 249      -2.064 -18.102 -24.977  1.00 68.24           H
ATOM   3754  CD  LYS A 249      -3.519 -18.719 -26.445  1.00 68.24           C
ATOM   3755 1HD  LYS A 249      -4.412 -18.557 -25.841  1.00 68.24           H
ATOM   3756 2HD  LYS A 249      -3.782 -18.476 -27.475  1.00 68.24           H
ATOM   3757  CE  LYS A 249      -3.094 -20.186 -26.354  1.00 68.24           C
ATOM   3758 1HE  LYS A 249      -2.309 -20.390 -27.082  1.00 68.24           H
ATOM   3759 2HE  LYS A 249      -2.676 -20.390 -25.369  1.00 68.24           H
ATOM   3760  NZ  LYS A 249      -4.250 -21.077 -26.602  1.00 68.24           N
ATOM   3761 1HZ  LYS A 249      -3.935 -22.040 -26.628  1.00 68.24           H
ATOM   3762 2HZ  LYS A 249      -4.930 -20.963 -25.858  1.00 68.24           H
ATOM   3763 3HZ  LYS A 249      -4.677 -20.837 -27.490  1.00 68.24           H
ATOM   3764  HN  LYS A 249      -1.021 -15.724 -27.440  1.00 68.24           H
ATOM   3765  N   HIS A 250       0.081 -16.709 -24.600  1.00 72.43           N
ATOM   3766  CA  HIS A 250       0.835 -17.379 -23.554  1.00 72.43           C
ATOM   3767  C   HIS A 250       1.559 -16.339 -22.697  1.00 72.43           C
ATOM   3768  O   HIS A 250       1.594 -16.454 -21.473  1.00 72.43           O
ATOM   3769  HA  HIS A 250       0.110 -17.907 -22.935  1.00 72.43           H
ATOM   3770  CB  HIS A 250       1.784 -18.420 -24.151  1.00 72.43           C
ATOM   3771 1HB  HIS A 250       2.375 -17.950 -24.937  1.00 72.43           H
ATOM   3772 2HB  HIS A 250       2.482 -18.746 -23.379  1.00 72.43           H
ATOM   3773  CG  HIS A 250       1.087 -19.632 -24.722  1.00 72.43           C
ATOM   3774  ND1 HIS A 250       0.511 -20.609 -23.928  1.00 72.43           N
ATOM   3775  HD1 HIS A 250       0.496 -20.616 -22.928  1.00 72.43           H
ATOM   3776  CD2 HIS A 250       0.877 -20.013 -26.014  1.00 72.43           C
ATOM   3777  HD2 HIS A 250       1.203 -19.468 -26.900  1.00 72.43           H
ATOM   3778  CE1 HIS A 250      -0.017 -21.532 -24.718  1.00 72.43           C
ATOM   3779  HE1 HIS A 250      -0.542 -22.430 -24.392  1.00 72.43           H
ATOM   3780  NE2 HIS A 250       0.211 -21.161 -26.011  1.00 72.43           N
ATOM   3781  HN  HIS A 250       0.388 -16.902 -25.532  1.00 72.43           H
ATOM   3782  N   LYS A 251       2.120 -15.347 -23.374  1.00 71.64           N
ATOM   3783  CA  LYS A 251       2.862 -14.301 -22.691  1.00 71.64           C
ATOM   3784  C   LYS A 251       1.912 -13.514 -21.787  1.00 71.64           C
ATOM   3785  O   LYS A 251       2.222 -13.262 -20.624  1.00 71.64           O
ATOM   3786  HA  LYS A 251       3.611 -14.787 -22.065  1.00 71.64           H
ATOM   3787  CB  LYS A 251       3.612 -13.430 -23.701  1.00 71.64           C
ATOM   3788 1HB  LYS A 251       4.205 -14.062 -24.363  1.00 71.64           H
ATOM   3789 2HB  LYS A 251       2.898 -12.896 -24.327  1.00 71.64           H
ATOM   3790  CG  LYS A 251       4.525 -12.429 -22.991  1.00 71.64           C
ATOM   3791 1HG  LYS A 251       3.928 -11.775 -22.355  1.00 71.64           H
ATOM   3792 2HG  LYS A 251       5.217 -12.962 -22.338  1.00 71.64           H
ATOM   3793  CD  LYS A 251       5.311 -11.591 -24.001  1.00 71.64           C
ATOM   3794 1HD  LYS A 251       5.939 -12.242 -24.609  1.00 71.64           H
ATOM   3795 2HD  LYS A 251       4.620 -11.091 -24.679  1.00 71.64           H
ATOM   3796  CE  LYS A 251       6.180 -10.551 -23.292  1.00 71.64           C
ATOM   3797 1HE  LYS A 251       5.559  -9.925 -22.651  1.00 71.64           H
ATOM   3798 2HE  LYS A 251       6.902 -11.051 -22.646  1.00 71.64           H
ATOM   3799  NZ  LYS A 251       6.890  -9.708 -24.280  1.00 71.64           N
ATOM   3800 1HZ  LYS A 251       7.398  -8.975 -23.796  1.00 71.64           H
ATOM   3801 2HZ  LYS A 251       7.542 -10.280 -24.806  1.00 71.64           H
ATOM   3802 3HZ  LYS A 251       6.218  -9.292 -24.914  1.00 71.64           H
ATOM   3803  HN  LYS A 251       2.073 -15.252 -24.368  1.00 71.64           H
ATOM   3804  N   ALA A 252       0.772 -13.149 -22.356  1.00 82.01           N
ATOM   3805  CA  ALA A 252      -0.198 -12.340 -21.636  1.00 82.01           C
ATOM   3806  C   ALA A 252      -0.696 -13.116 -20.415  1.00 82.01           C
ATOM   3807  O   ALA A 252      -0.885 -12.540 -19.345  1.00 82.01           O
ATOM   3808  HA  ALA A 252       0.308 -11.435 -21.300  1.00 82.01           H
ATOM   3809  CB  ALA A 252      -1.335 -11.947 -22.581  1.00 82.01           C
ATOM   3810 1HB  ALA A 252      -0.933 -11.374 -23.416  1.00 82.01           H
ATOM   3811 2HB  ALA A 252      -1.821 -12.847 -22.959  1.00 82.01           H
ATOM   3812 3HB  ALA A 252      -2.063 -11.341 -22.041  1.00 82.01           H
ATOM   3813  HN  ALA A 252       0.508 -13.395 -23.288  1.00 82.01           H
ATOM   3814  N   LEU A 253      -0.894 -14.410 -20.616  1.00 80.36           N
ATOM   3815  CA  LEU A 253      -1.392 -15.265 -19.552  1.00 80.36           C
ATOM   3816  C   LEU A 253      -0.395 -15.261 -18.391  1.00 80.36           C
ATOM   3817  O   LEU A 253      -0.779 -15.066 -17.239  1.00 80.36           O
ATOM   3818  HA  LEU A 253      -2.331 -14.838 -19.202  1.00 80.36           H
ATOM   3819  CB  LEU A 253      -1.703 -16.663 -20.090  1.00 80.36           C
ATOM   3820 1HB  LEU A 253      -2.312 -16.559 -20.987  1.00 80.36           H
ATOM   3821 2HB  LEU A 253      -0.766 -17.131 -20.393  1.00 80.36           H
ATOM   3822  CG  LEU A 253      -2.424 -17.608 -19.125  1.00 80.36           C
ATOM   3823  HG  LEU A 253      -1.888 -17.601 -18.176  1.00 80.36           H
ATOM   3824  CD1 LEU A 253      -3.847 -17.122 -18.843  1.00 80.36           C
ATOM   3825 1HD1 LEU A 253      -3.810 -16.128 -18.397  1.00 80.36           H
ATOM   3826 2HD1 LEU A 253      -4.408 -17.080 -19.777  1.00 80.36           H
ATOM   3827 3HD1 LEU A 253      -4.337 -17.811 -18.155  1.00 80.36           H
ATOM   3828  CD2 LEU A 253      -2.402 -19.046 -19.647  1.00 80.36           C
ATOM   3829 1HD2 LEU A 253      -2.900 -19.088 -20.616  1.00 80.36           H
ATOM   3830 2HD2 LEU A 253      -1.370 -19.378 -19.755  1.00 80.36           H
ATOM   3831 3HD2 LEU A 253      -2.921 -19.696 -18.943  1.00 80.36           H
ATOM   3832  HN  LEU A 253      -0.721 -14.874 -21.485  1.00 80.36           H
ATOM   3833  N   LYS A 254       0.866 -15.477 -18.735  1.00 77.32           N
ATOM   3834  CA  LYS A 254       1.915 -15.546 -17.732  1.00 77.32           C
ATOM   3835  C   LYS A 254       1.904 -14.262 -16.900  1.00 77.32           C
ATOM   3836  O   LYS A 254       1.919 -14.314 -15.671  1.00 77.32           O
ATOM   3837  HA  LYS A 254       1.684 -16.385 -17.075  1.00 77.32           H
ATOM   3838  CB  LYS A 254       3.265 -15.843 -18.387  1.00 77.32           C
ATOM   3839 1HB  LYS A 254       3.182 -16.728 -19.017  1.00 77.32           H
ATOM   3840 2HB  LYS A 254       3.548 -15.015 -19.037  1.00 77.32           H
ATOM   3841  CG  LYS A 254       4.350 -16.062 -17.331  1.00 77.32           C
ATOM   3842 1HG  LYS A 254       4.506 -15.142 -16.768  1.00 77.32           H
ATOM   3843 2HG  LYS A 254       4.022 -16.820 -16.619  1.00 77.32           H
ATOM   3844  CD  LYS A 254       5.666 -16.499 -17.979  1.00 77.32           C
ATOM   3845 1HD  LYS A 254       5.506 -17.411 -18.555  1.00 77.32           H
ATOM   3846 2HD  LYS A 254       6.002 -15.735 -18.680  1.00 77.32           H
ATOM   3847  CE  LYS A 254       6.745 -16.740 -16.922  1.00 77.32           C
ATOM   3848 1HE  LYS A 254       6.967 -15.808 -16.402  1.00 77.32           H
ATOM   3849 2HE  LYS A 254       6.379 -17.443 -16.173  1.00 77.32           H
ATOM   3850  NZ  LYS A 254       7.976 -17.271 -17.549  1.00 77.32           N
ATOM   3851 1HZ  LYS A 254       8.685 -17.408 -16.837  1.00 77.32           H
ATOM   3852 2HZ  LYS A 254       7.771 -18.156 -17.998  1.00 77.32           H
ATOM   3853 3HZ  LYS A 254       8.314 -16.611 -18.240  1.00 77.32           H
ATOM   3854  HN  LYS A 254       1.175 -15.605 -19.678  1.00 77.32           H
ATOM   3855  N   VAL A 255       1.876 -13.139 -17.604  1.00 83.86           N
ATOM   3856  CA  VAL A 255       1.932 -11.844 -16.948  1.00 83.86           C
ATOM   3857  C   VAL A 255       0.746 -11.709 -15.992  1.00 83.86           C
ATOM   3858  O   VAL A 255       0.905 -11.258 -14.859  1.00 83.86           O
ATOM   3859  HA  VAL A 255       2.855 -11.808 -16.369  1.00 83.86           H
ATOM   3860  CB  VAL A 255       1.986 -10.729 -17.995  1.00 83.86           C
ATOM   3861  HB  VAL A 255       1.165 -10.887 -18.695  1.00 83.86           H
ATOM   3862  CG1 VAL A 255       1.792  -9.358 -17.346  1.00 83.86           C
ATOM   3863 1HG1 VAL A 255       0.823  -9.324 -16.849  1.00 83.86           H
ATOM   3864 2HG1 VAL A 255       2.582  -9.188 -16.614  1.00 83.86           H
ATOM   3865 3HG1 VAL A 255       1.835  -8.584 -18.112  1.00 83.86           H
ATOM   3866  CG2 VAL A 255       3.294 -10.783 -18.786  1.00 83.86           C
ATOM   3867 1HG2 VAL A 255       4.136 -10.662 -18.104  1.00 83.86           H
ATOM   3868 2HG2 VAL A 255       3.373 -11.744 -19.294  1.00 83.86           H
ATOM   3869 3HG2 VAL A 255       3.306  -9.980 -19.523  1.00 83.86           H
ATOM   3870  HN  VAL A 255       1.818 -13.106 -18.601  1.00 83.86           H
ATOM   3871  N   THR A 256      -0.418 -12.110 -16.483  1.00 82.40           N
ATOM   3872  CA  THR A 256      -1.646 -11.949 -15.724  1.00 82.40           C
ATOM   3873  C   THR A 256      -1.572 -12.738 -14.415  1.00 82.40           C
ATOM   3874  O   THR A 256      -1.902 -12.216 -13.352  1.00 82.40           O
ATOM   3875  HA  THR A 256      -1.750 -10.897 -15.458  1.00 82.40           H
ATOM   3876  CB  THR A 256      -2.814 -12.367 -16.620  1.00 82.40           C
ATOM   3877  HB  THR A 256      -2.756 -13.427 -16.866  1.00 82.40           H
ATOM   3878  OG1 THR A 256      -2.739 -11.473 -17.728  1.00 82.40           O
ATOM   3879  HG1 THR A 256      -2.266 -11.914 -18.491  1.00 82.40           H
ATOM   3880  CG2 THR A 256      -4.174 -12.064 -15.988  1.00 82.40           C
ATOM   3881 1HG2 THR A 256      -4.259 -10.993 -15.805  1.00 82.40           H
ATOM   3882 2HG2 THR A 256      -4.265 -12.603 -15.045  1.00 82.40           H
ATOM   3883 3HG2 THR A 256      -4.968 -12.380 -16.666  1.00 82.40           H
ATOM   3884  HN  THR A 256      -0.529 -12.536 -17.381  1.00 82.40           H
ATOM   3885  N   ILE A 257      -1.136 -13.983 -14.536  1.00 85.08           N
ATOM   3886  CA  ILE A 257      -1.036 -14.857 -13.380  1.00 85.08           C
ATOM   3887  C   ILE A 257      -0.044 -14.260 -12.379  1.00 85.08           C
ATOM   3888  O   ILE A 257      -0.330 -14.187 -11.185  1.00 85.08           O
ATOM   3889  HA  ILE A 257      -2.020 -14.892 -12.911  1.00 85.08           H
ATOM   3890  CB  ILE A 257      -0.690 -16.283 -13.814  1.00 85.08           C
ATOM   3891  HB  ILE A 257       0.174 -16.238 -14.477  1.00 85.08           H
ATOM   3892  CG1 ILE A 257      -1.838 -16.908 -14.609  1.00 85.08           C
ATOM   3893 1HG1 ILE A 257      -2.683 -17.096 -13.947  1.00 85.08           H
ATOM   3894 2HG1 ILE A 257      -2.180 -16.209 -15.372  1.00 85.08           H
ATOM   3895  CG2 ILE A 257      -0.292 -17.140 -12.611  1.00 85.08           C
ATOM   3896 1HG2 ILE A 257       0.580 -16.702 -12.124  1.00 85.08           H
ATOM   3897 2HG2 ILE A 257      -1.120 -17.182 -11.904  1.00 85.08           H
ATOM   3898 3HG2 ILE A 257      -0.051 -18.149 -12.947  1.00 85.08           H
ATOM   3899  CD1 ILE A 257      -1.399 -18.217 -15.268  1.00 85.08           C
ATOM   3900 1HD1 ILE A 257      -0.569 -18.021 -15.947  1.00 85.08           H
ATOM   3901 2HD1 ILE A 257      -1.081 -18.922 -14.500  1.00 85.08           H
ATOM   3902 3HD1 ILE A 257      -2.234 -18.640 -15.827  1.00 85.08           H
ATOM   3903  HN  ILE A 257      -0.854 -14.395 -15.403  1.00 85.08           H
ATOM   3904  N   THR A 258       1.102 -13.850 -12.903  1.00 86.90           N
ATOM   3905  CA  THR A 258       2.168 -13.336 -12.061  1.00 86.90           C
ATOM   3906  C   THR A 258       1.665 -12.160 -11.222  1.00 86.90           C
ATOM   3907  O   THR A 258       1.915 -12.099 -10.019  1.00 86.90           O
ATOM   3908  HA  THR A 258       2.466 -14.121 -11.366  1.00 86.90           H
ATOM   3909  CB  THR A 258       3.351 -12.976 -12.963  1.00 86.90           C
ATOM   3910  HB  THR A 258       3.080 -12.185 -13.663  1.00 86.90           H
ATOM   3911  OG1 THR A 258       3.728 -14.217 -13.553  1.00 86.90           O
ATOM   3912  HG1 THR A 258       3.205 -14.370 -14.392  1.00 86.90           H
ATOM   3913  CG2 THR A 258       4.586 -12.551 -12.167  1.00 86.90           C
ATOM   3914 1HG2 THR A 258       4.897 -13.368 -11.516  1.00 86.90           H
ATOM   3915 2HG2 THR A 258       4.346 -11.676 -11.563  1.00 86.90           H
ATOM   3916 3HG2 THR A 258       5.396 -12.307 -12.855  1.00 86.90           H
ATOM   3917  HN  THR A 258       1.306 -13.865 -13.882  1.00 86.90           H
ATOM   3918  N   VAL A 259       0.964 -11.255 -11.889  1.00 87.12           N
ATOM   3919  CA  VAL A 259       0.480 -10.052 -11.234  1.00 87.12           C
ATOM   3920  C   VAL A 259      -0.431 -10.442 -10.068  1.00 87.12           C
ATOM   3921  O   VAL A 259      -0.290  -9.919  -8.963  1.00 87.12           O
ATOM   3922  HA  VAL A 259       1.346  -9.520 -10.840  1.00 87.12           H
ATOM   3923  CB  VAL A 259      -0.211  -9.143 -12.253  1.00 87.12           C
ATOM   3924  HB  VAL A 259      -0.867  -9.763 -12.864  1.00 87.12           H
ATOM   3925  CG1 VAL A 259      -1.075  -8.092 -11.553  1.00 87.12           C
ATOM   3926 1HG1 VAL A 259      -1.838  -8.589 -10.955  1.00 87.12           H
ATOM   3927 2HG1 VAL A 259      -0.448  -7.478 -10.906  1.00 87.12           H
ATOM   3928 3HG1 VAL A 259      -1.554  -7.460 -12.301  1.00 87.12           H
ATOM   3929  CG2 VAL A 259       0.811  -8.483 -13.180  1.00 87.12           C
ATOM   3930 1HG2 VAL A 259       1.504  -7.883 -12.590  1.00 87.12           H
ATOM   3931 2HG2 VAL A 259       1.365  -9.253 -13.717  1.00 87.12           H
ATOM   3932 3HG2 VAL A 259       0.294  -7.843 -13.895  1.00 87.12           H
ATOM   3933  HN  VAL A 259       0.727 -11.333 -12.857  1.00 87.12           H
ATOM   3934  N   LEU A 260      -1.345 -11.358 -10.353  1.00 85.54           N
ATOM   3935  CA  LEU A 260      -2.333 -11.762  -9.367  1.00 85.54           C
ATOM   3936  C   LEU A 260      -1.624 -12.425  -8.184  1.00 85.54           C
ATOM   3937  O   LEU A 260      -1.909 -12.110  -7.030  1.00 85.54           O
ATOM   3938  HA  LEU A 260      -2.828 -10.859  -9.011  1.00 85.54           H
ATOM   3939  CB  LEU A 260      -3.405 -12.642 -10.013  1.00 85.54           C
ATOM   3940 1HB  LEU A 260      -3.832 -12.100 -10.857  1.00 85.54           H
ATOM   3941 2HB  LEU A 260      -2.923 -13.532 -10.417  1.00 85.54           H
ATOM   3942  CG  LEU A 260      -4.548 -13.086  -9.098  1.00 85.54           C
ATOM   3943  HG  LEU A 260      -4.117 -13.585  -8.230  1.00 85.54           H
ATOM   3944  CD1 LEU A 260      -5.337 -11.881  -8.582  1.00 85.54           C
ATOM   3945 1HD1 LEU A 260      -4.673 -11.227  -8.018  1.00 85.54           H
ATOM   3946 2HD1 LEU A 260      -5.757 -11.333  -9.425  1.00 85.54           H
ATOM   3947 3HD1 LEU A 260      -6.144 -12.226  -7.934  1.00 85.54           H
ATOM   3948  CD2 LEU A 260      -5.450 -14.103  -9.802  1.00 85.54           C
ATOM   3949 1HD2 LEU A 260      -5.875 -13.652 -10.699  1.00 85.54           H
ATOM   3950 2HD2 LEU A 260      -4.863 -14.979 -10.078  1.00 85.54           H
ATOM   3951 3HD2 LEU A 260      -6.254 -14.402  -9.129  1.00 85.54           H
ATOM   3952  HN  LEU A 260      -1.416 -11.820 -11.237  1.00 85.54           H
ATOM   3953  N   THR A 261      -0.715 -13.331  -8.512  1.00 88.58           N
ATOM   3954  CA  THR A 261      -0.040 -14.117  -7.493  1.00 88.58           C
ATOM   3955  C   THR A 261       0.762 -13.206  -6.562  1.00 88.58           C
ATOM   3956  O   THR A 261       0.730 -13.374  -5.344  1.00 88.58           O
ATOM   3957  HA  THR A 261      -0.796 -14.611  -6.883  1.00 88.58           H
ATOM   3958  CB  THR A 261       0.816 -15.171  -8.198  1.00 88.58           C
ATOM   3959  HB  THR A 261       1.603 -14.701  -8.789  1.00 88.58           H
ATOM   3960  OG1 THR A 261      -0.125 -15.947  -8.934  1.00 88.58           O
ATOM   3961  HG1 THR A 261      -0.256 -15.554  -9.844  1.00 88.58           H
ATOM   3962  CG2 THR A 261       1.440 -16.169  -7.220  1.00 88.58           C
ATOM   3963 1HG2 THR A 261       0.649 -16.687  -6.677  1.00 88.58           H
ATOM   3964 2HG2 THR A 261       2.077 -15.636  -6.514  1.00 88.58           H
ATOM   3965 3HG2 THR A 261       2.037 -16.894  -7.773  1.00 88.58           H
ATOM   3966  HN  THR A 261      -0.439 -13.532  -9.452  1.00 88.58           H
ATOM   3967  N   VAL A 262       1.463 -12.260  -7.170  1.00 91.28           N
ATOM   3968  CA  VAL A 262       2.346 -11.383  -6.420  1.00 91.28           C
ATOM   3969  C   VAL A 262       1.518 -10.550  -5.440  1.00 91.28           C
ATOM   3970  O   VAL A 262       1.914 -10.362  -4.291  1.00 91.28           O
ATOM   3971  HA  VAL A 262       3.031 -12.013  -5.854  1.00 91.28           H
ATOM   3972  CB  VAL A 262       3.173 -10.528  -7.382  1.00 91.28           C
ATOM   3973  HB  VAL A 262       2.487 -10.047  -8.078  1.00 91.28           H
ATOM   3974  CG1 VAL A 262       3.925  -9.428  -6.629  1.00 91.28           C
ATOM   3975 1HG1 VAL A 262       3.210  -8.785  -6.116  1.00 91.28           H
ATOM   3976 2HG1 VAL A 262       4.596  -9.881  -5.898  1.00 91.28           H
ATOM   3977 3HG1 VAL A 262       4.505  -8.835  -7.336  1.00 91.28           H
ATOM   3978  CG2 VAL A 262       4.138 -11.394  -8.195  1.00 91.28           C
ATOM   3979 1HG2 VAL A 262       4.816 -11.915  -7.519  1.00 91.28           H
ATOM   3980 2HG2 VAL A 262       3.572 -12.122  -8.774  1.00 91.28           H
ATOM   3981 3HG2 VAL A 262       4.714 -10.760  -8.870  1.00 91.28           H
ATOM   3982  HN  VAL A 262       1.434 -12.090  -8.155  1.00 91.28           H
ATOM   3983  N   PHE A 263       0.383 -10.073  -5.930  1.00 90.06           N
ATOM   3984  CA  PHE A 263      -0.504  -9.265  -5.111  1.00 90.06           C
ATOM   3985  C   PHE A 263      -0.982 -10.045  -3.885  1.00 90.06           C
ATOM   3986  O   PHE A 263      -0.883  -9.561  -2.759  1.00 90.06           O
ATOM   3987  HA  PHE A 263       0.062  -8.392  -4.786  1.00 90.06           H
ATOM   3988  CB  PHE A 263      -1.714  -8.910  -5.979  1.00 90.06           C
ATOM   3989 1HB  PHE A 263      -1.368  -8.391  -6.873  1.00 90.06           H
ATOM   3990 2HB  PHE A 263      -2.193  -9.831  -6.310  1.00 90.06           H
ATOM   3991  CG  PHE A 263      -2.753  -8.038  -5.271  1.00 90.06           C
ATOM   3992  CD1 PHE A 263      -3.845  -8.611  -4.698  1.00 90.06           C
ATOM   3993  HD1 PHE A 263      -3.980  -9.692  -4.743  1.00 90.06           H
ATOM   3994  CD2 PHE A 263      -2.584  -6.690  -5.215  1.00 90.06           C
ATOM   3995  HD2 PHE A 263      -1.709  -6.230  -5.674  1.00 90.06           H
ATOM   3996  CE1 PHE A 263      -4.809  -7.802  -4.041  1.00 90.06           C
ATOM   3997  HE1 PHE A 263      -5.685  -8.261  -3.582  1.00 90.06           H
ATOM   3998  CE2 PHE A 263      -3.549  -5.880  -4.558  1.00 90.06           C
ATOM   3999  HE2 PHE A 263      -3.414  -4.800  -4.513  1.00 90.06           H
ATOM   4000  CZ  PHE A 263      -4.641  -6.454  -3.985  1.00 90.06           C
ATOM   4001  HZ  PHE A 263      -5.381  -5.832  -3.480  1.00 90.06           H
ATOM   4002  HN  PHE A 263       0.068 -10.230  -6.866  1.00 90.06           H
ATOM   4003  N   VAL A 264      -1.490 -11.241  -4.146  1.00 90.71           N
ATOM   4004  CA  VAL A 264      -2.076 -12.052  -3.092  1.00 90.71           C
ATOM   4005  C   VAL A 264      -1.005 -12.374  -2.047  1.00 90.71           C
ATOM   4006  O   VAL A 264      -1.236 -12.220  -0.849  1.00 90.71           O
ATOM   4007  HA  VAL A 264      -2.860 -11.460  -2.619  1.00 90.71           H
ATOM   4008  CB  VAL A 264      -2.722 -13.302  -3.691  1.00 90.71           C
ATOM   4009  HB  VAL A 264      -1.970 -13.811  -4.294  1.00 90.71           H
ATOM   4010  CG1 VAL A 264      -3.174 -14.266  -2.592  1.00 90.71           C
ATOM   4011 1HG1 VAL A 264      -2.312 -14.569  -1.997  1.00 90.71           H
ATOM   4012 2HG1 VAL A 264      -3.902 -13.770  -1.950  1.00 90.71           H
ATOM   4013 3HG1 VAL A 264      -3.629 -15.146  -3.045  1.00 90.71           H
ATOM   4014  CG2 VAL A 264      -3.889 -12.931  -4.608  1.00 90.71           C
ATOM   4015 1HG2 VAL A 264      -4.642 -12.388  -4.037  1.00 90.71           H
ATOM   4016 2HG2 VAL A 264      -3.526 -12.301  -5.421  1.00 90.71           H
ATOM   4017 3HG2 VAL A 264      -4.330 -13.838  -5.021  1.00 90.71           H
ATOM   4018  HN  VAL A 264      -1.505 -11.656  -5.056  1.00 90.71           H
ATOM   4019  N   LEU A 265       0.143 -12.815  -2.540  1.00 89.79           N
ATOM   4020  CA  LEU A 265       1.189 -13.317  -1.665  1.00 89.79           C
ATOM   4021  C   LEU A 265       1.701 -12.178  -0.782  1.00 89.79           C
ATOM   4022  O   LEU A 265       2.144 -12.409   0.342  1.00 89.79           O
ATOM   4023  HA  LEU A 265       0.741 -14.077  -1.024  1.00 89.79           H
ATOM   4024  CB  LEU A 265       2.286 -14.004  -2.482  1.00 89.79           C
ATOM   4025 1HB  LEU A 265       2.574 -13.340  -3.297  1.00 89.79           H
ATOM   4026 2HB  LEU A 265       3.162 -14.126  -1.845  1.00 89.79           H
ATOM   4027  CG  LEU A 265       1.927 -15.368  -3.074  1.00 89.79           C
ATOM   4028  HG  LEU A 265       1.060 -15.241  -3.723  1.00 89.79           H
ATOM   4029  CD1 LEU A 265       3.066 -15.905  -3.943  1.00 89.79           C
ATOM   4030 1HD1 LEU A 265       3.260 -15.209  -4.759  1.00 89.79           H
ATOM   4031 2HD1 LEU A 265       3.966 -16.013  -3.337  1.00 89.79           H
ATOM   4032 3HD1 LEU A 265       2.785 -16.875  -4.352  1.00 89.79           H
ATOM   4033  CD2 LEU A 265       1.529 -16.355  -1.976  1.00 89.79           C
ATOM   4034 1HD2 LEU A 265       2.361 -16.483  -1.283  1.00 89.79           H
ATOM   4035 2HD2 LEU A 265       0.663 -15.970  -1.437  1.00 89.79           H
ATOM   4036 3HD2 LEU A 265       1.279 -17.317  -2.425  1.00 89.79           H
ATOM   4037  HN  LEU A 265       0.363 -12.832  -3.515  1.00 89.79           H
ATOM   4038  N   SER A 266       1.624 -10.971  -1.325  1.00 91.80           N
ATOM   4039  CA  SER A 266       2.187  -9.812  -0.654  1.00 91.80           C
ATOM   4040  C   SER A 266       1.161  -9.217   0.313  1.00 91.80           C
ATOM   4041  O   SER A 266       1.501  -8.854   1.438  1.00 91.80           O
ATOM   4042  HA  SER A 266       3.054 -10.186  -0.109  1.00 91.80           H
ATOM   4043  CB  SER A 266       2.638  -8.755  -1.665  1.00 91.80           C
ATOM   4044 1HB  SER A 266       3.016  -7.883  -1.132  1.00 91.80           H
ATOM   4045 2HB  SER A 266       3.463  -9.150  -2.258  1.00 91.80           H
ATOM   4046  OG  SER A 266       1.578  -8.359  -2.531  1.00 91.80           O
ATOM   4047  HG  SER A 266       1.670  -8.817  -3.415  1.00 91.80           H
ATOM   4048  HN  SER A 266       1.188 -10.780  -2.204  1.00 91.80           H
ATOM   4049  N   GLN A 267      -0.074  -9.137  -0.160  1.00 89.12           N
ATOM   4050  CA  GLN A 267      -1.075  -8.315   0.497  1.00 89.12           C
ATOM   4051  C   GLN A 267      -1.874  -9.151   1.500  1.00 89.12           C
ATOM   4052  O   GLN A 267      -2.265  -8.655   2.555  1.00 89.12           O
ATOM   4053  HA  GLN A 267      -0.515  -7.542   1.024  1.00 89.12           H
ATOM   4054  CB  GLN A 267      -2.001  -7.655  -0.526  1.00 89.12           C
ATOM   4055 1HB  GLN A 267      -2.502  -8.422  -1.116  1.00 89.12           H
ATOM   4056 2HB  GLN A 267      -2.778  -7.092  -0.010  1.00 89.12           H
ATOM   4057  CG  GLN A 267      -1.218  -6.722  -1.453  1.00 89.12           C
ATOM   4058 1HG  GLN A 267      -0.470  -7.294  -2.003  1.00 89.12           H
ATOM   4059 2HG  GLN A 267      -1.892  -6.286  -2.190  1.00 89.12           H
ATOM   4060  CD  GLN A 267      -0.533  -5.609  -0.658  1.00 89.12           C
ATOM   4061  OE1 GLN A 267      -1.058  -5.091   0.314  1.00 89.12           O
ATOM   4062  NE2 GLN A 267       0.666  -5.270  -1.124  1.00 89.12           N
ATOM   4063 1HE2 GLN A 267       1.040  -5.734  -1.927  1.00 89.12           H
ATOM   4064 2HE2 GLN A 267       1.193  -4.551  -0.671  1.00 89.12           H
ATOM   4065  HN  GLN A 267      -0.393  -9.621  -0.975  1.00 89.12           H
ATOM   4066  N   PHE A 268      -2.092 -10.406   1.134  1.00 92.96           N
ATOM   4067  CA  PHE A 268      -3.026 -11.246   1.864  1.00 92.96           C
ATOM   4068  C   PHE A 268      -2.566 -11.452   3.308  1.00 92.96           C
ATOM   4069  O   PHE A 268      -3.317 -11.189   4.246  1.00 92.96           O
ATOM   4070  HA  PHE A 268      -3.990 -10.737   1.860  1.00 92.96           H
ATOM   4071  CB  PHE A 268      -3.059 -12.601   1.153  1.00 92.96           C
ATOM   4072 1HB  PHE A 268      -3.333 -12.446   0.110  1.00 92.96           H
ATOM   4073 2HB  PHE A 268      -2.055 -13.026   1.158  1.00 92.96           H
ATOM   4074  CG  PHE A 268      -4.027 -13.608   1.776  1.00 92.96           C
ATOM   4075  CD1 PHE A 268      -3.552 -14.611   2.562  1.00 92.96           C
ATOM   4076  HD1 PHE A 268      -2.482 -14.698   2.747  1.00 92.96           H
ATOM   4077  CD2 PHE A 268      -5.363 -13.499   1.545  1.00 92.96           C
ATOM   4078  HD2 PHE A 268      -5.744 -12.695   0.916  1.00 92.96           H
ATOM   4079  CE1 PHE A 268      -4.451 -15.546   3.140  1.00 92.96           C
ATOM   4080  HE1 PHE A 268      -4.071 -16.350   3.770  1.00 92.96           H
ATOM   4081  CE2 PHE A 268      -6.262 -14.434   2.124  1.00 92.96           C
ATOM   4082  HE2 PHE A 268      -7.333 -14.347   1.938  1.00 92.96           H
ATOM   4083  CZ  PHE A 268      -5.787 -15.437   2.909  1.00 92.96           C
ATOM   4084  HZ  PHE A 268      -6.477 -16.154   3.353  1.00 92.96           H
ATOM   4085  HN  PHE A 268      -1.644 -10.848   0.357  1.00 92.96           H
ATOM   4086  N   PRO A 269      -1.329 -11.925   3.513  1.00 95.43           N
ATOM   4087  CA  PRO A 269      -0.835 -12.185   4.867  1.00 95.43           C
ATOM   4088  C   PRO A 269      -0.988 -10.977   5.778  1.00 95.43           C
ATOM   4089  O   PRO A 269      -1.414 -11.110   6.925  1.00 95.43           O
ATOM   4090  HA  PRO A 269      -1.424 -12.972   5.337  1.00 95.43           H
ATOM   4091  CB  PRO A 269       0.635 -12.551   4.653  1.00 95.43           C
ATOM   4092 1HB  PRO A 269       1.281 -11.676   4.726  1.00 95.43           H
ATOM   4093 2HB  PRO A 269       0.983 -13.267   5.398  1.00 95.43           H
ATOM   4094  CG  PRO A 269       0.650 -13.146   3.250  1.00 95.43           C
ATOM   4095 1HG  PRO A 269       1.649 -13.131   2.814  1.00 95.43           H
ATOM   4096 2HG  PRO A 269       0.330 -14.188   3.249  1.00 95.43           H
ATOM   4097  CD  PRO A 269      -0.317 -12.251   2.492  1.00 95.43           C
ATOM   4098 1HD  PRO A 269       0.174 -11.354   2.114  1.00 95.43           H
ATOM   4099 2HD  PRO A 269      -0.750 -12.760   1.631  1.00 95.43           H
ATOM   4100  N   TYR A 270      -0.634  -9.820   5.239  1.00 93.44           N
ATOM   4101  CA  TYR A 270      -0.669  -8.592   6.013  1.00 93.44           C
ATOM   4102  C   TYR A 270      -2.095  -8.265   6.460  1.00 93.44           C
ATOM   4103  O   TYR A 270      -2.325  -7.934   7.622  1.00 93.44           O
ATOM   4104  HA  TYR A 270      -0.043  -8.732   6.895  1.00 93.44           H
ATOM   4105  CB  TYR A 270      -0.175  -7.488   5.076  1.00 93.44           C
ATOM   4106 1HB  TYR A 270       0.867  -7.681   4.820  1.00 93.44           H
ATOM   4107 2HB  TYR A 270      -0.745  -7.532   4.148  1.00 93.44           H
ATOM   4108  CG  TYR A 270      -0.288  -6.078   5.660  1.00 93.44           C
ATOM   4109  CD1 TYR A 270      -0.973  -5.099   4.971  1.00 93.44           C
ATOM   4110  HD1 TYR A 270      -1.434  -5.329   4.010  1.00 93.44           H
ATOM   4111  CD2 TYR A 270       0.295  -5.787   6.877  1.00 93.44           C
ATOM   4112  HD2 TYR A 270       0.836  -6.561   7.421  1.00 93.44           H
ATOM   4113  CE1 TYR A 270      -1.080  -3.772   5.521  1.00 93.44           C
ATOM   4114  HE1 TYR A 270      -1.618  -2.989   4.987  1.00 93.44           H
ATOM   4115  CE2 TYR A 270       0.189  -4.460   7.427  1.00 93.44           C
ATOM   4116  HE2 TYR A 270       0.644  -4.216   8.386  1.00 93.44           H
ATOM   4117  CZ  TYR A 270      -0.494  -3.518   6.722  1.00 93.44           C
ATOM   4118  OH  TYR A 270      -0.594  -2.266   7.241  1.00 93.44           O
ATOM   4119  HH  TYR A 270      -0.358  -2.278   8.213  1.00 93.44           H
ATOM   4120  HN  TYR A 270      -0.328  -9.715   4.292  1.00 93.44           H
ATOM   4121  N   ASN A 271      -3.016  -8.370   5.513  1.00 92.15           N
ATOM   4122  CA  ASN A 271      -4.392  -7.972   5.759  1.00 92.15           C
ATOM   4123  C   ASN A 271      -5.061  -9.005   6.669  1.00 92.15           C
ATOM   4124  O   ASN A 271      -6.058  -8.706   7.324  1.00 92.15           O
ATOM   4125  HA  ASN A 271      -4.327  -6.988   6.223  1.00 92.15           H
ATOM   4126  CB  ASN A 271      -5.188  -7.904   4.455  1.00 92.15           C
ATOM   4127 1HB  ASN A 271      -4.948  -8.767   3.833  1.00 92.15           H
ATOM   4128 2HB  ASN A 271      -6.255  -7.955   4.672  1.00 92.15           H
ATOM   4129  CG  ASN A 271      -4.878  -6.616   3.690  1.00 92.15           C
ATOM   4130  OD1 ASN A 271      -5.400  -5.552   3.979  1.00 92.15           O
ATOM   4131  ND2 ASN A 271      -4.003  -6.771   2.701  1.00 92.15           N
ATOM   4132 1HD2 ASN A 271      -3.611  -7.672   2.516  1.00 92.15           H
ATOM   4133 2HD2 ASN A 271      -3.736  -5.985   2.142  1.00 92.15           H
ATOM   4134  HN  ASN A 271      -2.835  -8.718   4.593  1.00 92.15           H
ATOM   4135  N   CYS A 272      -4.486 -10.199   6.679  1.00 95.42           N
ATOM   4136  CA  CYS A 272      -4.908 -11.224   7.618  1.00 95.42           C
ATOM   4137  C   CYS A 272      -4.675 -10.701   9.037  1.00 95.42           C
ATOM   4138  O   CYS A 272      -5.554 -10.801   9.891  1.00 95.42           O
ATOM   4139  HA  CYS A 272      -5.969 -11.396   7.438  1.00 95.42           H
ATOM   4140  CB  CYS A 272      -4.183 -12.549   7.372  1.00 95.42           C
ATOM   4141 1HB  CYS A 272      -3.111 -12.374   7.278  1.00 95.42           H
ATOM   4142 2HB  CYS A 272      -4.324 -13.214   8.224  1.00 95.42           H
ATOM   4143  SG  CYS A 272      -4.822 -13.339   5.850  1.00 95.42           S
ATOM   4144  HG  CYS A 272      -4.224 -12.509   5.000  1.00 95.42           H
ATOM   4145  HN  CYS A 272      -3.747 -10.468   6.062  1.00 95.42           H
ATOM   4146  N   ILE A 273      -3.486 -10.154   9.244  1.00 94.23           N
ATOM   4147  CA  ILE A 273      -3.118  -9.636  10.551  1.00 94.23           C
ATOM   4148  C   ILE A 273      -3.961  -8.397  10.859  1.00 94.23           C
ATOM   4149  O   ILE A 273      -4.417  -8.218  11.987  1.00 94.23           O
ATOM   4150  HA  ILE A 273      -3.354 -10.406  11.286  1.00 94.23           H
ATOM   4151  CB  ILE A 273      -1.610  -9.388  10.623  1.00 94.23           C
ATOM   4152  HB  ILE A 273      -1.340  -8.691   9.830  1.00 94.23           H
ATOM   4153  CG1 ILE A 273      -0.829 -10.680  10.375  1.00 94.23           C
ATOM   4154 1HG1 ILE A 273      -1.050 -11.057   9.377  1.00 94.23           H
ATOM   4155 2HG1 ILE A 273       0.241 -10.475  10.410  1.00 94.23           H
ATOM   4156  CG2 ILE A 273      -1.226  -8.732  11.951  1.00 94.23           C
ATOM   4157 1HG2 ILE A 273      -1.742  -7.777  12.047  1.00 94.23           H
ATOM   4158 2HG2 ILE A 273      -1.513  -9.385  12.775  1.00 94.23           H
ATOM   4159 3HG2 ILE A 273      -0.148  -8.567  11.976  1.00 94.23           H
ATOM   4160  CD1 ILE A 273      -1.183 -11.744  11.417  1.00 94.23           C
ATOM   4161 1HD1 ILE A 273      -0.939 -11.373  12.412  1.00 94.23           H
ATOM   4162 2HD1 ILE A 273      -2.250 -11.964  11.363  1.00 94.23           H
ATOM   4163 3HD1 ILE A 273      -0.614 -12.651  11.217  1.00 94.23           H
ATOM   4164  HN  ILE A 273      -2.782 -10.063   8.540  1.00 94.23           H
ATOM   4165  N   LEU A 274      -4.141  -7.574   9.837  1.00 92.52           N
ATOM   4166  CA  LEU A 274      -4.927  -6.361   9.982  1.00 92.52           C
ATOM   4167  C   LEU A 274      -6.338  -6.725  10.448  1.00 92.52           C
ATOM   4168  O   LEU A 274      -6.927  -6.021  11.267  1.00 92.52           O
ATOM   4169  HA  LEU A 274      -4.454  -5.756  10.756  1.00 92.52           H
ATOM   4170  CB  LEU A 274      -4.898  -5.545   8.688  1.00 92.52           C
ATOM   4171 1HB  LEU A 274      -5.083  -6.219   7.853  1.00 92.52           H
ATOM   4172 2HB  LEU A 274      -5.723  -4.833   8.713  1.00 92.52           H
ATOM   4173  CG  LEU A 274      -3.605  -4.775   8.410  1.00 92.52           C
ATOM   4174  HG  LEU A 274      -2.792  -5.495   8.319  1.00 92.52           H
ATOM   4175  CD1 LEU A 274      -3.692  -4.020   7.082  1.00 92.52           C
ATOM   4176 1HD1 LEU A 274      -3.858  -4.730   6.271  1.00 92.52           H
ATOM   4177 2HD1 LEU A 274      -4.519  -3.312   7.120  1.00 92.52           H
ATOM   4178 3HD1 LEU A 274      -2.760  -3.482   6.908  1.00 92.52           H
ATOM   4179  CD2 LEU A 274      -3.258  -3.847   9.575  1.00 92.52           C
ATOM   4180 1HD2 LEU A 274      -4.066  -3.131   9.723  1.00 92.52           H
ATOM   4181 2HD2 LEU A 274      -3.125  -4.436  10.482  1.00 92.52           H
ATOM   4182 3HD2 LEU A 274      -2.335  -3.312   9.351  1.00 92.52           H
ATOM   4183  HN  LEU A 274      -3.762  -7.725   8.924  1.00 92.52           H
ATOM   4184  N   LEU A 275      -6.840  -7.825   9.905  1.00 93.63           N
ATOM   4185  CA  LEU A 275      -8.183  -8.274  10.231  1.00 93.63           C
ATOM   4186  C   LEU A 275      -8.253  -8.623  11.719  1.00 93.63           C
ATOM   4187  O   LEU A 275      -9.184  -8.216  12.412  1.00 93.63           O
ATOM   4188  HA  LEU A 275      -8.861  -7.442  10.039  1.00 93.63           H
ATOM   4189  CB  LEU A 275      -8.603  -9.422   9.309  1.00 93.63           C
ATOM   4190 1HB  LEU A 275      -8.511  -9.084   8.277  1.00 93.63           H
ATOM   4191 2HB  LEU A 275      -7.897 -10.242   9.441  1.00 93.63           H
ATOM   4192  CG  LEU A 275     -10.018  -9.964   9.516  1.00 93.63           C
ATOM   4193  HG  LEU A 275     -10.118 -10.272  10.557  1.00 93.63           H
ATOM   4194  CD1 LEU A 275     -11.064  -8.877   9.263  1.00 93.63           C
ATOM   4195 1HD1 LEU A 275     -10.903  -8.050   9.955  1.00 93.63           H
ATOM   4196 2HD1 LEU A 275     -10.974  -8.516   8.239  1.00 93.63           H
ATOM   4197 3HD1 LEU A 275     -12.062  -9.290   9.417  1.00 93.63           H
ATOM   4198  CD2 LEU A 275     -10.261 -11.204   8.653  1.00 93.63           C
ATOM   4199 1HD2 LEU A 275     -10.135 -10.946   7.602  1.00 93.63           H
ATOM   4200 2HD2 LEU A 275      -9.546 -11.981   8.924  1.00 93.63           H
ATOM   4201 3HD2 LEU A 275     -11.274 -11.570   8.819  1.00 93.63           H
ATOM   4202  HN  LEU A 275      -6.347  -8.403   9.256  1.00 93.63           H
ATOM   4203  N   VAL A 276      -7.257  -9.374  12.165  1.00 95.05           N
ATOM   4204  CA  VAL A 276      -7.186  -9.769  13.561  1.00 95.05           C
ATOM   4205  C   VAL A 276      -7.170  -8.518  14.442  1.00 95.05           C
ATOM   4206  O   VAL A 276      -7.903  -8.438  15.426  1.00 95.05           O
ATOM   4207  HA  VAL A 276      -8.083 -10.345  13.786  1.00 95.05           H
ATOM   4208  CB  VAL A 276      -5.973 -10.674  13.787  1.00 95.05           C
ATOM   4209  HB  VAL A 276      -5.091 -10.151  13.419  1.00 95.05           H
ATOM   4210  CG1 VAL A 276      -5.766 -10.952  15.278  1.00 95.05           C
ATOM   4211 1HG1 VAL A 276      -5.603 -10.011  15.803  1.00 95.05           H
ATOM   4212 2HG1 VAL A 276      -6.650 -11.446  15.681  1.00 95.05           H
ATOM   4213 3HG1 VAL A 276      -4.898 -11.598  15.410  1.00 95.05           H
ATOM   4214  CG2 VAL A 276      -6.108 -11.979  13.000  1.00 95.05           C
ATOM   4215 1HG2 VAL A 276      -7.004 -12.508  13.324  1.00 95.05           H
ATOM   4216 2HG2 VAL A 276      -6.184 -11.755  11.936  1.00 95.05           H
ATOM   4217 3HG2 VAL A 276      -5.233 -12.604  13.179  1.00 95.05           H
ATOM   4218  HN  VAL A 276      -6.509  -9.709  11.592  1.00 95.05           H
ATOM   4219  N   GLN A 277      -6.326  -7.572  14.055  1.00 92.20           N
ATOM   4220  CA  GLN A 277      -6.177  -6.345  14.819  1.00 92.20           C
ATOM   4221  C   GLN A 277      -7.497  -5.573  14.846  1.00 92.20           C
ATOM   4222  O   GLN A 277      -7.825  -4.931  15.843  1.00 92.20           O
ATOM   4223  HA  GLN A 277      -5.913  -6.663  15.828  1.00 92.20           H
ATOM   4224  CB  GLN A 277      -5.047  -5.482  14.255  1.00 92.20           C
ATOM   4225 1HB  GLN A 277      -5.158  -5.393  13.174  1.00 92.20           H
ATOM   4226 2HB  GLN A 277      -5.114  -4.475  14.666  1.00 92.20           H
ATOM   4227  CG  GLN A 277      -3.680  -6.084  14.584  1.00 92.20           C
ATOM   4228 1HG  GLN A 277      -3.579  -6.198  15.663  1.00 92.20           H
ATOM   4229 2HG  GLN A 277      -3.603  -7.081  14.150  1.00 92.20           H
ATOM   4230  CD  GLN A 277      -2.549  -5.201  14.051  1.00 92.20           C
ATOM   4231  OE1 GLN A 277      -2.726  -4.398  13.149  1.00 92.20           O
ATOM   4232  NE2 GLN A 277      -1.381  -5.394  14.656  1.00 92.20           N
ATOM   4233 1HE2 GLN A 277      -1.303  -6.070  15.390  1.00 92.20           H
ATOM   4234 2HE2 GLN A 277      -0.580  -4.864  14.378  1.00 92.20           H
ATOM   4235  HN  GLN A 277      -5.753  -7.634  13.239  1.00 92.20           H
ATOM   4236  N   THR A 278      -8.219  -5.659  13.738  1.00 92.92           N
ATOM   4237  CA  THR A 278      -9.478  -4.945  13.608  1.00 92.92           C
ATOM   4238  C   THR A 278     -10.515  -5.512  14.580  1.00 92.92           C
ATOM   4239  O   THR A 278     -11.215  -4.758  15.255  1.00 92.92           O
ATOM   4240  HA  THR A 278      -9.313  -3.904  13.887  1.00 92.92           H
ATOM   4241  CB  THR A 278      -9.914  -5.019  12.143  1.00 92.92           C
ATOM   4242  HB  THR A 278     -10.133  -6.047  11.854  1.00 92.92           H
ATOM   4243  OG1 THR A 278      -8.849  -4.394  11.432  1.00 92.92           O
ATOM   4244  HG1 THR A 278      -8.235  -5.088  11.056  1.00 92.92           H
ATOM   4245  CG2 THR A 278     -11.128  -4.136  11.849  1.00 92.92           C
ATOM   4246 1HG2 THR A 278     -10.886  -3.098  12.075  1.00 92.92           H
ATOM   4247 2HG2 THR A 278     -11.968  -4.456  12.466  1.00 92.92           H
ATOM   4248 3HG2 THR A 278     -11.396  -4.226  10.796  1.00 92.92           H
ATOM   4249  HN  THR A 278      -7.957  -6.203  12.941  1.00 92.92           H
ATOM   4250  N   ILE A 279     -10.581  -6.834  14.621  1.00 93.29           N
ATOM   4251  CA  ILE A 279     -11.535  -7.510  15.483  1.00 93.29           C
ATOM   4252  C   ILE A 279     -11.167  -7.250  16.945  1.00 93.29           C
ATOM   4253  O   ILE A 279     -12.039  -6.973  17.768  1.00 93.29           O
ATOM   4254  HA  ILE A 279     -12.515  -7.074  15.291  1.00 93.29           H
ATOM   4255  CB  ILE A 279     -11.622  -8.995  15.126  1.00 93.29           C
ATOM   4256  HB  ILE A 279     -10.616  -9.414  15.159  1.00 93.29           H
ATOM   4257  CG1 ILE A 279     -12.144  -9.187  13.701  1.00 93.29           C
ATOM   4258 1HG1 ILE A 279     -13.209  -8.958  13.666  1.00 93.29           H
ATOM   4259 2HG1 ILE A 279     -11.646  -8.487  13.030  1.00 93.29           H
ATOM   4260  CG2 ILE A 279     -12.463  -9.758  16.152  1.00 93.29           C
ATOM   4261 1HG2 ILE A 279     -12.009  -9.661  17.138  1.00 93.29           H
ATOM   4262 2HG2 ILE A 279     -13.471  -9.344  16.175  1.00 93.29           H
ATOM   4263 3HG2 ILE A 279     -12.509 -10.811  15.874  1.00 93.29           H
ATOM   4264  CD1 ILE A 279     -11.908 -10.619  13.218  1.00 93.29           C
ATOM   4265 1HD1 ILE A 279     -10.840 -10.836  13.231  1.00 93.29           H
ATOM   4266 2HD1 ILE A 279     -12.428 -11.315  13.877  1.00 93.29           H
ATOM   4267 3HD1 ILE A 279     -12.289 -10.728  12.203  1.00 93.29           H
ATOM   4268  HN  ILE A 279      -9.998  -7.440  14.078  1.00 93.29           H
ATOM   4269  N   ASP A 280      -9.876  -7.347  17.224  1.00 92.60           N
ATOM   4270  CA  ASP A 280      -9.388  -7.179  18.582  1.00 92.60           C
ATOM   4271  C   ASP A 280      -9.656  -5.744  19.041  1.00 92.60           C
ATOM   4272  O   ASP A 280      -9.924  -5.504  20.217  1.00 92.60           O
ATOM   4273  HA  ASP A 280      -9.932  -7.914  19.175  1.00 92.60           H
ATOM   4274  CB  ASP A 280      -7.881  -7.427  18.661  1.00 92.60           C
ATOM   4275 1HB  ASP A 280      -7.645  -8.399  18.228  1.00 92.60           H
ATOM   4276 2HB  ASP A 280      -7.354  -6.678  18.070  1.00 92.60           H
ATOM   4277  CG  ASP A 280      -7.392  -7.377  20.110  1.00 92.60           C
ATOM   4278  OD1 ASP A 280      -8.011  -8.075  20.942  1.00 92.60           O
ATOM   4279  OD2 ASP A 280      -6.410  -6.642  20.353  1.00 92.60           O
ATOM   4280  HN  ASP A 280      -9.169  -7.538  16.542  1.00 92.60           H
ATOM   4281  N   ALA A 281      -9.574  -4.827  18.088  1.00 92.03           N
ATOM   4282  CA  ALA A 281      -9.808  -3.423  18.378  1.00 92.03           C
ATOM   4283  C   ALA A 281     -11.224  -3.251  18.934  1.00 92.03           C
ATOM   4284  O   ALA A 281     -11.477  -2.348  19.729  1.00 92.03           O
ATOM   4285  HA  ALA A 281      -9.089  -3.116  19.138  1.00 92.03           H
ATOM   4286  CB  ALA A 281      -9.574  -2.593  17.114  1.00 92.03           C
ATOM   4287 1HB  ALA A 281      -8.546  -2.728  16.777  1.00 92.03           H
ATOM   4288 2HB  ALA A 281     -10.258  -2.922  16.332  1.00 92.03           H
ATOM   4289 3HB  ALA A 281      -9.750  -1.540  17.332  1.00 92.03           H
ATOM   4290  HN  ALA A 281      -9.352  -5.030  17.134  1.00 92.03           H
ATOM   4291  N   TYR A 282     -12.109  -4.132  18.493  1.00 82.29           N
ATOM   4292  CA  TYR A 282     -13.502  -4.062  18.900  1.00 82.29           C
ATOM   4293  C   TYR A 282     -13.775  -4.996  20.081  1.00 82.29           C
ATOM   4294  O   TYR A 282     -14.395  -4.594  21.065  1.00 82.29           O
ATOM   4295  HA  TYR A 282     -13.713  -3.036  19.202  1.00 82.29           H
ATOM   4296  CB  TYR A 282     -14.319  -4.532  17.695  1.00 82.29           C
ATOM   4297 1HB  TYR A 282     -14.030  -3.945  16.823  1.00 82.29           H
ATOM   4298 2HB  TYR A 282     -14.065  -5.570  17.479  1.00 82.29           H
ATOM   4299  CG  TYR A 282     -15.832  -4.421  17.888  1.00 82.29           C
ATOM   4300  CD1 TYR A 282     -16.578  -5.551  18.157  1.00 82.29           C
ATOM   4301  HD1 TYR A 282     -16.088  -6.522  18.233  1.00 82.29           H
ATOM   4302  CD2 TYR A 282     -16.452  -3.192  17.792  1.00 82.29           C
ATOM   4303  HD2 TYR A 282     -15.864  -2.300  17.579  1.00 82.29           H
ATOM   4304  CE1 TYR A 282     -18.003  -5.447  18.339  1.00 82.29           C
ATOM   4305  HE1 TYR A 282     -18.603  -6.331  18.552  1.00 82.29           H
ATOM   4306  CE2 TYR A 282     -17.877  -3.088  17.973  1.00 82.29           C
ATOM   4307  HE2 TYR A 282     -18.379  -2.124  17.900  1.00 82.29           H
ATOM   4308  CZ  TYR A 282     -18.582  -4.221  18.238  1.00 82.29           C
ATOM   4309  OH  TYR A 282     -19.927  -4.123  18.409  1.00 82.29           O
ATOM   4310  HH  TYR A 282     -20.216  -3.170  18.313  1.00 82.29           H
ATOM   4311  HN  TYR A 282     -11.889  -4.882  17.869  1.00 82.29           H
ATOM   4312  N   ALA A 283     -13.299  -6.225  19.945  1.00 90.49           N
ATOM   4313  CA  ALA A 283     -13.703  -7.288  20.849  1.00 90.49           C
ATOM   4314  C   ALA A 283     -12.711  -7.367  22.012  1.00 90.49           C
ATOM   4315  O   ALA A 283     -13.033  -7.901  23.072  1.00 90.49           O
ATOM   4316  HA  ALA A 283     -14.688  -7.035  21.240  1.00 90.49           H
ATOM   4317  CB  ALA A 283     -13.801  -8.605  20.077  1.00 90.49           C
ATOM   4318 1HB  ALA A 283     -14.539  -8.505  19.281  1.00 90.49           H
ATOM   4319 2HB  ALA A 283     -12.830  -8.846  19.644  1.00 90.49           H
ATOM   4320 3HB  ALA A 283     -14.104  -9.403  20.756  1.00 90.49           H
ATOM   4321  HN  ALA A 283     -12.650  -6.498  19.235  1.00 90.49           H
ATOM   4322  N   MET A 284     -11.525  -6.827  21.774  1.00 84.35           N
ATOM   4323  CA  MET A 284     -10.485  -6.828  22.789  1.00 84.35           C
ATOM   4324  C   MET A 284     -10.314  -8.222  23.397  1.00 84.35           C
ATOM   4325  O   MET A 284     -10.223  -8.364  24.615  1.00 84.35           O
ATOM   4326  HA  MET A 284      -9.571  -6.535  22.272  1.00 84.35           H
ATOM   4327  CB  MET A 284     -10.845  -5.830  23.891  1.00 84.35           C
ATOM   4328 1HB  MET A 284     -11.750  -6.160  24.403  1.00 84.35           H
ATOM   4329 2HB  MET A 284     -10.050  -5.802  24.636  1.00 84.35           H
ATOM   4330  CG  MET A 284     -11.061  -4.430  23.314  1.00 84.35           C
ATOM   4331 1HG  MET A 284     -10.136  -4.065  22.867  1.00 84.35           H
ATOM   4332 2HG  MET A 284     -11.806  -4.466  22.519  1.00 84.35           H
ATOM   4333  SD  MET A 284     -11.597  -3.315  24.601  1.00 84.35           S
ATOM   4334  CE  MET A 284     -11.928  -1.855  23.628  1.00 84.35           C
ATOM   4335 1HE  MET A 284     -11.016  -1.541  23.122  1.00 84.35           H
ATOM   4336 2HE  MET A 284     -12.696  -2.079  22.888  1.00 84.35           H
ATOM   4337 3HE  MET A 284     -12.275  -1.055  24.281  1.00 84.35           H
ATOM   4338  HN  MET A 284     -11.271  -6.395  20.909  1.00 84.35           H
ATOM   4339  N   PHE A 285     -10.276  -9.214  22.520  1.00 87.10           N
ATOM   4340  CA  PHE A 285     -10.311 -10.600  22.957  1.00 87.10           C
ATOM   4341  C   PHE A 285      -8.905 -11.109  23.280  1.00 87.10           C
ATOM   4342  O   PHE A 285      -8.749 -12.163  23.895  1.00 87.10           O
ATOM   4343  HA  PHE A 285     -10.926 -10.640  23.856  1.00 87.10           H
ATOM   4344  CB  PHE A 285     -10.884 -11.419  21.798  1.00 87.10           C
ATOM   4345 1HB  PHE A 285     -11.116 -12.422  22.156  1.00 87.10           H
ATOM   4346 2HB  PHE A 285     -11.824 -10.970  21.479  1.00 87.10           H
ATOM   4347  CG  PHE A 285      -9.951 -11.527  20.591  1.00 87.10           C
ATOM   4348  CD1 PHE A 285     -10.019 -10.604  19.594  1.00 87.10           C
ATOM   4349  HD1 PHE A 285     -10.739  -9.788  19.656  1.00 87.10           H
ATOM   4350  CD2 PHE A 285      -9.052 -12.545  20.514  1.00 87.10           C
ATOM   4351  HD2 PHE A 285      -8.997 -13.284  21.313  1.00 87.10           H
ATOM   4352  CE1 PHE A 285      -9.153 -10.704  18.474  1.00 87.10           C
ATOM   4353  HE1 PHE A 285      -9.208  -9.964  17.675  1.00 87.10           H
ATOM   4354  CE2 PHE A 285      -8.186 -12.644  19.394  1.00 87.10           C
ATOM   4355  HE2 PHE A 285      -7.466 -13.460  19.332  1.00 87.10           H
ATOM   4356  CZ  PHE A 285      -8.255 -11.722  18.397  1.00 87.10           C
ATOM   4357  HZ  PHE A 285      -7.589 -11.798  17.537  1.00 87.10           H
ATOM   4358  HN  PHE A 285     -10.221  -9.084  21.530  1.00 87.10           H
ATOM   4359  N   ILE A 286      -7.918 -10.338  22.850  1.00 88.43           N
ATOM   4360  CA  ILE A 286      -6.531 -10.684  23.109  1.00 88.43           C
ATOM   4361  C   ILE A 286      -6.123 -10.149  24.483  1.00 88.43           C
ATOM   4362  O   ILE A 286      -5.885  -8.953  24.642  1.00 88.43           O
ATOM   4363  HA  ILE A 286      -6.464 -11.772  23.128  1.00 88.43           H
ATOM   4364  CB  ILE A 286      -5.635 -10.196  21.969  1.00 88.43           C
ATOM   4365  HB  ILE A 286      -5.740  -9.113  21.891  1.00 88.43           H
ATOM   4366  CG1 ILE A 286      -6.078 -10.790  20.630  1.00 88.43           C
ATOM   4367 1HG1 ILE A 286      -5.952 -11.872  20.650  1.00 88.43           H
ATOM   4368 2HG1 ILE A 286      -7.139 -10.594  20.475  1.00 88.43           H
ATOM   4369  CG2 ILE A 286      -4.162 -10.486  22.265  1.00 88.43           C
ATOM   4370 1HG2 ILE A 286      -3.869  -9.976  23.183  1.00 88.43           H
ATOM   4371 2HG2 ILE A 286      -4.021 -11.560  22.385  1.00 88.43           H
ATOM   4372 3HG2 ILE A 286      -3.548 -10.128  21.439  1.00 88.43           H
ATOM   4373  CD1 ILE A 286      -5.270 -10.198  19.473  1.00 88.43           C
ATOM   4374 1HD1 ILE A 286      -5.417  -9.119  19.442  1.00 88.43           H
ATOM   4375 2HD1 ILE A 286      -4.212 -10.417  19.620  1.00 88.43           H
ATOM   4376 3HD1 ILE A 286      -5.605 -10.638  18.534  1.00 88.43           H
ATOM   4377  HN  ILE A 286      -8.053  -9.491  22.335  1.00 88.43           H
ATOM   4378  N   SER A 287      -6.056 -11.062  25.442  1.00 86.06           N
ATOM   4379  CA  SER A 287      -5.696 -10.694  26.801  1.00 86.06           C
ATOM   4380  C   SER A 287      -4.307 -11.237  27.140  1.00 86.06           C
ATOM   4381  O   SER A 287      -3.708 -10.840  28.138  1.00 86.06           O
ATOM   4382  HA  SER A 287      -5.695  -9.604  26.814  1.00 86.06           H
ATOM   4383  CB  SER A 287      -6.729 -11.214  27.803  1.00 86.06           C
ATOM   4384 1HB  SER A 287      -6.419 -10.948  28.814  1.00 86.06           H
ATOM   4385 2HB  SER A 287      -7.686 -10.726  27.624  1.00 86.06           H
ATOM   4386  OG  SER A 287      -6.893 -12.627  27.715  1.00 86.06           O
ATOM   4387  HG  SER A 287      -7.604 -12.929  28.351  1.00 86.06           H
ATOM   4388  HN  SER A 287      -6.241 -12.034  25.302  1.00 86.06           H
ATOM   4389  N   ASN A 288      -3.835 -12.138  26.290  1.00 86.84           N
ATOM   4390  CA  ASN A 288      -2.570 -12.810  26.537  1.00 86.84           C
ATOM   4391  C   ASN A 288      -1.439 -12.015  25.883  1.00 86.84           C
ATOM   4392  O   ASN A 288      -1.457 -11.781  24.675  1.00 86.84           O
ATOM   4393  HA  ASN A 288      -2.476 -12.853  27.622  1.00 86.84           H
ATOM   4394  CB  ASN A 288      -2.568 -14.217  25.937  1.00 86.84           C
ATOM   4395 1HB  ASN A 288      -3.464 -14.752  26.252  1.00 86.84           H
ATOM   4396 2HB  ASN A 288      -2.601 -14.153  24.849  1.00 86.84           H
ATOM   4397  CG  ASN A 288      -1.324 -14.995  26.369  1.00 86.84           C
ATOM   4398  OD1 ASN A 288      -0.221 -14.475  26.420  1.00 86.84           O
ATOM   4399  ND2 ASN A 288      -1.561 -16.267  26.677  1.00 86.84           N
ATOM   4400 1HD2 ASN A 288      -2.490 -16.632  26.614  1.00 86.84           H
ATOM   4401 2HD2 ASN A 288      -0.811 -16.859  26.971  1.00 86.84           H
ATOM   4402  HN  ASN A 288      -4.300 -12.409  25.447  1.00 86.84           H
ATOM   4403  N   CYS A 289      -0.481 -11.621  26.709  1.00 91.30           N
ATOM   4404  CA  CYS A 289       0.604 -10.772  26.246  1.00 91.30           C
ATOM   4405  C   CYS A 289       1.409 -11.548  25.201  1.00 91.30           C
ATOM   4406  O   CYS A 289       1.845 -10.980  24.201  1.00 91.30           O
ATOM   4407  HA  CYS A 289       0.144  -9.889  25.803  1.00 91.30           H
ATOM   4408  CB  CYS A 289       1.483 -10.295  27.405  1.00 91.30           C
ATOM   4409 1HB  CYS A 289       0.873  -9.778  28.145  1.00 91.30           H
ATOM   4410 2HB  CYS A 289       1.935 -11.151  27.905  1.00 91.30           H
ATOM   4411  SG  CYS A 289       2.789  -9.176  26.780  1.00 91.30           S
ATOM   4412  HN  CYS A 289      -0.438 -11.871  27.676  1.00 91.30           H
ATOM   4413  N   ALA A 290       1.581 -12.834  25.469  1.00 93.43           N
ATOM   4414  CA  ALA A 290       2.394 -13.675  24.607  1.00 93.43           C
ATOM   4415  C   ALA A 290       1.789 -13.693  23.202  1.00 93.43           C
ATOM   4416  O   ALA A 290       2.513 -13.633  22.209  1.00 93.43           O
ATOM   4417  HA  ALA A 290       3.390 -13.237  24.559  1.00 93.43           H
ATOM   4418  CB  ALA A 290       2.500 -15.076  25.214  1.00 93.43           C
ATOM   4419 1HB  ALA A 290       2.963 -15.011  26.198  1.00 93.43           H
ATOM   4420 2HB  ALA A 290       1.504 -15.507  25.308  1.00 93.43           H
ATOM   4421 3HB  ALA A 290       3.110 -15.707  24.566  1.00 93.43           H
ATOM   4422  HN  ALA A 290       1.178 -13.300  26.257  1.00 93.43           H
ATOM   4423  N   VAL A 291       0.467 -13.775  23.162  1.00 93.62           N
ATOM   4424  CA  VAL A 291      -0.244 -13.791  21.895  1.00 93.62           C
ATOM   4425  C   VAL A 291      -0.075 -12.437  21.203  1.00 93.62           C
ATOM   4426  O   VAL A 291       0.170 -12.378  19.999  1.00 93.62           O
ATOM   4427  HA  VAL A 291       0.210 -14.562  21.273  1.00 93.62           H
ATOM   4428  CB  VAL A 291      -1.710 -14.168  22.123  1.00 93.62           C
ATOM   4429  HB  VAL A 291      -2.138 -13.445  22.817  1.00 93.62           H
ATOM   4430  CG1 VAL A 291      -2.504 -14.092  20.817  1.00 93.62           C
ATOM   4431 1HG1 VAL A 291      -2.461 -13.076  20.424  1.00 93.62           H
ATOM   4432 2HG1 VAL A 291      -2.075 -14.782  20.090  1.00 93.62           H
ATOM   4433 3HG1 VAL A 291      -3.542 -14.364  21.008  1.00 93.62           H
ATOM   4434  CG2 VAL A 291      -1.828 -15.555  22.757  1.00 93.62           C
ATOM   4435 1HG2 VAL A 291      -1.375 -16.295  22.097  1.00 93.62           H
ATOM   4436 2HG2 VAL A 291      -1.312 -15.561  23.717  1.00 93.62           H
ATOM   4437 3HG2 VAL A 291      -2.879 -15.798  22.908  1.00 93.62           H
ATOM   4438  HN  VAL A 291      -0.115 -13.830  23.974  1.00 93.62           H
ATOM   4439  N   SER A 292      -0.213 -11.383  21.994  1.00 94.00           N
ATOM   4440  CA  SER A 292      -0.111 -10.033  21.466  1.00 94.00           C
ATOM   4441  C   SER A 292       1.277  -9.812  20.860  1.00 94.00           C
ATOM   4442  O   SER A 292       1.402  -9.236  19.780  1.00 94.00           O
ATOM   4443  HA  SER A 292      -0.880  -9.965  20.697  1.00 94.00           H
ATOM   4444  CB  SER A 292      -0.386  -8.994  22.555  1.00 94.00           C
ATOM   4445 1HB  SER A 292      -1.328  -9.228  23.050  1.00 94.00           H
ATOM   4446 2HB  SER A 292       0.395  -9.048  23.313  1.00 94.00           H
ATOM   4447  OG  SER A 292      -0.444  -7.671  22.027  1.00 94.00           O
ATOM   4448  HG  SER A 292      -1.266  -7.562  21.468  1.00 94.00           H
ATOM   4449  HN  SER A 292      -0.391 -11.440  22.976  1.00 94.00           H
ATOM   4450  N   THR A 293       2.284 -10.282  21.581  1.00 90.46           N
ATOM   4451  CA  THR A 293       3.660 -10.113  21.144  1.00 90.46           C
ATOM   4452  C   THR A 293       3.875 -10.787  19.787  1.00 90.46           C
ATOM   4453  O   THR A 293       4.466 -10.198  18.884  1.00 90.46           O
ATOM   4454  HA  THR A 293       3.848  -9.049  21.005  1.00 90.46           H
ATOM   4455  CB  THR A 293       4.575 -10.655  22.244  1.00 90.46           C
ATOM   4456  HB  THR A 293       4.344 -11.698  22.464  1.00 90.46           H
ATOM   4457  OG1 THR A 293       4.396  -9.745  23.325  1.00 90.46           O
ATOM   4458  HG1 THR A 293       3.623 -10.032  23.890  1.00 90.46           H
ATOM   4459  CG2 THR A 293       6.057 -10.525  21.889  1.00 90.46           C
ATOM   4460 1HG2 THR A 293       6.303  -9.475  21.735  1.00 90.46           H
ATOM   4461 2HG2 THR A 293       6.263 -11.084  20.975  1.00 90.46           H
ATOM   4462 3HG2 THR A 293       6.662 -10.925  22.703  1.00 90.46           H
ATOM   4463  HN  THR A 293       2.173 -10.769  22.447  1.00 90.46           H
ATOM   4464  N   ASN A 294       3.383 -12.014  19.687  1.00 92.32           N
ATOM   4465  CA  ASN A 294       3.581 -12.804  18.484  1.00 92.32           C
ATOM   4466  C   ASN A 294       2.861 -12.131  17.314  1.00 92.32           C
ATOM   4467  O   ASN A 294       3.357 -12.138  16.188  1.00 92.32           O
ATOM   4468  HA  ASN A 294       4.661 -12.843  18.342  1.00 92.32           H
ATOM   4469  CB  ASN A 294       3.005 -14.211  18.648  1.00 92.32           C
ATOM   4470 1HB  ASN A 294       2.005 -14.151  19.078  1.00 92.32           H
ATOM   4471 2HB  ASN A 294       2.903 -14.683  17.670  1.00 92.32           H
ATOM   4472  CG  ASN A 294       3.900 -15.070  19.544  1.00 92.32           C
ATOM   4473  OD1 ASN A 294       5.070 -14.789  19.747  1.00 92.32           O
ATOM   4474  ND2 ASN A 294       3.287 -16.128  20.066  1.00 92.32           N
ATOM   4475 1HD2 ASN A 294       2.324 -16.302  19.858  1.00 92.32           H
ATOM   4476 2HD2 ASN A 294       3.789 -16.751  20.665  1.00 92.32           H
ATOM   4477  HN  ASN A 294       2.859 -12.467  20.409  1.00 92.32           H
ATOM   4478  N   ILE A 295       1.702 -11.566  17.619  1.00 92.48           N
ATOM   4479  CA  ILE A 295       0.910 -10.887  16.608  1.00 92.48           C
ATOM   4480  C   ILE A 295       1.691  -9.682  16.080  1.00 92.48           C
ATOM   4481  O   ILE A 295       1.720  -9.436  14.875  1.00 92.48           O
ATOM   4482  HA  ILE A 295       0.760 -11.588  15.786  1.00 92.48           H
ATOM   4483  CB  ILE A 295      -0.472 -10.532  17.158  1.00 92.48           C
ATOM   4484  HB  ILE A 295      -0.345 -10.119  18.159  1.00 92.48           H
ATOM   4485  CG1 ILE A 295      -1.347 -11.780  17.291  1.00 92.48           C
ATOM   4486 1HG1 ILE A 295      -1.611 -12.150  16.301  1.00 92.48           H
ATOM   4487 2HG1 ILE A 295      -0.786 -12.570  17.788  1.00 92.48           H
ATOM   4488  CG2 ILE A 295      -1.140  -9.451  16.306  1.00 92.48           C
ATOM   4489 1HG2 ILE A 295      -0.522  -8.553  16.307  1.00 92.48           H
ATOM   4490 2HG2 ILE A 295      -1.254  -9.813  15.284  1.00 92.48           H
ATOM   4491 3HG2 ILE A 295      -2.121  -9.217  16.720  1.00 92.48           H
ATOM   4492  CD1 ILE A 295      -2.620 -11.475  18.083  1.00 92.48           C
ATOM   4493 1HD1 ILE A 295      -2.353 -11.127  19.081  1.00 92.48           H
ATOM   4494 2HD1 ILE A 295      -3.191 -10.701  17.570  1.00 92.48           H
ATOM   4495 3HD1 ILE A 295      -3.224 -12.379  18.162  1.00 92.48           H
ATOM   4496  HN  ILE A 295       1.304 -11.567  18.537  1.00 92.48           H
ATOM   4497  N   ASP A 296       2.304  -8.962  17.008  1.00 94.10           N
ATOM   4498  CA  ASP A 296       3.023  -7.748  16.659  1.00 94.10           C
ATOM   4499  C   ASP A 296       4.208  -8.104  15.759  1.00 94.10           C
ATOM   4500  O   ASP A 296       4.512  -7.380  14.812  1.00 94.10           O
ATOM   4501  HA  ASP A 296       2.292  -7.116  16.156  1.00 94.10           H
ATOM   4502  CB  ASP A 296       3.570  -7.054  17.908  1.00 94.10           C
ATOM   4503 1HB  ASP A 296       4.068  -7.785  18.546  1.00 94.10           H
ATOM   4504 2HB  ASP A 296       4.321  -6.318  17.621  1.00 94.10           H
ATOM   4505  CG  ASP A 296       2.448  -6.368  18.690  1.00 94.10           C
ATOM   4506  OD1 ASP A 296       1.349  -6.239  18.109  1.00 94.10           O
ATOM   4507  OD2 ASP A 296       2.715  -5.988  19.850  1.00 94.10           O
ATOM   4508  HN  ASP A 296       2.314  -9.195  17.980  1.00 94.10           H
ATOM   4509  N   ILE A 297       4.846  -9.218  16.086  1.00 92.79           N
ATOM   4510  CA  ILE A 297       5.974  -9.693  15.303  1.00 92.79           C
ATOM   4511  C   ILE A 297       5.490 -10.084  13.905  1.00 92.79           C
ATOM   4512  O   ILE A 297       6.108  -9.721  12.906  1.00 92.79           O
ATOM   4513  HA  ILE A 297       6.676  -8.865  15.206  1.00 92.79           H
ATOM   4514  CB  ILE A 297       6.701 -10.820  16.039  1.00 92.79           C
ATOM   4515  HB  ILE A 297       5.960 -11.552  16.361  1.00 92.79           H
ATOM   4516  CG1 ILE A 297       7.393 -10.294  17.299  1.00 92.79           C
ATOM   4517 1HG1 ILE A 297       8.215  -9.636  17.018  1.00 92.79           H
ATOM   4518 2HG1 ILE A 297       6.691  -9.698  17.882  1.00 92.79           H
ATOM   4519  CG2 ILE A 297       7.676 -11.543  15.109  1.00 92.79           C
ATOM   4520 1HG2 ILE A 297       7.128 -11.971  14.269  1.00 92.79           H
ATOM   4521 2HG2 ILE A 297       8.416 -10.834  14.736  1.00 92.79           H
ATOM   4522 3HG2 ILE A 297       8.180 -12.339  15.657  1.00 92.79           H
ATOM   4523  CD1 ILE A 297       7.925 -11.447  18.153  1.00 92.79           C
ATOM   4524 1HD1 ILE A 297       7.097 -12.089  18.452  1.00 92.79           H
ATOM   4525 2HD1 ILE A 297       8.644 -12.026  17.575  1.00 92.79           H
ATOM   4526 3HD1 ILE A 297       8.412 -11.045  19.042  1.00 92.79           H
ATOM   4527  HN  ILE A 297       4.604  -9.792  16.869  1.00 92.79           H
ATOM   4528  N   CYS A 298       4.388 -10.820  13.880  1.00 94.99           N
ATOM   4529  CA  CYS A 298       3.813 -11.264  12.621  1.00 94.99           C
ATOM   4530  C   CYS A 298       3.481 -10.028  11.782  1.00 94.99           C
ATOM   4531  O   CYS A 298       3.684 -10.023  10.569  1.00 94.99           O
ATOM   4532  HA  CYS A 298       4.571 -11.873  12.129  1.00 94.99           H
ATOM   4533  CB  CYS A 298       2.586 -12.151  12.841  1.00 94.99           C
ATOM   4534 1HB  CYS A 298       1.926 -11.696  13.579  1.00 94.99           H
ATOM   4535 2HB  CYS A 298       2.018 -12.236  11.914  1.00 94.99           H
ATOM   4536  SG  CYS A 298       3.108 -13.810  13.408  1.00 94.99           S
ATOM   4537  HG  CYS A 298       3.346 -13.458  14.668  1.00 94.99           H
ATOM   4538  HN  CYS A 298       3.891 -11.112  14.697  1.00 94.99           H
ATOM   4539  N   PHE A 299       2.976  -9.009  12.462  1.00 95.14           N
ATOM   4540  CA  PHE A 299       2.613  -7.770  11.795  1.00 95.14           C
ATOM   4541  C   PHE A 299       3.824  -7.150  11.094  1.00 95.14           C
ATOM   4542  O   PHE A 299       3.738  -6.756   9.932  1.00 95.14           O
ATOM   4543  HA  PHE A 299       1.852  -8.013  11.054  1.00 95.14           H
ATOM   4544  CB  PHE A 299       2.117  -6.808  12.876  1.00 95.14           C
ATOM   4545 1HB  PHE A 299       1.252  -7.250  13.372  1.00 95.14           H
ATOM   4546 2HB  PHE A 299       2.894  -6.695  13.632  1.00 95.14           H
ATOM   4547  CG  PHE A 299       1.732  -5.424  12.349  1.00 95.14           C
ATOM   4548  CD1 PHE A 299       2.626  -4.401  12.411  1.00 95.14           C
ATOM   4549  HD1 PHE A 299       3.616  -4.567  12.836  1.00 95.14           H
ATOM   4550  CD2 PHE A 299       0.497  -5.218  11.819  1.00 95.14           C
ATOM   4551  HD2 PHE A 299      -0.219  -6.038  11.769  1.00 95.14           H
ATOM   4552  CE1 PHE A 299       2.269  -3.116  11.922  1.00 95.14           C
ATOM   4553  HE1 PHE A 299       2.985  -2.296  11.972  1.00 95.14           H
ATOM   4554  CE2 PHE A 299       0.140  -3.933  11.329  1.00 95.14           C
ATOM   4555  HE2 PHE A 299      -0.850  -3.767  10.904  1.00 95.14           H
ATOM   4556  CZ  PHE A 299       1.034  -2.910  11.391  1.00 95.14           C
ATOM   4557  HZ  PHE A 299       0.760  -1.924  11.016  1.00 95.14           H
ATOM   4558  HN  PHE A 299       2.815  -9.020  13.449  1.00 95.14           H
ATOM   4559  N   GLN A 300       4.923  -7.083  11.830  1.00 91.35           N
ATOM   4560  CA  GLN A 300       6.132  -6.464  11.315  1.00 91.35           C
ATOM   4561  C   GLN A 300       6.573  -7.154  10.022  1.00 91.35           C
ATOM   4562  O   GLN A 300       6.891  -6.490   9.037  1.00 91.35           O
ATOM   4563  HA  GLN A 300       5.862  -5.428  11.108  1.00 91.35           H
ATOM   4564  CB  GLN A 300       7.250  -6.491  12.359  1.00 91.35           C
ATOM   4565 1HB  GLN A 300       7.353  -7.498  12.761  1.00 91.35           H
ATOM   4566 2HB  GLN A 300       8.200  -6.238  11.887  1.00 91.35           H
ATOM   4567  CG  GLN A 300       6.962  -5.508  13.496  1.00 91.35           C
ATOM   4568 1HG  GLN A 300       6.881  -4.498  13.097  1.00 91.35           H
ATOM   4569 2HG  GLN A 300       6.002  -5.748  13.954  1.00 91.35           H
ATOM   4570  CD  GLN A 300       8.065  -5.557  14.555  1.00 91.35           C
ATOM   4571  OE1 GLN A 300       9.232  -5.324  14.285  1.00 91.35           O
ATOM   4572  NE2 GLN A 300       7.632  -5.872  15.773  1.00 91.35           N
ATOM   4573 1HE2 GLN A 300       6.661  -6.052  15.927  1.00 91.35           H
ATOM   4574 2HE2 GLN A 300       8.279  -5.930  16.534  1.00 91.35           H
ATOM   4575  HN  GLN A 300       4.996  -7.442  12.761  1.00 91.35           H
ATOM   4576  N   VAL A 301       6.576  -8.478  10.067  1.00 95.58           N
ATOM   4577  CA  VAL A 301       7.079  -9.264   8.953  1.00 95.58           C
ATOM   4578  C   VAL A 301       6.173  -9.055   7.738  1.00 95.58           C
ATOM   4579  O   VAL A 301       6.649  -8.721   6.654  1.00 95.58           O
ATOM   4580  HA  VAL A 301       8.076  -8.895   8.715  1.00 95.58           H
ATOM   4581  CB  VAL A 301       7.201 -10.733   9.362  1.00 95.58           C
ATOM   4582  HB  VAL A 301       6.219 -11.072   9.691  1.00 95.58           H
ATOM   4583  CG1 VAL A 301       7.624 -11.599   8.174  1.00 95.58           C
ATOM   4584 1HG1 VAL A 301       6.880 -11.518   7.382  1.00 95.58           H
ATOM   4585 2HG1 VAL A 301       8.590 -11.259   7.802  1.00 95.58           H
ATOM   4586 3HG1 VAL A 301       7.704 -12.639   8.493  1.00 95.58           H
ATOM   4587  CG2 VAL A 301       8.171 -10.897  10.534  1.00 95.58           C
ATOM   4588 1HG2 VAL A 301       9.157 -10.532  10.243  1.00 95.58           H
ATOM   4589 2HG2 VAL A 301       7.809 -10.325  11.388  1.00 95.58           H
ATOM   4590 3HG2 VAL A 301       8.240 -11.951  10.804  1.00 95.58           H
ATOM   4591  HN  VAL A 301       6.244  -9.012  10.845  1.00 95.58           H
ATOM   4592  N   THR A 302       4.883  -9.261   7.959  1.00 94.77           N
ATOM   4593  CA  THR A 302       3.928  -9.274   6.864  1.00 94.77           C
ATOM   4594  C   THR A 302       3.817  -7.883   6.237  1.00 94.77           C
ATOM   4595  O   THR A 302       3.634  -7.756   5.027  1.00 94.77           O
ATOM   4596  HA  THR A 302       4.303  -9.944   6.090  1.00 94.77           H
ATOM   4597  CB  THR A 302       2.599  -9.806   7.401  1.00 94.77           C
ATOM   4598  HB  THR A 302       1.839  -9.817   6.619  1.00 94.77           H
ATOM   4599  OG1 THR A 302       2.317  -8.971   8.521  1.00 94.77           O
ATOM   4600  HG1 THR A 302       2.575  -9.436   9.368  1.00 94.77           H
ATOM   4601  CG2 THR A 302       2.729 -11.206   8.004  1.00 94.77           C
ATOM   4602 1HG2 THR A 302       3.439 -11.181   8.831  1.00 94.77           H
ATOM   4603 2HG2 THR A 302       3.084 -11.899   7.241  1.00 94.77           H
ATOM   4604 3HG2 THR A 302       1.757 -11.536   8.371  1.00 94.77           H
ATOM   4605  HN  THR A 302       4.488  -9.416   8.865  1.00 94.77           H
ATOM   4606  N   GLN A 303       3.933  -6.874   7.088  1.00 92.08           N
ATOM   4607  CA  GLN A 303       3.881  -5.497   6.628  1.00 92.08           C
ATOM   4608  C   GLN A 303       5.051  -5.207   5.686  1.00 92.08           C
ATOM   4609  O   GLN A 303       4.876  -4.566   4.651  1.00 92.08           O
ATOM   4610  HA  GLN A 303       2.939  -5.408   6.086  1.00 92.08           H
ATOM   4611  CB  GLN A 303       3.874  -4.524   7.809  1.00 92.08           C
ATOM   4612 1HB  GLN A 303       2.986  -4.692   8.418  1.00 92.08           H
ATOM   4613 2HB  GLN A 303       4.738  -4.713   8.446  1.00 92.08           H
ATOM   4614  CG  GLN A 303       3.899  -3.073   7.324  1.00 92.08           C
ATOM   4615 1HG  GLN A 303       4.873  -2.847   6.892  1.00 92.08           H
ATOM   4616 2HG  GLN A 303       3.160  -2.937   6.534  1.00 92.08           H
ATOM   4617  CD  GLN A 303       3.608  -2.106   8.473  1.00 92.08           C
ATOM   4618  OE1 GLN A 303       4.436  -1.855   9.333  1.00 92.08           O
ATOM   4619  NE2 GLN A 303       2.387  -1.578   8.440  1.00 92.08           N
ATOM   4620 1HE2 GLN A 303       1.755  -1.827   7.707  1.00 92.08           H
ATOM   4621 2HE2 GLN A 303       2.102  -0.934   9.150  1.00 92.08           H
ATOM   4622  HN  GLN A 303       4.059  -6.986   8.074  1.00 92.08           H
ATOM   4623  N   THR A 304       6.219  -5.695   6.078  1.00 93.48           N
ATOM   4624  CA  THR A 304       7.427  -5.455   5.307  1.00 93.48           C
ATOM   4625  C   THR A 304       7.302  -6.074   3.913  1.00 93.48           C
ATOM   4626  O   THR A 304       7.659  -5.447   2.917  1.00 93.48           O
ATOM   4627  HA  THR A 304       7.539  -4.379   5.170  1.00 93.48           H
ATOM   4628  CB  THR A 304       8.614  -5.995   6.107  1.00 93.48           C
ATOM   4629  HB  THR A 304       8.556  -7.078   6.207  1.00 93.48           H
ATOM   4630  OG1 THR A 304       8.571  -5.261   7.328  1.00 93.48           O
ATOM   4631  HG1 THR A 304       8.146  -5.815   8.045  1.00 93.48           H
ATOM   4632  CG2 THR A 304       9.960  -5.611   5.489  1.00 93.48           C
ATOM   4633 1HG2 THR A 304      10.046  -4.525   5.452  1.00 93.48           H
ATOM   4634 2HG2 THR A 304      10.024  -6.016   4.479  1.00 93.48           H
ATOM   4635 3HG2 THR A 304      10.768  -6.019   6.096  1.00 93.48           H
ATOM   4636  HN  THR A 304       6.347  -6.243   6.904  1.00 93.48           H
ATOM   4637  N   ILE A 305       6.793  -7.297   3.888  1.00 93.64           N
ATOM   4638  CA  ILE A 305       6.588  -7.996   2.631  1.00 93.64           C
ATOM   4639  C   ILE A 305       5.661  -7.169   1.738  1.00 93.64           C
ATOM   4640  O   ILE A 305       5.869  -7.086   0.528  1.00 93.64           O
ATOM   4641  HA  ILE A 305       7.558  -8.077   2.139  1.00 93.64           H
ATOM   4642  CB  ILE A 305       6.089  -9.420   2.884  1.00 93.64           C
ATOM   4643  HB  ILE A 305       5.228  -9.366   3.551  1.00 93.64           H
ATOM   4644  CG1 ILE A 305       7.156 -10.258   3.592  1.00 93.64           C
ATOM   4645 1HG1 ILE A 305       7.953 -10.505   2.890  1.00 93.64           H
ATOM   4646 2HG1 ILE A 305       7.608  -9.675   4.395  1.00 93.64           H
ATOM   4647  CG2 ILE A 305       5.614 -10.075   1.585  1.00 93.64           C
ATOM   4648 1HG2 ILE A 305       4.799  -9.489   1.160  1.00 93.64           H
ATOM   4649 2HG2 ILE A 305       6.441 -10.115   0.876  1.00 93.64           H
ATOM   4650 3HG2 ILE A 305       5.265 -11.086   1.795  1.00 93.64           H
ATOM   4651  CD1 ILE A 305       6.554 -11.543   4.163  1.00 93.64           C
ATOM   4652 1HD1 ILE A 305       5.775 -11.291   4.882  1.00 93.64           H
ATOM   4653 2HD1 ILE A 305       6.125 -12.134   3.354  1.00 93.64           H
ATOM   4654 3HD1 ILE A 305       7.335 -12.119   4.661  1.00 93.64           H
ATOM   4655  HN  ILE A 305       6.525  -7.808   4.704  1.00 93.64           H
ATOM   4656  N   ALA A 306       4.656  -6.578   2.369  1.00 94.81           N
ATOM   4657  CA  ALA A 306       3.664  -5.808   1.639  1.00 94.81           C
ATOM   4658  C   ALA A 306       4.343  -4.608   0.976  1.00 94.81           C
ATOM   4659  O   ALA A 306       3.988  -4.227  -0.138  1.00 94.81           O
ATOM   4660  HA  ALA A 306       3.247  -6.452   0.865  1.00 94.81           H
ATOM   4661  CB  ALA A 306       2.541  -5.390   2.591  1.00 94.81           C
ATOM   4662 1HB  ALA A 306       2.073  -6.279   3.012  1.00 94.81           H
ATOM   4663 2HB  ALA A 306       2.955  -4.781   3.395  1.00 94.81           H
ATOM   4664 3HB  ALA A 306       1.797  -4.811   2.043  1.00 94.81           H
ATOM   4665  HN  ALA A 306       4.516  -6.620   3.358  1.00 94.81           H
ATOM   4666  N   PHE A 307       5.309  -4.046   1.688  1.00 93.37           N
ATOM   4667  CA  PHE A 307       5.985  -2.849   1.219  1.00 93.37           C
ATOM   4668  C   PHE A 307       6.849  -3.152  -0.006  1.00 93.37           C
ATOM   4669  O   PHE A 307       7.007  -2.306  -0.884  1.00 93.37           O
ATOM   4670  HA  PHE A 307       5.215  -2.127   0.949  1.00 93.37           H
ATOM   4671  CB  PHE A 307       6.888  -2.370   2.358  1.00 93.37           C
ATOM   4672 1HB  PHE A 307       7.487  -3.209   2.711  1.00 93.37           H
ATOM   4673 2HB  PHE A 307       7.581  -1.624   1.970  1.00 93.37           H
ATOM   4674  CG  PHE A 307       6.128  -1.770   3.544  1.00 93.37           C
ATOM   4675  CD1 PHE A 307       4.780  -1.604   3.474  1.00 93.37           C
ATOM   4676  HD1 PHE A 307       4.241  -1.899   2.573  1.00 93.37           H
ATOM   4677  CD2 PHE A 307       6.801  -1.403   4.667  1.00 93.37           C
ATOM   4678  HD2 PHE A 307       7.881  -1.536   4.723  1.00 93.37           H
ATOM   4679  CE1 PHE A 307       4.075  -1.048   4.573  1.00 93.37           C
ATOM   4680  HE1 PHE A 307       2.995  -0.915   4.517  1.00 93.37           H
ATOM   4681  CE2 PHE A 307       6.096  -0.846   5.767  1.00 93.37           C
ATOM   4682  HE2 PHE A 307       6.635  -0.552   6.667  1.00 93.37           H
ATOM   4683  CZ  PHE A 307       4.748  -0.680   5.697  1.00 93.37           C
ATOM   4684  HZ  PHE A 307       4.207  -0.253   6.541  1.00 93.37           H
ATOM   4685  HN  PHE A 307       5.628  -4.395   2.570  1.00 93.37           H
ATOM   4686  N   PHE A 308       7.387  -4.363  -0.027  1.00 88.56           N
ATOM   4687  CA  PHE A 308       8.208  -4.799  -1.143  1.00 88.56           C
ATOM   4688  C   PHE A 308       7.402  -4.817  -2.443  1.00 88.56           C
ATOM   4689  O   PHE A 308       7.973  -4.835  -3.532  1.00 88.56           O
ATOM   4690  HA  PHE A 308       9.029  -4.088  -1.237  1.00 88.56           H
ATOM   4691  CB  PHE A 308       8.676  -6.221  -0.827  1.00 88.56           C
ATOM   4692 1HB  PHE A 308       7.901  -6.728  -0.252  1.00 88.56           H
ATOM   4693 2HB  PHE A 308       8.791  -6.771  -1.761  1.00 88.56           H
ATOM   4694  CG  PHE A 308       9.992  -6.284  -0.049  1.00 88.56           C
ATOM   4695  CD1 PHE A 308      11.170  -6.044  -0.685  1.00 88.56           C
ATOM   4696  HD1 PHE A 308      11.176  -5.806  -1.749  1.00 88.56           H
ATOM   4697  CD2 PHE A 308       9.985  -6.581   1.278  1.00 88.56           C
ATOM   4698  HD2 PHE A 308       9.041  -6.774   1.788  1.00 88.56           H
ATOM   4699  CE1 PHE A 308      12.392  -6.103   0.036  1.00 88.56           C
ATOM   4700  HE1 PHE A 308      13.336  -5.910  -0.474  1.00 88.56           H
ATOM   4701  CE2 PHE A 308      11.206  -6.640   1.999  1.00 88.56           C
ATOM   4702  HE2 PHE A 308      11.200  -6.878   3.063  1.00 88.56           H
ATOM   4703  CZ  PHE A 308      12.384  -6.400   1.363  1.00 88.56           C
ATOM   4704  HZ  PHE A 308      13.322  -6.445   1.917  1.00 88.56           H
ATOM   4705  HN  PHE A 308       7.269  -5.040   0.700  1.00 88.56           H
ATOM   4706  N   HIS A 309       6.086  -4.813  -2.286  1.00 83.64           N
ATOM   4707  CA  HIS A 309       5.195  -4.818  -3.434  1.00 83.64           C
ATOM   4708  C   HIS A 309       5.418  -3.551  -4.261  1.00 83.64           C
ATOM   4709  O   HIS A 309       5.323  -3.581  -5.487  1.00 83.64           O
ATOM   4710  HA  HIS A 309       5.464  -5.686  -4.035  1.00 83.64           H
ATOM   4711  CB  HIS A 309       3.740  -4.989  -2.991  1.00 83.64           C
ATOM   4712 1HB  HIS A 309       3.673  -5.851  -2.327  1.00 83.64           H
ATOM   4713 2HB  HIS A 309       3.442  -4.115  -2.412  1.00 83.64           H
ATOM   4714  CG  HIS A 309       2.769  -5.175  -4.133  1.00 83.64           C
ATOM   4715  ND1 HIS A 309       2.054  -4.127  -4.686  1.00 83.64           N
ATOM   4716  HD1 HIS A 309       2.102  -3.170  -4.400  1.00 83.64           H
ATOM   4717  CD2 HIS A 309       2.404  -6.295  -4.819  1.00 83.64           C
ATOM   4718  HD2 HIS A 309       2.779  -7.303  -4.640  1.00 83.64           H
ATOM   4719  CE1 HIS A 309       1.295  -4.607  -5.660  1.00 83.64           C
ATOM   4720  HE1 HIS A 309       0.615  -4.030  -6.287  1.00 83.64           H
ATOM   4721  NE2 HIS A 309       1.513  -5.951  -5.740  1.00 83.64           N
ATOM   4722  HN  HIS A 309       5.629  -4.806  -1.396  1.00 83.64           H
ATOM   4723  N   SER A 310       5.710  -2.466  -3.558  1.00 87.27           N
ATOM   4724  CA  SER A 310       5.897  -1.180  -4.208  1.00 87.27           C
ATOM   4725  C   SER A 310       7.147  -1.217  -5.090  1.00 87.27           C
ATOM   4726  O   SER A 310       7.250  -0.465  -6.057  1.00 87.27           O
ATOM   4727  HA  SER A 310       5.004  -1.032  -4.816  1.00 87.27           H
ATOM   4728  CB  SER A 310       6.006  -0.053  -3.179  1.00 87.27           C
ATOM   4729 1HB  SER A 310       5.964   0.909  -3.690  1.00 87.27           H
ATOM   4730 2HB  SER A 310       5.150  -0.094  -2.506  1.00 87.27           H
ATOM   4731  OG  SER A 310       7.210  -0.137  -2.422  1.00 87.27           O
ATOM   4732  HG  SER A 310       7.102  -0.799  -1.680  1.00 87.27           H
ATOM   4733  HN  SER A 310       5.818  -2.457  -2.564  1.00 87.27           H
ATOM   4734  N   CYS A 311       8.065  -2.099  -4.724  1.00 89.19           N
ATOM   4735  CA  CYS A 311       9.296  -2.256  -5.479  1.00 89.19           C
ATOM   4736  C   CYS A 311       8.977  -3.029  -6.761  1.00 89.19           C
ATOM   4737  O   CYS A 311       9.650  -2.858  -7.777  1.00 89.19           O
ATOM   4738  HA  CYS A 311       9.651  -1.252  -5.711  1.00 89.19           H
ATOM   4739  CB  CYS A 311      10.383  -2.946  -4.653  1.00 89.19           C
ATOM   4740 1HB  CYS A 311      10.065  -3.954  -4.386  1.00 89.19           H
ATOM   4741 2HB  CYS A 311      11.293  -3.045  -5.245  1.00 89.19           H
ATOM   4742  SG  CYS A 311      10.726  -1.978  -3.138  1.00 89.19           S
ATOM   4743  HG  CYS A 311      11.614  -2.827  -2.629  1.00 89.19           H
ATOM   4744  HN  CYS A 311       7.978  -2.699  -3.928  1.00 89.19           H
ATOM   4745  N   LEU A 312       7.951  -3.862  -6.672  1.00 87.56           N
ATOM   4746  CA  LEU A 312       7.671  -4.820  -7.728  1.00 87.56           C
ATOM   4747  C   LEU A 312       6.726  -4.185  -8.750  1.00 87.56           C
ATOM   4748  O   LEU A 312       6.710  -4.579  -9.915  1.00 87.56           O
ATOM   4749  HA  LEU A 312       8.616  -5.044  -8.224  1.00 87.56           H
ATOM   4750  CB  LEU A 312       7.147  -6.131  -7.138  1.00 87.56           C
ATOM   4751 1HB  LEU A 312       6.265  -5.909  -6.538  1.00 87.56           H
ATOM   4752 2HB  LEU A 312       6.822  -6.771  -7.958  1.00 87.56           H
ATOM   4753  CG  LEU A 312       8.134  -6.918  -6.273  1.00 87.56           C
ATOM   4754  HG  LEU A 312       8.458  -6.276  -5.454  1.00 87.56           H
ATOM   4755  CD1 LEU A 312       7.459  -8.141  -5.648  1.00 87.56           C
ATOM   4756 1HD1 LEU A 312       6.627  -7.817  -5.023  1.00 87.56           H
ATOM   4757 2HD1 LEU A 312       7.088  -8.794  -6.437  1.00 87.56           H
ATOM   4758 3HD1 LEU A 312       8.183  -8.683  -5.038  1.00 87.56           H
ATOM   4759  CD2 LEU A 312       9.382  -7.298  -7.072  1.00 87.56           C
ATOM   4760 1HD2 LEU A 312       9.095  -7.914  -7.924  1.00 87.56           H
ATOM   4761 2HD2 LEU A 312       9.874  -6.393  -7.428  1.00 87.56           H
ATOM   4762 3HD2 LEU A 312      10.066  -7.856  -6.433  1.00 87.56           H
ATOM   4763  HN  LEU A 312       7.318  -3.890  -5.899  1.00 87.56           H
ATOM   4764  N   ASN A 313       5.962  -3.212  -8.277  1.00 85.93           N
ATOM   4765  CA  ASN A 313       4.938  -2.595  -9.103  1.00 85.93           C
ATOM   4766  C   ASN A 313       5.560  -2.148 -10.428  1.00 85.93           C
ATOM   4767  O   ASN A 313       5.039  -2.460 -11.498  1.00 85.93           O
ATOM   4768  HA  ASN A 313       4.177  -3.363  -9.237  1.00 85.93           H
ATOM   4769  CB  ASN A 313       4.348  -1.360  -8.419  1.00 85.93           C
ATOM   4770 1HB  ASN A 313       5.142  -0.798  -7.927  1.00 85.93           H
ATOM   4771 2HB  ASN A 313       3.906  -0.701  -9.166  1.00 85.93           H
ATOM   4772  CG  ASN A 313       3.286  -1.758  -7.391  1.00 85.93           C
ATOM   4773  OD1 ASN A 313       2.756  -2.857  -7.402  1.00 85.93           O
ATOM   4774  ND2 ASN A 313       3.007  -0.806  -6.505  1.00 85.93           N
ATOM   4775 1HD2 ASN A 313       3.479   0.074  -6.552  1.00 85.93           H
ATOM   4776 2HD2 ASN A 313       2.326  -0.971  -5.792  1.00 85.93           H
ATOM   4777  HN  ASN A 313       6.033  -2.846  -7.349  1.00 85.93           H
ATOM   4778  N   PRO A 314       6.679  -1.414 -10.382  1.00 86.77           N
ATOM   4779  CA  PRO A 314       7.317  -0.933 -11.611  1.00 86.77           C
ATOM   4780  C   PRO A 314       7.581  -2.055 -12.601  1.00 86.77           C
ATOM   4781  O   PRO A 314       7.301  -1.917 -13.791  1.00 86.77           O
ATOM   4782  HA  PRO A 314       6.653  -0.243 -12.132  1.00 86.77           H
ATOM   4783  CB  PRO A 314       8.617  -0.293 -11.118  1.00 86.77           C
ATOM   4784 1HB  PRO A 314       9.442  -1.005 -11.124  1.00 86.77           H
ATOM   4785 2HB  PRO A 314       8.915   0.545 -11.747  1.00 86.77           H
ATOM   4786  CG  PRO A 314       8.274   0.158  -9.703  1.00 86.77           C
ATOM   4787 1HG  PRO A 314       9.168   0.309  -9.098  1.00 86.77           H
ATOM   4788 2HG  PRO A 314       7.737   1.107  -9.700  1.00 86.77           H
ATOM   4789  CD  PRO A 314       7.417  -0.984  -9.181  1.00 86.77           C
ATOM   4790 1HD  PRO A 314       8.024  -1.792  -8.773  1.00 86.77           H
ATOM   4791 2HD  PRO A 314       6.750  -0.657  -8.383  1.00 86.77           H
ATOM   4792  N   VAL A 315       8.119  -3.148 -12.079  1.00 85.17           N
ATOM   4793  CA  VAL A 315       8.550  -4.248 -12.925  1.00 85.17           C
ATOM   4794  C   VAL A 315       7.322  -4.946 -13.512  1.00 85.17           C
ATOM   4795  O   VAL A 315       7.295  -5.270 -14.698  1.00 85.17           O
ATOM   4796  HA  VAL A 315       9.136  -3.825 -13.741  1.00 85.17           H
ATOM   4797  CB  VAL A 315       9.454  -5.195 -12.133  1.00 85.17           C
ATOM   4798  HB  VAL A 315       8.867  -5.610 -11.313  1.00 85.17           H
ATOM   4799  CG1 VAL A 315       9.930  -6.357 -13.006  1.00 85.17           C
ATOM   4800 1HG1 VAL A 315       9.067  -6.918 -13.367  1.00 85.17           H
ATOM   4801 2HG1 VAL A 315      10.491  -5.968 -13.855  1.00 85.17           H
ATOM   4802 3HG1 VAL A 315      10.570  -7.015 -12.418  1.00 85.17           H
ATOM   4803  CG2 VAL A 315      10.640  -4.442 -11.528  1.00 85.17           C
ATOM   4804 1HG2 VAL A 315      11.226  -3.986 -12.326  1.00 85.17           H
ATOM   4805 2HG2 VAL A 315      10.274  -3.665 -10.857  1.00 85.17           H
ATOM   4806 3HG2 VAL A 315      11.266  -5.138 -10.970  1.00 85.17           H
ATOM   4807  HN  VAL A 315       8.261  -3.288 -11.099  1.00 85.17           H
ATOM   4808  N   LEU A 316       6.334  -5.156 -12.655  1.00 84.93           N
ATOM   4809  CA  LEU A 316       5.226  -6.035 -12.990  1.00 84.93           C
ATOM   4810  C   LEU A 316       4.396  -5.399 -14.107  1.00 84.93           C
ATOM   4811  O   LEU A 316       3.938  -6.090 -15.015  1.00 84.93           O
ATOM   4812  HA  LEU A 316       5.650  -6.967 -13.363  1.00 84.93           H
ATOM   4813  CB  LEU A 316       4.415  -6.376 -11.738  1.00 84.93           C
ATOM   4814 1HB  LEU A 316       4.149  -5.445 -11.237  1.00 84.93           H
ATOM   4815 2HB  LEU A 316       3.483  -6.847 -12.051  1.00 84.93           H
ATOM   4816  CG  LEU A 316       5.101  -7.291 -10.723  1.00 84.93           C
ATOM   4817  HG  LEU A 316       6.060  -6.846 -10.455  1.00 84.93           H
ATOM   4818  CD1 LEU A 316       4.278  -7.398  -9.437  1.00 84.93           C
ATOM   4819 1HD1 LEU A 316       4.164  -6.409  -8.995  1.00 84.93           H
ATOM   4820 2HD1 LEU A 316       3.295  -7.808  -9.669  1.00 84.93           H
ATOM   4821 3HD1 LEU A 316       4.789  -8.055  -8.733  1.00 84.93           H
ATOM   4822  CD2 LEU A 316       5.395  -8.664 -11.332  1.00 84.93           C
ATOM   4823 1HD2 LEU A 316       4.461  -9.129 -11.646  1.00 84.93           H
ATOM   4824 2HD2 LEU A 316       6.050  -8.545 -12.195  1.00 84.93           H
ATOM   4825 3HD2 LEU A 316       5.883  -9.294 -10.588  1.00 84.93           H
ATOM   4826  HN  LEU A 316       6.283  -4.740 -11.747  1.00 84.93           H
ATOM   4827  N   TYR A 317       4.227  -4.089 -14.002  1.00 82.17           N
ATOM   4828  CA  TYR A 317       3.212  -3.400 -14.780  1.00 82.17           C
ATOM   4829  C   TYR A 317       3.842  -2.620 -15.935  1.00 82.17           C
ATOM   4830  O   TYR A 317       3.228  -2.459 -16.989  1.00 82.17           O
ATOM   4831  HA  TYR A 317       2.533  -4.151 -15.186  1.00 82.17           H
ATOM   4832  CB  TYR A 317       2.541  -2.415 -13.821  1.00 82.17           C
ATOM   4833 1HB  TYR A 317       3.312  -1.850 -13.298  1.00 82.17           H
ATOM   4834 2HB  TYR A 317       1.959  -1.699 -14.401  1.00 82.17           H
ATOM   4835  CG  TYR A 317       1.626  -3.077 -12.789  1.00 82.17           C
ATOM   4836  CD1 TYR A 317       0.353  -3.472 -13.147  1.00 82.17           C
ATOM   4837  HD1 TYR A 317      -0.001  -3.311 -14.166  1.00 82.17           H
ATOM   4838  CD2 TYR A 317       2.074  -3.280 -11.499  1.00 82.17           C
ATOM   4839  HD2 TYR A 317       3.079  -2.969 -11.216  1.00 82.17           H
ATOM   4840  CE1 TYR A 317      -0.508  -4.095 -12.176  1.00 82.17           C
ATOM   4841  HE1 TYR A 317      -1.516  -4.411 -12.446  1.00 82.17           H
ATOM   4842  CE2 TYR A 317       1.212  -3.903 -10.528  1.00 82.17           C
ATOM   4843  HE2 TYR A 317       1.553  -4.070  -9.506  1.00 82.17           H
ATOM   4844  CZ  TYR A 317      -0.036  -4.280 -10.914  1.00 82.17           C
ATOM   4845  OH  TYR A 317      -0.849  -4.869  -9.996  1.00 82.17           O
ATOM   4846  HH  TYR A 317      -0.361  -4.986  -9.132  1.00 82.17           H
ATOM   4847  HN  TYR A 317       4.768  -3.501 -13.400  1.00 82.17           H
ATOM   4848  N   VAL A 318       5.060  -2.155 -15.699  1.00 78.67           N
ATOM   4849  CA  VAL A 318       5.638  -1.112 -16.530  1.00 78.67           C
ATOM   4850  C   VAL A 318       6.696  -1.726 -17.448  1.00 78.67           C
ATOM   4851  O   VAL A 318       6.587  -1.643 -18.670  1.00 78.67           O
ATOM   4852  HA  VAL A 318       4.837  -0.700 -17.144  1.00 78.67           H
ATOM   4853  CB  VAL A 318       6.188   0.013 -15.651  1.00 78.67           C
ATOM   4854  HB  VAL A 318       7.085  -0.358 -15.155  1.00 78.67           H
ATOM   4855  CG1 VAL A 318       6.585   1.225 -16.496  1.00 78.67           C
ATOM   4856 1HG1 VAL A 318       7.353   0.932 -17.212  1.00 78.67           H
ATOM   4857 2HG1 VAL A 318       5.711   1.595 -17.032  1.00 78.67           H
ATOM   4858 3HG1 VAL A 318       6.972   2.009 -15.847  1.00 78.67           H
ATOM   4859  CG2 VAL A 318       5.181   0.405 -14.568  1.00 78.67           C
ATOM   4860 1HG2 VAL A 318       4.258   0.748 -15.037  1.00 78.67           H
ATOM   4861 2HG2 VAL A 318       4.969  -0.459 -13.938  1.00 78.67           H
ATOM   4862 3HG2 VAL A 318       5.597   1.207 -13.958  1.00 78.67           H
ATOM   4863  HN  VAL A 318       5.647  -2.478 -14.956  1.00 78.67           H
ATOM   4864  N   PHE A 319       7.697  -2.329 -16.823  1.00 76.61           N
ATOM   4865  CA  PHE A 319       8.869  -2.784 -17.552  1.00 76.61           C
ATOM   4866  C   PHE A 319       8.531  -3.983 -18.440  1.00 76.61           C
ATOM   4867  O   PHE A 319       9.284  -4.316 -19.354  1.00 76.61           O
ATOM   4868  HA  PHE A 319       9.204  -1.955 -18.176  1.00 76.61           H
ATOM   4869  CB  PHE A 319       9.906  -3.211 -16.511  1.00 76.61           C
ATOM   4870 1HB  PHE A 319       9.478  -3.997 -15.889  1.00 76.61           H
ATOM   4871 2HB  PHE A 319      10.765  -3.644 -17.025  1.00 76.61           H
ATOM   4872  CG  PHE A 319      10.388  -2.073 -15.610  1.00 76.61           C
ATOM   4873  CD1 PHE A 319      10.279  -0.783 -16.027  1.00 76.61           C
ATOM   4874  HD1 PHE A 319       9.848  -0.560 -17.002  1.00 76.61           H
ATOM   4875  CD2 PHE A 319      10.927  -2.351 -14.392  1.00 76.61           C
ATOM   4876  HD2 PHE A 319      11.014  -3.385 -14.058  1.00 76.61           H
ATOM   4877  CE1 PHE A 319      10.727   0.273 -15.190  1.00 76.61           C
ATOM   4878  HE1 PHE A 319      10.640   1.307 -15.524  1.00 76.61           H
ATOM   4879  CE2 PHE A 319      11.375  -1.295 -13.556  1.00 76.61           C
ATOM   4880  HE2 PHE A 319      11.806  -1.518 -12.580  1.00 76.61           H
ATOM   4881  CZ  PHE A 319      11.266  -0.005 -13.973  1.00 76.61           C
ATOM   4882  HZ  PHE A 319      11.609   0.806 -13.330  1.00 76.61           H
ATOM   4883  HN  PHE A 319       7.716  -2.508 -15.839  1.00 76.61           H
ATOM   4884  N   VAL A 320       7.398  -4.601 -18.140  1.00 76.33           N
ATOM   4885  CA  VAL A 320       6.897  -5.688 -18.963  1.00 76.33           C
ATOM   4886  C   VAL A 320       6.497  -5.141 -20.335  1.00 76.33           C
ATOM   4887  O   VAL A 320       6.501  -5.872 -21.324  1.00 76.33           O
ATOM   4888  HA  VAL A 320       7.709  -6.403 -19.094  1.00 76.33           H
ATOM   4889  CB  VAL A 320       5.749  -6.401 -18.246  1.00 76.33           C
ATOM   4890  HB  VAL A 320       4.943  -5.681 -18.105  1.00 76.33           H
ATOM   4891  CG1 VAL A 320       5.206  -7.555 -19.092  1.00 76.33           C
ATOM   4892 1HG1 VAL A 320       4.838  -7.166 -20.042  1.00 76.33           H
ATOM   4893 2HG1 VAL A 320       6.003  -8.275 -19.279  1.00 76.33           H
ATOM   4894 3HG1 VAL A 320       4.391  -8.044 -18.559  1.00 76.33           H
ATOM   4895  CG2 VAL A 320       6.186  -6.893 -16.865  1.00 76.33           C
ATOM   4896 1HG2 VAL A 320       7.017  -7.590 -16.974  1.00 76.33           H
ATOM   4897 2HG2 VAL A 320       6.502  -6.044 -16.260  1.00 76.33           H
ATOM   4898 3HG2 VAL A 320       5.352  -7.397 -16.377  1.00 76.33           H
ATOM   4899  HN  VAL A 320       6.827  -4.369 -17.352  1.00 76.33           H
ATOM   4900  N   GLY A 321       6.160  -3.859 -20.350  1.00 77.84           N
ATOM   4901  CA  GLY A 321       5.714  -3.217 -21.575  1.00 77.84           C
ATOM   4902  C   GLY A 321       6.856  -3.113 -22.587  1.00 77.84           C
ATOM   4903  O   GLY A 321       7.945  -2.647 -22.253  1.00 77.84           O
ATOM   4904 1HA  GLY A 321       4.890  -3.785 -22.008  1.00 77.84           H
ATOM   4905 2HA  GLY A 321       5.331  -2.222 -21.349  1.00 77.84           H
ATOM   4906  HN  GLY A 321       6.188  -3.264 -19.547  1.00 77.84           H
ATOM   4907  N   GLU A 322       6.570  -3.555 -23.802  1.00 66.21           N
ATOM   4908  CA  GLU A 322       7.538  -3.458 -24.881  1.00 66.21           C
ATOM   4909  C   GLU A 322       7.742  -1.996 -25.282  1.00 66.21           C
ATOM   4910  O   GLU A 322       8.872  -1.560 -25.501  1.00 66.21           O
ATOM   4911  HA  GLU A 322       8.465  -3.864 -24.476  1.00 66.21           H
ATOM   4912  CB  GLU A 322       7.106  -4.301 -26.083  1.00 66.21           C
ATOM   4913 1HB  GLU A 322       6.828  -5.300 -25.750  1.00 66.21           H
ATOM   4914 2HB  GLU A 322       6.309  -3.789 -26.623  1.00 66.21           H
ATOM   4915  CG  GLU A 322       8.257  -4.471 -27.076  1.00 66.21           C
ATOM   4916 1HG  GLU A 322       8.713  -3.502 -27.280  1.00 66.21           H
ATOM   4917 2HG  GLU A 322       9.031  -5.101 -26.636  1.00 66.21           H
ATOM   4918  CD  GLU A 322       7.766  -5.096 -28.383  1.00 66.21           C
ATOM   4919  OE1 GLU A 322       8.560  -5.090 -29.349  1.00 66.21           O
ATOM   4920  OE2 GLU A 322       6.608  -5.565 -28.388  1.00 66.21           O
ATOM   4921  HN  GLU A 322       5.697  -3.972 -24.054  1.00 66.21           H
ATOM   4922  N   ARG A 323       6.632  -1.278 -25.365  1.00 64.81           N
ATOM   4923  CA  ARG A 323       6.675   0.129 -25.727  1.00 64.81           C
ATOM   4924  C   ARG A 323       7.576   0.898 -24.759  1.00 64.81           C
ATOM   4925  O   ARG A 323       8.430   1.675 -25.184  1.00 64.81           O
ATOM   4926  HA  ARG A 323       7.083   0.144 -26.738  1.00 64.81           H
ATOM   4927  CB  ARG A 323       5.275   0.746 -25.710  1.00 64.81           C
ATOM   4928 1HB  ARG A 323       4.643   0.240 -26.440  1.00 64.81           H
ATOM   4929 2HB  ARG A 323       4.819   0.593 -24.732  1.00 64.81           H
ATOM   4930  CG  ARG A 323       5.332   2.242 -26.025  1.00 64.81           C
ATOM   4931 1HG  ARG A 323       5.973   2.745 -25.302  1.00 64.81           H
ATOM   4932 2HG  ARG A 323       5.778   2.394 -27.008  1.00 64.81           H
ATOM   4933  CD  ARG A 323       3.933   2.862 -25.993  1.00 64.81           C
ATOM   4934 1HD  ARG A 323       3.336   2.474 -26.818  1.00 64.81           H
ATOM   4935 2HD  ARG A 323       3.424   2.582 -25.071  1.00 64.81           H
ATOM   4936  NE  ARG A 323       4.031   4.335 -26.090  1.00 64.81           N
ATOM   4937  HE  ARG A 323       4.831   4.723 -26.547  1.00 64.81           H
ATOM   4938  CZ  ARG A 323       3.113   5.182 -25.604  1.00 64.81           C
ATOM   4939  NH1 ARG A 323       2.020   4.718 -24.982  1.00 64.81           N
ATOM   4940 1HH1 ARG A 323       1.885   3.733 -24.879  1.00 64.81           H
ATOM   4941 2HH1 ARG A 323       1.340   5.357 -24.622  1.00 64.81           H
ATOM   4942  NH2 ARG A 323       3.305   6.501 -25.748  1.00 64.81           N
ATOM   4943 1HH2 ARG A 323       2.629   7.146 -25.391  1.00 64.81           H
ATOM   4944 2HH2 ARG A 323       4.123   6.839 -26.214  1.00 64.81           H
ATOM   4945  HN  ARG A 323       5.717  -1.641 -25.190  1.00 64.81           H
ATOM   4946  N   PHE A 324       7.355   0.655 -23.475  1.00 77.35           N
ATOM   4947  CA  PHE A 324       8.065   1.390 -22.442  1.00 77.35           C
ATOM   4948  C   PHE A 324       9.552   1.033 -22.438  1.00 77.35           C
ATOM   4949  O   PHE A 324      10.404   1.907 -22.281  1.00 77.35           O
ATOM   4950  HA  PHE A 324       7.948   2.451 -22.662  1.00 77.35           H
ATOM   4951  CB  PHE A 324       7.451   0.982 -21.101  1.00 77.35           C
ATOM   4952 1HB  PHE A 324       6.372   1.132 -21.147  1.00 77.35           H
ATOM   4953 2HB  PHE A 324       7.618  -0.084 -20.946  1.00 77.35           H
ATOM   4954  CG  PHE A 324       8.008   1.750 -19.902  1.00 77.35           C
ATOM   4955  CD1 PHE A 324       9.106   1.286 -19.247  1.00 77.35           C
ATOM   4956  HD1 PHE A 324       9.589   0.366 -19.577  1.00 77.35           H
ATOM   4957  CD2 PHE A 324       7.405   2.898 -19.490  1.00 77.35           C
ATOM   4958  HD2 PHE A 324       6.525   3.270 -20.014  1.00 77.35           H
ATOM   4959  CE1 PHE A 324       9.623   1.999 -18.134  1.00 77.35           C
ATOM   4960  HE1 PHE A 324      10.503   1.627 -17.609  1.00 77.35           H
ATOM   4961  CE2 PHE A 324       7.923   3.611 -18.376  1.00 77.35           C
ATOM   4962  HE2 PHE A 324       7.440   4.531 -18.046  1.00 77.35           H
ATOM   4963  CZ  PHE A 324       9.021   3.147 -17.722  1.00 77.35           C
ATOM   4964  HZ  PHE A 324       9.418   3.695 -16.867  1.00 77.35           H
ATOM   4965  HN  PHE A 324       6.707  -0.028 -23.139  1.00 77.35           H
ATOM   4966  N   ARG A 325       9.820  -0.253 -22.613  1.00 73.69           N
ATOM   4967  CA  ARG A 325      11.188  -0.742 -22.593  1.00 73.69           C
ATOM   4968  C   ARG A 325      12.010  -0.065 -23.691  1.00 73.69           C
ATOM   4969  O   ARG A 325      13.175   0.271 -23.482  1.00 73.69           O
ATOM   4970  HA  ARG A 325      11.563  -0.479 -21.604  1.00 73.69           H
ATOM   4971  CB  ARG A 325      11.234  -2.258 -22.792  1.00 73.69           C
ATOM   4972 1HB  ARG A 325      10.546  -2.545 -23.588  1.00 73.69           H
ATOM   4973 2HB  ARG A 325      12.232  -2.557 -23.111  1.00 73.69           H
ATOM   4974  CG  ARG A 325      10.864  -2.992 -21.502  1.00 73.69           C
ATOM   4975 1HG  ARG A 325      11.470  -2.615 -20.678  1.00 73.69           H
ATOM   4976 2HG  ARG A 325       9.823  -2.790 -21.250  1.00 73.69           H
ATOM   4977  CD  ARG A 325      11.075  -4.500 -21.649  1.00 73.69           C
ATOM   4978 1HD  ARG A 325      12.054  -4.698 -22.085  1.00 73.69           H
ATOM   4979 2HD  ARG A 325      11.061  -4.975 -20.668  1.00 73.69           H
ATOM   4980  NE  ARG A 325      10.015  -5.079 -22.505  1.00 73.69           N
ATOM   4981  HE  ARG A 325       9.175  -4.551 -22.633  1.00 73.69           H
ATOM   4982  CZ  ARG A 325      10.110  -6.266 -23.119  1.00 73.69           C
ATOM   4983  NH1 ARG A 325      11.212  -7.016 -22.983  1.00 73.69           N
ATOM   4984 1HH1 ARG A 325      11.972  -6.691 -22.420  1.00 73.69           H
ATOM   4985 2HH1 ARG A 325      11.275  -7.901 -23.445  1.00 73.69           H
ATOM   4986  NH2 ARG A 325       9.086  -6.692 -23.872  1.00 73.69           N
ATOM   4987 1HH2 ARG A 325       9.141  -7.575 -24.337  1.00 73.69           H
ATOM   4988 2HH2 ARG A 325       8.267  -6.126 -23.968  1.00 73.69           H
ATOM   4989  HN  ARG A 325       9.123  -0.953 -22.767  1.00 73.69           H
ATOM   4990  N   ARG A 326      11.372   0.115 -24.838  1.00 67.66           N
ATOM   4991  CA  ARG A 326      12.002   0.817 -25.943  1.00 67.66           C
ATOM   4992  C   ARG A 326      12.279   2.272 -25.560  1.00 67.66           C
ATOM   4993  O   ARG A 326      13.372   2.783 -25.800  1.00 67.66           O
ATOM   4994  HA  ARG A 326      12.931   0.275 -26.124  1.00 67.66           H
ATOM   4995  CB  ARG A 326      11.118   0.785 -27.192  1.00 67.66           C
ATOM   4996 1HB  ARG A 326      10.068   0.807 -26.899  1.00 67.66           H
ATOM   4997 2HB  ARG A 326      11.300   1.676 -27.793  1.00 67.66           H
ATOM   4998  CG  ARG A 326      11.395  -0.466 -28.028  1.00 67.66           C
ATOM   4999 1HG  ARG A 326      12.467  -0.566 -28.196  1.00 67.66           H
ATOM   5000 2HG  ARG A 326      11.074  -1.352 -27.480  1.00 67.66           H
ATOM   5001  CD  ARG A 326      10.666  -0.400 -29.371  1.00 67.66           C
ATOM   5002 1HD  ARG A 326       9.598  -0.560 -29.223  1.00 67.66           H
ATOM   5003 2HD  ARG A 326      10.782   0.591 -29.809  1.00 67.66           H
ATOM   5004  NE  ARG A 326      11.207  -1.425 -30.292  1.00 67.66           N
ATOM   5005  HE  ARG A 326      11.832  -2.109 -29.916  1.00 67.66           H
ATOM   5006  CZ  ARG A 326      10.912  -1.493 -31.597  1.00 67.66           C
ATOM   5007  NH1 ARG A 326      10.080  -0.602 -32.154  1.00 67.66           N
ATOM   5008 1HH1 ARG A 326       9.674   0.121 -31.595  1.00 67.66           H
ATOM   5009 2HH1 ARG A 326       9.865  -0.660 -33.129  1.00 67.66           H
ATOM   5010  NH2 ARG A 326      11.461  -2.466 -32.337  1.00 67.66           N
ATOM   5011 1HH2 ARG A 326      11.252  -2.530 -33.313  1.00 67.66           H
ATOM   5012 2HH2 ARG A 326      12.081  -3.126 -31.914  1.00 67.66           H
ATOM   5013  HN  ARG A 326      10.443  -0.208 -25.018  1.00 67.66           H
ATOM   5014  N   ASP A 327      11.271   2.897 -24.970  1.00 77.91           N
ATOM   5015  CA  ASP A 327      11.353   4.311 -24.647  1.00 77.91           C
ATOM   5016  C   ASP A 327      12.373   4.515 -23.525  1.00 77.91           C
ATOM   5017  O   ASP A 327      13.040   5.547 -23.468  1.00 77.91           O
ATOM   5018  HA  ASP A 327      11.651   4.800 -25.575  1.00 77.91           H
ATOM   5019  CB  ASP A 327      10.004   4.845 -24.162  1.00 77.91           C
ATOM   5020 1HB  ASP A 327       9.615   4.199 -23.375  1.00 77.91           H
ATOM   5021 2HB  ASP A 327      10.136   5.835 -23.726  1.00 77.91           H
ATOM   5022  CG  ASP A 327       8.998   4.918 -25.312  1.00 77.91           C
ATOM   5023  OD1 ASP A 327       9.463   4.953 -26.472  1.00 77.91           O
ATOM   5024  OD2 ASP A 327       7.786   4.938 -25.006  1.00 77.91           O
ATOM   5025  HN  ASP A 327      10.411   2.454 -24.714  1.00 77.91           H
ATOM   5026  N   LEU A 328      12.463   3.515 -22.661  1.00 80.05           N
ATOM   5027  CA  LEU A 328      13.438   3.541 -21.584  1.00 80.05           C
ATOM   5028  C   LEU A 328      14.846   3.620 -22.179  1.00 80.05           C
ATOM   5029  O   LEU A 328      15.617   4.516 -21.840  1.00 80.05           O
ATOM   5030  HA  LEU A 328      13.258   4.445 -21.003  1.00 80.05           H
ATOM   5031  CB  LEU A 328      13.233   2.350 -20.646  1.00 80.05           C
ATOM   5032 1HB  LEU A 328      12.257   2.452 -20.170  1.00 80.05           H
ATOM   5033 2HB  LEU A 328      13.201   1.441 -21.247  1.00 80.05           H
ATOM   5034  CG  LEU A 328      14.286   2.169 -19.552  1.00 80.05           C
ATOM   5035  HG  LEU A 328      15.266   2.110 -20.027  1.00 80.05           H
ATOM   5036  CD1 LEU A 328      14.312   3.374 -18.610  1.00 80.05           C
ATOM   5037 1HD1 LEU A 328      14.550   4.274 -19.178  1.00 80.05           H
ATOM   5038 2HD1 LEU A 328      13.336   3.489 -18.140  1.00 80.05           H
ATOM   5039 3HD1 LEU A 328      15.070   3.219 -17.842  1.00 80.05           H
ATOM   5040  CD2 LEU A 328      14.071   0.856 -18.796  1.00 80.05           C
ATOM   5041 1HD2 LEU A 328      13.084   0.860 -18.333  1.00 80.05           H
ATOM   5042 2HD2 LEU A 328      14.143   0.020 -19.492  1.00 80.05           H
ATOM   5043 3HD2 LEU A 328      14.834   0.752 -18.024  1.00 80.05           H
ATOM   5044  HN  LEU A 328      11.885   2.699 -22.688  1.00 80.05           H
ATOM   5045  N   VAL A 329      15.138   2.669 -23.055  1.00 79.72           N
ATOM   5046  CA  VAL A 329      16.464   2.572 -23.639  1.00 79.72           C
ATOM   5047  C   VAL A 329      16.769   3.852 -24.420  1.00 79.72           C
ATOM   5048  O   VAL A 329      17.903   4.328 -24.421  1.00 79.72           O
ATOM   5049  HA  VAL A 329      17.179   2.482 -22.820  1.00 79.72           H
ATOM   5050  CB  VAL A 329      16.567   1.309 -24.497  1.00 79.72           C
ATOM   5051  HB  VAL A 329      15.765   1.340 -25.235  1.00 79.72           H
ATOM   5052  CG1 VAL A 329      17.898   1.265 -25.251  1.00 79.72           C
ATOM   5053 1HG1 VAL A 329      17.977   2.137 -25.900  1.00 79.72           H
ATOM   5054 2HG1 VAL A 329      18.720   1.269 -24.536  1.00 79.72           H
ATOM   5055 3HG1 VAL A 329      17.944   0.358 -25.853  1.00 79.72           H
ATOM   5056  CG2 VAL A 329      16.376   0.052 -23.648  1.00 79.72           C
ATOM   5057 1HG2 VAL A 329      17.146   0.013 -22.877  1.00 79.72           H
ATOM   5058 2HG2 VAL A 329      15.392   0.076 -23.178  1.00 79.72           H
ATOM   5059 3HG2 VAL A 329      16.453  -0.831 -24.283  1.00 79.72           H
ATOM   5060  HN  VAL A 329      14.487   1.976 -23.365  1.00 79.72           H
ATOM   5061  N   LYS A 330      15.735   4.373 -25.065  1.00 73.13           N
ATOM   5062  CA  LYS A 330      15.872   5.601 -25.829  1.00 73.13           C
ATOM   5063  C   LYS A 330      16.286   6.737 -24.891  1.00 73.13           C
[truncated: 117,162 more chars]
