# Supplementary material for: Noncanonical roles of chemokine regions in CCR9 activation revealed by structural modeling and mutational mapping
Source: Nat Commun. 2025 Aug 18;16:7695. doi: 10.1038/s41467-025-62321-9 (PMC12361432; doi:10.1038/s41467-025-62321-9)
Supplement: Supplementary file 5 — Supplementary Data 3 [file 41467_2025_62321_MOESM5_ESM.zip › CCR9_CCL25_04_rnk2.pdb]

ATOM      1  N   GLU A  20      -6.027  -0.338  59.863  1.00 51.06           N
ATOM      2  CA  GLU A  20      -5.933  -1.241  58.728  1.00 51.06           C
ATOM      3  C   GLU A  20      -6.514  -2.610  59.090  1.00 51.06           C
ATOM      4  O   GLU A  20      -5.797  -3.484  59.572  1.00 51.06           O
ATOM      5  HA  GLU A  20      -6.532  -0.781  57.942  1.00 51.06           H
ATOM      6  CB  GLU A  20      -4.487  -1.369  58.247  1.00 51.06           C
ATOM      7 1HB  GLU A  20      -3.813  -1.362  59.104  1.00 51.06           H
ATOM      8 2HB  GLU A  20      -4.383  -2.258  57.626  1.00 51.06           H
ATOM      9  CG  GLU A  20      -4.094  -0.180  57.368  1.00 51.06           C
ATOM     10 1HG  GLU A  20      -4.958   0.151  56.791  1.00 51.06           H
ATOM     11 2HG  GLU A  20      -3.790   0.657  57.996  1.00 51.06           H
ATOM     12  CD  GLU A  20      -2.953  -0.553  56.419  1.00 51.06           C
ATOM     13  OE1 GLU A  20      -3.033  -0.136  55.243  1.00 51.06           O
ATOM     14  OE2 GLU A  20      -2.027  -1.247  56.891  1.00 51.06           O
ATOM     15  HN  GLU A  20      -6.471  -0.722  60.673  1.00 51.06           H
ATOM     16  N   SER A  21      -7.808  -2.752  58.842  1.00 59.42           N
ATOM     17  CA  SER A  21      -8.497  -3.993  59.152  1.00 59.42           C
ATOM     18  C   SER A  21      -7.794  -5.167  58.466  1.00 59.42           C
ATOM     19  O   SER A  21      -7.411  -5.070  57.301  1.00 59.42           O
ATOM     20  HA  SER A  21      -8.439  -4.093  60.235  1.00 59.42           H
ATOM     21  CB  SER A  21      -9.965  -3.930  58.724  1.00 59.42           C
ATOM     22 1HB  SER A  21     -10.469  -4.849  59.023  1.00 59.42           H
ATOM     23 2HB  SER A  21     -10.459  -3.110  59.245  1.00 59.42           H
ATOM     24  OG  SER A  21     -10.103  -3.750  57.317  1.00 59.42           O
ATOM     25  HG  SER A  21     -10.524  -4.560  56.908  1.00 59.42           H
ATOM     26  HN  SER A  21      -8.382  -2.039  58.439  1.00 59.42           H
ATOM     27  N   THR A  22      -7.647  -6.248  59.218  1.00 60.97           N
ATOM     28  CA  THR A  22      -6.977  -7.430  58.704  1.00 60.97           C
ATOM     29  C   THR A  22      -7.590  -7.854  57.368  1.00 60.97           C
ATOM     30  O   THR A  22      -6.891  -8.359  56.492  1.00 60.97           O
ATOM     31  HA  THR A  22      -5.934  -7.178  58.512  1.00 60.97           H
ATOM     32  CB  THR A  22      -7.049  -8.518  59.778  1.00 60.97           C
ATOM     33  HB  THR A  22      -6.851  -9.501  59.350  1.00 60.97           H
ATOM     34  OG1 THR A  22      -8.339  -8.348  60.358  1.00 60.97           O
ATOM     35  HG1 THR A  22      -8.593  -9.167  60.874  1.00 60.97           H
ATOM     36  CG2 THR A  22      -6.083  -8.262  60.937  1.00 60.97           C
ATOM     37 1HG2 THR A  22      -6.325  -7.309  61.408  1.00 60.97           H
ATOM     38 2HG2 THR A  22      -5.061  -8.232  60.558  1.00 60.97           H
ATOM     39 3HG2 THR A  22      -6.175  -9.064  61.670  1.00 60.97           H
ATOM     40  HN  THR A  22      -7.975  -6.323  60.159  1.00 60.97           H
ATOM     41  N   SER A  23      -8.892  -7.631  57.254  1.00 64.48           N
ATOM     42  CA  SER A  23      -9.601  -7.951  56.027  1.00 64.48           C
ATOM     43  C   SER A  23      -9.001  -7.170  54.857  1.00 64.48           C
ATOM     44  O   SER A  23      -8.839  -7.710  53.763  1.00 64.48           O
ATOM     45  HA  SER A  23      -9.461  -9.023  55.884  1.00 64.48           H
ATOM     46  CB  SER A  23     -11.094  -7.646  56.159  1.00 64.48           C
ATOM     47 1HB  SER A  23     -11.617  -8.006  55.273  1.00 64.48           H
ATOM     48 2HB  SER A  23     -11.502  -8.189  57.012  1.00 64.48           H
ATOM     49  OG  SER A  23     -11.342  -6.252  56.322  1.00 64.48           O
ATOM     50  HG  SER A  23     -12.327  -6.077  56.317  1.00 64.48           H
ATOM     51  HN  SER A  23      -9.458  -7.240  57.980  1.00 64.48           H
ATOM     52  N   SER A  24      -8.687  -5.911  55.126  1.00 69.18           N
ATOM     53  CA  SER A  24      -8.188  -5.026  54.087  1.00 69.18           C
ATOM     54  C   SER A  24      -6.816  -5.503  53.607  1.00 69.18           C
ATOM     55  O   SER A  24      -6.468  -5.330  52.440  1.00 69.18           O
ATOM     56  HA  SER A  24      -8.918  -5.087  53.281  1.00 69.18           H
ATOM     57  CB  SER A  24      -8.102  -3.583  54.588  1.00 69.18           C
ATOM     58 1HB  SER A  24      -8.803  -2.963  54.029  1.00 69.18           H
ATOM     59 2HB  SER A  24      -8.406  -3.543  55.634  1.00 69.18           H
ATOM     60  OG  SER A  24      -6.788  -3.049  54.456  1.00 69.18           O
ATOM     61  HG  SER A  24      -6.202  -3.398  55.187  1.00 69.18           H
ATOM     62  HN  SER A  24      -8.768  -5.496  56.032  1.00 69.18           H
ATOM     63  N   MET A  25      -6.073  -6.094  54.532  1.00 66.47           N
ATOM     64  CA  MET A  25      -4.755  -6.615  54.213  1.00 66.47           C
ATOM     65  C   MET A  25      -4.857  -7.938  53.452  1.00 66.47           C
ATOM     66  O   MET A  25      -4.103  -8.175  52.509  1.00 66.47           O
ATOM     67  HA  MET A  25      -4.286  -5.860  53.582  1.00 66.47           H
ATOM     68  CB  MET A  25      -3.964  -6.829  55.505  1.00 66.47           C
ATOM     69 1HB  MET A  25      -4.030  -5.937  56.129  1.00 66.47           H
ATOM     70 2HB  MET A  25      -4.405  -7.648  56.074  1.00 66.47           H
ATOM     71  CG  MET A  25      -2.497  -7.141  55.205  1.00 66.47           C
ATOM     72 1HG  MET A  25      -1.989  -7.454  56.117  1.00 66.47           H
ATOM     73 2HG  MET A  25      -2.429  -7.971  54.502  1.00 66.47           H
ATOM     74  SD  MET A  25      -1.693  -5.699  54.525  1.00 66.47           S
ATOM     75  CE  MET A  25       0.016  -6.176  54.720  1.00 66.47           C
ATOM     76 1HE  MET A  25       0.228  -6.344  55.776  1.00 66.47           H
ATOM     77 2HE  MET A  25       0.204  -7.092  54.161  1.00 66.47           H
ATOM     78 3HE  MET A  25       0.660  -5.382  54.342  1.00 66.47           H
ATOM     79  HN  MET A  25      -6.359  -6.219  55.482  1.00 66.47           H
ATOM     80  N   GLU A  26      -5.795  -8.765  53.889  1.00 61.71           N
ATOM     81  CA  GLU A  26      -6.042 -10.034  53.226  1.00 61.71           C
ATOM     82  C   GLU A  26      -6.519  -9.800  51.791  1.00 61.71           C
ATOM     83  O   GLU A  26      -6.099 -10.500  50.872  1.00 61.71           O
ATOM     84  HA  GLU A  26      -5.081 -10.548  53.217  1.00 61.71           H
ATOM     85  CB  GLU A  26      -7.053 -10.874  54.010  1.00 61.71           C
ATOM     86 1HB  GLU A  26      -7.867 -10.239  54.357  1.00 61.71           H
ATOM     87 2HB  GLU A  26      -7.390 -11.710  53.396  1.00 61.71           H
ATOM     88  CG  GLU A  26      -6.408 -11.486  55.255  1.00 61.71           C
ATOM     89 1HG  GLU A  26      -5.553 -12.096  54.964  1.00 61.71           H
ATOM     90 2HG  GLU A  26      -6.030 -10.693  55.900  1.00 61.71           H
ATOM     91  CD  GLU A  26      -7.414 -12.342  56.028  1.00 61.71           C
ATOM     92  OE1 GLU A  26      -6.947 -13.232  56.772  1.00 61.71           O
ATOM     93  OE2 GLU A  26      -8.625 -12.088  55.857  1.00 61.71           O
ATOM     94  HN  GLU A  26      -6.380  -8.579  54.679  1.00 61.71           H
ATOM     95  N   ASP A  27      -7.391  -8.812  51.645  1.00 68.33           N
ATOM     96  CA  ASP A  27      -7.967  -8.509  50.346  1.00 68.33           C
ATOM     97  C   ASP A  27      -6.844  -8.211  49.352  1.00 68.33           C
ATOM     98  O   ASP A  27      -6.912  -8.617  48.193  1.00 68.33           O
ATOM     99  HA  ASP A  27      -8.541  -9.395  50.074  1.00 68.33           H
ATOM    100  CB  ASP A  27      -8.874  -7.279  50.420  1.00 68.33           C
ATOM    101 1HB  ASP A  27      -8.368  -6.482  50.965  1.00 68.33           H
ATOM    102 2HB  ASP A  27      -9.066  -6.904  49.414  1.00 68.33           H
ATOM    103  CG  ASP A  27     -10.199  -7.614  51.107  1.00 68.33           C
ATOM    104  OD1 ASP A  27     -10.554  -8.812  51.101  1.00 68.33           O
ATOM    105  OD2 ASP A  27     -10.826  -6.664  51.624  1.00 68.33           O
ATOM    106  HN  ASP A  27      -7.702  -8.226  52.393  1.00 68.33           H
ATOM    107  N   TYR A  28      -5.836  -7.503  49.841  1.00 67.95           N
ATOM    108  CA  TYR A  28      -4.717  -7.114  49.000  1.00 67.95           C
ATOM    109  C   TYR A  28      -3.820  -8.314  48.691  1.00 67.95           C
ATOM    110  O   TYR A  28      -3.323  -8.451  47.574  1.00 67.95           O
ATOM    111  HA  TYR A  28      -5.119  -6.721  48.066  1.00 67.95           H
ATOM    112  CB  TYR A  28      -3.918  -6.089  49.808  1.00 67.95           C
ATOM    113 1HB  TYR A  28      -4.565  -5.244  50.044  1.00 67.95           H
ATOM    114 2HB  TYR A  28      -3.623  -6.540  50.756  1.00 67.95           H
ATOM    115  CG  TYR A  28      -2.668  -5.572  49.094  1.00 67.95           C
ATOM    116  CD1 TYR A  28      -1.431  -6.103  49.398  1.00 67.95           C
ATOM    117  HD1 TYR A  28      -1.345  -6.891  50.147  1.00 67.95           H
ATOM    118  CD2 TYR A  28      -2.777  -4.575  48.147  1.00 67.95           C
ATOM    119  HD2 TYR A  28      -3.754  -4.156  47.906  1.00 67.95           H
ATOM    120  CE1 TYR A  28      -0.254  -5.616  48.727  1.00 67.95           C
ATOM    121  HE1 TYR A  28       0.730  -6.027  48.958  1.00 67.95           H
ATOM    122  CE2 TYR A  28      -1.600  -4.088  47.475  1.00 67.95           C
ATOM    123  HE2 TYR A  28      -1.671  -3.301  46.725  1.00 67.95           H
ATOM    124  CZ  TYR A  28      -0.396  -4.633  47.798  1.00 67.95           C
ATOM    125  OH  TYR A  28       0.716  -4.174  47.164  1.00 67.95           O
ATOM    126  HH  TYR A  28       0.463  -3.474  46.495  1.00 67.95           H
ATOM    127  HN  TYR A  28      -5.777  -7.198  50.791  1.00 67.95           H
ATOM    128  N   VAL A  29      -3.639  -9.153  49.701  1.00 68.12           N
ATOM    129  CA  VAL A  29      -2.738 -10.286  49.581  1.00 68.12           C
ATOM    130  C   VAL A  29      -3.362 -11.332  48.655  1.00 68.12           C
ATOM    131  O   VAL A  29      -2.661 -11.965  47.867  1.00 68.12           O
ATOM    132  HA  VAL A  29      -1.814  -9.925  49.130  1.00 68.12           H
ATOM    133  CB  VAL A  29      -2.404 -10.839  50.968  1.00 68.12           C
ATOM    134  HB  VAL A  29      -3.343 -11.024  51.490  1.00 68.12           H
ATOM    135  CG1 VAL A  29      -1.656 -12.169  50.862  1.00 68.12           C
ATOM    136 1HG1 VAL A  29      -2.277 -12.895  50.337  1.00 68.12           H
ATOM    137 2HG1 VAL A  29      -0.726 -12.020  50.313  1.00 68.12           H
ATOM    138 3HG1 VAL A  29      -1.431 -12.540  51.863  1.00 68.12           H
ATOM    139  CG2 VAL A  29      -1.604  -9.823  51.785  1.00 68.12           C
ATOM    140 1HG2 VAL A  29      -0.673  -9.593  51.268  1.00 68.12           H
ATOM    141 2HG2 VAL A  29      -2.189  -8.911  51.904  1.00 68.12           H
ATOM    142 3HG2 VAL A  29      -1.381 -10.241  52.767  1.00 68.12           H
ATOM    143  HN  VAL A  29      -4.095  -9.068  50.587  1.00 68.12           H
ATOM    144  N   ASN A  30      -4.672 -11.481  48.780  1.00 62.80           N
ATOM    145  CA  ASN A  30      -5.378 -12.530  48.064  1.00 62.80           C
ATOM    146  C   ASN A  30      -5.748 -12.028  46.667  1.00 62.80           C
ATOM    147  O   ASN A  30      -6.269 -12.785  45.850  1.00 62.80           O
ATOM    148  HA  ASN A  30      -4.687 -13.372  48.036  1.00 62.80           H
ATOM    149  CB  ASN A  30      -6.671 -12.915  48.786  1.00 62.80           C
ATOM    150 1HB  ASN A  30      -7.262 -12.020  48.983  1.00 62.80           H
ATOM    151 2HB  ASN A  30      -7.272 -13.559  48.144  1.00 62.80           H
ATOM    152  CG  ASN A  30      -6.371 -13.635  50.102  1.00 62.80           C
ATOM    153  OD1 ASN A  30      -5.330 -14.245  50.283  1.00 62.80           O
ATOM    154  ND2 ASN A  30      -7.339 -13.531  51.009  1.00 62.80           N
ATOM    155 1HD2 ASN A  30      -8.169 -13.015  50.796  1.00 62.80           H
ATOM    156 2HD2 ASN A  30      -7.237 -13.968  51.902  1.00 62.80           H
ATOM    157  HN  ASN A  30      -5.248 -10.902  49.357  1.00 62.80           H
ATOM    158  N   PHE A  31      -5.463 -10.755  46.436  1.00 69.87           N
ATOM    159  CA  PHE A  31      -5.741 -10.149  45.145  1.00 69.87           C
ATOM    160  C   PHE A  31      -4.915 -10.810  44.040  1.00 69.87           C
ATOM    161  O   PHE A  31      -3.698 -10.940  44.163  1.00 69.87           O
ATOM    162  HA  PHE A  31      -6.802 -10.295  44.940  1.00 69.87           H
ATOM    163  CB  PHE A  31      -5.345  -8.674  45.249  1.00 69.87           C
ATOM    164 1HB  PHE A  31      -5.833  -8.238  46.120  1.00 69.87           H
ATOM    165 2HB  PHE A  31      -4.270  -8.609  45.419  1.00 69.87           H
ATOM    166  CG  PHE A  31      -5.702  -7.846  44.013  1.00 69.87           C
ATOM    167  CD1 PHE A  31      -4.744  -7.545  43.096  1.00 69.87           C
ATOM    168  HD1 PHE A  31      -3.722  -7.895  43.240  1.00 69.87           H
ATOM    169  CD2 PHE A  31      -6.978  -7.409  43.833  1.00 69.87           C
ATOM    170  HD2 PHE A  31      -7.745  -7.650  44.568  1.00 69.87           H
ATOM    171  CE1 PHE A  31      -5.076  -6.776  41.949  1.00 69.87           C
ATOM    172  HE1 PHE A  31      -4.308  -6.535  41.214  1.00 69.87           H
ATOM    173  CE2 PHE A  31      -7.309  -6.640  42.686  1.00 69.87           C
ATOM    174  HE2 PHE A  31      -8.331  -6.290  42.542  1.00 69.87           H
ATOM    175  CZ  PHE A  31      -6.351  -6.339  41.769  1.00 69.87           C
ATOM    176  HZ  PHE A  31      -6.606  -5.749  40.889  1.00 69.87           H
ATOM    177  HN  PHE A  31      -5.051 -10.143  47.111  1.00 69.87           H
ATOM    178  N   ASN A  32      -5.610 -11.210  42.985  1.00 62.78           N
ATOM    179  CA  ASN A  32      -4.956 -11.857  41.860  1.00 62.78           C
ATOM    180  C   ASN A  32      -4.333 -10.791  40.956  1.00 62.78           C
ATOM    181  O   ASN A  32      -5.013 -10.217  40.107  1.00 62.78           O
ATOM    182  HA  ASN A  32      -4.210 -12.516  42.303  1.00 62.78           H
ATOM    183  CB  ASN A  32      -5.959 -12.656  41.026  1.00 62.78           C
ATOM    184 1HB  ASN A  32      -6.559 -13.289  41.680  1.00 62.78           H
ATOM    185 2HB  ASN A  32      -6.646 -11.975  40.524  1.00 62.78           H
ATOM    186  CG  ASN A  32      -5.242 -13.522  39.987  1.00 62.78           C
ATOM    187  OD1 ASN A  32      -4.027 -13.530  39.881  1.00 62.78           O
ATOM    188  ND2 ASN A  32      -6.060 -14.247  39.230  1.00 62.78           N
ATOM    189 1HD2 ASN A  32      -7.049 -14.194  39.369  1.00 62.78           H
ATOM    190 2HD2 ASN A  32      -5.687 -14.846  38.522  1.00 62.78           H
ATOM    191  HN  ASN A  32      -6.599 -11.098  42.892  1.00 62.78           H
ATOM    192  N   PHE A  33      -3.046 -10.560  41.168  1.00 65.37           N
ATOM    193  CA  PHE A  33      -2.302  -9.641  40.324  1.00 65.37           C
ATOM    194  C   PHE A  33      -1.879 -10.315  39.018  1.00 65.37           C
ATOM    195  O   PHE A  33      -0.689 -10.409  38.720  1.00 65.37           O
ATOM    196  HA  PHE A  33      -2.960  -8.801  40.101  1.00 65.37           H
ATOM    197  CB  PHE A  33      -1.049  -9.233  41.103  1.00 65.37           C
ATOM    198 1HB  PHE A  33      -0.531 -10.133  41.434  1.00 65.37           H
ATOM    199 2HB  PHE A  33      -0.372  -8.705  40.431  1.00 65.37           H
ATOM    200  CG  PHE A  33      -1.332  -8.348  42.318  1.00 65.37           C
ATOM    201  CD1 PHE A  33      -1.494  -7.007  42.160  1.00 65.37           C
ATOM    202  HD1 PHE A  33      -1.422  -6.563  41.168  1.00 65.37           H
ATOM    203  CD2 PHE A  33      -1.422  -8.903  43.557  1.00 65.37           C
ATOM    204  HD2 PHE A  33      -1.292  -9.978  43.684  1.00 65.37           H
ATOM    205  CE1 PHE A  33      -1.756  -6.186  43.289  1.00 65.37           C
ATOM    206  HE1 PHE A  33      -1.886  -5.111  43.162  1.00 65.37           H
ATOM    207  CE2 PHE A  33      -1.685  -8.082  44.685  1.00 65.37           C
ATOM    208  HE2 PHE A  33      -1.757  -8.526  45.678  1.00 65.37           H
ATOM    209  CZ  PHE A  33      -1.846  -6.740  44.527  1.00 65.37           C
ATOM    210  HZ  PHE A  33      -2.048  -6.110  45.393  1.00 65.37           H
ATOM    211  HN  PHE A  33      -2.514 -10.987  41.899  1.00 65.37           H
ATOM    212  N   THR A  34      -2.877 -10.768  38.273  1.00 64.20           N
ATOM    213  CA  THR A  34      -2.668 -11.128  36.881  1.00 64.20           C
ATOM    214  C   THR A  34      -2.098  -9.940  36.103  1.00 64.20           C
ATOM    215  O   THR A  34      -2.633  -8.834  36.172  1.00 64.20           O
ATOM    216  HA  THR A  34      -1.924 -11.924  36.839  1.00 64.20           H
ATOM    217  CB  THR A  34      -3.996 -11.640  36.321  1.00 64.20           C
ATOM    218  HB  THR A  34      -4.695 -10.819  36.162  1.00 64.20           H
ATOM    219  OG1 THR A  34      -4.412 -12.628  37.261  1.00 64.20           O
ATOM    220  HG1 THR A  34      -3.661 -13.263  37.443  1.00 64.20           H
ATOM    221  CG2 THR A  34      -3.820 -12.419  35.016  1.00 64.20           C
ATOM    222 1HG2 THR A  34      -3.175 -13.280  35.191  1.00 64.20           H
ATOM    223 2HG2 THR A  34      -3.367 -11.772  34.265  1.00 64.20           H
ATOM    224 3HG2 THR A  34      -4.793 -12.760  34.662  1.00 64.20           H
ATOM    225  HN  THR A  34      -3.812 -10.890  38.606  1.00 64.20           H
ATOM    226  N   ASP A  35      -1.021 -10.209  35.380  1.00 68.84           N
ATOM    227  CA  ASP A  35      -0.320  -9.158  34.662  1.00 68.84           C
ATOM    228  C   ASP A  35      -0.989  -8.943  33.302  1.00 68.84           C
ATOM    229  O   ASP A  35      -0.611  -9.571  32.314  1.00 68.84           O
ATOM    230  HA  ASP A  35      -0.387  -8.279  35.303  1.00 68.84           H
ATOM    231  CB  ASP A  35       1.141  -9.539  34.415  1.00 68.84           C
ATOM    232 1HB  ASP A  35       1.529 -10.083  35.276  1.00 68.84           H
ATOM    233 2HB  ASP A  35       1.206 -10.209  33.559  1.00 68.84           H
ATOM    234  CG  ASP A  35       1.996  -8.295  34.164  1.00 68.84           C
ATOM    235  OD1 ASP A  35       1.415  -7.189  34.202  1.00 68.84           O
ATOM    236  OD2 ASP A  35       3.212  -8.479  33.938  1.00 68.84           O
ATOM    237  HN  ASP A  35      -0.627 -11.123  35.282  1.00 68.84           H
ATOM    238  N   PHE A  36      -1.970  -8.053  33.295  1.00 82.85           N
ATOM    239  CA  PHE A  36      -2.647  -7.695  32.060  1.00 82.85           C
ATOM    240  C   PHE A  36      -1.899  -6.580  31.327  1.00 82.85           C
ATOM    241  O   PHE A  36      -2.233  -6.246  30.192  1.00 82.85           O
ATOM    242  HA  PHE A  36      -2.671  -8.588  31.434  1.00 82.85           H
ATOM    243  CB  PHE A  36      -4.040  -7.192  32.444  1.00 82.85           C
ATOM    244 1HB  PHE A  36      -3.940  -6.432  33.218  1.00 82.85           H
ATOM    245 2HB  PHE A  36      -4.492  -6.708  31.578  1.00 82.85           H
ATOM    246  CG  PHE A  36      -4.982  -8.289  32.945  1.00 82.85           C
ATOM    247  CD1 PHE A  36      -5.079  -9.464  32.267  1.00 82.85           C
ATOM    248  HD1 PHE A  36      -4.485  -9.625  31.367  1.00 82.85           H
ATOM    249  CD2 PHE A  36      -5.723  -8.088  34.067  1.00 82.85           C
ATOM    250  HD2 PHE A  36      -5.646  -7.146  34.610  1.00 82.85           H
ATOM    251  CE1 PHE A  36      -5.953 -10.482  32.732  1.00 82.85           C
ATOM    252  HE1 PHE A  36      -6.031 -11.424  32.188  1.00 82.85           H
ATOM    253  CE2 PHE A  36      -6.598  -9.106  34.532  1.00 82.85           C
ATOM    254  HE2 PHE A  36      -7.191  -8.946  35.432  1.00 82.85           H
ATOM    255  CZ  PHE A  36      -6.694 -10.281  33.854  1.00 82.85           C
ATOM    256  HZ  PHE A  36      -7.365 -11.063  34.211  1.00 82.85           H
ATOM    257  HN  PHE A  36      -2.303  -7.581  34.111  1.00 82.85           H
ATOM    258  N   TYR A  37      -0.901  -6.035  32.007  1.00 87.05           N
ATOM    259  CA  TYR A  37      -0.048  -5.025  31.404  1.00 87.05           C
ATOM    260  C   TYR A  37       1.097  -5.671  30.621  1.00 87.05           C
ATOM    261  O   TYR A  37       2.018  -6.233  31.211  1.00 87.05           O
ATOM    262  HA  TYR A  37      -0.658  -4.435  30.720  1.00 87.05           H
ATOM    263  CB  TYR A  37       0.536  -4.218  32.565  1.00 87.05           C
ATOM    264 1HB  TYR A  37      -0.275  -3.917  33.229  1.00 87.05           H
ATOM    265 2HB  TYR A  37       1.200  -4.860  33.143  1.00 87.05           H
ATOM    266  CG  TYR A  37       1.308  -2.971  32.129  1.00 87.05           C
ATOM    267  CD1 TYR A  37       2.682  -3.017  32.011  1.00 87.05           C
ATOM    268  HD1 TYR A  37       3.217  -3.941  32.229  1.00 87.05           H
ATOM    269  CD2 TYR A  37       0.630  -1.801  31.854  1.00 87.05           C
ATOM    270  HD2 TYR A  37      -0.455  -1.765  31.947  1.00 87.05           H
ATOM    271  CE1 TYR A  37       3.409  -1.843  31.601  1.00 87.05           C
ATOM    272  HE1 TYR A  37       4.495  -1.865  31.504  1.00 87.05           H
ATOM    273  CE2 TYR A  37       1.357  -0.627  31.444  1.00 87.05           C
ATOM    274  HE2 TYR A  37       0.834   0.304  31.224  1.00 87.05           H
ATOM    275  CZ  TYR A  37       2.711  -0.706  31.338  1.00 87.05           C
ATOM    276  OH  TYR A  37       3.397   0.402  30.951  1.00 87.05           O
ATOM    277  HH  TYR A  37       4.367   0.183  30.842  1.00 87.05           H
ATOM    278  HN  TYR A  37      -0.672  -6.272  32.951  1.00 87.05           H
ATOM    279  N   CYS A  38       1.001  -5.569  29.303  1.00 90.20           N
ATOM    280  CA  CYS A  38       1.959  -6.227  28.430  1.00 90.20           C
ATOM    281  C   CYS A  38       3.050  -5.218  28.067  1.00 90.20           C
ATOM    282  O   CYS A  38       2.791  -4.246  27.358  1.00 90.20           O
ATOM    283  HA  CYS A  38       2.376  -7.061  28.995  1.00 90.20           H
ATOM    284  CB  CYS A  38       1.284  -6.810  27.187  1.00 90.20           C
ATOM    285 1HB  CYS A  38       0.456  -7.455  27.482  1.00 90.20           H
ATOM    286 2HB  CYS A  38       0.862  -6.007  26.582  1.00 90.20           H
ATOM    287  SG  CYS A  38       2.499  -7.761  26.203  1.00 90.20           S
ATOM    288  HN  CYS A  38       0.288  -5.050  28.832  1.00 90.20           H
ATOM    289  N   GLU A  39       4.247  -5.482  28.568  1.00 82.07           N
ATOM    290  CA  GLU A  39       5.419  -4.736  28.143  1.00 82.07           C
ATOM    291  C   GLU A  39       5.986  -5.329  26.851  1.00 82.07           C
ATOM    292  O   GLU A  39       6.277  -6.522  26.787  1.00 82.07           O
ATOM    293  HA  GLU A  39       5.065  -3.721  27.960  1.00 82.07           H
ATOM    294  CB  GLU A  39       6.480  -4.706  29.244  1.00 82.07           C
ATOM    295 1HB  GLU A  39       6.751  -5.725  29.522  1.00 82.07           H
ATOM    296 2HB  GLU A  39       7.331  -4.108  28.919  1.00 82.07           H
ATOM    297  CG  GLU A  39       5.940  -4.034  30.508  1.00 82.07           C
ATOM    298 1HG  GLU A  39       5.480  -3.080  30.249  1.00 82.07           H
ATOM    299 2HG  GLU A  39       5.159  -4.654  30.949  1.00 82.07           H
ATOM    300  CD  GLU A  39       7.056  -3.808  31.529  1.00 82.07           C
ATOM    301  OE1 GLU A  39       6.792  -3.073  32.506  1.00 82.07           O
ATOM    302  OE2 GLU A  39       8.149  -4.374  31.310  1.00 82.07           O
ATOM    303  HN  GLU A  39       4.423  -6.191  29.252  1.00 82.07           H
ATOM    304  N   LYS A  40       6.125  -4.468  25.854  1.00 88.39           N
ATOM    305  CA  LYS A  40       6.463  -4.921  24.515  1.00 88.39           C
ATOM    306  C   LYS A  40       7.899  -4.508  24.189  1.00 88.39           C
ATOM    307  O   LYS A  40       8.213  -4.194  23.041  1.00 88.39           O
ATOM    308  HA  LYS A  40       6.408  -6.010  24.516  1.00 88.39           H
ATOM    309  CB  LYS A  40       5.433  -4.417  23.503  1.00 88.39           C
ATOM    310 1HB  LYS A  40       5.357  -3.331  23.565  1.00 88.39           H
ATOM    311 2HB  LYS A  40       5.764  -4.656  22.492  1.00 88.39           H
ATOM    312  CG  LYS A  40       4.061  -5.045  23.758  1.00 88.39           C
ATOM    313 1HG  LYS A  40       4.158  -6.128  23.819  1.00 88.39           H
ATOM    314 2HG  LYS A  40       3.674  -4.705  24.719  1.00 88.39           H
ATOM    315  CD  LYS A  40       3.075  -4.677  22.647  1.00 88.39           C
ATOM    316 1HD  LYS A  40       2.911  -3.600  22.643  1.00 88.39           H
ATOM    317 2HD  LYS A  40       3.500  -4.939  21.678  1.00 88.39           H
ATOM    318  CE  LYS A  40       1.740  -5.401  22.837  1.00 88.39           C
ATOM    319 1HE  LYS A  40       1.913  -6.472  22.946  1.00 88.39           H
ATOM    320 2HE  LYS A  40       1.262  -5.060  23.755  1.00 88.39           H
ATOM    321  NZ  LYS A  40       0.847  -5.152  21.684  1.00 88.39           N
ATOM    322 1HZ  LYS A  40       0.065  -5.797  21.716  1.00 88.39           H
ATOM    323 2HZ  LYS A  40       0.501  -4.199  21.724  1.00 88.39           H
ATOM    324 3HZ  LYS A  40       1.362  -5.288  20.821  1.00 88.39           H
ATOM    325  HN  LYS A  40       6.012  -3.479  25.949  1.00 88.39           H
ATOM    326  N   ASN A  41       8.734  -4.522  25.218  1.00 82.98           N
ATOM    327  CA  ASN A  41      10.119  -4.111  25.064  1.00 82.98           C
ATOM    328  C   ASN A  41      10.798  -5.001  24.021  1.00 82.98           C
ATOM    329  O   ASN A  41      11.566  -4.517  23.191  1.00 82.98           O
ATOM    330  HA  ASN A  41      10.075  -3.067  24.755  1.00 82.98           H
ATOM    331  CB  ASN A  41      10.886  -4.254  26.380  1.00 82.98           C
ATOM    332 1HB  ASN A  41      10.722  -5.249  26.793  1.00 82.98           H
ATOM    333 2HB  ASN A  41      11.956  -4.159  26.194  1.00 82.98           H
ATOM    334  CG  ASN A  41      10.442  -3.196  27.391  1.00 82.98           C
ATOM    335  OD1 ASN A  41      10.076  -2.084  27.046  1.00 82.98           O
ATOM    336  ND2 ASN A  41      10.493  -3.602  28.657  1.00 82.98           N
ATOM    337 1HD2 ASN A  41      10.803  -4.528  28.873  1.00 82.98           H
ATOM    338 2HD2 ASN A  41      10.223  -2.981  29.392  1.00 82.98           H
ATOM    339  HN  ASN A  41       8.478  -4.808  26.141  1.00 82.98           H
ATOM    340  N   ASN A  42      10.490  -6.288  24.098  1.00 84.00           N
ATOM    341  CA  ASN A  42      11.110  -7.259  23.212  1.00 84.00           C
ATOM    342  C   ASN A  42      10.670  -6.984  21.773  1.00 84.00           C
ATOM    343  O   ASN A  42      11.448  -7.165  20.837  1.00 84.00           O
ATOM    344  HA  ASN A  42      12.183  -7.131  23.352  1.00 84.00           H
ATOM    345  CB  ASN A  42      10.683  -8.684  23.572  1.00 84.00           C
ATOM    346 1HB  ASN A  42       9.966  -9.049  22.837  1.00 84.00           H
ATOM    347 2HB  ASN A  42      11.547  -9.347  23.532  1.00 84.00           H
ATOM    348  CG  ASN A  42      10.060  -8.733  24.969  1.00 84.00           C
ATOM    349  OD1 ASN A  42      10.070  -7.768  25.716  1.00 84.00           O
ATOM    350  ND2 ASN A  42       9.517  -9.907  25.279  1.00 84.00           N
ATOM    351 1HD2 ASN A  42       9.543 -10.659  24.619  1.00 84.00           H
ATOM    352 2HD2 ASN A  42       9.085 -10.038  26.170  1.00 84.00           H
ATOM    353  HN  ASN A  42       9.833  -6.668  24.748  1.00 84.00           H
ATOM    354  N   VAL A  43       9.425  -6.551  21.641  1.00 91.56           N
ATOM    355  CA  VAL A  43       8.859  -6.289  20.328  1.00 91.56           C
ATOM    356  C   VAL A  43       9.575  -5.093  19.698  1.00 91.56           C
ATOM    357  O   VAL A  43       9.908  -5.118  18.514  1.00 91.56           O
ATOM    358  HA  VAL A  43       9.037  -7.170  19.711  1.00 91.56           H
ATOM    359  CB  VAL A  43       7.346  -6.088  20.441  1.00 91.56           C
ATOM    360  HB  VAL A  43       7.170  -5.204  21.054  1.00 91.56           H
ATOM    361  CG1 VAL A  43       6.722  -5.839  19.067  1.00 91.56           C
ATOM    362 1HG1 VAL A  43       7.161  -4.945  18.625  1.00 91.56           H
ATOM    363 2HG1 VAL A  43       6.914  -6.696  18.420  1.00 91.56           H
ATOM    364 3HG1 VAL A  43       5.647  -5.700  19.176  1.00 91.56           H
ATOM    365  CG2 VAL A  43       6.685  -7.281  21.136  1.00 91.56           C
ATOM    366 1HG2 VAL A  43       6.876  -8.187  20.561  1.00 91.56           H
ATOM    367 2HG2 VAL A  43       7.099  -7.393  22.138  1.00 91.56           H
ATOM    368 3HG2 VAL A  43       5.611  -7.112  21.203  1.00 91.56           H
ATOM    369  HN  VAL A  43       8.808  -6.379  22.409  1.00 91.56           H
ATOM    370  N   ARG A  44       9.791  -4.074  20.517  1.00 87.33           N
ATOM    371  CA  ARG A  44      10.463  -2.872  20.055  1.00 87.33           C
ATOM    372  C   ARG A  44      11.914  -3.184  19.682  1.00 87.33           C
ATOM    373  O   ARG A  44      12.449  -2.620  18.729  1.00 87.33           O
ATOM    374  HA  ARG A  44       9.894  -2.553  19.181  1.00 87.33           H
ATOM    375  CB  ARG A  44      10.443  -1.782  21.128  1.00 87.33           C
ATOM    376 1HB  ARG A  44      10.825  -2.184  22.066  1.00 87.33           H
ATOM    377 2HB  ARG A  44      11.105  -0.967  20.837  1.00 87.33           H
ATOM    378  CG  ARG A  44       9.025  -1.245  21.338  1.00 87.33           C
ATOM    379 1HG  ARG A  44       8.577  -1.005  20.373  1.00 87.33           H
ATOM    380 2HG  ARG A  44       8.405  -2.015  21.795  1.00 87.33           H
ATOM    381  CD  ARG A  44       9.037   0.002  22.225  1.00 87.33           C
ATOM    382 1HD  ARG A  44       9.781   0.710  21.861  1.00 87.33           H
ATOM    383 2HD  ARG A  44       8.070   0.502  22.176  1.00 87.33           H
ATOM    384  NE  ARG A  44       9.340  -0.376  23.624  1.00 87.33           N
ATOM    385  HE  ARG A  44      10.299  -0.488  23.882  1.00 87.33           H
ATOM    386  CZ  ARG A  44       8.409  -0.576  24.566  1.00 87.33           C
ATOM    387  NH1 ARG A  44       7.107  -0.439  24.277  1.00 87.33           N
ATOM    388 1HH1 ARG A  44       6.825  -0.185  23.351  1.00 87.33           H
ATOM    389 2HH1 ARG A  44       6.419  -0.590  24.986  1.00 87.33           H
ATOM    390  NH2 ARG A  44       8.798  -0.915  25.803  1.00 87.33           N
ATOM    391 1HH2 ARG A  44       8.116  -1.068  26.517  1.00 87.33           H
ATOM    392 2HH2 ARG A  44       9.771  -1.015  26.010  1.00 87.33           H
ATOM    393  HN  ARG A  44       9.516  -4.061  21.478  1.00 87.33           H
ATOM    394  N   GLN A  45      12.509  -4.083  20.453  1.00 84.01           N
ATOM    395  CA  GLN A  45      13.892  -4.465  20.226  1.00 84.01           C
ATOM    396  C   GLN A  45      14.035  -5.159  18.870  1.00 84.01           C
ATOM    397  O   GLN A  45      14.966  -4.874  18.118  1.00 84.01           O
ATOM    398  HA  GLN A  45      14.454  -3.532  20.226  1.00 84.01           H
ATOM    399  CB  GLN A  45      14.406  -5.359  21.357  1.00 84.01           C
ATOM    400 1HB  GLN A  45      14.209  -4.885  22.318  1.00 84.01           H
ATOM    401 2HB  GLN A  45      13.865  -6.306  21.351  1.00 84.01           H
ATOM    402  CG  GLN A  45      15.906  -5.622  21.209  1.00 84.01           C
ATOM    403 1HG  GLN A  45      16.099  -6.122  20.260  1.00 84.01           H
ATOM    404 2HG  GLN A  45      16.444  -4.674  21.185  1.00 84.01           H
ATOM    405  CD  GLN A  45      16.428  -6.483  22.361  1.00 84.01           C
ATOM    406  OE1 GLN A  45      15.676  -7.036  23.147  1.00 84.01           O
ATOM    407  NE2 GLN A  45      17.754  -6.565  22.417  1.00 84.01           N
ATOM    408 1HE2 GLN A  45      18.314  -6.086  21.740  1.00 84.01           H
ATOM    409 2HE2 GLN A  45      18.192  -7.105  23.135  1.00 84.01           H
ATOM    410  HN  GLN A  45      12.063  -4.545  21.220  1.00 84.01           H
ATOM    411  N   PHE A  46      13.099  -6.057  18.599  1.00 93.36           N
ATOM    412  CA  PHE A  46      13.084  -6.761  17.328  1.00 93.36           C
ATOM    413  C   PHE A  46      12.930  -5.784  16.161  1.00 93.36           C
ATOM    414  O   PHE A  46      13.647  -5.881  15.167  1.00 93.36           O
ATOM    415  HA  PHE A  46      14.035  -7.286  17.238  1.00 93.36           H
ATOM    416  CB  PHE A  46      11.878  -7.702  17.353  1.00 93.36           C
ATOM    417 1HB  PHE A  46      12.001  -8.414  18.169  1.00 93.36           H
ATOM    418 2HB  PHE A  46      10.981  -7.121  17.570  1.00 93.36           H
ATOM    419  CG  PHE A  46      11.664  -8.474  16.049  1.00 93.36           C
ATOM    420  CD1 PHE A  46      10.746  -8.040  15.144  1.00 93.36           C
ATOM    421  HD1 PHE A  46      10.163  -7.142  15.347  1.00 93.36           H
ATOM    422  CD2 PHE A  46      12.392  -9.595  15.796  1.00 93.36           C
ATOM    423  HD2 PHE A  46      13.127  -9.943  16.521  1.00 93.36           H
ATOM    424  CE1 PHE A  46      10.548  -8.757  13.935  1.00 93.36           C
ATOM    425  HE1 PHE A  46       9.813  -8.409  13.209  1.00 93.36           H
ATOM    426  CE2 PHE A  46      12.194 -10.312  14.586  1.00 93.36           C
ATOM    427  HE2 PHE A  46      12.777 -11.210  14.383  1.00 93.36           H
ATOM    428  CZ  PHE A  46      11.276  -9.878  13.681  1.00 93.36           C
ATOM    429  HZ  PHE A  46      11.124 -10.428  12.752  1.00 93.36           H
ATOM    430  HN  PHE A  46      12.363  -6.305  19.228  1.00 93.36           H
ATOM    431  N   ALA A  47      11.990  -4.864  16.322  1.00 93.41           N
ATOM    432  CA  ALA A  47      11.697  -3.903  15.273  1.00 93.41           C
ATOM    433  C   ALA A  47      12.955  -3.086  14.969  1.00 93.41           C
ATOM    434  O   ALA A  47      13.238  -2.784  13.810  1.00 93.41           O
ATOM    435  HA  ALA A  47      11.412  -4.461  14.381  1.00 93.41           H
ATOM    436  CB  ALA A  47      10.520  -3.023  15.700  1.00 93.41           C
ATOM    437 1HB  ALA A  47       9.644  -3.648  15.875  1.00 93.41           H
ATOM    438 2HB  ALA A  47      10.778  -2.492  16.617  1.00 93.41           H
ATOM    439 3HB  ALA A  47      10.301  -2.302  14.913  1.00 93.41           H
ATOM    440  HN  ALA A  47      11.435  -4.770  17.148  1.00 93.41           H
ATOM    441  N   SER A  48      13.676  -2.753  16.029  1.00 91.48           N
ATOM    442  CA  SER A  48      14.805  -1.846  15.911  1.00 91.48           C
ATOM    443  C   SER A  48      15.909  -2.491  15.070  1.00 91.48           C
ATOM    444  O   SER A  48      16.745  -1.794  14.498  1.00 91.48           O
ATOM    445  HA  SER A  48      14.412  -0.960  15.412  1.00 91.48           H
ATOM    446  CB  SER A  48      15.345  -1.457  17.289  1.00 91.48           C
ATOM    447 1HB  SER A  48      16.034  -0.619  17.185  1.00 91.48           H
ATOM    448 2HB  SER A  48      14.523  -1.117  17.918  1.00 91.48           H
ATOM    449  OG  SER A  48      16.012  -2.543  17.926  1.00 91.48           O
ATOM    450  HG  SER A  48      15.517  -3.395  17.758  1.00 91.48           H
ATOM    451  HN  SER A  48      13.500  -3.091  16.954  1.00 91.48           H
ATOM    452  N   HIS A  49      15.875  -3.814  15.022  1.00 87.81           N
ATOM    453  CA  HIS A  49      16.889  -4.563  14.300  1.00 87.81           C
ATOM    454  C   HIS A  49      16.371  -4.915  12.904  1.00 87.81           C
ATOM    455  O   HIS A  49      17.120  -4.868  11.930  1.00 87.81           O
ATOM    456  HA  HIS A  49      17.753  -3.905  14.202  1.00 87.81           H
ATOM    457  CB  HIS A  49      17.327  -5.793  15.097  1.00 87.81           C
ATOM    458 1HB  HIS A  49      16.444  -6.369  15.373  1.00 87.81           H
ATOM    459 2HB  HIS A  49      17.936  -6.431  14.456  1.00 87.81           H
ATOM    460  CG  HIS A  49      18.109  -5.468  16.348  1.00 87.81           C
ATOM    461  ND1 HIS A  49      19.260  -4.700  16.334  1.00 87.81           N
ATOM    462  HD1 HIS A  49      19.682  -4.293  15.523  1.00 87.81           H
ATOM    463  CD2 HIS A  49      17.893  -5.814  17.649  1.00 87.81           C
ATOM    464  HD2 HIS A  49      17.067  -6.422  18.018  1.00 87.81           H
ATOM    465  CE1 HIS A  49      19.709  -4.596  17.576  1.00 87.81           C
ATOM    466  HE1 HIS A  49      20.599  -4.053  17.892  1.00 87.81           H
ATOM    467  NE2 HIS A  49      18.860  -5.288  18.390  1.00 87.81           N
ATOM    468  HN  HIS A  49      15.173  -4.372  15.465  1.00 87.81           H
ATOM    469  N   PHE A  50      15.092  -5.260  12.852  1.00 92.83           N
ATOM    470  CA  PHE A  50      14.531  -5.874  11.661  1.00 92.83           C
ATOM    471  C   PHE A  50      14.100  -4.812  10.648  1.00 92.83           C
ATOM    472  O   PHE A  50      14.402  -4.923   9.461  1.00 92.83           O
ATOM    473  HA  PHE A  50      15.309  -6.498  11.222  1.00 92.83           H
ATOM    474  CB  PHE A  50      13.301  -6.668  12.105  1.00 92.83           C
ATOM    475 1HB  PHE A  50      13.598  -7.380  12.875  1.00 92.83           H
ATOM    476 2HB  PHE A  50      12.585  -5.984  12.563  1.00 92.83           H
ATOM    477  CG  PHE A  50      12.607  -7.426  10.972  1.00 92.83           C
ATOM    478  CD1 PHE A  50      11.462  -6.933  10.425  1.00 92.83           C
ATOM    479  HD1 PHE A  50      11.040  -5.999  10.795  1.00 92.83           H
ATOM    480  CD2 PHE A  50      13.134  -8.591  10.510  1.00 92.83           C
ATOM    481  HD2 PHE A  50      14.050  -8.986  10.948  1.00 92.83           H
ATOM    482  CE1 PHE A  50      10.818  -7.636   9.373  1.00 92.83           C
ATOM    483  HE1 PHE A  50       9.901  -7.242   8.935  1.00 92.83           H
ATOM    484  CE2 PHE A  50      12.489  -9.294   9.458  1.00 92.83           C
ATOM    485  HE2 PHE A  50      12.912 -10.229   9.088  1.00 92.83           H
ATOM    486  CZ  PHE A  50      11.345  -8.802   8.912  1.00 92.83           C
ATOM    487  HZ  PHE A  50      10.851  -9.342   8.104  1.00 92.83           H
ATOM    488  HN  PHE A  50      14.446  -5.126  13.604  1.00 92.83           H
ATOM    489  N   LEU A  51      13.400  -3.807  11.154  1.00 93.67           N
ATOM    490  CA  LEU A  51      12.656  -2.905  10.291  1.00 93.67           C
ATOM    491  C   LEU A  51      13.635  -1.984   9.559  1.00 93.67           C
ATOM    492  O   LEU A  51      13.538  -1.809   8.345  1.00 93.67           O
ATOM    493  HA  LEU A  51      12.136  -3.513   9.552  1.00 93.67           H
ATOM    494  CB  LEU A  51      11.590  -2.155  11.092  1.00 93.67           C
ATOM    495 1HB  LEU A  51      12.081  -1.631  11.912  1.00 93.67           H
ATOM    496 2HB  LEU A  51      11.146  -1.396  10.448  1.00 93.67           H
ATOM    497  CG  LEU A  51      10.463  -3.011  11.674  1.00 93.67           C
ATOM    498  HG  LEU A  51      10.898  -3.707  12.391  1.00 93.67           H
ATOM    499  CD1 LEU A  51       9.456  -2.148  12.437  1.00 93.67           C
ATOM    500 1HD1 LEU A  51       9.963  -1.635  13.254  1.00 93.67           H
ATOM    501 2HD1 LEU A  51       9.022  -1.412  11.760  1.00 93.67           H
ATOM    502 3HD1 LEU A  51       8.666  -2.781  12.840  1.00 93.67           H
ATOM    503  CD2 LEU A  51       9.790  -3.847  10.584  1.00 93.67           C
ATOM    504 1HD2 LEU A  51       9.371  -3.186   9.825  1.00 93.67           H
ATOM    505 2HD2 LEU A  51      10.528  -4.505  10.124  1.00 93.67           H
ATOM    506 3HD2 LEU A  51       8.994  -4.446  11.024  1.00 93.67           H
ATOM    507  HN  LEU A  51      13.336  -3.606  12.131  1.00 93.67           H
ATOM    508  N   PRO A  52      14.591  -1.382  10.279  1.00 94.87           N
ATOM    509  CA  PRO A  52      15.389  -0.292   9.712  1.00 94.87           C
ATOM    510  C   PRO A  52      16.026  -0.673   8.386  1.00 94.87           C
ATOM    511  O   PRO A  52      15.906   0.057   7.403  1.00 94.87           O
ATOM    512  HA  PRO A  52      14.749   0.561   9.486  1.00 94.87           H
ATOM    513  CB  PRO A  52      16.440  -0.014  10.788  1.00 94.87           C
ATOM    514 1HB  PRO A  52      17.349  -0.591  10.619  1.00 94.87           H
ATOM    515 2HB  PRO A  52      16.729   1.037  10.806  1.00 94.87           H
ATOM    516  CG  PRO A  52      15.742  -0.428  12.079  1.00 94.87           C
ATOM    517 1HG  PRO A  52      16.455  -0.625  12.879  1.00 94.87           H
ATOM    518 2HG  PRO A  52      15.075   0.352  12.446  1.00 94.87           H
ATOM    519  CD  PRO A  52      14.984  -1.680  11.668  1.00 94.87           C
ATOM    520 1HD  PRO A  52      15.611  -2.570  11.725  1.00 94.87           H
ATOM    521 2HD  PRO A  52      14.122  -1.860  12.310  1.00 94.87           H
ATOM    522  N   PRO A  53      16.717  -1.820   8.326  1.00 95.71           N
ATOM    523  CA  PRO A  53      17.466  -2.188   7.122  1.00 95.71           C
ATOM    524  C   PRO A  53      16.552  -2.514   5.952  1.00 95.71           C
ATOM    525  O   PRO A  53      16.882  -2.226   4.803  1.00 95.71           O
ATOM    526  HA  PRO A  53      18.071  -1.347   6.784  1.00 95.71           H
ATOM    527  CB  PRO A  53      18.283  -3.404   7.561  1.00 95.71           C
ATOM    528 1HB  PRO A  53      18.430  -4.106   6.740  1.00 95.71           H
ATOM    529 2HB  PRO A  53      19.273  -3.116   7.915  1.00 95.71           H
ATOM    530  CG  PRO A  53      17.458  -4.008   8.662  1.00 95.71           C
ATOM    531 1HG  PRO A  53      16.693  -4.673   8.261  1.00 95.71           H
ATOM    532 2HG  PRO A  53      18.075  -4.603   9.336  1.00 95.71           H
ATOM    533  CD  PRO A  53      16.841  -2.843   9.379  1.00 95.71           C
ATOM    534 1HD  PRO A  53      15.872  -3.102   9.805  1.00 95.71           H
ATOM    535 2HD  PRO A  53      17.470  -2.500  10.201  1.00 95.71           H
ATOM    536  N   LEU A  54      15.417  -3.114   6.278  1.00 93.85           N
ATOM    537  CA  LEU A  54      14.488  -3.566   5.256  1.00 93.85           C
ATOM    538  C   LEU A  54      13.820  -2.352   4.607  1.00 93.85           C
ATOM    539  O   LEU A  54      13.630  -2.318   3.393  1.00 93.85           O
ATOM    540  HA  LEU A  54      15.069  -4.088   4.495  1.00 93.85           H
ATOM    541  CB  LEU A  54      13.497  -4.574   5.840  1.00 93.85           C
ATOM    542 1HB  LEU A  54      13.014  -4.120   6.705  1.00 93.85           H
ATOM    543 2HB  LEU A  54      12.718  -4.759   5.101  1.00 93.85           H
ATOM    544  CG  LEU A  54      14.085  -5.921   6.269  1.00 93.85           C
ATOM    545  HG  LEU A  54      14.830  -5.737   7.042  1.00 93.85           H
ATOM    546  CD1 LEU A  54      13.008  -6.818   6.882  1.00 93.85           C
ATOM    547 1HD1 LEU A  54      12.582  -6.328   7.758  1.00 93.85           H
ATOM    548 2HD1 LEU A  54      12.223  -6.997   6.148  1.00 93.85           H
ATOM    549 3HD1 LEU A  54      13.452  -7.769   7.178  1.00 93.85           H
ATOM    550  CD2 LEU A  54      14.802  -6.602   5.102  1.00 93.85           C
ATOM    551 1HD2 LEU A  54      14.095  -6.771   4.290  1.00 93.85           H
ATOM    552 2HD2 LEU A  54      15.613  -5.963   4.751  1.00 93.85           H
ATOM    553 3HD2 LEU A  54      15.210  -7.557   5.434  1.00 93.85           H
ATOM    554  HN  LEU A  54      15.128  -3.291   7.219  1.00 93.85           H
ATOM    555  N   TYR A  55      13.481  -1.384   5.447  1.00 94.11           N
ATOM    556  CA  TYR A  55      12.823  -0.179   4.973  1.00 94.11           C
ATOM    557  C   TYR A  55      13.755   0.637   4.074  1.00 94.11           C
ATOM    558  O   TYR A  55      13.318   1.207   3.076  1.00 94.11           O
ATOM    559  HA  TYR A  55      11.946  -0.478   4.398  1.00 94.11           H
ATOM    560  CB  TYR A  55      12.492   0.640   6.222  1.00 94.11           C
ATOM    561 1HB  TYR A  55      13.347   0.614   6.898  1.00 94.11           H
ATOM    562 2HB  TYR A  55      12.346   1.681   5.933  1.00 94.11           H
ATOM    563  CG  TYR A  55      11.251   0.156   6.973  1.00 94.11           C
ATOM    564  CD1 TYR A  55      10.624  -1.012   6.589  1.00 94.11           C
ATOM    565  HD1 TYR A  55      11.013  -1.589   5.750  1.00 94.11           H
ATOM    566  CD2 TYR A  55      10.758   0.886   8.035  1.00 94.11           C
ATOM    567  HD2 TYR A  55      11.253   1.808   8.339  1.00 94.11           H
ATOM    568  CE1 TYR A  55       9.455  -1.468   7.296  1.00 94.11           C
ATOM    569  HE1 TYR A  55       8.950  -2.389   7.002  1.00 94.11           H
ATOM    570  CE2 TYR A  55       9.590   0.430   8.743  1.00 94.11           C
ATOM    571  HE2 TYR A  55       9.190   0.997   9.583  1.00 94.11           H
ATOM    572  CZ  TYR A  55       8.996  -0.725   8.338  1.00 94.11           C
ATOM    573  OH  TYR A  55       7.892  -1.156   9.006  1.00 94.11           O
ATOM    574  HH  TYR A  55       7.501  -1.951   8.543  1.00 94.11           H
ATOM    575  HN  TYR A  55      13.648  -1.415   6.432  1.00 94.11           H
ATOM    576  N   TRP A  56      15.022   0.667   4.462  1.00 92.66           N
ATOM    577  CA  TRP A  56      16.028   1.361   3.676  1.00 92.66           C
ATOM    578  C   TRP A  56      16.139   0.658   2.322  1.00 92.66           C
ATOM    579  O   TRP A  56      16.226   1.312   1.284  1.00 92.66           O
ATOM    580  HA  TRP A  56      15.691   2.388   3.536  1.00 92.66           H
ATOM    581  CB  TRP A  56      17.360   1.427   4.427  1.00 92.66           C
ATOM    582 1HB  TRP A  56      17.516   0.485   4.952  1.00 92.66           H
ATOM    583 2HB  TRP A  56      18.168   1.527   3.703  1.00 92.66           H
ATOM    584  CG  TRP A  56      17.450   2.576   5.433  1.00 92.66           C
ATOM    585  CD1 TRP A  56      17.572   2.498   6.765  1.00 92.66           C
ATOM    586  HD1 TRP A  56      17.624   1.563   7.323  1.00 92.66           H
ATOM    587  CD2 TRP A  56      17.422   3.987   5.132  1.00 92.66           C
ATOM    588  NE1 TRP A  56      17.624   3.751   7.343  1.00 92.66           N
ATOM    589  HE1 TRP A  56      17.713   3.950   8.319  1.00 92.66           H
ATOM    590  CE2 TRP A  56      17.529   4.685   6.318  1.00 92.66           C
ATOM    591  CE3 TRP A  56      17.309   4.652   3.898  1.00 92.66           C
ATOM    592  HE3 TRP A  56      17.223   4.124   2.949  1.00 92.66           H
ATOM    593  CZ2 TRP A  56      17.535   6.083   6.386  1.00 92.66           C
ATOM    594  HZ2 TRP A  56      17.621   6.611   7.336  1.00 92.66           H
ATOM    595  CZ3 TRP A  56      17.315   6.049   3.984  1.00 92.66           C
ATOM    596  HZ3 TRP A  56      17.230   6.614   3.056  1.00 92.66           H
ATOM    597  CH2 TRP A  56      17.423   6.767   5.170  1.00 92.66           C
ATOM    598  HH2 TRP A  56      17.420   7.857   5.152  1.00 92.66           H
ATOM    599  HN  TRP A  56      15.362   0.229   5.293  1.00 92.66           H
ATOM    600  N   LEU A  57      16.133  -0.666   2.377  1.00 94.01           N
ATOM    601  CA  LEU A  57      16.239  -1.465   1.168  1.00 94.01           C
ATOM    602  C   LEU A  57      15.046  -1.165   0.257  1.00 94.01           C
ATOM    603  O   LEU A  57      15.220  -0.889  -0.929  1.00 94.01           O
ATOM    604  HA  LEU A  57      17.150  -1.161   0.654  1.00 94.01           H
ATOM    605  CB  LEU A  57      16.388  -2.947   1.516  1.00 94.01           C
ATOM    606 1HB  LEU A  57      17.272  -3.065   2.143  1.00 94.01           H
ATOM    607 2HB  LEU A  57      15.529  -3.247   2.117  1.00 94.01           H
ATOM    608  CG  LEU A  57      16.505  -3.907   0.331  1.00 94.01           C
ATOM    609  HG  LEU A  57      15.652  -3.743  -0.327  1.00 94.01           H
ATOM    610  CD1 LEU A  57      17.767  -3.619  -0.485  1.00 94.01           C
ATOM    611 1HD1 LEU A  57      17.730  -2.598  -0.864  1.00 94.01           H
ATOM    612 2HD1 LEU A  57      18.645  -3.738   0.150  1.00 94.01           H
ATOM    613 3HD1 LEU A  57      17.826  -4.315  -1.322  1.00 94.01           H
ATOM    614  CD2 LEU A  57      16.443  -5.363   0.796  1.00 94.01           C
ATOM    615 1HD2 LEU A  57      17.263  -5.559   1.486  1.00 94.01           H
ATOM    616 2HD2 LEU A  57      15.493  -5.544   1.299  1.00 94.01           H
ATOM    617 3HD2 LEU A  57      16.529  -6.024  -0.067  1.00 94.01           H
ATOM    618  HN  LEU A  57      16.058  -1.190   3.225  1.00 94.01           H
ATOM    619  N   VAL A  58      13.861  -1.228   0.847  1.00 95.33           N
ATOM    620  CA  VAL A  58      12.638  -1.016   0.093  1.00 95.33           C
ATOM    621  C   VAL A  58      12.668   0.378  -0.538  1.00 95.33           C
ATOM    622  O   VAL A  58      12.337   0.539  -1.712  1.00 95.33           O
ATOM    623  HA  VAL A  58      12.608  -1.760  -0.702  1.00 95.33           H
ATOM    624  CB  VAL A  58      11.422  -1.237   0.995  1.00 95.33           C
ATOM    625  HB  VAL A  58      11.545  -0.614   1.882  1.00 95.33           H
ATOM    626  CG1 VAL A  58      10.133  -0.805   0.294  1.00 95.33           C
ATOM    627 1HG1 VAL A  58      10.193   0.254   0.042  1.00 95.33           H
ATOM    628 2HG1 VAL A  58      10.002  -1.389  -0.618  1.00 95.33           H
ATOM    629 3HG1 VAL A  58       9.284  -0.973   0.957  1.00 95.33           H
ATOM    630  CG2 VAL A  58      11.336  -2.694   1.453  1.00 95.33           C
ATOM    631 1HG2 VAL A  58      11.248  -3.343   0.582  1.00 95.33           H
ATOM    632 2HG2 VAL A  58      12.237  -2.954   2.009  1.00 95.33           H
ATOM    633 3HG2 VAL A  58      10.463  -2.823   2.092  1.00 95.33           H
ATOM    634  HN  VAL A  58      13.730  -1.420   1.820  1.00 95.33           H
ATOM    635  N   PHE A  59      13.069   1.349   0.269  1.00 96.01           N
ATOM    636  CA  PHE A  59      13.102   2.731  -0.182  1.00 96.01           C
ATOM    637  C   PHE A  59      13.996   2.884  -1.414  1.00 96.01           C
ATOM    638  O   PHE A  59      13.575   3.443  -2.425  1.00 96.01           O
ATOM    639  HA  PHE A  59      12.080   3.011  -0.439  1.00 96.01           H
ATOM    640  CB  PHE A  59      13.684   3.561   0.964  1.00 96.01           C
ATOM    641 1HB  PHE A  59      12.991   3.539   1.804  1.00 96.01           H
ATOM    642 2HB  PHE A  59      14.610   3.095   1.302  1.00 96.01           H
ATOM    643  CG  PHE A  59      13.969   5.018   0.594  1.00 96.01           C
ATOM    644  CD1 PHE A  59      15.252   5.455   0.489  1.00 96.01           C
ATOM    645  HD1 PHE A  59      16.079   4.767   0.668  1.00 96.01           H
ATOM    646  CD2 PHE A  59      12.938   5.877   0.370  1.00 96.01           C
ATOM    647  HD2 PHE A  59      11.909   5.527   0.454  1.00 96.01           H
ATOM    648  CE1 PHE A  59      15.516   6.807   0.145  1.00 96.01           C
ATOM    649  HE1 PHE A  59      16.545   7.157   0.062  1.00 96.01           H
ATOM    650  CE2 PHE A  59      13.202   7.229   0.027  1.00 96.01           C
ATOM    651  HE2 PHE A  59      12.376   7.917  -0.153  1.00 96.01           H
ATOM    652  CZ  PHE A  59      14.486   7.666  -0.078  1.00 96.01           C
ATOM    653  HZ  PHE A  59      14.688   8.704  -0.342  1.00 96.01           H
ATOM    654  HN  PHE A  59      13.367   1.206   1.212  1.00 96.01           H
ATOM    655  N   ILE A  60      15.214   2.378  -1.288  1.00 94.35           N
ATOM    656  CA  ILE A  60      16.223   2.594  -2.311  1.00 94.35           C
ATOM    657  C   ILE A  60      15.743   1.987  -3.631  1.00 94.35           C
ATOM    658  O   ILE A  60      15.730   2.662  -4.660  1.00 94.35           O
ATOM    659  HA  ILE A  60      16.329   3.670  -2.444  1.00 94.35           H
ATOM    660  CB  ILE A  60      17.580   2.059  -1.847  1.00 94.35           C
ATOM    661  HB  ILE A  60      17.436   1.048  -1.467  1.00 94.35           H
ATOM    662  CG1 ILE A  60      18.135   2.900  -0.695  1.00 94.35           C
ATOM    663 1HG1 ILE A  60      18.460   3.870  -1.072  1.00 94.35           H
ATOM    664 2HG1 ILE A  60      17.348   3.089   0.035  1.00 94.35           H
ATOM    665  CG2 ILE A  60      18.562   1.968  -3.016  1.00 94.35           C
ATOM    666 1HG2 ILE A  60      18.163   1.295  -3.774  1.00 94.35           H
ATOM    667 2HG2 ILE A  60      18.706   2.959  -3.448  1.00 94.35           H
ATOM    668 3HG2 ILE A  60      19.518   1.585  -2.658  1.00 94.35           H
ATOM    669  CD1 ILE A  60      19.309   2.192  -0.016  1.00 94.35           C
ATOM    670 1HD1 ILE A  60      18.975   1.233   0.381  1.00 94.35           H
ATOM    671 2HD1 ILE A  60      20.104   2.026  -0.743  1.00 94.35           H
ATOM    672 3HD1 ILE A  60      19.685   2.811   0.799  1.00 94.35           H
ATOM    673  HN  ILE A  60      15.515   1.831  -0.507  1.00 94.35           H
ATOM    674  N   VAL A  61      15.359   0.721  -3.559  1.00 94.59           N
ATOM    675  CA  VAL A  61      15.032  -0.031  -4.758  1.00 94.59           C
ATOM    676  C   VAL A  61      13.766   0.549  -5.390  1.00 94.59           C
ATOM    677  O   VAL A  61      13.699   0.727  -6.605  1.00 94.59           O
ATOM    678  HA  VAL A  61      15.860   0.089  -5.457  1.00 94.59           H
ATOM    679  CB  VAL A  61      14.906  -1.519  -4.424  1.00 94.59           C
ATOM    680  HB  VAL A  61      14.150  -1.625  -3.646  1.00 94.59           H
ATOM    681  CG1 VAL A  61      14.441  -2.317  -5.644  1.00 94.59           C
ATOM    682 1HG1 VAL A  61      13.468  -1.948  -5.970  1.00 94.59           H
ATOM    683 2HG1 VAL A  61      15.163  -2.200  -6.451  1.00 94.59           H
ATOM    684 3HG1 VAL A  61      14.359  -3.371  -5.379  1.00 94.59           H
ATOM    685  CG2 VAL A  61      16.223  -2.072  -3.877  1.00 94.59           C
ATOM    686 1HG2 VAL A  61      17.008  -1.947  -4.623  1.00 94.59           H
ATOM    687 2HG2 VAL A  61      16.496  -1.532  -2.970  1.00 94.59           H
ATOM    688 3HG2 VAL A  61      16.106  -3.131  -3.648  1.00 94.59           H
ATOM    689  HN  VAL A  61      15.271   0.212  -2.703  1.00 94.59           H
ATOM    690  N   GLY A  62      12.792   0.829  -4.536  1.00 95.95           N
ATOM    691  CA  GLY A  62      11.496   1.290  -5.004  1.00 95.95           C
ATOM    692  C   GLY A  62      11.599   2.691  -5.611  1.00 95.95           C
ATOM    693  O   GLY A  62      10.999   2.967  -6.649  1.00 95.95           O
ATOM    694 1HA  GLY A  62      11.105   0.595  -5.748  1.00 95.95           H
ATOM    695 2HA  GLY A  62      10.788   1.300  -4.175  1.00 95.95           H
ATOM    696  HN  GLY A  62      12.877   0.745  -3.543  1.00 95.95           H
ATOM    697  N   ALA A  63      12.363   3.538  -4.938  1.00 95.59           N
ATOM    698  CA  ALA A  63      12.517   4.916  -5.373  1.00 95.59           C
ATOM    699  C   ALA A  63      13.147   4.939  -6.766  1.00 95.59           C
ATOM    700  O   ALA A  63      12.711   5.691  -7.636  1.00 95.59           O
ATOM    701  HA  ALA A  63      11.522   5.359  -5.426  1.00 95.59           H
ATOM    702  CB  ALA A  63      13.346   5.687  -4.344  1.00 95.59           C
ATOM    703 1HB  ALA A  63      12.840   5.665  -3.379  1.00 95.59           H
ATOM    704 2HB  ALA A  63      14.329   5.224  -4.250  1.00 95.59           H
ATOM    705 3HB  ALA A  63      13.461   6.720  -4.671  1.00 95.59           H
ATOM    706  HN  ALA A  63      12.872   3.297  -4.111  1.00 95.59           H
ATOM    707  N   LEU A  64      14.164   4.106  -6.935  1.00 89.58           N
ATOM    708  CA  LEU A  64      14.862   4.025  -8.207  1.00 89.58           C
ATOM    709  C   LEU A  64      13.885   3.565  -9.291  1.00 89.58           C
ATOM    710  O   LEU A  64      13.800   4.176 -10.355  1.00 89.58           O
ATOM    711  HA  LEU A  64      15.206   5.028  -8.455  1.00 89.58           H
ATOM    712  CB  LEU A  64      16.103   3.139  -8.081  1.00 89.58           C
ATOM    713 1HB  LEU A  64      15.812   2.206  -7.598  1.00 89.58           H
ATOM    714 2HB  LEU A  64      16.446   2.884  -9.084  1.00 89.58           H
ATOM    715  CG  LEU A  64      17.278   3.737  -7.306  1.00 89.58           C
ATOM    716  HG  LEU A  64      16.911   4.079  -6.339  1.00 89.58           H
ATOM    717  CD1 LEU A  64      18.351   2.680  -7.035  1.00 89.58           C
ATOM    718 1HD1 LEU A  64      17.922   1.869  -6.447  1.00 89.58           H
ATOM    719 2HD1 LEU A  64      18.721   2.286  -7.982  1.00 89.58           H
ATOM    720 3HD1 LEU A  64      19.175   3.132  -6.483  1.00 89.58           H
ATOM    721  CD2 LEU A  64      17.848   4.959  -8.031  1.00 89.58           C
ATOM    722 1HD2 LEU A  64      18.195   4.665  -9.021  1.00 89.58           H
ATOM    723 2HD2 LEU A  64      17.071   5.717  -8.128  1.00 89.58           H
ATOM    724 3HD2 LEU A  64      18.682   5.364  -7.458  1.00 89.58           H
ATOM    725  HN  LEU A  64      14.511   3.495  -6.223  1.00 89.58           H
ATOM    726  N   GLY A  65      13.172   2.491  -8.983  1.00 93.54           N
ATOM    727  CA  GLY A  65      12.304   1.863  -9.965  1.00 93.54           C
ATOM    728  C   GLY A  65      11.209   2.828 -10.426  1.00 93.54           C
ATOM    729  O   GLY A  65      11.021   3.031 -11.624  1.00 93.54           O
ATOM    730 1HA  GLY A  65      12.893   1.539 -10.823  1.00 93.54           H
ATOM    731 2HA  GLY A  65      11.849   0.971  -9.535  1.00 93.54           H
ATOM    732  HN  GLY A  65      13.181   2.052  -8.085  1.00 93.54           H
ATOM    733  N   ASN A  66      10.517   3.398  -9.450  1.00 92.15           N
ATOM    734  CA  ASN A  66       9.351   4.215  -9.738  1.00 92.15           C
ATOM    735  C   ASN A  66       9.801   5.533 -10.371  1.00 92.15           C
ATOM    736  O   ASN A  66       9.111   6.081 -11.229  1.00 92.15           O
ATOM    737  HA  ASN A  66       8.741   3.615 -10.413  1.00 92.15           H
ATOM    738  CB  ASN A  66       8.579   4.544  -8.459  1.00 92.15           C
ATOM    739 1HB  ASN A  66       9.277   4.837  -7.674  1.00 92.15           H
ATOM    740 2HB  ASN A  66       7.922   5.395  -8.635  1.00 92.15           H
ATOM    741  CG  ASN A  66       7.753   3.343  -7.992  1.00 92.15           C
ATOM    742  OD1 ASN A  66       6.796   2.932  -8.626  1.00 92.15           O
ATOM    743  ND2 ASN A  66       8.176   2.806  -6.851  1.00 92.15           N
ATOM    744 1HD2 ASN A  66       8.969   3.193  -6.380  1.00 92.15           H
ATOM    745 2HD2 ASN A  66       7.701   2.016  -6.464  1.00 92.15           H
ATOM    746  HN  ASN A  66      10.741   3.308  -8.480  1.00 92.15           H
ATOM    747  N   SER A  67      10.955   6.004  -9.923  1.00 91.72           N
ATOM    748  CA  SER A  67      11.519   7.233 -10.455  1.00 91.72           C
ATOM    749  C   SER A  67      11.800   7.077 -11.950  1.00 91.72           C
ATOM    750  O   SER A  67      11.600   8.012 -12.724  1.00 91.72           O
ATOM    751  HA  SER A  67      10.758   7.996 -10.286  1.00 91.72           H
ATOM    752  CB  SER A  67      12.799   7.619  -9.711  1.00 91.72           C
ATOM    753 1HB  SER A  67      13.525   6.809  -9.796  1.00 91.72           H
ATOM    754 2HB  SER A  67      13.243   8.495 -10.184  1.00 91.72           H
ATOM    755  OG  SER A  67      12.555   7.895  -8.335  1.00 91.72           O
ATOM    756  HG  SER A  67      12.967   7.184  -7.765  1.00 91.72           H
ATOM    757  HN  SER A  67      11.502   5.562  -9.212  1.00 91.72           H
ATOM    758  N   LEU A  68      12.259   5.888 -12.312  1.00 86.78           N
ATOM    759  CA  LEU A  68      12.546   5.589 -13.705  1.00 86.78           C
ATOM    760  C   LEU A  68      11.246   5.638 -14.511  1.00 86.78           C
ATOM    761  O   LEU A  68      11.221   6.163 -15.623  1.00 86.78           O
ATOM    762  HA  LEU A  68      13.212   6.368 -14.076  1.00 86.78           H
ATOM    763  CB  LEU A  68      13.293   4.259 -13.824  1.00 86.78           C
ATOM    764 1HB  LEU A  68      12.803   3.530 -13.178  1.00 86.78           H
ATOM    765 2HB  LEU A  68      13.191   3.898 -14.848  1.00 86.78           H
ATOM    766  CG  LEU A  68      14.782   4.292 -13.472  1.00 86.78           C
ATOM    767  HG  LEU A  68      14.892   4.774 -12.500  1.00 86.78           H
ATOM    768  CD1 LEU A  68      15.346   2.876 -13.340  1.00 86.78           C
ATOM    769 1HD1 LEU A  68      14.812   2.344 -12.553  1.00 86.78           H
ATOM    770 2HD1 LEU A  68      15.222   2.347 -14.285  1.00 86.78           H
ATOM    771 3HD1 LEU A  68      16.405   2.929 -13.089  1.00 86.78           H
ATOM    772  CD2 LEU A  68      15.566   5.130 -14.483  1.00 86.78           C
ATOM    773 1HD2 LEU A  68      15.452   4.700 -15.478  1.00 86.78           H
ATOM    774 2HD2 LEU A  68      15.184   6.151 -14.483  1.00 86.78           H
ATOM    775 3HD2 LEU A  68      16.621   5.137 -14.209  1.00 86.78           H
ATOM    776  HN  LEU A  68      12.434   5.138 -11.674  1.00 86.78           H
ATOM    777  N   VAL A  69      10.198   5.084 -13.919  1.00 90.14           N
ATOM    778  CA  VAL A  69       8.908   5.022 -14.585  1.00 90.14           C
ATOM    779  C   VAL A  69       8.449   6.440 -14.929  1.00 90.14           C
ATOM    780  O   VAL A  69       8.099   6.722 -16.074  1.00 90.14           O
ATOM    781  HA  VAL A  69       9.043   4.462 -15.510  1.00 90.14           H
ATOM    782  CB  VAL A  69       7.906   4.263 -13.713  1.00 90.14           C
ATOM    783  HB  VAL A  69       7.899   4.729 -12.727  1.00 90.14           H
ATOM    784  CG1 VAL A  69       6.492   4.364 -14.289  1.00 90.14           C
ATOM    785 1HG1 VAL A  69       6.192   5.411 -14.337  1.00 90.14           H
ATOM    786 2HG1 VAL A  69       6.477   3.936 -15.292  1.00 90.14           H
ATOM    787 3HG1 VAL A  69       5.799   3.816 -13.651  1.00 90.14           H
ATOM    788  CG2 VAL A  69       8.325   2.802 -13.540  1.00 90.14           C
ATOM    789 1HG2 VAL A  69       8.373   2.320 -14.516  1.00 90.14           H
ATOM    790 2HG2 VAL A  69       9.304   2.759 -13.064  1.00 90.14           H
ATOM    791 3HG2 VAL A  69       7.595   2.286 -12.916  1.00 90.14           H
ATOM    792  HN  VAL A  69      10.221   4.683 -13.003  1.00 90.14           H
ATOM    793  N   ILE A  70       8.464   7.295 -13.917  1.00 90.51           N
ATOM    794  CA  ILE A  70       7.958   8.648 -14.073  1.00 90.51           C
ATOM    795  C   ILE A  70       8.755   9.363 -15.166  1.00 90.51           C
ATOM    796  O   ILE A  70       8.182  10.057 -16.004  1.00 90.51           O
ATOM    797  HA  ILE A  70       6.919   8.574 -14.396  1.00 90.51           H
ATOM    798  CB  ILE A  70       7.963   9.380 -12.730  1.00 90.51           C
ATOM    799  HB  ILE A  70       8.961   9.296 -12.299  1.00 90.51           H
ATOM    800  CG1 ILE A  70       6.990   8.728 -11.746  1.00 90.51           C
ATOM    801 1HG1 ILE A  70       5.965   8.968 -12.029  1.00 90.51           H
ATOM    802 2HG1 ILE A  70       7.088   7.643 -11.797  1.00 90.51           H
ATOM    803  CG2 ILE A  70       7.675  10.871 -12.917  1.00 90.51           C
ATOM    804 1HG2 ILE A  70       8.440  11.311 -13.558  1.00 90.51           H
ATOM    805 2HG2 ILE A  70       6.697  10.997 -13.380  1.00 90.51           H
ATOM    806 3HG2 ILE A  70       7.685  11.368 -11.947  1.00 90.51           H
ATOM    807  CD1 ILE A  70       7.254   9.203 -10.316  1.00 90.51           C
ATOM    808 1HD1 ILE A  70       8.272   8.939 -10.028  1.00 90.51           H
ATOM    809 2HD1 ILE A  70       7.131  10.285 -10.264  1.00 90.51           H
ATOM    810 3HD1 ILE A  70       6.549   8.724  -9.638  1.00 90.51           H
ATOM    811  HN  ILE A  70       8.812   7.077 -13.006  1.00 90.51           H
ATOM    812  N   LEU A  71      10.065   9.168 -15.122  1.00 84.69           N
ATOM    813  CA  LEU A  71      10.961   9.905 -15.997  1.00 84.69           C
ATOM    814  C   LEU A  71      10.706   9.490 -17.447  1.00 84.69           C
ATOM    815  O   LEU A  71      10.715  10.328 -18.348  1.00 84.69           O
ATOM    816  HA  LEU A  71      10.721  10.964 -15.894  1.00 84.69           H
ATOM    817  CB  LEU A  71      12.413   9.725 -15.552  1.00 84.69           C
ATOM    818 1HB  LEU A  71      12.488  10.007 -14.502  1.00 84.69           H
ATOM    819 2HB  LEU A  71      12.663   8.666 -15.616  1.00 84.69           H
ATOM    820  CG  LEU A  71      13.460  10.516 -16.339  1.00 84.69           C
ATOM    821  HG  LEU A  71      12.956  11.339 -16.845  1.00 84.69           H
ATOM    822  CD1 LEU A  71      14.502  11.131 -15.403  1.00 84.69           C
ATOM    823 1HD1 LEU A  71      14.008  11.805 -14.703  1.00 84.69           H
ATOM    824 2HD1 LEU A  71      15.006  10.338 -14.850  1.00 84.69           H
ATOM    825 3HD1 LEU A  71      15.233  11.687 -15.989  1.00 84.69           H
ATOM    826  CD2 LEU A  71      14.103   9.647 -17.422  1.00 84.69           C
ATOM    827 1HD2 LEU A  71      14.590   8.789 -16.957  1.00 84.69           H
ATOM    828 2HD2 LEU A  71      13.336   9.298 -18.112  1.00 84.69           H
ATOM    829 3HD2 LEU A  71      14.843  10.233 -17.966  1.00 84.69           H
ATOM    830  HN  LEU A  71      10.514   8.523 -14.504  1.00 84.69           H
ATOM    831  N   VAL A  72      10.485   8.196 -17.629  1.00 84.71           N
ATOM    832  CA  VAL A  72      10.288   7.651 -18.961  1.00 84.71           C
ATOM    833  C   VAL A  72       9.009   8.236 -19.564  1.00 84.71           C
ATOM    834  O   VAL A  72       8.994   8.638 -20.726  1.00 84.71           O
ATOM    835  HA  VAL A  72      11.137   7.959 -19.572  1.00 84.71           H
ATOM    836  CB  VAL A  72      10.276   6.122 -18.903  1.00 84.71           C
ATOM    837  HB  VAL A  72       9.529   5.820 -18.170  1.00 84.71           H
ATOM    838  CG1 VAL A  72       9.876   5.525 -20.254  1.00 84.71           C
ATOM    839 1HG1 VAL A  72       8.878   5.873 -20.523  1.00 84.71           H
ATOM    840 2HG1 VAL A  72      10.588   5.841 -21.016  1.00 84.71           H
ATOM    841 3HG1 VAL A  72       9.875   4.438 -20.185  1.00 84.71           H
ATOM    842  CG2 VAL A  72      11.631   5.580 -18.445  1.00 84.71           C
ATOM    843 1HG2 VAL A  72      12.405   5.897 -19.144  1.00 84.71           H
ATOM    844 2HG2 VAL A  72      11.860   5.965 -17.451  1.00 84.71           H
ATOM    845 3HG2 VAL A  72      11.595   4.491 -18.413  1.00 84.71           H
ATOM    846  HN  VAL A  72      10.440   7.527 -16.887  1.00 84.71           H
ATOM    847  N   TYR A  73       7.968   8.266 -18.746  1.00 84.66           N
ATOM    848  CA  TYR A  73       6.682   8.776 -19.190  1.00 84.66           C
ATOM    849  C   TYR A  73       6.753  10.279 -19.464  1.00 84.66           C
ATOM    850  O   TYR A  73       6.075  10.784 -20.357  1.00 84.66           O
ATOM    851  HA  TYR A  73       6.415   8.259 -20.111  1.00 84.66           H
ATOM    852  CB  TYR A  73       5.707   8.525 -18.037  1.00 84.66           C
ATOM    853 1HB  TYR A  73       6.258   8.554 -17.097  1.00 84.66           H
ATOM    854 2HB  TYR A  73       4.981   9.337 -18.006  1.00 84.66           H
ATOM    855  CG  TYR A  73       4.959   7.194 -18.133  1.00 84.66           C
ATOM    856  CD1 TYR A  73       4.130   6.945 -19.207  1.00 84.66           C
ATOM    857  HD1 TYR A  73       4.008   7.696 -19.987  1.00 84.66           H
ATOM    858  CD2 TYR A  73       5.114   6.243 -17.145  1.00 84.66           C
ATOM    859  HD2 TYR A  73       5.769   6.440 -16.296  1.00 84.66           H
ATOM    860  CE1 TYR A  73       3.425   5.692 -19.298  1.00 84.66           C
ATOM    861  HE1 TYR A  73       2.767   5.482 -20.141  1.00 84.66           H
ATOM    862  CE2 TYR A  73       4.410   4.990 -17.235  1.00 84.66           C
ATOM    863  HE2 TYR A  73       4.523   4.230 -16.462  1.00 84.66           H
ATOM    864  CZ  TYR A  73       3.600   4.776 -18.307  1.00 84.66           C
ATOM    865  OH  TYR A  73       2.935   3.593 -18.393  1.00 84.66           O
ATOM    866  HH  TYR A  73       2.440   3.541 -19.260  1.00 84.66           H
ATOM    867  HN  TYR A  73       7.992   7.950 -17.797  1.00 84.66           H
ATOM    868  N   TRP A  74       7.581  10.953 -18.678  1.00 74.36           N
ATOM    869  CA  TRP A  74       7.680  12.400 -18.761  1.00 74.36           C
ATOM    870  C   TRP A  74       8.272  12.756 -20.126  1.00 74.36           C
ATOM    871  O   TRP A  74       7.714  13.575 -20.855  1.00 74.36           O
ATOM    872  HA  TRP A  74       6.673  12.809 -18.673  1.00 74.36           H
ATOM    873  CB  TRP A  74       8.492  12.962 -17.592  1.00 74.36           C
ATOM    874 1HB  TRP A  74       8.057  12.609 -16.658  1.00 74.36           H
ATOM    875 2HB  TRP A  74       9.506  12.563 -17.643  1.00 74.36           H
ATOM    876  CG  TRP A  74       8.562  14.490 -17.561  1.00 74.36           C
ATOM    877  CD1 TRP A  74       9.527  15.282 -18.048  1.00 74.36           C
ATOM    878  HD1 TRP A  74      10.423  14.919 -18.551  1.00 74.36           H
ATOM    879  CD2 TRP A  74       7.584  15.383 -16.989  1.00 74.36           C
ATOM    880  NE1 TRP A  74       9.243  16.615 -17.833  1.00 74.36           N
ATOM    881  HE1 TRP A  74       9.810  17.393 -18.106  1.00 74.36           H
ATOM    882  CE2 TRP A  74       8.024  16.679 -17.169  1.00 74.36           C
ATOM    883  CE3 TRP A  74       6.367  15.106 -16.342  1.00 74.36           C
ATOM    884  HE3 TRP A  74       5.997  14.092 -16.188  1.00 74.36           H
ATOM    885  CZ2 TRP A  74       7.308  17.800 -16.730  1.00 74.36           C
ATOM    886  HZ2 TRP A  74       7.678  18.813 -16.884  1.00 74.36           H
ATOM    887  CZ3 TRP A  74       5.664  16.237 -15.909  1.00 74.36           C
ATOM    888  HZ3 TRP A  74       4.713  16.078 -15.400  1.00 74.36           H
ATOM    889  CH2 TRP A  74       6.093  17.548 -16.082  1.00 74.36           C
ATOM    890  HH2 TRP A  74       5.486  18.375 -15.715  1.00 74.36           H
ATOM    891  HN  TRP A  74       8.175  10.527 -17.995  1.00 74.36           H
ATOM    892  N   TYR A  75       9.395  12.122 -20.432  1.00 71.16           N
ATOM    893  CA  TYR A  75      10.241  12.582 -21.520  1.00 71.16           C
ATOM    894  C   TYR A  75       9.907  11.851 -22.821  1.00 71.16           C
ATOM    895  O   TYR A  75      10.062  12.407 -23.907  1.00 71.16           O
ATOM    896  HA  TYR A  75      10.064  13.649 -21.656  1.00 71.16           H
ATOM    897  CB  TYR A  75      11.676  12.242 -21.111  1.00 71.16           C
ATOM    898 1HB  TYR A  75      11.685  11.258 -20.642  1.00 71.16           H
ATOM    899 2HB  TYR A  75      12.292  12.173 -22.007  1.00 71.16           H
ATOM    900  CG  TYR A  75      12.307  13.254 -20.153  1.00 71.16           C
ATOM    901  CD1 TYR A  75      12.748  14.472 -20.628  1.00 71.16           C
ATOM    902  HD1 TYR A  75      12.647  14.713 -21.686  1.00 71.16           H
ATOM    903  CD2 TYR A  75      12.435  12.949 -18.813  1.00 71.16           C
ATOM    904  HD2 TYR A  75      12.086  11.987 -18.437  1.00 71.16           H
ATOM    905  CE1 TYR A  75      13.342  15.425 -19.726  1.00 71.16           C
ATOM    906  HE1 TYR A  75      13.694  16.390 -20.089  1.00 71.16           H
ATOM    907  CE2 TYR A  75      13.028  13.902 -17.911  1.00 71.16           C
ATOM    908  HE2 TYR A  75      13.135  13.673 -16.850  1.00 71.16           H
ATOM    909  CZ  TYR A  75      13.452  15.093 -18.412  1.00 71.16           C
ATOM    910  OH  TYR A  75      14.013  15.992 -17.560  1.00 71.16           O
ATOM    911  HH  TYR A  75      13.996  15.636 -16.626  1.00 71.16           H
ATOM    912  HN  TYR A  75       9.728  11.311 -19.952  1.00 71.16           H
ATOM    913  N   CYS A  76       9.456  10.614 -22.669  1.00 71.07           N
ATOM    914  CA  CYS A  76       9.471   9.670 -23.773  1.00 71.07           C
ATOM    915  C   CYS A  76       8.033   9.221 -24.041  1.00 71.07           C
ATOM    916  O   CYS A  76       7.461   9.545 -25.080  1.00 71.07           O
ATOM    917  HA  CYS A  76       9.877  10.202 -24.634  1.00 71.07           H
ATOM    918  CB  CYS A  76      10.396   8.485 -23.492  1.00 71.07           C
ATOM    919 1HB  CYS A  76      11.284   8.825 -22.959  1.00 71.07           H
ATOM    920 2HB  CYS A  76       9.893   7.766 -22.846  1.00 71.07           H
ATOM    921  SG  CYS A  76      10.880   7.682 -25.063  1.00 71.07           S
ATOM    922  HG  CYS A  76       9.662   7.248 -25.378  1.00 71.07           H
ATOM    923  HN  CYS A  76       9.085  10.256 -21.812  1.00 71.07           H
ATOM    924  N   THR A  77       7.490   8.482 -23.084  1.00 64.82           N
ATOM    925  CA  THR A  77       6.259   7.745 -23.315  1.00 64.82           C
ATOM    926  C   THR A  77       5.088   8.710 -23.510  1.00 64.82           C
ATOM    927  O   THR A  77       4.273   8.528 -24.413  1.00 64.82           O
ATOM    928  HA  THR A  77       6.366   7.180 -24.242  1.00 64.82           H
ATOM    929  CB  THR A  77       6.061   6.777 -22.147  1.00 64.82           C
ATOM    930  HB  THR A  77       5.850   7.318 -21.225  1.00 64.82           H
ATOM    931  OG1 THR A  77       7.251   5.992 -22.141  1.00 64.82           O
ATOM    932  HG1 THR A  77       7.297   5.434 -22.969  1.00 64.82           H
ATOM    933  CG2 THR A  77       4.947   5.762 -22.410  1.00 64.82           C
ATOM    934 1HG2 THR A  77       5.192   5.175 -23.295  1.00 64.82           H
ATOM    935 2HG2 THR A  77       4.007   6.289 -22.572  1.00 64.82           H
ATOM    936 3HG2 THR A  77       4.849   5.100 -21.550  1.00 64.82           H
ATOM    937  HN  THR A  77       7.876   8.383 -22.167  1.00 64.82           H
ATOM    938  N   ARG A  78       5.042   9.716 -22.648  1.00 61.48           N
ATOM    939  CA  ARG A  78       3.852  10.540 -22.523  1.00 61.48           C
ATOM    940  C   ARG A  78       2.616   9.660 -22.325  1.00 61.48           C
ATOM    941  O   ARG A  78       2.560   8.539 -22.829  1.00 61.48           O
ATOM    942  HA  ARG A  78       4.035  11.162 -21.647  1.00 61.48           H
ATOM    943  CB  ARG A  78       3.655  11.414 -23.763  1.00 61.48           C
ATOM    944 1HB  ARG A  78       3.536  10.782 -24.643  1.00 61.48           H
ATOM    945 2HB  ARG A  78       2.737  11.994 -23.661  1.00 61.48           H
ATOM    946  CG  ARG A  78       4.842  12.358 -23.963  1.00 61.48           C
ATOM    947 1HG  ARG A  78       5.033  12.908 -23.041  1.00 61.48           H
ATOM    948 2HG  ARG A  78       5.739  11.779 -24.181  1.00 61.48           H
ATOM    949  CD  ARG A  78       4.574  13.343 -25.103  1.00 61.48           C
ATOM    950 1HD  ARG A  78       4.425  12.799 -26.036  1.00 61.48           H
ATOM    951 2HD  ARG A  78       3.656  13.897 -24.907  1.00 61.48           H
ATOM    952  NE  ARG A  78       5.711  14.280 -25.240  1.00 61.48           N
ATOM    953  HE  ARG A  78       6.528  14.109 -24.690  1.00 61.48           H
ATOM    954  CZ  ARG A  78       5.713  15.344 -26.055  1.00 61.48           C
ATOM    955  NH1 ARG A  78       4.645  15.621 -26.815  1.00 61.48           N
ATOM    956 1HH1 ARG A  78       3.838  15.032 -26.777  1.00 61.48           H
ATOM    957 2HH1 ARG A  78       4.655  16.417 -27.421  1.00 61.48           H
ATOM    958  NH2 ARG A  78       6.800  16.126 -26.099  1.00 61.48           N
ATOM    959 1HH2 ARG A  78       6.818  16.924 -26.702  1.00 61.48           H
ATOM    960 2HH2 ARG A  78       7.593  15.912 -25.529  1.00 61.48           H
ATOM    961  HN  ARG A  78       5.798   9.970 -22.044  1.00 61.48           H
ATOM    962  N   VAL A  79       1.655  10.202 -21.591  1.00 76.11           N
ATOM    963  CA  VAL A  79       0.420   9.483 -21.328  1.00 76.11           C
ATOM    964  C   VAL A  79      -0.489   9.572 -22.555  1.00 76.11           C
ATOM    965  O   VAL A  79      -1.019  10.638 -22.864  1.00 76.11           O
ATOM    966  HA  VAL A  79       0.677   8.438 -21.157  1.00 76.11           H
ATOM    967  CB  VAL A  79      -0.238  10.023 -20.056  1.00 76.11           C
ATOM    968  HB  VAL A  79      -0.502  11.066 -20.232  1.00 76.11           H
ATOM    969  CG1 VAL A  79      -1.526   9.260 -19.739  1.00 76.11           C
ATOM    970 1HG1 VAL A  79      -2.226   9.368 -20.567  1.00 76.11           H
ATOM    971 2HG1 VAL A  79      -1.296   8.205 -19.592  1.00 76.11           H
ATOM    972 3HG1 VAL A  79      -1.973   9.664 -18.831  1.00 76.11           H
ATOM    973  CG2 VAL A  79       0.732   9.976 -18.874  1.00 76.11           C
ATOM    974 1HG2 VAL A  79       1.041   8.946 -18.698  1.00 76.11           H
ATOM    975 2HG2 VAL A  79       1.609  10.584 -19.099  1.00 76.11           H
ATOM    976 3HG2 VAL A  79       0.239  10.366 -17.984  1.00 76.11           H
ATOM    977  HN  VAL A  79       1.710  11.112 -21.181  1.00 76.11           H
ATOM    978  N   LYS A  80      -0.642   8.438 -23.222  1.00 68.27           N
ATOM    979  CA  LYS A  80      -1.417   8.390 -24.450  1.00 68.27           C
ATOM    980  C   LYS A  80      -2.678   7.554 -24.220  1.00 68.27           C
ATOM    981  O   LYS A  80      -3.665   7.702 -24.938  1.00 68.27           O
ATOM    982  HA  LYS A  80      -1.718   9.410 -24.686  1.00 68.27           H
ATOM    983  CB  LYS A  80      -0.553   7.893 -25.611  1.00 68.27           C
ATOM    984 1HB  LYS A  80      -0.107   6.933 -25.352  1.00 68.27           H
ATOM    985 2HB  LYS A  80      -1.177   7.728 -26.489  1.00 68.27           H
ATOM    986  CG  LYS A  80       0.550   8.900 -25.944  1.00 68.27           C
ATOM    987 1HG  LYS A  80       0.109   9.881 -26.125  1.00 68.27           H
ATOM    988 2HG  LYS A  80       1.221   9.005 -25.091  1.00 68.27           H
ATOM    989  CD  LYS A  80       1.344   8.457 -27.174  1.00 68.27           C
ATOM    990 1HD  LYS A  80       1.751   7.460 -27.008  1.00 68.27           H
ATOM    991 2HD  LYS A  80       0.680   8.391 -28.036  1.00 68.27           H
ATOM    992  CE  LYS A  80       2.482   9.435 -27.473  1.00 68.27           C
ATOM    993 1HE  LYS A  80       2.079  10.438 -27.613  1.00 68.27           H
ATOM    994 2HE  LYS A  80       3.163   9.481 -26.624  1.00 68.27           H
ATOM    995  NZ  LYS A  80       3.219   9.017 -28.687  1.00 68.27           N
ATOM    996 1HZ  LYS A  80       3.971   9.672 -28.868  1.00 68.27           H
ATOM    997 2HZ  LYS A  80       3.605   8.090 -28.544  1.00 68.27           H
ATOM    998 3HZ  LYS A  80       2.586   9.001 -29.478  1.00 68.27           H
ATOM    999  HN  LYS A  80      -0.247   7.564 -22.937  1.00 68.27           H
ATOM   1000  N   THR A  81      -2.603   6.693 -23.216  1.00 79.97           N
ATOM   1001  CA  THR A  81      -3.662   5.728 -22.977  1.00 79.97           C
ATOM   1002  C   THR A  81      -4.147   5.816 -21.528  1.00 79.97           C
ATOM   1003  O   THR A  81      -3.496   6.436 -20.689  1.00 79.97           O
ATOM   1004  HA  THR A  81      -4.509   5.983 -23.613  1.00 79.97           H
ATOM   1005  CB  THR A  81      -3.135   4.343 -23.358  1.00 79.97           C
ATOM   1006  HB  THR A  81      -3.949   3.621 -23.422  1.00 79.97           H
ATOM   1007  OG1 THR A  81      -2.144   4.065 -22.373  1.00 79.97           O
ATOM   1008  HG1 THR A  81      -1.861   3.108 -22.432  1.00 79.97           H
ATOM   1009  CG2 THR A  81      -2.358   4.354 -24.676  1.00 79.97           C
ATOM   1010 1HG2 THR A  81      -1.504   5.026 -24.588  1.00 79.97           H
ATOM   1011 2HG2 THR A  81      -3.010   4.698 -25.479  1.00 79.97           H
ATOM   1012 3HG2 THR A  81      -2.007   3.347 -24.900  1.00 79.97           H
ATOM   1013  HN  THR A  81      -1.838   6.648 -22.573  1.00 79.97           H
ATOM   1014  N   MET A  82      -5.286   5.186 -21.280  1.00 80.71           N
ATOM   1015  CA  MET A  82      -5.809   5.090 -19.927  1.00 80.71           C
ATOM   1016  C   MET A  82      -4.838   4.336 -19.016  1.00 80.71           C
ATOM   1017  O   MET A  82      -4.649   4.710 -17.860  1.00 80.71           O
ATOM   1018  HA  MET A  82      -5.918   6.118 -19.582  1.00 80.71           H
ATOM   1019  CB  MET A  82      -7.156   4.365 -19.951  1.00 80.71           C
ATOM   1020 1HB  MET A  82      -7.820   4.846 -20.669  1.00 80.71           H
ATOM   1021 2HB  MET A  82      -7.014   3.338 -20.286  1.00 80.71           H
ATOM   1022  CG  MET A  82      -7.805   4.371 -18.565  1.00 80.71           C
ATOM   1023 1HG  MET A  82      -7.199   3.793 -17.868  1.00 80.71           H
ATOM   1024 2HG  MET A  82      -7.851   5.389 -18.180  1.00 80.71           H
ATOM   1025  SD  MET A  82      -9.449   3.680 -18.659  1.00 80.71           S
ATOM   1026  CE  MET A  82     -10.008   3.985 -16.992  1.00 80.71           C
ATOM   1027 1HE  MET A  82      -9.352   3.472 -16.288  1.00 80.71           H
ATOM   1028 2HE  MET A  82      -9.989   5.056 -16.792  1.00 80.71           H
ATOM   1029 3HE  MET A  82     -11.026   3.612 -16.876  1.00 80.71           H
ATOM   1030  HN  MET A  82      -5.847   4.747 -21.982  1.00 80.71           H
ATOM   1031  N   THR A  83      -4.249   3.288 -19.572  1.00 83.22           N
ATOM   1032  CA  THR A  83      -3.283   2.493 -18.832  1.00 83.22           C
ATOM   1033  C   THR A  83      -2.107   3.363 -18.385  1.00 83.22           C
ATOM   1034  O   THR A  83      -1.671   3.281 -17.238  1.00 83.22           O
ATOM   1035  HA  THR A  83      -3.766   2.119 -17.929  1.00 83.22           H
ATOM   1036  CB  THR A  83      -2.867   1.314 -19.714  1.00 83.22           C
ATOM   1037  HB  THR A  83      -2.091   1.611 -20.420  1.00 83.22           H
ATOM   1038  OG1 THR A  83      -4.088   0.867 -20.296  1.00 83.22           O
ATOM   1039  HG1 THR A  83      -4.480   0.129 -19.745  1.00 83.22           H
ATOM   1040  CG2 THR A  83      -2.382   0.114 -18.898  1.00 83.22           C
ATOM   1041 1HG2 THR A  83      -3.182  -0.225 -18.240  1.00 83.22           H
ATOM   1042 2HG2 THR A  83      -1.519   0.407 -18.299  1.00 83.22           H
ATOM   1043 3HG2 THR A  83      -2.099  -0.694 -19.572  1.00 83.22           H
ATOM   1044  HN  THR A  83      -4.421   2.980 -20.508  1.00 83.22           H
ATOM   1045  N   ASP A  84      -1.627   4.176 -19.315  1.00 85.45           N
ATOM   1046  CA  ASP A  84      -0.477   5.023 -19.047  1.00 85.45           C
ATOM   1047  C   ASP A  84      -0.792   5.943 -17.865  1.00 85.45           C
ATOM   1048  O   ASP A  84       0.071   6.202 -17.028  1.00 85.45           O
ATOM   1049  HA  ASP A  84       0.342   4.337 -18.833  1.00 85.45           H
ATOM   1050  CB  ASP A  84      -0.147   5.902 -20.255  1.00 85.45           C
ATOM   1051 1HB  ASP A  84      -1.002   6.534 -20.494  1.00 85.45           H
ATOM   1052 2HB  ASP A  84       0.681   6.567 -20.010  1.00 85.45           H
ATOM   1053  CG  ASP A  84       0.219   5.048 -21.470  1.00 85.45           C
ATOM   1054  OD1 ASP A  84       0.798   3.962 -21.247  1.00 85.45           O
ATOM   1055  OD2 ASP A  84      -0.087   5.500 -22.595  1.00 85.45           O
ATOM   1056  HN  ASP A  84      -2.008   4.260 -20.235  1.00 85.45           H
ATOM   1057  N   MET A  85      -2.031   6.412 -17.835  1.00 87.91           N
ATOM   1058  CA  MET A  85      -2.454   7.345 -16.805  1.00 87.91           C
ATOM   1059  C   MET A  85      -2.355   6.711 -15.416  1.00 87.91           C
ATOM   1060  O   MET A  85      -1.793   7.305 -14.497  1.00 87.91           O
ATOM   1061  HA  MET A  85      -1.768   8.190 -16.876  1.00 87.91           H
ATOM   1062  CB  MET A  85      -3.898   7.777 -17.068  1.00 87.91           C
ATOM   1063 1HB  MET A  85      -3.983   8.181 -18.077  1.00 87.91           H
ATOM   1064 2HB  MET A  85      -4.556   6.909 -17.015  1.00 87.91           H
ATOM   1065  CG  MET A  85      -4.349   8.828 -16.052  1.00 87.91           C
ATOM   1066 1HG  MET A  85      -5.387   9.103 -16.238  1.00 87.91           H
ATOM   1067 2HG  MET A  85      -4.304   8.416 -15.044  1.00 87.91           H
ATOM   1068  SD  MET A  85      -3.307  10.273 -16.165  1.00 87.91           S
ATOM   1069  CE  MET A  85      -3.831  10.910 -17.749  1.00 87.91           C
ATOM   1070 1HE  MET A  85      -3.640  10.165 -18.521  1.00 87.91           H
ATOM   1071 2HE  MET A  85      -4.897  11.134 -17.715  1.00 87.91           H
ATOM   1072 3HE  MET A  85      -3.275  11.820 -17.976  1.00 87.91           H
ATOM   1073  HN  MET A  85      -2.739   6.165 -18.497  1.00 87.91           H
ATOM   1074  N   PHE A  86      -2.909   5.513 -15.307  1.00 91.78           N
ATOM   1075  CA  PHE A  86      -2.941   4.816 -14.033  1.00 91.78           C
ATOM   1076  C   PHE A  86      -1.533   4.400 -13.600  1.00 91.78           C
ATOM   1077  O   PHE A  86      -1.199   4.463 -12.418  1.00 91.78           O
ATOM   1078  HA  PHE A  86      -3.356   5.505 -13.298  1.00 91.78           H
ATOM   1079  CB  PHE A  86      -3.792   3.560 -14.230  1.00 91.78           C
ATOM   1080 1HB  PHE A  86      -3.426   3.018 -15.102  1.00 91.78           H
ATOM   1081 2HB  PHE A  86      -3.661   2.905 -13.369  1.00 91.78           H
ATOM   1082  CG  PHE A  86      -5.285   3.843 -14.414  1.00 91.78           C
ATOM   1083  CD1 PHE A  86      -5.892   4.801 -13.664  1.00 91.78           C
ATOM   1084  HD1 PHE A  86      -5.316   5.367 -12.932  1.00 91.78           H
ATOM   1085  CD2 PHE A  86      -6.003   3.137 -15.327  1.00 91.78           C
ATOM   1086  HD2 PHE A  86      -5.516   2.369 -15.928  1.00 91.78           H
ATOM   1087  CE1 PHE A  86      -7.278   5.064 -13.835  1.00 91.78           C
ATOM   1088  HE1 PHE A  86      -7.765   5.831 -13.233  1.00 91.78           H
ATOM   1089  CE2 PHE A  86      -7.389   3.399 -15.498  1.00 91.78           C
ATOM   1090  HE2 PHE A  86      -7.965   2.833 -16.229  1.00 91.78           H
ATOM   1091  CZ  PHE A  86      -7.996   4.357 -14.748  1.00 91.78           C
ATOM   1092  HZ  PHE A  86      -9.059   4.559 -14.879  1.00 91.78           H
ATOM   1093  HN  PHE A  86      -3.330   5.020 -16.069  1.00 91.78           H
ATOM   1094  N   LEU A  87      -0.746   3.984 -14.581  1.00 89.24           N
ATOM   1095  CA  LEU A  87       0.592   3.487 -14.308  1.00 89.24           C
ATOM   1096  C   LEU A  87       1.462   4.635 -13.790  1.00 89.24           C
ATOM   1097  O   LEU A  87       2.303   4.435 -12.916  1.00 89.24           O
ATOM   1098  HA  LEU A  87       0.507   2.737 -13.522  1.00 89.24           H
ATOM   1099  CB  LEU A  87       1.167   2.788 -15.541  1.00 89.24           C
ATOM   1100 1HB  LEU A  87       1.068   3.460 -16.394  1.00 89.24           H
ATOM   1101 2HB  LEU A  87       2.233   2.631 -15.381  1.00 89.24           H
ATOM   1102  CG  LEU A  87       0.531   1.446 -15.909  1.00 89.24           C
ATOM   1103  HG  LEU A  87      -0.536   1.606 -16.067  1.00 89.24           H
ATOM   1104  CD1 LEU A  87       1.107   0.907 -17.220  1.00 89.24           C
ATOM   1105 1HD1 LEU A  87       0.911   1.618 -18.022  1.00 89.24           H
ATOM   1106 2HD1 LEU A  87       2.182   0.767 -17.113  1.00 89.24           H
ATOM   1107 3HD1 LEU A  87       0.637  -0.048 -17.457  1.00 89.24           H
ATOM   1108  CD2 LEU A  87       0.672   0.441 -14.764  1.00 89.24           C
ATOM   1109 1HD2 LEU A  87       1.729   0.280 -14.550  1.00 89.24           H
ATOM   1110 2HD2 LEU A  87       0.177   0.830 -13.875  1.00 89.24           H
ATOM   1111 3HD2 LEU A  87       0.212  -0.505 -15.052  1.00 89.24           H
ATOM   1112  HN  LEU A  87      -1.008   3.983 -15.546  1.00 89.24           H
ATOM   1113  N   LEU A  88       1.228   5.812 -14.352  1.00 91.68           N
ATOM   1114  CA  LEU A  88       1.971   6.994 -13.950  1.00 91.68           C
ATOM   1115  C   LEU A  88       1.598   7.361 -12.512  1.00 91.68           C
ATOM   1116  O   LEU A  88       2.473   7.591 -11.679  1.00 91.68           O
ATOM   1117  HA  LEU A  88       3.031   6.739 -13.977  1.00 91.68           H
ATOM   1118  CB  LEU A  88       1.753   8.130 -14.951  1.00 91.68           C
ATOM   1119 1HB  LEU A  88       2.123   7.806 -15.924  1.00 91.68           H
ATOM   1120 2HB  LEU A  88       0.681   8.295 -15.056  1.00 91.68           H
ATOM   1121  CG  LEU A  88       2.414   9.466 -14.604  1.00 91.68           C
ATOM   1122  HG  LEU A  88       2.054   9.781 -13.625  1.00 91.68           H
ATOM   1123  CD1 LEU A  88       3.933   9.315 -14.500  1.00 91.68           C
ATOM   1124 1HD1 LEU A  88       4.174   8.593 -13.720  1.00 91.68           H
ATOM   1125 2HD1 LEU A  88       4.330   8.966 -15.454  1.00 91.68           H
ATOM   1126 3HD1 LEU A  88       4.378  10.279 -14.253  1.00 91.68           H
ATOM   1127  CD2 LEU A  88       2.013  10.552 -15.604  1.00 91.68           C
ATOM   1128 1HD2 LEU A  88       2.326  10.257 -16.606  1.00 91.68           H
ATOM   1129 2HD2 LEU A  88       0.931  10.682 -15.585  1.00 91.68           H
ATOM   1130 3HD2 LEU A  88       2.497  11.491 -15.335  1.00 91.68           H
ATOM   1131  HN  LEU A  88       0.547   5.964 -15.069  1.00 91.68           H
ATOM   1132  N   ASN A  89       0.297   7.405 -12.265  1.00 92.62           N
ATOM   1133  CA  ASN A  89      -0.204   7.808 -10.963  1.00 92.62           C
ATOM   1134  C   ASN A  89       0.222   6.778  -9.915  1.00 92.62           C
ATOM   1135  O   ASN A  89       0.492   7.129  -8.768  1.00 92.62           O
ATOM   1136  HA  ASN A  89       0.229   8.792 -10.781  1.00 92.62           H
ATOM   1137  CB  ASN A  89      -1.733   7.882 -10.959  1.00 92.62           C
ATOM   1138 1HB  ASN A  89      -2.142   7.047 -11.529  1.00 92.62           H
ATOM   1139 2HB  ASN A  89      -2.103   7.782  -9.939  1.00 92.62           H
ATOM   1140  CG  ASN A  89      -2.220   9.203 -11.557  1.00 92.62           C
ATOM   1141  OD1 ASN A  89      -2.395  10.197 -10.873  1.00 92.62           O
ATOM   1142  ND2 ASN A  89      -2.429   9.157 -12.870  1.00 92.62           N
ATOM   1143 1HD2 ASN A  89      -2.266   8.309 -13.373  1.00 92.62           H
ATOM   1144 2HD2 ASN A  89      -2.749   9.972 -13.354  1.00 92.62           H
ATOM   1145  HN  ASN A  89      -0.408   7.171 -12.935  1.00 92.62           H
ATOM   1146  N   LEU A  90       0.270   5.527 -10.348  1.00 93.72           N
ATOM   1147  CA  LEU A  90       0.697   4.448  -9.473  1.00 93.72           C
ATOM   1148  C   LEU A  90       2.143   4.694  -9.036  1.00 93.72           C
ATOM   1149  O   LEU A  90       2.469   4.564  -7.857  1.00 93.72           O
ATOM   1150  HA  LEU A  90       0.060   4.473  -8.589  1.00 93.72           H
ATOM   1151  CB  LEU A  90       0.481   3.092 -10.149  1.00 93.72           C
ATOM   1152 1HB  LEU A  90      -0.578   2.993 -10.387  1.00 93.72           H
ATOM   1153 2HB  LEU A  90       1.022   3.090 -11.094  1.00 93.72           H
ATOM   1154  CG  LEU A  90       0.911   1.865  -9.343  1.00 93.72           C
ATOM   1155  HG  LEU A  90       1.963   1.980  -9.082  1.00 93.72           H
ATOM   1156  CD1 LEU A  90       0.128   1.768  -8.032  1.00 93.72           C
ATOM   1157 1HD1 LEU A  90       0.310   2.661  -7.433  1.00 93.72           H
ATOM   1158 2HD1 LEU A  90      -0.937   1.687  -8.249  1.00 93.72           H
ATOM   1159 3HD1 LEU A  90       0.454   0.887  -7.479  1.00 93.72           H
ATOM   1160  CD2 LEU A  90       0.789   0.590 -10.179  1.00 93.72           C
ATOM   1161 1HD2 LEU A  90      -0.247   0.457 -10.491  1.00 93.72           H
ATOM   1162 2HD2 LEU A  90       1.426   0.671 -11.060  1.00 93.72           H
ATOM   1163 3HD2 LEU A  90       1.101  -0.267  -9.582  1.00 93.72           H
ATOM   1164  HN  LEU A  90       0.024   5.246 -11.276  1.00 93.72           H
ATOM   1165  N   ALA A  91       2.970   5.043 -10.009  1.00 94.69           N
ATOM   1166  CA  ALA A  91       4.387   5.238  -9.753  1.00 94.69           C
ATOM   1167  C   ALA A  91       4.572   6.430  -8.811  1.00 94.69           C
ATOM   1168  O   ALA A  91       5.456   6.419  -7.956  1.00 94.69           O
ATOM   1169  HA  ALA A  91       4.763   4.339  -9.265  1.00 94.69           H
ATOM   1170  CB  ALA A  91       5.125   5.425 -11.080  1.00 94.69           C
ATOM   1171 1HB  ALA A  91       4.987   4.539 -11.700  1.00 94.69           H
ATOM   1172 2HB  ALA A  91       4.727   6.297 -11.598  1.00 94.69           H
ATOM   1173 3HB  ALA A  91       6.188   5.571 -10.887  1.00 94.69           H
ATOM   1174  HN  ALA A  91       2.688   5.193 -10.957  1.00 94.69           H
ATOM   1175  N   ILE A  92       3.722   7.429  -8.999  1.00 93.81           N
ATOM   1176  CA  ILE A  92       3.764   8.615  -8.160  1.00 93.81           C
ATOM   1177  C   ILE A  92       3.392   8.232  -6.726  1.00 93.81           C
ATOM   1178  O   ILE A  92       4.065   8.634  -5.778  1.00 93.81           O
ATOM   1179  HA  ILE A  92       4.790   8.982  -8.164  1.00 93.81           H
ATOM   1180  CB  ILE A  92       2.885   9.719  -8.750  1.00 93.81           C
ATOM   1181  HB  ILE A  92       1.908   9.293  -8.979  1.00 93.81           H
ATOM   1182  CG1 ILE A  92       3.468  10.242 -10.064  1.00 93.81           C
ATOM   1183 1HG1 ILE A  92       4.364  10.829  -9.860  1.00 93.81           H
ATOM   1184 2HG1 ILE A  92       3.773   9.403 -10.690  1.00 93.81           H
ATOM   1185  CG2 ILE A  92       2.661  10.842  -7.735  1.00 93.81           C
ATOM   1186 1HG2 ILE A  92       2.169  10.439  -6.850  1.00 93.81           H
ATOM   1187 2HG2 ILE A  92       3.621  11.273  -7.453  1.00 93.81           H
ATOM   1188 3HG2 ILE A  92       2.033  11.614  -8.180  1.00 93.81           H
ATOM   1189  CD1 ILE A  92       2.449  11.102 -10.813  1.00 93.81           C
ATOM   1190 1HD1 ILE A  92       1.564  10.505 -11.037  1.00 93.81           H
ATOM   1191 2HD1 ILE A  92       2.165  11.953 -10.194  1.00 93.81           H
ATOM   1192 3HD1 ILE A  92       2.890  11.460 -11.744  1.00 93.81           H
ATOM   1193  HN  ILE A  92       3.017   7.437  -9.708  1.00 93.81           H
ATOM   1194  N   ALA A  93       2.321   7.461  -6.612  1.00 95.64           N
ATOM   1195  CA  ALA A  93       1.792   7.103  -5.307  1.00 95.64           C
ATOM   1196  C   ALA A  93       2.831   6.271  -4.551  1.00 95.64           C
ATOM   1197  O   ALA A  93       3.070   6.498  -3.366  1.00 95.64           O
ATOM   1198  HA  ALA A  93       1.609   8.027  -4.758  1.00 95.64           H
ATOM   1199  CB  ALA A  93       0.465   6.361  -5.479  1.00 95.64           C
ATOM   1200 1HB  ALA A  93      -0.247   7.005  -5.995  1.00 95.64           H
ATOM   1201 2HB  ALA A  93       0.628   5.457  -6.066  1.00 95.64           H
ATOM   1202 3HB  ALA A  93       0.069   6.093  -4.500  1.00 95.64           H
ATOM   1203  HN  ALA A  93       1.818   7.083  -7.390  1.00 95.64           H
ATOM   1204  N   ASP A  94       3.420   5.326  -5.268  1.00 92.25           N
ATOM   1205  CA  ASP A  94       4.433   4.464  -4.682  1.00 92.25           C
ATOM   1206  C   ASP A  94       5.583   5.323  -4.151  1.00 92.25           C
ATOM   1207  O   ASP A  94       6.063   5.105  -3.040  1.00 92.25           O
ATOM   1208  HA  ASP A  94       3.920   3.918  -3.889  1.00 92.25           H
ATOM   1209  CB  ASP A  94       5.004   3.499  -5.722  1.00 92.25           C
ATOM   1210 1HB  ASP A  94       5.086   4.003  -6.685  1.00 92.25           H
ATOM   1211 2HB  ASP A  94       6.012   3.201  -5.432  1.00 92.25           H
ATOM   1212  CG  ASP A  94       4.120   2.258  -5.864  1.00 92.25           C
ATOM   1213  OD1 ASP A  94       3.561   1.839  -4.827  1.00 92.25           O
ATOM   1214  OD2 ASP A  94       4.024   1.757  -7.005  1.00 92.25           O
ATOM   1215  HN  ASP A  94       3.217   5.145  -6.230  1.00 92.25           H
ATOM   1216  N   LEU A  95       5.990   6.281  -4.971  1.00 92.70           N
ATOM   1217  CA  LEU A  95       7.146   7.100  -4.648  1.00 92.70           C
ATOM   1218  C   LEU A  95       6.863   7.894  -3.372  1.00 92.70           C
ATOM   1219  O   LEU A  95       7.718   7.985  -2.491  1.00 92.70           O
ATOM   1220  HA  LEU A  95       7.981   6.426  -4.458  1.00 92.70           H
ATOM   1221  CB  LEU A  95       7.534   7.974  -5.843  1.00 92.70           C
ATOM   1222 1HB  LEU A  95       7.622   7.335  -6.722  1.00 92.70           H
ATOM   1223 2HB  LEU A  95       6.719   8.671  -6.037  1.00 92.70           H
ATOM   1224  CG  LEU A  95       8.829   8.775  -5.696  1.00 92.70           C
ATOM   1225  HG  LEU A  95       8.770   9.353  -4.774  1.00 92.70           H
ATOM   1226  CD1 LEU A  95      10.037   7.844  -5.569  1.00 92.70           C
ATOM   1227 1HD1 LEU A  95       9.917   7.210  -4.691  1.00 92.70           H
ATOM   1228 2HD1 LEU A  95      10.111   7.221  -6.461  1.00 92.70           H
ATOM   1229 3HD1 LEU A  95      10.945   8.439  -5.466  1.00 92.70           H
ATOM   1230  CD2 LEU A  95       8.991   9.771  -6.846  1.00 92.70           C
ATOM   1231 1HD2 LEU A  95       9.019   9.232  -7.793  1.00 92.70           H
ATOM   1232 2HD2 LEU A  95       8.150  10.464  -6.847  1.00 92.70           H
ATOM   1233 3HD2 LEU A  95       9.920  10.327  -6.717  1.00 92.70           H
ATOM   1234  HN  LEU A  95       5.546   6.500  -5.839  1.00 92.70           H
ATOM   1235  N   LEU A  96       5.661   8.448  -3.311  1.00 92.28           N
ATOM   1236  CA  LEU A  96       5.279   9.285  -2.187  1.00 92.28           C
ATOM   1237  C   LEU A  96       5.263   8.442  -0.911  1.00 92.28           C
ATOM   1238  O   LEU A  96       5.631   8.923   0.160  1.00 92.28           O
ATOM   1239  HA  LEU A  96       6.040  10.058  -2.081  1.00 92.28           H
ATOM   1240  CB  LEU A  96       3.953   9.993  -2.473  1.00 92.28           C
ATOM   1241 1HB  LEU A  96       3.229   9.246  -2.801  1.00 92.28           H
ATOM   1242 2HB  LEU A  96       3.578  10.411  -1.539  1.00 92.28           H
ATOM   1243  CG  LEU A  96       4.000  11.110  -3.518  1.00 92.28           C
ATOM   1244  HG  LEU A  96       4.417  10.699  -4.438  1.00 92.28           H
ATOM   1245  CD1 LEU A  96       2.593  11.614  -3.845  1.00 92.28           C
ATOM   1246 1HD1 LEU A  96       1.995  10.793  -4.239  1.00 92.28           H
ATOM   1247 2HD1 LEU A  96       2.127  12.002  -2.939  1.00 92.28           H
ATOM   1248 3HD1 LEU A  96       2.656  12.408  -4.590  1.00 92.28           H
ATOM   1249  CD2 LEU A  96       4.925  12.242  -3.068  1.00 92.28           C
ATOM   1250 1HD2 LEU A  96       4.561  12.657  -2.128  1.00 92.28           H
ATOM   1251 2HD2 LEU A  96       5.934  11.853  -2.926  1.00 92.28           H
ATOM   1252 3HD2 LEU A  96       4.941  13.022  -3.829  1.00 92.28           H
ATOM   1253  HN  LEU A  96       4.957   8.332  -4.012  1.00 92.28           H
ATOM   1254  N   PHE A  97       4.833   7.198  -1.067  1.00 92.68           N
ATOM   1255  CA  PHE A  97       4.829   6.263   0.045  1.00 92.68           C
ATOM   1256  C   PHE A  97       6.250   6.002   0.547  1.00 92.68           C
ATOM   1257  O   PHE A  97       6.506   6.045   1.750  1.00 92.68           O
ATOM   1258  HA  PHE A  97       4.240   6.713   0.845  1.00 92.68           H
ATOM   1259  CB  PHE A  97       4.235   4.952  -0.475  1.00 92.68           C
ATOM   1260 1HB  PHE A  97       3.156   5.068  -0.575  1.00 92.68           H
ATOM   1261 2HB  PHE A  97       4.629   4.757  -1.472  1.00 92.68           H
ATOM   1262  CG  PHE A  97       4.523   3.742   0.416  1.00 92.68           C
ATOM   1263  CD1 PHE A  97       5.468   2.836   0.048  1.00 92.68           C
ATOM   1264  HD1 PHE A  97       6.021   2.972  -0.882  1.00 92.68           H
ATOM   1265  CD2 PHE A  97       3.834   3.572   1.576  1.00 92.68           C
ATOM   1266  HD2 PHE A  97       3.076   4.298   1.871  1.00 92.68           H
ATOM   1267  CE1 PHE A  97       5.736   1.713   0.875  1.00 92.68           C
ATOM   1268  HE1 PHE A  97       6.493   0.987   0.580  1.00 92.68           H
ATOM   1269  CE2 PHE A  97       4.101   2.449   2.403  1.00 92.68           C
ATOM   1270  HE2 PHE A  97       3.549   2.313   3.333  1.00 92.68           H
ATOM   1271  CZ  PHE A  97       5.046   1.543   2.035  1.00 92.68           C
ATOM   1272  HZ  PHE A  97       5.251   0.681   2.670  1.00 92.68           H
ATOM   1273  HN  PHE A  97       4.492   6.828  -1.931  1.00 92.68           H
ATOM   1274  N   LEU A  98       7.139   5.736  -0.400  1.00 94.74           N
ATOM   1275  CA  LEU A  98       8.475   5.276  -0.064  1.00 94.74           C
ATOM   1276  C   LEU A  98       9.207   6.372   0.714  1.00 94.74           C
ATOM   1277  O   LEU A  98      10.021   6.079   1.588  1.00 94.74           O
ATOM   1278  HA  LEU A  98       8.368   4.406   0.583  1.00 94.74           H
ATOM   1279  CB  LEU A  98       9.215   4.816  -1.322  1.00 94.74           C
ATOM   1280 1HB  LEU A  98       9.155   5.611  -2.066  1.00 94.74           H
ATOM   1281 2HB  LEU A  98      10.269   4.691  -1.074  1.00 94.74           H
ATOM   1282  CG  LEU A  98       8.712   3.520  -1.960  1.00 94.74           C
ATOM   1283  HG  LEU A  98       7.623   3.553  -1.987  1.00 94.74           H
ATOM   1284  CD1 LEU A  98       9.197   3.396  -3.406  1.00 94.74           C
ATOM   1285 1HD1 LEU A  98       8.825   4.240  -3.987  1.00 94.74           H
ATOM   1286 2HD1 LEU A  98      10.287   3.395  -3.425  1.00 94.74           H
ATOM   1287 3HD1 LEU A  98       8.825   2.466  -3.835  1.00 94.74           H
ATOM   1288  CD2 LEU A  98       9.106   2.305  -1.117  1.00 94.74           C
ATOM   1289 1HD2 LEU A  98      10.192   2.256  -1.036  1.00 94.74           H
ATOM   1290 2HD2 LEU A  98       8.671   2.397  -0.122  1.00 94.74           H
ATOM   1291 3HD2 LEU A  98       8.736   1.397  -1.593  1.00 94.74           H
ATOM   1292  HN  LEU A  98       6.958   5.831  -1.379  1.00 94.74           H
ATOM   1293  N   VAL A  99       8.891   7.611   0.368  1.00 91.99           N
ATOM   1294  CA  VAL A  99       9.557   8.751   0.974  1.00 91.99           C
ATOM   1295  C   VAL A  99       9.282   8.755   2.479  1.00 91.99           C
ATOM   1296  O   VAL A  99       9.989   9.412   3.241  1.00 91.99           O
ATOM   1297  HA  VAL A  99      10.628   8.629   0.814  1.00 91.99           H
ATOM   1298  CB  VAL A  99       9.118  10.043   0.282  1.00 91.99           C
ATOM   1299  HB  VAL A  99       8.028  10.057   0.258  1.00 91.99           H
ATOM   1300  CG1 VAL A  99       9.586  11.271   1.066  1.00 91.99           C
ATOM   1301 1HG1 VAL A  99       9.157  11.248   2.068  1.00 91.99           H
ATOM   1302 2HG1 VAL A  99      10.674  11.264   1.136  1.00 91.99           H
ATOM   1303 3HG1 VAL A  99       9.260  12.175   0.552  1.00 91.99           H
ATOM   1304  CG2 VAL A  99       9.621  10.089  -1.162  1.00 91.99           C
ATOM   1305 1HG2 VAL A  99      10.709  10.042  -1.169  1.00 91.99           H
ATOM   1306 2HG2 VAL A  99       9.216   9.242  -1.715  1.00 91.99           H
ATOM   1307 3HG2 VAL A  99       9.294  11.018  -1.631  1.00 91.99           H
ATOM   1308  HN  VAL A  99       8.194   7.841  -0.313  1.00 91.99           H
ATOM   1309  N   THR A 100       8.252   8.015   2.862  1.00 91.38           N
ATOM   1310  CA  THR A 100       7.861   7.942   4.260  1.00 91.38           C
ATOM   1311  C   THR A 100       8.747   6.945   5.010  1.00 91.38           C
ATOM   1312  O   THR A 100       8.928   7.058   6.221  1.00 91.38           O
ATOM   1313  HA  THR A 100       8.025   8.919   4.714  1.00 91.38           H
ATOM   1314  CB  THR A 100       6.372   7.595   4.318  1.00 91.38           C
ATOM   1315  HB  THR A 100       5.965   7.793   5.309  1.00 91.38           H
ATOM   1316  OG1 THR A 100       6.315   6.237   3.889  1.00 91.38           O
ATOM   1317  HG1 THR A 100       6.465   5.626   4.666  1.00 91.38           H
ATOM   1318  CG2 THR A 100       5.554   8.351   3.270  1.00 91.38           C
ATOM   1319 1HG2 THR A 100       5.919   8.101   2.273  1.00 91.38           H
ATOM   1320 2HG2 THR A 100       5.655   9.424   3.434  1.00 91.38           H
ATOM   1321 3HG2 THR A 100       4.505   8.068   3.354  1.00 91.38           H
ATOM   1322  HN  THR A 100       7.690   7.473   2.238  1.00 91.38           H
ATOM   1323  N   LEU A 101       9.276   5.990   4.258  1.00 93.24           N
ATOM   1324  CA  LEU A 101       9.913   4.831   4.859  1.00 93.24           C
ATOM   1325  C   LEU A 101      11.141   5.284   5.652  1.00 93.24           C
ATOM   1326  O   LEU A 101      11.408   4.769   6.737  1.00 93.24           O
ATOM   1327  HA  LEU A 101       9.199   4.388   5.552  1.00 93.24           H
ATOM   1328  CB  LEU A 101      10.224   3.778   3.794  1.00 93.24           C
ATOM   1329 1HB  LEU A 101      10.802   4.251   3.000  1.00 93.24           H
ATOM   1330 2HB  LEU A 101      10.861   3.015   4.240  1.00 93.24           H
ATOM   1331  CG  LEU A 101       9.014   3.086   3.162  1.00 93.24           C
ATOM   1332  HG  LEU A 101       8.443   3.833   2.611  1.00 93.24           H
ATOM   1333  CD1 LEU A 101       9.455   2.021   2.156  1.00 93.24           C
ATOM   1334 1HD1 LEU A 101      10.042   2.489   1.365  1.00 93.24           H
ATOM   1335 2HD1 LEU A 101      10.061   1.271   2.663  1.00 93.24           H
ATOM   1336 3HD1 LEU A 101       8.575   1.545   1.722  1.00 93.24           H
ATOM   1337  CD2 LEU A 101       8.088   2.511   4.236  1.00 93.24           C
ATOM   1338 1HD2 LEU A 101       8.635   1.782   4.834  1.00 93.24           H
ATOM   1339 2HD2 LEU A 101       7.734   3.317   4.879  1.00 93.24           H
ATOM   1340 3HD2 LEU A 101       7.237   2.025   3.760  1.00 93.24           H
ATOM   1341  HN  LEU A 101       9.273   6.000   3.258  1.00 93.24           H
ATOM   1342  N   PRO A 102      11.907   6.250   5.128  1.00 94.49           N
ATOM   1343  CA  PRO A 102      13.112   6.716   5.820  1.00 94.49           C
ATOM   1344  C   PRO A 102      12.831   7.123   7.257  1.00 94.49           C
ATOM   1345  O   PRO A 102      13.597   6.791   8.161  1.00 94.49           O
ATOM   1346  HA  PRO A 102      13.840   5.908   5.889  1.00 94.49           H
ATOM   1347  CB  PRO A 102      13.579   7.903   4.974  1.00 94.49           C
ATOM   1348 1HB  PRO A 102      13.165   8.843   5.339  1.00 94.49           H
ATOM   1349 2HB  PRO A 102      14.664   8.005   4.991  1.00 94.49           H
ATOM   1350  CG  PRO A 102      13.066   7.566   3.579  1.00 94.49           C
ATOM   1351 1HG  PRO A 102      13.004   8.451   2.946  1.00 94.49           H
ATOM   1352 2HG  PRO A 102      13.724   6.866   3.064  1.00 94.49           H
ATOM   1353  CD  PRO A 102      11.698   6.965   3.856  1.00 94.49           C
ATOM   1354 1HD  PRO A 102      10.930   7.733   3.951  1.00 94.49           H
ATOM   1355 2HD  PRO A 102      11.379   6.297   3.056  1.00 94.49           H
ATOM   1356  N   PHE A 103      11.730   7.838   7.431  1.00 93.23           N
ATOM   1357  CA  PHE A 103      11.368   8.348   8.743  1.00 93.23           C
ATOM   1358  C   PHE A 103      11.019   7.205   9.699  1.00 93.23           C
ATOM   1359  O   PHE A 103      11.406   7.227  10.866  1.00 93.23           O
ATOM   1360  HA  PHE A 103      12.232   8.890   9.129  1.00 93.23           H
ATOM   1361  CB  PHE A 103      10.136   9.234   8.555  1.00 93.23           C
ATOM   1362 1HB  PHE A 103       9.356   8.654   8.062  1.00 93.23           H
ATOM   1363 2HB  PHE A 103       9.751   9.518   9.535  1.00 93.23           H
ATOM   1364  CG  PHE A 103      10.400  10.503   7.741  1.00 93.23           C
ATOM   1365  CD1 PHE A 103      10.816  11.637   8.365  1.00 93.23           C
ATOM   1366  HD1 PHE A 103      10.962  11.642   9.445  1.00 93.23           H
ATOM   1367  CD2 PHE A 103      10.218  10.496   6.393  1.00 93.23           C
ATOM   1368  HD2 PHE A 103       9.884   9.587   5.893  1.00 93.23           H
ATOM   1369  CE1 PHE A 103      11.061  12.814   7.610  1.00 93.23           C
ATOM   1370  HE1 PHE A 103      11.394  13.723   8.110  1.00 93.23           H
ATOM   1371  CE2 PHE A 103      10.463  11.673   5.638  1.00 93.23           C
ATOM   1372  HE2 PHE A 103      10.317  11.668   4.557  1.00 93.23           H
ATOM   1373  CZ  PHE A 103      10.879  12.807   6.262  1.00 93.23           C
ATOM   1374  HZ  PHE A 103      11.068  13.711   5.682  1.00 93.23           H
ATOM   1375  HN  PHE A 103      11.091   8.070   6.698  1.00 93.23           H
ATOM   1376  N   TRP A 104      10.291   6.234   9.167  1.00 88.19           N
ATOM   1377  CA  TRP A 104       9.847   5.107   9.969  1.00 88.19           C
ATOM   1378  C   TRP A 104      11.075   4.263  10.320  1.00 88.19           C
ATOM   1379  O   TRP A 104      11.122   3.640  11.379  1.00 88.19           O
ATOM   1380  HA  TRP A 104       9.395   5.502  10.879  1.00 88.19           H
ATOM   1381  CB  TRP A 104       8.762   4.310   9.242  1.00 88.19           C
ATOM   1382 1HB  TRP A 104       9.142   4.005   8.267  1.00 88.19           H
ATOM   1383 2HB  TRP A 104       8.557   3.398   9.804  1.00 88.19           H
ATOM   1384  CG  TRP A 104       7.452   5.076   9.047  1.00 88.19           C
ATOM   1385  CD1 TRP A 104       6.872   5.438   7.894  1.00 88.19           C
ATOM   1386  HD1 TRP A 104       7.280   5.220   6.907  1.00 88.19           H
ATOM   1387  CD2 TRP A 104       6.579   5.564  10.086  1.00 88.19           C
ATOM   1388  NE1 TRP A 104       5.693   6.120   8.114  1.00 88.19           N
ATOM   1389  HE1 TRP A 104       5.083   6.489   7.413  1.00 88.19           H
ATOM   1390  CE2 TRP A 104       5.509   6.200   9.489  1.00 88.19           C
ATOM   1391  CE3 TRP A 104       6.688   5.472  11.485  1.00 88.19           C
ATOM   1392  HE3 TRP A 104       7.523   4.976  11.980  1.00 88.19           H
ATOM   1393  CZ2 TRP A 104       4.467   6.792  10.214  1.00 88.19           C
ATOM   1394  HZ2 TRP A 104       3.633   7.288   9.718  1.00 88.19           H
ATOM   1395  CZ3 TRP A 104       5.639   6.069  12.195  1.00 88.19           C
ATOM   1396  HZ3 TRP A 104       5.675   6.026  13.283  1.00 88.19           H
ATOM   1397  CH2 TRP A 104       4.555   6.712  11.609  1.00 88.19           C
ATOM   1398  HH2 TRP A 104       3.778   7.153  12.232  1.00 88.19           H
ATOM   1399  HN  TRP A 104      10.005   6.209   8.209  1.00 88.19           H
ATOM   1400  N   ALA A 105      12.038   4.272   9.410  1.00 94.31           N
ATOM   1401  CA  ALA A 105      13.271   3.532   9.619  1.00 94.31           C
ATOM   1402  C   ALA A 105      13.996   4.094  10.843  1.00 94.31           C
ATOM   1403  O   ALA A 105      14.444   3.338  11.704  1.00 94.31           O
ATOM   1404  HA  ALA A 105      13.006   2.492   9.809  1.00 94.31           H
ATOM   1405  CB  ALA A 105      14.127   3.598   8.353  1.00 94.31           C
ATOM   1406 1HB  ALA A 105      13.578   3.161   7.519  1.00 94.31           H
ATOM   1407 2HB  ALA A 105      14.362   4.639   8.127  1.00 94.31           H
ATOM   1408 3HB  ALA A 105      15.052   3.044   8.510  1.00 94.31           H
ATOM   1409  HN  ALA A 105      11.986   4.771   8.545  1.00 94.31           H
ATOM   1410  N   ILE A 106      14.090   5.415  10.882  1.00 91.26           N
ATOM   1411  CA  ILE A 106      14.773   6.085  11.975  1.00 91.26           C
ATOM   1412  C   ILE A 106      13.996   5.857  13.273  1.00 91.26           C
ATOM   1413  O   ILE A 106      14.588   5.570  14.312  1.00 91.26           O
ATOM   1414  HA  ILE A 106      15.756   5.627  12.076  1.00 91.26           H
ATOM   1415  CB  ILE A 106      14.994   7.562  11.642  1.00 91.26           C
ATOM   1416  HB  ILE A 106      14.046   7.983  11.307  1.00 91.26           H
ATOM   1417  CG1 ILE A 106      15.992   7.722  10.493  1.00 91.26           C
ATOM   1418 1HG1 ILE A 106      17.003   7.537  10.856  1.00 91.26           H
ATOM   1419 2HG1 ILE A 106      15.787   6.978   9.723  1.00 91.26           H
ATOM   1420  CG2 ILE A 106      15.422   8.346  12.885  1.00 91.26           C
ATOM   1421 1HG2 ILE A 106      14.645   8.272  13.646  1.00 91.26           H
ATOM   1422 2HG2 ILE A 106      16.352   7.932  13.274  1.00 91.26           H
ATOM   1423 3HG2 ILE A 106      15.572   9.393  12.621  1.00 91.26           H
ATOM   1424  CD1 ILE A 106      15.910   9.125   9.888  1.00 91.26           C
ATOM   1425 1HD1 ILE A 106      14.904   9.298   9.504  1.00 91.26           H
ATOM   1426 2HD1 ILE A 106      16.139   9.865  10.654  1.00 91.26           H
ATOM   1427 3HD1 ILE A 106      16.629   9.212   9.073  1.00 91.26           H
ATOM   1428  HN  ILE A 106      13.709   6.023  10.185  1.00 91.26           H
ATOM   1429  N   ALA A 107      12.682   5.994  13.170  1.00 92.47           N
ATOM   1430  CA  ALA A 107      11.825   5.885  14.339  1.00 92.47           C
ATOM   1431  C   ALA A 107      11.959   4.483  14.936  1.00 92.47           C
ATOM   1432  O   ALA A 107      11.961   4.321  16.155  1.00 92.47           O
ATOM   1433  HA  ALA A 107      12.168   6.616  15.071  1.00 92.47           H
ATOM   1434  CB  ALA A 107      10.384   6.217  13.948  1.00 92.47           C
ATOM   1435 1HB  ALA A 107      10.338   7.234  13.557  1.00 92.47           H
ATOM   1436 2HB  ALA A 107      10.045   5.519  13.183  1.00 92.47           H
ATOM   1437 3HB  ALA A 107       9.741   6.136  14.824  1.00 92.47           H
ATOM   1438  HN  ALA A 107      12.204   6.175  12.311  1.00 92.47           H
ATOM   1439  N   ALA A 108      12.067   3.505  14.049  1.00 92.00           N
ATOM   1440  CA  ALA A 108      12.136   2.116  14.470  1.00 92.00           C
ATOM   1441  C   ALA A 108      13.514   1.839  15.076  1.00 92.00           C
ATOM   1442  O   ALA A 108      13.652   0.978  15.944  1.00 92.00           O
ATOM   1443  HA  ALA A 108      11.375   1.963  15.236  1.00 92.00           H
ATOM   1444  CB  ALA A 108      11.828   1.205  13.280  1.00 92.00           C
ATOM   1445 1HB  ALA A 108      10.828   1.421  12.906  1.00 92.00           H
ATOM   1446 2HB  ALA A 108      12.558   1.381  12.490  1.00 92.00           H
ATOM   1447 3HB  ALA A 108      11.880   0.163  13.597  1.00 92.00           H
ATOM   1448  HN  ALA A 108      12.108   3.648  13.060  1.00 92.00           H
ATOM   1449  N   ALA A 109      14.497   2.584  14.594  1.00 90.34           N
ATOM   1450  CA  ALA A 109      15.875   2.358  14.998  1.00 90.34           C
ATOM   1451  C   ALA A 109      16.050   2.782  16.458  1.00 90.34           C
ATOM   1452  O   ALA A 109      16.813   2.165  17.200  1.00 90.34           O
ATOM   1453  HA  ALA A 109      16.074   1.290  14.912  1.00 90.34           H
ATOM   1454  CB  ALA A 109      16.814   3.113  14.055  1.00 90.34           C
ATOM   1455 1HB  ALA A 109      16.671   2.754  13.036  1.00 90.34           H
ATOM   1456 2HB  ALA A 109      16.593   4.179  14.099  1.00 90.34           H
ATOM   1457 3HB  ALA A 109      17.847   2.943  14.359  1.00 90.34           H
ATOM   1458  HN  ALA A 109      14.365   3.330  13.941  1.00 90.34           H
ATOM   1459  N   ASP A 110      15.330   3.832  16.826  1.00 81.43           N
ATOM   1460  CA  ASP A 110      15.522   4.452  18.126  1.00 81.43           C
ATOM   1461  C   ASP A 110      14.193   5.036  18.609  1.00 81.43           C
ATOM   1462  O   ASP A 110      13.422   4.358  19.286  1.00 81.43           O
ATOM   1463  HA  ASP A 110      15.886   3.653  18.773  1.00 81.43           H
ATOM   1464  CB  ASP A 110      16.539   5.592  18.048  1.00 81.43           C
ATOM   1465 1HB  ASP A 110      17.453   5.237  17.573  1.00 81.43           H
ATOM   1466 2HB  ASP A 110      16.145   6.393  17.423  1.00 81.43           H
ATOM   1467  CG  ASP A 110      16.861   6.135  19.442  1.00 81.43           C
ATOM   1468  OD1 ASP A 110      16.404   5.502  20.418  1.00 81.43           O
ATOM   1469  OD2 ASP A 110      17.557   7.172  19.500  1.00 81.43           O
ATOM   1470  HN  ASP A 110      14.628   4.257  16.255  1.00 81.43           H
ATOM   1471  N   GLN A 111      13.965   6.289  18.241  1.00 84.23           N
ATOM   1472  CA  GLN A 111      12.737   6.968  18.618  1.00 84.23           C
ATOM   1473  C   GLN A 111      12.374   8.025  17.573  1.00 84.23           C
ATOM   1474  O   GLN A 111      13.170   8.325  16.685  1.00 84.23           O
ATOM   1475  HA  GLN A 111      11.972   6.192  18.640  1.00 84.23           H
ATOM   1476  CB  GLN A 111      12.860   7.592  20.009  1.00 84.23           C
ATOM   1477 1HB  GLN A 111      11.932   8.103  20.266  1.00 84.23           H
ATOM   1478 2HB  GLN A 111      13.007   6.807  20.752  1.00 84.23           H
ATOM   1479  CG  GLN A 111      14.026   8.580  20.066  1.00 84.23           C
ATOM   1480 1HG  GLN A 111      14.957   8.063  19.835  1.00 84.23           H
ATOM   1481 2HG  GLN A 111      13.892   9.350  19.307  1.00 84.23           H
ATOM   1482  CD  GLN A 111      14.127   9.230  21.447  1.00 84.23           C
ATOM   1483  OE1 GLN A 111      13.188   9.242  22.227  1.00 84.23           O
ATOM   1484  NE2 GLN A 111      15.315   9.770  21.706  1.00 84.23           N
ATOM   1485 1HE2 GLN A 111      16.043   9.726  21.023  1.00 84.23           H
ATOM   1486 2HE2 GLN A 111      15.479  10.219  22.584  1.00 84.23           H
ATOM   1487  HN  GLN A 111      14.601   6.836  17.698  1.00 84.23           H
ATOM   1488  N   TRP A 112      11.171   8.561  17.714  1.00 89.49           N
ATOM   1489  CA  TRP A 112      10.718   9.625  16.834  1.00 89.49           C
ATOM   1490  C   TRP A 112      11.470  10.903  17.211  1.00 89.49           C
ATOM   1491  O   TRP A 112      11.268  11.450  18.294  1.00 89.49           O
ATOM   1492  HA  TRP A 112      10.960   9.338  15.811  1.00 89.49           H
ATOM   1493  CB  TRP A 112       9.197   9.785  16.904  1.00 89.49           C
ATOM   1494 1HB  TRP A 112       8.733   8.812  16.741  1.00 89.49           H
ATOM   1495 2HB  TRP A 112       8.922  10.105  17.909  1.00 89.49           H
ATOM   1496  CG  TRP A 112       8.629  10.781  15.892  1.00 89.49           C
ATOM   1497  CD1 TRP A 112       8.325  12.072  16.087  1.00 89.49           C
ATOM   1498  HD1 TRP A 112       8.451  12.595  17.035  1.00 89.49           H
ATOM   1499  CD2 TRP A 112       8.307  10.515  14.511  1.00 89.49           C
ATOM   1500  NE1 TRP A 112       7.832  12.655  14.937  1.00 89.49           N
ATOM   1501  HE1 TRP A 112       7.538  13.605  14.834  1.00 89.49           H
ATOM   1502  CE2 TRP A 112       7.821  11.678  13.948  1.00 89.49           C
ATOM   1503  CE3 TRP A 112       8.423   9.331  13.761  1.00 89.49           C
ATOM   1504  HE3 TRP A 112       8.804   8.401  14.182  1.00 89.49           H
ATOM   1505  CZ2 TRP A 112       7.413  11.770  12.612  1.00 89.49           C
ATOM   1506  HZ2 TRP A 112       7.032  12.701  12.191  1.00 89.49           H
ATOM   1507  CZ3 TRP A 112       8.010   9.440  12.428  1.00 89.49           C
ATOM   1508  HZ3 TRP A 112       8.079   8.551  11.802  1.00 89.49           H
ATOM   1509  CH2 TRP A 112       7.519  10.603  11.847  1.00 89.49           C
ATOM   1510  HH2 TRP A 112       7.218  10.606  10.799  1.00 89.49           H
ATOM   1511  HN  TRP A 112      10.512   8.281  18.412  1.00 89.49           H
ATOM   1512  N   LYS A 113      12.323  11.341  16.296  1.00 82.10           N
ATOM   1513  CA  LYS A 113      13.236  12.434  16.586  1.00 82.10           C
ATOM   1514  C   LYS A 113      12.717  13.714  15.928  1.00 82.10           C
ATOM   1515  O   LYS A 113      13.400  14.737  15.930  1.00 82.10           O
ATOM   1516  HA  LYS A 113      13.240  12.578  17.667  1.00 82.10           H
ATOM   1517  CB  LYS A 113      14.662  12.064  16.173  1.00 82.10           C
ATOM   1518 1HB  LYS A 113      14.694  11.863  15.103  1.00 82.10           H
ATOM   1519 2HB  LYS A 113      15.328  12.907  16.359  1.00 82.10           H
ATOM   1520  CG  LYS A 113      15.155  10.838  16.943  1.00 82.10           C
ATOM   1521 1HG  LYS A 113      15.027  11.000  18.013  1.00 82.10           H
ATOM   1522 2HG  LYS A 113      14.551   9.970  16.678  1.00 82.10           H
ATOM   1523  CD  LYS A 113      16.627  10.554  16.637  1.00 82.10           C
ATOM   1524 1HD  LYS A 113      16.751  10.362  15.571  1.00 82.10           H
ATOM   1525 2HD  LYS A 113      17.228  11.432  16.874  1.00 82.10           H
ATOM   1526  CE  LYS A 113      17.132   9.353  17.439  1.00 82.10           C
ATOM   1527 1HE  LYS A 113      16.984   9.530  18.504  1.00 82.10           H
ATOM   1528 2HE  LYS A 113      16.554   8.466  17.180  1.00 82.10           H
ATOM   1529  NZ  LYS A 113      18.567   9.113  17.166  1.00 82.10           N
ATOM   1530 1HZ  LYS A 113      18.888   8.322  17.713  1.00 82.10           H
ATOM   1531 2HZ  LYS A 113      18.695   8.916  16.179  1.00 82.10           H
ATOM   1532 3HZ  LYS A 113      19.101   9.937  17.418  1.00 82.10           H
ATOM   1533  HN  LYS A 113      12.396  10.963  15.373  1.00 82.10           H
ATOM   1534  N   PHE A 114      11.514  13.615  15.382  1.00 88.39           N
ATOM   1535  CA  PHE A 114      10.969  14.691  14.572  1.00 88.39           C
ATOM   1536  C   PHE A 114       9.836  15.411  15.306  1.00 88.39           C
ATOM   1537  O   PHE A 114       9.341  14.924  16.321  1.00 88.39           O
ATOM   1538  HA  PHE A 114      11.780  15.394  14.380  1.00 88.39           H
ATOM   1539  CB  PHE A 114      10.411  14.053  13.298  1.00 88.39           C
ATOM   1540 1HB  PHE A 114       9.555  13.431  13.560  1.00 88.39           H
ATOM   1541 2HB  PHE A 114      10.044  14.841  12.640  1.00 88.39           H
ATOM   1542  CG  PHE A 114      11.426  13.202  12.532  1.00 88.39           C
ATOM   1543  CD1 PHE A 114      12.357  13.800  11.741  1.00 88.39           C
ATOM   1544  HD1 PHE A 114      12.380  14.886  11.653  1.00 88.39           H
ATOM   1545  CD2 PHE A 114      11.398  11.846  12.642  1.00 88.39           C
ATOM   1546  HD2 PHE A 114      10.652  11.367  13.276  1.00 88.39           H
ATOM   1547  CE1 PHE A 114      13.299  13.010  11.031  1.00 88.39           C
ATOM   1548  HE1 PHE A 114      14.045  13.490  10.397  1.00 88.39           H
ATOM   1549  CE2 PHE A 114      12.340  11.056  11.932  1.00 88.39           C
ATOM   1550  HE2 PHE A 114      12.317   9.970  12.020  1.00 88.39           H
ATOM   1551  CZ  PHE A 114      13.270  11.655  11.141  1.00 88.39           C
ATOM   1552  HZ  PHE A 114      13.993  11.048  10.596  1.00 88.39           H
ATOM   1553  HN  PHE A 114      10.916  12.820  15.486  1.00 88.39           H
ATOM   1554  N   GLN A 115       9.459  16.559  14.764  1.00 81.13           N
ATOM   1555  CA  GLN A 115       8.412  17.365  15.370  1.00 81.13           C
ATOM   1556  C   GLN A 115       7.049  16.700  15.172  1.00 81.13           C
ATOM   1557  O   GLN A 115       6.904  15.808  14.338  1.00 81.13           O
ATOM   1558  HA  GLN A 115       8.655  17.403  16.432  1.00 81.13           H
ATOM   1559  CB  GLN A 115       8.417  18.786  14.803  1.00 81.13           C
ATOM   1560 1HB  GLN A 115       8.332  18.749  13.717  1.00 81.13           H
ATOM   1561 2HB  GLN A 115       7.548  19.331  15.172  1.00 81.13           H
ATOM   1562  CG  GLN A 115       9.695  19.529  15.195  1.00 81.13           C
ATOM   1563 1HG  GLN A 115       9.810  19.515  16.279  1.00 81.13           H
ATOM   1564 2HG  GLN A 115      10.561  19.016  14.776  1.00 81.13           H
ATOM   1565  CD  GLN A 115       9.663  20.976  14.699  1.00 81.13           C
ATOM   1566  OE1 GLN A 115       8.781  21.387  13.963  1.00 81.13           O
ATOM   1567  NE2 GLN A 115      10.672  21.722  15.140  1.00 81.13           N
ATOM   1568 1HE2 GLN A 115      11.363  21.322  15.742  1.00 81.13           H
ATOM   1569 2HE2 GLN A 115      10.738  22.683  14.871  1.00 81.13           H
ATOM   1570  HN  GLN A 115       9.854  16.940  13.928  1.00 81.13           H
ATOM   1571  N   THR A 116       6.083  17.160  15.954  1.00 87.43           N
ATOM   1572  CA  THR A 116       4.736  16.620  15.876  1.00 87.43           C
ATOM   1573  C   THR A 116       4.174  16.794  14.463  1.00 87.43           C
ATOM   1574  O   THR A 116       3.505  15.901  13.944  1.00 87.43           O
ATOM   1575  HA  THR A 116       4.783  15.549  16.072  1.00 87.43           H
ATOM   1576  CB  THR A 116       3.891  17.301  16.954  1.00 87.43           C
ATOM   1577  HB  THR A 116       3.665  18.331  16.679  1.00 87.43           H
ATOM   1578  OG1 THR A 116       4.652  17.136  18.147  1.00 87.43           O
ATOM   1579  HG1 THR A 116       4.328  17.770  18.850  1.00 87.43           H
ATOM   1580  CG2 THR A 116       2.587  16.551  17.236  1.00 87.43           C
ATOM   1581 1HG2 THR A 116       2.816  15.541  17.577  1.00 87.43           H
ATOM   1582 2HG2 THR A 116       1.992  16.501  16.325  1.00 87.43           H
ATOM   1583 3HG2 THR A 116       2.026  17.076  18.009  1.00 87.43           H
ATOM   1584  HN  THR A 116       6.209  17.886  16.630  1.00 87.43           H
ATOM   1585  N   PHE A 117       4.465  17.948  13.882  1.00 90.56           N
ATOM   1586  CA  PHE A 117       3.989  18.254  12.544  1.00 90.56           C
ATOM   1587  C   PHE A 117       4.409  17.168  11.551  1.00 90.56           C
ATOM   1588  O   PHE A 117       3.598  16.706  10.750  1.00 90.56           O
ATOM   1589  HA  PHE A 117       2.901  18.299  12.591  1.00 90.56           H
ATOM   1590  CB  PHE A 117       4.630  19.581  12.133  1.00 90.56           C
ATOM   1591 1HB  PHE A 117       4.322  20.354  12.836  1.00 90.56           H
ATOM   1592 2HB  PHE A 117       5.713  19.490  12.214  1.00 90.56           H
ATOM   1593  CG  PHE A 117       4.275  20.030  10.714  1.00 90.56           C
ATOM   1594  CD1 PHE A 117       5.199  19.936   9.720  1.00 90.56           C
ATOM   1595  HD1 PHE A 117       6.191  19.540   9.934  1.00 90.56           H
ATOM   1596  CD2 PHE A 117       3.036  20.524  10.447  1.00 90.56           C
ATOM   1597  HD2 PHE A 117       2.296  20.599  11.243  1.00 90.56           H
ATOM   1598  CE1 PHE A 117       4.869  20.353   8.403  1.00 90.56           C
ATOM   1599  HE1 PHE A 117       5.610  20.278   7.607  1.00 90.56           H
ATOM   1600  CE2 PHE A 117       2.707  20.941   9.130  1.00 90.56           C
ATOM   1601  HE2 PHE A 117       1.714  21.336   8.916  1.00 90.56           H
ATOM   1602  CZ  PHE A 117       3.631  20.847   8.136  1.00 90.56           C
ATOM   1603  HZ  PHE A 117       3.378  21.167   7.125  1.00 90.56           H
ATOM   1604  HN  PHE A 117       5.016  18.666  14.309  1.00 90.56           H
ATOM   1605  N   MET A 118       5.677  16.793  11.635  1.00 88.38           N
ATOM   1606  CA  MET A 118       6.219  15.781  10.745  1.00 88.38           C
ATOM   1607  C   MET A 118       5.546  14.427  10.979  1.00 88.38           C
ATOM   1608  O   MET A 118       5.376  13.644  10.046  1.00 88.38           O
ATOM   1609  HA  MET A 118       6.003  16.132   9.735  1.00 88.38           H
ATOM   1610  CB  MET A 118       7.726  15.649  10.977  1.00 88.38           C
ATOM   1611 1HB  MET A 118       7.924  15.545  12.044  1.00 88.38           H
ATOM   1612 2HB  MET A 118       8.094  14.744  10.494  1.00 88.38           H
ATOM   1613  CG  MET A 118       8.473  16.867  10.430  1.00 88.38           C
ATOM   1614 1HG  MET A 118       8.181  17.761  10.980  1.00 88.38           H
ATOM   1615 2HG  MET A 118       9.546  16.740  10.575  1.00 88.38           H
ATOM   1616  SD  MET A 118       8.114  17.074   8.694  1.00 88.38           S
ATOM   1617  CE  MET A 118       8.869  15.594   8.042  1.00 88.38           C
ATOM   1618 1HE  MET A 118       9.933  15.596   8.277  1.00 88.38           H
ATOM   1619 2HE  MET A 118       8.399  14.719   8.490  1.00 88.38           H
ATOM   1620 3HE  MET A 118       8.736  15.565   6.961  1.00 88.38           H
ATOM   1621  HN  MET A 118       6.329  17.168  12.295  1.00 88.38           H
ATOM   1622  N   CYS A 119       5.180  14.193  12.231  1.00 92.89           N
ATOM   1623  CA  CYS A 119       4.464  12.980  12.587  1.00 92.89           C
ATOM   1624  C   CYS A 119       3.147  12.954  11.808  1.00 92.89           C
ATOM   1625  O   CYS A 119       2.807  11.946  11.192  1.00 92.89           O
ATOM   1626  HA  CYS A 119       5.101  12.144  12.299  1.00 92.89           H
ATOM   1627  CB  CYS A 119       4.236  12.881  14.097  1.00 92.89           C
ATOM   1628 1HB  CYS A 119       5.192  12.790  14.612  1.00 92.89           H
ATOM   1629 2HB  CYS A 119       3.762  13.792  14.462  1.00 92.89           H
ATOM   1630  SG  CYS A 119       3.182  11.433  14.476  1.00 92.89           S
ATOM   1631  HN  CYS A 119       5.365  14.814  12.993  1.00 92.89           H
ATOM   1632  N   LYS A 120       2.442  14.075  11.862  1.00 91.32           N
ATOM   1633  CA  LYS A 120       1.155  14.181  11.197  1.00 91.32           C
ATOM   1634  C   LYS A 120       1.340  13.948   9.696  1.00 91.32           C
ATOM   1635  O   LYS A 120       0.612  13.162   9.092  1.00 91.32           O
ATOM   1636  HA  LYS A 120       0.516  13.392  11.592  1.00 91.32           H
ATOM   1637  CB  LYS A 120       0.486  15.516  11.534  1.00 91.32           C
ATOM   1638 1HB  LYS A 120       1.174  16.335  11.324  1.00 91.32           H
ATOM   1639 2HB  LYS A 120      -0.385  15.662  10.896  1.00 91.32           H
ATOM   1640  CG  LYS A 120       0.063  15.561  13.003  1.00 91.32           C
ATOM   1641 1HG  LYS A 120      -0.448  14.635  13.267  1.00 91.32           H
ATOM   1642 2HG  LYS A 120       0.947  15.629  13.638  1.00 91.32           H
ATOM   1643  CD  LYS A 120      -0.858  16.753  13.272  1.00 91.32           C
ATOM   1644 1HD  LYS A 120      -0.317  17.683  13.094  1.00 91.32           H
ATOM   1645 2HD  LYS A 120      -1.696  16.734  12.576  1.00 91.32           H
ATOM   1646  CE  LYS A 120      -1.381  16.729  14.710  1.00 91.32           C
ATOM   1647 1HE  LYS A 120      -1.341  15.712  15.100  1.00 91.32           H
ATOM   1648 2HE  LYS A 120      -0.741  17.340  15.346  1.00 91.32           H
ATOM   1649  NZ  LYS A 120      -2.771  17.233  14.764  1.00 91.32           N
ATOM   1650 1HZ  LYS A 120      -3.108  17.194  15.720  1.00 91.32           H
ATOM   1651 2HZ  LYS A 120      -2.796  18.191  14.435  1.00 91.32           H
ATOM   1652 3HZ  LYS A 120      -3.363  16.658  14.174  1.00 91.32           H
ATOM   1653  HN  LYS A 120       2.736  14.898  12.347  1.00 91.32           H
ATOM   1654  N   VAL A 121       2.319  14.646   9.138  1.00 93.38           N
ATOM   1655  CA  VAL A 121       2.531  14.619   7.700  1.00 93.38           C
ATOM   1656  C   VAL A 121       2.861  13.189   7.265  1.00 93.38           C
ATOM   1657  O   VAL A 121       2.248  12.662   6.338  1.00 93.38           O
ATOM   1658  HA  VAL A 121       1.600  14.924   7.224  1.00 93.38           H
ATOM   1659  CB  VAL A 121       3.615  15.627   7.313  1.00 93.38           C
ATOM   1660  HB  VAL A 121       4.491  15.431   7.931  1.00 93.38           H
ATOM   1661  CG1 VAL A 121       4.024  15.455   5.849  1.00 93.38           C
ATOM   1662 1HG1 VAL A 121       4.413  14.448   5.695  1.00 93.38           H
ATOM   1663 2HG1 VAL A 121       3.157  15.611   5.208  1.00 93.38           H
ATOM   1664 3HG1 VAL A 121       4.796  16.184   5.599  1.00 93.38           H
ATOM   1665  CG2 VAL A 121       3.155  17.059   7.589  1.00 93.38           C
ATOM   1666 1HG2 VAL A 121       2.257  17.271   7.009  1.00 93.38           H
ATOM   1667 2HG2 VAL A 121       2.937  17.172   8.651  1.00 93.38           H
ATOM   1668 3HG2 VAL A 121       3.944  17.755   7.305  1.00 93.38           H
ATOM   1669  HN  VAL A 121       2.958  15.220   9.649  1.00 93.38           H
ATOM   1670  N   VAL A 122       3.828  12.603   7.955  1.00 92.43           N
ATOM   1671  CA  VAL A 122       4.364  11.316   7.546  1.00 92.43           C
ATOM   1672  C   VAL A 122       3.261  10.259   7.629  1.00 92.43           C
ATOM   1673  O   VAL A 122       3.102   9.448   6.718  1.00 92.43           O
ATOM   1674  HA  VAL A 122       4.684  11.407   6.508  1.00 92.43           H
ATOM   1675  CB  VAL A 122       5.591  10.967   8.391  1.00 92.43           C
ATOM   1676  HB  VAL A 122       5.312  11.058   9.440  1.00 92.43           H
ATOM   1677  CG1 VAL A 122       6.034   9.524   8.145  1.00 92.43           C
ATOM   1678 1HG1 VAL A 122       5.223   8.845   8.410  1.00 92.43           H
ATOM   1679 2HG1 VAL A 122       6.287   9.395   7.092  1.00 92.43           H
ATOM   1680 3HG1 VAL A 122       6.908   9.303   8.758  1.00 92.43           H
ATOM   1681  CG2 VAL A 122       6.736  11.946   8.123  1.00 92.43           C
ATOM   1682 1HG2 VAL A 122       7.014  11.901   7.070  1.00 92.43           H
ATOM   1683 2HG2 VAL A 122       6.416  12.957   8.372  1.00 92.43           H
ATOM   1684 3HG2 VAL A 122       7.596  11.675   8.736  1.00 92.43           H
ATOM   1685  HN  VAL A 122       4.243  12.991   8.777  1.00 92.43           H
ATOM   1686  N   ASN A 123       2.527  10.301   8.732  1.00 90.85           N
ATOM   1687  CA  ASN A 123       1.458   9.343   8.957  1.00 90.85           C
ATOM   1688  C   ASN A 123       0.392   9.511   7.872  1.00 90.85           C
ATOM   1689  O   ASN A 123      -0.101   8.527   7.324  1.00 90.85           O
ATOM   1690  HA  ASN A 123       1.937   8.365   8.922  1.00 90.85           H
ATOM   1691  CB  ASN A 123       0.791   9.571  10.315  1.00 90.85           C
ATOM   1692 1HB  ASN A 123       1.233  10.442  10.799  1.00 90.85           H
ATOM   1693 2HB  ASN A 123      -0.268   9.789  10.172  1.00 90.85           H
ATOM   1694  CG  ASN A 123       0.947   8.345  11.215  1.00 90.85           C
ATOM   1695  OD1 ASN A 123       1.316   7.266  10.781  1.00 90.85           O
ATOM   1696  ND2 ASN A 123       0.646   8.569  12.491  1.00 90.85           N
ATOM   1697 1HD2 ASN A 123       0.350   9.478  12.783  1.00 90.85           H
ATOM   1698 2HD2 ASN A 123       0.718   7.828  13.159  1.00 90.85           H
ATOM   1699  HN  ASN A 123       2.653  10.973   9.462  1.00 90.85           H
ATOM   1700  N   SER A 124       0.068  10.766   7.594  1.00 92.35           N
ATOM   1701  CA  SER A 124      -0.980  11.074   6.637  1.00 92.35           C
ATOM   1702  C   SER A 124      -0.562  10.616   5.238  1.00 92.35           C
ATOM   1703  O   SER A 124      -1.352  10.005   4.520  1.00 92.35           O
ATOM   1704  HA  SER A 124      -1.854  10.518   6.977  1.00 92.35           H
ATOM   1705  CB  SER A 124      -1.299  12.570   6.632  1.00 92.35           C
ATOM   1706 1HB  SER A 124      -0.428  13.126   6.284  1.00 92.35           H
ATOM   1707 2HB  SER A 124      -2.105  12.767   5.925  1.00 92.35           H
ATOM   1708  OG  SER A 124      -1.676  13.040   7.923  1.00 92.35           O
ATOM   1709  HG  SER A 124      -0.970  13.650   8.285  1.00 92.35           H
ATOM   1710  HN  SER A 124       0.508  11.562   8.011  1.00 92.35           H
ATOM   1711  N   MET A 125       0.679  10.928   4.894  1.00 87.53           N
ATOM   1712  CA  MET A 125       1.212  10.553   3.595  1.00 87.53           C
ATOM   1713  C   MET A 125       1.148   9.038   3.392  1.00 87.53           C
ATOM   1714  O   MET A 125       0.726   8.566   2.338  1.00 87.53           O
ATOM   1715  HA  MET A 125       0.577  11.052   2.863  1.00 87.53           H
ATOM   1716  CB  MET A 125       2.664  11.023   3.484  1.00 87.53           C
ATOM   1717 1HB  MET A 125       3.194  10.799   4.410  1.00 87.53           H
ATOM   1718 2HB  MET A 125       3.167  10.474   2.688  1.00 87.53           H
ATOM   1719  CG  MET A 125       2.734  12.524   3.200  1.00 87.53           C
ATOM   1720 1HG  MET A 125       2.147  12.763   2.313  1.00 87.53           H
ATOM   1721 2HG  MET A 125       2.297  13.081   4.030  1.00 87.53           H
ATOM   1722  SD  MET A 125       4.431  13.021   2.960  1.00 87.53           S
ATOM   1723  CE  MET A 125       4.757  12.259   1.379  1.00 87.53           C
ATOM   1724 1HE  MET A 125       4.618  11.181   1.460  1.00 87.53           H
ATOM   1725 2HE  MET A 125       4.069  12.659   0.634  1.00 87.53           H
ATOM   1726 3HE  MET A 125       5.782  12.472   1.077  1.00 87.53           H
ATOM   1727  HN  MET A 125       1.314  11.426   5.484  1.00 87.53           H
ATOM   1728  N   TYR A 126       1.574   8.317   4.419  1.00 89.39           N
ATOM   1729  CA  TYR A 126       1.603   6.866   4.354  1.00 89.39           C
ATOM   1730  C   TYR A 126       0.216   6.303   4.038  1.00 89.39           C
ATOM   1731  O   TYR A 126       0.071   5.457   3.157  1.00 89.39           O
ATOM   1732  HA  TYR A 126       2.293   6.579   3.561  1.00 89.39           H
ATOM   1733  CB  TYR A 126       2.029   6.390   5.744  1.00 89.39           C
ATOM   1734 1HB  TYR A 126       3.077   6.645   5.899  1.00 89.39           H
ATOM   1735 2HB  TYR A 126       1.455   6.933   6.495  1.00 89.39           H
ATOM   1736  CG  TYR A 126       1.846   4.888   5.971  1.00 89.39           C
ATOM   1737  CD1 TYR A 126       0.730   4.421   6.635  1.00 89.39           C
ATOM   1738  HD1 TYR A 126      -0.021   5.123   6.998  1.00 89.39           H
ATOM   1739  CD2 TYR A 126       2.797   4.000   5.511  1.00 89.39           C
ATOM   1740  HD2 TYR A 126       3.679   4.369   4.987  1.00 89.39           H
ATOM   1741  CE1 TYR A 126       0.558   3.007   6.848  1.00 89.39           C
ATOM   1742  HE1 TYR A 126      -0.318   2.625   7.372  1.00 89.39           H
ATOM   1743  CE2 TYR A 126       2.625   2.586   5.724  1.00 89.39           C
ATOM   1744  HE2 TYR A 126       3.369   1.874   5.366  1.00 89.39           H
ATOM   1745  CZ  TYR A 126       1.514   2.160   6.382  1.00 89.39           C
ATOM   1746  OH  TYR A 126       1.352   0.825   6.584  1.00 89.39           O
ATOM   1747  HH  TYR A 126       0.608   0.665   7.233  1.00 89.39           H
ATOM   1748  HN  TYR A 126       1.894   8.708   5.282  1.00 89.39           H
ATOM   1749  N   LYS A 127      -0.769   6.795   4.775  1.00 87.93           N
ATOM   1750  CA  LYS A 127      -2.119   6.267   4.670  1.00 87.93           C
ATOM   1751  C   LYS A 127      -2.695   6.621   3.297  1.00 87.93           C
ATOM   1752  O   LYS A 127      -3.290   5.775   2.633  1.00 87.93           O
ATOM   1753  HA  LYS A 127      -2.051   5.181   4.746  1.00 87.93           H
ATOM   1754  CB  LYS A 127      -2.976   6.750   5.841  1.00 87.93           C
ATOM   1755 1HB  LYS A 127      -2.820   7.818   5.994  1.00 87.93           H
ATOM   1756 2HB  LYS A 127      -4.032   6.614   5.604  1.00 87.93           H
ATOM   1757  CG  LYS A 127      -2.633   5.989   7.123  1.00 87.93           C
ATOM   1758 1HG  LYS A 127      -1.555   6.005   7.281  1.00 87.93           H
ATOM   1759 2HG  LYS A 127      -3.088   6.488   7.979  1.00 87.93           H
ATOM   1760  CD  LYS A 127      -3.123   4.541   7.049  1.00 87.93           C
ATOM   1761 1HD  LYS A 127      -4.125   4.514   6.622  1.00 87.93           H
ATOM   1762 2HD  LYS A 127      -2.477   3.969   6.383  1.00 87.93           H
ATOM   1763  CE  LYS A 127      -3.135   3.896   8.436  1.00 87.93           C
ATOM   1764 1HE  LYS A 127      -3.021   2.816   8.342  1.00 87.93           H
ATOM   1765 2HE  LYS A 127      -2.288   4.256   9.019  1.00 87.93           H
ATOM   1766  NZ  LYS A 127      -4.399   4.207   9.141  1.00 87.93           N
ATOM   1767 1HZ  LYS A 127      -4.205   4.382  10.121  1.00 87.93           H
ATOM   1768 2HZ  LYS A 127      -4.822   5.030   8.728  1.00 87.93           H
ATOM   1769 3HZ  LYS A 127      -5.035   3.422   9.058  1.00 87.93           H
ATOM   1770  HN  LYS A 127      -0.657   7.540   5.433  1.00 87.93           H
ATOM   1771  N   MET A 128      -2.498   7.874   2.914  1.00 88.37           N
ATOM   1772  CA  MET A 128      -3.056   8.373   1.669  1.00 88.37           C
ATOM   1773  C   MET A 128      -2.551   7.558   0.476  1.00 88.37           C
ATOM   1774  O   MET A 128      -3.331   7.179  -0.396  1.00 88.37           O
ATOM   1775  HA  MET A 128      -4.136   8.258   1.765  1.00 88.37           H
ATOM   1776  CB  MET A 128      -2.667   9.841   1.486  1.00 88.37           C
ATOM   1777 1HB  MET A 128      -2.987  10.417   2.355  1.00 88.37           H
ATOM   1778 2HB  MET A 128      -1.582   9.929   1.428  1.00 88.37           H
ATOM   1779  CG  MET A 128      -3.300  10.423   0.221  1.00 88.37           C
ATOM   1780 1HG  MET A 128      -2.984   9.850  -0.651  1.00 88.37           H
ATOM   1781 2HG  MET A 128      -4.386  10.343   0.278  1.00 88.37           H
ATOM   1782  SD  MET A 128      -2.825  12.133   0.031  1.00 88.37           S
ATOM   1783  CE  MET A 128      -3.602  12.499  -1.534  1.00 88.37           C
ATOM   1784 1HE  MET A 128      -3.200  11.839  -2.303  1.00 88.37           H
ATOM   1785 2HE  MET A 128      -4.678  12.344  -1.450  1.00 88.37           H
ATOM   1786 3HE  MET A 128      -3.404  13.536  -1.805  1.00 88.37           H
ATOM   1787  HN  MET A 128      -1.968   8.542   3.437  1.00 88.37           H
ATOM   1788  N   ASN A 129      -1.249   7.313   0.477  1.00 86.82           N
ATOM   1789  CA  ASN A 129      -0.609   6.665  -0.655  1.00 86.82           C
ATOM   1790  C   ASN A 129      -0.901   5.164  -0.609  1.00 86.82           C
ATOM   1791  O   ASN A 129      -0.930   4.502  -1.645  1.00 86.82           O
ATOM   1792  HA  ASN A 129      -1.032   7.145  -1.537  1.00 86.82           H
ATOM   1793  CB  ASN A 129       0.909   6.853  -0.611  1.00 86.82           C
ATOM   1794 1HB  ASN A 129       1.295   6.501   0.345  1.00 86.82           H
ATOM   1795 2HB  ASN A 129       1.377   6.246  -1.387  1.00 86.82           H
ATOM   1796  CG  ASN A 129       1.286   8.322  -0.810  1.00 86.82           C
ATOM   1797  OD1 ASN A 129       0.817   8.993  -1.715  1.00 86.82           O
ATOM   1798  ND2 ASN A 129       2.156   8.783   0.084  1.00 86.82           N
ATOM   1799 1HD2 ASN A 129       2.502   8.180   0.802  1.00 86.82           H
ATOM   1800 2HD2 ASN A 129       2.464   9.734   0.038  1.00 86.82           H
ATOM   1801  HN  ASN A 129      -0.636   7.550   1.231  1.00 86.82           H
ATOM   1802  N   PHE A 130      -1.110   4.671   0.603  1.00 89.32           N
ATOM   1803  CA  PHE A 130      -1.518   3.288   0.788  1.00 89.32           C
ATOM   1804  C   PHE A 130      -2.800   2.986   0.009  1.00 89.32           C
ATOM   1805  O   PHE A 130      -2.849   2.033  -0.767  1.00 89.32           O
ATOM   1806  HA  PHE A 130      -0.710   2.660   0.413  1.00 89.32           H
ATOM   1807  CB  PHE A 130      -1.786   3.097   2.282  1.00 89.32           C
ATOM   1808 1HB  PHE A 130      -0.850   3.223   2.827  1.00 89.32           H
ATOM   1809 2HB  PHE A 130      -2.461   3.882   2.623  1.00 89.32           H
ATOM   1810  CG  PHE A 130      -2.388   1.737   2.637  1.00 89.32           C
ATOM   1811  CD1 PHE A 130      -3.728   1.617   2.838  1.00 89.32           C
ATOM   1812  HD1 PHE A 130      -4.373   2.491   2.745  1.00 89.32           H
ATOM   1813  CD2 PHE A 130      -1.584   0.646   2.753  1.00 89.32           C
ATOM   1814  HD2 PHE A 130      -0.510   0.742   2.592  1.00 89.32           H
ATOM   1815  CE1 PHE A 130      -4.287   0.354   3.168  1.00 89.32           C
ATOM   1816  HE1 PHE A 130      -5.361   0.259   3.329  1.00 89.32           H
ATOM   1817  CE2 PHE A 130      -2.142  -0.617   3.082  1.00 89.32           C
ATOM   1818  HE2 PHE A 130      -1.498  -1.491   3.175  1.00 89.32           H
ATOM   1819  CZ  PHE A 130      -3.482  -0.736   3.283  1.00 89.32           C
ATOM   1820  HZ  PHE A 130      -3.911  -1.706   3.536  1.00 89.32           H
ATOM   1821  HN  PHE A 130      -1.005   5.197   1.446  1.00 89.32           H
ATOM   1822  N   TYR A 131      -3.806   3.815   0.244  1.00 93.44           N
ATOM   1823  CA  TYR A 131      -5.098   3.625  -0.394  1.00 93.44           C
ATOM   1824  C   TYR A 131      -5.006   3.872  -1.901  1.00 93.44           C
ATOM   1825  O   TYR A 131      -5.550   3.105  -2.694  1.00 93.44           O
ATOM   1826  HA  TYR A 131      -5.410   2.595  -0.221  1.00 93.44           H
ATOM   1827  CB  TYR A 131      -6.032   4.665   0.226  1.00 93.44           C
ATOM   1828 1HB  TYR A 131      -5.506   5.617   0.294  1.00 93.44           H
ATOM   1829 2HB  TYR A 131      -6.882   4.818  -0.440  1.00 93.44           H
ATOM   1830  CG  TYR A 131      -6.553   4.286   1.614  1.00 93.44           C
ATOM   1831  CD1 TYR A 131      -7.265   3.117   1.788  1.00 93.44           C
ATOM   1832  HD1 TYR A 131      -7.458   2.464   0.937  1.00 93.44           H
ATOM   1833  CD2 TYR A 131      -6.309   5.112   2.692  1.00 93.44           C
ATOM   1834  HD2 TYR A 131      -5.746   6.036   2.554  1.00 93.44           H
ATOM   1835  CE1 TYR A 131      -7.755   2.760   3.094  1.00 93.44           C
ATOM   1836  HE1 TYR A 131      -8.319   1.840   3.246  1.00 93.44           H
ATOM   1837  CE2 TYR A 131      -6.798   4.755   3.998  1.00 93.44           C
ATOM   1838  HE2 TYR A 131      -6.613   5.399   4.858  1.00 93.44           H
ATOM   1839  CZ  TYR A 131      -7.497   3.597   4.135  1.00 93.44           C
ATOM   1840  OH  TYR A 131      -7.959   3.259   5.369  1.00 93.44           O
ATOM   1841  HH  TYR A 131      -7.783   4.002   6.015  1.00 93.44           H
ATOM   1842  HN  TYR A 131      -3.750   4.604   0.857  1.00 93.44           H
ATOM   1843  N   SER A 132      -4.314   4.947  -2.251  1.00 93.12           N
ATOM   1844  CA  SER A 132      -4.244   5.373  -3.638  1.00 93.12           C
ATOM   1845  C   SER A 132      -3.587   4.284  -4.488  1.00 93.12           C
ATOM   1846  O   SER A 132      -4.032   4.006  -5.600  1.00 93.12           O
ATOM   1847  HA  SER A 132      -5.279   5.526  -3.946  1.00 93.12           H
ATOM   1848  CB  SER A 132      -3.474   6.688  -3.772  1.00 93.12           C
ATOM   1849 1HB  SER A 132      -3.399   6.959  -4.825  1.00 93.12           H
ATOM   1850 2HB  SER A 132      -4.029   7.485  -3.277  1.00 93.12           H
ATOM   1851  OG  SER A 132      -2.167   6.601  -3.211  1.00 93.12           O
ATOM   1852  HG  SER A 132      -1.641   7.420  -3.439  1.00 93.12           H
ATOM   1853  HN  SER A 132      -3.808   5.520  -1.607  1.00 93.12           H
ATOM   1854  N   CYS A 133      -2.538   3.696  -3.931  1.00 92.86           N
ATOM   1855  CA  CYS A 133      -1.801   2.659  -4.633  1.00 92.86           C
ATOM   1856  C   CYS A 133      -2.770   1.524  -4.969  1.00 92.86           C
ATOM   1857  O   CYS A 133      -2.878   1.117  -6.124  1.00 92.86           O
ATOM   1858  HA  CYS A 133      -1.408   3.115  -5.542  1.00 92.86           H
ATOM   1859  CB  CYS A 133      -0.604   2.165  -3.818  1.00 92.86           C
ATOM   1860 1HB  CYS A 133      -0.914   1.950  -2.795  1.00 92.86           H
ATOM   1861 2HB  CYS A 133      -0.227   1.233  -4.238  1.00 92.86           H
ATOM   1862  SG  CYS A 133       0.718   3.430  -3.816  1.00 92.86           S
ATOM   1863  HG  CYS A 133       0.182   4.191  -2.867  1.00 92.86           H
ATOM   1864  HN  CYS A 133      -2.191   3.918  -3.020  1.00 92.86           H
ATOM   1865  N   VAL A 134      -3.452   1.046  -3.938  1.00 90.84           N
ATOM   1866  CA  VAL A 134      -4.244  -0.165  -4.061  1.00 90.84           C
ATOM   1867  C   VAL A 134      -5.434   0.101  -4.985  1.00 90.84           C
ATOM   1868  O   VAL A 134      -5.817  -0.761  -5.774  1.00 90.84           O
ATOM   1869  HA  VAL A 134      -3.611  -0.928  -4.515  1.00 90.84           H
ATOM   1870  CB  VAL A 134      -4.662  -0.661  -2.675  1.00 90.84           C
ATOM   1871  HB  VAL A 134      -5.291   0.106  -2.221  1.00 90.84           H
ATOM   1872  CG1 VAL A 134      -5.488  -1.945  -2.778  1.00 90.84           C
ATOM   1873 1HG1 VAL A 134      -6.385  -1.754  -3.367  1.00 90.84           H
ATOM   1874 2HG1 VAL A 134      -4.894  -2.721  -3.262  1.00 90.84           H
ATOM   1875 3HG1 VAL A 134      -5.772  -2.275  -1.779  1.00 90.84           H
ATOM   1876  CG2 VAL A 134      -3.443  -0.863  -1.774  1.00 90.84           C
ATOM   1877 1HG2 VAL A 134      -2.778  -1.601  -2.223  1.00 90.84           H
ATOM   1878 2HG2 VAL A 134      -2.913   0.083  -1.662  1.00 90.84           H
ATOM   1879 3HG2 VAL A 134      -3.769  -1.215  -0.795  1.00 90.84           H
ATOM   1880  HN  VAL A 134      -3.467   1.471  -3.033  1.00 90.84           H
ATOM   1881  N   LEU A 135      -5.986   1.299  -4.857  1.00 94.23           N
ATOM   1882  CA  LEU A 135      -7.141   1.680  -5.652  1.00 94.23           C
ATOM   1883  C   LEU A 135      -6.727   1.795  -7.121  1.00 94.23           C
ATOM   1884  O   LEU A 135      -7.513   1.489  -8.016  1.00 94.23           O
ATOM   1885  HA  LEU A 135      -7.877   0.881  -5.562  1.00 94.23           H
ATOM   1886  CB  LEU A 135      -7.781   2.952  -5.092  1.00 94.23           C
ATOM   1887 1HB  LEU A 135      -7.005   3.710  -4.988  1.00 94.23           H
ATOM   1888 2HB  LEU A 135      -8.497   3.327  -5.823  1.00 94.23           H
ATOM   1889  CG  LEU A 135      -8.497   2.806  -3.748  1.00 94.23           C
ATOM   1890  HG  LEU A 135      -7.791   2.391  -3.028  1.00 94.23           H
ATOM   1891  CD1 LEU A 135      -8.940   4.169  -3.212  1.00 94.23           C
ATOM   1892 1HD1 LEU A 135      -8.067   4.807  -3.076  1.00 94.23           H
ATOM   1893 2HD1 LEU A 135      -9.622   4.634  -3.923  1.00 94.23           H
ATOM   1894 3HD1 LEU A 135      -9.445   4.037  -2.256  1.00 94.23           H
ATOM   1895  CD2 LEU A 135      -9.665   1.824  -3.852  1.00 94.23           C
ATOM   1896 1HD2 LEU A 135     -10.380   2.186  -4.591  1.00 94.23           H
ATOM   1897 2HD2 LEU A 135      -9.292   0.846  -4.157  1.00 94.23           H
ATOM   1898 3HD2 LEU A 135     -10.156   1.739  -2.882  1.00 94.23           H
ATOM   1899  HN  LEU A 135      -5.658   2.000  -4.224  1.00 94.23           H
ATOM   1900  N   LEU A 136      -5.495   2.237  -7.322  1.00 94.28           N
ATOM   1901  CA  LEU A 136      -4.959   2.374  -8.666  1.00 94.28           C
ATOM   1902  C   LEU A 136      -4.753   0.984  -9.272  1.00 94.28           C
ATOM   1903  O   LEU A 136      -5.074   0.757 -10.438  1.00 94.28           O
ATOM   1904  HA  LEU A 136      -5.703   2.903  -9.262  1.00 94.28           H
ATOM   1905  CB  LEU A 136      -3.694   3.234  -8.654  1.00 94.28           C
ATOM   1906 1HB  LEU A 136      -3.061   2.902  -7.831  1.00 94.28           H
ATOM   1907 2HB  LEU A 136      -3.142   3.046  -9.575  1.00 94.28           H
ATOM   1908  CG  LEU A 136      -3.909   4.742  -8.518  1.00 94.28           C
ATOM   1909  HG  LEU A 136      -4.605   4.916  -7.698  1.00 94.28           H
ATOM   1910  CD1 LEU A 136      -2.602   5.453  -8.160  1.00 94.28           C
ATOM   1911 1HD1 LEU A 136      -2.227   5.067  -7.212  1.00 94.28           H
ATOM   1912 2HD1 LEU A 136      -1.865   5.274  -8.943  1.00 94.28           H
ATOM   1913 3HD1 LEU A 136      -2.783   6.524  -8.070  1.00 94.28           H
ATOM   1914  CD2 LEU A 136      -4.548   5.321  -9.783  1.00 94.28           C
ATOM   1915 1HD2 LEU A 136      -3.896   5.136 -10.636  1.00 94.28           H
ATOM   1916 2HD2 LEU A 136      -5.513   4.844  -9.953  1.00 94.28           H
ATOM   1917 3HD2 LEU A 136      -4.690   6.394  -9.659  1.00 94.28           H
ATOM   1918  HN  LEU A 136      -4.867   2.499  -6.589  1.00 94.28           H
ATOM   1919  N   ILE A 137      -4.218   0.090  -8.453  1.00 91.96           N
ATOM   1920  CA  ILE A 137      -3.991  -1.278  -8.885  1.00 91.96           C
ATOM   1921  C   ILE A 137      -5.319  -1.897  -9.326  1.00 91.96           C
ATOM   1922  O   ILE A 137      -5.378  -2.592 -10.340  1.00 91.96           O
ATOM   1923  HA  ILE A 137      -3.323  -1.243  -9.746  1.00 91.96           H
ATOM   1924  CB  ILE A 137      -3.275  -2.074  -7.791  1.00 91.96           C
ATOM   1925  HB  ILE A 137      -3.769  -1.869  -6.841  1.00 91.96           H
ATOM   1926  CG1 ILE A 137      -1.820  -1.625  -7.650  1.00 91.96           C
ATOM   1927 1HG1 ILE A 137      -1.243  -1.974  -8.506  1.00 91.96           H
ATOM   1928 2HG1 ILE A 137      -1.769  -0.536  -7.654  1.00 91.96           H
ATOM   1929  CG2 ILE A 137      -3.389  -3.578  -8.044  1.00 91.96           C
ATOM   1930 1HG2 ILE A 137      -4.440  -3.867  -8.055  1.00 91.96           H
ATOM   1931 2HG2 ILE A 137      -2.936  -3.821  -9.005  1.00 91.96           H
ATOM   1932 3HG2 ILE A 137      -2.872  -4.120  -7.251  1.00 91.96           H
ATOM   1933  CD1 ILE A 137      -1.203  -2.164  -6.358  1.00 91.96           C
ATOM   1934 1HD1 ILE A 137      -1.767  -1.793  -5.503  1.00 91.96           H
ATOM   1935 2HD1 ILE A 137      -1.233  -3.254  -6.368  1.00 91.96           H
ATOM   1936 3HD1 ILE A 137      -0.168  -1.830  -6.282  1.00 91.96           H
ATOM   1937  HN  ILE A 137      -3.943   0.288  -7.513  1.00 91.96           H
ATOM   1938  N   MET A 138      -6.352  -1.621  -8.544  1.00 91.62           N
ATOM   1939  CA  MET A 138      -7.684  -2.104  -8.866  1.00 91.62           C
ATOM   1940  C   MET A 138      -8.147  -1.570 -10.223  1.00 91.62           C
ATOM   1941  O   MET A 138      -8.681  -2.319 -11.040  1.00 91.62           O
ATOM   1942  HA  MET A 138      -7.602  -3.190  -8.904  1.00 91.62           H
ATOM   1943  CB  MET A 138      -8.665  -1.657  -7.780  1.00 91.62           C
ATOM   1944 1HB  MET A 138      -8.332  -2.026  -6.810  1.00 91.62           H
ATOM   1945 2HB  MET A 138      -8.677  -0.569  -7.721  1.00 91.62           H
ATOM   1946  CG  MET A 138     -10.076  -2.173  -8.071  1.00 91.62           C
ATOM   1947 1HG  MET A 138     -10.384  -1.869  -9.072  1.00 91.62           H
ATOM   1948 2HG  MET A 138     -10.086  -3.262  -8.051  1.00 91.62           H
ATOM   1949  SD  MET A 138     -11.222  -1.532  -6.861  1.00 91.62           S
ATOM   1950  CE  MET A 138     -11.277   0.180  -7.363  1.00 91.62           C
ATOM   1951 1HE  MET A 138     -10.278   0.611  -7.298  1.00 91.62           H
ATOM   1952 2HE  MET A 138     -11.635   0.246  -8.390  1.00 91.62           H
ATOM   1953 3HE  MET A 138     -11.952   0.730  -6.707  1.00 91.62           H
ATOM   1954  HN  MET A 138      -6.290  -1.081  -7.705  1.00 91.62           H
ATOM   1955  N   CYS A 139      -7.925  -0.279 -10.423  1.00 94.15           N
ATOM   1956  CA  CYS A 139      -8.378   0.380 -11.636  1.00 94.15           C
ATOM   1957  C   CYS A 139      -7.612  -0.214 -12.820  1.00 94.15           C
ATOM   1958  O   CYS A 139      -8.164  -0.364 -13.909  1.00 94.15           O
ATOM   1959  HA  CYS A 139      -9.445   0.175 -11.723  1.00 94.15           H
ATOM   1960  CB  CYS A 139      -8.211   1.898 -11.552  1.00 94.15           C
ATOM   1961 1HB  CYS A 139      -7.204   2.143 -11.212  1.00 94.15           H
ATOM   1962 2HB  CYS A 139      -8.329   2.341 -12.541  1.00 94.15           H
ATOM   1963  SG  CYS A 139      -9.447   2.601 -10.401  1.00 94.15           S
ATOM   1964  HG  CYS A 139      -8.829   2.224  -9.285  1.00 94.15           H
ATOM   1965  HN  CYS A 139      -7.447   0.313  -9.774  1.00 94.15           H
ATOM   1966  N   ILE A 140      -6.352  -0.537 -12.566  1.00 90.86           N
ATOM   1967  CA  ILE A 140      -5.514  -1.140 -13.589  1.00 90.86           C
ATOM   1968  C   ILE A 140      -6.138  -2.463 -14.038  1.00 90.86           C
ATOM   1969  O   ILE A 140      -6.158  -2.770 -15.229  1.00 90.86           O
ATOM   1970  HA  ILE A 140      -5.497  -0.459 -14.440  1.00 90.86           H
ATOM   1971  CB  ILE A 140      -4.075  -1.277 -13.089  1.00 90.86           C
ATOM   1972  HB  ILE A 140      -4.101  -1.693 -12.082  1.00 90.86           H
ATOM   1973  CG1 ILE A 140      -3.394   0.091 -12.996  1.00 90.86           C
ATOM   1974 1HG1 ILE A 140      -3.140   0.443 -13.995  1.00 90.86           H
ATOM   1975 2HG1 ILE A 140      -4.086   0.817 -12.568  1.00 90.86           H
ATOM   1976  CG2 ILE A 140      -3.282  -2.253 -13.961  1.00 90.86           C
ATOM   1977 1HG2 ILE A 140      -3.757  -3.233 -13.932  1.00 90.86           H
ATOM   1978 2HG2 ILE A 140      -3.263  -1.889 -14.988  1.00 90.86           H
ATOM   1979 3HG2 ILE A 140      -2.262  -2.331 -13.584  1.00 90.86           H
ATOM   1980  CD1 ILE A 140      -2.130   0.017 -12.137  1.00 90.86           C
ATOM   1981 1HD1 ILE A 140      -2.392  -0.313 -11.132  1.00 90.86           H
ATOM   1982 2HD1 ILE A 140      -1.431  -0.692 -12.581  1.00 90.86           H
ATOM   1983 3HD1 ILE A 140      -1.666   1.002 -12.087  1.00 90.86           H
ATOM   1984  HN  ILE A 140      -5.905  -0.393 -11.684  1.00 90.86           H
ATOM   1985  N   SER A 141      -6.630  -3.210 -13.061  1.00 89.53           N
ATOM   1986  CA  SER A 141      -7.211  -4.513 -13.336  1.00 89.53           C
ATOM   1987  C   SER A 141      -8.432  -4.361 -14.245  1.00 89.53           C
ATOM   1988  O   SER A 141      -8.635  -5.161 -15.157  1.00 89.53           O
ATOM   1989  HA  SER A 141      -6.427  -5.078 -13.841  1.00 89.53           H
ATOM   1990  CB  SER A 141      -7.600  -5.228 -12.040  1.00 89.53           C
ATOM   1991 1HB  SER A 141      -7.681  -6.298 -12.227  1.00 89.53           H
ATOM   1992 2HB  SER A 141      -6.811  -5.092 -11.301  1.00 89.53           H
ATOM   1993  OG  SER A 141      -8.832  -4.743 -11.513  1.00 89.53           O
ATOM   1994  HG  SER A 141      -8.672  -3.915 -10.976  1.00 89.53           H
ATOM   1995  HN  SER A 141      -6.637  -2.939 -12.099  1.00 89.53           H
ATOM   1996  N   VAL A 142      -9.213  -3.328 -13.965  1.00 91.18           N
ATOM   1997  CA  VAL A 142     -10.416  -3.068 -14.738  1.00 91.18           C
ATOM   1998  C   VAL A 142     -10.025  -2.662 -16.161  1.00 91.18           C
ATOM   1999  O   VAL A 142     -10.642  -3.105 -17.128  1.00 91.18           O
ATOM   2000  HA  VAL A 142     -10.985  -3.996 -14.783  1.00 91.18           H
ATOM   2001  CB  VAL A 142     -11.275  -2.018 -14.031  1.00 91.18           C
ATOM   2002  HB  VAL A 142     -10.680  -1.111 -13.929  1.00 91.18           H
ATOM   2003  CG1 VAL A 142     -12.515  -1.676 -14.860  1.00 91.18           C
ATOM   2004 1HG1 VAL A 142     -12.207  -1.281 -15.829  1.00 91.18           H
ATOM   2005 2HG1 VAL A 142     -13.113  -2.575 -15.008  1.00 91.18           H
ATOM   2006 3HG1 VAL A 142     -13.108  -0.927 -14.335  1.00 91.18           H
ATOM   2007  CG2 VAL A 142     -11.666  -2.484 -12.627  1.00 91.18           C
ATOM   2008 1HG2 VAL A 142     -12.235  -3.411 -12.698  1.00 91.18           H
ATOM   2009 2HG2 VAL A 142     -10.766  -2.654 -12.037  1.00 91.18           H
ATOM   2010 3HG2 VAL A 142     -12.277  -1.719 -12.147  1.00 91.18           H
ATOM   2011  HN  VAL A 142      -9.036  -2.677 -13.228  1.00 91.18           H
ATOM   2012  N   ASP A 143      -9.002  -1.823 -16.243  1.00 86.45           N
ATOM   2013  CA  ASP A 143      -8.544  -1.326 -17.528  1.00 86.45           C
ATOM   2014  C   ASP A 143      -8.093  -2.503 -18.395  1.00 86.45           C
ATOM   2015  O   ASP A 143      -8.395  -2.554 -19.586  1.00 86.45           O
ATOM   2016  HA  ASP A 143      -9.399  -0.799 -17.953  1.00 86.45           H
ATOM   2017  CB  ASP A 143      -7.354  -0.379 -17.360  1.00 86.45           C
ATOM   2018 1HB  ASP A 143      -7.638   0.460 -16.725  1.00 86.45           H
ATOM   2019 2HB  ASP A 143      -6.540  -0.899 -16.855  1.00 86.45           H
ATOM   2020  CG  ASP A 143      -6.871   0.141 -18.715  1.00 86.45           C
ATOM   2021  OD1 ASP A 143      -7.693   0.788 -19.400  1.00 86.45           O
ATOM   2022  OD2 ASP A 143      -5.691  -0.120 -19.036  1.00 86.45           O
ATOM   2023  HN  ASP A 143      -8.491  -1.486 -15.452  1.00 86.45           H
ATOM   2024  N   ARG A 144      -7.377  -3.422 -17.763  1.00 75.71           N
ATOM   2025  CA  ARG A 144      -6.867  -4.587 -18.465  1.00 75.71           C
ATOM   2026  C   ARG A 144      -8.025  -5.429 -19.006  1.00 75.71           C
ATOM   2027  O   ARG A 144      -7.971  -5.910 -20.137  1.00 75.71           O
ATOM   2028  HA  ARG A 144      -6.263  -4.182 -19.276  1.00 75.71           H
ATOM   2029  CB  ARG A 144      -6.005  -5.452 -17.543  1.00 75.71           C
ATOM   2030 1HB  ARG A 144      -6.533  -5.630 -16.606  1.00 75.71           H
ATOM   2031 2HB  ARG A 144      -5.837  -6.426 -18.004  1.00 75.71           H
ATOM   2032  CG  ARG A 144      -4.661  -4.778 -17.257  1.00 75.71           C
ATOM   2033 1HG  ARG A 144      -4.826  -3.744 -16.957  1.00 75.71           H
ATOM   2034 2HG  ARG A 144      -4.170  -5.278 -16.423  1.00 75.71           H
ATOM   2035  CD  ARG A 144      -3.755  -4.819 -18.489  1.00 75.71           C
ATOM   2036 1HD  ARG A 144      -3.606  -5.851 -18.807  1.00 75.71           H
ATOM   2037 2HD  ARG A 144      -4.230  -4.296 -19.319  1.00 75.71           H
ATOM   2038  NE  ARG A 144      -2.450  -4.194 -18.178  1.00 75.71           N
ATOM   2039  HE  ARG A 144      -2.431  -3.463 -17.496  1.00 75.71           H
ATOM   2040  CZ  ARG A 144      -1.292  -4.545 -18.755  1.00 75.71           C
ATOM   2041  NH1 ARG A 144      -1.259  -5.517 -19.676  1.00 75.71           N
ATOM   2042 1HH1 ARG A 144      -2.101  -5.987 -19.938  1.00 75.71           H
ATOM   2043 2HH1 ARG A 144      -0.390  -5.774 -20.101  1.00 75.71           H
ATOM   2044  NH2 ARG A 144      -0.169  -3.909 -18.396  1.00 75.71           N
ATOM   2045 1HH2 ARG A 144       0.703  -4.159 -18.816  1.00 75.71           H
ATOM   2046 2HH2 ARG A 144      -0.203  -3.184 -17.707  1.00 75.71           H
ATOM   2047  HN  ARG A 144      -7.144  -3.378 -16.791  1.00 75.71           H
ATOM   2048  N   TYR A 145      -9.045  -5.579 -18.174  1.00 87.87           N
ATOM   2049  CA  TYR A 145     -10.233  -6.315 -18.572  1.00 87.87           C
ATOM   2050  C   TYR A 145     -10.851  -5.715 -19.836  1.00 87.87           C
ATOM   2051  O   TYR A 145     -11.121  -6.430 -20.800  1.00 87.87           O
ATOM   2052  HA  TYR A 145      -9.939  -7.345 -18.774  1.00 87.87           H
ATOM   2053  CB  TYR A 145     -11.225  -6.171 -17.416  1.00 87.87           C
ATOM   2054 1HB  TYR A 145     -10.907  -6.815 -16.596  1.00 87.87           H
ATOM   2055 2HB  TYR A 145     -11.192  -5.146 -17.047  1.00 87.87           H
ATOM   2056  CG  TYR A 145     -12.668  -6.518 -17.788  1.00 87.87           C
ATOM   2057  CD1 TYR A 145     -13.601  -5.513 -17.942  1.00 87.87           C
ATOM   2058  HD1 TYR A 145     -13.310  -4.472 -17.799  1.00 87.87           H
ATOM   2059  CD2 TYR A 145     -13.036  -7.836 -17.969  1.00 87.87           C
ATOM   2060  HD2 TYR A 145     -12.299  -8.629 -17.847  1.00 87.87           H
ATOM   2061  CE1 TYR A 145     -14.959  -5.839 -18.291  1.00 87.87           C
ATOM   2062  HE1 TYR A 145     -15.706  -5.055 -18.416  1.00 87.87           H
ATOM   2063  CE2 TYR A 145     -14.395  -8.162 -18.318  1.00 87.87           C
ATOM   2064  HE2 TYR A 145     -14.699  -9.198 -18.464  1.00 87.87           H
ATOM   2065  CZ  TYR A 145     -15.289  -7.147 -18.462  1.00 87.87           C
ATOM   2066  OH  TYR A 145     -16.572  -7.456 -18.793  1.00 87.87           O
ATOM   2067  HH  TYR A 145     -16.666  -8.444 -18.912  1.00 87.87           H
ATOM   2068  HN  TYR A 145      -9.068  -5.210 -17.245  1.00 87.87           H
ATOM   2069  N   ILE A 146     -11.058  -4.406 -19.792  1.00 84.57           N
ATOM   2070  CA  ILE A 146     -11.712  -3.715 -20.890  1.00 84.57           C
ATOM   2071  C   ILE A 146     -10.870  -3.869 -22.158  1.00 84.57           C
ATOM   2072  O   ILE A 146     -11.411  -4.062 -23.246  1.00 84.57           O
ATOM   2073  HA  ILE A 146     -12.675  -4.198 -21.053  1.00 84.57           H
ATOM   2074  CB  ILE A 146     -11.995  -2.259 -20.512  1.00 84.57           C
ATOM   2075  HB  ILE A 146     -11.067  -1.811 -20.159  1.00 84.57           H
ATOM   2076  CG1 ILE A 146     -13.003  -2.176 -19.364  1.00 84.57           C
ATOM   2077 1HG1 ILE A 146     -13.995  -2.445 -19.727  1.00 84.57           H
ATOM   2078 2HG1 ILE A 146     -12.740  -2.899 -18.592  1.00 84.57           H
ATOM   2079  CG2 ILE A 146     -12.448  -1.455 -21.732  1.00 84.57           C
ATOM   2080 1HG2 ILE A 146     -11.666  -1.473 -22.491  1.00 84.57           H
ATOM   2081 2HG2 ILE A 146     -13.359  -1.894 -22.139  1.00 84.57           H
ATOM   2082 3HG2 ILE A 146     -12.643  -0.424 -21.436  1.00 84.57           H
ATOM   2083  CD1 ILE A 146     -13.036  -0.769 -18.765  1.00 84.57           C
ATOM   2084 1HD1 ILE A 146     -12.048  -0.514 -18.381  1.00 84.57           H
ATOM   2085 2HD1 ILE A 146     -13.324  -0.053 -19.534  1.00 84.57           H
ATOM   2086 3HD1 ILE A 146     -13.761  -0.738 -17.951  1.00 84.57           H
ATOM   2087  HN  ILE A 146     -10.787  -3.823 -19.026  1.00 84.57           H
ATOM   2088  N   ALA A 147      -9.561  -3.777 -21.976  1.00 83.09           N
ATOM   2089  CA  ALA A 147      -8.647  -3.767 -23.105  1.00 83.09           C
ATOM   2090  C   ALA A 147      -8.697  -5.124 -23.809  1.00 83.09           C
ATOM   2091  O   ALA A 147      -8.517  -5.205 -25.023  1.00 83.09           O
ATOM   2092  HA  ALA A 147      -8.984  -2.995 -23.798  1.00 83.09           H
ATOM   2093  CB  ALA A 147      -7.240  -3.413 -22.621  1.00 83.09           C
ATOM   2094 1HB  ALA A 147      -7.253  -2.428 -22.155  1.00 83.09           H
ATOM   2095 2HB  ALA A 147      -6.909  -4.154 -21.893  1.00 83.09           H
ATOM   2096 3HB  ALA A 147      -6.555  -3.405 -23.468  1.00 83.09           H
ATOM   2097  HN  ALA A 147      -9.125  -3.711 -21.079  1.00 83.09           H
ATOM   2098  N   ILE A 148      -8.944  -6.157 -23.017  1.00 79.94           N
ATOM   2099  CA  ILE A 148      -8.816  -7.521 -23.502  1.00 79.94           C
ATOM   2100  C   ILE A 148     -10.197  -8.048 -23.898  1.00 79.94           C
ATOM   2101  O   ILE A 148     -10.374  -8.570 -24.998  1.00 79.94           O
ATOM   2102  HA  ILE A 148      -8.189  -7.493 -24.393  1.00 79.94           H
ATOM   2103  CB  ILE A 148      -8.098  -8.392 -22.470  1.00 79.94           C
ATOM   2104  HB  ILE A 148      -8.593  -8.260 -21.508  1.00 79.94           H
ATOM   2105  CG1 ILE A 148      -6.644  -7.949 -22.295  1.00 79.94           C
ATOM   2106 1HG1 ILE A 148      -6.090  -8.136 -23.215  1.00 79.94           H
ATOM   2107 2HG1 ILE A 148      -6.607  -6.875 -22.114  1.00 79.94           H
ATOM   2108  CG2 ILE A 148      -8.206  -9.874 -22.834  1.00 79.94           C
ATOM   2109 1HG2 ILE A 148      -9.256 -10.165 -22.867  1.00 79.94           H
ATOM   2110 2HG2 ILE A 148      -7.752 -10.043 -23.811  1.00 79.94           H
ATOM   2111 3HG2 ILE A 148      -7.687 -10.471 -22.084  1.00 79.94           H
ATOM   2112  CD1 ILE A 148      -5.980  -8.692 -21.134  1.00 79.94           C
ATOM   2113 1HD1 ILE A 148      -6.523  -8.483 -20.212  1.00 79.94           H
ATOM   2114 2HD1 ILE A 148      -5.998  -9.764 -21.331  1.00 79.94           H
ATOM   2115 3HD1 ILE A 148      -4.948  -8.358 -21.032  1.00 79.94           H
ATOM   2116  HN  ILE A 148      -9.226  -6.074 -22.061  1.00 79.94           H
ATOM   2117  N   ALA A 149     -11.140  -7.893 -22.980  1.00 79.60           N
ATOM   2118  CA  ALA A 149     -12.443  -8.518 -23.133  1.00 79.60           C
ATOM   2119  C   ALA A 149     -13.301  -7.673 -24.077  1.00 79.60           C
ATOM   2120  O   ALA A 149     -14.151  -8.204 -24.790  1.00 79.60           O
ATOM   2121  HA  ALA A 149     -12.289  -9.501 -23.577  1.00 79.60           H
ATOM   2122  CB  ALA A 149     -13.089  -8.694 -21.757  1.00 79.60           C
ATOM   2123 1HB  ALA A 149     -12.454  -9.325 -21.136  1.00 79.60           H
ATOM   2124 2HB  ALA A 149     -13.207  -7.719 -21.284  1.00 79.60           H
ATOM   2125 3HB  ALA A 149     -14.066  -9.162 -21.872  1.00 79.60           H
ATOM   2126  HN  ALA A 149     -11.025  -7.354 -22.146  1.00 79.60           H
ATOM   2127  N   GLN A 150     -13.049  -6.373 -24.050  1.00 70.52           N
ATOM   2128  CA  GLN A 150     -13.864  -5.437 -24.806  1.00 70.52           C
ATOM   2129  C   GLN A 150     -12.996  -4.656 -25.795  1.00 70.52           C
ATOM   2130  O   GLN A 150     -13.211  -3.464 -26.008  1.00 70.52           O
ATOM   2131  HA  GLN A 150     -14.583  -6.051 -25.348  1.00 70.52           H
ATOM   2132  CB  GLN A 150     -14.618  -4.489 -23.871  1.00 70.52           C
ATOM   2133 1HB  GLN A 150     -13.907  -3.880 -23.313  1.00 70.52           H
ATOM   2134 2HB  GLN A 150     -15.231  -3.804 -24.459  1.00 70.52           H
ATOM   2135  CG  GLN A 150     -15.505  -5.268 -22.898  1.00 70.52           C
ATOM   2136 1HG  GLN A 150     -16.123  -5.976 -23.451  1.00 70.52           H
ATOM   2137 2HG  GLN A 150     -14.882  -5.851 -22.220  1.00 70.52           H
ATOM   2138  CD  GLN A 150     -16.399  -4.323 -22.093  1.00 70.52           C
ATOM   2139  OE1 GLN A 150     -16.313  -3.110 -22.194  1.00 70.52           O
ATOM   2140  NE2 GLN A 150     -17.259  -4.943 -21.291  1.00 70.52           N
ATOM   2141 1HE2 GLN A 150     -17.278  -5.943 -21.256  1.00 70.52           H
ATOM   2142 2HE2 GLN A 150     -17.887  -4.411 -20.724  1.00 70.52           H
ATOM   2143  HN  GLN A 150     -12.305  -5.958 -23.526  1.00 70.52           H
ATOM   2144  N   ALA A 151     -12.035  -5.361 -26.374  1.00 70.50           N
ATOM   2145  CA  ALA A 151     -10.995  -4.710 -27.153  1.00 70.50           C
ATOM   2146  C   ALA A 151     -11.642  -3.824 -28.219  1.00 70.50           C
ATOM   2147  O   ALA A 151     -11.208  -2.694 -28.438  1.00 70.50           O
ATOM   2148  HA  ALA A 151     -10.416  -4.084 -26.475  1.00 70.50           H
ATOM   2149  CB  ALA A 151     -10.071  -5.769 -27.757  1.00 70.50           C
ATOM   2150 1HB  ALA A 151      -9.615  -6.352 -26.958  1.00 70.50           H
ATOM   2151 2HB  ALA A 151     -10.650  -6.429 -28.404  1.00 70.50           H
ATOM   2152 3HB  ALA A 151      -9.292  -5.280 -28.341  1.00 70.50           H
ATOM   2153  HN  ALA A 151     -11.960  -6.357 -26.318  1.00 70.50           H
ATOM   2154  N   MET A 152     -12.669  -4.369 -28.853  1.00 59.88           N
ATOM   2155  CA  MET A 152     -13.310  -3.688 -29.965  1.00 59.88           C
ATOM   2156  C   MET A 152     -13.888  -2.342 -29.524  1.00 59.88           C
ATOM   2157  O   MET A 152     -13.691  -1.329 -30.193  1.00 59.88           O
ATOM   2158  HA  MET A 152     -12.524  -3.529 -30.704  1.00 59.88           H
ATOM   2159  CB  MET A 152     -14.431  -4.566 -30.525  1.00 59.88           C
ATOM   2160 1HB  MET A 152     -15.012  -4.987 -29.704  1.00 59.88           H
ATOM   2161 2HB  MET A 152     -15.113  -3.957 -31.119  1.00 59.88           H
ATOM   2162  CG  MET A 152     -13.864  -5.695 -31.388  1.00 59.88           C
ATOM   2163 1HG  MET A 152     -12.926  -5.379 -31.844  1.00 59.88           H
ATOM   2164 2HG  MET A 152     -13.639  -6.562 -30.766  1.00 59.88           H
ATOM   2165  SD  MET A 152     -15.038  -6.143 -32.656  1.00 59.88           S
ATOM   2166  CE  MET A 152     -15.979  -7.384 -31.783  1.00 59.88           C
ATOM   2167 1HE  MET A 152     -15.318  -8.197 -31.484  1.00 59.88           H
ATOM   2168 2HE  MET A 152     -16.432  -6.939 -30.897  1.00 59.88           H
ATOM   2169 3HE  MET A 152     -16.761  -7.772 -32.435  1.00 59.88           H
ATOM   2170  HN  MET A 152     -13.063  -5.258 -28.619  1.00 59.88           H
ATOM   2171  N   ARG A 153     -14.589  -2.375 -28.401  1.00 58.07           N
ATOM   2172  CA  ARG A 153     -15.240  -1.180 -27.889  1.00 58.07           C
ATOM   2173  C   ARG A 153     -14.198  -0.198 -27.350  1.00 58.07           C
ATOM   2174  O   ARG A 153     -14.434   1.009 -27.321  1.00 58.07           O
ATOM   2175  HA  ARG A 153     -15.766  -0.761 -28.747  1.00 58.07           H
ATOM   2176  CB  ARG A 153     -16.230  -1.526 -26.776  1.00 58.07           C
ATOM   2177 1HB  ARG A 153     -15.773  -2.235 -26.085  1.00 58.07           H
ATOM   2178 2HB  ARG A 153     -16.465  -0.630 -26.202  1.00 58.07           H
ATOM   2179  CG  ARG A 153     -17.516  -2.123 -27.351  1.00 58.07           C
ATOM   2180 1HG  ARG A 153     -17.902  -1.474 -28.138  1.00 58.07           H
ATOM   2181 2HG  ARG A 153     -17.300  -3.087 -27.810  1.00 58.07           H
ATOM   2182  CD  ARG A 153     -18.575  -2.297 -26.261  1.00 58.07           C
ATOM   2183 1HD  ARG A 153     -18.230  -3.016 -25.518  1.00 58.07           H
ATOM   2184 2HD  ARG A 153     -18.733  -1.352 -25.741  1.00 58.07           H
ATOM   2185  NE  ARG A 153     -19.847  -2.761 -26.860  1.00 58.07           N
ATOM   2186  HE  ARG A 153     -19.877  -2.894 -27.851  1.00 58.07           H
ATOM   2187  CZ  ARG A 153     -20.960  -3.014 -26.158  1.00 58.07           C
ATOM   2188  NH1 ARG A 153     -20.976  -2.852 -24.828  1.00 58.07           N
ATOM   2189 1HH1 ARG A 153     -20.154  -2.541 -24.352  1.00 58.07           H
ATOM   2190 2HH1 ARG A 153     -21.811  -3.043 -24.312  1.00 58.07           H
ATOM   2191  NH2 ARG A 153     -22.056  -3.430 -26.807  1.00 58.07           N
ATOM   2192 1HH2 ARG A 153     -22.895  -3.624 -26.298  1.00 58.07           H
ATOM   2193 2HH2 ARG A 153     -22.035  -3.548 -27.799  1.00 58.07           H
ATOM   2194  HN  ARG A 153     -14.716  -3.196 -27.844  1.00 58.07           H
ATOM   2195  N   ALA A 154     -13.068  -0.752 -26.935  1.00 62.55           N
ATOM   2196  CA  ALA A 154     -12.057   0.034 -26.249  1.00 62.55           C
ATOM   2197  C   ALA A 154     -11.413   1.006 -27.240  1.00 62.55           C
ATOM   2198  O   ALA A 154     -10.982   2.093 -26.858  1.00 62.55           O
ATOM   2199  HA  ALA A 154     -12.555   0.605 -25.465  1.00 62.55           H
ATOM   2200  CB  ALA A 154     -11.034  -0.902 -25.602  1.00 62.55           C
ATOM   2201 1HB  ALA A 154     -11.537  -1.551 -24.886  1.00 62.55           H
ATOM   2202 2HB  ALA A 154     -10.560  -1.510 -26.373  1.00 62.55           H
ATOM   2203 3HB  ALA A 154     -10.276  -0.312 -25.088  1.00 62.55           H
ATOM   2204  HN  ALA A 154     -12.840  -1.718 -27.061  1.00 62.55           H
ATOM   2205  N   HIS A 155     -11.368   0.579 -28.493  1.00 57.49           N
ATOM   2206  CA  HIS A 155     -10.587   1.283 -29.496  1.00 57.49           C
ATOM   2207  C   HIS A 155     -11.301   2.580 -29.885  1.00 57.49           C
ATOM   2208  O   HIS A 155     -10.660   3.612 -30.075  1.00 57.49           O
ATOM   2209  HA  HIS A 155      -9.632   1.529 -29.033  1.00 57.49           H
ATOM   2210  CB  HIS A 155     -10.304   0.380 -30.698  1.00 57.49           C
ATOM   2211 1HB  HIS A 155     -10.334  -0.660 -30.372  1.00 57.49           H
ATOM   2212 2HB  HIS A 155     -11.101   0.507 -31.431  1.00 57.49           H
ATOM   2213  CG  HIS A 155      -8.977   0.645 -31.367  1.00 57.49           C
ATOM   2214  ND1 HIS A 155      -8.703   1.817 -32.051  1.00 57.49           N
ATOM   2215  HD1 HIS A 155      -9.333   2.585 -32.171  1.00 57.49           H
ATOM   2216  CD2 HIS A 155      -7.850  -0.120 -31.448  1.00 57.49           C
ATOM   2217  HD2 HIS A 155      -7.721  -1.112 -31.015  1.00 57.49           H
ATOM   2218  CE1 HIS A 155      -7.466   1.748 -32.520  1.00 57.49           C
ATOM   2219  HE1 HIS A 155      -6.958   2.517 -33.102  1.00 57.49           H
ATOM   2220  NE2 HIS A 155      -6.939   0.547 -32.145  1.00 57.49           N
ATOM   2221  HN  HIS A 155     -11.852  -0.230 -28.826  1.00 57.49           H
ATOM   2222  N   THR A 156     -12.618   2.484 -29.991  1.00 64.38           N
ATOM   2223  CA  THR A 156     -13.410   3.592 -30.498  1.00 64.38           C
ATOM   2224  C   THR A 156     -13.440   4.735 -29.482  1.00 64.38           C
ATOM   2225  O   THR A 156     -13.571   5.900 -29.857  1.00 64.38           O
ATOM   2226  HA  THR A 156     -12.929   3.975 -31.398  1.00 64.38           H
ATOM   2227  CB  THR A 156     -14.799   3.056 -30.852  1.00 64.38           C
ATOM   2228  HB  THR A 156     -15.561   3.821 -30.702  1.00 64.38           H
ATOM   2229  OG1 THR A 156     -14.936   1.887 -30.048  1.00 64.38           O
ATOM   2230  HG1 THR A 156     -15.891   1.592 -30.033  1.00 64.38           H
ATOM   2231  CG2 THR A 156     -14.877   2.533 -32.287  1.00 64.38           C
ATOM   2232 1HG2 THR A 156     -14.162   1.721 -32.418  1.00 64.38           H
ATOM   2233 2HG2 THR A 156     -14.642   3.340 -32.981  1.00 64.38           H
ATOM   2234 3HG2 THR A 156     -15.884   2.165 -32.486  1.00 64.38           H
ATOM   2235  HN  THR A 156     -13.142   1.671 -29.738  1.00 64.38           H
ATOM   2236  N   TRP A 157     -13.317   4.363 -28.217  1.00 59.83           N
ATOM   2237  CA  TRP A 157     -13.587   5.294 -27.134  1.00 59.83           C
ATOM   2238  C   TRP A 157     -12.250   5.674 -26.493  1.00 59.83           C
ATOM   2239  O   TRP A 157     -12.194   5.984 -25.304  1.00 59.83           O
ATOM   2240  HA  TRP A 157     -14.059   6.177 -27.563  1.00 59.83           H
ATOM   2241  CB  TRP A 157     -14.581   4.698 -26.134  1.00 59.83           C
ATOM   2242 1HB  TRP A 157     -14.235   3.707 -25.840  1.00 59.83           H
ATOM   2243 2HB  TRP A 157     -14.588   5.313 -25.235  1.00 59.83           H
ATOM   2244  CG  TRP A 157     -16.010   4.586 -26.670  1.00 59.83           C
ATOM   2245  CD1 TRP A 157     -16.433   3.929 -27.758  1.00 59.83           C
ATOM   2246  HD1 TRP A 157     -15.782   3.368 -28.428  1.00 59.83           H
ATOM   2247  CD2 TRP A 157     -17.193   5.176 -26.092  1.00 59.83           C
ATOM   2248  NE1 TRP A 157     -17.798   4.053 -27.924  1.00 59.83           N
ATOM   2249  HE1 TRP A 157     -18.343   3.654 -28.661  1.00 59.83           H
ATOM   2250  CE2 TRP A 157     -18.274   4.836 -26.879  1.00 59.83           C
ATOM   2251  CE3 TRP A 157     -17.345   5.972 -24.943  1.00 59.83           C
ATOM   2252  HE3 TRP A 157     -16.507   6.255 -24.306  1.00 59.83           H
ATOM   2253  CZ2 TRP A 157     -19.584   5.247 -26.602  1.00 59.83           C
ATOM   2254  HZ2 TRP A 157     -20.421   4.964 -27.240  1.00 59.83           H
ATOM   2255  CZ3 TRP A 157     -18.660   6.375 -24.680  1.00 59.83           C
ATOM   2256  HZ3 TRP A 157     -18.833   6.995 -23.800  1.00 59.83           H
ATOM   2257  CH2 TRP A 157     -19.759   6.041 -25.462  1.00 59.83           C
ATOM   2258  HH2 TRP A 157     -20.753   6.395 -25.190  1.00 59.83           H
ATOM   2259  HN  TRP A 157     -13.039   3.447 -27.928  1.00 59.83           H
ATOM   2260  N   ARG A 158     -11.208   5.638 -27.310  1.00 60.99           N
ATOM   2261  CA  ARG A 158      -9.855   5.795 -26.803  1.00 60.99           C
ATOM   2262  C   ARG A 158      -9.714   7.131 -26.071  1.00 60.99           C
ATOM   2263  O   ARG A 158      -9.167   7.185 -24.971  1.00 60.99           O
ATOM   2264  HA  ARG A 158      -9.714   4.957 -26.121  1.00 60.99           H
ATOM   2265  CB  ARG A 158      -8.831   5.732 -27.939  1.00 60.99           C
ATOM   2266 1HB  ARG A 158      -8.994   4.832 -28.531  1.00 60.99           H
ATOM   2267 2HB  ARG A 158      -8.970   6.583 -28.606  1.00 60.99           H
ATOM   2268  CG  ARG A 158      -7.403   5.736 -27.390  1.00 60.99           C
ATOM   2269 1HG  ARG A 158      -7.213   6.672 -26.865  1.00 60.99           H
ATOM   2270 2HG  ARG A 158      -7.287   4.933 -26.661  1.00 60.99           H
ATOM   2271  CD  ARG A 158      -6.382   5.560 -28.516  1.00 60.99           C
ATOM   2272 1HD  ARG A 158      -6.538   4.603 -29.013  1.00 60.99           H
ATOM   2273 2HD  ARG A 158      -6.522   6.337 -29.269  1.00 60.99           H
ATOM   2274  NE  ARG A 158      -5.009   5.628 -27.969  1.00 60.99           N
ATOM   2275  HE  ARG A 158      -4.901   5.835 -26.997  1.00 60.99           H
ATOM   2276  CZ  ARG A 158      -3.900   5.430 -28.696  1.00 60.99           C
ATOM   2277  NH1 ARG A 158      -3.985   5.149 -30.003  1.00 60.99           N
ATOM   2278 1HH1 ARG A 158      -4.881   5.087 -30.444  1.00 60.99           H
ATOM   2279 2HH1 ARG A 158      -3.153   5.002 -30.538  1.00 60.99           H
ATOM   2280  NH2 ARG A 158      -2.706   5.516 -28.095  1.00 60.99           N
ATOM   2281 1HH2 ARG A 158      -1.869   5.371 -28.623  1.00 60.99           H
ATOM   2282 2HH2 ARG A 158      -2.651   5.726 -27.119  1.00 60.99           H
ATOM   2283  HN  ARG A 158     -11.276   5.505 -28.298  1.00 60.99           H
ATOM   2284  N   GLU A 159     -10.216   8.176 -26.712  1.00 66.96           N
ATOM   2285  CA  GLU A 159     -10.070   9.521 -26.181  1.00 66.96           C
ATOM   2286  C   GLU A 159     -10.903   9.681 -24.907  1.00 66.96           C
ATOM   2287  O   GLU A 159     -10.417  10.203 -23.905  1.00 66.96           O
ATOM   2288  HA  GLU A 159      -9.011   9.626 -25.945  1.00 66.96           H
ATOM   2289  CB  GLU A 159     -10.458  10.568 -27.226  1.00 66.96           C
ATOM   2290 1HB  GLU A 159     -11.410  10.297 -27.682  1.00 66.96           H
ATOM   2291 2HB  GLU A 159     -10.466  11.558 -26.768  1.00 66.96           H
ATOM   2292  CG  GLU A 159      -9.427  10.624 -28.355  1.00 66.96           C
ATOM   2293 1HG  GLU A 159      -8.424  10.687 -27.934  1.00 66.96           H
ATOM   2294 2HG  GLU A 159      -9.471   9.704 -28.938  1.00 66.96           H
ATOM   2295  CD  GLU A 159      -9.679  11.826 -29.268  1.00 66.96           C
ATOM   2296  OE1 GLU A 159      -8.733  12.191 -29.999  1.00 66.96           O
ATOM   2297  OE2 GLU A 159     -10.811  12.352 -29.215  1.00 66.96           O
ATOM   2298  HN  GLU A 159     -10.714   8.115 -27.577  1.00 66.96           H
ATOM   2299  N   LYS A 160     -12.144   9.224 -24.989  1.00 71.80           N
ATOM   2300  CA  LYS A 160     -13.057   9.333 -23.863  1.00 71.80           C
ATOM   2301  C   LYS A 160     -12.468   8.593 -22.661  1.00 71.80           C
ATOM   2302  O   LYS A 160     -12.565   9.064 -21.529  1.00 71.80           O
ATOM   2303  HA  LYS A 160     -13.140  10.391 -23.611  1.00 71.80           H
ATOM   2304  CB  LYS A 160     -14.454   8.851 -24.258  1.00 71.80           C
ATOM   2305 1HB  LYS A 160     -14.388   7.860 -24.707  1.00 71.80           H
ATOM   2306 2HB  LYS A 160     -15.075   8.756 -23.368  1.00 71.80           H
ATOM   2307  CG  LYS A 160     -15.110   9.820 -25.244  1.00 71.80           C
ATOM   2308 1HG  LYS A 160     -15.027  10.840 -24.867  1.00 71.80           H
ATOM   2309 2HG  LYS A 160     -14.582   9.789 -26.197  1.00 71.80           H
ATOM   2310  CD  LYS A 160     -16.584   9.469 -25.459  1.00 71.80           C
ATOM   2311 1HD  LYS A 160     -16.668   8.447 -25.827  1.00 71.80           H
ATOM   2312 2HD  LYS A 160     -17.114   9.510 -24.507  1.00 71.80           H
ATOM   2313  CE  LYS A 160     -17.237  10.430 -26.454  1.00 71.80           C
ATOM   2314 1HE  LYS A 160     -17.182  11.450 -26.073  1.00 71.80           H
ATOM   2315 2HE  LYS A 160     -16.691  10.413 -27.397  1.00 71.80           H
ATOM   2316  NZ  LYS A 160     -18.650  10.056 -26.686  1.00 71.80           N
ATOM   2317 1HZ  LYS A 160     -19.069  10.706 -27.341  1.00 71.80           H
ATOM   2318 2HZ  LYS A 160     -18.693   9.117 -27.067  1.00 71.80           H
ATOM   2319 3HZ  LYS A 160     -19.156  10.087 -25.807  1.00 71.80           H
ATOM   2320  HN  LYS A 160     -12.526   8.787 -25.802  1.00 71.80           H
ATOM   2321  N   ARG A 161     -11.869   7.446 -22.947  1.00 69.96           N
ATOM   2322  CA  ARG A 161     -11.288   6.624 -21.900  1.00 69.96           C
ATOM   2323  C   ARG A 161     -10.165   7.383 -21.191  1.00 69.96           C
ATOM   2324  O   ARG A 161      -9.976   7.235 -19.985  1.00 69.96           O
ATOM   2325  HA  ARG A 161     -12.112   6.416 -21.218  1.00 69.96           H
ATOM   2326  CB  ARG A 161     -10.730   5.318 -22.471  1.00 69.96           C
ATOM   2327 1HB  ARG A 161     -10.132   5.531 -23.357  1.00 69.96           H
ATOM   2328 2HB  ARG A 161     -10.066   4.853 -21.743  1.00 69.96           H
ATOM   2329  CG  ARG A 161     -11.859   4.351 -22.831  1.00 69.96           C
ATOM   2330 1HG  ARG A 161     -12.476   4.162 -21.952  1.00 69.96           H
ATOM   2331 2HG  ARG A 161     -12.506   4.805 -23.582  1.00 69.96           H
ATOM   2332  CD  ARG A 161     -11.301   3.030 -23.363  1.00 69.96           C
ATOM   2333 1HD  ARG A 161     -12.110   2.415 -23.758  1.00 69.96           H
ATOM   2334 2HD  ARG A 161     -10.615   3.221 -24.188  1.00 69.96           H
ATOM   2335  NE  ARG A 161     -10.599   2.305 -22.280  1.00 69.96           N
ATOM   2336  HE  ARG A 161     -10.753   2.604 -21.339  1.00 69.96           H
ATOM   2337  CZ  ARG A 161      -9.769   1.272 -22.483  1.00 69.96           C
ATOM   2338  NH1 ARG A 161      -9.525   0.829 -23.724  1.00 69.96           N
ATOM   2339 1HH1 ARG A 161      -9.963   1.269 -24.507  1.00 69.96           H
ATOM   2340 2HH1 ARG A 161      -8.904   0.058 -23.866  1.00 69.96           H
ATOM   2341  NH2 ARG A 161      -9.186   0.690 -21.426  1.00 69.96           N
ATOM   2342 1HH2 ARG A 161      -8.564  -0.081 -21.560  1.00 69.96           H
ATOM   2343 2HH2 ARG A 161      -9.374   1.027 -20.503  1.00 69.96           H
ATOM   2344  HN  ARG A 161     -11.779   7.079 -23.873  1.00 69.96           H
ATOM   2345  N   LEU A 162      -9.448   8.180 -21.971  1.00 82.28           N
ATOM   2346  CA  LEU A 162      -8.344   8.956 -21.434  1.00 82.28           C
ATOM   2347  C   LEU A 162      -8.891  10.023 -20.483  1.00 82.28           C
ATOM   2348  O   LEU A 162      -8.302  10.288 -19.437  1.00 82.28           O
ATOM   2349  HA  LEU A 162      -7.713   8.276 -20.863  1.00 82.28           H
ATOM   2350  CB  LEU A 162      -7.487   9.524 -22.567  1.00 82.28           C
ATOM   2351 1HB  LEU A 162      -7.157   8.697 -23.196  1.00 82.28           H
ATOM   2352 2HB  LEU A 162      -8.117  10.163 -23.187  1.00 82.28           H
ATOM   2353  CG  LEU A 162      -6.257  10.327 -22.141  1.00 82.28           C
ATOM   2354  HG  LEU A 162      -6.583  11.118 -21.464  1.00 82.28           H
ATOM   2355  CD1 LEU A 162      -5.270   9.450 -21.368  1.00 82.28           C
ATOM   2356 1HD1 LEU A 162      -5.756   9.054 -20.476  1.00 82.28           H
ATOM   2357 2HD1 LEU A 162      -4.946   8.624 -22.002  1.00 82.28           H
ATOM   2358 3HD1 LEU A 162      -4.405  10.045 -21.077  1.00 82.28           H
ATOM   2359  CD2 LEU A 162      -5.600  11.005 -23.345  1.00 82.28           C
ATOM   2360 1HD2 LEU A 162      -5.291  10.248 -24.064  1.00 82.28           H
ATOM   2361 2HD2 LEU A 162      -6.314  11.682 -23.814  1.00 82.28           H
ATOM   2362 3HD2 LEU A 162      -4.728  11.569 -23.013  1.00 82.28           H
ATOM   2363  HN  LEU A 162      -9.611   8.298 -22.950  1.00 82.28           H
ATOM   2364  N   LEU A 163     -10.012  10.606 -20.881  1.00 84.05           N
ATOM   2365  CA  LEU A 163     -10.655  11.626 -20.070  1.00 84.05           C
ATOM   2366  C   LEU A 163     -11.110  11.006 -18.747  1.00 84.05           C
ATOM   2367  O   LEU A 163     -10.820  11.538 -17.676  1.00 84.05           O
ATOM   2368  HA  LEU A 163      -9.908  12.390 -19.854  1.00 84.05           H
ATOM   2369  CB  LEU A 163     -11.782  12.302 -20.852  1.00 84.05           C
ATOM   2370 1HB  LEU A 163     -11.371  12.685 -21.786  1.00 84.05           H
ATOM   2371 2HB  LEU A 163     -12.520  11.544 -21.116  1.00 84.05           H
ATOM   2372  CG  LEU A 163     -12.501  13.448 -20.137  1.00 84.05           C
ATOM   2373  HG  LEU A 163     -12.857  13.080 -19.175  1.00 84.05           H
ATOM   2374  CD1 LEU A 163     -11.542  14.605 -19.852  1.00 84.05           C
ATOM   2375 1HD1 LEU A 163     -10.728  14.253 -19.218  1.00 84.05           H
ATOM   2376 2HD1 LEU A 163     -11.135  14.979 -20.791  1.00 84.05           H
ATOM   2377 3HD1 LEU A 163     -12.079  15.405 -19.344  1.00 84.05           H
ATOM   2378  CD2 LEU A 163     -13.729  13.903 -20.929  1.00 84.05           C
ATOM   2379 1HD2 LEU A 163     -13.418  14.247 -21.915  1.00 84.05           H
ATOM   2380 2HD2 LEU A 163     -14.422  13.068 -21.037  1.00 84.05           H
ATOM   2381 3HD2 LEU A 163     -14.222  14.718 -20.398  1.00 84.05           H
ATOM   2382  HN  LEU A 163     -10.479  10.393 -21.740  1.00 84.05           H
ATOM   2383  N   TYR A 164     -11.815   9.891 -18.864  1.00 78.06           N
ATOM   2384  CA  TYR A 164     -12.333   9.206 -17.692  1.00 78.06           C
ATOM   2385  C   TYR A 164     -11.197   8.777 -16.761  1.00 78.06           C
ATOM   2386  O   TYR A 164     -11.351   8.791 -15.541  1.00 78.06           O
ATOM   2387  HA  TYR A 164     -12.987   9.897 -17.161  1.00 78.06           H
ATOM   2388  CB  TYR A 164     -13.047   7.958 -18.215  1.00 78.06           C
ATOM   2389 1HB  TYR A 164     -12.400   7.455 -18.933  1.00 78.06           H
ATOM   2390 2HB  TYR A 164     -13.201   7.266 -17.386  1.00 78.06           H
ATOM   2391  CG  TYR A 164     -14.396   8.244 -18.878  1.00 78.06           C
ATOM   2392  CD1 TYR A 164     -15.332   9.023 -18.230  1.00 78.06           C
ATOM   2393  HD1 TYR A 164     -15.111   9.434 -17.245  1.00 78.06           H
ATOM   2394  CD2 TYR A 164     -14.675   7.724 -20.125  1.00 78.06           C
ATOM   2395  HD2 TYR A 164     -13.936   7.109 -20.638  1.00 78.06           H
ATOM   2396  CE1 TYR A 164     -16.601   9.293 -18.854  1.00 78.06           C
ATOM   2397  HE1 TYR A 164     -17.350   9.906 -18.353  1.00 78.06           H
ATOM   2398  CE2 TYR A 164     -15.945   7.994 -20.750  1.00 78.06           C
ATOM   2399  HE2 TYR A 164     -16.178   7.589 -21.735  1.00 78.06           H
ATOM   2400  CZ  TYR A 164     -16.845   8.765 -20.084  1.00 78.06           C
ATOM   2401  OH  TYR A 164     -18.043   9.020 -20.673  1.00 78.06           O
ATOM   2402  HH  TYR A 164     -18.605   9.590 -20.074  1.00 78.06           H
ATOM   2403  HN  TYR A 164     -12.033   9.456 -19.738  1.00 78.06           H
ATOM   2404  N   SER A 165     -10.082   8.405 -17.373  1.00 88.41           N
ATOM   2405  CA  SER A 165      -8.927   7.956 -16.615  1.00 88.41           C
ATOM   2406  C   SER A 165      -8.408   9.090 -15.729  1.00 88.41           C
ATOM   2407  O   SER A 165      -7.941   8.850 -14.617  1.00 88.41           O
ATOM   2408  HA  SER A 165      -9.287   7.128 -16.004  1.00 88.41           H
ATOM   2409  CB  SER A 165      -7.818   7.458 -17.544  1.00 88.41           C
ATOM   2410 1HB  SER A 165      -7.067   6.927 -16.960  1.00 88.41           H
ATOM   2411 2HB  SER A 165      -8.233   6.744 -18.254  1.00 88.41           H
ATOM   2412  OG  SER A 165      -7.197   8.526 -18.254  1.00 88.41           O
ATOM   2413  HG  SER A 165      -7.882   9.206 -18.516  1.00 88.41           H
ATOM   2414  HN  SER A 165      -9.961   8.408 -18.365  1.00 88.41           H
ATOM   2415  N   LYS A 166      -8.508  10.302 -16.255  1.00 85.73           N
ATOM   2416  CA  LYS A 166      -8.096  11.478 -15.509  1.00 85.73           C
ATOM   2417  C   LYS A 166      -9.021  11.662 -14.304  1.00 85.73           C
ATOM   2418  O   LYS A 166      -8.555  11.862 -13.184  1.00 85.73           O
ATOM   2419  HA  LYS A 166      -7.086  11.296 -15.143  1.00 85.73           H
ATOM   2420  CB  LYS A 166      -8.032  12.700 -16.427  1.00 85.73           C
ATOM   2421 1HB  LYS A 166      -8.963  12.790 -16.987  1.00 85.73           H
ATOM   2422 2HB  LYS A 166      -7.933  13.605 -15.828  1.00 85.73           H
ATOM   2423  CG  LYS A 166      -6.855  12.594 -17.399  1.00 85.73           C
ATOM   2424 1HG  LYS A 166      -5.924  12.506 -16.840  1.00 85.73           H
ATOM   2425 2HG  LYS A 166      -6.954  11.690 -17.999  1.00 85.73           H
ATOM   2426  CD  LYS A 166      -6.790  13.817 -18.317  1.00 85.73           C
ATOM   2427 1HD  LYS A 166      -7.712  13.892 -18.894  1.00 85.73           H
ATOM   2428 2HD  LYS A 166      -6.714  14.723 -17.717  1.00 85.73           H
ATOM   2429  CE  LYS A 166      -5.594  13.726 -19.267  1.00 85.73           C
ATOM   2430 1HE  LYS A 166      -4.678  13.582 -18.695  1.00 85.73           H
ATOM   2431 2HE  LYS A 166      -5.703  12.858 -19.917  1.00 85.73           H
ATOM   2432  NZ  LYS A 166      -5.488  14.955 -20.085  1.00 85.73           N
ATOM   2433 1HZ  LYS A 166      -4.699  14.873 -20.717  1.00 85.73           H
ATOM   2434 2HZ  LYS A 166      -6.339  15.078 -20.622  1.00 85.73           H
ATOM   2435 3HZ  LYS A 166      -5.353  15.755 -19.477  1.00 85.73           H
ATOM   2436  HN  LYS A 166      -8.861  10.486 -17.173  1.00 85.73           H
ATOM   2437  N   MET A 167     -10.316  11.588 -14.576  1.00 86.51           N
ATOM   2438  CA  MET A 167     -11.312  11.792 -13.538  1.00 86.51           C
ATOM   2439  C   MET A 167     -11.165  10.751 -12.426  1.00 86.51           C
ATOM   2440  O   MET A 167     -11.201  11.091 -11.244  1.00 86.51           O
ATOM   2441  HA  MET A 167     -11.121  12.788 -13.140  1.00 86.51           H
ATOM   2442  CB  MET A 167     -12.712  11.694 -14.147  1.00 86.51           C
ATOM   2443 1HB  MET A 167     -12.823  10.740 -14.662  1.00 86.51           H
ATOM   2444 2HB  MET A 167     -13.460  11.717 -13.354  1.00 86.51           H
ATOM   2445  CG  MET A 167     -12.965  12.841 -15.127  1.00 86.51           C
ATOM   2446 1HG  MET A 167     -12.895  13.797 -14.607  1.00 86.51           H
ATOM   2447 2HG  MET A 167     -12.199  12.843 -15.903  1.00 86.51           H
ATOM   2448  SD  MET A 167     -14.580  12.668 -15.867  1.00 86.51           S
ATOM   2449  CE  MET A 167     -15.608  13.089 -14.469  1.00 86.51           C
ATOM   2450 1HE  MET A 167     -15.417  12.391 -13.654  1.00 86.51           H
ATOM   2451 2HE  MET A 167     -15.378  14.102 -14.141  1.00 86.51           H
ATOM   2452 3HE  MET A 167     -16.657  13.030 -14.759  1.00 86.51           H
ATOM   2453  HN  MET A 167     -10.686  11.394 -15.485  1.00 86.51           H
ATOM   2454  N   VAL A 168     -11.002   9.504 -12.844  1.00 93.73           N
ATOM   2455  CA  VAL A 168     -10.909   8.404 -11.899  1.00 93.73           C
ATOM   2456  C   VAL A 168      -9.697   8.619 -10.990  1.00 93.73           C
ATOM   2457  O   VAL A 168      -9.781   8.419  -9.780  1.00 93.73           O
ATOM   2458  HA  VAL A 168     -11.812   8.419 -11.288  1.00 93.73           H
ATOM   2459  CB  VAL A 168     -10.866   7.072 -12.650  1.00 93.73           C
ATOM   2460  HB  VAL A 168     -10.077   7.135 -13.400  1.00 93.73           H
ATOM   2461  CG1 VAL A 168     -10.522   5.920 -11.703  1.00 93.73           C
ATOM   2462 1HG1 VAL A 168      -9.546   6.100 -11.252  1.00 93.73           H
ATOM   2463 2HG1 VAL A 168     -11.277   5.856 -10.920  1.00 93.73           H
ATOM   2464 3HG1 VAL A 168     -10.497   4.985 -12.262  1.00 93.73           H
ATOM   2465  CG2 VAL A 168     -12.186   6.809 -13.377  1.00 93.73           C
ATOM   2466 1HG2 VAL A 168     -12.999   6.775 -12.652  1.00 93.73           H
ATOM   2467 2HG2 VAL A 168     -12.372   7.608 -14.094  1.00 93.73           H
ATOM   2468 3HG2 VAL A 168     -12.128   5.855 -13.902  1.00 93.73           H
ATOM   2469  HN  VAL A 168     -10.933   9.242 -13.806  1.00 93.73           H
ATOM   2470  N   CYS A 169      -8.598   9.023 -11.610  1.00 94.96           N
ATOM   2471  CA  CYS A 169      -7.367   9.257 -10.873  1.00 94.96           C
ATOM   2472  C   CYS A 169      -7.635  10.332  -9.819  1.00 94.96           C
ATOM   2473  O   CYS A 169      -7.273  10.169  -8.655  1.00 94.96           O
ATOM   2474  HA  CYS A 169      -7.099   8.311 -10.402  1.00 94.96           H
ATOM   2475  CB  CYS A 169      -6.216   9.645 -11.804  1.00 94.96           C
ATOM   2476 1HB  CYS A 169      -6.536  10.438 -12.480  1.00 94.96           H
ATOM   2477 2HB  CYS A 169      -5.383  10.039 -11.221  1.00 94.96           H
ATOM   2478  SG  CYS A 169      -5.670   8.186 -12.766  1.00 94.96           S
ATOM   2479  HG  CYS A 169      -6.676   8.209 -13.635  1.00 94.96           H
ATOM   2480  HN  CYS A 169      -8.539   9.189 -12.594  1.00 94.96           H
ATOM   2481  N   PHE A 170      -8.268  11.408 -10.264  1.00 94.22           N
ATOM   2482  CA  PHE A 170      -8.559  12.524  -9.381  1.00 94.22           C
ATOM   2483  C   PHE A 170      -9.428  12.080  -8.203  1.00 94.22           C
ATOM   2484  O   PHE A 170      -9.154  12.431  -7.057  1.00 94.22           O
ATOM   2485  HA  PHE A 170      -7.606  12.897  -9.006  1.00 94.22           H
ATOM   2486  CB  PHE A 170      -9.328  13.558 -10.205  1.00 94.22           C
ATOM   2487 1HB  PHE A 170      -8.727  13.839 -11.070  1.00 94.22           H
ATOM   2488 2HB  PHE A 170     -10.240  13.098 -10.587  1.00 94.22           H
ATOM   2489  CG  PHE A 170      -9.699  14.823  -9.428  1.00 94.22           C
ATOM   2490  CD1 PHE A 170     -10.969  14.992  -8.971  1.00 94.22           C
ATOM   2491  HD1 PHE A 170     -11.722  14.227  -9.159  1.00 94.22           H
ATOM   2492  CD2 PHE A 170      -8.759  15.778  -9.194  1.00 94.22           C
ATOM   2493  HD2 PHE A 170      -7.742  15.642  -9.560  1.00 94.22           H
ATOM   2494  CE1 PHE A 170     -11.313  16.166  -8.250  1.00 94.22           C
ATOM   2495  HE1 PHE A 170     -12.331  16.302  -7.884  1.00 94.22           H
ATOM   2496  CE2 PHE A 170      -9.103  16.951  -8.473  1.00 94.22           C
ATOM   2497  HE2 PHE A 170      -8.350  17.716  -8.285  1.00 94.22           H
ATOM   2498  CZ  PHE A 170     -10.373  17.121  -8.016  1.00 94.22           C
ATOM   2499  HZ  PHE A 170     -10.637  18.021  -7.462  1.00 94.22           H
ATOM   2500  HN  PHE A 170      -8.579  11.523 -11.207  1.00 94.22           H
ATOM   2501  N   THR A 171     -10.459  11.313  -8.526  1.00 93.70           N
ATOM   2502  CA  THR A 171     -11.383  10.834  -7.512  1.00 93.70           C
ATOM   2503  C   THR A 171     -10.641  10.000  -6.466  1.00 93.70           C
ATOM   2504  O   THR A 171     -10.934  10.089  -5.274  1.00 93.70           O
ATOM   2505  HA  THR A 171     -11.802  11.697  -6.994  1.00 93.70           H
ATOM   2506  CB  THR A 171     -12.504  10.068  -8.217  1.00 93.70           C
ATOM   2507  HB  THR A 171     -12.125   9.148  -8.662  1.00 93.70           H
ATOM   2508  OG1 THR A 171     -13.051  11.014  -9.131  1.00 93.70           O
ATOM   2509  HG1 THR A 171     -12.592  10.940 -10.016  1.00 93.70           H
ATOM   2510  CG2 THR A 171     -13.668   9.739  -7.280  1.00 93.70           C
ATOM   2511 1HG2 THR A 171     -14.090  10.664  -6.886  1.00 93.70           H
ATOM   2512 2HG2 THR A 171     -13.308   9.124  -6.455  1.00 93.70           H
ATOM   2513 3HG2 THR A 171     -14.435   9.195  -7.830  1.00 93.70           H
ATOM   2514  HN  THR A 171     -10.667  11.020  -9.459  1.00 93.70           H
ATOM   2515  N   ILE A 172      -9.695   9.209  -6.949  1.00 94.65           N
ATOM   2516  CA  ILE A 172      -8.932   8.335  -6.074  1.00 94.65           C
ATOM   2517  C   ILE A 172      -8.134   9.183  -5.082  1.00 94.65           C
ATOM   2518  O   ILE A 172      -8.122   8.899  -3.886  1.00 94.65           O
ATOM   2519  HA  ILE A 172      -9.644   7.728  -5.515  1.00 94.65           H
ATOM   2520  CB  ILE A 172      -8.068   7.375  -6.897  1.00 94.65           C
ATOM   2521  HB  ILE A 172      -7.599   7.942  -7.701  1.00 94.65           H
ATOM   2522  CG1 ILE A 172      -8.926   6.289  -7.549  1.00 94.65           C
ATOM   2523 1HG1 ILE A 172      -9.302   5.609  -6.785  1.00 94.65           H
ATOM   2524 2HG1 ILE A 172      -9.794   6.744  -8.027  1.00 94.65           H
ATOM   2525  CG2 ILE A 172      -6.943   6.784  -6.045  1.00 94.65           C
ATOM   2526 1HG2 ILE A 172      -6.311   7.588  -5.669  1.00 94.65           H
ATOM   2527 2HG2 ILE A 172      -7.372   6.236  -5.206  1.00 94.65           H
ATOM   2528 3HG2 ILE A 172      -6.345   6.105  -6.654  1.00 94.65           H
ATOM   2529  CD1 ILE A 172      -8.119   5.503  -8.586  1.00 94.65           C
ATOM   2530 1HD1 ILE A 172      -7.765   6.182  -9.361  1.00 94.65           H
ATOM   2531 2HD1 ILE A 172      -7.266   5.030  -8.100  1.00 94.65           H
ATOM   2532 3HD1 ILE A 172      -8.752   4.738  -9.034  1.00 94.65           H
ATOM   2533  HN  ILE A 172      -9.448   9.159  -7.917  1.00 94.65           H
ATOM   2534  N   TRP A 173      -7.486  10.209  -5.616  1.00 93.58           N
ATOM   2535  CA  TRP A 173      -6.609  11.041  -4.811  1.00 93.58           C
ATOM   2536  C   TRP A 173      -7.460  11.730  -3.742  1.00 93.58           C
ATOM   2537  O   TRP A 173      -7.071  11.787  -2.577  1.00 93.58           O
ATOM   2538  HA  TRP A 173      -5.873  10.390  -4.340  1.00 93.58           H
ATOM   2539  CB  TRP A 173      -5.834  12.028  -5.687  1.00 93.58           C
ATOM   2540 1HB  TRP A 173      -6.511  12.444  -6.434  1.00 93.58           H
ATOM   2541 2HB  TRP A 173      -5.495  12.859  -5.067  1.00 93.58           H
ATOM   2542  CG  TRP A 173      -4.627  11.415  -6.398  1.00 93.58           C
ATOM   2543  CD1 TRP A 173      -4.480  11.163  -7.706  1.00 93.58           C
ATOM   2544  HD1 TRP A 173      -5.238  11.373  -8.460  1.00 93.58           H
ATOM   2545  CD2 TRP A 173      -3.394  10.985  -5.783  1.00 93.58           C
ATOM   2546  NE1 TRP A 173      -3.248  10.603  -7.978  1.00 93.58           N
ATOM   2547  HE1 TRP A 173      -2.908  10.328  -8.877  1.00 93.58           H
ATOM   2548  CE2 TRP A 173      -2.567  10.491  -6.771  1.00 93.58           C
ATOM   2549  CE3 TRP A 173      -2.991  11.011  -4.436  1.00 93.58           C
ATOM   2550  HE3 TRP A 173      -3.626  11.395  -3.638  1.00 93.58           H
ATOM   2551  CZ2 TRP A 173      -1.285   9.987  -6.518  1.00 93.58           C
ATOM   2552  HZ2 TRP A 173      -0.651   9.603  -7.316  1.00 93.58           H
ATOM   2553  CZ3 TRP A 173      -1.708  10.504  -4.199  1.00 93.58           C
ATOM   2554  HZ3 TRP A 173      -1.346  10.501  -3.171  1.00 93.58           H
ATOM   2555  CH2 TRP A 173      -0.863  10.004  -5.183  1.00 93.58           C
ATOM   2556  HH2 TRP A 173       0.124   9.626  -4.916  1.00 93.58           H
ATOM   2557  HN  TRP A 173      -7.554  10.473  -6.578  1.00 93.58           H
ATOM   2558  N   VAL A 174      -8.605  12.235  -4.178  1.00 96.07           N
ATOM   2559  CA  VAL A 174      -9.500  12.943  -3.279  1.00 96.07           C
ATOM   2560  C   VAL A 174      -9.965  11.991  -2.175  1.00 96.07           C
ATOM   2561  O   VAL A 174      -9.977  12.356  -1.000  1.00 96.07           O
ATOM   2562  HA  VAL A 174      -8.934  13.757  -2.825  1.00 96.07           H
ATOM   2563  CB  VAL A 174     -10.659  13.554  -4.069  1.00 96.07           C
ATOM   2564  HB  VAL A 174     -11.119  12.760  -4.657  1.00 96.07           H
ATOM   2565  CG1 VAL A 174     -11.725  14.121  -3.129  1.00 96.07           C
ATOM   2566 1HG1 VAL A 174     -12.115  13.322  -2.498  1.00 96.07           H
ATOM   2567 2HG1 VAL A 174     -11.282  14.895  -2.502  1.00 96.07           H
ATOM   2568 3HG1 VAL A 174     -12.537  14.549  -3.716  1.00 96.07           H
ATOM   2569  CG2 VAL A 174     -10.157  14.626  -5.038  1.00 96.07           C
ATOM   2570 1HG2 VAL A 174      -9.660  15.418  -4.478  1.00 96.07           H
ATOM   2571 2HG2 VAL A 174      -9.452  14.180  -5.740  1.00 96.07           H
ATOM   2572 3HG2 VAL A 174     -11.001  15.044  -5.587  1.00 96.07           H
ATOM   2573  HN  VAL A 174      -8.922  12.167  -5.123  1.00 96.07           H
ATOM   2574  N   LEU A 175     -10.336  10.789  -2.591  1.00 91.52           N
ATOM   2575  CA  LEU A 175     -10.860   9.804  -1.661  1.00 91.52           C
ATOM   2576  C   LEU A 175      -9.784   9.459  -0.630  1.00 91.52           C
ATOM   2577  O   LEU A 175     -10.058   9.414   0.568  1.00 91.52           O
ATOM   2578  HA  LEU A 175     -11.702  10.261  -1.141  1.00 91.52           H
ATOM   2579  CB  LEU A 175     -11.401   8.588  -2.417  1.00 91.52           C
ATOM   2580 1HB  LEU A 175     -12.180   8.927  -3.100  1.00 91.52           H
ATOM   2581 2HB  LEU A 175     -10.597   8.178  -3.028  1.00 91.52           H
ATOM   2582  CG  LEU A 175     -11.972   7.462  -1.553  1.00 91.52           C
ATOM   2583  HG  LEU A 175     -11.207   7.157  -0.839  1.00 91.52           H
ATOM   2584  CD1 LEU A 175     -13.177   7.947  -0.745  1.00 91.52           C
ATOM   2585 1HD1 LEU A 175     -12.871   8.766  -0.094  1.00 91.52           H
ATOM   2586 2HD1 LEU A 175     -13.955   8.295  -1.425  1.00 91.52           H
ATOM   2587 3HD1 LEU A 175     -13.564   7.127  -0.141  1.00 91.52           H
ATOM   2588  CD2 LEU A 175     -12.310   6.236  -2.405  1.00 91.52           C
ATOM   2589 1HD2 LEU A 175     -13.049   6.509  -3.158  1.00 91.52           H
ATOM   2590 2HD2 LEU A 175     -11.407   5.875  -2.897  1.00 91.52           H
ATOM   2591 3HD2 LEU A 175     -12.714   5.450  -1.766  1.00 91.52           H
ATOM   2592  HN  LEU A 175     -10.284  10.486  -3.543  1.00 91.52           H
ATOM   2593  N   ALA A 176      -8.581   9.224  -1.134  1.00 95.91           N
ATOM   2594  CA  ALA A 176      -7.482   8.802  -0.282  1.00 95.91           C
ATOM   2595  C   ALA A 176      -7.184   9.900   0.740  1.00 95.91           C
ATOM   2596  O   ALA A 176      -6.890   9.612   1.899  1.00 95.91           O
ATOM   2597  HA  ALA A 176      -7.798   7.902   0.246  1.00 95.91           H
ATOM   2598  CB  ALA A 176      -6.266   8.465  -1.147  1.00 95.91           C
ATOM   2599 1HB  ALA A 176      -6.522   7.659  -1.836  1.00 95.91           H
ATOM   2600 2HB  ALA A 176      -5.968   9.346  -1.714  1.00 95.91           H
ATOM   2601 3HB  ALA A 176      -5.442   8.148  -0.508  1.00 95.91           H
ATOM   2602  HN  ALA A 176      -8.353   9.317  -2.103  1.00 95.91           H
ATOM   2603  N   ALA A 177      -7.271  11.138   0.274  1.00 95.85           N
ATOM   2604  CA  ALA A 177      -6.991  12.280   1.127  1.00 95.85           C
ATOM   2605  C   ALA A 177      -7.987  12.300   2.288  1.00 95.85           C
ATOM   2606  O   ALA A 177      -7.598  12.474   3.441  1.00 95.85           O
ATOM   2607  HA  ALA A 177      -5.984  12.158   1.525  1.00 95.85           H
ATOM   2608  CB  ALA A 177      -7.040  13.563   0.294  1.00 95.85           C
ATOM   2609 1HB  ALA A 177      -6.294  13.510  -0.499  1.00 95.85           H
ATOM   2610 2HB  ALA A 177      -8.031  13.673  -0.146  1.00 95.85           H
ATOM   2611 3HB  ALA A 177      -6.830  14.420   0.934  1.00 95.85           H
ATOM   2612  HN  ALA A 177      -7.526  11.364  -0.666  1.00 95.85           H
ATOM   2613  N   ALA A 178      -9.254  12.120   1.942  1.00 95.89           N
ATOM   2614  CA  ALA A 178     -10.316  12.187   2.931  1.00 95.89           C
ATOM   2615  C   ALA A 178     -10.120  11.072   3.960  1.00 95.89           C
ATOM   2616  O   ALA A 178     -10.383  11.264   5.146  1.00 95.89           O
ATOM   2617  HA  ALA A 178     -10.240  13.151   3.434  1.00 95.89           H
ATOM   2618  CB  ALA A 178     -11.673  12.102   2.230  1.00 95.89           C
ATOM   2619 1HB  ALA A 178     -11.774  12.933   1.531  1.00 95.89           H
ATOM   2620 2HB  ALA A 178     -11.742  11.160   1.686  1.00 95.89           H
ATOM   2621 3HB  ALA A 178     -12.469  12.153   2.972  1.00 95.89           H
ATOM   2622  HN  ALA A 178      -9.557  11.932   1.008  1.00 95.89           H
ATOM   2623  N   LEU A 179      -9.661   9.931   3.468  1.00 93.21           N
ATOM   2624  CA  LEU A 179      -9.518   8.756   4.311  1.00 93.21           C
ATOM   2625  C   LEU A 179      -8.340   8.960   5.267  1.00 93.21           C
ATOM   2626  O   LEU A 179      -8.132   8.162   6.179  1.00 93.21           O
ATOM   2627  HA  LEU A 179     -10.430   8.665   4.901  1.00 93.21           H
ATOM   2628  CB  LEU A 179      -9.404   7.493   3.455  1.00 93.21           C
ATOM   2629 1HB  LEU A 179      -8.623   7.651   2.711  1.00 93.21           H
ATOM   2630 2HB  LEU A 179      -9.074   6.674   4.094  1.00 93.21           H
ATOM   2631  CG  LEU A 179     -10.679   7.056   2.731  1.00 93.21           C
ATOM   2632  HG  LEU A 179     -11.075   7.915   2.189  1.00 93.21           H
ATOM   2633  CD1 LEU A 179     -10.378   5.969   1.698  1.00 93.21           C
ATOM   2634 1HD1 LEU A 179      -9.671   6.353   0.961  1.00 93.21           H
ATOM   2635 2HD1 LEU A 179      -9.945   5.102   2.198  1.00 93.21           H
ATOM   2636 3HD1 LEU A 179     -11.301   5.677   1.198  1.00 93.21           H
ATOM   2637  CD2 LEU A 179     -11.753   6.617   3.728  1.00 93.21           C
ATOM   2638 1HD2 LEU A 179     -11.381   5.779   4.317  1.00 93.21           H
ATOM   2639 2HD2 LEU A 179     -11.995   7.448   4.391  1.00 93.21           H
ATOM   2640 3HD2 LEU A 179     -12.649   6.312   3.187  1.00 93.21           H
ATOM   2641  HN  LEU A 179      -9.389   9.802   2.514  1.00 93.21           H
ATOM   2642  N   CYS A 180      -7.601  10.032   5.024  1.00 91.71           N
ATOM   2643  CA  CYS A 180      -6.397  10.300   5.792  1.00 91.71           C
ATOM   2644  C   CYS A 180      -6.710  11.401   6.808  1.00 91.71           C
ATOM   2645  O   CYS A 180      -5.827  11.844   7.540  1.00 91.71           O
ATOM   2646  HA  CYS A 180      -6.134   9.371   6.297  1.00 91.71           H
ATOM   2647  CB  CYS A 180      -5.222  10.676   4.887  1.00 91.71           C
ATOM   2648 1HB  CYS A 180      -5.471  11.561   4.302  1.00 91.71           H
ATOM   2649 2HB  CYS A 180      -4.352  10.930   5.494  1.00 91.71           H
ATOM   2650  SG  CYS A 180      -4.820   9.282   3.772  1.00 91.71           S
ATOM   2651  HG  CYS A 180      -5.954   9.327   3.079  1.00 91.71           H
ATOM   2652  HN  CYS A 180      -7.813  10.709   4.320  1.00 91.71           H
ATOM   2653  N   ILE A 181      -7.970  11.810   6.819  1.00 91.56           N
ATOM   2654  CA  ILE A 181      -8.413  12.843   7.740  1.00 91.56           C
ATOM   2655  C   ILE A 181      -8.108  12.407   9.174  1.00 91.56           C
ATOM   2656  O   ILE A 181      -7.563  13.182   9.960  1.00 91.56           O
ATOM   2657  HA  ILE A 181      -7.838  13.743   7.523  1.00 91.56           H
ATOM   2658  CB  ILE A 181      -9.887  13.179   7.500  1.00 91.56           C
ATOM   2659  HB  ILE A 181     -10.445  12.245   7.441  1.00 91.56           H
ATOM   2660  CG1 ILE A 181     -10.074  13.903   6.165  1.00 91.56           C
ATOM   2661 1HG1 ILE A 181      -9.593  14.880   6.207  1.00 91.56           H
ATOM   2662 2HG1 ILE A 181      -9.583  13.340   5.370  1.00 91.56           H
ATOM   2663  CG2 ILE A 181     -10.465  13.977   8.670  1.00 91.56           C
ATOM   2664 1HG2 ILE A 181     -10.385  13.390   9.585  1.00 91.56           H
ATOM   2665 2HG2 ILE A 181      -9.908  14.908   8.786  1.00 91.56           H
ATOM   2666 3HG2 ILE A 181     -11.513  14.203   8.474  1.00 91.56           H
ATOM   2667  CD1 ILE A 181     -11.558  14.071   5.836  1.00 91.56           C
ATOM   2668 1HD1 ILE A 181     -12.030  13.090   5.771  1.00 91.56           H
ATOM   2669 2HD1 ILE A 181     -12.040  14.655   6.620  1.00 91.56           H
ATOM   2670 3HD1 ILE A 181     -11.663  14.588   4.882  1.00 91.56           H
ATOM   2671  HN  ILE A 181      -8.681  11.449   6.215  1.00 91.56           H
ATOM   2672  N   PRO A 182      -8.451  11.165   9.541  1.00 92.79           N
ATOM   2673  CA  PRO A 182      -8.211  10.687  10.905  1.00 92.79           C
ATOM   2674  C   PRO A 182      -6.766  10.878  11.337  1.00 92.79           C
ATOM   2675  O   PRO A 182      -6.503  11.337  12.447  1.00 92.79           O
ATOM   2676  HA  PRO A 182      -8.800  11.268  11.614  1.00 92.79           H
ATOM   2677  CB  PRO A 182      -8.594   9.207  10.843  1.00 92.79           C
ATOM   2678 1HB  PRO A 182      -7.734   8.579  10.613  1.00 92.79           H
ATOM   2679 2HB  PRO A 182      -8.998   8.857  11.793  1.00 92.79           H
ATOM   2680  CG  PRO A 182      -9.640   9.159   9.735  1.00 92.79           C
ATOM   2681 1HG  PRO A 182      -9.754   8.154   9.329  1.00 92.79           H
ATOM   2682 2HG  PRO A 182     -10.624   9.459  10.094  1.00 92.79           H
ATOM   2683  CD  PRO A 182      -9.087  10.131   8.705  1.00 92.79           C
ATOM   2684 1HD  PRO A 182      -8.366   9.652   8.042  1.00 92.79           H
ATOM   2685 2HD  PRO A 182      -9.874  10.540   8.071  1.00 92.79           H
ATOM   2686  N   GLU A 183      -5.861  10.516  10.440  1.00 89.96           N
ATOM   2687  CA  GLU A 183      -4.441  10.578  10.743  1.00 89.96           C
ATOM   2688  C   GLU A 183      -4.020  12.021  11.025  1.00 89.96           C
ATOM   2689  O   GLU A 183      -3.199  12.271  11.906  1.00 89.96           O
ATOM   2690  HA  GLU A 183      -4.310   9.972  11.640  1.00 89.96           H
ATOM   2691  CB  GLU A 183      -3.611   9.976   9.607  1.00 89.96           C
ATOM   2692 1HB  GLU A 183      -4.043  10.260   8.647  1.00 89.96           H
ATOM   2693 2HB  GLU A 183      -2.569  10.275   9.716  1.00 89.96           H
ATOM   2694  CG  GLU A 183      -3.630   8.448   9.664  1.00 89.96           C
ATOM   2695 1HG  GLU A 183      -2.848   8.047   9.019  1.00 89.96           H
ATOM   2696 2HG  GLU A 183      -3.408   8.115  10.678  1.00 89.96           H
ATOM   2697  CD  GLU A 183      -4.990   7.899   9.227  1.00 89.96           C
ATOM   2698  OE1 GLU A 183      -5.218   6.693   9.465  1.00 89.96           O
ATOM   2699  OE2 GLU A 183      -5.770   8.698   8.665  1.00 89.96           O
ATOM   2700  HN  GLU A 183      -6.083  10.187   9.522  1.00 89.96           H
ATOM   2701  N   ILE A 184      -4.603  12.934  10.261  1.00 91.10           N
ATOM   2702  CA  ILE A 184      -4.255  14.340  10.377  1.00 91.10           C
ATOM   2703  C   ILE A 184      -4.613  14.834  11.780  1.00 91.10           C
ATOM   2704  O   ILE A 184      -3.861  15.598  12.384  1.00 91.10           O
ATOM   2705  HA  ILE A 184      -3.176  14.422  10.247  1.00 91.10           H
ATOM   2706  CB  ILE A 184      -4.909  15.148   9.255  1.00 91.10           C
ATOM   2707  HB  ILE A 184      -5.976  14.925   9.251  1.00 91.10           H
ATOM   2708  CG1 ILE A 184      -4.357  14.736   7.889  1.00 91.10           C
ATOM   2709 1HG1 ILE A 184      -3.324  15.072   7.794  1.00 91.10           H
ATOM   2710 2HG1 ILE A 184      -4.347  13.649   7.810  1.00 91.10           H
ATOM   2711  CG2 ILE A 184      -4.762  16.650   9.504  1.00 91.10           C
ATOM   2712 1HG2 ILE A 184      -5.241  16.911  10.447  1.00 91.10           H
ATOM   2713 2HG2 ILE A 184      -3.704  16.909   9.550  1.00 91.10           H
ATOM   2714 3HG2 ILE A 184      -5.235  17.201   8.691  1.00 91.10           H
ATOM   2715  CD1 ILE A 184      -5.197  15.328   6.756  1.00 91.10           C
ATOM   2716 1HD1 ILE A 184      -6.224  14.971   6.840  1.00 91.10           H
ATOM   2717 2HD1 ILE A 184      -5.185  16.416   6.825  1.00 91.10           H
ATOM   2718 3HD1 ILE A 184      -4.783  15.020   5.796  1.00 91.10           H
ATOM   2719  HN  ILE A 184      -5.298  12.726   9.573  1.00 91.10           H
ATOM   2720  N   LEU A 185      -5.762  14.379  12.259  1.00 91.03           N
ATOM   2721  CA  LEU A 185      -6.341  14.934  13.470  1.00 91.03           C
ATOM   2722  C   LEU A 185      -5.614  14.357  14.687  1.00 91.03           C
ATOM   2723  O   LEU A 185      -5.204  15.099  15.579  1.00 91.03           O
ATOM   2724  HA  LEU A 185      -6.175  16.011  13.448  1.00 91.03           H
ATOM   2725  CB  LEU A 185      -7.854  14.708  13.494  1.00 91.03           C
ATOM   2726 1HB  LEU A 185      -8.044  13.642  13.372  1.00 91.03           H
ATOM   2727 2HB  LEU A 185      -8.228  14.988  14.478  1.00 91.03           H
ATOM   2728  CG  LEU A 185      -8.661  15.466  12.438  1.00 91.03           C
ATOM   2729  HG  LEU A 185      -8.304  15.164  11.453  1.00 91.03           H
ATOM   2730  CD1 LEU A 185     -10.144  15.097  12.513  1.00 91.03           C
ATOM   2731 1HD1 LEU A 185     -10.262  14.027  12.341  1.00 91.03           H
ATOM   2732 2HD1 LEU A 185     -10.532  15.352  13.499  1.00 91.03           H
ATOM   2733 3HD1 LEU A 185     -10.695  15.650  11.752  1.00 91.03           H
ATOM   2734  CD2 LEU A 185      -8.438  16.975  12.556  1.00 91.03           C
ATOM   2735 1HD2 LEU A 185      -8.752  17.312  13.544  1.00 91.03           H
ATOM   2736 2HD2 LEU A 185      -7.381  17.198  12.414  1.00 91.03           H
ATOM   2737 3HD2 LEU A 185      -9.024  17.489  11.794  1.00 91.03           H
ATOM   2738  HN  LEU A 185      -6.293  13.646  11.834  1.00 91.03           H
ATOM   2739  N   TYR A 186      -5.478  13.039  14.686  1.00 90.98           N
ATOM   2740  CA  TYR A 186      -5.230  12.311  15.918  1.00 90.98           C
ATOM   2741  C   TYR A 186      -3.786  11.807  15.976  1.00 90.98           C
ATOM   2742  O   TYR A 186      -3.392  11.152  16.940  1.00 90.98           O
ATOM   2743  HA  TYR A 186      -5.402  12.992  16.752  1.00 90.98           H
ATOM   2744  CB  TYR A 186      -6.177  11.109  15.896  1.00 90.98           C
ATOM   2745 1HB  TYR A 186      -5.893  10.451  15.075  1.00 90.98           H
ATOM   2746 2HB  TYR A 186      -6.049  10.542  16.818  1.00 90.98           H
ATOM   2747  CG  TYR A 186      -7.652  11.483  15.744  1.00 90.98           C
ATOM   2748  CD1 TYR A 186      -8.203  12.460  16.548  1.00 90.98           C
ATOM   2749  HD1 TYR A 186      -7.587  12.965  17.292  1.00 90.98           H
ATOM   2750  CD2 TYR A 186      -8.432  10.843  14.802  1.00 90.98           C
ATOM   2751  HD2 TYR A 186      -7.997  10.072  14.167  1.00 90.98           H
ATOM   2752  CE1 TYR A 186      -9.592  12.811  16.405  1.00 90.98           C
ATOM   2753  HE1 TYR A 186     -10.040  13.581  17.034  1.00 90.98           H
ATOM   2754  CE2 TYR A 186      -9.822  11.195  14.659  1.00 90.98           C
ATOM   2755  HE2 TYR A 186     -10.449  10.697  13.919  1.00 90.98           H
ATOM   2756  CZ  TYR A 186     -10.333  12.162  15.467  1.00 90.98           C
ATOM   2757  OH  TYR A 186     -11.645  12.494  15.332  1.00 90.98           O
ATOM   2758  HH  TYR A 186     -12.064  11.942  14.611  1.00 90.98           H
ATOM   2759  HN  TYR A 186      -5.534  12.472  13.864  1.00 90.98           H
ATOM   2760  N   SER A 187      -3.038  12.130  14.932  1.00 91.91           N
ATOM   2761  CA  SER A 187      -1.603  11.897  14.938  1.00 91.91           C
ATOM   2762  C   SER A 187      -0.919  12.876  15.894  1.00 91.91           C
ATOM   2763  O   SER A 187      -1.059  14.089  15.752  1.00 91.91           O
ATOM   2764  HA  SER A 187      -1.479  10.872  15.287  1.00 91.91           H
ATOM   2765  CB  SER A 187      -1.017  12.032  13.532  1.00 91.91           C
ATOM   2766 1HB  SER A 187      -1.241  13.023  13.139  1.00 91.91           H
ATOM   2767 2HB  SER A 187       0.068  11.946  13.581  1.00 91.91           H
ATOM   2768  OG  SER A 187      -1.530  11.043  12.643  1.00 91.91           O
ATOM   2769  HG  SER A 187      -1.985  11.482  11.868  1.00 91.91           H
ATOM   2770  HN  SER A 187      -3.395  12.543  14.094  1.00 91.91           H
ATOM   2771  N   GLN A 188      -0.192  12.311  16.848  1.00 85.32           N
ATOM   2772  CA  GLN A 188       0.609  13.116  17.754  1.00 85.32           C
ATOM   2773  C   GLN A 188       1.811  12.313  18.256  1.00 85.32           C
ATOM   2774  O   GLN A 188       1.885  11.103  18.045  1.00 85.32           O
ATOM   2775  HA  GLN A 188       0.953  13.964  17.161  1.00 85.32           H
ATOM   2776  CB  GLN A 188      -0.233  13.630  18.923  1.00 85.32           C
ATOM   2777 1HB  GLN A 188       0.363  14.307  19.536  1.00 85.32           H
ATOM   2778 2HB  GLN A 188      -1.077  14.205  18.542  1.00 85.32           H
ATOM   2779  CG  GLN A 188      -0.744  12.471  19.782  1.00 85.32           C
ATOM   2780 1HG  GLN A 188      -1.290  11.765  19.157  1.00 85.32           H
ATOM   2781 2HG  GLN A 188       0.100  11.932  20.210  1.00 85.32           H
ATOM   2782  CD  GLN A 188      -1.654  12.979  20.902  1.00 85.32           C
ATOM   2783  OE1 GLN A 188      -2.045  14.134  20.944  1.00 85.32           O
ATOM   2784  NE2 GLN A 188      -1.967  12.054  21.805  1.00 85.32           N
ATOM   2785 1HE2 GLN A 188      -1.613  11.124  21.712  1.00 85.32           H
ATOM   2786 2HE2 GLN A 188      -2.558  12.289  22.577  1.00 85.32           H
ATOM   2787  HN  GLN A 188      -0.147  11.325  17.007  1.00 85.32           H
ATOM   2788  N   ILE A 189       2.723  13.018  18.909  1.00 89.27           N
ATOM   2789  CA  ILE A 189       3.844  12.367  19.565  1.00 89.27           C
ATOM   2790  C   ILE A 189       3.431  11.951  20.979  1.00 89.27           C
ATOM   2791  O   ILE A 189       2.935  12.770  21.751  1.00 89.27           O
ATOM   2792  HA  ILE A 189       4.078  11.468  18.996  1.00 89.27           H
ATOM   2793  CB  ILE A 189       5.082  13.264  19.526  1.00 89.27           C
ATOM   2794  HB  ILE A 189       4.834  14.210  20.007  1.00 89.27           H
ATOM   2795  CG1 ILE A 189       5.483  13.582  18.084  1.00 89.27           C
ATOM   2796 1HG1 ILE A 189       5.794  12.667  17.579  1.00 89.27           H
ATOM   2797 2HG1 ILE A 189       4.621  13.970  17.540  1.00 89.27           H
ATOM   2798  CG2 ILE A 189       6.235  12.643  20.317  1.00 89.27           C
ATOM   2799 1HG2 ILE A 189       5.932  12.511  21.356  1.00 89.27           H
ATOM   2800 2HG2 ILE A 189       6.491  11.675  19.887  1.00 89.27           H
ATOM   2801 3HG2 ILE A 189       7.103  13.301  20.273  1.00 89.27           H
ATOM   2802  CD1 ILE A 189       6.620  14.605  18.044  1.00 89.27           C
ATOM   2803 1HD1 ILE A 189       6.298  15.526  18.528  1.00 89.27           H
ATOM   2804 2HD1 ILE A 189       7.488  14.204  18.567  1.00 89.27           H
ATOM   2805 3HD1 ILE A 189       6.886  14.813  17.007  1.00 89.27           H
ATOM   2806  HN  ILE A 189       2.704  14.014  18.995  1.00 89.27           H
ATOM   2807  N   LYS A 190       3.650  10.678  21.274  1.00 83.78           N
ATOM   2808  CA  LYS A 190       3.432  10.174  22.619  1.00 83.78           C
ATOM   2809  C   LYS A 190       4.771   9.746  23.223  1.00 83.78           C
ATOM   2810  O   LYS A 190       5.539   9.023  22.589  1.00 83.78           O
ATOM   2811  HA  LYS A 190       3.031  10.994  23.215  1.00 83.78           H
ATOM   2812  CB  LYS A 190       2.378   9.064  22.611  1.00 83.78           C
ATOM   2813 1HB  LYS A 190       1.474   9.419  22.116  1.00 83.78           H
ATOM   2814 2HB  LYS A 190       2.744   8.215  22.034  1.00 83.78           H
ATOM   2815  CG  LYS A 190       2.044   8.614  24.035  1.00 83.78           C
ATOM   2816 1HG  LYS A 190       2.952   8.279  24.536  1.00 83.78           H
ATOM   2817 2HG  LYS A 190       1.658   9.459  24.605  1.00 83.78           H
ATOM   2818  CD  LYS A 190       1.013   7.484  24.025  1.00 83.78           C
ATOM   2819 1HD  LYS A 190       0.072   7.849  23.613  1.00 83.78           H
ATOM   2820 2HD  LYS A 190       1.356   6.680  23.374  1.00 83.78           H
ATOM   2821  CE  LYS A 190       0.782   6.941  25.436  1.00 83.78           C
ATOM   2822 1HE  LYS A 190       1.735   6.848  25.958  1.00 83.78           H
ATOM   2823 2HE  LYS A 190       0.174   7.643  26.007  1.00 83.78           H
ATOM   2824  NZ  LYS A 190       0.109   5.624  25.381  1.00 83.78           N
ATOM   2825 1HZ  LYS A 190       0.136   5.192  26.298  1.00 83.78           H
ATOM   2826 2HZ  LYS A 190      -0.856   5.749  25.095  1.00 83.78           H
ATOM   2827 3HZ  LYS A 190       0.586   5.029  24.713  1.00 83.78           H
ATOM   2828  HN  LYS A 190       3.971   9.998  20.615  1.00 83.78           H
ATOM   2829  N   GLU A 191       5.010  10.210  24.440  1.00 75.71           N
ATOM   2830  CA  GLU A 191       6.170   9.768  25.195  1.00 75.71           C
ATOM   2831  C   GLU A 191       5.792   8.607  26.118  1.00 75.71           C
ATOM   2832  O   GLU A 191       4.861   8.720  26.914  1.00 75.71           O
ATOM   2833  HA  GLU A 191       6.889   9.428  24.449  1.00 75.71           H
ATOM   2834  CB  GLU A 191       6.780  10.924  25.990  1.00 75.71           C
ATOM   2835 1HB  GLU A 191       5.989  11.489  26.482  1.00 75.71           H
ATOM   2836 2HB  GLU A 191       7.529  10.538  26.683  1.00 75.71           H
ATOM   2837  CG  GLU A 191       7.511  11.899  25.066  1.00 75.71           C
ATOM   2838 1HG  GLU A 191       8.194  11.350  24.418  1.00 75.71           H
ATOM   2839 2HG  GLU A 191       6.791  12.401  24.419  1.00 75.71           H
ATOM   2840  CD  GLU A 191       8.291  12.940  25.873  1.00 75.71           C
ATOM   2841  OE1 GLU A 191       8.983  13.756  25.227  1.00 75.71           O
ATOM   2842  OE2 GLU A 191       8.177  12.895  27.117  1.00 75.71           O
ATOM   2843  HN  GLU A 191       4.429  10.875  24.910  1.00 75.71           H
ATOM   2844  N   GLU A 192       6.533   7.518  25.980  1.00 73.03           N
ATOM   2845  CA  GLU A 192       6.315   6.353  26.820  1.00 73.03           C
ATOM   2846  C   GLU A 192       7.652   5.706  27.188  1.00 73.03           C
ATOM   2847  O   GLU A 192       8.466   5.413  26.313  1.00 73.03           O
ATOM   2848  HA  GLU A 192       5.828   6.731  27.719  1.00 73.03           H
ATOM   2849  CB  GLU A 192       5.390   5.346  26.134  1.00 73.03           C
ATOM   2850 1HB  GLU A 192       4.456   5.836  25.858  1.00 73.03           H
ATOM   2851 2HB  GLU A 192       5.905   4.892  25.287  1.00 73.03           H
ATOM   2852  CG  GLU A 192       5.025   4.202  27.081  1.00 73.03           C
ATOM   2853 1HG  GLU A 192       5.796   3.432  27.042  1.00 73.03           H
ATOM   2854 2HG  GLU A 192       4.994   4.570  28.107  1.00 73.03           H
ATOM   2855  CD  GLU A 192       3.670   3.594  26.711  1.00 73.03           C
ATOM   2856  OE1 GLU A 192       2.918   3.267  27.654  1.00 73.03           O
ATOM   2857  OE2 GLU A 192       3.418   3.471  25.493  1.00 73.03           O
ATOM   2858  HN  GLU A 192       7.270   7.424  25.310  1.00 73.03           H
ATOM   2859  N   SER A 193       7.838   5.502  28.484  1.00 73.64           N
ATOM   2860  CA  SER A 193       9.056   4.880  28.977  1.00 73.64           C
ATOM   2861  C   SER A 193      10.277   5.663  28.489  1.00 73.64           C
ATOM   2862  O   SER A 193      11.336   5.083  28.254  1.00 73.64           O
ATOM   2863  HA  SER A 193       8.982   4.924  30.063  1.00 73.64           H
ATOM   2864  CB  SER A 193       9.148   3.420  28.530  1.00 73.64           C
ATOM   2865 1HB  SER A 193       9.259   3.378  27.447  1.00 73.64           H
ATOM   2866 2HB  SER A 193      10.041   2.965  28.960  1.00 73.64           H
ATOM   2867  OG  SER A 193       8.001   2.669  28.919  1.00 73.64           O
ATOM   2868  HG  SER A 193       8.011   1.774  28.474  1.00 73.64           H
ATOM   2869  HN  SER A 193       7.176   5.753  29.190  1.00 73.64           H
ATOM   2870  N   GLY A 194      10.088   6.967  28.353  1.00 81.69           N
ATOM   2871  CA  GLY A 194      11.177   7.843  27.955  1.00 81.69           C
ATOM   2872  C   GLY A 194      11.449   7.733  26.453  1.00 81.69           C
ATOM   2873  O   GLY A 194      12.431   8.281  25.955  1.00 81.69           O
ATOM   2874 1HA  GLY A 194      10.931   8.874  28.209  1.00 81.69           H
ATOM   2875 2HA  GLY A 194      12.078   7.584  28.511  1.00 81.69           H
ATOM   2876  HN  GLY A 194       9.213   7.425  28.508  1.00 81.69           H
ATOM   2877  N   ILE A 195      10.562   7.021  25.774  1.00 79.84           N
ATOM   2878  CA  ILE A 195      10.659   6.882  24.331  1.00 79.84           C
ATOM   2879  C   ILE A 195       9.553   7.706  23.668  1.00 79.84           C
ATOM   2880  O   ILE A 195       8.379   7.559  24.004  1.00 79.84           O
ATOM   2881  HA  ILE A 195      11.623   7.292  24.028  1.00 79.84           H
ATOM   2882  CB  ILE A 195      10.650   5.405  23.933  1.00 79.84           C
ATOM   2883  HB  ILE A 195       9.715   4.964  24.280  1.00 79.84           H
ATOM   2884  CG1 ILE A 195      11.789   4.646  24.615  1.00 79.84           C
ATOM   2885 1HG1 ILE A 195      12.747   5.061  24.301  1.00 79.84           H
ATOM   2886 2HG1 ILE A 195      11.723   4.777  25.695  1.00 79.84           H
ATOM   2887  CG2 ILE A 195      10.685   5.247  22.411  1.00 79.84           C
ATOM   2888 1HG2 ILE A 195       9.812   5.733  21.975  1.00 79.84           H
ATOM   2889 2HG2 ILE A 195      11.592   5.709  22.020  1.00 79.84           H
ATOM   2890 3HG2 ILE A 195      10.678   4.188  22.156  1.00 79.84           H
ATOM   2891  CD1 ILE A 195      11.736   3.155  24.273  1.00 79.84           C
ATOM   2892 1HD1 ILE A 195      10.787   2.738  24.611  1.00 79.84           H
ATOM   2893 2HD1 ILE A 195      11.827   3.026  23.195  1.00 79.84           H
ATOM   2894 3HD1 ILE A 195      12.557   2.639  24.771  1.00 79.84           H
ATOM   2895  HN  ILE A 195       9.788   6.545  26.193  1.00 79.84           H
ATOM   2896  N   ALA A 196       9.968   8.553  22.738  1.00 90.26           N
ATOM   2897  CA  ALA A 196       9.019   9.325  21.953  1.00 90.26           C
ATOM   2898  C   ALA A 196       8.510   8.469  20.791  1.00 90.26           C
ATOM   2899  O   ALA A 196       9.302   7.924  20.023  1.00 90.26           O
ATOM   2900  HA  ALA A 196       8.180   9.578  22.601  1.00 90.26           H
ATOM   2901  CB  ALA A 196       9.683  10.618  21.477  1.00 90.26           C
ATOM   2902 1HB  ALA A 196      10.000  11.203  22.340  1.00 90.26           H
ATOM   2903 2HB  ALA A 196      10.551  10.377  20.863  1.00 90.26           H
ATOM   2904 3HB  ALA A 196       8.971  11.197  20.888  1.00 90.26           H
ATOM   2905  HN  ALA A 196      10.929   8.716  22.518  1.00 90.26           H
ATOM   2906  N   ILE A 197       7.192   8.377  20.698  1.00 86.11           N
ATOM   2907  CA  ILE A 197       6.569   7.555  19.676  1.00 86.11           C
ATOM   2908  C   ILE A 197       5.545   8.392  18.907  1.00 86.11           C
ATOM   2909  O   ILE A 197       4.698   9.050  19.509  1.00 86.11           O
ATOM   2910  HA  ILE A 197       7.351   7.245  18.983  1.00 86.11           H
ATOM   2911  CB  ILE A 197       5.983   6.283  20.294  1.00 86.11           C
ATOM   2912  HB  ILE A 197       5.177   6.572  20.968  1.00 86.11           H
ATOM   2913  CG1 ILE A 197       7.031   5.548  21.132  1.00 86.11           C
ATOM   2914 1HG1 ILE A 197       7.869   5.256  20.498  1.00 86.11           H
ATOM   2915 2HG1 ILE A 197       7.428   6.219  21.894  1.00 86.11           H
ATOM   2916  CG2 ILE A 197       5.373   5.381  19.219  1.00 86.11           C
ATOM   2917 1HG2 ILE A 197       4.577   5.918  18.704  1.00 86.11           H
ATOM   2918 2HG2 ILE A 197       6.144   5.098  18.502  1.00 86.11           H
ATOM   2919 3HG2 ILE A 197       4.965   4.485  19.686  1.00 86.11           H
ATOM   2920  CD1 ILE A 197       6.430   4.309  21.798  1.00 86.11           C
ATOM   2921 1HD1 ILE A 197       5.609   4.608  22.449  1.00 86.11           H
ATOM   2922 2HD1 ILE A 197       6.057   3.630  21.031  1.00 86.11           H
ATOM   2923 3HD1 ILE A 197       7.197   3.805  22.387  1.00 86.11           H
ATOM   2924  HN  ILE A 197       6.554   8.852  21.305  1.00 86.11           H
ATOM   2925  N   CYS A 198       5.656   8.341  17.588  1.00 91.61           N
ATOM   2926  CA  CYS A 198       4.646   8.933  16.728  1.00 91.61           C
ATOM   2927  C   CYS A 198       3.503   7.929  16.566  1.00 91.61           C
ATOM   2928  O   CYS A 198       3.654   6.916  15.885  1.00 91.61           O
ATOM   2929  HA  CYS A 198       4.299   9.837  17.229  1.00 91.61           H
ATOM   2930  CB  CYS A 198       5.230   9.355  15.378  1.00 91.61           C
ATOM   2931 1HB  CYS A 198       5.937  10.173  15.518  1.00 91.61           H
ATOM   2932 2HB  CYS A 198       5.784   8.527  14.936  1.00 91.61           H
ATOM   2933  SG  CYS A 198       3.886   9.878  14.251  1.00 91.61           S
ATOM   2934  HN  CYS A 198       6.418   7.905  17.107  1.00 91.61           H
ATOM   2935  N   THR A 199       2.386   8.244  17.205  1.00 89.96           N
ATOM   2936  CA  THR A 199       1.233   7.361  17.177  1.00 89.96           C
ATOM   2937  C   THR A 199      -0.050   8.165  16.956  1.00 89.96           C
ATOM   2938  O   THR A 199      -0.041   9.392  17.048  1.00 89.96           O
ATOM   2939  HA  THR A 199       1.337   6.686  16.327  1.00 89.96           H
ATOM   2940  CB  THR A 199       1.227   6.550  18.474  1.00 89.96           C
ATOM   2941  HB  THR A 199       2.225   6.178  18.706  1.00 89.96           H
ATOM   2942  OG1 THR A 199       0.233   5.553  18.256  1.00 89.96           O
ATOM   2943  HG1 THR A 199       0.312   4.834  18.947  1.00 89.96           H
ATOM   2944  CG2 THR A 199       0.694   7.353  19.663  1.00 89.96           C
ATOM   2945 1HG2 THR A 199      -0.330   7.668  19.460  1.00 89.96           H
ATOM   2946 2HG2 THR A 199       1.320   8.231  19.819  1.00 89.96           H
ATOM   2947 3HG2 THR A 199       0.711   6.731  20.558  1.00 89.96           H
ATOM   2948  HN  THR A 199       2.262   9.084  17.733  1.00 89.96           H
ATOM   2949  N   MET A 200      -1.122   7.441  16.671  1.00 88.59           N
ATOM   2950  CA  MET A 200      -2.453   8.022  16.726  1.00 88.59           C
ATOM   2951  C   MET A 200      -3.056   7.878  18.125  1.00 88.59           C
ATOM   2952  O   MET A 200      -2.985   6.809  18.729  1.00 88.59           O
ATOM   2953  HA  MET A 200      -2.324   9.077  16.486  1.00 88.59           H
ATOM   2954  CB  MET A 200      -3.357   7.325  15.707  1.00 88.59           C
ATOM   2955 1HB  MET A 200      -3.324   6.247  15.863  1.00 88.59           H
ATOM   2956 2HB  MET A 200      -4.390   7.638  15.858  1.00 88.59           H
ATOM   2957  CG  MET A 200      -2.923   7.652  14.276  1.00 88.59           C
ATOM   2958 1HG  MET A 200      -2.901   8.732  14.132  1.00 88.59           H
ATOM   2959 2HG  MET A 200      -1.912   7.286  14.102  1.00 88.59           H
ATOM   2960  SD  MET A 200      -4.051   6.905  13.111  1.00 88.59           S
ATOM   2961  CE  MET A 200      -5.521   7.860  13.447  1.00 88.59           C
ATOM   2962 1HE  MET A 200      -5.810   7.728  14.489  1.00 88.59           H
ATOM   2963 2HE  MET A 200      -5.321   8.915  13.256  1.00 88.59           H
ATOM   2964 3HE  MET A 200      -6.330   7.521  12.800  1.00 88.59           H
ATOM   2965  HN  MET A 200      -1.092   6.478  16.406  1.00 88.59           H
ATOM   2966  N   VAL A 201      -3.636   8.971  18.600  1.00 91.05           N
ATOM   2967  CA  VAL A 201      -4.357   8.948  19.861  1.00 91.05           C
ATOM   2968  C   VAL A 201      -5.807   9.375  19.623  1.00 91.05           C
ATOM   2969  O   VAL A 201      -6.063  10.494  19.179  1.00 91.05           O
ATOM   2970  HA  VAL A 201      -4.350   7.921  20.226  1.00 91.05           H
ATOM   2971  CB  VAL A 201      -3.638   9.821  20.891  1.00 91.05           C
ATOM   2972  HB  VAL A 201      -3.646  10.848  20.525  1.00 91.05           H
ATOM   2973  CG1 VAL A 201      -4.367   9.796  22.236  1.00 91.05           C
ATOM   2974 1HG1 VAL A 201      -5.382  10.173  22.106  1.00 91.05           H
ATOM   2975 2HG1 VAL A 201      -4.405   8.773  22.610  1.00 91.05           H
ATOM   2976 3HG1 VAL A 201      -3.835  10.425  22.950  1.00 91.05           H
ATOM   2977  CG2 VAL A 201      -2.178   9.391  21.051  1.00 91.05           C
ATOM   2978 1HG2 VAL A 201      -2.140   8.354  21.385  1.00 91.05           H
ATOM   2979 2HG2 VAL A 201      -1.665   9.484  20.094  1.00 91.05           H
ATOM   2980 3HG2 VAL A 201      -1.690  10.028  21.789  1.00 91.05           H
ATOM   2981  HN  VAL A 201      -3.619   9.858  18.139  1.00 91.05           H
ATOM   2982  N   TYR A 202      -6.717   8.463  19.928  1.00 90.93           N
ATOM   2983  CA  TYR A 202      -8.129   8.701  19.679  1.00 90.93           C
ATOM   2984  C   TYR A 202      -8.802   9.331  20.900  1.00 90.93           C
ATOM   2985  O   TYR A 202      -8.468   9.001  22.037  1.00 90.93           O
ATOM   2986  HA  TYR A 202      -8.210   9.385  18.835  1.00 90.93           H
ATOM   2987  CB  TYR A 202      -8.749   7.326  19.422  1.00 90.93           C
ATOM   2988 1HB  TYR A 202      -8.555   6.685  20.281  1.00 90.93           H
ATOM   2989 2HB  TYR A 202      -9.831   7.436  19.344  1.00 90.93           H
ATOM   2990  CG  TYR A 202      -8.230   6.635  18.160  1.00 90.93           C
ATOM   2991  CD1 TYR A 202      -8.845   6.862  16.946  1.00 90.93           C
ATOM   2992  HD1 TYR A 202      -9.702   7.534  16.886  1.00 90.93           H
ATOM   2993  CD2 TYR A 202      -7.145   5.785  18.235  1.00 90.93           C
ATOM   2994  HD2 TYR A 202      -6.659   5.606  19.194  1.00 90.93           H
ATOM   2995  CE1 TYR A 202      -8.356   6.212  15.758  1.00 90.93           C
ATOM   2996  HE1 TYR A 202      -8.833   6.382  14.792  1.00 90.93           H
ATOM   2997  CE2 TYR A 202      -6.656   5.135  17.047  1.00 90.93           C
ATOM   2998  HE2 TYR A 202      -5.801   4.461  17.093  1.00 90.93           H
ATOM   2999  CZ  TYR A 202      -7.286   5.380  15.867  1.00 90.93           C
ATOM   3000  OH  TYR A 202      -6.824   4.766  14.745  1.00 90.93           O
ATOM   3001  HH  TYR A 202      -7.402   5.001  13.964  1.00 90.93           H
ATOM   3002  HN  TYR A 202      -6.504   7.576  20.338  1.00 90.93           H
ATOM   3003  N   PRO A 203      -9.759  10.245  20.688  1.00 85.92           N
ATOM   3004  CA  PRO A 203     -10.414  10.925  21.809  1.00 85.92           C
ATOM   3005  C   PRO A 203     -11.295   9.986  22.617  1.00 85.92           C
ATOM   3006  O   PRO A 203     -11.847   9.029  22.078  1.00 85.92           O
ATOM   3007  HA  PRO A 203      -9.668  11.292  22.514  1.00 85.92           H
ATOM   3008  CB  PRO A 203     -11.230  12.030  21.135  1.00 85.92           C
ATOM   3009 1HB  PRO A 203     -12.149  12.240  21.682  1.00 85.92           H
ATOM   3010 2HB  PRO A 203     -10.672  12.965  21.082  1.00 85.92           H
ATOM   3011  CG  PRO A 203     -11.515  11.479  19.768  1.00 85.92           C
ATOM   3012 1HG  PRO A 203     -12.397  10.839  19.776  1.00 85.92           H
ATOM   3013 2HG  PRO A 203     -11.708  12.278  19.053  1.00 85.92           H
ATOM   3014  CD  PRO A 203     -10.287  10.701  19.390  1.00 85.92           C
ATOM   3015 1HD  PRO A 203     -10.529   9.862  18.737  1.00 85.92           H
ATOM   3016 2HD  PRO A 203      -9.566  11.323  18.859  1.00 85.92           H
ATOM   3017  N   SER A 204     -11.404  10.289  23.903  1.00 78.09           N
ATOM   3018  CA  SER A 204     -11.840   9.297  24.871  1.00 78.09           C
ATOM   3019  C   SER A 204     -13.269   8.852  24.556  1.00 78.09           C
ATOM   3020  O   SER A 204     -13.617   7.688  24.749  1.00 78.09           O
ATOM   3021  HA  SER A 204     -11.146   8.463  24.761  1.00 78.09           H
ATOM   3022  CB  SER A 204     -11.756   9.845  26.297  1.00 78.09           C
ATOM   3023 1HB  SER A 204     -12.214   9.135  26.985  1.00 78.09           H
ATOM   3024 2HB  SER A 204     -10.710   9.941  26.588  1.00 78.09           H
ATOM   3025  OG  SER A 204     -12.400  11.110  26.421  1.00 78.09           O
ATOM   3026  HG  SER A 204     -13.392  10.987  26.455  1.00 78.09           H
ATOM   3027  HN  SER A 204     -11.201  11.191  24.284  1.00 78.09           H
ATOM   3028  N   ASP A 205     -14.059   9.802  24.078  1.00 72.00           N
ATOM   3029  CA  ASP A 205     -15.505   9.672  24.136  1.00 72.00           C
ATOM   3030  C   ASP A 205     -15.936   8.450  23.323  1.00 72.00           C
ATOM   3031  O   ASP A 205     -16.726   7.633  23.794  1.00 72.00           O
ATOM   3032  HA  ASP A 205     -15.742   9.572  25.196  1.00 72.00           H
ATOM   3033  CB  ASP A 205     -16.193  10.902  23.541  1.00 72.00           C
ATOM   3034 1HB  ASP A 205     -15.841  11.063  22.522  1.00 72.00           H
ATOM   3035 2HB  ASP A 205     -17.268  10.730  23.483  1.00 72.00           H
ATOM   3036  CG  ASP A 205     -15.915  12.148  24.385  1.00 72.00           C
ATOM   3037  OD1 ASP A 205     -15.411  11.967  25.515  1.00 72.00           O
ATOM   3038  OD2 ASP A 205     -16.214  13.252  23.882  1.00 72.00           O
ATOM   3039  HN  ASP A 205     -13.727  10.646  23.658  1.00 72.00           H
ATOM   3040  N   GLU A 206     -15.399   8.363  22.115  1.00 74.84           N
ATOM   3041  CA  GLU A 206     -15.753   7.279  21.215  1.00 74.84           C
ATOM   3042  C   GLU A 206     -14.491   6.637  20.634  1.00 74.84           C
ATOM   3043  O   GLU A 206     -14.493   6.175  19.495  1.00 74.84           O
ATOM   3044  HA  GLU A 206     -16.287   6.554  21.829  1.00 74.84           H
ATOM   3045  CB  GLU A 206     -16.679   7.772  20.101  1.00 74.84           C
ATOM   3046 1HB  GLU A 206     -16.229   8.630  19.602  1.00 74.84           H
ATOM   3047 2HB  GLU A 206     -16.907   6.950  19.423  1.00 74.84           H
ATOM   3048  CG  GLU A 206     -18.018   8.245  20.670  1.00 74.84           C
ATOM   3049 1HG  GLU A 206     -18.185   7.786  21.645  1.00 74.84           H
ATOM   3050 2HG  GLU A 206     -17.990   9.323  20.826  1.00 74.84           H
ATOM   3051  CD  GLU A 206     -19.170   7.890  19.729  1.00 74.84           C
ATOM   3052  OE1 GLU A 206     -20.192   7.390  20.247  1.00 74.84           O
ATOM   3053  OE2 GLU A 206     -19.003   8.126  18.513  1.00 74.84           O
ATOM   3054  HN  GLU A 206     -14.734   9.015  21.751  1.00 74.84           H
ATOM   3055  N   SER A 207     -13.443   6.629  21.445  1.00 87.06           N
ATOM   3056  CA  SER A 207     -12.133   6.217  20.972  1.00 87.06           C
ATOM   3057  C   SER A 207     -12.224   4.838  20.315  1.00 87.06           C
ATOM   3058  O   SER A 207     -11.663   4.619  19.242  1.00 87.06           O
ATOM   3059  HA  SER A 207     -11.840   6.970  20.240  1.00 87.06           H
ATOM   3060  CB  SER A 207     -11.116   6.194  22.114  1.00 87.06           C
ATOM   3061 1HB  SER A 207     -10.178   5.767  21.757  1.00 87.06           H
ATOM   3062 2HB  SER A 207     -10.901   7.216  22.429  1.00 87.06           H
ATOM   3063  OG  SER A 207     -11.584   5.443  23.231  1.00 87.06           O
ATOM   3064  HG  SER A 207     -11.028   5.645  24.037  1.00 87.06           H
ATOM   3065  HN  SER A 207     -13.479   6.898  22.408  1.00 87.06           H
ATOM   3066  N   THR A 208     -12.935   3.944  20.987  1.00 87.07           N
ATOM   3067  CA  THR A 208     -13.017   2.564  20.539  1.00 87.07           C
ATOM   3068  C   THR A 208     -13.698   2.487  19.171  1.00 87.07           C
ATOM   3069  O   THR A 208     -13.218   1.798  18.272  1.00 87.07           O
ATOM   3070  HA  THR A 208     -12.004   2.182  20.414  1.00 87.07           H
ATOM   3071  CB  THR A 208     -13.737   1.758  21.622  1.00 87.07           C
ATOM   3072  HB  THR A 208     -14.789   2.037  21.681  1.00 87.07           H
ATOM   3073  OG1 THR A 208     -12.970   1.996  22.799  1.00 87.07           O
ATOM   3074  HG1 THR A 208     -12.031   1.681  22.666  1.00 87.07           H
ATOM   3075  CG2 THR A 208     -13.622   0.248  21.402  1.00 87.07           C
ATOM   3076 1HG2 THR A 208     -12.571  -0.041  21.411  1.00 87.07           H
ATOM   3077 2HG2 THR A 208     -14.062  -0.014  20.440  1.00 87.07           H
ATOM   3078 3HG2 THR A 208     -14.149  -0.277  22.198  1.00 87.07           H
ATOM   3079  HN  THR A 208     -13.447   4.149  21.821  1.00 87.07           H
ATOM   3080  N   LYS A 209     -14.807   3.204  19.056  1.00 82.73           N
ATOM   3081  CA  LYS A 209     -15.586   3.185  17.830  1.00 82.73           C
ATOM   3082  C   LYS A 209     -14.728   3.708  16.677  1.00 82.73           C
ATOM   3083  O   LYS A 209     -14.711   3.122  15.595  1.00 82.73           O
ATOM   3084  HA  LYS A 209     -15.846   2.147  17.624  1.00 82.73           H
ATOM   3085  CB  LYS A 209     -16.898   3.951  18.017  1.00 82.73           C
ATOM   3086 1HB  LYS A 209     -16.687   4.956  18.382  1.00 82.73           H
ATOM   3087 2HB  LYS A 209     -17.400   4.060  17.056  1.00 82.73           H
ATOM   3088  CG  LYS A 209     -17.819   3.228  19.001  1.00 82.73           C
ATOM   3089 1HG  LYS A 209     -17.960   2.195  18.681  1.00 82.73           H
ATOM   3090 2HG  LYS A 209     -17.353   3.196  19.986  1.00 82.73           H
ATOM   3091  CD  LYS A 209     -19.177   3.927  19.096  1.00 82.73           C
ATOM   3092 1HD  LYS A 209     -19.030   5.001  19.207  1.00 82.73           H
ATOM   3093 2HD  LYS A 209     -19.733   3.776  18.171  1.00 82.73           H
ATOM   3094  CE  LYS A 209     -19.987   3.393  20.279  1.00 82.73           C
ATOM   3095 1HE  LYS A 209     -20.349   2.389  20.055  1.00 82.73           H
ATOM   3096 2HE  LYS A 209     -19.349   3.313  21.158  1.00 82.73           H
ATOM   3097  NZ  LYS A 209     -21.132   4.285  20.568  1.00 82.73           N
ATOM   3098 1HZ  LYS A 209     -21.634   3.939  21.378  1.00 82.73           H
ATOM   3099 2HZ  LYS A 209     -20.791   5.221  20.757  1.00 82.73           H
ATOM   3100 3HZ  LYS A 209     -21.754   4.307  19.768  1.00 82.73           H
ATOM   3101  HN  LYS A 209     -15.172   3.789  19.780  1.00 82.73           H
ATOM   3102  N   LEU A 210     -14.036   4.805  16.947  1.00 88.78           N
ATOM   3103  CA  LEU A 210     -13.285   5.491  15.909  1.00 88.78           C
ATOM   3104  C   LEU A 210     -12.183   4.566  15.387  1.00 88.78           C
ATOM   3105  O   LEU A 210     -12.038   4.388  14.178  1.00 88.78           O
ATOM   3106  HA  LEU A 210     -13.975   5.701  15.091  1.00 88.78           H
ATOM   3107  CB  LEU A 210     -12.766   6.836  16.422  1.00 88.78           C
ATOM   3108 1HB  LEU A 210     -13.603   7.383  16.856  1.00 88.78           H
ATOM   3109 2HB  LEU A 210     -12.057   6.646  17.227  1.00 88.78           H
ATOM   3110  CG  LEU A 210     -12.089   7.733  15.384  1.00 88.78           C
ATOM   3111  HG  LEU A 210     -11.252   7.185  14.953  1.00 88.78           H
ATOM   3112  CD1 LEU A 210     -13.047   8.069  14.240  1.00 88.78           C
ATOM   3113 1HD1 LEU A 210     -13.366   7.148  13.751  1.00 88.78           H
ATOM   3114 2HD1 LEU A 210     -13.919   8.589  14.637  1.00 88.78           H
ATOM   3115 3HD1 LEU A 210     -12.540   8.708  13.517  1.00 88.78           H
ATOM   3116  CD2 LEU A 210     -11.515   8.991  16.039  1.00 88.78           C
ATOM   3117 1HD2 LEU A 210     -12.320   9.552  16.515  1.00 88.78           H
ATOM   3118 2HD2 LEU A 210     -10.778   8.706  16.790  1.00 88.78           H
ATOM   3119 3HD2 LEU A 210     -11.039   9.612  15.279  1.00 88.78           H
ATOM   3120  HN  LEU A 210     -13.983   5.224  17.853  1.00 88.78           H
ATOM   3121  N   LYS A 211     -11.436   4.001  16.323  1.00 93.34           N
ATOM   3122  CA  LYS A 211     -10.348   3.104  15.973  1.00 93.34           C
ATOM   3123  C   LYS A 211     -10.892   1.962  15.112  1.00 93.34           C
ATOM   3124  O   LYS A 211     -10.334   1.653  14.060  1.00 93.34           O
ATOM   3125  HA  LYS A 211      -9.633   3.674  15.379  1.00 93.34           H
ATOM   3126  CB  LYS A 211      -9.616   2.631  17.231  1.00 93.34           C
ATOM   3127 1HB  LYS A 211      -9.199   3.490  17.758  1.00 93.34           H
ATOM   3128 2HB  LYS A 211     -10.323   2.154  17.909  1.00 93.34           H
ATOM   3129  CG  LYS A 211      -8.497   1.650  16.878  1.00 93.34           C
ATOM   3130 1HG  LYS A 211      -8.928   0.714  16.521  1.00 93.34           H
ATOM   3131 2HG  LYS A 211      -7.896   2.055  16.064  1.00 93.34           H
ATOM   3132  CD  LYS A 211      -7.605   1.376  18.091  1.00 93.34           C
ATOM   3133 1HD  LYS A 211      -7.193   2.314  18.462  1.00 93.34           H
ATOM   3134 2HD  LYS A 211      -8.202   0.949  18.897  1.00 93.34           H
ATOM   3135  CE  LYS A 211      -6.467   0.419  17.730  1.00 93.34           C
ATOM   3136 1HE  LYS A 211      -6.876  -0.551  17.449  1.00 93.34           H
ATOM   3137 2HE  LYS A 211      -5.925   0.800  16.864  1.00 93.34           H
ATOM   3138  NZ  LYS A 211      -5.540   0.262  18.873  1.00 93.34           N
ATOM   3139 1HZ  LYS A 211      -4.872  -0.472  18.667  1.00 93.34           H
ATOM   3140 2HZ  LYS A 211      -5.047   1.134  19.031  1.00 93.34           H
ATOM   3141 3HZ  LYS A 211      -6.067   0.017  19.704  1.00 93.34           H
ATOM   3142  HN  LYS A 211     -11.563   4.148  17.304  1.00 93.34           H
ATOM   3143  N   SER A 212     -11.974   1.366  15.591  1.00 91.36           N
ATOM   3144  CA  SER A 212     -12.545   0.206  14.928  1.00 91.36           C
ATOM   3145  C   SER A 212     -12.968   0.572  13.504  1.00 91.36           C
ATOM   3146  O   SER A 212     -12.764  -0.205  12.573  1.00 91.36           O
ATOM   3147  HA  SER A 212     -11.748  -0.538  14.911  1.00 91.36           H
ATOM   3148  CB  SER A 212     -13.738  -0.344  15.712  1.00 91.36           C
ATOM   3149 1HB  SER A 212     -14.523   0.411  15.754  1.00 91.36           H
ATOM   3150 2HB  SER A 212     -14.152  -1.204  15.185  1.00 91.36           H
ATOM   3151  OG  SER A 212     -13.377  -0.727  17.036  1.00 91.36           O
ATOM   3152  HG  SER A 212     -13.606   0.004  17.678  1.00 91.36           H
ATOM   3153  HN  SER A 212     -12.457   1.663  16.415  1.00 91.36           H
ATOM   3154  N   ALA A 213     -13.549   1.757  13.380  1.00 94.65           N
ATOM   3155  CA  ALA A 213     -14.027   2.224  12.090  1.00 94.65           C
ATOM   3156  C   ALA A 213     -12.836   2.416  11.149  1.00 94.65           C
ATOM   3157  O   ALA A 213     -12.875   1.986   9.997  1.00 94.65           O
ATOM   3158  HA  ALA A 213     -14.682   1.455  11.681  1.00 94.65           H
ATOM   3159  CB  ALA A 213     -14.834   3.510  12.280  1.00 94.65           C
ATOM   3160 1HB  ALA A 213     -15.684   3.313  12.932  1.00 94.65           H
ATOM   3161 2HB  ALA A 213     -14.199   4.274  12.730  1.00 94.65           H
ATOM   3162 3HB  ALA A 213     -15.192   3.861  11.312  1.00 94.65           H
ATOM   3163  HN  ALA A 213     -13.695   2.390  14.140  1.00 94.65           H
ATOM   3164  N   VAL A 214     -11.806   3.063  11.674  1.00 93.05           N
ATOM   3165  CA  VAL A 214     -10.633   3.376  10.876  1.00 93.05           C
ATOM   3166  C   VAL A 214     -10.018   2.077  10.349  1.00 93.05           C
ATOM   3167  O   VAL A 214      -9.658   1.988   9.176  1.00 93.05           O
ATOM   3168  HA  VAL A 214     -10.962   3.977  10.029  1.00 93.05           H
ATOM   3169  CB  VAL A 214      -9.649   4.212  11.697  1.00 93.05           C
ATOM   3170  HB  VAL A 214      -9.482   3.700  12.644  1.00 93.05           H
ATOM   3171  CG1 VAL A 214      -8.301   4.331  10.983  1.00 93.05           C
ATOM   3172 1HG1 VAL A 214      -7.878   3.337  10.838  1.00 93.05           H
ATOM   3173 2HG1 VAL A 214      -8.444   4.810  10.014  1.00 93.05           H
ATOM   3174 3HG1 VAL A 214      -7.621   4.930  11.588  1.00 93.05           H
ATOM   3175  CG2 VAL A 214     -10.229   5.594  12.006  1.00 93.05           C
ATOM   3176 1HG2 VAL A 214     -10.439   6.117  11.073  1.00 93.05           H
ATOM   3177 2HG2 VAL A 214     -11.152   5.481  12.575  1.00 93.05           H
ATOM   3178 3HG2 VAL A 214      -9.510   6.168  12.590  1.00 93.05           H
ATOM   3179  HN  VAL A 214     -11.764   3.370  12.625  1.00 93.05           H
ATOM   3180  N   LEU A 215      -9.918   1.103  11.241  1.00 92.71           N
ATOM   3181  CA  LEU A 215      -9.281  -0.158  10.902  1.00 92.71           C
ATOM   3182  C   LEU A 215     -10.139  -0.898   9.874  1.00 92.71           C
ATOM   3183  O   LEU A 215      -9.615  -1.473   8.922  1.00 92.71           O
ATOM   3184  HA  LEU A 215      -8.319   0.073  10.446  1.00 92.71           H
ATOM   3185  CB  LEU A 215      -8.998  -0.972  12.167  1.00 92.71           C
ATOM   3186 1HB  LEU A 215      -9.920  -1.041  12.745  1.00 92.71           H
ATOM   3187 2HB  LEU A 215      -8.731  -1.986  11.870  1.00 92.71           H
ATOM   3188  CG  LEU A 215      -7.896  -0.431  13.080  1.00 92.71           C
ATOM   3189  HG  LEU A 215      -8.187   0.565  13.413  1.00 92.71           H
ATOM   3190  CD1 LEU A 215      -7.744  -1.300  14.330  1.00 92.71           C
ATOM   3191 1HD1 LEU A 215      -8.683  -1.308  14.883  1.00 92.71           H
ATOM   3192 2HD1 LEU A 215      -7.486  -2.317  14.036  1.00 92.71           H
ATOM   3193 3HD1 LEU A 215      -6.954  -0.893  14.962  1.00 92.71           H
ATOM   3194  CD2 LEU A 215      -6.576  -0.285  12.319  1.00 92.71           C
ATOM   3195 1HD2 LEU A 215      -6.268  -1.259  11.938  1.00 92.71           H
ATOM   3196 2HD2 LEU A 215      -6.711   0.405  11.487  1.00 92.71           H
ATOM   3197 3HD2 LEU A 215      -5.810   0.101  12.992  1.00 92.71           H
ATOM   3198  HN  LEU A 215     -10.261   1.165  12.178  1.00 92.71           H
ATOM   3199  N   THR A 216     -11.444  -0.860  10.102  1.00 92.44           N
ATOM   3200  CA  THR A 216     -12.376  -1.558   9.233  1.00 92.44           C
ATOM   3201  C   THR A 216     -12.282  -1.016   7.805  1.00 92.44           C
ATOM   3202  O   THR A 216     -12.234  -1.786   6.847  1.00 92.44           O
ATOM   3203  HA  THR A 216     -12.090  -2.609   9.196  1.00 92.44           H
ATOM   3204  CB  THR A 216     -13.774  -1.430   9.841  1.00 92.44           C
ATOM   3205  HB  THR A 216     -14.090  -0.387   9.876  1.00 92.44           H
ATOM   3206  OG1 THR A 216     -13.666  -2.083  11.103  1.00 92.44           O
ATOM   3207  HG1 THR A 216     -13.592  -1.404  11.834  1.00 92.44           H
ATOM   3208  CG2 THR A 216     -14.819  -2.254   9.084  1.00 92.44           C
ATOM   3209 1HG2 THR A 216     -14.538  -3.307   9.107  1.00 92.44           H
ATOM   3210 2HG2 THR A 216     -14.870  -1.914   8.050  1.00 92.44           H
ATOM   3211 3HG2 THR A 216     -15.793  -2.127   9.557  1.00 92.44           H
ATOM   3212  HN  THR A 216     -11.864  -0.365  10.862  1.00 92.44           H
ATOM   3213  N   LEU A 217     -12.258   0.305   7.708  1.00 89.66           N
ATOM   3214  CA  LEU A 217     -12.161   0.959   6.414  1.00 89.66           C
ATOM   3215  C   LEU A 217     -10.875   0.512   5.717  1.00 89.66           C
ATOM   3216  O   LEU A 217     -10.870   0.269   4.511  1.00 89.66           O
ATOM   3217  HA  LEU A 217     -13.011   0.627   5.817  1.00 89.66           H
ATOM   3218  CB  LEU A 217     -12.282   2.476   6.570  1.00 89.66           C
ATOM   3219 1HB  LEU A 217     -11.641   2.789   7.395  1.00 89.66           H
ATOM   3220 2HB  LEU A 217     -11.891   2.946   5.667  1.00 89.66           H
ATOM   3221  CG  LEU A 217     -13.691   3.015   6.823  1.00 89.66           C
ATOM   3222  HG  LEU A 217     -14.115   2.477   7.670  1.00 89.66           H
ATOM   3223  CD1 LEU A 217     -13.652   4.497   7.201  1.00 89.66           C
ATOM   3224 1HD1 LEU A 217     -13.061   4.625   8.108  1.00 89.66           H
ATOM   3225 2HD1 LEU A 217     -13.200   5.067   6.389  1.00 89.66           H
ATOM   3226 3HD1 LEU A 217     -14.667   4.854   7.375  1.00 89.66           H
ATOM   3227  CD2 LEU A 217     -14.602   2.754   5.621  1.00 89.66           C
ATOM   3228 1HD2 LEU A 217     -14.191   3.248   4.740  1.00 89.66           H
ATOM   3229 2HD2 LEU A 217     -14.665   1.681   5.439  1.00 89.66           H
ATOM   3230 3HD2 LEU A 217     -15.597   3.147   5.827  1.00 89.66           H
ATOM   3231  HN  LEU A 217     -12.304   0.924   8.492  1.00 89.66           H
ATOM   3232  N   LYS A 218      -9.814   0.418   6.506  1.00 88.87           N
ATOM   3233  CA  LYS A 218      -8.510   0.068   5.968  1.00 88.87           C
ATOM   3234  C   LYS A 218      -8.584  -1.318   5.325  1.00 88.87           C
ATOM   3235  O   LYS A 218      -8.068  -1.526   4.228  1.00 88.87           O
ATOM   3236  HA  LYS A 218      -8.271   0.796   5.193  1.00 88.87           H
ATOM   3237  CB  LYS A 218      -7.435   0.188   7.050  1.00 88.87           C
ATOM   3238 1HB  LYS A 218      -7.543   1.139   7.572  1.00 88.87           H
ATOM   3239 2HB  LYS A 218      -7.570  -0.599   7.791  1.00 88.87           H
ATOM   3240  CG  LYS A 218      -6.034   0.090   6.443  1.00 88.87           C
ATOM   3241 1HG  LYS A 218      -5.956  -0.817   5.844  1.00 88.87           H
ATOM   3242 2HG  LYS A 218      -5.865   0.931   5.771  1.00 88.87           H
ATOM   3243  CD  LYS A 218      -4.963   0.080   7.536  1.00 88.87           C
ATOM   3244 1HD  LYS A 218      -4.998   1.016   8.093  1.00 88.87           H
ATOM   3245 2HD  LYS A 218      -5.170  -0.721   8.245  1.00 88.87           H
ATOM   3246  CE  LYS A 218      -3.569  -0.110   6.935  1.00 88.87           C
ATOM   3247 1HE  LYS A 218      -3.581  -0.939   6.227  1.00 88.87           H
ATOM   3248 2HE  LYS A 218      -3.282   0.781   6.377  1.00 88.87           H
ATOM   3249  NZ  LYS A 218      -2.577  -0.376   8.001  1.00 88.87           N
ATOM   3250 1HZ  LYS A 218      -1.744  -0.786   7.593  1.00 88.87           H
ATOM   3251 2HZ  LYS A 218      -2.335   0.494   8.462  1.00 88.87           H
ATOM   3252 3HZ  LYS A 218      -2.973  -1.019   8.678  1.00 88.87           H
ATOM   3253  HN  LYS A 218      -9.836   0.575   7.493  1.00 88.87           H
ATOM   3254  N   VAL A 219      -9.229  -2.232   6.036  1.00 92.46           N
ATOM   3255  CA  VAL A 219      -9.288  -3.616   5.599  1.00 92.46           C
ATOM   3256  C   VAL A 219     -10.153  -3.713   4.340  1.00 92.46           C
ATOM   3257  O   VAL A 219      -9.760  -4.342   3.359  1.00 92.46           O
ATOM   3258  HA  VAL A 219      -8.273  -3.926   5.351  1.00 92.46           H
ATOM   3259  CB  VAL A 219      -9.790  -4.504   6.739  1.00 92.46           C
ATOM   3260  HB  VAL A 219     -10.743  -4.103   7.082  1.00 92.46           H
ATOM   3261  CG1 VAL A 219     -10.030  -5.935   6.254  1.00 92.46           C
ATOM   3262 1HG1 VAL A 219     -10.777  -5.930   5.461  1.00 92.46           H
ATOM   3263 2HG1 VAL A 219      -9.097  -6.351   5.872  1.00 92.46           H
ATOM   3264 3HG1 VAL A 219     -10.386  -6.545   7.085  1.00 92.46           H
ATOM   3265  CG2 VAL A 219      -8.818  -4.481   7.920  1.00 92.46           C
ATOM   3266 1HG2 VAL A 219      -7.843  -4.846   7.596  1.00 92.46           H
ATOM   3267 2HG2 VAL A 219      -8.719  -3.460   8.290  1.00 92.46           H
ATOM   3268 3HG2 VAL A 219      -9.199  -5.120   8.717  1.00 92.46           H
ATOM   3269  HN  VAL A 219      -9.705  -2.039   6.894  1.00 92.46           H
ATOM   3270  N   ILE A 220     -11.315  -3.080   4.410  1.00 92.74           N
ATOM   3271  CA  ILE A 220     -12.300  -3.205   3.349  1.00 92.74           C
ATOM   3272  C   ILE A 220     -11.735  -2.604   2.061  1.00 92.74           C
ATOM   3273  O   ILE A 220     -11.650  -3.285   1.039  1.00 92.74           O
ATOM   3274  HA  ILE A 220     -12.473  -4.269   3.187  1.00 92.74           H
ATOM   3275  CB  ILE A 220     -13.633  -2.591   3.780  1.00 92.74           C
ATOM   3276  HB  ILE A 220     -13.438  -1.596   4.180  1.00 92.74           H
ATOM   3277  CG1 ILE A 220     -14.277  -3.409   4.902  1.00 92.74           C
ATOM   3278 1HG1 ILE A 220     -14.504  -4.412   4.540  1.00 92.74           H
ATOM   3279 2HG1 ILE A 220     -13.573  -3.519   5.726  1.00 92.74           H
ATOM   3280  CG2 ILE A 220     -14.572  -2.421   2.584  1.00 92.74           C
ATOM   3281 1HG2 ILE A 220     -14.107  -1.765   1.848  1.00 92.74           H
ATOM   3282 2HG2 ILE A 220     -14.765  -3.394   2.133  1.00 92.74           H
ATOM   3283 3HG2 ILE A 220     -15.512  -1.982   2.919  1.00 92.74           H
ATOM   3284  CD1 ILE A 220     -15.558  -2.740   5.403  1.00 92.74           C
ATOM   3285 1HD1 ILE A 220     -15.323  -1.747   5.786  1.00 92.74           H
ATOM   3286 2HD1 ILE A 220     -16.269  -2.654   4.581  1.00 92.74           H
ATOM   3287 3HD1 ILE A 220     -15.995  -3.343   6.199  1.00 92.74           H
ATOM   3288  HN  ILE A 220     -11.587  -2.492   5.172  1.00 92.74           H
ATOM   3289  N   LEU A 221     -11.362  -1.336   2.150  1.00 92.39           N
ATOM   3290  CA  LEU A 221     -10.980  -0.583   0.968  1.00 92.39           C
ATOM   3291  C   LEU A 221      -9.524  -0.895   0.618  1.00 92.39           C
ATOM   3292  O   LEU A 221      -9.118  -0.767  -0.536  1.00 92.39           O
ATOM   3293  HA  LEU A 221     -11.613  -0.920   0.147  1.00 92.39           H
ATOM   3294  CB  LEU A 221     -11.258   0.908   1.170  1.00 92.39           C
ATOM   3295 1HB  LEU A 221     -10.663   1.257   2.014  1.00 92.39           H
ATOM   3296 2HB  LEU A 221     -10.907   1.446   0.289  1.00 92.39           H
ATOM   3297  CG  LEU A 221     -12.719   1.291   1.418  1.00 92.39           C
ATOM   3298  HG  LEU A 221     -13.064   0.761   2.305  1.00 92.39           H
ATOM   3299  CD1 LEU A 221     -12.852   2.788   1.705  1.00 92.39           C
ATOM   3300 1HD1 LEU A 221     -12.269   3.041   2.591  1.00 92.39           H
ATOM   3301 2HD1 LEU A 221     -12.482   3.356   0.852  1.00 92.39           H
ATOM   3302 3HD1 LEU A 221     -13.900   3.033   1.878  1.00 92.39           H
ATOM   3303  CD2 LEU A 221     -13.606   0.850   0.253  1.00 92.39           C
ATOM   3304 1HD2 LEU A 221     -13.269   1.333  -0.664  1.00 92.39           H
ATOM   3305 2HD2 LEU A 221     -13.543  -0.233   0.138  1.00 92.39           H
ATOM   3306 3HD2 LEU A 221     -14.639   1.134   0.455  1.00 92.39           H
ATOM   3307  HN  LEU A 221     -11.319  -0.825   3.009  1.00 92.39           H
ATOM   3308  N   GLY A 222      -8.778  -1.299   1.636  1.00 91.88           N
ATOM   3309  CA  GLY A 222      -7.341  -1.459   1.493  1.00 91.88           C
ATOM   3310  C   GLY A 222      -7.001  -2.792   0.823  1.00 91.88           C
ATOM   3311  O   GLY A 222      -5.920  -2.949   0.258  1.00 91.88           O
ATOM   3312 1HA  GLY A 222      -6.937  -0.637   0.901  1.00 91.88           H
ATOM   3313 2HA  GLY A 222      -6.866  -1.409   2.473  1.00 91.88           H
ATOM   3314  HN  GLY A 222      -9.139  -1.515   2.543  1.00 91.88           H
ATOM   3315  N   PHE A 223      -7.945  -3.718   0.909  1.00 91.50           N
ATOM   3316  CA  PHE A 223      -7.717  -5.066   0.418  1.00 91.50           C
ATOM   3317  C   PHE A 223      -8.979  -5.632  -0.237  1.00 91.50           C
ATOM   3318  O   PHE A 223      -8.980  -5.937  -1.428  1.00 91.50           O
ATOM   3319  HA  PHE A 223      -6.919  -5.010  -0.322  1.00 91.50           H
ATOM   3320  CB  PHE A 223      -7.355  -5.928   1.629  1.00 91.50           C
ATOM   3321 1HB  PHE A 223      -6.495  -5.488   2.132  1.00 91.50           H
ATOM   3322 2HB  PHE A 223      -8.184  -5.907   2.338  1.00 91.50           H
ATOM   3323  CG  PHE A 223      -7.036  -7.384   1.284  1.00 91.50           C
ATOM   3324  CD1 PHE A 223      -7.911  -8.370   1.618  1.00 91.50           C
ATOM   3325  HD1 PHE A 223      -8.840  -8.123   2.131  1.00 91.50           H
ATOM   3326  CD2 PHE A 223      -5.876  -7.692   0.643  1.00 91.50           C
ATOM   3327  HD2 PHE A 223      -5.175  -6.902   0.376  1.00 91.50           H
ATOM   3328  CE1 PHE A 223      -7.614  -9.721   1.297  1.00 91.50           C
ATOM   3329  HE1 PHE A 223      -8.316 -10.512   1.564  1.00 91.50           H
ATOM   3330  CE2 PHE A 223      -5.579  -9.043   0.323  1.00 91.50           C
ATOM   3331  HE2 PHE A 223      -4.650  -9.290  -0.191  1.00 91.50           H
ATOM   3332  CZ  PHE A 223      -6.455 -10.029   0.656  1.00 91.50           C
ATOM   3333  HZ  PHE A 223      -6.227 -11.066   0.410  1.00 91.50           H
ATOM   3334  HN  PHE A 223      -8.850  -3.559   1.305  1.00 91.50           H
ATOM   3335  N   PHE A 224     -10.022  -5.754   0.571  1.00 86.12           N
ATOM   3336  CA  PHE A 224     -11.132  -6.629   0.233  1.00 86.12           C
ATOM   3337  C   PHE A 224     -11.770  -6.218  -1.096  1.00 86.12           C
ATOM   3338  O   PHE A 224     -11.913  -7.039  -2.000  1.00 86.12           O
ATOM   3339  HA  PHE A 224     -10.731  -7.639   0.144  1.00 86.12           H
ATOM   3340  CB  PHE A 224     -12.169  -6.487   1.348  1.00 86.12           C
ATOM   3341 1HB  PHE A 224     -11.675  -6.625   2.310  1.00 86.12           H
ATOM   3342 2HB  PHE A 224     -12.565  -5.472   1.336  1.00 86.12           H
ATOM   3343  CG  PHE A 224     -13.334  -7.474   1.244  1.00 86.12           C
ATOM   3344  CD1 PHE A 224     -14.532  -7.062   0.751  1.00 86.12           C
ATOM   3345  HD1 PHE A 224     -14.663  -6.029   0.430  1.00 86.12           H
ATOM   3346  CD2 PHE A 224     -13.170  -8.764   1.644  1.00 86.12           C
ATOM   3347  HD2 PHE A 224     -12.210  -9.094   2.040  1.00 86.12           H
ATOM   3348  CE1 PHE A 224     -15.613  -7.978   0.654  1.00 86.12           C
ATOM   3349  HE1 PHE A 224     -16.574  -7.648   0.259  1.00 86.12           H
ATOM   3350  CE2 PHE A 224     -14.251  -9.680   1.548  1.00 86.12           C
ATOM   3351  HE2 PHE A 224     -14.120 -10.713   1.869  1.00 86.12           H
ATOM   3352  CZ  PHE A 224     -15.450  -9.267   1.055  1.00 86.12           C
ATOM   3353  HZ  PHE A 224     -16.279  -9.971   0.980  1.00 86.12           H
ATOM   3354  HN  PHE A 224     -10.116  -5.269   1.440  1.00 86.12           H
ATOM   3355  N   LEU A 225     -12.136  -4.947  -1.172  1.00 93.54           N
ATOM   3356  CA  LEU A 225     -12.779  -4.423  -2.364  1.00 93.54           C
ATOM   3357  C   LEU A 225     -11.855  -4.621  -3.567  1.00 93.54           C
ATOM   3358  O   LEU A 225     -12.251  -5.217  -4.567  1.00 93.54           O
ATOM   3359  HA  LEU A 225     -13.687  -5.004  -2.527  1.00 93.54           H
ATOM   3360  CB  LEU A 225     -13.205  -2.969  -2.149  1.00 93.54           C
ATOM   3361 1HB  LEU A 225     -13.953  -2.944  -1.357  1.00 93.54           H
ATOM   3362 2HB  LEU A 225     -12.342  -2.408  -1.789  1.00 93.54           H
ATOM   3363  CG  LEU A 225     -13.772  -2.248  -3.373  1.00 93.54           C
ATOM   3364  HG  LEU A 225     -13.092  -2.408  -4.210  1.00 93.54           H
ATOM   3365  CD1 LEU A 225     -15.128  -2.833  -3.775  1.00 93.54           C
ATOM   3366 1HD1 LEU A 225     -15.011  -3.890  -4.014  1.00 93.54           H
ATOM   3367 2HD1 LEU A 225     -15.830  -2.724  -2.948  1.00 93.54           H
ATOM   3368 3HD1 LEU A 225     -15.509  -2.302  -4.647  1.00 93.54           H
ATOM   3369  CD2 LEU A 225     -13.847  -0.738  -3.134  1.00 93.54           C
ATOM   3370 1HD2 LEU A 225     -14.493  -0.538  -2.280  1.00 93.54           H
ATOM   3371 2HD2 LEU A 225     -12.848  -0.352  -2.933  1.00 93.54           H
ATOM   3372 3HD2 LEU A 225     -14.254  -0.250  -4.020  1.00 93.54           H
ATOM   3373  HN  LEU A 225     -11.999  -4.281  -0.438  1.00 93.54           H
ATOM   3374  N   PRO A 226     -10.611  -4.129  -3.492  1.00 94.03           N
ATOM   3375  CA  PRO A 226      -9.667  -4.289  -4.601  1.00 94.03           C
ATOM   3376  C   PRO A 226      -9.529  -5.740  -5.035  1.00 94.03           C
ATOM   3377  O   PRO A 226      -9.538  -6.038  -6.228  1.00 94.03           O
ATOM   3378  HA  PRO A 226     -10.033  -3.762  -5.483  1.00 94.03           H
ATOM   3379  CB  PRO A 226      -8.355  -3.735  -4.044  1.00 94.03           C
ATOM   3380 1HB  PRO A 226      -7.749  -4.519  -3.589  1.00 94.03           H
ATOM   3381 2HB  PRO A 226      -7.748  -3.279  -4.826  1.00 94.03           H
ATOM   3382  CG  PRO A 226      -8.813  -2.709  -3.015  1.00 94.03           C
ATOM   3383 1HG  PRO A 226      -8.030  -2.483  -2.291  1.00 94.03           H
ATOM   3384 2HG  PRO A 226      -9.083  -1.761  -3.481  1.00 94.03           H
ATOM   3385  CD  PRO A 226     -10.009  -3.388  -2.368  1.00 94.03           C
ATOM   3386 1HD  PRO A 226      -9.708  -4.058  -1.563  1.00 94.03           H
ATOM   3387 2HD  PRO A 226     -10.700  -2.664  -1.935  1.00 94.03           H
ATOM   3388  N   PHE A 227      -9.402  -6.611  -4.045  1.00 92.39           N
ATOM   3389  CA  PHE A 227      -9.146  -8.016  -4.312  1.00 92.39           C
ATOM   3390  C   PHE A 227     -10.292  -8.639  -5.113  1.00 92.39           C
ATOM   3391  O   PHE A 227     -10.057  -9.328  -6.105  1.00 92.39           O
ATOM   3392  HA  PHE A 227      -8.226  -8.072  -4.894  1.00 92.39           H
ATOM   3393  CB  PHE A 227      -9.047  -8.718  -2.957  1.00 92.39           C
ATOM   3394 1HB  PHE A 227      -8.199  -8.308  -2.408  1.00 92.39           H
ATOM   3395 2HB  PHE A 227      -9.941  -8.493  -2.376  1.00 92.39           H
ATOM   3396  CG  PHE A 227      -8.888 -10.237  -3.053  1.00 92.39           C
ATOM   3397  CD1 PHE A 227      -9.927 -11.051  -2.727  1.00 92.39           C
ATOM   3398  HD1 PHE A 227     -10.873 -10.622  -2.397  1.00 92.39           H
ATOM   3399  CD2 PHE A 227      -7.707 -10.772  -3.464  1.00 92.39           C
ATOM   3400  HD2 PHE A 227      -6.874 -10.119  -3.726  1.00 92.39           H
ATOM   3401  CE1 PHE A 227      -9.779 -12.461  -2.816  1.00 92.39           C
ATOM   3402  HE1 PHE A 227     -10.612 -13.114  -2.555  1.00 92.39           H
ATOM   3403  CE2 PHE A 227      -7.560 -12.182  -3.554  1.00 92.39           C
ATOM   3404  HE2 PHE A 227      -6.613 -12.611  -3.884  1.00 92.39           H
ATOM   3405  CZ  PHE A 227      -8.599 -12.996  -3.228  1.00 92.39           C
ATOM   3406  HZ  PHE A 227      -8.485 -14.078  -3.297  1.00 92.39           H
ATOM   3407  HN  PHE A 227      -9.471  -6.370  -3.077  1.00 92.39           H
ATOM   3408  N   VAL A 228     -11.506  -8.374  -4.653  1.00 94.87           N
ATOM   3409  CA  VAL A 228     -12.685  -8.942  -5.283  1.00 94.87           C
ATOM   3410  C   VAL A 228     -12.736  -8.506  -6.748  1.00 94.87           C
ATOM   3411  O   VAL A 228     -12.991  -9.321  -7.634  1.00 94.87           O
ATOM   3412  HA  VAL A 228     -12.588 -10.027  -5.243  1.00 94.87           H
ATOM   3413  CB  VAL A 228     -13.938  -8.549  -4.498  1.00 94.87           C
ATOM   3414  HB  VAL A 228     -13.925  -7.467  -4.366  1.00 94.87           H
ATOM   3415  CG1 VAL A 228     -15.207  -8.913  -5.272  1.00 94.87           C
ATOM   3416 1HG1 VAL A 228     -15.213  -8.387  -6.227  1.00 94.87           H
ATOM   3417 2HG1 VAL A 228     -15.229  -9.988  -5.450  1.00 94.87           H
ATOM   3418 3HG1 VAL A 228     -16.082  -8.622  -4.692  1.00 94.87           H
ATOM   3419  CG2 VAL A 228     -13.940  -9.192  -3.110  1.00 94.87           C
ATOM   3420 1HG2 VAL A 228     -13.918 -10.277  -3.212  1.00 94.87           H
ATOM   3421 2HG2 VAL A 228     -13.062  -8.862  -2.555  1.00 94.87           H
ATOM   3422 3HG2 VAL A 228     -14.842  -8.896  -2.573  1.00 94.87           H
ATOM   3423  HN  VAL A 228     -11.689  -7.783  -3.867  1.00 94.87           H
ATOM   3424  N   VAL A 229     -12.490  -7.221  -6.959  1.00 95.06           N
ATOM   3425  CA  VAL A 229     -12.568  -6.654  -8.294  1.00 95.06           C
ATOM   3426  C   VAL A 229     -11.497  -7.294  -9.180  1.00 95.06           C
ATOM   3427  O   VAL A 229     -11.777  -7.690 -10.310  1.00 95.06           O
ATOM   3428  HA  VAL A 229     -13.550  -6.898  -8.699  1.00 95.06           H
ATOM   3429  CB  VAL A 229     -12.451  -5.130  -8.222  1.00 95.06           C
ATOM   3430  HB  VAL A 229     -11.537  -4.889  -7.680  1.00 95.06           H
ATOM   3431  CG1 VAL A 229     -12.341  -4.522  -9.622  1.00 95.06           C
ATOM   3432 1HG1 VAL A 229     -11.457  -4.917 -10.122  1.00 95.06           H
ATOM   3433 2HG1 VAL A 229     -13.229  -4.777 -10.200  1.00 95.06           H
ATOM   3434 3HG1 VAL A 229     -12.259  -3.438  -9.542  1.00 95.06           H
ATOM   3435  CG2 VAL A 229     -13.627  -4.525  -7.453  1.00 95.06           C
ATOM   3436 1HG2 VAL A 229     -14.560  -4.781  -7.955  1.00 95.06           H
ATOM   3437 2HG2 VAL A 229     -13.640  -4.923  -6.438  1.00 95.06           H
ATOM   3438 3HG2 VAL A 229     -13.519  -3.441  -7.417  1.00 95.06           H
ATOM   3439  HN  VAL A 229     -12.241  -6.574  -6.238  1.00 95.06           H
ATOM   3440  N   MET A 230     -10.293  -7.376  -8.632  1.00 89.65           N
ATOM   3441  CA  MET A 230      -9.170  -7.926  -9.372  1.00 89.65           C
ATOM   3442  C   MET A 230      -9.434  -9.380  -9.768  1.00 89.65           C
ATOM   3443  O   MET A 230      -9.216  -9.764 -10.917  1.00 89.65           O
ATOM   3444  HA  MET A 230      -9.079  -7.310 -10.267  1.00 89.65           H
ATOM   3445  CB  MET A 230      -7.907  -7.851  -8.513  1.00 89.65           C
ATOM   3446 1HB  MET A 230      -8.127  -8.201  -7.505  1.00 89.65           H
ATOM   3447 2HB  MET A 230      -7.145  -8.516  -8.922  1.00 89.65           H
ATOM   3448  CG  MET A 230      -7.366  -6.421  -8.456  1.00 89.65           C
ATOM   3449 1HG  MET A 230      -7.119  -6.077  -9.460  1.00 89.65           H
ATOM   3450 2HG  MET A 230      -8.132  -5.749  -8.068  1.00 89.65           H
ATOM   3451  SD  MET A 230      -5.917  -6.357  -7.416  1.00 89.65           S
ATOM   3452  CE  MET A 230      -4.759  -7.246  -8.442  1.00 89.65           C
ATOM   3453 1HE  MET A 230      -5.132  -8.255  -8.621  1.00 89.65           H
ATOM   3454 2HE  MET A 230      -4.644  -6.727  -9.394  1.00 89.65           H
ATOM   3455 3HE  MET A 230      -3.794  -7.300  -7.939  1.00 89.65           H
ATOM   3456  HN  MET A 230     -10.080  -7.076  -7.702  1.00 89.65           H
ATOM   3457  N   ALA A 231      -9.898 -10.150  -8.795  1.00 94.21           N
ATOM   3458  CA  ALA A 231     -10.114 -11.572  -9.004  1.00 94.21           C
ATOM   3459  C   ALA A 231     -11.113 -11.769 -10.147  1.00 94.21           C
ATOM   3460  O   ALA A 231     -10.902 -12.606 -11.023  1.00 94.21           O
ATOM   3461  HA  ALA A 231      -9.159 -12.014  -9.288  1.00 94.21           H
ATOM   3462  CB  ALA A 231     -10.588 -12.214  -7.699  1.00 94.21           C
ATOM   3463 1HB  ALA A 231      -9.830 -12.071  -6.928  1.00 94.21           H
ATOM   3464 2HB  ALA A 231     -11.521 -11.747  -7.382  1.00 94.21           H
ATOM   3465 3HB  ALA A 231     -10.750 -13.280  -7.856  1.00 94.21           H
ATOM   3466  HN  ALA A 231     -10.125  -9.818  -7.880  1.00 94.21           H
ATOM   3467  N   CYS A 232     -12.179 -10.983 -10.100  1.00 93.16           N
ATOM   3468  CA  CYS A 232     -13.224 -11.080 -11.105  1.00 93.16           C
ATOM   3469  C   CYS A 232     -12.623 -10.705 -12.461  1.00 93.16           C
ATOM   3470  O   CYS A 232     -12.801 -11.424 -13.443  1.00 93.16           O
ATOM   3471  HA  CYS A 232     -13.563 -12.116 -11.105  1.00 93.16           H
ATOM   3472  CB  CYS A 232     -14.429 -10.206 -10.754  1.00 93.16           C
ATOM   3473 1HB  CYS A 232     -14.101  -9.189 -10.537  1.00 93.16           H
ATOM   3474 2HB  CYS A 232     -15.107 -10.147 -11.606  1.00 93.16           H
ATOM   3475  SG  CYS A 232     -15.306 -10.900  -9.305  1.00 93.16           S
ATOM   3476  HG  CYS A 232     -14.503 -10.368  -8.388  1.00 93.16           H
ATOM   3477  HN  CYS A 232     -12.334 -10.292  -9.394  1.00 93.16           H
ATOM   3478  N   CYS A 233     -11.923  -9.580 -12.472  1.00 93.02           N
ATOM   3479  CA  CYS A 233     -11.413  -9.028 -13.715  1.00 93.02           C
ATOM   3480  C   CYS A 233     -10.501 -10.069 -14.366  1.00 93.02           C
ATOM   3481  O   CYS A 233     -10.680 -10.415 -15.532  1.00 93.02           O
ATOM   3482  HA  CYS A 233     -12.279  -8.824 -14.345  1.00 93.02           H
ATOM   3483  CB  CYS A 233     -10.691  -7.698 -13.489  1.00 93.02           C
ATOM   3484 1HB  CYS A 233      -9.998  -7.789 -12.652  1.00 93.02           H
ATOM   3485 2HB  CYS A 233     -10.098  -7.443 -14.367  1.00 93.02           H
ATOM   3486  SG  CYS A 233     -11.908  -6.374 -13.152  1.00 93.02           S
ATOM   3487  HG  CYS A 233     -12.132  -6.710 -11.884  1.00 93.02           H
ATOM   3488  HN  CYS A 233     -11.704  -9.050 -11.652  1.00 93.02           H
ATOM   3489  N   TYR A 234      -9.542 -10.541 -13.582  1.00 87.28           N
ATOM   3490  CA  TYR A 234      -8.503 -11.408 -14.111  1.00 87.28           C
ATOM   3491  C   TYR A 234      -9.059 -12.796 -14.434  1.00 87.28           C
ATOM   3492  O   TYR A 234      -8.545 -13.485 -15.314  1.00 87.28           O
ATOM   3493  HA  TYR A 234      -8.120 -10.955 -15.026  1.00 87.28           H
ATOM   3494  CB  TYR A 234      -7.456 -11.537 -13.002  1.00 87.28           C
ATOM   3495 1HB  TYR A 234      -7.965 -11.721 -12.056  1.00 87.28           H
ATOM   3496 2HB  TYR A 234      -6.833 -12.408 -13.203  1.00 87.28           H
ATOM   3497  CG  TYR A 234      -6.557 -10.308 -12.849  1.00 87.28           C
ATOM   3498  CD1 TYR A 234      -5.955  -9.751 -13.959  1.00 87.28           C
ATOM   3499  HD1 TYR A 234      -6.120 -10.187 -14.944  1.00 87.28           H
ATOM   3500  CD2 TYR A 234      -6.349  -9.757 -11.601  1.00 87.28           C
ATOM   3501  HD2 TYR A 234      -6.824 -10.197 -10.724  1.00 87.28           H
ATOM   3502  CE1 TYR A 234      -5.109  -8.595 -13.815  1.00 87.28           C
ATOM   3503  HE1 TYR A 234      -4.627  -8.146 -14.683  1.00 87.28           H
ATOM   3504  CE2 TYR A 234      -5.502  -8.601 -11.457  1.00 87.28           C
ATOM   3505  HE2 TYR A 234      -5.329  -8.155 -10.477  1.00 87.28           H
ATOM   3506  CZ  TYR A 234      -4.924  -8.077 -12.571  1.00 87.28           C
ATOM   3507  OH  TYR A 234      -4.125  -6.985 -12.435  1.00 87.28           O
ATOM   3508  HH  TYR A 234      -4.142  -6.664 -11.488  1.00 87.28           H
ATOM   3509  HN  TYR A 234      -9.468 -10.340 -12.605  1.00 87.28           H
ATOM   3510  N   THR A 235     -10.101 -13.166 -13.705  1.00 89.90           N
ATOM   3511  CA  THR A 235     -10.803 -14.408 -13.979  1.00 89.90           C
ATOM   3512  C   THR A 235     -11.341 -14.413 -15.411  1.00 89.90           C
ATOM   3513  O   THR A 235     -11.166 -15.387 -16.141  1.00 89.90           O
ATOM   3514  HA  THR A 235     -10.091 -15.229 -13.902  1.00 89.90           H
ATOM   3515  CB  THR A 235     -11.894 -14.578 -12.920  1.00 89.90           C
ATOM   3516  HB  THR A 235     -12.620 -13.766 -12.975  1.00 89.90           H
ATOM   3517  OG1 THR A 235     -11.175 -14.678 -11.693  1.00 89.90           O
ATOM   3518  HG1 THR A 235     -11.354 -13.875 -11.125  1.00 89.90           H
ATOM   3519  CG2 THR A 235     -12.620 -15.920 -13.037  1.00 89.90           C
ATOM   3520 1HG2 THR A 235     -11.904 -16.732 -12.914  1.00 89.90           H
ATOM   3521 2HG2 THR A 235     -13.090 -15.994 -14.017  1.00 89.90           H
ATOM   3522 3HG2 THR A 235     -13.384 -15.988 -12.262  1.00 89.90           H
ATOM   3523  HN  THR A 235     -10.466 -12.633 -12.941  1.00 89.90           H
ATOM   3524  N   ILE A 236     -11.985 -13.312 -15.771  1.00 89.80           N
ATOM   3525  CA  ILE A 236     -12.570 -13.186 -17.095  1.00 89.80           C
ATOM   3526  C   ILE A 236     -11.452 -13.075 -18.134  1.00 89.80           C
ATOM   3527  O   ILE A 236     -11.551 -13.644 -19.220  1.00 89.80           O
ATOM   3528  HA  ILE A 236     -13.134 -14.098 -17.291  1.00 89.80           H
ATOM   3529  CB  ILE A 236     -13.563 -12.023 -17.134  1.00 89.80           C
ATOM   3530  HB  ILE A 236     -13.038 -11.115 -16.836  1.00 89.80           H
ATOM   3531  CG1 ILE A 236     -14.698 -12.238 -16.131  1.00 89.80           C
ATOM   3532 1HG1 ILE A 236     -15.369 -13.015 -16.496  1.00 89.80           H
ATOM   3533 2HG1 ILE A 236     -14.290 -12.589 -15.183  1.00 89.80           H
ATOM   3534  CG2 ILE A 236     -14.087 -11.796 -18.553  1.00 89.80           C
ATOM   3535 1HG2 ILE A 236     -13.253 -11.566 -19.216  1.00 89.80           H
ATOM   3536 2HG2 ILE A 236     -14.591 -12.698 -18.903  1.00 89.80           H
ATOM   3537 3HG2 ILE A 236     -14.791 -10.964 -18.552  1.00 89.80           H
ATOM   3538  CD1 ILE A 236     -15.483 -10.944 -15.906  1.00 89.80           C
ATOM   3539 1HD1 ILE A 236     -14.815 -10.176 -15.518  1.00 89.80           H
ATOM   3540 2HD1 ILE A 236     -15.911 -10.609 -16.851  1.00 89.80           H
ATOM   3541 3HD1 ILE A 236     -16.284 -11.125 -15.189  1.00 89.80           H
ATOM   3542  HN  ILE A 236     -12.109 -12.517 -15.177  1.00 89.80           H
ATOM   3543  N   ILE A 237     -10.415 -12.339 -17.764  1.00 88.24           N
ATOM   3544  CA  ILE A 237      -9.283 -12.141 -18.652  1.00 88.24           C
ATOM   3545  C   ILE A 237      -8.695 -13.501 -19.034  1.00 88.24           C
ATOM   3546  O   ILE A 237      -8.493 -13.785 -20.213  1.00 88.24           O
ATOM   3547  HA  ILE A 237      -9.657 -11.661 -19.557  1.00 88.24           H
ATOM   3548  CB  ILE A 237      -8.267 -11.186 -18.021  1.00 88.24           C
ATOM   3549  HB  ILE A 237      -8.132 -11.473 -16.978  1.00 88.24           H
ATOM   3550  CG1 ILE A 237      -8.786  -9.747 -18.031  1.00 88.24           C
ATOM   3551 1HG1 ILE A 237      -8.743  -9.349 -19.045  1.00 88.24           H
ATOM   3552 2HG1 ILE A 237      -9.833  -9.733 -17.727  1.00 88.24           H
ATOM   3553  CG2 ILE A 237      -6.903 -11.308 -18.703  1.00 88.24           C
ATOM   3554 1HG2 ILE A 237      -6.534 -12.329 -18.600  1.00 88.24           H
ATOM   3555 2HG2 ILE A 237      -7.002 -11.063 -19.761  1.00 88.24           H
ATOM   3556 3HG2 ILE A 237      -6.199 -10.619 -18.235  1.00 88.24           H
ATOM   3557  CD1 ILE A 237      -7.964  -8.861 -17.094  1.00 88.24           C
ATOM   3558 1HD1 ILE A 237      -8.029  -9.249 -16.077  1.00 88.24           H
ATOM   3559 2HD1 ILE A 237      -6.922  -8.859 -17.416  1.00 88.24           H
ATOM   3560 3HD1 ILE A 237      -8.354  -7.844 -17.120  1.00 88.24           H
ATOM   3561  HN  ILE A 237     -10.340 -11.884 -16.876  1.00 88.24           H
ATOM   3562  N   ILE A 238      -8.436 -14.305 -18.013  1.00 87.92           N
ATOM   3563  CA  ILE A 238      -7.812 -15.600 -18.221  1.00 87.92           C
ATOM   3564  C   ILE A 238      -8.671 -16.429 -19.178  1.00 87.92           C
ATOM   3565  O   ILE A 238      -8.152 -17.057 -20.099  1.00 87.92           O
ATOM   3566  HA  ILE A 238      -6.844 -15.425 -18.690  1.00 87.92           H
ATOM   3567  CB  ILE A 238      -7.547 -16.289 -16.880  1.00 87.92           C
ATOM   3568  HB  ILE A 238      -8.434 -16.176 -16.258  1.00 87.92           H
ATOM   3569  CG1 ILE A 238      -6.387 -15.619 -16.140  1.00 87.92           C
ATOM   3570 1HG1 ILE A 238      -5.442 -15.912 -16.597  1.00 87.92           H
ATOM   3571 2HG1 ILE A 238      -6.466 -14.536 -16.236  1.00 87.92           H
ATOM   3572  CG2 ILE A 238      -7.316 -17.789 -17.071  1.00 87.92           C
ATOM   3573 1HG2 ILE A 238      -8.199 -18.238 -17.525  1.00 87.92           H
ATOM   3574 2HG2 ILE A 238      -6.454 -17.945 -17.720  1.00 87.92           H
ATOM   3575 3HG2 ILE A 238      -7.130 -18.254 -16.102  1.00 87.92           H
ATOM   3576  CD1 ILE A 238      -6.386 -16.006 -14.660  1.00 87.92           C
ATOM   3577 1HD1 ILE A 238      -7.322 -15.691 -14.200  1.00 87.92           H
ATOM   3578 2HD1 ILE A 238      -6.282 -17.088 -14.567  1.00 87.92           H
ATOM   3579 3HD1 ILE A 238      -5.551 -15.517 -14.157  1.00 87.92           H
ATOM   3580  HN  ILE A 238      -8.646 -14.085 -17.061  1.00 87.92           H
ATOM   3581  N   HIS A 239      -9.972 -16.403 -18.927  1.00 82.73           N
ATOM   3582  CA  HIS A 239     -10.905 -17.174 -19.731  1.00 82.73           C
ATOM   3583  C   HIS A 239     -10.796 -16.745 -21.196  1.00 82.73           C
ATOM   3584  O   HIS A 239     -10.753 -17.587 -22.092  1.00 82.73           O
ATOM   3585  HA  HIS A 239     -10.604 -18.218 -19.644  1.00 82.73           H
ATOM   3586  CB  HIS A 239     -12.327 -17.051 -19.181  1.00 82.73           C
ATOM   3587 1HB  HIS A 239     -12.314 -17.273 -18.114  1.00 82.73           H
ATOM   3588 2HB  HIS A 239     -12.659 -16.018 -19.288  1.00 82.73           H
ATOM   3589  CG  HIS A 239     -13.327 -17.959 -19.857  1.00 82.73           C
ATOM   3590  ND1 HIS A 239     -13.388 -19.320 -19.614  1.00 82.73           N
ATOM   3591  HD1 HIS A 239     -12.798 -19.829 -18.988  1.00 82.73           H
ATOM   3592  CD2 HIS A 239     -14.305 -17.686 -20.768  1.00 82.73           C
ATOM   3593  HD2 HIS A 239     -14.535 -16.704 -21.181  1.00 82.73           H
ATOM   3594  CE1 HIS A 239     -14.362 -19.833 -20.352  1.00 82.73           C
ATOM   3595  HE1 HIS A 239     -14.658 -20.882 -20.382  1.00 82.73           H
ATOM   3596  NE2 HIS A 239     -14.928 -18.819 -21.066  1.00 82.73           N
ATOM   3597  HN  HIS A 239     -10.389 -15.869 -18.192  1.00 82.73           H
ATOM   3598  N   THR A 240     -10.755 -15.436 -21.395  1.00 85.17           N
ATOM   3599  CA  THR A 240     -10.707 -14.884 -22.738  1.00 85.17           C
ATOM   3600  C   THR A 240      -9.404 -15.284 -23.433  1.00 85.17           C
ATOM   3601  O   THR A 240      -9.406 -15.624 -24.615  1.00 85.17           O
ATOM   3602  HA  THR A 240     -11.524 -15.315 -23.316  1.00 85.17           H
ATOM   3603  CB  THR A 240     -10.900 -13.369 -22.634  1.00 85.17           C
ATOM   3604  HB  THR A 240     -10.029 -12.897 -22.178  1.00 85.17           H
ATOM   3605  OG1 THR A 240     -12.124 -13.223 -21.919  1.00 85.17           O
ATOM   3606  HG1 THR A 240     -11.939 -13.108 -20.943  1.00 85.17           H
ATOM   3607  CG2 THR A 240     -11.180 -12.720 -23.990  1.00 85.17           C
ATOM   3608 1HG2 THR A 240     -12.089 -13.146 -24.416  1.00 85.17           H
ATOM   3609 2HG2 THR A 240     -10.342 -12.907 -24.662  1.00 85.17           H
ATOM   3610 3HG2 THR A 240     -11.308 -11.646 -23.859  1.00 85.17           H
ATOM   3611  HN  THR A 240     -10.754 -14.759 -20.659  1.00 85.17           H
ATOM   3612  N   LEU A 241      -8.323 -15.231 -22.669  1.00 84.50           N
ATOM   3613  CA  LEU A 241      -7.004 -15.490 -23.221  1.00 84.50           C
ATOM   3614  C   LEU A 241      -6.913 -16.956 -23.648  1.00 84.50           C
ATOM   3615  O   LEU A 241      -6.294 -17.274 -24.663  1.00 84.50           O
ATOM   3616  HA  LEU A 241      -6.892 -14.865 -24.107  1.00 84.50           H
ATOM   3617  CB  LEU A 241      -5.917 -15.070 -22.230  1.00 84.50           C
ATOM   3618 1HB  LEU A 241      -6.170 -15.474 -21.250  1.00 84.50           H
ATOM   3619 2HB  LEU A 241      -4.978 -15.533 -22.533  1.00 84.50           H
ATOM   3620  CG  LEU A 241      -5.687 -13.564 -22.085  1.00 84.50           C
ATOM   3621  HG  LEU A 241      -6.635 -13.098 -21.815  1.00 84.50           H
ATOM   3622  CD1 LEU A 241      -4.699 -13.266 -20.956  1.00 84.50           C
ATOM   3623 1HD1 LEU A 241      -5.094 -13.651 -20.016  1.00 84.50           H
ATOM   3624 2HD1 LEU A 241      -3.744 -13.746 -21.172  1.00 84.50           H
ATOM   3625 3HD1 LEU A 241      -4.553 -12.189 -20.874  1.00 84.50           H
ATOM   3626  CD2 LEU A 241      -5.243 -12.947 -23.413  1.00 84.50           C
ATOM   3627 1HD2 LEU A 241      -4.312 -13.413 -23.737  1.00 84.50           H
ATOM   3628 2HD2 LEU A 241      -6.013 -13.112 -24.166  1.00 84.50           H
ATOM   3629 3HD2 LEU A 241      -5.086 -11.876 -23.282  1.00 84.50           H
ATOM   3630  HN  LEU A 241      -8.338 -15.017 -21.693  1.00 84.50           H
ATOM   3631  N   ILE A 242      -7.539 -17.811 -22.852  1.00 83.13           N
ATOM   3632  CA  ILE A 242      -7.517 -19.239 -23.123  1.00 83.13           C
ATOM   3633  C   ILE A 242      -8.198 -19.510 -24.466  1.00 83.13           C
ATOM   3634  O   ILE A 242      -7.733 -20.340 -25.245  1.00 83.13           O
ATOM   3635  HA  ILE A 242      -6.472 -19.541 -23.198  1.00 83.13           H
ATOM   3636  CB  ILE A 242      -8.129 -20.015 -21.955  1.00 83.13           C
ATOM   3637  HB  ILE A 242      -9.054 -19.517 -21.662  1.00 83.13           H
ATOM   3638  CG1 ILE A 242      -7.201 -19.997 -20.738  1.00 83.13           C
ATOM   3639 1HG1 ILE A 242      -6.327 -20.617 -20.935  1.00 83.13           H
ATOM   3640 2HG1 ILE A 242      -6.841 -18.983 -20.566  1.00 83.13           H
ATOM   3641  CG2 ILE A 242      -8.496 -21.439 -22.375  1.00 83.13           C
ATOM   3642 1HG2 ILE A 242      -9.221 -21.403 -23.189  1.00 83.13           H
ATOM   3643 2HG2 ILE A 242      -7.600 -21.961 -22.710  1.00 83.13           H
ATOM   3644 3HG2 ILE A 242      -8.929 -21.968 -21.527  1.00 83.13           H
ATOM   3645  CD1 ILE A 242      -7.925 -20.506 -19.490  1.00 83.13           C
ATOM   3646 1HD1 ILE A 242      -8.785 -19.869 -19.283  1.00 83.13           H
ATOM   3647 2HD1 ILE A 242      -8.262 -21.529 -19.657  1.00 83.13           H
ATOM   3648 3HD1 ILE A 242      -7.243 -20.483 -18.640  1.00 83.13           H
ATOM   3649  HN  ILE A 242      -8.053 -17.543 -22.038  1.00 83.13           H
ATOM   3650  N   GLN A 243      -9.289 -18.793 -24.695  1.00 78.03           N
ATOM   3651  CA  GLN A 243     -10.075 -18.991 -25.901  1.00 78.03           C
ATOM   3652  C   GLN A 243      -9.363 -18.373 -27.105  1.00 78.03           C
ATOM   3653  O   GLN A 243      -9.647 -18.727 -28.248  1.00 78.03           O
ATOM   3654  HA  GLN A 243     -10.144 -20.072 -26.027  1.00 78.03           H
ATOM   3655  CB  GLN A 243     -11.482 -18.414 -25.739  1.00 78.03           C
ATOM   3656 1HB  GLN A 243     -11.418 -17.373 -25.421  1.00 78.03           H
ATOM   3657 2HB  GLN A 243     -11.995 -18.422 -26.701  1.00 78.03           H
ATOM   3658  CG  GLN A 243     -12.290 -19.216 -24.717  1.00 78.03           C
ATOM   3659 1HG  GLN A 243     -12.326 -20.263 -25.018  1.00 78.03           H
ATOM   3660 2HG  GLN A 243     -11.795 -19.180 -23.747  1.00 78.03           H
ATOM   3661  CD  GLN A 243     -13.713 -18.668 -24.591  1.00 78.03           C
ATOM   3662  OE1 GLN A 243     -14.063 -17.643 -25.153  1.00 78.03           O
ATOM   3663  NE2 GLN A 243     -14.511 -19.405 -23.823  1.00 78.03           N
ATOM   3664 1HE2 GLN A 243     -14.160 -20.235 -23.390  1.00 78.03           H
ATOM   3665 2HE2 GLN A 243     -15.461 -19.128 -23.678  1.00 78.03           H
ATOM   3666  HN  GLN A 243      -9.637 -18.090 -24.075  1.00 78.03           H
ATOM   3667  N   ALA A 244      -8.451 -17.458 -26.808  1.00 79.02           N
ATOM   3668  CA  ALA A 244      -7.749 -16.735 -27.854  1.00 79.02           C
ATOM   3669  C   ALA A 244      -6.875 -17.710 -28.645  1.00 79.02           C
ATOM   3670  O   ALA A 244      -6.189 -18.547 -28.062  1.00 79.02           O
ATOM   3671  HA  ALA A 244      -8.497 -16.307 -28.522  1.00 79.02           H
ATOM   3672  CB  ALA A 244      -6.936 -15.598 -27.231  1.00 79.02           C
ATOM   3673 1HB  ALA A 244      -7.607 -14.917 -26.706  1.00 79.02           H
ATOM   3674 2HB  ALA A 244      -6.214 -16.011 -26.528  1.00 79.02           H
ATOM   3675 3HB  ALA A 244      -6.409 -15.055 -28.016  1.00 79.02           H
ATOM   3676  HN  ALA A 244      -8.192 -17.210 -25.875  1.00 79.02           H
ATOM   3677  N   LYS A 245      -6.930 -17.570 -29.962  1.00 68.21           N
ATOM   3678  CA  LYS A 245      -6.160 -18.436 -30.839  1.00 68.21           C
ATOM   3679  C   LYS A 245      -4.738 -17.888 -30.969  1.00 68.21           C
ATOM   3680  O   LYS A 245      -3.843 -18.581 -31.450  1.00 68.21           O
ATOM   3681  HA  LYS A 245      -6.110 -19.417 -30.368  1.00 68.21           H
ATOM   3682  CB  LYS A 245      -6.876 -18.613 -32.180  1.00 68.21           C
ATOM   3683 1HB  LYS A 245      -7.132 -17.637 -32.592  1.00 68.21           H
ATOM   3684 2HB  LYS A 245      -6.207 -19.093 -32.893  1.00 68.21           H
ATOM   3685  CG  LYS A 245      -8.145 -19.452 -32.017  1.00 68.21           C
ATOM   3686 1HG  LYS A 245      -7.916 -20.359 -31.458  1.00 68.21           H
ATOM   3687 2HG  LYS A 245      -8.881 -18.897 -31.436  1.00 68.21           H
ATOM   3688  CD  LYS A 245      -8.736 -19.822 -33.379  1.00 68.21           C
ATOM   3689 1HD  LYS A 245      -9.029 -18.916 -33.910  1.00 68.21           H
ATOM   3690 2HD  LYS A 245      -7.978 -20.316 -33.986  1.00 68.21           H
ATOM   3691  CE  LYS A 245      -9.949 -20.741 -33.219  1.00 68.21           C
ATOM   3692 1HE  LYS A 245      -9.675 -21.613 -32.625  1.00 68.21           H
ATOM   3693 2HE  LYS A 245     -10.738 -20.221 -32.676  1.00 68.21           H
ATOM   3694  NZ  LYS A 245     -10.451 -21.172 -34.543  1.00 68.21           N
ATOM   3695 1HZ  LYS A 245     -11.251 -21.782 -34.419  1.00 68.21           H
ATOM   3696 2HZ  LYS A 245     -10.726 -20.358 -35.081  1.00 68.21           H
ATOM   3697 3HZ  LYS A 245      -9.719 -21.671 -35.036  1.00 68.21           H
ATOM   3698  HN  LYS A 245      -7.486 -16.882 -30.428  1.00 68.21           H
ATOM   3699  N   LYS A 246      -4.573 -16.648 -30.532  1.00 62.08           N
ATOM   3700  CA  LYS A 246      -3.333 -15.929 -30.770  1.00 62.08           C
ATOM   3701  C   LYS A 246      -2.210 -16.573 -29.954  1.00 62.08           C
ATOM   3702  O   LYS A 246      -2.404 -16.919 -28.790  1.00 62.08           O
ATOM   3703  HA  LYS A 246      -3.093 -16.032 -31.828  1.00 62.08           H
ATOM   3704  CB  LYS A 246      -3.517 -14.436 -30.490  1.00 62.08           C
ATOM   3705 1HB  LYS A 246      -4.015 -14.300 -29.530  1.00 62.08           H
ATOM   3706 2HB  LYS A 246      -2.543 -13.954 -30.414  1.00 62.08           H
ATOM   3707  CG  LYS A 246      -4.337 -13.768 -31.596  1.00 62.08           C
ATOM   3708 1HG  LYS A 246      -3.961 -14.079 -32.570  1.00 62.08           H
ATOM   3709 2HG  LYS A 246      -5.374 -14.099 -31.534  1.00 62.08           H
ATOM   3710  CD  LYS A 246      -4.274 -12.244 -31.480  1.00 62.08           C
ATOM   3711 1HD  LYS A 246      -4.748 -11.926 -30.551  1.00 62.08           H
ATOM   3712 2HD  LYS A 246      -3.234 -11.922 -31.435  1.00 62.08           H
ATOM   3713  CE  LYS A 246      -4.969 -11.575 -32.668  1.00 62.08           C
ATOM   3714 1HE  LYS A 246      -4.586 -11.988 -33.601  1.00 62.08           H
ATOM   3715 2HE  LYS A 246      -6.038 -11.789 -32.640  1.00 62.08           H
ATOM   3716  NZ  LYS A 246      -4.750 -10.112 -32.640  1.00 62.08           N
ATOM   3717 1HZ  LYS A 246      -5.242  -9.681 -33.416  1.00 62.08           H
ATOM   3718 2HZ  LYS A 246      -5.100  -9.734 -31.767  1.00 62.08           H
ATOM   3719 3HZ  LYS A 246      -3.758  -9.917 -32.719  1.00 62.08           H
ATOM   3720  HN  LYS A 246      -5.267 -16.137 -30.025  1.00 62.08           H
ATOM   3721  N   SER A 247      -1.061 -16.716 -30.598  1.00 68.84           N
ATOM   3722  CA  SER A 247       0.078 -17.356 -29.963  1.00 68.84           C
ATOM   3723  C   SER A 247       0.552 -16.519 -28.773  1.00 68.84           C
ATOM   3724  O   SER A 247       1.001 -17.065 -27.766  1.00 68.84           O
ATOM   3725  HA  SER A 247      -0.287 -18.327 -29.627  1.00 68.84           H
ATOM   3726  CB  SER A 247       1.222 -17.558 -30.959  1.00 68.84           C
ATOM   3727 1HB  SER A 247       0.911 -18.264 -31.729  1.00 68.84           H
ATOM   3728 2HB  SER A 247       1.438 -16.615 -31.459  1.00 68.84           H
ATOM   3729  OG  SER A 247       2.403 -18.040 -30.324  1.00 68.84           O
ATOM   3730  HG  SER A 247       3.136 -18.142 -30.997  1.00 68.84           H
ATOM   3731  HN  SER A 247      -0.902 -16.403 -31.535  1.00 68.84           H
ATOM   3732  N   SER A 248       0.438 -15.208 -28.929  1.00 70.77           N
ATOM   3733  CA  SER A 248       0.937 -14.288 -27.921  1.00 70.77           C
ATOM   3734  C   SER A 248       0.154 -14.465 -26.618  1.00 70.77           C
ATOM   3735  O   SER A 248       0.496 -13.867 -25.599  1.00 70.77           O
ATOM   3736  HA  SER A 248       1.983 -14.557 -27.778  1.00 70.77           H
ATOM   3737  CB  SER A 248       0.844 -12.840 -28.404  1.00 70.77           C
ATOM   3738 1HB  SER A 248       1.219 -12.174 -27.626  1.00 70.77           H
ATOM   3739 2HB  SER A 248       1.486 -12.706 -29.274  1.00 70.77           H
ATOM   3740  OG  SER A 248      -0.492 -12.473 -28.738  1.00 70.77           O
ATOM   3741  HG  SER A 248      -0.521 -11.516 -29.029  1.00 70.77           H
ATOM   3742  HN  SER A 248       0.014 -14.775 -29.724  1.00 70.77           H
ATOM   3743  N   LYS A 249      -0.881 -15.288 -26.694  1.00 67.71           N
ATOM   3744  CA  LYS A 249      -1.791 -15.452 -25.572  1.00 67.71           C
ATOM   3745  C   LYS A 249      -1.012 -15.966 -24.360  1.00 67.71           C
ATOM   3746  O   LYS A 249      -1.317 -15.607 -23.224  1.00 67.71           O
ATOM   3747  HA  LYS A 249      -2.194 -14.468 -25.332  1.00 67.71           H
ATOM   3748  CB  LYS A 249      -2.972 -16.341 -25.966  1.00 67.71           C
ATOM   3749 1HB  LYS A 249      -3.772 -16.236 -25.233  1.00 67.71           H
ATOM   3750 2HB  LYS A 249      -3.375 -16.013 -26.925  1.00 67.71           H
ATOM   3751  CG  LYS A 249      -2.547 -17.808 -26.060  1.00 67.71           C
ATOM   3752 1HG  LYS A 249      -1.694 -17.901 -26.732  1.00 67.71           H
ATOM   3753 2HG  LYS A 249      -2.221 -18.159 -25.081  1.00 67.71           H
ATOM   3754  CD  LYS A 249      -3.698 -18.681 -26.564  1.00 67.71           C
ATOM   3755 1HD  LYS A 249      -4.583 -18.511 -25.951  1.00 67.71           H
ATOM   3756 2HD  LYS A 249      -3.956 -18.395 -27.584  1.00 67.71           H
ATOM   3757  CE  LYS A 249      -3.320 -20.163 -26.524  1.00 67.71           C
ATOM   3758 1HE  LYS A 249      -2.524 -20.361 -27.242  1.00 67.71           H
ATOM   3759 2HE  LYS A 249      -2.931 -20.419 -25.538  1.00 67.71           H
ATOM   3760  NZ  LYS A 249      -4.496 -21.006 -26.833  1.00 67.71           N
ATOM   3761 1HZ  LYS A 249      -4.213 -21.979 -26.875  1.00 67.71           H
ATOM   3762 2HZ  LYS A 249      -5.196 -20.889 -26.108  1.00 67.71           H
ATOM   3763 3HZ  LYS A 249      -4.886 -20.728 -27.727  1.00 67.71           H
ATOM   3764  HN  LYS A 249      -1.102 -15.837 -27.500  1.00 67.71           H
ATOM   3765  N   HIS A 250      -0.020 -16.798 -24.643  1.00 72.06           N
ATOM   3766  CA  HIS A 250       0.713 -17.475 -23.587  1.00 72.06           C
ATOM   3767  C   HIS A 250       1.470 -16.445 -22.747  1.00 72.06           C
ATOM   3768  O   HIS A 250       1.519 -16.553 -21.522  1.00 72.06           O
ATOM   3769  HA  HIS A 250      -0.028 -17.970 -22.959  1.00 72.06           H
ATOM   3770  CB  HIS A 250       1.629 -18.555 -24.168  1.00 72.06           C
ATOM   3771 1HB  HIS A 250       2.234 -18.116 -24.961  1.00 72.06           H
ATOM   3772 2HB  HIS A 250       2.316 -18.890 -23.391  1.00 72.06           H
ATOM   3773  CG  HIS A 250       0.893 -19.752 -24.720  1.00 72.06           C
ATOM   3774  ND1 HIS A 250       0.300 -20.706 -23.911  1.00 72.06           N
ATOM   3775  HD1 HIS A 250       0.297 -20.705 -22.911  1.00 72.06           H
ATOM   3776  CD2 HIS A 250       0.658 -20.139 -26.007  1.00 72.06           C
ATOM   3777  HD2 HIS A 250       0.988 -19.611 -26.901  1.00 72.06           H
ATOM   3778  CE1 HIS A 250      -0.261 -21.622 -24.687  1.00 72.06           C
ATOM   3779  HE1 HIS A 250      -0.806 -22.503 -24.347  1.00 72.06           H
ATOM   3780  NE2 HIS A 250      -0.037 -21.269 -25.985  1.00 72.06           N
ATOM   3781  HN  HIS A 250       0.283 -17.012 -25.572  1.00 72.06           H
ATOM   3782  N   LYS A 251       2.042 -15.470 -23.437  1.00 71.14           N
ATOM   3783  CA  LYS A 251       2.816 -14.436 -22.772  1.00 71.14           C
ATOM   3784  C   LYS A 251       1.893 -13.616 -21.868  1.00 71.14           C
ATOM   3785  O   LYS A 251       2.224 -13.352 -20.713  1.00 71.14           O
ATOM   3786  HA  LYS A 251       3.558 -14.933 -22.147  1.00 71.14           H
ATOM   3787  CB  LYS A 251       3.579 -13.594 -23.797  1.00 71.14           C
ATOM   3788 1HB  LYS A 251       4.132 -14.248 -24.471  1.00 71.14           H
ATOM   3789 2HB  LYS A 251       2.873 -13.031 -24.408  1.00 71.14           H
ATOM   3790  CG  LYS A 251       4.545 -12.631 -23.106  1.00 71.14           C
ATOM   3791 1HG  LYS A 251       3.988 -11.952 -22.460  1.00 71.14           H
ATOM   3792 2HG  LYS A 251       5.228 -13.191 -22.466  1.00 71.14           H
ATOM   3793  CD  LYS A 251       5.345 -11.825 -24.132  1.00 71.14           C
ATOM   3794 1HD  LYS A 251       5.937 -12.501 -24.749  1.00 71.14           H
ATOM   3795 2HD  LYS A 251       4.662 -11.300 -24.799  1.00 71.14           H
ATOM   3796  CE  LYS A 251       6.266 -10.818 -23.441  1.00 71.14           C
ATOM   3797 1HE  LYS A 251       5.681 -10.166 -22.792  1.00 71.14           H
ATOM   3798 2HE  LYS A 251       6.979 -11.344 -22.805  1.00 71.14           H
ATOM   3799  NZ  LYS A 251       6.992 -10.006 -24.443  1.00 71.14           N
ATOM   3800 1HZ  LYS A 251       7.518  -9.279 -23.973  1.00 71.14           H
ATOM   3801 2HZ  LYS A 251       7.628 -10.601 -24.963  1.00 71.14           H
ATOM   3802 3HZ  LYS A 251       6.327  -9.584 -25.082  1.00 71.14           H
ATOM   3803  HN  LYS A 251       1.984 -15.380 -24.432  1.00 71.14           H
ATOM   3804  N   ALA A 252       0.754 -13.236 -22.428  1.00 81.56           N
ATOM   3805  CA  ALA A 252      -0.192 -12.400 -21.709  1.00 81.56           C
ATOM   3806  C   ALA A 252      -0.709 -13.159 -20.485  1.00 81.56           C
ATOM   3807  O   ALA A 252      -0.863 -12.581 -19.411  1.00 81.56           O
ATOM   3808  HA  ALA A 252       0.340 -11.509 -21.375  1.00 81.56           H
ATOM   3809  CB  ALA A 252      -1.319 -11.976 -22.652  1.00 81.56           C
ATOM   3810 1HB  ALA A 252      -0.902 -11.415 -23.488  1.00 81.56           H
ATOM   3811 2HB  ALA A 252      -1.831 -12.862 -23.027  1.00 81.56           H
ATOM   3812 3HB  ALA A 252      -2.028 -11.349 -22.111  1.00 81.56           H
ATOM   3813  HN  ALA A 252       0.474 -13.490 -23.354  1.00 81.56           H
ATOM   3814  N   LEU A 253      -0.963 -14.443 -20.689  1.00 79.90           N
ATOM   3815  CA  LEU A 253      -1.483 -15.282 -19.623  1.00 79.90           C
ATOM   3816  C   LEU A 253      -0.493 -15.287 -18.456  1.00 79.90           C
ATOM   3817  O   LEU A 253      -0.882 -15.084 -17.307  1.00 79.90           O
ATOM   3818  HA  LEU A 253      -2.417 -14.836 -19.281  1.00 79.90           H
ATOM   3819  CB  LEU A 253      -1.815 -16.678 -20.153  1.00 79.90           C
ATOM   3820 1HB  LEU A 253      -2.367 -16.569 -21.086  1.00 79.90           H
ATOM   3821 2HB  LEU A 253      -0.881 -17.186 -20.392  1.00 79.90           H
ATOM   3822  CG  LEU A 253      -2.626 -17.576 -19.216  1.00 79.90           C
ATOM   3823  HG  LEU A 253      -2.228 -17.465 -18.207  1.00 79.90           H
ATOM   3824  CD1 LEU A 253      -4.092 -17.142 -19.173  1.00 79.90           C
ATOM   3825 1HD1 LEU A 253      -4.157 -16.115 -18.815  1.00 79.90           H
ATOM   3826 2HD1 LEU A 253      -4.519 -17.206 -20.174  1.00 79.90           H
ATOM   3827 3HD1 LEU A 253      -4.645 -17.797 -18.500  1.00 79.90           H
ATOM   3828  CD2 LEU A 253      -2.474 -19.049 -19.601  1.00 79.90           C
ATOM   3829 1HD2 LEU A 253      -2.830 -19.196 -20.620  1.00 79.90           H
ATOM   3830 2HD2 LEU A 253      -1.424 -19.335 -19.538  1.00 79.90           H
ATOM   3831 3HD2 LEU A 253      -3.061 -19.665 -18.919  1.00 79.90           H
ATOM   3832  HN  LEU A 253      -0.820 -14.910 -21.562  1.00 79.90           H
ATOM   3833  N   LYS A 254       0.767 -15.521 -18.791  1.00 76.57           N
ATOM   3834  CA  LYS A 254       1.806 -15.610 -17.779  1.00 76.57           C
ATOM   3835  C   LYS A 254       1.816 -14.324 -16.950  1.00 76.57           C
ATOM   3836  O   LYS A 254       1.829 -14.374 -15.721  1.00 76.57           O
ATOM   3837  HA  LYS A 254       1.553 -16.442 -17.123  1.00 76.57           H
ATOM   3838  CB  LYS A 254       3.155 -15.936 -18.424  1.00 76.57           C
ATOM   3839 1HB  LYS A 254       3.055 -16.817 -19.059  1.00 76.57           H
ATOM   3840 2HB  LYS A 254       3.463 -15.113 -19.068  1.00 76.57           H
ATOM   3841  CG  LYS A 254       4.225 -16.188 -17.360  1.00 76.57           C
ATOM   3842 1HG  LYS A 254       4.403 -15.273 -16.795  1.00 76.57           H
ATOM   3843 2HG  LYS A 254       3.869 -16.936 -16.651  1.00 76.57           H
ATOM   3844  CD  LYS A 254       5.532 -16.662 -17.998  1.00 76.57           C
ATOM   3845 1HD  LYS A 254       5.352 -17.569 -18.575  1.00 76.57           H
ATOM   3846 2HD  LYS A 254       5.895 -15.907 -18.696  1.00 76.57           H
ATOM   3847  CE  LYS A 254       6.596 -16.932 -16.932  1.00 76.57           C
ATOM   3848 1HE  LYS A 254       6.834 -16.008 -16.405  1.00 76.57           H
ATOM   3849 2HE  LYS A 254       6.207 -17.630 -16.191  1.00 76.57           H
ATOM   3850  NZ  LYS A 254       7.820 -17.487 -17.551  1.00 76.57           N
ATOM   3851 1HZ  LYS A 254       8.520 -17.644 -16.834  1.00 76.57           H
ATOM   3852 2HZ  LYS A 254       7.600 -18.366 -18.007  1.00 76.57           H
ATOM   3853 3HZ  LYS A 254       8.180 -16.832 -18.236  1.00 76.57           H
ATOM   3854  HN  LYS A 254       1.081 -15.649 -19.732  1.00 76.57           H
ATOM   3855  N   VAL A 255       1.810 -13.203 -17.656  1.00 83.21           N
ATOM   3856  CA  VAL A 255       1.884 -11.907 -17.003  1.00 83.21           C
ATOM   3857  C   VAL A 255       0.698 -11.753 -16.049  1.00 83.21           C
ATOM   3858  O   VAL A 255       0.869 -11.339 -14.903  1.00 83.21           O
ATOM   3859  HA  VAL A 255       2.807 -11.883 -16.423  1.00 83.21           H
ATOM   3860  CB  VAL A 255       1.956 -10.795 -18.052  1.00 83.21           C
ATOM   3861  HB  VAL A 255       1.131 -10.939 -18.750  1.00 83.21           H
ATOM   3862  CG1 VAL A 255       1.789  -9.419 -17.405  1.00 83.21           C
ATOM   3863 1HG1 VAL A 255       0.821  -9.367 -16.906  1.00 83.21           H
ATOM   3864 2HG1 VAL A 255       2.583  -9.262 -16.674  1.00 83.21           H
ATOM   3865 3HG1 VAL A 255       1.844  -8.647 -18.172  1.00 83.21           H
ATOM   3866  CG2 VAL A 255       3.262 -10.873 -18.845  1.00 83.21           C
ATOM   3867 1HG2 VAL A 255       4.107 -10.767 -18.165  1.00 83.21           H
ATOM   3868 2HG2 VAL A 255       3.322 -11.837 -19.352  1.00 83.21           H
ATOM   3869 3HG2 VAL A 255       3.287 -10.072 -19.584  1.00 83.21           H
ATOM   3870  HN  VAL A 255       1.756 -13.170 -18.654  1.00 83.21           H
ATOM   3871  N   THR A 256      -0.477 -12.094 -16.556  1.00 81.88           N
ATOM   3872  CA  THR A 256      -1.702 -11.910 -15.797  1.00 81.88           C
ATOM   3873  C   THR A 256      -1.638 -12.692 -14.484  1.00 81.88           C
ATOM   3874  O   THR A 256      -1.956 -12.157 -13.423  1.00 81.88           O
ATOM   3875  HA  THR A 256      -1.790 -10.855 -15.537  1.00 81.88           H
ATOM   3876  CB  THR A 256      -2.877 -12.316 -16.689  1.00 81.88           C
ATOM   3877  HB  THR A 256      -2.827 -13.376 -16.940  1.00 81.88           H
ATOM   3878  OG1 THR A 256      -2.800 -11.419 -17.794  1.00 81.88           O
ATOM   3879  HG1 THR A 256      -2.273 -11.835 -18.536  1.00 81.88           H
ATOM   3880  CG2 THR A 256      -4.232 -12.006 -16.051  1.00 81.88           C
ATOM   3881 1HG2 THR A 256      -4.308 -10.935 -15.863  1.00 81.88           H
ATOM   3882 2HG2 THR A 256      -4.323 -12.547 -15.109  1.00 81.88           H
ATOM   3883 3HG2 THR A 256      -5.031 -12.314 -16.726  1.00 81.88           H
ATOM   3884  HN  THR A 256      -0.599 -12.489 -17.467  1.00 81.88           H
ATOM   3885  N   ILE A 257      -1.225 -13.946 -14.598  1.00 84.45           N
ATOM   3886  CA  ILE A 257      -1.151 -14.818 -13.438  1.00 84.45           C
ATOM   3887  C   ILE A 257      -0.146 -14.244 -12.437  1.00 84.45           C
ATOM   3888  O   ILE A 257      -0.430 -14.167 -11.243  1.00 84.45           O
ATOM   3889  HA  ILE A 257      -2.136 -14.826 -12.972  1.00 84.45           H
ATOM   3890  CB  ILE A 257      -0.840 -16.254 -13.867  1.00 84.45           C
ATOM   3891  HB  ILE A 257       0.024 -16.233 -14.530  1.00 84.45           H
ATOM   3892  CG1 ILE A 257      -2.004 -16.853 -14.659  1.00 84.45           C
ATOM   3893 1HG1 ILE A 257      -2.856 -17.011 -13.998  1.00 84.45           H
ATOM   3894 2HG1 ILE A 257      -2.324 -16.151 -15.429  1.00 84.45           H
ATOM   3895  CG2 ILE A 257      -0.464 -17.116 -12.661  1.00 84.45           C
ATOM   3896 1HG2 ILE A 257       0.418 -16.698 -12.176  1.00 84.45           H
ATOM   3897 2HG2 ILE A 257      -1.293 -17.134 -11.953  1.00 84.45           H
ATOM   3898 3HG2 ILE A 257      -0.248 -18.132 -12.993  1.00 84.45           H
ATOM   3899  CD1 ILE A 257      -1.600 -18.180 -15.306  1.00 84.45           C
ATOM   3900 1HD1 ILE A 257      -0.764 -18.014 -15.985  1.00 84.45           H
ATOM   3901 2HD1 ILE A 257      -1.304 -18.887 -14.531  1.00 84.45           H
ATOM   3902 3HD1 ILE A 257      -2.446 -18.584 -15.863  1.00 84.45           H
ATOM   3903  HN  ILE A 257      -0.944 -14.366 -15.461  1.00 84.45           H
ATOM   3904  N   THR A 258       1.007 -13.856 -12.961  1.00 86.50           N
ATOM   3905  CA  THR A 258       2.087 -13.373 -12.118  1.00 86.50           C
ATOM   3906  C   THR A 258       1.619 -12.181 -11.282  1.00 86.50           C
ATOM   3907  O   THR A 258       1.868 -12.126 -10.078  1.00 86.50           O
ATOM   3908  HA  THR A 258       2.360 -14.165 -11.421  1.00 86.50           H
ATOM   3909  CB  THR A 258       3.282 -13.052 -13.018  1.00 86.50           C
ATOM   3910  HB  THR A 258       3.037 -12.255 -13.721  1.00 86.50           H
ATOM   3911  OG1 THR A 258       3.623 -14.305 -13.604  1.00 86.50           O
ATOM   3912  HG1 THR A 258       3.096 -14.445 -14.443  1.00 86.50           H
ATOM   3913  CG2 THR A 258       4.529 -12.663 -12.220  1.00 86.50           C
ATOM   3914 1HG2 THR A 258       4.813 -13.487 -11.566  1.00 86.50           H
ATOM   3915 2HG2 THR A 258       4.314 -11.779 -11.619  1.00 86.50           H
ATOM   3916 3HG2 THR A 258       5.346 -12.445 -12.907  1.00 86.50           H
ATOM   3917  HN  THR A 258       1.208 -13.867 -13.941  1.00 86.50           H
ATOM   3918  N   VAL A 259       0.949 -11.255 -11.952  1.00 86.64           N
ATOM   3919  CA  VAL A 259       0.501 -10.036 -11.300  1.00 86.64           C
ATOM   3920  C   VAL A 259      -0.412 -10.397 -10.126  1.00 86.64           C
ATOM   3921  O   VAL A 259      -0.249  -9.873  -9.025  1.00 86.64           O
ATOM   3922  HA  VAL A 259       1.383  -9.526 -10.915  1.00 86.64           H
ATOM   3923  CB  VAL A 259      -0.173  -9.115 -12.320  1.00 86.64           C
ATOM   3924  HB  VAL A 259      -0.861  -9.717 -12.912  1.00 86.64           H
ATOM   3925  CG1 VAL A 259      -0.986  -8.024 -11.619  1.00 86.64           C
ATOM   3926 1HG1 VAL A 259      -1.757  -8.485 -11.002  1.00 86.64           H
ATOM   3927 2HG1 VAL A 259      -0.326  -7.426 -10.990  1.00 86.64           H
ATOM   3928 3HG1 VAL A 259      -1.454  -7.384 -12.367  1.00 86.64           H
ATOM   3929  CG2 VAL A 259       0.858  -8.505 -13.272  1.00 86.64           C
ATOM   3930 1HG2 VAL A 259       1.581  -7.924 -12.700  1.00 86.64           H
ATOM   3931 2HG2 VAL A 259       1.373  -9.302 -13.808  1.00 86.64           H
ATOM   3932 3HG2 VAL A 259       0.352  -7.855 -13.986  1.00 86.64           H
ATOM   3933  HN  VAL A 259       0.713 -11.327 -12.921  1.00 86.64           H
ATOM   3934  N   LEU A 260      -1.351 -11.290 -10.401  1.00 85.17           N
ATOM   3935  CA  LEU A 260      -2.344 -11.661  -9.407  1.00 85.17           C
ATOM   3936  C   LEU A 260      -1.649 -12.346  -8.229  1.00 85.17           C
ATOM   3937  O   LEU A 260      -1.924 -12.031  -7.072  1.00 85.17           O
ATOM   3938  HA  LEU A 260      -2.807 -10.742  -9.048  1.00 85.17           H
ATOM   3939  CB  LEU A 260      -3.450 -12.506 -10.044  1.00 85.17           C
ATOM   3940 1HB  LEU A 260      -3.872 -11.946 -10.878  1.00 85.17           H
ATOM   3941 2HB  LEU A 260      -2.998 -13.406 -10.460  1.00 85.17           H
ATOM   3942  CG  LEU A 260      -4.592 -12.925  -9.116  1.00 85.17           C
ATOM   3943  HG  LEU A 260      -4.163 -13.438  -8.256  1.00 85.17           H
ATOM   3944  CD1 LEU A 260      -5.343 -11.702  -8.585  1.00 85.17           C
ATOM   3945 1HD1 LEU A 260      -4.654 -11.068  -8.027  1.00 85.17           H
ATOM   3946 2HD1 LEU A 260      -5.759 -11.140  -9.420  1.00 85.17           H
ATOM   3947 3HD1 LEU A 260      -6.149 -12.029  -7.928  1.00 85.17           H
ATOM   3948  CD2 LEU A 260      -5.529 -13.915  -9.812  1.00 85.17           C
ATOM   3949 1HD2 LEU A 260      -5.953 -13.449 -10.702  1.00 85.17           H
ATOM   3950 2HD2 LEU A 260      -4.968 -14.804 -10.100  1.00 85.17           H
ATOM   3951 3HD2 LEU A 260      -6.331 -14.196  -9.131  1.00 85.17           H
ATOM   3952  HN  LEU A 260      -1.440 -11.755 -11.282  1.00 85.17           H
ATOM   3953  N   THR A 261      -0.760 -13.271  -8.564  1.00 88.35           N
ATOM   3954  CA  THR A 261      -0.104 -14.079  -7.550  1.00 88.35           C
ATOM   3955  C   THR A 261       0.723 -13.195  -6.615  1.00 88.35           C
ATOM   3956  O   THR A 261       0.693 -13.373  -5.399  1.00 88.35           O
ATOM   3957  HA  THR A 261      -0.872 -14.558  -6.942  1.00 88.35           H
ATOM   3958  CB  THR A 261       0.723 -15.151  -8.264  1.00 88.35           C
ATOM   3959  HB  THR A 261       1.523 -14.699  -8.850  1.00 88.35           H
ATOM   3960  OG1 THR A 261      -0.238 -15.895  -9.006  1.00 88.35           O
ATOM   3961  HG1 THR A 261      -0.361 -15.488  -9.911  1.00 88.35           H
ATOM   3962  CG2 THR A 261       1.318 -16.174  -7.293  1.00 88.35           C
ATOM   3963 1HG2 THR A 261       0.513 -16.674  -6.755  1.00 88.35           H
ATOM   3964 2HG2 THR A 261       1.969 -15.665  -6.583  1.00 88.35           H
ATOM   3965 3HG2 THR A 261       1.895 -16.911  -7.851  1.00 88.35           H
ATOM   3966  HN  THR A 261      -0.488 -13.470  -9.505  1.00 88.35           H
ATOM   3967  N   VAL A 262       1.444 -12.261  -7.220  1.00 90.93           N
ATOM   3968  CA  VAL A 262       2.351 -11.412  -6.467  1.00 90.93           C
ATOM   3969  C   VAL A 262       1.546 -10.559  -5.483  1.00 90.93           C
ATOM   3970  O   VAL A 262       1.949 -10.383  -4.335  1.00 90.93           O
ATOM   3971  HA  VAL A 262       3.018 -12.062  -5.902  1.00 90.93           H
ATOM   3972  CB  VAL A 262       3.202 -10.576  -7.425  1.00 90.93           C
ATOM   3973  HB  VAL A 262       2.528 -10.064  -8.112  1.00 90.93           H
ATOM   3974  CG1 VAL A 262       3.996  -9.511  -6.666  1.00 90.93           C
ATOM   3975 1HG1 VAL A 262       3.307  -8.849  -6.142  1.00 90.93           H
ATOM   3976 2HG1 VAL A 262       4.655  -9.995  -5.945  1.00 90.93           H
ATOM   3977 3HG1 VAL A 262       4.592  -8.932  -7.371  1.00 90.93           H
ATOM   3978  CG2 VAL A 262       4.130 -11.467  -8.253  1.00 90.93           C
ATOM   3979 1HG2 VAL A 262       4.793 -12.018  -7.587  1.00 90.93           H
ATOM   3980 2HG2 VAL A 262       3.535 -12.169  -8.836  1.00 90.93           H
ATOM   3981 3HG2 VAL A 262       4.723 -10.847  -8.925  1.00 90.93           H
ATOM   3982  HN  VAL A 262       1.415 -12.082  -8.203  1.00 90.93           H
ATOM   3983  N   PHE A 263       0.422 -10.053  -5.970  1.00 89.68           N
ATOM   3984  CA  PHE A 263      -0.444  -9.227  -5.147  1.00 89.68           C
ATOM   3985  C   PHE A 263      -0.937  -9.999  -3.922  1.00 89.68           C
ATOM   3986  O   PHE A 263      -0.826  -9.519  -2.795  1.00 89.68           O
ATOM   3987  HA  PHE A 263       0.142  -8.368  -4.821  1.00 89.68           H
ATOM   3988  CB  PHE A 263      -1.647  -8.842  -6.011  1.00 89.68           C
ATOM   3989 1HB  PHE A 263      -1.292  -8.316  -6.897  1.00 89.68           H
ATOM   3990 2HB  PHE A 263      -2.139  -9.751  -6.356  1.00 89.68           H
ATOM   3991  CG  PHE A 263      -2.674  -7.965  -5.292  1.00 89.68           C
ATOM   3992  CD1 PHE A 263      -3.772  -8.531  -4.722  1.00 89.68           C
ATOM   3993  HD1 PHE A 263      -3.920  -9.609  -4.778  1.00 89.68           H
ATOM   3994  CD2 PHE A 263      -2.490  -6.619  -5.223  1.00 89.68           C
ATOM   3995  HD2 PHE A 263      -1.610  -6.165  -5.680  1.00 89.68           H
ATOM   3996  CE1 PHE A 263      -4.725  -7.717  -4.055  1.00 89.68           C
ATOM   3997  HE1 PHE A 263      -5.605  -8.170  -3.599  1.00 89.68           H
ATOM   3998  CE2 PHE A 263      -3.443  -5.805  -4.556  1.00 89.68           C
ATOM   3999  HE2 PHE A 263      -3.295  -4.727  -4.500  1.00 89.68           H
ATOM   4000  CZ  PHE A 263      -4.540  -6.371  -3.986  1.00 89.68           C
ATOM   4001  HZ  PHE A 263      -5.272  -5.746  -3.474  1.00 89.68           H
ATOM   4002  HN  PHE A 263       0.103 -10.200  -6.906  1.00 89.68           H
ATOM   4003  N   VAL A 264      -1.472 -11.183  -4.184  1.00 90.56           N
ATOM   4004  CA  VAL A 264      -2.072 -11.983  -3.130  1.00 90.56           C
ATOM   4005  C   VAL A 264      -1.005 -12.330  -2.090  1.00 90.56           C
ATOM   4006  O   VAL A 264      -1.229 -12.175  -0.890  1.00 90.56           O
ATOM   4007  HA  VAL A 264      -2.841 -11.376  -2.654  1.00 90.56           H
ATOM   4008  CB  VAL A 264      -2.746 -13.218  -3.730  1.00 90.56           C
ATOM   4009  HB  VAL A 264      -2.009 -13.740  -4.340  1.00 90.56           H
ATOM   4010  CG1 VAL A 264      -3.210 -14.177  -2.632  1.00 90.56           C
ATOM   4011 1HG1 VAL A 264      -2.351 -14.499  -2.044  1.00 90.56           H
ATOM   4012 2HG1 VAL A 264      -3.925 -13.669  -1.984  1.00 90.56           H
ATOM   4013 3HG1 VAL A 264      -3.686 -15.046  -3.087  1.00 90.56           H
ATOM   4014  CG2 VAL A 264      -3.911 -12.820  -4.639  1.00 90.56           C
ATOM   4015 1HG2 VAL A 264      -4.649 -12.265  -4.061  1.00 90.56           H
ATOM   4016 2HG2 VAL A 264      -3.541 -12.194  -5.451  1.00 90.56           H
ATOM   4017 3HG2 VAL A 264      -4.372 -13.716  -5.052  1.00 90.56           H
ATOM   4018  HN  VAL A 264      -1.499 -11.595  -5.095  1.00 90.56           H
ATOM   4019  N   LEU A 265       0.132 -12.794  -2.587  1.00 89.64           N
ATOM   4020  CA  LEU A 265       1.170 -13.320  -1.717  1.00 89.64           C
ATOM   4021  C   LEU A 265       1.710 -12.192  -0.835  1.00 89.64           C
ATOM   4022  O   LEU A 265       2.155 -12.434   0.286  1.00 89.64           O
ATOM   4023  HA  LEU A 265       0.709 -14.070  -1.074  1.00 89.64           H
ATOM   4024  CB  LEU A 265       2.250 -14.029  -2.538  1.00 89.64           C
ATOM   4025 1HB  LEU A 265       2.551 -13.369  -3.352  1.00 89.64           H
ATOM   4026 2HB  LEU A 265       3.124 -14.172  -1.904  1.00 89.64           H
ATOM   4027  CG  LEU A 265       1.858 -15.382  -3.134  1.00 89.64           C
ATOM   4028  HG  LEU A 265       0.996 -15.232  -3.784  1.00 89.64           H
ATOM   4029  CD1 LEU A 265       2.986 -15.946  -4.001  1.00 89.64           C
ATOM   4030 1HD1 LEU A 265       3.199 -15.254  -4.815  1.00 89.64           H
ATOM   4031 2HD1 LEU A 265       3.880 -16.078  -3.392  1.00 89.64           H
ATOM   4032 3HD1 LEU A 265       2.681 -16.909  -4.412  1.00 89.64           H
ATOM   4033  CD2 LEU A 265       1.433 -16.361  -2.038  1.00 89.64           C
ATOM   4034 1HD2 LEU A 265       2.259 -16.511  -1.344  1.00 89.64           H
ATOM   4035 2HD2 LEU A 265       0.576 -15.955  -1.500  1.00 89.64           H
ATOM   4036 3HD2 LEU A 265       1.160 -17.315  -2.489  1.00 89.64           H
ATOM   4037  HN  LEU A 265       0.349 -12.815  -3.563  1.00 89.64           H
ATOM   4038  N   SER A 266       1.653 -10.983  -1.375  1.00 91.72           N
ATOM   4039  CA  SER A 266       2.235  -9.834  -0.702  1.00 91.72           C
ATOM   4040  C   SER A 266       1.222  -9.229   0.271  1.00 91.72           C
ATOM   4041  O   SER A 266       1.574  -8.860   1.390  1.00 91.72           O
ATOM   4042  HA  SER A 266       3.099 -10.223  -0.162  1.00 91.72           H
ATOM   4043  CB  SER A 266       2.697  -8.781  -1.710  1.00 91.72           C
ATOM   4044 1HB  SER A 266       3.095  -7.918  -1.176  1.00 91.72           H
ATOM   4045 2HB  SER A 266       3.512  -9.186  -2.311  1.00 91.72           H
ATOM   4046  OG  SER A 266       1.639  -8.361  -2.567  1.00 91.72           O
ATOM   4047  HG  SER A 266       1.700  -8.838  -3.444  1.00 91.72           H
ATOM   4048  HN  SER A 266       1.221 -10.783  -2.254  1.00 91.72           H
ATOM   4049  N   GLN A 267      -0.018  -9.147  -0.190  1.00 89.09           N
ATOM   4050  CA  GLN A 267      -1.014  -8.331   0.482  1.00 89.09           C
ATOM   4051  C   GLN A 267      -1.801  -9.175   1.487  1.00 89.09           C
ATOM   4052  O   GLN A 267      -2.180  -8.688   2.551  1.00 89.09           O
ATOM   4053  HA  GLN A 267      -0.451  -7.560   1.008  1.00 89.09           H
ATOM   4054  CB  GLN A 267      -1.952  -7.667  -0.528  1.00 89.09           C
ATOM   4055 1HB  GLN A 267      -2.458  -8.431  -1.118  1.00 89.09           H
ATOM   4056 2HB  GLN A 267      -2.724  -7.108   0.000  1.00 89.09           H
ATOM   4057  CG  GLN A 267      -1.180  -6.727  -1.456  1.00 89.09           C
ATOM   4058 1HG  GLN A 267      -0.429  -7.292  -2.009  1.00 89.09           H
ATOM   4059 2HG  GLN A 267      -1.860  -6.296  -2.191  1.00 89.09           H
ATOM   4060  CD  GLN A 267      -0.502  -5.608  -0.663  1.00 89.09           C
ATOM   4061  OE1 GLN A 267      -1.025  -5.099   0.314  1.00 89.09           O
ATOM   4062  NE2 GLN A 267       0.690  -5.254  -1.137  1.00 89.09           N
ATOM   4063 1HE2 GLN A 267       1.063  -5.712  -1.944  1.00 89.09           H
ATOM   4064 2HE2 GLN A 267       1.212  -4.530  -0.687  1.00 89.09           H
ATOM   4065  HN  GLN A 267      -0.343  -9.624  -1.007  1.00 89.09           H
ATOM   4066  N   PHE A 268      -2.023 -10.427   1.114  1.00 92.92           N
ATOM   4067  CA  PHE A 268      -2.960 -11.269   1.839  1.00 92.92           C
ATOM   4068  C   PHE A 268      -2.503 -11.480   3.284  1.00 92.92           C
ATOM   4069  O   PHE A 268      -3.256 -11.221   4.221  1.00 92.92           O
ATOM   4070  HA  PHE A 268      -3.923 -10.758   1.835  1.00 92.92           H
ATOM   4071  CB  PHE A 268      -2.992 -12.621   1.124  1.00 92.92           C
ATOM   4072 1HB  PHE A 268      -3.265 -12.462   0.080  1.00 92.92           H
ATOM   4073 2HB  PHE A 268      -1.989 -13.047   1.129  1.00 92.92           H
ATOM   4074  CG  PHE A 268      -3.962 -13.629   1.742  1.00 92.92           C
ATOM   4075  CD1 PHE A 268      -3.489 -14.639   2.520  1.00 92.92           C
ATOM   4076  HD1 PHE A 268      -2.418 -14.731   2.703  1.00 92.92           H
ATOM   4077  CD2 PHE A 268      -5.298 -13.516   1.514  1.00 92.92           C
ATOM   4078  HD2 PHE A 268      -5.678 -12.706   0.891  1.00 92.92           H
ATOM   4079  CE1 PHE A 268      -4.389 -15.575   3.094  1.00 92.92           C
ATOM   4080  HE1 PHE A 268      -4.010 -16.385   3.718  1.00 92.92           H
ATOM   4081  CE2 PHE A 268      -6.199 -14.451   2.088  1.00 92.92           C
ATOM   4082  HE2 PHE A 268      -7.270 -14.360   1.906  1.00 92.92           H
ATOM   4083  CZ  PHE A 268      -5.725 -15.461   2.866  1.00 92.92           C
ATOM   4084  HZ  PHE A 268      -6.417 -16.180   3.307  1.00 92.92           H
ATOM   4085  HN  PHE A 268      -1.577 -10.866   0.334  1.00 92.92           H
ATOM   4086  N   PRO A 269      -1.266 -11.953   3.489  1.00 95.37           N
ATOM   4087  CA  PRO A 269      -0.777 -12.224   4.843  1.00 95.37           C
ATOM   4088  C   PRO A 269      -0.936 -11.025   5.765  1.00 95.37           C
ATOM   4089  O   PRO A 269      -1.372 -11.169   6.906  1.00 95.37           O
ATOM   4090  HA  PRO A 269      -1.367 -13.017   5.303  1.00 95.37           H
ATOM   4091  CB  PRO A 269       0.695 -12.586   4.632  1.00 95.37           C
ATOM   4092 1HB  PRO A 269       1.339 -11.710   4.716  1.00 95.37           H
ATOM   4093 2HB  PRO A 269       1.041 -13.307   5.372  1.00 95.37           H
ATOM   4094  CG  PRO A 269       0.716 -13.168   3.224  1.00 95.37           C
ATOM   4095 1HG  PRO A 269       1.717 -13.147   2.793  1.00 95.37           H
ATOM   4096 2HG  PRO A 269       0.398 -14.210   3.212  1.00 95.37           H
ATOM   4097  CD  PRO A 269      -0.249 -12.267   2.469  1.00 95.37           C
ATOM   4098 1HD  PRO A 269       0.242 -11.366   2.102  1.00 95.37           H
ATOM   4099 2HD  PRO A 269      -0.677 -12.770   1.602  1.00 95.37           H
ATOM   4100  N   TYR A 270      -0.575  -9.864   5.240  1.00 93.08           N
ATOM   4101  CA  TYR A 270      -0.617  -8.642   6.025  1.00 93.08           C
ATOM   4102  C   TYR A 270      -2.048  -8.318   6.459  1.00 93.08           C
ATOM   4103  O   TYR A 270      -2.289  -7.992   7.621  1.00 93.08           O
ATOM   4104  HA  TYR A 270      -0.001  -8.791   6.912  1.00 93.08           H
ATOM   4105  CB  TYR A 270      -0.112  -7.530   5.104  1.00 93.08           C
ATOM   4106 1HB  TYR A 270       0.932  -7.723   4.857  1.00 93.08           H
ATOM   4107 2HB  TYR A 270      -0.672  -7.565   4.169  1.00 93.08           H
ATOM   4108  CG  TYR A 270      -0.229  -6.126   5.700  1.00 93.08           C
ATOM   4109  CD1 TYR A 270      -0.897  -5.136   5.009  1.00 93.08           C
ATOM   4110  HD1 TYR A 270      -1.342  -5.355   4.038  1.00 93.08           H
ATOM   4111  CD2 TYR A 270       0.334  -5.850   6.929  1.00 93.08           C
ATOM   4112  HD2 TYR A 270       0.862  -6.631   7.475  1.00 93.08           H
ATOM   4113  CE1 TYR A 270      -1.008  -3.815   5.570  1.00 93.08           C
ATOM   4114  HE1 TYR A 270      -1.533  -3.024   5.035  1.00 93.08           H
ATOM   4115  CE2 TYR A 270       0.224  -4.528   7.491  1.00 93.08           C
ATOM   4116  HE2 TYR A 270       0.664  -4.296   8.461  1.00 93.08           H
ATOM   4117  CZ  TYR A 270      -0.442  -3.576   6.783  1.00 93.08           C
ATOM   4118  OH  TYR A 270      -0.546  -2.328   7.314  1.00 93.08           O
ATOM   4119  HH  TYR A 270      -0.316  -2.350   8.287  1.00 93.08           H
ATOM   4120  HN  TYR A 270      -0.259  -9.750   4.298  1.00 93.08           H
ATOM   4121  N   ASN A 271      -2.959  -8.419   5.503  1.00 92.03           N
ATOM   4122  CA  ASN A 271      -4.338  -8.026   5.739  1.00 92.03           C
ATOM   4123  C   ASN A 271      -5.009  -9.059   6.646  1.00 92.03           C
ATOM   4124  O   ASN A 271      -6.006  -8.760   7.303  1.00 92.03           O
ATOM   4125  HA  ASN A 271      -4.280  -7.041   6.201  1.00 92.03           H
ATOM   4126  CB  ASN A 271      -5.125  -7.965   4.429  1.00 92.03           C
ATOM   4127 1HB  ASN A 271      -4.872  -8.824   3.808  1.00 92.03           H
ATOM   4128 2HB  ASN A 271      -6.193  -8.028   4.639  1.00 92.03           H
ATOM   4129  CG  ASN A 271      -4.825  -6.672   3.669  1.00 92.03           C
ATOM   4130  OD1 ASN A 271      -5.357  -5.613   3.959  1.00 92.03           O
ATOM   4131  ND2 ASN A 271      -3.945  -6.816   2.682  1.00 92.03           N
ATOM   4132 1HD2 ASN A 271      -3.545  -7.714   2.496  1.00 92.03           H
ATOM   4133 2HD2 ASN A 271      -3.683  -6.028   2.126  1.00 92.03           H
ATOM   4134  HN  ASN A 271      -2.769  -8.760   4.583  1.00 92.03           H
ATOM   4135  N   CYS A 272      -4.437 -10.254   6.654  1.00 95.38           N
ATOM   4136  CA  CYS A 272      -4.864 -11.283   7.588  1.00 95.38           C
ATOM   4137  C   CYS A 272      -4.638 -10.764   9.010  1.00 95.38           C
ATOM   4138  O   CYS A 272      -5.523 -10.865   9.858  1.00 95.38           O
ATOM   4139  HA  CYS A 272      -5.924 -11.454   7.402  1.00 95.38           H
ATOM   4140  CB  CYS A 272      -4.137 -12.607   7.341  1.00 95.38           C
ATOM   4141 1HB  CYS A 272      -3.065 -12.432   7.257  1.00 95.38           H
ATOM   4142 2HB  CYS A 272      -4.286 -13.275   8.189  1.00 95.38           H
ATOM   4143  SG  CYS A 272      -4.766 -13.390   5.812  1.00 95.38           S
ATOM   4144  HG  CYS A 272      -4.153 -12.562   4.970  1.00 95.38           H
ATOM   4145  HN  CYS A 272      -3.696 -10.523   6.039  1.00 95.38           H
ATOM   4146  N   ILE A 273      -3.450 -10.221   9.226  1.00 94.01           N
ATOM   4147  CA  ILE A 273      -3.087  -9.712  10.537  1.00 94.01           C
ATOM   4148  C   ILE A 273      -3.924  -8.470  10.848  1.00 94.01           C
ATOM   4149  O   ILE A 273      -4.380  -8.290  11.975  1.00 94.01           O
ATOM   4150  HA  ILE A 273      -3.332 -10.484  11.267  1.00 94.01           H
ATOM   4151  CB  ILE A 273      -1.578  -9.473  10.621  1.00 94.01           C
ATOM   4152  HB  ILE A 273      -1.299  -8.773   9.833  1.00 94.01           H
ATOM   4153  CG1 ILE A 273      -0.803 -10.768  10.370  1.00 94.01           C
ATOM   4154 1HG1 ILE A 273      -1.026 -11.142   9.371  1.00 94.01           H
ATOM   4155 2HG1 ILE A 273       0.268 -10.568  10.403  1.00 94.01           H
ATOM   4156  CG2 ILE A 273      -1.198  -8.827  11.955  1.00 94.01           C
ATOM   4157 1HG2 ILE A 273      -1.709  -7.870  12.053  1.00 94.01           H
ATOM   4158 2HG2 ILE A 273      -1.493  -9.483  12.773  1.00 94.01           H
ATOM   4159 3HG2 ILE A 273      -0.120  -8.669  11.987  1.00 94.01           H
ATOM   4160  CD1 ILE A 273      -1.161 -11.832  11.410  1.00 94.01           C
ATOM   4161 1HD1 ILE A 273      -0.914 -11.464  12.406  1.00 94.01           H
ATOM   4162 2HD1 ILE A 273      -2.228 -12.047  11.356  1.00 94.01           H
ATOM   4163 3HD1 ILE A 273      -0.597 -12.742  11.208  1.00 94.01           H
ATOM   4164  HN  ILE A 273      -2.742 -10.126   8.525  1.00 94.01           H
ATOM   4165  N   LEU A 274      -4.100  -7.644   9.826  1.00 92.17           N
ATOM   4166  CA  LEU A 274      -4.883  -6.429   9.973  1.00 92.17           C
ATOM   4167  C   LEU A 274      -6.295  -6.790  10.438  1.00 92.17           C
ATOM   4168  O   LEU A 274      -6.877  -6.092  11.267  1.00 92.17           O
ATOM   4169  HA  LEU A 274      -4.408  -5.826  10.747  1.00 92.17           H
ATOM   4170  CB  LEU A 274      -4.852  -5.612   8.679  1.00 92.17           C
ATOM   4171 1HB  LEU A 274      -5.018  -6.289   7.841  1.00 92.17           H
ATOM   4172 2HB  LEU A 274      -5.688  -4.913   8.694  1.00 92.17           H
ATOM   4173  CG  LEU A 274      -3.568  -4.823   8.415  1.00 92.17           C
ATOM   4174  HG  LEU A 274      -2.742  -5.530   8.343  1.00 92.17           H
ATOM   4175  CD1 LEU A 274      -3.646  -4.081   7.079  1.00 92.17           C
ATOM   4176 1HD1 LEU A 274      -3.788  -4.799   6.272  1.00 92.17           H
ATOM   4177 2HD1 LEU A 274      -4.486  -3.386   7.098  1.00 92.17           H
ATOM   4178 3HD1 LEU A 274      -2.721  -3.528   6.916  1.00 92.17           H
ATOM   4179  CD2 LEU A 274      -3.255  -3.880   9.578  1.00 92.17           C
ATOM   4180 1HD2 LEU A 274      -4.078  -3.176   9.706  1.00 92.17           H
ATOM   4181 2HD2 LEU A 274      -3.127  -4.460  10.492  1.00 92.17           H
ATOM   4182 3HD2 LEU A 274      -2.338  -3.331   9.364  1.00 92.17           H
ATOM   4183  HN  LEU A 274      -3.720  -7.794   8.914  1.00 92.17           H
ATOM   4184  N   LEU A 275      -6.805  -7.881   9.885  1.00 93.43           N
ATOM   4185  CA  LEU A 275      -8.151  -8.324  10.207  1.00 93.43           C
ATOM   4186  C   LEU A 275      -8.225  -8.677  11.694  1.00 93.43           C
ATOM   4187  O   LEU A 275      -9.159  -8.275  12.386  1.00 93.43           O
ATOM   4188  HA  LEU A 275      -8.825  -7.488  10.017  1.00 93.43           H
ATOM   4189  CB  LEU A 275      -8.575  -9.466   9.282  1.00 93.43           C
ATOM   4190 1HB  LEU A 275      -8.465  -9.131   8.250  1.00 93.43           H
ATOM   4191 2HB  LEU A 275      -7.884 -10.297   9.423  1.00 93.43           H
ATOM   4192  CG  LEU A 275     -10.001  -9.987   9.470  1.00 93.43           C
ATOM   4193  HG  LEU A 275     -10.123 -10.280  10.512  1.00 93.43           H
ATOM   4194  CD1 LEU A 275     -11.028  -8.889   9.186  1.00 93.43           C
ATOM   4195 1HD1 LEU A 275     -10.868  -8.056   9.870  1.00 93.43           H
ATOM   4196 2HD1 LEU A 275     -10.915  -8.543   8.158  1.00 93.43           H
ATOM   4197 3HD1 LEU A 275     -12.033  -9.287   9.327  1.00 93.43           H
ATOM   4198  CD2 LEU A 275     -10.246 -11.235   8.618  1.00 93.43           C
ATOM   4199 1HD2 LEU A 275     -10.098 -10.991   7.566  1.00 93.43           H
ATOM   4200 2HD2 LEU A 275      -9.546 -12.017   8.911  1.00 93.43           H
ATOM   4201 3HD2 LEU A 275     -11.267 -11.584   8.771  1.00 93.43           H
ATOM   4202  HN  LEU A 275      -6.317  -8.456   9.229  1.00 93.43           H
ATOM   4203  N   VAL A 276      -7.227  -9.426  12.142  1.00 94.89           N
ATOM   4204  CA  VAL A 276      -7.161  -9.828  13.536  1.00 94.89           C
ATOM   4205  C   VAL A 276      -7.138  -8.580  14.422  1.00 94.89           C
ATOM   4206  O   VAL A 276      -7.869  -8.501  15.408  1.00 94.89           O
ATOM   4207  HA  VAL A 276      -8.063 -10.398  13.758  1.00 94.89           H
ATOM   4208  CB  VAL A 276      -5.955 -10.742  13.760  1.00 94.89           C
ATOM   4209  HB  VAL A 276      -5.069 -10.225  13.393  1.00 94.89           H
ATOM   4210  CG1 VAL A 276      -5.750 -11.024  15.250  1.00 94.89           C
ATOM   4211 1HG1 VAL A 276      -5.580 -10.085  15.777  1.00 94.89           H
ATOM   4212 2HG1 VAL A 276      -6.638 -11.511  15.653  1.00 94.89           H
ATOM   4213 3HG1 VAL A 276      -4.887 -11.676  15.381  1.00 94.89           H
ATOM   4214  CG2 VAL A 276      -6.100 -12.045  12.971  1.00 94.89           C
ATOM   4215 1HG2 VAL A 276      -7.000 -12.568  13.295  1.00 94.89           H
ATOM   4216 2HG2 VAL A 276      -6.175 -11.819  11.907  1.00 94.89           H
ATOM   4217 3HG2 VAL A 276      -5.230 -12.676  13.148  1.00 94.89           H
ATOM   4218  HN  VAL A 276      -6.476  -9.755  11.571  1.00 94.89           H
ATOM   4219  N   GLN A 277      -6.290  -7.637  14.038  1.00 91.85           N
ATOM   4220  CA  GLN A 277      -6.135  -6.413  14.806  1.00 91.85           C
ATOM   4221  C   GLN A 277      -7.450  -5.632  14.833  1.00 91.85           C
ATOM   4222  O   GLN A 277      -7.774  -4.989  15.830  1.00 91.85           O
ATOM   4223  HA  GLN A 277      -5.875  -6.736  15.815  1.00 91.85           H
ATOM   4224  CB  GLN A 277      -4.998  -5.555  14.246  1.00 91.85           C
ATOM   4225 1HB  GLN A 277      -5.103  -5.468  13.165  1.00 91.85           H
ATOM   4226 2HB  GLN A 277      -5.063  -4.547  14.656  1.00 91.85           H
ATOM   4227  CG  GLN A 277      -3.635  -6.162  14.585  1.00 91.85           C
ATOM   4228 1HG  GLN A 277      -3.542  -6.276  15.665  1.00 91.85           H
ATOM   4229 2HG  GLN A 277      -3.559  -7.159  14.152  1.00 91.85           H
ATOM   4230  CD  GLN A 277      -2.498  -5.284  14.059  1.00 91.85           C
ATOM   4231  OE1 GLN A 277      -2.661  -4.495  13.143  1.00 91.85           O
ATOM   4232  NE2 GLN A 277      -1.340  -5.463  14.688  1.00 91.85           N
ATOM   4233 1HE2 GLN A 277      -1.274  -6.127  15.433  1.00 91.85           H
ATOM   4234 2HE2 GLN A 277      -0.536  -4.934  14.417  1.00 91.85           H
ATOM   4235  HN  GLN A 277      -5.717  -7.699  13.221  1.00 91.85           H
ATOM   4236  N   THR A 278      -8.172  -5.714  13.724  1.00 92.56           N
ATOM   4237  CA  THR A 278      -9.428  -4.994  13.595  1.00 92.56           C
ATOM   4238  C   THR A 278     -10.468  -5.559  14.564  1.00 92.56           C
ATOM   4239  O   THR A 278     -11.166  -4.805  15.240  1.00 92.56           O
ATOM   4240  HA  THR A 278      -9.259  -3.955  13.877  1.00 92.56           H
ATOM   4241  CB  THR A 278      -9.862  -5.062  12.129  1.00 92.56           C
ATOM   4242  HB  THR A 278     -10.091  -6.087  11.838  1.00 92.56           H
ATOM   4243  OG1 THR A 278      -8.790  -4.446  11.421  1.00 92.56           O
ATOM   4244  HG1 THR A 278      -8.203  -5.145  11.013  1.00 92.56           H
ATOM   4245  CG2 THR A 278     -11.067  -4.167  11.834  1.00 92.56           C
ATOM   4246 1HG2 THR A 278     -10.815  -3.132  12.062  1.00 92.56           H
ATOM   4247 2HG2 THR A 278     -11.911  -4.480  12.449  1.00 92.56           H
ATOM   4248 3HG2 THR A 278     -11.334  -4.253  10.781  1.00 92.56           H
ATOM   4249  HN  THR A 278      -7.912  -6.257  12.926  1.00 92.56           H
ATOM   4250  N   ILE A 279     -10.539  -6.882  14.601  1.00 93.06           N
ATOM   4251  CA  ILE A 279     -11.490  -7.557  15.468  1.00 93.06           C
ATOM   4252  C   ILE A 279     -11.119  -7.291  16.928  1.00 93.06           C
ATOM   4253  O   ILE A 279     -11.988  -7.010  17.752  1.00 93.06           O
ATOM   4254  HA  ILE A 279     -12.471  -7.123  15.277  1.00 93.06           H
ATOM   4255  CB  ILE A 279     -11.575  -9.043  15.116  1.00 93.06           C
ATOM   4256  HB  ILE A 279     -10.568  -9.459  15.145  1.00 93.06           H
ATOM   4257  CG1 ILE A 279     -12.104  -9.240  13.694  1.00 93.06           C
ATOM   4258 1HG1 ILE A 279     -13.170  -9.015  13.664  1.00 93.06           H
ATOM   4259 2HG1 ILE A 279     -11.612  -8.540  13.018  1.00 93.06           H
ATOM   4260  CG2 ILE A 279     -12.409  -9.804  16.148  1.00 93.06           C
ATOM   4261 1HG2 ILE A 279     -11.950  -9.704  17.132  1.00 93.06           H
ATOM   4262 2HG2 ILE A 279     -13.418  -9.393  16.175  1.00 93.06           H
ATOM   4263 3HG2 ILE A 279     -12.454 -10.858  15.874  1.00 93.06           H
ATOM   4264  CD1 ILE A 279     -11.867 -10.673  13.214  1.00 93.06           C
ATOM   4265 1HD1 ILE A 279     -10.798 -10.887  13.222  1.00 93.06           H
ATOM   4266 2HD1 ILE A 279     -12.381 -11.368  13.878  1.00 93.06           H
ATOM   4267 3HD1 ILE A 279     -12.252 -10.786  12.201  1.00 93.06           H
ATOM   4268  HN  ILE A 279      -9.962  -7.488  14.053  1.00 93.06           H
ATOM   4269  N   ASP A 280      -9.827  -7.389  17.205  1.00 92.16           N
ATOM   4270  CA  ASP A 280      -9.336  -7.211  18.561  1.00 92.16           C
ATOM   4271  C   ASP A 280      -9.613  -5.776  19.014  1.00 92.16           C
ATOM   4272  O   ASP A 280      -9.891  -5.535  20.188  1.00 92.16           O
ATOM   4273  HA  ASP A 280      -9.872  -7.948  19.159  1.00 92.16           H
ATOM   4274  CB  ASP A 280      -7.826  -7.447  18.636  1.00 92.16           C
ATOM   4275 1HB  ASP A 280      -7.587  -8.427  18.223  1.00 92.16           H
ATOM   4276 2HB  ASP A 280      -7.308  -6.709  18.024  1.00 92.16           H
ATOM   4277  CG  ASP A 280      -7.329  -7.362  20.080  1.00 92.16           C
ATOM   4278  OD1 ASP A 280      -7.936  -8.047  20.931  1.00 92.16           O
ATOM   4279  OD2 ASP A 280      -6.353  -6.612  20.301  1.00 92.16           O
ATOM   4280  HN  ASP A 280      -9.123  -7.586  16.523  1.00 92.16           H
ATOM   4281  N   ALA A 281      -9.527  -4.861  18.060  1.00 91.57           N
ATOM   4282  CA  ALA A 281      -9.764  -3.456  18.347  1.00 91.57           C
ATOM   4283  C   ALA A 281     -11.183  -3.284  18.892  1.00 91.57           C
ATOM   4284  O   ALA A 281     -11.441  -2.383  19.689  1.00 91.57           O
ATOM   4285  HA  ALA A 281      -9.051  -3.149  19.111  1.00 91.57           H
ATOM   4286  CB  ALA A 281      -9.520  -2.629  17.083  1.00 91.57           C
ATOM   4287 1HB  ALA A 281      -8.490  -2.763  16.754  1.00 91.57           H
ATOM   4288 2HB  ALA A 281     -10.199  -2.958  16.296  1.00 91.57           H
ATOM   4289 3HB  ALA A 281      -9.698  -1.575  17.299  1.00 91.57           H
ATOM   4290  HN  ALA A 281      -9.301  -5.065  17.108  1.00 91.57           H
ATOM   4291  N   TYR A 282     -12.067  -4.162  18.440  1.00 81.84           N
ATOM   4292  CA  TYR A 282     -13.463  -4.092  18.838  1.00 81.84           C
ATOM   4293  C   TYR A 282     -13.741  -5.018  20.024  1.00 81.84           C
ATOM   4294  O   TYR A 282     -14.359  -4.607  21.005  1.00 81.84           O
ATOM   4295  HA  TYR A 282     -13.678  -3.064  19.131  1.00 81.84           H
ATOM   4296  CB  TYR A 282     -14.271  -4.572  17.631  1.00 81.84           C
ATOM   4297 1HB  TYR A 282     -13.977  -3.991  16.756  1.00 81.84           H
ATOM   4298 2HB  TYR A 282     -14.014  -5.611  17.425  1.00 81.84           H
ATOM   4299  CG  TYR A 282     -15.786  -4.462  17.813  1.00 81.84           C
ATOM   4300  CD1 TYR A 282     -16.530  -5.589  18.095  1.00 81.84           C
ATOM   4301  HD1 TYR A 282     -16.039  -6.558  18.188  1.00 81.84           H
ATOM   4302  CD2 TYR A 282     -16.408  -3.236  17.695  1.00 81.84           C
ATOM   4303  HD2 TYR A 282     -15.820  -2.345  17.473  1.00 81.84           H
ATOM   4304  CE1 TYR A 282     -17.956  -5.486  18.267  1.00 81.84           C
ATOM   4305  HE1 TYR A 282     -18.556  -6.368  18.490  1.00 81.84           H
ATOM   4306  CE2 TYR A 282     -17.834  -3.132  17.867  1.00 81.84           C
ATOM   4307  HE2 TYR A 282     -18.338  -2.170  17.776  1.00 81.84           H
ATOM   4308  CZ  TYR A 282     -18.538  -4.263  18.144  1.00 81.84           C
ATOM   4309  OH  TYR A 282     -19.885  -4.165  18.306  1.00 81.84           O
ATOM   4310  HH  TYR A 282     -20.266  -5.059  18.543  1.00 81.84           H
ATOM   4311  HN  TYR A 282     -11.843  -4.908  17.813  1.00 81.84           H
ATOM   4312  N   ALA A 283     -13.271  -6.250  19.895  1.00 90.18           N
ATOM   4313  CA  ALA A 283     -13.676  -7.305  20.809  1.00 90.18           C
ATOM   4314  C   ALA A 283     -12.685  -7.373  21.973  1.00 90.18           C
ATOM   4315  O   ALA A 283     -13.010  -7.892  23.039  1.00 90.18           O
ATOM   4316  HA  ALA A 283     -14.661  -7.048  21.196  1.00 90.18           H
ATOM   4317  CB  ALA A 283     -13.774  -8.629  20.048  1.00 90.18           C
ATOM   4318 1HB  ALA A 283     -14.512  -8.536  19.251  1.00 90.18           H
ATOM   4319 2HB  ALA A 283     -12.803  -8.874  19.618  1.00 90.18           H
ATOM   4320 3HB  ALA A 283     -14.078  -9.420  20.734  1.00 90.18           H
ATOM   4321  HN  ALA A 283     -12.627  -6.531  19.184  1.00 90.18           H
ATOM   4322  N   MET A 284     -11.496  -6.842  21.728  1.00 84.08           N
ATOM   4323  CA  MET A 284     -10.454  -6.842  22.740  1.00 84.08           C
ATOM   4324  C   MET A 284     -10.286  -8.234  23.354  1.00 84.08           C
ATOM   4325  O   MET A 284     -10.177  -8.370  24.572  1.00 84.08           O
ATOM   4326  HA  MET A 284      -9.540  -6.555  22.220  1.00 84.08           H
ATOM   4327  CB  MET A 284     -10.808  -5.838  23.839  1.00 84.08           C
ATOM   4328 1HB  MET A 284     -11.723  -6.152  24.342  1.00 84.08           H
ATOM   4329 2HB  MET A 284     -10.019  -5.824  24.591  1.00 84.08           H
ATOM   4330  CG  MET A 284     -10.994  -4.435  23.260  1.00 84.08           C
ATOM   4331 1HG  MET A 284     -10.067  -4.097  22.796  1.00 84.08           H
ATOM   4332 2HG  MET A 284     -11.753  -4.453  22.477  1.00 84.08           H
ATOM   4333  SD  MET A 284     -11.477  -3.300  24.550  1.00 84.08           S
ATOM   4334  CE  MET A 284     -11.742  -1.824  23.583  1.00 84.08           C
ATOM   4335 1HE  MET A 284     -10.817  -1.550  23.076  1.00 84.08           H
ATOM   4336 2HE  MET A 284     -12.520  -2.010  22.842  1.00 84.08           H
ATOM   4337 3HE  MET A 284     -12.052  -1.010  24.239  1.00 84.08           H
ATOM   4338  HN  MET A 284     -11.241  -6.417  20.859  1.00 84.08           H
ATOM   4339  N   PHE A 285     -10.272  -9.232  22.484  1.00 86.66           N
ATOM   4340  CA  PHE A 285     -10.291 -10.615  22.930  1.00 86.66           C
ATOM   4341  C   PHE A 285      -8.880 -11.100  23.271  1.00 86.66           C
ATOM   4342  O   PHE A 285      -8.714 -12.141  23.904  1.00 86.66           O
ATOM   4343  HA  PHE A 285     -10.913 -10.658  23.823  1.00 86.66           H
ATOM   4344  CB  PHE A 285     -10.839 -11.451  21.772  1.00 86.66           C
ATOM   4345 1HB  PHE A 285     -11.053 -12.457  22.133  1.00 86.66           H
ATOM   4346 2HB  PHE A 285     -11.786 -11.023  21.444  1.00 86.66           H
ATOM   4347  CG  PHE A 285      -9.896 -11.546  20.571  1.00 86.66           C
ATOM   4348  CD1 PHE A 285      -9.959 -10.614  19.582  1.00 86.66           C
ATOM   4349  HD1 PHE A 285     -10.681  -9.800  19.645  1.00 86.66           H
ATOM   4350  CD2 PHE A 285      -8.995 -12.561  20.492  1.00 86.66           C
ATOM   4351  HD2 PHE A 285      -8.944 -13.308  21.285  1.00 86.66           H
ATOM   4352  CE1 PHE A 285      -9.084 -10.702  18.468  1.00 86.66           C
ATOM   4353  HE1 PHE A 285      -9.134  -9.955  17.675  1.00 86.66           H
ATOM   4354  CE2 PHE A 285      -8.119 -12.648  19.378  1.00 86.66           C
ATOM   4355  HE2 PHE A 285      -7.397 -13.462  19.315  1.00 86.66           H
ATOM   4356  CZ  PHE A 285      -8.182 -11.717  18.389  1.00 86.66           C
ATOM   4357  HZ  PHE A 285      -7.510 -11.784  17.533  1.00 86.66           H
ATOM   4358  HN  PHE A 285     -10.249  -9.109  21.491  1.00 86.66           H
ATOM   4359  N   ILE A 286      -7.900 -10.322  22.835  1.00 87.98           N
ATOM   4360  CA  ILE A 286      -6.510 -10.641  23.114  1.00 87.98           C
ATOM   4361  C   ILE A 286      -6.127 -10.074  24.483  1.00 87.98           C
ATOM   4362  O   ILE A 286      -5.877  -8.877  24.615  1.00 87.98           O
ATOM   4363  HA  ILE A 286      -6.427 -11.727  23.155  1.00 87.98           H
ATOM   4364  CB  ILE A 286      -5.610 -10.160  21.975  1.00 87.98           C
ATOM   4365  HB  ILE A 286      -5.729  -9.081  21.879  1.00 87.98           H
ATOM   4366  CG1 ILE A 286      -6.033 -10.781  20.642  1.00 87.98           C
ATOM   4367 1HG1 ILE A 286      -5.873 -11.859  20.672  1.00 87.98           H
ATOM   4368 2HG1 ILE A 286      -7.100 -10.622  20.485  1.00 87.98           H
ATOM   4369  CG2 ILE A 286      -4.137 -10.427  22.290  1.00 87.98           C
ATOM   4370 1HG2 ILE A 286      -3.859  -9.898  23.201  1.00 87.98           H
ATOM   4371 2HG2 ILE A 286      -3.983 -11.497  22.428  1.00 87.98           H
ATOM   4372 3HG2 ILE A 286      -3.519 -10.075  21.463  1.00 87.98           H
ATOM   4373  CD1 ILE A 286      -5.244 -10.176  19.480  1.00 87.98           C
ATOM   4374 1HD1 ILE A 286      -5.426  -9.102  19.438  1.00 87.98           H
ATOM   4375 2HD1 ILE A 286      -4.180 -10.359  19.629  1.00 87.98           H
ATOM   4376 3HD1 ILE A 286      -5.565 -10.635  18.545  1.00 87.98           H
ATOM   4377  HN  ILE A 286      -8.043  -9.488  22.301  1.00 87.98           H
ATOM   4378  N   SER A 287      -6.091 -10.961  25.466  1.00 85.59           N
ATOM   4379  CA  SER A 287      -5.742 -10.564  26.820  1.00 85.59           C
ATOM   4380  C   SER A 287      -4.354 -11.098  27.180  1.00 85.59           C
ATOM   4381  O   SER A 287      -3.759 -10.673  28.169  1.00 85.59           O
ATOM   4382  HA  SER A 287      -5.742  -9.474  26.810  1.00 85.59           H
ATOM   4383  CB  SER A 287      -6.780 -11.064  27.826  1.00 85.59           C
ATOM   4384 1HB  SER A 287      -6.475 -10.781  28.833  1.00 85.59           H
ATOM   4385 2HB  SER A 287      -7.736 -10.576  27.633  1.00 85.59           H
ATOM   4386  OG  SER A 287      -6.948 -12.478  27.761  1.00 85.59           O
ATOM   4387  HG  SER A 287      -7.664 -12.767  28.398  1.00 85.59           H
ATOM   4388  HN  SER A 287      -6.295 -11.933  25.350  1.00 85.59           H
ATOM   4389  N   ASN A 288      -3.878 -12.022  26.357  1.00 86.49           N
ATOM   4390  CA  ASN A 288      -2.606 -12.674  26.619  1.00 86.49           C
ATOM   4391  C   ASN A 288      -1.482 -11.871  25.962  1.00 86.49           C
ATOM   4392  O   ASN A 288      -1.503 -11.640  24.754  1.00 86.49           O
ATOM   4393  HA  ASN A 288      -2.517 -12.703  27.705  1.00 86.49           H
ATOM   4394  CB  ASN A 288      -2.581 -14.088  26.035  1.00 86.49           C
ATOM   4395 1HB  ASN A 288      -3.471 -14.631  26.352  1.00 86.49           H
ATOM   4396 2HB  ASN A 288      -2.610 -14.036  24.947  1.00 86.49           H
ATOM   4397  CG  ASN A 288      -1.329 -14.844  26.482  1.00 86.49           C
ATOM   4398  OD1 ASN A 288      -0.228 -14.318  26.500  1.00 86.49           O
ATOM   4399  ND2 ASN A 288      -1.557 -16.104  26.842  1.00 86.49           N
ATOM   4400 1HD2 ASN A 288      -2.485 -16.474  26.804  1.00 86.49           H
ATOM   4401 2HD2 ASN A 288      -0.800 -16.680  27.150  1.00 86.49           H
ATOM   4402  HN  ASN A 288      -4.345 -12.325  25.527  1.00 86.49           H
ATOM   4403  N   CYS A 289      -0.526 -11.467  26.786  1.00 91.04           N
ATOM   4404  CA  CYS A 289       0.547 -10.605  26.322  1.00 91.04           C
ATOM   4405  C   CYS A 289       1.377 -11.381  25.297  1.00 91.04           C
ATOM   4406  O   CYS A 289       1.829 -10.815  24.302  1.00 91.04           O
ATOM   4407  HA  CYS A 289       0.075  -9.737  25.860  1.00 91.04           H
ATOM   4408  CB  CYS A 289       1.405 -10.094  27.482  1.00 91.04           C
ATOM   4409 1HB  CYS A 289       0.774  -9.603  28.222  1.00 91.04           H
ATOM   4410 2HB  CYS A 289       1.890 -10.932  27.982  1.00 91.04           H
ATOM   4411  SG  CYS A 289       2.666  -8.924  26.860  1.00 91.04           S
ATOM   4412  HN  CYS A 289      -0.478 -11.718  27.752  1.00 91.04           H
ATOM   4413  N   ALA A 290       1.553 -12.664  25.575  1.00 93.23           N
ATOM   4414  CA  ALA A 290       2.380 -13.507  24.728  1.00 93.23           C
ATOM   4415  C   ALA A 290       1.786 -13.546  23.319  1.00 93.23           C
ATOM   4416  O   ALA A 290       2.514 -13.464  22.331  1.00 93.23           O
ATOM   4417  HA  ALA A 290       3.373 -13.059  24.682  1.00 93.23           H
ATOM   4418  CB  ALA A 290       2.496 -14.900  25.351  1.00 93.23           C
ATOM   4419 1HB  ALA A 290       2.951 -14.819  26.338  1.00 93.23           H
ATOM   4420 2HB  ALA A 290       1.503 -15.340  25.443  1.00 93.23           H
ATOM   4421 3HB  ALA A 290       3.117 -15.531  24.715  1.00 93.23           H
ATOM   4422  HN  ALA A 290       1.143 -13.128  26.360  1.00 93.23           H
ATOM   4423  N   VAL A 291       0.468 -13.673  23.270  1.00 93.51           N
ATOM   4424  CA  VAL A 291      -0.233 -13.720  21.999  1.00 93.51           C
ATOM   4425  C   VAL A 291      -0.088 -12.372  21.290  1.00 93.51           C
ATOM   4426  O   VAL A 291       0.161 -12.323  20.087  1.00 93.51           O
ATOM   4427  HA  VAL A 291       0.242 -14.489  21.390  1.00 93.51           H
ATOM   4428  CB  VAL A 291      -1.692 -14.125  22.220  1.00 93.51           C
ATOM   4429  HB  VAL A 291      -2.140 -13.404  22.903  1.00 93.51           H
ATOM   4430  CG1 VAL A 291      -2.479 -14.081  20.908  1.00 93.51           C
ATOM   4431 1HG1 VAL A 291      -2.454 -13.069  20.504  1.00 93.51           H
ATOM   4432 2HG1 VAL A 291      -2.030 -14.769  20.192  1.00 93.51           H
ATOM   4433 3HG1 VAL A 291      -3.512 -14.373  21.094  1.00 93.51           H
ATOM   4434  CG2 VAL A 291      -1.785 -15.508  22.869  1.00 93.51           C
ATOM   4435 1HG2 VAL A 291      -1.312 -16.245  22.220  1.00 93.51           H
ATOM   4436 2HG2 VAL A 291      -1.277 -15.492  23.833  1.00 93.51           H
ATOM   4437 3HG2 VAL A 291      -2.833 -15.771  23.015  1.00 93.51           H
ATOM   4438  HN  VAL A 291      -0.118 -13.742  24.078  1.00 93.51           H
ATOM   4439  N   SER A 292      -0.250 -11.311  22.067  1.00 93.75           N
ATOM   4440  CA  SER A 292      -0.169  -9.966  21.523  1.00 93.75           C
ATOM   4441  C   SER A 292       1.216  -9.728  20.918  1.00 93.75           C
ATOM   4442  O   SER A 292       1.335  -9.150  19.839  1.00 93.75           O
ATOM   4443  HA  SER A 292      -0.937  -9.921  20.751  1.00 93.75           H
ATOM   4444  CB  SER A 292      -0.466  -8.918  22.598  1.00 93.75           C
ATOM   4445 1HB  SER A 292      -1.391  -9.179  23.113  1.00 93.75           H
ATOM   4446 2HB  SER A 292       0.328  -8.929  23.344  1.00 93.75           H
ATOM   4447  OG  SER A 292      -0.583  -7.609  22.049  1.00 93.75           O
ATOM   4448  HG  SER A 292      -1.437  -7.528  21.535  1.00 93.75           H
ATOM   4449  HN  SER A 292      -0.432 -11.359  23.049  1.00 93.75           H
ATOM   4450  N   THR A 293       2.228 -10.186  21.640  1.00 90.11           N
ATOM   4451  CA  THR A 293       3.602  -9.992  21.209  1.00 90.11           C
ATOM   4452  C   THR A 293       3.840 -10.676  19.861  1.00 90.11           C
ATOM   4453  O   THR A 293       4.421 -10.082  18.954  1.00 90.11           O
ATOM   4454  HA  THR A 293       3.769  -8.925  21.061  1.00 90.11           H
ATOM   4455  CB  THR A 293       4.522 -10.503  22.320  1.00 90.11           C
ATOM   4456  HB  THR A 293       4.341 -11.559  22.521  1.00 90.11           H
ATOM   4457  OG1 THR A 293       4.275  -9.618  23.410  1.00 90.11           O
ATOM   4458  HG1 THR A 293       3.524  -9.967  23.970  1.00 90.11           H
ATOM   4459  CG2 THR A 293       6.003 -10.292  21.997  1.00 90.11           C
ATOM   4460 1HG2 THR A 293       6.198  -9.228  21.863  1.00 90.11           H
ATOM   4461 2HG2 THR A 293       6.255 -10.826  21.081  1.00 90.11           H
ATOM   4462 3HG2 THR A 293       6.612 -10.672  22.818  1.00 90.11           H
ATOM   4463  HN  THR A 293       2.121 -10.681  22.502  1.00 90.11           H
ATOM   4464  N   ASN A 294       3.379 -11.915  19.772  1.00 92.01           N
ATOM   4465  CA  ASN A 294       3.596 -12.710  18.575  1.00 92.01           C
ATOM   4466  C   ASN A 294       2.873 -12.055  17.396  1.00 92.01           C
ATOM   4467  O   ASN A 294       3.381 -12.052  16.276  1.00 92.01           O
ATOM   4468  HA  ASN A 294       4.677 -12.735  18.440  1.00 92.01           H
ATOM   4469  CB  ASN A 294       3.038 -14.124  18.745  1.00 92.01           C
ATOM   4470 1HB  ASN A 294       2.034 -14.075  19.168  1.00 92.01           H
ATOM   4471 2HB  ASN A 294       2.950 -14.604  17.770  1.00 92.01           H
ATOM   4472  CG  ASN A 294       3.939 -14.963  19.654  1.00 92.01           C
ATOM   4473  OD1 ASN A 294       5.103 -14.666  19.863  1.00 92.01           O
ATOM   4474  ND2 ASN A 294       3.336 -16.026  20.180  1.00 92.01           N
ATOM   4475 1HD2 ASN A 294       2.377 -16.214  19.968  1.00 92.01           H
ATOM   4476 2HD2 ASN A 294       3.843 -16.637  20.788  1.00 92.01           H
ATOM   4477  HN  ASN A 294       2.868 -12.374  20.498  1.00 92.01           H
ATOM   4478  N   ILE A 295       1.698 -11.516  17.689  1.00 92.18           N
ATOM   4479  CA  ILE A 295       0.896 -10.870  16.664  1.00 92.18           C
ATOM   4480  C   ILE A 295       1.645  -9.648  16.130  1.00 92.18           C
ATOM   4481  O   ILE A 295       1.658  -9.401  14.925  1.00 92.18           O
ATOM   4482  HA  ILE A 295       0.771 -11.582  15.849  1.00 92.18           H
ATOM   4483  CB  ILE A 295      -0.500 -10.548  17.201  1.00 92.18           C
ATOM   4484  HB  ILE A 295      -0.393 -10.117  18.197  1.00 92.18           H
ATOM   4485  CG1 ILE A 295      -1.338 -11.820  17.349  1.00 92.18           C
ATOM   4486 1HG1 ILE A 295      -1.580 -12.216  16.363  1.00 92.18           H
ATOM   4487 2HG1 ILE A 295      -0.757 -12.584  17.865  1.00 92.18           H
ATOM   4488  CG2 ILE A 295      -1.196  -9.502  16.328  1.00 92.18           C
ATOM   4489 1HG2 ILE A 295      -0.606  -8.586  16.319  1.00 92.18           H
ATOM   4490 2HG2 ILE A 295      -1.292  -9.883  15.312  1.00 92.18           H
ATOM   4491 3HG2 ILE A 295      -2.186  -9.292  16.733  1.00 92.18           H
ATOM   4492  CD1 ILE A 295      -2.627 -11.541  18.124  1.00 92.18           C
ATOM   4493 1HD1 ILE A 295      -2.381 -11.168  19.118  1.00 92.18           H
ATOM   4494 2HD1 ILE A 295      -3.217 -10.794  17.591  1.00 92.18           H
ATOM   4495 3HD1 ILE A 295      -3.203 -12.462  18.214  1.00 92.18           H
ATOM   4496  HN  ILE A 295       1.296 -11.516  18.604  1.00 92.18           H
ATOM   4497  N   ASP A 296       2.252  -8.916  17.053  1.00 93.64           N
ATOM   4498  CA  ASP A 296       2.955  -7.695  16.696  1.00 93.64           C
ATOM   4499  C   ASP A 296       4.144  -8.040  15.797  1.00 93.64           C
ATOM   4500  O   ASP A 296       4.441  -7.315  14.849  1.00 93.64           O
ATOM   4501  HA  ASP A 296       2.215  -7.076  16.189  1.00 93.64           H
ATOM   4502  CB  ASP A 296       3.493  -6.986  17.941  1.00 93.64           C
ATOM   4503 1HB  ASP A 296       4.007  -7.704  18.579  1.00 93.64           H
ATOM   4504 2HB  ASP A 296       4.229  -6.237  17.647  1.00 93.64           H
ATOM   4505  CG  ASP A 296       2.361  -6.317  18.723  1.00 93.64           C
ATOM   4506  OD1 ASP A 296       1.259  -6.206  18.144  1.00 93.64           O
ATOM   4507  OD2 ASP A 296       2.624  -5.932  19.883  1.00 93.64           O
ATOM   4508  HN  ASP A 296       2.269  -9.144  18.026  1.00 93.64           H
ATOM   4509  N   ILE A 297       4.793  -9.147  16.127  1.00 92.43           N
ATOM   4510  CA  ILE A 297       5.926  -9.611  15.346  1.00 92.43           C
ATOM   4511  C   ILE A 297       5.448 -10.010  13.948  1.00 92.43           C
ATOM   4512  O   ILE A 297       6.057  -9.634  12.948  1.00 92.43           O
ATOM   4513  HA  ILE A 297       6.620  -8.776  15.247  1.00 92.43           H
ATOM   4514  CB  ILE A 297       6.666 -10.728  16.085  1.00 92.43           C
ATOM   4515  HB  ILE A 297       5.933 -11.469  16.406  1.00 92.43           H
ATOM   4516  CG1 ILE A 297       7.349 -10.193  17.345  1.00 92.43           C
ATOM   4517 1HG1 ILE A 297       8.164  -9.525  17.066  1.00 92.43           H
ATOM   4518 2HG1 ILE A 297       6.639  -9.604  17.926  1.00 92.43           H
ATOM   4519  CG2 ILE A 297       7.651 -11.441  15.157  1.00 92.43           C
ATOM   4520 1HG2 ILE A 297       7.110 -11.876  14.317  1.00 92.43           H
ATOM   4521 2HG2 ILE A 297       8.383 -10.724  14.785  1.00 92.43           H
ATOM   4522 3HG2 ILE A 297       8.163 -12.230  15.708  1.00 92.43           H
ATOM   4523  CD1 ILE A 297       7.892 -11.338  18.203  1.00 92.43           C
ATOM   4524 1HD1 ILE A 297       7.070 -11.990  18.500  1.00 92.43           H
ATOM   4525 2HD1 ILE A 297       8.619 -11.910  17.627  1.00 92.43           H
ATOM   4526 3HD1 ILE A 297       8.372 -10.930  19.092  1.00 92.43           H
ATOM   4527  HN  ILE A 297       4.556  -9.721  16.911  1.00 92.43           H
ATOM   4528  N   CYS A 298       4.361 -10.768  13.924  1.00 94.67           N
ATOM   4529  CA  CYS A 298       3.791 -11.219  12.666  1.00 94.67           C
ATOM   4530  C   CYS A 298       3.453  -9.988  11.823  1.00 94.67           C
ATOM   4531  O   CYS A 298       3.664  -9.984  10.611  1.00 94.67           O
ATOM   4532  HA  CYS A 298       4.554 -11.826  12.177  1.00 94.67           H
ATOM   4533  CB  CYS A 298       2.570 -12.114  12.887  1.00 94.67           C
ATOM   4534 1HB  CYS A 298       1.896 -11.652  13.609  1.00 94.67           H
ATOM   4535 2HB  CYS A 298       2.014 -12.220  11.955  1.00 94.67           H
ATOM   4536  SG  CYS A 298       3.099 -13.759  13.489  1.00 94.67           S
ATOM   4537  HG  CYS A 298       3.307 -13.385  14.748  1.00 94.67           H
ATOM   4538  HN  CYS A 298       3.873 -11.072  14.742  1.00 94.67           H
ATOM   4539  N   PHE A 299       2.933  -8.973  12.497  1.00 94.72           N
ATOM   4540  CA  PHE A 299       2.559  -7.741  11.824  1.00 94.72           C
ATOM   4541  C   PHE A 299       3.766  -7.110  11.127  1.00 94.72           C
ATOM   4542  O   PHE A 299       3.680  -6.718   9.964  1.00 94.72           O
ATOM   4543  HA  PHE A 299       1.804  -7.994  11.081  1.00 94.72           H
ATOM   4544  CB  PHE A 299       2.047  -6.781  12.901  1.00 94.72           C
ATOM   4545 1HB  PHE A 299       1.170  -7.220  13.377  1.00 94.72           H
ATOM   4546 2HB  PHE A 299       2.810  -6.677  13.672  1.00 94.72           H
ATOM   4547  CG  PHE A 299       1.683  -5.392  12.373  1.00 94.72           C
ATOM   4548  CD1 PHE A 299       2.562  -4.363  12.504  1.00 94.72           C
ATOM   4549  HD1 PHE A 299       3.526  -4.527  12.985  1.00 94.72           H
ATOM   4550  CD2 PHE A 299       0.479  -5.187  11.774  1.00 94.72           C
ATOM   4551  HD2 PHE A 299      -0.225  -6.012  11.669  1.00 94.72           H
ATOM   4552  CE1 PHE A 299       2.223  -3.073  12.015  1.00 94.72           C
ATOM   4553  HE1 PHE A 299       2.928  -2.248  12.120  1.00 94.72           H
ATOM   4554  CE2 PHE A 299       0.141  -3.897  11.284  1.00 94.72           C
ATOM   4555  HE2 PHE A 299      -0.824  -3.733  10.804  1.00 94.72           H
ATOM   4556  CZ  PHE A 299       1.020  -2.868  11.415  1.00 94.72           C
ATOM   4557  HZ  PHE A 299       0.760  -1.878  11.039  1.00 94.72           H
ATOM   4558  HN  PHE A 299       2.766  -8.984  13.483  1.00 94.72           H
ATOM   4559  N   GLN A 300       4.862  -7.031  11.867  1.00 90.85           N
ATOM   4560  CA  GLN A 300       6.067  -6.400  11.354  1.00 90.85           C
ATOM   4561  C   GLN A 300       6.520  -7.090  10.066  1.00 90.85           C
ATOM   4562  O   GLN A 300       6.827  -6.426   9.077  1.00 90.85           O
ATOM   4563  HA  GLN A 300       5.786  -5.368  11.143  1.00 90.85           H
ATOM   4564  CB  GLN A 300       7.180  -6.411  12.404  1.00 90.85           C
ATOM   4565 1HB  GLN A 300       7.288  -7.415  12.814  1.00 90.85           H
ATOM   4566 2HB  GLN A 300       8.130  -6.155  11.934  1.00 90.85           H
ATOM   4567  CG  GLN A 300       6.880  -5.423  13.532  1.00 90.85           C
ATOM   4568 1HG  GLN A 300       6.792  -4.416  13.125  1.00 90.85           H
ATOM   4569 2HG  GLN A 300       5.921  -5.667  13.989  1.00 90.85           H
ATOM   4570  CD  GLN A 300       7.980  -5.454  14.595  1.00 90.85           C
ATOM   4571  OE1 GLN A 300       9.148  -5.228  14.324  1.00 90.85           O
ATOM   4572  NE2 GLN A 300       7.543  -5.746  15.817  1.00 90.85           N
ATOM   4573 1HE2 GLN A 300       6.571  -5.921  15.972  1.00 90.85           H
ATOM   4574 2HE2 GLN A 300       8.187  -5.790  16.581  1.00 90.85           H
ATOM   4575  HN  GLN A 300       4.935  -7.388  12.798  1.00 90.85           H
ATOM   4576  N   VAL A 301       6.549  -8.413  10.120  1.00 95.21           N
ATOM   4577  CA  VAL A 301       7.070  -9.196   9.012  1.00 95.21           C
ATOM   4578  C   VAL A 301       6.174  -8.999   7.788  1.00 95.21           C
ATOM   4579  O   VAL A 301       6.658  -8.665   6.707  1.00 95.21           O
ATOM   4580  HA  VAL A 301       8.066  -8.818   8.782  1.00 95.21           H
ATOM   4581  CB  VAL A 301       7.203 -10.663   9.425  1.00 95.21           C
ATOM   4582  HB  VAL A 301       6.221 -11.012   9.745  1.00 95.21           H
ATOM   4583  CG1 VAL A 301       7.646 -11.528   8.243  1.00 95.21           C
ATOM   4584 1HG1 VAL A 301       6.909 -11.455   7.444  1.00 95.21           H
ATOM   4585 2HG1 VAL A 301       8.612 -11.178   7.879  1.00 95.21           H
ATOM   4586 3HG1 VAL A 301       7.733 -12.566   8.564  1.00 95.21           H
ATOM   4587  CG2 VAL A 301       8.164 -10.815  10.606  1.00 95.21           C
ATOM   4588 1HG2 VAL A 301       9.148 -10.441  10.324  1.00 95.21           H
ATOM   4589 2HG2 VAL A 301       7.788 -10.246  11.456  1.00 95.21           H
ATOM   4590 3HG2 VAL A 301       8.240 -11.868  10.879  1.00 95.21           H
ATOM   4591  HN  VAL A 301       6.225  -8.948  10.900  1.00 95.21           H
ATOM   4592  N   THR A 302       4.883  -9.213   7.998  1.00 94.59           N
ATOM   4593  CA  THR A 302       3.940  -9.244   6.893  1.00 94.59           C
ATOM   4594  C   THR A 302       3.805  -7.855   6.268  1.00 94.59           C
ATOM   4595  O   THR A 302       3.619  -7.730   5.058  1.00 94.59           O
ATOM   4596  HA  THR A 302       4.336  -9.905   6.122  1.00 94.59           H
ATOM   4597  CB  THR A 302       2.617  -9.806   7.417  1.00 94.59           C
ATOM   4598  HB  THR A 302       1.866  -9.834   6.627  1.00 94.59           H
ATOM   4599  OG1 THR A 302       2.305  -8.977   8.533  1.00 94.59           O
ATOM   4600  HG1 THR A 302       1.366  -9.146   8.833  1.00 94.59           H
ATOM   4601  CG2 THR A 302       2.773 -11.203   8.022  1.00 94.59           C
ATOM   4602 1HG2 THR A 302       3.473 -11.161   8.856  1.00 94.59           H
ATOM   4603 2HG2 THR A 302       3.151 -11.887   7.264  1.00 94.59           H
ATOM   4604 3HG2 THR A 302       1.804 -11.554   8.379  1.00 94.59           H
ATOM   4605  HN  THR A 302       4.481  -9.362   8.901  1.00 94.59           H
ATOM   4606  N   GLN A 303       3.904  -6.845   7.120  1.00 91.79           N
ATOM   4607  CA  GLN A 303       3.839  -5.468   6.659  1.00 91.79           C
ATOM   4608  C   GLN A 303       5.002  -5.170   5.711  1.00 91.79           C
ATOM   4609  O   GLN A 303       4.814  -4.534   4.675  1.00 91.79           O
ATOM   4610  HA  GLN A 303       2.893  -5.386   6.123  1.00 91.79           H
ATOM   4611  CB  GLN A 303       3.831  -4.495   7.840  1.00 91.79           C
ATOM   4612 1HB  GLN A 303       2.962  -4.687   8.469  1.00 91.79           H
ATOM   4613 2HB  GLN A 303       4.714  -4.660   8.458  1.00 91.79           H
ATOM   4614  CG  GLN A 303       3.807  -3.044   7.355  1.00 91.79           C
ATOM   4615 1HG  GLN A 303       4.748  -2.807   6.859  1.00 91.79           H
ATOM   4616 2HG  GLN A 303       3.016  -2.918   6.615  1.00 91.79           H
ATOM   4617  CD  GLN A 303       3.580  -2.080   8.521  1.00 91.79           C
ATOM   4618  OE1 GLN A 303       4.450  -1.845   9.344  1.00 91.79           O
ATOM   4619  NE2 GLN A 303       2.366  -1.536   8.545  1.00 91.79           N
ATOM   4620 1HE2 GLN A 303       1.699  -1.772   7.839  1.00 91.79           H
ATOM   4621 2HE2 GLN A 303       2.122  -0.892   9.270  1.00 91.79           H
ATOM   4622  HN  GLN A 303       4.027  -6.955   8.106  1.00 91.79           H
ATOM   4623  N   THR A 304       6.177  -5.644   6.098  1.00 93.09           N
ATOM   4624  CA  THR A 304       7.381  -5.377   5.331  1.00 93.09           C
ATOM   4625  C   THR A 304       7.276  -6.004   3.939  1.00 93.09           C
ATOM   4626  O   THR A 304       7.622  -5.372   2.942  1.00 93.09           O
ATOM   4627  HA  THR A 304       7.468  -4.300   5.191  1.00 93.09           H
ATOM   4628  CB  THR A 304       8.578  -5.886   6.137  1.00 93.09           C
ATOM   4629  HB  THR A 304       8.546  -6.971   6.239  1.00 93.09           H
ATOM   4630  OG1 THR A 304       8.512  -5.151   7.357  1.00 93.09           O
ATOM   4631  HG1 THR A 304       8.071  -5.703   8.065  1.00 93.09           H
ATOM   4632  CG2 THR A 304       9.917  -5.471   5.524  1.00 93.09           C
ATOM   4633 1HG2 THR A 304       9.976  -4.383   5.484  1.00 93.09           H
ATOM   4634 2HG2 THR A 304       9.995  -5.876   4.515  1.00 93.09           H
ATOM   4635 3HG2 THR A 304      10.732  -5.858   6.135  1.00 93.09           H
ATOM   4636  HN  THR A 304       6.313  -6.199   6.919  1.00 93.09           H
ATOM   4637  N   ILE A 305       6.797  -7.239   3.916  1.00 93.39           N
ATOM   4638  CA  ILE A 305       6.621  -7.950   2.661  1.00 93.39           C
ATOM   4639  C   ILE A 305       5.687  -7.148   1.752  1.00 93.39           C
ATOM   4640  O   ILE A 305       5.902  -7.076   0.543  1.00 93.39           O
ATOM   4641  HA  ILE A 305       7.598  -8.013   2.181  1.00 93.39           H
ATOM   4642  CB  ILE A 305       6.149  -9.382   2.918  1.00 93.39           C
ATOM   4643  HB  ILE A 305       5.280  -9.343   3.575  1.00 93.39           H
ATOM   4644  CG1 ILE A 305       7.226 -10.193   3.641  1.00 93.39           C
ATOM   4645 1HG1 ILE A 305       8.034 -10.431   2.949  1.00 93.39           H
ATOM   4646 2HG1 ILE A 305       7.660  -9.595   4.443  1.00 93.39           H
ATOM   4647  CG2 ILE A 305       5.703 -10.054   1.618  1.00 93.39           C
ATOM   4648 1HG2 ILE A 305       4.880  -9.488   1.180  1.00 93.39           H
ATOM   4649 2HG2 ILE A 305       6.538 -10.082   0.917  1.00 93.39           H
ATOM   4650 3HG2 ILE A 305       5.372 -11.071   1.829  1.00 93.39           H
ATOM   4651  CD1 ILE A 305       6.645 -11.485   4.219  1.00 93.39           C
ATOM   4652 1HD1 ILE A 305       5.854 -11.242   4.929  1.00 93.39           H
ATOM   4653 2HD1 ILE A 305       6.235 -12.091   3.411  1.00 93.39           H
ATOM   4654 3HD1 ILE A 305       7.432 -12.042   4.728  1.00 93.39           H
ATOM   4655  HN  ILE A 305       6.532  -7.752   4.732  1.00 93.39           H
ATOM   4656  N   ALA A 306       4.669  -6.566   2.369  1.00 94.61           N
ATOM   4657  CA  ALA A 306       3.671  -5.818   1.624  1.00 94.61           C
ATOM   4658  C   ALA A 306       4.336  -4.611   0.959  1.00 94.61           C
ATOM   4659  O   ALA A 306       3.985  -4.244  -0.161  1.00 94.61           O
ATOM   4660  HA  ALA A 306       3.272  -6.474   0.851  1.00 94.61           H
ATOM   4661  CB  ALA A 306       2.532  -5.412   2.562  1.00 94.61           C
ATOM   4662 1HB  ALA A 306       2.074  -6.306   2.986  1.00 94.61           H
ATOM   4663 2HB  ALA A 306       2.927  -4.790   3.366  1.00 94.61           H
ATOM   4664 3HB  ALA A 306       1.784  -4.850   2.003  1.00 94.61           H
ATOM   4665  HN  ALA A 306       4.521  -6.600   3.358  1.00 94.61           H
ATOM   4666  N   PHE A 307       5.285  -4.029   1.677  1.00 92.98           N
ATOM   4667  CA  PHE A 307       5.947  -2.824   1.205  1.00 92.98           C
ATOM   4668  C   PHE A 307       6.829  -3.121  -0.008  1.00 92.98           C
ATOM   4669  O   PHE A 307       6.998  -2.272  -0.881  1.00 92.98           O
ATOM   4670  HA  PHE A 307       5.167  -2.117   0.921  1.00 92.98           H
ATOM   4671  CB  PHE A 307       6.827  -2.320   2.351  1.00 92.98           C
ATOM   4672 1HB  PHE A 307       7.442  -3.144   2.713  1.00 92.98           H
ATOM   4673 2HB  PHE A 307       7.508  -1.561   1.965  1.00 92.98           H
ATOM   4674  CG  PHE A 307       6.044  -1.732   3.526  1.00 92.98           C
ATOM   4675  CD1 PHE A 307       4.693  -1.602   3.445  1.00 92.98           C
ATOM   4676  HD1 PHE A 307       4.168  -1.917   2.543  1.00 92.98           H
ATOM   4677  CD2 PHE A 307       6.699  -1.339   4.651  1.00 92.98           C
ATOM   4678  HD2 PHE A 307       7.782  -1.442   4.715  1.00 92.98           H
ATOM   4679  CE1 PHE A 307       3.965  -1.056   4.536  1.00 92.98           C
ATOM   4680  HE1 PHE A 307       2.882  -0.952   4.471  1.00 92.98           H
ATOM   4681  CE2 PHE A 307       5.972  -0.793   5.742  1.00 92.98           C
ATOM   4682  HE2 PHE A 307       6.497  -0.478   6.644  1.00 92.98           H
ATOM   4683  CZ  PHE A 307       4.620  -0.663   5.661  1.00 92.98           C
ATOM   4684  HZ  PHE A 307       4.062  -0.244   6.499  1.00 92.98           H
ATOM   4685  HN  PHE A 307       5.603  -4.366   2.563  1.00 92.98           H
ATOM   4686  N   PHE A 308       7.370  -4.331  -0.024  1.00 88.65           N
ATOM   4687  CA  PHE A 308       8.202  -4.765  -1.134  1.00 88.65           C
ATOM   4688  C   PHE A 308       7.405  -4.787  -2.440  1.00 88.65           C
ATOM   4689  O   PHE A 308       7.984  -4.790  -3.525  1.00 88.65           O
ATOM   4690  HA  PHE A 308       9.021  -4.051  -1.222  1.00 88.65           H
ATOM   4691  CB  PHE A 308       8.671  -6.185  -0.813  1.00 88.65           C
ATOM   4692 1HB  PHE A 308       7.893  -6.694  -0.245  1.00 88.65           H
ATOM   4693 2HB  PHE A 308       8.797  -6.734  -1.746  1.00 88.65           H
ATOM   4694  CG  PHE A 308       9.980  -6.244  -0.023  1.00 88.65           C
ATOM   4695  CD1 PHE A 308      11.166  -6.032  -0.654  1.00 88.65           C
ATOM   4696  HD1 PHE A 308      11.184  -5.821  -1.723  1.00 88.65           H
ATOM   4697  CD2 PHE A 308       9.958  -6.507   1.311  1.00 88.65           C
ATOM   4698  HD2 PHE A 308       9.007  -6.677   1.817  1.00 88.65           H
ATOM   4699  CE1 PHE A 308      12.381  -6.087   0.079  1.00 88.65           C
ATOM   4700  HE1 PHE A 308      13.331  -5.917  -0.427  1.00 88.65           H
ATOM   4701  CE2 PHE A 308      11.172  -6.562   2.045  1.00 88.65           C
ATOM   4702  HE2 PHE A 308      11.154  -6.773   3.114  1.00 88.65           H
ATOM   4703  CZ  PHE A 308      12.358  -6.350   1.413  1.00 88.65           C
ATOM   4704  HZ  PHE A 308      13.290  -6.392   1.977  1.00 88.65           H
ATOM   4705  HN  PHE A 308       7.248  -5.008   0.702  1.00 88.65           H
ATOM   4706  N   HIS A 309       6.088  -4.802  -2.292  1.00 83.28           N
ATOM   4707  CA  HIS A 309       5.206  -4.827  -3.447  1.00 83.28           C
ATOM   4708  C   HIS A 309       5.413  -3.560  -4.279  1.00 83.28           C
ATOM   4709  O   HIS A 309       5.348  -3.601  -5.506  1.00 83.28           O
ATOM   4710  HA  HIS A 309       5.495  -5.693  -4.042  1.00 83.28           H
ATOM   4711  CB  HIS A 309       3.751  -5.022  -3.015  1.00 83.28           C
ATOM   4712 1HB  HIS A 309       3.694  -5.878  -2.343  1.00 83.28           H
ATOM   4713 2HB  HIS A 309       3.432  -4.149  -2.446  1.00 83.28           H
ATOM   4714  CG  HIS A 309       2.793  -5.236  -4.162  1.00 83.28           C
ATOM   4715  ND1 HIS A 309       2.071  -4.205  -4.738  1.00 83.28           N
ATOM   4716  HD1 HIS A 309       2.106  -3.244  -4.466  1.00 83.28           H
ATOM   4717  CD2 HIS A 309       2.447  -6.371  -4.834  1.00 83.28           C
ATOM   4718  HD2 HIS A 309       2.832  -7.371  -4.636  1.00 83.28           H
ATOM   4719  CE1 HIS A 309       1.327  -4.709  -5.711  1.00 83.28           C
ATOM   4720  HE1 HIS A 309       0.647  -4.149  -6.353  1.00 83.28           H
ATOM   4721  NE2 HIS A 309       1.560  -6.052  -5.769  1.00 83.28           N
ATOM   4722  HN  HIS A 309       5.625  -4.797  -1.406  1.00 83.28           H
ATOM   4723  N   SER A 310       5.657  -2.463  -3.577  1.00 86.77           N
ATOM   4724  CA  SER A 310       5.841  -1.180  -4.233  1.00 86.77           C
ATOM   4725  C   SER A 310       7.129  -1.195  -5.060  1.00 86.77           C
ATOM   4726  O   SER A 310       7.284  -0.402  -5.987  1.00 86.77           O
ATOM   4727  HA  SER A 310       4.972  -1.060  -4.881  1.00 86.77           H
ATOM   4728  CB  SER A 310       5.878  -0.040  -3.214  1.00 86.77           C
ATOM   4729 1HB  SER A 310       6.621  -0.262  -2.448  1.00 86.77           H
ATOM   4730 2HB  SER A 310       6.195   0.879  -3.708  1.00 86.77           H
ATOM   4731  OG  SER A 310       4.610   0.167  -2.598  1.00 86.77           O
ATOM   4732  HG  SER A 310       4.000   0.653  -3.225  1.00 86.77           H
ATOM   4733  HN  SER A 310       5.730  -2.442  -2.580  1.00 86.77           H
ATOM   4734  N   CYS A 311       8.019  -2.105  -4.693  1.00 89.06           N
ATOM   4735  CA  CYS A 311       9.260  -2.277  -5.429  1.00 89.06           C
ATOM   4736  C   CYS A 311       8.951  -3.034  -6.722  1.00 89.06           C
ATOM   4737  O   CYS A 311       9.633  -2.852  -7.730  1.00 89.06           O
ATOM   4738  HA  CYS A 311       9.636  -1.277  -5.645  1.00 89.06           H
ATOM   4739  CB  CYS A 311      10.321  -2.992  -4.589  1.00 89.06           C
ATOM   4740 1HB  CYS A 311       9.970  -3.987  -4.315  1.00 89.06           H
ATOM   4741 2HB  CYS A 311      11.231  -3.125  -5.174  1.00 89.06           H
ATOM   4742  SG  CYS A 311      10.685  -2.020  -3.081  1.00 89.06           S
ATOM   4743  HG  CYS A 311      11.540  -2.893  -2.556  1.00 89.06           H
ATOM   4744  HN  CYS A 311       7.903  -2.718  -3.911  1.00 89.06           H
ATOM   4745  N   LEU A 312       7.923  -3.867  -6.652  1.00 87.16           N
ATOM   4746  CA  LEU A 312       7.659  -4.821  -7.715  1.00 87.16           C
ATOM   4747  C   LEU A 312       6.708  -4.192  -8.735  1.00 87.16           C
ATOM   4748  O   LEU A 312       6.688  -4.590  -9.899  1.00 87.16           O
ATOM   4749  HA  LEU A 312       8.608  -5.029  -8.211  1.00 87.16           H
ATOM   4750  CB  LEU A 312       7.153  -6.143  -7.135  1.00 87.16           C
ATOM   4751 1HB  LEU A 312       6.264  -5.939  -6.539  1.00 87.16           H
ATOM   4752 2HB  LEU A 312       6.843  -6.784  -7.960  1.00 87.16           H
ATOM   4753  CG  LEU A 312       8.146  -6.919  -6.268  1.00 87.16           C
ATOM   4754  HG  LEU A 312       8.450  -6.279  -5.439  1.00 87.16           H
ATOM   4755  CD1 LEU A 312       7.491  -8.162  -5.662  1.00 87.16           C
ATOM   4756 1HD1 LEU A 312       6.646  -7.862  -5.042  1.00 87.16           H
ATOM   4757 2HD1 LEU A 312       7.141  -8.815  -6.462  1.00 87.16           H
ATOM   4758 3HD1 LEU A 312       8.219  -8.695  -5.051  1.00 87.16           H
ATOM   4759  CD2 LEU A 312       9.410  -7.265  -7.058  1.00 87.16           C
ATOM   4760 1HD2 LEU A 312       9.144  -7.878  -7.919  1.00 87.16           H
ATOM   4761 2HD2 LEU A 312       9.888  -6.346  -7.399  1.00 87.16           H
ATOM   4762 3HD2 LEU A 312      10.099  -7.816  -6.418  1.00 87.16           H
ATOM   4763  HN  LEU A 312       7.278  -3.896  -5.888  1.00 87.16           H
ATOM   4764  N   ASN A 313       5.941  -3.221  -8.260  1.00 85.39           N
ATOM   4765  CA  ASN A 313       4.914  -2.608  -9.085  1.00 85.39           C
ATOM   4766  C   ASN A 313       5.531  -2.164 -10.414  1.00 85.39           C
ATOM   4767  O   ASN A 313       5.007  -2.479 -11.481  1.00 85.39           O
ATOM   4768  HA  ASN A 313       4.153  -3.377  -9.215  1.00 85.39           H
ATOM   4769  CB  ASN A 313       4.325  -1.372  -8.403  1.00 85.39           C
ATOM   4770 1HB  ASN A 313       5.121  -0.798  -7.930  1.00 85.39           H
ATOM   4771 2HB  ASN A 313       3.865  -0.724  -9.149  1.00 85.39           H
ATOM   4772  CG  ASN A 313       3.284  -1.770  -7.354  1.00 85.39           C
ATOM   4773  OD1 ASN A 313       2.762  -2.872  -7.347  1.00 85.39           O
ATOM   4774  ND2 ASN A 313       3.013  -0.813  -6.471  1.00 85.39           N
ATOM   4775 1HD2 ASN A 313       3.477   0.071  -6.533  1.00 85.39           H
ATOM   4776 2HD2 ASN A 313       2.345  -0.977  -5.745  1.00 85.39           H
ATOM   4777  HN  ASN A 313       6.013  -2.855  -7.333  1.00 85.39           H
ATOM   4778  N   PRO A 314       6.650  -1.429 -10.373  1.00 85.95           N
ATOM   4779  CA  PRO A 314       7.289  -0.959 -11.605  1.00 85.95           C
ATOM   4780  C   PRO A 314       7.555  -2.090 -12.585  1.00 85.95           C
ATOM   4781  O   PRO A 314       7.277  -1.961 -13.777  1.00 85.95           O
ATOM   4782  HA  PRO A 314       6.626  -0.274 -12.133  1.00 85.95           H
ATOM   4783  CB  PRO A 314       8.588  -0.314 -11.117  1.00 85.95           C
ATOM   4784 1HB  PRO A 314       9.414  -1.026 -11.116  1.00 85.95           H
ATOM   4785 2HB  PRO A 314       8.887   0.519 -11.753  1.00 85.95           H
ATOM   4786  CG  PRO A 314       8.243   0.150  -9.707  1.00 85.95           C
ATOM   4787 1HG  PRO A 314       9.137   0.307  -9.102  1.00 85.95           H
ATOM   4788 2HG  PRO A 314       7.707   1.099  -9.712  1.00 85.95           H
ATOM   4789  CD  PRO A 314       7.387  -0.987  -9.175  1.00 85.95           C
ATOM   4790 1HD  PRO A 314       7.994  -1.792  -8.759  1.00 85.95           H
ATOM   4791 2HD  PRO A 314       6.718  -0.654  -8.381  1.00 85.95           H
ATOM   4792  N   VAL A 315       8.091  -3.178 -12.053  1.00 84.54           N
ATOM   4793  CA  VAL A 315       8.533  -4.281 -12.889  1.00 84.54           C
ATOM   4794  C   VAL A 315       7.312  -4.995 -13.472  1.00 84.54           C
ATOM   4795  O   VAL A 315       7.287  -5.323 -14.657  1.00 84.54           O
ATOM   4796  HA  VAL A 315       9.116  -3.859 -13.707  1.00 84.54           H
ATOM   4797  CB  VAL A 315       9.444  -5.212 -12.088  1.00 84.54           C
ATOM   4798  HB  VAL A 315       8.864  -5.618 -11.259  1.00 84.54           H
ATOM   4799  CG1 VAL A 315       9.921  -6.386 -12.947  1.00 84.54           C
ATOM   4800 1HG1 VAL A 315       9.058  -6.954 -13.295  1.00 84.54           H
ATOM   4801 2HG1 VAL A 315      10.476  -6.006 -13.804  1.00 84.54           H
ATOM   4802 3HG1 VAL A 315      10.567  -7.032 -12.353  1.00 84.54           H
ATOM   4803  CG2 VAL A 315      10.631  -4.446 -11.500  1.00 84.54           C
ATOM   4804 1HG2 VAL A 315      11.211  -3.999 -12.307  1.00 84.54           H
ATOM   4805 2HG2 VAL A 315      10.265  -3.661 -10.838  1.00 84.54           H
ATOM   4806 3HG2 VAL A 315      11.263  -5.132 -10.935  1.00 84.54           H
ATOM   4807  HN  VAL A 315       8.224  -3.313 -11.071  1.00 84.54           H
ATOM   4808  N   LEU A 316       6.328  -5.215 -12.612  1.00 84.41           N
ATOM   4809  CA  LEU A 316       5.229  -6.106 -12.943  1.00 84.41           C
ATOM   4810  C   LEU A 316       4.404  -5.492 -14.075  1.00 84.41           C
ATOM   4811  O   LEU A 316       4.007  -6.189 -15.007  1.00 84.41           O
ATOM   4812  HA  LEU A 316       5.663  -7.040 -13.299  1.00 84.41           H
ATOM   4813  CB  LEU A 316       4.411  -6.434 -11.693  1.00 84.41           C
ATOM   4814 1HB  LEU A 316       4.137  -5.498 -11.206  1.00 84.41           H
ATOM   4815 2HB  LEU A 316       3.483  -6.914 -12.006  1.00 84.41           H
ATOM   4816  CG  LEU A 316       5.094  -7.333 -10.661  1.00 84.41           C
ATOM   4817  HG  LEU A 316       6.052  -6.885 -10.399  1.00 84.41           H
ATOM   4818  CD1 LEU A 316       4.268  -7.417  -9.375  1.00 84.41           C
ATOM   4819 1HD1 LEU A 316       4.155  -6.420  -8.950  1.00 84.41           H
ATOM   4820 2HD1 LEU A 316       3.285  -7.829  -9.601  1.00 84.41           H
ATOM   4821 3HD1 LEU A 316       4.777  -8.062  -8.658  1.00 84.41           H
ATOM   4822  CD2 LEU A 316       5.386  -8.716 -11.246  1.00 84.41           C
ATOM   4823 1HD2 LEU A 316       4.451  -9.185 -11.554  1.00 84.41           H
ATOM   4824 2HD2 LEU A 316       6.043  -8.614 -12.109  1.00 84.41           H
ATOM   4825 3HD2 LEU A 316       5.872  -9.335 -10.491  1.00 84.41           H
ATOM   4826  HN  LEU A 316       6.275  -4.797 -11.705  1.00 84.41           H
ATOM   4827  N   TYR A 317       4.170  -4.193 -13.957  1.00 81.24           N
ATOM   4828  CA  TYR A 317       3.160  -3.537 -14.770  1.00 81.24           C
ATOM   4829  C   TYR A 317       3.800  -2.791 -15.943  1.00 81.24           C
ATOM   4830  O   TYR A 317       3.190  -2.653 -17.002  1.00 81.24           O
ATOM   4831  HA  TYR A 317       2.491  -4.305 -15.159  1.00 81.24           H
ATOM   4832  CB  TYR A 317       2.471  -2.526 -13.852  1.00 81.24           C
ATOM   4833 1HB  TYR A 317       3.232  -1.935 -13.343  1.00 81.24           H
ATOM   4834 2HB  TYR A 317       1.888  -1.835 -14.462  1.00 81.24           H
ATOM   4835  CG  TYR A 317       1.553  -3.160 -12.806  1.00 81.24           C
ATOM   4836  CD1 TYR A 317       0.290  -3.586 -13.163  1.00 81.24           C
ATOM   4837  HD1 TYR A 317      -0.053  -3.471 -14.192  1.00 81.24           H
ATOM   4838  CD2 TYR A 317       1.987  -3.305 -11.504  1.00 81.24           C
ATOM   4839  HD2 TYR A 317       2.984  -2.968 -11.221  1.00 81.24           H
ATOM   4840  CE1 TYR A 317      -0.575  -4.183 -12.178  1.00 81.24           C
ATOM   4841  HE1 TYR A 317      -1.574  -4.524 -12.448  1.00 81.24           H
ATOM   4842  CE2 TYR A 317       1.123  -3.902 -10.519  1.00 81.24           C
ATOM   4843  HE2 TYR A 317       1.453  -4.022  -9.487  1.00 81.24           H
ATOM   4844  CZ  TYR A 317      -0.115  -4.311 -10.905  1.00 81.24           C
ATOM   4845  OH  TYR A 317      -0.932  -4.875  -9.974  1.00 81.24           O
ATOM   4846  HH  TYR A 317      -0.434  -5.005  -9.117  1.00 81.24           H
ATOM   4847  HN  TYR A 317       4.655  -3.593 -13.321  1.00 81.24           H
ATOM   4848  N   VAL A 318       5.021  -2.330 -15.713  1.00 77.54           N
ATOM   4849  CA  VAL A 318       5.598  -1.291 -16.550  1.00 77.54           C
ATOM   4850  C   VAL A 318       6.662  -1.908 -17.460  1.00 77.54           C
ATOM   4851  O   VAL A 318       6.557  -1.835 -18.683  1.00 77.54           O
ATOM   4852  HA  VAL A 318       4.798  -0.887 -17.171  1.00 77.54           H
ATOM   4853  CB  VAL A 318       6.140  -0.158 -15.678  1.00 77.54           C
ATOM   4854  HB  VAL A 318       7.063  -0.504 -15.213  1.00 77.54           H
ATOM   4855  CG1 VAL A 318       6.473   1.073 -16.523  1.00 77.54           C
ATOM   4856 1HG1 VAL A 318       7.228   0.811 -17.265  1.00 77.54           H
ATOM   4857 2HG1 VAL A 318       5.573   1.422 -17.028  1.00 77.54           H
ATOM   4858 3HG1 VAL A 318       6.857   1.864 -15.878  1.00 77.54           H
ATOM   4859  CG2 VAL A 318       5.156   0.194 -14.561  1.00 77.54           C
ATOM   4860 1HG2 VAL A 318       4.209   0.512 -14.998  1.00 77.54           H
ATOM   4861 2HG2 VAL A 318       4.990  -0.681 -13.933  1.00 77.54           H
ATOM   4862 3HG2 VAL A 318       5.566   1.003 -13.956  1.00 77.54           H
ATOM   4863  HN  VAL A 318       5.611  -2.653 -14.974  1.00 77.54           H
ATOM   4864  N   PHE A 319       7.664  -2.501 -16.827  1.00 75.22           N
ATOM   4865  CA  PHE A 319       8.834  -2.968 -17.550  1.00 75.22           C
ATOM   4866  C   PHE A 319       8.498  -4.191 -18.406  1.00 75.22           C
ATOM   4867  O   PHE A 319       9.257  -4.552 -19.304  1.00 75.22           O
ATOM   4868  HA  PHE A 319       9.162  -2.154 -18.196  1.00 75.22           H
ATOM   4869  CB  PHE A 319       9.878  -3.365 -16.504  1.00 75.22           C
ATOM   4870 1HB  PHE A 319       9.459  -4.141 -15.863  1.00 75.22           H
ATOM   4871 2HB  PHE A 319      10.739  -3.800 -17.011  1.00 75.22           H
ATOM   4872  CG  PHE A 319      10.354  -2.203 -15.629  1.00 75.22           C
ATOM   4873  CD1 PHE A 319      10.225  -0.923 -16.069  1.00 75.22           C
ATOM   4874  HD1 PHE A 319       9.782  -0.724 -17.045  1.00 75.22           H
ATOM   4875  CD2 PHE A 319      10.907  -2.452 -14.411  1.00 75.22           C
ATOM   4876  HD2 PHE A 319      11.010  -3.478 -14.059  1.00 75.22           H
ATOM   4877  CE1 PHE A 319      10.667   0.155 -15.257  1.00 75.22           C
ATOM   4878  HE1 PHE A 319      10.563   1.181 -15.609  1.00 75.22           H
ATOM   4879  CE2 PHE A 319      11.349  -1.374 -13.599  1.00 75.22           C
ATOM   4880  HE2 PHE A 319      11.792  -1.573 -12.623  1.00 75.22           H
ATOM   4881  CZ  PHE A 319      11.219  -0.093 -14.039  1.00 75.22           C
ATOM   4882  HZ  PHE A 319      11.558   0.734 -13.416  1.00 75.22           H
ATOM   4883  HN  PHE A 319       7.684  -2.664 -15.840  1.00 75.22           H
ATOM   4884  N   VAL A 320       7.359  -4.794 -18.098  1.00 75.07           N
ATOM   4885  CA  VAL A 320       6.869  -5.913 -18.884  1.00 75.07           C
ATOM   4886  C   VAL A 320       6.539  -5.432 -20.299  1.00 75.07           C
ATOM   4887  O   VAL A 320       6.615  -6.203 -21.254  1.00 75.07           O
ATOM   4888  HA  VAL A 320       7.669  -6.651 -18.943  1.00 75.07           H
ATOM   4889  CB  VAL A 320       5.676  -6.564 -18.181  1.00 75.07           C
ATOM   4890  HB  VAL A 320       4.915  -5.798 -18.034  1.00 75.07           H
ATOM   4891  CG1 VAL A 320       5.067  -7.671 -19.045  1.00 75.07           C
ATOM   4892 1HG1 VAL A 320       4.727  -7.248 -19.990  1.00 75.07           H
ATOM   4893 2HG1 VAL A 320       5.819  -8.436 -19.238  1.00 75.07           H
ATOM   4894 3HG1 VAL A 320       4.221  -8.116 -18.521  1.00 75.07           H
ATOM   4895  CG2 VAL A 320       6.076  -7.100 -16.805  1.00 75.07           C
ATOM   4896 1HG2 VAL A 320       6.863  -7.845 -16.920  1.00 75.07           H
ATOM   4897 2HG2 VAL A 320       6.441  -6.279 -16.187  1.00 75.07           H
ATOM   4898 3HG2 VAL A 320       5.210  -7.557 -16.327  1.00 75.07           H
ATOM   4899  HN  VAL A 320       6.777  -4.531 -17.329  1.00 75.07           H
ATOM   4900  N   GLY A 321       6.179  -4.160 -20.388  1.00 76.22           N
ATOM   4901  CA  GLY A 321       5.769  -3.585 -21.658  1.00 76.22           C
ATOM   4902  C   GLY A 321       6.965  -3.421 -22.597  1.00 76.22           C
ATOM   4903  O   GLY A 321       7.980  -2.836 -22.220  1.00 76.22           O
ATOM   4904 1HA  GLY A 321       5.020  -4.224 -22.125  1.00 76.22           H
ATOM   4905 2HA  GLY A 321       5.300  -2.616 -21.488  1.00 76.22           H
ATOM   4906  HN  GLY A 321       6.166  -3.527 -19.613  1.00 76.22           H
ATOM   4907  N   GLU A 322       6.807  -3.948 -23.802  1.00 64.49           N
ATOM   4908  CA  GLU A 322       7.825  -3.789 -24.828  1.00 64.49           C
ATOM   4909  C   GLU A 322       8.003  -2.310 -25.174  1.00 64.49           C
ATOM   4910  O   GLU A 322       9.129  -1.828 -25.292  1.00 64.49           O
ATOM   4911  HA  GLU A 322       8.742  -4.180 -24.388  1.00 64.49           H
ATOM   4912  CB  GLU A 322       7.479  -4.607 -26.074  1.00 64.49           C
ATOM   4913 1HB  GLU A 322       6.425  -4.473 -26.320  1.00 64.49           H
ATOM   4914 2HB  GLU A 322       8.149  -4.334 -26.890  1.00 64.49           H
ATOM   4915  CG  GLU A 322       7.688  -6.102 -25.825  1.00 64.49           C
ATOM   4916 1HG  GLU A 322       8.671  -6.266 -25.384  1.00 64.49           H
ATOM   4917 2HG  GLU A 322       6.952  -6.461 -25.106  1.00 64.49           H
ATOM   4918  CD  GLU A 322       7.567  -6.896 -27.127  1.00 64.49           C
ATOM   4919  OE1 GLU A 322       8.039  -8.054 -27.131  1.00 64.49           O
ATOM   4920  OE2 GLU A 322       7.007  -6.328 -28.089  1.00 64.49           O
ATOM   4921  HN  GLU A 322       6.004  -4.473 -24.082  1.00 64.49           H
ATOM   4922  N   ARG A 323       6.876  -1.631 -25.328  1.00 62.85           N
ATOM   4923  CA  ARG A 323       6.893  -0.229 -25.712  1.00 62.85           C
ATOM   4924  C   ARG A 323       7.695   0.589 -24.697  1.00 62.85           C
ATOM   4925  O   ARG A 323       8.532   1.407 -25.077  1.00 62.85           O
ATOM   4926  HA  ARG A 323       7.370  -0.214 -26.692  1.00 62.85           H
ATOM   4927  CB  ARG A 323       5.474   0.334 -25.803  1.00 62.85           C
ATOM   4928 1HB  ARG A 323       4.906  -0.220 -26.550  1.00 62.85           H
ATOM   4929 2HB  ARG A 323       4.963   0.200 -24.849  1.00 62.85           H
ATOM   4930  CG  ARG A 323       5.496   1.819 -26.170  1.00 62.85           C
ATOM   4931 1HG  ARG A 323       6.010   2.383 -25.392  1.00 62.85           H
ATOM   4932 2HG  ARG A 323       6.061   1.961 -27.092  1.00 62.85           H
ATOM   4933  CD  ARG A 323       4.077   2.362 -26.347  1.00 62.85           C
ATOM   4934 1HD  ARG A 323       3.628   1.942 -27.247  1.00 62.85           H
ATOM   4935 2HD  ARG A 323       3.454   2.054 -25.507  1.00 62.85           H
ATOM   4936  NE  ARG A 323       4.107   3.839 -26.439  1.00 62.85           N
ATOM   4937  HE  ARG A 323       4.956   4.272 -26.740  1.00 62.85           H
ATOM   4938  CZ  ARG A 323       3.067   4.631 -26.144  1.00 62.85           C
ATOM   4939  NH1 ARG A 323       1.905   4.104 -25.735  1.00 62.85           N
ATOM   4940 1HH1 ARG A 323       1.808   3.113 -25.649  1.00 62.85           H
ATOM   4941 2HH1 ARG A 323       1.134   4.703 -25.517  1.00 62.85           H
ATOM   4942  NH2 ARG A 323       3.208   5.958 -26.264  1.00 62.85           N
ATOM   4943 1HH2 ARG A 323       2.442   6.564 -26.047  1.00 62.85           H
ATOM   4944 2HH2 ARG A 323       4.078   6.343 -26.569  1.00 62.85           H
ATOM   4945  HN  ARG A 323       5.965  -2.021 -25.196  1.00 62.85           H
ATOM   4946  N   PHE A 324       7.412   0.339 -23.427  1.00 75.35           N
ATOM   4947  CA  PHE A 324       8.054   1.083 -22.357  1.00 75.35           C
ATOM   4948  C   PHE A 324       9.550   0.771 -22.293  1.00 75.35           C
ATOM   4949  O   PHE A 324      10.367   1.668 -22.090  1.00 75.35           O
ATOM   4950  HA  PHE A 324       7.915   2.143 -22.571  1.00 75.35           H
ATOM   4951  CB  PHE A 324       7.397   0.641 -21.048  1.00 75.35           C
ATOM   4952 1HB  PHE A 324       6.316   0.740 -21.145  1.00 75.35           H
ATOM   4953 2HB  PHE A 324       7.607  -0.416 -20.887  1.00 75.35           H
ATOM   4954  CG  PHE A 324       7.859   1.431 -19.822  1.00 75.35           C
ATOM   4955  CD1 PHE A 324       8.939   1.010 -19.110  1.00 75.35           C
ATOM   4956  HD1 PHE A 324       9.474   0.110 -19.412  1.00 75.35           H
ATOM   4957  CD2 PHE A 324       7.191   2.553 -19.444  1.00 75.35           C
ATOM   4958  HD2 PHE A 324       6.326   2.891 -20.015  1.00 75.35           H
ATOM   4959  CE1 PHE A 324       9.368   1.742 -17.972  1.00 75.35           C
ATOM   4960  HE1 PHE A 324      10.233   1.405 -17.401  1.00 75.35           H
ATOM   4961  CE2 PHE A 324       7.620   3.286 -18.306  1.00 75.35           C
ATOM   4962  HE2 PHE A 324       7.085   4.186 -18.003  1.00 75.35           H
ATOM   4963  CZ  PHE A 324       8.700   2.865 -17.594  1.00 75.35           C
ATOM   4964  HZ  PHE A 324       9.029   3.428 -16.720  1.00 75.35           H
ATOM   4965  HN  PHE A 324       6.758  -0.355 -23.126  1.00 75.35           H
ATOM   4966  N   ARG A 325       9.864  -0.504 -22.471  1.00 72.16           N
ATOM   4967  CA  ARG A 325      11.246  -0.949 -22.413  1.00 72.16           C
ATOM   4968  C   ARG A 325      12.087  -0.208 -23.455  1.00 72.16           C
ATOM   4969  O   ARG A 325      13.220   0.182 -23.180  1.00 72.16           O
ATOM   4970  HA  ARG A 325      11.575  -0.710 -21.402  1.00 72.16           H
ATOM   4971  CB  ARG A 325      11.350  -2.455 -22.662  1.00 72.16           C
ATOM   4972 1HB  ARG A 325      10.779  -2.721 -23.551  1.00 72.16           H
ATOM   4973 2HB  ARG A 325      12.388  -2.724 -22.859  1.00 72.16           H
ATOM   4974  CG  ARG A 325      10.832  -3.247 -21.460  1.00 72.16           C
ATOM   4975 1HG  ARG A 325      11.189  -2.789 -20.537  1.00 72.16           H
ATOM   4976 2HG  ARG A 325       9.743  -3.206 -21.436  1.00 72.16           H
ATOM   4977  CD  ARG A 325      11.291  -4.705 -21.524  1.00 72.16           C
ATOM   4978 1HD  ARG A 325      12.379  -4.754 -21.487  1.00 72.16           H
ATOM   4979 2HD  ARG A 325      10.918  -5.251 -20.657  1.00 72.16           H
ATOM   4980  NE  ARG A 325      10.799  -5.336 -22.769  1.00 72.16           N
ATOM   4981  HE  ARG A 325      10.985  -4.873 -23.635  1.00 72.16           H
ATOM   4982  CZ  ARG A 325      10.118  -6.490 -22.808  1.00 72.16           C
ATOM   4983  NH1 ARG A 325       9.840  -7.154 -21.677  1.00 72.16           N
ATOM   4984 1HH1 ARG A 325      10.141  -6.789 -20.796  1.00 72.16           H
ATOM   4985 2HH1 ARG A 325       9.332  -8.015 -21.715  1.00 72.16           H
ATOM   4986  NH2 ARG A 325       9.721  -6.970 -23.994  1.00 72.16           N
ATOM   4987 1HH2 ARG A 325       9.212  -7.830 -24.040  1.00 72.16           H
ATOM   4988 2HH2 ARG A 325       9.932  -6.469 -24.833  1.00 72.16           H
ATOM   4989  HN  ARG A 325       9.195  -1.225 -22.650  1.00 72.16           H
ATOM   4990  N   ARG A 326      11.498  -0.036 -24.630  1.00 66.77           N
ATOM   4991  CA  ARG A 326      12.159   0.695 -25.698  1.00 66.77           C
ATOM   4992  C   ARG A 326      12.338   2.163 -25.305  1.00 66.77           C
ATOM   4993  O   ARG A 326      13.412   2.733 -25.491  1.00 66.77           O
ATOM   4994  HA  ARG A 326      13.123   0.201 -25.818  1.00 66.77           H
ATOM   4995  CB  ARG A 326      11.356   0.617 -26.997  1.00 66.77           C
ATOM   4996 1HB  ARG A 326      10.310   0.849 -26.798  1.00 66.77           H
ATOM   4997 2HB  ARG A 326      11.721   1.366 -27.700  1.00 66.77           H
ATOM   4998  CG  ARG A 326      11.464  -0.775 -27.625  1.00 66.77           C
ATOM   4999 1HG  ARG A 326      12.513  -1.032 -27.769  1.00 66.77           H
ATOM   5000 2HG  ARG A 326      11.043  -1.517 -26.947  1.00 66.77           H
ATOM   5001  CD  ARG A 326      10.731  -0.829 -28.967  1.00 66.77           C
ATOM   5002 1HD  ARG A 326       9.740  -0.386 -28.868  1.00 66.77           H
ATOM   5003 2HD  ARG A 326      11.270  -0.241 -29.709  1.00 66.77           H
ATOM   5004  NE  ARG A 326      10.613  -2.232 -29.423  1.00 66.77           N
ATOM   5005  HE  ARG A 326      11.072  -2.940 -28.886  1.00 66.77           H
ATOM   5006  CZ  ARG A 326       9.930  -2.614 -30.511  1.00 66.77           C
ATOM   5007  NH1 ARG A 326       9.296  -1.708 -31.268  1.00 66.77           N
ATOM   5008 1HH1 ARG A 326       9.330  -0.739 -31.023  1.00 66.77           H
ATOM   5009 2HH1 ARG A 326       8.789  -2.001 -32.079  1.00 66.77           H
ATOM   5010  NH2 ARG A 326       9.891  -3.915 -30.830  1.00 66.77           N
ATOM   5011 1HH2 ARG A 326       9.386  -4.216 -31.639  1.00 66.77           H
ATOM   5012 2HH2 ARG A 326      10.367  -4.584 -30.260  1.00 66.77           H
ATOM   5013  HN  ARG A 326      10.589  -0.385 -24.856  1.00 66.77           H
ATOM   5014  N   ASP A 327      11.269   2.733 -24.768  1.00 76.79           N
ATOM   5015  CA  ASP A 327      11.269   4.143 -24.417  1.00 76.79           C
ATOM   5016  C   ASP A 327      12.237   4.374 -23.254  1.00 76.79           C
ATOM   5017  O   ASP A 327      12.870   5.425 -23.168  1.00 76.79           O
ATOM   5018  HA  ASP A 327      11.576   4.664 -25.324  1.00 76.79           H
ATOM   5019  CB  ASP A 327       9.879   4.601 -23.973  1.00 76.79           C
ATOM   5020 1HB  ASP A 327       9.492   3.919 -23.215  1.00 76.79           H
ATOM   5021 2HB  ASP A 327       9.947   5.586 -23.510  1.00 76.79           H
ATOM   5022  CG  ASP A 327       8.914   4.654 -25.159  1.00 76.79           C
ATOM   5023  OD1 ASP A 327       9.420   4.660 -26.302  1.00 76.79           O
ATOM   5024  OD2 ASP A 327       7.692   4.686 -24.896  1.00 76.79           O
ATOM   5025  HN  ASP A 327      10.415   2.250 -24.574  1.00 76.79           H
ATOM   5026  N   LEU A 328      12.321   3.374 -22.389  1.00 78.97           N
ATOM   5027  CA  LEU A 328      13.251   3.426 -21.274  1.00 78.97           C
ATOM   5028  C   LEU A 328      14.678   3.559 -21.811  1.00 78.97           C
ATOM   5029  O   LEU A 328      15.399   4.485 -21.445  1.00 78.97           O
ATOM   5030  HA  LEU A 328      13.017   4.319 -20.694  1.00 78.97           H
ATOM   5031  CB  LEU A 328      13.050   2.222 -20.352  1.00 78.97           C
ATOM   5032 1HB  LEU A 328      12.052   2.283 -19.919  1.00 78.97           H
ATOM   5033 2HB  LEU A 328      13.080   1.317 -20.958  1.00 78.97           H
ATOM   5034  CG  LEU A 328      14.061   2.073 -19.213  1.00 78.97           C
ATOM   5035  HG  LEU A 328      15.063   2.066 -19.644  1.00 78.97           H
ATOM   5036  CD1 LEU A 328      13.989   3.264 -18.256  1.00 78.97           C
ATOM   5037 1HD1 LEU A 328      14.210   4.182 -18.802  1.00 78.97           H
ATOM   5038 2HD1 LEU A 328      12.988   3.327 -17.829  1.00 78.97           H
ATOM   5039 3HD1 LEU A 328      14.718   3.133 -17.457  1.00 78.97           H
ATOM   5040  CD2 LEU A 328      13.874   0.740 -18.485  1.00 78.97           C
ATOM   5041 1HD2 LEU A 328      12.868   0.693 -18.068  1.00 78.97           H
ATOM   5042 2HD2 LEU A 328      14.015  -0.081 -19.187  1.00 78.97           H
ATOM   5043 3HD2 LEU A 328      14.605   0.660 -17.680  1.00 78.97           H
ATOM   5044  HN  LEU A 328      11.770   2.542 -22.441  1.00 78.97           H
ATOM   5045  N   VAL A 329      15.042   2.618 -22.670  1.00 78.53           N
ATOM   5046  CA  VAL A 329      16.393   2.575 -23.204  1.00 78.53           C
ATOM   5047  C   VAL A 329      16.674   3.867 -23.973  1.00 78.53           C
ATOM   5048  O   VAL A 329      17.783   4.396 -23.923  1.00 78.53           O
ATOM   5049  HA  VAL A 329      17.079   2.513 -22.359  1.00 78.53           H
ATOM   5050  CB  VAL A 329      16.578   1.319 -24.058  1.00 78.53           C
ATOM   5051  HB  VAL A 329      15.803   1.317 -24.825  1.00 78.53           H
ATOM   5052  CG1 VAL A 329      17.936   1.330 -24.762  1.00 78.53           C
ATOM   5053 1HG1 VAL A 329      18.003   2.205 -25.409  1.00 78.53           H
ATOM   5054 2HG1 VAL A 329      18.731   1.367 -24.017  1.00 78.53           H
ATOM   5055 3HG1 VAL A 329      18.042   0.426 -25.362  1.00 78.53           H
ATOM   5056  CG2 VAL A 329      16.408   0.053 -23.215  1.00 78.53           C
ATOM   5057 1HG2 VAL A 329      17.150   0.046 -22.417  1.00 78.53           H
ATOM   5058 2HG2 VAL A 329      15.408   0.037 -22.782  1.00 78.53           H
ATOM   5059 3HG2 VAL A 329      16.545  -0.825 -23.846  1.00 78.53           H
ATOM   5060  HN  VAL A 329      14.434   1.896 -22.999  1.00 78.53           H
ATOM   5061  N   LYS A 330      15.649   4.339 -24.668  1.00 72.53           N
ATOM   5062  CA  LYS A 330      15.765   5.571 -25.430  1.00 72.53           C
ATOM   5063  C   LYS A 330      16.086   6.726 -24.480  1.00 72.53           C
[truncated: 117,162 more chars]
