# Supplementary material for: Noncanonical roles of chemokine regions in CCR9 activation revealed by structural modeling and mutational mapping
Source: Nat Commun. 2025 Aug 18;16:7695. doi: 10.1038/s41467-025-62321-9 (PMC12361432; doi:10.1038/s41467-025-62321-9)
Supplement: Supplementary file 5 — Supplementary Data 3 [file 41467_2025_62321_MOESM5_ESM.zip › CCR9_CCL25_04_rnk3.pdb]

ATOM      1  N   GLU A  20      -4.829  -0.248  60.138  1.00 50.62           N
ATOM      2  CA  GLU A  20      -4.822  -0.985  58.886  1.00 50.62           C
ATOM      3  C   GLU A  20      -5.277  -2.428  59.116  1.00 50.62           C
ATOM      4  O   GLU A  20      -4.471  -3.288  59.467  1.00 50.62           O
ATOM      5  HA  GLU A  20      -5.535  -0.471  58.242  1.00 50.62           H
ATOM      6  CB  GLU A  20      -3.438  -0.945  58.234  1.00 50.62           C
ATOM      7 1HB  GLU A  20      -2.670  -0.889  59.005  1.00 50.62           H
ATOM      8 2HB  GLU A  20      -3.320  -1.801  57.569  1.00 50.62           H
ATOM      9  CG  GLU A  20      -3.279   0.302  57.362  1.00 50.62           C
ATOM     10 1HG  GLU A  20      -4.219   0.517  56.854  1.00 50.62           H
ATOM     11 2HG  GLU A  20      -3.052   1.163  57.990  1.00 50.62           H
ATOM     12  CD  GLU A  20      -2.167   0.111  56.329  1.00 50.62           C
ATOM     13  OE1 GLU A  20      -2.280   0.734  55.251  1.00 50.62           O
ATOM     14  OE2 GLU A  20      -1.229  -0.655  56.640  1.00 50.62           O
ATOM     15  HN  GLU A  20      -5.100  -0.780  60.940  1.00 50.62           H
ATOM     16  N   SER A  21      -6.568  -2.647  58.910  1.00 58.58           N
ATOM     17  CA  SER A  21      -7.167  -3.933  59.224  1.00 58.58           C
ATOM     18  C   SER A  21      -6.403  -5.054  58.516  1.00 58.58           C
ATOM     19  O   SER A  21      -6.059  -4.929  57.342  1.00 58.58           O
ATOM     20  HA  SER A  21      -7.081  -4.035  60.306  1.00 58.58           H
ATOM     21  CB  SER A  21      -8.644  -3.964  58.825  1.00 58.58           C
ATOM     22 1HB  SER A  21      -9.074  -4.927  59.101  1.00 58.58           H
ATOM     23 2HB  SER A  21      -9.187  -3.201  59.384  1.00 58.58           H
ATOM     24  OG  SER A  21      -8.825  -3.746  57.428  1.00 58.58           O
ATOM     25  HG  SER A  21      -9.157  -4.583  56.992  1.00 58.58           H
ATOM     26  HN  SER A  21      -7.198  -1.967  58.537  1.00 58.58           H
ATOM     27  N   THR A  22      -6.159  -6.122  59.260  1.00 60.16           N
ATOM     28  CA  THR A  22      -5.452  -7.268  58.715  1.00 60.16           C
ATOM     29  C   THR A  22      -6.111  -7.733  57.415  1.00 60.16           C
ATOM     30  O   THR A  22      -5.438  -8.248  56.524  1.00 60.16           O
ATOM     31  HA  THR A  22      -4.437  -6.959  58.467  1.00 60.16           H
ATOM     32  CB  THR A  22      -5.405  -8.352  59.794  1.00 60.16           C
ATOM     33  HB  THR A  22      -5.285  -9.340  59.349  1.00 60.16           H
ATOM     34  OG1 THR A  22      -6.605  -8.154  60.537  1.00 60.16           O
ATOM     35  HG1 THR A  22      -7.378  -8.566  60.054  1.00 60.16           H
ATOM     36  CG2 THR A  22      -4.291  -8.114  60.816  1.00 60.16           C
ATOM     37 1HG2 THR A  22      -4.450  -7.155  61.310  1.00 60.16           H
ATOM     38 2HG2 THR A  22      -3.327  -8.105  60.307  1.00 60.16           H
ATOM     39 3HG2 THR A  22      -4.303  -8.912  61.559  1.00 60.16           H
ATOM     40  HN  THR A  22      -6.436  -6.212  60.217  1.00 60.16           H
ATOM     41  N   SER A  23      -7.419  -7.535  57.348  1.00 64.42           N
ATOM     42  CA  SER A  23      -8.171  -7.899  56.160  1.00 64.42           C
ATOM     43  C   SER A  23      -7.625  -7.149  54.944  1.00 64.42           C
ATOM     44  O   SER A  23      -7.536  -7.710  53.853  1.00 64.42           O
ATOM     45  HA  SER A  23      -8.026  -8.973  56.044  1.00 64.42           H
ATOM     46  CB  SER A  23      -9.662  -7.604  56.340  1.00 64.42           C
ATOM     47 1HB  SER A  23     -10.224  -8.069  55.530  1.00 64.42           H
ATOM     48 2HB  SER A  23     -10.011  -8.055  57.269  1.00 64.42           H
ATOM     49  OG  SER A  23      -9.930  -6.205  56.361  1.00 64.42           O
ATOM     50  HG  SER A  23     -10.918  -6.046  56.378  1.00 64.42           H
ATOM     51  HN  SER A  23      -7.962  -7.134  58.086  1.00 64.42           H
ATOM     52  N   SER A  24      -7.273  -5.892  55.173  1.00 68.57           N
ATOM     53  CA  SER A  24      -6.805  -5.038  54.095  1.00 68.57           C
ATOM     54  C   SER A  24      -5.476  -5.563  53.549  1.00 68.57           C
ATOM     55  O   SER A  24      -5.181  -5.405  52.366  1.00 68.57           O
ATOM     56  HA  SER A  24      -7.580  -5.089  53.330  1.00 68.57           H
ATOM     57  CB  SER A  24      -6.650  -3.591  54.567  1.00 68.57           C
ATOM     58 1HB  SER A  24      -6.716  -2.921  53.710  1.00 68.57           H
ATOM     59 2HB  SER A  24      -7.474  -3.337  55.234  1.00 68.57           H
ATOM     60  OG  SER A  24      -5.412  -3.378  55.240  1.00 68.57           O
ATOM     61  HG  SER A  24      -5.407  -3.871  56.110  1.00 68.57           H
ATOM     62  HN  SER A  24      -7.303  -5.459  56.074  1.00 68.57           H
ATOM     63  N   MET A  25      -4.709  -6.177  54.438  1.00 65.77           N
ATOM     64  CA  MET A  25      -3.415  -6.721  54.062  1.00 65.77           C
ATOM     65  C   MET A  25      -3.572  -8.061  53.342  1.00 65.77           C
ATOM     66  O   MET A  25      -2.876  -8.329  52.364  1.00 65.77           O
ATOM     67  HA  MET A  25      -2.974  -5.987  53.388  1.00 65.77           H
ATOM     68  CB  MET A  25      -2.558  -6.912  55.315  1.00 65.77           C
ATOM     69 1HB  MET A  25      -3.021  -6.400  56.159  1.00 65.77           H
ATOM     70 2HB  MET A  25      -2.512  -7.970  55.571  1.00 65.77           H
ATOM     71  CG  MET A  25      -1.143  -6.372  55.099  1.00 65.77           C
ATOM     72 1HG  MET A  25      -0.700  -6.833  54.216  1.00 65.77           H
ATOM     73 2HG  MET A  25      -1.179  -5.298  54.913  1.00 65.77           H
ATOM     74  SD  MET A  25      -0.135  -6.709  56.533  1.00 65.77           S
ATOM     75  CE  MET A  25       1.195  -5.550  56.256  1.00 65.77           C
ATOM     76 1HE  MET A  25       1.683  -5.777  55.308  1.00 65.77           H
ATOM     77 2HE  MET A  25       0.793  -4.537  56.225  1.00 65.77           H
ATOM     78 3HE  MET A  25       1.920  -5.629  57.066  1.00 65.77           H
ATOM     79  HN  MET A  25      -4.959  -6.305  55.398  1.00 65.77           H
ATOM     80  N   GLU A  26      -4.491  -8.868  53.853  1.00 60.98           N
ATOM     81  CA  GLU A  26      -4.773 -10.158  53.248  1.00 60.98           C
ATOM     82  C   GLU A  26      -5.318  -9.973  51.831  1.00 60.98           C
ATOM     83  O   GLU A  26      -4.941 -10.704  50.916  1.00 60.98           O
ATOM     84  HA  GLU A  26      -3.815 -10.677  53.211  1.00 60.98           H
ATOM     85  CB  GLU A  26      -5.747 -10.965  54.109  1.00 60.98           C
ATOM     86 1HB  GLU A  26      -6.555 -10.320  54.453  1.00 60.98           H
ATOM     87 2HB  GLU A  26      -6.098 -11.834  53.551  1.00 60.98           H
ATOM     88  CG  GLU A  26      -5.054 -11.508  55.360  1.00 60.98           C
ATOM     89 1HG  GLU A  26      -4.211 -12.136  55.070  1.00 60.98           H
ATOM     90 2HG  GLU A  26      -4.649 -10.681  55.943  1.00 60.98           H
ATOM     91  CD  GLU A  26      -6.027 -12.317  56.219  1.00 60.98           C
ATOM     92  OE1 GLU A  26      -5.529 -13.091  57.065  1.00 60.98           O
ATOM     93  OE2 GLU A  26      -7.248 -12.144  56.011  1.00 60.98           O
ATOM     94  HN  GLU A  26      -5.036  -8.652  54.663  1.00 60.98           H
ATOM     95  N   ASP A  27      -6.197  -8.991  51.692  1.00 67.52           N
ATOM     96  CA  ASP A  27      -6.829  -8.727  50.411  1.00 67.52           C
ATOM     97  C   ASP A  27      -5.750  -8.435  49.366  1.00 67.52           C
ATOM     98  O   ASP A  27      -5.865  -8.857  48.216  1.00 67.52           O
ATOM     99  HA  ASP A  27      -7.399  -9.627  50.182  1.00 67.52           H
ATOM    100  CB  ASP A  27      -7.750  -7.508  50.492  1.00 67.52           C
ATOM    101 1HB  ASP A  27      -7.242  -6.697  51.014  1.00 67.52           H
ATOM    102 2HB  ASP A  27      -7.974  -7.149  49.487  1.00 67.52           H
ATOM    103  CG  ASP A  27      -9.052  -7.852  51.218  1.00 67.52           C
ATOM    104  OD1 ASP A  27      -9.378  -9.059  51.257  1.00 67.52           O
ATOM    105  OD2 ASP A  27      -9.692  -6.902  51.718  1.00 67.52           O
ATOM    106  HN  ASP A  27      -6.477  -8.382  52.435  1.00 67.52           H
ATOM    107  N   TYR A  28      -4.727  -7.716  49.802  1.00 67.50           N
ATOM    108  CA  TYR A  28      -3.645  -7.335  48.910  1.00 67.50           C
ATOM    109  C   TYR A  28      -2.756  -8.536  48.583  1.00 67.50           C
ATOM    110  O   TYR A  28      -2.289  -8.679  47.454  1.00 67.50           O
ATOM    111  HA  TYR A  28      -4.087  -6.957  47.988  1.00 67.50           H
ATOM    112  CB  TYR A  28      -2.818  -6.296  49.670  1.00 67.50           C
ATOM    113 1HB  TYR A  28      -3.465  -5.462  49.944  1.00 67.50           H
ATOM    114 2HB  TYR A  28      -2.459  -6.740  50.598  1.00 67.50           H
ATOM    115  CG  TYR A  28      -1.622  -5.757  48.883  1.00 67.50           C
ATOM    116  CD1 TYR A  28      -0.374  -6.322  49.052  1.00 67.50           C
ATOM    117  HD1 TYR A  28      -0.241  -7.152  49.746  1.00 67.50           H
ATOM    118  CD2 TYR A  28      -1.790  -4.706  48.004  1.00 67.50           C
ATOM    119  HD2 TYR A  28      -2.776  -4.260  47.871  1.00 67.50           H
ATOM    120  CE1 TYR A  28       0.752  -5.815  48.312  1.00 67.50           C
ATOM    121  HE1 TYR A  28       1.743  -6.251  48.436  1.00 67.50           H
ATOM    122  CE2 TYR A  28      -0.664  -4.199  47.264  1.00 67.50           C
ATOM    123  HE2 TYR A  28      -0.783  -3.369  46.567  1.00 67.50           H
ATOM    124  CZ  TYR A  28       0.552  -4.778  47.455  1.00 67.50           C
ATOM    125  OH  TYR A  28       1.615  -4.299  46.755  1.00 67.50           O
ATOM    126  HH  TYR A  28       1.376  -3.432  46.319  1.00 67.50           H
ATOM    127  HN  TYR A  28      -4.630  -7.395  50.744  1.00 67.50           H
ATOM    128  N   VAL A  29      -2.547  -9.370  49.591  1.00 67.61           N
ATOM    129  CA  VAL A  29      -1.656 -10.509  49.449  1.00 67.61           C
ATOM    130  C   VAL A  29      -2.321 -11.564  48.563  1.00 67.61           C
ATOM    131  O   VAL A  29      -1.654 -12.217  47.762  1.00 67.61           O
ATOM    132  HA  VAL A  29      -0.750 -10.157  48.956  1.00 67.61           H
ATOM    133  CB  VAL A  29      -1.267 -11.044  50.829  1.00 67.61           C
ATOM    134  HB  VAL A  29      -2.184 -11.213  51.393  1.00 67.61           H
ATOM    135  CG1 VAL A  29      -0.535 -12.383  50.710  1.00 67.61           C
ATOM    136 1HG1 VAL A  29      -1.184 -13.110  50.223  1.00 67.61           H
ATOM    137 2HG1 VAL A  29       0.371 -12.251  50.119  1.00 67.61           H
ATOM    138 3HG1 VAL A  29      -0.270 -12.741  51.705  1.00 67.61           H
ATOM    139  CG2 VAL A  29      -0.424 -10.024  51.595  1.00 67.61           C
ATOM    140 1HG2 VAL A  29       0.486  -9.810  51.035  1.00 67.61           H
ATOM    141 2HG2 VAL A  29      -0.995  -9.105  51.726  1.00 67.61           H
ATOM    142 3HG2 VAL A  29      -0.161 -10.430  52.572  1.00 67.61           H
ATOM    143  HN  VAL A  29      -2.975  -9.278  50.491  1.00 67.61           H
ATOM    144  N   ASN A  30      -3.627 -11.699  48.738  1.00 62.33           N
ATOM    145  CA  ASN A  30      -4.369 -12.747  48.057  1.00 62.33           C
ATOM    146  C   ASN A  30      -4.763 -12.262  46.661  1.00 62.33           C
ATOM    147  O   ASN A  30      -5.280 -13.033  45.854  1.00 62.33           O
ATOM    148  HA  ASN A  30      -3.694 -13.602  48.026  1.00 62.33           H
ATOM    149  CB  ASN A  30      -5.651 -13.096  48.816  1.00 62.33           C
ATOM    150 1HB  ASN A  30      -6.214 -12.186  49.024  1.00 62.33           H
ATOM    151 2HB  ASN A  30      -6.285 -13.728  48.194  1.00 62.33           H
ATOM    152  CG  ASN A  30      -5.333 -13.817  50.127  1.00 62.33           C
ATOM    153  OD1 ASN A  30      -4.299 -14.445  50.285  1.00 62.33           O
ATOM    154  ND2 ASN A  30      -6.277 -13.693  51.056  1.00 62.33           N
ATOM    155 1HD2 ASN A  30      -7.103 -13.163  50.861  1.00 62.33           H
ATOM    156 2HD2 ASN A  30      -6.161 -14.129  51.948  1.00 62.33           H
ATOM    157  HN  ASN A  30      -4.176 -11.109  49.330  1.00 62.33           H
ATOM    158  N   PHE A  31      -4.504 -10.985  46.417  1.00 69.35           N
ATOM    159  CA  PHE A  31      -4.809 -10.393  45.126  1.00 69.35           C
ATOM    160  C   PHE A  31      -3.965 -11.026  44.019  1.00 69.35           C
ATOM    161  O   PHE A  31      -2.739 -11.063  44.112  1.00 69.35           O
ATOM    162  HA  PHE A  31      -5.865 -10.577  44.927  1.00 69.35           H
ATOM    163  CB  PHE A  31      -4.466  -8.905  45.225  1.00 69.35           C
ATOM    164 1HB  PHE A  31      -4.949  -8.488  46.108  1.00 69.35           H
ATOM    165 2HB  PHE A  31      -3.391  -8.799  45.370  1.00 69.35           H
ATOM    166  CG  PHE A  31      -4.882  -8.088  44.000  1.00 69.35           C
ATOM    167  CD1 PHE A  31      -3.964  -7.775  43.047  1.00 69.35           C
ATOM    168  HD1 PHE A  31      -2.932  -8.106  43.155  1.00 69.35           H
ATOM    169  CD2 PHE A  31      -6.171  -7.674  43.865  1.00 69.35           C
ATOM    170  HD2 PHE A  31      -6.907  -7.925  44.629  1.00 69.35           H
ATOM    171  CE1 PHE A  31      -4.351  -7.016  41.910  1.00 69.35           C
ATOM    172  HE1 PHE A  31      -3.615  -6.766  41.146  1.00 69.35           H
ATOM    173  CE2 PHE A  31      -6.558  -6.916  42.728  1.00 69.35           C
ATOM    174  HE2 PHE A  31      -7.590  -6.584  42.620  1.00 69.35           H
ATOM    175  CZ  PHE A  31      -5.639  -6.603  41.775  1.00 69.35           C
ATOM    176  HZ  PHE A  31      -5.936  -6.021  40.903  1.00 69.35           H
ATOM    177  HN  PHE A  31      -4.094 -10.361  47.082  1.00 69.35           H
ATOM    178  N   ASN A  32      -4.655 -11.509  42.996  1.00 62.12           N
ATOM    179  CA  ASN A  32      -3.984 -12.143  41.873  1.00 62.12           C
ATOM    180  C   ASN A  32      -3.457 -11.065  40.925  1.00 62.12           C
ATOM    181  O   ASN A  32      -4.199 -10.553  40.088  1.00 62.12           O
ATOM    182  HA  ASN A  32      -3.184 -12.737  42.316  1.00 62.12           H
ATOM    183  CB  ASN A  32      -4.948 -13.034  41.088  1.00 62.12           C
ATOM    184 1HB  ASN A  32      -5.518 -13.657  41.777  1.00 62.12           H
ATOM    185 2HB  ASN A  32      -5.667 -12.414  40.551  1.00 62.12           H
ATOM    186  CG  ASN A  32      -4.191 -13.921  40.097  1.00 62.12           C
ATOM    187  OD1 ASN A  32      -2.976 -13.886  39.995  1.00 62.12           O
ATOM    188  ND2 ASN A  32      -4.975 -14.717  39.375  1.00 62.12           N
ATOM    189 1HD2 ASN A  32      -5.966 -14.697  39.507  1.00 62.12           H
ATOM    190 2HD2 ASN A  32      -4.574 -15.335  38.699  1.00 62.12           H
ATOM    191  HN  ASN A  32      -5.652 -11.473  42.926  1.00 62.12           H
ATOM    192  N   PHE A  33      -2.180 -10.752  41.087  1.00 65.37           N
ATOM    193  CA  PHE A  33      -1.516  -9.826  40.186  1.00 65.37           C
ATOM    194  C   PHE A  33      -1.116 -10.521  38.883  1.00 65.37           C
ATOM    195  O   PHE A  33       0.069 -10.636  38.574  1.00 65.37           O
ATOM    196  HA  PHE A  33      -2.222  -9.025  39.967  1.00 65.37           H
ATOM    197  CB  PHE A  33      -0.252  -9.338  40.897  1.00 65.37           C
ATOM    198 1HB  PHE A  33       0.333 -10.202  41.212  1.00 65.37           H
ATOM    199 2HB  PHE A  33       0.359  -8.780  40.188  1.00 65.37           H
ATOM    200  CG  PHE A  33      -0.526  -8.455  42.116  1.00 65.37           C
ATOM    201  CD1 PHE A  33      -0.760  -7.125  41.954  1.00 65.37           C
ATOM    202  HD1 PHE A  33      -0.751  -6.688  40.956  1.00 65.37           H
ATOM    203  CD2 PHE A  33      -0.537  -9.000  43.362  1.00 65.37           C
ATOM    204  HD2 PHE A  33      -0.350 -10.066  43.492  1.00 65.37           H
ATOM    205  CE1 PHE A  33      -1.014  -6.305  43.086  1.00 65.37           C
ATOM    206  HE1 PHE A  33      -1.201  -5.239  42.956  1.00 65.37           H
ATOM    207  CE2 PHE A  33      -0.791  -8.181  44.494  1.00 65.37           C
ATOM    208  HE2 PHE A  33      -0.800  -8.617  45.492  1.00 65.37           H
ATOM    209  CZ  PHE A  33      -1.025  -6.851  44.332  1.00 65.37           C
ATOM    210  HZ  PHE A  33      -1.220  -6.222  45.200  1.00 65.37           H
ATOM    211  HN  PHE A  33      -1.603 -11.118  41.817  1.00 65.37           H
ATOM    212  N   THR A  34      -2.128 -10.967  38.153  1.00 63.37           N
ATOM    213  CA  THR A  34      -1.936 -11.360  36.767  1.00 63.37           C
ATOM    214  C   THR A  34      -1.430 -10.175  35.942  1.00 63.37           C
ATOM    215  O   THR A  34      -1.990  -9.083  36.009  1.00 63.37           O
ATOM    216  HA  THR A  34      -1.163 -12.128  36.732  1.00 63.37           H
ATOM    217  CB  THR A  34      -3.255 -11.939  36.253  1.00 63.37           C
ATOM    218  HB  THR A  34      -3.264 -11.980  35.163  1.00 63.37           H
ATOM    219  OG1 THR A  34      -4.253 -11.112  36.845  1.00 63.37           O
ATOM    220  HG1 THR A  34      -4.125 -10.163  36.558  1.00 63.37           H
ATOM    221  CG2 THR A  34      -3.543 -13.332  36.817  1.00 63.37           C
ATOM    222 1HG2 THR A  34      -3.601 -13.279  37.904  1.00 63.37           H
ATOM    223 2HG2 THR A  34      -2.742 -14.013  36.529  1.00 63.37           H
ATOM    224 3HG2 THR A  34      -4.490 -13.697  36.420  1.00 63.37           H
ATOM    225  HN  THR A  34      -3.064 -11.060  38.493  1.00 63.37           H
ATOM    226  N   ASP A  35      -0.375 -10.432  35.183  1.00 67.92           N
ATOM    227  CA  ASP A  35       0.248  -9.387  34.388  1.00 67.92           C
ATOM    228  C   ASP A  35      -0.562  -9.175  33.107  1.00 67.92           C
ATOM    229  O   ASP A  35      -0.212  -9.702  32.053  1.00 67.92           O
ATOM    230  HA  ASP A  35       0.253  -8.505  35.029  1.00 67.92           H
ATOM    231  CB  ASP A  35       1.673  -9.774  33.988  1.00 67.92           C
ATOM    232 1HB  ASP A  35       1.681 -10.792  33.597  1.00 67.92           H
ATOM    233 2HB  ASP A  35       2.019  -9.122  33.185  1.00 67.92           H
ATOM    234  CG  ASP A  35       2.625  -9.672  35.181  1.00 67.92           C
ATOM    235  OD1 ASP A  35       2.360  -8.810  36.046  1.00 67.92           O
ATOM    236  OD2 ASP A  35       3.595 -10.459  35.201  1.00 67.92           O
ATOM    237  HN  ASP A  35       0.053 -11.333  35.105  1.00 67.92           H
ATOM    238  N   PHE A  36      -1.630  -8.402  33.242  1.00 82.03           N
ATOM    239  CA  PHE A  36      -2.404  -7.988  32.084  1.00 82.03           C
ATOM    240  C   PHE A  36      -1.706  -6.850  31.337  1.00 82.03           C
ATOM    241  O   PHE A  36      -2.067  -6.533  30.204  1.00 82.03           O
ATOM    242  HA  PHE A  36      -2.491  -8.853  31.427  1.00 82.03           H
ATOM    243  CB  PHE A  36      -3.754  -7.488  32.604  1.00 82.03           C
ATOM    244 1HB  PHE A  36      -3.579  -6.763  33.399  1.00 82.03           H
ATOM    245 2HB  PHE A  36      -4.269  -6.962  31.800  1.00 82.03           H
ATOM    246  CG  PHE A  36      -4.665  -8.596  33.135  1.00 82.03           C
ATOM    247  CD1 PHE A  36      -4.785  -9.765  32.450  1.00 82.03           C
ATOM    248  HD1 PHE A  36      -4.231  -9.912  31.523  1.00 82.03           H
ATOM    249  CD2 PHE A  36      -5.356  -8.412  34.292  1.00 82.03           C
ATOM    250  HD2 PHE A  36      -5.260  -7.476  34.841  1.00 82.03           H
ATOM    251  CE1 PHE A  36      -5.631 -10.793  32.943  1.00 82.03           C
ATOM    252  HE1 PHE A  36      -5.727 -11.730  32.394  1.00 82.03           H
ATOM    253  CE2 PHE A  36      -6.202  -9.441  34.785  1.00 82.03           C
ATOM    254  HE2 PHE A  36      -6.755  -9.294  35.713  1.00 82.03           H
ATOM    255  CZ  PHE A  36      -6.321 -10.610  34.100  1.00 82.03           C
ATOM    256  HZ  PHE A  36      -6.971 -11.399  34.478  1.00 82.03           H
ATOM    257  HN  PHE A  36      -1.967  -8.062  34.120  1.00 82.03           H
ATOM    258  N   TYR A  37      -0.719  -6.266  32.001  1.00 87.00           N
ATOM    259  CA  TYR A  37       0.119  -5.263  31.366  1.00 87.00           C
ATOM    260  C   TYR A  37       1.239  -5.918  30.555  1.00 87.00           C
ATOM    261  O   TYR A  37       2.124  -6.561  31.118  1.00 87.00           O
ATOM    262  HA  TYR A  37      -0.508  -4.675  30.697  1.00 87.00           H
ATOM    263  CB  TYR A  37       0.739  -4.450  32.505  1.00 87.00           C
ATOM    264 1HB  TYR A  37      -0.052  -4.138  33.187  1.00 87.00           H
ATOM    265 2HB  TYR A  37       1.413  -5.092  33.072  1.00 87.00           H
ATOM    266  CG  TYR A  37       1.508  -3.213  32.039  1.00 87.00           C
ATOM    267  CD1 TYR A  37       2.881  -3.264  31.905  1.00 87.00           C
ATOM    268  HD1 TYR A  37       3.416  -4.186  32.131  1.00 87.00           H
ATOM    269  CD2 TYR A  37       0.830  -2.046  31.752  1.00 87.00           C
ATOM    270  HD2 TYR A  37      -0.254  -2.005  31.858  1.00 87.00           H
ATOM    271  CE1 TYR A  37       3.605  -2.099  31.466  1.00 87.00           C
ATOM    272  HE1 TYR A  37       4.690  -2.126  31.356  1.00 87.00           H
ATOM    273  CE2 TYR A  37       1.555  -0.881  31.314  1.00 87.00           C
ATOM    274  HE2 TYR A  37       1.031   0.047  31.084  1.00 87.00           H
ATOM    275  CZ  TYR A  37       2.906  -0.965  31.192  1.00 87.00           C
ATOM    276  OH  TYR A  37       3.591   0.134  30.777  1.00 87.00           O
ATOM    277  HH  TYR A  37       2.952   0.837  30.465  1.00 87.00           H
ATOM    278  HN  TYR A  37      -0.489  -6.469  32.953  1.00 87.00           H
ATOM    279  N   CYS A  38       1.165  -5.730  29.246  1.00 90.30           N
ATOM    280  CA  CYS A  38       2.099  -6.381  28.342  1.00 90.30           C
ATOM    281  C   CYS A  38       3.191  -5.375  27.974  1.00 90.30           C
ATOM    282  O   CYS A  38       2.926  -4.389  27.288  1.00 90.30           O
ATOM    283  HA  CYS A  38       2.520  -7.228  28.884  1.00 90.30           H
ATOM    284  CB  CYS A  38       1.393  -6.937  27.104  1.00 90.30           C
ATOM    285 1HB  CYS A  38       0.561  -7.574  27.404  1.00 90.30           H
ATOM    286 2HB  CYS A  38       0.974  -6.121  26.517  1.00 90.30           H
ATOM    287  SG  CYS A  38       2.576  -7.895  26.087  1.00 90.30           S
ATOM    288  HN  CYS A  38       0.485  -5.147  28.802  1.00 90.30           H
ATOM    289  N   GLU A  39       4.397  -5.660  28.444  1.00 82.03           N
ATOM    290  CA  GLU A  39       5.562  -4.899  28.027  1.00 82.03           C
ATOM    291  C   GLU A  39       6.116  -5.454  26.713  1.00 82.03           C
ATOM    292  O   GLU A  39       6.455  -6.633  26.627  1.00 82.03           O
ATOM    293  HA  GLU A  39       5.204  -3.880  27.877  1.00 82.03           H
ATOM    294  CB  GLU A  39       6.635  -4.897  29.117  1.00 82.03           C
ATOM    295 1HB  GLU A  39       6.913  -5.923  29.360  1.00 82.03           H
ATOM    296 2HB  GLU A  39       7.480  -4.285  28.801  1.00 82.03           H
ATOM    297  CG  GLU A  39       6.106  -4.267  30.407  1.00 82.03           C
ATOM    298 1HG  GLU A  39       5.663  -3.296  30.186  1.00 82.03           H
ATOM    299 2HG  GLU A  39       5.314  -4.891  30.823  1.00 82.03           H
ATOM    300  CD  GLU A  39       7.226  -4.101  31.436  1.00 82.03           C
ATOM    301  OE1 GLU A  39       6.961  -3.437  32.461  1.00 82.03           O
ATOM    302  OE2 GLU A  39       8.321  -4.643  31.175  1.00 82.03           O
ATOM    303  HN  GLU A  39       4.583  -6.394  29.098  1.00 82.03           H
ATOM    304  N   LYS A  40       6.190  -4.577  25.722  1.00 88.54           N
ATOM    305  CA  LYS A  40       6.533  -4.998  24.375  1.00 88.54           C
ATOM    306  C   LYS A  40       7.971  -4.576  24.064  1.00 88.54           C
ATOM    307  O   LYS A  40       8.299  -4.276  22.917  1.00 88.54           O
ATOM    308  HA  LYS A  40       6.480  -6.087  24.349  1.00 88.54           H
ATOM    309  CB  LYS A  40       5.507  -4.470  23.370  1.00 88.54           C
ATOM    310 1HB  LYS A  40       5.457  -3.383  23.433  1.00 88.54           H
ATOM    311 2HB  LYS A  40       5.824  -4.717  22.357  1.00 88.54           H
ATOM    312  CG  LYS A  40       4.123  -5.066  23.637  1.00 88.54           C
ATOM    313 1HG  LYS A  40       4.200  -6.150  23.721  1.00 88.54           H
ATOM    314 2HG  LYS A  40       3.742  -4.699  24.590  1.00 88.54           H
ATOM    315  CD  LYS A  40       3.146  -4.704  22.517  1.00 88.54           C
ATOM    316 1HD  LYS A  40       3.029  -3.621  22.467  1.00 88.54           H
ATOM    317 2HD  LYS A  40       3.551  -5.025  21.557  1.00 88.54           H
ATOM    318  CE  LYS A  40       1.782  -5.359  22.746  1.00 88.54           C
ATOM    319 1HE  LYS A  40       1.908  -6.431  22.896  1.00 88.54           H
ATOM    320 2HE  LYS A  40       1.329  -4.961  23.653  1.00 88.54           H
ATOM    321  NZ  LYS A  40       0.890  -5.116  21.590  1.00 88.54           N
ATOM    322 1HZ  LYS A  40      -0.016  -5.537  21.768  1.00 88.54           H
ATOM    323 2HZ  LYS A  40       0.777  -4.117  21.455  1.00 88.54           H
ATOM    324 3HZ  LYS A  40       1.296  -5.526  20.757  1.00 88.54           H
ATOM    325  HN  LYS A  40       6.021  -3.597  25.829  1.00 88.54           H
ATOM    326  N   ASN A  41       8.790  -4.567  25.106  1.00 83.14           N
ATOM    327  CA  ASN A  41      10.175  -4.153  24.965  1.00 83.14           C
ATOM    328  C   ASN A  41      10.863  -5.036  23.921  1.00 83.14           C
ATOM    329  O   ASN A  41      11.624  -4.542  23.091  1.00 83.14           O
ATOM    330  HA  ASN A  41      10.133  -3.107  24.664  1.00 83.14           H
ATOM    331  CB  ASN A  41      10.932  -4.306  26.286  1.00 83.14           C
ATOM    332 1HB  ASN A  41      10.758  -5.301  26.696  1.00 83.14           H
ATOM    333 2HB  ASN A  41      12.004  -4.219  26.107  1.00 83.14           H
ATOM    334  CG  ASN A  41      10.490  -3.247  27.297  1.00 83.14           C
ATOM    335  OD1 ASN A  41      10.109  -2.141  26.950  1.00 83.14           O
ATOM    336  ND2 ASN A  41      10.562  -3.644  28.564  1.00 83.14           N
ATOM    337 1HD2 ASN A  41      10.884  -4.566  28.781  1.00 83.14           H
ATOM    338 2HD2 ASN A  41      10.295  -3.022  29.300  1.00 83.14           H
ATOM    339  HN  ASN A  41       8.520  -4.835  26.031  1.00 83.14           H
ATOM    340  N   ASN A  42      10.570  -6.326  23.998  1.00 84.31           N
ATOM    341  CA  ASN A  42      11.194  -7.289  23.106  1.00 84.31           C
ATOM    342  C   ASN A  42      10.749  -7.010  21.669  1.00 84.31           C
ATOM    343  O   ASN A  42      11.527  -7.173  20.731  1.00 84.31           O
ATOM    344  HA  ASN A  42      12.267  -7.153  23.244  1.00 84.31           H
ATOM    345  CB  ASN A  42      10.778  -8.718  23.461  1.00 84.31           C
ATOM    346 1HB  ASN A  42       9.691  -8.793  23.467  1.00 84.31           H
ATOM    347 2HB  ASN A  42      11.142  -9.406  22.698  1.00 84.31           H
ATOM    348  CG  ASN A  42      11.331  -9.126  24.829  1.00 84.31           C
ATOM    349  OD1 ASN A  42      12.145  -8.442  25.427  1.00 84.31           O
ATOM    350  ND2 ASN A  42      10.845 -10.275  25.287  1.00 84.31           N
ATOM    351 1HD2 ASN A  42      10.178 -10.788  24.746  1.00 84.31           H
ATOM    352 2HD2 ASN A  42      11.145 -10.627  26.174  1.00 84.31           H
ATOM    353  HN  ASN A  42       9.922  -6.714  24.652  1.00 84.31           H
ATOM    354  N   VAL A  43       9.497  -6.594  21.542  1.00 91.94           N
ATOM    355  CA  VAL A  43       8.924  -6.336  20.232  1.00 91.94           C
ATOM    356  C   VAL A  43       9.617  -5.124  19.606  1.00 91.94           C
ATOM    357  O   VAL A  43       9.938  -5.132  18.419  1.00 91.94           O
ATOM    358  HA  VAL A  43       9.117  -7.210  19.610  1.00 91.94           H
ATOM    359  CB  VAL A  43       7.408  -6.163  20.348  1.00 91.94           C
ATOM    360  HB  VAL A  43       7.218  -5.277  20.954  1.00 91.94           H
ATOM    361  CG1 VAL A  43       6.775  -5.939  18.974  1.00 91.94           C
ATOM    362 1HG1 VAL A  43       7.195  -5.040  18.522  1.00 91.94           H
ATOM    363 2HG1 VAL A  43       6.980  -6.797  18.334  1.00 91.94           H
ATOM    364 3HG1 VAL A  43       5.697  -5.819  19.086  1.00 91.94           H
ATOM    365  CG2 VAL A  43       6.773  -7.362  21.056  1.00 91.94           C
ATOM    366 1HG2 VAL A  43       6.978  -8.269  20.489  1.00 91.94           H
ATOM    367 2HG2 VAL A  43       7.192  -7.456  22.058  1.00 91.94           H
ATOM    368 3HG2 VAL A  43       5.695  -7.213  21.125  1.00 91.94           H
ATOM    369  HN  VAL A  43       8.880  -6.434  22.312  1.00 91.94           H
ATOM    370  N   ARG A  44       9.829  -4.111  20.434  1.00 87.60           N
ATOM    371  CA  ARG A  44      10.481  -2.896  19.977  1.00 87.60           C
ATOM    372  C   ARG A  44      11.933  -3.185  19.591  1.00 87.60           C
ATOM    373  O   ARG A  44      12.449  -2.614  18.632  1.00 87.60           O
ATOM    374  HA  ARG A  44       9.901  -2.577  19.111  1.00 87.60           H
ATOM    375  CB  ARG A  44      10.454  -1.816  21.060  1.00 87.60           C
ATOM    376 1HB  ARG A  44      10.839  -2.224  21.995  1.00 87.60           H
ATOM    377 2HB  ARG A  44      11.111  -0.994  20.777  1.00 87.60           H
ATOM    378  CG  ARG A  44       9.033  -1.289  21.275  1.00 87.60           C
ATOM    379 1HG  ARG A  44       8.581  -1.053  20.312  1.00 87.60           H
ATOM    380 2HG  ARG A  44       8.420  -2.064  21.734  1.00 87.60           H
ATOM    381  CD  ARG A  44       9.039  -0.043  22.162  1.00 87.60           C
ATOM    382 1HD  ARG A  44       9.782   0.668  21.801  1.00 87.60           H
ATOM    383 2HD  ARG A  44       8.070   0.454  22.110  1.00 87.60           H
ATOM    384  NE  ARG A  44       9.338  -0.420  23.562  1.00 87.60           N
ATOM    385  HE  ARG A  44      10.298  -0.518  23.825  1.00 87.60           H
ATOM    386  CZ  ARG A  44       8.405  -0.637  24.498  1.00 87.60           C
ATOM    387  NH1 ARG A  44       7.103  -0.519  24.201  1.00 87.60           N
ATOM    388 1HH1 ARG A  44       6.823  -0.267  23.274  1.00 87.60           H
ATOM    389 2HH1 ARG A  44       6.413  -0.682  24.905  1.00 87.60           H
ATOM    390  NH2 ARG A  44       8.792  -0.974  25.736  1.00 87.60           N
ATOM    391 1HH2 ARG A  44       8.107  -1.139  26.446  1.00 87.60           H
ATOM    392 2HH2 ARG A  44       9.765  -1.060  25.949  1.00 87.60           H
ATOM    393  HN  ARG A  44       9.564  -4.112  21.398  1.00 87.60           H
ATOM    394  N   GLN A  45      12.550  -4.071  20.358  1.00 84.32           N
ATOM    395  CA  GLN A  45      13.940  -4.426  20.122  1.00 84.32           C
ATOM    396  C   GLN A  45      14.087  -5.121  18.767  1.00 84.32           C
ATOM    397  O   GLN A  45      15.010  -4.824  18.010  1.00 84.32           O
ATOM    398  HA  GLN A  45      14.483  -3.481  20.114  1.00 84.32           H
ATOM    399  CB  GLN A  45      14.480  -5.306  21.251  1.00 84.32           C
ATOM    400 1HB  GLN A  45      14.273  -4.837  22.213  1.00 84.32           H
ATOM    401 2HB  GLN A  45      13.964  -6.267  21.247  1.00 84.32           H
ATOM    402  CG  GLN A  45      15.986  -5.529  21.099  1.00 84.32           C
ATOM    403 1HG  GLN A  45      16.188  -6.042  20.159  1.00 84.32           H
ATOM    404 2HG  GLN A  45      16.497  -4.568  21.054  1.00 84.32           H
ATOM    405  CD  GLN A  45      16.538  -6.353  22.264  1.00 84.32           C
ATOM    406  OE1 GLN A  45      15.807  -6.890  23.080  1.00 84.32           O
ATOM    407  NE2 GLN A  45      17.866  -6.422  22.296  1.00 84.32           N
ATOM    408 1HE2 GLN A  45      18.408  -5.958  21.595  1.00 84.32           H
ATOM    409 2HE2 GLN A  45      18.323  -6.939  23.021  1.00 84.32           H
ATOM    410  HN  GLN A  45      12.119  -4.543  21.127  1.00 84.32           H
ATOM    411  N   PHE A  46      13.163  -6.033  18.501  1.00 94.05           N
ATOM    412  CA  PHE A  46      13.144  -6.730  17.227  1.00 94.05           C
ATOM    413  C   PHE A  46      12.963  -5.748  16.067  1.00 94.05           C
ATOM    414  O   PHE A  46      13.662  -5.836  15.060  1.00 94.05           O
ATOM    415  HA  PHE A  46      14.102  -7.240  17.122  1.00 94.05           H
ATOM    416  CB  PHE A  46      11.952  -7.689  17.259  1.00 94.05           C
ATOM    417 1HB  PHE A  46      12.093  -8.401  18.072  1.00 94.05           H
ATOM    418 2HB  PHE A  46      11.049  -7.122  17.484  1.00 94.05           H
ATOM    419  CG  PHE A  46      11.740  -8.462  15.956  1.00 94.05           C
ATOM    420  CD1 PHE A  46      10.804  -8.043  15.062  1.00 94.05           C
ATOM    421  HD1 PHE A  46      10.206  -7.156  15.274  1.00 94.05           H
ATOM    422  CD2 PHE A  46      12.486  -9.567  15.691  1.00 94.05           C
ATOM    423  HD2 PHE A  46      13.235  -9.903  16.408  1.00 94.05           H
ATOM    424  CE1 PHE A  46      10.607  -8.760  13.852  1.00 94.05           C
ATOM    425  HE1 PHE A  46       9.857  -8.424  13.136  1.00 94.05           H
ATOM    426  CE2 PHE A  46      12.289 -10.284  14.481  1.00 94.05           C
ATOM    427  HE2 PHE A  46      12.887 -11.171  14.269  1.00 94.05           H
ATOM    428  CZ  PHE A  46      11.353  -9.866  13.587  1.00 94.05           C
ATOM    429  HZ  PHE A  46      11.202 -10.416  12.659  1.00 94.05           H
ATOM    430  HN  PHE A  46      12.438  -6.296  19.138  1.00 94.05           H
ATOM    431  N   ALA A  47      12.019  -4.836  16.249  1.00 93.87           N
ATOM    432  CA  ALA A  47      11.703  -3.870  15.210  1.00 93.87           C
ATOM    433  C   ALA A  47      12.947  -3.036  14.900  1.00 93.87           C
ATOM    434  O   ALA A  47      13.222  -2.733  13.739  1.00 93.87           O
ATOM    435  HA  ALA A  47      11.415  -4.425  14.317  1.00 93.87           H
ATOM    436  CB  ALA A  47      10.520  -3.009  15.658  1.00 93.87           C
ATOM    437 1HB  ALA A  47       9.654  -3.646  15.837  1.00 93.87           H
ATOM    438 2HB  ALA A  47      10.780  -2.482  16.576  1.00 93.87           H
ATOM    439 3HB  ALA A  47      10.283  -2.284  14.878  1.00 93.87           H
ATOM    440  HN  ALA A  47      11.478  -4.750  17.085  1.00 93.87           H
ATOM    441  N   SER A  48      13.666  -2.687  15.957  1.00 91.97           N
ATOM    442  CA  SER A  48      14.781  -1.764  15.832  1.00 91.97           C
ATOM    443  C   SER A  48      15.895  -2.399  14.998  1.00 91.97           C
ATOM    444  O   SER A  48      16.721  -1.695  14.418  1.00 91.97           O
ATOM    445  HA  SER A  48      14.376  -0.888  15.324  1.00 91.97           H
ATOM    446  CB  SER A  48      15.314  -1.355  17.206  1.00 91.97           C
ATOM    447 1HB  SER A  48      15.982  -0.500  17.096  1.00 91.97           H
ATOM    448 2HB  SER A  48      14.485  -1.032  17.835  1.00 91.97           H
ATOM    449  OG  SER A  48      16.009  -2.420  17.848  1.00 91.97           O
ATOM    450  HG  SER A  48      15.538  -3.286  17.681  1.00 91.97           H
ATOM    451  HN  SER A  48      13.497  -3.023  16.883  1.00 91.97           H
ATOM    452  N   HIS A  49      15.883  -3.724  14.964  1.00 88.40           N
ATOM    453  CA  HIS A  49      16.913  -4.464  14.253  1.00 88.40           C
ATOM    454  C   HIS A  49      16.402  -4.847  12.863  1.00 88.40           C
ATOM    455  O   HIS A  49      17.152  -4.803  11.889  1.00 88.40           O
ATOM    456  HA  HIS A  49      17.764  -3.791  14.146  1.00 88.40           H
ATOM    457  CB  HIS A  49      17.374  -5.673  15.070  1.00 88.40           C
ATOM    458 1HB  HIS A  49      16.501  -6.260  15.355  1.00 88.40           H
ATOM    459 2HB  HIS A  49      17.994  -6.309  14.438  1.00 88.40           H
ATOM    460  CG  HIS A  49      18.150  -5.314  16.314  1.00 88.40           C
ATOM    461  ND1 HIS A  49      19.276  -4.509  16.290  1.00 88.40           N
ATOM    462  HD1 HIS A  49      19.681  -4.095  15.475  1.00 88.40           H
ATOM    463  CD2 HIS A  49      17.950  -5.656  17.620  1.00 88.40           C
ATOM    464  HD2 HIS A  49      17.144  -6.287  17.996  1.00 88.40           H
ATOM    465  CE1 HIS A  49      19.725  -4.381  17.530  1.00 88.40           C
ATOM    466  HE1 HIS A  49      20.599  -3.808  17.839  1.00 88.40           H
ATOM    467  NE2 HIS A  49      18.902  -5.094  18.352  1.00 88.40           N
ATOM    468  HN  HIS A  49      15.189  -4.288  15.410  1.00 88.40           H
ATOM    469  N   PHE A  50      15.130  -5.214  12.815  1.00 93.53           N
ATOM    470  CA  PHE A  50      14.583  -5.865  11.637  1.00 93.53           C
ATOM    471  C   PHE A  50      14.126  -4.835  10.603  1.00 93.53           C
ATOM    472  O   PHE A  50      14.416  -4.972   9.415  1.00 93.53           O
ATOM    473  HA  PHE A  50      15.375  -6.480  11.210  1.00 93.53           H
ATOM    474  CB  PHE A  50      13.372  -6.679  12.098  1.00 93.53           C
ATOM    475 1HB  PHE A  50      13.694  -7.394  12.854  1.00 93.53           H
ATOM    476 2HB  PHE A  50      12.658  -6.009  12.576  1.00 93.53           H
ATOM    477  CG  PHE A  50      12.664  -7.434  10.971  1.00 93.53           C
ATOM    478  CD1 PHE A  50      11.496  -6.959  10.463  1.00 93.53           C
ATOM    479  HD1 PHE A  50      11.063  -6.040  10.858  1.00 93.53           H
ATOM    480  CD2 PHE A  50      13.204  -8.581  10.477  1.00 93.53           C
ATOM    481  HD2 PHE A  50      14.140  -8.962  10.885  1.00 93.53           H
ATOM    482  CE1 PHE A  50      10.839  -7.660   9.417  1.00 93.53           C
ATOM    483  HE1 PHE A  50       9.903  -7.279   9.010  1.00 93.53           H
ATOM    484  CE2 PHE A  50      12.547  -9.282   9.431  1.00 93.53           C
ATOM    485  HE2 PHE A  50      12.980 -10.201   9.036  1.00 93.53           H
ATOM    486  CZ  PHE A  50      11.379  -8.806   8.923  1.00 93.53           C
ATOM    487  HZ  PHE A  50      10.875  -9.344   8.120  1.00 93.53           H
ATOM    488  HN  PHE A  50      14.479  -5.073  13.561  1.00 93.53           H
ATOM    489  N   LEU A  51      13.420  -3.825  11.092  1.00 94.12           N
ATOM    490  CA  LEU A  51      12.651  -2.957  10.217  1.00 94.12           C
ATOM    491  C   LEU A  51      13.606  -2.055   9.432  1.00 94.12           C
ATOM    492  O   LEU A  51      13.526  -1.977   8.207  1.00 94.12           O
ATOM    493  HA  LEU A  51      12.119  -3.594   9.510  1.00 94.12           H
ATOM    494  CB  LEU A  51      11.597  -2.189  11.016  1.00 94.12           C
ATOM    495 1HB  LEU A  51      12.102  -1.634  11.807  1.00 94.12           H
ATOM    496 2HB  LEU A  51      11.134  -1.455  10.358  1.00 94.12           H
ATOM    497  CG  LEU A  51      10.490  -3.033  11.651  1.00 94.12           C
ATOM    498  HG  LEU A  51      10.948  -3.710  12.372  1.00 94.12           H
ATOM    499  CD1 LEU A  51       9.503  -2.153  12.421  1.00 94.12           C
ATOM    500 1HD1 LEU A  51      10.031  -1.619  13.211  1.00 94.12           H
ATOM    501 2HD1 LEU A  51       9.047  -1.435  11.739  1.00 94.12           H
ATOM    502 3HD1 LEU A  51       8.726  -2.778  12.862  1.00 94.12           H
ATOM    503  CD2 LEU A  51       9.789  -3.897  10.601  1.00 94.12           C
ATOM    504 1HD2 LEU A  51       9.346  -3.256   9.840  1.00 94.12           H
ATOM    505 2HD2 LEU A  51      10.514  -4.565  10.137  1.00 94.12           H
ATOM    506 3HD2 LEU A  51       9.006  -4.487  11.080  1.00 94.12           H
ATOM    507  HN  LEU A  51      13.369  -3.598  12.064  1.00 94.12           H
ATOM    508  N   PRO A  52      14.522  -1.360  10.120  1.00 95.37           N
ATOM    509  CA  PRO A  52      15.291  -0.289   9.482  1.00 95.37           C
ATOM    510  C   PRO A  52      15.973  -0.751   8.204  1.00 95.37           C
ATOM    511  O   PRO A  52      15.813  -0.132   7.153  1.00 95.37           O
ATOM    512  HA  PRO A  52      14.626   0.518   9.174  1.00 95.37           H
ATOM    513  CB  PRO A  52      16.306   0.115  10.553  1.00 95.37           C
ATOM    514 1HB  PRO A  52      17.240  -0.438  10.450  1.00 95.37           H
ATOM    515 2HB  PRO A  52      16.556   1.174  10.490  1.00 95.37           H
ATOM    516  CG  PRO A  52      15.595  -0.220  11.858  1.00 95.37           C
ATOM    517 1HG  PRO A  52      16.296  -0.324  12.686  1.00 95.37           H
ATOM    518 2HG  PRO A  52      14.891   0.561  12.148  1.00 95.37           H
ATOM    519  CD  PRO A  52      14.894  -1.530  11.536  1.00 95.37           C
ATOM    520 1HD  PRO A  52      15.552  -2.387  11.678  1.00 95.37           H
ATOM    521 2HD  PRO A  52      14.024  -1.691  12.173  1.00 95.37           H
ATOM    522  N   PRO A  53      16.747  -1.843   8.263  1.00 95.98           N
ATOM    523  CA  PRO A  53      17.463  -2.326   7.080  1.00 95.98           C
ATOM    524  C   PRO A  53      16.542  -2.517   5.886  1.00 95.98           C
ATOM    525  O   PRO A  53      16.884  -2.139   4.766  1.00 95.98           O
ATOM    526  HA  PRO A  53      18.196  -1.586   6.758  1.00 95.98           H
ATOM    527  CB  PRO A  53      18.076  -3.649   7.541  1.00 95.98           C
ATOM    528 1HB  PRO A  53      17.420  -4.492   7.325  1.00 95.98           H
ATOM    529 2HB  PRO A  53      19.024  -3.848   7.042  1.00 95.98           H
ATOM    530  CG  PRO A  53      18.261  -3.449   9.041  1.00 95.98           C
ATOM    531 1HG  PRO A  53      18.352  -4.399   9.568  1.00 95.98           H
ATOM    532 2HG  PRO A  53      19.166  -2.885   9.265  1.00 95.98           H
ATOM    533  CD  PRO A  53      17.003  -2.694   9.440  1.00 95.98           C
ATOM    534 1HD  PRO A  53      16.170  -3.369   9.635  1.00 95.98           H
ATOM    535 2HD  PRO A  53      17.154  -2.108  10.346  1.00 95.98           H
ATOM    536  N   LEU A  54      15.386  -3.104   6.159  1.00 94.20           N
ATOM    537  CA  LEU A  54      14.477  -3.499   5.096  1.00 94.20           C
ATOM    538  C   LEU A  54      13.838  -2.249   4.487  1.00 94.20           C
ATOM    539  O   LEU A  54      13.681  -2.157   3.271  1.00 94.20           O
ATOM    540  HA  LEU A  54      15.070  -3.993   4.326  1.00 94.20           H
ATOM    541  CB  LEU A  54      13.461  -4.520   5.611  1.00 94.20           C
ATOM    542 1HB  LEU A  54      12.942  -4.088   6.466  1.00 94.20           H
ATOM    543 2HB  LEU A  54      12.715  -4.684   4.834  1.00 94.20           H
ATOM    544  CG  LEU A  54      14.029  -5.879   6.028  1.00 94.20           C
ATOM    545  HG  LEU A  54      14.761  -5.715   6.819  1.00 94.20           H
ATOM    546  CD1 LEU A  54      12.933  -6.777   6.606  1.00 94.20           C
ATOM    547 1HD1 LEU A  54      12.495  -6.298   7.481  1.00 94.20           H
ATOM    548 2HD1 LEU A  54      12.161  -6.937   5.854  1.00 94.20           H
ATOM    549 3HD1 LEU A  54      13.364  -7.736   6.894  1.00 94.20           H
ATOM    550  CD2 LEU A  54      14.763  -6.547   4.864  1.00 94.20           C
ATOM    551 1HD2 LEU A  54      14.071  -6.697   4.036  1.00 94.20           H
ATOM    552 2HD2 LEU A  54      15.586  -5.909   4.539  1.00 94.20           H
ATOM    553 3HD2 LEU A  54      15.157  -7.510   5.188  1.00 94.20           H
ATOM    554  HN  LEU A  54      15.068  -3.310   7.085  1.00 94.20           H
ATOM    555  N   TYR A  55      13.485  -1.318   5.362  1.00 94.43           N
ATOM    556  CA  TYR A  55      12.853  -0.084   4.927  1.00 94.43           C
ATOM    557  C   TYR A  55      13.798   0.735   4.045  1.00 94.43           C
ATOM    558  O   TYR A  55      13.366   1.353   3.074  1.00 94.43           O
ATOM    559  HA  TYR A  55      11.965  -0.346   4.350  1.00 94.43           H
ATOM    560  CB  TYR A  55      12.550   0.706   6.201  1.00 94.43           C
ATOM    561 1HB  TYR A  55      13.415   0.657   6.862  1.00 94.43           H
ATOM    562 2HB  TYR A  55      12.407   1.755   5.941  1.00 94.43           H
ATOM    563  CG  TYR A  55      11.318   0.212   6.962  1.00 94.43           C
ATOM    564  CD1 TYR A  55      10.644  -0.911   6.528  1.00 94.43           C
ATOM    565  HD1 TYR A  55      10.989  -1.447   5.644  1.00 94.43           H
ATOM    566  CD2 TYR A  55      10.880   0.890   8.082  1.00 94.43           C
ATOM    567  HD2 TYR A  55      11.412   1.777   8.424  1.00 94.43           H
ATOM    568  CE1 TYR A  55       9.484  -1.377   7.244  1.00 94.43           C
ATOM    569  HE1 TYR A  55       8.943  -2.263   6.912  1.00 94.43           H
ATOM    570  CE2 TYR A  55       9.721   0.424   8.798  1.00 94.43           C
ATOM    571  HE2 TYR A  55       9.364   0.950   9.683  1.00 94.43           H
ATOM    572  CZ  TYR A  55       9.080  -0.686   8.343  1.00 94.43           C
ATOM    573  OH  TYR A  55       7.985  -1.125   9.020  1.00 94.43           O
ATOM    574  HH  TYR A  55       7.563  -1.887   8.529  1.00 94.43           H
ATOM    575  HN  TYR A  55      13.624  -1.396   6.349  1.00 94.43           H
ATOM    576  N   TRP A  56      15.070   0.713   4.417  1.00 92.75           N
ATOM    577  CA  TRP A  56      16.088   1.396   3.638  1.00 92.75           C
ATOM    578  C   TRP A  56      16.204   0.688   2.287  1.00 92.75           C
ATOM    579  O   TRP A  56      16.323   1.338   1.249  1.00 92.75           O
ATOM    580  HA  TRP A  56      15.762   2.426   3.492  1.00 92.75           H
ATOM    581  CB  TRP A  56      17.414   1.453   4.399  1.00 92.75           C
ATOM    582 1HB  TRP A  56      17.556   0.512   4.931  1.00 92.75           H
ATOM    583 2HB  TRP A  56      18.230   1.538   3.681  1.00 92.75           H
ATOM    584  CG  TRP A  56      17.510   2.607   5.398  1.00 92.75           C
ATOM    585  CD1 TRP A  56      17.620   2.537   6.732  1.00 92.75           C
ATOM    586  HD1 TRP A  56      17.657   1.606   7.296  1.00 92.75           H
ATOM    587  CD2 TRP A  56      17.499   4.016   5.087  1.00 92.75           C
ATOM    588  NE1 TRP A  56      17.681   3.793   7.301  1.00 92.75           N
ATOM    589  HE1 TRP A  56      17.764   3.998   8.276  1.00 92.75           H
ATOM    590  CE2 TRP A  56      17.605   4.721   6.269  1.00 92.75           C
ATOM    591  CE3 TRP A  56      17.404   4.674   3.848  1.00 92.75           C
ATOM    592  HE3 TRP A  56      17.319   4.140   2.901  1.00 92.75           H
ATOM    593  CZ2 TRP A  56      17.625   6.120   6.328  1.00 92.75           C
ATOM    594  HZ2 TRP A  56      17.710   6.653   7.275  1.00 92.75           H
ATOM    595  CZ3 TRP A  56      17.425   6.072   3.924  1.00 92.75           C
ATOM    596  HZ3 TRP A  56      17.353   6.631   2.992  1.00 92.75           H
ATOM    597  CH2 TRP A  56      17.531   6.796   5.106  1.00 92.75           C
ATOM    598  HH2 TRP A  56      17.540   7.886   5.081  1.00 92.75           H
ATOM    599  HN  TRP A  56      15.406   0.241   5.231  1.00 92.75           H
ATOM    600  N   LEU A  57      16.166  -0.635   2.343  1.00 94.12           N
ATOM    601  CA  LEU A  57      16.273  -1.439   1.137  1.00 94.12           C
ATOM    602  C   LEU A  57      15.089  -1.132   0.218  1.00 94.12           C
ATOM    603  O   LEU A  57      15.273  -0.857  -0.967  1.00 94.12           O
ATOM    604  HA  LEU A  57      17.191  -1.144   0.628  1.00 94.12           H
ATOM    605  CB  LEU A  57      16.409  -2.921   1.491  1.00 94.12           C
ATOM    606 1HB  LEU A  57      17.285  -3.043   2.128  1.00 94.12           H
ATOM    607 2HB  LEU A  57      15.542  -3.214   2.083  1.00 94.12           H
ATOM    608  CG  LEU A  57      16.534  -3.884   0.309  1.00 94.12           C
ATOM    609  HG  LEU A  57      15.691  -3.715  -0.360  1.00 94.12           H
ATOM    610  CD1 LEU A  57      17.809  -3.609  -0.491  1.00 94.12           C
ATOM    611 1HD1 LEU A  57      17.784  -2.588  -0.873  1.00 94.12           H
ATOM    612 2HD1 LEU A  57      18.677  -3.734   0.156  1.00 94.12           H
ATOM    613 3HD1 LEU A  57      17.873  -4.307  -1.325  1.00 94.12           H
ATOM    614  CD2 LEU A  57      16.454  -5.339   0.777  1.00 94.12           C
ATOM    615 1HD2 LEU A  57      17.264  -5.540   1.478  1.00 94.12           H
ATOM    616 2HD2 LEU A  57      15.496  -5.511   1.268  1.00 94.12           H
ATOM    617 3HD2 LEU A  57      16.546  -6.003  -0.083  1.00 94.12           H
ATOM    618  HN  LEU A  57      16.065  -1.156   3.190  1.00 94.12           H
ATOM    619  N   VAL A  58      13.900  -1.190   0.799  1.00 95.46           N
ATOM    620  CA  VAL A  58      12.683  -0.967   0.038  1.00 95.46           C
ATOM    621  C   VAL A  58      12.729   0.427  -0.593  1.00 95.46           C
ATOM    622  O   VAL A  58      12.406   0.591  -1.768  1.00 95.46           O
ATOM    623  HA  VAL A  58      12.651  -1.711  -0.758  1.00 95.46           H
ATOM    624  CB  VAL A  58      11.459  -1.177   0.932  1.00 95.46           C
ATOM    625  HB  VAL A  58      11.581  -0.554   1.818  1.00 95.46           H
ATOM    626  CG1 VAL A  58      10.178  -0.737   0.221  1.00 95.46           C
ATOM    627 1HG1 VAL A  58      10.248   0.321  -0.033  1.00 95.46           H
ATOM    628 2HG1 VAL A  58      10.049  -1.321  -0.690  1.00 95.46           H
ATOM    629 3HG1 VAL A  58       9.324  -0.898   0.879  1.00 95.46           H
ATOM    630  CG2 VAL A  58      11.360  -2.633   1.391  1.00 95.46           C
ATOM    631 1HG2 VAL A  58      11.272  -3.283   0.520  1.00 95.46           H
ATOM    632 2HG2 VAL A  58      12.254  -2.899   1.954  1.00 95.46           H
ATOM    633 3HG2 VAL A  58      10.481  -2.755   2.025  1.00 95.46           H
ATOM    634  HN  VAL A  58      13.761  -1.385   1.770  1.00 95.46           H
ATOM    635  N   PHE A  59      13.135   1.394   0.216  1.00 96.13           N
ATOM    636  CA  PHE A  59      13.185   2.775  -0.234  1.00 96.13           C
ATOM    637  C   PHE A  59      14.084   2.918  -1.465  1.00 96.13           C
ATOM    638  O   PHE A  59      13.672   3.485  -2.475  1.00 96.13           O
ATOM    639  HA  PHE A  59      12.168   3.068  -0.494  1.00 96.13           H
ATOM    640  CB  PHE A  59      13.776   3.598   0.912  1.00 96.13           C
ATOM    641 1HB  PHE A  59      13.086   3.574   1.756  1.00 96.13           H
ATOM    642 2HB  PHE A  59      14.702   3.129   1.244  1.00 96.13           H
ATOM    643  CG  PHE A  59      14.062   5.056   0.547  1.00 96.13           C
ATOM    644  CD1 PHE A  59      15.346   5.488   0.429  1.00 96.13           C
ATOM    645  HD1 PHE A  59      16.172   4.795   0.593  1.00 96.13           H
ATOM    646  CD2 PHE A  59      13.033   5.921   0.342  1.00 96.13           C
ATOM    647  HD2 PHE A  59      12.003   5.575   0.437  1.00 96.13           H
ATOM    648  CE1 PHE A  59      15.612   6.841   0.091  1.00 96.13           C
ATOM    649  HE1 PHE A  59      16.642   7.187  -0.004  1.00 96.13           H
ATOM    650  CE2 PHE A  59      13.299   7.274   0.004  1.00 96.13           C
ATOM    651  HE2 PHE A  59      12.474   7.967  -0.161  1.00 96.13           H
ATOM    652  CZ  PHE A  59      14.583   7.706  -0.115  1.00 96.13           C
ATOM    653  HZ  PHE A  59      14.787   8.744  -0.374  1.00 96.13           H
ATOM    654  HN  PHE A  59      13.425   1.248   1.162  1.00 96.13           H
ATOM    655  N   ILE A  60      15.294   2.393  -1.338  1.00 94.34           N
ATOM    656  CA  ILE A  60      16.307   2.595  -2.360  1.00 94.34           C
ATOM    657  C   ILE A  60      15.826   1.986  -3.678  1.00 94.34           C
ATOM    658  O   ILE A  60      15.821   2.655  -4.710  1.00 94.34           O
ATOM    659  HA  ILE A  60      16.422   3.670  -2.498  1.00 94.34           H
ATOM    660  CB  ILE A  60      17.658   2.053  -1.889  1.00 94.34           C
ATOM    661  HB  ILE A  60      17.506   1.044  -1.504  1.00 94.34           H
ATOM    662  CG1 ILE A  60      18.217   2.895  -0.740  1.00 94.34           C
ATOM    663 1HG1 ILE A  60      18.547   3.861  -1.120  1.00 94.34           H
ATOM    664 2HG1 ILE A  60      17.430   3.091  -0.012  1.00 94.34           H
ATOM    665  CG2 ILE A  60      18.644   1.948  -3.054  1.00 94.34           C
ATOM    666 1HG2 ILE A  60      18.241   1.275  -3.811  1.00 94.34           H
ATOM    667 2HG2 ILE A  60      18.796   2.935  -3.491  1.00 94.34           H
ATOM    668 3HG2 ILE A  60      19.595   1.560  -2.692  1.00 94.34           H
ATOM    669  CD1 ILE A  60      19.386   2.183  -0.056  1.00 94.34           C
ATOM    670 1HD1 ILE A  60      19.046   1.228   0.344  1.00 94.34           H
ATOM    671 2HD1 ILE A  60      20.181   2.011  -0.782  1.00 94.34           H
ATOM    672 3HD1 ILE A  60      19.764   2.803   0.757  1.00 94.34           H
ATOM    673  HN  ILE A  60      15.585   1.840  -0.558  1.00 94.34           H
ATOM    674  N   VAL A  61      15.432   0.723  -3.600  1.00 94.78           N
ATOM    675  CA  VAL A  61      15.094  -0.030  -4.796  1.00 94.78           C
ATOM    676  C   VAL A  61      13.837   0.566  -5.432  1.00 94.78           C
ATOM    677  O   VAL A  61      13.777   0.745  -6.647  1.00 94.78           O
ATOM    678  HA  VAL A  61      15.924   0.073  -5.495  1.00 94.78           H
ATOM    679  CB  VAL A  61      14.945  -1.514  -4.454  1.00 94.78           C
ATOM    680  HB  VAL A  61      14.181  -1.605  -3.681  1.00 94.78           H
ATOM    681  CG1 VAL A  61      14.477  -2.313  -5.673  1.00 94.78           C
ATOM    682 1HG1 VAL A  61      13.513  -1.933  -6.008  1.00 94.78           H
ATOM    683 2HG1 VAL A  61      15.208  -2.211  -6.475  1.00 94.78           H
ATOM    684 3HG1 VAL A  61      14.379  -3.364  -5.402  1.00 94.78           H
ATOM    685  CG2 VAL A  61      16.250  -2.082  -3.894  1.00 94.78           C
ATOM    686 1HG2 VAL A  61      17.042  -1.972  -4.635  1.00 94.78           H
ATOM    687 2HG2 VAL A  61      16.523  -1.541  -2.988  1.00 94.78           H
ATOM    688 3HG2 VAL A  61      16.116  -3.138  -3.659  1.00 94.78           H
ATOM    689  HN  VAL A  61      15.342   0.217  -2.742  1.00 94.78           H
ATOM    690  N   GLY A  62      12.864   0.858  -4.581  1.00 96.05           N
ATOM    691  CA  GLY A  62      11.574   1.332  -5.054  1.00 96.05           C
ATOM    692  C   GLY A  62      11.694   2.730  -5.663  1.00 96.05           C
ATOM    693  O   GLY A  62      11.092   3.014  -6.698  1.00 96.05           O
ATOM    694 1HA  GLY A  62      11.178   0.640  -5.797  1.00 96.05           H
ATOM    695 2HA  GLY A  62      10.864   1.352  -4.227  1.00 96.05           H
ATOM    696  HN  GLY A  62      12.945   0.775  -3.588  1.00 96.05           H
ATOM    697  N   ALA A  63      12.476   3.567  -4.996  1.00 95.72           N
ATOM    698  CA  ALA A  63      12.650   4.941  -5.436  1.00 95.72           C
ATOM    699  C   ALA A  63      13.281   4.949  -6.830  1.00 95.72           C
ATOM    700  O   ALA A  63      12.859   5.708  -7.702  1.00 95.72           O
ATOM    701  HA  ALA A  63      11.662   5.399  -5.491  1.00 95.72           H
ATOM    702  CB  ALA A  63      13.491   5.703  -4.411  1.00 95.72           C
ATOM    703 1HB  ALA A  63      12.985   5.692  -3.446  1.00 95.72           H
ATOM    704 2HB  ALA A  63      14.467   5.226  -4.315  1.00 95.72           H
ATOM    705 3HB  ALA A  63      13.621   6.733  -4.741  1.00 95.72           H
ATOM    706  HN  ALA A  63      12.983   3.320  -4.171  1.00 95.72           H
ATOM    707  N   LEU A  64      14.281   4.096  -6.997  1.00 89.87           N
ATOM    708  CA  LEU A  64      14.977   3.999  -8.269  1.00 89.87           C
ATOM    709  C   LEU A  64      13.993   3.547  -9.351  1.00 89.87           C
ATOM    710  O   LEU A  64      13.921   4.151 -10.420  1.00 89.87           O
ATOM    711  HA  LEU A  64      15.335   4.996  -8.523  1.00 89.87           H
ATOM    712  CB  LEU A  64      16.205   3.096  -8.140  1.00 89.87           C
ATOM    713 1HB  LEU A  64      15.901   2.169  -7.654  1.00 89.87           H
ATOM    714 2HB  LEU A  64      16.546   2.834  -9.141  1.00 89.87           H
ATOM    715  CG  LEU A  64      17.388   3.680  -7.365  1.00 89.87           C
ATOM    716  HG  LEU A  64      17.024   4.029  -6.398  1.00 89.87           H
ATOM    717  CD1 LEU A  64      18.446   2.609  -7.090  1.00 89.87           C
ATOM    718 1HD1 LEU A  64      18.005   1.805  -6.501  1.00 89.87           H
ATOM    719 2HD1 LEU A  64      18.811   2.208  -8.035  1.00 89.87           H
ATOM    720 3HD1 LEU A  64      19.275   3.051  -6.538  1.00 89.87           H
ATOM    721  CD2 LEU A  64      17.975   4.892  -8.091  1.00 89.87           C
ATOM    722 1HD2 LEU A  64      18.319   4.591  -9.080  1.00 89.87           H
ATOM    723 2HD2 LEU A  64      17.209   5.661  -8.192  1.00 89.87           H
ATOM    724 3HD2 LEU A  64      18.814   5.287  -7.519  1.00 89.87           H
ATOM    725  HN  LEU A  64      14.616   3.480  -6.284  1.00 89.87           H
ATOM    726  N   GLY A  65      13.260   2.490  -9.035  1.00 93.81           N
ATOM    727  CA  GLY A  65      12.383   1.868 -10.012  1.00 93.81           C
ATOM    728  C   GLY A  65      11.296   2.842 -10.471  1.00 93.81           C
ATOM    729  O   GLY A  65      11.104   3.044 -11.669  1.00 93.81           O
ATOM    730 1HA  GLY A  65      12.967   1.538 -10.872  1.00 93.81           H
ATOM    731 2HA  GLY A  65      11.922   0.980  -9.580  1.00 93.81           H
ATOM    732  HN  GLY A  65      13.258   2.060  -8.132  1.00 93.81           H
ATOM    733  N   ASN A  66      10.612   3.418  -9.494  1.00 92.46           N
ATOM    734  CA  ASN A  66       9.453   4.247  -9.779  1.00 92.46           C
ATOM    735  C   ASN A  66       9.915   5.561 -10.413  1.00 92.46           C
ATOM    736  O   ASN A  66       9.230   6.116 -11.270  1.00 92.46           O
ATOM    737  HA  ASN A  66       8.836   3.654 -10.454  1.00 92.46           H
ATOM    738  CB  ASN A  66       8.687   4.584  -8.498  1.00 92.46           C
ATOM    739 1HB  ASN A  66       9.389   4.870  -7.715  1.00 92.46           H
ATOM    740 2HB  ASN A  66       8.037   5.441  -8.673  1.00 92.46           H
ATOM    741  CG  ASN A  66       7.851   3.391  -8.030  1.00 92.46           C
ATOM    742  OD1 ASN A  66       6.899   2.977  -8.671  1.00 92.46           O
ATOM    743  ND2 ASN A  66       8.259   2.863  -6.880  1.00 92.46           N
ATOM    744 1HD2 ASN A  66       9.049   3.251  -6.404  1.00 92.46           H
ATOM    745 2HD2 ASN A  66       7.777   2.078  -6.490  1.00 92.46           H
ATOM    746  HN  ASN A  66      10.837   3.327  -8.524  1.00 92.46           H
ATOM    747  N   SER A  67      11.075   6.021  -9.966  1.00 91.98           N
ATOM    748  CA  SER A  67      11.651   7.243 -10.500  1.00 91.98           C
ATOM    749  C   SER A  67      11.939   7.077 -11.993  1.00 91.98           C
ATOM    750  O   SER A  67      11.757   8.012 -12.772  1.00 91.98           O
ATOM    751  HA  SER A  67      10.896   8.013 -10.339  1.00 91.98           H
ATOM    752  CB  SER A  67      12.931   7.621  -9.751  1.00 91.98           C
ATOM    753 1HB  SER A  67      13.653   6.809  -9.833  1.00 91.98           H
ATOM    754 2HB  SER A  67      13.381   8.496 -10.221  1.00 91.98           H
ATOM    755  OG  SER A  67      12.683   7.898  -8.375  1.00 91.98           O
ATOM    756  HG  SER A  67      13.091   7.186  -7.804  1.00 91.98           H
ATOM    757  HN  SER A  67      11.617   5.574  -9.254  1.00 91.98           H
ATOM    758  N   LEU A  68      12.385   5.881 -12.348  1.00 87.27           N
ATOM    759  CA  LEU A  68      12.664   5.569 -13.739  1.00 87.27           C
ATOM    760  C   LEU A  68      11.365   5.638 -14.543  1.00 87.27           C
ATOM    761  O   LEU A  68      11.344   6.170 -15.652  1.00 87.27           O
ATOM    762  HA  LEU A  68      13.344   6.333 -14.115  1.00 87.27           H
ATOM    763  CB  LEU A  68      13.387   4.225 -13.852  1.00 87.27           C
ATOM    764 1HB  LEU A  68      12.908   3.519 -13.173  1.00 87.27           H
ATOM    765 2HB  LEU A  68      13.244   3.842 -14.863  1.00 87.27           H
ATOM    766  CG  LEU A  68      14.886   4.242 -13.550  1.00 87.27           C
ATOM    767  HG  LEU A  68      15.038   4.756 -12.602  1.00 87.27           H
ATOM    768  CD1 LEU A  68      15.429   2.821 -13.386  1.00 87.27           C
ATOM    769 1HD1 LEU A  68      14.912   2.328 -12.562  1.00 87.27           H
ATOM    770 2HD1 LEU A  68      15.264   2.260 -14.306  1.00 87.27           H
ATOM    771 3HD1 LEU A  68      16.497   2.862 -13.172  1.00 87.27           H
ATOM    772  CD2 LEU A  68      15.651   5.027 -14.618  1.00 87.27           C
ATOM    773 1HD2 LEU A  68      15.496   4.563 -15.592  1.00 87.27           H
ATOM    774 2HD2 LEU A  68      15.288   6.055 -14.643  1.00 87.27           H
ATOM    775 3HD2 LEU A  68      16.715   5.024 -14.379  1.00 87.27           H
ATOM    776  HN  LEU A  68      12.555   5.134 -11.705  1.00 87.27           H
ATOM    777  N   VAL A  69      10.311   5.092 -13.954  1.00 90.70           N
ATOM    778  CA  VAL A  69       9.020   5.047 -14.619  1.00 90.70           C
ATOM    779  C   VAL A  69       8.581   6.471 -14.966  1.00 90.70           C
ATOM    780  O   VAL A  69       8.236   6.757 -16.111  1.00 90.70           O
ATOM    781  HA  VAL A  69       9.146   4.484 -15.543  1.00 90.70           H
ATOM    782  CB  VAL A  69       8.007   4.305 -13.745  1.00 90.70           C
ATOM    783  HB  VAL A  69       8.014   4.767 -12.758  1.00 90.70           H
ATOM    784  CG1 VAL A  69       6.593   4.436 -14.315  1.00 90.70           C
ATOM    785 1HG1 VAL A  69       6.314   5.489 -14.357  1.00 90.70           H
ATOM    786 2HG1 VAL A  69       6.565   4.013 -15.319  1.00 90.70           H
ATOM    787 3HG1 VAL A  69       5.892   3.900 -13.675  1.00 90.70           H
ATOM    788  CG2 VAL A  69       8.398   2.836 -13.580  1.00 90.70           C
ATOM    789 1HG2 VAL A  69       8.432   2.357 -14.559  1.00 90.70           H
ATOM    790 2HG2 VAL A  69       9.378   2.771 -13.109  1.00 90.70           H
ATOM    791 3HG2 VAL A  69       7.660   2.332 -12.955  1.00 90.70           H
ATOM    792  HN  VAL A  69      10.330   4.685 -13.040  1.00 90.70           H
ATOM    793  N   ILE A  70       8.608   7.328 -13.955  1.00 90.93           N
ATOM    794  CA  ILE A  70       8.118   8.687 -14.112  1.00 90.93           C
ATOM    795  C   ILE A  70       8.933   9.396 -15.196  1.00 90.93           C
ATOM    796  O   ILE A  70       8.375  10.103 -16.034  1.00 90.93           O
ATOM    797  HA  ILE A  70       7.082   8.624 -14.444  1.00 90.93           H
ATOM    798  CB  ILE A  70       8.119   9.415 -12.767  1.00 90.93           C
ATOM    799  HB  ILE A  70       9.112   9.321 -12.328  1.00 90.93           H
ATOM    800  CG1 ILE A  70       7.131   8.770 -11.793  1.00 90.93           C
ATOM    801 1HG1 ILE A  70       6.111   9.014 -12.090  1.00 90.93           H
ATOM    802 2HG1 ILE A  70       7.226   7.685 -11.839  1.00 90.93           H
ATOM    803  CG2 ILE A  70       7.848  10.910 -12.953  1.00 90.93           C
ATOM    804 1HG2 ILE A  70       8.622  11.344 -13.585  1.00 90.93           H
ATOM    805 2HG2 ILE A  70       6.875  11.046 -13.423  1.00 90.93           H
ATOM    806 3HG2 ILE A  70       7.854  11.404 -11.981  1.00 90.93           H
ATOM    807  CD1 ILE A  70       7.380   9.250 -10.362  1.00 90.93           C
ATOM    808 1HD1 ILE A  70       8.393   8.983 -10.060  1.00 90.93           H
ATOM    809 2HD1 ILE A  70       7.260  10.332 -10.315  1.00 90.93           H
ATOM    810 3HD1 ILE A  70       6.664   8.776  -9.690  1.00 90.93           H
ATOM    811  HN  ILE A  70       8.957   7.107 -13.044  1.00 90.93           H
ATOM    812  N   LEU A  71      10.239   9.182 -15.145  1.00 85.16           N
ATOM    813  CA  LEU A  71      11.149   9.897 -16.024  1.00 85.16           C
ATOM    814  C   LEU A  71      10.868   9.500 -17.474  1.00 85.16           C
ATOM    815  O   LEU A  71      10.873  10.347 -18.366  1.00 85.16           O
ATOM    816  HA  LEU A  71      10.944  10.961 -15.911  1.00 85.16           H
ATOM    817  CB  LEU A  71      12.600   9.668 -15.594  1.00 85.16           C
ATOM    818 1HB  LEU A  71      12.698   9.961 -14.548  1.00 85.16           H
ATOM    819 2HB  LEU A  71      12.809   8.599 -15.646  1.00 85.16           H
ATOM    820  CG  LEU A  71      13.665  10.408 -16.405  1.00 85.16           C
ATOM    821  HG  LEU A  71      13.169  11.175 -16.999  1.00 85.16           H
ATOM    822  CD1 LEU A  71      14.658  11.120 -15.485  1.00 85.16           C
ATOM    823 1HD1 LEU A  71      14.127  11.842 -14.865  1.00 85.16           H
ATOM    824 2HD1 LEU A  71      15.152  10.387 -14.846  1.00 85.16           H
ATOM    825 3HD1 LEU A  71      15.405  11.638 -16.087  1.00 85.16           H
ATOM    826  CD2 LEU A  71      14.365   9.462 -17.382  1.00 85.16           C
ATOM    827 1HD2 LEU A  71      14.846   8.656 -16.827  1.00 85.16           H
ATOM    828 2HD2 LEU A  71      13.631   9.041 -18.070  1.00 85.16           H
ATOM    829 3HD2 LEU A  71      15.117  10.014 -17.946  1.00 85.16           H
ATOM    830  HN  LEU A  71      10.676   8.535 -14.520  1.00 85.16           H
ATOM    831  N   VAL A  72      10.630   8.211 -17.666  1.00 85.48           N
ATOM    832  CA  VAL A  72      10.429   7.677 -19.003  1.00 85.48           C
ATOM    833  C   VAL A  72       9.142   8.260 -19.592  1.00 85.48           C
ATOM    834  O   VAL A  72       9.116   8.668 -20.752  1.00 85.48           O
ATOM    835  HA  VAL A  72      11.272   7.998 -19.615  1.00 85.48           H
ATOM    836  CB  VAL A  72      10.428   6.148 -18.962  1.00 85.48           C
ATOM    837  HB  VAL A  72       9.678   5.833 -18.236  1.00 85.48           H
ATOM    838  CG1 VAL A  72      10.041   5.563 -20.321  1.00 85.48           C
ATOM    839 1HG1 VAL A  72       9.043   5.906 -20.593  1.00 85.48           H
ATOM    840 2HG1 VAL A  72      10.756   5.892 -21.075  1.00 85.48           H
ATOM    841 3HG1 VAL A  72      10.049   4.475 -20.264  1.00 85.48           H
ATOM    842  CG2 VAL A  72      11.784   5.611 -18.500  1.00 85.48           C
ATOM    843 1HG2 VAL A  72      12.560   5.942 -19.190  1.00 85.48           H
ATOM    844 2HG2 VAL A  72      12.003   5.988 -17.500  1.00 85.48           H
ATOM    845 3HG2 VAL A  72      11.756   4.522 -18.479  1.00 85.48           H
ATOM    846  HN  VAL A  72      10.573   7.537 -16.930  1.00 85.48           H
ATOM    847  N   TYR A  73       8.107   8.280 -18.765  1.00 85.37           N
ATOM    848  CA  TYR A  73       6.817   8.793 -19.194  1.00 85.37           C
ATOM    849  C   TYR A  73       6.886  10.299 -19.458  1.00 85.37           C
ATOM    850  O   TYR A  73       6.200  10.810 -20.342  1.00 85.37           O
ATOM    851  HA  TYR A  73       6.542   8.282 -20.116  1.00 85.37           H
ATOM    852  CB  TYR A  73       5.854   8.535 -18.034  1.00 85.37           C
ATOM    853 1HB  TYR A  73       6.417   8.536 -17.100  1.00 85.37           H
ATOM    854 2HB  TYR A  73       5.140   9.357 -17.977  1.00 85.37           H
ATOM    855  CG  TYR A  73       5.084   7.217 -18.146  1.00 85.37           C
ATOM    856  CD1 TYR A  73       4.229   7.006 -19.209  1.00 85.37           C
ATOM    857  HD1 TYR A  73       4.103   7.778 -19.968  1.00 85.37           H
ATOM    858  CD2 TYR A  73       5.244   6.241 -17.184  1.00 85.37           C
ATOM    859  HD2 TYR A  73       5.918   6.407 -16.345  1.00 85.37           H
ATOM    860  CE1 TYR A  73       3.505   5.766 -19.315  1.00 85.37           C
ATOM    861  HE1 TYR A  73       2.827   5.587 -20.149  1.00 85.37           H
ATOM    862  CE2 TYR A  73       4.519   5.001 -17.290  1.00 85.37           C
ATOM    863  HE2 TYR A  73       4.636   4.221 -16.538  1.00 85.37           H
ATOM    864  CZ  TYR A  73       3.685   4.825 -18.350  1.00 85.37           C
ATOM    865  OH  TYR A  73       3.001   3.654 -18.450  1.00 85.37           O
ATOM    866  HH  TYR A  73       2.511   3.617 -19.321  1.00 85.37           H
ATOM    867  HN  TYR A  73       8.140   7.955 -17.820  1.00 85.37           H
ATOM    868  N   TRP A  74       7.720  10.967 -18.675  1.00 74.61           N
ATOM    869  CA  TRP A  74       7.816  12.415 -18.746  1.00 74.61           C
ATOM    870  C   TRP A  74       8.418  12.783 -20.104  1.00 74.61           C
ATOM    871  O   TRP A  74       7.862  13.604 -20.831  1.00 74.61           O
ATOM    872  HA  TRP A  74       6.807  12.820 -18.663  1.00 74.61           H
ATOM    873  CB  TRP A  74       8.617  12.970 -17.567  1.00 74.61           C
ATOM    874 1HB  TRP A  74       8.184  12.597 -16.639  1.00 74.61           H
ATOM    875 2HB  TRP A  74       9.636  12.587 -17.620  1.00 74.61           H
ATOM    876  CG  TRP A  74       8.664  14.499 -17.511  1.00 74.61           C
ATOM    877  CD1 TRP A  74       9.591  15.315 -18.032  1.00 74.61           C
ATOM    878  HD1 TRP A  74      10.466  14.975 -18.585  1.00 74.61           H
ATOM    879  CD2 TRP A  74       7.702  15.366 -16.875  1.00 74.61           C
ATOM    880  NE1 TRP A  74       9.297  16.639 -17.779  1.00 74.61           N
ATOM    881  HE1 TRP A  74       9.838  17.431 -18.065  1.00 74.61           H
ATOM    882  CE2 TRP A  74       8.112  16.672 -17.053  1.00 74.61           C
ATOM    883  CE3 TRP A  74       6.523  15.058 -16.173  1.00 74.61           C
ATOM    884  HE3 TRP A  74       6.178  14.035 -16.019  1.00 74.61           H
ATOM    885  CZ2 TRP A  74       7.402  17.772 -16.559  1.00 74.61           C
ATOM    886  HZ2 TRP A  74       7.748  18.795 -16.713  1.00 74.61           H
ATOM    887  CZ3 TRP A  74       5.826  16.169 -15.685  1.00 74.61           C
ATOM    888  HZ3 TRP A  74       4.904  15.986 -15.132  1.00 74.61           H
ATOM    889  CH2 TRP A  74       6.225  17.489 -15.856  1.00 74.61           C
ATOM    890  HH2 TRP A  74       5.625  18.301 -15.444  1.00 74.61           H
ATOM    891  HN  TRP A  74       8.323  10.536 -18.003  1.00 74.61           H
ATOM    892  N   TYR A  75       9.547  12.157 -20.404  1.00 71.30           N
ATOM    893  CA  TYR A  75      10.401  12.630 -21.480  1.00 71.30           C
ATOM    894  C   TYR A  75      10.071  11.921 -22.794  1.00 71.30           C
ATOM    895  O   TYR A  75      10.253  12.486 -23.871  1.00 71.30           O
ATOM    896  HA  TYR A  75      10.230  13.700 -21.600  1.00 71.30           H
ATOM    897  CB  TYR A  75      11.832  12.277 -21.068  1.00 71.30           C
ATOM    898 1HB  TYR A  75      11.835  11.284 -20.617  1.00 71.30           H
ATOM    899 2HB  TYR A  75      12.453  12.222 -21.962  1.00 71.30           H
ATOM    900  CG  TYR A  75      12.461  13.269 -20.088  1.00 71.30           C
ATOM    901  CD1 TYR A  75      12.908  14.494 -20.538  1.00 71.30           C
ATOM    902  HD1 TYR A  75      12.814  14.755 -21.592  1.00 71.30           H
ATOM    903  CD2 TYR A  75      12.580  12.938 -18.753  1.00 71.30           C
ATOM    904  HD2 TYR A  75      12.227  11.970 -18.398  1.00 71.30           H
ATOM    905  CE1 TYR A  75      13.500  15.428 -19.615  1.00 71.30           C
ATOM    906  HE1 TYR A  75      13.858  16.399 -19.957  1.00 71.30           H
ATOM    907  CE2 TYR A  75      13.172  13.872 -17.830  1.00 71.30           C
ATOM    908  HE2 TYR A  75      13.272  13.623 -16.774  1.00 71.30           H
ATOM    909  CZ  TYR A  75      13.602  15.070 -18.307  1.00 71.30           C
ATOM    910  OH  TYR A  75      14.161  15.952 -17.435  1.00 71.30           O
ATOM    911  HH  TYR A  75      14.401  16.798 -17.911  1.00 71.30           H
ATOM    912  HN  TYR A  75       9.879  11.343 -19.927  1.00 71.30           H
ATOM    913  N   CYS A  76       9.591  10.692 -22.662  1.00 71.98           N
ATOM    914  CA  CYS A  76       9.591   9.765 -23.781  1.00 71.98           C
ATOM    915  C   CYS A  76       8.149   9.325 -24.040  1.00 71.98           C
ATOM    916  O   CYS A  76       7.566   9.669 -25.068  1.00 71.98           O
ATOM    917  HA  CYS A  76       9.990  10.308 -24.638  1.00 71.98           H
ATOM    918  CB  CYS A  76      10.515   8.572 -23.527  1.00 71.98           C
ATOM    919 1HB  CYS A  76      11.412   8.901 -23.003  1.00 71.98           H
ATOM    920 2HB  CYS A  76      10.017   7.847 -22.883  1.00 71.98           H
ATOM    921  SG  CYS A  76      10.973   7.786 -25.115  1.00 71.98           S
ATOM    922  HG  CYS A  76      11.733   6.833 -24.584  1.00 71.98           H
ATOM    923  HN  CYS A  76       9.209  10.330 -21.813  1.00 71.98           H
ATOM    924  N   THR A  77       7.614   8.572 -23.091  1.00 65.80           N
ATOM    925  CA  THR A  77       6.380   7.840 -23.322  1.00 65.80           C
ATOM    926  C   THR A  77       5.206   8.810 -23.471  1.00 65.80           C
ATOM    927  O   THR A  77       4.387   8.664 -24.377  1.00 65.80           O
ATOM    928  HA  THR A  77       6.471   7.302 -24.265  1.00 65.80           H
ATOM    929  CB  THR A  77       6.201   6.840 -22.178  1.00 65.80           C
ATOM    930  HB  THR A  77       5.980   7.354 -21.243  1.00 65.80           H
ATOM    931  OG1 THR A  77       7.406   6.079 -22.191  1.00 65.80           O
ATOM    932  HG1 THR A  77       7.443   5.511 -23.013  1.00 65.80           H
ATOM    933  CG2 THR A  77       5.107   5.811 -22.466  1.00 65.80           C
ATOM    934 1HG2 THR A  77       5.363   5.250 -23.365  1.00 65.80           H
ATOM    935 2HG2 THR A  77       4.156   6.323 -22.615  1.00 65.80           H
ATOM    936 3HG2 THR A  77       5.022   5.126 -21.622  1.00 65.80           H
ATOM    937  HN  THR A  77       8.009   8.457 -22.179  1.00 65.80           H
ATOM    938  N   ARG A  78       5.161   9.778 -22.567  1.00 62.30           N
ATOM    939  CA  ARG A  78       3.975  10.602 -22.412  1.00 62.30           C
ATOM    940  C   ARG A  78       2.737   9.722 -22.229  1.00 62.30           C
ATOM    941  O   ARG A  78       2.707   8.582 -22.691  1.00 62.30           O
ATOM    942  HA  ARG A  78       4.165  11.200 -21.521  1.00 62.30           H
ATOM    943  CB  ARG A  78       3.772  11.510 -23.627  1.00 62.30           C
ATOM    944 1HB  ARG A  78       3.644  10.902 -24.522  1.00 62.30           H
ATOM    945 2HB  ARG A  78       2.858  12.091 -23.503  1.00 62.30           H
ATOM    946  CG  ARG A  78       4.962  12.454 -23.810  1.00 62.30           C
ATOM    947 1HG  ARG A  78       5.180  12.958 -22.869  1.00 62.30           H
ATOM    948 2HG  ARG A  78       5.849  11.879 -24.077  1.00 62.30           H
ATOM    949  CD  ARG A  78       4.675  13.493 -24.896  1.00 62.30           C
ATOM    950 1HD  ARG A  78       4.515  12.996 -25.853  1.00 62.30           H
ATOM    951 2HD  ARG A  78       3.758  14.034 -24.661  1.00 62.30           H
ATOM    952  NE  ARG A  78       5.807  14.441 -25.002  1.00 62.30           N
ATOM    953  HE  ARG A  78       6.660  14.205 -24.537  1.00 62.30           H
ATOM    954  CZ  ARG A  78       5.760  15.594 -25.682  1.00 62.30           C
ATOM    955  NH1 ARG A  78       4.642  15.960 -26.324  1.00 62.30           N
ATOM    956 1HH1 ARG A  78       3.835  15.370 -26.298  1.00 62.30           H
ATOM    957 2HH1 ARG A  78       4.615  16.823 -26.830  1.00 62.30           H
ATOM    958  NH2 ARG A  78       6.847  16.377 -25.710  1.00 62.30           N
ATOM    959 1HH2 ARG A  78       6.829  17.241 -26.213  1.00 62.30           H
ATOM    960 2HH2 ARG A  78       7.677  16.096 -25.228  1.00 62.30           H
ATOM    961  HN  ARG A  78       5.915  10.001 -21.949  1.00 62.30           H
ATOM    962  N   VAL A  79       1.744  10.284 -21.555  1.00 77.34           N
ATOM    963  CA  VAL A  79       0.509   9.563 -21.301  1.00 77.34           C
ATOM    964  C   VAL A  79      -0.396   9.659 -22.531  1.00 77.34           C
ATOM    965  O   VAL A  79      -0.912  10.730 -22.844  1.00 77.34           O
ATOM    966  HA  VAL A  79       0.767   8.516 -21.136  1.00 77.34           H
ATOM    967  CB  VAL A  79      -0.155  10.093 -20.028  1.00 77.34           C
ATOM    968  HB  VAL A  79      -0.429  11.134 -20.202  1.00 77.34           H
ATOM    969  CG1 VAL A  79      -1.435   9.317 -19.713  1.00 77.34           C
ATOM    970 1HG1 VAL A  79      -2.136   9.420 -20.542  1.00 77.34           H
ATOM    971 2HG1 VAL A  79      -1.195   8.263 -19.569  1.00 77.34           H
ATOM    972 3HG1 VAL A  79      -1.886   9.714 -18.804  1.00 77.34           H
ATOM    973  CG2 VAL A  79       0.816  10.053 -18.846  1.00 77.34           C
ATOM    974 1HG2 VAL A  79       1.134   9.025 -18.672  1.00 77.34           H
ATOM    975 2HG2 VAL A  79       1.686  10.670 -19.070  1.00 77.34           H
ATOM    976 3HG2 VAL A  79       0.319  10.436 -17.955  1.00 77.34           H
ATOM    977  HN  VAL A  79       1.774  11.213 -21.187  1.00 77.34           H
ATOM    978  N   LYS A  80      -0.560   8.524 -23.196  1.00 69.23           N
ATOM    979  CA  LYS A  80      -1.333   8.482 -24.425  1.00 69.23           C
ATOM    980  C   LYS A  80      -2.587   7.633 -24.205  1.00 69.23           C
ATOM    981  O   LYS A  80      -3.574   7.780 -24.924  1.00 69.23           O
ATOM    982  HA  LYS A  80      -1.642   9.502 -24.652  1.00 69.23           H
ATOM    983  CB  LYS A  80      -0.462   8.004 -25.589  1.00 69.23           C
ATOM    984 1HB  LYS A  80       0.007   7.054 -25.331  1.00 69.23           H
ATOM    985 2HB  LYS A  80      -1.087   7.822 -26.464  1.00 69.23           H
ATOM    986  CG  LYS A  80       0.614   9.036 -25.929  1.00 69.23           C
ATOM    987 1HG  LYS A  80       0.149  10.003 -26.120  1.00 69.23           H
ATOM    988 2HG  LYS A  80       1.281   9.166 -25.076  1.00 69.23           H
ATOM    989  CD  LYS A  80       1.422   8.602 -27.154  1.00 69.23           C
ATOM    990 1HD  LYS A  80       1.863   7.622 -26.975  1.00 69.23           H
ATOM    991 2HD  LYS A  80       0.760   8.502 -28.014  1.00 69.23           H
ATOM    992  CE  LYS A  80       2.526   9.614 -27.469  1.00 69.23           C
ATOM    993 1HE  LYS A  80       2.089  10.598 -27.638  1.00 69.23           H
ATOM    994 2HE  LYS A  80       3.197   9.706 -26.614  1.00 69.23           H
ATOM    995  NZ  LYS A  80       3.291   9.192 -28.663  1.00 69.23           N
ATOM    996 1HZ  LYS A  80       4.018   9.871 -28.857  1.00 69.23           H
ATOM    997 2HZ  LYS A  80       3.712   8.285 -28.493  1.00 69.23           H
ATOM    998 3HZ  LYS A  80       2.666   9.130 -29.460  1.00 69.23           H
ATOM    999  HN  LYS A  80      -0.176   7.647 -22.907  1.00 69.23           H
ATOM   1000  N   THR A  81      -2.507   6.764 -23.209  1.00 80.27           N
ATOM   1001  CA  THR A  81      -3.562   5.792 -22.977  1.00 80.27           C
ATOM   1002  C   THR A  81      -4.058   5.878 -21.532  1.00 80.27           C
ATOM   1003  O   THR A  81      -3.425   6.515 -20.692  1.00 80.27           O
ATOM   1004  HA  THR A  81      -4.406   6.041 -23.620  1.00 80.27           H
ATOM   1005  CB  THR A  81      -3.023   4.410 -23.353  1.00 80.27           C
ATOM   1006  HB  THR A  81      -3.831   3.682 -23.417  1.00 80.27           H
ATOM   1007  OG1 THR A  81      -2.031   4.144 -22.366  1.00 80.27           O
ATOM   1008  HG1 THR A  81      -1.783   3.175 -22.382  1.00 80.27           H
ATOM   1009  CG2 THR A  81      -2.244   4.424 -24.670  1.00 80.27           C
ATOM   1010 1HG2 THR A  81      -1.395   5.103 -24.583  1.00 80.27           H
ATOM   1011 2HG2 THR A  81      -2.897   4.761 -25.475  1.00 80.27           H
ATOM   1012 3HG2 THR A  81      -1.884   3.419 -24.890  1.00 80.27           H
ATOM   1013  HN  THR A  81      -1.740   6.717 -22.568  1.00 80.27           H
ATOM   1014  N   MET A  82      -5.186   5.227 -21.288  1.00 80.97           N
ATOM   1015  CA  MET A  82      -5.722   5.139 -19.940  1.00 80.97           C
ATOM   1016  C   MET A  82      -4.760   4.390 -19.016  1.00 80.97           C
ATOM   1017  O   MET A  82      -4.573   4.778 -17.863  1.00 80.97           O
ATOM   1018  HA  MET A  82      -5.835   6.168 -19.601  1.00 80.97           H
ATOM   1019  CB  MET A  82      -7.068   4.412 -19.973  1.00 80.97           C
ATOM   1020 1HB  MET A  82      -7.708   4.859 -20.733  1.00 80.97           H
ATOM   1021 2HB  MET A  82      -6.916   3.370 -20.256  1.00 80.97           H
ATOM   1022  CG  MET A  82      -7.760   4.480 -18.610  1.00 80.97           C
ATOM   1023 1HG  MET A  82      -7.173   3.940 -17.867  1.00 80.97           H
ATOM   1024 2HG  MET A  82      -7.823   5.515 -18.276  1.00 80.97           H
ATOM   1025  SD  MET A  82      -9.397   3.776 -18.722  1.00 80.97           S
ATOM   1026  CE  MET A  82     -10.024   4.191 -17.103  1.00 80.97           C
ATOM   1027 1HE  MET A  82      -9.395   3.730 -16.341  1.00 80.97           H
ATOM   1028 2HE  MET A  82     -10.015   5.273 -16.976  1.00 80.97           H
ATOM   1029 3HE  MET A  82     -11.045   3.822 -17.003  1.00 80.97           H
ATOM   1030  HN  MET A  82      -5.729   4.767 -21.990  1.00 80.97           H
ATOM   1031  N   THR A  83      -4.174   3.332 -19.555  1.00 83.39           N
ATOM   1032  CA  THR A  83      -3.219   2.538 -18.800  1.00 83.39           C
ATOM   1033  C   THR A  83      -2.029   3.400 -18.374  1.00 83.39           C
ATOM   1034  O   THR A  83      -1.583   3.327 -17.230  1.00 83.39           O
ATOM   1035  HA  THR A  83      -3.705   2.191 -17.889  1.00 83.39           H
ATOM   1036  CB  THR A  83      -2.821   1.335 -19.657  1.00 83.39           C
ATOM   1037  HB  THR A  83      -2.042   1.605 -20.370  1.00 83.39           H
ATOM   1038  OG1 THR A  83      -4.050   0.894 -20.229  1.00 83.39           O
ATOM   1039  HG1 THR A  83      -4.492   0.233 -19.622  1.00 83.39           H
ATOM   1040  CG2 THR A  83      -2.354   0.146 -18.816  1.00 83.39           C
ATOM   1041 1HG2 THR A  83      -3.158  -0.167 -18.151  1.00 83.39           H
ATOM   1042 2HG2 THR A  83      -1.486   0.438 -18.225  1.00 83.39           H
ATOM   1043 3HG2 THR A  83      -2.083  -0.681 -19.474  1.00 83.39           H
ATOM   1044  HN  THR A  83      -4.342   3.015 -20.489  1.00 83.39           H
ATOM   1045  N   ASP A  84      -1.549   4.198 -19.316  1.00 85.93           N
ATOM   1046  CA  ASP A  84      -0.409   5.060 -19.057  1.00 85.93           C
ATOM   1047  C   ASP A  84      -0.724   5.972 -17.870  1.00 85.93           C
ATOM   1048  O   ASP A  84       0.141   6.231 -17.034  1.00 85.93           O
ATOM   1049  HA  ASP A  84       0.422   4.385 -18.855  1.00 85.93           H
ATOM   1050  CB  ASP A  84      -0.103   5.947 -20.266  1.00 85.93           C
ATOM   1051 1HB  ASP A  84      -0.985   6.533 -20.524  1.00 85.93           H
ATOM   1052 2HB  ASP A  84       0.686   6.655 -20.012  1.00 85.93           H
ATOM   1053  CG  ASP A  84       0.327   5.106 -21.469  1.00 85.93           C
ATOM   1054  OD1 ASP A  84       0.903   4.023 -21.227  1.00 85.93           O
ATOM   1055  OD2 ASP A  84       0.070   5.564 -22.603  1.00 85.93           O
ATOM   1056  HN  ASP A  84      -1.924   4.260 -20.241  1.00 85.93           H
ATOM   1057  N   MET A  85      -1.965   6.434 -17.832  1.00 88.18           N
ATOM   1058  CA  MET A  85      -2.383   7.376 -16.808  1.00 88.18           C
ATOM   1059  C   MET A  85      -2.292   6.748 -15.415  1.00 88.18           C
ATOM   1060  O   MET A  85      -1.741   7.348 -14.494  1.00 88.18           O
ATOM   1061  HA  MET A  85      -1.691   8.215 -16.881  1.00 88.18           H
ATOM   1062  CB  MET A  85      -3.823   7.817 -17.076  1.00 88.18           C
ATOM   1063 1HB  MET A  85      -3.928   8.110 -18.120  1.00 88.18           H
ATOM   1064 2HB  MET A  85      -4.501   6.980 -16.910  1.00 88.18           H
ATOM   1065  CG  MET A  85      -4.216   8.986 -16.170  1.00 88.18           C
ATOM   1066 1HG  MET A  85      -5.288   9.168 -16.243  1.00 88.18           H
ATOM   1067 2HG  MET A  85      -4.005   8.737 -15.130  1.00 88.18           H
ATOM   1068  SD  MET A  85      -3.315  10.453 -16.641  1.00 88.18           S
ATOM   1069  CE  MET A  85      -3.746  11.530 -15.284  1.00 88.18           C
ATOM   1070 1HE  MET A  85      -4.827  11.664 -15.256  1.00 88.18           H
ATOM   1071 2HE  MET A  85      -3.410  11.086 -14.347  1.00 88.18           H
ATOM   1072 3HE  MET A  85      -3.263  12.498 -15.421  1.00 88.18           H
ATOM   1073  HN  MET A  85      -2.678   6.175 -18.484  1.00 88.18           H
ATOM   1074  N   PHE A  86      -2.841   5.547 -15.306  1.00 91.89           N
ATOM   1075  CA  PHE A  86      -2.867   4.849 -14.032  1.00 91.89           C
ATOM   1076  C   PHE A  86      -1.457   4.444 -13.600  1.00 91.89           C
ATOM   1077  O   PHE A  86      -1.119   4.521 -12.420  1.00 91.89           O
ATOM   1078  HA  PHE A  86      -3.288   5.535 -13.296  1.00 91.89           H
ATOM   1079  CB  PHE A  86      -3.709   3.587 -14.230  1.00 91.89           C
ATOM   1080 1HB  PHE A  86      -3.344   3.053 -15.107  1.00 91.89           H
ATOM   1081 2HB  PHE A  86      -3.566   2.929 -13.373  1.00 91.89           H
ATOM   1082  CG  PHE A  86      -5.205   3.858 -14.402  1.00 91.89           C
ATOM   1083  CD1 PHE A  86      -5.826   4.774 -13.612  1.00 91.89           C
ATOM   1084  HD1 PHE A  86      -5.258   5.316 -12.856  1.00 91.89           H
ATOM   1085  CD2 PHE A  86      -5.914   3.183 -15.346  1.00 91.89           C
ATOM   1086  HD2 PHE A  86      -5.417   2.448 -15.979  1.00 91.89           H
ATOM   1087  CE1 PHE A  86      -7.214   5.026 -13.772  1.00 91.89           C
ATOM   1088  HE1 PHE A  86      -7.712   5.760 -13.138  1.00 91.89           H
ATOM   1089  CE2 PHE A  86      -7.303   3.434 -15.506  1.00 91.89           C
ATOM   1090  HE2 PHE A  86      -7.871   2.893 -16.262  1.00 91.89           H
ATOM   1091  CZ  PHE A  86      -7.923   4.350 -14.715  1.00 91.89           C
ATOM   1092  HZ  PHE A  86      -8.989   4.544 -14.838  1.00 91.89           H
ATOM   1093  HN  PHE A  86      -3.262   5.053 -16.067  1.00 91.89           H
ATOM   1094  N   LEU A  87      -0.671   4.021 -14.579  1.00 89.44           N
ATOM   1095  CA  LEU A  87       0.668   3.527 -14.304  1.00 89.44           C
ATOM   1096  C   LEU A  87       1.532   4.675 -13.780  1.00 89.44           C
ATOM   1097  O   LEU A  87       2.362   4.478 -12.893  1.00 89.44           O
ATOM   1098  HA  LEU A  87       0.584   2.773 -13.522  1.00 89.44           H
ATOM   1099  CB  LEU A  87       1.248   2.836 -15.540  1.00 89.44           C
ATOM   1100 1HB  LEU A  87       1.158   3.515 -16.388  1.00 89.44           H
ATOM   1101 2HB  LEU A  87       2.313   2.672 -15.374  1.00 89.44           H
ATOM   1102  CG  LEU A  87       0.609   1.499 -15.922  1.00 89.44           C
ATOM   1103  HG  LEU A  87      -0.456   1.663 -16.082  1.00 89.44           H
ATOM   1104  CD1 LEU A  87       1.188   0.971 -17.237  1.00 89.44           C
ATOM   1105 1HD1 LEU A  87       0.996   1.690 -18.033  1.00 89.44           H
ATOM   1106 2HD1 LEU A  87       2.263   0.826 -17.128  1.00 89.44           H
ATOM   1107 3HD1 LEU A  87       0.716   0.020 -17.485  1.00 89.44           H
ATOM   1108  CD2 LEU A  87       0.744   0.482 -14.787  1.00 89.44           C
ATOM   1109 1HD2 LEU A  87       1.800   0.316 -14.572  1.00 89.44           H
ATOM   1110 2HD2 LEU A  87       0.247   0.865 -13.896  1.00 89.44           H
ATOM   1111 3HD2 LEU A  87       0.282  -0.459 -15.085  1.00 89.44           H
ATOM   1112  HN  LEU A  87      -0.935   4.012 -15.544  1.00 89.44           H
ATOM   1113  N   LEU A  88       1.309   5.850 -14.349  1.00 91.91           N
ATOM   1114  CA  LEU A  88       2.051   7.032 -13.945  1.00 91.91           C
ATOM   1115  C   LEU A  88       1.671   7.401 -12.509  1.00 91.91           C
ATOM   1116  O   LEU A  88       2.543   7.638 -11.674  1.00 91.91           O
ATOM   1117  HA  LEU A  88       3.110   6.776 -13.967  1.00 91.91           H
ATOM   1118  CB  LEU A  88       1.839   8.168 -14.948  1.00 91.91           C
ATOM   1119 1HB  LEU A  88       2.199   7.837 -15.922  1.00 91.91           H
ATOM   1120 2HB  LEU A  88       0.768   8.344 -15.046  1.00 91.91           H
ATOM   1121  CG  LEU A  88       2.518   9.497 -14.609  1.00 91.91           C
ATOM   1122  HG  LEU A  88       2.174   9.814 -13.625  1.00 91.91           H
ATOM   1123  CD1 LEU A  88       4.036   9.332 -14.527  1.00 91.91           C
ATOM   1124 1HD1 LEU A  88       4.282   8.607 -13.751  1.00 91.91           H
ATOM   1125 2HD1 LEU A  88       4.416   8.980 -15.486  1.00 91.91           H
ATOM   1126 3HD1 LEU A  88       4.493  10.292 -14.285  1.00 91.91           H
ATOM   1127  CD2 LEU A  88       2.112  10.588 -15.602  1.00 91.91           C
ATOM   1128 1HD2 LEU A  88       2.408  10.291 -16.609  1.00 91.91           H
ATOM   1129 2HD2 LEU A  88       1.032  10.728 -15.567  1.00 91.91           H
ATOM   1130 3HD2 LEU A  88       2.608  11.522 -15.339  1.00 91.91           H
ATOM   1131  HN  LEU A  88       0.636   6.002 -15.074  1.00 91.91           H
ATOM   1132  N   ASN A  89       0.369   7.437 -12.266  1.00 92.78           N
ATOM   1133  CA  ASN A  89      -0.138   7.842 -10.966  1.00 92.78           C
ATOM   1134  C   ASN A  89       0.286   6.815  -9.915  1.00 92.78           C
ATOM   1135  O   ASN A  89       0.545   7.168  -8.765  1.00 92.78           O
ATOM   1136  HA  ASN A  89       0.293   8.827 -10.785  1.00 92.78           H
ATOM   1137  CB  ASN A  89      -1.666   7.912 -10.969  1.00 92.78           C
ATOM   1138 1HB  ASN A  89      -2.071   7.082 -11.548  1.00 92.78           H
ATOM   1139 2HB  ASN A  89      -2.041   7.803  -9.951  1.00 92.78           H
ATOM   1140  CG  ASN A  89      -2.154   9.238 -11.558  1.00 92.78           C
ATOM   1141  OD1 ASN A  89      -2.330  10.227 -10.866  1.00 92.78           O
ATOM   1142  ND2 ASN A  89      -2.360   9.202 -12.872  1.00 92.78           N
ATOM   1143 1HD2 ASN A  89      -2.196   8.358 -13.381  1.00 92.78           H
ATOM   1144 2HD2 ASN A  89      -2.680  10.021 -13.349  1.00 92.78           H
ATOM   1145  HN  ASN A  89      -0.332   7.196 -12.937  1.00 92.78           H
ATOM   1146  N   LEU A  90       0.344   5.563 -10.347  1.00 93.88           N
ATOM   1147  CA  LEU A  90       0.772   4.488  -9.468  1.00 93.88           C
ATOM   1148  C   LEU A  90       2.219   4.733  -9.035  1.00 93.88           C
ATOM   1149  O   LEU A  90       2.548   4.604  -7.857  1.00 93.88           O
ATOM   1150  HA  LEU A  90       0.137   4.517  -8.582  1.00 93.88           H
ATOM   1151  CB  LEU A  90       0.552   3.130 -10.137  1.00 93.88           C
ATOM   1152 1HB  LEU A  90      -0.507   3.032 -10.378  1.00 93.88           H
ATOM   1153 2HB  LEU A  90       1.095   3.120 -11.082  1.00 93.88           H
ATOM   1154  CG  LEU A  90       0.976   1.905  -9.325  1.00 93.88           C
ATOM   1155  HG  LEU A  90       2.027   2.018  -9.059  1.00 93.88           H
ATOM   1156  CD1 LEU A  90       0.187   1.814  -8.017  1.00 93.88           C
ATOM   1157 1HD1 LEU A  90       0.368   2.709  -7.421  1.00 93.88           H
ATOM   1158 2HD1 LEU A  90      -0.877   1.735  -8.239  1.00 93.88           H
ATOM   1159 3HD1 LEU A  90       0.509   0.935  -7.459  1.00 93.88           H
ATOM   1160  CD2 LEU A  90       0.856   0.626 -10.157  1.00 93.88           C
ATOM   1161 1HD2 LEU A  90      -0.179   0.495 -10.473  1.00 93.88           H
ATOM   1162 2HD2 LEU A  90       1.497   0.702 -11.035  1.00 93.88           H
ATOM   1163 3HD2 LEU A  90       1.163  -0.229  -9.555  1.00 93.88           H
ATOM   1164  HN  LEU A  90       0.106   5.281 -11.276  1.00 93.88           H
ATOM   1165  N   ALA A  91       3.044   5.082 -10.011  1.00 94.87           N
ATOM   1166  CA  ALA A  91       4.459   5.289  -9.757  1.00 94.87           C
ATOM   1167  C   ALA A  91       4.634   6.478  -8.810  1.00 94.87           C
ATOM   1168  O   ALA A  91       5.508   6.463  -7.944  1.00 94.87           O
ATOM   1169  HA  ALA A  91       4.844   4.391  -9.274  1.00 94.87           H
ATOM   1170  CB  ALA A  91       5.193   5.488 -11.084  1.00 94.87           C
ATOM   1171 1HB  ALA A  91       5.061   4.604 -11.709  1.00 94.87           H
ATOM   1172 2HB  ALA A  91       4.785   6.359 -11.598  1.00 94.87           H
ATOM   1173 3HB  ALA A  91       6.255   5.643 -10.893  1.00 94.87           H
ATOM   1174  HN  ALA A  91       2.760   5.223 -10.960  1.00 94.87           H
ATOM   1175  N   ILE A  92       3.789   7.479  -9.006  1.00 93.87           N
ATOM   1176  CA  ILE A  92       3.827   8.665  -8.168  1.00 93.87           C
ATOM   1177  C   ILE A  92       3.453   8.284  -6.734  1.00 93.87           C
ATOM   1178  O   ILE A  92       4.125   8.685  -5.785  1.00 93.87           O
ATOM   1179  HA  ILE A  92       4.852   9.035  -8.170  1.00 93.87           H
ATOM   1180  CB  ILE A  92       2.947   9.768  -8.760  1.00 93.87           C
ATOM   1181  HB  ILE A  92       1.974   9.338  -8.998  1.00 93.87           H
ATOM   1182  CG1 ILE A  92       3.539  10.300 -10.067  1.00 93.87           C
ATOM   1183 1HG1 ILE A  92       4.432  10.887  -9.853  1.00 93.87           H
ATOM   1184 2HG1 ILE A  92       3.850   9.465 -10.695  1.00 93.87           H
ATOM   1185  CG2 ILE A  92       2.709  10.886  -7.742  1.00 93.87           C
ATOM   1186 1HG2 ILE A  92       2.212  10.476  -6.863  1.00 93.87           H
ATOM   1187 2HG2 ILE A  92       3.665  11.320  -7.450  1.00 93.87           H
ATOM   1188 3HG2 ILE A  92       2.081  11.656  -8.189  1.00 93.87           H
ATOM   1189  CD1 ILE A  92       2.523  11.162 -10.818  1.00 93.87           C
ATOM   1190 1HD1 ILE A  92       1.642  10.564 -11.052  1.00 93.87           H
ATOM   1191 2HD1 ILE A  92       2.234  12.008 -10.196  1.00 93.87           H
ATOM   1192 3HD1 ILE A  92       2.970  11.526 -11.743  1.00 93.87           H
ATOM   1193  HN  ILE A  92       3.090   7.489  -9.720  1.00 93.87           H
ATOM   1194  N   ALA A  93       2.382   7.512  -6.621  1.00 95.73           N
ATOM   1195  CA  ALA A  93       1.855   7.148  -5.317  1.00 95.73           C
ATOM   1196  C   ALA A  93       2.903   6.331  -4.558  1.00 95.73           C
ATOM   1197  O   ALA A  93       3.145   6.570  -3.376  1.00 95.73           O
ATOM   1198  HA  ALA A  93       1.659   8.070  -4.769  1.00 95.73           H
ATOM   1199  CB  ALA A  93       0.539   6.389  -5.491  1.00 95.73           C
ATOM   1200 1HB  ALA A  93      -0.181   7.023  -6.009  1.00 95.73           H
ATOM   1201 2HB  ALA A  93       0.714   5.486  -6.076  1.00 95.73           H
ATOM   1202 3HB  ALA A  93       0.144   6.116  -4.512  1.00 95.73           H
ATOM   1203  HN  ALA A  93       1.877   7.139  -7.400  1.00 95.73           H
ATOM   1204  N   ASP A  94       3.498   5.385  -5.270  1.00 92.43           N
ATOM   1205  CA  ASP A  94       4.509   4.526  -4.677  1.00 92.43           C
ATOM   1206  C   ASP A  94       5.659   5.387  -4.151  1.00 92.43           C
ATOM   1207  O   ASP A  94       6.146   5.169  -3.043  1.00 92.43           O
ATOM   1208  HA  ASP A  94       3.995   3.986  -3.881  1.00 92.43           H
ATOM   1209  CB  ASP A  94       5.080   3.553  -5.710  1.00 92.43           C
ATOM   1210 1HB  ASP A  94       5.184   4.057  -6.670  1.00 92.43           H
ATOM   1211 2HB  ASP A  94       6.078   3.238  -5.405  1.00 92.43           H
ATOM   1212  CG  ASP A  94       4.178   2.327  -5.866  1.00 92.43           C
ATOM   1213  OD1 ASP A  94       3.533   1.965  -4.858  1.00 92.43           O
ATOM   1214  OD2 ASP A  94       4.153   1.780  -6.990  1.00 92.43           O
ATOM   1215  HN  ASP A  94       3.300   5.201  -6.233  1.00 92.43           H
ATOM   1216  N   LEU A  95       6.060   6.347  -4.971  1.00 92.84           N
ATOM   1217  CA  LEU A  95       7.211   7.174  -4.650  1.00 92.84           C
ATOM   1218  C   LEU A  95       6.917   7.979  -3.383  1.00 92.84           C
ATOM   1219  O   LEU A  95       7.771   8.095  -2.505  1.00 92.84           O
ATOM   1220  HA  LEU A  95       8.047   6.505  -4.448  1.00 92.84           H
ATOM   1221  CB  LEU A  95       7.602   8.038  -5.851  1.00 92.84           C
ATOM   1222 1HB  LEU A  95       7.674   7.395  -6.728  1.00 92.84           H
ATOM   1223 2HB  LEU A  95       6.796   8.747  -6.041  1.00 92.84           H
ATOM   1224  CG  LEU A  95       8.910   8.819  -5.717  1.00 92.84           C
ATOM   1225  HG  LEU A  95       8.875   9.387  -4.788  1.00 92.84           H
ATOM   1226  CD1 LEU A  95      10.108   7.871  -5.623  1.00 92.84           C
ATOM   1227 1HD1 LEU A  95       9.994   7.228  -4.751  1.00 92.84           H
ATOM   1228 2HD1 LEU A  95      10.157   7.258  -6.523  1.00 92.84           H
ATOM   1229 3HD1 LEU A  95      11.025   8.453  -5.529  1.00 92.84           H
ATOM   1230  CD2 LEU A  95       9.066   9.828  -6.857  1.00 92.84           C
ATOM   1231 1HD2 LEU A  95       9.069   9.300  -7.811  1.00 92.84           H
ATOM   1232 2HD2 LEU A  95       8.234  10.532  -6.835  1.00 92.84           H
ATOM   1233 3HD2 LEU A  95      10.004  10.369  -6.738  1.00 92.84           H
ATOM   1234  HN  LEU A  95       5.614   6.563  -5.840  1.00 92.84           H
ATOM   1235  N   LEU A  96       5.707   8.515  -3.328  1.00 92.35           N
ATOM   1236  CA  LEU A  96       5.306   9.344  -2.204  1.00 92.35           C
ATOM   1237  C   LEU A  96       5.325   8.505  -0.924  1.00 92.35           C
ATOM   1238  O   LEU A  96       5.719   8.991   0.135  1.00 92.35           O
ATOM   1239  HA  LEU A  96       6.044  10.140  -2.106  1.00 92.35           H
ATOM   1240  CB  LEU A  96       3.956  10.009  -2.483  1.00 92.35           C
ATOM   1241 1HB  LEU A  96       3.258   9.242  -2.818  1.00 92.35           H
ATOM   1242 2HB  LEU A  96       3.568  10.406  -1.545  1.00 92.35           H
ATOM   1243  CG  LEU A  96       3.966  11.137  -3.517  1.00 92.35           C
ATOM   1244  HG  LEU A  96       4.395  10.749  -4.441  1.00 92.35           H
ATOM   1245  CD1 LEU A  96       2.542  11.598  -3.838  1.00 92.35           C
ATOM   1246 1HD1 LEU A  96       1.971  10.761  -4.239  1.00 92.35           H
ATOM   1247 2HD1 LEU A  96       2.065  11.962  -2.928  1.00 92.35           H
ATOM   1248 3HD1 LEU A  96       2.578  12.400  -4.576  1.00 92.35           H
ATOM   1249  CD2 LEU A  96       4.854  12.295  -3.058  1.00 92.35           C
ATOM   1250 1HD2 LEU A  96       4.477  12.689  -2.114  1.00 92.35           H
ATOM   1251 2HD2 LEU A  96       5.874  11.938  -2.921  1.00 92.35           H
ATOM   1252 3HD2 LEU A  96       4.842  13.082  -3.811  1.00 92.35           H
ATOM   1253  HN  LEU A  96       5.007   8.390  -4.032  1.00 92.35           H
ATOM   1254  N   PHE A  97       4.894   7.260  -1.064  1.00 92.88           N
ATOM   1255  CA  PHE A  97       4.913   6.331   0.053  1.00 92.88           C
ATOM   1256  C   PHE A  97       6.344   6.084   0.535  1.00 92.88           C
ATOM   1257  O   PHE A  97       6.616   6.136   1.733  1.00 92.88           O
ATOM   1258  HA  PHE A  97       4.333   6.782   0.858  1.00 92.88           H
ATOM   1259  CB  PHE A  97       4.322   5.013  -0.451  1.00 92.88           C
ATOM   1260 1HB  PHE A  97       3.238   5.111  -0.506  1.00 92.88           H
ATOM   1261 2HB  PHE A  97       4.677   4.831  -1.465  1.00 92.88           H
ATOM   1262  CG  PHE A  97       4.667   3.803   0.419  1.00 92.88           C
ATOM   1263  CD1 PHE A  97       5.542   2.867  -0.035  1.00 92.88           C
ATOM   1264  HD1 PHE A  97       5.998   2.978  -1.019  1.00 92.88           H
ATOM   1265  CD2 PHE A  97       4.099   3.665   1.647  1.00 92.88           C
ATOM   1266  HD2 PHE A  97       3.397   4.415   2.011  1.00 92.88           H
ATOM   1267  CE1 PHE A  97       5.863   1.744   0.773  1.00 92.88           C
ATOM   1268  HE1 PHE A  97       6.564   0.993   0.409  1.00 92.88           H
ATOM   1269  CE2 PHE A  97       4.419   2.542   2.455  1.00 92.88           C
ATOM   1270  HE2 PHE A  97       3.964   2.431   3.439  1.00 92.88           H
ATOM   1271  CZ  PHE A  97       5.294   1.605   2.001  1.00 92.88           C
ATOM   1272  HZ  PHE A  97       5.540   0.743   2.621  1.00 92.88           H
ATOM   1273  HN  PHE A  97       4.536   6.885  -1.920  1.00 92.88           H
ATOM   1274  N   LEU A  98       7.220   5.819  -0.423  1.00 94.86           N
ATOM   1275  CA  LEU A  98       8.566   5.376  -0.104  1.00 94.86           C
ATOM   1276  C   LEU A  98       9.288   6.474   0.679  1.00 94.86           C
ATOM   1277  O   LEU A  98      10.104   6.185   1.552  1.00 94.86           O
ATOM   1278  HA  LEU A  98       8.478   4.497   0.535  1.00 94.86           H
ATOM   1279  CB  LEU A  98       9.302   4.941  -1.373  1.00 94.86           C
ATOM   1280 1HB  LEU A  98       9.217   5.740  -2.110  1.00 94.86           H
ATOM   1281 2HB  LEU A  98      10.361   4.836  -1.138  1.00 94.86           H
ATOM   1282  CG  LEU A  98       8.819   3.639  -2.016  1.00 94.86           C
ATOM   1283  HG  LEU A  98       7.729   3.650  -2.033  1.00 94.86           H
ATOM   1284  CD1 LEU A  98       9.293   3.535  -3.467  1.00 94.86           C
ATOM   1285 1HD1 LEU A  98       8.898   4.375  -4.039  1.00 94.86           H
ATOM   1286 2HD1 LEU A  98      10.382   3.556  -3.496  1.00 94.86           H
ATOM   1287 3HD1 LEU A  98       8.936   2.601  -3.900  1.00 94.86           H
ATOM   1288  CD2 LEU A  98       9.245   2.427  -1.185  1.00 94.86           C
ATOM   1289 1HD2 LEU A  98      10.332   2.399  -1.114  1.00 94.86           H
ATOM   1290 2HD2 LEU A  98       8.817   2.503  -0.186  1.00 94.86           H
ATOM   1291 3HD2 LEU A  98       8.889   1.515  -1.665  1.00 94.86           H
ATOM   1292  HN  LEU A  98       7.022   5.902  -1.400  1.00 94.86           H
ATOM   1293  N   VAL A  99       8.960   7.712   0.339  1.00 92.11           N
ATOM   1294  CA  VAL A  99       9.616   8.855   0.950  1.00 92.11           C
ATOM   1295  C   VAL A  99       9.342   8.849   2.456  1.00 92.11           C
ATOM   1296  O   VAL A  99      10.058   9.491   3.223  1.00 92.11           O
ATOM   1297  HA  VAL A  99      10.688   8.745   0.788  1.00 92.11           H
ATOM   1298  CB  VAL A  99       9.164  10.147   0.266  1.00 92.11           C
ATOM   1299  HB  VAL A  99       8.074  10.154   0.251  1.00 92.11           H
ATOM   1300  CG1 VAL A  99       9.632  11.375   1.049  1.00 92.11           C
ATOM   1301 1HG1 VAL A  99       9.211  11.347   2.054  1.00 92.11           H
ATOM   1302 2HG1 VAL A  99      10.720  11.374   1.109  1.00 92.11           H
ATOM   1303 3HG1 VAL A  99       9.297  12.279   0.540  1.00 92.11           H
ATOM   1304  CG2 VAL A  99       9.654  10.200  -1.183  1.00 92.11           C
ATOM   1305 1HG2 VAL A  99      10.743  10.158  -1.199  1.00 92.11           H
ATOM   1306 2HG2 VAL A  99       9.250   9.351  -1.735  1.00 92.11           H
ATOM   1307 3HG2 VAL A  99       9.319  11.128  -1.646  1.00 92.11           H
ATOM   1308  HN  VAL A  99       8.262   7.939  -0.340  1.00 92.11           H
ATOM   1309  N   THR A 100       8.305   8.117   2.833  1.00 91.56           N
ATOM   1310  CA  THR A 100       7.914   8.037   4.231  1.00 91.56           C
ATOM   1311  C   THR A 100       8.793   7.029   4.973  1.00 91.56           C
ATOM   1312  O   THR A 100       8.967   7.127   6.187  1.00 91.56           O
ATOM   1313  HA  THR A 100       8.085   9.010   4.691  1.00 91.56           H
ATOM   1314  CB  THR A 100       6.423   7.700   4.286  1.00 91.56           C
ATOM   1315  HB  THR A 100       6.015   7.900   5.277  1.00 91.56           H
ATOM   1316  OG1 THR A 100       6.358   6.343   3.857  1.00 91.56           O
ATOM   1317  HG1 THR A 100       5.449   5.968   4.043  1.00 91.56           H
ATOM   1318  CG2 THR A 100       5.611   8.462   3.237  1.00 91.56           C
ATOM   1319 1HG2 THR A 100       5.975   8.209   2.241  1.00 91.56           H
ATOM   1320 2HG2 THR A 100       5.719   9.534   3.402  1.00 91.56           H
ATOM   1321 3HG2 THR A 100       4.560   8.186   3.320  1.00 91.56           H
ATOM   1322  HN  THR A 100       7.737   7.586   2.205  1.00 91.56           H
ATOM   1323  N   LEU A 101       9.324   6.083   4.213  1.00 93.39           N
ATOM   1324  CA  LEU A 101       9.962   4.918   4.804  1.00 93.39           C
ATOM   1325  C   LEU A 101      11.178   5.365   5.616  1.00 93.39           C
ATOM   1326  O   LEU A 101      11.425   4.849   6.706  1.00 93.39           O
ATOM   1327  HA  LEU A 101       9.242   4.461   5.483  1.00 93.39           H
ATOM   1328  CB  LEU A 101      10.288   3.882   3.727  1.00 93.39           C
ATOM   1329 1HB  LEU A 101      10.855   4.375   2.936  1.00 93.39           H
ATOM   1330 2HB  LEU A 101      10.941   3.126   4.163  1.00 93.39           H
ATOM   1331  CG  LEU A 101       9.090   3.174   3.091  1.00 93.39           C
ATOM   1332  HG  LEU A 101       8.496   3.918   2.560  1.00 93.39           H
ATOM   1333  CD1 LEU A 101       9.547   2.141   2.059  1.00 93.39           C
ATOM   1334 1HD1 LEU A 101      10.116   2.639   1.274  1.00 93.39           H
ATOM   1335 2HD1 LEU A 101      10.176   1.395   2.546  1.00 93.39           H
ATOM   1336 3HD1 LEU A 101       8.676   1.653   1.623  1.00 93.39           H
ATOM   1337  CD2 LEU A 101       8.188   2.556   4.161  1.00 93.39           C
ATOM   1338 1HD2 LEU A 101       8.757   1.828   4.739  1.00 93.39           H
ATOM   1339 2HD2 LEU A 101       7.820   3.339   4.823  1.00 93.39           H
ATOM   1340 3HD2 LEU A 101       7.344   2.059   3.681  1.00 93.39           H
ATOM   1341  HN  LEU A 101       9.324   6.103   3.213  1.00 93.39           H
ATOM   1342  N   PRO A 102      11.957   6.328   5.105  1.00 94.65           N
ATOM   1343  CA  PRO A 102      13.154   6.787   5.814  1.00 94.65           C
ATOM   1344  C   PRO A 102      12.854   7.195   7.248  1.00 94.65           C
ATOM   1345  O   PRO A 102      13.608   6.865   8.162  1.00 94.65           O
ATOM   1346  HA  PRO A 102      13.876   5.975   5.895  1.00 94.65           H
ATOM   1347  CB  PRO A 102      13.640   7.971   4.977  1.00 94.65           C
ATOM   1348 1HB  PRO A 102      13.226   8.914   5.336  1.00 94.65           H
ATOM   1349 2HB  PRO A 102      14.725   8.068   5.010  1.00 94.65           H
ATOM   1350  CG  PRO A 102      13.147   7.638   3.574  1.00 94.65           C
ATOM   1351 1HG  PRO A 102      13.099   8.524   2.940  1.00 94.65           H
ATOM   1352 2HG  PRO A 102      13.809   6.935   3.069  1.00 94.65           H
ATOM   1353  CD  PRO A 102      11.771   7.044   3.830  1.00 94.65           C
ATOM   1354 1HD  PRO A 102      11.006   7.817   3.913  1.00 94.65           H
ATOM   1355 2HD  PRO A 102      11.461   6.378   3.025  1.00 94.65           H
ATOM   1356  N   PHE A 103      11.749   7.909   7.407  1.00 93.17           N
ATOM   1357  CA  PHE A 103      11.369   8.418   8.714  1.00 93.17           C
ATOM   1358  C   PHE A 103      11.010   7.274   9.664  1.00 93.17           C
ATOM   1359  O   PHE A 103      11.377   7.299  10.838  1.00 93.17           O
ATOM   1360  HA  PHE A 103      12.226   8.962   9.110  1.00 93.17           H
ATOM   1361  CB  PHE A 103      10.136   9.301   8.509  1.00 93.17           C
ATOM   1362 1HB  PHE A 103       9.364   8.718   8.007  1.00 93.17           H
ATOM   1363 2HB  PHE A 103       9.739   9.585   9.483  1.00 93.17           H
ATOM   1364  CG  PHE A 103      10.407  10.568   7.695  1.00 93.17           C
ATOM   1365  CD1 PHE A 103      10.836  11.698   8.319  1.00 93.17           C
ATOM   1366  HD1 PHE A 103      10.988  11.700   9.398  1.00 93.17           H
ATOM   1367  CD2 PHE A 103      10.218  10.565   6.348  1.00 93.17           C
ATOM   1368  HD2 PHE A 103       9.874   9.659   5.848  1.00 93.17           H
ATOM   1369  CE1 PHE A 103      11.087  12.874   7.564  1.00 93.17           C
ATOM   1370  HE1 PHE A 103      11.431  13.779   8.063  1.00 93.17           H
ATOM   1371  CE2 PHE A 103      10.469  11.741   5.593  1.00 93.17           C
ATOM   1372  HE2 PHE A 103      10.317  11.738   4.514  1.00 93.17           H
ATOM   1373  CZ  PHE A 103      10.898  12.870   6.217  1.00 93.17           C
ATOM   1374  HZ  PHE A 103      11.091  13.773   5.637  1.00 93.17           H
ATOM   1375  HN  PHE A 103      11.121   8.140   6.664  1.00 93.17           H
ATOM   1376  N   TRP A 104      10.296   6.298   9.122  1.00 88.25           N
ATOM   1377  CA  TRP A 104       9.849   5.167   9.917  1.00 88.25           C
ATOM   1378  C   TRP A 104      11.079   4.340  10.297  1.00 88.25           C
ATOM   1379  O   TRP A 104      11.118   3.734  11.366  1.00 88.25           O
ATOM   1380  HA  TRP A 104       9.372   5.559  10.815  1.00 88.25           H
ATOM   1381  CB  TRP A 104       8.791   4.355   9.169  1.00 88.25           C
ATOM   1382 1HB  TRP A 104       9.194   4.057   8.201  1.00 88.25           H
ATOM   1383 2HB  TRP A 104       8.588   3.440   9.725  1.00 88.25           H
ATOM   1384  CG  TRP A 104       7.474   5.102   8.948  1.00 88.25           C
ATOM   1385  CD1 TRP A 104       6.901   5.438   7.784  1.00 88.25           C
ATOM   1386  HD1 TRP A 104       7.321   5.209   6.805  1.00 88.25           H
ATOM   1387  CD2 TRP A 104       6.584   5.596   9.971  1.00 88.25           C
ATOM   1388  NE1 TRP A 104       5.711   6.109   7.981  1.00 88.25           N
ATOM   1389  HE1 TRP A 104       5.104   6.460   7.268  1.00 88.25           H
ATOM   1390  CE2 TRP A 104       5.512   6.209   9.353  1.00 88.25           C
ATOM   1391  CE3 TRP A 104       6.681   5.528  11.372  1.00 88.25           C
ATOM   1392  HE3 TRP A 104       7.516   5.050  11.883  1.00 88.25           H
ATOM   1393  CZ2 TRP A 104       4.457   6.800  10.058  1.00 88.25           C
ATOM   1394  HZ2 TRP A 104       3.621   7.278   9.546  1.00 88.25           H
ATOM   1395  CZ3 TRP A 104       5.618   6.124  12.061  1.00 88.25           C
ATOM   1396  HZ3 TRP A 104       5.644   6.099  13.151  1.00 88.25           H
ATOM   1397  CH2 TRP A 104       4.532   6.744  11.454  1.00 88.25           C
ATOM   1398  HH2 TRP A 104       3.743   7.185  12.063  1.00 88.25           H
ATOM   1399  HN  TRP A 104      10.025   6.272   8.160  1.00 88.25           H
ATOM   1400  N   ALA A 105      12.054   4.342   9.399  1.00 94.56           N
ATOM   1401  CA  ALA A 105      13.286   3.608   9.631  1.00 94.56           C
ATOM   1402  C   ALA A 105      13.996   4.185  10.857  1.00 94.56           C
ATOM   1403  O   ALA A 105      14.435   3.441  11.732  1.00 94.56           O
ATOM   1404  HA  ALA A 105      13.021   2.570   9.830  1.00 94.56           H
ATOM   1405  CB  ALA A 105      14.157   3.662   8.374  1.00 94.56           C
ATOM   1406 1HB  ALA A 105      13.619   3.213   7.539  1.00 94.56           H
ATOM   1407 2HB  ALA A 105      14.392   4.700   8.139  1.00 94.56           H
ATOM   1408 3HB  ALA A 105      15.081   3.111   8.549  1.00 94.56           H
ATOM   1409  HN  ALA A 105      12.011   4.832   8.528  1.00 94.56           H
ATOM   1410  N   ILE A 106      14.085   5.507  10.882  1.00 91.37           N
ATOM   1411  CA  ILE A 106      14.756   6.192  11.974  1.00 91.37           C
ATOM   1412  C   ILE A 106      13.974   5.962  13.270  1.00 91.37           C
ATOM   1413  O   ILE A 106      14.563   5.681  14.312  1.00 91.37           O
ATOM   1414  HA  ILE A 106      15.744   5.744  12.083  1.00 91.37           H
ATOM   1415  CB  ILE A 106      14.962   7.669  11.634  1.00 91.37           C
ATOM   1416  HB  ILE A 106      14.012   8.076  11.289  1.00 91.37           H
ATOM   1417  CG1 ILE A 106      15.966   7.833  10.491  1.00 91.37           C
ATOM   1418 1HG1 ILE A 106      16.976   7.657  10.862  1.00 91.37           H
ATOM   1419 2HG1 ILE A 106      15.773   7.085   9.723  1.00 91.37           H
ATOM   1420  CG2 ILE A 106      15.371   8.465  12.875  1.00 91.37           C
ATOM   1421 1HG2 ILE A 106      14.589   8.387  13.631  1.00 91.37           H
ATOM   1422 2HG2 ILE A 106      16.303   8.065  13.273  1.00 91.37           H
ATOM   1423 3HG2 ILE A 106      15.511   9.512  12.605  1.00 91.37           H
ATOM   1424  CD1 ILE A 106      15.878   9.234   9.881  1.00 91.37           C
ATOM   1425 1HD1 ILE A 106      14.874   9.397   9.490  1.00 91.37           H
ATOM   1426 2HD1 ILE A 106      16.096   9.978  10.647  1.00 91.37           H
ATOM   1427 3HD1 ILE A 106      16.602   9.324   9.072  1.00 91.37           H
ATOM   1428  HN  ILE A 106      13.711   6.106  10.174  1.00 91.37           H
ATOM   1429  N   ALA A 107      12.660   6.091  13.161  1.00 92.52           N
ATOM   1430  CA  ALA A 107      11.799   5.983  14.327  1.00 92.52           C
ATOM   1431  C   ALA A 107      11.933   4.582  14.927  1.00 92.52           C
ATOM   1432  O   ALA A 107      11.940   4.424  16.147  1.00 92.52           O
ATOM   1433  HA  ALA A 107      12.138   6.717  15.058  1.00 92.52           H
ATOM   1434  CB  ALA A 107      10.359   6.312  13.930  1.00 92.52           C
ATOM   1435 1HB  ALA A 107      10.313   7.328  13.537  1.00 92.52           H
ATOM   1436 2HB  ALA A 107      10.024   5.611  13.165  1.00 92.52           H
ATOM   1437 3HB  ALA A 107       9.713   6.231  14.804  1.00 92.52           H
ATOM   1438  HN  ALA A 107      12.184   6.264  12.299  1.00 92.52           H
ATOM   1439  N   ALA A 108      12.037   3.601  14.042  1.00 92.11           N
ATOM   1440  CA  ALA A 108      12.112   2.214  14.468  1.00 92.11           C
ATOM   1441  C   ALA A 108      13.486   1.948  15.085  1.00 92.11           C
ATOM   1442  O   ALA A 108      13.622   1.097  15.963  1.00 92.11           O
ATOM   1443  HA  ALA A 108      11.345   2.058  15.228  1.00 92.11           H
ATOM   1444  CB  ALA A 108      11.820   1.298  13.278  1.00 92.11           C
ATOM   1445 1HB  ALA A 108      10.821   1.507  12.895  1.00 92.11           H
ATOM   1446 2HB  ALA A 108      12.555   1.477  12.493  1.00 92.11           H
ATOM   1447 3HB  ALA A 108      11.876   0.258  13.598  1.00 92.11           H
ATOM   1448  HN  ALA A 108      12.070   3.742  13.053  1.00 92.11           H
ATOM   1449  N   ALA A 109      14.470   2.692  14.602  1.00 90.48           N
ATOM   1450  CA  ALA A 109      15.846   2.472  15.015  1.00 90.48           C
ATOM   1451  C   ALA A 109      16.012   2.903  16.473  1.00 90.48           C
ATOM   1452  O   ALA A 109      16.779   2.299  17.220  1.00 90.48           O
ATOM   1453  HA  ALA A 109      16.050   1.404  14.935  1.00 90.48           H
ATOM   1454  CB  ALA A 109      16.788   3.226  14.074  1.00 90.48           C
ATOM   1455 1HB  ALA A 109      16.652   2.862  13.055  1.00 90.48           H
ATOM   1456 2HB  ALA A 109      16.563   4.292  14.112  1.00 90.48           H
ATOM   1457 3HB  ALA A 109      17.820   3.061  14.384  1.00 90.48           H
ATOM   1458  HN  ALA A 109      14.340   3.431  13.942  1.00 90.48           H
ATOM   1459  N   ASP A 110      15.278   3.946  16.836  1.00 81.34           N
ATOM   1460  CA  ASP A 110      15.447   4.562  18.141  1.00 81.34           C
ATOM   1461  C   ASP A 110      14.107   5.137  18.605  1.00 81.34           C
ATOM   1462  O   ASP A 110      13.327   4.451  19.262  1.00 81.34           O
ATOM   1463  HA  ASP A 110      15.805   3.763  18.790  1.00 81.34           H
ATOM   1464  CB  ASP A 110      16.459   5.708  18.083  1.00 81.34           C
ATOM   1465 1HB  ASP A 110      17.381   5.360  17.616  1.00 81.34           H
ATOM   1466 2HB  ASP A 110      16.069   6.511  17.458  1.00 81.34           H
ATOM   1467  CG  ASP A 110      16.761   6.244  19.483  1.00 81.34           C
ATOM   1468  OD1 ASP A 110      16.351   5.567  20.451  1.00 81.34           O
ATOM   1469  OD2 ASP A 110      17.394   7.320  19.555  1.00 81.34           O
ATOM   1470  HN  ASP A 110      14.581   4.368  16.256  1.00 81.34           H
ATOM   1471  N   GLN A 111      13.882   6.393  18.245  1.00 84.26           N
ATOM   1472  CA  GLN A 111      12.656   7.072  18.626  1.00 84.26           C
ATOM   1473  C   GLN A 111      12.288   8.129  17.583  1.00 84.26           C
ATOM   1474  O   GLN A 111      13.080   8.426  16.689  1.00 84.26           O
ATOM   1475  HA  GLN A 111      11.891   6.296  18.651  1.00 84.26           H
ATOM   1476  CB  GLN A 111      12.784   7.696  20.017  1.00 84.26           C
ATOM   1477 1HB  GLN A 111      11.858   8.211  20.275  1.00 84.26           H
ATOM   1478 2HB  GLN A 111      12.929   6.911  20.759  1.00 84.26           H
ATOM   1479  CG  GLN A 111      13.954   8.680  20.071  1.00 84.26           C
ATOM   1480 1HG  GLN A 111      14.884   8.156  19.852  1.00 84.26           H
ATOM   1481 2HG  GLN A 111      13.828   9.442  19.302  1.00 84.26           H
ATOM   1482  CD  GLN A 111      14.048   9.345  21.446  1.00 84.26           C
ATOM   1483  OE1 GLN A 111      13.087   9.423  22.193  1.00 84.26           O
ATOM   1484  NE2 GLN A 111      15.257   9.818  21.736  1.00 84.26           N
ATOM   1485 1HE2 GLN A 111      16.003   9.721  21.077  1.00 84.26           H
ATOM   1486 2HE2 GLN A 111      15.419  10.271  22.613  1.00 84.26           H
ATOM   1487  HN  GLN A 111      14.519   6.942  17.704  1.00 84.26           H
ATOM   1488  N   TRP A 112      11.087   8.668  17.731  1.00 89.55           N
ATOM   1489  CA  TRP A 112      10.632   9.734  16.854  1.00 89.55           C
ATOM   1490  C   TRP A 112      11.379  11.013  17.238  1.00 89.55           C
ATOM   1491  O   TRP A 112      11.190  11.543  18.332  1.00 89.55           O
ATOM   1492  HA  TRP A 112      10.878   9.452  15.831  1.00 89.55           H
ATOM   1493  CB  TRP A 112       9.111   9.888  16.921  1.00 89.55           C
ATOM   1494 1HB  TRP A 112       8.651   8.914  16.756  1.00 89.55           H
ATOM   1495 2HB  TRP A 112       8.832  10.206  17.926  1.00 89.55           H
ATOM   1496  CG  TRP A 112       8.541  10.884  15.910  1.00 89.55           C
ATOM   1497  CD1 TRP A 112       8.224  12.171  16.109  1.00 89.55           C
ATOM   1498  HD1 TRP A 112       8.337  12.691  17.060  1.00 89.55           H
ATOM   1499  CD2 TRP A 112       8.232  10.622  14.525  1.00 89.55           C
ATOM   1500  NE1 TRP A 112       7.734  12.754  14.958  1.00 89.55           N
ATOM   1501  HE1 TRP A 112       7.431  13.702  14.857  1.00 89.55           H
ATOM   1502  CE2 TRP A 112       7.740  11.783  13.964  1.00 89.55           C
ATOM   1503  CE3 TRP A 112       8.365   9.443  13.771  1.00 89.55           C
ATOM   1504  HE3 TRP A 112       8.751   8.514  14.190  1.00 89.55           H
ATOM   1505  CZ2 TRP A 112       7.340  11.878  12.626  1.00 89.55           C
ATOM   1506  HZ2 TRP A 112       6.954  12.807  12.206  1.00 89.55           H
ATOM   1507  CZ3 TRP A 112       7.961   9.554  12.435  1.00 89.55           C
ATOM   1508  HZ3 TRP A 112       8.043   8.668  11.805  1.00 89.55           H
ATOM   1509  CH2 TRP A 112       7.463  10.715  11.855  1.00 89.55           C
ATOM   1510  HH2 TRP A 112       7.169  10.721  10.806  1.00 89.55           H
ATOM   1511  HN  TRP A 112      10.431   8.389  18.432  1.00 89.55           H
ATOM   1512  N   LYS A 113      12.214  11.472  16.317  1.00 81.80           N
ATOM   1513  CA  LYS A 113      13.122  12.568  16.609  1.00 81.80           C
ATOM   1514  C   LYS A 113      12.599  13.847  15.953  1.00 81.80           C
ATOM   1515  O   LYS A 113      13.283  14.870  15.947  1.00 81.80           O
ATOM   1516  HA  LYS A 113      13.125  12.710  17.690  1.00 81.80           H
ATOM   1517  CB  LYS A 113      14.550  12.204  16.196  1.00 81.80           C
ATOM   1518 1HB  LYS A 113      14.582  11.998  15.127  1.00 81.80           H
ATOM   1519 2HB  LYS A 113      15.211  13.052  16.377  1.00 81.80           H
ATOM   1520  CG  LYS A 113      15.052  10.985  16.972  1.00 81.80           C
ATOM   1521 1HG  LYS A 113      14.943  11.160  18.043  1.00 81.80           H
ATOM   1522 2HG  LYS A 113      14.439  10.117  16.728  1.00 81.80           H
ATOM   1523  CD  LYS A 113      16.517  10.691  16.645  1.00 81.80           C
ATOM   1524 1HD  LYS A 113      16.622  10.492  15.578  1.00 81.80           H
ATOM   1525 2HD  LYS A 113      17.126  11.567  16.866  1.00 81.80           H
ATOM   1526  CE  LYS A 113      17.028   9.492  17.446  1.00 81.80           C
ATOM   1527 1HE  LYS A 113      16.907   9.681  18.512  1.00 81.80           H
ATOM   1528 2HE  LYS A 113      16.434   8.609  17.209  1.00 81.80           H
ATOM   1529  NZ  LYS A 113      18.453   9.234  17.140  1.00 81.80           N
ATOM   1530 1HZ  LYS A 113      18.780   8.448  17.692  1.00 81.80           H
ATOM   1531 2HZ  LYS A 113      18.554   9.019  16.154  1.00 81.80           H
ATOM   1532 3HZ  LYS A 113      19.001  10.056  17.364  1.00 81.80           H
ATOM   1533  HN  LYS A 113      12.275  11.109  15.387  1.00 81.80           H
ATOM   1534  N   PHE A 114      11.392  13.748  15.417  1.00 88.24           N
ATOM   1535  CA  PHE A 114      10.843  14.822  14.606  1.00 88.24           C
ATOM   1536  C   PHE A 114       9.689  15.520  15.329  1.00 88.24           C
ATOM   1537  O   PHE A 114       9.201  15.029  16.345  1.00 88.24           O
ATOM   1538  HA  PHE A 114      11.646  15.538  14.431  1.00 88.24           H
ATOM   1539  CB  PHE A 114      10.313  14.185  13.320  1.00 88.24           C
ATOM   1540 1HB  PHE A 114       9.449  13.566  13.563  1.00 88.24           H
ATOM   1541 2HB  PHE A 114       9.963  14.973  12.653  1.00 88.24           H
ATOM   1542  CG  PHE A 114      11.342  13.329  12.579  1.00 88.24           C
ATOM   1543  CD1 PHE A 114      12.306  13.925  11.827  1.00 88.24           C
ATOM   1544  HD1 PHE A 114      12.346  15.012  11.753  1.00 88.24           H
ATOM   1545  CD2 PHE A 114      11.293  11.973  12.672  1.00 88.24           C
ATOM   1546  HD2 PHE A 114      10.521  11.496  13.274  1.00 88.24           H
ATOM   1547  CE1 PHE A 114      13.262  13.131  11.139  1.00 88.24           C
ATOM   1548  HE1 PHE A 114      14.035  13.609  10.537  1.00 88.24           H
ATOM   1549  CE2 PHE A 114      12.249  11.180  11.984  1.00 88.24           C
ATOM   1550  HE2 PHE A 114      12.210  10.093  12.059  1.00 88.24           H
ATOM   1551  CZ  PHE A 114      13.213  11.775  11.232  1.00 88.24           C
ATOM   1552  HZ  PHE A 114      13.947  11.166  10.704  1.00 88.24           H
ATOM   1553  HN  PHE A 114      10.794  12.955  15.529  1.00 88.24           H
ATOM   1554  N   GLN A 115       9.287  16.655  14.776  1.00 81.08           N
ATOM   1555  CA  GLN A 115       8.224  17.444  15.375  1.00 81.08           C
ATOM   1556  C   GLN A 115       6.872  16.760  15.163  1.00 81.08           C
ATOM   1557  O   GLN A 115       6.749  15.863  14.331  1.00 81.08           O
ATOM   1558  HA  GLN A 115       8.457  17.483  16.439  1.00 81.08           H
ATOM   1559  CB  GLN A 115       8.213  18.866  14.812  1.00 81.08           C
ATOM   1560 1HB  GLN A 115       8.141  18.830  13.725  1.00 81.08           H
ATOM   1561 2HB  GLN A 115       7.332  19.397  15.172  1.00 81.08           H
ATOM   1562  CG  GLN A 115       9.476  19.627  15.219  1.00 81.08           C
ATOM   1563 1HG  GLN A 115       9.586  19.603  16.304  1.00 81.08           H
ATOM   1564 2HG  GLN A 115      10.353  19.135  14.799  1.00 81.08           H
ATOM   1565  CD  GLN A 115       9.421  21.079  14.739  1.00 81.08           C
ATOM   1566  OE1 GLN A 115       8.531  21.485  14.011  1.00 81.08           O
ATOM   1567  NE2 GLN A 115      10.419  21.835  15.187  1.00 81.08           N
ATOM   1568 1HE2 GLN A 115      11.118  21.439  15.783  1.00 81.08           H
ATOM   1569 2HE2 GLN A 115      10.470  22.800  14.929  1.00 81.08           H
ATOM   1570  HN  GLN A 115       9.674  17.035  13.936  1.00 81.08           H
ATOM   1571  N   THR A 116       5.891  17.210  15.932  1.00 87.50           N
ATOM   1572  CA  THR A 116       4.554  16.646  15.846  1.00 87.50           C
ATOM   1573  C   THR A 116       3.999  16.805  14.429  1.00 87.50           C
ATOM   1574  O   THR A 116       3.336  15.906  13.914  1.00 87.50           O
ATOM   1575  HA  THR A 116       4.618  15.577  16.046  1.00 87.50           H
ATOM   1576  CB  THR A 116       3.689  17.315  16.915  1.00 87.50           C
ATOM   1577  HB  THR A 116       3.458  18.345  16.641  1.00 87.50           H
ATOM   1578  OG1 THR A 116       4.435  17.152  18.118  1.00 87.50           O
ATOM   1579  HG1 THR A 116       4.101  17.784  18.817  1.00 87.50           H
ATOM   1580  CG2 THR A 116       2.388  16.553  17.178  1.00 87.50           C
ATOM   1581 1HG2 THR A 116       2.621  15.544  17.517  1.00 87.50           H
ATOM   1582 2HG2 THR A 116       1.805  16.502  16.258  1.00 87.50           H
ATOM   1583 3HG2 THR A 116       1.812  17.071  17.945  1.00 87.50           H
ATOM   1584  HN  THR A 116       5.997  17.943  16.603  1.00 87.50           H
ATOM   1585  N   PHE A 117       4.290  17.955  13.839  1.00 90.69           N
ATOM   1586  CA  PHE A 117       3.824  18.245  12.493  1.00 90.69           C
ATOM   1587  C   PHE A 117       4.260  17.153  11.515  1.00 90.69           C
ATOM   1588  O   PHE A 117       3.460  16.684  10.706  1.00 90.69           O
ATOM   1589  HA  PHE A 117       2.735  18.284  12.530  1.00 90.69           H
ATOM   1590  CB  PHE A 117       4.461  19.572  12.075  1.00 90.69           C
ATOM   1591 1HB  PHE A 117       4.142  20.350  12.768  1.00 90.69           H
ATOM   1592 2HB  PHE A 117       5.544  19.488  12.167  1.00 90.69           H
ATOM   1593  CG  PHE A 117       4.117  20.005  10.649  1.00 90.69           C
ATOM   1594  CD1 PHE A 117       5.049  19.903   9.664  1.00 90.69           C
ATOM   1595  HD1 PHE A 117       6.041  19.511   9.890  1.00 90.69           H
ATOM   1596  CD2 PHE A 117       2.880  20.493  10.366  1.00 90.69           C
ATOM   1597  HD2 PHE A 117       2.133  20.576  11.156  1.00 90.69           H
ATOM   1598  CE1 PHE A 117       4.730  20.305   8.340  1.00 90.69           C
ATOM   1599  HE1 PHE A 117       5.477  20.223   7.550  1.00 90.69           H
ATOM   1600  CE2 PHE A 117       2.560  20.895   9.043  1.00 90.69           C
ATOM   1601  HE2 PHE A 117       1.568  21.287   8.816  1.00 90.69           H
ATOM   1602  CZ  PHE A 117       3.492  20.793   8.057  1.00 90.69           C
ATOM   1603  HZ  PHE A 117       3.247  21.102   7.041  1.00 90.69           H
ATOM   1604  HN  PHE A 117       4.833  18.679  14.263  1.00 90.69           H
ATOM   1605  N   MET A 118       5.527  16.779  11.620  1.00 88.59           N
ATOM   1606  CA  MET A 118       6.083  15.764  10.741  1.00 88.59           C
ATOM   1607  C   MET A 118       5.417  14.408  10.980  1.00 88.59           C
ATOM   1608  O   MET A 118       5.263  13.616  10.051  1.00 88.59           O
ATOM   1609  HA  MET A 118       5.873  16.106   9.728  1.00 88.59           H
ATOM   1610  CB  MET A 118       7.588  15.645  10.988  1.00 88.59           C
ATOM   1611 1HB  MET A 118       7.776  15.512  12.054  1.00 88.59           H
ATOM   1612 2HB  MET A 118       7.973  14.758  10.484  1.00 88.59           H
ATOM   1613  CG  MET A 118       8.327  16.886  10.485  1.00 88.59           C
ATOM   1614 1HG  MET A 118       8.005  17.764  11.045  1.00 88.59           H
ATOM   1615 2HG  MET A 118       9.398  16.776  10.654  1.00 88.59           H
ATOM   1616  SD  MET A 118       8.006  17.124   8.745  1.00 88.59           S
ATOM   1617  CE  MET A 118       8.867  15.711   8.075  1.00 88.59           C
ATOM   1618 1HE  MET A 118       9.922  15.768   8.343  1.00 88.59           H
ATOM   1619 2HE  MET A 118       8.437  14.796   8.484  1.00 88.59           H
ATOM   1620 3HE  MET A 118       8.767  15.705   6.990  1.00 88.59           H
ATOM   1621  HN  MET A 118       6.167  17.157  12.288  1.00 88.59           H
ATOM   1622  N   CYS A 119       5.039  14.182  12.230  1.00 93.14           N
ATOM   1623  CA  CYS A 119       4.332  12.964  12.589  1.00 93.14           C
ATOM   1624  C   CYS A 119       3.015  12.925  11.812  1.00 93.14           C
ATOM   1625  O   CYS A 119       2.680  11.912  11.200  1.00 93.14           O
ATOM   1626  HA  CYS A 119       4.976  12.132  12.301  1.00 93.14           H
ATOM   1627  CB  CYS A 119       4.108  12.865  14.099  1.00 93.14           C
ATOM   1628 1HB  CYS A 119       5.065  12.779  14.613  1.00 93.14           H
ATOM   1629 2HB  CYS A 119       3.630  13.774  14.464  1.00 93.14           H
ATOM   1630  SG  CYS A 119       3.061  11.414  14.483  1.00 93.14           S
ATOM   1631  HN  CYS A 119       5.207  14.812  12.987  1.00 93.14           H
ATOM   1632  N   LYS A 120       2.303  14.041  11.862  1.00 91.46           N
ATOM   1633  CA  LYS A 120       1.018  14.140  11.191  1.00 91.46           C
ATOM   1634  C   LYS A 120       1.210  13.897   9.693  1.00 91.46           C
ATOM   1635  O   LYS A 120       0.485  13.107   9.090  1.00 91.46           O
ATOM   1636  HA  LYS A 120       0.380  13.351  11.589  1.00 91.46           H
ATOM   1637  CB  LYS A 120       0.344  15.475  11.516  1.00 91.46           C
ATOM   1638 1HB  LYS A 120       1.054  16.289  11.370  1.00 91.46           H
ATOM   1639 2HB  LYS A 120      -0.482  15.646  10.826  1.00 91.46           H
ATOM   1640  CG  LYS A 120      -0.173  15.492  12.956  1.00 91.46           C
ATOM   1641 1HG  LYS A 120      -0.911  14.702  13.090  1.00 91.46           H
ATOM   1642 2HG  LYS A 120       0.647  15.282  13.643  1.00 91.46           H
ATOM   1643  CD  LYS A 120      -0.798  16.846  13.297  1.00 91.46           C
ATOM   1644 1HD  LYS A 120      -0.042  17.628  13.226  1.00 91.46           H
ATOM   1645 2HD  LYS A 120      -1.574  17.086  12.571  1.00 91.46           H
ATOM   1646  CE  LYS A 120      -1.396  16.834  14.705  1.00 91.46           C
ATOM   1647 1HE  LYS A 120      -0.708  16.345  15.395  1.00 91.46           H
ATOM   1648 2HE  LYS A 120      -1.529  17.856  15.059  1.00 91.46           H
ATOM   1649  NZ  LYS A 120      -2.697  16.128  14.710  1.00 91.46           N
ATOM   1650 1HZ  LYS A 120      -3.204  16.358  15.557  1.00 91.46           H
ATOM   1651 2HZ  LYS A 120      -3.240  16.415  13.903  1.00 91.46           H
ATOM   1652 3HZ  LYS A 120      -2.539  15.127  14.672  1.00 91.46           H
ATOM   1653  HN  LYS A 120       2.589  14.867  12.349  1.00 91.46           H
ATOM   1654  N   VAL A 121       2.191  14.590   9.134  1.00 93.58           N
ATOM   1655  CA  VAL A 121       2.415  14.548   7.699  1.00 93.58           C
ATOM   1656  C   VAL A 121       2.759  13.116   7.283  1.00 93.58           C
ATOM   1657  O   VAL A 121       2.170  12.579   6.346  1.00 93.58           O
ATOM   1658  HA  VAL A 121       1.485  14.840   7.212  1.00 93.58           H
ATOM   1659  CB  VAL A 121       3.494  15.560   7.307  1.00 93.58           C
ATOM   1660  HB  VAL A 121       4.364  15.383   7.939  1.00 93.58           H
ATOM   1661  CG1 VAL A 121       3.922  15.368   5.851  1.00 93.58           C
ATOM   1662 1HG1 VAL A 121       4.322  14.363   5.719  1.00 93.58           H
ATOM   1663 2HG1 VAL A 121       3.061  15.505   5.198  1.00 93.58           H
ATOM   1664 3HG1 VAL A 121       4.690  16.100   5.599  1.00 93.58           H
ATOM   1665  CG2 VAL A 121       3.017  16.992   7.555  1.00 93.58           C
ATOM   1666 1HG2 VAL A 121       2.124  17.186   6.960  1.00 93.58           H
ATOM   1667 2HG2 VAL A 121       2.785  17.121   8.612  1.00 93.58           H
ATOM   1668 3HG2 VAL A 121       3.803  17.691   7.268  1.00 93.58           H
ATOM   1669  HN  VAL A 121       2.825  15.173   9.643  1.00 93.58           H
ATOM   1670  N   VAL A 122       3.712  12.539   8.001  1.00 92.68           N
ATOM   1671  CA  VAL A 122       4.279  11.262   7.602  1.00 92.68           C
ATOM   1672  C   VAL A 122       3.199  10.181   7.682  1.00 92.68           C
ATOM   1673  O   VAL A 122       3.067   9.361   6.775  1.00 92.68           O
ATOM   1674  HA  VAL A 122       4.605  11.356   6.566  1.00 92.68           H
ATOM   1675  CB  VAL A 122       5.507  10.944   8.457  1.00 92.68           C
ATOM   1676  HB  VAL A 122       5.215  11.021   9.505  1.00 92.68           H
ATOM   1677  CG1 VAL A 122       5.993   9.515   8.209  1.00 92.68           C
ATOM   1678 1HG1 VAL A 122       5.199   8.812   8.462  1.00 92.68           H
ATOM   1679 2HG1 VAL A 122       6.260   9.399   7.159  1.00 92.68           H
ATOM   1680 3HG1 VAL A 122       6.867   9.315   8.830  1.00 92.68           H
ATOM   1681  CG2 VAL A 122       6.627  11.956   8.206  1.00 92.68           C
ATOM   1682 1HG2 VAL A 122       6.916  11.925   7.156  1.00 92.68           H
ATOM   1683 2HG2 VAL A 122       6.275  12.957   8.457  1.00 92.68           H
ATOM   1684 3HG2 VAL A 122       7.487  11.707   8.827  1.00 92.68           H
ATOM   1685  HN  VAL A 122       4.095  12.927   8.839  1.00 92.68           H
ATOM   1686  N   ASN A 123       2.453  10.215   8.777  1.00 91.04           N
ATOM   1687  CA  ASN A 123       1.377   9.260   8.979  1.00 91.04           C
ATOM   1688  C   ASN A 123       0.330   9.436   7.878  1.00 91.04           C
ATOM   1689  O   ASN A 123      -0.147   8.456   7.308  1.00 91.04           O
ATOM   1690  HA  ASN A 123       1.855   8.280   8.948  1.00 91.04           H
ATOM   1691  CB  ASN A 123       0.688   9.484  10.327  1.00 91.04           C
ATOM   1692 1HB  ASN A 123       0.879  10.500  10.672  1.00 91.04           H
ATOM   1693 2HB  ASN A 123      -0.391   9.384  10.209  1.00 91.04           H
ATOM   1694  CG  ASN A 123       1.188   8.483  11.371  1.00 91.04           C
ATOM   1695  OD1 ASN A 123       1.801   7.475  11.059  1.00 91.04           O
ATOM   1696  ND2 ASN A 123       0.891   8.815  12.624  1.00 91.04           N
ATOM   1697 1HD2 ASN A 123       0.385   9.657  12.812  1.00 91.04           H
ATOM   1698 2HD2 ASN A 123       1.175   8.224  13.379  1.00 91.04           H
ATOM   1699  HN  ASN A 123       2.574  10.879   9.515  1.00 91.04           H
ATOM   1700  N   SER A 124       0.003  10.692   7.612  1.00 92.57           N
ATOM   1701  CA  SER A 124      -1.039  11.006   6.649  1.00 92.57           C
ATOM   1702  C   SER A 124      -0.610  10.561   5.249  1.00 92.57           C
ATOM   1703  O   SER A 124      -1.393   9.955   4.520  1.00 92.57           O
ATOM   1704  HA  SER A 124      -1.914  10.445   6.978  1.00 92.57           H
ATOM   1705  CB  SER A 124      -1.361  12.502   6.655  1.00 92.57           C
ATOM   1706 1HB  SER A 124      -0.484  13.063   6.331  1.00 92.57           H
ATOM   1707 2HB  SER A 124      -2.153  12.705   5.934  1.00 92.57           H
ATOM   1708  OG  SER A 124      -1.765  12.956   7.944  1.00 92.57           O
ATOM   1709  HG  SER A 124      -1.070  13.566   8.324  1.00 92.57           H
ATOM   1710  HN  SER A 124       0.436  11.485   8.040  1.00 92.57           H
ATOM   1711  N   MET A 125       0.633  10.879   4.917  1.00 87.73           N
ATOM   1712  CA  MET A 125       1.172  10.527   3.615  1.00 87.73           C
ATOM   1713  C   MET A 125       1.126   9.014   3.392  1.00 87.73           C
ATOM   1714  O   MET A 125       0.685   8.551   2.341  1.00 87.73           O
ATOM   1715  HA  MET A 125       0.533  11.028   2.887  1.00 87.73           H
ATOM   1716  CB  MET A 125       2.619  11.014   3.513  1.00 87.73           C
ATOM   1717 1HB  MET A 125       3.146  10.796   4.442  1.00 87.73           H
ATOM   1718 2HB  MET A 125       3.134  10.472   2.719  1.00 87.73           H
ATOM   1719  CG  MET A 125       2.674  12.516   3.230  1.00 87.73           C
ATOM   1720 1HG  MET A 125       2.075  12.751   2.349  1.00 87.73           H
ATOM   1721 2HG  MET A 125       2.242  13.068   4.065  1.00 87.73           H
ATOM   1722  SD  MET A 125       4.364  13.028   2.971  1.00 87.73           S
ATOM   1723  CE  MET A 125       4.680  12.267   1.388  1.00 87.73           C
ATOM   1724 1HE  MET A 125       4.552  11.188   1.471  1.00 87.73           H
ATOM   1725 2HE  MET A 125       3.980  12.660   0.650  1.00 87.73           H
ATOM   1726 3HE  MET A 125       5.700  12.489   1.075  1.00 87.73           H
ATOM   1727  HN  MET A 125       1.265  11.366   5.519  1.00 87.73           H
ATOM   1728  N   TYR A 126       1.586   8.285   4.399  1.00 89.55           N
ATOM   1729  CA  TYR A 126       1.606   6.834   4.324  1.00 89.55           C
ATOM   1730  C   TYR A 126       0.211   6.281   4.027  1.00 89.55           C
ATOM   1731  O   TYR A 126       0.050   5.433   3.150  1.00 89.55           O
ATOM   1732  HA  TYR A 126       2.282   6.549   3.518  1.00 89.55           H
ATOM   1733  CB  TYR A 126       2.052   6.348   5.705  1.00 89.55           C
ATOM   1734 1HB  TYR A 126       3.109   6.577   5.836  1.00 89.55           H
ATOM   1735 2HB  TYR A 126       1.508   6.904   6.468  1.00 89.55           H
ATOM   1736  CG  TYR A 126       1.837   4.850   5.935  1.00 89.55           C
ATOM   1737  CD1 TYR A 126       0.795   4.417   6.729  1.00 89.55           C
ATOM   1738  HD1 TYR A 126       0.125   5.141   7.192  1.00 89.55           H
ATOM   1739  CD2 TYR A 126       2.687   3.934   5.350  1.00 89.55           C
ATOM   1740  HD2 TYR A 126       3.510   4.276   4.723  1.00 89.55           H
ATOM   1741  CE1 TYR A 126       0.593   3.008   6.946  1.00 89.55           C
ATOM   1742  HE1 TYR A 126      -0.226   2.652   7.571  1.00 89.55           H
ATOM   1743  CE2 TYR A 126       2.485   2.524   5.567  1.00 89.55           C
ATOM   1744  HE2 TYR A 126       3.148   1.790   5.111  1.00 89.55           H
ATOM   1745  CZ  TYR A 126       1.448   2.131   6.355  1.00 89.55           C
ATOM   1746  OH  TYR A 126       1.257   0.800   6.560  1.00 89.55           O
ATOM   1747  HH  TYR A 126       0.562   0.659   7.264  1.00 89.55           H
ATOM   1748  HN  TYR A 126       1.939   8.670   5.252  1.00 89.55           H
ATOM   1749  N   LYS A 127      -0.761   6.782   4.774  1.00 87.92           N
ATOM   1750  CA  LYS A 127      -2.108   6.241   4.711  1.00 87.92           C
ATOM   1751  C   LYS A 127      -2.726   6.580   3.352  1.00 87.92           C
ATOM   1752  O   LYS A 127      -3.365   5.733   2.729  1.00 87.92           O
ATOM   1753  HA  LYS A 127      -2.030   5.157   4.794  1.00 87.92           H
ATOM   1754  CB  LYS A 127      -2.937   6.728   5.901  1.00 87.92           C
ATOM   1755 1HB  LYS A 127      -2.347   6.656   6.815  1.00 87.92           H
ATOM   1756 2HB  LYS A 127      -3.190   7.779   5.767  1.00 87.92           H
ATOM   1757  CG  LYS A 127      -4.218   5.904   6.050  1.00 87.92           C
ATOM   1758 1HG  LYS A 127      -4.899   6.405   6.738  1.00 87.92           H
ATOM   1759 2HG  LYS A 127      -4.727   5.840   5.089  1.00 87.92           H
ATOM   1760  CD  LYS A 127      -3.909   4.497   6.565  1.00 87.92           C
ATOM   1761 1HD  LYS A 127      -3.421   3.918   5.781  1.00 87.92           H
ATOM   1762 2HD  LYS A 127      -3.209   4.557   7.399  1.00 87.92           H
ATOM   1763  CE  LYS A 127      -5.186   3.784   7.013  1.00 87.92           C
ATOM   1764 1HE  LYS A 127      -6.044   4.193   6.481  1.00 87.92           H
ATOM   1765 2HE  LYS A 127      -5.127   2.726   6.758  1.00 87.92           H
ATOM   1766  NZ  LYS A 127      -5.381   3.938   8.472  1.00 87.92           N
ATOM   1767 1HZ  LYS A 127      -6.117   3.313   8.783  1.00 87.92           H
ATOM   1768 2HZ  LYS A 127      -4.518   3.710   8.954  1.00 87.92           H
ATOM   1769 3HZ  LYS A 127      -5.641   4.896   8.679  1.00 87.92           H
ATOM   1770  HN  LYS A 127      -0.640   7.542   5.413  1.00 87.92           H
ATOM   1771  N   MET A 128      -2.513   7.818   2.933  1.00 88.50           N
ATOM   1772  CA  MET A 128      -3.082   8.294   1.684  1.00 88.50           C
ATOM   1773  C   MET A 128      -2.563   7.477   0.499  1.00 88.50           C
ATOM   1774  O   MET A 128      -3.337   7.071  -0.366  1.00 88.50           O
ATOM   1775  HA  MET A 128      -4.159   8.160   1.783  1.00 88.50           H
ATOM   1776  CB  MET A 128      -2.720   9.768   1.486  1.00 88.50           C
ATOM   1777 1HB  MET A 128      -3.015  10.339   2.366  1.00 88.50           H
ATOM   1778 2HB  MET A 128      -1.640   9.870   1.387  1.00 88.50           H
ATOM   1779  CG  MET A 128      -3.408  10.339   0.245  1.00 88.50           C
ATOM   1780 1HG  MET A 128      -3.084   9.797  -0.643  1.00 88.50           H
ATOM   1781 2HG  MET A 128      -4.487  10.206   0.324  1.00 88.50           H
ATOM   1782  SD  MET A 128      -3.020  12.073   0.076  1.00 88.50           S
ATOM   1783  CE  MET A 128      -1.298  11.961  -0.382  1.00 88.50           C
ATOM   1784 1HE  MET A 128      -0.743  11.458   0.410  1.00 88.50           H
ATOM   1785 2HE  MET A 128      -1.205  11.394  -1.308  1.00 88.50           H
ATOM   1786 3HE  MET A 128      -0.895  12.964  -0.528  1.00 88.50           H
ATOM   1787  HN  MET A 128      -1.964   8.490   3.431  1.00 88.50           H
ATOM   1788  N   ASN A 129      -1.256   7.261   0.498  1.00 86.96           N
ATOM   1789  CA  ASN A 129      -0.607   6.603  -0.624  1.00 86.96           C
ATOM   1790  C   ASN A 129      -0.918   5.105  -0.579  1.00 86.96           C
ATOM   1791  O   ASN A 129      -0.955   4.444  -1.616  1.00 86.96           O
ATOM   1792  HA  ASN A 129      -1.012   7.086  -1.513  1.00 86.96           H
ATOM   1793  CB  ASN A 129       0.912   6.773  -0.559  1.00 86.96           C
ATOM   1794 1HB  ASN A 129       1.276   6.448   0.415  1.00 86.96           H
ATOM   1795 2HB  ASN A 129       1.385   6.134  -1.305  1.00 86.96           H
ATOM   1796  CG  ASN A 129       1.311   8.230  -0.799  1.00 86.96           C
ATOM   1797  OD1 ASN A 129       0.888   8.868  -1.749  1.00 86.96           O
ATOM   1798  ND2 ASN A 129       2.147   8.719   0.112  1.00 86.96           N
ATOM   1799 1HD2 ASN A 129       2.457   8.142   0.868  1.00 86.96           H
ATOM   1800 2HD2 ASN A 129       2.467   9.664   0.042  1.00 86.96           H
ATOM   1801  HN  ASN A 129      -0.644   7.526   1.243  1.00 86.96           H
ATOM   1802  N   PHE A 130      -1.132   4.613   0.632  1.00 89.61           N
ATOM   1803  CA  PHE A 130      -1.548   3.233   0.817  1.00 89.61           C
ATOM   1804  C   PHE A 130      -2.826   2.936   0.031  1.00 89.61           C
ATOM   1805  O   PHE A 130      -2.878   1.976  -0.736  1.00 89.61           O
ATOM   1806  HA  PHE A 130      -0.741   2.600   0.448  1.00 89.61           H
ATOM   1807  CB  PHE A 130      -1.827   3.046   2.310  1.00 89.61           C
ATOM   1808 1HB  PHE A 130      -0.894   3.165   2.861  1.00 89.61           H
ATOM   1809 2HB  PHE A 130      -2.498   3.837   2.646  1.00 89.61           H
ATOM   1810  CG  PHE A 130      -2.442   1.691   2.663  1.00 89.61           C
ATOM   1811  CD1 PHE A 130      -3.785   1.582   2.852  1.00 89.61           C
ATOM   1812  HD1 PHE A 130      -4.422   2.461   2.752  1.00 89.61           H
ATOM   1813  CD2 PHE A 130      -1.647   0.595   2.788  1.00 89.61           C
ATOM   1814  HD2 PHE A 130      -0.571   0.682   2.636  1.00 89.61           H
ATOM   1815  CE1 PHE A 130      -4.356   0.324   3.180  1.00 89.61           C
ATOM   1816  HE1 PHE A 130      -5.432   0.237   3.332  1.00 89.61           H
ATOM   1817  CE2 PHE A 130      -2.219  -0.663   3.115  1.00 89.61           C
ATOM   1818  HE2 PHE A 130      -1.581  -1.542   3.215  1.00 89.61           H
ATOM   1819  CZ  PHE A 130      -3.561  -0.772   3.304  1.00 89.61           C
ATOM   1820  HZ  PHE A 130      -3.999  -1.738   3.556  1.00 89.61           H
ATOM   1821  HN  PHE A 130      -1.027   5.140   1.476  1.00 89.61           H
ATOM   1822  N   TYR A 131      -3.826   3.777   0.248  1.00 93.50           N
ATOM   1823  CA  TYR A 131      -5.113   3.595  -0.402  1.00 93.50           C
ATOM   1824  C   TYR A 131      -5.009   3.857  -1.906  1.00 93.50           C
ATOM   1825  O   TYR A 131      -5.552   3.102  -2.711  1.00 93.50           O
ATOM   1826  HA  TYR A 131      -5.428   2.564  -0.242  1.00 93.50           H
ATOM   1827  CB  TYR A 131      -6.051   4.632   0.220  1.00 93.50           C
ATOM   1828 1HB  TYR A 131      -5.517   5.577   0.316  1.00 93.50           H
ATOM   1829 2HB  TYR A 131      -6.886   4.805  -0.459  1.00 93.50           H
ATOM   1830  CG  TYR A 131      -6.600   4.230   1.590  1.00 93.50           C
ATOM   1831  CD1 TYR A 131      -7.292   3.045   1.736  1.00 93.50           C
ATOM   1832  HD1 TYR A 131      -7.446   2.395   0.875  1.00 93.50           H
ATOM   1833  CD2 TYR A 131      -6.405   5.054   2.680  1.00 93.50           C
ATOM   1834  HD2 TYR A 131      -5.858   5.990   2.565  1.00 93.50           H
ATOM   1835  CE1 TYR A 131      -7.809   2.668   3.025  1.00 93.50           C
ATOM   1836  HE1 TYR A 131      -8.357   1.734   3.154  1.00 93.50           H
ATOM   1837  CE2 TYR A 131      -6.922   4.676   3.970  1.00 93.50           C
ATOM   1838  HE2 TYR A 131      -6.775   5.317   4.839  1.00 93.50           H
ATOM   1839  CZ  TYR A 131      -7.599   3.502   4.079  1.00 93.50           C
ATOM   1840  OH  TYR A 131      -8.087   3.145   5.297  1.00 93.50           O
ATOM   1841  HH  TYR A 131      -8.185   3.954   5.876  1.00 93.50           H
ATOM   1842  HN  TYR A 131      -3.768   4.570   0.855  1.00 93.50           H
ATOM   1843  N   SER A 132      -4.306   4.929  -2.241  1.00 93.16           N
ATOM   1844  CA  SER A 132      -4.220   5.366  -3.624  1.00 93.16           C
ATOM   1845  C   SER A 132      -3.563   4.280  -4.477  1.00 93.16           C
ATOM   1846  O   SER A 132      -4.000   4.014  -5.595  1.00 93.16           O
ATOM   1847  HA  SER A 132      -5.251   5.529  -3.939  1.00 93.16           H
ATOM   1848  CB  SER A 132      -3.439   6.677  -3.740  1.00 93.16           C
ATOM   1849 1HB  SER A 132      -3.382   6.973  -4.787  1.00 93.16           H
ATOM   1850 2HB  SER A 132      -3.976   7.467  -3.214  1.00 93.16           H
ATOM   1851  OG  SER A 132      -2.123   6.563  -3.207  1.00 93.16           O
ATOM   1852  HG  SER A 132      -1.598   7.389  -3.413  1.00 93.16           H
ATOM   1853  HN  SER A 132      -3.802   5.494  -1.587  1.00 93.16           H
ATOM   1854  N   CYS A 133      -2.523   3.680  -3.915  1.00 92.75           N
ATOM   1855  CA  CYS A 133      -1.789   2.641  -4.618  1.00 92.75           C
ATOM   1856  C   CYS A 133      -2.756   1.499  -4.933  1.00 92.75           C
ATOM   1857  O   CYS A 133      -2.862   1.068  -6.080  1.00 92.75           O
ATOM   1858  HA  CYS A 133      -1.410   3.092  -5.535  1.00 92.75           H
ATOM   1859  CB  CYS A 133      -0.580   2.160  -3.813  1.00 92.75           C
ATOM   1860 1HB  CYS A 133      -0.881   1.932  -2.791  1.00 92.75           H
ATOM   1861 2HB  CYS A 133      -0.190   1.238  -4.244  1.00 92.75           H
ATOM   1862  SG  CYS A 133       0.721   3.447  -3.809  1.00 92.75           S
ATOM   1863  HG  CYS A 133       0.176   4.193  -2.853  1.00 92.75           H
ATOM   1864  HN  CYS A 133      -2.182   3.893  -3.000  1.00 92.75           H
ATOM   1865  N   VAL A 134      -3.438   1.040  -3.893  1.00 90.83           N
ATOM   1866  CA  VAL A 134      -4.248  -0.162  -4.001  1.00 90.83           C
ATOM   1867  C   VAL A 134      -5.429   0.106  -4.935  1.00 90.83           C
ATOM   1868  O   VAL A 134      -5.813  -0.759  -5.721  1.00 90.83           O
ATOM   1869  HA  VAL A 134      -3.624  -0.941  -4.440  1.00 90.83           H
ATOM   1870  CB  VAL A 134      -4.680  -0.629  -2.609  1.00 90.83           C
ATOM   1871  HB  VAL A 134      -5.228   0.187  -2.138  1.00 90.83           H
ATOM   1872  CG1 VAL A 134      -5.618  -1.833  -2.702  1.00 90.83           C
ATOM   1873 1HG1 VAL A 134      -6.507  -1.559  -3.270  1.00 90.83           H
ATOM   1874 2HG1 VAL A 134      -5.106  -2.655  -3.202  1.00 90.83           H
ATOM   1875 3HG1 VAL A 134      -5.910  -2.144  -1.699  1.00 90.83           H
ATOM   1876  CG2 VAL A 134      -3.464  -0.946  -1.736  1.00 90.83           C
ATOM   1877 1HG2 VAL A 134      -2.877  -1.737  -2.203  1.00 90.83           H
ATOM   1878 2HG2 VAL A 134      -2.850  -0.052  -1.630  1.00 90.83           H
ATOM   1879 3HG2 VAL A 134      -3.800  -1.275  -0.752  1.00 90.83           H
ATOM   1880  HN  VAL A 134      -3.443   1.473  -2.992  1.00 90.83           H
ATOM   1881  N   LEU A 135      -5.974   1.309  -4.818  1.00 94.24           N
ATOM   1882  CA  LEU A 135      -7.119   1.694  -5.626  1.00 94.24           C
ATOM   1883  C   LEU A 135      -6.692   1.800  -7.091  1.00 94.24           C
ATOM   1884  O   LEU A 135      -7.469   1.490  -7.992  1.00 94.24           O
ATOM   1885  HA  LEU A 135      -7.861   0.900  -5.539  1.00 94.24           H
ATOM   1886  CB  LEU A 135      -7.757   2.971  -5.076  1.00 94.24           C
ATOM   1887 1HB  LEU A 135      -6.978   3.727  -4.973  1.00 94.24           H
ATOM   1888 2HB  LEU A 135      -8.467   3.345  -5.814  1.00 94.24           H
ATOM   1889  CG  LEU A 135      -8.480   2.837  -3.735  1.00 94.24           C
ATOM   1890  HG  LEU A 135      -7.781   2.417  -3.011  1.00 94.24           H
ATOM   1891  CD1 LEU A 135      -8.912   4.206  -3.205  1.00 94.24           C
ATOM   1892 1HD1 LEU A 135      -8.034   4.836  -3.067  1.00 94.24           H
ATOM   1893 2HD1 LEU A 135      -9.587   4.675  -3.921  1.00 94.24           H
ATOM   1894 3HD1 LEU A 135      -9.423   4.081  -2.251  1.00 94.24           H
ATOM   1895  CD2 LEU A 135      -9.657   1.865  -3.841  1.00 94.24           C
ATOM   1896 1HD2 LEU A 135     -10.365   2.232  -4.584  1.00 94.24           H
ATOM   1897 2HD2 LEU A 135      -9.291   0.883  -4.141  1.00 94.24           H
ATOM   1898 3HD2 LEU A 135     -10.153   1.788  -2.874  1.00 94.24           H
ATOM   1899  HN  LEU A 135      -5.646   2.012  -4.188  1.00 94.24           H
ATOM   1900  N   LEU A 136      -5.457   2.241  -7.283  1.00 94.39           N
ATOM   1901  CA  LEU A 136      -4.910   2.374  -8.623  1.00 94.39           C
ATOM   1902  C   LEU A 136      -4.706   0.982  -9.226  1.00 94.39           C
ATOM   1903  O   LEU A 136      -5.021   0.756 -10.394  1.00 94.39           O
ATOM   1904  HA  LEU A 136      -5.647   2.906  -9.225  1.00 94.39           H
ATOM   1905  CB  LEU A 136      -3.641   3.227  -8.602  1.00 94.39           C
ATOM   1906 1HB  LEU A 136      -3.022   2.901  -7.765  1.00 94.39           H
ATOM   1907 2HB  LEU A 136      -3.076   3.026  -9.512  1.00 94.39           H
ATOM   1908  CG  LEU A 136      -3.850   4.738  -8.487  1.00 94.39           C
ATOM   1909  HG  LEU A 136      -4.554   4.925  -7.676  1.00 94.39           H
ATOM   1910  CD1 LEU A 136      -2.543   5.446  -8.123  1.00 94.39           C
ATOM   1911 1HD1 LEU A 136      -2.181   5.070  -7.166  1.00 94.39           H
ATOM   1912 2HD1 LEU A 136      -1.799   5.254  -8.895  1.00 94.39           H
ATOM   1913 3HD1 LEU A 136      -2.721   6.519  -8.048  1.00 94.39           H
ATOM   1914  CD2 LEU A 136      -4.472   5.304  -9.765  1.00 94.39           C
ATOM   1915 1HD2 LEU A 136      -3.811   5.106 -10.609  1.00 94.39           H
ATOM   1916 2HD2 LEU A 136      -5.437   4.830  -9.940  1.00 94.39           H
ATOM   1917 3HD2 LEU A 136      -4.610   6.380  -9.657  1.00 94.39           H
ATOM   1918  HN  LEU A 136      -4.835   2.503  -6.545  1.00 94.39           H
ATOM   1919  N   ILE A 137      -4.180   0.087  -8.404  1.00 91.86           N
ATOM   1920  CA  ILE A 137      -3.955  -1.283  -8.833  1.00 91.86           C
ATOM   1921  C   ILE A 137      -5.285  -1.901  -9.269  1.00 91.86           C
ATOM   1922  O   ILE A 137      -5.345  -2.610 -10.272  1.00 91.86           O
ATOM   1923  HA  ILE A 137      -3.291  -1.250  -9.696  1.00 91.86           H
ATOM   1924  CB  ILE A 137      -3.238  -2.076  -7.739  1.00 91.86           C
ATOM   1925  HB  ILE A 137      -3.731  -1.872  -6.789  1.00 91.86           H
ATOM   1926  CG1 ILE A 137      -1.783  -1.624  -7.599  1.00 91.86           C
ATOM   1927 1HG1 ILE A 137      -1.206  -1.973  -8.456  1.00 91.86           H
ATOM   1928 2HG1 ILE A 137      -1.735  -0.535  -7.604  1.00 91.86           H
ATOM   1929  CG2 ILE A 137      -3.348  -3.581  -7.992  1.00 91.86           C
ATOM   1930 1HG2 ILE A 137      -4.399  -3.872  -8.002  1.00 91.86           H
ATOM   1931 2HG2 ILE A 137      -2.895  -3.823  -8.953  1.00 91.86           H
ATOM   1932 3HG2 ILE A 137      -2.830  -4.121  -7.200  1.00 91.86           H
ATOM   1933  CD1 ILE A 137      -1.164  -2.161  -6.307  1.00 91.86           C
ATOM   1934 1HD1 ILE A 137      -1.729  -1.791  -5.452  1.00 91.86           H
ATOM   1935 2HD1 ILE A 137      -1.192  -3.251  -6.317  1.00 91.86           H
ATOM   1936 3HD1 ILE A 137      -0.130  -1.825  -6.232  1.00 91.86           H
ATOM   1937  HN  ILE A 137      -3.910   0.284  -7.461  1.00 91.86           H
ATOM   1938  N   MET A 138      -6.319  -1.610  -8.493  1.00 91.61           N
ATOM   1939  CA  MET A 138      -7.652  -2.095  -8.809  1.00 91.61           C
ATOM   1940  C   MET A 138      -8.122  -1.565 -10.165  1.00 91.61           C
ATOM   1941  O   MET A 138      -8.664  -2.315 -10.975  1.00 91.61           O
ATOM   1942  HA  MET A 138      -7.567  -3.181  -8.845  1.00 91.61           H
ATOM   1943  CB  MET A 138      -8.629  -1.649  -7.719  1.00 91.61           C
ATOM   1944 1HB  MET A 138      -8.285  -2.006  -6.749  1.00 91.61           H
ATOM   1945 2HB  MET A 138      -8.651  -0.561  -7.669  1.00 91.61           H
ATOM   1946  CG  MET A 138     -10.037  -2.182  -7.994  1.00 91.61           C
ATOM   1947 1HG  MET A 138     -10.364  -1.873  -8.987  1.00 91.61           H
ATOM   1948 2HG  MET A 138     -10.031  -3.271  -7.985  1.00 91.61           H
ATOM   1949  SD  MET A 138     -11.173  -1.568  -6.762  1.00 91.61           S
ATOM   1950  CE  MET A 138     -11.252   0.150  -7.240  1.00 91.61           C
ATOM   1951 1HE  MET A 138     -10.256   0.589  -7.182  1.00 91.61           H
ATOM   1952 2HE  MET A 138     -11.624   0.225  -8.262  1.00 91.61           H
ATOM   1953 3HE  MET A 138     -11.924   0.684  -6.569  1.00 91.61           H
ATOM   1954  HN  MET A 138      -6.257  -1.054  -7.664  1.00 91.61           H
ATOM   1955  N   CYS A 139      -7.897  -0.275 -10.370  1.00 94.08           N
ATOM   1956  CA  CYS A 139      -8.349   0.379 -11.586  1.00 94.08           C
ATOM   1957  C   CYS A 139      -7.585  -0.222 -12.767  1.00 94.08           C
ATOM   1958  O   CYS A 139      -8.136  -0.372 -13.857  1.00 94.08           O
ATOM   1959  HA  CYS A 139      -9.417   0.176 -11.673  1.00 94.08           H
ATOM   1960  CB  CYS A 139      -8.179   1.897 -11.509  1.00 94.08           C
ATOM   1961 1HB  CYS A 139      -7.180   2.141 -11.148  1.00 94.08           H
ATOM   1962 2HB  CYS A 139      -8.274   2.333 -12.503  1.00 94.08           H
ATOM   1963  SG  CYS A 139      -9.438   2.612 -10.390  1.00 94.08           S
ATOM   1964  HG  CYS A 139      -8.858   2.221  -9.259  1.00 94.08           H
ATOM   1965  HN  CYS A 139      -7.418   0.319  -9.724  1.00 94.08           H
ATOM   1966  N   ILE A 140      -6.327  -0.551 -12.511  1.00 90.94           N
ATOM   1967  CA  ILE A 140      -5.488  -1.152 -13.534  1.00 90.94           C
ATOM   1968  C   ILE A 140      -6.104  -2.481 -13.976  1.00 90.94           C
ATOM   1969  O   ILE A 140      -6.117  -2.798 -15.164  1.00 90.94           O
ATOM   1970  HA  ILE A 140      -5.477  -0.475 -14.388  1.00 90.94           H
ATOM   1971  CB  ILE A 140      -4.046  -1.278 -13.038  1.00 90.94           C
ATOM   1972  HB  ILE A 140      -4.066  -1.687 -12.028  1.00 90.94           H
ATOM   1973  CG1 ILE A 140      -3.373   0.094 -12.955  1.00 90.94           C
ATOM   1974 1HG1 ILE A 140      -3.125   0.443 -13.958  1.00 90.94           H
ATOM   1975 2HG1 ILE A 140      -4.067   0.818 -12.528  1.00 90.94           H
ATOM   1976  CG2 ILE A 140      -3.250  -2.255 -13.906  1.00 90.94           C
ATOM   1977 1HG2 ILE A 140      -3.719  -3.238 -13.869  1.00 90.94           H
ATOM   1978 2HG2 ILE A 140      -3.236  -1.897 -14.935  1.00 90.94           H
ATOM   1979 3HG2 ILE A 140      -2.229  -2.325 -13.531  1.00 90.94           H
ATOM   1980  CD1 ILE A 140      -2.104   0.032 -12.102  1.00 90.94           C
ATOM   1981 1HD1 ILE A 140      -2.360  -0.293 -11.094  1.00 90.94           H
ATOM   1982 2HD1 ILE A 140      -1.403  -0.675 -12.545  1.00 90.94           H
ATOM   1983 3HD1 ILE A 140      -1.646   1.020 -12.060  1.00 90.94           H
ATOM   1984  HN  ILE A 140      -5.882  -0.412 -11.627  1.00 90.94           H
ATOM   1985  N   SER A 141      -6.598  -3.223 -12.995  1.00 89.51           N
ATOM   1986  CA  SER A 141      -7.178  -4.528 -13.264  1.00 89.51           C
ATOM   1987  C   SER A 141      -8.422  -4.377 -14.142  1.00 89.51           C
ATOM   1988  O   SER A 141      -8.647  -5.177 -15.048  1.00 89.51           O
ATOM   1989  HA  SER A 141      -6.404  -5.085 -13.790  1.00 89.51           H
ATOM   1990  CB  SER A 141      -7.531  -5.252 -11.963  1.00 89.51           C
ATOM   1991 1HB  SER A 141      -7.649  -6.317 -12.162  1.00 89.51           H
ATOM   1992 2HB  SER A 141      -6.708  -5.149 -11.256  1.00 89.51           H
ATOM   1993  OG  SER A 141      -8.727  -4.744 -11.377  1.00 89.51           O
ATOM   1994  HG  SER A 141      -8.536  -3.886 -10.899  1.00 89.51           H
ATOM   1995  HN  SER A 141      -6.607  -2.946 -12.035  1.00 89.51           H
ATOM   1996  N   VAL A 142      -9.197  -3.345 -13.842  1.00 91.17           N
ATOM   1997  CA  VAL A 142     -10.413  -3.079 -14.592  1.00 91.17           C
ATOM   1998  C   VAL A 142     -10.047  -2.653 -16.015  1.00 91.17           C
ATOM   1999  O   VAL A 142     -10.689  -3.070 -16.977  1.00 91.17           O
ATOM   2000  HA  VAL A 142     -10.980  -4.009 -14.640  1.00 91.17           H
ATOM   2001  CB  VAL A 142     -11.265  -2.042 -13.858  1.00 91.17           C
ATOM   2002  HB  VAL A 142     -10.669  -1.137 -13.746  1.00 91.17           H
ATOM   2003  CG1 VAL A 142     -12.514  -1.686 -14.667  1.00 91.17           C
ATOM   2004 1HG1 VAL A 142     -12.217  -1.275 -15.631  1.00 91.17           H
ATOM   2005 2HG1 VAL A 142     -13.113  -2.583 -14.823  1.00 91.17           H
ATOM   2006 3HG1 VAL A 142     -13.101  -0.947 -14.122  1.00 91.17           H
ATOM   2007  CG2 VAL A 142     -11.640  -2.533 -12.458  1.00 91.17           C
ATOM   2008 1HG2 VAL A 142     -12.209  -3.459 -12.538  1.00 91.17           H
ATOM   2009 2HG2 VAL A 142     -10.733  -2.712 -11.880  1.00 91.17           H
ATOM   2010 3HG2 VAL A 142     -12.245  -1.777 -11.958  1.00 91.17           H
ATOM   2011  HN  VAL A 142      -9.007  -2.698 -13.103  1.00 91.17           H
ATOM   2012  N   ASP A 143      -9.015  -1.826 -16.103  1.00 86.68           N
ATOM   2013  CA  ASP A 143      -8.588  -1.296 -17.387  1.00 86.68           C
ATOM   2014  C   ASP A 143      -8.136  -2.450 -18.285  1.00 86.68           C
ATOM   2015  O   ASP A 143      -8.452  -2.476 -19.473  1.00 86.68           O
ATOM   2016  HA  ASP A 143      -9.458  -0.774 -17.785  1.00 86.68           H
ATOM   2017  CB  ASP A 143      -7.408  -0.336 -17.222  1.00 86.68           C
ATOM   2018 1HB  ASP A 143      -7.674   0.454 -16.520  1.00 86.68           H
ATOM   2019 2HB  ASP A 143      -6.558  -0.868 -16.796  1.00 86.68           H
ATOM   2020  CG  ASP A 143      -7.011   0.280 -18.565  1.00 86.68           C
ATOM   2021  OD1 ASP A 143      -7.896   0.908 -19.185  1.00 86.68           O
ATOM   2022  OD2 ASP A 143      -5.831   0.109 -18.941  1.00 86.68           O
ATOM   2023  HN  ASP A 143      -8.475  -1.519 -15.319  1.00 86.68           H
ATOM   2024  N   ARG A 144      -7.404  -3.375 -17.682  1.00 75.84           N
ATOM   2025  CA  ARG A 144      -6.906  -4.528 -18.412  1.00 75.84           C
ATOM   2026  C   ARG A 144      -8.071  -5.385 -18.912  1.00 75.84           C
ATOM   2027  O   ARG A 144      -8.038  -5.891 -20.032  1.00 75.84           O
ATOM   2028  HA  ARG A 144      -6.343  -4.108 -19.246  1.00 75.84           H
ATOM   2029  CB  ARG A 144      -5.992  -5.384 -17.533  1.00 75.84           C
ATOM   2030 1HB  ARG A 144      -6.445  -5.514 -16.550  1.00 75.84           H
ATOM   2031 2HB  ARG A 144      -5.888  -6.378 -17.969  1.00 75.84           H
ATOM   2032  CG  ARG A 144      -4.612  -4.740 -17.385  1.00 75.84           C
ATOM   2033 1HG  ARG A 144      -4.187  -4.551 -18.370  1.00 75.84           H
ATOM   2034 2HG  ARG A 144      -4.710  -3.774 -16.889  1.00 75.84           H
ATOM   2035  CD  ARG A 144      -3.671  -5.639 -16.581  1.00 75.84           C
ATOM   2036 1HD  ARG A 144      -4.018  -5.715 -15.551  1.00 75.84           H
ATOM   2037 2HD  ARG A 144      -3.677  -6.647 -16.995  1.00 75.84           H
ATOM   2038  NE  ARG A 144      -2.297  -5.089 -16.612  1.00 75.84           N
ATOM   2039  HE  ARG A 144      -2.183  -4.126 -16.857  1.00 75.84           H
ATOM   2040  CZ  ARG A 144      -1.196  -5.800 -16.333  1.00 75.84           C
ATOM   2041  NH1 ARG A 144      -1.290  -7.095 -15.999  1.00 75.84           N
ATOM   2042 1HH1 ARG A 144      -2.186  -7.537 -15.957  1.00 75.84           H
ATOM   2043 2HH1 ARG A 144      -0.464  -7.619 -15.792  1.00 75.84           H
ATOM   2044  NH2 ARG A 144      -0.001  -5.198 -16.392  1.00 75.84           N
ATOM   2045 1HH2 ARG A 144       0.830  -5.715 -16.186  1.00 75.84           H
ATOM   2046 2HH2 ARG A 144       0.060  -4.232 -16.642  1.00 75.84           H
ATOM   2047  HN  ARG A 144      -7.152  -3.347 -16.715  1.00 75.84           H
ATOM   2048  N   TYR A 145      -9.072  -5.522 -18.055  1.00 87.69           N
ATOM   2049  CA  TYR A 145     -10.271  -6.260 -18.417  1.00 87.69           C
ATOM   2050  C   TYR A 145     -10.925  -5.665 -19.666  1.00 87.69           C
ATOM   2051  O   TYR A 145     -11.238  -6.388 -20.611  1.00 87.69           O
ATOM   2052  HA  TYR A 145      -9.982  -7.290 -18.623  1.00 87.69           H
ATOM   2053  CB  TYR A 145     -11.230  -6.112 -17.234  1.00 87.69           C
ATOM   2054 1HB  TYR A 145     -10.882  -6.742 -16.416  1.00 87.69           H
ATOM   2055 2HB  TYR A 145     -11.197  -5.082 -16.879  1.00 87.69           H
ATOM   2056  CG  TYR A 145     -12.680  -6.478 -17.559  1.00 87.69           C
ATOM   2057  CD1 TYR A 145     -13.624  -5.483 -17.717  1.00 87.69           C
ATOM   2058  HD1 TYR A 145     -13.337  -4.437 -17.609  1.00 87.69           H
ATOM   2059  CD2 TYR A 145     -13.043  -7.802 -17.695  1.00 87.69           C
ATOM   2060  HD2 TYR A 145     -12.297  -8.587 -17.571  1.00 87.69           H
ATOM   2061  CE1 TYR A 145     -14.988  -5.828 -18.023  1.00 87.69           C
ATOM   2062  HE1 TYR A 145     -15.744  -5.053 -18.149  1.00 87.69           H
ATOM   2063  CE2 TYR A 145     -14.407  -8.147 -18.001  1.00 87.69           C
ATOM   2064  HE2 TYR A 145     -14.708  -9.189 -18.111  1.00 87.69           H
ATOM   2065  CZ  TYR A 145     -15.312  -7.143 -18.150  1.00 87.69           C
ATOM   2066  OH  TYR A 145     -16.601  -7.468 -18.439  1.00 87.69           O
ATOM   2067  HH  TYR A 145     -16.692  -8.460 -18.525  1.00 87.69           H
ATOM   2068  HN  TYR A 145      -9.074  -5.140 -17.131  1.00 87.69           H
ATOM   2069  N   ILE A 146     -11.111  -4.354 -19.630  1.00 84.51           N
ATOM   2070  CA  ILE A 146     -11.781  -3.663 -20.719  1.00 84.51           C
ATOM   2071  C   ILE A 146     -10.966  -3.833 -22.003  1.00 84.51           C
ATOM   2072  O   ILE A 146     -11.529  -4.037 -23.077  1.00 84.51           O
ATOM   2073  HA  ILE A 146     -12.751  -4.140 -20.861  1.00 84.51           H
ATOM   2074  CB  ILE A 146     -12.044  -2.203 -20.346  1.00 84.51           C
ATOM   2075  HB  ILE A 146     -11.106  -1.762 -20.011  1.00 84.51           H
ATOM   2076  CG1 ILE A 146     -13.032  -2.104 -19.181  1.00 84.51           C
ATOM   2077 1HG1 ILE A 146     -14.034  -2.356 -19.528  1.00 84.51           H
ATOM   2078 2HG1 ILE A 146     -12.768  -2.832 -18.414  1.00 84.51           H
ATOM   2079  CG2 ILE A 146     -12.511  -1.402 -21.563  1.00 84.51           C
ATOM   2080 1HG2 ILE A 146     -11.742  -1.432 -22.335  1.00 84.51           H
ATOM   2081 2HG2 ILE A 146     -13.433  -1.835 -21.951  1.00 84.51           H
ATOM   2082 3HG2 ILE A 146     -12.691  -0.367 -21.270  1.00 84.51           H
ATOM   2083  CD1 ILE A 146     -13.032  -0.697 -18.581  1.00 84.51           C
ATOM   2084 1HD1 ILE A 146     -12.033  -0.459 -18.214  1.00 84.51           H
ATOM   2085 2HD1 ILE A 146     -13.319   0.024 -19.345  1.00 84.51           H
ATOM   2086 3HD1 ILE A 146     -13.742  -0.655 -17.755  1.00 84.51           H
ATOM   2087  HN  ILE A 146     -10.814  -3.767 -18.877  1.00 84.51           H
ATOM   2088  N   ALA A 147      -9.653  -3.741 -21.849  1.00 83.29           N
ATOM   2089  CA  ALA A 147      -8.762  -3.763 -22.997  1.00 83.29           C
ATOM   2090  C   ALA A 147      -8.880  -5.115 -23.703  1.00 83.29           C
ATOM   2091  O   ALA A 147      -8.723  -5.199 -24.920  1.00 83.29           O
ATOM   2092  HA  ALA A 147      -9.082  -2.976 -23.680  1.00 83.29           H
ATOM   2093  CB  ALA A 147      -7.333  -3.466 -22.539  1.00 83.29           C
ATOM   2094 1HB  ALA A 147      -7.298  -2.483 -22.070  1.00 83.29           H
ATOM   2095 2HB  ALA A 147      -7.017  -4.223 -21.820  1.00 83.29           H
ATOM   2096 3HB  ALA A 147      -6.664  -3.483 -23.400  1.00 83.29           H
ATOM   2097  HN  ALA A 147      -9.199  -3.653 -20.963  1.00 83.29           H
ATOM   2098  N   ILE A 148      -9.154  -6.139 -22.909  1.00 79.90           N
ATOM   2099  CA  ILE A 148      -9.142  -7.502 -23.413  1.00 79.90           C
ATOM   2100  C   ILE A 148     -10.555  -7.890 -23.856  1.00 79.90           C
ATOM   2101  O   ILE A 148     -10.755  -8.333 -24.985  1.00 79.90           O
ATOM   2102  HA  ILE A 148      -8.490  -7.521 -24.286  1.00 79.90           H
ATOM   2103  CB  ILE A 148      -8.540  -8.452 -22.377  1.00 79.90           C
ATOM   2104  HB  ILE A 148      -9.060  -8.300 -21.431  1.00 79.90           H
ATOM   2105  CG1 ILE A 148      -7.062  -8.135 -22.135  1.00 79.90           C
ATOM   2106 1HG1 ILE A 148      -6.479  -8.413 -23.013  1.00 79.90           H
ATOM   2107 2HG1 ILE A 148      -6.935  -7.061 -21.996  1.00 79.90           H
ATOM   2108  CG2 ILE A 148      -8.754  -9.912 -22.781  1.00 79.90           C
ATOM   2109 1HG2 ILE A 148      -9.822 -10.114 -22.860  1.00 79.90           H
ATOM   2110 2HG2 ILE A 148      -8.277 -10.096 -23.743  1.00 79.90           H
ATOM   2111 3HG2 ILE A 148      -8.316 -10.566 -22.026  1.00 79.90           H
ATOM   2112  CD1 ILE A 148      -6.535  -8.881 -20.908  1.00 79.90           C
ATOM   2113 1HD1 ILE A 148      -7.105  -8.581 -20.028  1.00 79.90           H
ATOM   2114 2HD1 ILE A 148      -6.641  -9.954 -21.062  1.00 79.90           H
ATOM   2115 3HD1 ILE A 148      -5.483  -8.637 -20.760  1.00 79.90           H
ATOM   2116  HN  ILE A 148      -9.382  -6.050 -21.939  1.00 79.90           H
ATOM   2117  N   ALA A 149     -11.497  -7.709 -22.942  1.00 79.33           N
ATOM   2118  CA  ALA A 149     -12.837  -8.238 -23.134  1.00 79.33           C
ATOM   2119  C   ALA A 149     -13.598  -7.344 -24.115  1.00 79.33           C
ATOM   2120  O   ALA A 149     -14.466  -7.818 -24.846  1.00 79.33           O
ATOM   2121  HA  ALA A 149     -12.741  -9.235 -23.563  1.00 79.33           H
ATOM   2122  CB  ALA A 149     -13.540  -8.349 -21.780  1.00 79.33           C
ATOM   2123 1HB  ALA A 149     -12.975  -9.018 -21.130  1.00 79.33           H
ATOM   2124 2HB  ALA A 149     -13.602  -7.363 -21.320  1.00 79.33           H
ATOM   2125 3HB  ALA A 149     -14.545  -8.746 -21.924  1.00 79.33           H
ATOM   2126  HN  ALA A 149     -11.357  -7.212 -22.085  1.00 79.33           H
ATOM   2127  N   GLN A 150     -13.244  -6.068 -24.100  1.00 69.90           N
ATOM   2128  CA  GLN A 150     -13.956  -5.084 -24.898  1.00 69.90           C
ATOM   2129  C   GLN A 150     -12.989  -4.365 -25.841  1.00 69.90           C
ATOM   2130  O   GLN A 150     -13.098  -3.157 -26.045  1.00 69.90           O
ATOM   2131  HA  GLN A 150     -14.683  -5.653 -25.477  1.00 69.90           H
ATOM   2132  CB  GLN A 150     -14.695  -4.085 -24.006  1.00 69.90           C
ATOM   2133 1HB  GLN A 150     -13.976  -3.517 -23.416  1.00 69.90           H
ATOM   2134 2HB  GLN A 150     -15.236  -3.370 -24.625  1.00 69.90           H
ATOM   2135  CG  GLN A 150     -15.674  -4.803 -23.074  1.00 69.90           C
ATOM   2136 1HG  GLN A 150     -16.290  -5.493 -23.649  1.00 69.90           H
ATOM   2137 2HG  GLN A 150     -15.120  -5.398 -22.348  1.00 69.90           H
ATOM   2138  CD  GLN A 150     -16.569  -3.801 -22.342  1.00 69.90           C
ATOM   2139  OE1 GLN A 150     -16.460  -2.597 -22.506  1.00 69.90           O
ATOM   2140  NE2 GLN A 150     -17.457  -4.363 -21.527  1.00 69.90           N
ATOM   2141 1HE2 GLN A 150     -17.494  -5.358 -21.438  1.00 69.90           H
ATOM   2142 2HE2 GLN A 150     -18.088  -3.790 -21.004  1.00 69.90           H
ATOM   2143  HN  GLN A 150     -12.487  -5.703 -23.556  1.00 69.90           H
ATOM   2144  N   ALA A 151     -12.064  -5.139 -26.391  1.00 70.54           N
ATOM   2145  CA  ALA A 151     -10.946  -4.566 -27.121  1.00 70.54           C
ATOM   2146  C   ALA A 151     -11.478  -3.598 -28.180  1.00 70.54           C
ATOM   2147  O   ALA A 151     -10.961  -2.492 -28.331  1.00 70.54           O
ATOM   2148  HA  ALA A 151     -10.334  -4.012 -26.410  1.00 70.54           H
ATOM   2149  CB  ALA A 151     -10.103  -5.689 -27.728  1.00 70.54           C
ATOM   2150 1HB  ALA A 151      -9.726  -6.330 -26.932  1.00 70.54           H
ATOM   2151 2HB  ALA A 151     -10.718  -6.277 -28.409  1.00 70.54           H
ATOM   2152 3HB  ALA A 151      -9.265  -5.258 -28.276  1.00 70.54           H
ATOM   2153  HN  ALA A 151     -12.070  -6.138 -26.343  1.00 70.54           H
ATOM   2154  N   MET A 152     -12.504  -4.049 -28.887  1.00 59.92           N
ATOM   2155  CA  MET A 152     -13.052  -3.276 -29.989  1.00 59.92           C
ATOM   2156  C   MET A 152     -13.573  -1.922 -29.503  1.00 59.92           C
ATOM   2157  O   MET A 152     -13.235  -0.883 -30.069  1.00 59.92           O
ATOM   2158  HA  MET A 152     -12.224  -3.127 -30.682  1.00 59.92           H
ATOM   2159  CB  MET A 152     -14.193  -4.057 -30.643  1.00 59.92           C
ATOM   2160 1HB  MET A 152     -14.832  -4.489 -29.872  1.00 59.92           H
ATOM   2161 2HB  MET A 152     -14.813  -3.379 -31.229  1.00 59.92           H
ATOM   2162  CG  MET A 152     -13.650  -5.168 -31.544  1.00 59.92           C
ATOM   2163 1HG  MET A 152     -12.682  -4.878 -31.951  1.00 59.92           H
ATOM   2164 2HG  MET A 152     -13.492  -6.076 -30.961  1.00 59.92           H
ATOM   2165  SD  MET A 152     -14.797  -5.491 -32.873  1.00 59.92           S
ATOM   2166  CE  MET A 152     -15.956  -6.556 -32.032  1.00 59.92           C
ATOM   2167 1HE  MET A 152     -15.437  -7.444 -31.669  1.00 59.92           H
ATOM   2168 2HE  MET A 152     -16.394  -6.022 -31.188  1.00 59.92           H
ATOM   2169 3HE  MET A 152     -16.745  -6.853 -32.723  1.00 59.92           H
ATOM   2170  HN  MET A 152     -12.958  -4.923 -28.717  1.00 59.92           H
ATOM   2171  N   ARG A 153     -14.387  -1.977 -28.459  1.00 58.87           N
ATOM   2172  CA  ARG A 153     -14.994  -0.772 -27.919  1.00 58.87           C
ATOM   2173  C   ARG A 153     -13.919   0.145 -27.332  1.00 58.87           C
ATOM   2174  O   ARG A 153     -14.048   1.368 -27.380  1.00 58.87           O
ATOM   2175  HA  ARG A 153     -15.488  -0.303 -28.769  1.00 58.87           H
ATOM   2176  CB  ARG A 153     -16.015  -1.110 -26.831  1.00 58.87           C
ATOM   2177 1HB  ARG A 153     -15.596  -1.851 -26.151  1.00 58.87           H
ATOM   2178 2HB  ARG A 153     -16.230  -0.220 -26.240  1.00 58.87           H
ATOM   2179  CG  ARG A 153     -17.311  -1.647 -27.443  1.00 58.87           C
ATOM   2180 1HG  ARG A 153     -17.662  -0.964 -28.217  1.00 58.87           H
ATOM   2181 2HG  ARG A 153     -17.119  -2.605 -27.927  1.00 58.87           H
ATOM   2182  CD  ARG A 153     -18.393  -1.816 -26.375  1.00 58.87           C
ATOM   2183 1HD  ARG A 153     -18.081  -2.563 -25.645  1.00 58.87           H
ATOM   2184 2HD  ARG A 153     -18.532  -0.880 -25.835  1.00 58.87           H
ATOM   2185  NE  ARG A 153     -19.667  -2.228 -27.007  1.00 58.87           N
ATOM   2186  HE  ARG A 153     -19.685  -2.331 -28.001  1.00 58.87           H
ATOM   2187  CZ  ARG A 153     -20.797  -2.471 -26.329  1.00 58.87           C
ATOM   2188  NH1 ARG A 153     -20.830  -2.348 -24.995  1.00 58.87           N
ATOM   2189 1HH1 ARG A 153     -20.007  -2.073 -24.498  1.00 58.87           H
ATOM   2190 2HH1 ARG A 153     -21.677  -2.531 -24.496  1.00 58.87           H
ATOM   2191  NH2 ARG A 153     -21.894  -2.839 -27.005  1.00 58.87           N
ATOM   2192 1HH2 ARG A 153     -22.745  -3.024 -26.514  1.00 58.87           H
ATOM   2193 2HH2 ARG A 153     -21.861  -2.928 -28.000  1.00 58.87           H
ATOM   2194  HN  ARG A 153     -14.634  -2.823 -27.986  1.00 58.87           H
ATOM   2195  N   ALA A 154     -12.883  -0.480 -26.792  1.00 64.34           N
ATOM   2196  CA  ALA A 154     -11.837   0.260 -26.107  1.00 64.34           C
ATOM   2197  C   ALA A 154     -11.107   1.152 -27.113  1.00 64.34           C
ATOM   2198  O   ALA A 154     -10.684   2.257 -26.776  1.00 64.34           O
ATOM   2199  HA  ALA A 154     -12.313   0.890 -25.355  1.00 64.34           H
ATOM   2200  CB  ALA A 154     -10.895  -0.719 -25.405  1.00 64.34           C
ATOM   2201 1HB  ALA A 154     -11.457  -1.308 -24.680  1.00 64.34           H
ATOM   2202 2HB  ALA A 154     -10.446  -1.384 -26.143  1.00 64.34           H
ATOM   2203 3HB  ALA A 154     -10.110  -0.164 -24.891  1.00 64.34           H
ATOM   2204  HN  ALA A 154     -12.753  -1.471 -26.816  1.00 64.34           H
ATOM   2205  N   HIS A 155     -10.981   0.639 -28.328  1.00 59.27           N
ATOM   2206  CA  HIS A 155     -10.205   1.319 -29.351  1.00 59.27           C
ATOM   2207  C   HIS A 155     -10.945   2.579 -29.804  1.00 59.27           C
ATOM   2208  O   HIS A 155     -10.329   3.621 -30.020  1.00 59.27           O
ATOM   2209  HA  HIS A 155      -9.262   1.609 -28.887  1.00 59.27           H
ATOM   2210  CB  HIS A 155      -9.883   0.371 -30.509  1.00 59.27           C
ATOM   2211 1HB  HIS A 155      -9.920  -0.656 -30.145  1.00 59.27           H
ATOM   2212 2HB  HIS A 155     -10.658   0.468 -31.270  1.00 59.27           H
ATOM   2213  CG  HIS A 155      -8.537   0.616 -31.147  1.00 59.27           C
ATOM   2214  ND1 HIS A 155      -8.219   1.796 -31.796  1.00 59.27           N
ATOM   2215  HD1 HIS A 155      -8.824   2.584 -31.908  1.00 59.27           H
ATOM   2216  CD2 HIS A 155      -7.431  -0.178 -31.228  1.00 59.27           C
ATOM   2217  HD2 HIS A 155      -7.338  -1.184 -30.818  1.00 59.27           H
ATOM   2218  CE1 HIS A 155      -6.975   1.705 -32.245  1.00 59.27           C
ATOM   2219  HE1 HIS A 155      -6.435   2.473 -32.798  1.00 59.27           H
ATOM   2220  NE2 HIS A 155      -6.489   0.480 -31.892  1.00 59.27           N
ATOM   2221  HN  HIS A 155     -11.397  -0.224 -28.617  1.00 59.27           H
ATOM   2222  N   THR A 156     -12.257   2.441 -29.935  1.00 66.36           N
ATOM   2223  CA  THR A 156     -13.072   3.517 -30.471  1.00 66.36           C
ATOM   2224  C   THR A 156     -13.124   4.688 -29.488  1.00 66.36           C
ATOM   2225  O   THR A 156     -13.196   5.845 -29.899  1.00 66.36           O
ATOM   2226  HA  THR A 156     -12.600   3.885 -31.382  1.00 66.36           H
ATOM   2227  CB  THR A 156     -14.450   2.943 -30.807  1.00 66.36           C
ATOM   2228  HB  THR A 156     -15.135   3.058 -29.966  1.00 66.36           H
ATOM   2229  OG1 THR A 156     -14.181   1.601 -31.203  1.00 66.36           O
ATOM   2230  HG1 THR A 156     -15.010   1.048 -31.123  1.00 66.36           H
ATOM   2231  CG2 THR A 156     -15.063   3.584 -32.054  1.00 66.36           C
ATOM   2232 1HG2 THR A 156     -14.410   3.411 -32.910  1.00 66.36           H
ATOM   2233 2HG2 THR A 156     -15.176   4.656 -31.894  1.00 66.36           H
ATOM   2234 3HG2 THR A 156     -16.040   3.141 -32.247  1.00 66.36           H
ATOM   2235  HN  THR A 156     -12.760   1.615 -29.682  1.00 66.36           H
ATOM   2236  N   TRP A 157     -13.087   4.347 -28.208  1.00 61.35           N
ATOM   2237  CA  TRP A 157     -13.378   5.317 -27.166  1.00 61.35           C
ATOM   2238  C   TRP A 157     -12.055   5.715 -26.508  1.00 61.35           C
ATOM   2239  O   TRP A 157     -12.027   6.083 -25.335  1.00 61.35           O
ATOM   2240  HA  TRP A 157     -13.836   6.186 -27.638  1.00 61.35           H
ATOM   2241  CB  TRP A 157     -14.398   4.762 -26.170  1.00 61.35           C
ATOM   2242 1HB  TRP A 157     -14.058   3.785 -25.824  1.00 61.35           H
ATOM   2243 2HB  TRP A 157     -14.431   5.415 -25.298  1.00 61.35           H
ATOM   2244  CG  TRP A 157     -15.811   4.622 -26.739  1.00 61.35           C
ATOM   2245  CD1 TRP A 157     -16.196   3.956 -27.836  1.00 61.35           C
ATOM   2246  HD1 TRP A 157     -15.519   3.406 -28.490  1.00 61.35           H
ATOM   2247  CD2 TRP A 157     -17.019   5.191 -26.192  1.00 61.35           C
ATOM   2248  NE1 TRP A 157     -17.558   4.054 -28.035  1.00 61.35           N
ATOM   2249  HE1 TRP A 157     -18.078   3.643 -28.784  1.00 61.35           H
ATOM   2250  CE2 TRP A 157     -18.074   4.829 -27.003  1.00 61.35           C
ATOM   2251  CE3 TRP A 157     -17.213   5.986 -25.048  1.00 61.35           C
ATOM   2252  HE3 TRP A 157     -16.396   6.285 -24.391  1.00 61.35           H
ATOM   2253  CZ2 TRP A 157     -19.397   5.216 -26.759  1.00 61.35           C
ATOM   2254  HZ2 TRP A 157     -20.214   4.917 -27.415  1.00 61.35           H
ATOM   2255  CZ3 TRP A 157     -18.541   6.364 -24.817  1.00 61.35           C
ATOM   2256  HZ3 TRP A 157     -18.747   6.982 -23.943  1.00 61.35           H
ATOM   2257  CH2 TRP A 157     -19.614   6.008 -25.625  1.00 61.35           C
ATOM   2258  HH2 TRP A 157     -20.621   6.344 -25.377  1.00 61.35           H
ATOM   2259  HN  TRP A 157     -12.863   3.429 -27.881  1.00 61.35           H
ATOM   2260  N   ARG A 158     -10.991   5.627 -27.293  1.00 62.23           N
ATOM   2261  CA  ARG A 158      -9.650   5.781 -26.754  1.00 62.23           C
ATOM   2262  C   ARG A 158      -9.516   7.128 -26.041  1.00 62.23           C
ATOM   2263  O   ARG A 158      -8.978   7.198 -24.937  1.00 62.23           O
ATOM   2264  HA  ARG A 158      -9.534   4.953 -26.055  1.00 62.23           H
ATOM   2265  CB  ARG A 158      -8.598   5.691 -27.862  1.00 62.23           C
ATOM   2266 1HB  ARG A 158      -8.765   4.792 -28.455  1.00 62.23           H
ATOM   2267 2HB  ARG A 158      -8.701   6.541 -28.536  1.00 62.23           H
ATOM   2268  CG  ARG A 158      -7.185   5.667 -27.276  1.00 62.23           C
ATOM   2269 1HG  ARG A 158      -6.984   6.608 -26.764  1.00 62.23           H
ATOM   2270 2HG  ARG A 158      -7.111   4.876 -26.529  1.00 62.23           H
ATOM   2271  CD  ARG A 158      -6.141   5.442 -28.371  1.00 62.23           C
ATOM   2272 1HD  ARG A 158      -6.320   4.486 -28.865  1.00 62.23           H
ATOM   2273 2HD  ARG A 158      -6.229   6.216 -29.133  1.00 62.23           H
ATOM   2274  NE  ARG A 158      -4.782   5.461 -27.786  1.00 62.23           N
ATOM   2275  HE  ARG A 158      -4.685   5.755 -26.835  1.00 62.23           H
ATOM   2276  CZ  ARG A 158      -3.672   5.109 -28.451  1.00 62.23           C
ATOM   2277  NH1 ARG A 158      -3.743   4.708 -29.727  1.00 62.23           N
ATOM   2278 1HH1 ARG A 158      -4.629   4.669 -30.191  1.00 62.23           H
ATOM   2279 2HH1 ARG A 158      -2.911   4.447 -30.216  1.00 62.23           H
ATOM   2280  NH2 ARG A 158      -2.492   5.165 -27.820  1.00 62.23           N
ATOM   2281 1HH2 ARG A 158      -1.654   4.906 -28.302  1.00 62.23           H
ATOM   2282 2HH2 ARG A 158      -2.447   5.466 -26.868  1.00 62.23           H
ATOM   2283  HN  ARG A 158     -11.034   5.455 -28.277  1.00 62.23           H
ATOM   2284  N   GLU A 159     -10.013   8.163 -26.701  1.00 68.08           N
ATOM   2285  CA  GLU A 159      -9.879   9.515 -26.185  1.00 68.08           C
ATOM   2286  C   GLU A 159     -10.720   9.685 -24.919  1.00 68.08           C
ATOM   2287  O   GLU A 159     -10.243  10.222 -23.920  1.00 68.08           O
ATOM   2288  HA  GLU A 159      -8.821   9.629 -25.945  1.00 68.08           H
ATOM   2289  CB  GLU A 159     -10.267  10.548 -27.245  1.00 68.08           C
ATOM   2290 1HB  GLU A 159     -11.218  10.270 -27.697  1.00 68.08           H
ATOM   2291 2HB  GLU A 159     -10.275  11.543 -26.801  1.00 68.08           H
ATOM   2292  CG  GLU A 159      -9.236  10.588 -28.375  1.00 68.08           C
ATOM   2293 1HG  GLU A 159      -8.232  10.649 -27.954  1.00 68.08           H
ATOM   2294 2HG  GLU A 159      -9.285   9.663 -28.949  1.00 68.08           H
ATOM   2295  CD  GLU A 159      -9.482  11.782 -29.299  1.00 68.08           C
ATOM   2296  OE1 GLU A 159      -8.540  12.125 -30.046  1.00 68.08           O
ATOM   2297  OE2 GLU A 159     -10.606  12.325 -29.238  1.00 68.08           O
ATOM   2298  HN  GLU A 159     -10.500   8.090 -27.572  1.00 68.08           H
ATOM   2299  N   LYS A 160     -11.957   9.219 -25.001  1.00 72.73           N
ATOM   2300  CA  LYS A 160     -12.876   9.331 -23.882  1.00 72.73           C
ATOM   2301  C   LYS A 160     -12.291   8.600 -22.672  1.00 72.73           C
ATOM   2302  O   LYS A 160     -12.385   9.083 -21.545  1.00 72.73           O
ATOM   2303  HA  LYS A 160     -12.964  10.390 -23.636  1.00 72.73           H
ATOM   2304  CB  LYS A 160     -14.270   8.843 -24.281  1.00 72.73           C
ATOM   2305 1HB  LYS A 160     -14.198   7.854 -24.733  1.00 72.73           H
ATOM   2306 2HB  LYS A 160     -14.892   8.741 -23.392  1.00 72.73           H
ATOM   2307  CG  LYS A 160     -14.930   9.812 -25.264  1.00 72.73           C
ATOM   2308 1HG  LYS A 160     -14.852  10.831 -24.883  1.00 72.73           H
ATOM   2309 2HG  LYS A 160     -14.401   9.786 -26.216  1.00 72.73           H
ATOM   2310  CD  LYS A 160     -16.402   9.455 -25.481  1.00 72.73           C
ATOM   2311 1HD  LYS A 160     -16.481   8.431 -25.848  1.00 72.73           H
ATOM   2312 2HD  LYS A 160     -16.934   9.494 -24.531  1.00 72.73           H
ATOM   2313  CE  LYS A 160     -17.057  10.412 -26.479  1.00 72.73           C
ATOM   2314 1HE  LYS A 160     -17.003  11.433 -26.101  1.00 72.73           H
ATOM   2315 2HE  LYS A 160     -16.512  10.392 -27.423  1.00 72.73           H
ATOM   2316  NZ  LYS A 160     -18.470  10.036 -26.707  1.00 72.73           N
ATOM   2317 1HZ  LYS A 160     -18.890  10.683 -27.366  1.00 72.73           H
ATOM   2318 2HZ  LYS A 160     -18.512   9.095 -27.084  1.00 72.73           H
ATOM   2319 3HZ  LYS A 160     -18.975  10.071 -25.829  1.00 72.73           H
ATOM   2320  HN  LYS A 160     -12.333   8.771 -25.813  1.00 72.73           H
ATOM   2321  N   ARG A 161     -11.702   7.446 -22.947  1.00 70.82           N
ATOM   2322  CA  ARG A 161     -11.122   6.631 -21.892  1.00 70.82           C
ATOM   2323  C   ARG A 161     -10.012   7.403 -21.175  1.00 70.82           C
ATOM   2324  O   ARG A 161      -9.839   7.267 -19.965  1.00 70.82           O
ATOM   2325  HA  ARG A 161     -11.951   6.418 -21.217  1.00 70.82           H
ATOM   2326  CB  ARG A 161     -10.547   5.330 -22.454  1.00 70.82           C
ATOM   2327 1HB  ARG A 161      -9.967   5.542 -23.352  1.00 70.82           H
ATOM   2328 2HB  ARG A 161      -9.863   4.887 -21.730  1.00 70.82           H
ATOM   2329  CG  ARG A 161     -11.662   4.335 -22.784  1.00 70.82           C
ATOM   2330 1HG  ARG A 161     -12.253   4.136 -21.889  1.00 70.82           H
ATOM   2331 2HG  ARG A 161     -12.337   4.771 -23.521  1.00 70.82           H
ATOM   2332  CD  ARG A 161     -11.086   3.024 -23.323  1.00 70.82           C
ATOM   2333 1HD  ARG A 161     -11.889   2.398 -23.713  1.00 70.82           H
ATOM   2334 2HD  ARG A 161     -10.411   3.229 -24.154  1.00 70.82           H
ATOM   2335  NE  ARG A 161     -10.363   2.309 -22.248  1.00 70.82           N
ATOM   2336  HE  ARG A 161     -10.483   2.630 -21.309  1.00 70.82           H
ATOM   2337  CZ  ARG A 161      -9.558   1.258 -22.455  1.00 70.82           C
ATOM   2338  NH1 ARG A 161      -9.362   0.785 -23.694  1.00 70.82           N
ATOM   2339 1HH1 ARG A 161      -9.817   1.217 -24.472  1.00 70.82           H
ATOM   2340 2HH1 ARG A 161      -8.759   0.000 -23.840  1.00 70.82           H
ATOM   2341  NH2 ARG A 161      -8.953   0.686 -21.405  1.00 70.82           N
ATOM   2342 1HH2 ARG A 161      -8.350  -0.099 -21.543  1.00 70.82           H
ATOM   2343 2HH2 ARG A 161      -9.106   1.045 -20.484  1.00 70.82           H
ATOM   2344  HN  ARG A 161     -11.617   7.067 -23.868  1.00 70.82           H
ATOM   2345  N   LEU A 162      -9.289   8.196 -21.952  1.00 83.04           N
ATOM   2346  CA  LEU A 162      -8.198   8.985 -21.407  1.00 83.04           C
ATOM   2347  C   LEU A 162      -8.765  10.047 -20.463  1.00 83.04           C
ATOM   2348  O   LEU A 162      -8.206  10.296 -19.396  1.00 83.04           O
ATOM   2349  HA  LEU A 162      -7.565   8.312 -20.829  1.00 83.04           H
ATOM   2350  CB  LEU A 162      -7.338   9.561 -22.534  1.00 83.04           C
ATOM   2351 1HB  LEU A 162      -6.982   8.735 -23.150  1.00 83.04           H
ATOM   2352 2HB  LEU A 162      -7.972  10.181 -23.168  1.00 83.04           H
ATOM   2353  CG  LEU A 162      -6.131  10.393 -22.098  1.00 83.04           C
ATOM   2354  HG  LEU A 162      -6.482  11.183 -21.434  1.00 83.04           H
ATOM   2355  CD1 LEU A 162      -5.137   9.544 -21.304  1.00 83.04           C
ATOM   2356 1HD1 LEU A 162      -5.627   9.147 -20.415  1.00 83.04           H
ATOM   2357 2HD1 LEU A 162      -4.787   8.719 -21.925  1.00 83.04           H
ATOM   2358 3HD1 LEU A 162      -4.288  10.160 -21.007  1.00 83.04           H
ATOM   2359  CD2 LEU A 162      -5.471  11.074 -23.300  1.00 83.04           C
ATOM   2360 1HD2 LEU A 162      -5.136  10.316 -24.008  1.00 83.04           H
ATOM   2361 2HD2 LEU A 162      -6.192  11.731 -23.786  1.00 83.04           H
ATOM   2362 3HD2 LEU A 162      -4.616  11.659 -22.962  1.00 83.04           H
ATOM   2363  HN  LEU A 162      -9.439   8.303 -22.935  1.00 83.04           H
ATOM   2364  N   LEU A 163      -9.868  10.645 -20.889  1.00 84.83           N
ATOM   2365  CA  LEU A 163     -10.517  11.673 -20.094  1.00 84.83           C
ATOM   2366  C   LEU A 163     -10.989  11.067 -18.771  1.00 84.83           C
ATOM   2367  O   LEU A 163     -10.709  11.607 -17.702  1.00 84.83           O
ATOM   2368  HA  LEU A 163      -9.771  12.438 -19.877  1.00 84.83           H
ATOM   2369  CB  LEU A 163     -11.634  12.345 -20.896  1.00 84.83           C
ATOM   2370 1HB  LEU A 163     -11.210  12.719 -21.828  1.00 84.83           H
ATOM   2371 2HB  LEU A 163     -12.370  11.587 -21.162  1.00 84.83           H
ATOM   2372  CG  LEU A 163     -12.359  13.498 -20.199  1.00 84.83           C
ATOM   2373  HG  LEU A 163     -12.722  13.141 -19.235  1.00 84.83           H
ATOM   2374  CD1 LEU A 163     -11.402  14.659 -19.920  1.00 84.83           C
ATOM   2375 1HD1 LEU A 163     -10.592  14.316 -19.276  1.00 84.83           H
ATOM   2376 2HD1 LEU A 163     -10.989  15.023 -20.860  1.00 84.83           H
ATOM   2377 3HD1 LEU A 163     -11.944  15.465 -19.424  1.00 84.83           H
ATOM   2378  CD2 LEU A 163     -13.581  13.944 -21.005  1.00 84.83           C
ATOM   2379 1HD2 LEU A 163     -13.263  14.277 -21.993  1.00 84.83           H
ATOM   2380 2HD2 LEU A 163     -14.272  13.108 -21.109  1.00 84.83           H
ATOM   2381 3HD2 LEU A 163     -14.078  14.764 -20.487  1.00 84.83           H
ATOM   2382  HN  LEU A 163     -10.316  10.437 -21.759  1.00 84.83           H
ATOM   2383  N   TYR A 164     -11.697   9.953 -18.887  1.00 78.59           N
ATOM   2384  CA  TYR A 164     -12.230   9.280 -17.714  1.00 78.59           C
ATOM   2385  C   TYR A 164     -11.104   8.841 -16.775  1.00 78.59           C
ATOM   2386  O   TYR A 164     -11.263   8.866 -15.556  1.00 78.59           O
ATOM   2387  HA  TYR A 164     -12.878   9.982 -17.189  1.00 78.59           H
ATOM   2388  CB  TYR A 164     -12.957   8.039 -18.235  1.00 78.59           C
ATOM   2389 1HB  TYR A 164     -12.337   7.558 -18.991  1.00 78.59           H
ATOM   2390 2HB  TYR A 164     -13.072   7.328 -17.417  1.00 78.59           H
ATOM   2391  CG  TYR A 164     -14.334   8.330 -18.835  1.00 78.59           C
ATOM   2392  CD1 TYR A 164     -15.284   8.999 -18.090  1.00 78.59           C
ATOM   2393  HD1 TYR A 164     -15.053   9.319 -17.074  1.00 78.59           H
ATOM   2394  CD2 TYR A 164     -14.626   7.924 -20.121  1.00 78.59           C
ATOM   2395  HD2 TYR A 164     -13.875   7.396 -20.710  1.00 78.59           H
ATOM   2396  CE1 TYR A 164     -16.580   9.273 -18.654  1.00 78.59           C
ATOM   2397  HE1 TYR A 164     -17.339   9.800 -18.077  1.00 78.59           H
ATOM   2398  CE2 TYR A 164     -15.922   8.199 -20.686  1.00 78.59           C
ATOM   2399  HE2 TYR A 164     -16.165   7.884 -21.700  1.00 78.59           H
ATOM   2400  CZ  TYR A 164     -16.835   8.859 -19.925  1.00 78.59           C
ATOM   2401  OH  TYR A 164     -18.059   9.118 -20.458  1.00 78.59           O
ATOM   2402  HH  TYR A 164     -18.622   9.613 -19.797  1.00 78.59           H
ATOM   2403  HN  TYR A 164     -11.908   9.513 -19.759  1.00 78.59           H
ATOM   2404  N   SER A 165      -9.992   8.449 -17.379  1.00 88.69           N
ATOM   2405  CA  SER A 165      -8.846   7.991 -16.613  1.00 88.69           C
ATOM   2406  C   SER A 165      -8.328   9.121 -15.720  1.00 88.69           C
ATOM   2407  O   SER A 165      -7.883   8.877 -14.600  1.00 88.69           O
ATOM   2408  HA  SER A 165      -9.216   7.164 -16.007  1.00 88.69           H
ATOM   2409  CB  SER A 165      -7.732   7.489 -17.534  1.00 88.69           C
ATOM   2410 1HB  SER A 165      -7.002   6.931 -16.949  1.00 88.69           H
ATOM   2411 2HB  SER A 165      -8.151   6.798 -18.265  1.00 88.69           H
ATOM   2412  OG  SER A 165      -7.078   8.558 -18.213  1.00 88.69           O
ATOM   2413  HG  SER A 165      -7.751   9.233 -18.517  1.00 88.69           H
ATOM   2414  HN  SER A 165      -9.867   8.442 -18.371  1.00 88.69           H
ATOM   2415  N   LYS A 166      -8.403  10.333 -16.251  1.00 86.04           N
ATOM   2416  CA  LYS A 166      -7.981  11.504 -15.502  1.00 86.04           C
ATOM   2417  C   LYS A 166      -8.917  11.705 -14.308  1.00 86.04           C
ATOM   2418  O   LYS A 166      -8.460  11.907 -13.184  1.00 86.04           O
ATOM   2419  HA  LYS A 166      -6.978  11.308 -15.125  1.00 86.04           H
ATOM   2420  CB  LYS A 166      -7.889  12.723 -16.422  1.00 86.04           C
ATOM   2421 1HB  LYS A 166      -8.812  12.825 -16.992  1.00 86.04           H
ATOM   2422 2HB  LYS A 166      -7.783  13.628 -15.824  1.00 86.04           H
ATOM   2423  CG  LYS A 166      -6.703  12.598 -17.381  1.00 86.04           C
ATOM   2424 1HG  LYS A 166      -5.779  12.497 -16.811  1.00 86.04           H
ATOM   2425 2HG  LYS A 166      -6.809  11.693 -17.979  1.00 86.04           H
ATOM   2426  CD  LYS A 166      -6.610  13.816 -18.301  1.00 86.04           C
ATOM   2427 1HD  LYS A 166      -7.522  13.900 -18.892  1.00 86.04           H
ATOM   2428 2HD  LYS A 166      -6.534  14.724 -17.702  1.00 86.04           H
ATOM   2429  CE  LYS A 166      -5.401  13.710 -19.232  1.00 86.04           C
ATOM   2430 1HE  LYS A 166      -4.495  13.553 -18.645  1.00 86.04           H
ATOM   2431 2HE  LYS A 166      -5.512  12.844 -19.884  1.00 86.04           H
ATOM   2432  NZ  LYS A 166      -5.264  14.938 -20.047  1.00 86.04           N
ATOM   2433 1HZ  LYS A 166      -4.465  14.846 -20.664  1.00 86.04           H
ATOM   2434 2HZ  LYS A 166      -6.104  15.072 -20.599  1.00 86.04           H
ATOM   2435 3HZ  LYS A 166      -5.129  15.736 -19.436  1.00 86.04           H
ATOM   2436  HN  LYS A 166      -8.743  10.520 -17.172  1.00 86.04           H
ATOM   2437  N   MET A 167     -10.210  11.642 -14.593  1.00 86.83           N
ATOM   2438  CA  MET A 167     -11.214  11.853 -13.564  1.00 86.83           C
ATOM   2439  C   MET A 167     -11.085  10.811 -12.451  1.00 86.83           C
ATOM   2440  O   MET A 167     -11.131  11.151 -11.269  1.00 86.83           O
ATOM   2441  HA  MET A 167     -11.019  12.848 -13.164  1.00 86.83           H
ATOM   2442  CB  MET A 167     -12.609  11.766 -14.186  1.00 86.83           C
ATOM   2443 1HB  MET A 167     -12.715  10.821 -14.720  1.00 86.83           H
ATOM   2444 2HB  MET A 167     -13.363  11.774 -13.399  1.00 86.83           H
ATOM   2445  CG  MET A 167     -12.854  12.931 -15.147  1.00 86.83           C
ATOM   2446 1HG  MET A 167     -12.759  13.878 -14.616  1.00 86.83           H
ATOM   2447 2HG  MET A 167     -12.098  12.930 -15.933  1.00 86.83           H
ATOM   2448  SD  MET A 167     -14.481  12.797 -15.867  1.00 86.83           S
ATOM   2449  CE  MET A 167     -15.483  13.197 -14.445  1.00 86.83           C
ATOM   2450 1HE  MET A 167     -15.290  12.476 -13.650  1.00 86.83           H
ATOM   2451 2HE  MET A 167     -15.235  14.199 -14.096  1.00 86.83           H
ATOM   2452 3HE  MET A 167     -16.537  13.159 -14.721  1.00 86.83           H
ATOM   2453  HN  MET A 167     -10.573  11.451 -15.505  1.00 86.83           H
ATOM   2454  N   VAL A 168     -10.927   9.563 -12.867  1.00 93.94           N
ATOM   2455  CA  VAL A 168     -10.853   8.462 -11.921  1.00 93.94           C
ATOM   2456  C   VAL A 168      -9.644   8.663 -11.005  1.00 93.94           C
ATOM   2457  O   VAL A 168      -9.738   8.463  -9.795  1.00 93.94           O
ATOM   2458  HA  VAL A 168     -11.760   8.487 -11.316  1.00 93.94           H
ATOM   2459  CB  VAL A 168     -10.820   7.129 -12.672  1.00 93.94           C
ATOM   2460  HB  VAL A 168     -10.027   7.184 -13.417  1.00 93.94           H
ATOM   2461  CG1 VAL A 168     -10.495   5.974 -11.723  1.00 93.94           C
ATOM   2462 1HG1 VAL A 168      -9.520   6.142 -11.266  1.00 93.94           H
ATOM   2463 2HG1 VAL A 168     -11.256   5.918 -10.944  1.00 93.94           H
ATOM   2464 3HG1 VAL A 168     -10.478   5.039 -12.282  1.00 93.94           H
ATOM   2465  CG2 VAL A 168     -12.139   6.881 -13.407  1.00 93.94           C
ATOM   2466 1HG2 VAL A 168     -12.957   6.857 -12.687  1.00 93.94           H
ATOM   2467 2HG2 VAL A 168     -12.311   7.682 -14.125  1.00 93.94           H
ATOM   2468 3HG2 VAL A 168     -12.088   5.927 -13.931  1.00 93.94           H
ATOM   2469  HN  VAL A 168     -10.850   9.300 -13.829  1.00 93.94           H
ATOM   2470  N   CYS A 169      -8.537   9.055 -11.618  1.00 95.12           N
ATOM   2471  CA  CYS A 169      -7.310   9.282 -10.873  1.00 95.12           C
ATOM   2472  C   CYS A 169      -7.580  10.358  -9.818  1.00 95.12           C
ATOM   2473  O   CYS A 169      -7.223  10.193  -8.653  1.00 95.12           O
ATOM   2474  HA  CYS A 169      -7.050   8.335 -10.401  1.00 95.12           H
ATOM   2475  CB  CYS A 169      -6.151   9.666 -11.795  1.00 95.12           C
ATOM   2476 1HB  CYS A 169      -6.465  10.455 -12.478  1.00 95.12           H
ATOM   2477 2HB  CYS A 169      -5.324  10.064 -11.207  1.00 95.12           H
ATOM   2478  SG  CYS A 169      -5.595   8.203 -12.743  1.00 95.12           S
ATOM   2479  HG  CYS A 169      -6.588   8.225 -13.627  1.00 95.12           H
ATOM   2480  HN  CYS A 169      -8.469   9.217 -12.602  1.00 95.12           H
ATOM   2481  N   PHE A 170      -8.209  11.435 -10.266  1.00 94.29           N
ATOM   2482  CA  PHE A 170      -8.501  12.552  -9.383  1.00 94.29           C
ATOM   2483  C   PHE A 170      -9.383  12.110  -8.213  1.00 94.29           C
ATOM   2484  O   PHE A 170      -9.116  12.459  -7.064  1.00 94.29           O
ATOM   2485  HA  PHE A 170      -7.548  12.918  -8.999  1.00 94.29           H
ATOM   2486  CB  PHE A 170      -9.256  13.592 -10.212  1.00 94.29           C
ATOM   2487 1HB  PHE A 170      -8.648  13.866 -11.075  1.00 94.29           H
ATOM   2488 2HB  PHE A 170     -10.171  13.140 -10.597  1.00 94.29           H
ATOM   2489  CG  PHE A 170      -9.619  14.861  -9.438  1.00 94.29           C
ATOM   2490  CD1 PHE A 170     -10.889  15.044  -8.989  1.00 94.29           C
ATOM   2491  HD1 PHE A 170     -11.649  14.286  -9.179  1.00 94.29           H
ATOM   2492  CD2 PHE A 170      -8.670  15.806  -9.200  1.00 94.29           C
ATOM   2493  HD2 PHE A 170      -7.652  15.660  -9.561  1.00 94.29           H
ATOM   2494  CE1 PHE A 170     -11.225  16.222  -8.270  1.00 94.29           C
ATOM   2495  HE1 PHE A 170     -12.244  16.368  -7.910  1.00 94.29           H
ATOM   2496  CE2 PHE A 170      -9.007  16.984  -8.482  1.00 94.29           C
ATOM   2497  HE2 PHE A 170      -8.247  17.742  -8.291  1.00 94.29           H
ATOM   2498  CZ  PHE A 170     -10.277  17.167  -8.032  1.00 94.29           C
ATOM   2499  HZ  PHE A 170     -10.535  18.071  -7.481  1.00 94.29           H
ATOM   2500  HN  PHE A 170      -8.517  11.551 -11.210  1.00 94.29           H
ATOM   2501  N   THR A 171     -10.415  11.350  -8.547  1.00 93.79           N
ATOM   2502  CA  THR A 171     -11.350  10.873  -7.541  1.00 93.79           C
ATOM   2503  C   THR A 171     -10.621  10.030  -6.493  1.00 93.79           C
ATOM   2504  O   THR A 171     -10.930  10.106  -5.305  1.00 93.79           O
ATOM   2505  HA  THR A 171     -11.766  11.737  -7.022  1.00 93.79           H
ATOM   2506  CB  THR A 171     -12.471  10.117  -8.257  1.00 93.79           C
ATOM   2507  HB  THR A 171     -12.096   9.194  -8.700  1.00 93.79           H
ATOM   2508  OG1 THR A 171     -13.000  11.070  -9.176  1.00 93.79           O
ATOM   2509  HG1 THR A 171     -12.539  10.985 -10.059  1.00 93.79           H
ATOM   2510  CG2 THR A 171     -13.647   9.799  -7.332  1.00 93.79           C
ATOM   2511 1HG2 THR A 171     -14.064  10.728  -6.942  1.00 93.79           H
ATOM   2512 2HG2 THR A 171     -13.300   9.181  -6.504  1.00 93.79           H
ATOM   2513 3HG2 THR A 171     -14.414   9.263  -7.890  1.00 93.79           H
ATOM   2514  HN  THR A 171     -10.618  11.060  -9.482  1.00 93.79           H
ATOM   2515  N   ILE A 172      -9.667   9.244  -6.972  1.00 94.74           N
ATOM   2516  CA  ILE A 172      -8.914   8.363  -6.096  1.00 94.74           C
ATOM   2517  C   ILE A 172      -8.116   9.203  -5.097  1.00 94.74           C
ATOM   2518  O   ILE A 172      -8.104   8.909  -3.903  1.00 94.74           O
ATOM   2519  HA  ILE A 172      -9.633   7.760  -5.542  1.00 94.74           H
ATOM   2520  CB  ILE A 172      -8.052   7.400  -6.916  1.00 94.74           C
ATOM   2521  HB  ILE A 172      -7.575   7.966  -7.716  1.00 94.74           H
ATOM   2522  CG1 ILE A 172      -8.913   6.322  -7.577  1.00 94.74           C
ATOM   2523 1HG1 ILE A 172      -9.299   5.643  -6.817  1.00 94.74           H
ATOM   2524 2HG1 ILE A 172      -9.775   6.784  -8.059  1.00 94.74           H
ATOM   2525  CG2 ILE A 172      -6.936   6.798  -6.060  1.00 94.74           C
ATOM   2526 1HG2 ILE A 172      -6.300   7.597  -5.678  1.00 94.74           H
ATOM   2527 2HG2 ILE A 172      -7.374   6.251  -5.225  1.00 94.74           H
ATOM   2528 3HG2 ILE A 172      -6.339   6.118  -6.668  1.00 94.74           H
ATOM   2529  CD1 ILE A 172      -8.106   5.534  -8.611  1.00 94.74           C
ATOM   2530 1HD1 ILE A 172      -7.743   6.212  -9.383  1.00 94.74           H
ATOM   2531 2HD1 ILE A 172      -7.259   5.053  -8.121  1.00 94.74           H
ATOM   2532 3HD1 ILE A 172      -8.742   4.774  -9.066  1.00 94.74           H
ATOM   2533  HN  ILE A 172      -9.407   9.205  -7.936  1.00 94.74           H
ATOM   2534  N   TRP A 173      -7.467  10.232  -5.623  1.00 93.69           N
ATOM   2535  CA  TRP A 173      -6.600  11.066  -4.808  1.00 93.69           C
ATOM   2536  C   TRP A 173      -7.462  11.745  -3.742  1.00 93.69           C
ATOM   2537  O   TRP A 173      -7.084  11.794  -2.572  1.00 93.69           O
ATOM   2538  HA  TRP A 173      -5.863  10.417  -4.334  1.00 93.69           H
ATOM   2539  CB  TRP A 173      -5.825  12.061  -5.674  1.00 93.69           C
ATOM   2540 1HB  TRP A 173      -6.499  12.478  -6.422  1.00 93.69           H
ATOM   2541 2HB  TRP A 173      -5.493  12.890  -5.048  1.00 93.69           H
ATOM   2542  CG  TRP A 173      -4.611  11.457  -6.382  1.00 93.69           C
ATOM   2543  CD1 TRP A 173      -4.461  11.199  -7.688  1.00 93.69           C
ATOM   2544  HD1 TRP A 173      -5.222  11.397  -8.443  1.00 93.69           H
ATOM   2545  CD2 TRP A 173      -3.373  11.044  -5.765  1.00 93.69           C
ATOM   2546  NE1 TRP A 173      -3.223  10.652  -7.957  1.00 93.69           N
ATOM   2547  HE1 TRP A 173      -2.880  10.376  -8.855  1.00 93.69           H
ATOM   2548  CE2 TRP A 173      -2.541  10.555  -6.750  1.00 93.69           C
ATOM   2549  CE3 TRP A 173      -2.971  11.083  -4.418  1.00 93.69           C
ATOM   2550  HE3 TRP A 173      -3.610  11.465  -3.621  1.00 93.69           H
ATOM   2551  CZ2 TRP A 173      -1.254  10.067  -6.494  1.00 93.69           C
ATOM   2552  HZ2 TRP A 173      -0.615   9.685  -7.290  1.00 93.69           H
ATOM   2553  CZ3 TRP A 173      -1.682  10.592  -4.178  1.00 93.69           C
ATOM   2554  HZ3 TRP A 173      -1.320  10.599  -3.150  1.00 93.69           H
ATOM   2555  CH2 TRP A 173      -0.832  10.095  -5.159  1.00 93.69           C
ATOM   2556  HH2 TRP A 173       0.160   9.730  -4.891  1.00 93.69           H
ATOM   2557  HN  TRP A 173      -7.528  10.498  -6.585  1.00 93.69           H
ATOM   2558  N   VAL A 174      -8.604  12.251  -4.184  1.00 96.17           N
ATOM   2559  CA  VAL A 174      -9.510  12.948  -3.287  1.00 96.17           C
ATOM   2560  C   VAL A 174      -9.980  11.985  -2.195  1.00 96.17           C
ATOM   2561  O   VAL A 174      -9.994  12.337  -1.016  1.00 96.17           O
ATOM   2562  HA  VAL A 174      -8.952  13.761  -2.822  1.00 96.17           H
ATOM   2563  CB  VAL A 174     -10.665  13.560  -4.082  1.00 96.17           C
ATOM   2564  HB  VAL A 174     -11.120  12.767  -4.676  1.00 96.17           H
ATOM   2565  CG1 VAL A 174     -11.738  14.120  -3.147  1.00 96.17           C
ATOM   2566 1HG1 VAL A 174     -12.130  13.318  -2.521  1.00 96.17           H
ATOM   2567 2HG1 VAL A 174     -11.301  14.893  -2.514  1.00 96.17           H
ATOM   2568 3HG1 VAL A 174     -12.547  14.549  -3.738  1.00 96.17           H
ATOM   2569  CG2 VAL A 174     -10.159  14.636  -5.044  1.00 96.17           C
ATOM   2570 1HG2 VAL A 174      -9.667  15.427  -4.478  1.00 96.17           H
ATOM   2571 2HG2 VAL A 174      -9.449  14.195  -5.743  1.00 96.17           H
ATOM   2572 3HG2 VAL A 174     -11.000  15.055  -5.596  1.00 96.17           H
ATOM   2573  HN  VAL A 174      -8.911  12.192  -5.133  1.00 96.17           H
ATOM   2574  N   LEU A 175     -10.354  10.789  -2.625  1.00 91.57           N
ATOM   2575  CA  LEU A 175     -10.885   9.795  -1.708  1.00 91.57           C
ATOM   2576  C   LEU A 175      -9.815   9.440  -0.673  1.00 91.57           C
ATOM   2577  O   LEU A 175     -10.099   9.379   0.523  1.00 91.57           O
ATOM   2578  HA  LEU A 175     -11.730  10.248  -1.189  1.00 91.57           H
ATOM   2579  CB  LEU A 175     -11.421   8.587  -2.478  1.00 91.57           C
ATOM   2580 1HB  LEU A 175     -12.190   8.933  -3.168  1.00 91.57           H
ATOM   2581 2HB  LEU A 175     -10.611   8.178  -3.082  1.00 91.57           H
ATOM   2582  CG  LEU A 175     -12.007   7.457  -1.629  1.00 91.57           C
ATOM   2583  HG  LEU A 175     -11.254   7.149  -0.903  1.00 91.57           H
ATOM   2584  CD1 LEU A 175     -13.226   7.940  -0.840  1.00 91.57           C
ATOM   2585 1HD1 LEU A 175     -12.931   8.756  -0.180  1.00 91.57           H
ATOM   2586 2HD1 LEU A 175     -13.991   8.290  -1.532  1.00 91.57           H
ATOM   2587 3HD1 LEU A 175     -13.623   7.117  -0.245  1.00 91.57           H
ATOM   2588  CD2 LEU A 175     -12.330   6.235  -2.491  1.00 91.57           C
ATOM   2589 1HD2 LEU A 175     -13.056   6.511  -3.255  1.00 91.57           H
ATOM   2590 2HD2 LEU A 175     -11.418   5.876  -2.969  1.00 91.57           H
ATOM   2591 3HD2 LEU A 175     -12.745   5.447  -1.863  1.00 91.57           H
ATOM   2592  HN  LEU A 175     -10.298  10.496  -3.580  1.00 91.57           H
ATOM   2593  N   ALA A 176      -8.608   9.216  -1.170  1.00 96.04           N
ATOM   2594  CA  ALA A 176      -7.513   8.792  -0.313  1.00 96.04           C
ATOM   2595  C   ALA A 176      -7.227   9.884   0.720  1.00 96.04           C
ATOM   2596  O   ALA A 176      -6.961   9.588   1.883  1.00 96.04           O
ATOM   2597  HA  ALA A 176      -7.828   7.887   0.205  1.00 96.04           H
ATOM   2598  CB  ALA A 176      -6.289   8.467  -1.172  1.00 96.04           C
ATOM   2599 1HB  ALA A 176      -6.536   7.666  -1.869  1.00 96.04           H
ATOM   2600 2HB  ALA A 176      -5.991   9.355  -1.730  1.00 96.04           H
ATOM   2601 3HB  ALA A 176      -5.468   8.150  -0.529  1.00 96.04           H
ATOM   2602  HN  ALA A 176      -8.373   9.318  -2.136  1.00 96.04           H
ATOM   2603  N   ALA A 177      -7.293  11.124   0.257  1.00 95.98           N
ATOM   2604  CA  ALA A 177      -7.020  12.260   1.120  1.00 95.98           C
ATOM   2605  C   ALA A 177      -8.026  12.273   2.272  1.00 95.98           C
ATOM   2606  O   ALA A 177      -7.648  12.451   3.429  1.00 95.98           O
ATOM   2607  HA  ALA A 177      -6.016  12.135   1.526  1.00 95.98           H
ATOM   2608  CB  ALA A 177      -7.061  13.549   0.296  1.00 95.98           C
ATOM   2609 1HB  ALA A 177      -6.308  13.501  -0.491  1.00 95.98           H
ATOM   2610 2HB  ALA A 177      -8.048  13.662  -0.152  1.00 95.98           H
ATOM   2611 3HB  ALA A 177      -6.856  14.401   0.944  1.00 95.98           H
ATOM   2612  HN  ALA A 177      -7.526  11.356  -0.687  1.00 95.98           H
ATOM   2613  N   ALA A 178      -9.288  12.081   1.916  1.00 95.99           N
ATOM   2614  CA  ALA A 178     -10.358  12.134   2.897  1.00 95.99           C
ATOM   2615  C   ALA A 178     -10.164  11.011   3.919  1.00 95.99           C
ATOM   2616  O   ALA A 178     -10.446  11.189   5.103  1.00 95.99           O
ATOM   2617  HA  ALA A 178     -10.293  13.094   3.409  1.00 95.99           H
ATOM   2618  CB  ALA A 178     -11.709  12.047   2.184  1.00 95.99           C
ATOM   2619 1HB  ALA A 178     -11.809  12.883   1.492  1.00 95.99           H
ATOM   2620 2HB  ALA A 178     -11.768  11.109   1.632  1.00 95.99           H
ATOM   2621 3HB  ALA A 178     -12.512  12.086   2.921  1.00 95.99           H
ATOM   2622  HN  ALA A 178      -9.582  11.893   0.979  1.00 95.99           H
ATOM   2623  N   LEU A 179      -9.685   9.880   3.423  1.00 93.38           N
ATOM   2624  CA  LEU A 179      -9.526   8.704   4.261  1.00 93.38           C
ATOM   2625  C   LEU A 179      -8.341   8.913   5.207  1.00 93.38           C
ATOM   2626  O   LEU A 179      -8.101   8.099   6.097  1.00 93.38           O
ATOM   2627  HA  LEU A 179     -10.431   8.604   4.859  1.00 93.38           H
ATOM   2628  CB  LEU A 179      -9.410   7.444   3.400  1.00 93.38           C
ATOM   2629 1HB  LEU A 179      -8.632   7.608   2.655  1.00 93.38           H
ATOM   2630 2HB  LEU A 179      -9.076   6.624   4.035  1.00 93.38           H
ATOM   2631  CG  LEU A 179     -10.686   7.006   2.678  1.00 93.38           C
ATOM   2632  HG  LEU A 179     -11.090   7.867   2.146  1.00 93.38           H
ATOM   2633  CD1 LEU A 179     -10.383   5.931   1.633  1.00 93.38           C
ATOM   2634 1HD1 LEU A 179      -9.683   6.326   0.897  1.00 93.38           H
ATOM   2635 2HD1 LEU A 179      -9.943   5.062   2.123  1.00 93.38           H
ATOM   2636 3HD1 LEU A 179     -11.307   5.637   1.135  1.00 93.38           H
ATOM   2637  CD2 LEU A 179     -11.752   6.551   3.677  1.00 93.38           C
ATOM   2638 1HD2 LEU A 179     -11.372   5.710   4.256  1.00 93.38           H
ATOM   2639 2HD2 LEU A 179     -11.996   7.374   4.348  1.00 93.38           H
ATOM   2640 3HD2 LEU A 179     -12.649   6.245   3.137  1.00 93.38           H
ATOM   2641  HN  LEU A 179      -9.408   9.760   2.470  1.00 93.38           H
ATOM   2642  N   CYS A 180      -7.632  10.009   4.982  1.00 91.90           N
ATOM   2643  CA  CYS A 180      -6.436  10.299   5.754  1.00 91.90           C
ATOM   2644  C   CYS A 180      -6.793  11.336   6.821  1.00 91.90           C
ATOM   2645  O   CYS A 180      -5.939  11.742   7.608  1.00 91.90           O
ATOM   2646  HA  CYS A 180      -6.126   9.361   6.215  1.00 91.90           H
ATOM   2647  CB  CYS A 180      -5.286  10.770   4.862  1.00 91.90           C
ATOM   2648 1HB  CYS A 180      -5.577  11.674   4.327  1.00 91.90           H
ATOM   2649 2HB  CYS A 180      -4.421  11.026   5.474  1.00 91.90           H
ATOM   2650  SG  CYS A 180      -4.839   9.455   3.670  1.00 91.90           S
ATOM   2651  HG  CYS A 180      -5.531   9.952   2.649  1.00 91.90           H
ATOM   2652  HN  CYS A 180      -7.862  10.692   4.287  1.00 91.90           H
ATOM   2653  N   ILE A 181      -8.056  11.736   6.813  1.00 91.76           N
ATOM   2654  CA  ILE A 181      -8.526  12.749   7.742  1.00 91.76           C
ATOM   2655  C   ILE A 181      -8.242  12.292   9.174  1.00 91.76           C
ATOM   2656  O   ILE A 181      -7.719  13.059   9.982  1.00 91.76           O
ATOM   2657  HA  ILE A 181      -7.956  13.659   7.550  1.00 91.76           H
ATOM   2658  CB  ILE A 181      -9.998  13.074   7.481  1.00 91.76           C
ATOM   2659  HB  ILE A 181     -10.545  12.135   7.396  1.00 91.76           H
ATOM   2660  CG1 ILE A 181     -10.169  13.817   6.154  1.00 91.76           C
ATOM   2661 1HG1 ILE A 181      -9.699  14.799   6.220  1.00 91.76           H
ATOM   2662 2HG1 ILE A 181      -9.658  13.273   5.360  1.00 91.76           H
ATOM   2663  CG2 ILE A 181     -10.605  13.847   8.653  1.00 91.76           C
ATOM   2664 1HG2 ILE A 181     -10.536  13.246   9.560  1.00 91.76           H
ATOM   2665 2HG2 ILE A 181     -10.061  14.781   8.794  1.00 91.76           H
ATOM   2666 3HG2 ILE A 181     -11.652  14.065   8.441  1.00 91.76           H
ATOM   2667  CD1 ILE A 181     -11.649  13.976   5.801  1.00 91.76           C
ATOM   2668 1HD1 ILE A 181     -12.109  12.992   5.712  1.00 91.76           H
ATOM   2669 2HD1 ILE A 181     -12.151  14.542   6.586  1.00 91.76           H
ATOM   2670 3HD1 ILE A 181     -11.741  14.508   4.854  1.00 91.76           H
ATOM   2671  HN  ILE A 181      -8.751  11.381   6.187  1.00 91.76           H
ATOM   2672  N   PRO A 182      -8.579  11.041   9.514  1.00 93.02           N
ATOM   2673  CA  PRO A 182      -8.345  10.538  10.870  1.00 93.02           C
ATOM   2674  C   PRO A 182      -6.905  10.729  11.316  1.00 93.02           C
ATOM   2675  O   PRO A 182      -6.651  11.189  12.428  1.00 93.02           O
ATOM   2676  HA  PRO A 182      -8.942  11.102  11.587  1.00 93.02           H
ATOM   2677  CB  PRO A 182      -8.719   9.057  10.777  1.00 93.02           C
ATOM   2678 1HB  PRO A 182      -7.853   8.439  10.540  1.00 93.02           H
ATOM   2679 2HB  PRO A 182      -9.126   8.686  11.717  1.00 93.02           H
ATOM   2680  CG  PRO A 182      -9.756   9.024   9.661  1.00 93.02           C
ATOM   2681 1HG  PRO A 182      -9.862   8.026   9.235  1.00 93.02           H
ATOM   2682 2HG  PRO A 182     -10.745   9.310  10.020  1.00 93.02           H
ATOM   2683  CD  PRO A 182      -9.204  10.019   8.654  1.00 93.02           C
ATOM   2684 1HD  PRO A 182      -8.475   9.558   7.987  1.00 93.02           H
ATOM   2685 2HD  PRO A 182      -9.989  10.436   8.024  1.00 93.02           H
ATOM   2686  N   GLU A 183      -5.991  10.369  10.426  1.00 90.20           N
ATOM   2687  CA  GLU A 183      -4.574  10.428  10.743  1.00 90.20           C
ATOM   2688  C   GLU A 183      -4.154  11.871  11.027  1.00 90.20           C
ATOM   2689  O   GLU A 183      -3.339  12.121  11.914  1.00 90.20           O
ATOM   2690  HA  GLU A 183      -4.453   9.824  11.642  1.00 90.20           H
ATOM   2691  CB  GLU A 183      -3.734   9.824   9.616  1.00 90.20           C
ATOM   2692 1HB  GLU A 183      -4.159  10.103   8.652  1.00 90.20           H
ATOM   2693 2HB  GLU A 183      -2.693  10.125   9.732  1.00 90.20           H
ATOM   2694  CG  GLU A 183      -3.750   8.295   9.679  1.00 90.20           C
ATOM   2695 1HG  GLU A 183      -2.947   7.894   9.061  1.00 90.20           H
ATOM   2696 2HG  GLU A 183      -3.560   7.968  10.701  1.00 90.20           H
ATOM   2697  CD  GLU A 183      -5.094   7.741   9.201  1.00 90.20           C
ATOM   2698  OE1 GLU A 183      -5.295   6.519   9.369  1.00 90.20           O
ATOM   2699  OE2 GLU A 183      -5.889   8.552   8.679  1.00 90.20           O
ATOM   2700  HN  GLU A 183      -6.205  10.041   9.506  1.00 90.20           H
ATOM   2701  N   ILE A 184      -4.728  12.784  10.257  1.00 91.34           N
ATOM   2702  CA  ILE A 184      -4.382  14.190  10.378  1.00 91.34           C
ATOM   2703  C   ILE A 184      -4.745  14.682  11.780  1.00 91.34           C
ATOM   2704  O   ILE A 184      -3.987  15.431  12.395  1.00 91.34           O
ATOM   2705  HA  ILE A 184      -3.303  14.273  10.251  1.00 91.34           H
ATOM   2706  CB  ILE A 184      -5.033  15.000   9.254  1.00 91.34           C
ATOM   2707  HB  ILE A 184      -6.095  14.757   9.229  1.00 91.34           H
ATOM   2708  CG1 ILE A 184      -4.450  14.616   7.893  1.00 91.34           C
ATOM   2709 1HG1 ILE A 184      -3.426  14.981   7.816  1.00 91.34           H
ATOM   2710 2HG1 ILE A 184      -4.408  13.530   7.804  1.00 91.34           H
ATOM   2711  CG2 ILE A 184      -4.919  16.501   9.524  1.00 91.34           C
ATOM   2712 1HG2 ILE A 184      -5.419  16.741  10.462  1.00 91.34           H
ATOM   2713 2HG2 ILE A 184      -3.867  16.780   9.591  1.00 91.34           H
ATOM   2714 3HG2 ILE A 184      -5.389  17.053   8.710  1.00 91.34           H
ATOM   2715  CD1 ILE A 184      -5.291  15.194   6.753  1.00 91.34           C
ATOM   2716 1HD1 ILE A 184      -6.308  14.807   6.820  1.00 91.34           H
ATOM   2717 2HD1 ILE A 184      -5.310  16.281   6.831  1.00 91.34           H
ATOM   2718 3HD1 ILE A 184      -4.854  14.906   5.797  1.00 91.34           H
ATOM   2719  HN  ILE A 184      -5.417  12.576   9.563  1.00 91.34           H
ATOM   2720  N   LEU A 185      -5.905  14.241  12.245  1.00 91.15           N
ATOM   2721  CA  LEU A 185      -6.488  14.800  13.454  1.00 91.15           C
ATOM   2722  C   LEU A 185      -5.771  14.219  14.675  1.00 91.15           C
ATOM   2723  O   LEU A 185      -5.347  14.960  15.561  1.00 91.15           O
ATOM   2724  HA  LEU A 185      -6.316  15.876  13.432  1.00 91.15           H
ATOM   2725  CB  LEU A 185      -8.002  14.583  13.469  1.00 91.15           C
ATOM   2726 1HB  LEU A 185      -8.198  13.520  13.327  1.00 91.15           H
ATOM   2727 2HB  LEU A 185      -8.377  14.848  14.457  1.00 91.15           H
ATOM   2728  CG  LEU A 185      -8.802  15.364  12.424  1.00 91.15           C
ATOM   2729  HG  LEU A 185      -8.451  15.069  11.435  1.00 91.15           H
ATOM   2730  CD1 LEU A 185     -10.289  15.015  12.498  1.00 91.15           C
ATOM   2731 1HD1 LEU A 185     -10.422  13.948  12.315  1.00 91.15           H
ATOM   2732 2HD1 LEU A 185     -10.672  15.263  13.488  1.00 91.15           H
ATOM   2733 3HD1 LEU A 185     -10.834  15.584  11.745  1.00 91.15           H
ATOM   2734  CD2 LEU A 185      -8.558  16.868  12.559  1.00 91.15           C
ATOM   2735 1HD2 LEU A 185      -8.865  17.198  13.552  1.00 91.15           H
ATOM   2736 2HD2 LEU A 185      -7.498  17.079  12.418  1.00 91.15           H
ATOM   2737 3HD2 LEU A 185      -9.139  17.400  11.805  1.00 91.15           H
ATOM   2738  HN  LEU A 185      -6.443  13.518  11.812  1.00 91.15           H
ATOM   2739  N   TYR A 186      -5.659  12.899  14.683  1.00 91.08           N
ATOM   2740  CA  TYR A 186      -5.413  12.176  15.919  1.00 91.08           C
ATOM   2741  C   TYR A 186      -3.964  11.690  15.992  1.00 91.08           C
ATOM   2742  O   TYR A 186      -3.563  11.066  16.973  1.00 91.08           O
ATOM   2743  HA  TYR A 186      -5.602  12.856  16.750  1.00 91.08           H
ATOM   2744  CB  TYR A 186      -6.344  10.963  15.891  1.00 91.08           C
ATOM   2745 1HB  TYR A 186      -6.049  10.310  15.069  1.00 91.08           H
ATOM   2746 2HB  TYR A 186      -6.213  10.395  16.812  1.00 91.08           H
ATOM   2747  CG  TYR A 186      -7.824  11.318  15.734  1.00 91.08           C
ATOM   2748  CD1 TYR A 186      -8.388  12.294  16.531  1.00 91.08           C
ATOM   2749  HD1 TYR A 186      -7.778  12.812  17.272  1.00 91.08           H
ATOM   2750  CD2 TYR A 186      -8.596  10.663  14.797  1.00 91.08           C
ATOM   2751  HD2 TYR A 186      -8.151   9.892  14.167  1.00 91.08           H
ATOM   2752  CE1 TYR A 186      -9.780  12.629  16.384  1.00 91.08           C
ATOM   2753  HE1 TYR A 186     -10.238  13.397  17.007  1.00 91.08           H
ATOM   2754  CE2 TYR A 186      -9.989  10.997  14.649  1.00 91.08           C
ATOM   2755  HE2 TYR A 186     -10.610  10.487  13.913  1.00 91.08           H
ATOM   2756  CZ  TYR A 186     -10.512  11.964  15.450  1.00 91.08           C
ATOM   2757  OH  TYR A 186     -11.828  12.279  15.311  1.00 91.08           O
ATOM   2758  HH  TYR A 186     -12.249  11.693  14.619  1.00 91.08           H
ATOM   2759  HN  TYR A 186      -5.732  12.327  13.866  1.00 91.08           H
ATOM   2760  N   SER A 187      -3.218  11.994  14.940  1.00 92.16           N
ATOM   2761  CA  SER A 187      -1.780  11.784  14.955  1.00 92.16           C
ATOM   2762  C   SER A 187      -1.115  12.790  15.896  1.00 92.16           C
ATOM   2763  O   SER A 187      -1.275  13.999  15.733  1.00 92.16           O
ATOM   2764  HA  SER A 187      -1.642  10.767  15.322  1.00 92.16           H
ATOM   2765  CB  SER A 187      -1.191  11.902  13.548  1.00 92.16           C
ATOM   2766 1HB  SER A 187      -1.424  12.886  13.139  1.00 92.16           H
ATOM   2767 2HB  SER A 187      -0.105  11.829  13.603  1.00 92.16           H
ATOM   2768  OG  SER A 187      -1.691  10.895  12.674  1.00 92.16           O
ATOM   2769  HG  SER A 187      -2.121  11.317  11.875  1.00 92.16           H
ATOM   2770  HN  SER A 187      -3.580  12.377  14.090  1.00 92.16           H
ATOM   2771  N   GLN A 188      -0.381  12.254  16.861  1.00 85.50           N
ATOM   2772  CA  GLN A 188       0.407  13.088  17.753  1.00 85.50           C
ATOM   2773  C   GLN A 188       1.622  12.314  18.268  1.00 85.50           C
ATOM   2774  O   GLN A 188       1.711  11.100  18.088  1.00 85.50           O
ATOM   2775  HA  GLN A 188       0.736  13.931  17.146  1.00 85.50           H
ATOM   2776  CB  GLN A 188      -0.445  13.606  18.913  1.00 85.50           C
ATOM   2777 1HB  GLN A 188       0.163  14.239  19.560  1.00 85.50           H
ATOM   2778 2HB  GLN A 188      -1.252  14.228  18.527  1.00 85.50           H
ATOM   2779  CG  GLN A 188      -1.029  12.449  19.725  1.00 85.50           C
ATOM   2780 1HG  GLN A 188      -1.593  11.787  19.068  1.00 85.50           H
ATOM   2781 2HG  GLN A 188      -0.220  11.857  20.155  1.00 85.50           H
ATOM   2782  CD  GLN A 188      -1.939  12.966  20.841  1.00 85.50           C
ATOM   2783  OE1 GLN A 188      -2.101  14.158  21.042  1.00 85.50           O
ATOM   2784  NE2 GLN A 188      -2.522  12.005  21.552  1.00 85.50           N
ATOM   2785 1HE2 GLN A 188      -2.346  11.045  21.335  1.00 85.50           H
ATOM   2786 2HE2 GLN A 188      -3.136  12.243  22.305  1.00 85.50           H
ATOM   2787  HN  GLN A 188      -0.320  11.272  17.036  1.00 85.50           H
ATOM   2788  N   ILE A 189       2.527  13.047  18.898  1.00 89.30           N
ATOM   2789  CA  ILE A 189       3.667  12.429  19.555  1.00 89.30           C
ATOM   2790  C   ILE A 189       3.268  12.012  20.972  1.00 89.30           C
ATOM   2791  O   ILE A 189       2.774  12.829  21.747  1.00 89.30           O
ATOM   2792  HA  ILE A 189       3.922  11.532  18.990  1.00 89.30           H
ATOM   2793  CB  ILE A 189       4.882  13.357  19.505  1.00 89.30           C
ATOM   2794  HB  ILE A 189       4.611  14.300  19.979  1.00 89.30           H
ATOM   2795  CG1 ILE A 189       5.273  13.672  18.060  1.00 89.30           C
ATOM   2796 1HG1 ILE A 189       5.588  12.758  17.557  1.00 89.30           H
ATOM   2797 2HG1 ILE A 189       4.406  14.050  17.519  1.00 89.30           H
ATOM   2798  CG2 ILE A 189       6.051  12.772  20.301  1.00 89.30           C
ATOM   2799 1HG2 ILE A 189       5.753  12.641  21.341  1.00 89.30           H
ATOM   2800 2HG2 ILE A 189       6.331  11.807  19.879  1.00 89.30           H
ATOM   2801 3HG2 ILE A 189       6.902  13.451  20.249  1.00 89.30           H
ATOM   2802  CD1 ILE A 189       6.402  14.704  18.010  1.00 89.30           C
ATOM   2803 1HD1 ILE A 189       6.074  15.625  18.493  1.00 89.30           H
ATOM   2804 2HD1 ILE A 189       7.275  14.312  18.531  1.00 89.30           H
ATOM   2805 3HD1 ILE A 189       6.660  14.910  16.971  1.00 89.30           H
ATOM   2806  HN  ILE A 189       2.492  14.044  18.964  1.00 89.30           H
ATOM   2807  N   LYS A 190       3.498  10.741  21.267  1.00 83.69           N
ATOM   2808  CA  LYS A 190       3.266  10.230  22.607  1.00 83.69           C
ATOM   2809  C   LYS A 190       4.607   9.863  23.248  1.00 83.69           C
ATOM   2810  O   LYS A 190       5.413   9.156  22.645  1.00 83.69           O
ATOM   2811  HA  LYS A 190       2.814  11.033  23.189  1.00 83.69           H
ATOM   2812  CB  LYS A 190       2.264   9.075  22.574  1.00 83.69           C
ATOM   2813 1HB  LYS A 190       1.350   9.395  22.073  1.00 83.69           H
ATOM   2814 2HB  LYS A 190       2.673   8.249  21.993  1.00 83.69           H
ATOM   2815  CG  LYS A 190       1.933   8.595  23.989  1.00 83.69           C
ATOM   2816 1HG  LYS A 190       2.848   8.284  24.494  1.00 83.69           H
ATOM   2817 2HG  LYS A 190       1.514   9.418  24.568  1.00 83.69           H
ATOM   2818  CD  LYS A 190       0.941   7.430  23.956  1.00 83.69           C
ATOM   2819 1HD  LYS A 190      -0.004   7.766  23.529  1.00 83.69           H
ATOM   2820 2HD  LYS A 190       1.322   6.642  23.306  1.00 83.69           H
ATOM   2821  CE  LYS A 190       0.704   6.872  25.360  1.00 83.69           C
ATOM   2822 1HE  LYS A 190       1.658   6.741  25.872  1.00 83.69           H
ATOM   2823 2HE  LYS A 190       0.122   7.582  25.947  1.00 83.69           H
ATOM   2824  NZ  LYS A 190      -0.009   5.577  25.289  1.00 83.69           N
ATOM   2825 1HZ  LYS A 190      -0.043   5.159  26.212  1.00 83.69           H
ATOM   2826 2HZ  LYS A 190      -0.953   5.729  24.952  1.00 83.69           H
ATOM   2827 3HZ  LYS A 190       0.480   4.956  24.654  1.00 83.69           H
ATOM   2828  HN  LYS A 190       3.836  10.067  20.610  1.00 83.69           H
ATOM   2829  N   GLU A 191       4.803  10.360  24.460  1.00 75.27           N
ATOM   2830  CA  GLU A 191       5.960   9.973  25.249  1.00 75.27           C
ATOM   2831  C   GLU A 191       5.612   8.792  26.158  1.00 75.27           C
ATOM   2832  O   GLU A 191       4.668   8.865  26.943  1.00 75.27           O
ATOM   2833  HA  GLU A 191       6.717   9.672  24.525  1.00 75.27           H
ATOM   2834  CB  GLU A 191       6.487  11.155  26.065  1.00 75.27           C
ATOM   2835 1HB  GLU A 191       5.655  11.671  26.543  1.00 75.27           H
ATOM   2836 2HB  GLU A 191       7.242  10.807  26.770  1.00 75.27           H
ATOM   2837  CG  GLU A 191       7.181  12.178  25.162  1.00 75.27           C
ATOM   2838 1HG  GLU A 191       7.930  11.677  24.548  1.00 75.27           H
ATOM   2839 2HG  GLU A 191       6.453  12.619  24.481  1.00 75.27           H
ATOM   2840  CD  GLU A 191       7.845  13.279  25.991  1.00 75.27           C
ATOM   2841  OE1 GLU A 191       8.447  14.176  25.363  1.00 75.27           O
ATOM   2842  OE2 GLU A 191       7.737  13.197  27.234  1.00 75.27           O
ATOM   2843  HN  GLU A 191       4.189  11.013  24.903  1.00 75.27           H
ATOM   2844  N   GLU A 192       6.394   7.731  26.021  1.00 72.82           N
ATOM   2845  CA  GLU A 192       6.190   6.541  26.830  1.00 72.82           C
ATOM   2846  C   GLU A 192       7.534   5.986  27.306  1.00 72.82           C
ATOM   2847  O   GLU A 192       8.393   5.649  26.493  1.00 72.82           O
ATOM   2848  HA  GLU A 192       5.602   6.871  27.687  1.00 72.82           H
ATOM   2849  CB  GLU A 192       5.401   5.482  26.059  1.00 72.82           C
ATOM   2850 1HB  GLU A 192       4.438   5.891  25.753  1.00 72.82           H
ATOM   2851 2HB  GLU A 192       5.998   5.115  25.224  1.00 72.82           H
ATOM   2852  CG  GLU A 192       5.104   4.268  26.942  1.00 72.82           C
ATOM   2853 1HG  GLU A 192       5.972   3.608  26.963  1.00 72.82           H
ATOM   2854 2HG  GLU A 192       4.927   4.594  27.967  1.00 72.82           H
ATOM   2855  CD  GLU A 192       3.885   3.500  26.428  1.00 72.82           C
ATOM   2856  OE1 GLU A 192       3.130   2.993  27.285  1.00 72.82           O
ATOM   2857  OE2 GLU A 192       3.735   3.438  25.188  1.00 72.82           O
ATOM   2858  HN  GLU A 192       7.153   7.676  25.373  1.00 72.82           H
ATOM   2859  N   SER A 193       7.674   5.909  28.621  1.00 72.82           N
ATOM   2860  CA  SER A 193       8.886   5.370  29.214  1.00 72.82           C
ATOM   2861  C   SER A 193      10.105   6.141  28.705  1.00 72.82           C
ATOM   2862  O   SER A 193      11.182   5.569  28.542  1.00 72.82           O
ATOM   2863  HA  SER A 193       8.767   5.508  30.289  1.00 72.82           H
ATOM   2864  CB  SER A 193       9.034   3.879  28.906  1.00 72.82           C
ATOM   2865 1HB  SER A 193       9.190   3.744  27.836  1.00 72.82           H
ATOM   2866 2HB  SER A 193       9.920   3.491  29.408  1.00 72.82           H
ATOM   2867  OG  SER A 193       7.891   3.133  29.316  1.00 72.82           O
ATOM   2868  HG  SER A 193       7.979   2.182  29.020  1.00 72.82           H
ATOM   2869  HN  SER A 193       6.979   6.206  29.276  1.00 72.82           H
ATOM   2870  N   GLY A 194       9.896   7.428  28.468  1.00 80.78           N
ATOM   2871  CA  GLY A 194      10.981   8.298  28.047  1.00 80.78           C
ATOM   2872  C   GLY A 194      11.272   8.127  26.555  1.00 80.78           C
ATOM   2873  O   GLY A 194      12.237   8.689  26.039  1.00 80.78           O
ATOM   2874 1HA  GLY A 194      10.720   9.336  28.254  1.00 80.78           H
ATOM   2875 2HA  GLY A 194      11.877   8.072  28.625  1.00 80.78           H
ATOM   2876  HN  GLY A 194       9.006   7.875  28.560  1.00 80.78           H
ATOM   2877  N   ILE A 195      10.421   7.349  25.903  1.00 79.42           N
ATOM   2878  CA  ILE A 195      10.531   7.157  24.467  1.00 79.42           C
ATOM   2879  C   ILE A 195       9.428   7.952  23.765  1.00 79.42           C
ATOM   2880  O   ILE A 195       8.252   7.820  24.101  1.00 79.42           O
ATOM   2881  HA  ILE A 195      11.496   7.557  24.157  1.00 79.42           H
ATOM   2882  CB  ILE A 195      10.527   5.666  24.124  1.00 79.42           C
ATOM   2883  HB  ILE A 195       9.593   5.234  24.484  1.00 79.42           H
ATOM   2884  CG1 ILE A 195      11.666   4.936  24.839  1.00 79.42           C
ATOM   2885 1HG1 ILE A 195      12.624   5.334  24.505  1.00 79.42           H
ATOM   2886 2HG1 ILE A 195      11.603   5.118  25.912  1.00 79.42           H
ATOM   2887  CG2 ILE A 195      10.571   5.451  22.610  1.00 79.42           C
ATOM   2888 1HG2 ILE A 195       9.698   5.917  22.152  1.00 79.42           H
ATOM   2889 2HG2 ILE A 195      11.478   5.901  22.205  1.00 79.42           H
ATOM   2890 3HG2 ILE A 195      10.568   4.383  22.394  1.00 79.42           H
ATOM   2891  CD1 ILE A 195      11.610   3.431  24.567  1.00 79.42           C
ATOM   2892 1HD1 ILE A 195      10.660   3.033  24.925  1.00 79.42           H
ATOM   2893 2HD1 ILE A 195      11.698   3.252  23.496  1.00 79.42           H
ATOM   2894 3HD1 ILE A 195      12.430   2.937  25.087  1.00 79.42           H
ATOM   2895  HN  ILE A 195       9.668   6.855  26.339  1.00 79.42           H
ATOM   2896  N   ALA A 196       9.847   8.760  22.802  1.00 90.17           N
ATOM   2897  CA  ALA A 196       8.904   9.520  22.000  1.00 90.17           C
ATOM   2898  C   ALA A 196       8.371   8.634  20.871  1.00 90.17           C
ATOM   2899  O   ALA A 196       9.147   8.026  20.135  1.00 90.17           O
ATOM   2900  HA  ALA A 196       8.075   9.808  22.646  1.00 90.17           H
ATOM   2901  CB  ALA A 196       9.584  10.786  21.475  1.00 90.17           C
ATOM   2902 1HB  ALA A 196       9.918  11.394  22.316  1.00 90.17           H
ATOM   2903 2HB  ALA A 196      10.442  10.510  20.862  1.00 90.17           H
ATOM   2904 3HB  ALA A 196       8.876  11.356  20.873  1.00 90.17           H
ATOM   2905  HN  ALA A 196      10.809   8.898  22.568  1.00 90.17           H
ATOM   2906  N   ILE A 197       7.051   8.590  20.771  1.00 85.82           N
ATOM   2907  CA  ILE A 197       6.402   7.707  19.816  1.00 85.82           C
ATOM   2908  C   ILE A 197       5.387   8.506  18.997  1.00 85.82           C
ATOM   2909  O   ILE A 197       4.541   9.201  19.557  1.00 85.82           O
ATOM   2910  HA  ILE A 197       7.172   7.333  19.142  1.00 85.82           H
ATOM   2911  CB  ILE A 197       5.799   6.496  20.531  1.00 85.82           C
ATOM   2912  HB  ILE A 197       5.084   6.857  21.270  1.00 85.82           H
ATOM   2913  CG1 ILE A 197       6.875   5.713  21.287  1.00 85.82           C
ATOM   2914 1HG1 ILE A 197       7.610   5.325  20.582  1.00 85.82           H
ATOM   2915 2HG1 ILE A 197       7.405   6.381  21.966  1.00 85.82           H
ATOM   2916  CG2 ILE A 197       5.027   5.609  19.551  1.00 85.82           C
ATOM   2917 1HG2 ILE A 197       4.221   6.185  19.098  1.00 85.82           H
ATOM   2918 2HG2 ILE A 197       5.703   5.255  18.773  1.00 85.82           H
ATOM   2919 3HG2 ILE A 197       4.609   4.756  20.085  1.00 85.82           H
ATOM   2920  CD1 ILE A 197       6.258   4.557  22.078  1.00 85.82           C
ATOM   2921 1HD1 ILE A 197       5.541   4.952  22.798  1.00 85.82           H
ATOM   2922 2HD1 ILE A 197       5.749   3.879  21.393  1.00 85.82           H
ATOM   2923 3HD1 ILE A 197       7.044   4.018  22.606  1.00 85.82           H
ATOM   2924  HN  ILE A 197       6.429   9.142  21.326  1.00 85.82           H
ATOM   2925  N   CYS A 198       5.505   8.380  17.683  1.00 91.70           N
ATOM   2926  CA  CYS A 198       4.510   8.943  16.786  1.00 91.70           C
ATOM   2927  C   CYS A 198       3.390   7.916  16.606  1.00 91.70           C
ATOM   2928  O   CYS A 198       3.564   6.918  15.908  1.00 91.70           O
ATOM   2929  HA  CYS A 198       4.133   9.847  17.263  1.00 91.70           H
ATOM   2930  CB  CYS A 198       5.126   9.356  15.447  1.00 91.70           C
ATOM   2931 1HB  CYS A 198       5.824  10.179  15.598  1.00 91.70           H
ATOM   2932 2HB  CYS A 198       5.695   8.527  15.028  1.00 91.70           H
ATOM   2933  SG  CYS A 198       3.808   9.861  14.282  1.00 91.70           S
ATOM   2934  HN  CYS A 198       6.260   7.905  17.232  1.00 91.70           H
ATOM   2935  N   THR A 199       2.265   8.197  17.247  1.00 90.04           N
ATOM   2936  CA  THR A 199       1.130   7.291  17.198  1.00 90.04           C
ATOM   2937  C   THR A 199      -0.171   8.076  17.015  1.00 90.04           C
ATOM   2938  O   THR A 199      -0.187   9.298  17.152  1.00 90.04           O
ATOM   2939  HA  THR A 199       1.241   6.648  16.325  1.00 90.04           H
ATOM   2940  CB  THR A 199       1.151   6.438  18.468  1.00 90.04           C
ATOM   2941  HB  THR A 199       2.159   6.083  18.681  1.00 90.04           H
ATOM   2942  OG1 THR A 199       0.181   5.423  18.220  1.00 90.04           O
ATOM   2943  HG1 THR A 199       0.242   4.713  18.922  1.00 90.04           H
ATOM   2944  CG2 THR A 199       0.605   7.186  19.685  1.00 90.04           C
ATOM   2945 1HG2 THR A 199      -0.427   7.482  19.497  1.00 90.04           H
ATOM   2946 2HG2 THR A 199       1.210   8.074  19.868  1.00 90.04           H
ATOM   2947 3HG2 THR A 199       0.642   6.535  20.559  1.00 90.04           H
ATOM   2948  HN  THR A 199       2.123   9.024  17.791  1.00 90.04           H
ATOM   2949  N   MET A 200      -1.230   7.341  16.707  1.00 88.73           N
ATOM   2950  CA  MET A 200      -2.571   7.897  16.771  1.00 88.73           C
ATOM   2951  C   MET A 200      -3.168   7.729  18.170  1.00 88.73           C
ATOM   2952  O   MET A 200      -3.064   6.659  18.768  1.00 88.73           O
ATOM   2953  HA  MET A 200      -2.460   8.957  16.541  1.00 88.73           H
ATOM   2954  CB  MET A 200      -3.464   7.195  15.747  1.00 88.73           C
ATOM   2955 1HB  MET A 200      -3.403   6.115  15.885  1.00 88.73           H
ATOM   2956 2HB  MET A 200      -4.504   7.479  15.910  1.00 88.73           H
ATOM   2957  CG  MET A 200      -3.049   7.556  14.319  1.00 88.73           C
ATOM   2958 1HG  MET A 200      -3.027   8.639  14.201  1.00 88.73           H
ATOM   2959 2HG  MET A 200      -2.040   7.194  14.122  1.00 88.73           H
ATOM   2960  SD  MET A 200      -4.192   6.838  13.151  1.00 88.73           S
ATOM   2961  CE  MET A 200      -5.656   7.789  13.526  1.00 88.73           C
ATOM   2962 1HE  MET A 200      -5.932   7.635  14.568  1.00 88.73           H
ATOM   2963 2HE  MET A 200      -5.455   8.847  13.356  1.00 88.73           H
ATOM   2964 3HE  MET A 200      -6.473   7.467  12.881  1.00 88.73           H
ATOM   2965  HN  MET A 200      -1.182   6.384  16.420  1.00 88.73           H
ATOM   2966  N   VAL A 201      -3.780   8.801  18.650  1.00 91.22           N
ATOM   2967  CA  VAL A 201      -4.514   8.746  19.903  1.00 91.22           C
ATOM   2968  C   VAL A 201      -5.967   9.155  19.656  1.00 91.22           C
ATOM   2969  O   VAL A 201      -6.235  10.270  19.210  1.00 91.22           O
ATOM   2970  HA  VAL A 201      -4.495   7.713  20.250  1.00 91.22           H
ATOM   2971  CB  VAL A 201      -3.819   9.612  20.955  1.00 91.22           C
ATOM   2972  HB  VAL A 201      -3.843  10.645  20.608  1.00 91.22           H
ATOM   2973  CG1 VAL A 201      -4.560   9.549  22.293  1.00 91.22           C
ATOM   2974 1HG1 VAL A 201      -5.580   9.910  22.161  1.00 91.22           H
ATOM   2975 2HG1 VAL A 201      -4.582   8.519  22.648  1.00 91.22           H
ATOM   2976 3HG1 VAL A 201      -4.045  10.174  23.023  1.00 91.22           H
ATOM   2977  CG2 VAL A 201      -2.354   9.205  21.120  1.00 91.22           C
ATOM   2978 1HG2 VAL A 201      -2.299   8.163  21.434  1.00 91.22           H
ATOM   2979 2HG2 VAL A 201      -1.834   9.326  20.169  1.00 91.22           H
ATOM   2980 3HG2 VAL A 201      -1.884   9.837  21.874  1.00 91.22           H
ATOM   2981  HN  VAL A 201      -3.780   9.694  18.199  1.00 91.22           H
ATOM   2982  N   TYR A 202      -6.868   8.231  19.957  1.00 91.24           N
ATOM   2983  CA  TYR A 202      -8.282   8.454  19.703  1.00 91.24           C
ATOM   2984  C   TYR A 202      -8.963   9.089  20.917  1.00 91.24           C
ATOM   2985  O   TYR A 202      -8.616   8.786  22.057  1.00 91.24           O
ATOM   2986  HA  TYR A 202      -8.369   9.129  18.852  1.00 91.24           H
ATOM   2987  CB  TYR A 202      -8.889   7.071  19.458  1.00 91.24           C
ATOM   2988 1HB  TYR A 202      -8.682   6.437  20.320  1.00 91.24           H
ATOM   2989 2HB  TYR A 202      -9.972   7.168  19.387  1.00 91.24           H
ATOM   2990  CG  TYR A 202      -8.370   6.378  18.197  1.00 91.24           C
ATOM   2991  CD1 TYR A 202      -8.981   6.609  16.981  1.00 91.24           C
ATOM   2992  HD1 TYR A 202      -9.834   7.285  16.920  1.00 91.24           H
ATOM   2993  CD2 TYR A 202      -7.290   5.522  18.275  1.00 91.24           C
ATOM   2994  HD2 TYR A 202      -6.808   5.339  19.235  1.00 91.24           H
ATOM   2995  CE1 TYR A 202      -8.492   5.957  15.794  1.00 91.24           C
ATOM   2996  HE1 TYR A 202      -8.966   6.130  14.828  1.00 91.24           H
ATOM   2997  CE2 TYR A 202      -6.802   4.869  17.088  1.00 91.24           C
ATOM   2998  HE2 TYR A 202      -5.950   4.191  17.135  1.00 91.24           H
ATOM   2999  CZ  TYR A 202      -7.427   5.119  15.906  1.00 91.24           C
ATOM   3000  OH  TYR A 202      -6.965   4.503  14.785  1.00 91.24           O
ATOM   3001  HH  TYR A 202      -7.473   4.824  13.985  1.00 91.24           H
ATOM   3002  HN  TYR A 202      -6.647   7.346  20.365  1.00 91.24           H
ATOM   3003  N   PRO A 203      -9.941   9.978  20.695  1.00 86.03           N
ATOM   3004  CA  PRO A 203     -10.601  10.667  21.808  1.00 86.03           C
ATOM   3005  C   PRO A 203     -11.455   9.727  22.642  1.00 86.03           C
ATOM   3006  O   PRO A 203     -11.991   8.747  22.127  1.00 86.03           O
ATOM   3007  HA  PRO A 203      -9.857  11.064  22.499  1.00 86.03           H
ATOM   3008  CB  PRO A 203     -11.445  11.741  21.119  1.00 86.03           C
ATOM   3009 1HB  PRO A 203     -12.364  11.942  21.669  1.00 86.03           H
ATOM   3010 2HB  PRO A 203     -10.908  12.686  21.042  1.00 86.03           H
ATOM   3011  CG  PRO A 203     -11.730  11.155  19.765  1.00 86.03           C
ATOM   3012 1HG  PRO A 203     -12.599  10.498  19.795  1.00 86.03           H
ATOM   3013 2HG  PRO A 203     -11.947  11.936  19.036  1.00 86.03           H
ATOM   3014  CD  PRO A 203     -10.490  10.397  19.393  1.00 86.03           C
ATOM   3015 1HD  PRO A 203     -10.718   9.540  18.759  1.00 86.03           H
ATOM   3016 2HD  PRO A 203      -9.786  11.022  18.843  1.00 86.03           H
ATOM   3017  N   SER A 204     -11.559  10.053  23.922  1.00 78.27           N
ATOM   3018  CA  SER A 204     -11.969   9.072  24.914  1.00 78.27           C
ATOM   3019  C   SER A 204     -13.394   8.598  24.623  1.00 78.27           C
ATOM   3020  O   SER A 204     -13.721   7.433  24.841  1.00 78.27           O
ATOM   3021  HA  SER A 204     -11.263   8.248  24.813  1.00 78.27           H
ATOM   3022  CB  SER A 204     -11.880   9.649  26.328  1.00 78.27           C
ATOM   3023 1HB  SER A 204     -12.331   8.951  27.033  1.00 78.27           H
ATOM   3024 2HB  SER A 204     -10.832   9.755  26.611  1.00 78.27           H
ATOM   3025  OG  SER A 204     -12.529  10.913  26.431  1.00 78.27           O
ATOM   3026  HG  SER A 204     -13.520  10.787  26.467  1.00 78.27           H
ATOM   3027  HN  SER A 204     -11.370  10.966  24.284  1.00 78.27           H
ATOM   3028  N   ASP A 205     -14.204   9.526  24.134  1.00 72.08           N
ATOM   3029  CA  ASP A 205     -15.647   9.371  24.204  1.00 72.08           C
ATOM   3030  C   ASP A 205     -16.062   8.128  23.415  1.00 72.08           C
ATOM   3031  O   ASP A 205     -16.804   7.287  23.920  1.00 72.08           O
ATOM   3032  HA  ASP A 205     -15.875   9.286  25.266  1.00 72.08           H
ATOM   3033  CB  ASP A 205     -16.360  10.579  23.592  1.00 72.08           C
ATOM   3034 1HB  ASP A 205     -16.011  10.734  22.572  1.00 72.08           H
ATOM   3035 2HB  ASP A 205     -17.431  10.383  23.536  1.00 72.08           H
ATOM   3036  CG  ASP A 205     -16.110  11.841  24.420  1.00 72.08           C
ATOM   3037  OD1 ASP A 205     -15.615  11.685  25.557  1.00 72.08           O
ATOM   3038  OD2 ASP A 205     -16.420  12.933  23.897  1.00 72.08           O
ATOM   3039  HN  ASP A 205     -13.890  10.368  23.697  1.00 72.08           H
ATOM   3040  N   GLU A 206     -15.565   8.050  22.189  1.00 75.08           N
ATOM   3041  CA  GLU A 206     -15.905   6.943  21.313  1.00 75.08           C
ATOM   3042  C   GLU A 206     -14.635   6.318  20.730  1.00 75.08           C
ATOM   3043  O   GLU A 206     -14.633   5.856  19.590  1.00 75.08           O
ATOM   3044  HA  GLU A 206     -16.416   6.218  21.946  1.00 75.08           H
ATOM   3045  CB  GLU A 206     -16.853   7.395  20.200  1.00 75.08           C
ATOM   3046 1HB  GLU A 206     -16.434   8.263  19.691  1.00 75.08           H
ATOM   3047 2HB  GLU A 206     -17.059   6.560  19.531  1.00 75.08           H
ATOM   3048  CG  GLU A 206     -18.203   7.830  20.774  1.00 75.08           C
ATOM   3049 1HG  GLU A 206     -18.392   7.303  21.709  1.00 75.08           H
ATOM   3050 2HG  GLU A 206     -18.177   8.894  21.008  1.00 75.08           H
ATOM   3051  CD  GLU A 206     -19.336   7.547  19.785  1.00 75.08           C
ATOM   3052  OE1 GLU A 206     -20.349   6.969  20.234  1.00 75.08           O
ATOM   3053  OE2 GLU A 206     -19.162   7.916  18.604  1.00 75.08           O
ATOM   3054  HN  GLU A 206     -14.942   8.726  21.795  1.00 75.08           H
ATOM   3055  N   SER A 207     -13.586   6.324  21.540  1.00 87.24           N
ATOM   3056  CA  SER A 207     -12.270   5.934  21.062  1.00 87.24           C
ATOM   3057  C   SER A 207     -12.344   4.564  20.386  1.00 87.24           C
ATOM   3058  O   SER A 207     -11.780   4.368  19.310  1.00 87.24           O
ATOM   3059  HA  SER A 207     -11.986   6.702  20.342  1.00 87.24           H
ATOM   3060  CB  SER A 207     -11.255   5.908  22.206  1.00 87.24           C
ATOM   3061 1HB  SER A 207     -10.311   5.499  21.844  1.00 87.24           H
ATOM   3062 2HB  SER A 207     -11.054   6.927  22.537  1.00 87.24           H
ATOM   3063  OG  SER A 207     -11.715   5.133  23.310  1.00 87.24           O
ATOM   3064  HG  SER A 207     -11.155   5.322  24.117  1.00 87.24           H
ATOM   3065  HN  SER A 207     -13.625   6.588  22.503  1.00 87.24           H
ATOM   3066  N   THR A 208     -13.043   3.651  21.044  1.00 87.27           N
ATOM   3067  CA  THR A 208     -13.108   2.277  20.576  1.00 87.27           C
ATOM   3068  C   THR A 208     -13.789   2.211  19.208  1.00 87.27           C
ATOM   3069  O   THR A 208     -13.303   1.537  18.301  1.00 87.27           O
ATOM   3070  HA  THR A 208     -12.090   1.911  20.445  1.00 87.27           H
ATOM   3071  CB  THR A 208     -13.816   1.446  21.648  1.00 87.27           C
ATOM   3072  HB  THR A 208     -14.874   1.701  21.703  1.00 87.27           H
ATOM   3073  OG1 THR A 208     -13.062   1.691  22.832  1.00 87.27           O
ATOM   3074  HG1 THR A 208     -12.120   1.377  22.709  1.00 87.27           H
ATOM   3075  CG2 THR A 208     -13.666  -0.059  21.416  1.00 87.27           C
ATOM   3076 1HG2 THR A 208     -12.609  -0.325  21.428  1.00 87.27           H
ATOM   3077 2HG2 THR A 208     -14.095  -0.322  20.449  1.00 87.27           H
ATOM   3078 3HG2 THR A 208     -14.187  -0.602  22.204  1.00 87.27           H
ATOM   3079  HN  THR A 208     -13.558   3.838  21.881  1.00 87.27           H
ATOM   3080  N   LYS A 209     -14.903   2.920  19.102  1.00 83.08           N
ATOM   3081  CA  LYS A 209     -15.681   2.914  17.874  1.00 83.08           C
ATOM   3082  C   LYS A 209     -14.829   3.474  16.734  1.00 83.08           C
ATOM   3083  O   LYS A 209     -14.804   2.913  15.639  1.00 83.08           O
ATOM   3084  HA  LYS A 209     -15.923   1.876  17.647  1.00 83.08           H
ATOM   3085  CB  LYS A 209     -17.004   3.655  18.075  1.00 83.08           C
ATOM   3086 1HB  LYS A 209     -16.812   4.649  18.478  1.00 83.08           H
ATOM   3087 2HB  LYS A 209     -17.497   3.792  17.112  1.00 83.08           H
ATOM   3088  CG  LYS A 209     -17.927   2.883  19.021  1.00 83.08           C
ATOM   3089 1HG  LYS A 209     -18.038   1.857  18.670  1.00 83.08           H
ATOM   3090 2HG  LYS A 209     -17.477   2.834  20.013  1.00 83.08           H
ATOM   3091  CD  LYS A 209     -19.301   3.549  19.111  1.00 83.08           C
ATOM   3092 1HD  LYS A 209     -19.180   4.623  19.253  1.00 83.08           H
ATOM   3093 2HD  LYS A 209     -19.838   3.411  18.172  1.00 83.08           H
ATOM   3094  CE  LYS A 209     -20.119   2.965  20.264  1.00 83.08           C
ATOM   3095 1HE  LYS A 209     -20.456   1.961  20.006  1.00 83.08           H
ATOM   3096 2HE  LYS A 209     -19.494   2.873  21.152  1.00 83.08           H
ATOM   3097  NZ  LYS A 209     -21.287   3.825  20.559  1.00 83.08           N
ATOM   3098 1HZ  LYS A 209     -21.786   3.455  21.360  1.00 83.08           H
ATOM   3099 2HZ  LYS A 209     -20.970   4.767  20.764  1.00 83.08           H
ATOM   3100 3HZ  LYS A 209     -21.905   3.844  19.755  1.00 83.08           H
ATOM   3101  HN  LYS A 209     -15.275   3.490  19.835  1.00 83.08           H
ATOM   3102  N   LEU A 210     -14.151   4.574  17.029  1.00 88.93           N
ATOM   3103  CA  LEU A 210     -13.406   5.290  16.008  1.00 88.93           C
ATOM   3104  C   LEU A 210     -12.292   4.390  15.469  1.00 88.93           C
ATOM   3105  O   LEU A 210     -12.137   4.245  14.258  1.00 88.93           O
ATOM   3106  HA  LEU A 210     -14.096   5.509  15.193  1.00 88.93           H
ATOM   3107  CB  LEU A 210     -12.906   6.630  16.551  1.00 88.93           C
ATOM   3108 1HB  LEU A 210     -13.744   7.146  17.019  1.00 88.93           H
ATOM   3109 2HB  LEU A 210     -12.175   6.432  17.335  1.00 88.93           H
ATOM   3110  CG  LEU A 210     -12.270   7.573  15.527  1.00 88.93           C
ATOM   3111  HG  LEU A 210     -11.453   7.045  15.036  1.00 88.93           H
ATOM   3112  CD1 LEU A 210     -13.276   7.961  14.441  1.00 88.93           C
ATOM   3113 1HD1 LEU A 210     -13.616   7.063  13.924  1.00 88.93           H
ATOM   3114 2HD1 LEU A 210     -14.128   8.463  14.897  1.00 88.93           H
ATOM   3115 3HD1 LEU A 210     -12.798   8.631  13.726  1.00 88.93           H
ATOM   3116  CD2 LEU A 210     -11.667   8.801  16.213  1.00 88.93           C
ATOM   3117 1HD2 LEU A 210     -12.449   9.340  16.747  1.00 88.93           H
ATOM   3118 2HD2 LEU A 210     -10.899   8.482  16.918  1.00 88.93           H
ATOM   3119 3HD2 LEU A 210     -11.222   9.454  15.463  1.00 88.93           H
ATOM   3120  HN  LEU A 210     -14.106   4.974  17.944  1.00 88.93           H
ATOM   3121  N   LYS A 211     -11.544   3.809  16.396  1.00 93.65           N
ATOM   3122  CA  LYS A 211     -10.449   2.927  16.030  1.00 93.65           C
ATOM   3123  C   LYS A 211     -10.983   1.798  15.147  1.00 93.65           C
ATOM   3124  O   LYS A 211     -10.421   1.512  14.091  1.00 93.65           O
ATOM   3125  HA  LYS A 211      -9.738   3.514  15.448  1.00 93.65           H
ATOM   3126  CB  LYS A 211      -9.715   2.437  17.280  1.00 93.65           C
ATOM   3127 1HB  LYS A 211      -9.306   3.288  17.824  1.00 93.65           H
ATOM   3128 2HB  LYS A 211     -10.419   1.941  17.949  1.00 93.65           H
ATOM   3129  CG  LYS A 211      -8.588   1.470  16.910  1.00 93.65           C
ATOM   3130 1HG  LYS A 211      -9.012   0.539  16.535  1.00 93.65           H
ATOM   3131 2HG  LYS A 211      -7.989   1.896  16.105  1.00 93.65           H
ATOM   3132  CD  LYS A 211      -7.696   1.181  18.119  1.00 93.65           C
ATOM   3133 1HD  LYS A 211      -7.296   2.116  18.513  1.00 93.65           H
ATOM   3134 2HD  LYS A 211      -8.289   0.728  18.914  1.00 93.65           H
ATOM   3135  CE  LYS A 211      -6.544   0.248  17.739  1.00 93.65           C
ATOM   3136 1HE  LYS A 211      -6.939  -0.722  17.438  1.00 93.65           H
ATOM   3137 2HE  LYS A 211      -6.007   0.654  16.882  1.00 93.65           H
ATOM   3138  NZ  LYS A 211      -5.615   0.080  18.879  1.00 93.65           N
ATOM   3139 1HZ  LYS A 211      -4.948  -0.653  18.667  1.00 93.65           H
ATOM   3140 2HZ  LYS A 211      -5.121   0.950  19.043  1.00 93.65           H
ATOM   3141 3HZ  LYS A 211      -6.141  -0.171  19.709  1.00 93.65           H
ATOM   3142  HN  LYS A 211     -11.677   3.932  17.380  1.00 93.65           H
ATOM   3143  N   SER A 212     -12.061   1.185  15.613  1.00 91.61           N
ATOM   3144  CA  SER A 212     -12.623   0.034  14.927  1.00 91.61           C
ATOM   3145  C   SER A 212     -13.057   0.428  13.513  1.00 91.61           C
ATOM   3146  O   SER A 212     -12.868  -0.336  12.567  1.00 91.61           O
ATOM   3147  HA  SER A 212     -11.819  -0.701  14.889  1.00 91.61           H
ATOM   3148  CB  SER A 212     -13.807  -0.546  15.703  1.00 91.61           C
ATOM   3149 1HB  SER A 212     -14.590   0.208  15.787  1.00 91.61           H
ATOM   3150 2HB  SER A 212     -14.229  -1.384  15.148  1.00 91.61           H
ATOM   3151  OG  SER A 212     -13.429  -0.984  17.005  1.00 91.61           O
ATOM   3152  HG  SER A 212     -13.606  -0.261  17.674  1.00 91.61           H
ATOM   3153  HN  SER A 212     -12.548   1.462  16.441  1.00 91.61           H
ATOM   3154  N   ALA A 213     -13.629   1.618  13.414  1.00 94.88           N
ATOM   3155  CA  ALA A 213     -14.109   2.114  12.136  1.00 94.88           C
ATOM   3156  C   ALA A 213     -12.919   2.327  11.198  1.00 94.88           C
ATOM   3157  O   ALA A 213     -12.958   1.922  10.037  1.00 94.88           O
ATOM   3158  HA  ALA A 213     -14.765   1.355  11.710  1.00 94.88           H
ATOM   3159  CB  ALA A 213     -14.915   3.396  12.355  1.00 94.88           C
ATOM   3160 1HB  ALA A 213     -15.765   3.184  13.003  1.00 94.88           H
ATOM   3161 2HB  ALA A 213     -14.280   4.149  12.821  1.00 94.88           H
ATOM   3162 3HB  ALA A 213     -15.274   3.768  11.395  1.00 94.88           H
ATOM   3163  HN  ALA A 213     -13.768   2.238  14.187  1.00 94.88           H
ATOM   3164  N   VAL A 214     -11.888   2.962  11.736  1.00 93.42           N
ATOM   3165  CA  VAL A 214     -10.714   3.290  10.945  1.00 93.42           C
ATOM   3166  C   VAL A 214     -10.094   2.001  10.402  1.00 93.42           C
ATOM   3167  O   VAL A 214      -9.718   1.933   9.233  1.00 93.42           O
ATOM   3168  HA  VAL A 214     -11.044   3.901  10.104  1.00 93.42           H
ATOM   3169  CB  VAL A 214      -9.736   4.119  11.778  1.00 93.42           C
ATOM   3170  HB  VAL A 214      -9.569   3.595  12.719  1.00 93.42           H
ATOM   3171  CG1 VAL A 214      -8.387   4.252  11.069  1.00 93.42           C
ATOM   3172 1HG1 VAL A 214      -7.960   3.261  10.912  1.00 93.42           H
ATOM   3173 2HG1 VAL A 214      -8.529   4.743  10.106  1.00 93.42           H
ATOM   3174 3HG1 VAL A 214      -7.710   4.846  11.683  1.00 93.42           H
ATOM   3175  CG2 VAL A 214     -10.321   5.495  12.104  1.00 93.42           C
ATOM   3176 1HG2 VAL A 214     -10.531   6.029  11.177  1.00 93.42           H
ATOM   3177 2HG2 VAL A 214     -11.245   5.372  12.669  1.00 93.42           H
ATOM   3178 3HG2 VAL A 214      -9.605   6.063  12.697  1.00 93.42           H
ATOM   3179  HN  VAL A 214     -11.846   3.251  12.693  1.00 93.42           H
ATOM   3180  N   LEU A 215     -10.007   1.010  11.277  1.00 92.93           N
ATOM   3181  CA  LEU A 215      -9.366  -0.245  10.924  1.00 92.93           C
ATOM   3182  C   LEU A 215     -10.220  -0.975   9.885  1.00 92.93           C
ATOM   3183  O   LEU A 215      -9.692  -1.535   8.926  1.00 92.93           O
ATOM   3184  HA  LEU A 215      -8.403  -0.005  10.473  1.00 92.93           H
ATOM   3185  CB  LEU A 215      -9.083  -1.074  12.179  1.00 92.93           C
ATOM   3186 1HB  LEU A 215     -10.004  -1.144  12.759  1.00 92.93           H
ATOM   3187 2HB  LEU A 215      -8.823  -2.086  11.871  1.00 92.93           H
ATOM   3188  CG  LEU A 215      -7.976  -0.548  13.095  1.00 92.93           C
ATOM   3189  HG  LEU A 215      -8.260   0.446  13.438  1.00 92.93           H
ATOM   3190  CD1 LEU A 215      -7.826  -1.430  14.336  1.00 92.93           C
ATOM   3191 1HD1 LEU A 215      -8.764  -1.438  14.891  1.00 92.93           H
ATOM   3192 2HD1 LEU A 215      -7.575  -2.446  14.032  1.00 92.93           H
ATOM   3193 3HD1 LEU A 215      -7.032  -1.034  14.969  1.00 92.93           H
ATOM   3194  CD2 LEU A 215      -6.657  -0.403  12.332  1.00 92.93           C
ATOM   3195 1HD2 LEU A 215      -6.355  -1.374  11.940  1.00 92.93           H
ATOM   3196 2HD2 LEU A 215      -6.790   0.297  11.507  1.00 92.93           H
ATOM   3197 3HD2 LEU A 215      -5.887  -0.028  13.006  1.00 92.93           H
ATOM   3198  HN  LEU A 215     -10.363   1.055  12.210  1.00 92.93           H
ATOM   3199  N   THR A 216     -11.525  -0.944  10.112  1.00 92.56           N
ATOM   3200  CA  THR A 216     -12.454  -1.631   9.230  1.00 92.56           C
ATOM   3201  C   THR A 216     -12.364  -1.061   7.813  1.00 92.56           C
ATOM   3202  O   THR A 216     -12.328  -1.812   6.840  1.00 92.56           O
ATOM   3203  HA  THR A 216     -12.161  -2.679   9.172  1.00 92.56           H
ATOM   3204  CB  THR A 216     -13.852  -1.523   9.841  1.00 92.56           C
ATOM   3205  HB  THR A 216     -14.178  -0.484   9.889  1.00 92.56           H
ATOM   3206  OG1 THR A 216     -13.735  -2.189  11.096  1.00 92.56           O
ATOM   3207  HG1 THR A 216     -13.721  -1.519  11.838  1.00 92.56           H
ATOM   3208  CG2 THR A 216     -14.890  -2.348   9.077  1.00 92.56           C
ATOM   3209 1HG2 THR A 216     -14.599  -3.399   9.088  1.00 92.56           H
ATOM   3210 2HG2 THR A 216     -14.946  -1.997   8.047  1.00 92.56           H
ATOM   3211 3HG2 THR A 216     -15.865  -2.237   9.553  1.00 92.56           H
ATOM   3212  HN  THR A 216     -11.948  -0.463  10.880  1.00 92.56           H
ATOM   3213  N   LEU A 217     -12.331   0.262   7.743  1.00 89.75           N
ATOM   3214  CA  LEU A 217     -12.215   0.940   6.463  1.00 89.75           C
ATOM   3215  C   LEU A 217     -10.932   0.487   5.765  1.00 89.75           C
ATOM   3216  O   LEU A 217     -10.929   0.246   4.558  1.00 89.75           O
ATOM   3217  HA  LEU A 217     -13.066   0.636   5.854  1.00 89.75           H
ATOM   3218  CB  LEU A 217     -12.311   2.456   6.650  1.00 89.75           C
ATOM   3219 1HB  LEU A 217     -11.789   2.723   7.568  1.00 89.75           H
ATOM   3220 2HB  LEU A 217     -11.779   2.937   5.829  1.00 89.75           H
ATOM   3221  CG  LEU A 217     -13.726   3.035   6.713  1.00 89.75           C
ATOM   3222  HG  LEU A 217     -14.326   2.401   7.365  1.00 89.75           H
ATOM   3223  CD1 LEU A 217     -13.717   4.436   7.328  1.00 89.75           C
ATOM   3224 1HD1 LEU A 217     -13.314   4.386   8.340  1.00 89.75           H
ATOM   3225 2HD1 LEU A 217     -13.096   5.096   6.722  1.00 89.75           H
ATOM   3226 3HD1 LEU A 217     -14.735   4.825   7.361  1.00 89.75           H
ATOM   3227  CD2 LEU A 217     -14.387   3.019   5.333  1.00 89.75           C
ATOM   3228 1HD2 LEU A 217     -13.796   3.617   4.640  1.00 89.75           H
ATOM   3229 2HD2 LEU A 217     -14.446   1.993   4.971  1.00 89.75           H
ATOM   3230 3HD2 LEU A 217     -15.392   3.437   5.407  1.00 89.75           H
ATOM   3231  HN  LEU A 217     -12.382   0.866   8.538  1.00 89.75           H
ATOM   3232  N   LYS A 218      -9.872   0.383   6.553  1.00 89.03           N
ATOM   3233  CA  LYS A 218      -8.571   0.022   6.015  1.00 89.03           C
ATOM   3234  C   LYS A 218      -8.661  -1.358   5.360  1.00 89.03           C
ATOM   3235  O   LYS A 218      -8.150  -1.561   4.260  1.00 89.03           O
ATOM   3236  HA  LYS A 218      -8.321   0.753   5.246  1.00 89.03           H
ATOM   3237  CB  LYS A 218      -7.497   0.120   7.100  1.00 89.03           C
ATOM   3238 1HB  LYS A 218      -7.590   1.070   7.625  1.00 89.03           H
ATOM   3239 2HB  LYS A 218      -7.648  -0.668   7.838  1.00 89.03           H
ATOM   3240  CG  LYS A 218      -6.096  -0.001   6.496  1.00 89.03           C
ATOM   3241 1HG  LYS A 218      -6.029  -0.913   5.903  1.00 89.03           H
ATOM   3242 2HG  LYS A 218      -5.915   0.834   5.819  1.00 89.03           H
ATOM   3243  CD  LYS A 218      -5.027  -0.018   7.591  1.00 89.03           C
ATOM   3244 1HD  LYS A 218      -5.055   0.919   8.146  1.00 89.03           H
ATOM   3245 2HD  LYS A 218      -5.242  -0.816   8.302  1.00 89.03           H
ATOM   3246  CE  LYS A 218      -3.634  -0.223   6.993  1.00 89.03           C
ATOM   3247 1HE  LYS A 218      -3.643  -1.078   6.318  1.00 89.03           H
ATOM   3248 2HE  LYS A 218      -3.355   0.648   6.400  1.00 89.03           H
ATOM   3249  NZ  LYS A 218      -2.637  -0.440   8.065  1.00 89.03           N
ATOM   3250 1HZ  LYS A 218      -1.802  -0.859   7.671  1.00 89.03           H
ATOM   3251 2HZ  LYS A 218      -2.400   0.449   8.492  1.00 89.03           H
ATOM   3252 3HZ  LYS A 218      -3.026  -1.059   8.768  1.00 89.03           H
ATOM   3253  HN  LYS A 218      -9.892   0.541   7.540  1.00 89.03           H
ATOM   3254  N   VAL A 219      -9.313  -2.271   6.065  1.00 92.43           N
ATOM   3255  CA  VAL A 219      -9.377  -3.653   5.622  1.00 92.43           C
ATOM   3256  C   VAL A 219     -10.250  -3.744   4.369  1.00 92.43           C
ATOM   3257  O   VAL A 219      -9.870  -4.381   3.388  1.00 92.43           O
ATOM   3258  HA  VAL A 219      -8.363  -3.964   5.367  1.00 92.43           H
ATOM   3259  CB  VAL A 219      -9.872  -4.546   6.762  1.00 92.43           C
ATOM   3260  HB  VAL A 219     -10.822  -4.143   7.114  1.00 92.43           H
ATOM   3261  CG1 VAL A 219     -10.120  -5.974   6.272  1.00 92.43           C
ATOM   3262 1HG1 VAL A 219     -10.873  -5.962   5.485  1.00 92.43           H
ATOM   3263 2HG1 VAL A 219      -9.191  -6.390   5.881  1.00 92.43           H
ATOM   3264 3HG1 VAL A 219     -10.471  -6.587   7.102  1.00 92.43           H
ATOM   3265  CG2 VAL A 219      -8.892  -4.530   7.936  1.00 92.43           C
ATOM   3266 1HG2 VAL A 219      -7.920  -4.896   7.603  1.00 92.43           H
ATOM   3267 2HG2 VAL A 219      -8.787  -3.512   8.310  1.00 92.43           H
ATOM   3268 3HG2 VAL A 219      -9.268  -5.173   8.732  1.00 92.43           H
ATOM   3269  HN  VAL A 219      -9.792  -2.079   6.922  1.00 92.43           H
ATOM   3270  N   ILE A 220     -11.404  -3.097   4.443  1.00 92.78           N
ATOM   3271  CA  ILE A 220     -12.395  -3.211   3.386  1.00 92.78           C
ATOM   3272  C   ILE A 220     -11.833  -2.603   2.099  1.00 92.78           C
ATOM   3273  O   ILE A 220     -11.757  -3.277   1.073  1.00 92.78           O
ATOM   3274  HA  ILE A 220     -12.572  -4.273   3.218  1.00 92.78           H
ATOM   3275  CB  ILE A 220     -13.723  -2.594   3.829  1.00 92.78           C
ATOM   3276  HB  ILE A 220     -13.520  -1.606   4.242  1.00 92.78           H
ATOM   3277  CG1 ILE A 220     -14.370  -3.424   4.939  1.00 92.78           C
ATOM   3278 1HG1 ILE A 220     -14.592  -4.425   4.568  1.00 92.78           H
ATOM   3279 2HG1 ILE A 220     -13.670  -3.540   5.767  1.00 92.78           H
ATOM   3280  CG2 ILE A 220     -14.662  -2.401   2.636  1.00 92.78           C
ATOM   3281 1HG2 ILE A 220     -14.194  -1.738   1.909  1.00 92.78           H
ATOM   3282 2HG2 ILE A 220     -14.862  -3.366   2.171  1.00 92.78           H
ATOM   3283 3HG2 ILE A 220     -15.599  -1.961   2.979  1.00 92.78           H
ATOM   3284  CD1 ILE A 220     -15.656  -2.763   5.440  1.00 92.78           C
ATOM   3285 1HD1 ILE A 220     -15.426  -1.773   5.833  1.00 92.78           H
ATOM   3286 2HD1 ILE A 220     -16.362  -2.672   4.615  1.00 92.78           H
ATOM   3287 3HD1 ILE A 220     -16.095  -3.374   6.229  1.00 92.78           H
ATOM   3288  HN  ILE A 220     -11.665  -2.505   5.206  1.00 92.78           H
ATOM   3289  N   LEU A 221     -11.455  -1.337   2.196  1.00 92.50           N
ATOM   3290  CA  LEU A 221     -11.070  -0.579   1.018  1.00 92.50           C
ATOM   3291  C   LEU A 221      -9.614  -0.894   0.667  1.00 92.50           C
ATOM   3292  O   LEU A 221      -9.207  -0.762  -0.486  1.00 92.50           O
ATOM   3293  HA  LEU A 221     -11.703  -0.911   0.195  1.00 92.50           H
ATOM   3294  CB  LEU A 221     -11.344   0.912   1.227  1.00 92.50           C
ATOM   3295 1HB  LEU A 221     -10.761   1.251   2.083  1.00 92.50           H
ATOM   3296 2HB  LEU A 221     -10.976   1.454   0.356  1.00 92.50           H
ATOM   3297  CG  LEU A 221     -12.806   1.300   1.454  1.00 92.50           C
ATOM   3298  HG  LEU A 221     -13.170   0.762   2.329  1.00 92.50           H
ATOM   3299  CD1 LEU A 221     -12.937   2.794   1.755  1.00 92.50           C
ATOM   3300 1HD1 LEU A 221     -12.368   3.035   2.653  1.00 92.50           H
ATOM   3301 2HD1 LEU A 221     -12.549   3.369   0.914  1.00 92.50           H
ATOM   3302 3HD1 LEU A 221     -13.986   3.043   1.912  1.00 92.50           H
ATOM   3303  CD2 LEU A 221     -13.676   0.875   0.269  1.00 92.50           C
ATOM   3304 1HD2 LEU A 221     -13.321   1.366  -0.637  1.00 92.50           H
ATOM   3305 2HD2 LEU A 221     -13.617  -0.206   0.143  1.00 92.50           H
ATOM   3306 3HD2 LEU A 221     -14.711   1.163   0.456  1.00 92.50           H
ATOM   3307  HN  LEU A 221     -11.409  -0.832   3.058  1.00 92.50           H
ATOM   3308  N   GLY A 222      -8.869  -1.303   1.684  1.00 91.86           N
ATOM   3309  CA  GLY A 222      -7.433  -1.472   1.539  1.00 91.86           C
ATOM   3310  C   GLY A 222      -7.102  -2.807   0.870  1.00 91.86           C
ATOM   3311  O   GLY A 222      -6.034  -2.962   0.281  1.00 91.86           O
ATOM   3312 1HA  GLY A 222      -7.025  -0.653   0.947  1.00 91.86           H
ATOM   3313 2HA  GLY A 222      -6.958  -1.424   2.519  1.00 91.86           H
ATOM   3314  HN  GLY A 222      -9.231  -1.518   2.591  1.00 91.86           H
ATOM   3315  N   PHE A 223      -8.039  -3.737   0.982  1.00 91.33           N
ATOM   3316  CA  PHE A 223      -7.812  -5.090   0.502  1.00 91.33           C
ATOM   3317  C   PHE A 223      -9.074  -5.660  -0.149  1.00 91.33           C
ATOM   3318  O   PHE A 223      -9.074  -5.979  -1.337  1.00 91.33           O
ATOM   3319  HA  PHE A 223      -7.014  -5.040  -0.238  1.00 91.33           H
ATOM   3320  CB  PHE A 223      -7.452  -5.942   1.721  1.00 91.33           C
ATOM   3321 1HB  PHE A 223      -6.593  -5.496   2.222  1.00 91.33           H
ATOM   3322 2HB  PHE A 223      -8.282  -5.916   2.427  1.00 91.33           H
ATOM   3323  CG  PHE A 223      -7.130  -7.400   1.388  1.00 91.33           C
ATOM   3324  CD1 PHE A 223      -7.999  -8.385   1.740  1.00 91.33           C
ATOM   3325  HD1 PHE A 223      -8.924  -8.137   2.259  1.00 91.33           H
ATOM   3326  CD2 PHE A 223      -5.976  -7.710   0.740  1.00 91.33           C
ATOM   3327  HD2 PHE A 223      -5.280  -6.920   0.458  1.00 91.33           H
ATOM   3328  CE1 PHE A 223      -7.700  -9.739   1.431  1.00 91.33           C
ATOM   3329  HE1 PHE A 223      -8.396 -10.529   1.713  1.00 91.33           H
ATOM   3330  CE2 PHE A 223      -5.677  -9.064   0.430  1.00 91.33           C
ATOM   3331  HE2 PHE A 223      -4.751  -9.312  -0.089  1.00 91.33           H
ATOM   3332  CZ  PHE A 223      -6.545 -10.049   0.782  1.00 91.33           C
ATOM   3333  HZ  PHE A 223      -6.316 -11.088   0.545  1.00 91.33           H
ATOM   3334  HN  PHE A 223      -8.938  -3.579   1.390  1.00 91.33           H
ATOM   3335  N   PHE A 224     -10.119  -5.770   0.658  1.00 86.03           N
ATOM   3336  CA  PHE A 224     -11.234  -6.640   0.323  1.00 86.03           C
ATOM   3337  C   PHE A 224     -11.874  -6.224  -1.003  1.00 86.03           C
ATOM   3338  O   PHE A 224     -12.034  -7.047  -1.904  1.00 86.03           O
ATOM   3339  HA  PHE A 224     -10.840  -7.652   0.232  1.00 86.03           H
ATOM   3340  CB  PHE A 224     -12.267  -6.493   1.442  1.00 86.03           C
ATOM   3341 1HB  PHE A 224     -11.763  -6.591   2.403  1.00 86.03           H
ATOM   3342 2HB  PHE A 224     -12.689  -5.489   1.404  1.00 86.03           H
ATOM   3343  CG  PHE A 224     -13.407  -7.512   1.374  1.00 86.03           C
ATOM   3344  CD1 PHE A 224     -14.618  -7.145   0.876  1.00 86.03           C
ATOM   3345  HD1 PHE A 224     -14.777  -6.125   0.526  1.00 86.03           H
ATOM   3346  CD2 PHE A 224     -13.208  -8.785   1.811  1.00 86.03           C
ATOM   3347  HD2 PHE A 224     -12.238  -9.079   2.210  1.00 86.03           H
ATOM   3348  CE1 PHE A 224     -15.676  -8.091   0.813  1.00 86.03           C
ATOM   3349  HE1 PHE A 224     -16.647  -7.797   0.414  1.00 86.03           H
ATOM   3350  CE2 PHE A 224     -14.266  -9.730   1.748  1.00 86.03           C
ATOM   3351  HE2 PHE A 224     -14.107 -10.750   2.098  1.00 86.03           H
ATOM   3352  CZ  PHE A 224     -15.477  -9.363   1.250  1.00 86.03           C
ATOM   3353  HZ  PHE A 224     -16.289 -10.089   1.202  1.00 86.03           H
ATOM   3354  HN  PHE A 224     -10.211  -5.280   1.524  1.00 86.03           H
ATOM   3355  N   LEU A 225     -12.223  -4.948  -1.082  1.00 93.30           N
ATOM   3356  CA  LEU A 225     -12.862  -4.419  -2.275  1.00 93.30           C
ATOM   3357  C   LEU A 225     -11.936  -4.621  -3.476  1.00 93.30           C
ATOM   3358  O   LEU A 225     -12.334  -5.212  -4.478  1.00 93.30           O
ATOM   3359  HA  LEU A 225     -13.772  -4.994  -2.440  1.00 93.30           H
ATOM   3360  CB  LEU A 225     -13.279  -2.963  -2.058  1.00 93.30           C
ATOM   3361 1HB  LEU A 225     -14.018  -2.933  -1.257  1.00 93.30           H
ATOM   3362 2HB  LEU A 225     -12.409  -2.405  -1.710  1.00 93.30           H
ATOM   3363  CG  LEU A 225     -13.858  -2.242  -3.277  1.00 93.30           C
ATOM   3364  HG  LEU A 225     -13.191  -2.411  -4.122  1.00 93.30           H
ATOM   3365  CD1 LEU A 225     -15.224  -2.819  -3.656  1.00 93.30           C
ATOM   3366 1HD1 LEU A 225     -15.118  -3.877  -3.893  1.00 93.30           H
ATOM   3367 2HD1 LEU A 225     -15.913  -2.700  -2.820  1.00 93.30           H
ATOM   3368 3HD1 LEU A 225     -15.613  -2.288  -4.526  1.00 93.30           H
ATOM   3369  CD2 LEU A 225     -13.918  -0.732  -3.043  1.00 93.30           C
ATOM   3370 1HD2 LEU A 225     -14.550  -0.522  -2.180  1.00 93.30           H
ATOM   3371 2HD2 LEU A 225     -12.913  -0.352  -2.858  1.00 93.30           H
ATOM   3372 3HD2 LEU A 225     -14.334  -0.244  -3.925  1.00 93.30           H
ATOM   3373  HN  LEU A 225     -12.076  -4.283  -0.350  1.00 93.30           H
ATOM   3374  N   PRO A 226     -10.689  -4.136  -3.398  1.00 93.93           N
ATOM   3375  CA  PRO A 226      -9.742  -4.308  -4.503  1.00 93.93           C
ATOM   3376  C   PRO A 226      -9.611  -5.760  -4.930  1.00 93.93           C
ATOM   3377  O   PRO A 226      -9.621  -6.064  -6.122  1.00 93.93           O
ATOM   3378  HA  PRO A 226     -10.100  -3.781  -5.388  1.00 93.93           H
ATOM   3379  CB  PRO A 226      -8.428  -3.760  -3.942  1.00 93.93           C
ATOM   3380 1HB  PRO A 226      -7.830  -4.546  -3.482  1.00 93.93           H
ATOM   3381 2HB  PRO A 226      -7.815  -3.310  -4.723  1.00 93.93           H
ATOM   3382  CG  PRO A 226      -8.884  -2.726  -2.919  1.00 93.93           C
ATOM   3383 1HG  PRO A 226      -8.102  -2.503  -2.193  1.00 93.93           H
ATOM   3384 2HG  PRO A 226      -9.145  -1.779  -3.390  1.00 93.93           H
ATOM   3385  CD  PRO A 226     -10.088  -3.395  -2.275  1.00 93.93           C
ATOM   3386 1HD  PRO A 226      -9.794  -4.063  -1.465  1.00 93.93           H
ATOM   3387 2HD  PRO A 226     -10.775  -2.665  -1.848  1.00 93.93           H
ATOM   3388  N   PHE A 227      -9.491  -6.628  -3.936  1.00 92.19           N
ATOM   3389  CA  PHE A 227      -9.235  -8.034  -4.197  1.00 92.19           C
ATOM   3390  C   PHE A 227     -10.383  -8.663  -4.988  1.00 92.19           C
ATOM   3391  O   PHE A 227     -10.152  -9.374  -5.965  1.00 92.19           O
ATOM   3392  HA  PHE A 227      -8.317  -8.092  -4.783  1.00 92.19           H
ATOM   3393  CB  PHE A 227      -9.127  -8.729  -2.838  1.00 92.19           C
ATOM   3394 1HB  PHE A 227      -8.287  -8.302  -2.289  1.00 92.19           H
ATOM   3395 2HB  PHE A 227     -10.026  -8.516  -2.260  1.00 92.19           H
ATOM   3396  CG  PHE A 227      -8.943 -10.245  -2.927  1.00 92.19           C
ATOM   3397  CD1 PHE A 227      -9.980 -11.074  -2.635  1.00 92.19           C
ATOM   3398  HD1 PHE A 227     -10.943 -10.659  -2.337  1.00 92.19           H
ATOM   3399  CD2 PHE A 227      -7.741 -10.763  -3.298  1.00 92.19           C
ATOM   3400  HD2 PHE A 227      -6.910 -10.098  -3.532  1.00 92.19           H
ATOM   3401  CE1 PHE A 227      -9.809 -12.482  -2.717  1.00 92.19           C
ATOM   3402  HE1 PHE A 227     -10.640 -13.146  -2.483  1.00 92.19           H
ATOM   3403  CE2 PHE A 227      -7.570 -12.170  -3.381  1.00 92.19           C
ATOM   3404  HE2 PHE A 227      -6.607 -12.586  -3.678  1.00 92.19           H
ATOM   3405  CZ  PHE A 227      -8.607 -13.000  -3.089  1.00 92.19           C
ATOM   3406  HZ  PHE A 227      -8.476 -14.080  -3.152  1.00 92.19           H
ATOM   3407  HN  PHE A 227      -9.565  -6.384  -2.969  1.00 92.19           H
ATOM   3408  N   VAL A 228     -11.596  -8.379  -4.537  1.00 94.88           N
ATOM   3409  CA  VAL A 228     -12.779  -8.939  -5.167  1.00 94.88           C
ATOM   3410  C   VAL A 228     -12.825  -8.503  -6.633  1.00 94.88           C
ATOM   3411  O   VAL A 228     -13.083  -9.318  -7.519  1.00 94.88           O
ATOM   3412  HA  VAL A 228     -12.691 -10.025  -5.126  1.00 94.88           H
ATOM   3413  CB  VAL A 228     -14.030  -8.535  -4.384  1.00 94.88           C
ATOM   3414  HB  VAL A 228     -14.008  -7.453  -4.252  1.00 94.88           H
ATOM   3415  CG1 VAL A 228     -15.300  -8.888  -5.160  1.00 94.88           C
ATOM   3416 1HG1 VAL A 228     -15.301  -8.362  -6.115  1.00 94.88           H
ATOM   3417 2HG1 VAL A 228     -15.331  -9.963  -5.338  1.00 94.88           H
ATOM   3418 3HG1 VAL A 228     -16.174  -8.590  -4.581  1.00 94.88           H
ATOM   3419  CG2 VAL A 228     -14.039  -9.178  -2.996  1.00 94.88           C
ATOM   3420 1HG2 VAL A 228     -14.026 -10.263  -3.098  1.00 94.88           H
ATOM   3421 2HG2 VAL A 228     -13.159  -8.855  -2.440  1.00 94.88           H
ATOM   3422 3HG2 VAL A 228     -14.939  -8.875  -2.461  1.00 94.88           H
ATOM   3423  HN  VAL A 228     -11.776  -7.780  -3.757  1.00 94.88           H
ATOM   3424  N   VAL A 229     -12.572  -7.220  -6.844  1.00 94.99           N
ATOM   3425  CA  VAL A 229     -12.643  -6.653  -8.180  1.00 94.99           C
ATOM   3426  C   VAL A 229     -11.572  -7.300  -9.061  1.00 94.99           C
ATOM   3427  O   VAL A 229     -11.851  -7.702 -10.190  1.00 94.99           O
ATOM   3428  HA  VAL A 229     -13.624  -6.894  -8.588  1.00 94.99           H
ATOM   3429  CB  VAL A 229     -12.520  -5.130  -8.110  1.00 94.99           C
ATOM   3430  HB  VAL A 229     -11.608  -4.892  -7.561  1.00 94.99           H
ATOM   3431  CG1 VAL A 229     -12.397  -4.524  -9.509  1.00 94.99           C
ATOM   3432 1HG1 VAL A 229     -11.510  -4.924 -10.002  1.00 94.99           H
ATOM   3433 2HG1 VAL A 229     -13.282  -4.777 -10.093  1.00 94.99           H
ATOM   3434 3HG1 VAL A 229     -12.310  -3.441  -9.430  1.00 94.99           H
ATOM   3435  CG2 VAL A 229     -13.698  -4.519  -7.349  1.00 94.99           C
ATOM   3436 1HG2 VAL A 229     -14.629  -4.771  -7.858  1.00 94.99           H
ATOM   3437 2HG2 VAL A 229     -13.721  -4.915  -6.334  1.00 94.99           H
ATOM   3438 3HG2 VAL A 229     -13.586  -3.436  -7.314  1.00 94.99           H
ATOM   3439  HN  VAL A 229     -12.323  -6.573  -6.124  1.00 94.99           H
ATOM   3440  N   MET A 230     -10.368  -7.379  -8.513  1.00 89.65           N
ATOM   3441  CA  MET A 230      -9.245  -7.933  -9.249  1.00 89.65           C
ATOM   3442  C   MET A 230      -9.502  -9.395  -9.623  1.00 89.65           C
ATOM   3443  O   MET A 230      -9.269  -9.798 -10.761  1.00 89.65           O
ATOM   3444  HA  MET A 230      -9.160  -7.330 -10.152  1.00 89.65           H
ATOM   3445  CB  MET A 230      -7.979  -7.840  -8.395  1.00 89.65           C
ATOM   3446 1HB  MET A 230      -8.191  -8.186  -7.384  1.00 89.65           H
ATOM   3447 2HB  MET A 230      -7.212  -8.498  -8.803  1.00 89.65           H
ATOM   3448  CG  MET A 230      -7.454  -6.403  -8.348  1.00 89.65           C
ATOM   3449 1HG  MET A 230      -7.215  -6.062  -9.355  1.00 89.65           H
ATOM   3450 2HG  MET A 230      -8.226  -5.738  -7.961  1.00 89.65           H
ATOM   3451  SD  MET A 230      -6.001  -6.318  -7.315  1.00 89.65           S
ATOM   3452  CE  MET A 230      -4.841  -7.209  -8.338  1.00 89.65           C
ATOM   3453 1HE  MET A 230      -5.207  -8.223  -8.504  1.00 89.65           H
ATOM   3454 2HE  MET A 230      -4.734  -6.700  -9.295  1.00 89.65           H
ATOM   3455 3HE  MET A 230      -3.873  -7.250  -7.838  1.00 89.65           H
ATOM   3456  HN  MET A 230     -10.156  -7.073  -7.585  1.00 89.65           H
ATOM   3457  N   ALA A 231      -9.980 -10.148  -8.643  1.00 94.04           N
ATOM   3458  CA  ALA A 231     -10.206 -11.570  -8.834  1.00 94.04           C
ATOM   3459  C   ALA A 231     -11.206 -11.775  -9.973  1.00 94.04           C
ATOM   3460  O   ALA A 231     -11.004 -12.628 -10.836  1.00 94.04           O
ATOM   3461  HA  ALA A 231      -9.254 -12.023  -9.112  1.00 94.04           H
ATOM   3462  CB  ALA A 231     -10.683 -12.193  -7.520  1.00 94.04           C
ATOM   3463 1HB  ALA A 231      -9.924 -12.046  -6.752  1.00 94.04           H
ATOM   3464 2HB  ALA A 231     -11.613 -11.716  -7.209  1.00 94.04           H
ATOM   3465 3HB  ALA A 231     -10.852 -13.260  -7.664  1.00 94.04           H
ATOM   3466  HN  ALA A 231     -10.211  -9.802  -7.733  1.00 94.04           H
ATOM   3467  N   CYS A 232     -12.264 -10.977  -9.940  1.00 92.99           N
ATOM   3468  CA  CYS A 232     -13.305 -11.072 -10.949  1.00 92.99           C
ATOM   3469  C   CYS A 232     -12.694 -10.711 -12.304  1.00 92.99           C
ATOM   3470  O   CYS A 232     -12.874 -11.434 -13.283  1.00 92.99           O
ATOM   3471  HA  CYS A 232     -13.652 -12.105 -10.944  1.00 92.99           H
ATOM   3472  CB  CYS A 232     -14.505 -10.186 -10.609  1.00 92.99           C
ATOM   3473 1HB  CYS A 232     -14.168  -9.173 -10.389  1.00 92.99           H
ATOM   3474 2HB  CYS A 232     -15.173 -10.120 -11.467  1.00 92.99           H
ATOM   3475  SG  CYS A 232     -15.402 -10.872  -9.169  1.00 92.99           S
ATOM   3476  HG  CYS A 232     -14.591 -10.365  -8.245  1.00 92.99           H
ATOM   3477  HN  CYS A 232     -12.415 -10.278  -9.241  1.00 92.99           H
ATOM   3478  N   CYS A 233     -11.985  -9.592 -12.319  1.00 92.81           N
ATOM   3479  CA  CYS A 233     -11.461  -9.053 -13.562  1.00 92.81           C
ATOM   3480  C   CYS A 233     -10.554 -10.109 -14.198  1.00 92.81           C
ATOM   3481  O   CYS A 233     -10.724 -10.457 -15.365  1.00 92.81           O
ATOM   3482  HA  CYS A 233     -12.320  -8.846 -14.200  1.00 92.81           H
ATOM   3483  CB  CYS A 233     -10.728  -7.729 -13.341  1.00 92.81           C
ATOM   3484 1HB  CYS A 233     -10.038  -7.821 -12.502  1.00 92.81           H
ATOM   3485 2HB  CYS A 233     -10.130  -7.483 -14.219  1.00 92.81           H
ATOM   3486  SG  CYS A 233     -11.934  -6.393 -13.013  1.00 92.81           S
ATOM   3487  HG  CYS A 233     -12.157  -6.715 -11.742  1.00 92.81           H
ATOM   3488  HN  CYS A 233     -11.768  -9.057 -11.502  1.00 92.81           H
ATOM   3489  N   TYR A 234      -9.609 -10.588 -13.402  1.00 86.92           N
ATOM   3490  CA  TYR A 234      -8.582 -11.480 -13.912  1.00 86.92           C
ATOM   3491  C   TYR A 234      -9.165 -12.856 -14.240  1.00 86.92           C
ATOM   3492  O   TYR A 234      -8.664 -13.553 -15.121  1.00 86.92           O
ATOM   3493  HA  TYR A 234      -8.176 -11.040 -14.823  1.00 86.92           H
ATOM   3494  CB  TYR A 234      -7.556 -11.629 -12.787  1.00 86.92           C
ATOM   3495 1HB  TYR A 234      -8.082 -11.822 -11.852  1.00 86.92           H
ATOM   3496 2HB  TYR A 234      -6.935 -12.502 -12.989  1.00 86.92           H
ATOM   3497  CG  TYR A 234      -6.652 -10.409 -12.604  1.00 86.92           C
ATOM   3498  CD1 TYR A 234      -6.137  -9.760 -13.708  1.00 86.92           C
ATOM   3499  HD1 TYR A 234      -6.374 -10.117 -14.710  1.00 86.92           H
ATOM   3500  CD2 TYR A 234      -6.351  -9.957 -11.335  1.00 86.92           C
ATOM   3501  HD2 TYR A 234      -6.758 -10.469 -10.463  1.00 86.92           H
ATOM   3502  CE1 TYR A 234      -5.286  -8.611 -13.536  1.00 86.92           C
ATOM   3503  HE1 TYR A 234      -4.872  -8.090 -14.399  1.00 86.92           H
ATOM   3504  CE2 TYR A 234      -5.500  -8.808 -11.163  1.00 86.92           C
ATOM   3505  HE2 TYR A 234      -5.255  -8.441 -10.167  1.00 86.92           H
ATOM   3506  CZ  TYR A 234      -5.009  -8.192 -12.272  1.00 86.92           C
ATOM   3507  OH  TYR A 234      -4.206  -7.107 -12.109  1.00 86.92           O
ATOM   3508  HH  TYR A 234      -4.101  -6.902 -11.136  1.00 86.92           H
ATOM   3509  HN  TYR A 234      -9.539 -10.376 -12.427  1.00 86.92           H
ATOM   3510  N   THR A 235     -10.216 -13.207 -13.513  1.00 89.65           N
ATOM   3511  CA  THR A 235     -10.935 -14.441 -13.783  1.00 89.65           C
ATOM   3512  C   THR A 235     -11.482 -14.439 -15.211  1.00 89.65           C
ATOM   3513  O   THR A 235     -11.329 -15.418 -15.940  1.00 89.65           O
ATOM   3514  HA  THR A 235     -10.231 -15.271 -13.711  1.00 89.65           H
ATOM   3515  CB  THR A 235     -12.021 -14.598 -12.716  1.00 89.65           C
ATOM   3516  HB  THR A 235     -12.743 -13.784 -12.774  1.00 89.65           H
ATOM   3517  OG1 THR A 235     -11.296 -14.692 -11.493  1.00 89.65           O
ATOM   3518  HG1 THR A 235     -11.478 -13.890 -10.925  1.00 89.65           H
ATOM   3519  CG2 THR A 235     -12.753 -15.938 -12.820  1.00 89.65           C
ATOM   3520 1HG2 THR A 235     -12.039 -16.752 -12.695  1.00 89.65           H
ATOM   3521 2HG2 THR A 235     -13.228 -16.018 -13.797  1.00 89.65           H
ATOM   3522 3HG2 THR A 235     -13.513 -15.997 -12.040  1.00 89.65           H
ATOM   3523  HN  THR A 235     -10.577 -12.665 -12.754  1.00 89.65           H
ATOM   3524  N   ILE A 236     -12.108 -13.327 -15.569  1.00 89.24           N
ATOM   3525  CA  ILE A 236     -12.697 -13.193 -16.891  1.00 89.24           C
ATOM   3526  C   ILE A 236     -11.582 -13.083 -17.933  1.00 89.24           C
ATOM   3527  O   ILE A 236     -11.687 -13.646 -19.021  1.00 89.24           O
ATOM   3528  HA  ILE A 236     -13.267 -14.101 -17.089  1.00 89.24           H
ATOM   3529  CB  ILE A 236     -13.684 -12.023 -16.921  1.00 89.24           C
ATOM   3530  HB  ILE A 236     -13.150 -11.118 -16.632  1.00 89.24           H
ATOM   3531  CG1 ILE A 236     -14.809 -12.229 -15.905  1.00 89.24           C
ATOM   3532 1HG1 ILE A 236     -15.490 -13.001 -16.263  1.00 89.24           H
ATOM   3533 2HG1 ILE A 236     -14.392 -12.583 -14.963  1.00 89.24           H
ATOM   3534  CG2 ILE A 236     -14.222 -11.797 -18.335  1.00 89.24           C
ATOM   3535 1HG2 ILE A 236     -13.394 -11.573 -19.008  1.00 89.24           H
ATOM   3536 2HG2 ILE A 236     -14.735 -12.696 -18.677  1.00 89.24           H
ATOM   3537 3HG2 ILE A 236     -14.921 -10.961 -18.329  1.00 89.24           H
ATOM   3538  CD1 ILE A 236     -15.581 -10.929 -15.672  1.00 89.24           C
ATOM   3539 1HD1 ILE A 236     -14.901 -10.166 -15.291  1.00 89.24           H
ATOM   3540 2HD1 ILE A 236     -16.016 -10.590 -16.612  1.00 89.24           H
ATOM   3541 3HD1 ILE A 236     -16.375 -11.103 -14.945  1.00 89.24           H
ATOM   3542  HN  ILE A 236     -12.217 -12.530 -14.975  1.00 89.24           H
ATOM   3543  N   ILE A 237     -10.539 -12.355 -17.562  1.00 87.98           N
ATOM   3544  CA  ILE A 237      -9.403 -12.169 -18.449  1.00 87.98           C
ATOM   3545  C   ILE A 237      -8.831 -13.535 -18.832  1.00 87.98           C
ATOM   3546  O   ILE A 237      -8.640 -13.823 -20.012  1.00 87.98           O
ATOM   3547  HA  ILE A 237      -9.771 -11.683 -19.353  1.00 87.98           H
ATOM   3548  CB  ILE A 237      -8.377 -11.228 -17.815  1.00 87.98           C
ATOM   3549  HB  ILE A 237      -8.260 -11.506 -16.767  1.00 87.98           H
ATOM   3550  CG1 ILE A 237      -8.868  -9.779 -17.846  1.00 87.98           C
ATOM   3551 1HG1 ILE A 237      -8.816  -9.396 -18.865  1.00 87.98           H
ATOM   3552 2HG1 ILE A 237      -9.915  -9.740 -17.544  1.00 87.98           H
ATOM   3553  CG2 ILE A 237      -7.007 -11.383 -18.479  1.00 87.98           C
ATOM   3554 1HG2 ILE A 237      -6.660 -12.409 -18.361  1.00 87.98           H
ATOM   3555 2HG2 ILE A 237      -7.089 -11.147 -19.540  1.00 87.98           H
ATOM   3556 3HG2 ILE A 237      -6.297 -10.703 -18.009  1.00 87.98           H
ATOM   3557  CD1 ILE A 237      -8.030  -8.896 -16.919  1.00 87.98           C
ATOM   3558 1HD1 ILE A 237      -8.105  -9.269 -15.897  1.00 87.98           H
ATOM   3559 2HD1 ILE A 237      -6.989  -8.919 -17.239  1.00 87.98           H
ATOM   3560 3HD1 ILE A 237      -8.401  -7.872 -16.960  1.00 87.98           H
ATOM   3561  HN  ILE A 237     -10.462 -11.898 -16.676  1.00 87.98           H
ATOM   3562  N   ILE A 238      -8.574 -14.340 -17.812  1.00 87.74           N
ATOM   3563  CA  ILE A 238      -7.964 -15.643 -18.021  1.00 87.74           C
ATOM   3564  C   ILE A 238      -8.845 -16.468 -18.961  1.00 87.74           C
ATOM   3565  O   ILE A 238      -8.344 -17.111 -19.882  1.00 87.74           O
ATOM   3566  HA  ILE A 238      -7.002 -15.479 -18.506  1.00 87.74           H
ATOM   3567  CB  ILE A 238      -7.686 -16.326 -16.681  1.00 87.74           C
ATOM   3568  HB  ILE A 238      -8.565 -16.207 -16.048  1.00 87.74           H
ATOM   3569  CG1 ILE A 238      -6.514 -15.659 -15.958  1.00 87.74           C
ATOM   3570 1HG1 ILE A 238      -5.577 -15.949 -16.432  1.00 87.74           H
ATOM   3571 2HG1 ILE A 238      -6.596 -14.575 -16.049  1.00 87.74           H
ATOM   3572  CG2 ILE A 238      -7.464 -17.828 -16.867  1.00 87.74           C
ATOM   3573 1HG2 ILE A 238      -8.354 -18.275 -17.309  1.00 87.74           H
ATOM   3574 2HG2 ILE A 238      -6.611 -17.991 -17.526  1.00 87.74           H
ATOM   3575 3HG2 ILE A 238      -7.268 -18.289 -15.899  1.00 87.74           H
ATOM   3576  CD1 ILE A 238      -6.487 -16.051 -14.479  1.00 87.74           C
ATOM   3577 1HD1 ILE A 238      -7.416 -15.737 -14.003  1.00 87.74           H
ATOM   3578 2HD1 ILE A 238      -6.382 -17.132 -14.392  1.00 87.74           H
ATOM   3579 3HD1 ILE A 238      -5.645 -15.563 -13.989  1.00 87.74           H
ATOM   3580  HN  ILE A 238      -8.774 -14.116 -16.858  1.00 87.74           H
ATOM   3581  N   HIS A 239     -10.143 -16.423 -18.696  1.00 82.63           N
ATOM   3582  CA  HIS A 239     -11.094 -17.187 -19.484  1.00 82.63           C
ATOM   3583  C   HIS A 239     -11.005 -16.762 -20.951  1.00 82.63           C
ATOM   3584  O   HIS A 239     -10.979 -17.606 -21.846  1.00 82.63           O
ATOM   3585  HA  HIS A 239     -10.801 -18.234 -19.400  1.00 82.63           H
ATOM   3586  CB  HIS A 239     -12.507 -17.051 -18.912  1.00 82.63           C
ATOM   3587 1HB  HIS A 239     -12.480 -17.277 -17.847  1.00 82.63           H
ATOM   3588 2HB  HIS A 239     -12.829 -16.014 -19.009  1.00 82.63           H
ATOM   3589  CG  HIS A 239     -13.527 -17.944 -19.577  1.00 82.63           C
ATOM   3590  ND1 HIS A 239     -13.580 -19.310 -19.363  1.00 82.63           N
ATOM   3591  HD1 HIS A 239     -12.970 -19.833 -18.767  1.00 82.63           H
ATOM   3592  CD2 HIS A 239     -14.533 -17.652 -20.451  1.00 82.63           C
ATOM   3593  HD2 HIS A 239     -14.776 -16.661 -20.834  1.00 82.63           H
ATOM   3594  CE1 HIS A 239     -14.576 -19.808 -20.081  1.00 82.63           C
ATOM   3595  HE1 HIS A 239     -14.873 -20.856 -20.126  1.00 82.63           H
ATOM   3596  NE2 HIS A 239     -15.165 -18.778 -20.755  1.00 82.63           N
ATOM   3597  HN  HIS A 239     -10.544 -15.878 -17.960  1.00 82.63           H
ATOM   3598  N   THR A 240     -10.961 -15.453 -21.153  1.00 84.99           N
ATOM   3599  CA  THR A 240     -10.929 -14.904 -22.498  1.00 84.99           C
ATOM   3600  C   THR A 240      -9.636 -15.310 -23.209  1.00 84.99           C
ATOM   3601  O   THR A 240      -9.654 -15.643 -24.393  1.00 84.99           O
ATOM   3602  HA  THR A 240     -11.754 -15.335 -23.065  1.00 84.99           H
ATOM   3603  CB  THR A 240     -11.115 -13.389 -22.395  1.00 84.99           C
ATOM   3604  HB  THR A 240     -10.235 -12.917 -21.957  1.00 84.99           H
ATOM   3605  OG1 THR A 240     -12.325 -13.238 -21.657  1.00 84.99           O
ATOM   3606  HG1 THR A 240     -12.119 -13.071 -20.693  1.00 84.99           H
ATOM   3607  CG2 THR A 240     -11.421 -12.743 -23.748  1.00 84.99           C
ATOM   3608 1HG2 THR A 240     -12.339 -13.167 -24.154  1.00 84.99           H
ATOM   3609 2HG2 THR A 240     -10.597 -12.934 -24.435  1.00 84.99           H
ATOM   3610 3HG2 THR A 240     -11.544 -11.668 -23.617  1.00 84.99           H
ATOM   3611  HN  THR A 240     -10.946 -14.774 -20.419  1.00 84.99           H
ATOM   3612  N   LEU A 241      -8.546 -15.269 -22.457  1.00 84.57           N
ATOM   3613  CA  LEU A 241      -7.237 -15.548 -23.021  1.00 84.57           C
ATOM   3614  C   LEU A 241      -7.171 -17.017 -23.444  1.00 84.57           C
ATOM   3615  O   LEU A 241      -6.585 -17.344 -24.474  1.00 84.57           O
ATOM   3616  HA  LEU A 241      -7.125 -14.928 -23.910  1.00 84.57           H
ATOM   3617  CB  LEU A 241      -6.134 -15.140 -22.042  1.00 84.57           C
ATOM   3618 1HB  LEU A 241      -6.388 -15.529 -21.057  1.00 84.57           H
ATOM   3619 2HB  LEU A 241      -5.207 -15.625 -22.348  1.00 84.57           H
ATOM   3620  CG  LEU A 241      -5.873 -13.638 -21.915  1.00 84.57           C
ATOM   3621  HG  LEU A 241      -6.810 -13.150 -21.646  1.00 84.57           H
ATOM   3622  CD1 LEU A 241      -4.875 -13.348 -20.792  1.00 84.57           C
ATOM   3623 1HD1 LEU A 241      -5.274 -13.715 -19.847  1.00 84.57           H
ATOM   3624 2HD1 LEU A 241      -3.931 -13.850 -21.006  1.00 84.57           H
ATOM   3625 3HD1 LEU A 241      -4.707 -12.273 -20.723  1.00 84.57           H
ATOM   3626  CD2 LEU A 241      -5.421 -13.044 -23.250  1.00 84.57           C
ATOM   3627 1HD2 LEU A 241      -4.501 -13.532 -23.573  1.00 84.57           H
ATOM   3628 2HD2 LEU A 241      -6.198 -13.201 -23.999  1.00 84.57           H
ATOM   3629 3HD2 LEU A 241      -5.242 -11.975 -23.131  1.00 84.57           H
ATOM   3630  HN  LEU A 241      -8.548 -15.049 -21.481  1.00 84.57           H
ATOM   3631  N   ILE A 242      -7.781 -17.863 -22.626  1.00 83.11           N
ATOM   3632  CA  ILE A 242      -7.782 -19.291 -22.892  1.00 83.11           C
ATOM   3633  C   ILE A 242      -8.499 -19.558 -24.216  1.00 83.11           C
ATOM   3634  O   ILE A 242      -8.062 -20.395 -25.005  1.00 83.11           O
ATOM   3635  HA  ILE A 242      -6.743 -19.606 -22.992  1.00 83.11           H
ATOM   3636  CB  ILE A 242      -8.374 -20.056 -21.706  1.00 83.11           C
ATOM   3637  HB  ILE A 242      -9.283 -19.544 -21.389  1.00 83.11           H
ATOM   3638  CG1 ILE A 242      -7.414 -20.051 -20.515  1.00 83.11           C
ATOM   3639 1HG1 ILE A 242      -6.554 -20.683 -20.735  1.00 83.11           H
ATOM   3640 2HG1 ILE A 242      -7.036 -19.042 -20.353  1.00 83.11           H
ATOM   3641  CG2 ILE A 242      -8.774 -21.475 -22.115  1.00 83.11           C
ATOM   3642 1HG2 ILE A 242      -9.520 -21.429 -22.908  1.00 83.11           H
ATOM   3643 2HG2 ILE A 242      -7.896 -22.012 -22.473  1.00 83.11           H
ATOM   3644 3HG2 ILE A 242      -9.193 -21.997 -21.254  1.00 83.11           H
ATOM   3645  CD1 ILE A 242      -8.110 -20.551 -19.248  1.00 83.11           C
ATOM   3646 1HD1 ILE A 242      -8.956 -19.903 -19.018  1.00 83.11           H
ATOM   3647 2HD1 ILE A 242      -8.466 -21.569 -19.406  1.00 83.11           H
ATOM   3648 3HD1 ILE A 242      -7.405 -20.537 -18.417  1.00 83.11           H
ATOM   3649  HN  ILE A 242      -8.266 -17.587 -21.796  1.00 83.11           H
ATOM   3650  N   GLN A 243      -9.588 -18.831 -24.420  1.00 78.00           N
ATOM   3651  CA  GLN A 243     -10.402 -19.020 -25.609  1.00 78.00           C
ATOM   3652  C   GLN A 243      -9.709 -18.412 -26.829  1.00 78.00           C
ATOM   3653  O   GLN A 243     -10.014 -18.772 -27.965  1.00 78.00           O
ATOM   3654  HA  GLN A 243     -10.488 -20.100 -25.732  1.00 78.00           H
ATOM   3655  CB  GLN A 243     -11.798 -18.424 -25.418  1.00 78.00           C
ATOM   3656 1HB  GLN A 243     -11.713 -17.389 -25.088  1.00 78.00           H
ATOM   3657 2HB  GLN A 243     -12.327 -18.413 -26.371  1.00 78.00           H
ATOM   3658  CG  GLN A 243     -12.601 -19.227 -24.392  1.00 78.00           C
ATOM   3659 1HG  GLN A 243     -12.618 -20.278 -24.680  1.00 78.00           H
ATOM   3660 2HG  GLN A 243     -12.114 -19.171 -23.419  1.00 78.00           H
ATOM   3661  CD  GLN A 243     -14.034 -18.700 -24.283  1.00 78.00           C
ATOM   3662  OE1 GLN A 243     -14.398 -17.693 -24.867  1.00 78.00           O
ATOM   3663  NE2 GLN A 243     -14.823 -19.436 -23.506  1.00 78.00           N
ATOM   3664 1HE2 GLN A 243     -14.461 -20.252 -23.055  1.00 78.00           H
ATOM   3665 2HE2 GLN A 243     -15.778 -19.172 -23.371  1.00 78.00           H
ATOM   3666  HN  GLN A 243      -9.915 -18.126 -23.792  1.00 78.00           H
ATOM   3667  N   ALA A 244      -8.788 -17.500 -26.554  1.00 78.81           N
ATOM   3668  CA  ALA A 244      -8.096 -16.790 -27.616  1.00 78.81           C
ATOM   3669  C   ALA A 244      -7.260 -17.783 -28.427  1.00 78.81           C
ATOM   3670  O   ALA A 244      -6.568 -18.626 -27.859  1.00 78.81           O
ATOM   3671  HA  ALA A 244      -8.851 -16.348 -28.266  1.00 78.81           H
ATOM   3672  CB  ALA A 244      -7.246 -15.670 -27.013  1.00 78.81           C
ATOM   3673 1HB  ALA A 244      -7.891 -14.976 -26.473  1.00 78.81           H
ATOM   3674 2HB  ALA A 244      -6.516 -16.097 -26.326  1.00 78.81           H
ATOM   3675 3HB  ALA A 244      -6.727 -15.138 -27.810  1.00 78.81           H
ATOM   3676  HN  ALA A 244      -8.514 -17.244 -25.627  1.00 78.81           H
ATOM   3677  N   LYS A 245      -7.353 -17.651 -29.742  1.00 68.26           N
ATOM   3678  CA  LYS A 245      -6.613 -18.525 -30.636  1.00 68.26           C
ATOM   3679  C   LYS A 245      -5.193 -17.983 -30.812  1.00 68.26           C
ATOM   3680  O   LYS A 245      -4.347 -18.636 -31.421  1.00 68.26           O
ATOM   3681  HA  LYS A 245      -6.553 -19.504 -30.160  1.00 68.26           H
ATOM   3682  CB  LYS A 245      -7.369 -18.707 -31.954  1.00 68.26           C
ATOM   3683 1HB  LYS A 245      -7.633 -17.733 -32.364  1.00 68.26           H
ATOM   3684 2HB  LYS A 245      -6.723 -19.195 -32.683  1.00 68.26           H
ATOM   3685  CG  LYS A 245      -8.636 -19.540 -31.748  1.00 68.26           C
ATOM   3686 1HG  LYS A 245      -8.392 -20.450 -31.200  1.00 68.26           H
ATOM   3687 2HG  LYS A 245      -9.348 -18.982 -31.139  1.00 68.26           H
ATOM   3688  CD  LYS A 245      -9.278 -19.903 -33.089  1.00 68.26           C
ATOM   3689 1HD  LYS A 245      -9.572 -18.993 -33.613  1.00 68.26           H
ATOM   3690 2HD  LYS A 245      -8.549 -20.412 -33.719  1.00 68.26           H
ATOM   3691  CE  LYS A 245     -10.501 -20.800 -32.887  1.00 68.26           C
ATOM   3692 1HE  LYS A 245     -10.220 -21.683 -32.313  1.00 68.26           H
ATOM   3693 2HE  LYS A 245     -11.256 -20.270 -32.307  1.00 68.26           H
ATOM   3694  NZ  LYS A 245     -11.065 -21.208 -34.193  1.00 68.26           N
ATOM   3695 1HZ  LYS A 245     -11.872 -21.804 -34.041  1.00 68.26           H
ATOM   3696 2HZ  LYS A 245     -11.347 -20.383 -34.711  1.00 68.26           H
ATOM   3697 3HZ  LYS A 245     -10.364 -21.716 -34.720  1.00 68.26           H
ATOM   3698  HN  LYS A 245      -7.920 -16.963 -30.196  1.00 68.26           H
ATOM   3699  N   LYS A 246      -4.975 -16.795 -30.267  1.00 62.19           N
ATOM   3700  CA  LYS A 246      -3.741 -16.072 -30.519  1.00 62.19           C
ATOM   3701  C   LYS A 246      -2.592 -16.759 -29.777  1.00 62.19           C
ATOM   3702  O   LYS A 246      -2.760 -17.206 -28.644  1.00 62.19           O
ATOM   3703  HA  LYS A 246      -3.542 -16.127 -31.589  1.00 62.19           H
ATOM   3704  CB  LYS A 246      -3.905 -14.593 -30.164  1.00 62.19           C
ATOM   3705 1HB  LYS A 246      -4.306 -14.499 -29.155  1.00 62.19           H
ATOM   3706 2HB  LYS A 246      -2.930 -14.104 -30.166  1.00 62.19           H
ATOM   3707  CG  LYS A 246      -4.834 -13.891 -31.156  1.00 62.19           C
ATOM   3708 1HG  LYS A 246      -4.529 -14.126 -32.175  1.00 62.19           H
ATOM   3709 2HG  LYS A 246      -5.851 -14.265 -31.034  1.00 62.19           H
ATOM   3710  CD  LYS A 246      -4.814 -12.375 -30.948  1.00 62.19           C
ATOM   3711 1HD  LYS A 246      -5.115 -12.140 -29.927  1.00 62.19           H
ATOM   3712 2HD  LYS A 246      -3.798 -12.000 -31.075  1.00 62.19           H
ATOM   3713  CE  LYS A 246      -5.750 -11.674 -31.935  1.00 62.19           C
ATOM   3714 1HE  LYS A 246      -5.497 -11.965 -32.954  1.00 62.19           H
ATOM   3715 2HE  LYS A 246      -6.778 -11.990 -31.758  1.00 62.19           H
ATOM   3716  NZ  LYS A 246      -5.645 -10.204 -31.793  1.00 62.19           N
ATOM   3717 1HZ  LYS A 246      -6.291  -9.756 -32.433  1.00 62.19           H
ATOM   3718 2HZ  LYS A 246      -5.875  -9.939 -30.841  1.00 62.19           H
ATOM   3719 3HZ  LYS A 246      -4.699  -9.910 -32.007  1.00 62.19           H
ATOM   3720  HN  LYS A 246      -5.623 -16.329 -29.665  1.00 62.19           H
ATOM   3721  N   SER A 247      -1.450 -16.820 -30.447  1.00 69.28           N
ATOM   3722  CA  SER A 247      -0.274 -17.444 -29.865  1.00 69.28           C
ATOM   3723  C   SER A 247       0.229 -16.611 -28.684  1.00 69.28           C
ATOM   3724  O   SER A 247       0.738 -17.158 -27.706  1.00 69.28           O
ATOM   3725  HA  SER A 247      -0.605 -18.426 -29.527  1.00 69.28           H
ATOM   3726  CB  SER A 247       0.834 -17.610 -30.907  1.00 69.28           C
ATOM   3727 1HB  SER A 247       0.516 -18.329 -31.662  1.00 69.28           H
ATOM   3728 2HB  SER A 247       0.996 -16.662 -31.419  1.00 69.28           H
ATOM   3729  OG  SER A 247       2.057 -18.048 -30.321  1.00 69.28           O
ATOM   3730  HG  SER A 247       1.956 -18.980 -29.975  1.00 69.28           H
ATOM   3731  HN  SER A 247      -1.322 -16.454 -31.369  1.00 69.28           H
ATOM   3732  N   SER A 248       0.070 -15.302 -28.813  1.00 71.25           N
ATOM   3733  CA  SER A 248       0.583 -14.383 -27.811  1.00 71.25           C
ATOM   3734  C   SER A 248      -0.165 -14.579 -26.491  1.00 71.25           C
ATOM   3735  O   SER A 248       0.213 -14.010 -25.468  1.00 71.25           O
ATOM   3736  HA  SER A 248       1.636 -14.640 -27.696  1.00 71.25           H
ATOM   3737  CB  SER A 248       0.461 -12.932 -28.280  1.00 71.25           C
ATOM   3738 1HB  SER A 248       0.824 -12.266 -27.497  1.00 71.25           H
ATOM   3739 2HB  SER A 248       1.099 -12.778 -29.151  1.00 71.25           H
ATOM   3740  OG  SER A 248      -0.882 -12.589 -28.610  1.00 71.25           O
ATOM   3741  HG  SER A 248      -0.930 -11.632 -28.895  1.00 71.25           H
ATOM   3742  HN  SER A 248      -0.397 -14.869 -29.584  1.00 71.25           H
ATOM   3743  N   LYS A 249      -1.215 -15.386 -26.556  1.00 68.17           N
ATOM   3744  CA  LYS A 249      -2.101 -15.553 -25.417  1.00 68.17           C
ATOM   3745  C   LYS A 249      -1.299 -16.074 -24.223  1.00 68.17           C
ATOM   3746  O   LYS A 249      -1.584 -15.724 -23.079  1.00 68.17           O
ATOM   3747  HA  LYS A 249      -2.498 -14.570 -25.164  1.00 68.17           H
ATOM   3748  CB  LYS A 249      -3.292 -16.439 -25.791  1.00 68.17           C
ATOM   3749 1HB  LYS A 249      -4.076 -16.337 -25.040  1.00 68.17           H
ATOM   3750 2HB  LYS A 249      -3.714 -16.105 -26.739  1.00 68.17           H
ATOM   3751  CG  LYS A 249      -2.871 -17.905 -25.901  1.00 68.17           C
ATOM   3752 1HG  LYS A 249      -2.032 -17.996 -26.591  1.00 68.17           H
ATOM   3753 2HG  LYS A 249      -2.525 -18.262 -24.931  1.00 68.17           H
ATOM   3754  CD  LYS A 249      -4.033 -18.775 -26.385  1.00 68.17           C
ATOM   3755 1HD  LYS A 249      -4.908 -18.600 -25.759  1.00 68.17           H
ATOM   3756 2HD  LYS A 249      -4.306 -18.490 -27.401  1.00 68.17           H
ATOM   3757  CE  LYS A 249      -3.661 -20.258 -26.348  1.00 68.17           C
ATOM   3758 1HE  LYS A 249      -2.884 -20.463 -27.084  1.00 68.17           H
ATOM   3759 2HE  LYS A 249      -3.249 -20.511 -25.371  1.00 68.17           H
ATOM   3760  NZ  LYS A 249      -4.848 -21.097 -26.625  1.00 68.17           N
ATOM   3761 1HZ  LYS A 249      -4.570 -22.071 -26.674  1.00 68.17           H
ATOM   3762 2HZ  LYS A 249      -5.528 -20.977 -25.883  1.00 68.17           H
ATOM   3763 3HZ  LYS A 249      -5.260 -20.819 -27.509  1.00 68.17           H
ATOM   3764  HN  LYS A 249      -1.461 -15.918 -27.366  1.00 68.17           H
ATOM   3765  N   HIS A 250      -0.311 -16.902 -24.531  1.00 72.36           N
ATOM   3766  CA  HIS A 250       0.458 -17.567 -23.493  1.00 72.36           C
ATOM   3767  C   HIS A 250       1.253 -16.530 -22.698  1.00 72.36           C
ATOM   3768  O   HIS A 250       1.367 -16.632 -21.477  1.00 72.36           O
ATOM   3769  HA  HIS A 250      -0.262 -18.048 -22.830  1.00 72.36           H
ATOM   3770  CB  HIS A 250       1.344 -18.662 -24.091  1.00 72.36           C
ATOM   3771 1HB  HIS A 250       1.918 -18.241 -24.916  1.00 72.36           H
ATOM   3772 2HB  HIS A 250       2.061 -18.987 -23.337  1.00 72.36           H
ATOM   3773  CG  HIS A 250       0.580 -19.865 -24.591  1.00 72.36           C
ATOM   3774  ND1 HIS A 250      -0.057 -20.754 -23.743  1.00 72.36           N
ATOM   3775  HD1 HIS A 250      -0.079 -20.697 -22.745  1.00 72.36           H
ATOM   3776  CD2 HIS A 250       0.357 -20.316 -25.859  1.00 72.36           C
ATOM   3777  HD2 HIS A 250       0.720 -19.848 -26.774  1.00 72.36           H
ATOM   3778  CE1 HIS A 250      -0.633 -21.694 -24.479  1.00 72.36           C
ATOM   3779  HE1 HIS A 250      -1.211 -22.538 -24.102  1.00 72.36           H
ATOM   3780  NE2 HIS A 250      -0.375 -21.421 -25.790  1.00 72.36           N
ATOM   3781  HN  HIS A 250      -0.034 -17.119 -25.467  1.00 72.36           H
ATOM   3782  N   LYS A 251       1.783 -15.555 -23.422  1.00 71.62           N
ATOM   3783  CA  LYS A 251       2.569 -14.503 -22.800  1.00 71.62           C
ATOM   3784  C   LYS A 251       1.671 -13.685 -21.869  1.00 71.62           C
ATOM   3785  O   LYS A 251       2.027 -13.435 -20.719  1.00 71.62           O
ATOM   3786  HA  LYS A 251       3.341 -14.983 -22.200  1.00 71.62           H
ATOM   3787  CB  LYS A 251       3.278 -13.664 -23.864  1.00 71.62           C
ATOM   3788 1HB  LYS A 251       3.830 -14.317 -24.540  1.00 71.62           H
ATOM   3789 2HB  LYS A 251       2.540 -13.134 -24.466  1.00 71.62           H
ATOM   3790  CG  LYS A 251       4.237 -12.659 -23.221  1.00 71.62           C
ATOM   3791 1HG  LYS A 251       3.683 -11.997 -22.556  1.00 71.62           H
ATOM   3792 2HG  LYS A 251       4.967 -13.189 -22.609  1.00 71.62           H
ATOM   3793  CD  LYS A 251       4.960 -11.833 -24.286  1.00 71.62           C
ATOM   3794 1HD  LYS A 251       5.585 -12.486 -24.896  1.00 71.62           H
ATOM   3795 2HD  LYS A 251       4.231 -11.375 -24.954  1.00 71.62           H
ATOM   3796  CE  LYS A 251       5.825 -10.746 -23.643  1.00 71.62           C
ATOM   3797 1HE  LYS A 251       5.221 -10.153 -22.957  1.00 71.62           H
ATOM   3798 2HE  LYS A 251       6.619 -11.206 -23.055  1.00 71.62           H
ATOM   3799  NZ  LYS A 251       6.412  -9.870 -24.681  1.00 71.62           N
ATOM   3800 1HZ  LYS A 251       6.920  -9.113 -24.237  1.00 71.62           H
ATOM   3801 2HZ  LYS A 251       7.047 -10.409 -25.259  1.00 71.62           H
ATOM   3802 3HZ  LYS A 251       5.672  -9.487 -25.259  1.00 71.62           H
ATOM   3803  HN  LYS A 251       1.683 -15.478 -24.414  1.00 71.62           H
ATOM   3804  N   ALA A 252       0.524 -13.290 -22.402  1.00 82.10           N
ATOM   3805  CA  ALA A 252      -0.399 -12.453 -21.655  1.00 82.10           C
ATOM   3806  C   ALA A 252      -0.889 -13.215 -20.422  1.00 82.10           C
ATOM   3807  O   ALA A 252      -1.018 -12.639 -19.343  1.00 82.10           O
ATOM   3808  HA  ALA A 252       0.145 -11.566 -21.331  1.00 82.10           H
ATOM   3809  CB  ALA A 252      -1.549 -12.020 -22.568  1.00 82.10           C
ATOM   3810 1HB  ALA A 252      -1.150 -11.458 -23.412  1.00 82.10           H
ATOM   3811 2HB  ALA A 252      -2.074 -12.902 -22.934  1.00 82.10           H
ATOM   3812 3HB  ALA A 252      -2.241 -11.392 -22.007  1.00 82.10           H
ATOM   3813  HN  ALA A 252       0.223 -13.532 -23.325  1.00 82.10           H
ATOM   3814  N   LEU A 253      -1.148 -14.498 -20.624  1.00 80.38           N
ATOM   3815  CA  LEU A 253      -1.646 -15.339 -19.548  1.00 80.38           C
ATOM   3816  C   LEU A 253      -0.626 -15.359 -18.408  1.00 80.38           C
ATOM   3817  O   LEU A 253      -0.985 -15.179 -17.246  1.00 80.38           O
ATOM   3818  HA  LEU A 253      -2.567 -14.886 -19.180  1.00 80.38           H
ATOM   3819  CB  LEU A 253      -2.005 -16.729 -20.077  1.00 80.38           C
ATOM   3820 1HB  LEU A 253      -2.621 -16.609 -20.968  1.00 80.38           H
ATOM   3821 2HB  LEU A 253      -1.086 -17.225 -20.389  1.00 80.38           H
ATOM   3822  CG  LEU A 253      -2.742 -17.648 -19.101  1.00 80.38           C
ATOM   3823  HG  LEU A 253      -2.211 -17.631 -18.149  1.00 80.38           H
ATOM   3824  CD1 LEU A 253      -4.161 -17.142 -18.836  1.00 80.38           C
ATOM   3825 1HD1 LEU A 253      -4.116 -16.141 -18.407  1.00 80.38           H
ATOM   3826 2HD1 LEU A 253      -4.716 -17.110 -19.774  1.00 80.38           H
ATOM   3827 3HD1 LEU A 253      -4.663 -17.813 -18.140  1.00 80.38           H
ATOM   3828  CD2 LEU A 253      -2.733 -19.095 -19.598  1.00 80.38           C
ATOM   3829 1HD2 LEU A 253      -3.226 -19.149 -20.568  1.00 80.38           H
ATOM   3830 2HD2 LEU A 253      -1.703 -19.440 -19.693  1.00 80.38           H
ATOM   3831 3HD2 LEU A 253      -3.263 -19.727 -18.885  1.00 80.38           H
ATOM   3832  HN  LEU A 253      -1.023 -14.963 -21.500  1.00 80.38           H
ATOM   3833  N   LYS A 254       0.626 -15.580 -18.781  1.00 77.14           N
ATOM   3834  CA  LYS A 254       1.692 -15.681 -17.799  1.00 77.14           C
ATOM   3835  C   LYS A 254       1.737 -14.398 -16.967  1.00 77.14           C
ATOM   3836  O   LYS A 254       1.811 -14.452 -15.740  1.00 77.14           O
ATOM   3837  HA  LYS A 254       1.450 -16.513 -17.138  1.00 77.14           H
ATOM   3838  CB  LYS A 254       3.020 -16.017 -18.482  1.00 77.14           C
ATOM   3839 1HB  LYS A 254       2.895 -16.895 -19.116  1.00 77.14           H
ATOM   3840 2HB  LYS A 254       3.317 -15.195 -19.132  1.00 77.14           H
ATOM   3841  CG  LYS A 254       4.117 -16.280 -17.449  1.00 77.14           C
ATOM   3842 1HG  LYS A 254       4.301 -15.375 -16.870  1.00 77.14           H
ATOM   3843 2HG  LYS A 254       3.785 -17.045 -16.747  1.00 77.14           H
ATOM   3844  CD  LYS A 254       5.413 -16.730 -18.127  1.00 77.14           C
ATOM   3845 1HD  LYS A 254       5.226 -17.628 -18.716  1.00 77.14           H
ATOM   3846 2HD  LYS A 254       5.751 -15.960 -18.821  1.00 77.14           H
ATOM   3847  CE  LYS A 254       6.505 -17.008 -17.093  1.00 77.14           C
ATOM   3848 1HE  LYS A 254       6.739 -16.094 -16.548  1.00 77.14           H
ATOM   3849 2HE  LYS A 254       6.146 -17.732 -16.362  1.00 77.14           H
ATOM   3850  NZ  LYS A 254       7.724 -17.525 -17.753  1.00 77.14           N
ATOM   3851 1HZ  LYS A 254       8.443 -17.689 -17.057  1.00 77.14           H
ATOM   3852 2HZ  LYS A 254       7.509 -18.395 -18.228  1.00 77.14           H
ATOM   3853 3HZ  LYS A 254       8.057 -16.846 -18.429  1.00 77.14           H
ATOM   3854  HN  LYS A 254       0.916 -15.689 -19.732  1.00 77.14           H
ATOM   3855  N   VAL A 255       1.690 -13.274 -17.667  1.00 83.57           N
ATOM   3856  CA  VAL A 255       1.772 -11.980 -17.012  1.00 83.57           C
ATOM   3857  C   VAL A 255       0.616 -11.842 -16.018  1.00 83.57           C
ATOM   3858  O   VAL A 255       0.821 -11.438 -14.875  1.00 83.57           O
ATOM   3859  HA  VAL A 255       2.712 -11.948 -16.463  1.00 83.57           H
ATOM   3860  CB  VAL A 255       1.796 -10.864 -18.059  1.00 83.57           C
ATOM   3861  HB  VAL A 255       0.955 -11.020 -18.734  1.00 83.57           H
ATOM   3862  CG1 VAL A 255       1.623  -9.493 -17.402  1.00 83.57           C
ATOM   3863 1HG1 VAL A 255       0.669  -9.459 -16.877  1.00 83.57           H
ATOM   3864 2HG1 VAL A 255       2.434  -9.325 -16.694  1.00 83.57           H
ATOM   3865 3HG1 VAL A 255       1.645  -8.718 -18.169  1.00 83.57           H
ATOM   3866  CG2 VAL A 255       3.081 -10.918 -18.888  1.00 83.57           C
ATOM   3867 1HG2 VAL A 255       3.942 -10.799 -18.230  1.00 83.57           H
ATOM   3868 2HG2 VAL A 255       3.144 -11.878 -19.399  1.00 83.57           H
ATOM   3869 3HG2 VAL A 255       3.072 -10.114 -19.624  1.00 83.57           H
ATOM   3870  HN  VAL A 255       1.598 -13.239 -18.663  1.00 83.57           H
ATOM   3871  N   THR A 256      -0.573 -12.187 -16.491  1.00 82.24           N
ATOM   3872  CA  THR A 256      -1.775 -12.006 -15.696  1.00 82.24           C
ATOM   3873  C   THR A 256      -1.680 -12.807 -14.396  1.00 82.24           C
ATOM   3874  O   THR A 256      -1.976 -12.288 -13.320  1.00 82.24           O
ATOM   3875  HA  THR A 256      -1.849 -10.954 -15.418  1.00 82.24           H
ATOM   3876  CB  THR A 256      -2.977 -12.391 -16.561  1.00 82.24           C
ATOM   3877  HB  THR A 256      -2.948 -13.450 -16.816  1.00 82.24           H
ATOM   3878  OG1 THR A 256      -2.915 -11.490 -17.663  1.00 82.24           O
ATOM   3879  HG1 THR A 256      -2.417 -11.912 -18.421  1.00 82.24           H
ATOM   3880  CG2 THR A 256      -4.312 -12.065 -15.888  1.00 82.24           C
ATOM   3881 1HG2 THR A 256      -4.368 -10.994 -15.693  1.00 82.24           H
ATOM   3882 2HG2 THR A 256      -4.387 -12.610 -14.947  1.00 82.24           H
ATOM   3883 3HG2 THR A 256      -5.131 -12.358 -16.544  1.00 82.24           H
ATOM   3884  HN  THR A 256      -0.721 -12.582 -17.398  1.00 82.24           H
ATOM   3885  N   ILE A 257      -1.267 -14.057 -14.538  1.00 84.70           N
ATOM   3886  CA  ILE A 257      -1.155 -14.943 -13.391  1.00 84.70           C
ATOM   3887  C   ILE A 257      -0.134 -14.370 -12.407  1.00 84.70           C
ATOM   3888  O   ILE A 257      -0.380 -14.333 -11.202  1.00 84.70           O
ATOM   3889  HA  ILE A 257      -2.129 -14.969 -12.902  1.00 84.70           H
ATOM   3890  CB  ILE A 257      -0.839 -16.370 -13.845  1.00 84.70           C
ATOM   3891  HB  ILE A 257      -0.000 -16.329 -14.540  1.00 84.70           H
ATOM   3892  CG1 ILE A 257      -2.021 -16.980 -14.600  1.00 84.70           C
ATOM   3893 1HG1 ILE A 257      -2.847 -17.154 -13.909  1.00 84.70           H
ATOM   3894 2HG1 ILE A 257      -2.378 -16.278 -15.353  1.00 84.70           H
ATOM   3895  CG2 ILE A 257      -0.403 -17.238 -12.663  1.00 84.70           C
ATOM   3896 1HG2 ILE A 257       0.490 -16.810 -12.207  1.00 84.70           H
ATOM   3897 2HG2 ILE A 257      -1.205 -17.275 -11.925  1.00 84.70           H
ATOM   3898 3HG2 ILE A 257      -0.184 -18.246 -13.014  1.00 84.70           H
ATOM   3899  CD1 ILE A 257      -1.624 -18.297 -15.270  1.00 84.70           C
ATOM   3900 1HD1 ILE A 257      -0.815 -18.115 -15.977  1.00 84.70           H
ATOM   3901 2HD1 ILE A 257      -1.291 -19.005 -14.511  1.00 84.70           H
ATOM   3902 3HD1 ILE A 257      -2.483 -18.709 -15.799  1.00 84.70           H
ATOM   3903  HN  ILE A 257      -1.011 -14.466 -15.414  1.00 84.70           H
ATOM   3904  N   THR A 258       0.992 -13.938 -12.956  1.00 86.60           N
ATOM   3905  CA  THR A 258       2.084 -13.444 -12.135  1.00 86.60           C
ATOM   3906  C   THR A 258       1.616 -12.267 -11.277  1.00 86.60           C
ATOM   3907  O   THR A 258       1.877 -12.227 -10.076  1.00 86.60           O
ATOM   3908  HA  THR A 258       2.386 -14.238 -11.451  1.00 86.60           H
ATOM   3909  CB  THR A 258       3.252 -13.096 -13.061  1.00 86.60           C
ATOM   3910  HB  THR A 258       2.985 -12.279 -13.732  1.00 86.60           H
ATOM   3911  OG1 THR A 258       3.575 -14.331 -13.692  1.00 86.60           O
ATOM   3912  HG1 THR A 258       3.052 -14.429 -14.539  1.00 86.60           H
ATOM   3913  CG2 THR A 258       4.521 -12.729 -12.289  1.00 86.60           C
ATOM   3914 1HG2 THR A 258       4.825 -13.571 -11.668  1.00 86.60           H
ATOM   3915 2HG2 THR A 258       4.324 -11.863 -11.657  1.00 86.60           H
ATOM   3916 3HG2 THR A 258       5.318 -12.490 -12.994  1.00 86.60           H
ATOM   3917  HN  THR A 258       1.163 -13.922 -13.941  1.00 86.60           H
ATOM   3918  N   VAL A 259       0.934 -11.336 -11.928  1.00 86.79           N
ATOM   3919  CA  VAL A 259       0.476 -10.134 -11.252  1.00 86.79           C
ATOM   3920  C   VAL A 259      -0.432 -10.525 -10.084  1.00 86.79           C
ATOM   3921  O   VAL A 259      -0.281 -10.011  -8.977  1.00 86.79           O
ATOM   3922  HA  VAL A 259       1.354  -9.623 -10.858  1.00 86.79           H
ATOM   3923  CB  VAL A 259      -0.207  -9.199 -12.253  1.00 86.79           C
ATOM   3924  HB  VAL A 259      -0.900  -9.794 -12.849  1.00 86.79           H
ATOM   3925  CG1 VAL A 259      -1.015  -8.120 -11.531  1.00 86.79           C
ATOM   3926 1HG1 VAL A 259      -1.781  -8.590 -10.914  1.00 86.79           H
ATOM   3927 2HG1 VAL A 259      -0.351  -7.530 -10.899  1.00 86.79           H
ATOM   3928 3HG1 VAL A 259      -1.490  -7.469 -12.265  1.00 86.79           H
ATOM   3929  CG2 VAL A 259       0.815  -8.575 -13.205  1.00 86.79           C
ATOM   3930 1HG2 VAL A 259       1.543  -8.001 -12.631  1.00 86.79           H
ATOM   3931 2HG2 VAL A 259       1.327  -9.363 -13.756  1.00 86.79           H
ATOM   3932 3HG2 VAL A 259       0.303  -7.915 -13.905  1.00 86.79           H
ATOM   3933  HN  VAL A 259       0.694 -11.394 -12.897  1.00 86.79           H
ATOM   3934  N   LEU A 260      -1.355 -11.432 -10.372  1.00 85.12           N
ATOM   3935  CA  LEU A 260      -2.336 -11.840  -9.381  1.00 85.12           C
ATOM   3936  C   LEU A 260      -1.622 -12.516  -8.209  1.00 85.12           C
ATOM   3937  O   LEU A 260      -1.901 -12.214  -7.050  1.00 85.12           O
ATOM   3938  HA  LEU A 260      -2.825 -10.938  -9.014  1.00 85.12           H
ATOM   3939  CB  LEU A 260      -3.418 -12.710 -10.026  1.00 85.12           C
ATOM   3940 1HB  LEU A 260      -3.859 -12.153 -10.852  1.00 85.12           H
ATOM   3941 2HB  LEU A 260      -2.940 -13.591 -10.454  1.00 85.12           H
ATOM   3942  CG  LEU A 260      -4.545 -13.174  -9.101  1.00 85.12           C
ATOM   3943  HG  LEU A 260      -4.098 -13.683  -8.247  1.00 85.12           H
ATOM   3944  CD1 LEU A 260      -5.331 -11.980  -8.554  1.00 85.12           C
ATOM   3945 1HD1 LEU A 260      -4.661 -11.331  -7.990  1.00 85.12           H
ATOM   3946 2HD1 LEU A 260      -5.767 -11.422  -9.382  1.00 85.12           H
ATOM   3947 3HD1 LEU A 260      -6.126 -12.338  -7.900  1.00 85.12           H
ATOM   3948  CD2 LEU A 260      -5.453 -14.183  -9.806  1.00 85.12           C
ATOM   3949 1HD2 LEU A 260      -5.893 -13.721 -10.689  1.00 85.12           H
ATOM   3950 2HD2 LEU A 260      -4.866 -15.052 -10.105  1.00 85.12           H
ATOM   3951 3HD2 LEU A 260      -6.245 -14.496  -9.126  1.00 85.12           H
ATOM   3952  HN  LEU A 260      -1.438 -11.884 -11.260  1.00 85.12           H
ATOM   3953  N   THR A 261      -0.713 -13.417  -8.552  1.00 88.30           N
ATOM   3954  CA  THR A 261      -0.031 -14.213  -7.545  1.00 88.30           C
ATOM   3955  C   THR A 261       0.788 -13.312  -6.618  1.00 88.30           C
ATOM   3956  O   THR A 261       0.769 -13.486  -5.401  1.00 88.30           O
ATOM   3957  HA  THR A 261      -0.783 -14.705  -6.929  1.00 88.30           H
ATOM   3958  CB  THR A 261       0.810 -15.268  -8.266  1.00 88.30           C
ATOM   3959  HB  THR A 261       1.606 -14.801  -8.846  1.00 88.30           H
ATOM   3960  OG1 THR A 261      -0.141 -16.016  -9.018  1.00 88.30           O
ATOM   3961  HG1 THR A 261      -0.277 -15.595  -9.914  1.00 88.30           H
ATOM   3962  CG2 THR A 261       1.415 -16.292  -7.304  1.00 88.30           C
ATOM   3963 1HG2 THR A 261       0.614 -16.807  -6.772  1.00 88.30           H
ATOM   3964 2HG2 THR A 261       2.058 -15.782  -6.587  1.00 88.30           H
ATOM   3965 3HG2 THR A 261       2.002 -17.018  -7.867  1.00 88.30           H
ATOM   3966  HN  THR A 261      -0.442 -13.607  -9.495  1.00 88.30           H
ATOM   3967  N   VAL A 262       1.488 -12.367  -7.230  1.00 91.00           N
ATOM   3968  CA  VAL A 262       2.385 -11.500  -6.486  1.00 91.00           C
ATOM   3969  C   VAL A 262       1.573 -10.661  -5.497  1.00 91.00           C
ATOM   3970  O   VAL A 262       1.977 -10.484  -4.349  1.00 91.00           O
ATOM   3971  HA  VAL A 262       3.069 -12.137  -5.926  1.00 91.00           H
ATOM   3972  CB  VAL A 262       3.212 -10.650  -7.453  1.00 91.00           C
ATOM   3973  HB  VAL A 262       2.523 -10.148  -8.132  1.00 91.00           H
ATOM   3974  CG1 VAL A 262       3.998  -9.574  -6.701  1.00 91.00           C
ATOM   3975 1HG1 VAL A 262       3.305  -8.923  -6.169  1.00 91.00           H
ATOM   3976 2HG1 VAL A 262       4.672 -10.048  -5.988  1.00 91.00           H
ATOM   3977 3HG1 VAL A 262       4.577  -8.984  -7.412  1.00 91.00           H
ATOM   3978  CG2 VAL A 262       4.145 -11.525  -8.292  1.00 91.00           C
ATOM   3979 1HG2 VAL A 262       4.825 -12.067  -7.633  1.00 91.00           H
ATOM   3980 2HG2 VAL A 262       3.555 -12.237  -8.869  1.00 91.00           H
ATOM   3981 3HG2 VAL A 262       4.722 -10.896  -8.970  1.00 91.00           H
ATOM   3982  HN  VAL A 262       1.449 -12.192  -8.214  1.00 91.00           H
ATOM   3983  N   PHE A 263       0.442 -10.167  -5.979  1.00 89.50           N
ATOM   3984  CA  PHE A 263      -0.432  -9.353  -5.151  1.00 89.50           C
ATOM   3985  C   PHE A 263      -0.910 -10.135  -3.926  1.00 89.50           C
ATOM   3986  O   PHE A 263      -0.799  -9.656  -2.798  1.00 89.50           O
ATOM   3987  HA  PHE A 263       0.145  -8.488  -4.826  1.00 89.50           H
ATOM   3988  CB  PHE A 263      -1.644  -8.982  -6.009  1.00 89.50           C
ATOM   3989 1HB  PHE A 263      -1.298  -8.463  -6.903  1.00 89.50           H
ATOM   3990 2HB  PHE A 263      -2.134  -9.897  -6.342  1.00 89.50           H
ATOM   3991  CG  PHE A 263      -2.670  -8.104  -5.291  1.00 89.50           C
ATOM   3992  CD1 PHE A 263      -3.759  -8.671  -4.705  1.00 89.50           C
ATOM   3993  HD1 PHE A 263      -3.901  -9.750  -4.748  1.00 89.50           H
ATOM   3994  CD2 PHE A 263      -2.493  -6.757  -5.237  1.00 89.50           C
ATOM   3995  HD2 PHE A 263      -1.620  -6.303  -5.706  1.00 89.50           H
ATOM   3996  CE1 PHE A 263      -4.711  -7.855  -4.038  1.00 89.50           C
ATOM   3997  HE1 PHE A 263      -5.584  -8.309  -3.569  1.00 89.50           H
ATOM   3998  CE2 PHE A 263      -3.445  -5.941  -4.570  1.00 89.50           C
ATOM   3999  HE2 PHE A 263      -3.303  -4.862  -4.527  1.00 89.50           H
ATOM   4000  CZ  PHE A 263      -4.534  -6.508  -3.985  1.00 89.50           C
ATOM   4001  HZ  PHE A 263      -5.265  -5.882  -3.473  1.00 89.50           H
ATOM   4002  HN  PHE A 263       0.121 -10.315  -6.915  1.00 89.50           H
ATOM   4003  N   VAL A 264      -1.433 -11.324  -4.188  1.00 90.38           N
ATOM   4004  CA  VAL A 264      -2.023 -12.131  -3.134  1.00 90.38           C
ATOM   4005  C   VAL A 264      -0.951 -12.467  -2.095  1.00 90.38           C
ATOM   4006  O   VAL A 264      -1.180 -12.326  -0.895  1.00 90.38           O
ATOM   4007  HA  VAL A 264      -2.799 -11.533  -2.657  1.00 90.38           H
ATOM   4008  CB  VAL A 264      -2.684 -13.373  -3.735  1.00 90.38           C
ATOM   4009  HB  VAL A 264      -1.944 -13.882  -4.353  1.00 90.38           H
ATOM   4010  CG1 VAL A 264      -3.126 -14.344  -2.637  1.00 90.38           C
ATOM   4011 1HG1 VAL A 264      -2.258 -14.656  -2.057  1.00 90.38           H
ATOM   4012 2HG1 VAL A 264      -3.842 -13.849  -1.982  1.00 90.38           H
ATOM   4013 3HG1 VAL A 264      -3.593 -15.218  -3.092  1.00 90.38           H
ATOM   4014  CG2 VAL A 264      -3.861 -12.988  -4.633  1.00 90.38           C
ATOM   4015 1HG2 VAL A 264      -4.603 -12.446  -4.046  1.00 90.38           H
ATOM   4016 2HG2 VAL A 264      -3.506 -12.354  -5.445  1.00 90.38           H
ATOM   4017 3HG2 VAL A 264      -4.313 -13.890  -5.046  1.00 90.38           H
ATOM   4018  HN  VAL A 264      -1.457 -11.735  -5.099  1.00 90.38           H
ATOM   4019  N   LEU A 265       0.195 -12.906  -2.594  1.00 89.66           N
ATOM   4020  CA  LEU A 265       1.249 -13.402  -1.726  1.00 89.66           C
ATOM   4021  C   LEU A 265       1.759 -12.259  -0.846  1.00 89.66           C
ATOM   4022  O   LEU A 265       2.194 -12.486   0.282  1.00 89.66           O
ATOM   4023  HA  LEU A 265       0.809 -14.164  -1.082  1.00 89.66           H
ATOM   4024  CB  LEU A 265       2.345 -14.082  -2.548  1.00 89.66           C
ATOM   4025 1HB  LEU A 265       2.622 -13.418  -3.367  1.00 89.66           H
ATOM   4026 2HB  LEU A 265       3.227 -14.195  -1.918  1.00 89.66           H
ATOM   4027  CG  LEU A 265       1.993 -15.451  -3.134  1.00 89.66           C
ATOM   4028  HG  LEU A 265       1.110 -15.336  -3.764  1.00 89.66           H
ATOM   4029  CD1 LEU A 265       3.120 -15.971  -4.028  1.00 89.66           C
ATOM   4030 1HD1 LEU A 265       3.287 -15.272  -4.848  1.00 89.66           H
ATOM   4031 2HD1 LEU A 265       4.034 -16.067  -3.441  1.00 89.66           H
ATOM   4032 3HD1 LEU A 265       2.844 -16.945  -4.432  1.00 89.66           H
ATOM   4033  CD2 LEU A 265       1.633 -16.445  -2.028  1.00 89.66           C
ATOM   4034 1HD2 LEU A 265       2.481 -16.561  -1.354  1.00 89.66           H
ATOM   4035 2HD2 LEU A 265       0.774 -16.072  -1.470  1.00 89.66           H
ATOM   4036 3HD2 LEU A 265       1.387 -17.409  -2.473  1.00 89.66           H
ATOM   4037  HN  LEU A 265       0.409 -12.925  -3.571  1.00 89.66           H
ATOM   4038  N   SER A 266       1.690 -11.056  -1.395  1.00 91.69           N
ATOM   4039  CA  SER A 266       2.254  -9.895  -0.728  1.00 91.69           C
ATOM   4040  C   SER A 266       1.233  -9.302   0.244  1.00 91.69           C
ATOM   4041  O   SER A 266       1.576  -8.945   1.370  1.00 91.69           O
ATOM   4042  HA  SER A 266       3.125 -10.267  -0.188  1.00 91.69           H
ATOM   4043  CB  SER A 266       2.698  -8.838  -1.742  1.00 91.69           C
ATOM   4044 1HB  SER A 266       3.081  -7.966  -1.212  1.00 91.69           H
ATOM   4045 2HB  SER A 266       3.519  -9.233  -2.341  1.00 91.69           H
ATOM   4046  OG  SER A 266       1.632  -8.442  -2.601  1.00 91.69           O
ATOM   4047  HG  SER A 266       1.757  -8.842  -3.508  1.00 91.69           H
ATOM   4048  HN  SER A 266       1.259 -10.868  -2.278  1.00 91.69           H
ATOM   4049  N   GLN A 267      -0.003  -9.215  -0.227  1.00 89.08           N
ATOM   4050  CA  GLN A 267      -1.000  -8.393   0.437  1.00 89.08           C
ATOM   4051  C   GLN A 267      -1.803  -9.232   1.433  1.00 89.08           C
ATOM   4052  O   GLN A 267      -2.195  -8.740   2.490  1.00 89.08           O
ATOM   4053  HA  GLN A 267      -0.437  -7.626   0.968  1.00 89.08           H
ATOM   4054  CB  GLN A 267      -1.923  -7.721  -0.582  1.00 89.08           C
ATOM   4055 1HB  GLN A 267      -2.429  -8.481  -1.177  1.00 89.08           H
ATOM   4056 2HB  GLN A 267      -2.696  -7.156  -0.061  1.00 89.08           H
ATOM   4057  CG  GLN A 267      -1.135  -6.787  -1.503  1.00 89.08           C
ATOM   4058 1HG  GLN A 267      -0.375  -7.355  -2.039  1.00 89.08           H
ATOM   4059 2HG  GLN A 267      -1.802  -6.360  -2.252  1.00 89.08           H
ATOM   4060  CD  GLN A 267      -0.470  -5.663  -0.705  1.00 89.08           C
ATOM   4061  OE1 GLN A 267      -0.999  -5.167   0.276  1.00 89.08           O
ATOM   4062  NE2 GLN A 267       0.715  -5.291  -1.180  1.00 89.08           N
ATOM   4063 1HE2 GLN A 267       1.092  -5.739  -1.990  1.00 89.08           H
ATOM   4064 2HE2 GLN A 267       1.229  -4.562  -0.727  1.00 89.08           H
ATOM   4065  HN  GLN A 267      -0.325  -9.693  -1.044  1.00 89.08           H
ATOM   4066  N   PHE A 268      -2.023 -10.484   1.061  1.00 92.89           N
ATOM   4067  CA  PHE A 268      -2.967 -11.324   1.779  1.00 92.89           C
ATOM   4068  C   PHE A 268      -2.516 -11.542   3.225  1.00 92.89           C
ATOM   4069  O   PHE A 268      -3.274 -11.290   4.160  1.00 92.89           O
ATOM   4070  HA  PHE A 268      -3.927 -10.808   1.774  1.00 92.89           H
ATOM   4071  CB  PHE A 268      -3.003 -12.673   1.059  1.00 92.89           C
ATOM   4072 1HB  PHE A 268      -3.274 -12.510   0.016  1.00 92.89           H
ATOM   4073 2HB  PHE A 268      -2.002 -13.103   1.065  1.00 92.89           H
ATOM   4074  CG  PHE A 268      -3.979 -13.680   1.673  1.00 92.89           C
ATOM   4075  CD1 PHE A 268      -3.512 -14.688   2.457  1.00 92.89           C
ATOM   4076  HD1 PHE A 268      -2.442 -14.779   2.649  1.00 92.89           H
ATOM   4077  CD2 PHE A 268      -5.313 -13.566   1.434  1.00 92.89           C
ATOM   4078  HD2 PHE A 268      -5.687 -12.758   0.806  1.00 92.89           H
ATOM   4079  CE1 PHE A 268      -4.417 -15.622   3.027  1.00 92.89           C
ATOM   4080  HE1 PHE A 268      -4.042 -16.430   3.655  1.00 92.89           H
ATOM   4081  CE2 PHE A 268      -6.218 -14.500   2.004  1.00 92.89           C
ATOM   4082  HE2 PHE A 268      -7.287 -14.409   1.812  1.00 92.89           H
ATOM   4083  CZ  PHE A 268      -5.751 -15.508   2.788  1.00 92.89           C
ATOM   4084  HZ  PHE A 268      -6.446 -16.225   3.225  1.00 92.89           H
ATOM   4085  HN  PHE A 268      -1.571 -10.925   0.285  1.00 92.89           H
ATOM   4086  N   PRO A 269      -1.279 -12.014   3.434  1.00 95.42           N
ATOM   4087  CA  PRO A 269      -0.792 -12.280   4.789  1.00 95.42           C
ATOM   4088  C   PRO A 269      -0.952 -11.078   5.706  1.00 95.42           C
ATOM   4089  O   PRO A 269      -1.386 -11.218   6.849  1.00 95.42           O
ATOM   4090  HA  PRO A 269      -1.382 -13.071   5.251  1.00 95.42           H
ATOM   4091  CB  PRO A 269       0.680 -12.642   4.581  1.00 95.42           C
ATOM   4092 1HB  PRO A 269       1.324 -11.766   4.663  1.00 95.42           H
ATOM   4093 2HB  PRO A 269       1.026 -13.361   5.324  1.00 95.42           H
ATOM   4094  CG  PRO A 269       0.704 -13.229   3.175  1.00 95.42           C
ATOM   4095 1HG  PRO A 269       1.705 -13.210   2.745  1.00 95.42           H
ATOM   4096 2HG  PRO A 269       0.386 -14.271   3.166  1.00 95.42           H
ATOM   4097  CD  PRO A 269      -0.261 -12.331   2.416  1.00 95.42           C
ATOM   4098 1HD  PRO A 269       0.230 -11.431   2.046  1.00 95.42           H
ATOM   4099 2HD  PRO A 269      -0.688 -12.837   1.550  1.00 95.42           H
ATOM   4100  N   TYR A 270      -0.596  -9.917   5.176  1.00 93.38           N
ATOM   4101  CA  TYR A 270      -0.638  -8.693   5.957  1.00 93.38           C
ATOM   4102  C   TYR A 270      -2.068  -8.373   6.399  1.00 93.38           C
ATOM   4103  O   TYR A 270      -2.305  -8.051   7.562  1.00 93.38           O
ATOM   4104  HA  TYR A 270      -0.016  -8.836   6.841  1.00 93.38           H
ATOM   4105  CB  TYR A 270      -0.143  -7.582   5.028  1.00 93.38           C
ATOM   4106 1HB  TYR A 270       0.899  -7.773   4.774  1.00 93.38           H
ATOM   4107 2HB  TYR A 270      -0.710  -7.622   4.098  1.00 93.38           H
ATOM   4108  CG  TYR A 270      -0.261  -6.177   5.621  1.00 93.38           C
ATOM   4109  CD1 TYR A 270      -0.944  -5.194   4.936  1.00 93.38           C
ATOM   4110  HD1 TYR A 270      -1.401  -5.418   3.972  1.00 93.38           H
ATOM   4111  CD2 TYR A 270       0.318  -5.892   6.841  1.00 93.38           C
ATOM   4112  HD2 TYR A 270       0.858  -6.669   7.383  1.00 93.38           H
ATOM   4113  CE1 TYR A 270      -1.055  -3.871   5.494  1.00 93.38           C
ATOM   4114  HE1 TYR A 270      -1.592  -3.085   4.963  1.00 93.38           H
ATOM   4115  CE2 TYR A 270       0.207  -4.570   7.399  1.00 93.38           C
ATOM   4116  HE2 TYR A 270       0.659  -4.331   8.362  1.00 93.38           H
ATOM   4117  CZ  TYR A 270      -0.473  -3.624   6.698  1.00 93.38           C
ATOM   4118  OH  TYR A 270      -0.578  -2.375   7.225  1.00 93.38           O
ATOM   4119  HH  TYR A 270      -0.240  -2.371   8.166  1.00 93.38           H
ATOM   4120  HN  TYR A 270      -0.283  -9.806   4.233  1.00 93.38           H
ATOM   4121  N   ASN A 271      -2.983  -8.473   5.446  1.00 92.12           N
ATOM   4122  CA  ASN A 271      -4.360  -8.078   5.688  1.00 92.12           C
ATOM   4123  C   ASN A 271      -5.034  -9.115   6.588  1.00 92.12           C
ATOM   4124  O   ASN A 271      -6.029  -8.817   7.247  1.00 92.12           O
ATOM   4125  HA  ASN A 271      -4.298  -7.096   6.157  1.00 92.12           H
ATOM   4126  CB  ASN A 271      -5.150  -8.004   4.379  1.00 92.12           C
ATOM   4127 1HB  ASN A 271      -4.908  -8.864   3.755  1.00 92.12           H
ATOM   4128 2HB  ASN A 271      -6.218  -8.054   4.591  1.00 92.12           H
ATOM   4129  CG  ASN A 271      -4.835  -6.712   3.621  1.00 92.12           C
ATOM   4130  OD1 ASN A 271      -5.355  -5.648   3.915  1.00 92.12           O
ATOM   4131  ND2 ASN A 271      -3.959  -6.865   2.633  1.00 92.12           N
ATOM   4132 1HD2 ASN A 271      -3.569  -7.766   2.445  1.00 92.12           H
ATOM   4133 2HD2 ASN A 271      -3.688  -6.078   2.079  1.00 92.12           H
ATOM   4134  HN  ASN A 271      -2.797  -8.816   4.526  1.00 92.12           H
ATOM   4135  N   CYS A 272      -4.465 -10.311   6.587  1.00 95.40           N
ATOM   4136  CA  CYS A 272      -4.893 -11.345   7.514  1.00 95.40           C
ATOM   4137  C   CYS A 272      -4.667 -10.837   8.939  1.00 95.40           C
ATOM   4138  O   CYS A 272      -5.552 -10.939   9.787  1.00 95.40           O
ATOM   4139  HA  CYS A 272      -5.954 -11.512   7.327  1.00 95.40           H
ATOM   4140  CB  CYS A 272      -4.171 -12.669   7.259  1.00 95.40           C
ATOM   4141 1HB  CYS A 272      -3.098 -12.496   7.169  1.00 95.40           H
ATOM   4142 2HB  CYS A 272      -4.315 -13.341   8.105  1.00 95.40           H
ATOM   4143  SG  CYS A 272      -4.809 -13.446   5.730  1.00 95.40           S
ATOM   4144  HG  CYS A 272      -4.205 -12.612   4.888  1.00 95.40           H
ATOM   4145  HN  CYS A 272      -3.725 -10.578   5.970  1.00 95.40           H
ATOM   4146  N   ILE A 273      -3.476 -10.299   9.159  1.00 94.16           N
ATOM   4147  CA  ILE A 273      -3.112  -9.797  10.473  1.00 94.16           C
ATOM   4148  C   ILE A 273      -3.953  -8.560  10.793  1.00 94.16           C
ATOM   4149  O   ILE A 273      -4.418  -8.395  11.920  1.00 94.16           O
ATOM   4150  HA  ILE A 273      -3.353 -10.575  11.198  1.00 94.16           H
ATOM   4151  CB  ILE A 273      -1.604  -9.553  10.555  1.00 94.16           C
ATOM   4152  HB  ILE A 273      -1.329  -8.847   9.772  1.00 94.16           H
ATOM   4153  CG1 ILE A 273      -0.825 -10.844  10.293  1.00 94.16           C
ATOM   4154 1HG1 ILE A 273      -1.046 -11.208   9.290  1.00 94.16           H
ATOM   4155 2HG1 ILE A 273       0.246 -10.640  10.330  1.00 94.16           H
ATOM   4156  CG2 ILE A 273      -1.223  -8.916  11.893  1.00 94.16           C
ATOM   4157 1HG2 ILE A 273      -1.738  -7.961  12.000  1.00 94.16           H
ATOM   4158 2HG2 ILE A 273      -1.515  -9.579  12.708  1.00 94.16           H
ATOM   4159 3HG2 ILE A 273      -0.146  -8.753  11.925  1.00 94.16           H
ATOM   4160  CD1 ILE A 273      -1.180 -11.918  11.323  1.00 94.16           C
ATOM   4161 1HD1 ILE A 273      -0.935 -11.559  12.322  1.00 94.16           H
ATOM   4162 2HD1 ILE A 273      -2.247 -12.136  11.266  1.00 94.16           H
ATOM   4163 3HD1 ILE A 273      -0.613 -12.824  11.113  1.00 94.16           H
ATOM   4164  HN  ILE A 273      -2.767 -10.204   8.460  1.00 94.16           H
ATOM   4165  N   LEU A 274      -4.123  -7.722   9.781  1.00 92.44           N
ATOM   4166  CA  LEU A 274      -4.911  -6.511   9.936  1.00 92.44           C
ATOM   4167  C   LEU A 274      -6.322  -6.881  10.398  1.00 92.44           C
ATOM   4168  O   LEU A 274      -6.904  -6.196  11.237  1.00 92.44           O
ATOM   4169  HA  LEU A 274      -4.439  -5.912  10.715  1.00 92.44           H
ATOM   4170  CB  LEU A 274      -4.882  -5.684   8.649  1.00 92.44           C
ATOM   4171 1HB  LEU A 274      -5.048  -6.355   7.806  1.00 92.44           H
ATOM   4172 2HB  LEU A 274      -5.720  -4.986   8.670  1.00 92.44           H
ATOM   4173  CG  LEU A 274      -3.600  -4.891   8.390  1.00 92.44           C
ATOM   4174  HG  LEU A 274      -2.772  -5.596   8.312  1.00 92.44           H
ATOM   4175  CD1 LEU A 274      -3.680  -4.138   7.061  1.00 92.44           C
ATOM   4176 1HD1 LEU A 274      -3.821  -4.850   6.248  1.00 92.44           H
ATOM   4177 2HD1 LEU A 274      -4.521  -3.445   7.086  1.00 92.44           H
ATOM   4178 3HD1 LEU A 274      -2.756  -3.583   6.901  1.00 92.44           H
ATOM   4179  CD2 LEU A 274      -3.288  -3.956   9.560  1.00 92.44           C
ATOM   4180 1HD2 LEU A 274      -4.111  -3.255   9.695  1.00 92.44           H
ATOM   4181 2HD2 LEU A 274      -3.158  -4.543  10.470  1.00 92.44           H
ATOM   4182 3HD2 LEU A 274      -2.371  -3.404   9.350  1.00 92.44           H
ATOM   4183  HN  LEU A 274      -3.734  -7.859   8.870  1.00 92.44           H
ATOM   4184  N   LEU A 275      -6.831  -7.965   9.829  1.00 93.49           N
ATOM   4185  CA  LEU A 275      -8.177  -8.413  10.144  1.00 93.49           C
ATOM   4186  C   LEU A 275      -8.252  -8.786  11.626  1.00 93.49           C
ATOM   4187  O   LEU A 275      -9.186  -8.392  12.322  1.00 93.49           O
ATOM   4188  HA  LEU A 275      -8.850  -7.575   9.964  1.00 93.49           H
ATOM   4189  CB  LEU A 275      -8.599  -9.543   9.203  1.00 93.49           C
ATOM   4190 1HB  LEU A 275      -8.489  -9.195   8.176  1.00 93.49           H
ATOM   4191 2HB  LEU A 275      -7.906 -10.375   9.333  1.00 93.49           H
ATOM   4192  CG  LEU A 275     -10.024 -10.070   9.383  1.00 93.49           C
ATOM   4193  HG  LEU A 275     -10.145 -10.377  10.422  1.00 93.49           H
ATOM   4194  CD1 LEU A 275     -11.053  -8.970   9.114  1.00 93.49           C
ATOM   4195 1HD1 LEU A 275     -10.894  -8.145   9.810  1.00 93.49           H
ATOM   4196 2HD1 LEU A 275     -10.940  -8.609   8.092  1.00 93.49           H
ATOM   4197 3HD1 LEU A 275     -12.057  -9.371   9.250  1.00 93.49           H
ATOM   4198  CD2 LEU A 275     -10.266 -11.306   8.515  1.00 93.49           C
ATOM   4199 1HD2 LEU A 275     -10.119 -11.048   7.466  1.00 93.49           H
ATOM   4200 2HD2 LEU A 275      -9.565 -12.091   8.797  1.00 93.49           H
ATOM   4201 3HD2 LEU A 275     -11.286 -11.659   8.663  1.00 93.49           H
ATOM   4202  HN  LEU A 275      -6.341  -8.531   9.166  1.00 93.49           H
ATOM   4203  N   VAL A 276      -7.256  -9.541  12.064  1.00 95.04           N
ATOM   4204  CA  VAL A 276      -7.190  -9.960  13.454  1.00 95.04           C
ATOM   4205  C   VAL A 276      -7.171  -8.724  14.355  1.00 95.04           C
ATOM   4206  O   VAL A 276      -7.902  -8.659  15.342  1.00 95.04           O
ATOM   4207  HA  VAL A 276      -8.091 -10.535  13.667  1.00 95.04           H
ATOM   4208  CB  VAL A 276      -5.982 -10.875  13.668  1.00 95.04           C
ATOM   4209  HB  VAL A 276      -5.097 -10.351  13.307  1.00 95.04           H
ATOM   4210  CG1 VAL A 276      -5.777 -11.173  15.155  1.00 95.04           C
ATOM   4211 1HG1 VAL A 276      -5.609 -10.240  15.693  1.00 95.04           H
ATOM   4212 2HG1 VAL A 276      -6.664 -11.667  15.552  1.00 95.04           H
ATOM   4213 3HG1 VAL A 276      -4.913 -11.825  15.279  1.00 95.04           H
ATOM   4214  CG2 VAL A 276      -6.125 -12.169  12.864  1.00 95.04           C
ATOM   4215 1HG2 VAL A 276      -7.024 -12.697  13.182  1.00 95.04           H
ATOM   4216 2HG2 VAL A 276      -6.199 -11.931  11.803  1.00 95.04           H
ATOM   4217 3HG2 VAL A 276      -5.253 -12.800  13.035  1.00 95.04           H
ATOM   4218  HN  VAL A 276      -6.505  -9.865  11.489  1.00 95.04           H
ATOM   4219  N   GLN A 277      -6.327  -7.773  13.982  1.00 92.17           N
ATOM   4220  CA  GLN A 277      -6.178  -6.556  14.762  1.00 92.17           C
ATOM   4221  C   GLN A 277      -7.497  -5.780  14.791  1.00 92.17           C
ATOM   4222  O   GLN A 277      -7.827  -5.146  15.792  1.00 92.17           O
ATOM   4223  HA  GLN A 277      -5.922  -6.887  15.769  1.00 92.17           H
ATOM   4224  CB  GLN A 277      -5.043  -5.689  14.215  1.00 92.17           C
ATOM   4225 1HB  GLN A 277      -5.142  -5.594  13.134  1.00 92.17           H
ATOM   4226 2HB  GLN A 277      -5.115  -4.684  14.631  1.00 92.17           H
ATOM   4227  CG  GLN A 277      -3.679  -6.291  14.557  1.00 92.17           C
ATOM   4228 1HG  GLN A 277      -3.591  -6.412  15.637  1.00 92.17           H
ATOM   4229 2HG  GLN A 277      -3.596  -7.285  14.118  1.00 92.17           H
ATOM   4230  CD  GLN A 277      -2.543  -5.404  14.044  1.00 92.17           C
ATOM   4231  OE1 GLN A 277      -2.709  -4.599  13.142  1.00 92.17           O
ATOM   4232  NE2 GLN A 277      -1.383  -5.596  14.666  1.00 92.17           N
ATOM   4233 1HE2 GLN A 277      -1.315  -6.274  15.398  1.00 92.17           H
ATOM   4234 2HE2 GLN A 277      -0.580  -5.063  14.401  1.00 92.17           H
ATOM   4235  HN  GLN A 277      -5.752  -7.824  13.165  1.00 92.17           H
ATOM   4236  N   THR A 278      -8.214  -5.854  13.679  1.00 92.84           N
ATOM   4237  CA  THR A 278      -9.471  -5.135  13.550  1.00 92.84           C
ATOM   4238  C   THR A 278     -10.514  -5.708  14.512  1.00 92.84           C
ATOM   4239  O   THR A 278     -11.216  -4.960  15.189  1.00 92.84           O
ATOM   4240  HA  THR A 278      -9.304  -4.098  13.840  1.00 92.84           H
ATOM   4241  CB  THR A 278      -9.900  -5.193  12.083  1.00 92.84           C
ATOM   4242  HB  THR A 278     -10.122  -6.217  11.783  1.00 92.84           H
ATOM   4243  OG1 THR A 278      -8.829  -4.566  11.383  1.00 92.84           O
ATOM   4244  HG1 THR A 278      -7.953  -4.917  11.713  1.00 92.84           H
ATOM   4245  CG2 THR A 278     -11.109  -4.302  11.791  1.00 92.84           C
ATOM   4246 1HG2 THR A 278     -10.863  -3.267  12.028  1.00 92.84           H
ATOM   4247 2HG2 THR A 278     -11.953  -4.624  12.401  1.00 92.84           H
ATOM   4248 3HG2 THR A 278     -11.372  -4.381  10.736  1.00 92.84           H
ATOM   4249  HN  THR A 278      -7.951  -6.392  12.878  1.00 92.84           H
ATOM   4250  N   ILE A 279     -10.582  -7.031  14.541  1.00 93.33           N
ATOM   4251  CA  ILE A 279     -11.536  -7.713  15.398  1.00 93.33           C
ATOM   4252  C   ILE A 279     -11.168  -7.464  16.862  1.00 93.33           C
ATOM   4253  O   ILE A 279     -12.040  -7.200  17.689  1.00 93.33           O
ATOM   4254  HA  ILE A 279     -12.516  -7.275  15.210  1.00 93.33           H
ATOM   4255  CB  ILE A 279     -11.624  -9.196  15.030  1.00 93.33           C
ATOM   4256  HB  ILE A 279     -10.619  -9.616  15.063  1.00 93.33           H
ATOM   4257  CG1 ILE A 279     -12.143  -9.376  13.602  1.00 93.33           C
ATOM   4258 1HG1 ILE A 279     -13.209  -9.153  13.568  1.00 93.33           H
ATOM   4259 2HG1 ILE A 279     -11.648  -8.667  12.939  1.00 93.33           H
ATOM   4260  CG2 ILE A 279     -12.468  -9.964  16.048  1.00 93.33           C
ATOM   4261 1HG2 ILE A 279     -12.016  -9.876  17.036  1.00 93.33           H
ATOM   4262 2HG2 ILE A 279     -13.476  -9.550  16.072  1.00 93.33           H
ATOM   4263 3HG2 ILE A 279     -12.514 -11.015  15.763  1.00 93.33           H
ATOM   4264  CD1 ILE A 279     -11.899 -10.802  13.106  1.00 93.33           C
ATOM   4265 1HD1 ILE A 279     -10.829 -11.013  13.118  1.00 93.33           H
ATOM   4266 2HD1 ILE A 279     -12.415 -11.507  13.758  1.00 93.33           H
ATOM   4267 3HD1 ILE A 279     -12.277 -10.903  12.089  1.00 93.33           H
ATOM   4268  HN  ILE A 279     -10.001  -7.633  13.993  1.00 93.33           H
ATOM   4269  N   ASP A 280      -9.875  -7.557  17.139  1.00 92.51           N
ATOM   4270  CA  ASP A 280      -9.387  -7.397  18.498  1.00 92.51           C
ATOM   4271  C   ASP A 280      -9.658  -5.966  18.967  1.00 92.51           C
ATOM   4272  O   ASP A 280      -9.916  -5.734  20.147  1.00 92.51           O
ATOM   4273  HA  ASP A 280      -9.928  -8.138  19.086  1.00 92.51           H
ATOM   4274  CB  ASP A 280      -7.879  -7.642  18.573  1.00 92.51           C
ATOM   4275 1HB  ASP A 280      -7.643  -8.615  18.142  1.00 92.51           H
ATOM   4276 2HB  ASP A 280      -7.355  -6.894  17.978  1.00 92.51           H
ATOM   4277  CG  ASP A 280      -7.386  -7.586  20.021  1.00 92.51           C
ATOM   4278  OD1 ASP A 280      -8.015  -8.266  20.861  1.00 92.51           O
ATOM   4279  OD2 ASP A 280      -6.392  -6.865  20.255  1.00 92.51           O
ATOM   4280  HN  ASP A 280      -9.169  -7.738  16.454  1.00 92.51           H
ATOM   4281  N   ALA A 281      -9.589  -5.043  18.018  1.00 91.99           N
ATOM   4282  CA  ALA A 281      -9.823  -3.641  18.320  1.00 91.99           C
ATOM   4283  C   ALA A 281     -11.233  -3.475  18.891  1.00 91.99           C
ATOM   4284  O   ALA A 281     -11.477  -2.583  19.702  1.00 91.99           O
ATOM   4285  HA  ALA A 281      -9.097  -3.338  19.074  1.00 91.99           H
ATOM   4286  CB  ALA A 281      -9.604  -2.804  17.058  1.00 91.99           C
ATOM   4287 1HB  ALA A 281      -8.579  -2.934  16.710  1.00 91.99           H
ATOM   4288 2HB  ALA A 281     -10.296  -3.129  16.281  1.00 91.99           H
ATOM   4289 3HB  ALA A 281      -9.779  -1.752  17.285  1.00 91.99           H
ATOM   4290  HN  ALA A 281      -9.379  -5.240  17.061  1.00 91.99           H
ATOM   4291  N   TYR A 282     -12.124  -4.349  18.446  1.00 82.38           N
ATOM   4292  CA  TYR A 282     -13.511  -4.287  18.874  1.00 82.38           C
ATOM   4293  C   TYR A 282     -13.765  -5.231  20.051  1.00 82.38           C
ATOM   4294  O   TYR A 282     -14.362  -4.835  21.051  1.00 82.38           O
ATOM   4295  HA  TYR A 282     -13.722  -3.264  19.186  1.00 82.38           H
ATOM   4296  CB  TYR A 282     -14.343  -4.750  17.676  1.00 82.38           C
ATOM   4297 1HB  TYR A 282     -14.063  -4.161  16.803  1.00 82.38           H
ATOM   4298 2HB  TYR A 282     -14.094  -5.788  17.454  1.00 82.38           H
ATOM   4299  CG  TYR A 282     -15.854  -4.637  17.887  1.00 82.38           C
ATOM   4300  CD1 TYR A 282     -16.599  -5.765  18.163  1.00 82.38           C
ATOM   4301  HD1 TYR A 282     -16.111  -6.737  18.231  1.00 82.38           H
ATOM   4302  CD2 TYR A 282     -16.472  -3.406  17.801  1.00 82.38           C
ATOM   4303  HD2 TYR A 282     -15.884  -2.514  17.583  1.00 82.38           H
ATOM   4304  CE1 TYR A 282     -18.021  -5.658  18.361  1.00 82.38           C
ATOM   4305  HE1 TYR A 282     -18.621  -6.542  18.580  1.00 82.38           H
ATOM   4306  CE2 TYR A 282     -17.895  -3.299  17.999  1.00 82.38           C
ATOM   4307  HE2 TYR A 282     -18.395  -2.333  17.934  1.00 82.38           H
ATOM   4308  CZ  TYR A 282     -18.599  -4.431  18.270  1.00 82.38           C
ATOM   4309  OH  TYR A 282     -19.942  -4.330  18.457  1.00 82.38           O
ATOM   4310  HH  TYR A 282     -20.229  -3.376  18.366  1.00 82.38           H
ATOM   4311  HN  TYR A 282     -11.912  -5.088  17.806  1.00 82.38           H
ATOM   4312  N   ALA A 283     -13.298  -6.461  19.893  1.00 90.47           N
ATOM   4313  CA  ALA A 283     -13.675  -7.527  20.805  1.00 90.47           C
ATOM   4314  C   ALA A 283     -12.678  -7.578  21.964  1.00 90.47           C
ATOM   4315  O   ALA A 283     -12.989  -8.100  23.034  1.00 90.47           O
ATOM   4316  HA  ALA A 283     -14.664  -7.293  21.199  1.00 90.47           H
ATOM   4317  CB  ALA A 283     -13.749  -8.851  20.041  1.00 90.47           C
ATOM   4318 1HB  ALA A 283     -14.493  -8.771  19.248  1.00 90.47           H
ATOM   4319 2HB  ALA A 283     -12.775  -9.073  19.605  1.00 90.47           H
ATOM   4320 3HB  ALA A 283     -14.032  -9.650  20.726  1.00 90.47           H
ATOM   4321  HN  ALA A 283     -12.674  -6.732  19.160  1.00 90.47           H
ATOM   4322  N   MET A 284     -11.498  -7.029  21.713  1.00 83.99           N
ATOM   4323  CA  MET A 284     -10.449  -7.017  22.717  1.00 83.99           C
ATOM   4324  C   MET A 284     -10.279  -8.400  23.350  1.00 83.99           C
ATOM   4325  O   MET A 284     -10.194  -8.522  24.570  1.00 83.99           O
ATOM   4326  HA  MET A 284      -9.538  -6.739  22.187  1.00 83.99           H
ATOM   4327  CB  MET A 284     -10.793  -5.997  23.804  1.00 83.99           C
ATOM   4328 1HB  MET A 284     -11.749  -6.256  24.260  1.00 83.99           H
ATOM   4329 2HB  MET A 284     -10.043  -6.034  24.593  1.00 83.99           H
ATOM   4330  CG  MET A 284     -10.864  -4.583  23.226  1.00 83.99           C
ATOM   4331 1HG  MET A 284      -9.885  -4.284  22.853  1.00 83.99           H
ATOM   4332 2HG  MET A 284     -11.548  -4.561  22.377  1.00 83.99           H
ATOM   4333  SD  MET A 284     -11.414  -3.437  24.480  1.00 83.99           S
ATOM   4334  CE  MET A 284     -13.175  -3.719  24.406  1.00 83.99           C
ATOM   4335 1HE  MET A 284     -13.539  -3.487  23.405  1.00 83.99           H
ATOM   4336 2HE  MET A 284     -13.386  -4.763  24.637  1.00 83.99           H
ATOM   4337 3HE  MET A 284     -13.676  -3.078  25.132  1.00 83.99           H
ATOM   4338  HN  MET A 284     -11.256  -6.599  20.843  1.00 83.99           H
ATOM   4339  N   PHE A 285     -10.236  -9.408  22.490  1.00 86.81           N
ATOM   4340  CA  PHE A 285     -10.248 -10.785  22.951  1.00 86.81           C
ATOM   4341  C   PHE A 285      -8.833 -11.264  23.284  1.00 86.81           C
ATOM   4342  O   PHE A 285      -8.660 -12.292  23.937  1.00 86.81           O
ATOM   4343  HA  PHE A 285     -10.863 -10.820  23.850  1.00 86.81           H
ATOM   4344  CB  PHE A 285     -10.805 -11.635  21.807  1.00 86.81           C
ATOM   4345 1HB  PHE A 285     -10.988 -12.645  22.174  1.00 86.81           H
ATOM   4346 2HB  PHE A 285     -11.769 -11.227  21.501  1.00 86.81           H
ATOM   4347  CG  PHE A 285      -9.888 -11.710  20.584  1.00 86.81           C
ATOM   4348  CD1 PHE A 285     -10.023 -10.807  19.576  1.00 86.81           C
ATOM   4349  HD1 PHE A 285     -10.784 -10.029  19.640  1.00 86.81           H
ATOM   4350  CD2 PHE A 285      -8.939 -12.681  20.505  1.00 86.81           C
ATOM   4351  HD2 PHE A 285      -8.831 -13.405  21.313  1.00 86.81           H
ATOM   4352  CE1 PHE A 285      -9.172 -10.877  18.442  1.00 86.81           C
ATOM   4353  HE1 PHE A 285      -9.281 -10.153  17.634  1.00 86.81           H
ATOM   4354  CE2 PHE A 285      -8.088 -12.751  19.370  1.00 86.81           C
ATOM   4355  HE2 PHE A 285      -7.327 -13.529  19.307  1.00 86.81           H
ATOM   4356  CZ  PHE A 285      -8.223 -11.848  18.362  1.00 86.81           C
ATOM   4357  HZ  PHE A 285      -7.570 -11.901  17.492  1.00 86.81           H
ATOM   4358  HN  PHE A 285     -10.194  -9.294  21.497  1.00 86.81           H
ATOM   4359  N   ILE A 286      -7.859 -10.496  22.819  1.00 87.81           N
ATOM   4360  CA  ILE A 286      -6.465 -10.815  23.081  1.00 87.81           C
ATOM   4361  C   ILE A 286      -6.071 -10.270  24.455  1.00 87.81           C
ATOM   4362  O   ILE A 286      -5.837  -9.072  24.608  1.00 87.81           O
ATOM   4363  HA  ILE A 286      -6.377 -11.902  23.103  1.00 87.81           H
ATOM   4364  CB  ILE A 286      -5.577 -10.312  21.942  1.00 87.81           C
ATOM   4365  HB  ILE A 286      -5.699  -9.231  21.866  1.00 87.81           H
ATOM   4366  CG1 ILE A 286      -6.012 -10.911  20.602  1.00 87.81           C
ATOM   4367 1HG1 ILE A 286      -5.891 -11.994  20.628  1.00 87.81           H
ATOM   4368 2HG1 ILE A 286      -7.071 -10.712  20.437  1.00 87.81           H
ATOM   4369  CG2 ILE A 286      -4.100 -10.581  22.238  1.00 87.81           C
ATOM   4370 1HG2 ILE A 286      -3.815 -10.068  23.156  1.00 87.81           H
ATOM   4371 2HG2 ILE A 286      -3.943 -11.653  22.356  1.00 87.81           H
ATOM   4372 3HG2 ILE A 286      -3.491 -10.213  21.412  1.00 87.81           H
ATOM   4373  CD1 ILE A 286      -5.192 -10.328  19.449  1.00 87.81           C
ATOM   4374 1HD1 ILE A 286      -5.334  -9.248  19.412  1.00 87.81           H
ATOM   4375 2HD1 ILE A 286      -4.136 -10.550  19.606  1.00 87.81           H
ATOM   4376 3HD1 ILE A 286      -5.521 -10.771  18.509  1.00 87.81           H
ATOM   4377  HN  ILE A 286      -8.008  -9.671  22.275  1.00 87.81           H
ATOM   4378  N   SER A 287      -6.009 -11.175  25.421  1.00 85.14           N
ATOM   4379  CA  SER A 287      -5.658 -10.798  26.779  1.00 85.14           C
ATOM   4380  C   SER A 287      -4.252 -11.298  27.114  1.00 85.14           C
ATOM   4381  O   SER A 287      -3.640 -10.841  28.078  1.00 85.14           O
ATOM   4382  HA  SER A 287      -5.690  -9.708  26.793  1.00 85.14           H
ATOM   4383  CB  SER A 287      -6.671 -11.350  27.783  1.00 85.14           C
ATOM   4384 1HB  SER A 287      -6.363 -11.081  28.794  1.00 85.14           H
ATOM   4385 2HB  SER A 287      -7.642 -10.885  27.612  1.00 85.14           H
ATOM   4386  OG  SER A 287      -6.801 -12.766  27.688  1.00 85.14           O
ATOM   4387  HG  SER A 287      -7.502 -13.089  28.323  1.00 85.14           H
ATOM   4388  HN  SER A 287      -6.193 -12.149  25.287  1.00 85.14           H
ATOM   4389  N   ASN A 288      -3.780 -12.231  26.300  1.00 86.41           N
ATOM   4390  CA  ASN A 288      -2.496 -12.864  26.550  1.00 86.41           C
ATOM   4391  C   ASN A 288      -1.390 -12.043  25.885  1.00 86.41           C
ATOM   4392  O   ASN A 288      -1.413 -11.828  24.675  1.00 86.41           O
ATOM   4393  HA  ASN A 288      -2.399 -12.894  27.635  1.00 86.41           H
ATOM   4394  CB  ASN A 288      -2.455 -14.276  25.963  1.00 86.41           C
ATOM   4395 1HB  ASN A 288      -3.335 -14.833  26.283  1.00 86.41           H
ATOM   4396 2HB  ASN A 288      -2.490 -14.223  24.874  1.00 86.41           H
ATOM   4397  CG  ASN A 288      -1.189 -15.015  26.402  1.00 86.41           C
ATOM   4398  OD1 ASN A 288      -0.139 -14.431  26.610  1.00 86.41           O
ATOM   4399  ND2 ASN A 288      -1.348 -16.330  26.530  1.00 86.41           N
ATOM   4400 1HD2 ASN A 288      -2.237 -16.747  26.343  1.00 86.41           H
ATOM   4401 2HD2 ASN A 288      -0.577 -16.901  26.813  1.00 86.41           H
ATOM   4402  HN  ASN A 288      -4.259 -12.554  25.483  1.00 86.41           H
ATOM   4403  N   CYS A 289      -0.446 -11.606  26.707  1.00 91.05           N
ATOM   4404  CA  CYS A 289       0.620 -10.741  26.230  1.00 91.05           C
ATOM   4405  C   CYS A 289       1.441 -11.516  25.198  1.00 91.05           C
ATOM   4406  O   CYS A 289       1.887 -10.948  24.202  1.00 91.05           O
ATOM   4407  HA  CYS A 289       0.140  -9.876  25.773  1.00 91.05           H
ATOM   4408  CB  CYS A 289       1.488 -10.227  27.380  1.00 91.05           C
ATOM   4409 1HB  CYS A 289       0.865  -9.723  28.120  1.00 91.05           H
ATOM   4410 2HB  CYS A 289       1.969 -11.064  27.887  1.00 91.05           H
ATOM   4411  SG  CYS A 289       2.755  -9.072  26.740  1.00 91.05           S
ATOM   4412  HN  CYS A 289      -0.403 -11.833  27.680  1.00 91.05           H
ATOM   4413  N   ALA A 290       1.616 -12.800  25.470  1.00 93.27           N
ATOM   4414  CA  ALA A 290       2.440 -13.641  24.618  1.00 93.27           C
ATOM   4415  C   ALA A 290       1.842 -13.674  23.210  1.00 93.27           C
ATOM   4416  O   ALA A 290       2.568 -13.594  22.221  1.00 93.27           O
ATOM   4417  HA  ALA A 290       3.433 -13.194  24.572  1.00 93.27           H
ATOM   4418  CB  ALA A 290       2.555 -15.036  25.235  1.00 93.27           C
ATOM   4419 1HB  ALA A 290       3.013 -14.960  26.222  1.00 93.27           H
ATOM   4420 2HB  ALA A 290       1.562 -15.476  25.328  1.00 93.27           H
ATOM   4421 3HB  ALA A 290       3.173 -15.666  24.596  1.00 93.27           H
ATOM   4422  HN  ALA A 290       1.208 -13.266  26.256  1.00 93.27           H
ATOM   4423  N   VAL A 291       0.523 -13.791  23.165  1.00 93.54           N
ATOM   4424  CA  VAL A 291      -0.181 -13.840  21.895  1.00 93.54           C
ATOM   4425  C   VAL A 291      -0.045 -12.489  21.189  1.00 93.54           C
ATOM   4426  O   VAL A 291       0.196 -12.436  19.984  1.00 93.54           O
ATOM   4427  HA  VAL A 291       0.297 -14.605  21.283  1.00 93.54           H
ATOM   4428  CB  VAL A 291      -1.637 -14.253  22.119  1.00 93.54           C
ATOM   4429  HB  VAL A 291      -2.090 -13.531  22.799  1.00 93.54           H
ATOM   4430  CG1 VAL A 291      -2.424 -14.220  20.807  1.00 93.54           C
ATOM   4431 1HG1 VAL A 291      -2.406 -13.210  20.398  1.00 93.54           H
ATOM   4432 2HG1 VAL A 291      -1.971 -14.909  20.094  1.00 93.54           H
ATOM   4433 3HG1 VAL A 291      -3.456 -14.518  20.995  1.00 93.54           H
ATOM   4434  CG2 VAL A 291      -1.721 -15.633  22.774  1.00 93.54           C
ATOM   4435 1HG2 VAL A 291      -1.244 -16.371  22.129  1.00 93.54           H
ATOM   4436 2HG2 VAL A 291      -1.212 -15.609  23.738  1.00 93.54           H
ATOM   4437 3HG2 VAL A 291      -2.767 -15.902  22.922  1.00 93.54           H
ATOM   4438  HN  VAL A 291      -0.062 -13.852  23.974  1.00 93.54           H
ATOM   4439  N   SER A 292      -0.204 -11.431  21.970  1.00 93.82           N
ATOM   4440  CA  SER A 292      -0.128 -10.084  21.429  1.00 93.82           C
ATOM   4441  C   SER A 292       1.255  -9.842  20.820  1.00 93.82           C
ATOM   4442  O   SER A 292       1.368  -9.269  19.738  1.00 93.82           O
ATOM   4443  HA  SER A 292      -0.898 -10.038  20.660  1.00 93.82           H
ATOM   4444  CB  SER A 292      -0.423  -9.040  22.508  1.00 93.82           C
ATOM   4445 1HB  SER A 292      -1.350  -9.299  23.020  1.00 93.82           H
ATOM   4446 2HB  SER A 292       0.370  -9.059  23.257  1.00 93.82           H
ATOM   4447  OG  SER A 292      -0.531  -7.727  21.966  1.00 93.82           O
ATOM   4448  HG  SER A 292      -1.365  -7.651  21.418  1.00 93.82           H
ATOM   4449  HN  SER A 292      -0.383 -11.482  22.952  1.00 93.82           H
ATOM   4450  N   THR A 293       2.271 -10.291  21.542  1.00 90.24           N
ATOM   4451  CA  THR A 293       3.643 -10.092  21.108  1.00 90.24           C
ATOM   4452  C   THR A 293       3.879 -10.772  19.758  1.00 90.24           C
ATOM   4453  O   THR A 293       4.461 -10.178  18.852  1.00 90.24           O
ATOM   4454  HA  THR A 293       3.806  -9.025  20.961  1.00 90.24           H
ATOM   4455  CB  THR A 293       4.568 -10.602  22.215  1.00 90.24           C
ATOM   4456  HB  THR A 293       4.407 -11.665  22.397  1.00 90.24           H
ATOM   4457  OG1 THR A 293       4.298  -9.741  23.317  1.00 90.24           O
ATOM   4458  HG1 THR A 293       3.577 -10.133  23.889  1.00 90.24           H
ATOM   4459  CG2 THR A 293       6.046 -10.356  21.903  1.00 90.24           C
ATOM   4460 1HG2 THR A 293       6.219  -9.286  21.787  1.00 90.24           H
ATOM   4461 2HG2 THR A 293       6.312 -10.870  20.979  1.00 90.24           H
ATOM   4462 3HG2 THR A 293       6.658 -10.737  22.720  1.00 90.24           H
ATOM   4463  HN  THR A 293       2.168 -10.782  22.408  1.00 90.24           H
ATOM   4464  N   ASN A 294       3.414 -12.010  19.665  1.00 92.23           N
ATOM   4465  CA  ASN A 294       3.626 -12.801  18.465  1.00 92.23           C
ATOM   4466  C   ASN A 294       2.895 -12.145  17.291  1.00 92.23           C
ATOM   4467  O   ASN A 294       3.397 -12.139  16.169  1.00 92.23           O
ATOM   4468  HA  ASN A 294       4.706 -12.823  18.324  1.00 92.23           H
ATOM   4469  CB  ASN A 294       3.073 -14.217  18.635  1.00 92.23           C
ATOM   4470 1HB  ASN A 294       2.071 -14.172  19.061  1.00 92.23           H
ATOM   4471 2HB  ASN A 294       2.982 -14.695  17.659  1.00 92.23           H
ATOM   4472  CG  ASN A 294       3.980 -15.056  19.537  1.00 92.23           C
ATOM   4473  OD1 ASN A 294       5.147 -14.760  19.735  1.00 92.23           O
ATOM   4474  ND2 ASN A 294       3.381 -16.116  20.071  1.00 92.23           N
ATOM   4475 1HD2 ASN A 294       2.420 -16.303  19.868  1.00 92.23           H
ATOM   4476 2HD2 ASN A 294       3.892 -16.727  20.677  1.00 92.23           H
ATOM   4477  HN  ASN A 294       2.901 -12.470  20.390  1.00 92.23           H
ATOM   4478  N   ILE A 295       1.721 -11.610  17.592  1.00 92.40           N
ATOM   4479  CA  ILE A 295       0.912 -10.961  16.574  1.00 92.40           C
ATOM   4480  C   ILE A 295       1.658  -9.736  16.040  1.00 92.40           C
ATOM   4481  O   ILE A 295       1.671  -9.490  14.835  1.00 92.40           O
ATOM   4482  HA  ILE A 295       0.784 -11.671  15.756  1.00 92.40           H
ATOM   4483  CB  ILE A 295      -0.482 -10.643  17.119  1.00 92.40           C
ATOM   4484  HB  ILE A 295      -0.369 -10.219  18.117  1.00 92.40           H
ATOM   4485  CG1 ILE A 295      -1.319 -11.915  17.260  1.00 92.40           C
ATOM   4486 1HG1 ILE A 295      -1.554 -12.312  16.272  1.00 92.40           H
ATOM   4487 2HG1 ILE A 295      -0.741 -12.679  17.781  1.00 92.40           H
ATOM   4488  CG2 ILE A 295      -1.180  -9.589  16.257  1.00 92.40           C
ATOM   4489 1HG2 ILE A 295      -0.590  -8.673  16.252  1.00 92.40           H
ATOM   4490 2HG2 ILE A 295      -1.281  -9.962  15.238  1.00 92.40           H
ATOM   4491 3HG2 ILE A 295      -2.169  -9.382  16.667  1.00 92.40           H
ATOM   4492  CD1 ILE A 295      -2.614 -11.638  18.026  1.00 92.40           C
ATOM   4493 1HD1 ILE A 295      -2.375 -11.265  19.021  1.00 92.40           H
ATOM   4494 2HD1 ILE A 295      -3.200 -10.891  17.489  1.00 92.40           H
ATOM   4495 3HD1 ILE A 295      -3.190 -12.559  18.111  1.00 92.40           H
ATOM   4496  HN  ILE A 295       1.322 -11.614  18.509  1.00 92.40           H
ATOM   4497  N   ASP A 296       2.260  -9.001  16.963  1.00 93.88           N
ATOM   4498  CA  ASP A 296       2.956  -7.776  16.608  1.00 93.88           C
ATOM   4499  C   ASP A 296       4.146  -8.113  15.707  1.00 93.88           C
ATOM   4500  O   ASP A 296       4.432  -7.391  14.754  1.00 93.88           O
ATOM   4501  HA  ASP A 296       2.212  -7.160  16.102  1.00 93.88           H
ATOM   4502  CB  ASP A 296       3.492  -7.066  17.853  1.00 93.88           C
ATOM   4503 1HB  ASP A 296       4.014  -7.781  18.488  1.00 93.88           H
ATOM   4504 2HB  ASP A 296       4.220  -6.309  17.559  1.00 93.88           H
ATOM   4505  CG  ASP A 296       2.356  -6.410  18.641  1.00 93.88           C
ATOM   4506  OD1 ASP A 296       1.277  -6.229  18.037  1.00 93.88           O
ATOM   4507  OD2 ASP A 296       2.593  -6.104  19.829  1.00 93.88           O
ATOM   4508  HN  ASP A 296       2.278  -9.230  17.937  1.00 93.88           H
ATOM   4509  N   ILE A 297       4.808  -9.211  16.042  1.00 92.71           N
ATOM   4510  CA  ILE A 297       5.946  -9.666  15.261  1.00 92.71           C
ATOM   4511  C   ILE A 297       5.471 -10.070  13.864  1.00 92.71           C
ATOM   4512  O   ILE A 297       6.083  -9.695  12.865  1.00 92.71           O
ATOM   4513  HA  ILE A 297       6.633  -8.826  15.163  1.00 92.71           H
ATOM   4514  CB  ILE A 297       6.693 -10.778  16.001  1.00 92.71           C
ATOM   4515  HB  ILE A 297       5.965 -11.520  16.328  1.00 92.71           H
ATOM   4516  CG1 ILE A 297       7.380 -10.235  17.256  1.00 92.71           C
ATOM   4517 1HG1 ILE A 297       8.192  -9.566  16.970  1.00 92.71           H
ATOM   4518 2HG1 ILE A 297       6.671  -9.646  17.837  1.00 92.71           H
ATOM   4519  CG2 ILE A 297       7.677 -11.490  15.071  1.00 92.71           C
ATOM   4520 1HG2 ILE A 297       7.134 -11.931  14.236  1.00 92.71           H
ATOM   4521 2HG2 ILE A 297       8.405 -10.771  14.693  1.00 92.71           H
ATOM   4522 3HG2 ILE A 297       8.195 -12.275  15.622  1.00 92.71           H
ATOM   4523  CD1 ILE A 297       7.930 -11.375  18.116  1.00 92.71           C
ATOM   4524 1HD1 ILE A 297       7.112 -12.028  18.420  1.00 92.71           H
ATOM   4525 2HD1 ILE A 297       8.657 -11.947  17.539  1.00 92.71           H
ATOM   4526 3HD1 ILE A 297       8.413 -10.961  19.001  1.00 92.71           H
ATOM   4527  HN  ILE A 297       4.579  -9.784  16.829  1.00 92.71           H
ATOM   4528  N   CYS A 298       4.384 -10.827  13.838  1.00 94.95           N
ATOM   4529  CA  CYS A 298       3.818 -11.282  12.580  1.00 94.95           C
ATOM   4530  C   CYS A 298       3.466 -10.052  11.740  1.00 94.95           C
ATOM   4531  O   CYS A 298       3.670 -10.045  10.527  1.00 94.95           O
ATOM   4532  HA  CYS A 298       4.586 -11.879  12.088  1.00 94.95           H
ATOM   4533  CB  CYS A 298       2.606 -12.189  12.800  1.00 94.95           C
ATOM   4534 1HB  CYS A 298       1.933 -11.740  13.530  1.00 94.95           H
ATOM   4535 2HB  CYS A 298       2.045 -12.292  11.870  1.00 94.95           H
ATOM   4536  SG  CYS A 298       3.153 -13.834  13.384  1.00 94.95           S
ATOM   4537  HG  CYS A 298       3.373 -13.468  14.644  1.00 94.95           H
ATOM   4538  HN  CYS A 298       3.894 -11.130  14.656  1.00 94.95           H
ATOM   4539  N   PHE A 299       2.943  -9.041  12.418  1.00 95.00           N
ATOM   4540  CA  PHE A 299       2.556  -7.811  11.749  1.00 95.00           C
ATOM   4541  C   PHE A 299       3.755  -7.166  11.051  1.00 95.00           C
ATOM   4542  O   PHE A 299       3.663  -6.771   9.890  1.00 95.00           O
ATOM   4543  HA  PHE A 299       1.802  -8.071  11.006  1.00 95.00           H
ATOM   4544  CB  PHE A 299       2.036  -6.859  12.828  1.00 95.00           C
ATOM   4545 1HB  PHE A 299       1.176  -7.316  13.318  1.00 95.00           H
ATOM   4546 2HB  PHE A 299       2.806  -6.734  13.589  1.00 95.00           H
ATOM   4547  CG  PHE A 299       1.632  -5.481  12.300  1.00 95.00           C
ATOM   4548  CD1 PHE A 299       2.497  -4.436  12.396  1.00 95.00           C
ATOM   4549  HD1 PHE A 299       3.478  -4.580  12.850  1.00 95.00           H
ATOM   4550  CD2 PHE A 299       0.408  -5.302  11.735  1.00 95.00           C
ATOM   4551  HD2 PHE A 299      -0.285  -6.140  11.658  1.00 95.00           H
ATOM   4552  CE1 PHE A 299       2.122  -3.157  11.906  1.00 95.00           C
ATOM   4553  HE1 PHE A 299       2.815  -2.319  11.984  1.00 95.00           H
ATOM   4554  CE2 PHE A 299       0.033  -4.023  11.245  1.00 95.00           C
ATOM   4555  HE2 PHE A 299      -0.948  -3.879  10.792  1.00 95.00           H
ATOM   4556  CZ  PHE A 299       0.898  -2.977  11.341  1.00 95.00           C
ATOM   4557  HZ  PHE A 299       0.610  -1.996  10.965  1.00 95.00           H
ATOM   4558  HN  PHE A 299       2.783  -9.054  13.406  1.00 95.00           H
ATOM   4559  N   GLN A 300       4.852  -7.079  11.789  1.00 91.22           N
ATOM   4560  CA  GLN A 300       6.050  -6.435  11.277  1.00 91.22           C
ATOM   4561  C   GLN A 300       6.513  -7.122   9.991  1.00 91.22           C
ATOM   4562  O   GLN A 300       6.826  -6.456   9.005  1.00 91.22           O
ATOM   4563  HA  GLN A 300       5.757  -5.407  11.062  1.00 91.22           H
ATOM   4564  CB  GLN A 300       7.162  -6.430  12.327  1.00 91.22           C
ATOM   4565 1HB  GLN A 300       7.282  -7.432  12.739  1.00 91.22           H
ATOM   4566 2HB  GLN A 300       8.109  -6.162  11.858  1.00 91.22           H
ATOM   4567  CG  GLN A 300       6.848  -5.444  13.454  1.00 91.22           C
ATOM   4568 1HG  GLN A 300       6.711  -4.445  13.040  1.00 91.22           H
ATOM   4569 2HG  GLN A 300       5.909  -5.722  13.934  1.00 91.22           H
ATOM   4570  CD  GLN A 300       7.971  -5.422  14.492  1.00 91.22           C
ATOM   4571  OE1 GLN A 300       9.134  -5.224  14.182  1.00 91.22           O
ATOM   4572  NE2 GLN A 300       7.560  -5.636  15.739  1.00 91.22           N
ATOM   4573 1HE2 GLN A 300       6.590  -5.791  15.925  1.00 91.22           H
ATOM   4574 2HE2 GLN A 300       8.221  -5.640  16.489  1.00 91.22           H
ATOM   4575  HN  GLN A 300       4.931  -7.438  12.719  1.00 91.22           H
ATOM   4576  N   VAL A 301       6.542  -8.446  10.042  1.00 95.60           N
ATOM   4577  CA  VAL A 301       7.074  -9.226   8.938  1.00 95.60           C
ATOM   4578  C   VAL A 301       6.179  -9.040   7.711  1.00 95.60           C
ATOM   4579  O   VAL A 301       6.663  -8.710   6.629  1.00 95.60           O
ATOM   4580  HA  VAL A 301       8.067  -8.839   8.709  1.00 95.60           H
ATOM   4581  CB  VAL A 301       7.220 -10.691   9.355  1.00 95.60           C
ATOM   4582  HB  VAL A 301       6.241 -11.048   9.675  1.00 95.60           H
ATOM   4583  CG1 VAL A 301       7.672 -11.554   8.175  1.00 95.60           C
ATOM   4584 1HG1 VAL A 301       6.934 -11.491   7.375  1.00 95.60           H
ATOM   4585 2HG1 VAL A 301       8.635 -11.197   7.811  1.00 95.60           H
ATOM   4586 3HG1 VAL A 301       7.768 -12.591   8.499  1.00 95.60           H
ATOM   4587  CG2 VAL A 301       8.182 -10.831  10.537  1.00 95.60           C
ATOM   4588 1HG2 VAL A 301       9.162 -10.449  10.254  1.00 95.60           H
ATOM   4589 2HG2 VAL A 301       7.800 -10.263  11.385  1.00 95.60           H
ATOM   4590 3HG2 VAL A 301       8.267 -11.882  10.813  1.00 95.60           H
ATOM   4591  HN  VAL A 301       6.212  -8.983  10.819  1.00 95.60           H
ATOM   4592  N   THR A 302       4.889  -9.262   7.920  1.00 94.79           N
ATOM   4593  CA  THR A 302       3.946  -9.285   6.815  1.00 94.79           C
ATOM   4594  C   THR A 302       3.815  -7.893   6.195  1.00 94.79           C
ATOM   4595  O   THR A 302       3.630  -7.762   4.986  1.00 94.79           O
ATOM   4596  HA  THR A 302       4.339  -9.944   6.041  1.00 94.79           H
ATOM   4597  CB  THR A 302       2.621  -9.846   7.337  1.00 94.79           C
ATOM   4598  HB  THR A 302       1.870  -9.869   6.547  1.00 94.79           H
ATOM   4599  OG1 THR A 302       2.311  -9.019   8.455  1.00 94.79           O
ATOM   4600  HG1 THR A 302       1.375  -9.194   8.761  1.00 94.79           H
ATOM   4601  CG2 THR A 302       2.773 -11.244   7.937  1.00 94.79           C
ATOM   4602 1HG2 THR A 302       3.473 -11.208   8.772  1.00 94.79           H
ATOM   4603 2HG2 THR A 302       3.150 -11.928   7.176  1.00 94.79           H
ATOM   4604 3HG2 THR A 302       1.804 -11.595   8.292  1.00 94.79           H
ATOM   4605  HN  THR A 302       4.488  -9.422   8.821  1.00 94.79           H
ATOM   4606  N   GLN A 303       3.915  -6.887   7.052  1.00 92.11           N
ATOM   4607  CA  GLN A 303       3.852  -5.508   6.599  1.00 92.11           C
ATOM   4608  C   GLN A 303       5.017  -5.206   5.654  1.00 92.11           C
ATOM   4609  O   GLN A 303       4.832  -4.568   4.619  1.00 92.11           O
ATOM   4610  HA  GLN A 303       2.908  -5.423   6.060  1.00 92.11           H
ATOM   4611  CB  GLN A 303       3.841  -4.541   7.784  1.00 92.11           C
ATOM   4612 1HB  GLN A 303       2.962  -4.725   8.401  1.00 92.11           H
ATOM   4613 2HB  GLN A 303       4.714  -4.719   8.411  1.00 92.11           H
ATOM   4614  CG  GLN A 303       3.839  -3.087   7.306  1.00 92.11           C
ATOM   4615 1HG  GLN A 303       4.788  -2.859   6.821  1.00 92.11           H
ATOM   4616 2HG  GLN A 303       3.058  -2.948   6.559  1.00 92.11           H
ATOM   4617  CD  GLN A 303       3.613  -2.126   8.474  1.00 92.11           C
ATOM   4618  OE1 GLN A 303       4.459  -1.942   9.333  1.00 92.11           O
ATOM   4619  NE2 GLN A 303       2.427  -1.525   8.458  1.00 92.11           N
ATOM   4620 1HE2 GLN A 303       1.777  -1.720   7.723  1.00 92.11           H
ATOM   4621 2HE2 GLN A 303       2.184  -0.877   9.181  1.00 92.11           H
ATOM   4622  HN  GLN A 303       4.038  -7.002   8.038  1.00 92.11           H
ATOM   4623  N   THR A 304       6.191  -5.678   6.045  1.00 93.41           N
ATOM   4624  CA  THR A 304       7.398  -5.408   5.283  1.00 93.41           C
ATOM   4625  C   THR A 304       7.304  -6.041   3.893  1.00 93.41           C
ATOM   4626  O   THR A 304       7.674  -5.421   2.898  1.00 93.41           O
ATOM   4627  HA  THR A 304       7.479  -4.330   5.138  1.00 93.41           H
ATOM   4628  CB  THR A 304       8.594  -5.905   6.098  1.00 93.41           C
ATOM   4629  HB  THR A 304       8.570  -6.990   6.201  1.00 93.41           H
ATOM   4630  OG1 THR A 304       8.514  -5.169   7.315  1.00 93.41           O
ATOM   4631  HG1 THR A 304       8.079  -5.726   8.023  1.00 93.41           H
ATOM   4632  CG2 THR A 304       9.933  -5.479   5.492  1.00 93.41           C
ATOM   4633 1HG2 THR A 304       9.984  -4.391   5.451  1.00 93.41           H
ATOM   4634 2HG2 THR A 304      10.022  -5.885   4.484  1.00 93.41           H
ATOM   4635 3HG2 THR A 304      10.748  -5.858   6.109  1.00 93.41           H
ATOM   4636  HN  THR A 304       6.325  -6.235   6.865  1.00 93.41           H
ATOM   4637  N   ILE A 305       6.808  -7.270   3.870  1.00 93.62           N
ATOM   4638  CA  ILE A 305       6.626  -7.980   2.616  1.00 93.62           C
ATOM   4639  C   ILE A 305       5.690  -7.177   1.711  1.00 93.62           C
ATOM   4640  O   ILE A 305       5.901  -7.105   0.501  1.00 93.62           O
ATOM   4641  HA  ILE A 305       7.601  -8.045   2.133  1.00 93.62           H
ATOM   4642  CB  ILE A 305       6.152  -9.412   2.875  1.00 93.62           C
ATOM   4643  HB  ILE A 305       5.286  -9.371   3.535  1.00 93.62           H
ATOM   4644  CG1 ILE A 305       7.230 -10.224   3.595  1.00 93.62           C
ATOM   4645 1HG1 ILE A 305       8.036 -10.462   2.901  1.00 93.62           H
ATOM   4646 2HG1 ILE A 305       7.666  -9.627   4.396  1.00 93.62           H
ATOM   4647  CG2 ILE A 305       5.700 -10.083   1.577  1.00 93.62           C
ATOM   4648 1HG2 ILE A 305       4.877  -9.516   1.142  1.00 93.62           H
ATOM   4649 2HG2 ILE A 305       6.533 -10.112   0.874  1.00 93.62           H
ATOM   4650 3HG2 ILE A 305       5.369 -11.099   1.789  1.00 93.62           H
ATOM   4651  CD1 ILE A 305       6.649 -11.516   4.173  1.00 93.62           C
ATOM   4652 1HD1 ILE A 305       5.860 -11.274   4.885  1.00 93.62           H
ATOM   4653 2HD1 ILE A 305       6.237 -12.121   3.365  1.00 93.62           H
ATOM   4654 3HD1 ILE A 305       7.437 -12.074   4.679  1.00 93.62           H
ATOM   4655  HN  ILE A 305       6.532  -7.777   4.687  1.00 93.62           H
ATOM   4656  N   ALA A 306       4.675  -6.594   2.332  1.00 94.77           N
ATOM   4657  CA  ALA A 306       3.677  -5.841   1.591  1.00 94.77           C
ATOM   4658  C   ALA A 306       4.343  -4.631   0.932  1.00 94.77           C
ATOM   4659  O   ALA A 306       3.992  -4.257  -0.186  1.00 94.77           O
ATOM   4660  HA  ALA A 306       3.278  -6.493   0.814  1.00 94.77           H
ATOM   4661  CB  ALA A 306       2.538  -5.440   2.530  1.00 94.77           C
ATOM   4662 1HB  ALA A 306       2.080  -6.336   2.949  1.00 94.77           H
ATOM   4663 2HB  ALA A 306       2.933  -4.823   3.337  1.00 94.77           H
ATOM   4664 3HB  ALA A 306       1.790  -4.875   1.974  1.00 94.77           H
ATOM   4665  HN  ALA A 306       4.529  -6.629   3.320  1.00 94.77           H
ATOM   4666  N   PHE A 307       5.292  -4.053   1.653  1.00 93.28           N
ATOM   4667  CA  PHE A 307       5.958  -2.849   1.186  1.00 93.28           C
ATOM   4668  C   PHE A 307       6.839  -3.146  -0.029  1.00 93.28           C
ATOM   4669  O   PHE A 307       7.002  -2.297  -0.905  1.00 93.28           O
ATOM   4670  HA  PHE A 307       5.181  -2.138   0.904  1.00 93.28           H
ATOM   4671  CB  PHE A 307       6.841  -2.353   2.332  1.00 93.28           C
ATOM   4672 1HB  PHE A 307       7.446  -3.183   2.697  1.00 93.28           H
ATOM   4673 2HB  PHE A 307       7.531  -1.601   1.947  1.00 93.28           H
ATOM   4674  CG  PHE A 307       6.061  -1.755   3.505  1.00 93.28           C
ATOM   4675  CD1 PHE A 307       4.715  -1.589   3.412  1.00 93.28           C
ATOM   4676  HD1 PHE A 307       4.191  -1.882   2.502  1.00 93.28           H
ATOM   4677  CD2 PHE A 307       6.715  -1.389   4.640  1.00 93.28           C
ATOM   4678  HD2 PHE A 307       7.794  -1.522   4.715  1.00 93.28           H
ATOM   4679  CE1 PHE A 307       3.991  -1.034   4.500  1.00 93.28           C
ATOM   4680  HE1 PHE A 307       2.912  -0.901   4.425  1.00 93.28           H
ATOM   4681  CE2 PHE A 307       5.991  -0.835   5.729  1.00 93.28           C
ATOM   4682  HE2 PHE A 307       6.514  -0.542   6.639  1.00 93.28           H
ATOM   4683  CZ  PHE A 307       4.644  -0.669   5.636  1.00 93.28           C
ATOM   4684  HZ  PHE A 307       4.088  -0.243   6.471  1.00 93.28           H
ATOM   4685  HN  PHE A 307       5.606  -4.393   2.539  1.00 93.28           H
ATOM   4686  N   PHE A 308       7.384  -4.354  -0.044  1.00 88.76           N
ATOM   4687  CA  PHE A 308       8.214  -4.787  -1.155  1.00 88.76           C
ATOM   4688  C   PHE A 308       7.415  -4.806  -2.460  1.00 88.76           C
ATOM   4689  O   PHE A 308       7.993  -4.816  -3.546  1.00 88.76           O
ATOM   4690  HA  PHE A 308       9.034  -4.075  -1.244  1.00 88.76           H
ATOM   4691  CB  PHE A 308       8.682  -6.208  -0.837  1.00 88.76           C
ATOM   4692 1HB  PHE A 308       7.905  -6.716  -0.264  1.00 88.76           H
ATOM   4693 2HB  PHE A 308       8.800  -6.759  -1.770  1.00 88.76           H
ATOM   4694  CG  PHE A 308       9.995  -6.270  -0.054  1.00 88.76           C
ATOM   4695  CD1 PHE A 308      11.175  -6.030  -0.686  1.00 88.76           C
ATOM   4696  HD1 PHE A 308      11.185  -5.793  -1.750  1.00 88.76           H
ATOM   4697  CD2 PHE A 308       9.983  -6.566   1.273  1.00 88.76           C
ATOM   4698  HD2 PHE A 308       9.037  -6.758   1.780  1.00 88.76           H
ATOM   4699  CE1 PHE A 308      12.394  -6.087   0.040  1.00 88.76           C
ATOM   4700  HE1 PHE A 308      13.340  -5.895  -0.467  1.00 88.76           H
ATOM   4701  CE2 PHE A 308      11.202  -6.623   1.999  1.00 88.76           C
ATOM   4702  HE2 PHE A 308      11.192  -6.860   3.063  1.00 88.76           H
ATOM   4703  CZ  PHE A 308      12.382  -6.383   1.367  1.00 88.76           C
ATOM   4704  HZ  PHE A 308      13.317  -6.427   1.925  1.00 88.76           H
ATOM   4705  HN  PHE A 308       7.267  -5.029   0.684  1.00 88.76           H
ATOM   4706  N   HIS A 309       6.099  -4.811  -2.311  1.00 83.23           N
ATOM   4707  CA  HIS A 309       5.215  -4.815  -3.465  1.00 83.23           C
ATOM   4708  C   HIS A 309       5.426  -3.536  -4.277  1.00 83.23           C
ATOM   4709  O   HIS A 309       5.342  -3.554  -5.504  1.00 83.23           O
ATOM   4710  HA  HIS A 309       5.499  -5.673  -4.074  1.00 83.23           H
ATOM   4711  CB  HIS A 309       3.760  -5.010  -3.034  1.00 83.23           C
ATOM   4712 1HB  HIS A 309       3.710  -5.833  -2.321  1.00 83.23           H
ATOM   4713 2HB  HIS A 309       3.424  -4.115  -2.510  1.00 83.23           H
ATOM   4714  CG  HIS A 309       2.814  -5.293  -4.176  1.00 83.23           C
ATOM   4715  ND1 HIS A 309       2.923  -6.415  -4.979  1.00 83.23           N
ATOM   4716  HD1 HIS A 309       3.614  -7.132  -4.892  1.00 83.23           H
ATOM   4717  CD2 HIS A 309       1.741  -4.590  -4.640  1.00 83.23           C
ATOM   4718  HD2 HIS A 309       1.372  -3.648  -4.233  1.00 83.23           H
ATOM   4719  CE1 HIS A 309       1.955  -6.377  -5.883  1.00 83.23           C
ATOM   4720  HE1 HIS A 309       1.774  -7.121  -6.660  1.00 83.23           H
ATOM   4721  NE2 HIS A 309       1.224  -5.245  -5.672  1.00 83.23           N
ATOM   4722  HN  HIS A 309       5.636  -4.813  -1.425  1.00 83.23           H
ATOM   4723  N   SER A 310       5.698  -2.455  -3.560  1.00 86.97           N
ATOM   4724  CA  SER A 310       5.885  -1.162  -4.196  1.00 86.97           C
ATOM   4725  C   SER A 310       7.131  -1.191  -5.083  1.00 86.97           C
ATOM   4726  O   SER A 310       7.234  -0.426  -6.040  1.00 86.97           O
ATOM   4727  HA  SER A 310       4.990  -1.005  -4.799  1.00 86.97           H
ATOM   4728  CB  SER A 310       5.999  -0.047  -3.155  1.00 86.97           C
ATOM   4729 1HB  SER A 310       5.947   0.921  -3.653  1.00 86.97           H
ATOM   4730 2HB  SER A 310       5.151  -0.100  -2.473  1.00 86.97           H
ATOM   4731  OG  SER A 310       7.212  -0.134  -2.411  1.00 86.97           O
ATOM   4732  HG  SER A 310       7.110  -0.794  -1.668  1.00 86.97           H
ATOM   4733  HN  SER A 310       5.790  -2.453  -2.564  1.00 86.97           H
ATOM   4734  N   CYS A 311       8.048  -2.081  -4.732  1.00 89.15           N
ATOM   4735  CA  CYS A 311       9.272  -2.237  -5.498  1.00 89.15           C
ATOM   4736  C   CYS A 311       8.947  -3.024  -6.769  1.00 89.15           C
ATOM   4737  O   CYS A 311       9.608  -2.858  -7.793  1.00 89.15           O
ATOM   4738  HA  CYS A 311       9.618  -1.232  -5.743  1.00 89.15           H
ATOM   4739  CB  CYS A 311      10.373  -2.911  -4.676  1.00 89.15           C
ATOM   4740 1HB  CYS A 311      10.065  -3.919  -4.399  1.00 89.15           H
ATOM   4741 2HB  CYS A 311      11.278  -3.007  -5.275  1.00 89.15           H
ATOM   4742  SG  CYS A 311      10.721  -1.928  -3.172  1.00 89.15           S
ATOM   4743  HG  CYS A 311      11.615  -2.769  -2.661  1.00 89.15           H
ATOM   4744  HN  CYS A 311       7.964  -2.688  -3.941  1.00 89.15           H
ATOM   4745  N   LEU A 312       7.927  -3.863  -6.662  1.00 87.41           N
ATOM   4746  CA  LEU A 312       7.637  -4.825  -7.712  1.00 87.41           C
ATOM   4747  C   LEU A 312       6.674  -4.197  -8.722  1.00 87.41           C
ATOM   4748  O   LEU A 312       6.643  -4.594  -9.885  1.00 87.41           O
ATOM   4749  HA  LEU A 312       8.575  -5.047  -8.221  1.00 87.41           H
ATOM   4750  CB  LEU A 312       7.127  -6.136  -7.110  1.00 87.41           C
ATOM   4751 1HB  LEU A 312       6.251  -5.917  -6.500  1.00 87.41           H
ATOM   4752 2HB  LEU A 312       6.794  -6.781  -7.924  1.00 87.41           H
ATOM   4753  CG  LEU A 312       8.128  -6.916  -6.255  1.00 87.41           C
ATOM   4754  HG  LEU A 312       8.461  -6.269  -5.445  1.00 87.41           H
ATOM   4755  CD1 LEU A 312       7.467  -8.138  -5.615  1.00 87.41           C
ATOM   4756 1HD1 LEU A 312       6.642  -7.815  -4.980  1.00 87.41           H
ATOM   4757 2HD1 LEU A 312       7.086  -8.797  -6.396  1.00 87.41           H
ATOM   4758 3HD1 LEU A 312       8.200  -8.675  -5.013  1.00 87.41           H
ATOM   4759  CD2 LEU A 312       9.366  -7.295  -7.070  1.00 87.41           C
ATOM   4760 1HD2 LEU A 312       9.069  -7.917  -7.915  1.00 87.41           H
ATOM   4761 2HD2 LEU A 312       9.850  -6.390  -7.437  1.00 87.41           H
ATOM   4762 3HD2 LEU A 312      10.061  -7.848  -6.438  1.00 87.41           H
ATOM   4763  HN  LEU A 312       7.307  -3.893  -5.879  1.00 87.41           H
ATOM   4764  N   ASN A 313       5.913  -3.226  -8.240  1.00 85.67           N
ATOM   4765  CA  ASN A 313       4.883  -2.607  -9.057  1.00 85.67           C
ATOM   4766  C   ASN A 313       5.494  -2.157 -10.386  1.00 85.67           C
ATOM   4767  O   ASN A 313       4.967  -2.467 -11.453  1.00 85.67           O
ATOM   4768  HA  ASN A 313       4.121  -3.375  -9.188  1.00 85.67           H
ATOM   4769  CB  ASN A 313       4.297  -1.375  -8.365  1.00 85.67           C
ATOM   4770 1HB  ASN A 313       5.097  -0.801  -7.896  1.00 85.67           H
ATOM   4771 2HB  ASN A 313       3.831  -0.724  -9.106  1.00 85.67           H
ATOM   4772  CG  ASN A 313       3.264  -1.777  -7.310  1.00 85.67           C
ATOM   4773  OD1 ASN A 313       2.735  -2.876  -7.311  1.00 85.67           O
ATOM   4774  ND2 ASN A 313       3.009  -0.829  -6.413  1.00 85.67           N
ATOM   4775 1HD2 ASN A 313       3.479   0.052  -6.470  1.00 85.67           H
ATOM   4776 2HD2 ASN A 313       2.347  -0.997  -5.683  1.00 85.67           H
ATOM   4777  HN  ASN A 313       5.990  -2.862  -7.312  1.00 85.67           H
ATOM   4778  N   PRO A 314       6.613  -1.420 -10.346  1.00 86.52           N
ATOM   4779  CA  PRO A 314       7.250  -0.947 -11.578  1.00 86.52           C
ATOM   4780  C   PRO A 314       7.515  -2.076 -12.560  1.00 86.52           C
ATOM   4781  O   PRO A 314       7.246  -1.941 -13.753  1.00 86.52           O
ATOM   4782  HA  PRO A 314       6.585  -0.262 -12.104  1.00 86.52           H
ATOM   4783  CB  PRO A 314       8.549  -0.302 -11.090  1.00 86.52           C
ATOM   4784 1HB  PRO A 314       9.375  -1.013 -11.092  1.00 86.52           H
ATOM   4785 2HB  PRO A 314       8.846   0.532 -11.726  1.00 86.52           H
ATOM   4786  CG  PRO A 314       8.206   0.159  -9.679  1.00 86.52           C
ATOM   4787 1HG  PRO A 314       9.100   0.315  -9.075  1.00 86.52           H
ATOM   4788 2HG  PRO A 314       7.668   1.107  -9.682  1.00 86.52           H
ATOM   4789  CD  PRO A 314       7.351  -0.980  -9.148  1.00 86.52           C
ATOM   4790 1HD  PRO A 314       7.959  -1.785  -8.735  1.00 86.52           H
ATOM   4791 2HD  PRO A 314       6.684  -0.649  -8.352  1.00 86.52           H
ATOM   4792  N   VAL A 315       8.040  -3.170 -12.028  1.00 85.24           N
ATOM   4793  CA  VAL A 315       8.474  -4.275 -12.865  1.00 85.24           C
ATOM   4794  C   VAL A 315       7.248  -4.984 -13.444  1.00 85.24           C
ATOM   4795  O   VAL A 315       7.226  -5.330 -14.624  1.00 85.24           O
ATOM   4796  HA  VAL A 315       9.057  -3.857 -13.686  1.00 85.24           H
ATOM   4797  CB  VAL A 315       9.384  -5.211 -12.066  1.00 85.24           C
ATOM   4798  HB  VAL A 315       8.801  -5.622 -11.242  1.00 85.24           H
ATOM   4799  CG1 VAL A 315       9.864  -6.378 -12.930  1.00 85.24           C
ATOM   4800 1HG1 VAL A 315       9.004  -6.946 -13.285  1.00 85.24           H
ATOM   4801 2HG1 VAL A 315      10.422  -5.993 -13.784  1.00 85.24           H
ATOM   4802 3HG1 VAL A 315      10.509  -7.028 -12.338  1.00 85.24           H
ATOM   4803  CG2 VAL A 315      10.568  -4.447 -11.470  1.00 85.24           C
ATOM   4804 1HG2 VAL A 315      11.150  -3.995 -12.272  1.00 85.24           H
ATOM   4805 2HG2 VAL A 315      10.198  -3.666 -10.805  1.00 85.24           H
ATOM   4806 3HG2 VAL A 315      11.198  -5.135 -10.907  1.00 85.24           H
ATOM   4807  HN  VAL A 315       8.169  -3.307 -11.046  1.00 85.24           H
ATOM   4808  N   LEU A 316       6.257  -5.179 -12.586  1.00 84.91           N
ATOM   4809  CA  LEU A 316       5.152  -6.066 -12.907  1.00 84.91           C
ATOM   4810  C   LEU A 316       4.304  -5.436 -14.014  1.00 84.91           C
ATOM   4811  O   LEU A 316       3.848  -6.129 -14.922  1.00 84.91           O
ATOM   4812  HA  LEU A 316       5.579  -6.995 -13.286  1.00 84.91           H
ATOM   4813  CB  LEU A 316       4.359  -6.413 -11.646  1.00 84.91           C
ATOM   4814 1HB  LEU A 316       4.105  -5.485 -11.134  1.00 84.91           H
ATOM   4815 2HB  LEU A 316       3.420  -6.878 -11.948  1.00 84.91           H
ATOM   4816  CG  LEU A 316       5.057  -7.339 -10.648  1.00 84.91           C
ATOM   4817  HG  LEU A 316       6.021  -6.899 -10.391  1.00 84.91           H
ATOM   4818  CD1 LEU A 316       4.253  -7.453  -9.351  1.00 84.91           C
ATOM   4819 1HD1 LEU A 316       4.150  -6.466  -8.900  1.00 84.91           H
ATOM   4820 2HD1 LEU A 316       3.265  -7.857  -9.571  1.00 84.91           H
ATOM   4821 3HD1 LEU A 316       4.772  -8.117  -8.659  1.00 84.91           H
ATOM   4822  CD2 LEU A 316       5.336  -8.707 -11.272  1.00 84.91           C
ATOM   4823 1HD2 LEU A 316       4.395  -9.167 -11.576  1.00 84.91           H
ATOM   4824 2HD2 LEU A 316       5.978  -8.585 -12.144  1.00 84.91           H
ATOM   4825 3HD2 LEU A 316       5.832  -9.346 -10.541  1.00 84.91           H
ATOM   4826  HN  LEU A 316       6.202  -4.744 -11.687  1.00 84.91           H
ATOM   4827  N   TYR A 317       4.118  -4.129 -13.902  1.00 81.83           N
ATOM   4828  CA  TYR A 317       3.091  -3.450 -14.674  1.00 81.83           C
ATOM   4829  C   TYR A 317       3.708  -2.654 -15.825  1.00 81.83           C
ATOM   4830  O   TYR A 317       3.070  -2.452 -16.857  1.00 81.83           O
ATOM   4831  HA  TYR A 317       2.422  -4.208 -15.083  1.00 81.83           H
ATOM   4832  CB  TYR A 317       2.408  -2.481 -13.707  1.00 81.83           C
ATOM   4833 1HB  TYR A 317       3.171  -1.895 -13.196  1.00 81.83           H
ATOM   4834 2HB  TYR A 317       1.800  -1.781 -14.280  1.00 81.83           H
ATOM   4835  CG  TYR A 317       1.524  -3.164 -12.662  1.00 81.83           C
ATOM   4836  CD1 TYR A 317       0.262  -3.604 -13.006  1.00 81.83           C
ATOM   4837  HD1 TYR A 317      -0.105  -3.464 -14.022  1.00 81.83           H
ATOM   4838  CD2 TYR A 317       1.990  -3.341 -11.374  1.00 81.83           C
ATOM   4839  HD2 TYR A 317       2.987  -2.994 -11.103  1.00 81.83           H
ATOM   4840  CE1 TYR A 317      -0.569  -4.247 -12.021  1.00 81.83           C
ATOM   4841  HE1 TYR A 317      -1.568  -4.599 -12.280  1.00 81.83           H
ATOM   4842  CE2 TYR A 317       1.158  -3.984 -10.390  1.00 81.83           C
ATOM   4843  HE2 TYR A 317       1.513  -4.130  -9.370  1.00 81.83           H
ATOM   4844  CZ  TYR A 317      -0.080  -4.406 -10.762  1.00 81.83           C
ATOM   4845  OH  TYR A 317      -0.865  -5.013  -9.833  1.00 81.83           O
ATOM   4846  HH  TYR A 317      -0.375  -5.083  -8.964  1.00 81.83           H
ATOM   4847  HN  TYR A 317       4.652  -3.538 -13.298  1.00 81.83           H
ATOM   4848  N   VAL A 318       4.942  -2.222 -15.609  1.00 78.64           N
ATOM   4849  CA  VAL A 318       5.528  -1.184 -16.440  1.00 78.64           C
ATOM   4850  C   VAL A 318       6.562  -1.810 -17.378  1.00 78.64           C
ATOM   4851  O   VAL A 318       6.444  -1.705 -18.597  1.00 78.64           O
ATOM   4852  HA  VAL A 318       4.727  -0.752 -17.040  1.00 78.64           H
ATOM   4853  CB  VAL A 318       6.112  -0.077 -15.560  1.00 78.64           C
ATOM   4854  HB  VAL A 318       7.029  -0.456 -15.109  1.00 78.64           H
ATOM   4855  CG1 VAL A 318       6.471   1.154 -16.394  1.00 78.64           C
ATOM   4856 1HG1 VAL A 318       7.210   0.880 -17.146  1.00 78.64           H
ATOM   4857 2HG1 VAL A 318       5.575   1.534 -16.885  1.00 78.64           H
ATOM   4858 3HG1 VAL A 318       6.884   1.926 -15.743  1.00 78.64           H
ATOM   4859  CG2 VAL A 318       5.149   0.289 -14.428  1.00 78.64           C
ATOM   4860 1HG2 VAL A 318       4.207   0.639 -14.852  1.00 78.64           H
ATOM   4861 2HG2 VAL A 318       4.964  -0.589 -13.810  1.00 78.64           H
ATOM   4862 3HG2 VAL A 318       5.588   1.078 -13.818  1.00 78.64           H
ATOM   4863  HN  VAL A 318       5.537  -2.569 -14.884  1.00 78.64           H
ATOM   4864  N   PHE A 319       7.554  -2.447 -16.772  1.00 76.30           N
ATOM   4865  CA  PHE A 319       8.698  -2.937 -17.523  1.00 76.30           C
ATOM   4866  C   PHE A 319       8.315  -4.145 -18.380  1.00 76.30           C
ATOM   4867  O   PHE A 319       9.050  -4.522 -19.291  1.00 76.30           O
ATOM   4868  HA  PHE A 319       9.031  -2.125 -18.170  1.00 76.30           H
ATOM   4869  CB  PHE A 319       9.753  -3.365 -16.501  1.00 76.30           C
ATOM   4870 1HB  PHE A 319       9.332  -4.141 -15.862  1.00 76.30           H
ATOM   4871 2HB  PHE A 319      10.596  -3.810 -17.030  1.00 76.30           H
ATOM   4872  CG  PHE A 319      10.267  -2.223 -15.622  1.00 76.30           C
ATOM   4873  CD1 PHE A 319      10.174  -0.937 -16.054  1.00 76.30           C
ATOM   4874  HD1 PHE A 319       9.733  -0.720 -17.027  1.00 76.30           H
ATOM   4875  CD2 PHE A 319      10.818  -2.494 -14.408  1.00 76.30           C
ATOM   4876  HD2 PHE A 319      10.892  -3.525 -14.062  1.00 76.30           H
ATOM   4877  CE1 PHE A 319      10.651   0.123 -15.238  1.00 76.30           C
ATOM   4878  HE1 PHE A 319      10.577   1.153 -15.585  1.00 76.30           H
ATOM   4879  CE2 PHE A 319      11.295  -1.435 -13.592  1.00 76.30           C
ATOM   4880  HE2 PHE A 319      11.736  -1.652 -12.620  1.00 76.30           H
ATOM   4881  CZ  PHE A 319      11.202  -0.149 -14.025  1.00 76.30           C
ATOM   4882  HZ  PHE A 319      11.568   0.665 -13.398  1.00 76.30           H
ATOM   4883  HN  PHE A 319       7.584  -2.630 -15.790  1.00 76.30           H
ATOM   4884  N   VAL A 320       7.165  -4.718 -18.057  1.00 76.26           N
ATOM   4885  CA  VAL A 320       6.633  -5.822 -18.839  1.00 76.26           C
ATOM   4886  C   VAL A 320       6.249  -5.317 -20.231  1.00 76.26           C
ATOM   4887  O   VAL A 320       6.326  -6.060 -21.208  1.00 76.26           O
ATOM   4888  HA  VAL A 320       7.425  -6.564 -18.941  1.00 76.26           H
ATOM   4889  CB  VAL A 320       5.466  -6.475 -18.096  1.00 76.26           C
ATOM   4890  HB  VAL A 320       4.692  -5.720 -17.958  1.00 76.26           H
ATOM   4891  CG1 VAL A 320       4.865  -7.618 -18.917  1.00 76.26           C
ATOM   4892 1HG1 VAL A 320       4.501  -7.231 -19.868  1.00 76.26           H
ATOM   4893 2HG1 VAL A 320       5.629  -8.374 -19.100  1.00 76.26           H
ATOM   4894 3HG1 VAL A 320       4.037  -8.065 -18.366  1.00 76.26           H
ATOM   4895  CG2 VAL A 320       5.900  -6.962 -16.712  1.00 76.26           C
ATOM   4896 1HG2 VAL A 320       6.699  -7.695 -16.819  1.00 76.26           H
ATOM   4897 2HG2 VAL A 320       6.258  -6.116 -16.125  1.00 76.26           H
ATOM   4898 3HG2 VAL A 320       5.051  -7.422 -16.206  1.00 76.26           H
ATOM   4899  HN  VAL A 320       6.600  -4.441 -17.279  1.00 76.26           H
ATOM   4900  N   GLY A 321       5.843  -4.056 -20.277  1.00 77.57           N
ATOM   4901  CA  GLY A 321       5.402  -3.457 -21.525  1.00 77.57           C
ATOM   4902  C   GLY A 321       6.568  -3.311 -22.505  1.00 77.57           C
ATOM   4903  O   GLY A 321       7.628  -2.802 -22.143  1.00 77.57           O
ATOM   4904 1HA  GLY A 321       4.621  -4.072 -21.972  1.00 77.57           H
ATOM   4905 2HA  GLY A 321       4.964  -2.479 -21.328  1.00 77.57           H
ATOM   4906  HN  GLY A 321       5.812  -3.449 -19.483  1.00 77.57           H
ATOM   4907  N   GLU A 322       6.333  -3.768 -23.726  1.00 66.05           N
ATOM   4908  CA  GLU A 322       7.335  -3.656 -24.773  1.00 66.05           C
ATOM   4909  C   GLU A 322       7.534  -2.190 -25.163  1.00 66.05           C
ATOM   4910  O   GLU A 322       8.662  -1.747 -25.371  1.00 66.05           O
ATOM   4911  HA  GLU A 322       8.253  -4.051 -24.338  1.00 66.05           H
ATOM   4912  CB  GLU A 322       6.953  -4.501 -25.990  1.00 66.05           C
ATOM   4913 1HB  GLU A 322       5.922  -4.289 -26.275  1.00 66.05           H
ATOM   4914 2HB  GLU A 322       7.667  -4.328 -26.796  1.00 66.05           H
ATOM   4915  CG  GLU A 322       7.023  -5.994 -25.665  1.00 66.05           C
ATOM   4916 1HG  GLU A 322       8.032  -6.253 -25.343  1.00 66.05           H
ATOM   4917 2HG  GLU A 322       6.356  -6.221 -24.834  1.00 66.05           H
ATOM   4918  CD  GLU A 322       6.638  -6.839 -26.882  1.00 66.05           C
ATOM   4919  OE1 GLU A 322       6.706  -8.080 -26.755  1.00 66.05           O
ATOM   4920  OE2 GLU A 322       6.285  -6.223 -27.911  1.00 66.05           O
ATOM   4921  HN  GLU A 322       5.479  -4.207 -24.005  1.00 66.05           H
ATOM   4922  N   ARG A 323       6.420  -1.478 -25.251  1.00 64.49           N
ATOM   4923  CA  ARG A 323       6.458  -0.072 -25.613  1.00 64.49           C
ATOM   4924  C   ARG A 323       7.356   0.702 -24.645  1.00 64.49           C
ATOM   4925  O   ARG A 323       8.205   1.484 -25.071  1.00 64.49           O
ATOM   4926  HA  ARG A 323       6.865  -0.055 -26.624  1.00 64.49           H
ATOM   4927  CB  ARG A 323       5.055   0.539 -25.596  1.00 64.49           C
ATOM   4928 1HB  ARG A 323       4.423   0.028 -26.322  1.00 64.49           H
ATOM   4929 2HB  ARG A 323       4.601   0.389 -24.616  1.00 64.49           H
ATOM   4930  CG  ARG A 323       5.104   2.034 -25.917  1.00 64.49           C
ATOM   4931 1HG  ARG A 323       5.707   2.551 -25.170  1.00 64.49           H
ATOM   4932 2HG  ARG A 323       5.591   2.187 -26.880  1.00 64.49           H
ATOM   4933  CD  ARG A 323       3.697   2.635 -25.951  1.00 64.49           C
ATOM   4934 1HD  ARG A 323       3.151   2.255 -26.814  1.00 64.49           H
ATOM   4935 2HD  ARG A 323       3.142   2.330 -25.063  1.00 64.49           H
ATOM   4936  NE  ARG A 323       3.778   4.111 -26.013  1.00 64.49           N
ATOM   4937  HE  ARG A 323       4.566   4.518 -26.475  1.00 64.49           H
ATOM   4938  CZ  ARG A 323       2.862   4.937 -25.490  1.00 64.49           C
ATOM   4939  NH1 ARG A 323       1.786   4.446 -24.860  1.00 64.49           N
ATOM   4940 1HH1 ARG A 323       1.662   3.457 -24.778  1.00 64.49           H
ATOM   4941 2HH1 ARG A 323       1.106   5.069 -24.472  1.00 64.49           H
ATOM   4942  NH2 ARG A 323       3.038   6.260 -25.606  1.00 64.49           N
ATOM   4943 1HH2 ARG A 323       2.363   6.890 -25.221  1.00 64.49           H
ATOM   4944 2HH2 ARG A 323       3.843   6.618 -26.078  1.00 64.49           H
ATOM   4945  HN  ARG A 323       5.506  -1.846 -25.079  1.00 64.49           H
ATOM   4946  N   PHE A 324       7.137   0.457 -23.362  1.00 77.24           N
ATOM   4947  CA  PHE A 324       7.860   1.179 -22.329  1.00 77.24           C
ATOM   4948  C   PHE A 324       9.343   0.801 -22.331  1.00 77.24           C
ATOM   4949  O   PHE A 324      10.208   1.668 -22.221  1.00 77.24           O
ATOM   4950  HA  PHE A 324       7.758   2.242 -22.545  1.00 77.24           H
ATOM   4951  CB  PHE A 324       7.245   0.776 -20.987  1.00 77.24           C
ATOM   4952 1HB  PHE A 324       6.166   0.917 -21.036  1.00 77.24           H
ATOM   4953 2HB  PHE A 324       7.420  -0.288 -20.824  1.00 77.24           H
ATOM   4954  CG  PHE A 324       7.793   1.557 -19.791  1.00 77.24           C
ATOM   4955  CD1 PHE A 324       8.893   1.106 -19.130  1.00 77.24           C
ATOM   4956  HD1 PHE A 324       9.384   0.187 -19.452  1.00 77.24           H
ATOM   4957  CD2 PHE A 324       7.181   2.703 -19.389  1.00 77.24           C
ATOM   4958  HD2 PHE A 324       6.300   3.065 -19.919  1.00 77.24           H
ATOM   4959  CE1 PHE A 324       9.401   1.831 -18.020  1.00 77.24           C
ATOM   4960  HE1 PHE A 324      10.282   1.469 -17.490  1.00 77.24           H
ATOM   4961  CE2 PHE A 324       7.689   3.428 -18.279  1.00 77.24           C
ATOM   4962  HE2 PHE A 324       7.199   4.347 -17.957  1.00 77.24           H
ATOM   4963  CZ  PHE A 324       8.789   2.977 -17.618  1.00 77.24           C
ATOM   4964  HZ  PHE A 324       9.179   3.534 -16.766  1.00 77.24           H
ATOM   4965  HN  PHE A 324       6.482  -0.219 -23.025  1.00 77.24           H
ATOM   4966  N   ARG A 325       9.590  -0.495 -22.457  1.00 73.64           N
ATOM   4967  CA  ARG A 325      10.952  -1.000 -22.461  1.00 73.64           C
ATOM   4968  C   ARG A 325      11.765  -0.327 -23.569  1.00 73.64           C
ATOM   4969  O   ARG A 325      12.939  -0.013 -23.379  1.00 73.64           O
ATOM   4970  HA  ARG A 325      11.346  -0.746 -21.476  1.00 73.64           H
ATOM   4971  CB  ARG A 325      10.978  -2.515 -22.667  1.00 73.64           C
ATOM   4972 1HB  ARG A 325      10.286  -2.789 -23.464  1.00 73.64           H
ATOM   4973 2HB  ARG A 325      11.972  -2.826 -22.988  1.00 73.64           H
ATOM   4974  CG  ARG A 325      10.598  -3.251 -21.380  1.00 73.64           C
ATOM   4975 1HG  ARG A 325      11.214  -2.890 -20.556  1.00 73.64           H
ATOM   4976 2HG  ARG A 325       9.562  -3.030 -21.124  1.00 73.64           H
ATOM   4977  CD  ARG A 325      10.780  -4.761 -21.537  1.00 73.64           C
ATOM   4978 1HD  ARG A 325      11.740  -4.973 -22.009  1.00 73.64           H
ATOM   4979 2HD  ARG A 325      10.794  -5.238 -20.557  1.00 73.64           H
ATOM   4980  NE  ARG A 325       9.682  -5.321 -22.356  1.00 73.64           N
ATOM   4981  HE  ARG A 325       8.835  -4.794 -22.429  1.00 73.64           H
ATOM   4982  CZ  ARG A 325       9.750  -6.491 -23.006  1.00 73.64           C
ATOM   4983  NH1 ARG A 325      10.859  -7.240 -22.944  1.00 73.64           N
ATOM   4984 1HH1 ARG A 325      11.645  -6.927 -22.410  1.00 73.64           H
ATOM   4985 2HH1 ARG A 325      10.902  -8.112 -23.432  1.00 73.64           H
ATOM   4986  NH2 ARG A 325       8.692  -6.901 -23.719  1.00 73.64           N
ATOM   4987 1HH2 ARG A 325       8.727  -7.771 -24.210  1.00 73.64           H
ATOM   4988 2HH2 ARG A 325       7.868  -6.336 -23.760  1.00 73.64           H
ATOM   4989  HN  ARG A 325       8.881  -1.192 -22.556  1.00 73.64           H
ATOM   4990  N   ARG A 326      11.108  -0.127 -24.702  1.00 67.58           N
ATOM   4991  CA  ARG A 326      11.748   0.524 -25.833  1.00 67.58           C
ATOM   4992  C   ARG A 326      12.070   1.981 -25.494  1.00 67.58           C
ATOM   4993  O   ARG A 326      13.167   2.460 -25.775  1.00 67.58           O
ATOM   4994  HA  ARG A 326      12.659  -0.049 -26.005  1.00 67.58           H
ATOM   4995  CB  ARG A 326      10.852   0.482 -27.072  1.00 67.58           C
ATOM   4996 1HB  ARG A 326      10.486  -0.533 -27.226  1.00 67.58           H
ATOM   4997 2HB  ARG A 326       9.978   1.115 -26.915  1.00 67.58           H
ATOM   4998  CG  ARG A 326      11.611   0.951 -28.314  1.00 67.58           C
ATOM   4999 1HG  ARG A 326      11.959   1.974 -28.168  1.00 67.58           H
ATOM   5000 2HG  ARG A 326      12.496   0.331 -28.459  1.00 67.58           H
ATOM   5001  CD  ARG A 326      10.724   0.881 -29.559  1.00 67.58           C
ATOM   5002 1HD  ARG A 326      10.308  -0.121 -29.663  1.00 67.58           H
ATOM   5003 2HD  ARG A 326       9.883   1.566 -29.454  1.00 67.58           H
ATOM   5004  NE  ARG A 326      11.512   1.228 -30.762  1.00 67.58           N
ATOM   5005  HE  ARG A 326      12.496   1.371 -30.654  1.00 67.58           H
ATOM   5006  CZ  ARG A 326      10.989   1.363 -31.989  1.00 67.58           C
ATOM   5007  NH1 ARG A 326       9.677   1.183 -32.193  1.00 67.58           N
ATOM   5008 1HH1 ARG A 326       9.080   0.946 -31.427  1.00 67.58           H
ATOM   5009 2HH1 ARG A 326       9.295   1.285 -33.112  1.00 67.58           H
ATOM   5010  NH2 ARG A 326      11.799   1.680 -33.009  1.00 67.58           N
ATOM   5011 1HH2 ARG A 326      11.425   1.784 -33.930  1.00 67.58           H
ATOM   5012 2HH2 ARG A 326      12.777   1.812 -32.848  1.00 67.58           H
ATOM   5013  HN  ARG A 326      10.158  -0.400 -24.853  1.00 67.58           H
ATOM   5014  N   ASP A 327      11.092   2.646 -24.895  1.00 77.79           N
ATOM   5015  CA  ASP A 327      11.224   4.061 -24.594  1.00 77.79           C
ATOM   5016  C   ASP A 327      12.231   4.245 -23.457  1.00 77.79           C
ATOM   5017  O   ASP A 327      12.932   5.255 -23.401  1.00 77.79           O
ATOM   5018  HA  ASP A 327      11.557   4.522 -25.525  1.00 77.79           H
ATOM   5019  CB  ASP A 327       9.888   4.656 -24.144  1.00 77.79           C
ATOM   5020 1HB  ASP A 327       9.449   4.027 -23.369  1.00 77.79           H
ATOM   5021 2HB  ASP A 327      10.054   5.638 -23.702  1.00 77.79           H
ATOM   5022  CG  ASP A 327       8.918   4.777 -25.321  1.00 77.79           C
ATOM   5023  OD1 ASP A 327       9.414   4.771 -26.468  1.00 77.79           O
ATOM   5024  OD2 ASP A 327       7.702   4.873 -25.046  1.00 77.79           O
ATOM   5025  HN  ASP A 327      10.225   2.234 -24.616  1.00 77.79           H
ATOM   5026  N   LEU A 328      12.271   3.255 -22.578  1.00 80.04           N
ATOM   5027  CA  LEU A 328      13.224   3.265 -21.482  1.00 80.04           C
ATOM   5028  C   LEU A 328      14.644   3.330 -22.046  1.00 80.04           C
ATOM   5029  O   LEU A 328      15.419   4.216 -21.688  1.00 80.04           O
ATOM   5030  HA  LEU A 328      13.042   4.168 -20.899  1.00 80.04           H
ATOM   5031  CB  LEU A 328      12.985   2.072 -20.554  1.00 80.04           C
ATOM   5032 1HB  LEU A 328      12.000   2.181 -20.100  1.00 80.04           H
ATOM   5033 2HB  LEU A 328      12.959   1.166 -21.159  1.00 80.04           H
ATOM   5034  CG  LEU A 328      14.011   1.876 -19.436  1.00 80.04           C
ATOM   5035  HG  LEU A 328      15.003   1.834 -19.886  1.00 80.04           H
ATOM   5036  CD1 LEU A 328      14.003   3.063 -18.470  1.00 80.04           C
ATOM   5037 1HD1 LEU A 328      14.248   3.975 -19.014  1.00 80.04           H
ATOM   5038 2HD1 LEU A 328      13.014   3.161 -18.023  1.00 80.04           H
ATOM   5039 3HD1 LEU A 328      14.741   2.898 -17.685  1.00 80.04           H
ATOM   5040  CD2 LEU A 328      13.786   0.547 -18.712  1.00 80.04           C
ATOM   5041 1HD2 LEU A 328      12.788   0.535 -18.276  1.00 80.04           H
ATOM   5042 2HD2 LEU A 328      13.883  -0.274 -19.422  1.00 80.04           H
ATOM   5043 3HD2 LEU A 328      14.529   0.433 -17.922  1.00 80.04           H
ATOM   5044  HN  LEU A 328      11.668   2.457 -22.607  1.00 80.04           H
ATOM   5045  N   VAL A 329      14.943   2.380 -22.920  1.00 79.54           N
ATOM   5046  CA  VAL A 329      16.279   2.274 -23.482  1.00 79.54           C
ATOM   5047  C   VAL A 329      16.606   3.552 -24.256  1.00 79.54           C
ATOM   5048  O   VAL A 329      17.744   4.018 -24.241  1.00 79.54           O
ATOM   5049  HA  VAL A 329      16.979   2.178 -22.651  1.00 79.54           H
ATOM   5050  CB  VAL A 329      16.387   1.011 -24.340  1.00 79.54           C
ATOM   5051  HB  VAL A 329      15.609   1.056 -25.102  1.00 79.54           H
ATOM   5052  CG1 VAL A 329      17.740   0.947 -25.053  1.00 79.54           C
ATOM   5053 1HG1 VAL A 329      17.852   1.819 -25.698  1.00 79.54           H
ATOM   5054 2HG1 VAL A 329      18.540   0.937 -24.313  1.00 79.54           H
ATOM   5055 3HG1 VAL A 329      17.790   0.040 -25.655  1.00 79.54           H
ATOM   5056  CG2 VAL A 329      16.150  -0.245 -23.499  1.00 79.54           C
ATOM   5057 1HG2 VAL A 329      16.896  -0.297 -22.705  1.00 79.54           H
ATOM   5058 2HG2 VAL A 329      15.154  -0.205 -23.059  1.00 79.54           H
ATOM   5059 3HG2 VAL A 329      16.233  -1.127 -24.133  1.00 79.54           H
ATOM   5060  HN  VAL A 329      14.293   1.693 -23.244  1.00 79.54           H
ATOM   5061  N   LYS A 330      15.586   4.084 -24.915  1.00 73.16           N
ATOM   5062  CA  LYS A 330      15.744   5.315 -25.670  1.00 73.16           C
ATOM   5063  C   LYS A 330      16.164   6.440 -24.722  1.00 73.16           C
[truncated: 117,162 more chars]
