# Supplementary material for: Noncanonical roles of chemokine regions in CCR9 activation revealed by structural modeling and mutational mapping
Source: Nat Commun. 2025 Aug 18;16:7695. doi: 10.1038/s41467-025-62321-9 (PMC12361432; doi:10.1038/s41467-025-62321-9)
Supplement: Supplementary file 5 — Supplementary Data 3 [file 41467_2025_62321_MOESM5_ESM.zip › CCR9_CCL25_04_rnk4.pdb]

ATOM      1  N   GLU A  20      -4.480  -0.731  58.923  1.00 50.83           N
ATOM      2  CA  GLU A  20      -4.929  -1.641  57.883  1.00 50.83           C
ATOM      3  C   GLU A  20      -5.423  -2.951  58.501  1.00 50.83           C
ATOM      4  O   GLU A  20      -4.626  -3.749  58.990  1.00 50.83           O
ATOM      5  HA  GLU A  20      -5.756  -1.130  57.389  1.00 50.83           H
ATOM      6  CB  GLU A  20      -3.819  -1.899  56.863  1.00 50.83           C
ATOM      7 1HB  GLU A  20      -2.852  -1.905  57.366  1.00 50.83           H
ATOM      8 2HB  GLU A  20      -4.027  -2.821  56.320  1.00 50.83           H
ATOM      9  CG  GLU A  20      -3.765  -0.785  55.817  1.00 50.83           C
ATOM     10 1HG  GLU A  20      -4.777  -0.493  55.538  1.00 50.83           H
ATOM     11 2HG  GLU A  20      -3.286   0.097  56.243  1.00 50.83           H
ATOM     12  CD  GLU A  20      -2.997  -1.237  54.573  1.00 50.83           C
ATOM     13  OE1 GLU A  20      -3.314  -0.706  53.486  1.00 50.83           O
ATOM     14  OE2 GLU A  20      -2.111  -2.103  54.737  1.00 50.83           O
ATOM     15  HN  GLU A  20      -4.544  -1.089  59.855  1.00 50.83           H
ATOM     16  N   SER A  21      -6.735  -3.131  58.457  1.00 58.77           N
ATOM     17  CA  SER A  21      -7.337  -4.363  58.937  1.00 58.77           C
ATOM     18  C   SER A  21      -6.699  -5.565  58.237  1.00 58.77           C
ATOM     19  O   SER A  21      -6.368  -5.495  57.055  1.00 58.77           O
ATOM     20  HA  SER A  21      -7.130  -4.388  60.006  1.00 58.77           H
ATOM     21  CB  SER A  21      -8.851  -4.360  58.712  1.00 58.77           C
ATOM     22 1HB  SER A  21      -9.274  -5.293  59.084  1.00 58.77           H
ATOM     23 2HB  SER A  21      -9.302  -3.553  59.290  1.00 58.77           H
ATOM     24  OG  SER A  21      -9.186  -4.202  57.336  1.00 58.77           O
ATOM     25  HG  SER A  21      -9.625  -5.033  56.993  1.00 58.77           H
ATOM     26  HN  SER A  21      -7.381  -2.455  58.103  1.00 58.77           H
ATOM     27  N   THR A  22      -6.546  -6.639  58.997  1.00 59.47           N
ATOM     28  CA  THR A  22      -5.949  -7.853  58.466  1.00 59.47           C
ATOM     29  C   THR A  22      -6.650  -8.269  57.172  1.00 59.47           C
ATOM     30  O   THR A  22      -6.018  -8.809  56.265  1.00 59.47           O
ATOM     31  HA  THR A  22      -4.910  -7.642  58.214  1.00 59.47           H
ATOM     32  CB  THR A  22      -6.004  -8.923  59.558  1.00 59.47           C
ATOM     33  HB  THR A  22      -6.035  -9.922  59.123  1.00 59.47           H
ATOM     34  OG1 THR A  22      -7.135  -8.559  60.345  1.00 59.47           O
ATOM     35  HG1 THR A  22      -7.975  -8.863  59.897  1.00 59.47           H
ATOM     36  CG2 THR A  22      -4.827  -8.827  60.531  1.00 59.47           C
ATOM     37 1HG2 THR A  22      -4.835  -7.851  61.017  1.00 59.47           H
ATOM     38 2HG2 THR A  22      -3.892  -8.953  59.984  1.00 59.47           H
ATOM     39 3HG2 THR A  22      -4.914  -9.609  61.285  1.00 59.47           H
ATOM     40  HN  THR A  22      -6.822  -6.688  59.957  1.00 59.47           H
ATOM     41  N   SER A  23      -7.947  -8.002  57.126  1.00 63.11           N
ATOM     42  CA  SER A  23      -8.735  -8.317  55.946  1.00 63.11           C
ATOM     43  C   SER A  23      -8.189  -7.557  54.735  1.00 63.11           C
ATOM     44  O   SER A  23      -8.093  -8.112  53.642  1.00 63.11           O
ATOM     45  HA  SER A  23      -8.626  -9.392  55.804  1.00 63.11           H
ATOM     46  CB  SER A  23     -10.211  -7.979  56.163  1.00 63.11           C
ATOM     47 1HB  SER A  23     -10.790  -8.318  55.304  1.00 63.11           H
ATOM     48 2HB  SER A  23     -10.583  -8.521  57.032  1.00 63.11           H
ATOM     49  OG  SER A  23     -10.417  -6.582  56.352  1.00 63.11           O
ATOM     50  HG  SER A  23     -11.396  -6.381  56.384  1.00 63.11           H
ATOM     51  HN  SER A  23      -8.458  -7.580  57.875  1.00 63.11           H
ATOM     52  N   SER A  24      -7.846  -6.299  54.971  1.00 67.78           N
ATOM     53  CA  SER A  24      -7.351  -5.446  53.904  1.00 67.78           C
ATOM     54  C   SER A  24      -6.059  -6.025  53.327  1.00 67.78           C
ATOM     55  O   SER A  24      -5.824  -5.948  52.122  1.00 67.78           O
ATOM     56  HA  SER A  24      -8.139  -5.441  53.151  1.00 67.78           H
ATOM     57  CB  SER A  24      -7.116  -4.019  54.405  1.00 67.78           C
ATOM     58 1HB  SER A  24      -8.069  -3.492  54.457  1.00 67.78           H
ATOM     59 2HB  SER A  24      -6.715  -4.051  55.417  1.00 67.78           H
ATOM     60  OG  SER A  24      -6.221  -3.298  53.562  1.00 67.78           O
ATOM     61  HG  SER A  24      -6.024  -2.402  53.960  1.00 67.78           H
ATOM     62  HN  SER A  24      -7.901  -5.864  55.870  1.00 67.78           H
ATOM     63  N   MET A  25      -5.254  -6.592  54.214  1.00 64.99           N
ATOM     64  CA  MET A  25      -3.962  -7.126  53.818  1.00 64.99           C
ATOM     65  C   MET A  25      -4.120  -8.461  53.089  1.00 64.99           C
ATOM     66  O   MET A  25      -3.388  -8.746  52.142  1.00 64.99           O
ATOM     67  HA  MET A  25      -3.532  -6.385  53.144  1.00 64.99           H
ATOM     68  CB  MET A  25      -3.089  -7.322  55.059  1.00 64.99           C
ATOM     69 1HB  MET A  25      -3.274  -6.517  55.770  1.00 64.99           H
ATOM     70 2HB  MET A  25      -3.360  -8.254  55.555  1.00 64.99           H
ATOM     71  CG  MET A  25      -1.605  -7.349  54.687  1.00 64.99           C
ATOM     72 1HG  MET A  25      -1.351  -8.309  54.237  1.00 64.99           H
ATOM     73 2HG  MET A  25      -1.394  -6.582  53.941  1.00 64.99           H
ATOM     74  SD  MET A  25      -0.606  -7.075  56.140  1.00 64.99           S
ATOM     75  CE  MET A  25       1.022  -7.113  55.409  1.00 64.99           C
ATOM     76 1HE  MET A  25       1.185  -8.081  54.936  1.00 64.99           H
ATOM     77 2HE  MET A  25       1.103  -6.325  54.661  1.00 64.99           H
ATOM     78 3HE  MET A  25       1.773  -6.957  56.184  1.00 64.99           H
ATOM     79  HN  MET A  25      -5.472  -6.690  55.185  1.00 64.99           H
ATOM     80  N   GLU A  26      -5.080  -9.245  53.557  1.00 59.37           N
ATOM     81  CA  GLU A  26      -5.389 -10.514  52.919  1.00 59.37           C
ATOM     82  C   GLU A  26      -5.925 -10.281  51.505  1.00 59.37           C
ATOM     83  O   GLU A  26      -5.556 -10.992  50.573  1.00 59.37           O
ATOM     84  HA  GLU A  26      -4.442 -11.051  52.872  1.00 59.37           H
ATOM     85  CB  GLU A  26      -6.382 -11.321  53.757  1.00 59.37           C
ATOM     86 1HB  GLU A  26      -7.158 -10.660  54.145  1.00 59.37           H
ATOM     87 2HB  GLU A  26      -6.777 -12.146  53.164  1.00 59.37           H
ATOM     88  CG  GLU A  26      -5.693 -11.951  54.969  1.00 59.37           C
ATOM     89 1HG  GLU A  26      -4.879 -12.595  54.635  1.00 59.37           H
ATOM     90 2HG  GLU A  26      -5.250 -11.170  55.586  1.00 59.37           H
ATOM     91  CD  GLU A  26      -6.685 -12.766  55.801  1.00 59.37           C
ATOM     92  OE1 GLU A  26      -6.205 -13.578  56.621  1.00 59.37           O
ATOM     93  OE2 GLU A  26      -7.901 -12.557  55.599  1.00 59.37           O
ATOM     94  HN  GLU A  26      -5.641  -9.026  54.355  1.00 59.37           H
ATOM     95  N   ASP A  27      -6.787  -9.281  51.391  1.00 65.82           N
ATOM     96  CA  ASP A  27      -7.421  -8.981  50.119  1.00 65.82           C
ATOM     97  C   ASP A  27      -6.344  -8.685  49.074  1.00 65.82           C
ATOM     98  O   ASP A  27      -6.463  -9.096  47.921  1.00 65.82           O
ATOM     99  HA  ASP A  27      -8.007  -9.868  49.875  1.00 65.82           H
ATOM    100  CB  ASP A  27      -8.323  -7.750  50.230  1.00 65.82           C
ATOM    101 1HB  ASP A  27      -7.804  -6.962  50.774  1.00 65.82           H
ATOM    102 2HB  ASP A  27      -8.539  -7.362  49.234  1.00 65.82           H
ATOM    103  CG  ASP A  27      -9.633  -8.092  50.944  1.00 65.82           C
ATOM    104  OD1 ASP A  27      -9.970  -9.296  50.964  1.00 65.82           O
ATOM    105  OD2 ASP A  27     -10.266  -7.143  51.453  1.00 65.82           O
ATOM    106  HN  ASP A  27      -7.053  -8.683  52.147  1.00 65.82           H
ATOM    107  N   TYR A  28      -5.316  -7.975  49.515  1.00 65.86           N
ATOM    108  CA  TYR A  28      -4.235  -7.589  48.624  1.00 65.86           C
ATOM    109  C   TYR A  28      -3.366  -8.795  48.262  1.00 65.86           C
ATOM    110  O   TYR A  28      -2.912  -8.919  47.125  1.00 65.86           O
ATOM    111  HA  TYR A  28      -4.678  -7.183  47.714  1.00 65.86           H
ATOM    112  CB  TYR A  28      -3.388  -6.580  49.401  1.00 65.86           C
ATOM    113 1HB  TYR A  28      -4.018  -5.740  49.693  1.00 65.86           H
ATOM    114 2HB  TYR A  28      -3.035  -7.048  50.320  1.00 65.86           H
ATOM    115  CG  TYR A  28      -2.183  -6.048  48.622  1.00 65.86           C
ATOM    116  CD1 TYR A  28      -0.947  -6.643  48.773  1.00 65.86           C
ATOM    117  HD1 TYR A  28      -0.829  -7.491  49.447  1.00 65.86           H
ATOM    118  CD2 TYR A  28      -2.333  -4.974  47.768  1.00 65.86           C
ATOM    119  HD2 TYR A  28      -3.310  -4.505  47.649  1.00 65.86           H
ATOM    120  CE1 TYR A  28       0.187  -6.142  48.039  1.00 65.86           C
ATOM    121  HE1 TYR A  28       1.169  -6.602  48.149  1.00 65.86           H
ATOM    122  CE2 TYR A  28      -1.199  -4.474  47.035  1.00 65.86           C
ATOM    123  HE2 TYR A  28      -1.304  -3.626  46.357  1.00 65.86           H
ATOM    124  CZ  TYR A  28       0.005  -5.082  47.207  1.00 65.86           C
ATOM    125  OH  TYR A  28       1.075  -4.610  46.514  1.00 65.86           O
ATOM    126  HH  TYR A  28       0.883  -3.689  46.174  1.00 65.86           H
ATOM    127  HN  TYR A  28      -5.215  -7.665  50.461  1.00 65.86           H
ATOM    128  N   VAL A  29      -3.161  -9.654  49.249  1.00 65.74           N
ATOM    129  CA  VAL A  29      -2.288 -10.802  49.073  1.00 65.74           C
ATOM    130  C   VAL A  29      -2.970 -11.821  48.159  1.00 65.74           C
ATOM    131  O   VAL A  29      -2.313 -12.466  47.342  1.00 65.74           O
ATOM    132  HA  VAL A  29      -1.377 -10.451  48.588  1.00 65.74           H
ATOM    133  CB  VAL A  29      -1.906 -11.383  50.436  1.00 65.74           C
ATOM    134  HB  VAL A  29      -2.824 -11.547  51.000  1.00 65.74           H
ATOM    135  CG1 VAL A  29      -1.203 -12.733  50.279  1.00 65.74           C
ATOM    136 1HG1 VAL A  29      -1.870 -13.433  49.775  1.00 65.74           H
ATOM    137 2HG1 VAL A  29      -0.297 -12.605  49.688  1.00 65.74           H
ATOM    138 3HG1 VAL A  29      -0.943 -13.124  51.263  1.00 65.74           H
ATOM    139  CG2 VAL A  29      -1.038 -10.402  51.227  1.00 65.74           C
ATOM    140 1HG2 VAL A  29      -0.126 -10.192  50.668  1.00 65.74           H
ATOM    141 2HG2 VAL A  29      -1.589  -9.475  51.384  1.00 65.74           H
ATOM    142 3HG2 VAL A  29      -0.781 -10.840  52.191  1.00 65.74           H
ATOM    143  HN  VAL A  29      -3.578  -9.576  50.154  1.00 65.74           H
ATOM    144  N   ASN A  30      -4.280 -11.935  48.326  1.00 60.55           N
ATOM    145  CA  ASN A  30      -5.040 -12.949  47.615  1.00 60.55           C
ATOM    146  C   ASN A  30      -5.408 -12.422  46.226  1.00 60.55           C
ATOM    147  O   ASN A  30      -5.937 -13.162  45.398  1.00 60.55           O
ATOM    148  HA  ASN A  30      -4.385 -13.819  47.570  1.00 60.55           H
ATOM    149  CB  ASN A  30      -6.337 -13.284  48.353  1.00 60.55           C
ATOM    150 1HB  ASN A  30      -6.877 -12.366  48.582  1.00 60.55           H
ATOM    151 2HB  ASN A  30      -6.982 -13.882  47.709  1.00 60.55           H
ATOM    152  CG  ASN A  30      -6.049 -14.049  49.647  1.00 60.55           C
ATOM    153  OD1 ASN A  30      -5.044 -14.725  49.789  1.00 60.55           O
ATOM    154  ND2 ASN A  30      -6.986 -13.904  50.580  1.00 60.55           N
ATOM    155 1HD2 ASN A  30      -7.787 -13.334  50.400  1.00 60.55           H
ATOM    156 2HD2 ASN A  30      -6.888 -14.365  51.462  1.00 60.55           H
ATOM    157  HN  ASN A  30      -4.819 -11.352  48.934  1.00 60.55           H
ATOM    158  N   PHE A  31      -5.115 -11.148  46.015  1.00 68.40           N
ATOM    159  CA  PHE A  31      -5.397 -10.517  44.736  1.00 68.40           C
ATOM    160  C   PHE A  31      -4.553 -11.138  43.621  1.00 68.40           C
ATOM    161  O   PHE A  31      -3.333 -11.235  43.742  1.00 68.40           O
ATOM    162  HA  PHE A  31      -6.454 -10.678  44.522  1.00 68.40           H
ATOM    163  CB  PHE A  31      -5.029  -9.039  44.876  1.00 68.40           C
ATOM    164 1HB  PHE A  31      -5.507  -8.638  45.770  1.00 68.40           H
ATOM    165 2HB  PHE A  31      -3.952  -8.956  45.025  1.00 68.40           H
ATOM    166  CG  PHE A  31      -5.430  -8.181  43.674  1.00 68.40           C
ATOM    167  CD1 PHE A  31      -4.503  -7.852  42.734  1.00 68.40           C
ATOM    168  HD1 PHE A  31      -3.475  -8.199  42.837  1.00 68.40           H
ATOM    169  CD2 PHE A  31      -6.712  -7.748  43.545  1.00 68.40           C
ATOM    170  HD2 PHE A  31      -7.455  -8.012  44.298  1.00 68.40           H
ATOM    171  CE1 PHE A  31      -4.875  -7.057  41.618  1.00 68.40           C
ATOM    172  HE1 PHE A  31      -4.132  -6.793  40.865  1.00 68.40           H
ATOM    173  CE2 PHE A  31      -7.084  -6.953  42.429  1.00 68.40           C
ATOM    174  HE2 PHE A  31      -8.112  -6.606  42.325  1.00 68.40           H
ATOM    175  CZ  PHE A  31      -6.158  -6.624  41.489  1.00 68.40           C
ATOM    176  HZ  PHE A  31      -6.443  -6.013  40.633  1.00 68.40           H
ATOM    177  HN  PHE A  31      -4.694 -10.550  46.697  1.00 68.40           H
ATOM    178  N   ASN A  32      -5.237 -11.541  42.560  1.00 61.64           N
ATOM    179  CA  ASN A  32      -4.565 -12.149  41.424  1.00 61.64           C
ATOM    180  C   ASN A  32      -3.990 -11.049  40.529  1.00 61.64           C
ATOM    181  O   ASN A  32      -4.704 -10.474  39.709  1.00 61.64           O
ATOM    182  HA  ASN A  32      -3.791 -12.783  41.855  1.00 61.64           H
ATOM    183  CB  ASN A  32      -5.541 -12.978  40.586  1.00 61.64           C
ATOM    184 1HB  ASN A  32      -6.115 -13.637  41.237  1.00 61.64           H
ATOM    185 2HB  ASN A  32      -6.254 -12.317  40.092  1.00 61.64           H
ATOM    186  CG  ASN A  32      -4.796 -13.808  39.539  1.00 61.64           C
ATOM    187  OD1 ASN A  32      -3.582 -13.768  39.426  1.00 61.64           O
ATOM    188  ND2 ASN A  32      -5.589 -14.560  38.781  1.00 61.64           N
ATOM    189 1HD2 ASN A  32      -6.579 -14.546  38.925  1.00 61.64           H
ATOM    190 2HD2 ASN A  32      -5.196 -15.139  38.066  1.00 61.64           H
ATOM    191  HN  ASN A  32      -6.230 -11.459  42.470  1.00 61.64           H
ATOM    192  N   PHE A  33      -2.704 -10.790  40.717  1.00 64.71           N
ATOM    193  CA  PHE A  33      -2.001  -9.842  39.870  1.00 64.71           C
ATOM    194  C   PHE A  33      -1.586 -10.490  38.548  1.00 64.71           C
ATOM    195  O   PHE A  33      -0.399 -10.560  38.232  1.00 64.71           O
ATOM    196  HA  PHE A  33      -2.685  -9.017  39.670  1.00 64.71           H
ATOM    197  CB  PHE A  33      -0.744  -9.411  40.629  1.00 64.71           C
ATOM    198 1HB  PHE A  33      -0.186 -10.300  40.923  1.00 64.71           H
ATOM    199 2HB  PHE A  33      -0.104  -8.840  39.957  1.00 64.71           H
ATOM    200  CG  PHE A  33      -1.028  -8.570  41.876  1.00 64.71           C
ATOM    201  CD1 PHE A  33      -1.232  -7.231  41.761  1.00 64.71           C
ATOM    202  HD1 PHE A  33      -1.193  -6.755  40.781  1.00 64.71           H
ATOM    203  CD2 PHE A  33      -1.077  -9.163  43.099  1.00 64.71           C
ATOM    204  HD2 PHE A  33      -0.913 -10.237  43.191  1.00 64.71           H
ATOM    205  CE1 PHE A  33      -1.495  -6.451  42.918  1.00 64.71           C
ATOM    206  HE1 PHE A  33      -1.659  -5.377  42.826  1.00 64.71           H
ATOM    207  CE2 PHE A  33      -1.340  -8.383  44.256  1.00 64.71           C
ATOM    208  HE2 PHE A  33      -1.379  -8.858  45.237  1.00 64.71           H
ATOM    209  CZ  PHE A  33      -1.544  -7.043  44.141  1.00 64.71           C
ATOM    210  HZ  PHE A  33      -1.746  -6.445  45.030  1.00 64.71           H
ATOM    211  HN  PHE A  33      -2.147 -11.214  41.430  1.00 64.71           H
ATOM    212  N   THR A  34      -2.587 -10.947  37.810  1.00 63.28           N
ATOM    213  CA  THR A  34      -2.386 -11.310  36.418  1.00 63.28           C
ATOM    214  C   THR A  34      -1.828 -10.122  35.632  1.00 63.28           C
ATOM    215  O   THR A  34      -2.381  -9.024  35.684  1.00 63.28           O
ATOM    216  HA  THR A  34      -1.638 -12.102  36.374  1.00 63.28           H
ATOM    217  CB  THR A  34      -3.715 -11.832  35.868  1.00 63.28           C
ATOM    218  HB  THR A  34      -4.419 -11.015  35.713  1.00 63.28           H
ATOM    219  OG1 THR A  34      -4.117 -12.820  36.813  1.00 63.28           O
ATOM    220  HG1 THR A  34      -3.360 -13.448  36.995  1.00 63.28           H
ATOM    221  CG2 THR A  34      -3.543 -12.613  34.564  1.00 63.28           C
ATOM    222 1HG2 THR A  34      -2.891 -13.469  34.736  1.00 63.28           H
ATOM    223 2HG2 THR A  34      -3.099 -11.964  33.808  1.00 63.28           H
ATOM    224 3HG2 THR A  34      -4.516 -12.961  34.217  1.00 63.28           H
ATOM    225  HN  THR A  34      -3.520 -11.070  38.148  1.00 63.28           H
ATOM    226  N   ASP A  35      -0.740 -10.381  34.922  1.00 68.37           N
ATOM    227  CA  ASP A  35      -0.095  -9.343  34.136  1.00 68.37           C
ATOM    228  C   ASP A  35      -0.897  -9.108  32.854  1.00 68.37           C
ATOM    229  O   ASP A  35      -0.568  -9.656  31.803  1.00 68.37           O
ATOM    230  HA  ASP A  35      -0.074  -8.465  34.781  1.00 68.37           H
ATOM    231  CB  ASP A  35       1.324  -9.756  33.737  1.00 68.37           C
ATOM    232 1HB  ASP A  35       1.394 -10.843  33.703  1.00 68.37           H
ATOM    233 2HB  ASP A  35       1.544  -9.391  32.734  1.00 68.37           H
ATOM    234  CG  ASP A  35       2.353  -9.203  34.725  1.00 68.37           C
ATOM    235  OD1 ASP A  35       2.039  -8.169  35.352  1.00 68.37           O
ATOM    236  OD2 ASP A  35       3.431  -9.827  34.829  1.00 68.37           O
ATOM    237  HN  ASP A  35      -0.301 -11.278  34.879  1.00 68.37           H
ATOM    238  N   PHE A  36      -1.932  -8.292  32.983  1.00 82.48           N
ATOM    239  CA  PHE A  36      -2.676  -7.837  31.821  1.00 82.48           C
ATOM    240  C   PHE A  36      -1.950  -6.687  31.121  1.00 82.48           C
ATOM    241  O   PHE A  36      -2.283  -6.333  29.991  1.00 82.48           O
ATOM    242  HA  PHE A  36      -2.758  -8.682  31.138  1.00 82.48           H
ATOM    243  CB  PHE A  36      -4.032  -7.337  32.325  1.00 82.48           C
ATOM    244 1HB  PHE A  36      -3.867  -6.634  33.142  1.00 82.48           H
ATOM    245 2HB  PHE A  36      -4.524  -6.785  31.524  1.00 82.48           H
ATOM    246  CG  PHE A  36      -4.965  -8.449  32.807  1.00 82.48           C
ATOM    247  CD1 PHE A  36      -5.084  -9.597  32.087  1.00 82.48           C
ATOM    248  HD1 PHE A  36      -4.514  -9.724  31.167  1.00 82.48           H
ATOM    249  CD2 PHE A  36      -5.676  -8.290  33.956  1.00 82.48           C
ATOM    250  HD2 PHE A  36      -5.581  -7.370  34.533  1.00 82.48           H
ATOM    251  CE1 PHE A  36      -5.950 -10.629  32.535  1.00 82.48           C
ATOM    252  HE1 PHE A  36      -6.046 -11.549  31.958  1.00 82.48           H
ATOM    253  CE2 PHE A  36      -6.542  -9.322  34.403  1.00 82.48           C
ATOM    254  HE2 PHE A  36      -7.112  -9.194  35.324  1.00 82.48           H
ATOM    255  CZ  PHE A  36      -6.661 -10.470  33.684  1.00 82.48           C
ATOM    256  HZ  PHE A  36      -7.326 -11.262  34.027  1.00 82.48           H
ATOM    257  HN  PHE A  36      -2.264  -7.944  33.860  1.00 82.48           H
ATOM    258  N   TYR A  37      -0.970  -6.134  31.821  1.00 86.92           N
ATOM    259  CA  TYR A  37      -0.093  -5.140  31.226  1.00 86.92           C
ATOM    260  C   TYR A  37       1.058  -5.807  30.470  1.00 86.92           C
ATOM    261  O   TYR A  37       1.912  -6.452  31.075  1.00 86.92           O
ATOM    262  HA  TYR A  37      -0.682  -4.547  30.527  1.00 86.92           H
ATOM    263  CB  TYR A  37       0.480  -4.332  32.392  1.00 86.92           C
ATOM    264 1HB  TYR A  37      -0.339  -4.014  33.038  1.00 86.92           H
ATOM    265 2HB  TYR A  37       1.123  -4.978  32.988  1.00 86.92           H
ATOM    266  CG  TYR A  37       1.278  -3.099  31.962  1.00 86.92           C
ATOM    267  CD1 TYR A  37       2.652  -3.168  31.860  1.00 86.92           C
ATOM    268  HD1 TYR A  37       3.169  -4.100  32.086  1.00 86.92           H
ATOM    269  CD2 TYR A  37       0.622  -1.919  31.675  1.00 86.92           C
ATOM    270  HD2 TYR A  37      -0.463  -1.864  31.756  1.00 86.92           H
ATOM    271  CE1 TYR A  37       3.403  -2.008  31.455  1.00 86.92           C
ATOM    272  HE1 TYR A  37       4.489  -2.048  31.371  1.00 86.92           H
ATOM    273  CE2 TYR A  37       1.373  -0.758  31.270  1.00 86.92           C
ATOM    274  HE2 TYR A  37       0.869   0.180  31.041  1.00 86.92           H
ATOM    275  CZ  TYR A  37       2.726  -0.860  31.180  1.00 86.92           C
ATOM    276  OH  TYR A  37       3.436   0.235  30.797  1.00 86.92           O
ATOM    277  HH  TYR A  37       2.816   0.939  30.449  1.00 86.92           H
ATOM    278  HN  TYR A  37      -0.772  -6.355  32.776  1.00 86.92           H
ATOM    279  N   CYS A  38       1.043  -5.627  29.157  1.00 90.01           N
ATOM    280  CA  CYS A  38       2.011  -6.291  28.300  1.00 90.01           C
ATOM    281  C   CYS A  38       3.112  -5.287  27.953  1.00 90.01           C
ATOM    282  O   CYS A  38       2.864  -4.306  27.252  1.00 90.01           O
ATOM    283  HA  CYS A  38       2.415  -7.126  28.872  1.00 90.01           H
ATOM    284  CB  CYS A  38       1.353  -6.872  27.047  1.00 90.01           C
ATOM    285 1HB  CYS A  38       0.519  -7.514  27.330  1.00 90.01           H
ATOM    286 2HB  CYS A  38       0.943  -6.069  26.435  1.00 90.01           H
ATOM    287  SG  CYS A  38       2.579  -7.829  26.083  1.00 90.01           S
ATOM    288  HN  CYS A  38       0.387  -5.043  28.680  1.00 90.01           H
ATOM    289  N   GLU A  39       4.304  -5.566  28.458  1.00 81.88           N
ATOM    290  CA  GLU A  39       5.483  -4.821  28.050  1.00 81.88           C
ATOM    291  C   GLU A  39       6.055  -5.399  26.754  1.00 81.88           C
ATOM    292  O   GLU A  39       6.389  -6.582  26.692  1.00 81.88           O
ATOM    293  HA  GLU A  39       5.137  -3.802  27.879  1.00 81.88           H
ATOM    294  CB  GLU A  39       6.538  -4.813  29.159  1.00 81.88           C
ATOM    295 1HB  GLU A  39       6.791  -5.837  29.433  1.00 81.88           H
ATOM    296 2HB  GLU A  39       7.400  -4.226  28.842  1.00 81.88           H
ATOM    297  CG  GLU A  39       5.999  -4.139  30.423  1.00 81.88           C
ATOM    298 1HG  GLU A  39       5.580  -3.166  30.170  1.00 81.88           H
ATOM    299 2HG  GLU A  39       5.189  -4.737  30.841  1.00 81.88           H
ATOM    300  CD  GLU A  39       7.105  -3.968  31.467  1.00 81.88           C
ATOM    301  OE1 GLU A  39       6.835  -3.273  32.470  1.00 81.88           O
ATOM    302  OE2 GLU A  39       8.194  -4.537  31.237  1.00 81.88           O
ATOM    303  HN  GLU A  39       4.471  -6.285  29.133  1.00 81.88           H
ATOM    304  N   LYS A  40       6.150  -4.539  25.751  1.00 88.27           N
ATOM    305  CA  LYS A  40       6.491  -4.986  24.411  1.00 88.27           C
ATOM    306  C   LYS A  40       7.937  -4.596  24.100  1.00 88.27           C
ATOM    307  O   LYS A  40       8.274  -4.310  22.952  1.00 88.27           O
ATOM    308  HA  LYS A  40       6.417  -6.074  24.401  1.00 88.27           H
ATOM    309  CB  LYS A  40       5.478  -4.455  23.395  1.00 88.27           C
ATOM    310 1HB  LYS A  40       5.437  -3.367  23.452  1.00 88.27           H
ATOM    311 2HB  LYS A  40       5.803  -4.709  22.386  1.00 88.27           H
ATOM    312  CG  LYS A  40       4.087  -5.037  23.652  1.00 88.27           C
ATOM    313 1HG  LYS A  40       4.147  -6.124  23.698  1.00 88.27           H
ATOM    314 2HG  LYS A  40       3.719  -4.696  24.620  1.00 88.27           H
ATOM    315  CD  LYS A  40       3.107  -4.621  22.553  1.00 88.27           C
ATOM    316 1HD  LYS A  40       3.001  -3.536  22.547  1.00 88.27           H
ATOM    317 2HD  LYS A  40       3.504  -4.907  21.579  1.00 88.27           H
ATOM    318  CE  LYS A  40       1.738  -5.271  22.763  1.00 88.27           C
ATOM    319 1HE  LYS A  40       1.852  -6.352  22.847  1.00 88.27           H
ATOM    320 2HE  LYS A  40       1.304  -4.923  23.700  1.00 88.27           H
ATOM    321  NZ  LYS A  40       0.832  -4.947  21.639  1.00 88.27           N
ATOM    322 1HZ  LYS A  40      -0.030  -5.472  21.738  1.00 88.27           H
ATOM    323 2HZ  LYS A  40       0.626  -3.954  21.646  1.00 88.27           H
ATOM    324 3HZ  LYS A  40       1.279  -5.193  20.763  1.00 88.27           H
ATOM    325  HN  LYS A  40       6.000  -3.555  25.843  1.00 88.27           H
ATOM    326  N   ASN A  41       8.754  -4.596  25.144  1.00 82.74           N
ATOM    327  CA  ASN A  41      10.147  -4.206  25.004  1.00 82.74           C
ATOM    328  C   ASN A  41      10.816  -5.089  23.949  1.00 82.74           C
ATOM    329  O   ASN A  41      11.572  -4.597  23.112  1.00 82.74           O
ATOM    330  HA  ASN A  41      10.122  -3.155  24.714  1.00 82.74           H
ATOM    331  CB  ASN A  41      10.904  -4.386  26.321  1.00 82.74           C
ATOM    332 1HB  ASN A  41      10.732  -5.390  26.709  1.00 82.74           H
ATOM    333 2HB  ASN A  41      11.976  -4.292  26.144  1.00 82.74           H
ATOM    334  CG  ASN A  41      10.460  -3.350  27.356  1.00 82.74           C
ATOM    335  OD1 ASN A  41      10.074  -2.239  27.033  1.00 82.74           O
ATOM    336  ND2 ASN A  41      10.535  -3.776  28.613  1.00 82.74           N
ATOM    337 1HD2 ASN A  41      10.860  -4.701  28.810  1.00 82.74           H
ATOM    338 2HD2 ASN A  41      10.266  -3.171  29.363  1.00 82.74           H
ATOM    339  HN  ASN A  41       8.479  -4.856  26.069  1.00 82.74           H
ATOM    340  N   ASN A  42      10.514  -6.376  24.023  1.00 83.88           N
ATOM    341  CA  ASN A  42      11.122  -7.341  23.122  1.00 83.88           C
ATOM    342  C   ASN A  42      10.677  -7.046  21.689  1.00 83.88           C
ATOM    343  O   ASN A  42      11.450  -7.217  20.747  1.00 83.88           O
ATOM    344  HA  ASN A  42      12.197  -7.221  23.258  1.00 83.88           H
ATOM    345  CB  ASN A  42      10.689  -8.767  23.468  1.00 83.88           C
ATOM    346 1HB  ASN A  42       9.601  -8.828  23.478  1.00 83.88           H
ATOM    347 2HB  ASN A  42      11.040  -9.454  22.698  1.00 83.88           H
ATOM    348  CG  ASN A  42      11.242  -9.193  24.830  1.00 83.88           C
ATOM    349  OD1 ASN A  42      12.072  -8.529  25.427  1.00 83.88           O
ATOM    350  ND2 ASN A  42      10.735 -10.335  25.286  1.00 83.88           N
ATOM    351 1HD2 ASN A  42      10.056 -10.832  24.746  1.00 83.88           H
ATOM    352 2HD2 ASN A  42      11.034 -10.697  26.169  1.00 83.88           H
ATOM    353  HN  ASN A  42       9.867  -6.762  24.681  1.00 83.88           H
ATOM    354  N   VAL A  43       9.432  -6.608  21.568  1.00 91.52           N
ATOM    355  CA  VAL A  43       8.860  -6.332  20.261  1.00 91.52           C
ATOM    356  C   VAL A  43       9.569  -5.126  19.643  1.00 91.52           C
ATOM    357  O   VAL A  43       9.889  -5.132  18.455  1.00 91.52           O
ATOM    358  HA  VAL A  43       9.039  -7.205  19.633  1.00 91.52           H
ATOM    359  CB  VAL A  43       7.347  -6.138  20.383  1.00 91.52           C
ATOM    360  HB  VAL A  43       7.170  -5.265  21.011  1.00 91.52           H
ATOM    361  CG1 VAL A  43       6.717  -5.869  19.016  1.00 91.52           C
ATOM    362 1HG1 VAL A  43       7.151  -4.966  18.587  1.00 91.52           H
ATOM    363 2HG1 VAL A  43       6.908  -6.714  18.354  1.00 91.52           H
ATOM    364 3HG1 VAL A  43       5.641  -5.735  19.131  1.00 91.52           H
ATOM    365  CG2 VAL A  43       6.693  -7.344  21.061  1.00 91.52           C
ATOM    366 1HG2 VAL A  43       6.883  -8.240  20.471  1.00 91.52           H
ATOM    367 2HG2 VAL A  43       7.110  -7.471  22.060  1.00 91.52           H
ATOM    368 3HG2 VAL A  43       5.618  -7.180  21.135  1.00 91.52           H
ATOM    369  HN  VAL A  43       8.820  -6.442  22.341  1.00 91.52           H
ATOM    370  N   ARG A  44       9.793  -4.120  20.476  1.00 87.16           N
ATOM    371  CA  ARG A  44      10.459  -2.910  20.025  1.00 87.16           C
ATOM    372  C   ARG A  44      11.908  -3.213  19.638  1.00 87.16           C
ATOM    373  O   ARG A  44      12.430  -2.645  18.681  1.00 87.16           O
ATOM    374  HA  ARG A  44       9.883  -2.580  19.161  1.00 87.16           H
ATOM    375  CB  ARG A  44      10.444  -1.835  21.114  1.00 87.16           C
ATOM    376 1HB  ARG A  44      10.843  -2.246  22.042  1.00 87.16           H
ATOM    377 2HB  ARG A  44      11.095  -1.010  20.825  1.00 87.16           H
ATOM    378  CG  ARG A  44       9.025  -1.314  21.351  1.00 87.16           C
ATOM    379 1HG  ARG A  44       8.556  -1.080  20.395  1.00 87.16           H
ATOM    380 2HG  ARG A  44       8.421  -2.091  21.820  1.00 87.16           H
ATOM    381  CD  ARG A  44       9.039  -0.067  22.237  1.00 87.16           C
ATOM    382 1HD  ARG A  44       9.767   0.650  21.858  1.00 87.16           H
ATOM    383 2HD  ARG A  44       8.065   0.421  22.208  1.00 87.16           H
ATOM    384  NE  ARG A  44       9.375  -0.440  23.629  1.00 87.16           N
ATOM    385  HE  ARG A  44      10.341  -0.539  23.868  1.00 87.16           H
ATOM    386  CZ  ARG A  44       8.466  -0.653  24.590  1.00 87.16           C
ATOM    387  NH1 ARG A  44       7.158  -0.534  24.327  1.00 87.16           N
ATOM    388 1HH1 ARG A  44       6.853  -0.285  23.408  1.00 87.16           H
ATOM    389 2HH1 ARG A  44       6.486  -0.695  25.050  1.00 87.16           H
ATOM    390  NH2 ARG A  44       8.885  -0.986  25.819  1.00 87.16           N
ATOM    391 1HH2 ARG A  44       8.220  -1.149  26.547  1.00 87.16           H
ATOM    392 2HH2 ARG A  44       9.864  -1.073  26.007  1.00 87.16           H
ATOM    393  HN  ARG A  44       9.529  -4.124  21.440  1.00 87.16           H
ATOM    394  N   GLN A  45      12.515  -4.109  20.402  1.00 83.93           N
ATOM    395  CA  GLN A  45      13.899  -4.482  20.162  1.00 83.93           C
ATOM    396  C   GLN A  45      14.036  -5.164  18.799  1.00 83.93           C
ATOM    397  O   GLN A  45      14.952  -4.858  18.037  1.00 83.93           O
ATOM    398  HA  GLN A  45      14.456  -3.545  20.165  1.00 83.93           H
ATOM    399  CB  GLN A  45      14.426  -5.383  21.281  1.00 83.93           C
ATOM    400 1HB  GLN A  45      14.227  -4.921  22.248  1.00 83.93           H
ATOM    401 2HB  GLN A  45      13.896  -6.335  21.267  1.00 83.93           H
ATOM    402  CG  GLN A  45      15.929  -5.626  21.126  1.00 83.93           C
ATOM    403 1HG  GLN A  45      16.123  -6.134  20.182  1.00 83.93           H
ATOM    404 2HG  GLN A  45      16.454  -4.672  21.089  1.00 83.93           H
ATOM    405  CD  GLN A  45      16.470  -6.467  22.285  1.00 83.93           C
ATOM    406  OE1 GLN A  45      15.731  -7.016  23.086  1.00 83.93           O
ATOM    407  NE2 GLN A  45      17.797  -6.537  22.328  1.00 83.93           N
ATOM    408 1HE2 GLN A  45      18.346  -6.063  21.640  1.00 83.93           H
ATOM    409 2HE2 GLN A  45      18.247  -7.064  23.049  1.00 83.93           H
ATOM    410  HN  GLN A  45      12.079  -4.576  21.172  1.00 83.93           H
ATOM    411  N   PHE A  46      13.111  -6.075  18.534  1.00 93.32           N
ATOM    412  CA  PHE A  46      13.090  -6.770  17.258  1.00 93.32           C
ATOM    413  C   PHE A  46      12.928  -5.783  16.099  1.00 93.32           C
ATOM    414  O   PHE A  46      13.643  -5.867  15.103  1.00 93.32           O
ATOM    415  HA  PHE A  46      14.041  -7.292  17.157  1.00 93.32           H
ATOM    416  CB  PHE A  46      11.885  -7.712  17.281  1.00 93.32           C
ATOM    417 1HB  PHE A  46      12.009  -8.424  18.097  1.00 93.32           H
ATOM    418 2HB  PHE A  46      10.987  -7.133  17.498  1.00 93.32           H
ATOM    419  CG  PHE A  46      11.673  -8.484  15.978  1.00 93.32           C
ATOM    420  CD1 PHE A  46      10.756  -8.051  15.072  1.00 93.32           C
ATOM    421  HD1 PHE A  46      10.172  -7.153  15.274  1.00 93.32           H
ATOM    422  CD2 PHE A  46      12.402  -9.605  15.725  1.00 93.32           C
ATOM    423  HD2 PHE A  46      13.137  -9.952  16.451  1.00 93.32           H
ATOM    424  CE1 PHE A  46      10.560  -8.768  13.862  1.00 93.32           C
ATOM    425  HE1 PHE A  46       9.825  -8.420  13.136  1.00 93.32           H
ATOM    426  CE2 PHE A  46      12.205 -10.321  14.515  1.00 93.32           C
ATOM    427  HE2 PHE A  46      12.789 -11.219  14.312  1.00 93.32           H
ATOM    428  CZ  PHE A  46      11.288  -9.888  13.609  1.00 93.32           C
ATOM    429  HZ  PHE A  46      11.138 -10.438  12.680  1.00 93.32           H
ATOM    430  HN  PHE A  46      12.388  -6.341  19.171  1.00 93.32           H
ATOM    431  N   ALA A  47      11.983  -4.870  16.270  1.00 93.28           N
ATOM    432  CA  ALA A  47      11.683  -3.900  15.230  1.00 93.28           C
ATOM    433  C   ALA A  47      12.939  -3.081  14.926  1.00 93.28           C
ATOM    434  O   ALA A  47      13.225  -2.784  13.767  1.00 93.28           O
ATOM    435  HA  ALA A  47      11.394  -4.451  14.335  1.00 93.28           H
ATOM    436  CB  ALA A  47      10.509  -3.024  15.672  1.00 93.28           C
ATOM    437 1HB  ALA A  47       9.634  -3.651  15.847  1.00 93.28           H
ATOM    438 2HB  ALA A  47      10.771  -2.502  16.591  1.00 93.28           H
ATOM    439 3HB  ALA A  47      10.284  -2.297  14.891  1.00 93.28           H
ATOM    440  HN  ALA A  47      11.428  -4.787  17.098  1.00 93.28           H
ATOM    441  N   SER A  48      13.655  -2.739  15.987  1.00 91.49           N
ATOM    442  CA  SER A  48      14.788  -1.837  15.866  1.00 91.49           C
ATOM    443  C   SER A  48      15.887  -2.487  15.022  1.00 91.49           C
ATOM    444  O   SER A  48      16.712  -1.793  14.430  1.00 91.49           O
ATOM    445  HA  SER A  48      14.399  -0.949  15.368  1.00 91.49           H
ATOM    446  CB  SER A  48      15.335  -1.451  17.242  1.00 91.49           C
ATOM    447 1HB  SER A  48      16.012  -0.604  17.138  1.00 91.49           H
ATOM    448 2HB  SER A  48      14.513  -1.126  17.880  1.00 91.49           H
ATOM    449  OG  SER A  48      16.020  -2.533  17.867  1.00 91.49           O
ATOM    450  HG  SER A  48      15.523  -3.387  17.714  1.00 91.49           H
ATOM    451  HN  SER A  48      13.473  -3.066  16.914  1.00 91.49           H
ATOM    452  N   HIS A  49      15.861  -3.811  14.993  1.00 87.81           N
ATOM    453  CA  HIS A  49      16.877  -4.564  14.278  1.00 87.81           C
ATOM    454  C   HIS A  49      16.365  -4.920  12.881  1.00 87.81           C
ATOM    455  O   HIS A  49      17.117  -4.872  11.909  1.00 87.81           O
ATOM    456  HA  HIS A  49      17.743  -3.909  14.182  1.00 87.81           H
ATOM    457  CB  HIS A  49      17.309  -5.793  15.081  1.00 87.81           C
ATOM    458 1HB  HIS A  49      16.422  -6.360  15.363  1.00 87.81           H
ATOM    459 2HB  HIS A  49      17.910  -6.439  14.442  1.00 87.81           H
ATOM    460  CG  HIS A  49      18.097  -5.466  16.327  1.00 87.81           C
ATOM    461  ND1 HIS A  49      19.255  -4.709  16.304  1.00 87.81           N
ATOM    462  HD1 HIS A  49      19.679  -4.311  15.490  1.00 87.81           H
ATOM    463  CD2 HIS A  49      17.881  -5.800  17.632  1.00 87.81           C
ATOM    464  HD2 HIS A  49      17.050  -6.397  18.007  1.00 87.81           H
ATOM    465  CE1 HIS A  49      19.708  -4.599  17.545  1.00 87.81           C
ATOM    466  HE1 HIS A  49      20.605  -4.062  17.854  1.00 87.81           H
ATOM    467  NE2 HIS A  49      18.855  -5.277  18.366  1.00 87.81           N
ATOM    468  HN  HIS A  49      15.163  -4.367  15.445  1.00 87.81           H
ATOM    469  N   PHE A  50      15.088  -5.268  12.824  1.00 92.66           N
ATOM    470  CA  PHE A  50      14.534  -5.890  11.634  1.00 92.66           C
ATOM    471  C   PHE A  50      14.104  -4.834  10.613  1.00 92.66           C
ATOM    472  O   PHE A  50      14.397  -4.957   9.425  1.00 92.66           O
ATOM    473  HA  PHE A  50      15.316  -6.513  11.200  1.00 92.66           H
ATOM    474  CB  PHE A  50      13.304  -6.685  12.075  1.00 92.66           C
ATOM    475 1HB  PHE A  50      13.601  -7.397  12.846  1.00 92.66           H
ATOM    476 2HB  PHE A  50      12.587  -6.003  12.532  1.00 92.66           H
ATOM    477  CG  PHE A  50      12.613  -7.444  10.941  1.00 92.66           C
ATOM    478  CD1 PHE A  50      11.464  -6.958  10.399  1.00 92.66           C
ATOM    479  HD1 PHE A  50      11.035  -6.029  10.773  1.00 92.66           H
ATOM    480  CD2 PHE A  50      13.147  -8.604  10.474  1.00 92.66           C
ATOM    481  HD2 PHE A  50      14.068  -8.993  10.908  1.00 92.66           H
ATOM    482  CE1 PHE A  50      10.822  -7.663   9.346  1.00 92.66           C
ATOM    483  HE1 PHE A  50       9.901  -7.273   8.911  1.00 92.66           H
ATOM    484  CE2 PHE A  50      12.506  -9.308   9.421  1.00 92.66           C
ATOM    485  HE2 PHE A  50      12.935 -10.238   9.047  1.00 92.66           H
ATOM    486  CZ  PHE A  50      11.357  -8.823   8.879  1.00 92.66           C
ATOM    487  HZ  PHE A  50      10.865  -9.363   8.070  1.00 92.66           H
ATOM    488  HN  PHE A  50      14.438  -5.133  13.572  1.00 92.66           H
ATOM    489  N   LEU A  51      13.415  -3.819  11.115  1.00 93.49           N
ATOM    490  CA  LEU A  51      12.680  -2.913  10.249  1.00 93.49           C
ATOM    491  C   LEU A  51      13.667  -2.008   9.508  1.00 93.49           C
ATOM    492  O   LEU A  51      13.572  -1.843   8.293  1.00 93.49           O
ATOM    493  HA  LEU A  51      12.151  -3.520   9.514  1.00 93.49           H
ATOM    494  CB  LEU A  51      11.623  -2.147  11.048  1.00 93.49           C
ATOM    495 1HB  LEU A  51      12.123  -1.618  11.859  1.00 93.49           H
ATOM    496 2HB  LEU A  51      11.183  -1.390  10.398  1.00 93.49           H
ATOM    497  CG  LEU A  51      10.493  -2.988  11.644  1.00 93.49           C
ATOM    498  HG  LEU A  51      10.928  -3.690  12.355  1.00 93.49           H
ATOM    499  CD1 LEU A  51       9.507  -2.111  12.419  1.00 93.49           C
ATOM    500 1HD1 LEU A  51      10.031  -1.605  13.229  1.00 93.49           H
ATOM    501 2HD1 LEU A  51       9.075  -1.369  11.747  1.00 93.49           H
ATOM    502 3HD1 LEU A  51       8.714  -2.734  12.832  1.00 93.49           H
ATOM    503  CD2 LEU A  51       9.796  -3.815  10.561  1.00 93.49           C
ATOM    504 1HD2 LEU A  51       9.376  -3.148   9.808  1.00 93.49           H
ATOM    505 2HD2 LEU A  51      10.518  -4.483  10.093  1.00 93.49           H
ATOM    506 3HD2 LEU A  51       8.996  -4.403  11.012  1.00 93.49           H
ATOM    507  HN  LEU A  51      13.355  -3.612  12.091  1.00 93.49           H
ATOM    508  N   PRO A  52      14.628  -1.409  10.223  1.00 94.83           N
ATOM    509  CA  PRO A  52      15.434  -0.329   9.648  1.00 94.83           C
ATOM    510  C   PRO A  52      16.068  -0.725   8.324  1.00 94.83           C
ATOM    511  O   PRO A  52      15.957   0.001   7.337  1.00 94.83           O
ATOM    512  HA  PRO A  52      14.802   0.528   9.416  1.00 94.83           H
ATOM    513  CB  PRO A  52      16.488  -0.052  10.722  1.00 94.83           C
ATOM    514 1HB  PRO A  52      17.393  -0.637  10.557  1.00 94.83           H
ATOM    515 2HB  PRO A  52      16.786   0.997  10.731  1.00 94.83           H
ATOM    516  CG  PRO A  52      15.788  -0.450  12.015  1.00 94.83           C
ATOM    517 1HG  PRO A  52      16.500  -0.647  12.817  1.00 94.83           H
ATOM    518 2HG  PRO A  52      15.128   0.338  12.378  1.00 94.83           H
ATOM    519  CD  PRO A  52      15.020  -1.699  11.615  1.00 94.83           C
ATOM    520 1HD  PRO A  52      15.640  -2.593  11.677  1.00 94.83           H
ATOM    521 2HD  PRO A  52      14.157  -1.867  12.259  1.00 94.83           H
ATOM    522  N   PRO A  53      16.745  -1.880   8.272  1.00 95.70           N
ATOM    523  CA  PRO A  53      17.494  -2.262   7.072  1.00 95.70           C
ATOM    524  C   PRO A  53      16.580  -2.582   5.899  1.00 95.70           C
ATOM    525  O   PRO A  53      16.918  -2.303   4.750  1.00 95.70           O
ATOM    526  HA  PRO A  53      18.110  -1.429   6.732  1.00 95.70           H
ATOM    527  CB  PRO A  53      18.295  -3.486   7.518  1.00 95.70           C
ATOM    528 1HB  PRO A  53      18.437  -4.193   6.701  1.00 95.70           H
ATOM    529 2HB  PRO A  53      19.287  -3.209   7.874  1.00 95.70           H
ATOM    530  CG  PRO A  53      17.459  -4.076   8.618  1.00 95.70           C
ATOM    531 1HG  PRO A  53      16.687  -4.733   8.218  1.00 95.70           H
ATOM    532 2HG  PRO A  53      18.067  -4.675   9.297  1.00 95.70           H
ATOM    533  CD  PRO A  53      16.854  -2.901   9.329  1.00 95.70           C
ATOM    534 1HD  PRO A  53      15.880  -3.146   9.753  1.00 95.70           H
ATOM    535 2HD  PRO A  53      17.483  -2.561  10.152  1.00 95.70           H
ATOM    536  N   LEU A  54      15.436  -3.166   6.224  1.00 93.78           N
ATOM    537  CA  LEU A  54      14.507  -3.614   5.201  1.00 93.78           C
ATOM    538  C   LEU A  54      13.847  -2.397   4.550  1.00 93.78           C
ATOM    539  O   LEU A  54      13.648  -2.369   3.336  1.00 93.78           O
ATOM    540  HA  LEU A  54      15.087  -4.140   4.442  1.00 93.78           H
ATOM    541  CB  LEU A  54      13.510  -4.616   5.784  1.00 93.78           C
ATOM    542 1HB  LEU A  54      13.032  -4.160   6.652  1.00 93.78           H
ATOM    543 2HB  LEU A  54      12.727  -4.792   5.046  1.00 93.78           H
ATOM    544  CG  LEU A  54      14.087  -5.968   6.207  1.00 93.78           C
ATOM    545  HG  LEU A  54      14.841  -5.793   6.973  1.00 93.78           H
ATOM    546  CD1 LEU A  54      13.006  -6.855   6.829  1.00 93.78           C
ATOM    547 1HD1 LEU A  54      12.594  -6.361   7.709  1.00 93.78           H
ATOM    548 2HD1 LEU A  54      12.212  -7.026   6.102  1.00 93.78           H
ATOM    549 3HD1 LEU A  54      13.444  -7.810   7.121  1.00 93.78           H
ATOM    550  CD2 LEU A  54      14.787  -6.657   5.033  1.00 93.78           C
ATOM    551 1HD2 LEU A  54      14.071  -6.818   4.227  1.00 93.78           H
ATOM    552 2HD2 LEU A  54      15.600  -6.026   4.675  1.00 93.78           H
ATOM    553 3HD2 LEU A  54      15.188  -7.616   5.361  1.00 93.78           H
ATOM    554  HN  LEU A  54      15.141  -3.333   7.165  1.00 93.78           H
ATOM    555  N   TYR A  55      13.526  -1.420   5.385  1.00 93.98           N
ATOM    556  CA  TYR A  55      12.876  -0.211   4.908  1.00 93.98           C
ATOM    557  C   TYR A  55      13.814   0.600   4.013  1.00 93.98           C
ATOM    558  O   TYR A  55      13.383   1.175   3.015  1.00 93.98           O
ATOM    559  HA  TYR A  55      12.000  -0.506   4.331  1.00 93.98           H
ATOM    560  CB  TYR A  55      12.545   0.610   6.157  1.00 93.98           C
ATOM    561 1HB  TYR A  55      13.399   0.585   6.833  1.00 93.98           H
ATOM    562 2HB  TYR A  55      12.398   1.650   5.866  1.00 93.98           H
ATOM    563  CG  TYR A  55      11.304   0.125   6.909  1.00 93.98           C
ATOM    564  CD1 TYR A  55      10.671  -1.037   6.519  1.00 93.98           C
ATOM    565  HD1 TYR A  55      11.055  -1.611   5.675  1.00 93.98           H
ATOM    566  CD2 TYR A  55      10.817   0.851   7.977  1.00 93.98           C
ATOM    567  HD2 TYR A  55      11.317   1.769   8.285  1.00 93.98           H
ATOM    568  CE1 TYR A  55       9.503  -1.494   7.227  1.00 93.98           C
ATOM    569  HE1 TYR A  55       8.993  -2.410   6.930  1.00 93.98           H
ATOM    570  CE2 TYR A  55       9.649   0.395   8.685  1.00 93.98           C
ATOM    571  HE2 TYR A  55       9.255   0.958   9.531  1.00 93.98           H
ATOM    572  CZ  TYR A  55       9.050  -0.755   8.275  1.00 93.98           C
ATOM    573  OH  TYR A  55       7.947  -1.186   8.944  1.00 93.98           O
ATOM    574  HH  TYR A  55       7.539  -1.964   8.466  1.00 93.98           H
ATOM    575  HN  TYR A  55      13.703  -1.444   6.369  1.00 93.98           H
ATOM    576  N   TRP A  56      15.080   0.622   4.403  1.00 92.39           N
ATOM    577  CA  TRP A  56      16.094   1.303   3.616  1.00 92.39           C
ATOM    578  C   TRP A  56      16.197   0.596   2.263  1.00 92.39           C
ATOM    579  O   TRP A  56      16.289   1.247   1.224  1.00 92.39           O
ATOM    580  HA  TRP A  56      15.769   2.334   3.474  1.00 92.39           H
ATOM    581  CB  TRP A  56      17.427   1.355   4.366  1.00 92.39           C
ATOM    582 1HB  TRP A  56      17.564   0.420   4.908  1.00 92.39           H
ATOM    583 2HB  TRP A  56      18.238   1.426   3.641  1.00 92.39           H
ATOM    584  CG  TRP A  56      17.541   2.520   5.351  1.00 92.39           C
ATOM    585  CD1 TRP A  56      17.653   2.465   6.686  1.00 92.39           C
ATOM    586  HD1 TRP A  56      17.677   1.539   7.261  1.00 92.39           H
ATOM    587  CD2 TRP A  56      17.550   3.926   5.024  1.00 92.39           C
ATOM    588  NE1 TRP A  56      17.733   3.726   7.240  1.00 92.39           N
ATOM    589  HE1 TRP A  56      17.821   3.941   8.212  1.00 92.39           H
ATOM    590  CE2 TRP A  56      17.669   4.643   6.197  1.00 92.39           C
ATOM    591  CE3 TRP A  56      17.462   4.570   3.777  1.00 92.39           C
ATOM    592  HE3 TRP A  56      17.368   4.027   2.837  1.00 92.39           H
ATOM    593  CZ2 TRP A  56      17.709   6.041   6.240  1.00 92.39           C
ATOM    594  HZ2 TRP A  56      17.803   6.585   7.180  1.00 92.39           H
ATOM    595  CZ3 TRP A  56      17.504   5.968   3.837  1.00 92.39           C
ATOM    596  HZ3 TRP A  56      17.439   6.518   2.898  1.00 92.39           H
ATOM    597  CH2 TRP A  56      17.622   6.705   5.010  1.00 92.39           C
ATOM    598  HH2 TRP A  56      17.648   7.794   4.972  1.00 92.39           H
ATOM    599  HN  TRP A  56      15.416   0.185   5.238  1.00 92.39           H
ATOM    600  N   LEU A  57      16.179  -0.728   2.321  1.00 93.92           N
ATOM    601  CA  LEU A  57      16.275  -1.531   1.113  1.00 93.92           C
ATOM    602  C   LEU A  57      15.083  -1.221   0.205  1.00 93.92           C
ATOM    603  O   LEU A  57      15.257  -0.953  -0.983  1.00 93.92           O
ATOM    604  HA  LEU A  57      17.188  -1.237   0.597  1.00 93.92           H
ATOM    605  CB  LEU A  57      16.411  -3.014   1.465  1.00 93.92           C
ATOM    606 1HB  LEU A  57      17.291  -3.138   2.095  1.00 93.92           H
ATOM    607 2HB  LEU A  57      15.547  -3.305   2.063  1.00 93.92           H
ATOM    608  CG  LEU A  57      16.525  -3.976   0.281  1.00 93.92           C
ATOM    609  HG  LEU A  57      15.674  -3.808  -0.378  1.00 93.92           H
ATOM    610  CD1 LEU A  57      17.790  -3.696  -0.532  1.00 93.92           C
ATOM    611 1HD1 LEU A  57      17.758  -2.676  -0.914  1.00 93.92           H
ATOM    612 2HD1 LEU A  57      18.666  -3.819   0.104  1.00 93.92           H
ATOM    613 3HD1 LEU A  57      17.847  -4.394  -1.368  1.00 93.92           H
ATOM    614  CD2 LEU A  57      16.455  -5.431   0.749  1.00 93.92           C
ATOM    615 1HD2 LEU A  57      17.272  -5.630   1.442  1.00 93.92           H
ATOM    616 2HD2 LEU A  57      15.503  -5.606   1.251  1.00 93.92           H
ATOM    617 3HD2 LEU A  57      16.538  -6.094  -0.112  1.00 93.92           H
ATOM    618  HN  LEU A  57      16.101  -1.250   3.170  1.00 93.92           H
ATOM    619  N   VAL A  58      13.899  -1.268   0.798  1.00 95.18           N
ATOM    620  CA  VAL A  58      12.677  -1.039   0.047  1.00 95.18           C
ATOM    621  C   VAL A  58      12.723   0.355  -0.582  1.00 95.18           C
ATOM    622  O   VAL A  58      12.389   0.523  -1.753  1.00 95.18           O
ATOM    623  HA  VAL A  58      12.636  -1.782  -0.750  1.00 95.18           H
ATOM    624  CB  VAL A  58      11.461  -1.246   0.952  1.00 95.18           C
ATOM    625  HB  VAL A  58      11.589  -0.620   1.835  1.00 95.18           H
ATOM    626  CG1 VAL A  58      10.174  -0.809   0.249  1.00 95.18           C
ATOM    627 1HG1 VAL A  58      10.241   0.247  -0.009  1.00 95.18           H
ATOM    628 2HG1 VAL A  58      10.038  -1.397  -0.659  1.00 95.18           H
ATOM    629 3HG1 VAL A  58       9.325  -0.968   0.914  1.00 95.18           H
ATOM    630  CG2 VAL A  58      11.365  -2.701   1.417  1.00 95.18           C
ATOM    631 1HG2 VAL A  58      11.270  -3.354   0.550  1.00 95.18           H
ATOM    632 2HG2 VAL A  58      12.264  -2.964   1.974  1.00 95.18           H
ATOM    633 3HG2 VAL A  58      10.492  -2.820   2.058  1.00 95.18           H
ATOM    634  HN  VAL A  58      13.769  -1.458   1.771  1.00 95.18           H
ATOM    635  N   PHE A  59      13.141   1.320   0.225  1.00 95.98           N
ATOM    636  CA  PHE A  59      13.191   2.701  -0.223  1.00 95.98           C
ATOM    637  C   PHE A  59      14.088   2.847  -1.453  1.00 95.98           C
ATOM    638  O   PHE A  59      13.673   3.409  -2.466  1.00 95.98           O
ATOM    639  HA  PHE A  59      12.173   2.994  -0.481  1.00 95.98           H
ATOM    640  CB  PHE A  59      13.781   3.523   0.925  1.00 95.98           C
ATOM    641 1HB  PHE A  59      13.090   3.500   1.767  1.00 95.98           H
ATOM    642 2HB  PHE A  59      14.706   3.050   1.258  1.00 95.98           H
ATOM    643  CG  PHE A  59      14.072   4.980   0.561  1.00 95.98           C
ATOM    644  CD1 PHE A  59      15.358   5.409   0.451  1.00 95.98           C
ATOM    645  HD1 PHE A  59      16.181   4.715   0.621  1.00 95.98           H
ATOM    646  CD2 PHE A  59      13.045   5.846   0.349  1.00 95.98           C
ATOM    647  HD2 PHE A  59      12.015   5.502   0.437  1.00 95.98           H
ATOM    648  CE1 PHE A  59      15.628   6.762   0.113  1.00 95.98           C
ATOM    649  HE1 PHE A  59      16.658   7.106   0.025  1.00 95.98           H
ATOM    650  CE2 PHE A  59      13.316   7.199   0.011  1.00 95.98           C
ATOM    651  HE2 PHE A  59      12.493   7.893  -0.159  1.00 95.98           H
ATOM    652  CZ  PHE A  59      14.601   7.628  -0.099  1.00 95.98           C
ATOM    653  HZ  PHE A  59      14.808   8.666  -0.358  1.00 95.98           H
ATOM    654  HN  PHE A  59      13.442   1.170   1.167  1.00 95.98           H
ATOM    655  N   ILE A  60      15.301   2.330  -1.326  1.00 94.35           N
ATOM    656  CA  ILE A  60      16.313   2.533  -2.349  1.00 94.35           C
ATOM    657  C   ILE A  60      15.826   1.932  -3.669  1.00 94.35           C
ATOM    658  O   ILE A  60      15.813   2.608  -4.696  1.00 94.35           O
ATOM    659  HA  ILE A  60      16.431   3.609  -2.482  1.00 94.35           H
ATOM    660  CB  ILE A  60      17.663   1.984  -1.884  1.00 94.35           C
ATOM    661  HB  ILE A  60      17.508   0.976  -1.501  1.00 94.35           H
ATOM    662  CG1 ILE A  60      18.229   2.822  -0.735  1.00 94.35           C
ATOM    663 1HG1 ILE A  60      18.560   3.789  -1.114  1.00 94.35           H
ATOM    664 2HG1 ILE A  60      17.446   3.017  -0.002  1.00 94.35           H
ATOM    665  CG2 ILE A  60      18.644   1.878  -3.053  1.00 94.35           C
ATOM    666 1HG2 ILE A  60      18.236   1.208  -3.810  1.00 94.35           H
ATOM    667 2HG2 ILE A  60      18.799   2.866  -3.488  1.00 94.35           H
ATOM    668 3HG2 ILE A  60      19.596   1.485  -2.695  1.00 94.35           H
ATOM    669  CD1 ILE A  60      19.400   2.105  -0.059  1.00 94.35           C
ATOM    670 1HD1 ILE A  60      19.060   1.149   0.339  1.00 94.35           H
ATOM    671 2HD1 ILE A  60      20.191   1.933  -0.789  1.00 94.35           H
ATOM    672 3HD1 ILE A  60      19.784   2.722   0.753  1.00 94.35           H
ATOM    673  HN  ILE A  60      15.596   1.781  -0.543  1.00 94.35           H
ATOM    674  N   VAL A  61      15.438   0.667  -3.598  1.00 94.65           N
ATOM    675  CA  VAL A  61      15.090  -0.077  -4.796  1.00 94.65           C
ATOM    676  C   VAL A  61      13.829   0.527  -5.418  1.00 94.65           C
ATOM    677  O   VAL A  61      13.761   0.719  -6.631  1.00 94.65           O
ATOM    678  HA  VAL A  61      15.914   0.031  -5.501  1.00 94.65           H
ATOM    679  CB  VAL A  61      14.940  -1.563  -4.465  1.00 94.65           C
ATOM    680  HB  VAL A  61      14.181  -1.659  -3.688  1.00 94.65           H
ATOM    681  CG1 VAL A  61      14.464  -2.352  -5.686  1.00 94.65           C
ATOM    682 1HG1 VAL A  61      13.498  -1.968  -6.013  1.00 94.65           H
ATOM    683 2HG1 VAL A  61      15.190  -2.245  -6.493  1.00 94.65           H
ATOM    684 3HG1 VAL A  61      14.367  -3.405  -5.423  1.00 94.65           H
ATOM    685  CG2 VAL A  61      16.249  -2.137  -3.917  1.00 94.65           C
ATOM    686 1HG2 VAL A  61      17.036  -2.023  -4.662  1.00 94.65           H
ATOM    687 2HG2 VAL A  61      16.528  -1.602  -3.009  1.00 94.65           H
ATOM    688 3HG2 VAL A  61      16.114  -3.194  -3.690  1.00 94.65           H
ATOM    689  HN  VAL A  61      15.359   0.153  -2.744  1.00 94.65           H
ATOM    690  N   GLY A  62      12.861   0.809  -4.559  1.00 96.06           N
ATOM    691  CA  GLY A  62      11.566   1.280  -5.019  1.00 96.06           C
ATOM    692  C   GLY A  62      11.673   2.686  -5.612  1.00 96.06           C
ATOM    693  O   GLY A  62      11.064   2.978  -6.640  1.00 96.06           O
ATOM    694 1HA  GLY A  62      11.170   0.595  -5.768  1.00 96.06           H
ATOM    695 2HA  GLY A  62      10.860   1.285  -4.187  1.00 96.06           H
ATOM    696  HN  GLY A  62      12.951   0.721  -3.567  1.00 96.06           H
ATOM    697  N   ALA A  63      12.452   3.521  -4.939  1.00 95.71           N
ATOM    698  CA  ALA A  63      12.610   4.902  -5.361  1.00 95.71           C
ATOM    699  C   ALA A  63      13.247   4.936  -6.752  1.00 95.71           C
ATOM    700  O   ALA A  63      12.817   5.697  -7.617  1.00 95.71           O
ATOM    701  HA  ALA A  63      11.617   5.348  -5.414  1.00 95.71           H
ATOM    702  CB  ALA A  63      13.437   5.662  -4.322  1.00 95.71           C
ATOM    703 1HB  ALA A  63      12.926   5.632  -3.359  1.00 95.71           H
ATOM    704 2HB  ALA A  63      14.418   5.196  -4.227  1.00 95.71           H
ATOM    705 3HB  ALA A  63      13.555   6.698  -4.639  1.00 95.71           H
ATOM    706  HN  ALA A  63      12.968   3.267  -4.121  1.00 95.71           H
ATOM    707  N   LEU A  64      14.262   4.102  -6.923  1.00 89.89           N
ATOM    708  CA  LEU A  64      14.961   4.026  -8.195  1.00 89.89           C
ATOM    709  C   LEU A  64      13.982   3.582  -9.284  1.00 89.89           C
ATOM    710  O   LEU A  64      13.917   4.192 -10.350  1.00 89.89           O
ATOM    711  HA  LEU A  64      15.314   5.029  -8.435  1.00 89.89           H
ATOM    712  CB  LEU A  64      16.195   3.129  -8.075  1.00 89.89           C
ATOM    713 1HB  LEU A  64      15.896   2.195  -7.600  1.00 89.89           H
ATOM    714 2HB  LEU A  64      16.538   2.881  -9.079  1.00 89.89           H
ATOM    715  CG  LEU A  64      17.374   3.711  -7.292  1.00 89.89           C
ATOM    716  HG  LEU A  64      17.010   4.035  -6.317  1.00 89.89           H
ATOM    717  CD1 LEU A  64      18.446   2.649  -7.045  1.00 89.89           C
ATOM    718 1HD1 LEU A  64      18.018   1.827  -6.471  1.00 89.89           H
ATOM    719 2HD1 LEU A  64      18.813   2.273  -8.000  1.00 89.89           H
ATOM    720 3HD1 LEU A  64      19.273   3.089  -6.487  1.00 89.89           H
ATOM    721  CD2 LEU A  64      17.942   4.946  -7.995  1.00 89.89           C
ATOM    722 1HD2 LEU A  64      18.286   4.671  -8.992  1.00 89.89           H
ATOM    723 2HD2 LEU A  64      17.166   5.707  -8.075  1.00 89.89           H
ATOM    724 3HD2 LEU A  64      18.778   5.340  -7.417  1.00 89.89           H
ATOM    725  HN  LEU A  64      14.607   3.488  -6.213  1.00 89.89           H
ATOM    726  N   GLY A  65      13.246   2.524  -8.978  1.00 93.80           N
ATOM    727  CA  GLY A  65      12.369   1.913  -9.962  1.00 93.80           C
ATOM    728  C   GLY A  65      11.274   2.888 -10.402  1.00 93.80           C
ATOM    729  O   GLY A  65      11.085   3.116 -11.595  1.00 93.80           O
ATOM    730 1HA  GLY A  65      12.951   1.600 -10.828  1.00 93.80           H
ATOM    731 2HA  GLY A  65      11.914   1.016  -9.542  1.00 93.80           H
ATOM    732  HN  GLY A  65      13.241   2.087  -8.078  1.00 93.80           H
ATOM    733  N   ASN A  66      10.583   3.436  -9.413  1.00 92.32           N
ATOM    734  CA  ASN A  66       9.413   4.254  -9.683  1.00 92.32           C
ATOM    735  C   ASN A  66       9.855   5.581 -10.304  1.00 92.32           C
ATOM    736  O   ASN A  66       9.185   6.110 -11.189  1.00 92.32           O
ATOM    737  HA  ASN A  66       8.798   3.661 -10.361  1.00 92.32           H
ATOM    738  CB  ASN A  66       8.650   4.566  -8.394  1.00 92.32           C
ATOM    739 1HB  ASN A  66       9.353   4.846  -7.610  1.00 92.32           H
ATOM    740 2HB  ASN A  66       7.993   5.421  -8.553  1.00 92.32           H
ATOM    741  CG  ASN A  66       7.824   3.361  -7.940  1.00 92.32           C
ATOM    742  OD1 ASN A  66       6.838   2.985  -8.551  1.00 92.32           O
ATOM    743  ND2 ASN A  66       8.281   2.777  -6.835  1.00 92.32           N
ATOM    744 1HD2 ASN A  66       9.097   3.136  -6.381  1.00 92.32           H
ATOM    745 2HD2 ASN A  66       7.809   1.980  -6.458  1.00 92.32           H
ATOM    746  HN  ASN A  66      10.810   3.329  -8.445  1.00 92.32           H
ATOM    747  N   SER A  67      10.980   6.080  -9.814  1.00 92.02           N
ATOM    748  CA  SER A  67      11.540   7.315 -10.337  1.00 92.02           C
ATOM    749  C   SER A  67      11.852   7.159 -11.826  1.00 92.02           C
ATOM    750  O   SER A  67      11.671   8.096 -12.603  1.00 92.02           O
ATOM    751  HA  SER A  67      10.768   8.069 -10.184  1.00 92.02           H
ATOM    752  CB  SER A  67      12.802   7.715  -9.570  1.00 92.02           C
ATOM    753 1HB  SER A  67      13.545   6.922  -9.655  1.00 92.02           H
ATOM    754 2HB  SER A  67      13.234   8.607 -10.023  1.00 92.02           H
ATOM    755  OG  SER A  67      12.533   7.966  -8.193  1.00 92.02           O
ATOM    756  HG  SER A  67      12.934   7.244  -7.629  1.00 92.02           H
ATOM    757  HN  SER A  67      11.506   5.657  -9.076  1.00 92.02           H
ATOM    758  N   LEU A  68      12.314   5.969 -12.181  1.00 87.25           N
ATOM    759  CA  LEU A  68      12.659   5.681 -13.562  1.00 87.25           C
ATOM    760  C   LEU A  68      11.388   5.695 -14.415  1.00 87.25           C
ATOM    761  O   LEU A  68      11.396   6.195 -15.539  1.00 87.25           O
ATOM    762  HA  LEU A  68      13.315   6.480 -13.908  1.00 87.25           H
ATOM    763  CB  LEU A  68      13.448   4.374 -13.656  1.00 87.25           C
ATOM    764 1HB  LEU A  68      14.234   4.392 -12.901  1.00 87.25           H
ATOM    765 2HB  LEU A  68      12.781   3.551 -13.402  1.00 87.25           H
ATOM    766  CG  LEU A  68      14.090   4.074 -15.012  1.00 87.25           C
ATOM    767  HG  LEU A  68      13.328   4.185 -15.783  1.00 87.25           H
ATOM    768  CD1 LEU A  68      15.201   5.078 -15.327  1.00 87.25           C
ATOM    769 1HD1 LEU A  68      14.784   6.085 -15.353  1.00 87.25           H
ATOM    770 2HD1 LEU A  68      15.970   5.023 -14.557  1.00 87.25           H
ATOM    771 3HD1 LEU A  68      15.640   4.841 -16.296  1.00 87.25           H
ATOM    772  CD2 LEU A  68      14.589   2.629 -15.075  1.00 87.25           C
ATOM    773 1HD2 LEU A  68      15.331   2.466 -14.293  1.00 87.25           H
ATOM    774 2HD2 LEU A  68      13.751   1.948 -14.927  1.00 87.25           H
ATOM    775 3HD2 LEU A  68      15.041   2.442 -16.049  1.00 87.25           H
ATOM    776  HN  LEU A  68      12.453   5.211 -11.544  1.00 87.25           H
ATOM    777  N   VAL A  69      10.327   5.140 -13.847  1.00 90.72           N
ATOM    778  CA  VAL A  69       9.052   5.084 -14.540  1.00 90.72           C
ATOM    779  C   VAL A  69       8.599   6.505 -14.882  1.00 90.72           C
ATOM    780  O   VAL A  69       8.263   6.794 -16.029  1.00 90.72           O
ATOM    781  HA  VAL A  69       9.205   4.532 -15.467  1.00 90.72           H
ATOM    782  CB  VAL A  69       8.031   4.318 -13.696  1.00 90.72           C
ATOM    783  HB  VAL A  69       8.016   4.764 -12.701  1.00 90.72           H
ATOM    784  CG1 VAL A  69       6.626   4.443 -14.288  1.00 90.72           C
ATOM    785 1HG1 VAL A  69       6.336   5.493 -14.318  1.00 90.72           H
ATOM    786 2HG1 VAL A  69       6.620   4.035 -15.299  1.00 90.72           H
ATOM    787 3HG1 VAL A  69       5.920   3.889 -13.669  1.00 90.72           H
ATOM    788  CG2 VAL A  69       8.435   2.850 -13.546  1.00 90.72           C
ATOM    789 1HG2 VAL A  69       8.491   2.387 -14.532  1.00 90.72           H
ATOM    790 2HG2 VAL A  69       9.408   2.788 -13.059  1.00 90.72           H
ATOM    791 3HG2 VAL A  69       7.692   2.329 -12.942  1.00 90.72           H
ATOM    792  HN  VAL A  69      10.330   4.735 -12.933  1.00 90.72           H
ATOM    793  N   ILE A  70       8.604   7.354 -13.864  1.00 90.98           N
ATOM    794  CA  ILE A  70       8.105   8.710 -14.019  1.00 90.98           C
ATOM    795  C   ILE A  70       8.932   9.435 -15.083  1.00 90.98           C
ATOM    796  O   ILE A  70       8.383  10.142 -15.926  1.00 90.98           O
ATOM    797  HA  ILE A  70       7.075   8.642 -14.370  1.00 90.98           H
ATOM    798  CB  ILE A  70       8.076   9.428 -12.668  1.00 90.98           C
ATOM    799  HB  ILE A  70       9.065   9.346 -12.217  1.00 90.98           H
ATOM    800  CG1 ILE A  70       7.087   8.758 -11.712  1.00 90.98           C
ATOM    801 1HG1 ILE A  70       6.067   8.992 -12.017  1.00 90.98           H
ATOM    802 2HG1 ILE A  70       7.196   7.675 -11.770  1.00 90.98           H
ATOM    803  CG2 ILE A  70       7.782  10.919 -12.846  1.00 90.98           C
ATOM    804 1HG2 ILE A  70       8.557  11.371 -13.465  1.00 90.98           H
ATOM    805 2HG2 ILE A  70       6.813  11.043 -13.328  1.00 90.98           H
ATOM    806 3HG2 ILE A  70       7.768  11.405 -11.870  1.00 90.98           H
ATOM    807  CD1 ILE A  70       7.315   9.223 -10.273  1.00 90.98           C
ATOM    808 1HD1 ILE A  70       8.328   8.965  -9.964  1.00 90.98           H
ATOM    809 2HD1 ILE A  70       7.181  10.303 -10.214  1.00 90.98           H
ATOM    810 3HD1 ILE A  70       6.599   8.732  -9.614  1.00 90.98           H
ATOM    811  HN  ILE A  70       8.940   7.129 -12.950  1.00 90.98           H
ATOM    812  N   LEU A  71      10.240   9.234 -15.009  1.00 85.28           N
ATOM    813  CA  LEU A  71      11.155   9.925 -15.901  1.00 85.28           C
ATOM    814  C   LEU A  71      10.816   9.567 -17.349  1.00 85.28           C
ATOM    815  O   LEU A  71      10.739  10.445 -18.208  1.00 85.28           O
ATOM    816  HA  LEU A  71      10.999  10.995 -15.764  1.00 85.28           H
ATOM    817  CB  LEU A  71      12.606   9.626 -15.517  1.00 85.28           C
ATOM    818 1HB  LEU A  71      12.734   9.850 -14.458  1.00 85.28           H
ATOM    819 2HB  LEU A  71      12.780   8.557 -15.640  1.00 85.28           H
ATOM    820  CG  LEU A  71      13.677  10.384 -16.303  1.00 85.28           C
ATOM    821  HG  LEU A  71      13.379  10.407 -17.351  1.00 85.28           H
ATOM    822  CD1 LEU A  71      13.781  11.835 -15.830  1.00 85.28           C
ATOM    823 1HD1 LEU A  71      12.823  12.334 -15.976  1.00 85.28           H
ATOM    824 2HD1 LEU A  71      14.044  11.855 -14.773  1.00 85.28           H
ATOM    825 3HD1 LEU A  71      14.550  12.351 -16.406  1.00 85.28           H
ATOM    826  CD2 LEU A  71      15.024   9.660 -16.232  1.00 85.28           C
ATOM    827 1HD2 LEU A  71      15.341   9.585 -15.192  1.00 85.28           H
ATOM    828 2HD2 LEU A  71      14.922   8.661 -16.654  1.00 85.28           H
ATOM    829 3HD2 LEU A  71      15.767  10.220 -16.799  1.00 85.28           H
ATOM    830  HN  LEU A  71      10.674   8.614 -14.355  1.00 85.28           H
ATOM    831  N   VAL A  72      10.623   8.276 -17.577  1.00 85.57           N
ATOM    832  CA  VAL A  72      10.438   7.774 -18.927  1.00 85.57           C
ATOM    833  C   VAL A  72       9.143   8.346 -19.507  1.00 85.57           C
ATOM    834  O   VAL A  72       9.111   8.773 -20.660  1.00 85.57           O
ATOM    835  HA  VAL A  72      11.277   8.126 -19.527  1.00 85.57           H
ATOM    836  CB  VAL A  72      10.467   6.244 -18.925  1.00 85.57           C
ATOM    837  HB  VAL A  72       9.716   5.896 -18.215  1.00 85.57           H
ATOM    838  CG1 VAL A  72      10.104   5.687 -20.303  1.00 85.57           C
ATOM    839 1HG1 VAL A  72       9.102   6.017 -20.577  1.00 85.57           H
ATOM    840 2HG1 VAL A  72      10.820   6.048 -21.041  1.00 85.57           H
ATOM    841 3HG1 VAL A  72      10.132   4.597 -20.273  1.00 85.57           H
ATOM    842  CG2 VAL A  72      11.828   5.722 -18.463  1.00 85.57           C
ATOM    843 1HG2 VAL A  72      12.604   6.085 -19.137  1.00 85.57           H
ATOM    844 2HG2 VAL A  72      12.030   6.077 -17.452  1.00 85.57           H
ATOM    845 3HG2 VAL A  72      11.821   4.632 -18.471  1.00 85.57           H
ATOM    846  HN  VAL A  72      10.592   7.580 -16.859  1.00 85.57           H
ATOM    847  N   TYR A  73       8.107   8.337 -18.681  1.00 85.52           N
ATOM    848  CA  TYR A  73       6.811   8.841 -19.101  1.00 85.52           C
ATOM    849  C   TYR A  73       6.864  10.348 -19.356  1.00 85.52           C
ATOM    850  O   TYR A  73       6.182  10.856 -20.244  1.00 85.52           O
ATOM    851  HA  TYR A  73       6.536   8.333 -20.025  1.00 85.52           H
ATOM    852  CB  TYR A  73       5.855   8.566 -17.938  1.00 85.52           C
ATOM    853 1HB  TYR A  73       6.425   8.544 -17.010  1.00 85.52           H
ATOM    854 2HB  TYR A  73       5.148   9.392 -17.859  1.00 85.52           H
ATOM    855  CG  TYR A  73       5.074   7.257 -18.071  1.00 85.52           C
ATOM    856  CD1 TYR A  73       4.170   7.094 -19.101  1.00 85.52           C
ATOM    857  HD1 TYR A  73       4.013   7.898 -19.820  1.00 85.52           H
ATOM    858  CD2 TYR A  73       5.273   6.239 -17.160  1.00 85.52           C
ATOM    859  HD2 TYR A  73       5.986   6.368 -16.346  1.00 85.52           H
ATOM    860  CE1 TYR A  73       3.435   5.862 -19.226  1.00 85.52           C
ATOM    861  HE1 TYR A  73       2.718   5.721 -20.035  1.00 85.52           H
ATOM    862  CE2 TYR A  73       4.537   5.008 -17.285  1.00 85.52           C
ATOM    863  HE2 TYR A  73       4.685   4.196 -16.572  1.00 85.52           H
ATOM    864  CZ  TYR A  73       3.655   4.880 -18.312  1.00 85.52           C
ATOM    865  OH  TYR A  73       2.961   3.716 -18.430  1.00 85.52           O
ATOM    866  HH  TYR A  73       2.444   3.712 -19.286  1.00 85.52           H
ATOM    867  HN  TYR A  73       8.144   7.995 -17.742  1.00 85.52           H
ATOM    868  N   TRP A  74       7.682  11.022 -18.560  1.00 74.86           N
ATOM    869  CA  TRP A  74       7.754  12.472 -18.616  1.00 74.86           C
ATOM    870  C   TRP A  74       8.348  12.864 -19.970  1.00 74.86           C
ATOM    871  O   TRP A  74       7.784  13.692 -20.684  1.00 74.86           O
ATOM    872  HA  TRP A  74       6.739  12.860 -18.528  1.00 74.86           H
ATOM    873  CB  TRP A  74       8.547  13.028 -17.432  1.00 74.86           C
ATOM    874 1HB  TRP A  74       8.115  12.646 -16.507  1.00 74.86           H
ATOM    875 2HB  TRP A  74       9.569  12.654 -17.484  1.00 74.86           H
ATOM    876  CG  TRP A  74       8.581  14.556 -17.368  1.00 74.86           C
ATOM    877  CD1 TRP A  74       9.494  15.384 -17.896  1.00 74.86           C
ATOM    878  HD1 TRP A  74      10.365  15.055 -18.462  1.00 74.86           H
ATOM    879  CD2 TRP A  74       7.620  15.411 -16.715  1.00 74.86           C
ATOM    880  NE1 TRP A  74       9.192  16.704 -17.632  1.00 74.86           N
ATOM    881  HE1 TRP A  74       9.722  17.502 -17.920  1.00 74.86           H
ATOM    882  CE2 TRP A  74       8.016  16.722 -16.891  1.00 74.86           C
ATOM    883  CE3 TRP A  74       6.453  15.089 -15.999  1.00 74.86           C
ATOM    884  HE3 TRP A  74       6.119  14.063 -15.847  1.00 74.86           H
ATOM    885  CZ2 TRP A  74       7.303  17.813 -16.381  1.00 74.86           C
ATOM    886  HZ2 TRP A  74       7.637  18.839 -16.534  1.00 74.86           H
ATOM    887  CZ3 TRP A  74       5.752  16.191 -15.496  1.00 74.86           C
ATOM    888  HZ3 TRP A  74       4.839  15.997 -14.933  1.00 74.86           H
ATOM    889  CH2 TRP A  74       6.138  17.516 -15.665  1.00 74.86           C
ATOM    890  HH2 TRP A  74       5.536  18.319 -15.241  1.00 74.86           H
ATOM    891  HN  TRP A  74       8.287  10.595 -17.888  1.00 74.86           H
ATOM    892  N   TYR A  75       9.481  12.252 -20.283  1.00 71.86           N
ATOM    893  CA  TYR A  75      10.334  12.753 -21.347  1.00 71.86           C
ATOM    894  C   TYR A  75      10.006  12.074 -22.678  1.00 71.86           C
ATOM    895  O   TYR A  75      10.187  12.664 -23.742  1.00 71.86           O
ATOM    896  HA  TYR A  75      10.158  13.825 -21.442  1.00 71.86           H
ATOM    897  CB  TYR A  75      11.766  12.395 -20.944  1.00 71.86           C
ATOM    898 1HB  TYR A  75      11.766  11.409 -20.480  1.00 71.86           H
ATOM    899 2HB  TYR A  75      12.378  12.324 -21.843  1.00 71.86           H
ATOM    900  CG  TYR A  75      12.410  13.396 -19.983  1.00 71.86           C
ATOM    901  CD1 TYR A  75      12.938  14.576 -20.467  1.00 71.86           C
ATOM    902  HD1 TYR A  75      12.895  14.794 -21.534  1.00 71.86           H
ATOM    903  CD2 TYR A  75      12.464  13.119 -18.632  1.00 71.86           C
ATOM    904  HD2 TYR A  75      12.047  12.187 -18.250  1.00 71.86           H
ATOM    905  CE1 TYR A  75      13.545  15.518 -19.563  1.00 71.86           C
ATOM    906  HE1 TYR A  75      13.965  16.453 -19.932  1.00 71.86           H
ATOM    907  CE2 TYR A  75      13.070  14.061 -17.728  1.00 71.86           C
ATOM    908  HE2 TYR A  75      13.119  13.855 -16.659  1.00 71.86           H
ATOM    909  CZ  TYR A  75      13.581  15.214 -18.238  1.00 71.86           C
ATOM    910  OH  TYR A  75      14.154  16.104 -17.383  1.00 71.86           O
ATOM    911  HH  TYR A  75      14.069  15.777 -16.442  1.00 71.86           H
ATOM    912  HN  TYR A  75       9.817  11.429 -19.824  1.00 71.86           H
ATOM    913  N   CYS A  76       9.530  10.842 -22.576  1.00 72.68           N
ATOM    914  CA  CYS A  76       9.521   9.945 -23.719  1.00 72.68           C
ATOM    915  C   CYS A  76       8.086   9.463 -23.941  1.00 72.68           C
ATOM    916  O   CYS A  76       7.454   9.819 -24.934  1.00 72.68           O
ATOM    917  HA  CYS A  76       9.871  10.524 -24.574  1.00 72.68           H
ATOM    918  CB  CYS A  76      10.493   8.778 -23.531  1.00 72.68           C
ATOM    919 1HB  CYS A  76      11.406   9.129 -23.050  1.00 72.68           H
ATOM    920 2HB  CYS A  76      10.052   8.030 -22.871  1.00 72.68           H
ATOM    921  SG  CYS A  76      10.890   8.026 -25.151  1.00 72.68           S
ATOM    922  HG  CYS A  76      11.686   7.075 -24.671  1.00 72.68           H
ATOM    923  HN  CYS A  76       9.156  10.455 -21.733  1.00 72.68           H
ATOM    924  N   THR A  77       7.614   8.660 -22.999  1.00 66.41           N
ATOM    925  CA  THR A  77       6.413   7.872 -23.220  1.00 66.41           C
ATOM    926  C   THR A  77       5.198   8.787 -23.385  1.00 66.41           C
ATOM    927  O   THR A  77       4.385   8.589 -24.287  1.00 66.41           O
ATOM    928  HA  THR A  77       6.529   7.323 -24.155  1.00 66.41           H
ATOM    929  CB  THR A  77       6.276   6.882 -22.061  1.00 66.41           C
ATOM    930  HB  THR A  77       6.033   7.401 -21.134  1.00 66.41           H
ATOM    931  OG1 THR A  77       7.512   6.172 -22.063  1.00 66.41           O
ATOM    932  HG1 THR A  77       7.577   5.602 -22.882  1.00 66.41           H
ATOM    933  CG2 THR A  77       5.226   5.804 -22.333  1.00 66.41           C
ATOM    934 1HG2 THR A  77       5.505   5.241 -23.224  1.00 66.41           H
ATOM    935 2HG2 THR A  77       4.255   6.273 -22.490  1.00 66.41           H
ATOM    936 3HG2 THR A  77       5.169   5.128 -21.479  1.00 66.41           H
ATOM    937  HN  THR A  77       8.036   8.543 -22.100  1.00 66.41           H
ATOM    938  N   ARG A  78       5.112   9.768 -22.499  1.00 62.76           N
ATOM    939  CA  ARG A  78       3.909  10.577 -22.393  1.00 62.76           C
ATOM    940  C   ARG A  78       2.682   9.682 -22.212  1.00 62.76           C
ATOM    941  O   ARG A  78       2.666   8.543 -22.676  1.00 62.76           O
ATOM    942  HA  ARG A  78       4.071  11.203 -21.515  1.00 62.76           H
ATOM    943  CB  ARG A  78       3.718  11.447 -23.637  1.00 62.76           C
ATOM    944 1HB  ARG A  78       3.592  10.811 -24.514  1.00 62.76           H
ATOM    945 2HB  ARG A  78       2.807  12.036 -23.537  1.00 62.76           H
ATOM    946  CG  ARG A  78       4.915  12.378 -23.844  1.00 62.76           C
ATOM    947 1HG  ARG A  78       5.114  12.929 -22.925  1.00 62.76           H
ATOM    948 2HG  ARG A  78       5.805  11.788 -24.062  1.00 62.76           H
ATOM    949  CD  ARG A  78       4.653  13.360 -24.987  1.00 62.76           C
ATOM    950 1HD  ARG A  78       4.498  12.815 -25.918  1.00 62.76           H
ATOM    951 2HD  ARG A  78       3.741  13.924 -24.792  1.00 62.76           H
ATOM    952  NE  ARG A  78       5.799  14.287 -25.130  1.00 62.76           N
ATOM    953  HE  ARG A  78       6.622  14.100 -24.595  1.00 62.76           H
ATOM    954  CZ  ARG A  78       5.801  15.360 -25.933  1.00 62.76           C
ATOM    955  NH1 ARG A  78       4.725  15.658 -26.673  1.00 62.76           N
ATOM    956 1HH1 ARG A  78       3.912  15.077 -26.630  1.00 62.76           H
ATOM    957 2HH1 ARG A  78       4.735  16.461 -27.270  1.00 62.76           H
ATOM    958  NH2 ARG A  78       6.896  16.131 -25.983  1.00 62.76           N
ATOM    959 1HH2 ARG A  78       6.914  16.935 -26.577  1.00 62.76           H
ATOM    960 2HH2 ARG A  78       7.695  15.901 -25.427  1.00 62.76           H
ATOM    961  HN  ARG A  78       5.844  10.013 -21.863  1.00 62.76           H
ATOM    962  N   VAL A  79       1.683  10.230 -21.536  1.00 77.85           N
ATOM    963  CA  VAL A  79       0.453   9.497 -21.291  1.00 77.85           C
ATOM    964  C   VAL A  79      -0.448   9.597 -22.524  1.00 77.85           C
ATOM    965  O   VAL A  79      -0.966  10.668 -22.834  1.00 77.85           O
ATOM    966  HA  VAL A  79       0.718   8.452 -21.134  1.00 77.85           H
ATOM    967  CB  VAL A  79      -0.219  10.012 -20.016  1.00 77.85           C
ATOM    968  HB  VAL A  79      -0.482  11.058 -20.175  1.00 77.85           H
ATOM    969  CG1 VAL A  79      -1.508   9.242 -19.727  1.00 77.85           C
ATOM    970 1HG1 VAL A  79      -2.200   9.365 -20.560  1.00 77.85           H
ATOM    971 2HG1 VAL A  79      -1.279   8.184 -19.598  1.00 77.85           H
ATOM    972 3HG1 VAL A  79      -1.965   9.628 -18.815  1.00 77.85           H
ATOM    973  CG2 VAL A  79       0.740   9.944 -18.826  1.00 77.85           C
ATOM    974 1HG2 VAL A  79       1.048   8.911 -18.666  1.00 77.85           H
ATOM    975 2HG2 VAL A  79       1.618  10.557 -19.031  1.00 77.85           H
ATOM    976 3HG2 VAL A  79       0.237  10.316 -17.933  1.00 77.85           H
ATOM    977  HN  VAL A  79       1.705  11.156 -21.159  1.00 77.85           H
ATOM    978  N   LYS A  80      -0.608   8.465 -23.193  1.00 69.39           N
ATOM    979  CA  LYS A  80      -1.392   8.423 -24.416  1.00 69.39           C
ATOM    980  C   LYS A  80      -2.646   7.577 -24.183  1.00 69.39           C
ATOM    981  O   LYS A  80      -3.639   7.725 -24.893  1.00 69.39           O
ATOM    982  HA  LYS A  80      -1.702   9.443 -24.641  1.00 69.39           H
ATOM    983  CB  LYS A  80      -0.534   7.940 -25.587  1.00 69.39           C
ATOM    984 1HB  LYS A  80      -0.079   6.981 -25.339  1.00 69.39           H
ATOM    985 2HB  LYS A  80      -1.164   7.778 -26.461  1.00 69.39           H
ATOM    986  CG  LYS A  80       0.559   8.958 -25.921  1.00 69.39           C
ATOM    987 1HG  LYS A  80       0.110   9.937 -26.089  1.00 69.39           H
ATOM    988 2HG  LYS A  80       1.237   9.059 -25.073  1.00 69.39           H
ATOM    989  CD  LYS A  80       1.345   8.531 -27.162  1.00 69.39           C
ATOM    990 1HD  LYS A  80       1.778   7.544 -27.000  1.00 69.39           H
ATOM    991 2HD  LYS A  80       0.670   8.447 -28.013  1.00 69.39           H
ATOM    992  CE  LYS A  80       2.454   9.535 -27.481  1.00 69.39           C
ATOM    993 1HE  LYS A  80       2.026  10.528 -27.616  1.00 69.39           H
ATOM    994 2HE  LYS A  80       3.148   9.598 -26.642  1.00 69.39           H
ATOM    995  NZ  LYS A  80       3.182   9.132 -28.705  1.00 69.39           N
ATOM    996 1HZ  LYS A  80       3.916   9.804 -28.898  1.00 69.39           H
ATOM    997 2HZ  LYS A  80       3.591   8.214 -28.568  1.00 69.39           H
ATOM    998 3HZ  LYS A  80       2.537   9.101 -29.487  1.00 69.39           H
ATOM    999  HN  LYS A  80      -0.214   7.589 -22.914  1.00 69.39           H
ATOM   1000  N   THR A  81      -2.559   6.709 -23.186  1.00 80.33           N
ATOM   1001  CA  THR A  81      -3.608   5.730 -22.952  1.00 80.33           C
ATOM   1002  C   THR A  81      -4.108   5.819 -21.509  1.00 80.33           C
ATOM   1003  O   THR A  81      -3.455   6.422 -20.658  1.00 80.33           O
ATOM   1004  HA  THR A  81      -4.452   5.970 -23.598  1.00 80.33           H
ATOM   1005  CB  THR A  81      -3.058   4.351 -23.320  1.00 80.33           C
ATOM   1006  HB  THR A  81      -3.859   3.614 -23.371  1.00 80.33           H
ATOM   1007  OG1 THR A  81      -2.055   4.103 -22.338  1.00 80.33           O
ATOM   1008  HG1 THR A  81      -1.177   4.471 -22.645  1.00 80.33           H
ATOM   1009  CG2 THR A  81      -2.289   4.361 -24.643  1.00 80.33           C
ATOM   1010 1HG2 THR A  81      -1.447   5.049 -24.568  1.00 80.33           H
ATOM   1011 2HG2 THR A  81      -2.952   4.684 -25.446  1.00 80.33           H
ATOM   1012 3HG2 THR A  81      -1.920   3.358 -24.857  1.00 80.33           H
ATOM   1013  HN  THR A  81      -1.792   6.667 -22.546  1.00 80.33           H
ATOM   1014  N   MET A  82      -5.262   5.211 -21.277  1.00 80.82           N
ATOM   1015  CA  MET A  82      -5.796   5.108 -19.930  1.00 80.82           C
ATOM   1016  C   MET A  82      -4.828   4.360 -19.012  1.00 80.82           C
ATOM   1017  O   MET A  82      -4.683   4.709 -17.841  1.00 80.82           O
ATOM   1018  HA  MET A  82      -5.918   6.134 -19.583  1.00 80.82           H
ATOM   1019  CB  MET A  82      -7.136   4.370 -19.968  1.00 80.82           C
ATOM   1020 1HB  MET A  82      -7.810   4.868 -20.665  1.00 80.82           H
ATOM   1021 2HB  MET A  82      -6.987   3.356 -20.338  1.00 80.82           H
ATOM   1022  CG  MET A  82      -7.776   4.323 -18.579  1.00 80.82           C
ATOM   1023 1HG  MET A  82      -7.167   3.714 -17.910  1.00 80.82           H
ATOM   1024 2HG  MET A  82      -7.812   5.325 -18.152  1.00 80.82           H
ATOM   1025  SD  MET A  82      -9.424   3.648 -18.688  1.00 80.82           S
ATOM   1026  CE  MET A  82      -9.934   3.798 -16.984  1.00 80.82           C
ATOM   1027 1HE  MET A  82      -9.260   3.221 -16.350  1.00 80.82           H
ATOM   1028 2HE  MET A  82      -9.904   4.846 -16.686  1.00 80.82           H
ATOM   1029 3HE  MET A  82     -10.950   3.418 -16.873  1.00 80.82           H
ATOM   1030  HN  MET A  82      -5.827   4.794 -21.989  1.00 80.82           H
ATOM   1031  N   THR A  83      -4.190   3.346 -19.577  1.00 83.34           N
ATOM   1032  CA  THR A  83      -3.206   2.574 -18.837  1.00 83.34           C
ATOM   1033  C   THR A  83      -2.075   3.480 -18.349  1.00 83.34           C
ATOM   1034  O   THR A  83      -1.707   3.443 -17.175  1.00 83.34           O
ATOM   1035  HA  THR A  83      -3.689   2.160 -17.952  1.00 83.34           H
ATOM   1036  CB  THR A  83      -2.726   1.433 -19.736  1.00 83.34           C
ATOM   1037  HB  THR A  83      -1.905   1.760 -20.374  1.00 83.34           H
ATOM   1038  OG1 THR A  83      -3.903   1.009 -20.418  1.00 83.34           O
ATOM   1039  HG1 THR A  83      -3.840   1.245 -21.388  1.00 83.34           H
ATOM   1040  CG2 THR A  83      -2.293   0.201 -18.939  1.00 83.34           C
ATOM   1041 1HG2 THR A  83      -3.135  -0.166 -18.352  1.00 83.34           H
ATOM   1042 2HG2 THR A  83      -1.474   0.470 -18.271  1.00 83.34           H
ATOM   1043 3HG2 THR A  83      -1.961  -0.578 -19.625  1.00 83.34           H
ATOM   1044  HN  THR A  83      -4.336   3.050 -20.521  1.00 83.34           H
ATOM   1045  N   ASP A  84      -1.554   4.274 -19.273  1.00 85.86           N
ATOM   1046  CA  ASP A  84      -0.411   5.120 -18.976  1.00 85.86           C
ATOM   1047  C   ASP A  84      -0.755   6.041 -17.804  1.00 85.86           C
ATOM   1048  O   ASP A  84       0.093   6.318 -16.957  1.00 85.86           O
ATOM   1049  HA  ASP A  84       0.401   4.432 -18.741  1.00 85.86           H
ATOM   1050  CB  ASP A  84      -0.048   5.997 -20.176  1.00 85.86           C
ATOM   1051 1HB  ASP A  84      -0.883   6.657 -20.414  1.00 85.86           H
ATOM   1052 2HB  ASP A  84       0.799   6.634 -19.922  1.00 85.86           H
ATOM   1053  CG  ASP A  84       0.297   5.141 -21.396  1.00 85.86           C
ATOM   1054  OD1 ASP A  84       0.845   4.039 -21.179  1.00 85.86           O
ATOM   1055  OD2 ASP A  84       0.006   5.609 -22.518  1.00 85.86           O
ATOM   1056  HN  ASP A  84      -1.899   4.343 -20.209  1.00 85.86           H
ATOM   1057  N   MET A  85      -2.002   6.490 -17.792  1.00 88.14           N
ATOM   1058  CA  MET A  85      -2.457   7.406 -16.760  1.00 88.14           C
ATOM   1059  C   MET A  85      -2.357   6.765 -15.375  1.00 88.14           C
ATOM   1060  O   MET A  85      -1.809   7.361 -14.449  1.00 88.14           O
ATOM   1061  HA  MET A  85      -1.792   8.268 -16.818  1.00 88.14           H
ATOM   1062  CB  MET A  85      -3.909   7.804 -17.035  1.00 88.14           C
ATOM   1063 1HB  MET A  85      -4.014   8.116 -18.074  1.00 88.14           H
ATOM   1064 2HB  MET A  85      -4.559   6.940 -16.894  1.00 88.14           H
ATOM   1065  CG  MET A  85      -4.351   8.938 -16.108  1.00 88.14           C
ATOM   1066 1HG  MET A  85      -5.427   9.092 -16.196  1.00 88.14           H
ATOM   1067 2HG  MET A  85      -4.151   8.671 -15.071  1.00 88.14           H
ATOM   1068  SD  MET A  85      -3.486  10.442 -16.528  1.00 88.14           S
ATOM   1069  CE  MET A  85      -3.900  11.444 -15.111  1.00 88.14           C
ATOM   1070 1HE  MET A  85      -4.983  11.558 -15.051  1.00 88.14           H
ATOM   1071 2HE  MET A  85      -3.535  10.961 -14.205  1.00 88.14           H
ATOM   1072 3HE  MET A  85      -3.436  12.425 -15.211  1.00 88.14           H
ATOM   1073  HN  MET A  85      -2.693   6.239 -18.470  1.00 88.14           H
ATOM   1074  N   PHE A  86      -2.895   5.558 -15.276  1.00 91.97           N
ATOM   1075  CA  PHE A  86      -2.919   4.851 -14.007  1.00 91.97           C
ATOM   1076  C   PHE A  86      -1.508   4.444 -13.578  1.00 91.97           C
ATOM   1077  O   PHE A  86      -1.170   4.513 -12.398  1.00 91.97           O
ATOM   1078  HA  PHE A  86      -3.340   5.531 -13.266  1.00 91.97           H
ATOM   1079  CB  PHE A  86      -3.760   3.590 -14.213  1.00 91.97           C
ATOM   1080 1HB  PHE A  86      -3.395   3.062 -15.094  1.00 91.97           H
ATOM   1081 2HB  PHE A  86      -3.616   2.926 -13.361  1.00 91.97           H
ATOM   1082  CG  PHE A  86      -5.257   3.861 -14.382  1.00 91.97           C
ATOM   1083  CD1 PHE A  86      -5.872   4.788 -13.601  1.00 91.97           C
ATOM   1084  HD1 PHE A  86      -5.300   5.338 -12.854  1.00 91.97           H
ATOM   1085  CD2 PHE A  86      -5.971   3.174 -15.314  1.00 91.97           C
ATOM   1086  HD2 PHE A  86      -5.478   2.431 -15.940  1.00 91.97           H
ATOM   1087  CE1 PHE A  86      -7.261   5.039 -13.757  1.00 91.97           C
ATOM   1088  HE1 PHE A  86      -7.755   5.782 -13.131  1.00 91.97           H
ATOM   1089  CE2 PHE A  86      -7.360   3.425 -15.470  1.00 91.97           C
ATOM   1090  HE2 PHE A  86      -7.932   2.875 -16.217  1.00 91.97           H
ATOM   1091  CZ  PHE A  86      -7.976   4.353 -14.689  1.00 91.97           C
ATOM   1092  HZ  PHE A  86      -9.042   4.545 -14.810  1.00 91.97           H
ATOM   1093  HN  PHE A  86      -3.308   5.065 -16.042  1.00 91.97           H
ATOM   1094  N   LEU A  87      -0.722   4.029 -14.561  1.00 89.50           N
ATOM   1095  CA  LEU A  87       0.617   3.535 -14.291  1.00 89.50           C
ATOM   1096  C   LEU A  87       1.483   4.682 -13.766  1.00 89.50           C
ATOM   1097  O   LEU A  87       2.310   4.483 -12.877  1.00 89.50           O
ATOM   1098  HA  LEU A  87       0.535   2.779 -13.510  1.00 89.50           H
ATOM   1099  CB  LEU A  87       1.194   2.845 -15.529  1.00 89.50           C
ATOM   1100 1HB  LEU A  87       1.103   3.527 -16.375  1.00 89.50           H
ATOM   1101 2HB  LEU A  87       2.259   2.680 -15.365  1.00 89.50           H
ATOM   1102  CG  LEU A  87       0.552   1.511 -15.913  1.00 89.50           C
ATOM   1103  HG  LEU A  87      -0.513   1.677 -16.070  1.00 89.50           H
ATOM   1104  CD1 LEU A  87       1.126   0.986 -17.231  1.00 89.50           C
ATOM   1105 1HD1 LEU A  87       0.933   1.708 -18.024  1.00 89.50           H
ATOM   1106 2HD1 LEU A  87       2.201   0.840 -17.126  1.00 89.50           H
ATOM   1107 3HD1 LEU A  87       0.653   0.037 -17.481  1.00 89.50           H
ATOM   1108  CD2 LEU A  87       0.690   0.490 -14.782  1.00 89.50           C
ATOM   1109 1HD2 LEU A  87       1.746   0.322 -14.570  1.00 89.50           H
ATOM   1110 2HD2 LEU A  87       0.196   0.871 -13.888  1.00 89.50           H
ATOM   1111 3HD2 LEU A  87       0.225  -0.449 -15.081  1.00 89.50           H
ATOM   1112  HN  LEU A  87      -0.987   4.027 -15.525  1.00 89.50           H
ATOM   1113  N   LEU A  88       1.264   5.856 -14.338  1.00 91.92           N
ATOM   1114  CA  LEU A  88       2.005   7.038 -13.931  1.00 91.92           C
ATOM   1115  C   LEU A  88       1.623   7.405 -12.496  1.00 91.92           C
ATOM   1116  O   LEU A  88       2.492   7.647 -11.660  1.00 91.92           O
ATOM   1117  HA  LEU A  88       3.065   6.781 -13.951  1.00 91.92           H
ATOM   1118  CB  LEU A  88       1.795   8.174 -14.933  1.00 91.92           C
ATOM   1119 1HB  LEU A  88       2.165   7.848 -15.905  1.00 91.92           H
ATOM   1120 2HB  LEU A  88       0.724   8.344 -15.040  1.00 91.92           H
ATOM   1121  CG  LEU A  88       2.463   9.506 -14.586  1.00 91.92           C
ATOM   1122  HG  LEU A  88       2.105   9.823 -13.606  1.00 91.92           H
ATOM   1123  CD1 LEU A  88       3.981   9.348 -14.483  1.00 91.92           C
ATOM   1124 1HD1 LEU A  88       4.219   8.625 -13.703  1.00 91.92           H
ATOM   1125 2HD1 LEU A  88       4.376   8.998 -15.436  1.00 91.92           H
ATOM   1126 3HD1 LEU A  88       4.431  10.310 -14.235  1.00 91.92           H
ATOM   1127  CD2 LEU A  88       2.067  10.595 -15.585  1.00 91.92           C
ATOM   1128 1HD2 LEU A  88       2.378  10.299 -16.587  1.00 91.92           H
ATOM   1129 2HD2 LEU A  88       0.986  10.730 -15.565  1.00 91.92           H
ATOM   1130 3HD2 LEU A  88       2.555  11.531 -15.315  1.00 91.92           H
ATOM   1131  HN  LEU A  88       0.595   6.007 -15.066  1.00 91.92           H
ATOM   1132  N   ASN A  89       0.320   7.434 -12.253  1.00 92.75           N
ATOM   1133  CA  ASN A  89      -0.190   7.834 -10.953  1.00 92.75           C
ATOM   1134  C   ASN A  89       0.237   6.805  -9.904  1.00 92.75           C
ATOM   1135  O   ASN A  89       0.497   7.156  -8.755  1.00 92.75           O
ATOM   1136  HA  ASN A  89       0.236   8.819 -10.768  1.00 92.75           H
ATOM   1137  CB  ASN A  89      -1.719   7.897 -10.957  1.00 92.75           C
ATOM   1138 1HB  ASN A  89      -2.120   7.067 -11.539  1.00 92.75           H
ATOM   1139 2HB  ASN A  89      -2.094   7.783  -9.940  1.00 92.75           H
ATOM   1140  CG  ASN A  89      -2.211   9.222 -11.543  1.00 92.75           C
ATOM   1141  OD1 ASN A  89      -2.411  10.203 -10.845  1.00 92.75           O
ATOM   1142  ND2 ASN A  89      -2.395   9.196 -12.860  1.00 92.75           N
ATOM   1143 1HD2 ASN A  89      -2.212   8.358 -13.374  1.00 92.75           H
ATOM   1144 2HD2 ASN A  89      -2.715  10.015 -13.336  1.00 92.75           H
ATOM   1145  HN  ASN A  89      -0.379   7.193 -12.926  1.00 92.75           H
ATOM   1146  N   LEU A  90       0.297   5.554 -10.339  1.00 93.84           N
ATOM   1147  CA  LEU A  90       0.720   4.477  -9.461  1.00 93.84           C
ATOM   1148  C   LEU A  90       2.168   4.718  -9.027  1.00 93.84           C
ATOM   1149  O   LEU A  90       2.494   4.595  -7.847  1.00 93.84           O
ATOM   1150  HA  LEU A  90       0.085   4.507  -8.576  1.00 93.84           H
ATOM   1151  CB  LEU A  90       0.498   3.120 -10.132  1.00 93.84           C
ATOM   1152 1HB  LEU A  90      -0.562   3.023 -10.367  1.00 93.84           H
ATOM   1153 2HB  LEU A  90       1.036   3.113 -11.080  1.00 93.84           H
ATOM   1154  CG  LEU A  90       0.927   1.893  -9.324  1.00 93.84           C
ATOM   1155  HG  LEU A  90       1.982   2.004  -9.071  1.00 93.84           H
ATOM   1156  CD1 LEU A  90       0.153   1.805  -8.008  1.00 93.84           C
ATOM   1157 1HD1 LEU A  90       0.343   2.699  -7.414  1.00 93.84           H
ATOM   1158 2HD1 LEU A  90      -0.914   1.729  -8.218  1.00 93.84           H
ATOM   1159 3HD1 LEU A  90       0.478   0.925  -7.454  1.00 93.84           H
ATOM   1160  CD2 LEU A  90       0.793   0.616 -10.155  1.00 93.84           C
ATOM   1161 1HD2 LEU A  90      -0.245   0.487 -10.459  1.00 93.84           H
ATOM   1162 2HD2 LEU A  90       1.425   0.690 -11.041  1.00 93.84           H
ATOM   1163 3HD2 LEU A  90       1.105  -0.241  -9.557  1.00 93.84           H
ATOM   1164  HN  LEU A  90       0.062   5.274 -11.269  1.00 93.84           H
ATOM   1165  N   ALA A  91       2.996   5.056 -10.003  1.00 94.87           N
ATOM   1166  CA  ALA A  91       4.412   5.256  -9.748  1.00 94.87           C
ATOM   1167  C   ALA A  91       4.593   6.447  -8.803  1.00 94.87           C
ATOM   1168  O   ALA A  91       5.466   6.430  -7.937  1.00 94.87           O
ATOM   1169  HA  ALA A  91       4.792   4.357  -9.262  1.00 94.87           H
ATOM   1170  CB  ALA A  91       5.149   5.448 -11.075  1.00 94.87           C
ATOM   1171 1HB  ALA A  91       5.014   4.564 -11.697  1.00 94.87           H
ATOM   1172 2HB  ALA A  91       4.747   6.320 -11.591  1.00 94.87           H
ATOM   1173 3HB  ALA A  91       6.211   5.598 -10.882  1.00 94.87           H
ATOM   1174  HN  ALA A  91       2.715   5.194 -10.953  1.00 94.87           H
ATOM   1175  N   ILE A  92       3.752   7.452  -9.002  1.00 93.88           N
ATOM   1176  CA  ILE A  92       3.791   8.637  -8.162  1.00 93.88           C
ATOM   1177  C   ILE A  92       3.417   8.253  -6.729  1.00 93.88           C
ATOM   1178  O   ILE A  92       4.091   8.653  -5.780  1.00 93.88           O
ATOM   1179  HA  ILE A  92       4.817   9.006  -8.165  1.00 93.88           H
ATOM   1180  CB  ILE A  92       2.911   9.741  -8.753  1.00 93.88           C
ATOM   1181  HB  ILE A  92       1.936   9.312  -8.986  1.00 93.88           H
ATOM   1182  CG1 ILE A  92       3.499  10.267 -10.064  1.00 93.88           C
ATOM   1183 1HG1 ILE A  92       4.390  10.858  -9.855  1.00 93.88           H
ATOM   1184 2HG1 ILE A  92       3.810   9.431 -10.689  1.00 93.88           H
ATOM   1185  CG2 ILE A  92       2.681  10.861  -7.736  1.00 93.88           C
ATOM   1186 1HG2 ILE A  92       2.187  10.455  -6.854  1.00 93.88           H
ATOM   1187 2HG2 ILE A  92       3.640  11.293  -7.449  1.00 93.88           H
ATOM   1188 3HG2 ILE A  92       2.053  11.632  -8.182  1.00 93.88           H
ATOM   1189  CD1 ILE A  92       2.478  11.123 -10.817  1.00 93.88           C
ATOM   1190 1HD1 ILE A  92       1.598  10.522 -11.045  1.00 93.88           H
ATOM   1191 2HD1 ILE A  92       2.188  11.972 -10.198  1.00 93.88           H
ATOM   1192 3HD1 ILE A  92       2.921  11.485 -11.745  1.00 93.88           H
ATOM   1193  HN  ILE A  92       3.056   7.465  -9.720  1.00 93.88           H
ATOM   1194  N   ALA A  93       2.345   7.483  -6.617  1.00 95.65           N
ATOM   1195  CA  ALA A  93       1.820   7.117  -5.312  1.00 95.65           C
ATOM   1196  C   ALA A  93       2.867   6.294  -4.559  1.00 95.65           C
ATOM   1197  O   ALA A  93       3.118   6.533  -3.379  1.00 95.65           O
ATOM   1198  HA  ALA A  93       1.629   8.038  -4.761  1.00 95.65           H
ATOM   1199  CB  ALA A  93       0.500   6.363  -5.487  1.00 95.65           C
ATOM   1200 1HB  ALA A  93      -0.218   7.002  -6.001  1.00 95.65           H
ATOM   1201 2HB  ALA A  93       0.671   5.462  -6.075  1.00 95.65           H
ATOM   1202 3HB  ALA A  93       0.106   6.088  -4.508  1.00 95.65           H
ATOM   1203  HN  ALA A  93       1.839   7.112  -7.395  1.00 95.65           H
ATOM   1204  N   ASP A  94       3.449   5.340  -5.272  1.00 92.35           N
ATOM   1205  CA  ASP A  94       4.456   4.475  -4.683  1.00 92.35           C
ATOM   1206  C   ASP A  94       5.614   5.328  -4.162  1.00 92.35           C
ATOM   1207  O   ASP A  94       6.102   5.110  -3.055  1.00 92.35           O
ATOM   1208  HA  ASP A  94       3.942   3.939  -3.885  1.00 92.35           H
ATOM   1209  CB  ASP A  94       5.017   3.498  -5.718  1.00 92.35           C
ATOM   1210 1HB  ASP A  94       5.113   3.999  -6.681  1.00 92.35           H
ATOM   1211 2HB  ASP A  94       6.017   3.182  -5.421  1.00 92.35           H
ATOM   1212  CG  ASP A  94       4.111   2.273  -5.863  1.00 92.35           C
ATOM   1213  OD1 ASP A  94       3.474   1.915  -4.849  1.00 92.35           O
ATOM   1214  OD2 ASP A  94       4.077   1.723  -6.985  1.00 92.35           O
ATOM   1215  HN  ASP A  94       3.242   5.156  -6.233  1.00 92.35           H
ATOM   1216  N   LEU A  95       6.021   6.283  -4.986  1.00 92.66           N
ATOM   1217  CA  LEU A  95       7.176   7.105  -4.668  1.00 92.66           C
ATOM   1218  C   LEU A  95       6.891   7.906  -3.396  1.00 92.66           C
ATOM   1219  O   LEU A  95       7.749   8.015  -2.521  1.00 92.66           O
ATOM   1220  HA  LEU A  95       8.011   6.432  -4.472  1.00 92.66           H
ATOM   1221  CB  LEU A  95       7.564   7.972  -5.867  1.00 92.66           C
ATOM   1222 1HB  LEU A  95       7.657   7.327  -6.741  1.00 92.66           H
ATOM   1223 2HB  LEU A  95       6.747   8.665  -6.068  1.00 92.66           H
ATOM   1224  CG  LEU A  95       8.856   8.778  -5.722  1.00 92.66           C
ATOM   1225  HG  LEU A  95       8.788   9.371  -4.810  1.00 92.66           H
ATOM   1226  CD1 LEU A  95      10.065   7.853  -5.571  1.00 92.66           C
ATOM   1227 1HD1 LEU A  95       9.939   7.233  -4.683  1.00 92.66           H
ATOM   1228 2HD1 LEU A  95      10.148   7.216  -6.451  1.00 92.66           H
ATOM   1229 3HD1 LEU A  95      10.970   8.452  -5.469  1.00 92.66           H
ATOM   1230  CD2 LEU A  95       9.025   9.757  -6.886  1.00 92.66           C
ATOM   1231 1HD2 LEU A  95       9.062   9.203  -7.824  1.00 92.66           H
ATOM   1232 2HD2 LEU A  95       8.182  10.448  -6.905  1.00 92.66           H
ATOM   1233 3HD2 LEU A  95       9.951  10.317  -6.758  1.00 92.66           H
ATOM   1234  HN  LEU A  95       5.576   6.498  -5.856  1.00 92.66           H
ATOM   1235  N   LEU A  96       5.684   8.448  -3.334  1.00 92.21           N
ATOM   1236  CA  LEU A  96       5.294   9.281  -2.209  1.00 92.21           C
ATOM   1237  C   LEU A  96       5.311   8.444  -0.929  1.00 92.21           C
ATOM   1238  O   LEU A  96       5.705   8.930   0.130  1.00 92.21           O
ATOM   1239  HA  LEU A  96       6.039  10.071  -2.115  1.00 92.21           H
ATOM   1240  CB  LEU A  96       3.949   9.957  -2.484  1.00 92.21           C
ATOM   1241 1HB  LEU A  96       3.242   9.195  -2.811  1.00 92.21           H
ATOM   1242 2HB  LEU A  96       3.570  10.362  -1.545  1.00 92.21           H
ATOM   1243  CG  LEU A  96       3.963  11.081  -3.522  1.00 92.21           C
ATOM   1244  HG  LEU A  96       4.381  10.685  -4.448  1.00 92.21           H
ATOM   1245  CD1 LEU A  96       2.543  11.557  -3.833  1.00 92.21           C
ATOM   1246 1HD1 LEU A  96       1.959  10.725  -4.226  1.00 92.21           H
ATOM   1247 2HD1 LEU A  96       2.077  11.930  -2.921  1.00 92.21           H
ATOM   1248 3HD1 LEU A  96       2.582  12.356  -4.574  1.00 92.21           H
ATOM   1249  CD2 LEU A  96       4.868  12.231  -3.074  1.00 92.21           C
ATOM   1250 1HD2 LEU A  96       4.503  12.633  -2.128  1.00 92.21           H
ATOM   1251 2HD2 LEU A  96       5.886  11.863  -2.943  1.00 92.21           H
ATOM   1252 3HD2 LEU A  96       4.860  13.016  -3.830  1.00 92.21           H
ATOM   1253  HN  LEU A  96       4.979   8.325  -4.032  1.00 92.21           H
ATOM   1254  N   PHE A  97       4.879   7.199  -1.068  1.00 92.62           N
ATOM   1255  CA  PHE A  97       4.899   6.271   0.050  1.00 92.62           C
ATOM   1256  C   PHE A  97       6.330   6.016   0.526  1.00 92.62           C
ATOM   1257  O   PHE A  97       6.606   6.058   1.724  1.00 92.62           O
ATOM   1258  HA  PHE A  97       4.324   6.725   0.857  1.00 92.62           H
ATOM   1259  CB  PHE A  97       4.298   4.955  -0.451  1.00 92.62           C
ATOM   1260 1HB  PHE A  97       3.213   5.053  -0.487  1.00 92.62           H
ATOM   1261 2HB  PHE A  97       4.636   4.779  -1.472  1.00 92.62           H
ATOM   1262  CG  PHE A  97       4.659   3.741   0.406  1.00 92.62           C
ATOM   1263  CD1 PHE A  97       5.525   2.806  -0.069  1.00 92.62           C
ATOM   1264  HD1 PHE A  97       5.962   2.922  -1.060  1.00 92.62           H
ATOM   1265  CD2 PHE A  97       4.113   3.596   1.644  1.00 92.62           C
ATOM   1266  HD2 PHE A  97       3.419   4.345   2.024  1.00 92.62           H
ATOM   1267  CE1 PHE A  97       5.859   1.678   0.727  1.00 92.62           C
ATOM   1268  HE1 PHE A  97       6.553   0.929   0.347  1.00 92.62           H
ATOM   1269  CE2 PHE A  97       4.447   2.468   2.440  1.00 92.62           C
ATOM   1270  HE2 PHE A  97       4.010   2.352   3.431  1.00 92.62           H
ATOM   1271  CZ  PHE A  97       5.313   1.533   1.965  1.00 92.62           C
ATOM   1272  HZ  PHE A  97       5.570   0.668   2.576  1.00 92.62           H
ATOM   1273  HN  PHE A  97       4.522   6.824  -1.923  1.00 92.62           H
ATOM   1274  N   LEU A  98       7.203   5.756  -0.437  1.00 94.72           N
ATOM   1275  CA  LEU A  98       8.550   5.311  -0.125  1.00 94.72           C
ATOM   1276  C   LEU A  98       9.279   6.411   0.650  1.00 94.72           C
ATOM   1277  O   LEU A  98      10.108   6.123   1.511  1.00 94.72           O
ATOM   1278  HA  LEU A  98       8.465   4.435   0.517  1.00 94.72           H
ATOM   1279  CB  LEU A  98       9.277   4.870  -1.398  1.00 94.72           C
ATOM   1280 1HB  LEU A  98       9.198   5.671  -2.133  1.00 94.72           H
ATOM   1281 2HB  LEU A  98      10.336   4.754  -1.166  1.00 94.72           H
ATOM   1282  CG  LEU A  98       8.778   3.575  -2.040  1.00 94.72           C
ATOM   1283  HG  LEU A  98       7.688   3.595  -2.049  1.00 94.72           H
ATOM   1284  CD1 LEU A  98       9.240   3.471  -3.495  1.00 94.72           C
ATOM   1285 1HD1 LEU A  98       8.849   4.315  -4.062  1.00 94.72           H
ATOM   1286 2HD1 LEU A  98      10.330   3.482  -3.532  1.00 94.72           H
ATOM   1287 3HD1 LEU A  98       8.872   2.540  -3.928  1.00 94.72           H
ATOM   1288  CD2 LEU A  98       9.200   2.356  -1.216  1.00 94.72           C
ATOM   1289 1HD2 LEU A  98      10.288   2.319  -1.153  1.00 94.72           H
ATOM   1290 2HD2 LEU A  98       8.780   2.433  -0.213  1.00 94.72           H
ATOM   1291 3HD2 LEU A  98       8.833   1.449  -1.695  1.00 94.72           H
ATOM   1292  HN  LEU A  98       7.002   5.844  -1.412  1.00 94.72           H
ATOM   1293  N   VAL A  99       8.944   7.648   0.315  1.00 92.01           N
ATOM   1294  CA  VAL A  99       9.598   8.792   0.926  1.00 92.01           C
ATOM   1295  C   VAL A  99       9.326   8.786   2.431  1.00 92.01           C
ATOM   1296  O   VAL A  99      10.043   9.429   3.198  1.00 92.01           O
ATOM   1297  HA  VAL A  99      10.671   8.683   0.763  1.00 92.01           H
ATOM   1298  CB  VAL A  99       9.143  10.083   0.241  1.00 92.01           C
ATOM   1299  HB  VAL A  99       8.054  10.089   0.229  1.00 92.01           H
ATOM   1300  CG1 VAL A  99       9.612  11.312   1.022  1.00 92.01           C
ATOM   1301 1HG1 VAL A  99       9.194  11.284   2.028  1.00 92.01           H
ATOM   1302 2HG1 VAL A  99      10.700  11.313   1.080  1.00 92.01           H
ATOM   1303 3HG1 VAL A  99       9.275  12.215   0.513  1.00 92.01           H
ATOM   1304  CG2 VAL A  99       9.630  10.135  -1.208  1.00 92.01           C
ATOM   1305 1HG2 VAL A  99      10.719  10.095  -1.228  1.00 92.01           H
ATOM   1306 2HG2 VAL A  99       9.226   9.286  -1.759  1.00 92.01           H
ATOM   1307 3HG2 VAL A  99       9.293  11.063  -1.672  1.00 92.01           H
ATOM   1308  HN  VAL A  99       8.240   7.874  -0.359  1.00 92.01           H
ATOM   1309  N   THR A 100       8.290   8.054   2.810  1.00 91.36           N
ATOM   1310  CA  THR A 100       7.908   7.964   4.209  1.00 91.36           C
ATOM   1311  C   THR A 100       8.796   6.956   4.941  1.00 91.36           C
ATOM   1312  O   THR A 100       8.977   7.049   6.154  1.00 91.36           O
ATOM   1313  HA  THR A 100       8.076   8.935   4.674  1.00 91.36           H
ATOM   1314  CB  THR A 100       6.418   7.619   4.272  1.00 91.36           C
ATOM   1315  HB  THR A 100       6.015   7.814   5.265  1.00 91.36           H
ATOM   1316  OG1 THR A 100       6.358   6.263   3.839  1.00 91.36           O
ATOM   1317  HG1 THR A 100       5.446   5.889   4.011  1.00 91.36           H
ATOM   1318  CG2 THR A 100       5.597   8.380   3.229  1.00 91.36           C
ATOM   1319 1HG2 THR A 100       5.957   8.132   2.231  1.00 91.36           H
ATOM   1320 2HG2 THR A 100       5.700   9.452   3.397  1.00 91.36           H
ATOM   1321 3HG2 THR A 100       4.548   8.098   3.317  1.00 91.36           H
ATOM   1322  HN  THR A 100       7.716   7.528   2.181  1.00 91.36           H
ATOM   1323  N   LEU A 101       9.327   6.016   4.173  1.00 93.16           N
ATOM   1324  CA  LEU A 101       9.970   4.850   4.754  1.00 93.16           C
ATOM   1325  C   LEU A 101      11.192   5.294   5.559  1.00 93.16           C
ATOM   1326  O   LEU A 101      11.448   4.775   6.644  1.00 93.16           O
ATOM   1327  HA  LEU A 101       9.256   4.389   5.436  1.00 93.16           H
ATOM   1328  CB  LEU A 101      10.290   3.819   3.670  1.00 93.16           C
ATOM   1329 1HB  LEU A 101      10.834   4.319   2.869  1.00 93.16           H
ATOM   1330 2HB  LEU A 101      10.961   3.072   4.093  1.00 93.16           H
ATOM   1331  CG  LEU A 101       9.089   3.095   3.057  1.00 93.16           C
ATOM   1332  HG  LEU A 101       8.473   3.832   2.540  1.00 93.16           H
ATOM   1333  CD1 LEU A 101       9.539   2.071   2.013  1.00 93.16           C
ATOM   1334 1HD1 LEU A 101      10.085   2.579   1.218  1.00 93.16           H
ATOM   1335 2HD1 LEU A 101      10.188   1.333   2.485  1.00 93.16           H
ATOM   1336 3HD1 LEU A 101       8.666   1.572   1.594  1.00 93.16           H
ATOM   1337  CD2 LEU A 101       8.218   2.461   4.143  1.00 93.16           C
ATOM   1338 1HD2 LEU A 101       8.809   1.741   4.708  1.00 93.16           H
ATOM   1339 2HD2 LEU A 101       7.852   3.238   4.815  1.00 93.16           H
ATOM   1340 3HD2 LEU A 101       7.371   1.954   3.680  1.00 93.16           H
ATOM   1341  HN  LEU A 101       9.323   6.042   3.173  1.00 93.16           H
ATOM   1342  N   PRO A 102      11.967   6.260   5.046  1.00 94.45           N
ATOM   1343  CA  PRO A 102      13.168   6.718   5.748  1.00 94.45           C
ATOM   1344  C   PRO A 102      12.878   7.120   7.185  1.00 94.45           C
ATOM   1345  O   PRO A 102      13.641   6.792   8.092  1.00 94.45           O
ATOM   1346  HA  PRO A 102      13.892   5.906   5.820  1.00 94.45           H
ATOM   1347  CB  PRO A 102      13.647   7.906   4.912  1.00 94.45           C
ATOM   1348 1HB  PRO A 102      13.234   8.846   5.278  1.00 94.45           H
ATOM   1349 2HB  PRO A 102      14.732   8.003   4.937  1.00 94.45           H
ATOM   1350  CG  PRO A 102      13.143   7.577   3.511  1.00 94.45           C
ATOM   1351 1HG  PRO A 102      13.090   8.465   2.881  1.00 94.45           H
ATOM   1352 2HG  PRO A 102      13.802   6.877   2.998  1.00 94.45           H
ATOM   1353  CD  PRO A 102      11.770   6.981   3.775  1.00 94.45           C
ATOM   1354 1HD  PRO A 102      11.005   7.752   3.866  1.00 94.45           H
ATOM   1355 2HD  PRO A 102      11.455   6.318   2.969  1.00 94.45           H
ATOM   1356  N   PHE A 103      11.770   7.827   7.356  1.00 93.18           N
ATOM   1357  CA  PHE A 103      11.401   8.335   8.666  1.00 93.18           C
ATOM   1358  C   PHE A 103      11.043   7.191   9.617  1.00 93.18           C
ATOM   1359  O   PHE A 103      11.418   7.212  10.788  1.00 93.18           O
ATOM   1360  HA  PHE A 103      12.263   8.875   9.058  1.00 93.18           H
ATOM   1361  CB  PHE A 103      10.171   9.224   8.471  1.00 93.18           C
ATOM   1362 1HB  PHE A 103       9.389   8.642   7.984  1.00 93.18           H
ATOM   1363 2HB  PHE A 103       9.789   9.517   9.449  1.00 93.18           H
ATOM   1364  CG  PHE A 103      10.439  10.484   7.645  1.00 93.18           C
ATOM   1365  CD1 PHE A 103      10.914  11.605   8.250  1.00 93.18           C
ATOM   1366  HD1 PHE A 103      11.105  11.607   9.324  1.00 93.18           H
ATOM   1367  CD2 PHE A 103      10.201  10.482   6.306  1.00 93.18           C
ATOM   1368  HD2 PHE A 103       9.820   9.584   5.821  1.00 93.18           H
ATOM   1369  CE1 PHE A 103      11.162  12.775   7.484  1.00 93.18           C
ATOM   1370  HE1 PHE A 103      11.543  13.674   7.969  1.00 93.18           H
ATOM   1371  CE2 PHE A 103      10.450  11.652   5.540  1.00 93.18           C
ATOM   1372  HE2 PHE A 103      10.259  11.651   4.466  1.00 93.18           H
ATOM   1373  CZ  PHE A 103      10.925  12.773   6.145  1.00 93.18           C
ATOM   1374  HZ  PHE A 103      11.115  13.671   5.556  1.00 93.18           H
ATOM   1375  HN  PHE A 103      11.132   8.054   6.620  1.00 93.18           H
ATOM   1376  N   TRP A 104      10.323   6.219   9.077  1.00 88.08           N
ATOM   1377  CA  TRP A 104       9.880   5.086   9.871  1.00 88.08           C
ATOM   1378  C   TRP A 104      11.112   4.259  10.243  1.00 88.08           C
ATOM   1379  O   TRP A 104      11.163   3.662  11.317  1.00 88.08           O
ATOM   1380  HA  TRP A 104       9.407   5.475  10.773  1.00 88.08           H
ATOM   1381  CB  TRP A 104       8.818   4.275   9.126  1.00 88.08           C
ATOM   1382 1HB  TRP A 104       9.218   3.977   8.156  1.00 88.08           H
ATOM   1383 2HB  TRP A 104       8.617   3.360   9.683  1.00 88.08           H
ATOM   1384  CG  TRP A 104       7.501   5.023   8.910  1.00 88.08           C
ATOM   1385  CD1 TRP A 104       6.913   5.339   7.748  1.00 88.08           C
ATOM   1386  HD1 TRP A 104       7.318   5.090   6.768  1.00 88.08           H
ATOM   1387  CD2 TRP A 104       6.628   5.540   9.936  1.00 88.08           C
ATOM   1388  NE1 TRP A 104       5.729   6.019   7.950  1.00 88.08           N
ATOM   1389  HE1 TRP A 104       5.113   6.358   7.239  1.00 88.08           H
ATOM   1390  CE2 TRP A 104       5.550   6.145   9.322  1.00 88.08           C
ATOM   1391  CE3 TRP A 104       6.745   5.497  11.337  1.00 88.08           C
ATOM   1392  HE3 TRP A 104       7.586   5.026  11.845  1.00 88.08           H
ATOM   1393  CZ2 TRP A 104       4.507   6.753  10.031  1.00 88.08           C
ATOM   1394  HZ2 TRP A 104       3.666   7.225   9.522  1.00 88.08           H
ATOM   1395  CZ3 TRP A 104       5.694   6.110  12.030  1.00 88.08           C
ATOM   1396  HZ3 TRP A 104       5.735   6.105  13.119  1.00 88.08           H
ATOM   1397  CH2 TRP A 104       4.602   6.723  11.427  1.00 88.08           C
ATOM   1398  HH2 TRP A 104       3.823   7.179  12.039  1.00 88.08           H
ATOM   1399  HN  TRP A 104      10.042   6.198   8.117  1.00 88.08           H
ATOM   1400  N   ALA A 105      12.076   4.250   9.333  1.00 94.18           N
ATOM   1401  CA  ALA A 105      13.308   3.512   9.556  1.00 94.18           C
ATOM   1402  C   ALA A 105      14.032   4.091  10.773  1.00 94.18           C
ATOM   1403  O   ALA A 105      14.477   3.349  11.646  1.00 94.18           O
ATOM   1404  HA  ALA A 105      13.041   2.475   9.761  1.00 94.18           H
ATOM   1405  CB  ALA A 105      14.166   3.558   8.290  1.00 94.18           C
ATOM   1406 1HB  ALA A 105      13.618   3.108   7.462  1.00 94.18           H
ATOM   1407 2HB  ALA A 105      14.402   4.595   8.049  1.00 94.18           H
ATOM   1408 3HB  ALA A 105      15.090   3.005   8.457  1.00 94.18           H
ATOM   1409  HN  ALA A 105      12.025   4.733   8.460  1.00 94.18           H
ATOM   1410  N   ILE A 106      14.127   5.413  10.791  1.00 91.20           N
ATOM   1411  CA  ILE A 106      14.811   6.099  11.873  1.00 91.20           C
ATOM   1412  C   ILE A 106      14.042   5.880  13.178  1.00 91.20           C
ATOM   1413  O   ILE A 106      14.639   5.593  14.214  1.00 91.20           O
ATOM   1414  HA  ILE A 106      15.798   5.647  11.974  1.00 91.20           H
ATOM   1415  CB  ILE A 106      15.022   7.573  11.524  1.00 91.20           C
ATOM   1416  HB  ILE A 106      14.072   7.983  11.182  1.00 91.20           H
ATOM   1417  CG1 ILE A 106      16.021   7.727  10.375  1.00 91.20           C
ATOM   1418 1HG1 ILE A 106      17.032   7.546  10.740  1.00 91.20           H
ATOM   1419 2HG1 ILE A 106      15.818   6.977   9.610  1.00 91.20           H
ATOM   1420  CG2 ILE A 106      15.442   8.375  12.759  1.00 91.20           C
ATOM   1421 1HG2 ILE A 106      14.664   8.304  13.519  1.00 91.20           H
ATOM   1422 2HG2 ILE A 106      16.374   7.972  13.154  1.00 91.20           H
ATOM   1423 3HG2 ILE A 106      15.585   9.419  12.482  1.00 91.20           H
ATOM   1424  CD1 ILE A 106      15.938   9.126   9.760  1.00 91.20           C
ATOM   1425 1HD1 ILE A 106      14.933   9.295   9.375  1.00 91.20           H
ATOM   1426 2HD1 ILE A 106      16.165   9.872  10.523  1.00 91.20           H
ATOM   1427 3HD1 ILE A 106      16.658   9.208   8.946  1.00 91.20           H
ATOM   1428  HN  ILE A 106      13.747   6.011  10.085  1.00 91.20           H
ATOM   1429  N   ALA A 107      12.728   6.023  13.084  1.00 92.39           N
ATOM   1430  CA  ALA A 107      11.879   5.929  14.259  1.00 92.39           C
ATOM   1431  C   ALA A 107      12.006   4.529  14.863  1.00 92.39           C
ATOM   1432  O   ALA A 107      12.027   4.375  16.083  1.00 92.39           O
ATOM   1433  HA  ALA A 107      12.233   6.661  14.984  1.00 92.39           H
ATOM   1434  CB  ALA A 107      10.437   6.270  13.876  1.00 92.39           C
ATOM   1435 1HB  ALA A 107      10.397   7.284  13.480  1.00 92.39           H
ATOM   1436 2HB  ALA A 107      10.087   5.569  13.118  1.00 92.39           H
ATOM   1437 3HB  ALA A 107       9.801   6.198  14.758  1.00 92.39           H
ATOM   1438  HN  ALA A 107      12.245   6.201  12.226  1.00 92.39           H
ATOM   1439  N   ALA A 108      12.088   3.543  13.981  1.00 91.69           N
ATOM   1440  CA  ALA A 108      12.155   2.157  14.411  1.00 91.69           C
ATOM   1441  C   ALA A 108      13.534   1.881  15.014  1.00 91.69           C
ATOM   1442  O   ALA A 108      13.671   1.034  15.896  1.00 91.69           O
ATOM   1443  HA  ALA A 108      11.396   2.011  15.180  1.00 91.69           H
ATOM   1444  CB  ALA A 108      11.841   1.239  13.228  1.00 91.69           C
ATOM   1445 1HB  ALA A 108      10.840   1.456  12.855  1.00 91.69           H
ATOM   1446 2HB  ALA A 108      12.569   1.409  12.434  1.00 91.69           H
ATOM   1447 3HB  ALA A 108      11.892   0.200  13.551  1.00 91.69           H
ATOM   1448  HN  ALA A 108      12.109   3.680  12.990  1.00 91.69           H
ATOM   1449  N   ALA A 109      14.520   2.611  14.514  1.00 90.08           N
ATOM   1450  CA  ALA A 109      15.897   2.386  14.919  1.00 90.08           C
ATOM   1451  C   ALA A 109      16.078   2.836  16.370  1.00 90.08           C
ATOM   1452  O   ALA A 109      16.856   2.242  17.115  1.00 90.08           O
ATOM   1453  HA  ALA A 109      16.092   1.315  14.852  1.00 90.08           H
ATOM   1454  CB  ALA A 109      16.838   3.119  13.960  1.00 90.08           C
ATOM   1455 1HB  ALA A 109      16.690   2.742  12.948  1.00 90.08           H
ATOM   1456 2HB  ALA A 109      16.622   4.187  13.985  1.00 90.08           H
ATOM   1457 3HB  ALA A 109      17.871   2.949  14.264  1.00 90.08           H
ATOM   1458  HN  ALA A 109      14.390   3.344  13.846  1.00 90.08           H
ATOM   1459  N   ASP A 110      15.346   3.880  16.728  1.00 81.36           N
ATOM   1460  CA  ASP A 110      15.540   4.525  18.016  1.00 81.36           C
ATOM   1461  C   ASP A 110      14.212   5.117  18.491  1.00 81.36           C
ATOM   1462  O   ASP A 110      13.439   4.447  19.175  1.00 81.36           O
ATOM   1463  HA  ASP A 110      15.907   3.739  18.676  1.00 81.36           H
ATOM   1464  CB  ASP A 110      16.556   5.664  17.914  1.00 81.36           C
ATOM   1465 1HB  ASP A 110      17.469   5.301  17.442  1.00 81.36           H
ATOM   1466 2HB  ASP A 110      16.160   6.453  17.274  1.00 81.36           H
ATOM   1467  CG  ASP A 110      16.881   6.235  19.296  1.00 81.36           C
ATOM   1468  OD1 ASP A 110      16.467   5.593  20.286  1.00 81.36           O
ATOM   1469  OD2 ASP A 110      17.535   7.299  19.331  1.00 81.36           O
ATOM   1470  HN  ASP A 110      14.632   4.285  16.156  1.00 81.36           H
ATOM   1471  N   GLN A 111      13.987   6.365  18.109  1.00 84.22           N
ATOM   1472  CA  GLN A 111      12.771   7.059  18.497  1.00 84.22           C
ATOM   1473  C   GLN A 111      12.401   8.110  17.449  1.00 84.22           C
ATOM   1474  O   GLN A 111      13.187   8.395  16.547  1.00 84.22           O
ATOM   1475  HA  GLN A 111      11.999   6.290  18.539  1.00 84.22           H
ATOM   1476  CB  GLN A 111      12.920   7.694  19.881  1.00 84.22           C
ATOM   1477 1HB  GLN A 111      12.005   8.226  20.142  1.00 84.22           H
ATOM   1478 2HB  GLN A 111      13.060   6.915  20.630  1.00 84.22           H
ATOM   1479  CG  GLN A 111      14.106   8.661  19.915  1.00 84.22           C
ATOM   1480 1HG  GLN A 111      15.026   8.122  19.688  1.00 84.22           H
ATOM   1481 2HG  GLN A 111      13.982   9.421  19.144  1.00 84.22           H
ATOM   1482  CD  GLN A 111      14.227   9.331  21.285  1.00 84.22           C
ATOM   1483  OE1 GLN A 111      13.270   9.455  22.031  1.00 84.22           O
ATOM   1484  NE2 GLN A 111      15.455   9.756  21.573  1.00 84.22           N
ATOM   1485 1HE2 GLN A 111      16.197   9.623  20.916  1.00 84.22           H
ATOM   1486 2HE2 GLN A 111      15.635  10.208  22.447  1.00 84.22           H
ATOM   1487  HN  GLN A 111      14.617   6.900  17.545  1.00 84.22           H
ATOM   1488  N   TRP A 112      11.204   8.657  17.602  1.00 89.66           N
ATOM   1489  CA  TRP A 112      10.747   9.717  16.720  1.00 89.66           C
ATOM   1490  C   TRP A 112      11.518  10.991  17.074  1.00 89.66           C
ATOM   1491  O   TRP A 112      11.360  11.533  18.166  1.00 89.66           O
ATOM   1492  HA  TRP A 112      10.970   9.418  15.696  1.00 89.66           H
ATOM   1493  CB  TRP A 112       9.230   9.892  16.812  1.00 89.66           C
ATOM   1494 1HB  TRP A 112       8.753   8.922  16.667  1.00 89.66           H
ATOM   1495 2HB  TRP A 112       8.973  10.226  17.817  1.00 89.66           H
ATOM   1496  CG  TRP A 112       8.654  10.883  15.798  1.00 89.66           C
ATOM   1497  CD1 TRP A 112       8.344  12.172  15.990  1.00 89.66           C
ATOM   1498  HD1 TRP A 112       8.468  12.699  16.936  1.00 89.66           H
ATOM   1499  CD2 TRP A 112       8.332  10.611  14.418  1.00 89.66           C
ATOM   1500  NE1 TRP A 112       7.846  12.749  14.839  1.00 89.66           N
ATOM   1501  HE1 TRP A 112       7.546  13.697  14.733  1.00 89.66           H
ATOM   1502  CE2 TRP A 112       7.839  11.769  13.853  1.00 89.66           C
ATOM   1503  CE3 TRP A 112       8.453   9.425  13.672  1.00 89.66           C
ATOM   1504  HE3 TRP A 112       8.840   8.498  14.095  1.00 89.66           H
ATOM   1505  CZ2 TRP A 112       7.428  11.855  12.517  1.00 89.66           C
ATOM   1506  HZ2 TRP A 112       7.042  12.783  12.094  1.00 89.66           H
ATOM   1507  CZ3 TRP A 112       8.038   9.528  12.339  1.00 89.66           C
ATOM   1508  HZ3 TRP A 112       8.111   8.637  11.715  1.00 89.66           H
ATOM   1509  CH2 TRP A 112       7.539  10.686  11.755  1.00 89.66           C
ATOM   1510  HH2 TRP A 112       7.237  10.685  10.708  1.00 89.66           H
ATOM   1511  HN  TRP A 112      10.552   8.387  18.311  1.00 89.66           H
ATOM   1512  N   LYS A 113      12.335  11.431  16.128  1.00 82.30           N
ATOM   1513  CA  LYS A 113      13.263  12.518  16.389  1.00 82.30           C
ATOM   1514  C   LYS A 113      12.734  13.801  15.744  1.00 82.30           C
ATOM   1515  O   LYS A 113      13.423  14.820  15.725  1.00 82.30           O
ATOM   1516  HA  LYS A 113      13.301  12.664  17.468  1.00 82.30           H
ATOM   1517  CB  LYS A 113      14.674  12.138  15.934  1.00 82.30           C
ATOM   1518 1HB  LYS A 113      14.672  11.931  14.864  1.00 82.30           H
ATOM   1519 2HB  LYS A 113      15.350  12.978  16.094  1.00 82.30           H
ATOM   1520  CG  LYS A 113      15.184  10.913  16.696  1.00 82.30           C
ATOM   1521 1HG  LYS A 113      15.116  11.093  17.769  1.00 82.30           H
ATOM   1522 2HG  LYS A 113      14.550  10.054  16.476  1.00 82.30           H
ATOM   1523  CD  LYS A 113      16.632  10.595  16.317  1.00 82.30           C
ATOM   1524 1HD  LYS A 113      16.695  10.390  15.248  1.00 82.30           H
ATOM   1525 2HD  LYS A 113      17.262  11.463  16.512  1.00 82.30           H
ATOM   1526  CE  LYS A 113      17.154   9.392  17.105  1.00 82.30           C
ATOM   1527 1HE  LYS A 113      17.065   9.584  18.174  1.00 82.30           H
ATOM   1528 2HE  LYS A 113      16.544   8.515  16.887  1.00 82.30           H
ATOM   1529  NZ  LYS A 113      18.567   9.119  16.759  1.00 82.30           N
ATOM   1530 1HZ  LYS A 113      18.907   8.343  17.316  1.00 82.30           H
ATOM   1531 2HZ  LYS A 113      18.634   8.885  15.775  1.00 82.30           H
ATOM   1532 3HZ  LYS A 113      19.126   9.943  16.950  1.00 82.30           H
ATOM   1533  HN  LYS A 113      12.369  11.060  15.201  1.00 82.30           H
ATOM   1534  N   PHE A 114      11.516  13.709  15.231  1.00 88.52           N
ATOM   1535  CA  PHE A 114      10.959  14.784  14.429  1.00 88.52           C
ATOM   1536  C   PHE A 114       9.824  15.492  15.172  1.00 88.52           C
ATOM   1537  O   PHE A 114       9.352  15.006  16.199  1.00 88.52           O
ATOM   1538  HA  PHE A 114      11.763  15.494  14.236  1.00 88.52           H
ATOM   1539  CB  PHE A 114      10.399  14.147  13.155  1.00 88.52           C
ATOM   1540 1HB  PHE A 114       9.522  13.552  13.413  1.00 88.52           H
ATOM   1541 2HB  PHE A 114      10.061  14.937  12.484  1.00 88.52           H
ATOM   1542  CG  PHE A 114      11.398  13.259  12.412  1.00 88.52           C
ATOM   1543  CD1 PHE A 114      12.368  13.823  11.643  1.00 88.52           C
ATOM   1544  HD1 PHE A 114      12.433  14.907  11.556  1.00 88.52           H
ATOM   1545  CD2 PHE A 114      11.317  11.905  12.520  1.00 88.52           C
ATOM   1546  HD2 PHE A 114      10.540  11.454  13.136  1.00 88.52           H
ATOM   1547  CE1 PHE A 114      13.296  12.998  10.953  1.00 88.52           C
ATOM   1548  HE1 PHE A 114      14.073  13.450  10.337  1.00 88.52           H
ATOM   1549  CE2 PHE A 114      12.245  11.081  11.830  1.00 88.52           C
ATOM   1550  HE2 PHE A 114      12.180   9.997  11.917  1.00 88.52           H
ATOM   1551  CZ  PHE A 114      13.215  11.645  11.061  1.00 88.52           C
ATOM   1552  HZ  PHE A 114      13.928  11.012  10.532  1.00 88.52           H
ATOM   1553  HN  PHE A 114      10.915  12.919  15.357  1.00 88.52           H
ATOM   1554  N   GLN A 115       9.419  16.628  14.625  1.00 81.31           N
ATOM   1555  CA  GLN A 115       8.377  17.428  15.245  1.00 81.31           C
ATOM   1556  C   GLN A 115       7.013  16.762  15.055  1.00 81.31           C
ATOM   1557  O   GLN A 115       6.864  15.870  14.222  1.00 81.31           O
ATOM   1558  HA  GLN A 115       8.629  17.461  16.305  1.00 81.31           H
ATOM   1559  CB  GLN A 115       8.374  18.853  14.687  1.00 81.31           C
ATOM   1560 1HB  GLN A 115       8.276  18.822  13.601  1.00 81.31           H
ATOM   1561 2HB  GLN A 115       7.509  19.395  15.069  1.00 81.31           H
ATOM   1562  CG  GLN A 115       9.657  19.594  15.068  1.00 81.31           C
ATOM   1563 1HG  GLN A 115       9.791  19.564  16.149  1.00 81.31           H
ATOM   1564 2HG  GLN A 115      10.517  19.090  14.626  1.00 81.31           H
ATOM   1565  CD  GLN A 115       9.612  21.048  14.594  1.00 81.31           C
ATOM   1566  OE1 GLN A 115       8.702  21.474  13.902  1.00 81.31           O
ATOM   1567  NE2 GLN A 115      10.641  21.783  15.003  1.00 81.31           N
ATOM   1568 1HE2 GLN A 115      11.355  21.371  15.570  1.00 81.31           H
ATOM   1569 2HE2 GLN A 115      10.702  22.747  14.745  1.00 81.31           H
ATOM   1570  HN  GLN A 115       9.790  17.003  13.775  1.00 81.31           H
ATOM   1571  N   THR A 116       6.051  17.221  15.843  1.00 87.57           N
ATOM   1572  CA  THR A 116       4.706  16.676  15.776  1.00 87.57           C
ATOM   1573  C   THR A 116       4.132  16.843  14.368  1.00 87.57           C
ATOM   1574  O   THR A 116       3.459  15.949  13.858  1.00 87.57           O
ATOM   1575  HA  THR A 116       4.758  15.606  15.975  1.00 87.57           H
ATOM   1576  CB  THR A 116       3.866  17.356  16.859  1.00 87.57           C
ATOM   1577  HB  THR A 116       3.638  18.386  16.585  1.00 87.57           H
ATOM   1578  OG1 THR A 116       4.635  17.192  18.048  1.00 87.57           O
ATOM   1579  HG1 THR A 116       4.317  17.828  18.752  1.00 87.57           H
ATOM   1580  CG2 THR A 116       2.565  16.605  17.150  1.00 87.57           C
ATOM   1581 1HG2 THR A 116       2.797  15.596  17.489  1.00 87.57           H
ATOM   1582 2HG2 THR A 116       1.964  16.555  16.242  1.00 87.57           H
ATOM   1583 3HG2 THR A 116       2.008  17.131  17.926  1.00 87.57           H
ATOM   1584  HN  THR A 116       6.179  17.950  16.515  1.00 87.57           H
ATOM   1585  N   PHE A 117       4.418  17.995  13.780  1.00 90.75           N
ATOM   1586  CA  PHE A 117       3.936  18.293  12.442  1.00 90.75           C
ATOM   1587  C   PHE A 117       4.341  17.195  11.456  1.00 90.75           C
ATOM   1588  O   PHE A 117       3.523  16.738  10.659  1.00 90.75           O
ATOM   1589  HA  PHE A 117       2.848  18.347  12.495  1.00 90.75           H
ATOM   1590  CB  PHE A 117       4.585  19.610  12.014  1.00 90.75           C
ATOM   1591 1HB  PHE A 117       4.280  20.395  12.707  1.00 90.75           H
ATOM   1592 2HB  PHE A 117       5.668  19.514  12.099  1.00 90.75           H
ATOM   1593  CG  PHE A 117       4.236  20.043  10.589  1.00 90.75           C
ATOM   1594  CD1 PHE A 117       5.161  19.934   9.599  1.00 90.75           C
ATOM   1595  HD1 PHE A 117       6.152  19.537   9.821  1.00 90.75           H
ATOM   1596  CD2 PHE A 117       2.999  20.538  10.313  1.00 90.75           C
ATOM   1597  HD2 PHE A 117       2.257  20.626  11.106  1.00 90.75           H
ATOM   1598  CE1 PHE A 117       4.837  20.335   8.276  1.00 90.75           C
ATOM   1599  HE1 PHE A 117       5.579  20.248   7.482  1.00 90.75           H
ATOM   1600  CE2 PHE A 117       2.675  20.939   8.990  1.00 90.75           C
ATOM   1601  HE2 PHE A 117       1.684  21.335   8.768  1.00 90.75           H
ATOM   1602  CZ  PHE A 117       3.600  20.830   8.000  1.00 90.75           C
ATOM   1603  HZ  PHE A 117       3.351  21.138   6.984  1.00 90.75           H
ATOM   1604  HN  PHE A 117       4.968  18.717  14.201  1.00 90.75           H
ATOM   1605  N   MET A 118       5.604  16.803  11.542  1.00 88.52           N
ATOM   1606  CA  MET A 118       6.143  15.808  10.632  1.00 88.52           C
ATOM   1607  C   MET A 118       5.495  14.442  10.865  1.00 88.52           C
ATOM   1608  O   MET A 118       5.332  13.660   9.930  1.00 88.52           O
ATOM   1609  HA  MET A 118       5.902  16.166   9.630  1.00 88.52           H
ATOM   1610  CB  MET A 118       7.656  15.696  10.834  1.00 88.52           C
ATOM   1611 1HB  MET A 118       8.076  16.685  11.016  1.00 88.52           H
ATOM   1612 2HB  MET A 118       7.865  15.093  11.718  1.00 88.52           H
ATOM   1613  CG  MET A 118       8.328  15.069   9.611  1.00 88.52           C
ATOM   1614 1HG  MET A 118       9.396  14.952   9.793  1.00 88.52           H
ATOM   1615 2HG  MET A 118       7.923  14.072   9.435  1.00 88.52           H
ATOM   1616  SD  MET A 118       8.063  16.095   8.175  1.00 88.52           S
ATOM   1617  CE  MET A 118       8.660  15.000   6.897  1.00 88.52           C
ATOM   1618 1HE  MET A 118       9.706  14.761   7.084  1.00 88.52           H
ATOM   1619 2HE  MET A 118       8.071  14.083   6.901  1.00 88.52           H
ATOM   1620 3HE  MET A 118       8.566  15.489   5.927  1.00 88.52           H
ATOM   1621  HN  MET A 118       6.253  17.154  12.218  1.00 88.52           H
ATOM   1622  N   CYS A 119       5.142  14.197  12.119  1.00 93.03           N
ATOM   1623  CA  CYS A 119       4.433  12.979  12.472  1.00 93.03           C
ATOM   1624  C   CYS A 119       3.106  12.957  11.709  1.00 93.03           C
ATOM   1625  O   CYS A 119       2.754  11.949  11.099  1.00 93.03           O
ATOM   1626  HA  CYS A 119       5.068  12.148  12.168  1.00 93.03           H
ATOM   1627  CB  CYS A 119       4.224  12.865  13.984  1.00 93.03           C
ATOM   1628 1HB  CYS A 119       5.185  12.752  14.484  1.00 93.03           H
ATOM   1629 2HB  CYS A 119       3.769  13.778  14.367  1.00 93.03           H
ATOM   1630  SG  CYS A 119       3.152  11.430  14.360  1.00 93.03           S
ATOM   1631  HN  CYS A 119       5.332  14.812  12.884  1.00 93.03           H
ATOM   1632  N   LYS A 120       2.407  14.081  11.769  1.00 91.38           N
ATOM   1633  CA  LYS A 120       1.120  14.198  11.105  1.00 91.38           C
ATOM   1634  C   LYS A 120       1.300  13.954   9.606  1.00 91.38           C
ATOM   1635  O   LYS A 120       0.554  13.181   9.005  1.00 91.38           O
ATOM   1636  HA  LYS A 120       0.474  13.417  11.507  1.00 91.38           H
ATOM   1637  CB  LYS A 120       0.467  15.541  11.436  1.00 91.38           C
ATOM   1638 1HB  LYS A 120       1.181  16.348  11.270  1.00 91.38           H
ATOM   1639 2HB  LYS A 120      -0.373  15.717  10.763  1.00 91.38           H
ATOM   1640  CG  LYS A 120      -0.020  15.573  12.886  1.00 91.38           C
ATOM   1641 1HG  LYS A 120      -0.764  14.791  13.040  1.00 91.38           H
ATOM   1642 2HG  LYS A 120       0.812  15.357  13.557  1.00 91.38           H
ATOM   1643  CD  LYS A 120      -0.623  16.935  13.233  1.00 91.38           C
ATOM   1644 1HD  LYS A 120       0.141  17.708  13.146  1.00 91.38           H
ATOM   1645 2HD  LYS A 120      -1.408  17.182  12.518  1.00 91.38           H
ATOM   1646  CE  LYS A 120      -1.198  16.935  14.650  1.00 91.38           C
ATOM   1647 1HE  LYS A 120      -0.494  16.464  15.335  1.00 91.38           H
ATOM   1648 2HE  LYS A 120      -1.337  17.961  14.993  1.00 91.38           H
ATOM   1649  NZ  LYS A 120      -2.491  16.215  14.685  1.00 91.38           N
ATOM   1650 1HZ  LYS A 120      -2.982  16.444  15.542  1.00 91.38           H
ATOM   1651 2HZ  LYS A 120      -3.054  16.492  13.889  1.00 91.38           H
ATOM   1652 3HZ  LYS A 120      -2.322  15.216  14.648  1.00 91.38           H
ATOM   1653  HN  LYS A 120       2.707  14.901  12.258  1.00 91.38           H
ATOM   1654  N   VAL A 121       2.294  14.627   9.044  1.00 93.44           N
ATOM   1655  CA  VAL A 121       2.514  14.577   7.609  1.00 93.44           C
ATOM   1656  C   VAL A 121       2.831  13.139   7.195  1.00 93.44           C
ATOM   1657  O   VAL A 121       2.224  12.608   6.266  1.00 93.44           O
ATOM   1658  HA  VAL A 121       1.588  14.886   7.123  1.00 93.44           H
ATOM   1659  CB  VAL A 121       3.610  15.569   7.213  1.00 93.44           C
ATOM   1660  HB  VAL A 121       4.482  15.371   7.836  1.00 93.44           H
ATOM   1661  CG1 VAL A 121       4.022  15.376   5.752  1.00 93.44           C
ATOM   1662 1HG1 VAL A 121       4.399  14.363   5.612  1.00 93.44           H
ATOM   1663 2HG1 VAL A 121       3.158  15.534   5.107  1.00 93.44           H
ATOM   1664 3HG1 VAL A 121       4.802  16.093   5.497  1.00 93.44           H
ATOM   1665  CG2 VAL A 121       3.165  17.010   7.472  1.00 93.44           C
ATOM   1666 1HG2 VAL A 121       2.271  17.225   6.886  1.00 93.44           H
ATOM   1667 2HG2 VAL A 121       2.944  17.137   8.532  1.00 93.44           H
ATOM   1668 3HG2 VAL A 121       3.962  17.694   7.182  1.00 93.44           H
ATOM   1669  HN  VAL A 121       2.940  15.196   9.551  1.00 93.44           H
ATOM   1670  N   VAL A 122       3.782  12.549   7.904  1.00 92.46           N
ATOM   1671  CA  VAL A 122       4.311  11.253   7.515  1.00 92.46           C
ATOM   1672  C   VAL A 122       3.196  10.207   7.594  1.00 92.46           C
ATOM   1673  O   VAL A 122       3.030   9.402   6.679  1.00 92.46           O
ATOM   1674  HA  VAL A 122       4.646  11.331   6.481  1.00 92.46           H
ATOM   1675  CB  VAL A 122       5.522  10.901   8.381  1.00 92.46           C
ATOM   1676  HB  VAL A 122       5.229  11.002   9.425  1.00 92.46           H
ATOM   1677  CG1 VAL A 122       5.956   9.451   8.152  1.00 92.46           C
ATOM   1678 1HG1 VAL A 122       5.136   8.782   8.411  1.00 92.46           H
ATOM   1679 2HG1 VAL A 122       6.223   9.313   7.105  1.00 92.46           H
ATOM   1680 3HG1 VAL A 122       6.819   9.228   8.780  1.00 92.46           H
ATOM   1681  CG2 VAL A 122       6.680  11.867   8.122  1.00 92.46           C
ATOM   1682 1HG2 VAL A 122       6.972  11.812   7.073  1.00 92.46           H
ATOM   1683 2HG2 VAL A 122       6.365  12.883   8.359  1.00 92.46           H
ATOM   1684 3HG2 VAL A 122       7.528  11.594   8.750  1.00 92.46           H
ATOM   1685  HN  VAL A 122       4.188  12.941   8.730  1.00 92.46           H
ATOM   1686  N   ASN A 123       2.461  10.254   8.695  1.00 90.93           N
ATOM   1687  CA  ASN A 123       1.368   9.321   8.905  1.00 90.93           C
ATOM   1688  C   ASN A 123       0.318   9.517   7.810  1.00 90.93           C
ATOM   1689  O   ASN A 123      -0.196   8.547   7.256  1.00 90.93           O
ATOM   1690  HA  ASN A 123       1.825   8.332   8.872  1.00 90.93           H
ATOM   1691  CB  ASN A 123       0.692   9.559  10.257  1.00 90.93           C
ATOM   1692 1HB  ASN A 123       0.873  10.584  10.583  1.00 90.93           H
ATOM   1693 2HB  ASN A 123      -0.387   9.444  10.153  1.00 90.93           H
ATOM   1694  CG  ASN A 123       1.215   8.583  11.312  1.00 90.93           C
ATOM   1695  OD1 ASN A 123       1.793   7.552  11.009  1.00 90.93           O
ATOM   1696  ND2 ASN A 123       0.981   8.963  12.565  1.00 90.93           N
ATOM   1697 1HD2 ASN A 123       0.500   9.821  12.745  1.00 90.93           H
ATOM   1698 2HD2 ASN A 123       1.285   8.391  13.326  1.00 90.93           H
ATOM   1699  HN  ASN A 123       2.603  10.912   9.434  1.00 90.93           H
ATOM   1700  N   SER A 124       0.030  10.780   7.531  1.00 92.34           N
ATOM   1701  CA  SER A 124      -1.005  11.116   6.568  1.00 92.34           C
ATOM   1702  C   SER A 124      -0.590  10.655   5.170  1.00 92.34           C
ATOM   1703  O   SER A 124      -1.393  10.077   4.439  1.00 92.34           O
ATOM   1704  HA  SER A 124      -1.894  10.579   6.900  1.00 92.34           H
ATOM   1705  CB  SER A 124      -1.290  12.619   6.568  1.00 92.34           C
ATOM   1706 1HB  SER A 124      -0.404  13.156   6.230  1.00 92.34           H
ATOM   1707 2HB  SER A 124      -2.086  12.838   5.856  1.00 92.34           H
ATOM   1708  OG  SER A 124      -1.667  13.092   7.859  1.00 92.34           O
ATOM   1709  HG  SER A 124      -0.962  13.704   8.218  1.00 92.34           H
ATOM   1710  HN  SER A 124       0.489  11.564   7.948  1.00 92.34           H
ATOM   1711  N   MET A 125       0.664  10.927   4.840  1.00 87.51           N
ATOM   1712  CA  MET A 125       1.197  10.544   3.544  1.00 87.51           C
ATOM   1713  C   MET A 125       1.108   9.030   3.340  1.00 87.51           C
ATOM   1714  O   MET A 125       0.667   8.567   2.289  1.00 87.51           O
ATOM   1715  HA  MET A 125       0.575  11.054   2.808  1.00 87.51           H
ATOM   1716  CB  MET A 125       2.658  10.988   3.441  1.00 87.51           C
ATOM   1717 1HB  MET A 125       3.178  10.759   4.371  1.00 87.51           H
ATOM   1718 2HB  MET A 125       3.157  10.427   2.650  1.00 87.51           H
ATOM   1719  CG  MET A 125       2.756  12.487   3.151  1.00 87.51           C
ATOM   1720 1HG  MET A 125       2.173  12.733   2.263  1.00 87.51           H
ATOM   1721 2HG  MET A 125       2.331  13.054   3.979  1.00 87.51           H
ATOM   1722  SD  MET A 125       4.462  12.951   2.907  1.00 87.51           S
ATOM   1723  CE  MET A 125       4.761  12.207   1.312  1.00 87.51           C
ATOM   1724 1HE  MET A 125       4.600  11.131   1.378  1.00 87.51           H
ATOM   1725 2HE  MET A 125       4.077  12.633   0.578  1.00 87.51           H
ATOM   1726 3HE  MET A 125       5.789  12.402   1.007  1.00 87.51           H
ATOM   1727  HN  MET A 125       1.310  11.399   5.440  1.00 87.51           H
ATOM   1728  N   TYR A 126       1.533   8.301   4.361  1.00 89.25           N
ATOM   1729  CA  TYR A 126       1.509   6.850   4.306  1.00 89.25           C
ATOM   1730  C   TYR A 126       0.097   6.335   4.019  1.00 89.25           C
ATOM   1731  O   TYR A 126      -0.095   5.491   3.145  1.00 89.25           O
ATOM   1732  HA  TYR A 126       2.173   6.532   3.502  1.00 89.25           H
ATOM   1733  CB  TYR A 126       1.942   6.368   5.692  1.00 89.25           C
ATOM   1734 1HB  TYR A 126       2.983   6.648   5.854  1.00 89.25           H
ATOM   1735 2HB  TYR A 126       1.352   6.887   6.447  1.00 89.25           H
ATOM   1736  CG  TYR A 126       1.797   4.859   5.900  1.00 89.25           C
ATOM   1737  CD1 TYR A 126       0.644   4.348   6.461  1.00 89.25           C
ATOM   1738  HD1 TYR A 126      -0.162   5.019   6.756  1.00 89.25           H
ATOM   1739  CD2 TYR A 126       2.818   4.009   5.526  1.00 89.25           C
ATOM   1740  HD2 TYR A 126       3.728   4.413   5.082  1.00 89.25           H
ATOM   1741  CE1 TYR A 126       0.507   2.928   6.657  1.00 89.25           C
ATOM   1742  HE1 TYR A 126      -0.397   2.511   7.099  1.00 89.25           H
ATOM   1743  CE2 TYR A 126       2.681   2.589   5.721  1.00 89.25           C
ATOM   1744  HE2 TYR A 126       3.480   1.907   5.430  1.00 89.25           H
ATOM   1745  CZ  TYR A 126       1.532   2.119   6.277  1.00 89.25           C
ATOM   1746  OH  TYR A 126       1.403   0.777   6.462  1.00 89.25           O
ATOM   1747  HH  TYR A 126       0.595   0.585   7.018  1.00 89.25           H
ATOM   1748  HN  TYR A 126       1.889   8.686   5.213  1.00 89.25           H
ATOM   1749  N   LYS A 127      -0.856   6.866   4.771  1.00 87.70           N
ATOM   1750  CA  LYS A 127      -2.221   6.370   4.711  1.00 87.70           C
ATOM   1751  C   LYS A 127      -2.818   6.698   3.341  1.00 87.70           C
ATOM   1752  O   LYS A 127      -3.466   5.854   2.724  1.00 87.70           O
ATOM   1753  HA  LYS A 127      -2.180   5.286   4.819  1.00 87.70           H
ATOM   1754  CB  LYS A 127      -3.040   6.911   5.884  1.00 87.70           C
ATOM   1755 1HB  LYS A 127      -2.481   6.787   6.811  1.00 87.70           H
ATOM   1756 2HB  LYS A 127      -3.206   7.981   5.753  1.00 87.70           H
ATOM   1757  CG  LYS A 127      -4.385   6.190   5.992  1.00 87.70           C
ATOM   1758 1HG  LYS A 127      -5.029   6.718   6.696  1.00 87.70           H
ATOM   1759 2HG  LYS A 127      -4.889   6.206   5.026  1.00 87.70           H
ATOM   1760  CD  LYS A 127      -4.196   4.743   6.452  1.00 87.70           C
ATOM   1761 1HD  LYS A 127      -3.764   4.154   5.642  1.00 87.70           H
ATOM   1762 2HD  LYS A 127      -3.489   4.710   7.281  1.00 87.70           H
ATOM   1763  CE  LYS A 127      -5.527   4.127   6.885  1.00 87.70           C
ATOM   1764 1HE  LYS A 127      -6.342   4.561   6.305  1.00 87.70           H
ATOM   1765 2HE  LYS A 127      -5.524   3.056   6.677  1.00 87.70           H
ATOM   1766  NZ  LYS A 127      -5.760   4.357   8.328  1.00 87.70           N
ATOM   1767 1HZ  LYS A 127      -6.634   3.922   8.603  1.00 87.70           H
ATOM   1768 2HZ  LYS A 127      -4.999   3.953   8.862  1.00 87.70           H
ATOM   1769 3HZ  LYS A 127      -5.807   5.354   8.508  1.00 87.70           H
ATOM   1770  HN  LYS A 127      -0.708   7.619   5.412  1.00 87.70           H
ATOM   1771  N   MET A 128      -2.577   7.926   2.904  1.00 88.32           N
ATOM   1772  CA  MET A 128      -3.126   8.393   1.643  1.00 88.32           C
ATOM   1773  C   MET A 128      -2.622   7.540   0.477  1.00 88.32           C
ATOM   1774  O   MET A 128      -3.402   7.133  -0.382  1.00 88.32           O
ATOM   1775  HA  MET A 128      -4.207   8.290   1.736  1.00 88.32           H
ATOM   1776  CB  MET A 128      -2.723   9.852   1.420  1.00 88.32           C
ATOM   1777 1HB  MET A 128      -3.061  10.459   2.260  1.00 88.32           H
ATOM   1778 2HB  MET A 128      -1.637   9.932   1.384  1.00 88.32           H
ATOM   1779  CG  MET A 128      -3.323  10.394   0.120  1.00 88.32           C
ATOM   1780 1HG  MET A 128      -2.995   9.784  -0.723  1.00 88.32           H
ATOM   1781 2HG  MET A 128      -4.410  10.329   0.157  1.00 88.32           H
ATOM   1782  SD  MET A 128      -2.821  12.089  -0.123  1.00 88.32           S
ATOM   1783  CE  MET A 128      -3.584  12.414  -1.704  1.00 88.32           C
ATOM   1784 1HE  MET A 128      -3.187  11.724  -2.448  1.00 88.32           H
ATOM   1785 2HE  MET A 128      -4.663  12.278  -1.622  1.00 88.32           H
ATOM   1786 3HE  MET A 128      -3.369  13.439  -2.008  1.00 88.32           H
ATOM   1787  HN  MET A 128      -2.020   8.595   3.396  1.00 88.32           H
ATOM   1788  N   ASN A 129      -1.319   7.296   0.484  1.00 86.79           N
ATOM   1789  CA  ASN A 129      -0.680   6.615  -0.629  1.00 86.79           C
ATOM   1790  C   ASN A 129      -1.002   5.121  -0.562  1.00 86.79           C
ATOM   1791  O   ASN A 129      -1.047   4.445  -1.588  1.00 86.79           O
ATOM   1792  HA  ASN A 129      -1.083   7.089  -1.525  1.00 86.79           H
ATOM   1793  CB  ASN A 129       0.841   6.774  -0.571  1.00 86.79           C
ATOM   1794 1HB  ASN A 129       1.203   6.488   0.416  1.00 86.79           H
ATOM   1795 2HB  ASN A 129       1.308   6.099  -1.289  1.00 86.79           H
ATOM   1796  CG  ASN A 129       1.254   8.215  -0.874  1.00 86.79           C
ATOM   1797  OD1 ASN A 129       0.888   8.794  -1.884  1.00 86.79           O
ATOM   1798  ND2 ASN A 129       2.035   8.761   0.054  1.00 86.79           N
ATOM   1799 1HD2 ASN A 129       2.299   8.231   0.860  1.00 86.79           H
ATOM   1800 2HD2 ASN A 129       2.358   9.701  -0.054  1.00 86.79           H
ATOM   1801  HN  ASN A 129      -0.706   7.553   1.230  1.00 86.79           H
ATOM   1802  N   PHE A 130      -1.219   4.650   0.657  1.00 89.69           N
ATOM   1803  CA  PHE A 130      -1.646   3.276   0.864  1.00 89.69           C
ATOM   1804  C   PHE A 130      -2.909   2.967   0.057  1.00 89.69           C
ATOM   1805  O   PHE A 130      -2.949   1.991  -0.690  1.00 89.69           O
ATOM   1806  HA  PHE A 130      -0.834   2.632   0.526  1.00 89.69           H
ATOM   1807  CB  PHE A 130      -1.957   3.124   2.354  1.00 89.69           C
ATOM   1808 1HB  PHE A 130      -1.035   3.245   2.922  1.00 89.69           H
ATOM   1809 2HB  PHE A 130      -2.627   3.927   2.659  1.00 89.69           H
ATOM   1810  CG  PHE A 130      -2.592   1.782   2.723  1.00 89.69           C
ATOM   1811  CD1 PHE A 130      -3.939   1.690   2.888  1.00 89.69           C
ATOM   1812  HD1 PHE A 130      -4.566   2.572   2.758  1.00 89.69           H
ATOM   1813  CD2 PHE A 130      -1.811   0.681   2.885  1.00 89.69           C
ATOM   1814  HD2 PHE A 130      -0.731   0.755   2.753  1.00 89.69           H
ATOM   1815  CE1 PHE A 130      -4.529   0.444   3.231  1.00 89.69           C
ATOM   1816  HE1 PHE A 130      -5.608   0.370   3.363  1.00 89.69           H
ATOM   1817  CE2 PHE A 130      -2.400  -0.565   3.227  1.00 89.69           C
ATOM   1818  HE2 PHE A 130      -1.774  -1.447   3.357  1.00 89.69           H
ATOM   1819  CZ  PHE A 130      -3.747  -0.657   3.393  1.00 89.69           C
ATOM   1820  HZ  PHE A 130      -4.200  -1.613   3.655  1.00 89.69           H
ATOM   1821  HN  PHE A 130      -1.109   5.188   1.493  1.00 89.69           H
ATOM   1822  N   TYR A 131      -3.909   3.817   0.235  1.00 93.45           N
ATOM   1823  CA  TYR A 131      -5.185   3.622  -0.432  1.00 93.45           C
ATOM   1824  C   TYR A 131      -5.063   3.880  -1.935  1.00 93.45           C
ATOM   1825  O   TYR A 131      -5.594   3.121  -2.744  1.00 93.45           O
ATOM   1826  HA  TYR A 131      -5.493   2.589  -0.272  1.00 93.45           H
ATOM   1827  CB  TYR A 131      -6.140   4.652   0.175  1.00 93.45           C
ATOM   1828 1HB  TYR A 131      -5.620   5.605   0.267  1.00 93.45           H
ATOM   1829 2HB  TYR A 131      -6.973   4.808  -0.511  1.00 93.45           H
ATOM   1830  CG  TYR A 131      -6.694   4.255   1.545  1.00 93.45           C
ATOM   1831  CD1 TYR A 131      -7.367   3.060   1.698  1.00 93.45           C
ATOM   1832  HD1 TYR A 131      -7.505   2.399   0.842  1.00 93.45           H
ATOM   1833  CD2 TYR A 131      -6.519   5.093   2.628  1.00 93.45           C
ATOM   1834  HD2 TYR A 131      -5.988   6.036   2.507  1.00 93.45           H
ATOM   1835  CE1 TYR A 131      -7.888   2.687   2.987  1.00 93.45           C
ATOM   1836  HE1 TYR A 131      -8.422   1.747   3.122  1.00 93.45           H
ATOM   1837  CE2 TYR A 131      -7.041   4.719   3.918  1.00 93.45           C
ATOM   1838  HE2 TYR A 131      -6.910   5.371   4.781  1.00 93.45           H
ATOM   1839  CZ  TYR A 131      -7.699   3.535   4.033  1.00 93.45           C
ATOM   1840  OH  TYR A 131      -8.191   3.183   5.251  1.00 93.45           O
ATOM   1841  HH  TYR A 131      -8.384   4.002   5.792  1.00 93.45           H
ATOM   1842  HN  TYR A 131      -3.858   4.626   0.821  1.00 93.45           H
ATOM   1843  N   SER A 132      -4.361   4.955  -2.264  1.00 93.16           N
ATOM   1844  CA  SER A 132      -4.267   5.394  -3.646  1.00 93.16           C
ATOM   1845  C   SER A 132      -3.611   4.304  -4.496  1.00 93.16           C
ATOM   1846  O   SER A 132      -4.051   4.034  -5.613  1.00 93.16           O
ATOM   1847  HA  SER A 132      -5.295   5.562  -3.966  1.00 93.16           H
ATOM   1848  CB  SER A 132      -3.478   6.700  -3.756  1.00 93.16           C
ATOM   1849 1HB  SER A 132      -3.383   6.978  -4.806  1.00 93.16           H
ATOM   1850 2HB  SER A 132      -4.030   7.500  -3.263  1.00 93.16           H
ATOM   1851  OG  SER A 132      -2.181   6.591  -3.175  1.00 93.16           O
ATOM   1852  HG  SER A 132      -1.640   7.404  -3.393  1.00 93.16           H
ATOM   1853  HN  SER A 132      -3.864   5.521  -1.606  1.00 93.16           H
ATOM   1854  N   CYS A 133      -2.568   3.708  -3.936  1.00 92.82           N
ATOM   1855  CA  CYS A 133      -1.840   2.662  -4.635  1.00 92.82           C
ATOM   1856  C   CYS A 133      -2.813   1.523  -4.944  1.00 92.82           C
ATOM   1857  O   CYS A 133      -2.932   1.097  -6.092  1.00 92.82           O
ATOM   1858  HA  CYS A 133      -1.460   3.107  -5.555  1.00 92.82           H
ATOM   1859  CB  CYS A 133      -0.633   2.179  -3.829  1.00 92.82           C
ATOM   1860 1HB  CYS A 133      -0.934   1.955  -2.806  1.00 92.82           H
ATOM   1861 2HB  CYS A 133      -0.246   1.254  -4.257  1.00 92.82           H
ATOM   1862  SG  CYS A 133       0.673   3.460  -3.829  1.00 92.82           S
ATOM   1863  HG  CYS A 133       0.158   4.184  -2.839  1.00 92.82           H
ATOM   1864  HN  CYS A 133      -2.221   3.928  -3.025  1.00 92.82           H
ATOM   1865  N   VAL A 134      -3.486   1.062  -3.899  1.00 90.99           N
ATOM   1866  CA  VAL A 134      -4.298  -0.138  -4.002  1.00 90.99           C
ATOM   1867  C   VAL A 134      -5.478   0.128  -4.939  1.00 90.99           C
ATOM   1868  O   VAL A 134      -5.857  -0.737  -5.727  1.00 90.99           O
ATOM   1869  HA  VAL A 134      -3.675  -0.920  -4.437  1.00 90.99           H
ATOM   1870  CB  VAL A 134      -4.732  -0.597  -2.609  1.00 90.99           C
ATOM   1871  HB  VAL A 134      -5.261   0.229  -2.133  1.00 90.99           H
ATOM   1872  CG1 VAL A 134      -5.696  -1.782  -2.698  1.00 90.99           C
ATOM   1873 1HG1 VAL A 134      -6.582  -1.488  -3.261  1.00 90.99           H
ATOM   1874 2HG1 VAL A 134      -5.204  -2.614  -3.202  1.00 90.99           H
ATOM   1875 3HG1 VAL A 134      -5.989  -2.088  -1.693  1.00 90.99           H
ATOM   1876  CG2 VAL A 134      -3.519  -0.941  -1.742  1.00 90.99           C
ATOM   1877 1HG2 VAL A 134      -2.952  -1.744  -2.213  1.00 90.99           H
ATOM   1878 2HG2 VAL A 134      -2.886  -0.060  -1.638  1.00 90.99           H
ATOM   1879 3HG2 VAL A 134      -3.857  -1.264  -0.757  1.00 90.99           H
ATOM   1880  HN  VAL A 134      -3.482   1.494  -2.997  1.00 90.99           H
ATOM   1881  N   LEU A 135      -6.026   1.329  -4.821  1.00 94.28           N
ATOM   1882  CA  LEU A 135      -7.172   1.710  -5.629  1.00 94.28           C
ATOM   1883  C   LEU A 135      -6.747   1.814  -7.095  1.00 94.28           C
ATOM   1884  O   LEU A 135      -7.524   1.499  -7.994  1.00 94.28           O
ATOM   1885  HA  LEU A 135      -7.913   0.916  -5.540  1.00 94.28           H
ATOM   1886  CB  LEU A 135      -7.811   2.989  -5.082  1.00 94.28           C
ATOM   1887 1HB  LEU A 135      -7.033   3.745  -4.979  1.00 94.28           H
ATOM   1888 2HB  LEU A 135      -8.521   3.361  -5.820  1.00 94.28           H
ATOM   1889  CG  LEU A 135      -8.534   2.856  -3.740  1.00 94.28           C
ATOM   1890  HG  LEU A 135      -7.834   2.446  -3.013  1.00 94.28           H
ATOM   1891  CD1 LEU A 135      -8.978   4.225  -3.219  1.00 94.28           C
ATOM   1892 1HD1 LEU A 135      -8.104   4.862  -3.084  1.00 94.28           H
ATOM   1893 2HD1 LEU A 135      -9.655   4.685  -3.938  1.00 94.28           H
ATOM   1894 3HD1 LEU A 135      -9.489   4.102  -2.265  1.00 94.28           H
ATOM   1895  CD2 LEU A 135      -9.704   1.876  -3.843  1.00 94.28           C
ATOM   1896 1HD2 LEU A 135     -10.414   2.233  -4.589  1.00 94.28           H
ATOM   1897 2HD2 LEU A 135      -9.331   0.895  -4.137  1.00 94.28           H
ATOM   1898 3HD2 LEU A 135     -10.201   1.800  -2.876  1.00 94.28           H
ATOM   1899  HN  LEU A 135      -5.700   2.033  -4.191  1.00 94.28           H
ATOM   1900  N   LEU A 136      -5.513   2.256  -7.290  1.00 94.44           N
ATOM   1901  CA  LEU A 136      -4.968   2.386  -8.630  1.00 94.44           C
ATOM   1902  C   LEU A 136      -4.764   0.993  -9.230  1.00 94.44           C
ATOM   1903  O   LEU A 136      -5.089   0.761 -10.394  1.00 94.44           O
ATOM   1904  HA  LEU A 136      -5.704   2.917  -9.233  1.00 94.44           H
ATOM   1905  CB  LEU A 136      -3.698   3.239  -8.612  1.00 94.44           C
ATOM   1906 1HB  LEU A 136      -3.079   2.915  -7.775  1.00 94.44           H
ATOM   1907 2HB  LEU A 136      -3.134   3.036  -9.522  1.00 94.44           H
ATOM   1908  CG  LEU A 136      -3.906   4.750  -8.501  1.00 94.44           C
ATOM   1909  HG  LEU A 136      -4.608   4.940  -7.688  1.00 94.44           H
ATOM   1910  CD1 LEU A 136      -2.599   5.460  -8.144  1.00 94.44           C
ATOM   1911 1HD1 LEU A 136      -2.232   5.087  -7.188  1.00 94.44           H
ATOM   1912 2HD1 LEU A 136      -1.857   5.265  -8.919  1.00 94.44           H
ATOM   1913 3HD1 LEU A 136      -2.776   6.533  -8.072  1.00 94.44           H
ATOM   1914  CD2 LEU A 136      -4.533   5.312  -9.779  1.00 94.44           C
ATOM   1915 1HD2 LEU A 136      -3.876   5.111 -10.625  1.00 94.44           H
ATOM   1916 2HD2 LEU A 136      -5.500   4.837  -9.948  1.00 94.44           H
ATOM   1917 3HD2 LEU A 136      -4.671   6.388  -9.673  1.00 94.44           H
ATOM   1918  HN  LEU A 136      -4.892   2.523  -6.553  1.00 94.44           H
ATOM   1919  N   ILE A 137      -4.228   0.102  -8.409  1.00 92.03           N
ATOM   1920  CA  ILE A 137      -4.001  -1.268  -8.836  1.00 92.03           C
ATOM   1921  C   ILE A 137      -5.330  -1.889  -9.271  1.00 92.03           C
ATOM   1922  O   ILE A 137      -5.390  -2.590 -10.280  1.00 92.03           O
ATOM   1923  HA  ILE A 137      -3.336  -1.235  -9.698  1.00 92.03           H
ATOM   1924  CB  ILE A 137      -3.283  -2.058  -7.740  1.00 92.03           C
ATOM   1925  HB  ILE A 137      -3.777  -1.852  -6.790  1.00 92.03           H
ATOM   1926  CG1 ILE A 137      -1.828  -1.605  -7.601  1.00 92.03           C
ATOM   1927 1HG1 ILE A 137      -1.250  -1.962  -8.453  1.00 92.03           H
ATOM   1928 2HG1 ILE A 137      -1.780  -0.516  -7.615  1.00 92.03           H
ATOM   1929  CG2 ILE A 137      -3.393  -3.564  -7.989  1.00 92.03           C
ATOM   1930 1HG2 ILE A 137      -4.443  -3.855  -7.998  1.00 92.03           H
ATOM   1931 2HG2 ILE A 137      -2.940  -3.808  -8.950  1.00 92.03           H
ATOM   1932 3HG2 ILE A 137      -2.874  -4.102  -7.195  1.00 92.03           H
ATOM   1933  CD1 ILE A 137      -1.212  -2.131  -6.303  1.00 92.03           C
ATOM   1934 1HD1 ILE A 137      -1.779  -1.753  -5.452  1.00 92.03           H
ATOM   1935 2HD1 ILE A 137      -1.240  -3.221  -6.303  1.00 92.03           H
ATOM   1936 3HD1 ILE A 137      -0.178  -1.795  -6.229  1.00 92.03           H
ATOM   1937  HN  ILE A 137      -3.952   0.303  -7.469  1.00 92.03           H
ATOM   1938  N   MET A 138      -6.362  -1.608  -8.489  1.00 91.66           N
ATOM   1939  CA  MET A 138      -7.694  -2.098  -8.803  1.00 91.66           C
ATOM   1940  C   MET A 138      -8.171  -1.559 -10.154  1.00 91.66           C
ATOM   1941  O   MET A 138      -8.715  -2.306 -10.966  1.00 91.66           O
ATOM   1942  HA  MET A 138      -7.604  -3.183  -8.849  1.00 91.66           H
ATOM   1943  CB  MET A 138      -8.669  -1.665  -7.707  1.00 91.66           C
ATOM   1944 1HB  MET A 138      -8.317  -2.024  -6.740  1.00 91.66           H
ATOM   1945 2HB  MET A 138      -8.699  -0.576  -7.651  1.00 91.66           H
ATOM   1946  CG  MET A 138     -10.074  -2.206  -7.978  1.00 91.66           C
ATOM   1947 1HG  MET A 138     -10.408  -1.894  -8.967  1.00 91.66           H
ATOM   1948 2HG  MET A 138     -10.060  -3.296  -7.976  1.00 91.66           H
ATOM   1949  SD  MET A 138     -11.208  -1.609  -6.735  1.00 91.66           S
ATOM   1950  CE  MET A 138     -11.301   0.112  -7.201  1.00 91.66           C
ATOM   1951 1HE  MET A 138     -10.307   0.557  -7.144  1.00 91.66           H
ATOM   1952 2HE  MET A 138     -11.678   0.192  -8.220  1.00 91.66           H
ATOM   1953 3HE  MET A 138     -11.973   0.636  -6.522  1.00 91.66           H
ATOM   1954  HN  MET A 138      -6.299  -1.058  -7.656  1.00 91.66           H
ATOM   1955  N   CYS A 139      -7.952  -0.267 -10.351  1.00 94.18           N
ATOM   1956  CA  CYS A 139      -8.408   0.393 -11.562  1.00 94.18           C
ATOM   1957  C   CYS A 139      -7.643  -0.197 -12.748  1.00 94.18           C
ATOM   1958  O   CYS A 139      -8.195  -0.344 -13.837  1.00 94.18           O
ATOM   1959  HA  CYS A 139      -9.475   0.186 -11.648  1.00 94.18           H
ATOM   1960  CB  CYS A 139      -8.244   1.912 -11.474  1.00 94.18           C
ATOM   1961 1HB  CYS A 139      -7.243   2.158 -11.120  1.00 94.18           H
ATOM   1962 2HB  CYS A 139      -8.350   2.355 -12.465  1.00 94.18           H
ATOM   1963  SG  CYS A 139      -9.497   2.612 -10.340  1.00 94.18           S
ATOM   1964  HG  CYS A 139      -8.899   2.226  -9.216  1.00 94.18           H
ATOM   1965  HN  CYS A 139      -7.473   0.324  -9.702  1.00 94.18           H
ATOM   1966  N   ILE A 140      -6.382  -0.518 -12.497  1.00 91.06           N
ATOM   1967  CA  ILE A 140      -5.547  -1.126 -13.519  1.00 91.06           C
ATOM   1968  C   ILE A 140      -6.176  -2.448 -13.965  1.00 91.06           C
ATOM   1969  O   ILE A 140      -6.227  -2.743 -15.158  1.00 91.06           O
ATOM   1970  HA  ILE A 140      -5.528  -0.448 -14.372  1.00 91.06           H
ATOM   1971  CB  ILE A 140      -4.107  -1.267 -13.020  1.00 91.06           C
ATOM   1972  HB  ILE A 140      -4.134  -1.673 -12.009  1.00 91.06           H
ATOM   1973  CG1 ILE A 140      -3.418   0.096 -12.942  1.00 91.06           C
ATOM   1974 1HG1 ILE A 140      -3.166   0.438 -13.946  1.00 91.06           H
ATOM   1975 2HG1 ILE A 140      -4.103   0.830 -12.518  1.00 91.06           H
ATOM   1976  CG2 ILE A 140      -3.323  -2.258 -13.883  1.00 91.06           C
ATOM   1977 1HG2 ILE A 140      -3.804  -3.235 -13.843  1.00 91.06           H
ATOM   1978 2HG2 ILE A 140      -3.303  -1.905 -14.914  1.00 91.06           H
ATOM   1979 3HG2 ILE A 140      -2.303  -2.339 -13.507  1.00 91.06           H
ATOM   1980  CD1 ILE A 140      -2.150   0.021 -12.089  1.00 91.06           C
ATOM   1981 1HD1 ILE A 140      -2.409  -0.298 -11.080  1.00 91.06           H
ATOM   1982 2HD1 ILE A 140      -1.457  -0.696 -12.530  1.00 91.06           H
ATOM   1983 3HD1 ILE A 140      -1.679   1.004 -12.050  1.00 91.06           H
ATOM   1984  HN  ILE A 140      -5.932  -0.370 -11.616  1.00 91.06           H
ATOM   1985  N   SER A 141      -6.638  -3.208 -12.983  1.00 89.74           N
ATOM   1986  CA  SER A 141      -7.221  -4.510 -13.256  1.00 89.74           C
ATOM   1987  C   SER A 141      -8.437  -4.358 -14.172  1.00 89.74           C
ATOM   1988  O   SER A 141      -8.633  -5.155 -15.087  1.00 89.74           O
ATOM   1989  HA  SER A 141      -6.436  -5.079 -13.754  1.00 89.74           H
ATOM   1990  CB  SER A 141      -7.618  -5.219 -11.959  1.00 89.74           C
ATOM   1991 1HB  SER A 141      -7.698  -6.290 -12.142  1.00 89.74           H
ATOM   1992 2HB  SER A 141      -6.833  -5.080 -11.215  1.00 89.74           H
ATOM   1993  OG  SER A 141      -8.853  -4.732 -11.442  1.00 89.74           O
ATOM   1994  HG  SER A 141      -8.695  -3.910 -10.895  1.00 89.74           H
ATOM   1995  HN  SER A 141      -6.618  -2.947 -12.018  1.00 89.74           H
ATOM   1996  N   VAL A 142      -9.222  -3.328 -13.892  1.00 91.21           N
ATOM   1997  CA  VAL A 142     -10.416  -3.062 -14.678  1.00 91.21           C
ATOM   1998  C   VAL A 142     -10.008  -2.637 -16.090  1.00 91.21           C
ATOM   1999  O   VAL A 142     -10.628  -3.048 -17.069  1.00 91.21           O
ATOM   2000  HA  VAL A 142     -10.981  -3.992 -14.741  1.00 91.21           H
ATOM   2001  CB  VAL A 142     -11.288  -2.024 -13.969  1.00 91.21           C
ATOM   2002  HB  VAL A 142     -10.701  -1.111 -13.861  1.00 91.21           H
ATOM   2003  CG1 VAL A 142     -12.527  -1.690 -14.801  1.00 91.21           C
ATOM   2004 1HG1 VAL A 142     -12.220  -1.288 -15.767  1.00 91.21           H
ATOM   2005 2HG1 VAL A 142     -13.116  -2.594 -14.955  1.00 91.21           H
ATOM   2006 3HG1 VAL A 142     -13.130  -0.949 -14.275  1.00 91.21           H
ATOM   2007  CG2 VAL A 142     -11.679  -2.500 -12.569  1.00 91.21           C
ATOM   2008 1HG2 VAL A 142     -12.239  -3.432 -12.645  1.00 91.21           H
ATOM   2009 2HG2 VAL A 142     -10.779  -2.664 -11.976  1.00 91.21           H
ATOM   2010 3HG2 VAL A 142     -12.299  -1.743 -12.088  1.00 91.21           H
ATOM   2011  HN  VAL A 142      -9.055  -2.683 -13.147  1.00 91.21           H
ATOM   2012  N   ASP A 143      -8.967  -1.819 -16.149  1.00 86.71           N
ATOM   2013  CA  ASP A 143      -8.479  -1.321 -17.424  1.00 86.71           C
ATOM   2014  C   ASP A 143      -7.999  -2.497 -18.277  1.00 86.71           C
ATOM   2015  O   ASP A 143      -8.215  -2.520 -19.487  1.00 86.71           O
ATOM   2016  HA  ASP A 143      -9.326  -0.800 -17.871  1.00 86.71           H
ATOM   2017  CB  ASP A 143      -7.299  -0.366 -17.227  1.00 86.71           C
ATOM   2018 1HB  ASP A 143      -7.624   0.507 -16.662  1.00 86.71           H
ATOM   2019 2HB  ASP A 143      -6.524  -0.857 -16.639  1.00 86.71           H
ATOM   2020  CG  ASP A 143      -6.722   0.076 -18.573  1.00 86.71           C
ATOM   2021  OD1 ASP A 143      -7.503   0.644 -19.367  1.00 86.71           O
ATOM   2022  OD2 ASP A 143      -5.512  -0.163 -18.778  1.00 86.71           O
ATOM   2023  HN  ASP A 143      -8.461  -1.499 -15.349  1.00 86.71           H
ATOM   2024  N   ARG A 144      -7.355  -3.445 -17.611  1.00 75.92           N
ATOM   2025  CA  ARG A 144      -6.866  -4.634 -18.288  1.00 75.92           C
ATOM   2026  C   ARG A 144      -8.036  -5.436 -18.863  1.00 75.92           C
ATOM   2027  O   ARG A 144      -7.980  -5.888 -20.006  1.00 75.92           O
ATOM   2028  HA  ARG A 144      -6.221  -4.257 -19.082  1.00 75.92           H
ATOM   2029  CB  ARG A 144      -6.068  -5.523 -17.333  1.00 75.92           C
ATOM   2030 1HB  ARG A 144      -6.682  -5.777 -16.469  1.00 75.92           H
ATOM   2031 2HB  ARG A 144      -5.813  -6.459 -17.829  1.00 75.92           H
ATOM   2032  CG  ARG A 144      -4.791  -4.821 -16.869  1.00 75.92           C
ATOM   2033 1HG  ARG A 144      -5.047  -3.981 -16.223  1.00 75.92           H
ATOM   2034 2HG  ARG A 144      -4.189  -5.508 -16.274  1.00 75.92           H
ATOM   2035  CD  ARG A 144      -3.974  -4.323 -18.063  1.00 75.92           C
ATOM   2036 1HD  ARG A 144      -2.915  -4.299 -17.805  1.00 75.92           H
ATOM   2037 2HD  ARG A 144      -4.083  -5.012 -18.901  1.00 75.92           H
ATOM   2038  NE  ARG A 144      -4.428  -2.971 -18.458  1.00 75.92           N
ATOM   2039  HE  ARG A 144      -4.831  -2.387 -17.754  1.00 75.92           H
ATOM   2040  CZ  ARG A 144      -4.334  -2.481 -19.702  1.00 75.92           C
ATOM   2041  NH1 ARG A 144      -3.803  -3.220 -20.686  1.00 75.92           N
ATOM   2042 1HH1 ARG A 144      -3.473  -4.144 -20.495  1.00 75.92           H
ATOM   2043 2HH1 ARG A 144      -3.736  -2.846 -21.611  1.00 75.92           H
ATOM   2044  NH2 ARG A 144      -4.778  -1.241 -19.947  1.00 75.92           N
ATOM   2045 1HH2 ARG A 144      -4.715  -0.860 -20.869  1.00 75.92           H
ATOM   2046 2HH2 ARG A 144      -5.173  -0.696 -19.207  1.00 75.92           H
ATOM   2047  HN  ARG A 144      -7.167  -3.410 -16.630  1.00 75.92           H
ATOM   2048  N   TYR A 145      -9.067  -5.587 -18.045  1.00 88.07           N
ATOM   2049  CA  TYR A 145     -10.253  -6.316 -18.463  1.00 88.07           C
ATOM   2050  C   TYR A 145     -10.861  -5.697 -19.723  1.00 88.07           C
ATOM   2051  O   TYR A 145     -11.140  -6.402 -20.692  1.00 88.07           O
ATOM   2052  HA  TYR A 145      -9.958  -7.343 -18.677  1.00 88.07           H
ATOM   2053  CB  TYR A 145     -11.253  -6.187 -17.313  1.00 88.07           C
ATOM   2054 1HB  TYR A 145     -10.933  -6.828 -16.492  1.00 88.07           H
ATOM   2055 2HB  TYR A 145     -11.235  -5.162 -16.942  1.00 88.07           H
ATOM   2056  CG  TYR A 145     -12.690  -6.551 -17.694  1.00 88.07           C
ATOM   2057  CD1 TYR A 145     -13.628  -5.555 -17.879  1.00 88.07           C
ATOM   2058  HD1 TYR A 145     -13.345  -4.510 -17.753  1.00 88.07           H
ATOM   2059  CD2 TYR A 145     -13.047  -7.874 -17.853  1.00 88.07           C
ATOM   2060  HD2 TYR A 145     -12.306  -8.660 -17.706  1.00 88.07           H
ATOM   2061  CE1 TYR A 145     -14.980  -5.898 -18.237  1.00 88.07           C
ATOM   2062  HE1 TYR A 145     -15.730  -5.122 -18.387  1.00 88.07           H
ATOM   2063  CE2 TYR A 145     -14.399  -8.216 -18.211  1.00 88.07           C
ATOM   2064  HE2 TYR A 145     -14.695  -9.258 -18.340  1.00 88.07           H
ATOM   2065  CZ  TYR A 145     -15.299  -7.211 -18.386  1.00 88.07           C
ATOM   2066  OH  TYR A 145     -16.575  -7.535 -18.725  1.00 88.07           O
ATOM   2067  HH  TYR A 145     -16.667  -8.527 -18.804  1.00 88.07           H
ATOM   2068  HN  TYR A 145      -9.100  -5.223 -17.115  1.00 88.07           H
ATOM   2069  N   ILE A 146     -11.047  -4.387 -19.670  1.00 84.61           N
ATOM   2070  CA  ILE A 146     -11.686  -3.677 -20.765  1.00 84.61           C
ATOM   2071  C   ILE A 146     -10.856  -3.858 -22.038  1.00 84.61           C
ATOM   2072  O   ILE A 146     -11.406  -4.065 -23.118  1.00 84.61           O
ATOM   2073  HA  ILE A 146     -12.664  -4.131 -20.924  1.00 84.61           H
ATOM   2074  CB  ILE A 146     -11.923  -2.213 -20.389  1.00 84.61           C
ATOM   2075  HB  ILE A 146     -10.990  -1.805 -20.000  1.00 84.61           H
ATOM   2076  CG1 ILE A 146     -12.967  -2.095 -19.277  1.00 84.61           C
ATOM   2077 1HG1 ILE A 146     -13.953  -2.340 -19.671  1.00 84.61           H
ATOM   2078 2HG1 ILE A 146     -12.749  -2.817 -18.490  1.00 84.61           H
ATOM   2079  CG2 ILE A 146     -12.299  -1.384 -21.619  1.00 84.61           C
ATOM   2080 1HG2 ILE A 146     -11.492  -1.431 -22.350  1.00 84.61           H
ATOM   2081 2HG2 ILE A 146     -13.212  -1.784 -22.060  1.00 84.61           H
ATOM   2082 3HG2 ILE A 146     -12.462  -0.348 -21.323  1.00 84.61           H
ATOM   2083  CD1 ILE A 146     -12.984  -0.682 -18.689  1.00 84.61           C
ATOM   2084 1HD1 ILE A 146     -12.003  -0.449 -18.274  1.00 84.61           H
ATOM   2085 2HD1 ILE A 146     -13.226   0.035 -19.473  1.00 84.61           H
ATOM   2086 3HD1 ILE A 146     -13.735  -0.626 -17.901  1.00 84.61           H
ATOM   2087  HN  ILE A 146     -10.772  -3.813 -18.899  1.00 84.61           H
ATOM   2088  N   ALA A 147      -9.544  -3.773 -21.867  1.00 83.42           N
ATOM   2089  CA  ALA A 147      -8.641  -3.761 -23.006  1.00 83.42           C
ATOM   2090  C   ALA A 147      -8.682  -5.125 -23.698  1.00 83.42           C
ATOM   2091  O   ALA A 147      -8.490  -5.215 -24.910  1.00 83.42           O
ATOM   2092  HA  ALA A 147      -8.994  -2.999 -23.701  1.00 83.42           H
ATOM   2093  CB  ALA A 147      -7.234  -3.387 -22.537  1.00 83.42           C
ATOM   2094 1HB  ALA A 147      -7.254  -2.398 -22.079  1.00 83.42           H
ATOM   2095 2HB  ALA A 147      -6.888  -4.119 -21.807  1.00 83.42           H
ATOM   2096 3HB  ALA A 147      -6.556  -3.378 -23.391  1.00 83.42           H
ATOM   2097  HN  ALA A 147      -9.099  -3.713 -20.974  1.00 83.42           H
ATOM   2098  N   ILE A 148      -8.933  -6.151 -22.899  1.00 80.29           N
ATOM   2099  CA  ILE A 148      -8.802  -7.518 -23.373  1.00 80.29           C
ATOM   2100  C   ILE A 148     -10.183  -8.057 -23.752  1.00 80.29           C
ATOM   2101  O   ILE A 148     -10.374  -8.563 -24.857  1.00 80.29           O
ATOM   2102  HA  ILE A 148      -8.183  -7.495 -24.270  1.00 80.29           H
ATOM   2103  CB  ILE A 148      -8.069  -8.376 -22.340  1.00 80.29           C
ATOM   2104  HB  ILE A 148      -8.562  -8.245 -21.376  1.00 80.29           H
ATOM   2105  CG1 ILE A 148      -6.620  -7.915 -22.173  1.00 80.29           C
ATOM   2106 1HG1 ILE A 148      -6.072  -8.084 -23.099  1.00 80.29           H
ATOM   2107 2HG1 ILE A 148      -6.596  -6.842 -21.980  1.00 80.29           H
ATOM   2108  CG2 ILE A 148      -8.161  -9.861 -22.695  1.00 80.29           C
ATOM   2109 1HG2 ILE A 148      -9.208 -10.164 -22.722  1.00 80.29           H
ATOM   2110 2HG2 ILE A 148      -7.709 -10.029 -23.673  1.00 80.29           H
ATOM   2111 3HG2 ILE A 148      -7.632 -10.448 -21.944  1.00 80.29           H
ATOM   2112  CD1 ILE A 148      -5.936  -8.661 -21.025  1.00 80.29           C
ATOM   2113 1HD1 ILE A 148      -6.473  -8.469 -20.096  1.00 80.29           H
ATOM   2114 2HD1 ILE A 148      -5.941  -9.731 -21.233  1.00 80.29           H
ATOM   2115 3HD1 ILE A 148      -4.907  -8.314 -20.928  1.00 80.29           H
ATOM   2116  HN  ILE A 148      -9.221  -6.060 -21.946  1.00 80.29           H
ATOM   2117  N   ALA A 149     -11.110  -7.930 -22.814  1.00 80.04           N
ATOM   2118  CA  ALA A 149     -12.408  -8.567 -22.954  1.00 80.04           C
ATOM   2119  C   ALA A 149     -13.277  -7.742 -23.905  1.00 80.04           C
ATOM   2120  O   ALA A 149     -14.138  -8.286 -24.595  1.00 80.04           O
ATOM   2121  HA  ALA A 149     -12.248  -9.555 -23.385  1.00 80.04           H
ATOM   2122  CB  ALA A 149     -13.048  -8.730 -21.573  1.00 80.04           C
ATOM   2123 1HB  ALA A 149     -12.406  -9.348 -20.946  1.00 80.04           H
ATOM   2124 2HB  ALA A 149     -13.173  -7.750 -21.113  1.00 80.04           H
ATOM   2125 3HB  ALA A 149     -14.022  -9.208 -21.679  1.00 80.04           H
ATOM   2126  HN  ALA A 149     -10.985  -7.405 -21.972  1.00 80.04           H
ATOM   2127  N   GLN A 150     -13.020  -6.442 -23.913  1.00 71.55           N
ATOM   2128  CA  GLN A 150     -13.832  -5.524 -24.693  1.00 71.55           C
ATOM   2129  C   GLN A 150     -12.957  -4.751 -25.682  1.00 71.55           C
ATOM   2130  O   GLN A 150     -13.166  -3.558 -25.900  1.00 71.55           O
ATOM   2131  HA  GLN A 150     -14.539  -6.151 -25.235  1.00 71.55           H
ATOM   2132  CB  GLN A 150     -14.606  -4.568 -23.782  1.00 71.55           C
ATOM   2133 1HB  GLN A 150     -13.906  -3.951 -23.218  1.00 71.55           H
ATOM   2134 2HB  GLN A 150     -15.210  -3.892 -24.388  1.00 71.55           H
ATOM   2135  CG  GLN A 150     -15.507  -5.340 -22.817  1.00 71.55           C
ATOM   2136 1HG  GLN A 150     -16.095  -6.072 -23.369  1.00 71.55           H
ATOM   2137 2HG  GLN A 150     -14.894  -5.894 -22.106  1.00 71.55           H
ATOM   2138  CD  GLN A 150     -16.441  -4.392 -22.062  1.00 71.55           C
ATOM   2139  OE1 GLN A 150     -16.421  -3.185 -22.242  1.00 71.55           O
ATOM   2140  NE2 GLN A 150     -17.259  -5.003 -21.209  1.00 71.55           N
ATOM   2141 1HE2 GLN A 150     -17.224  -5.997 -21.109  1.00 71.55           H
ATOM   2142 2HE2 GLN A 150     -17.908  -4.468 -20.669  1.00 71.55           H
ATOM   2143  HN  GLN A 150     -12.274  -6.017 -23.400  1.00 71.55           H
ATOM   2144  N   ALA A 151     -11.997  -5.462 -26.255  1.00 72.11           N
ATOM   2145  CA  ALA A 151     -10.937  -4.817 -27.011  1.00 72.11           C
ATOM   2146  C   ALA A 151     -11.556  -3.893 -28.062  1.00 72.11           C
ATOM   2147  O   ALA A 151     -11.110  -2.761 -28.238  1.00 72.11           O
ATOM   2148  HA  ALA A 151     -10.350  -4.218 -26.314  1.00 72.11           H
ATOM   2149  CB  ALA A 151     -10.031  -5.882 -27.631  1.00 72.11           C
ATOM   2150 1HB  ALA A 151      -9.594  -6.492 -26.841  1.00 72.11           H
ATOM   2151 2HB  ALA A 151     -10.617  -6.515 -28.296  1.00 72.11           H
ATOM   2152 3HB  ALA A 151      -9.236  -5.397 -28.198  1.00 72.11           H
ATOM   2153  HN  ALA A 151     -11.936  -6.459 -26.208  1.00 72.11           H
ATOM   2154  N   MET A 152     -12.574  -4.412 -28.733  1.00 60.90           N
ATOM   2155  CA  MET A 152     -13.193  -3.688 -29.831  1.00 60.90           C
ATOM   2156  C   MET A 152     -13.794  -2.367 -29.347  1.00 60.90           C
ATOM   2157  O   MET A 152     -13.549  -1.316 -29.938  1.00 60.90           O
ATOM   2158  HA  MET A 152     -12.391  -3.492 -30.542  1.00 60.90           H
ATOM   2159  CB  MET A 152     -14.291  -4.551 -30.456  1.00 60.90           C
ATOM   2160 1HB  MET A 152     -14.920  -4.970 -29.670  1.00 60.90           H
ATOM   2161 2HB  MET A 152     -14.934  -3.931 -31.081  1.00 60.90           H
ATOM   2162  CG  MET A 152     -13.691  -5.681 -31.294  1.00 60.90           C
ATOM   2163 1HG  MET A 152     -12.671  -5.428 -31.584  1.00 60.90           H
ATOM   2164 2HG  MET A 152     -13.637  -6.595 -30.702  1.00 60.90           H
ATOM   2165  SD  MET A 152     -14.687  -5.957 -32.749  1.00 60.90           S
ATOM   2166  CE  MET A 152     -14.948  -7.718 -32.617  1.00 60.90           C
ATOM   2167 1HE  MET A 152     -13.986  -8.230 -32.635  1.00 60.90           H
ATOM   2168 2HE  MET A 152     -15.460  -7.940 -31.681  1.00 60.90           H
ATOM   2169 3HE  MET A 152     -15.557  -8.059 -33.454  1.00 60.90           H
ATOM   2170  HN  MET A 152     -12.974  -5.307 -28.538  1.00 60.90           H
ATOM   2171  N   ARG A 153     -14.569  -2.463 -28.276  1.00 59.66           N
ATOM   2172  CA  ARG A 153     -15.219  -1.291 -27.715  1.00 59.66           C
ATOM   2173  C   ARG A 153     -14.175  -0.328 -27.146  1.00 59.66           C
ATOM   2174  O   ARG A 153     -14.373   0.886 -27.161  1.00 59.66           O
ATOM   2175  HA  ARG A 153     -15.752  -0.841 -28.552  1.00 59.66           H
ATOM   2176  CB  ARG A 153     -16.200  -1.682 -26.608  1.00 59.66           C
ATOM   2177 1HB  ARG A 153     -15.719  -2.378 -25.921  1.00 59.66           H
ATOM   2178 2HB  ARG A 153     -16.472  -0.799 -26.030  1.00 59.66           H
ATOM   2179  CG  ARG A 153     -17.459  -2.323 -27.194  1.00 59.66           C
ATOM   2180 1HG  ARG A 153     -17.876  -1.677 -27.966  1.00 59.66           H
ATOM   2181 2HG  ARG A 153     -17.202  -3.268 -27.674  1.00 59.66           H
ATOM   2182  CD  ARG A 153     -18.507  -2.567 -26.106  1.00 59.66           C
ATOM   2183 1HD  ARG A 153     -18.122  -3.274 -25.371  1.00 59.66           H
ATOM   2184 2HD  ARG A 153     -18.716  -1.638 -25.576  1.00 59.66           H
ATOM   2185  NE  ARG A 153     -19.751  -3.094 -26.710  1.00 59.66           N
ATOM   2186  HE  ARG A 153     -19.785  -3.191 -27.704  1.00 59.66           H
ATOM   2187  CZ  ARG A 153     -20.835  -3.450 -26.007  1.00 59.66           C
ATOM   2188  NH1 ARG A 153     -20.846  -3.342 -24.672  1.00 59.66           N
ATOM   2189 1HH1 ARG A 153     -20.041  -2.993 -24.192  1.00 59.66           H
ATOM   2190 2HH1 ARG A 153     -21.659  -3.609 -24.155  1.00 59.66           H
ATOM   2191  NH2 ARG A 153     -21.908  -3.916 -26.660  1.00 59.66           N
ATOM   2192 1HH2 ARG A 153     -22.726  -4.186 -26.151  1.00 59.66           H
ATOM   2193 2HH2 ARG A 153     -21.892  -3.994 -27.657  1.00 59.66           H
ATOM   2194  HN  ARG A 153     -14.755  -3.320 -27.796  1.00 59.66           H
ATOM   2195  N   ALA A 154     -13.088  -0.905 -26.657  1.00 64.93           N
ATOM   2196  CA  ALA A 154     -12.050  -0.120 -26.009  1.00 64.93           C
ATOM   2197  C   ALA A 154     -11.421   0.828 -27.032  1.00 64.93           C
ATOM   2198  O   ALA A 154     -11.090   1.967 -26.707  1.00 64.93           O
ATOM   2199  HA  ALA A 154     -12.522   0.469 -25.223  1.00 64.93           H
ATOM   2200  CB  ALA A 154     -11.022  -1.058 -25.374  1.00 64.93           C
ATOM   2201 1HB  ALA A 154     -11.514  -1.690 -24.635  1.00 64.93           H
ATOM   2202 2HB  ALA A 154     -10.575  -1.684 -26.147  1.00 64.93           H
ATOM   2203 3HB  ALA A 154     -10.244  -0.469 -24.889  1.00 64.93           H
ATOM   2204  HN  ALA A 154     -12.910  -1.888 -26.698  1.00 64.93           H
ATOM   2205  N   HIS A 155     -11.274   0.322 -28.248  1.00 59.47           N
ATOM   2206  CA  HIS A 155     -10.520   1.032 -29.268  1.00 59.47           C
ATOM   2207  C   HIS A 155     -11.270   2.303 -29.670  1.00 59.47           C
ATOM   2208  O   HIS A 155     -10.667   3.364 -29.817  1.00 59.47           O
ATOM   2209  HA  HIS A 155      -9.568   1.310 -28.815  1.00 59.47           H
ATOM   2210  CB  HIS A 155     -10.222   0.117 -30.458  1.00 59.47           C
ATOM   2211 1HB  HIS A 155     -10.219  -0.917 -30.116  1.00 59.47           H
ATOM   2212 2HB  HIS A 155     -11.028   0.210 -31.185  1.00 59.47           H
ATOM   2213  CG  HIS A 155      -8.909   0.410 -31.143  1.00 59.47           C
ATOM   2214  ND1 HIS A 155      -8.710   1.526 -31.937  1.00 59.47           N
ATOM   2215  HD1 HIS A 155      -9.390   2.233 -32.134  1.00 59.47           H
ATOM   2216  CD2 HIS A 155      -7.731  -0.278 -31.144  1.00 59.47           C
ATOM   2217  HD2 HIS A 155      -7.538  -1.212 -30.616  1.00 59.47           H
ATOM   2218  CE1 HIS A 155      -7.465   1.500 -32.391  1.00 59.47           C
ATOM   2219  HE1 HIS A 155      -7.005   2.243 -33.043  1.00 59.47           H
ATOM   2220  NE2 HIS A 155      -6.860   0.381 -31.899  1.00 59.47           N
ATOM   2221  HN  HIS A 155     -11.660  -0.553 -28.540  1.00 59.47           H
ATOM   2222  N   THR A 156     -12.576   2.153 -29.837  1.00 66.20           N
ATOM   2223  CA  THR A 156     -13.398   3.245 -30.331  1.00 66.20           C
ATOM   2224  C   THR A 156     -13.484   4.362 -29.289  1.00 66.20           C
ATOM   2225  O   THR A 156     -13.631   5.532 -29.638  1.00 66.20           O
ATOM   2226  HA  THR A 156     -12.914   3.667 -31.212  1.00 66.20           H
ATOM   2227  CB  THR A 156     -14.761   2.672 -30.721  1.00 66.20           C
ATOM   2228  HB  THR A 156     -15.533   3.441 -30.681  1.00 66.20           H
ATOM   2229  OG1 THR A 156     -14.942   1.572 -29.834  1.00 66.20           O
ATOM   2230  HG1 THR A 156     -15.891   1.257 -29.868  1.00 66.20           H
ATOM   2231  CG2 THR A 156     -14.752   2.032 -32.111  1.00 66.20           C
ATOM   2232 1HG2 THR A 156     -14.027   1.218 -32.131  1.00 66.20           H
ATOM   2233 2HG2 THR A 156     -14.477   2.781 -32.854  1.00 66.20           H
ATOM   2234 3HG2 THR A 156     -15.744   1.641 -32.338  1.00 66.20           H
ATOM   2235  HN  THR A 156     -13.072   1.307 -29.641  1.00 66.20           H
ATOM   2236  N   TRP A 157     -13.389   3.961 -28.030  1.00 60.94           N
ATOM   2237  CA  TRP A 157     -13.661   4.873 -26.931  1.00 60.94           C
ATOM   2238  C   TRP A 157     -12.322   5.286 -26.317  1.00 60.94           C
ATOM   2239  O   TRP A 157     -12.258   5.637 -25.140  1.00 60.94           O
ATOM   2240  HA  TRP A 157     -14.168   5.747 -27.342  1.00 60.94           H
ATOM   2241  CB  TRP A 157     -14.615   4.240 -25.917  1.00 60.94           C
ATOM   2242 1HB  TRP A 157     -14.210   3.278 -25.604  1.00 60.94           H
ATOM   2243 2HB  TRP A 157     -14.657   4.872 -25.029  1.00 60.94           H
ATOM   2244  CG  TRP A 157     -16.036   4.032 -26.444  1.00 60.94           C
ATOM   2245  CD1 TRP A 157     -16.446   3.186 -27.399  1.00 60.94           C
ATOM   2246  HD1 TRP A 157     -15.787   2.509 -27.943  1.00 60.94           H
ATOM   2247  CD2 TRP A 157     -17.226   4.721 -26.005  1.00 60.94           C
ATOM   2248  NE1 TRP A 157     -17.807   3.278 -27.606  1.00 60.94           N
ATOM   2249  HE1 TRP A 157     -18.343   2.750 -28.265  1.00 60.94           H
ATOM   2250  CE2 TRP A 157     -18.296   4.242 -26.732  1.00 60.94           C
ATOM   2251  CE3 TRP A 157     -17.391   5.716 -25.026  1.00 60.94           C
ATOM   2252  HE3 TRP A 157     -16.562   6.111 -24.439  1.00 60.94           H
ATOM   2253  CZ2 TRP A 157     -19.608   4.699 -26.556  1.00 60.94           C
ATOM   2254  HZ2 TRP A 157     -20.437   4.304 -27.143  1.00 60.94           H
ATOM   2255  CZ3 TRP A 157     -18.708   6.163 -24.863  1.00 60.94           C
ATOM   2256  HZ3 TRP A 157     -18.893   6.935 -24.116  1.00 60.94           H
ATOM   2257  CH2 TRP A 157     -19.797   5.691 -25.587  1.00 60.94           C
ATOM   2258  HH2 TRP A 157     -20.794   6.090 -25.400  1.00 60.94           H
ATOM   2259  HN  TRP A 157     -13.132   3.035 -27.755  1.00 60.94           H
ATOM   2260  N   ARG A 158     -11.286   5.229 -27.141  1.00 61.78           N
ATOM   2261  CA  ARG A 158      -9.928   5.389 -26.648  1.00 61.78           C
ATOM   2262  C   ARG A 158      -9.767   6.751 -25.971  1.00 61.78           C
ATOM   2263  O   ARG A 158      -9.211   6.843 -24.878  1.00 61.78           O
ATOM   2264  HA  ARG A 158      -9.794   4.577 -25.934  1.00 61.78           H
ATOM   2265  CB  ARG A 158      -8.912   5.269 -27.786  1.00 61.78           C
ATOM   2266 1HB  ARG A 158      -9.113   4.366 -28.363  1.00 61.78           H
ATOM   2267 2HB  ARG A 158      -9.021   6.113 -28.466  1.00 61.78           H
ATOM   2268  CG  ARG A 158      -7.483   5.225 -27.242  1.00 61.78           C
ATOM   2269 1HG  ARG A 158      -7.239   6.179 -26.773  1.00 61.78           H
ATOM   2270 2HG  ARG A 158      -7.407   4.462 -26.468  1.00 61.78           H
ATOM   2271  CD  ARG A 158      -6.480   4.928 -28.358  1.00 61.78           C
ATOM   2272 1HD  ARG A 158      -6.702   3.962 -28.810  1.00 61.78           H
ATOM   2273 2HD  ARG A 158      -6.568   5.677 -29.146  1.00 61.78           H
ATOM   2274  NE  ARG A 158      -5.103   4.928 -27.815  1.00 61.78           N
ATOM   2275  HE  ARG A 158      -4.965   5.277 -26.888  1.00 61.78           H
ATOM   2276  CZ  ARG A 158      -4.031   4.488 -28.487  1.00 61.78           C
ATOM   2277  NH1 ARG A 158      -4.158   4.009 -29.732  1.00 61.78           N
ATOM   2278 1HH1 ARG A 158      -5.058   3.978 -30.167  1.00 61.78           H
ATOM   2279 2HH1 ARG A 158      -3.352   3.683 -30.227  1.00 61.78           H
ATOM   2280  NH2 ARG A 158      -2.829   4.534 -27.896  1.00 61.78           N
ATOM   2281 1HH2 ARG A 158      -2.019   4.210 -28.384  1.00 61.78           H
ATOM   2282 2HH2 ARG A 158      -2.743   4.893 -26.966  1.00 61.78           H
ATOM   2283  HN  ARG A 158     -11.363   5.077 -28.126  1.00 61.78           H
ATOM   2284  N   GLU A 159     -10.262   7.776 -26.649  1.00 67.59           N
ATOM   2285  CA  GLU A 159     -10.094   9.139 -26.175  1.00 67.59           C
ATOM   2286  C   GLU A 159     -10.923   9.367 -24.910  1.00 67.59           C
ATOM   2287  O   GLU A 159     -10.425   9.913 -23.926  1.00 67.59           O
ATOM   2288  HA  GLU A 159      -9.033   9.236 -25.944  1.00 67.59           H
ATOM   2289  CB  GLU A 159     -10.465  10.148 -27.263  1.00 67.59           C
ATOM   2290 1HB  GLU A 159     -11.427   9.880 -27.700  1.00 67.59           H
ATOM   2291 2HB  GLU A 159     -10.444  11.157 -26.851  1.00 67.59           H
ATOM   2292  CG  GLU A 159      -9.443  10.127 -28.402  1.00 67.59           C
ATOM   2293 1HG  GLU A 159      -8.435  10.193 -27.992  1.00 67.59           H
ATOM   2294 2HG  GLU A 159      -9.508   9.180 -28.936  1.00 67.59           H
ATOM   2295  CD  GLU A 159      -9.681  11.285 -29.374  1.00 67.59           C
ATOM   2296  OE1 GLU A 159      -8.740  11.585 -30.140  1.00 67.59           O
ATOM   2297  OE2 GLU A 159     -10.799  11.842 -29.329  1.00 67.59           O
ATOM   2298  HN  GLU A 159     -10.770   7.686 -27.506  1.00 67.59           H
ATOM   2299  N   LYS A 160     -12.175   8.938 -24.976  1.00 72.46           N
ATOM   2300  CA  LYS A 160     -13.087   9.116 -23.859  1.00 72.46           C
ATOM   2301  C   LYS A 160     -12.511   8.426 -22.621  1.00 72.46           C
ATOM   2302  O   LYS A 160     -12.590   8.960 -21.515  1.00 72.46           O
ATOM   2303  HA  LYS A 160     -13.154  10.186 -23.659  1.00 72.46           H
ATOM   2304  CB  LYS A 160     -14.492   8.637 -24.233  1.00 72.46           C
ATOM   2305 1HB  LYS A 160     -14.439   7.629 -24.642  1.00 72.46           H
ATOM   2306 2HB  LYS A 160     -15.112   8.586 -23.338  1.00 72.46           H
ATOM   2307  CG  LYS A 160     -15.137   9.576 -25.254  1.00 72.46           C
ATOM   2308 1HG  LYS A 160     -15.047  10.607 -24.914  1.00 72.46           H
ATOM   2309 2HG  LYS A 160     -14.606   9.506 -26.204  1.00 72.46           H
ATOM   2310  CD  LYS A 160     -16.613   9.229 -25.462  1.00 72.46           C
ATOM   2311 1HD  LYS A 160     -16.704   8.193 -25.789  1.00 72.46           H
ATOM   2312 2HD  LYS A 160     -17.146   9.312 -24.515  1.00 72.46           H
ATOM   2313  CE  LYS A 160     -17.253  10.154 -26.498  1.00 72.46           C
ATOM   2314 1HE  LYS A 160     -17.195  11.188 -26.156  1.00 72.46           H
ATOM   2315 2HE  LYS A 160     -16.702  10.097 -27.436  1.00 72.46           H
ATOM   2316  NZ  LYS A 160     -18.667   9.780 -26.723  1.00 72.46           N
ATOM   2317 1HZ  LYS A 160     -19.079  10.409 -27.404  1.00 72.46           H
ATOM   2318 2HZ  LYS A 160     -18.714   8.828 -27.070  1.00 72.46           H
ATOM   2319 3HZ  LYS A 160     -19.178   9.847 -25.850  1.00 72.46           H
ATOM   2320  HN  LYS A 160     -12.567   8.477 -25.772  1.00 72.46           H
ATOM   2321  N   ARG A 161     -11.945   7.250 -22.848  1.00 70.60           N
ATOM   2322  CA  ARG A 161     -11.382   6.469 -21.760  1.00 70.60           C
ATOM   2323  C   ARG A 161     -10.239   7.236 -21.092  1.00 70.60           C
ATOM   2324  O   ARG A 161     -10.029   7.119 -19.886  1.00 70.60           O
ATOM   2325  HA  ARG A 161     -12.210   6.317 -21.068  1.00 70.60           H
ATOM   2326  CB  ARG A 161     -10.858   5.122 -22.263  1.00 70.60           C
ATOM   2327 1HB  ARG A 161     -10.280   5.271 -23.175  1.00 70.60           H
ATOM   2328 2HB  ARG A 161     -10.182   4.692 -21.524  1.00 70.60           H
ATOM   2329  CG  ARG A 161     -12.009   4.152 -22.535  1.00 70.60           C
ATOM   2330 1HG  ARG A 161     -12.706   4.166 -21.697  1.00 70.60           H
ATOM   2331 2HG  ARG A 161     -12.564   4.478 -23.415  1.00 70.60           H
ATOM   2332  CD  ARG A 161     -11.489   2.730 -22.750  1.00 70.60           C
ATOM   2333 1HD  ARG A 161     -10.900   2.415 -21.889  1.00 70.60           H
ATOM   2334 2HD  ARG A 161     -12.326   2.037 -22.835  1.00 70.60           H
ATOM   2335  NE  ARG A 161     -10.662   2.674 -23.976  1.00 70.60           N
ATOM   2336  HE  ARG A 161     -10.849   3.338 -24.699  1.00 70.60           H
ATOM   2337  CZ  ARG A 161      -9.676   1.788 -24.177  1.00 70.60           C
ATOM   2338  NH1 ARG A 161      -9.381   0.875 -23.242  1.00 70.60           N
ATOM   2339 1HH1 ARG A 161      -9.898   0.851 -22.386  1.00 70.60           H
ATOM   2340 2HH1 ARG A 161      -8.644   0.218 -23.400  1.00 70.60           H
ATOM   2341  NH2 ARG A 161      -8.990   1.829 -25.328  1.00 70.60           N
ATOM   2342 1HH2 ARG A 161      -8.252   1.176 -25.494  1.00 70.60           H
ATOM   2343 2HH2 ARG A 161      -9.217   2.514 -26.020  1.00 70.60           H
ATOM   2344  HN  ARG A 161     -11.868   6.832 -23.753  1.00 70.60           H
ATOM   2345  N   LEU A 162      -9.529   8.003 -21.906  1.00 82.74           N
ATOM   2346  CA  LEU A 162      -8.417   8.795 -21.408  1.00 82.74           C
ATOM   2347  C   LEU A 162      -8.951   9.890 -20.481  1.00 82.74           C
ATOM   2348  O   LEU A 162      -8.351  10.180 -19.448  1.00 82.74           O
ATOM   2349  HA  LEU A 162      -7.778   8.132 -20.825  1.00 82.74           H
ATOM   2350  CB  LEU A 162      -7.576   9.329 -22.569  1.00 82.74           C
ATOM   2351 1HB  LEU A 162      -7.236   8.482 -23.165  1.00 82.74           H
ATOM   2352 2HB  LEU A 162      -8.220   9.932 -23.210  1.00 82.74           H
ATOM   2353  CG  LEU A 162      -6.357  10.169 -22.184  1.00 82.74           C
ATOM   2354  HG  LEU A 162      -6.694  10.990 -21.551  1.00 82.74           H
ATOM   2355  CD1 LEU A 162      -5.361   9.346 -21.364  1.00 82.74           C
ATOM   2356 1HD1 LEU A 162      -5.844   8.993 -20.453  1.00 82.74           H
ATOM   2357 2HD1 LEU A 162      -5.025   8.492 -21.952  1.00 82.74           H
ATOM   2358 3HD1 LEU A 162      -4.504   9.967 -21.104  1.00 82.74           H
ATOM   2359  CD2 LEU A 162      -5.706  10.790 -23.421  1.00 82.74           C
ATOM   2360 1HD2 LEU A 162      -5.385   9.999 -24.099  1.00 82.74           H
ATOM   2361 2HD2 LEU A 162      -6.427  11.432 -23.928  1.00 82.74           H
ATOM   2362 3HD2 LEU A 162      -4.842  11.382 -23.119  1.00 82.74           H
ATOM   2363  HN  LEU A 162      -9.702   8.089 -22.887  1.00 82.74           H
ATOM   2364  N   LEU A 163     -10.074  10.467 -20.885  1.00 84.57           N
ATOM   2365  CA  LEU A 163     -10.702  11.514 -20.098  1.00 84.57           C
ATOM   2366  C   LEU A 163     -11.163  10.933 -18.759  1.00 84.57           C
ATOM   2367  O   LEU A 163     -10.869  11.490 -17.703  1.00 84.57           O
ATOM   2368  HA  LEU A 163      -9.945  12.274 -19.902  1.00 84.57           H
ATOM   2369  CB  LEU A 163     -11.822  12.185 -20.895  1.00 84.57           C
ATOM   2370 1HB  LEU A 163     -11.405  12.545 -21.836  1.00 84.57           H
ATOM   2371 2HB  LEU A 163     -12.566  11.429 -21.144  1.00 84.57           H
ATOM   2372  CG  LEU A 163     -12.531  13.352 -20.205  1.00 84.57           C
ATOM   2373  HG  LEU A 163     -12.888  13.008 -19.234  1.00 84.57           H
ATOM   2374  CD1 LEU A 163     -11.561  14.507 -19.946  1.00 84.57           C
ATOM   2375 1HD1 LEU A 163     -10.749  14.163 -19.305  1.00 84.57           H
ATOM   2376 2HD1 LEU A 163     -11.153  14.858 -20.894  1.00 84.57           H
ATOM   2377 3HD1 LEU A 163     -12.091  15.323 -19.454  1.00 84.57           H
ATOM   2378  CD2 LEU A 163     -13.755  13.800 -21.004  1.00 84.57           C
ATOM   2379 1HD2 LEU A 163     -13.443  14.120 -21.999  1.00 84.57           H
ATOM   2380 2HD2 LEU A 163     -14.455  12.969 -21.093  1.00 84.57           H
ATOM   2381 3HD2 LEU A 163     -14.241  14.630 -20.491  1.00 84.57           H
ATOM   2382  HN  LEU A 163     -10.551  10.230 -21.731  1.00 84.57           H
ATOM   2383  N   TYR A 164     -11.877   9.821 -18.848  1.00 78.41           N
ATOM   2384  CA  TYR A 164     -12.394   9.167 -17.658  1.00 78.41           C
ATOM   2385  C   TYR A 164     -11.256   8.756 -16.721  1.00 78.41           C
ATOM   2386  O   TYR A 164     -11.403   8.808 -15.501  1.00 78.41           O
ATOM   2387  HA  TYR A 164     -13.043   9.873 -17.141  1.00 78.41           H
ATOM   2388  CB  TYR A 164     -13.115   7.909 -18.147  1.00 78.41           C
ATOM   2389 1HB  TYR A 164     -12.474   7.390 -18.860  1.00 78.41           H
ATOM   2390 2HB  TYR A 164     -13.263   7.236 -17.303  1.00 78.41           H
ATOM   2391  CG  TYR A 164     -14.468   8.184 -18.806  1.00 78.41           C
ATOM   2392  CD1 TYR A 164     -15.413   8.945 -18.148  1.00 78.41           C
ATOM   2393  HD1 TYR A 164     -15.195   9.350 -17.160  1.00 78.41           H
ATOM   2394  CD2 TYR A 164     -14.744   7.671 -20.057  1.00 78.41           C
ATOM   2395  HD2 TYR A 164     -13.997   7.070 -20.576  1.00 78.41           H
ATOM   2396  CE1 TYR A 164     -16.687   9.204 -18.768  1.00 78.41           C
ATOM   2397  HE1 TYR A 164     -17.442   9.804 -18.260  1.00 78.41           H
ATOM   2398  CE2 TYR A 164     -16.018   7.930 -20.677  1.00 78.41           C
ATOM   2399  HE2 TYR A 164     -16.248   7.531 -21.664  1.00 78.41           H
ATOM   2400  CZ  TYR A 164     -16.926   8.684 -20.002  1.00 78.41           C
ATOM   2401  OH  TYR A 164     -18.129   8.929 -20.587  1.00 78.41           O
ATOM   2402  HH  TYR A 164     -18.696   9.488 -19.982  1.00 78.41           H
ATOM   2403  HN  TYR A 164     -12.104   9.369 -19.711  1.00 78.41           H
ATOM   2404  N   SER A 165     -10.148   8.356 -17.327  1.00 88.56           N
ATOM   2405  CA  SER A 165      -8.995   7.912 -16.563  1.00 88.56           C
ATOM   2406  C   SER A 165      -8.469   9.057 -15.696  1.00 88.56           C
ATOM   2407  O   SER A 165      -8.004   8.833 -14.579  1.00 88.56           O
ATOM   2408  HA  SER A 165      -9.360   7.096 -15.938  1.00 88.56           H
ATOM   2409  CB  SER A 165      -7.890   7.393 -17.484  1.00 88.56           C
ATOM   2410 1HB  SER A 165      -7.138   6.871 -16.891  1.00 88.56           H
ATOM   2411 2HB  SER A 165      -8.309   6.664 -18.179  1.00 88.56           H
ATOM   2412  OG  SER A 165      -7.269   8.444 -18.218  1.00 88.56           O
ATOM   2413  HG  SER A 165      -7.948   9.135 -18.467  1.00 88.56           H
ATOM   2414  HN  SER A 165     -10.031   8.334 -18.320  1.00 88.56           H
ATOM   2415  N   LYS A 166      -8.559  10.261 -16.243  1.00 86.03           N
ATOM   2416  CA  LYS A 166      -8.135  11.446 -15.517  1.00 86.03           C
ATOM   2417  C   LYS A 166      -9.055  11.659 -14.313  1.00 86.03           C
ATOM   2418  O   LYS A 166      -8.584  11.876 -13.198  1.00 86.03           O
ATOM   2419  HA  LYS A 166      -7.125  11.262 -15.152  1.00 86.03           H
ATOM   2420  CB  LYS A 166      -8.063  12.652 -16.457  1.00 86.03           C
ATOM   2421 1HB  LYS A 166      -8.996  12.739 -17.015  1.00 86.03           H
ATOM   2422 2HB  LYS A 166      -7.955  13.566 -15.873  1.00 86.03           H
ATOM   2423  CG  LYS A 166      -6.890  12.520 -17.430  1.00 86.03           C
ATOM   2424 1HG  LYS A 166      -5.958  12.431 -16.872  1.00 86.03           H
ATOM   2425 2HG  LYS A 166      -7.000  11.606 -18.015  1.00 86.03           H
ATOM   2426  CD  LYS A 166      -6.817  13.726 -18.368  1.00 86.03           C
ATOM   2427 1HD  LYS A 166      -7.741  13.802 -18.942  1.00 86.03           H
ATOM   2428 2HD  LYS A 166      -6.731  14.642 -17.782  1.00 86.03           H
ATOM   2429  CE  LYS A 166      -5.626  13.609 -19.320  1.00 86.03           C
ATOM   2430 1HE  LYS A 166      -4.708  13.471 -18.749  1.00 86.03           H
ATOM   2431 2HE  LYS A 166      -5.743  12.729 -19.952  1.00 86.03           H
ATOM   2432  NZ  LYS A 166      -5.515  14.821 -20.163  1.00 86.03           N
ATOM   2433 1HZ  LYS A 166      -4.727  14.722 -20.794  1.00 86.03           H
ATOM   2434 2HZ  LYS A 166      -6.367  14.937 -20.701  1.00 86.03           H
ATOM   2435 3HZ  LYS A 166      -5.375  15.632 -19.572  1.00 86.03           H
ATOM   2436  HN  LYS A 166      -8.913  10.432 -17.162  1.00 86.03           H
ATOM   2437  N   MET A 167     -10.351  11.588 -14.580  1.00 86.72           N
ATOM   2438  CA  MET A 167     -11.342  11.810 -13.540  1.00 86.72           C
ATOM   2439  C   MET A 167     -11.201  10.778 -12.419  1.00 86.72           C
ATOM   2440  O   MET A 167     -11.243  11.127 -11.241  1.00 86.72           O
ATOM   2441  HA  MET A 167     -11.140  12.808 -13.152  1.00 86.72           H
ATOM   2442  CB  MET A 167     -12.745  11.720 -14.144  1.00 86.72           C
ATOM   2443 1HB  MET A 167     -12.845  10.790 -14.703  1.00 86.72           H
ATOM   2444 2HB  MET A 167     -13.487  11.695 -13.347  1.00 86.72           H
ATOM   2445  CG  MET A 167     -13.021  12.908 -15.068  1.00 86.72           C
ATOM   2446 1HG  MET A 167     -12.943  13.840 -14.508  1.00 86.72           H
ATOM   2447 2HG  MET A 167     -12.271  12.948 -15.858  1.00 86.72           H
ATOM   2448  SD  MET A 167     -14.650  12.761 -15.782  1.00 86.72           S
ATOM   2449  CE  MET A 167     -14.795  14.362 -16.557  1.00 86.72           C
ATOM   2450 1HE  MET A 167     -14.713  15.141 -15.799  1.00 86.72           H
ATOM   2451 2HE  MET A 167     -13.999  14.484 -17.291  1.00 86.72           H
ATOM   2452 3HE  MET A 167     -15.762  14.439 -17.054  1.00 86.72           H
ATOM   2453  HN  MET A 167     -10.726  11.383 -15.484  1.00 86.72           H
ATOM   2454  N   VAL A 168     -11.038   9.528 -12.827  1.00 93.89           N
ATOM   2455  CA  VAL A 168     -10.946   8.436 -11.872  1.00 93.89           C
ATOM   2456  C   VAL A 168      -9.729   8.653 -10.971  1.00 93.89           C
ATOM   2457  O   VAL A 168      -9.807   8.460  -9.759  1.00 93.89           O
ATOM   2458  HA  VAL A 168     -11.846   8.459 -11.258  1.00 93.89           H
ATOM   2459  CB  VAL A 168     -10.912   7.097 -12.611  1.00 93.89           C
ATOM   2460  HB  VAL A 168     -10.127   7.150 -13.366  1.00 93.89           H
ATOM   2461  CG1 VAL A 168     -10.568   5.952 -11.656  1.00 93.89           C
ATOM   2462 1HG1 VAL A 168      -9.589   6.131 -11.212  1.00 93.89           H
ATOM   2463 2HG1 VAL A 168     -11.320   5.898 -10.869  1.00 93.89           H
ATOM   2464 3HG1 VAL A 168     -10.550   5.012 -12.207  1.00 93.89           H
ATOM   2465  CG2 VAL A 168     -12.237   6.832 -13.329  1.00 93.89           C
ATOM   2466 1HG2 VAL A 168     -13.047   6.808 -12.600  1.00 93.89           H
ATOM   2467 2HG2 VAL A 168     -12.423   7.626 -14.053  1.00 93.89           H
ATOM   2468 3HG2 VAL A 168     -12.185   5.874 -13.846  1.00 93.89           H
ATOM   2469  HN  VAL A 168     -10.968   9.257 -13.787  1.00 93.89           H
ATOM   2470  N   CYS A 169      -8.632   9.051 -11.599  1.00 95.18           N
ATOM   2471  CA  CYS A 169      -7.397   9.286 -10.870  1.00 95.18           C
ATOM   2472  C   CYS A 169      -7.654  10.376  -9.827  1.00 95.18           C
ATOM   2473  O   CYS A 169      -7.281  10.229  -8.665  1.00 95.18           O
ATOM   2474  HA  CYS A 169      -7.133   8.344 -10.388  1.00 95.18           H
ATOM   2475  CB  CYS A 169      -6.247   9.655 -11.809  1.00 95.18           C
ATOM   2476 1HB  CYS A 169      -6.566  10.438 -12.498  1.00 95.18           H
ATOM   2477 2HB  CYS A 169      -5.412  10.057 -11.235  1.00 95.18           H
ATOM   2478  SG  CYS A 169      -5.707   8.180 -12.748  1.00 95.18           S
ATOM   2479  HG  CYS A 169      -6.709   8.196 -13.622  1.00 95.18           H
ATOM   2480  HN  CYS A 169      -8.578   9.211 -12.584  1.00 95.18           H
ATOM   2481  N   PHE A 170      -8.291  11.446 -10.281  1.00 94.41           N
ATOM   2482  CA  PHE A 170      -8.587  12.567  -9.407  1.00 94.41           C
ATOM   2483  C   PHE A 170      -9.452  12.127  -8.224  1.00 94.41           C
ATOM   2484  O   PHE A 170      -9.172  12.482  -7.080  1.00 94.41           O
ATOM   2485  HA  PHE A 170      -7.636  12.949  -9.037  1.00 94.41           H
ATOM   2486  CB  PHE A 170      -9.364  13.590 -10.238  1.00 94.41           C
ATOM   2487 1HB  PHE A 170      -8.767  13.866 -11.107  1.00 94.41           H
ATOM   2488 2HB  PHE A 170     -10.274  13.122 -10.614  1.00 94.41           H
ATOM   2489  CG  PHE A 170      -9.740  14.859  -9.471  1.00 94.41           C
ATOM   2490  CD1 PHE A 170     -11.010  15.026  -9.013  1.00 94.41           C
ATOM   2491  HD1 PHE A 170     -11.759  14.255  -9.192  1.00 94.41           H
ATOM   2492  CD2 PHE A 170      -8.805  15.821  -9.248  1.00 94.41           C
ATOM   2493  HD2 PHE A 170      -7.788  15.688  -9.615  1.00 94.41           H
ATOM   2494  CE1 PHE A 170     -11.359  16.204  -8.301  1.00 94.41           C
ATOM   2495  HE1 PHE A 170     -12.376  16.338  -7.933  1.00 94.41           H
ATOM   2496  CE2 PHE A 170      -9.154  16.999  -8.536  1.00 94.41           C
ATOM   2497  HE2 PHE A 170      -8.404  17.770  -8.357  1.00 94.41           H
ATOM   2498  CZ  PHE A 170     -10.423  17.166  -8.077  1.00 94.41           C
ATOM   2499  HZ  PHE A 170     -10.691  18.070  -7.531  1.00 94.41           H
ATOM   2500  HN  PHE A 170      -8.602  11.552 -11.226  1.00 94.41           H
ATOM   2501  N   THR A 171     -10.485  11.360  -8.540  1.00 93.80           N
ATOM   2502  CA  THR A 171     -11.402  10.882  -7.519  1.00 93.80           C
ATOM   2503  C   THR A 171     -10.652  10.056  -6.472  1.00 93.80           C
ATOM   2504  O   THR A 171     -10.940  10.149  -5.280  1.00 93.80           O
ATOM   2505  HA  THR A 171     -11.823  11.745  -7.004  1.00 93.80           H
ATOM   2506  CB  THR A 171     -12.522  10.106  -8.216  1.00 93.80           C
ATOM   2507  HB  THR A 171     -12.142   9.183  -8.653  1.00 93.80           H
ATOM   2508  OG1 THR A 171     -13.071  11.043  -9.139  1.00 93.80           O
ATOM   2509  HG1 THR A 171     -12.619  10.953 -10.027  1.00 93.80           H
ATOM   2510  CG2 THR A 171     -13.685   9.785  -7.275  1.00 93.80           C
ATOM   2511 1HG2 THR A 171     -14.108  10.713  -6.891  1.00 93.80           H
ATOM   2512 2HG2 THR A 171     -13.323   9.179  -6.444  1.00 93.80           H
ATOM   2513 3HG2 THR A 171     -14.452   9.235  -7.820  1.00 93.80           H
ATOM   2514  HN  THR A 171     -10.699  11.066  -9.471  1.00 93.80           H
ATOM   2515  N   ILE A 172      -9.703   9.268  -6.956  1.00 94.69           N
ATOM   2516  CA  ILE A 172      -8.938   8.395  -6.082  1.00 94.69           C
ATOM   2517  C   ILE A 172      -8.130   9.245  -5.099  1.00 94.69           C
ATOM   2518  O   ILE A 172      -8.098   8.958  -3.904  1.00 94.69           O
ATOM   2519  HA  ILE A 172      -9.650   7.795  -5.514  1.00 94.69           H
ATOM   2520  CB  ILE A 172      -8.085   7.427  -6.904  1.00 94.69           C
ATOM   2521  HB  ILE A 172      -7.618   7.987  -7.715  1.00 94.69           H
ATOM   2522  CG1 ILE A 172      -8.951   6.341  -7.545  1.00 94.69           C
ATOM   2523 1HG1 ILE A 172      -9.319   5.663  -6.775  1.00 94.69           H
ATOM   2524 2HG1 ILE A 172      -9.824   6.796  -8.013  1.00 94.69           H
ATOM   2525  CG2 ILE A 172      -6.956   6.835  -6.057  1.00 94.69           C
ATOM   2526 1HG2 ILE A 172      -6.318   7.639  -5.689  1.00 94.69           H
ATOM   2527 2HG2 ILE A 172      -7.382   6.294  -5.212  1.00 94.69           H
ATOM   2528 3HG2 ILE A 172      -6.365   6.151  -6.666  1.00 94.69           H
ATOM   2529  CD1 ILE A 172      -8.158   5.553  -8.589  1.00 94.69           C
ATOM   2530 1HD1 ILE A 172      -7.812   6.230  -9.370  1.00 94.69           H
ATOM   2531 2HD1 ILE A 172      -7.299   5.080  -8.113  1.00 94.69           H
ATOM   2532 3HD1 ILE A 172      -8.797   4.787  -9.029  1.00 94.69           H
ATOM   2533  HN  ILE A 172      -9.455   9.219  -7.923  1.00 94.69           H
ATOM   2534  N   TRP A 173      -7.496  10.275  -5.640  1.00 93.65           N
ATOM   2535  CA  TRP A 173      -6.612  11.111  -4.846  1.00 93.65           C
ATOM   2536  C   TRP A 173      -7.454  11.804  -3.773  1.00 93.65           C
ATOM   2537  O   TRP A 173      -7.059  11.859  -2.609  1.00 93.65           O
ATOM   2538  HA  TRP A 173      -5.872  10.462  -4.378  1.00 93.65           H
ATOM   2539  CB  TRP A 173      -5.845  12.095  -5.732  1.00 93.65           C
ATOM   2540 1HB  TRP A 173      -6.532  12.523  -6.462  1.00 93.65           H
ATOM   2541 2HB  TRP A 173      -5.483  12.917  -5.115  1.00 93.65           H
ATOM   2542  CG  TRP A 173      -4.660  11.472  -6.473  1.00 93.65           C
ATOM   2543  CD1 TRP A 173      -4.533  11.252  -7.788  1.00 93.65           C
ATOM   2544  HD1 TRP A 173      -5.293  11.501  -8.528  1.00 93.65           H
ATOM   2545  CD2 TRP A 173      -3.432  10.995  -5.883  1.00 93.65           C
ATOM   2546  NE1 TRP A 173      -3.318  10.670  -8.089  1.00 93.65           N
ATOM   2547  HE1 TRP A 173      -2.994  10.412  -8.999  1.00 93.65           H
ATOM   2548  CE2 TRP A 173      -2.627  10.509  -6.893  1.00 93.65           C
ATOM   2549  CE3 TRP A 173      -3.015  10.975  -4.540  1.00 93.65           C
ATOM   2550  HE3 TRP A 173      -3.632  11.353  -3.725  1.00 93.65           H
ATOM   2551  CZ2 TRP A 173      -1.356   9.968  -6.667  1.00 93.65           C
ATOM   2552  HZ2 TRP A 173      -0.739   9.590  -7.483  1.00 93.65           H
ATOM   2553  CZ3 TRP A 173      -1.742  10.431  -4.331  1.00 93.65           C
ATOM   2554  HZ3 TRP A 173      -1.370  10.391  -3.308  1.00 93.65           H
ATOM   2555  CH2 TRP A 173      -0.920   9.938  -5.337  1.00 93.65           C
ATOM   2556  HH2 TRP A 173       0.060   9.529  -5.092  1.00 93.65           H
ATOM   2557  HN  TRP A 173      -7.579  10.541  -6.601  1.00 93.65           H
ATOM   2558  N   VAL A 174      -8.598  12.315  -4.202  1.00 96.22           N
ATOM   2559  CA  VAL A 174      -9.489  13.022  -3.298  1.00 96.22           C
ATOM   2560  C   VAL A 174      -9.945  12.070  -2.190  1.00 96.22           C
ATOM   2561  O   VAL A 174      -9.951  12.435  -1.016  1.00 96.22           O
ATOM   2562  HA  VAL A 174      -8.922  13.837  -2.848  1.00 96.22           H
ATOM   2563  CB  VAL A 174     -10.654  13.631  -4.080  1.00 96.22           C
ATOM   2564  HB  VAL A 174     -11.117  12.836  -4.664  1.00 96.22           H
ATOM   2565  CG1 VAL A 174     -11.714  14.196  -3.132  1.00 96.22           C
ATOM   2566 1HG1 VAL A 174     -12.098  13.397  -2.498  1.00 96.22           H
ATOM   2567 2HG1 VAL A 174     -11.268  14.972  -2.510  1.00 96.22           H
ATOM   2568 3HG1 VAL A 174     -12.531  14.623  -3.715  1.00 96.22           H
ATOM   2569  CG2 VAL A 174     -10.160  14.703  -5.053  1.00 96.22           C
ATOM   2570 1HG2 VAL A 174      -9.661  15.496  -4.497  1.00 96.22           H
ATOM   2571 2HG2 VAL A 174      -9.460  14.257  -5.760  1.00 96.22           H
ATOM   2572 3HG2 VAL A 174     -11.009  15.119  -5.596  1.00 96.22           H
ATOM   2573  HN  VAL A 174      -8.919  12.253  -5.148  1.00 96.22           H
ATOM   2574  N   LEU A 175     -10.315  10.866  -2.604  1.00 91.55           N
ATOM   2575  CA  LEU A 175     -10.831   9.880  -1.670  1.00 91.55           C
ATOM   2576  C   LEU A 175      -9.749   9.542  -0.642  1.00 91.55           C
ATOM   2577  O   LEU A 175     -10.015   9.519   0.559  1.00 91.55           O
ATOM   2578  HA  LEU A 175     -11.673  10.334  -1.148  1.00 91.55           H
ATOM   2579  CB  LEU A 175     -11.368   8.660  -2.421  1.00 91.55           C
ATOM   2580 1HB  LEU A 175     -12.149   8.994  -3.105  1.00 91.55           H
ATOM   2581 2HB  LEU A 175     -10.563   8.251  -3.032  1.00 91.55           H
ATOM   2582  CG  LEU A 175     -11.936   7.535  -1.554  1.00 91.55           C
ATOM   2583  HG  LEU A 175     -11.170   7.236  -0.839  1.00 91.55           H
ATOM   2584  CD1 LEU A 175     -13.143   8.019  -0.748  1.00 91.55           C
ATOM   2585 1HD1 LEU A 175     -12.840   8.841  -0.100  1.00 91.55           H
ATOM   2586 2HD1 LEU A 175     -13.921   8.362  -1.430  1.00 91.55           H
ATOM   2587 3HD1 LEU A 175     -13.526   7.199  -0.141  1.00 91.55           H
ATOM   2588  CD2 LEU A 175     -12.268   6.305  -2.401  1.00 91.55           C
ATOM   2589 1HD2 LEU A 175     -13.008   6.572  -3.155  1.00 91.55           H
ATOM   2590 2HD2 LEU A 175     -11.363   5.946  -2.892  1.00 91.55           H
ATOM   2591 3HD2 LEU A 175     -12.670   5.520  -1.760  1.00 91.55           H
ATOM   2592  HN  LEU A 175     -10.266  10.563  -3.555  1.00 91.55           H
ATOM   2593  N   ALA A 176      -8.553   9.288  -1.151  1.00 96.02           N
ATOM   2594  CA  ALA A 176      -7.453   8.862  -0.302  1.00 96.02           C
ATOM   2595  C   ALA A 176      -7.119   9.977   0.690  1.00 96.02           C
ATOM   2596  O   ALA A 176      -6.771   9.708   1.839  1.00 96.02           O
ATOM   2597  HA  ALA A 176      -7.782   7.982   0.250  1.00 96.02           H
ATOM   2598  CB  ALA A 176      -6.255   8.478  -1.173  1.00 96.02           C
ATOM   2599 1HB  ALA A 176      -6.536   7.663  -1.839  1.00 96.02           H
ATOM   2600 2HB  ALA A 176      -5.944   9.340  -1.764  1.00 96.02           H
ATOM   2601 3HB  ALA A 176      -5.430   8.159  -0.535  1.00 96.02           H
ATOM   2602  HN  ALA A 176      -8.330   9.369  -2.123  1.00 96.02           H
ATOM   2603  N   ALA A 177      -7.236  11.207   0.211  1.00 95.95           N
ATOM   2604  CA  ALA A 177      -6.934  12.364   1.037  1.00 95.95           C
ATOM   2605  C   ALA A 177      -7.917  12.421   2.208  1.00 95.95           C
ATOM   2606  O   ALA A 177      -7.521  12.685   3.342  1.00 95.95           O
ATOM   2607  HA  ALA A 177      -5.924  12.238   1.427  1.00 95.95           H
ATOM   2608  CB  ALA A 177      -6.976  13.629   0.178  1.00 95.95           C
ATOM   2609 1HB  ALA A 177      -6.239  13.551  -0.622  1.00 95.95           H
ATOM   2610 2HB  ALA A 177      -7.970  13.742  -0.255  1.00 95.95           H
ATOM   2611 3HB  ALA A 177      -6.749  14.497   0.797  1.00 95.95           H
ATOM   2612  HN  ALA A 177      -7.532  11.418  -0.721  1.00 95.95           H
ATOM   2613  N   ALA A 178      -9.179  12.170   1.892  1.00 95.96           N
ATOM   2614  CA  ALA A 178     -10.226  12.217   2.898  1.00 95.96           C
ATOM   2615  C   ALA A 178     -10.004  11.092   3.911  1.00 95.96           C
ATOM   2616  O   ALA A 178     -10.270  11.261   5.100  1.00 95.96           O
ATOM   2617  HA  ALA A 178     -10.150  13.176   3.411  1.00 95.96           H
ATOM   2618  CB  ALA A 178     -11.593  12.128   2.218  1.00 95.96           C
ATOM   2619 1HB  ALA A 178     -11.712  12.966   1.531  1.00 95.96           H
ATOM   2620 2HB  ALA A 178     -11.663  11.192   1.665  1.00 95.96           H
ATOM   2621 3HB  ALA A 178     -12.378  12.164   2.973  1.00 95.96           H
ATOM   2622  HN  ALA A 178      -9.489  11.938   0.970  1.00 95.96           H
ATOM   2623  N   LEU A 179      -9.519   9.968   3.403  1.00 93.25           N
ATOM   2624  CA  LEU A 179      -9.402   8.769   4.215  1.00 93.25           C
ATOM   2625  C   LEU A 179      -8.213   8.917   5.166  1.00 93.25           C
ATOM   2626  O   LEU A 179      -8.046   8.117   6.086  1.00 93.25           O
ATOM   2627  HA  LEU A 179     -10.312   8.687   4.810  1.00 93.25           H
ATOM   2628  CB  LEU A 179      -9.329   7.526   3.327  1.00 93.25           C
ATOM   2629 1HB  LEU A 179      -8.544   7.679   2.585  1.00 93.25           H
ATOM   2630 2HB  LEU A 179      -9.023   6.680   3.943  1.00 93.25           H
ATOM   2631  CG  LEU A 179     -10.617   7.148   2.594  1.00 93.25           C
ATOM   2632  HG  LEU A 179     -10.964   8.020   2.040  1.00 93.25           H
ATOM   2633  CD1 LEU A 179     -10.362   6.037   1.573  1.00 93.25           C
ATOM   2634 1HD1 LEU A 179      -9.631   6.377   0.841  1.00 93.25           H
ATOM   2635 2HD1 LEU A 179      -9.979   5.154   2.085  1.00 93.25           H
ATOM   2636 3HD1 LEU A 179     -11.295   5.787   1.067  1.00 93.25           H
ATOM   2637  CD2 LEU A 179     -11.722   6.773   3.584  1.00 93.25           C
ATOM   2638 1HD2 LEU A 179     -11.398   5.923   4.185  1.00 93.25           H
ATOM   2639 2HD2 LEU A 179     -11.927   7.622   4.237  1.00 93.25           H
ATOM   2640 3HD2 LEU A 179     -12.626   6.509   3.037  1.00 93.25           H
ATOM   2641  HN  LEU A 179      -9.210   9.870   2.457  1.00 93.25           H
ATOM   2642  N   CYS A 180      -7.417   9.945   4.912  1.00 91.86           N
ATOM   2643  CA  CYS A 180      -6.234  10.193   5.719  1.00 91.86           C
ATOM   2644  C   CYS A 180      -6.559  11.308   6.715  1.00 91.86           C
ATOM   2645  O   CYS A 180      -5.685  11.759   7.455  1.00 91.86           O
ATOM   2646  HA  CYS A 180      -6.010   9.262   6.240  1.00 91.86           H
ATOM   2647  CB  CYS A 180      -5.020  10.536   4.854  1.00 91.86           C
ATOM   2648 1HB  CYS A 180      -4.102  10.368   5.417  1.00 91.86           H
ATOM   2649 2HB  CYS A 180      -4.986   9.879   3.985  1.00 91.86           H
ATOM   2650  SG  CYS A 180      -5.110  12.282   4.314  1.00 91.86           S
ATOM   2651  HG  CYS A 180      -3.860  12.353   3.865  1.00 91.86           H
ATOM   2652  HN  CYS A 180      -7.568  10.600   4.172  1.00 91.86           H
ATOM   2653  N   ILE A 181      -7.817  11.722   6.703  1.00 91.81           N
ATOM   2654  CA  ILE A 181      -8.271  12.768   7.603  1.00 91.81           C
ATOM   2655  C   ILE A 181      -7.987  12.350   9.047  1.00 91.81           C
ATOM   2656  O   ILE A 181      -7.455  13.135   9.831  1.00 91.81           O
ATOM   2657  HA  ILE A 181      -7.690  13.664   7.382  1.00 91.81           H
ATOM   2658  CB  ILE A 181      -9.739  13.105   7.338  1.00 91.81           C
ATOM   2659  HB  ILE A 181     -10.292  12.170   7.245  1.00 91.81           H
ATOM   2660  CG1 ILE A 181      -9.899  13.857   6.016  1.00 91.81           C
ATOM   2661 1HG1 ILE A 181      -9.417  14.832   6.088  1.00 91.81           H
ATOM   2662 2HG1 ILE A 181      -9.395  13.311   5.219  1.00 91.81           H
ATOM   2663  CG2 ILE A 181     -10.347  13.874   8.513  1.00 91.81           C
ATOM   2664 1HG2 ILE A 181     -10.285  13.267   9.416  1.00 91.81           H
ATOM   2665 2HG2 ILE A 181      -9.797  14.803   8.662  1.00 91.81           H
ATOM   2666 3HG2 ILE A 181     -11.391  14.100   8.298  1.00 91.81           H
ATOM   2667  CD1 ILE A 181     -11.377  14.038   5.663  1.00 91.81           C
ATOM   2668 1HD1 ILE A 181     -11.850  13.061   5.568  1.00 91.81           H
ATOM   2669 2HD1 ILE A 181     -11.872  14.606   6.451  1.00 91.81           H
ATOM   2670 3HD1 ILE A 181     -11.462  14.576   4.719  1.00 91.81           H
ATOM   2671  HN  ILE A 181      -8.520  11.356   6.093  1.00 91.81           H
ATOM   2672  N   PRO A 182      -8.334  11.112   9.424  1.00 92.82           N
ATOM   2673  CA  PRO A 182      -8.121  10.654  10.799  1.00 92.82           C
ATOM   2674  C   PRO A 182      -6.686  10.854  11.258  1.00 92.82           C
ATOM   2675  O   PRO A 182      -6.445  11.312  12.374  1.00 92.82           O
ATOM   2676  HA  PRO A 182      -8.725  11.244  11.489  1.00 92.82           H
ATOM   2677  CB  PRO A 182      -8.500   9.173  10.750  1.00 92.82           C
ATOM   2678 1HB  PRO A 182      -7.634   8.543  10.546  1.00 92.82           H
ATOM   2679 2HB  PRO A 182      -8.922   8.835  11.697  1.00 92.82           H
ATOM   2680  CG  PRO A 182      -9.523   9.107   9.622  1.00 92.82           C
ATOM   2681 1HG  PRO A 182      -9.627   8.096   9.229  1.00 92.82           H
ATOM   2682 2HG  PRO A 182     -10.515   9.409   9.958  1.00 92.82           H
ATOM   2683  CD  PRO A 182      -8.952  10.065   8.590  1.00 92.82           C
ATOM   2684 1HD  PRO A 182      -8.217   9.579   7.949  1.00 92.82           H
ATOM   2685 2HD  PRO A 182      -9.727  10.464   7.936  1.00 92.82           H
ATOM   2686  N   GLU A 183      -5.762  10.503  10.375  1.00 90.06           N
ATOM   2687  CA  GLU A 183      -4.348  10.585  10.699  1.00 90.06           C
ATOM   2688  C   GLU A 183      -3.953  12.034  10.990  1.00 90.06           C
ATOM   2689  O   GLU A 183      -3.156  12.296  11.889  1.00 90.06           O
ATOM   2690  HA  GLU A 183      -4.221   9.980  11.597  1.00 90.06           H
ATOM   2691  CB  GLU A 183      -3.492   9.999   9.574  1.00 90.06           C
ATOM   2692 1HB  GLU A 183      -3.904  10.292   8.609  1.00 90.06           H
ATOM   2693 2HB  GLU A 183      -2.453  10.298   9.709  1.00 90.06           H
ATOM   2694  CG  GLU A 183      -3.508   8.469   9.614  1.00 90.06           C
ATOM   2695 1HG  GLU A 183      -2.722   8.077   8.968  1.00 90.06           H
ATOM   2696 2HG  GLU A 183      -3.291   8.126  10.625  1.00 90.06           H
ATOM   2697  CD  GLU A 183      -4.865   7.923   9.163  1.00 90.06           C
ATOM   2698  OE1 GLU A 183      -5.089   6.712   9.379  1.00 90.06           O
ATOM   2699  OE2 GLU A 183      -5.647   8.729   8.614  1.00 90.06           O
ATOM   2700  HN  GLU A 183      -5.966  10.167   9.455  1.00 90.06           H
ATOM   2701  N   ILE A 184      -4.530  12.938  10.211  1.00 91.38           N
ATOM   2702  CA  ILE A 184      -4.214  14.350  10.344  1.00 91.38           C
ATOM   2703  C   ILE A 184      -4.590  14.823  11.749  1.00 91.38           C
ATOM   2704  O   ILE A 184      -3.854  15.590  12.368  1.00 91.38           O
ATOM   2705  HA  ILE A 184      -3.136  14.457  10.221  1.00 91.38           H
ATOM   2706  CB  ILE A 184      -4.879  15.155   9.225  1.00 91.38           C
ATOM   2707  HB  ILE A 184      -5.942  14.915   9.218  1.00 91.38           H
ATOM   2708  CG1 ILE A 184      -4.317  14.762   7.858  1.00 91.38           C
ATOM   2709 1HG1 ILE A 184      -3.278  15.081   7.782  1.00 91.38           H
ATOM   2710 2HG1 ILE A 184      -4.325  13.676   7.756  1.00 91.38           H
ATOM   2711  CG2 ILE A 184      -4.757  16.658   9.484  1.00 91.38           C
ATOM   2712 1HG2 ILE A 184      -5.243  16.905  10.428  1.00 91.38           H
ATOM   2713 2HG2 ILE A 184      -3.704  16.934   9.534  1.00 91.38           H
ATOM   2714 3HG2 ILE A 184      -5.238  17.206   8.674  1.00 91.38           H
ATOM   2715  CD1 ILE A 184      -5.134  15.392   6.727  1.00 91.38           C
ATOM   2716 1HD1 ILE A 184      -6.167  15.051   6.792  1.00 91.38           H
ATOM   2717 2HD1 ILE A 184      -5.103  16.478   6.819  1.00 91.38           H
ATOM   2718 3HD1 ILE A 184      -4.713  15.096   5.767  1.00 91.38           H
ATOM   2719  HN  ILE A 184      -5.200  12.720   9.502  1.00 91.38           H
ATOM   2720  N   LEU A 185      -5.737  14.346  12.212  1.00 91.19           N
ATOM   2721  CA  LEU A 185      -6.337  14.884  13.422  1.00 91.19           C
ATOM   2722  C   LEU A 185      -5.605  14.321  14.642  1.00 91.19           C
ATOM   2723  O   LEU A 185      -5.201  15.072  15.528  1.00 91.19           O
ATOM   2724  HA  LEU A 185      -6.197  15.965  13.403  1.00 91.19           H
ATOM   2725  CB  LEU A 185      -7.844  14.622  13.433  1.00 91.19           C
ATOM   2726 1HB  LEU A 185      -8.008  13.553  13.298  1.00 91.19           H
ATOM   2727 2HB  LEU A 185      -8.230  14.881  14.419  1.00 91.19           H
ATOM   2728  CG  LEU A 185      -8.663  15.374  12.382  1.00 91.19           C
ATOM   2729  HG  LEU A 185      -8.302  15.083  11.396  1.00 91.19           H
ATOM   2730  CD1 LEU A 185     -10.141  14.982  12.456  1.00 91.19           C
ATOM   2731 1HD1 LEU A 185     -10.242  13.912  12.278  1.00 91.19           H
ATOM   2732 2HD1 LEU A 185     -10.532  15.225  13.444  1.00 91.19           H
ATOM   2733 3HD1 LEU A 185     -10.700  15.531  11.698  1.00 91.19           H
ATOM   2734  CD2 LEU A 185      -8.464  16.885  12.509  1.00 91.19           C
ATOM   2735 1HD2 LEU A 185      -8.782  17.212  13.499  1.00 91.19           H
ATOM   2736 2HD2 LEU A 185      -7.410  17.126  12.368  1.00 91.19           H
ATOM   2737 3HD2 LEU A 185      -9.058  17.395  11.750  1.00 91.19           H
ATOM   2738  HN  LEU A 185      -6.252  13.608  11.777  1.00 91.19           H
ATOM   2739  N   TYR A 186      -5.458  13.005  14.649  1.00 90.95           N
ATOM   2740  CA  TYR A 186      -5.207  12.286  15.887  1.00 90.95           C
ATOM   2741  C   TYR A 186      -3.761  11.791  15.950  1.00 90.95           C
ATOM   2742  O   TYR A 186      -3.360  11.157  16.925  1.00 90.95           O
ATOM   2743  HA  TYR A 186      -5.385  12.971  16.715  1.00 90.95           H
ATOM   2744  CB  TYR A 186      -6.147  11.079  15.872  1.00 90.95           C
ATOM   2745 1HB  TYR A 186      -5.859  10.417  15.055  1.00 90.95           H
ATOM   2746 2HB  TYR A 186      -6.017  10.518  16.797  1.00 90.95           H
ATOM   2747  CG  TYR A 186      -7.625  11.443  15.716  1.00 90.95           C
ATOM   2748  CD1 TYR A 186      -8.187  12.408  16.527  1.00 90.95           C
ATOM   2749  HD1 TYR A 186      -7.578  12.911  17.278  1.00 90.95           H
ATOM   2750  CD2 TYR A 186      -8.396  10.806  14.765  1.00 90.95           C
ATOM   2751  HD2 TYR A 186      -7.952  10.044  14.125  1.00 90.95           H
ATOM   2752  CE1 TYR A 186      -9.578  12.751  16.381  1.00 90.95           C
ATOM   2753  HE1 TYR A 186     -10.034  13.511  17.014  1.00 90.95           H
ATOM   2754  CE2 TYR A 186      -9.787  11.149  14.619  1.00 90.95           C
ATOM   2755  HE2 TYR A 186     -10.407  10.654  13.872  1.00 90.95           H
ATOM   2756  CZ  TYR A 186     -10.309  12.104  15.434  1.00 90.95           C
ATOM   2757  OH  TYR A 186     -11.623  12.428  15.295  1.00 90.95           O
ATOM   2758  HH  TYR A 186     -12.044  11.856  14.591  1.00 90.95           H
ATOM   2759  HN  TYR A 186      -5.507  12.432  13.831  1.00 90.95           H
ATOM   2760  N   SER A 187      -3.017  12.099  14.897  1.00 91.85           N
ATOM   2761  CA  SER A 187      -1.581  11.878  14.906  1.00 91.85           C
ATOM   2762  C   SER A 187      -0.905  12.868  15.856  1.00 91.85           C
ATOM   2763  O   SER A 187      -1.058  14.080  15.708  1.00 91.85           O
ATOM   2764  HA  SER A 187      -1.448  10.856  15.260  1.00 91.85           H
ATOM   2765  CB  SER A 187      -0.995  12.010  13.498  1.00 91.85           C
ATOM   2766 1HB  SER A 187      -1.217  13.002  13.105  1.00 91.85           H
ATOM   2767 2HB  SER A 187       0.090  11.922  13.548  1.00 91.85           H
ATOM   2768  OG  SER A 187      -1.511  11.022  12.611  1.00 91.85           O
ATOM   2769  HG  SER A 187      -1.962  11.462  11.834  1.00 91.85           H
ATOM   2770  HN  SER A 187      -3.380  12.491  14.052  1.00 91.85           H
ATOM   2771  N   GLN A 188      -0.173  12.316  16.812  1.00 85.28           N
ATOM   2772  CA  GLN A 188       0.622  13.133  17.713  1.00 85.28           C
ATOM   2773  C   GLN A 188       1.821  12.338  18.233  1.00 85.28           C
ATOM   2774  O   GLN A 188       1.893  11.124  18.049  1.00 85.28           O
ATOM   2775  HA  GLN A 188       0.968  13.975  17.112  1.00 85.28           H
ATOM   2776  CB  GLN A 188      -0.230  13.660  18.870  1.00 85.28           C
ATOM   2777 1HB  GLN A 188       0.390  14.255  19.541  1.00 85.28           H
ATOM   2778 2HB  GLN A 188      -1.006  14.321  18.484  1.00 85.28           H
ATOM   2779  CG  GLN A 188      -0.873  12.509  19.646  1.00 85.28           C
ATOM   2780 1HG  GLN A 188      -1.466  11.895  18.968  1.00 85.28           H
ATOM   2781 2HG  GLN A 188      -0.096  11.866  20.061  1.00 85.28           H
ATOM   2782  CD  GLN A 188      -1.761  13.037  20.774  1.00 85.28           C
ATOM   2783  OE1 GLN A 188      -1.679  14.185  21.178  1.00 85.28           O
ATOM   2784  NE2 GLN A 188      -2.612  12.137  21.259  1.00 85.28           N
ATOM   2785 1HE2 GLN A 188      -2.629  11.211  20.882  1.00 85.28           H
ATOM   2786 2HE2 GLN A 188      -3.236  12.387  22.000  1.00 85.28           H
ATOM   2787  HN  GLN A 188      -0.117  11.331  16.975  1.00 85.28           H
ATOM   2788  N   ILE A 189       2.734  13.056  18.872  1.00 89.12           N
ATOM   2789  CA  ILE A 189       3.872  12.419  19.513  1.00 89.12           C
ATOM   2790  C   ILE A 189       3.479  11.987  20.928  1.00 89.12           C
ATOM   2791  O   ILE A 189       2.999  12.799  21.717  1.00 89.12           O
ATOM   2792  HA  ILE A 189       4.116  11.527  18.936  1.00 89.12           H
ATOM   2793  CB  ILE A 189       5.095  13.336  19.468  1.00 89.12           C
ATOM   2794  HB  ILE A 189       4.835  14.277  19.952  1.00 89.12           H
ATOM   2795  CG1 ILE A 189       5.482  13.663  18.024  1.00 89.12           C
ATOM   2796 1HG1 ILE A 189       5.801  12.754  17.514  1.00 89.12           H
ATOM   2797 2HG1 ILE A 189       4.611  14.040  17.487  1.00 89.12           H
ATOM   2798  CG2 ILE A 189       6.263  12.733  20.251  1.00 89.12           C
ATOM   2799 1HG2 ILE A 189       5.969  12.593  21.291  1.00 89.12           H
ATOM   2800 2HG2 ILE A 189       6.532  11.769  19.817  1.00 89.12           H
ATOM   2801 3HG2 ILE A 189       7.119  13.405  20.202  1.00 89.12           H
ATOM   2802  CD1 ILE A 189       6.605  14.702  17.979  1.00 89.12           C
ATOM   2803 1HD1 ILE A 189       6.273  15.618  18.468  1.00 89.12           H
ATOM   2804 2HD1 ILE A 189       7.481  14.311  18.495  1.00 89.12           H
ATOM   2805 3HD1 ILE A 189       6.860  14.916  16.941  1.00 89.12           H
ATOM   2806  HN  ILE A 189       2.705  14.052  18.955  1.00 89.12           H
ATOM   2807  N   LYS A 190       3.698  10.710  21.205  1.00 83.56           N
ATOM   2808  CA  LYS A 190       3.474  10.186  22.541  1.00 83.56           C
ATOM   2809  C   LYS A 190       4.812   9.758  23.147  1.00 83.56           C
ATOM   2810  O   LYS A 190       5.588   9.047  22.510  1.00 83.56           O
ATOM   2811  HA  LYS A 190       3.065  10.995  23.146  1.00 83.56           H
ATOM   2812  CB  LYS A 190       2.428   9.069  22.510  1.00 83.56           C
ATOM   2813 1HB  LYS A 190       1.505   9.443  22.068  1.00 83.56           H
ATOM   2814 2HB  LYS A 190       2.778   8.255  21.876  1.00 83.56           H
ATOM   2815  CG  LYS A 190       2.149   8.541  23.919  1.00 83.56           C
ATOM   2816 1HG  LYS A 190       3.075   8.179  24.366  1.00 83.56           H
ATOM   2817 2HG  LYS A 190       1.786   9.352  24.550  1.00 83.56           H
ATOM   2818  CD  LYS A 190       1.117   7.412  23.886  1.00 83.56           C
ATOM   2819 1HD  LYS A 190       0.140   7.814  23.616  1.00 83.56           H
ATOM   2820 2HD  LYS A 190       1.387   6.689  23.116  1.00 83.56           H
ATOM   2821  CE  LYS A 190       1.029   6.710  25.243  1.00 83.56           C
ATOM   2822 1HE  LYS A 190       2.021   6.642  25.689  1.00 83.56           H
ATOM   2823 2HE  LYS A 190       0.412   7.297  25.923  1.00 83.56           H
ATOM   2824  NZ  LYS A 190       0.454   5.355  25.089  1.00 83.56           N
ATOM   2825 1HZ  LYS A 190       0.356   4.924  26.001  1.00 83.56           H
ATOM   2826 2HZ  LYS A 190      -0.456   5.421  24.646  1.00 83.56           H
ATOM   2827 3HZ  LYS A 190       1.069   4.790  24.513  1.00 83.56           H
ATOM   2828  HN  LYS A 190       4.021  10.041  20.537  1.00 83.56           H
ATOM   2829  N   GLU A 191       5.043  10.209  24.371  1.00 75.44           N
ATOM   2830  CA  GLU A 191       6.199   9.762  25.129  1.00 75.44           C
ATOM   2831  C   GLU A 191       5.837   8.544  25.981  1.00 75.44           C
ATOM   2832  O   GLU A 191       4.880   8.585  26.753  1.00 75.44           O
ATOM   2833  HA  GLU A 191       6.944   9.484  24.383  1.00 75.44           H
ATOM   2834  CB  GLU A 191       6.757  10.893  25.996  1.00 75.44           C
ATOM   2835 1HB  GLU A 191       5.940  11.398  26.511  1.00 75.44           H
ATOM   2836 2HB  GLU A 191       7.514  10.497  26.673  1.00 75.44           H
ATOM   2837  CG  GLU A 191       7.457  11.948  25.137  1.00 75.44           C
ATOM   2838 1HG  GLU A 191       8.198  11.468  24.497  1.00 75.44           H
ATOM   2839 2HG  GLU A 191       6.731  12.428  24.481  1.00 75.44           H
ATOM   2840  CD  GLU A 191       8.138  13.003  26.012  1.00 75.44           C
ATOM   2841  OE1 GLU A 191       8.737  13.928  25.423  1.00 75.44           O
ATOM   2842  OE2 GLU A 191       8.044  12.860  27.250  1.00 75.44           O
ATOM   2843  HN  GLU A 191       4.456  10.867  24.844  1.00 75.44           H
ATOM   2844  N   GLU A 192       6.622   7.490  25.813  1.00 73.01           N
ATOM   2845  CA  GLU A 192       6.406   6.268  26.569  1.00 73.01           C
ATOM   2846  C   GLU A 192       7.746   5.645  26.965  1.00 73.01           C
ATOM   2847  O   GLU A 192       8.596   5.398  26.110  1.00 73.01           O
ATOM   2848  HA  GLU A 192       5.862   6.573  27.463  1.00 73.01           H
ATOM   2849  CB  GLU A 192       5.552   5.277  25.776  1.00 73.01           C
ATOM   2850 1HB  GLU A 192       4.616   5.751  25.482  1.00 73.01           H
ATOM   2851 2HB  GLU A 192       6.125   4.892  24.932  1.00 73.01           H
ATOM   2852  CG  GLU A 192       5.181   4.065  26.634  1.00 73.01           C
ATOM   2853 1HG  GLU A 192       6.017   3.366  26.662  1.00 73.01           H
ATOM   2854 2HG  GLU A 192       4.997   4.383  27.660  1.00 73.01           H
ATOM   2855  CD  GLU A 192       3.940   3.361  26.081  1.00 73.01           C
ATOM   2856  OE1 GLU A 192       2.932   3.327  26.819  1.00 73.01           O
ATOM   2857  OE2 GLU A 192       4.027   2.875  24.933  1.00 73.01           O
ATOM   2858  HN  GLU A 192       7.392   7.462  25.176  1.00 73.01           H
ATOM   2859  N   SER A 193       7.893   5.408  28.260  1.00 73.33           N
ATOM   2860  CA  SER A 193       9.100   4.783  28.774  1.00 73.33           C
ATOM   2861  C   SER A 193      10.329   5.585  28.342  1.00 73.33           C
ATOM   2862  O   SER A 193      11.399   5.018  28.124  1.00 73.33           O
ATOM   2863  HA  SER A 193       8.994   4.801  29.859  1.00 73.33           H
ATOM   2864  CB  SER A 193       9.216   3.334  28.297  1.00 73.33           C
ATOM   2865 1HB  SER A 193       9.369   3.319  27.218  1.00 73.33           H
ATOM   2866 2HB  SER A 193      10.094   2.873  28.750  1.00 73.33           H
ATOM   2867  OG  SER A 193       8.059   2.570  28.623  1.00 73.33           O
ATOM   2868  HG  SER A 193       8.111   1.669  28.192  1.00 73.33           H
ATOM   2869  HN  SER A 193       7.207   5.634  28.951  1.00 73.33           H
ATOM   2870  N   GLY A 194      10.135   6.891  28.230  1.00 81.23           N
ATOM   2871  CA  GLY A 194      11.228   7.783  27.884  1.00 81.23           C
ATOM   2872  C   GLY A 194      11.522   7.734  26.383  1.00 81.23           C
ATOM   2873  O   GLY A 194      12.509   8.304  25.921  1.00 81.23           O
ATOM   2874 1HA  GLY A 194      10.977   8.803  28.175  1.00 81.23           H
ATOM   2875 2HA  GLY A 194      12.122   7.503  28.442  1.00 81.23           H
ATOM   2876  HN  GLY A 194       9.252   7.339  28.371  1.00 81.23           H
ATOM   2877  N   ILE A 195      10.647   7.047  25.663  1.00 79.62           N
ATOM   2878  CA  ILE A 195      10.768   6.963  24.218  1.00 79.62           C
ATOM   2879  C   ILE A 195       9.652   7.784  23.568  1.00 79.62           C
ATOM   2880  O   ILE A 195       8.481   7.629  23.914  1.00 79.62           O
ATOM   2881  HA  ILE A 195      11.726   7.406  23.944  1.00 79.62           H
ATOM   2882  CB  ILE A 195      10.799   5.501  23.767  1.00 79.62           C
ATOM   2883  HB  ILE A 195       9.876   5.023  24.095  1.00 79.62           H
ATOM   2884  CG1 ILE A 195      11.957   4.749  24.425  1.00 79.62           C
ATOM   2885 1HG1 ILE A 195      12.904   5.197  24.124  1.00 79.62           H
ATOM   2886 2HG1 ILE A 195      11.889   4.846  25.508  1.00 79.62           H
ATOM   2887  CG2 ILE A 195      10.843   5.400  22.241  1.00 79.62           C
ATOM   2888 1HG2 ILE A 195       9.958   5.877  21.819  1.00 79.62           H
ATOM   2889 2HG2 ILE A 195      11.737   5.899  21.869  1.00 79.62           H
ATOM   2890 3HG2 ILE A 195      10.864   4.350  21.947  1.00 79.62           H
ATOM   2891  CD1 ILE A 195      11.940   3.269  24.037  1.00 79.62           C
ATOM   2892 1HD1 ILE A 195      11.002   2.819  24.362  1.00 79.62           H
ATOM   2893 2HD1 ILE A 195      12.033   3.176  22.955  1.00 79.62           H
ATOM   2894 3HD1 ILE A 195      12.774   2.758  24.519  1.00 79.62           H
ATOM   2895  HN  ILE A 195       9.868   6.554  26.051  1.00 79.62           H
ATOM   2896  N   ALA A 196      10.053   8.638  22.639  1.00 90.13           N
ATOM   2897  CA  ALA A 196       9.094   9.406  21.864  1.00 90.13           C
ATOM   2898  C   ALA A 196       8.569   8.546  20.713  1.00 90.13           C
ATOM   2899  O   ALA A 196       9.350   7.991  19.942  1.00 90.13           O
ATOM   2900  HA  ALA A 196       8.264   9.662  22.523  1.00 90.13           H
ATOM   2901  CB  ALA A 196       9.750  10.698  21.374  1.00 90.13           C
ATOM   2902 1HB  ALA A 196      10.079  11.287  22.231  1.00 90.13           H
ATOM   2903 2HB  ALA A 196      10.610  10.455  20.749  1.00 90.13           H
ATOM   2904 3HB  ALA A 196       9.030  11.274  20.793  1.00 90.13           H
ATOM   2905  HN  ALA A 196      11.012   8.809  22.413  1.00 90.13           H
ATOM   2906  N   ILE A 197       7.249   8.463  20.632  1.00 85.97           N
ATOM   2907  CA  ILE A 197       6.612   7.626  19.630  1.00 85.97           C
ATOM   2908  C   ILE A 197       5.583   8.456  18.858  1.00 85.97           C
ATOM   2909  O   ILE A 197       4.733   9.111  19.459  1.00 85.97           O
ATOM   2910  HA  ILE A 197       7.386   7.302  18.934  1.00 85.97           H
ATOM   2911  CB  ILE A 197       6.027   6.368  20.275  1.00 85.97           C
ATOM   2912  HB  ILE A 197       5.278   6.674  21.005  1.00 85.97           H
ATOM   2913  CG1 ILE A 197       7.105   5.590  21.033  1.00 85.97           C
ATOM   2914 1HG1 ILE A 197       7.872   5.251  20.337  1.00 85.97           H
ATOM   2915 2HG1 ILE A 197       7.595   6.247  21.752  1.00 85.97           H
ATOM   2916  CG2 ILE A 197       5.317   5.498  19.236  1.00 85.97           C
ATOM   2917 1HG2 ILE A 197       4.506   6.066  18.781  1.00 85.97           H
ATOM   2918 2HG2 ILE A 197       6.028   5.198  18.466  1.00 85.97           H
ATOM   2919 3HG2 ILE A 197       4.911   4.610  19.721  1.00 85.97           H
ATOM   2920  CD1 ILE A 197       6.502   4.387  21.762  1.00 85.97           C
ATOM   2921 1HD1 ILE A 197       5.753   4.732  22.475  1.00 85.97           H
ATOM   2922 2HD1 ILE A 197       6.034   3.720  21.037  1.00 85.97           H
ATOM   2923 3HD1 ILE A 197       7.289   3.852  22.293  1.00 85.97           H
ATOM   2924  HN  ILE A 197       6.620   8.953  21.236  1.00 85.97           H
ATOM   2925  N   CYS A 198       5.695   8.400  17.539  1.00 91.61           N
ATOM   2926  CA  CYS A 198       4.679   8.980  16.677  1.00 91.61           C
ATOM   2927  C   CYS A 198       3.553   7.959  16.507  1.00 91.61           C
ATOM   2928  O   CYS A 198       3.722   6.952  15.821  1.00 91.61           O
ATOM   2929  HA  CYS A 198       4.317   9.877  17.180  1.00 91.61           H
ATOM   2930  CB  CYS A 198       5.262   9.417  15.332  1.00 91.61           C
ATOM   2931 1HB  CYS A 198       5.945  10.254  15.476  1.00 91.61           H
ATOM   2932 2HB  CYS A 198       5.842   8.604  14.896  1.00 91.61           H
ATOM   2933  SG  CYS A 198       3.913   9.901  14.193  1.00 91.61           S
ATOM   2934  HN  CYS A 198       6.460   7.970  17.061  1.00 91.61           H
ATOM   2935  N   THR A 199       2.429   8.254  17.143  1.00 89.83           N
ATOM   2936  CA  THR A 199       1.287   7.357  17.100  1.00 89.83           C
ATOM   2937  C   THR A 199      -0.007   8.150  16.902  1.00 89.83           C
ATOM   2938  O   THR A 199      -0.018   9.372  17.042  1.00 89.83           O
ATOM   2939  HA  THR A 199       1.396   6.703  16.235  1.00 89.83           H
ATOM   2940  CB  THR A 199       1.296   6.518  18.379  1.00 89.83           C
ATOM   2941  HB  THR A 199       2.298   6.148  18.594  1.00 89.83           H
ATOM   2942  OG1 THR A 199       0.307   5.518  18.145  1.00 89.83           O
ATOM   2943  HG1 THR A 199       0.401   4.782  18.815  1.00 89.83           H
ATOM   2944  CG2 THR A 199       0.766   7.290  19.589  1.00 89.83           C
ATOM   2945 1HG2 THR A 199      -0.261   7.602  19.400  1.00 89.83           H
ATOM   2946 2HG2 THR A 199       1.388   8.169  19.760  1.00 89.83           H
ATOM   2947 3HG2 THR A 199       0.794   6.648  20.470  1.00 89.83           H
ATOM   2948  HN  THR A 199       2.292   9.087  17.679  1.00 89.83           H
ATOM   2949  N   MET A 200      -1.066   7.422  16.579  1.00 88.53           N
ATOM   2950  CA  MET A 200      -2.406   7.979  16.646  1.00 88.53           C
ATOM   2951  C   MET A 200      -2.992   7.831  18.052  1.00 88.53           C
ATOM   2952  O   MET A 200      -2.934   6.754  18.642  1.00 88.53           O
ATOM   2953  HA  MET A 200      -2.297   9.035  16.400  1.00 88.53           H
ATOM   2954  CB  MET A 200      -3.308   7.263  15.639  1.00 88.53           C
ATOM   2955 1HB  MET A 200      -3.256   6.186  15.800  1.00 88.53           H
ATOM   2956 2HB  MET A 200      -4.345   7.560  15.799  1.00 88.53           H
ATOM   2957  CG  MET A 200      -2.894   7.590  14.203  1.00 88.53           C
ATOM   2958 1HG  MET A 200      -2.903   8.669  14.050  1.00 88.53           H
ATOM   2959 2HG  MET A 200      -1.874   7.251  14.024  1.00 88.53           H
ATOM   2960  SD  MET A 200      -4.008   6.802  13.052  1.00 88.53           S
ATOM   2961  CE  MET A 200      -5.507   7.706  13.404  1.00 88.53           C
ATOM   2962 1HE  MET A 200      -5.779   7.566  14.450  1.00 88.53           H
ATOM   2963 2HE  MET A 200      -5.346   8.767  13.209  1.00 88.53           H
ATOM   2964 3HE  MET A 200      -6.311   7.338  12.767  1.00 88.53           H
ATOM   2965  HN  MET A 200      -1.019   6.469  16.277  1.00 88.53           H
ATOM   2966  N   VAL A 201      -3.542   8.930  18.548  1.00 90.96           N
ATOM   2967  CA  VAL A 201      -4.256   8.904  19.813  1.00 90.96           C
ATOM   2968  C   VAL A 201      -5.706   9.333  19.585  1.00 90.96           C
ATOM   2969  O   VAL A 201      -5.966  10.464  19.177  1.00 90.96           O
ATOM   2970  HA  VAL A 201      -4.247   7.876  20.175  1.00 90.96           H
ATOM   2971  CB  VAL A 201      -3.530   9.774  20.841  1.00 90.96           C
ATOM   2972  HB  VAL A 201      -3.551  10.804  20.484  1.00 90.96           H
ATOM   2973  CG1 VAL A 201      -4.241   9.731  22.195  1.00 90.96           C
ATOM   2974 1HG1 VAL A 201      -5.260  10.101  22.082  1.00 90.96           H
ATOM   2975 2HG1 VAL A 201      -4.265   8.705  22.561  1.00 90.96           H
ATOM   2976 3HG1 VAL A 201      -3.704  10.358  22.907  1.00 90.96           H
ATOM   2977  CG2 VAL A 201      -2.065   9.354  20.978  1.00 90.96           C
ATOM   2978 1HG2 VAL A 201      -2.013   8.315  21.301  1.00 90.96           H
ATOM   2979 2HG2 VAL A 201      -1.565   9.461  20.015  1.00 90.96           H
ATOM   2980 3HG2 VAL A 201      -1.572   9.989  21.714  1.00 90.96           H
ATOM   2981  HN  VAL A 201      -3.507   9.824  18.101  1.00 90.96           H
ATOM   2982  N   TYR A 202      -6.614   8.408  19.858  1.00 90.88           N
ATOM   2983  CA  TYR A 202      -8.029   8.663  19.650  1.00 90.88           C
ATOM   2984  C   TYR A 202      -8.657   9.310  20.886  1.00 90.88           C
ATOM   2985  O   TYR A 202      -8.243   9.038  22.012  1.00 90.88           O
ATOM   2986  HA  TYR A 202      -8.128   9.342  18.804  1.00 90.88           H
ATOM   2987  CB  TYR A 202      -8.675   7.295  19.422  1.00 90.88           C
ATOM   2988 1HB  TYR A 202      -8.470   6.659  20.283  1.00 90.88           H
ATOM   2989 2HB  TYR A 202      -9.757   7.419  19.369  1.00 90.88           H
ATOM   2990  CG  TYR A 202      -8.195   6.584  18.155  1.00 90.88           C
ATOM   2991  CD1 TYR A 202      -8.827   6.818  16.951  1.00 90.88           C
ATOM   2992  HD1 TYR A 202      -9.667   7.511  16.902  1.00 90.88           H
ATOM   2993  CD2 TYR A 202      -7.131   5.707  18.217  1.00 90.88           C
ATOM   2994  HD2 TYR A 202      -6.632   5.522  19.168  1.00 90.88           H
ATOM   2995  CE1 TYR A 202      -8.375   6.149  15.758  1.00 90.88           C
ATOM   2996  HE1 TYR A 202      -8.865   6.326  14.801  1.00 90.88           H
ATOM   2997  CE2 TYR A 202      -6.679   5.038  17.025  1.00 90.88           C
ATOM   2998  HE2 TYR A 202      -5.840   4.343  17.060  1.00 90.88           H
ATOM   2999  CZ  TYR A 202      -7.323   5.292  15.854  1.00 90.88           C
ATOM   3000  OH  TYR A 202      -6.897   4.660  14.728  1.00 90.88           O
ATOM   3001  HH  TYR A 202      -6.094   4.099  14.934  1.00 90.88           H
ATOM   3002  HN  TYR A 202      -6.396   7.499  20.215  1.00 90.88           H
ATOM   3003  N   PRO A 203      -9.664  10.174  20.701  1.00 86.15           N
ATOM   3004  CA  PRO A 203     -10.300  10.848  21.836  1.00 86.15           C
ATOM   3005  C   PRO A 203     -11.099   9.888  22.702  1.00 86.15           C
ATOM   3006  O   PRO A 203     -11.626   8.892  22.209  1.00 86.15           O
ATOM   3007  HA  PRO A 203      -9.541  11.265  22.499  1.00 86.15           H
ATOM   3008  CB  PRO A 203     -11.196  11.899  21.179  1.00 86.15           C
ATOM   3009 1HB  PRO A 203     -12.099  12.078  21.762  1.00 86.15           H
ATOM   3010 2HB  PRO A 203     -10.685  12.857  21.081  1.00 86.15           H
ATOM   3011  CG  PRO A 203     -11.516  11.305  19.837  1.00 86.15           C
ATOM   3012 1HG  PRO A 203     -12.366  10.626  19.899  1.00 86.15           H
ATOM   3013 2HG  PRO A 203     -11.778  12.079  19.115  1.00 86.15           H
ATOM   3014  CD  PRO A 203     -10.271  10.577  19.419  1.00 86.15           C
ATOM   3015 1HD  PRO A 203     -10.502   9.714  18.795  1.00 86.15           H
ATOM   3016 2HD  PRO A 203      -9.605  11.219  18.843  1.00 86.15           H
ATOM   3017  N   SER A 204     -11.167  10.215  23.984  1.00 78.17           N
ATOM   3018  CA  SER A 204     -11.684   9.280  24.969  1.00 78.17           C
ATOM   3019  C   SER A 204     -13.090   8.827  24.574  1.00 78.17           C
ATOM   3020  O   SER A 204     -13.446   7.664  24.754  1.00 78.17           O
ATOM   3021  HA  SER A 204     -10.993   8.437  24.957  1.00 78.17           H
ATOM   3022  CB  SER A 204     -11.700   9.904  26.366  1.00 78.17           C
ATOM   3023 1HB  SER A 204     -12.216   9.236  27.055  1.00 78.17           H
ATOM   3024 2HB  SER A 204     -10.677  10.008  26.729  1.00 78.17           H
ATOM   3025  OG  SER A 204     -12.338  11.179  26.374  1.00 78.17           O
ATOM   3026  HG  SER A 204     -13.322  11.068  26.514  1.00 78.17           H
ATOM   3027  HN  SER A 204     -10.878  11.099  24.352  1.00 78.17           H
ATOM   3028  N   ASP A 205     -13.853   9.771  24.041  1.00 72.74           N
ATOM   3029  CA  ASP A 205     -15.240   9.506  23.696  1.00 72.74           C
ATOM   3030  C   ASP A 205     -15.292   8.697  22.398  1.00 72.74           C
ATOM   3031  O   ASP A 205     -14.808   9.149  21.361  1.00 72.74           O
ATOM   3032  HA  ASP A 205     -15.647   8.957  24.545  1.00 72.74           H
ATOM   3033  CB  ASP A 205     -16.010  10.808  23.472  1.00 72.74           C
ATOM   3034 1HB  ASP A 205     -15.473  11.435  22.760  1.00 72.74           H
ATOM   3035 2HB  ASP A 205     -16.983  10.589  23.032  1.00 72.74           H
ATOM   3036  CG  ASP A 205     -16.198  11.567  24.787  1.00 72.74           C
ATOM   3037  OD1 ASP A 205     -16.092  10.907  25.843  1.00 72.74           O
ATOM   3038  OD2 ASP A 205     -16.444  12.790  24.707  1.00 72.74           O
ATOM   3039  HN  ASP A 205     -13.539  10.700  23.846  1.00 72.74           H
ATOM   3040  N   GLU A 206     -15.882   7.515  22.498  1.00 75.19           N
ATOM   3041  CA  GLU A 206     -16.069   6.671  21.331  1.00 75.19           C
ATOM   3042  C   GLU A 206     -14.719   6.341  20.692  1.00 75.19           C
ATOM   3043  O   GLU A 206     -14.654   5.987  19.516  1.00 75.19           O
ATOM   3044  HA  GLU A 206     -16.534   5.758  21.704  1.00 75.19           H
ATOM   3045  CB  GLU A 206     -17.007   7.333  20.319  1.00 75.19           C
ATOM   3046 1HB  GLU A 206     -16.546   8.242  19.932  1.00 75.19           H
ATOM   3047 2HB  GLU A 206     -17.271   6.618  19.540  1.00 75.19           H
ATOM   3048  CG  GLU A 206     -18.320   7.754  20.983  1.00 75.19           C
ATOM   3049 1HG  GLU A 206     -18.539   7.089  21.818  1.00 75.19           H
ATOM   3050 2HG  GLU A 206     -18.219   8.759  21.393  1.00 75.19           H
ATOM   3051  CD  GLU A 206     -19.476   7.719  19.981  1.00 75.19           C
ATOM   3052  OE1 GLU A 206     -20.498   7.081  20.315  1.00 75.19           O
ATOM   3053  OE2 GLU A 206     -19.311   8.332  18.904  1.00 75.19           O
ATOM   3054  HN  GLU A 206     -16.228   7.134  23.355  1.00 75.19           H
ATOM   3055  N   SER A 207     -13.673   6.468  21.496  1.00 87.07           N
ATOM   3056  CA  SER A 207     -12.331   6.161  21.032  1.00 87.07           C
ATOM   3057  C   SER A 207     -12.308   4.780  20.373  1.00 87.07           C
ATOM   3058  O   SER A 207     -11.688   4.598  19.326  1.00 87.07           O
ATOM   3059  HA  SER A 207     -12.093   6.936  20.304  1.00 87.07           H
ATOM   3060  CB  SER A 207     -11.324   6.217  22.183  1.00 87.07           C
ATOM   3061 1HB  SER A 207     -10.353   5.868  21.832  1.00 87.07           H
ATOM   3062 2HB  SER A 207     -11.195   7.251  22.501  1.00 87.07           H
ATOM   3063  OG  SER A 207     -11.739   5.427  23.294  1.00 87.07           O
ATOM   3064  HG  SER A 207     -11.203   5.666  24.103  1.00 87.07           H
ATOM   3065  HN  SER A 207     -13.732   6.775  22.446  1.00 87.07           H
ATOM   3066  N   THR A 208     -12.991   3.843  21.014  1.00 87.00           N
ATOM   3067  CA  THR A 208     -13.005   2.470  20.539  1.00 87.00           C
ATOM   3068  C   THR A 208     -13.675   2.387  19.166  1.00 87.00           C
ATOM   3069  O   THR A 208     -13.167   1.724  18.262  1.00 87.00           O
ATOM   3070  HA  THR A 208     -11.973   2.140  20.411  1.00 87.00           H
ATOM   3071  CB  THR A 208     -13.689   1.608  21.602  1.00 87.00           C
ATOM   3072  HB  THR A 208     -14.753   1.833  21.659  1.00 87.00           H
ATOM   3073  OG1 THR A 208     -12.941   1.863  22.788  1.00 87.00           O
ATOM   3074  HG1 THR A 208     -11.983   1.613  22.649  1.00 87.00           H
ATOM   3075  CG2 THR A 208     -13.496   0.111  21.354  1.00 87.00           C
ATOM   3076 1HG2 THR A 208     -12.432  -0.126  21.364  1.00 87.00           H
ATOM   3077 2HG2 THR A 208     -13.918  -0.155  20.385  1.00 87.00           H
ATOM   3078 3HG2 THR A 208     -14.001  -0.455  22.137  1.00 87.00           H
ATOM   3079  HN  THR A 208     -13.528   4.009  21.841  1.00 87.00           H
ATOM   3080  N   LYS A 209     -14.805   3.069  19.052  1.00 82.79           N
ATOM   3081  CA  LYS A 209     -15.580   3.035  17.823  1.00 82.79           C
ATOM   3082  C   LYS A 209     -14.732   3.588  16.676  1.00 82.79           C
ATOM   3083  O   LYS A 209     -14.704   3.015  15.588  1.00 82.79           O
ATOM   3084  HA  LYS A 209     -15.810   1.991  17.611  1.00 82.79           H
ATOM   3085  CB  LYS A 209     -16.912   3.763  18.010  1.00 82.79           C
ATOM   3086 1HB  LYS A 209     -16.731   4.774  18.377  1.00 82.79           H
ATOM   3087 2HB  LYS A 209     -17.416   3.860  17.048  1.00 82.79           H
ATOM   3088  CG  LYS A 209     -17.815   3.013  18.991  1.00 82.79           C
ATOM   3089 1HG  LYS A 209     -17.917   1.975  18.676  1.00 82.79           H
ATOM   3090 2HG  LYS A 209     -17.354   3.002  19.979  1.00 82.79           H
ATOM   3091  CD  LYS A 209     -19.197   3.664  19.073  1.00 82.79           C
ATOM   3092 1HD  LYS A 209     -19.088   4.743  19.189  1.00 82.79           H
ATOM   3093 2HD  LYS A 209     -19.738   3.497  18.142  1.00 82.79           H
ATOM   3094  CE  LYS A 209     -20.001   3.098  20.245  1.00 82.79           C
ATOM   3095 1HE  LYS A 209     -20.309   2.077  20.023  1.00 82.79           H
ATOM   3096 2HE  LYS A 209     -19.375   3.055  21.136  1.00 82.79           H
ATOM   3097  NZ  LYS A 209     -21.192   3.936  20.509  1.00 82.79           N
ATOM   3098 1HZ  LYS A 209     -21.694   3.567  21.309  1.00 82.79           H
ATOM   3099 2HZ  LYS A 209     -20.900   4.888  20.703  1.00 82.79           H
ATOM   3100 3HZ  LYS A 209     -21.798   3.928  19.696  1.00 82.79           H
ATOM   3101  HN  LYS A 209     -15.192   3.636  19.780  1.00 82.79           H
ATOM   3102  N   LEU A 210     -14.061   4.695  16.958  1.00 88.59           N
ATOM   3103  CA  LEU A 210     -13.309   5.397  15.932  1.00 88.59           C
ATOM   3104  C   LEU A 210     -12.206   4.480  15.398  1.00 88.59           C
ATOM   3105  O   LEU A 210     -12.064   4.315  14.187  1.00 88.59           O
ATOM   3106  HA  LEU A 210     -13.997   5.619  15.117  1.00 88.59           H
ATOM   3107  CB  LEU A 210     -12.792   6.734  16.466  1.00 88.59           C
ATOM   3108 1HB  LEU A 210     -13.631   7.277  16.903  1.00 88.59           H
ATOM   3109 2HB  LEU A 210     -12.088   6.532  17.274  1.00 88.59           H
ATOM   3110  CG  LEU A 210     -12.107   7.645  15.445  1.00 88.59           C
ATOM   3111  HG  LEU A 210     -11.274   7.097  15.005  1.00 88.59           H
ATOM   3112  CD1 LEU A 210     -13.062   8.007  14.306  1.00 88.59           C
ATOM   3113 1HD1 LEU A 210     -13.387   7.097  13.801  1.00 88.59           H
ATOM   3114 2HD1 LEU A 210     -13.930   8.527  14.712  1.00 88.59           H
ATOM   3115 3HD1 LEU A 210     -12.550   8.655  13.595  1.00 88.59           H
ATOM   3116  CD2 LEU A 210     -11.525   8.887  16.122  1.00 88.59           C
ATOM   3117 1HD2 LEU A 210     -12.325   9.445  16.607  1.00 88.59           H
ATOM   3118 2HD2 LEU A 210     -10.790   8.583  16.868  1.00 88.59           H
ATOM   3119 3HD2 LEU A 210     -11.044   9.517  15.374  1.00 88.59           H
ATOM   3120  HN  LEU A 210     -14.026   5.111  17.867  1.00 88.59           H
ATOM   3121  N   LYS A 211     -11.454   3.909  16.327  1.00 93.26           N
ATOM   3122  CA  LYS A 211     -10.362   3.021  15.965  1.00 93.26           C
ATOM   3123  C   LYS A 211     -10.906   1.874  15.110  1.00 93.26           C
ATOM   3124  O   LYS A 211     -10.361   1.574  14.049  1.00 93.26           O
ATOM   3125  HA  LYS A 211      -9.659   3.597  15.363  1.00 93.26           H
ATOM   3126  CB  LYS A 211      -9.614   2.554  17.215  1.00 93.26           C
ATOM   3127 1HB  LYS A 211      -9.212   3.417  17.746  1.00 93.26           H
ATOM   3128 2HB  LYS A 211     -10.306   2.057  17.893  1.00 93.26           H
ATOM   3129  CG  LYS A 211      -8.476   1.600  16.848  1.00 93.26           C
ATOM   3130 1HG  LYS A 211      -8.889   0.657  16.488  1.00 93.26           H
ATOM   3131 2HG  LYS A 211      -7.890   2.023  16.032  1.00 93.26           H
ATOM   3132  CD  LYS A 211      -7.569   1.339  18.052  1.00 93.26           C
ATOM   3133 1HD  LYS A 211      -7.175   2.284  18.426  1.00 93.26           H
ATOM   3134 2HD  LYS A 211      -8.150   0.894  18.860  1.00 93.26           H
ATOM   3135  CE  LYS A 211      -6.412   0.411  17.677  1.00 93.26           C
ATOM   3136 1HE  LYS A 211      -6.801  -0.565  17.385  1.00 93.26           H
ATOM   3137 2HE  LYS A 211      -5.881   0.812  16.814  1.00 93.26           H
ATOM   3138  NZ  LYS A 211      -5.479   0.259  18.815  1.00 93.26           N
ATOM   3139 1HZ  LYS A 211      -4.823  -0.488  18.617  1.00 93.26           H
ATOM   3140 2HZ  LYS A 211      -4.971   1.126  18.954  1.00 93.26           H
ATOM   3141 3HZ  LYS A 211      -6.002   0.036  19.654  1.00 93.26           H
ATOM   3142  HN  LYS A 211     -11.580   4.044  17.310  1.00 93.26           H
ATOM   3143  N   SER A 212     -11.974   1.265  15.604  1.00 91.38           N
ATOM   3144  CA  SER A 212     -12.548   0.107  14.940  1.00 91.38           C
ATOM   3145  C   SER A 212     -12.975   0.477  13.518  1.00 91.38           C
ATOM   3146  O   SER A 212     -12.772  -0.297  12.584  1.00 91.38           O
ATOM   3147  HA  SER A 212     -11.753  -0.638  14.919  1.00 91.38           H
ATOM   3148  CB  SER A 212     -13.741  -0.442  15.725  1.00 91.38           C
ATOM   3149 1HB  SER A 212     -14.498   0.336  15.827  1.00 91.38           H
ATOM   3150 2HB  SER A 212     -14.198  -1.259  15.167  1.00 91.38           H
ATOM   3151  OG  SER A 212     -13.361  -0.906  17.018  1.00 91.38           O
ATOM   3152  HG  SER A 212     -13.400  -0.154  17.676  1.00 91.38           H
ATOM   3153  HN  SER A 212     -12.443   1.549  16.440  1.00 91.38           H
ATOM   3154  N   ALA A 213     -13.557   1.661  13.398  1.00 94.56           N
ATOM   3155  CA  ALA A 213     -14.034   2.134  12.109  1.00 94.56           C
ATOM   3156  C   ALA A 213     -12.843   2.329  11.169  1.00 94.56           C
ATOM   3157  O   ALA A 213     -12.884   1.910  10.014  1.00 94.56           O
ATOM   3158  HA  ALA A 213     -14.690   1.367  11.697  1.00 94.56           H
ATOM   3159  CB  ALA A 213     -14.840   3.420  12.303  1.00 94.56           C
ATOM   3160 1HB  ALA A 213     -15.691   3.220  12.955  1.00 94.56           H
ATOM   3161 2HB  ALA A 213     -14.206   4.181  12.757  1.00 94.56           H
ATOM   3162 3HB  ALA A 213     -15.198   3.774  11.337  1.00 94.56           H
ATOM   3163  HN  ALA A 213     -13.704   2.292  14.160  1.00 94.56           H
ATOM   3164  N   VAL A 214     -11.809   2.966  11.700  1.00 92.97           N
ATOM   3165  CA  VAL A 214     -10.633   3.276  10.906  1.00 92.97           C
ATOM   3166  C   VAL A 214     -10.018   1.976  10.383  1.00 92.97           C
ATOM   3167  O   VAL A 214      -9.641   1.889   9.216  1.00 92.97           O
ATOM   3168  HA  VAL A 214     -10.959   3.876  10.056  1.00 92.97           H
ATOM   3169  CB  VAL A 214      -9.652   4.113  11.729  1.00 92.97           C
ATOM   3170  HB  VAL A 214      -9.495   3.606  12.681  1.00 92.97           H
ATOM   3171  CG1 VAL A 214      -8.297   4.219  11.025  1.00 92.97           C
ATOM   3172 1HG1 VAL A 214      -7.879   3.222  10.890  1.00 92.97           H
ATOM   3173 2HG1 VAL A 214      -8.429   4.692  10.052  1.00 92.97           H
ATOM   3174 3HG1 VAL A 214      -7.619   4.819  11.631  1.00 92.97           H
ATOM   3175  CG2 VAL A 214     -10.226   5.500  12.023  1.00 92.97           C
ATOM   3176 1HG2 VAL A 214     -10.426   6.018  11.084  1.00 92.97           H
ATOM   3177 2HG2 VAL A 214     -11.155   5.397  12.585  1.00 92.97           H
ATOM   3178 3HG2 VAL A 214      -9.509   6.074  12.609  1.00 92.97           H
ATOM   3179  HN  VAL A 214     -11.767   3.267  12.653  1.00 92.97           H
ATOM   3180  N   LEU A 215      -9.936   0.998  11.273  1.00 92.62           N
ATOM   3181  CA  LEU A 215      -9.294  -0.263  10.942  1.00 92.62           C
ATOM   3182  C   LEU A 215     -10.150  -1.013   9.920  1.00 92.62           C
ATOM   3183  O   LEU A 215      -9.629  -1.549   8.943  1.00 92.62           O
ATOM   3184  HA  LEU A 215      -8.333  -0.030  10.484  1.00 92.62           H
ATOM   3185  CB  LEU A 215      -9.007  -1.067  12.212  1.00 92.62           C
ATOM   3186 1HB  LEU A 215      -9.926  -1.129  12.795  1.00 92.62           H
ATOM   3187 2HB  LEU A 215      -8.744  -2.084  11.922  1.00 92.62           H
ATOM   3188  CG  LEU A 215      -7.900  -0.522  13.115  1.00 92.62           C
ATOM   3189  HG  LEU A 215      -8.186   0.478  13.441  1.00 92.62           H
ATOM   3190  CD1 LEU A 215      -7.745  -1.380  14.373  1.00 92.62           C
ATOM   3191 1HD1 LEU A 215      -8.682  -1.381  14.930  1.00 92.62           H
ATOM   3192 2HD1 LEU A 215      -7.492  -2.401  14.087  1.00 92.62           H
ATOM   3193 3HD1 LEU A 215      -6.951  -0.970  14.997  1.00 92.62           H
ATOM   3194  CD2 LEU A 215      -6.583  -0.387  12.348  1.00 92.62           C
ATOM   3195 1HD2 LEU A 215      -6.279  -1.364  11.973  1.00 92.62           H
ATOM   3196 2HD2 LEU A 215      -6.719   0.297  11.510  1.00 92.62           H
ATOM   3197 3HD2 LEU A 215      -5.813   0.003  13.014  1.00 92.62           H
ATOM   3198  HN  LEU A 215     -10.297   1.057  12.204  1.00 92.62           H
ATOM   3199  N   THR A 216     -11.449  -1.026  10.179  1.00 92.49           N
ATOM   3200  CA  THR A 216     -12.380  -1.723   9.307  1.00 92.49           C
ATOM   3201  C   THR A 216     -12.292  -1.170   7.884  1.00 92.49           C
ATOM   3202  O   THR A 216     -12.262  -1.932   6.918  1.00 92.49           O
ATOM   3203  HA  THR A 216     -12.087  -2.772   9.261  1.00 92.49           H
ATOM   3204  CB  THR A 216     -13.777  -1.609   9.919  1.00 92.49           C
ATOM   3205  HB  THR A 216     -14.098  -0.568   9.965  1.00 92.49           H
ATOM   3206  OG1 THR A 216     -13.663  -2.273  11.174  1.00 92.49           O
ATOM   3207  HG1 THR A 216     -13.563  -1.602  11.909  1.00 92.49           H
ATOM   3208  CG2 THR A 216     -14.819  -2.430   9.157  1.00 92.49           C
ATOM   3209 1HG2 THR A 216     -14.533  -3.482   9.169  1.00 92.49           H
ATOM   3210 2HG2 THR A 216     -14.874  -2.080   8.126  1.00 92.49           H
ATOM   3211 3HG2 THR A 216     -15.793  -2.313   9.632  1.00 92.49           H
ATOM   3212  HN  THR A 216     -11.867  -0.573  10.967  1.00 92.49           H
ATOM   3213  N   LEU A 217     -12.254   0.152   7.798  1.00 89.63           N
ATOM   3214  CA  LEU A 217     -12.212   0.817   6.507  1.00 89.63           C
ATOM   3215  C   LEU A 217     -10.920   0.434   5.782  1.00 89.63           C
ATOM   3216  O   LEU A 217     -10.916   0.255   4.565  1.00 89.63           O
ATOM   3217  HA  LEU A 217     -13.057   0.451   5.923  1.00 89.63           H
ATOM   3218  CB  LEU A 217     -12.399   2.326   6.675  1.00 89.63           C
ATOM   3219 1HB  LEU A 217     -13.188   2.495   7.407  1.00 89.63           H
ATOM   3220 2HB  LEU A 217     -11.481   2.741   7.093  1.00 89.63           H
ATOM   3221  CG  LEU A 217     -12.745   3.105   5.404  1.00 89.63           C
ATOM   3222  HG  LEU A 217     -12.027   2.833   4.631  1.00 89.63           H
ATOM   3223  CD1 LEU A 217     -14.133   2.722   4.888  1.00 89.63           C
ATOM   3224 1HD1 LEU A 217     -14.155   1.656   4.661  1.00 89.63           H
ATOM   3225 2HD1 LEU A 217     -14.879   2.947   5.650  1.00 89.63           H
ATOM   3226 3HD1 LEU A 217     -14.353   3.291   3.984  1.00 89.63           H
ATOM   3227  CD2 LEU A 217     -12.613   4.612   5.633  1.00 89.63           C
ATOM   3228 1HD2 LEU A 217     -13.293   4.920   6.427  1.00 89.63           H
ATOM   3229 2HD2 LEU A 217     -11.588   4.848   5.919  1.00 89.63           H
ATOM   3230 3HD2 LEU A 217     -12.865   5.142   4.714  1.00 89.63           H
ATOM   3231  HN  LEU A 217     -12.251   0.764   8.589  1.00 89.63           H
ATOM   3232  N   LYS A 218      -9.854   0.319   6.561  1.00 88.84           N
ATOM   3233  CA  LYS A 218      -8.554  -0.015   6.005  1.00 88.84           C
ATOM   3234  C   LYS A 218      -8.620  -1.401   5.362  1.00 88.84           C
ATOM   3235  O   LYS A 218      -8.105  -1.605   4.264  1.00 88.84           O
ATOM   3236  HA  LYS A 218      -8.333   0.716   5.227  1.00 88.84           H
ATOM   3237  CB  LYS A 218      -7.465   0.117   7.072  1.00 88.84           C
ATOM   3238 1HB  LYS A 218      -7.568   1.074   7.585  1.00 88.84           H
ATOM   3239 2HB  LYS A 218      -7.591  -0.662   7.823  1.00 88.84           H
ATOM   3240  CG  LYS A 218      -6.072   0.013   6.449  1.00 88.84           C
ATOM   3241 1HG  LYS A 218      -5.997  -0.906   5.868  1.00 88.84           H
ATOM   3242 2HG  LYS A 218      -5.916   0.841   5.757  1.00 88.84           H
ATOM   3243  CD  LYS A 218      -4.987   0.031   7.528  1.00 88.84           C
ATOM   3244 1HD  LYS A 218      -5.028   0.973   8.075  1.00 88.84           H
ATOM   3245 2HD  LYS A 218      -5.173  -0.765   8.249  1.00 88.84           H
ATOM   3246  CE  LYS A 218      -3.598  -0.147   6.911  1.00 88.84           C
ATOM   3247 1HE  LYS A 218      -3.601  -1.001   6.233  1.00 88.84           H
ATOM   3248 2HE  LYS A 218      -3.342   0.731   6.317  1.00 88.84           H
ATOM   3249  NZ  LYS A 218      -2.583  -0.349   7.969  1.00 88.84           N
ATOM   3250 1HZ  LYS A 218      -1.739  -0.732   7.558  1.00 88.84           H
ATOM   3251 2HZ  LYS A 218      -2.371   0.540   8.409  1.00 88.84           H
ATOM   3252 3HZ  LYS A 218      -2.943  -0.993   8.664  1.00 88.84           H
ATOM   3253  HN  LYS A 218      -9.869   0.451   7.552  1.00 88.84           H
ATOM   3254  N   VAL A 219      -9.258  -2.319   6.074  1.00 92.52           N
ATOM   3255  CA  VAL A 219      -9.311  -3.703   5.635  1.00 92.52           C
ATOM   3256  C   VAL A 219     -10.184  -3.803   4.383  1.00 92.52           C
ATOM   3257  O   VAL A 219      -9.800  -4.440   3.403  1.00 92.52           O
ATOM   3258  HA  VAL A 219      -8.296  -4.007   5.380  1.00 92.52           H
ATOM   3259  CB  VAL A 219      -9.800  -4.596   6.777  1.00 92.52           C
ATOM   3260  HB  VAL A 219     -10.753  -4.200   7.128  1.00 92.52           H
ATOM   3261  CG1 VAL A 219     -10.035  -6.028   6.292  1.00 92.52           C
ATOM   3262 1HG1 VAL A 219     -10.788  -6.025   5.504  1.00 92.52           H
ATOM   3263 2HG1 VAL A 219      -9.102  -6.437   5.903  1.00 92.52           H
ATOM   3264 3HG1 VAL A 219     -10.381  -6.641   7.124  1.00 92.52           H
ATOM   3265  CG2 VAL A 219      -8.820  -4.568   7.952  1.00 92.52           C
ATOM   3266 1HG2 VAL A 219      -7.845  -4.927   7.621  1.00 92.52           H
ATOM   3267 2HG2 VAL A 219      -8.724  -3.548   8.322  1.00 92.52           H
ATOM   3268 3HG2 VAL A 219      -9.191  -5.211   8.750  1.00 92.52           H
ATOM   3269  HN  VAL A 219      -9.732  -2.130   6.934  1.00 92.52           H
ATOM   3270  N   ILE A 220     -11.343  -3.164   4.455  1.00 92.87           N
ATOM   3271  CA  ILE A 220     -12.334  -3.290   3.400  1.00 92.87           C
ATOM   3272  C   ILE A 220     -11.773  -2.696   2.106  1.00 92.87           C
ATOM   3273  O   ILE A 220     -11.689  -3.382   1.089  1.00 92.87           O
ATOM   3274  HA  ILE A 220     -12.511  -4.354   3.243  1.00 92.87           H
ATOM   3275  CB  ILE A 220     -13.663  -2.669   3.837  1.00 92.87           C
ATOM   3276  HB  ILE A 220     -13.460  -1.678   4.243  1.00 92.87           H
ATOM   3277  CG1 ILE A 220     -14.312  -3.491   4.952  1.00 92.87           C
ATOM   3278 1HG1 ILE A 220     -14.546  -4.490   4.583  1.00 92.87           H
ATOM   3279 2HG1 ILE A 220     -13.608  -3.613   5.775  1.00 92.87           H
ATOM   3280  CG2 ILE A 220     -14.600  -2.484   2.642  1.00 92.87           C
ATOM   3281 1HG2 ILE A 220     -14.131  -1.826   1.910  1.00 92.87           H
ATOM   3282 2HG2 ILE A 220     -14.800  -3.452   2.183  1.00 92.87           H
ATOM   3283 3HG2 ILE A 220     -15.537  -2.041   2.980  1.00 92.87           H
ATOM   3284  CD1 ILE A 220     -15.587  -2.816   5.460  1.00 92.87           C
ATOM   3285 1HD1 ILE A 220     -15.344  -1.827   5.850  1.00 92.87           H
ATOM   3286 2HD1 ILE A 220     -16.298  -2.718   4.639  1.00 92.87           H
ATOM   3287 3HD1 ILE A 220     -16.028  -3.421   6.252  1.00 92.87           H
ATOM   3288  HN  ILE A 220     -11.608  -2.571   5.215  1.00 92.87           H
ATOM   3289  N   LEU A 221     -11.404  -1.426   2.187  1.00 92.43           N
ATOM   3290  CA  LEU A 221     -11.000  -0.687   1.003  1.00 92.43           C
ATOM   3291  C   LEU A 221      -9.548  -1.029   0.665  1.00 92.43           C
ATOM   3292  O   LEU A 221      -9.128  -0.904  -0.484  1.00 92.43           O
ATOM   3293  HA  LEU A 221     -11.633  -1.018   0.180  1.00 92.43           H
ATOM   3294  CB  LEU A 221     -11.251   0.810   1.194  1.00 92.43           C
ATOM   3295 1HB  LEU A 221     -10.681   1.147   2.060  1.00 92.43           H
ATOM   3296 2HB  LEU A 221     -10.855   1.338   0.327  1.00 92.43           H
ATOM   3297  CG  LEU A 221     -12.711   1.227   1.387  1.00 92.43           C
ATOM   3298  HG  LEU A 221     -13.074   0.779   2.312  1.00 92.43           H
ATOM   3299  CD1 LEU A 221     -12.833   2.744   1.541  1.00 92.43           C
ATOM   3300 1HD1 LEU A 221     -12.259   3.068   2.409  1.00 92.43           H
ATOM   3301 2HD1 LEU A 221     -12.445   3.232   0.647  1.00 92.43           H
ATOM   3302 3HD1 LEU A 221     -13.880   3.012   1.676  1.00 92.43           H
ATOM   3303  CD2 LEU A 221     -13.587   0.693   0.252  1.00 92.43           C
ATOM   3304 1HD2 LEU A 221     -13.233   1.092  -0.699  1.00 92.43           H
ATOM   3305 2HD2 LEU A 221     -13.534  -0.395   0.232  1.00 92.43           H
ATOM   3306 3HD2 LEU A 221     -14.620   1.004   0.413  1.00 92.43           H
ATOM   3307  HN  LEU A 221     -11.379  -0.904   3.040  1.00 92.43           H
ATOM   3308  N   GLY A 222      -8.820  -1.454   1.688  1.00 92.05           N
ATOM   3309  CA  GLY A 222      -7.383  -1.628   1.562  1.00 92.05           C
ATOM   3310  C   GLY A 222      -7.049  -2.953   0.876  1.00 92.05           C
ATOM   3311  O   GLY A 222      -5.976  -3.102   0.293  1.00 92.05           O
ATOM   3312 1HA  GLY A 222      -6.961  -0.801   0.990  1.00 92.05           H
ATOM   3313 2HA  GLY A 222      -6.922  -1.599   2.550  1.00 92.05           H
ATOM   3314  HN  GLY A 222      -9.196  -1.677   2.587  1.00 92.05           H
ATOM   3315  N   PHE A 223      -7.988  -3.883   0.967  1.00 91.67           N
ATOM   3316  CA  PHE A 223      -7.761  -5.228   0.466  1.00 91.67           C
ATOM   3317  C   PHE A 223      -9.022  -5.788  -0.195  1.00 91.67           C
ATOM   3318  O   PHE A 223      -9.019  -6.094  -1.386  1.00 91.67           O
ATOM   3319  HA  PHE A 223      -6.962  -5.168  -0.272  1.00 91.67           H
ATOM   3320  CB  PHE A 223      -7.402  -6.099   1.672  1.00 91.67           C
ATOM   3321 1HB  PHE A 223      -6.547  -5.658   2.185  1.00 91.67           H
ATOM   3322 2HB  PHE A 223      -8.235  -6.090   2.375  1.00 91.67           H
ATOM   3323  CG  PHE A 223      -7.070  -7.550   1.316  1.00 91.67           C
ATOM   3324  CD1 PHE A 223      -7.947  -8.543   1.623  1.00 91.67           C
ATOM   3325  HD1 PHE A 223      -8.886  -8.306   2.124  1.00 91.67           H
ATOM   3326  CD2 PHE A 223      -5.899  -7.846   0.691  1.00 91.67           C
ATOM   3327  HD2 PHE A 223      -5.196  -7.050   0.445  1.00 91.67           H
ATOM   3328  CE1 PHE A 223      -7.639  -9.889   1.292  1.00 91.67           C
ATOM   3329  HE1 PHE A 223      -8.342 -10.685   1.539  1.00 91.67           H
ATOM   3330  CE2 PHE A 223      -5.591  -9.192   0.360  1.00 91.67           C
ATOM   3331  HE2 PHE A 223      -4.653  -9.429  -0.140  1.00 91.67           H
ATOM   3332  CZ  PHE A 223      -6.468 -10.185   0.668  1.00 91.67           C
ATOM   3333  HZ  PHE A 223      -6.232 -11.219   0.414  1.00 91.67           H
ATOM   3334  HN  PHE A 223      -8.889  -3.730   1.372  1.00 91.67           H
ATOM   3335  N   PHE A 224     -10.070  -5.906   0.608  1.00 86.07           N
ATOM   3336  CA  PHE A 224     -11.179  -6.780   0.267  1.00 86.07           C
ATOM   3337  C   PHE A 224     -11.825  -6.357  -1.053  1.00 86.07           C
ATOM   3338  O   PHE A 224     -12.008  -7.178  -1.951  1.00 86.07           O
ATOM   3339  HA  PHE A 224     -10.776  -7.788   0.165  1.00 86.07           H
ATOM   3340  CB  PHE A 224     -12.210  -6.654   1.390  1.00 86.07           C
ATOM   3341 1HB  PHE A 224     -11.693  -6.690   2.349  1.00 86.07           H
ATOM   3342 2HB  PHE A 224     -12.688  -5.677   1.322  1.00 86.07           H
ATOM   3343  CG  PHE A 224     -13.290  -7.737   1.368  1.00 86.07           C
ATOM   3344  CD1 PHE A 224     -14.511  -7.469   0.831  1.00 86.07           C
ATOM   3345  HD1 PHE A 224     -14.719  -6.482   0.417  1.00 86.07           H
ATOM   3346  CD2 PHE A 224     -13.030  -8.967   1.885  1.00 86.07           C
ATOM   3347  HD2 PHE A 224     -12.052  -9.182   2.315  1.00 86.07           H
ATOM   3348  CE1 PHE A 224     -15.514  -8.474   0.811  1.00 86.07           C
ATOM   3349  HE1 PHE A 224     -16.492  -8.259   0.381  1.00 86.07           H
ATOM   3350  CE2 PHE A 224     -14.033  -9.973   1.865  1.00 86.07           C
ATOM   3351  HE2 PHE A 224     -13.824 -10.959   2.279  1.00 86.07           H
ATOM   3352  CZ  PHE A 224     -15.253  -9.705   1.328  1.00 86.07           C
ATOM   3353  HZ  PHE A 224     -16.023 -10.476   1.312  1.00 86.07           H
ATOM   3354  HN  PHE A 224     -10.167  -5.417   1.475  1.00 86.07           H
ATOM   3355  N   LEU A 225     -12.155  -5.076  -1.130  1.00 93.51           N
ATOM   3356  CA  LEU A 225     -12.786  -4.535  -2.321  1.00 93.51           C
ATOM   3357  C   LEU A 225     -11.856  -4.730  -3.520  1.00 93.51           C
ATOM   3358  O   LEU A 225     -12.248  -5.319  -4.526  1.00 93.51           O
ATOM   3359  HA  LEU A 225     -13.698  -5.106  -2.496  1.00 93.51           H
ATOM   3360  CB  LEU A 225     -13.201  -3.080  -2.095  1.00 93.51           C
ATOM   3361 1HB  LEU A 225     -13.951  -3.055  -1.304  1.00 93.51           H
ATOM   3362 2HB  LEU A 225     -12.334  -2.529  -1.730  1.00 93.51           H
ATOM   3363  CG  LEU A 225     -13.761  -2.344  -3.314  1.00 93.51           C
ATOM   3364  HG  LEU A 225     -13.086  -2.511  -4.153  1.00 93.51           H
ATOM   3365  CD1 LEU A 225     -15.127  -2.906  -3.713  1.00 93.51           C
ATOM   3366 1HD1 LEU A 225     -15.027  -3.963  -3.958  1.00 93.51           H
ATOM   3367 2HD1 LEU A 225     -15.824  -2.789  -2.884  1.00 93.51           H
ATOM   3368 3HD1 LEU A 225     -15.502  -2.365  -4.582  1.00 93.51           H
ATOM   3369  CD2 LEU A 225     -13.811  -0.835  -3.068  1.00 93.51           C
ATOM   3370 1HD2 LEU A 225     -14.451  -0.627  -2.211  1.00 93.51           H
ATOM   3371 2HD2 LEU A 225     -12.805  -0.465  -2.869  1.00 93.51           H
ATOM   3372 3HD2 LEU A 225     -14.213  -0.336  -3.951  1.00 93.51           H
ATOM   3373  HN  LEU A 225     -11.997  -4.413  -0.397  1.00 93.51           H
ATOM   3374  N   PRO A 226     -10.610  -4.242  -3.435  1.00 94.24           N
ATOM   3375  CA  PRO A 226      -9.661  -4.400  -4.540  1.00 94.24           C
ATOM   3376  C   PRO A 226      -9.525  -5.849  -4.980  1.00 94.24           C
ATOM   3377  O   PRO A 226      -9.522  -6.140  -6.175  1.00 94.24           O
ATOM   3378  HA  PRO A 226     -10.020  -3.867  -5.421  1.00 94.24           H
ATOM   3379  CB  PRO A 226      -8.350  -3.853  -3.972  1.00 94.24           C
ATOM   3380 1HB  PRO A 226      -7.750  -4.642  -3.518  1.00 94.24           H
ATOM   3381 2HB  PRO A 226      -7.737  -3.395  -4.748  1.00 94.24           H
ATOM   3382  CG  PRO A 226      -8.811  -2.831  -2.941  1.00 94.24           C
ATOM   3383 1HG  PRO A 226      -8.031  -2.611  -2.212  1.00 94.24           H
ATOM   3384 2HG  PRO A 226      -9.074  -1.880  -3.403  1.00 94.24           H
ATOM   3385  CD  PRO A 226     -10.013  -3.509  -2.304  1.00 94.24           C
ATOM   3386 1HD  PRO A 226      -9.719  -4.184  -1.501  1.00 94.24           H
ATOM   3387 2HD  PRO A 226     -10.704  -2.785  -1.872  1.00 94.24           H
ATOM   3388  N   PHE A 227      -9.414  -6.726  -3.994  1.00 92.64           N
ATOM   3389  CA  PHE A 227      -9.166  -8.131  -4.266  1.00 92.64           C
ATOM   3390  C   PHE A 227     -10.310  -8.743  -5.078  1.00 92.64           C
ATOM   3391  O   PHE A 227     -10.073  -9.425  -6.073  1.00 92.64           O
ATOM   3392  HA  PHE A 227      -8.242  -8.191  -4.842  1.00 92.64           H
ATOM   3393  CB  PHE A 227      -9.080  -8.841  -2.913  1.00 92.64           C
ATOM   3394 1HB  PHE A 227      -8.224  -8.449  -2.363  1.00 92.64           H
ATOM   3395 2HB  PHE A 227      -9.970  -8.601  -2.331  1.00 92.64           H
ATOM   3396  CG  PHE A 227      -8.950 -10.362  -3.015  1.00 92.64           C
ATOM   3397  CD1 PHE A 227     -10.002 -11.158  -2.686  1.00 92.64           C
ATOM   3398  HD1 PHE A 227     -10.938 -10.712  -2.349  1.00 92.64           H
ATOM   3399  CD2 PHE A 227      -7.782 -10.918  -3.435  1.00 92.64           C
ATOM   3400  HD2 PHE A 227      -6.938 -10.280  -3.699  1.00 92.64           H
ATOM   3401  CE1 PHE A 227      -9.882 -12.569  -2.781  1.00 92.64           C
ATOM   3402  HE1 PHE A 227     -10.725 -13.207  -2.517  1.00 92.64           H
ATOM   3403  CE2 PHE A 227      -7.661 -12.330  -3.530  1.00 92.64           C
ATOM   3404  HE2 PHE A 227      -6.725 -12.775  -3.867  1.00 92.64           H
ATOM   3405  CZ  PHE A 227      -8.714 -13.126  -3.201  1.00 92.64           C
ATOM   3406  HZ  PHE A 227      -8.621 -14.209  -3.274  1.00 92.64           H
ATOM   3407  HN  PHE A 227      -9.492  -6.490  -3.025  1.00 92.64           H
ATOM   3408  N   VAL A 228     -11.525  -8.477  -4.621  1.00 95.08           N
ATOM   3409  CA  VAL A 228     -12.704  -9.030  -5.266  1.00 95.08           C
ATOM   3410  C   VAL A 228     -12.741  -8.577  -6.727  1.00 95.08           C
ATOM   3411  O   VAL A 228     -12.988  -9.381  -7.624  1.00 95.08           O
ATOM   3412  HA  VAL A 228     -12.615 -10.116  -5.238  1.00 95.08           H
ATOM   3413  CB  VAL A 228     -13.960  -8.637  -4.485  1.00 95.08           C
ATOM   3414  HB  VAL A 228     -13.943  -7.556  -4.345  1.00 95.08           H
ATOM   3415  CG1 VAL A 228     -15.225  -8.989  -5.270  1.00 95.08           C
ATOM   3416 1HG1 VAL A 228     -15.224  -8.456  -6.220  1.00 95.08           H
ATOM   3417 2HG1 VAL A 228     -15.251 -10.063  -5.455  1.00 95.08           H
ATOM   3418 3HG1 VAL A 228     -16.103  -8.699  -4.692  1.00 95.08           H
ATOM   3419  CG2 VAL A 228     -13.972  -9.290  -3.102  1.00 95.08           C
ATOM   3420 1HG2 VAL A 228     -13.955 -10.374  -3.212  1.00 95.08           H
ATOM   3421 2HG2 VAL A 228     -13.096  -8.967  -2.539  1.00 95.08           H
ATOM   3422 3HG2 VAL A 228     -14.876  -8.994  -2.568  1.00 95.08           H
ATOM   3423  HN  VAL A 228     -11.710  -7.896  -3.829  1.00 95.08           H
ATOM   3424  N   VAL A 229     -12.493  -7.289  -6.920  1.00 95.20           N
ATOM   3425  CA  VAL A 229     -12.565  -6.705  -8.248  1.00 95.20           C
ATOM   3426  C   VAL A 229     -11.485  -7.330  -9.135  1.00 95.20           C
ATOM   3427  O   VAL A 229     -11.756  -7.715 -10.271  1.00 95.20           O
ATOM   3428  HA  VAL A 229     -13.543  -6.948  -8.663  1.00 95.20           H
ATOM   3429  CB  VAL A 229     -12.455  -5.182  -8.156  1.00 95.20           C
ATOM   3430  HB  VAL A 229     -11.544  -4.944  -7.606  1.00 95.20           H
ATOM   3431  CG1 VAL A 229     -12.340  -4.555  -9.547  1.00 95.20           C
ATOM   3432 1HG1 VAL A 229     -11.450  -4.940 -10.047  1.00 95.20           H
ATOM   3433 2HG1 VAL A 229     -13.223  -4.807 -10.133  1.00 95.20           H
ATOM   3434 3HG1 VAL A 229     -12.263  -3.472  -9.453  1.00 95.20           H
ATOM   3435  CG2 VAL A 229     -13.638  -4.592  -7.385  1.00 95.20           C
ATOM   3436 1HG2 VAL A 229     -14.566  -4.845  -7.896  1.00 95.20           H
ATOM   3437 2HG2 VAL A 229     -13.655  -5.003  -6.376  1.00 95.20           H
ATOM   3438 3HG2 VAL A 229     -13.534  -3.508  -7.335  1.00 95.20           H
ATOM   3439  HN  VAL A 229     -12.247  -6.652  -6.190  1.00 95.20           H
ATOM   3440  N   MET A 230     -10.284  -7.411  -8.581  1.00 89.83           N
ATOM   3441  CA  MET A 230      -9.155  -7.952  -9.319  1.00 89.83           C
ATOM   3442  C   MET A 230      -9.404  -9.409  -9.713  1.00 89.83           C
ATOM   3443  O   MET A 230      -9.178  -9.794 -10.859  1.00 89.83           O
ATOM   3444  HA  MET A 230      -9.068  -7.336 -10.215  1.00 89.83           H
ATOM   3445  CB  MET A 230      -7.893  -7.864  -8.459  1.00 89.83           C
ATOM   3446 1HB  MET A 230      -8.112  -8.213  -7.450  1.00 89.83           H
ATOM   3447 2HB  MET A 230      -7.125  -8.522  -8.865  1.00 89.83           H
ATOM   3448  CG  MET A 230      -7.366  -6.428  -8.404  1.00 89.83           C
ATOM   3449 1HG  MET A 230      -7.143  -6.075  -9.411  1.00 89.83           H
ATOM   3450 2HG  MET A 230      -8.130  -5.767  -7.996  1.00 89.83           H
ATOM   3451  SD  MET A 230      -5.895  -6.356  -7.395  1.00 89.83           S
ATOM   3452  CE  MET A 230      -4.752  -7.234  -8.449  1.00 89.83           C
ATOM   3453 1HE  MET A 230      -5.121  -8.244  -8.623  1.00 89.83           H
ATOM   3454 2HE  MET A 230      -4.662  -6.711  -9.402  1.00 89.83           H
ATOM   3455 3HE  MET A 230      -3.776  -7.281  -7.967  1.00 89.83           H
ATOM   3456  HN  MET A 230     -10.077  -7.116  -7.648  1.00 89.83           H
ATOM   3457  N   ALA A 231      -9.868 -10.180  -8.740  1.00 94.36           N
ATOM   3458  CA  ALA A 231     -10.077 -11.603  -8.948  1.00 94.36           C
ATOM   3459  C   ALA A 231     -11.075 -11.806 -10.090  1.00 94.36           C
ATOM   3460  O   ALA A 231     -10.859 -12.642 -10.966  1.00 94.36           O
ATOM   3461  HA  ALA A 231      -9.119 -12.041  -9.231  1.00 94.36           H
ATOM   3462  CB  ALA A 231     -10.546 -12.247  -7.642  1.00 94.36           C
ATOM   3463 1HB  ALA A 231      -9.788 -12.099  -6.872  1.00 94.36           H
ATOM   3464 2HB  ALA A 231     -11.481 -11.785  -7.325  1.00 94.36           H
ATOM   3465 3HB  ALA A 231     -10.702 -13.314  -7.798  1.00 94.36           H
ATOM   3466  HN  ALA A 231     -10.099  -9.848  -7.825  1.00 94.36           H
ATOM   3467  N   CYS A 232     -12.146 -11.028 -10.042  1.00 93.32           N
ATOM   3468  CA  CYS A 232     -13.186 -11.123 -11.052  1.00 93.32           C
ATOM   3469  C   CYS A 232     -12.578 -10.745 -12.404  1.00 93.32           C
ATOM   3470  O   CYS A 232     -12.735 -11.471 -13.385  1.00 93.32           O
ATOM   3471  HA  CYS A 232     -13.525 -12.159 -11.056  1.00 93.32           H
ATOM   3472  CB  CYS A 232     -14.393 -10.250 -10.706  1.00 93.32           C
ATOM   3473 1HB  CYS A 232     -14.066  -9.234 -10.482  1.00 93.32           H
ATOM   3474 2HB  CYS A 232     -15.065 -10.187 -11.562  1.00 93.32           H
ATOM   3475  SG  CYS A 232     -15.280 -10.951  -9.266  1.00 93.32           S
ATOM   3476  HG  CYS A 232     -14.480 -10.426  -8.342  1.00 93.32           H
ATOM   3477  HN  CYS A 232     -12.309 -10.344  -9.331  1.00 93.32           H
ATOM   3478  N   CYS A 233     -11.895  -9.609 -12.413  1.00 93.04           N
ATOM   3479  CA  CYS A 233     -11.394  -9.047 -13.656  1.00 93.04           C
ATOM   3480  C   CYS A 233     -10.464 -10.074 -14.307  1.00 93.04           C
ATOM   3481  O   CYS A 233     -10.642 -10.427 -15.472  1.00 93.04           O
ATOM   3482  HA  CYS A 233     -12.263  -8.857 -14.286  1.00 93.04           H
ATOM   3483  CB  CYS A 233     -10.694  -7.706 -13.429  1.00 93.04           C
ATOM   3484 1HB  CYS A 233      -9.992  -7.789 -12.599  1.00 93.04           H
ATOM   3485 2HB  CYS A 233     -10.114  -7.435 -14.311  1.00 93.04           H
ATOM   3486  SG  CYS A 233     -11.931  -6.406 -13.072  1.00 93.04           S
ATOM   3487  HG  CYS A 233     -12.135  -6.753 -11.804  1.00 93.04           H
ATOM   3488  HN  CYS A 233     -11.684  -9.077 -11.594  1.00 93.04           H
ATOM   3489  N   TYR A 234      -9.492 -10.523 -13.527  1.00 87.36           N
ATOM   3490  CA  TYR A 234      -8.439 -11.372 -14.057  1.00 87.36           C
ATOM   3491  C   TYR A 234      -8.968 -12.775 -14.362  1.00 87.36           C
ATOM   3492  O   TYR A 234      -8.449 -13.460 -15.242  1.00 87.36           O
ATOM   3493  HA  TYR A 234      -8.076 -10.920 -14.980  1.00 87.36           H
ATOM   3494  CB  TYR A 234      -7.380 -11.467 -12.957  1.00 87.36           C
ATOM   3495 1HB  TYR A 234      -7.876 -11.649 -12.004  1.00 87.36           H
ATOM   3496 2HB  TYR A 234      -6.742 -12.328 -13.154  1.00 87.36           H
ATOM   3497  CG  TYR A 234      -6.503 -10.220 -12.828  1.00 87.36           C
ATOM   3498  CD1 TYR A 234      -5.924  -9.665 -13.952  1.00 87.36           C
ATOM   3499  HD1 TYR A 234      -6.092 -10.115 -14.930  1.00 87.36           H
ATOM   3500  CD2 TYR A 234      -6.291  -9.650 -11.590  1.00 87.36           C
ATOM   3501  HD2 TYR A 234      -6.748 -10.088 -10.702  1.00 87.36           H
ATOM   3502  CE1 TYR A 234      -5.099  -8.491 -13.831  1.00 87.36           C
ATOM   3503  HE1 TYR A 234      -4.635  -8.043 -14.710  1.00 87.36           H
ATOM   3504  CE2 TYR A 234      -5.466  -8.476 -11.469  1.00 87.36           C
ATOM   3505  HE2 TYR A 234      -5.290  -8.016 -10.496  1.00 87.36           H
ATOM   3506  CZ  TYR A 234      -4.910  -7.955 -12.595  1.00 87.36           C
ATOM   3507  OH  TYR A 234      -4.131  -6.846 -12.481  1.00 87.36           O
ATOM   3508  HH  TYR A 234      -4.155  -6.506 -11.541  1.00 87.36           H
ATOM   3509  HN  TYR A 234      -9.418 -10.317 -12.551  1.00 87.36           H
ATOM   3510  N   THR A 235      -9.993 -13.162 -13.617  1.00 89.93           N
ATOM   3511  CA  THR A 235     -10.677 -14.417 -13.878  1.00 89.93           C
ATOM   3512  C   THR A 235     -11.239 -14.431 -15.302  1.00 89.93           C
ATOM   3513  O   THR A 235     -11.069 -15.408 -16.030  1.00 89.93           O
ATOM   3514  HA  THR A 235      -9.949 -15.225 -13.814  1.00 89.93           H
ATOM   3515  CB  THR A 235     -11.747 -14.605 -12.801  1.00 89.93           C
ATOM   3516  HB  THR A 235     -12.488 -13.807 -12.845  1.00 89.93           H
ATOM   3517  OG1 THR A 235     -11.006 -14.691 -11.587  1.00 89.93           O
ATOM   3518  HG1 THR A 235     -11.218 -13.909 -11.001  1.00 89.93           H
ATOM   3519  CG2 THR A 235     -12.450 -15.960 -12.905  1.00 89.93           C
ATOM   3520 1HG2 THR A 235     -11.717 -16.759 -12.794  1.00 89.93           H
ATOM   3521 2HG2 THR A 235     -12.935 -16.045 -13.878  1.00 89.93           H
ATOM   3522 3HG2 THR A 235     -13.199 -16.042 -12.118  1.00 89.93           H
ATOM   3523  HN  THR A 235     -10.356 -12.635 -12.848  1.00 89.93           H
ATOM   3524  N   ILE A 236     -11.896 -13.337 -15.655  1.00 89.81           N
ATOM   3525  CA  ILE A 236     -12.493 -13.216 -16.975  1.00 89.81           C
ATOM   3526  C   ILE A 236     -11.384 -13.093 -18.022  1.00 89.81           C
ATOM   3527  O   ILE A 236     -11.480 -13.671 -19.103  1.00 89.81           O
ATOM   3528  HA  ILE A 236     -13.049 -14.134 -17.167  1.00 89.81           H
ATOM   3529  CB  ILE A 236     -13.498 -12.063 -17.005  1.00 89.81           C
ATOM   3530  HB  ILE A 236     -12.984 -11.153 -16.694  1.00 89.81           H
ATOM   3531  CG1 ILE A 236     -14.635 -12.301 -16.009  1.00 89.81           C
ATOM   3532 1HG1 ILE A 236     -15.301 -13.075 -16.391  1.00 89.81           H
ATOM   3533 2HG1 ILE A 236     -14.228 -12.667 -15.067  1.00 89.81           H
ATOM   3534  CG2 ILE A 236     -14.018 -11.826 -18.424  1.00 89.81           C
ATOM   3535 1HG2 ILE A 236     -13.184 -11.579 -19.080  1.00 89.81           H
ATOM   3536 2HG2 ILE A 236     -14.511 -12.728 -18.785  1.00 89.81           H
ATOM   3537 3HG2 ILE A 236     -14.731 -11.001 -18.416  1.00 89.81           H
ATOM   3538  CD1 ILE A 236     -15.427 -11.015 -15.763  1.00 89.81           C
ATOM   3539 1HD1 ILE A 236     -14.763 -10.251 -15.359  1.00 89.81           H
ATOM   3540 2HD1 ILE A 236     -15.853 -10.665 -16.704  1.00 89.81           H
ATOM   3541 3HD1 ILE A 236     -16.229 -11.212 -15.052  1.00 89.81           H
ATOM   3542  HN  ILE A 236     -12.024 -12.544 -15.060  1.00 89.81           H
ATOM   3543  N   ILE A 237     -10.358 -12.336 -17.664  1.00 88.28           N
ATOM   3544  CA  ILE A 237      -9.230 -12.133 -18.558  1.00 88.28           C
ATOM   3545  C   ILE A 237      -8.630 -13.490 -18.931  1.00 88.28           C
ATOM   3546  O   ILE A 237      -8.449 -13.790 -20.110  1.00 88.28           O
ATOM   3547  HA  ILE A 237      -9.612 -11.664 -19.464  1.00 88.28           H
ATOM   3548  CB  ILE A 237      -8.221 -11.165 -17.937  1.00 88.28           C
ATOM   3549  HB  ILE A 237      -8.083 -11.440 -16.891  1.00 88.28           H
ATOM   3550  CG1 ILE A 237      -8.753  -9.730 -17.960  1.00 88.28           C
ATOM   3551 1HG1 ILE A 237      -8.712  -9.340 -18.977  1.00 88.28           H
ATOM   3552 2HG1 ILE A 237      -9.800  -9.721 -17.657  1.00 88.28           H
ATOM   3553  CG2 ILE A 237      -6.857 -11.282 -18.619  1.00 88.28           C
ATOM   3554 1HG2 ILE A 237      -6.480 -12.298 -18.506  1.00 88.28           H
ATOM   3555 2HG2 ILE A 237      -6.959 -11.048 -19.679  1.00 88.28           H
ATOM   3556 3HG2 ILE A 237      -6.159 -10.582 -18.158  1.00 88.28           H
ATOM   3557  CD1 ILE A 237      -7.939  -8.829 -17.029  1.00 88.28           C
ATOM   3558 1HD1 ILE A 237      -8.003  -9.208 -16.009  1.00 88.28           H
ATOM   3559 2HD1 ILE A 237      -6.898  -8.821 -17.350  1.00 88.28           H
ATOM   3560 3HD1 ILE A 237      -8.338  -7.815 -17.065  1.00 88.28           H
ATOM   3561  HN  ILE A 237     -10.289 -11.867 -16.784  1.00 88.28           H
ATOM   3562  N   ILE A 238      -8.339 -14.275 -17.904  1.00 87.91           N
ATOM   3563  CA  ILE A 238      -7.702 -15.566 -18.105  1.00 87.91           C
ATOM   3564  C   ILE A 238      -8.563 -16.412 -19.045  1.00 87.91           C
ATOM   3565  O   ILE A 238      -8.047 -17.037 -19.971  1.00 87.91           O
ATOM   3566  HA  ILE A 238      -6.741 -15.385 -18.586  1.00 87.91           H
ATOM   3567  CB  ILE A 238      -7.417 -16.238 -16.760  1.00 87.91           C
ATOM   3568  HB  ILE A 238      -8.300 -16.132 -16.131  1.00 87.91           H
ATOM   3569  CG1 ILE A 238      -6.260 -15.545 -16.036  1.00 87.91           C
ATOM   3570 1HG1 ILE A 238      -5.315 -15.832 -16.496  1.00 87.91           H
ATOM   3571 2HG1 ILE A 238      -6.353 -14.464 -16.146  1.00 87.91           H
ATOM   3572  CG2 ILE A 238      -7.166 -17.736 -16.939  1.00 87.91           C
ATOM   3573 1HG2 ILE A 238      -8.046 -18.202 -17.382  1.00 87.91           H
ATOM   3574 2HG2 ILE A 238      -6.307 -17.886 -17.594  1.00 87.91           H
ATOM   3575 3HG2 ILE A 238      -6.965 -18.189 -15.968  1.00 87.91           H
ATOM   3576  CD1 ILE A 238      -6.245 -15.913 -14.551  1.00 87.91           C
ATOM   3577 1HD1 ILE A 238      -7.182 -15.603 -14.090  1.00 87.91           H
ATOM   3578 2HD1 ILE A 238      -6.127 -16.992 -14.446  1.00 87.91           H
ATOM   3579 3HD1 ILE A 238      -5.413 -15.407 -14.060  1.00 87.91           H
ATOM   3580  HN  ILE A 238      -8.529 -14.042 -16.950  1.00 87.91           H
ATOM   3581  N   HIS A 239      -9.860 -16.407 -18.774  1.00 82.70           N
ATOM   3582  CA  HIS A 239     -10.791 -17.204 -19.555  1.00 82.70           C
ATOM   3583  C   HIS A 239     -10.723 -16.781 -21.023  1.00 82.70           C
ATOM   3584  O   HIS A 239     -10.690 -17.627 -21.916  1.00 82.70           O
ATOM   3585  HA  HIS A 239     -10.464 -18.240 -19.468  1.00 82.70           H
ATOM   3586  CB  HIS A 239     -12.204 -17.111 -18.975  1.00 82.70           C
ATOM   3587 1HB  HIS A 239     -12.163 -17.326 -17.908  1.00 82.70           H
ATOM   3588 2HB  HIS A 239     -12.562 -16.087 -19.081  1.00 82.70           H
ATOM   3589  CG  HIS A 239     -13.196 -18.046 -19.624  1.00 82.70           C
ATOM   3590  ND1 HIS A 239     -13.189 -19.413 -19.410  1.00 82.70           N
ATOM   3591  HD1 HIS A 239     -12.548 -19.910 -18.825  1.00 82.70           H
ATOM   3592  CD2 HIS A 239     -14.227 -17.796 -20.483  1.00 82.70           C
ATOM   3593  HD2 HIS A 239     -14.517 -16.817 -20.862  1.00 82.70           H
ATOM   3594  CE1 HIS A 239     -14.174 -19.952 -20.114  1.00 82.70           C
ATOM   3595  HE1 HIS A 239     -14.427 -21.012 -20.155  1.00 82.70           H
ATOM   3596  NE2 HIS A 239     -14.816 -18.948 -20.778  1.00 82.70           N
ATOM   3597  HN  HIS A 239     -10.275 -15.871 -18.039  1.00 82.70           H
ATOM   3598  N   THR A 240     -10.704 -15.472 -21.229  1.00 85.27           N
ATOM   3599  CA  THR A 240     -10.682 -14.927 -22.575  1.00 85.27           C
ATOM   3600  C   THR A 240      -9.388 -15.321 -23.290  1.00 85.27           C
ATOM   3601  O   THR A 240      -9.407 -15.675 -24.467  1.00 85.27           O
ATOM   3602  HA  THR A 240     -11.505 -15.367 -23.139  1.00 85.27           H
ATOM   3603  CB  THR A 240     -10.884 -13.413 -22.476  1.00 85.27           C
ATOM   3604  HB  THR A 240     -10.016 -12.933 -22.025  1.00 85.27           H
ATOM   3605  OG1 THR A 240     -12.107 -13.273 -21.757  1.00 85.27           O
ATOM   3606  HG1 THR A 240     -11.918 -13.122 -20.787  1.00 85.27           H
ATOM   3607  CG2 THR A 240     -11.175 -12.770 -23.833  1.00 85.27           C
ATOM   3608 1HG2 THR A 240     -12.083 -13.203 -24.254  1.00 85.27           H
ATOM   3609 2HG2 THR A 240     -10.339 -12.953 -24.508  1.00 85.27           H
ATOM   3610 3HG2 THR A 240     -11.310 -11.696 -23.705  1.00 85.27           H
ATOM   3611  HN  THR A 240     -10.704 -14.791 -20.497  1.00 85.27           H
ATOM   3612  N   LEU A 241      -8.293 -15.246 -22.547  1.00 84.59           N
ATOM   3613  CA  LEU A 241      -6.981 -15.493 -23.120  1.00 84.59           C
ATOM   3614  C   LEU A 241      -6.875 -16.964 -23.526  1.00 84.59           C
ATOM   3615  O   LEU A 241      -6.295 -17.286 -24.562  1.00 84.59           O
ATOM   3616  HA  LEU A 241      -6.896 -14.880 -24.017  1.00 84.59           H
ATOM   3617  CB  LEU A 241      -5.882 -15.040 -22.157  1.00 84.59           C
ATOM   3618 1HB  LEU A 241      -6.110 -15.433 -21.166  1.00 84.59           H
ATOM   3619 2HB  LEU A 241      -4.942 -15.494 -22.471  1.00 84.59           H
ATOM   3620  CG  LEU A 241      -5.673 -13.529 -22.040  1.00 84.59           C
ATOM   3621  HG  LEU A 241      -6.623 -13.074 -21.759  1.00 84.59           H
ATOM   3622  CD1 LEU A 241      -4.669 -13.198 -20.934  1.00 84.59           C
ATOM   3623 1HD1 LEU A 241      -5.040 -13.574 -19.981  1.00 84.59           H
ATOM   3624 2HD1 LEU A 241      -3.711 -13.667 -21.161  1.00 84.59           H
ATOM   3625 3HD1 LEU A 241      -4.539 -12.118 -20.873  1.00 84.59           H
ATOM   3626  CD2 LEU A 241      -5.263 -12.926 -23.386  1.00 84.59           C
ATOM   3627 1HD2 LEU A 241      -4.332 -13.383 -23.720  1.00 84.59           H
ATOM   3628 2HD2 LEU A 241      -6.045 -13.115 -24.121  1.00 84.59           H
ATOM   3629 3HD2 LEU A 241      -5.122 -11.852 -23.274  1.00 84.59           H
ATOM   3630  HN  LEU A 241      -8.293 -15.022 -21.572  1.00 84.59           H
ATOM   3631  N   ILE A 242      -7.445 -17.819 -22.688  1.00 82.95           N
ATOM   3632  CA  ILE A 242      -7.406 -19.249 -22.937  1.00 82.95           C
ATOM   3633  C   ILE A 242      -8.115 -19.552 -24.259  1.00 82.95           C
ATOM   3634  O   ILE A 242      -7.649 -20.377 -25.043  1.00 82.95           O
ATOM   3635  HA  ILE A 242      -6.359 -19.536 -23.034  1.00 82.95           H
ATOM   3636  CB  ILE A 242      -7.977 -20.017 -21.743  1.00 82.95           C
ATOM   3637  HB  ILE A 242      -8.899 -19.527 -21.431  1.00 82.95           H
ATOM   3638  CG1 ILE A 242      -7.016 -19.972 -20.553  1.00 82.95           C
ATOM   3639 1HG1 ILE A 242      -6.138 -20.581 -20.766  1.00 82.95           H
ATOM   3640 2HG1 ILE A 242      -6.666 -18.951 -20.402  1.00 82.95           H
ATOM   3641  CG2 ILE A 242      -8.337 -21.451 -22.135  1.00 82.95           C
ATOM   3642 1HG2 ILE A 242      -9.084 -21.434 -22.928  1.00 82.95           H
ATOM   3643 2HG2 ILE A 242      -7.444 -21.967 -22.487  1.00 82.95           H
ATOM   3644 3HG2 ILE A 242      -8.741 -21.974 -21.268  1.00 82.95           H
ATOM   3645  CD1 ILE A 242      -7.697 -20.478 -19.279  1.00 82.95           C
ATOM   3646 1HD1 ILE A 242      -8.561 -19.851 -19.056  1.00 82.95           H
ATOM   3647 2HD1 ILE A 242      -8.024 -21.507 -19.426  1.00 82.95           H
ATOM   3648 3HD1 ILE A 242      -6.992 -20.435 -18.449  1.00 82.95           H
ATOM   3649  HN  ILE A 242      -7.926 -17.548 -21.854  1.00 82.95           H
ATOM   3650  N   GLN A 243      -9.231 -18.869 -24.465  1.00 77.90           N
ATOM   3651  CA  GLN A 243     -10.045 -19.102 -25.646  1.00 77.90           C
ATOM   3652  C   GLN A 243      -9.384 -18.480 -26.877  1.00 77.90           C
ATOM   3653  O   GLN A 243      -9.678 -18.868 -28.007  1.00 77.90           O
ATOM   3654  HA  GLN A 243     -10.089 -20.186 -25.757  1.00 77.90           H
ATOM   3655  CB  GLN A 243     -11.462 -18.560 -25.451  1.00 77.90           C
ATOM   3656 1HB  GLN A 243     -11.416 -17.518 -25.134  1.00 77.90           H
ATOM   3657 2HB  GLN A 243     -11.997 -18.581 -26.401  1.00 77.90           H
ATOM   3658  CG  GLN A 243     -12.226 -19.382 -24.412  1.00 77.90           C
ATOM   3659 1HG  GLN A 243     -12.223 -20.433 -24.700  1.00 77.90           H
ATOM   3660 2HG  GLN A 243     -11.722 -19.315 -23.448  1.00 77.90           H
ATOM   3661  CD  GLN A 243     -13.668 -18.890 -24.275  1.00 77.90           C
ATOM   3662  OE1 GLN A 243     -14.065 -17.885 -24.842  1.00 77.90           O
ATOM   3663  NE2 GLN A 243     -14.428 -19.652 -23.493  1.00 77.90           N
ATOM   3664 1HE2 GLN A 243     -14.040 -20.464 -23.057  1.00 77.90           H
ATOM   3665 2HE2 GLN A 243     -15.387 -19.412 -23.341  1.00 77.90           H
ATOM   3666  HN  GLN A 243      -9.580 -18.167 -23.843  1.00 77.90           H
ATOM   3667  N   ALA A 244      -8.503 -17.525 -26.618  1.00 78.41           N
ATOM   3668  CA  ALA A 244      -7.842 -16.804 -27.692  1.00 78.41           C
ATOM   3669  C   ALA A 244      -6.960 -17.772 -28.483  1.00 78.41           C
ATOM   3670  O   ALA A 244      -6.272 -18.608 -27.900  1.00 78.41           O
ATOM   3671  HA  ALA A 244      -8.615 -16.409 -28.352  1.00 78.41           H
ATOM   3672  CB  ALA A 244      -7.046 -15.634 -27.109  1.00 78.41           C
ATOM   3673 1HB  ALA A 244      -7.723 -14.961 -26.583  1.00 78.41           H
ATOM   3674 2HB  ALA A 244      -6.298 -16.015 -26.413  1.00 78.41           H
ATOM   3675 3HB  ALA A 244      -6.551 -15.094 -27.916  1.00 78.41           H
ATOM   3676  HN  ALA A 244      -8.240 -17.242 -25.695  1.00 78.41           H
ATOM   3677  N   LYS A 245      -7.010 -17.627 -29.799  1.00 67.59           N
ATOM   3678  CA  LYS A 245      -6.217 -18.472 -30.676  1.00 67.59           C
ATOM   3679  C   LYS A 245      -4.833 -17.849 -30.863  1.00 67.59           C
ATOM   3680  O   LYS A 245      -3.953 -18.453 -31.475  1.00 67.59           O
ATOM   3681  HA  LYS A 245      -6.098 -19.436 -30.181  1.00 67.59           H
ATOM   3682  CB  LYS A 245      -6.959 -18.727 -31.989  1.00 67.59           C
ATOM   3683 1HB  LYS A 245      -7.266 -17.778 -32.429  1.00 67.59           H
ATOM   3684 2HB  LYS A 245      -6.289 -19.207 -32.703  1.00 67.59           H
ATOM   3685  CG  LYS A 245      -8.188 -19.611 -31.763  1.00 67.59           C
ATOM   3686 1HG  LYS A 245      -7.906 -20.489 -31.182  1.00 67.59           H
ATOM   3687 2HG  LYS A 245      -8.929 -19.066 -31.178  1.00 67.59           H
ATOM   3688  CD  LYS A 245      -8.802 -20.048 -33.094  1.00 67.59           C
ATOM   3689 1HD  LYS A 245      -9.137 -19.173 -33.650  1.00 67.59           H
ATOM   3690 2HD  LYS A 245      -8.044 -20.542 -33.703  1.00 67.59           H
ATOM   3691  CE  LYS A 245      -9.980 -20.998 -32.869  1.00 67.59           C
ATOM   3692 1HE  LYS A 245      -9.661 -21.845 -32.261  1.00 67.59           H
ATOM   3693 2HE  LYS A 245     -10.766 -20.486 -32.314  1.00 67.59           H
ATOM   3694  NZ  LYS A 245     -10.512 -21.480 -34.163  1.00 67.59           N
ATOM   3695 1HZ  LYS A 245     -11.288 -22.111 -33.995  1.00 67.59           H
ATOM   3696 2HZ  LYS A 245     -10.830 -20.691 -34.713  1.00 67.59           H
ATOM   3697 3HZ  LYS A 245      -9.781 -21.971 -34.667  1.00 67.59           H
ATOM   3698  HN  LYS A 245      -7.578 -16.949 -30.266  1.00 67.59           H
ATOM   3699  N   LYS A 246      -4.682 -16.648 -30.324  1.00 61.41           N
ATOM   3700  CA  LYS A 246      -3.460 -15.887 -30.522  1.00 61.41           C
ATOM   3701  C   LYS A 246      -2.306 -16.588 -29.804  1.00 61.41           C
ATOM   3702  O   LYS A 246      -2.452 -17.021 -28.661  1.00 61.41           O
ATOM   3703  HA  LYS A 246      -3.248 -15.881 -31.591  1.00 61.41           H
ATOM   3704  CB  LYS A 246      -3.659 -14.432 -30.091  1.00 61.41           C
ATOM   3705 1HB  LYS A 246      -4.099 -14.401 -29.095  1.00 61.41           H
ATOM   3706 2HB  LYS A 246      -2.693 -13.932 -30.028  1.00 61.41           H
ATOM   3707  CG  LYS A 246      -4.561 -13.687 -31.077  1.00 61.41           C
ATOM   3708 1HG  LYS A 246      -4.214 -13.860 -32.096  1.00 61.41           H
ATOM   3709 2HG  LYS A 246      -5.576 -14.080 -31.015  1.00 61.41           H
ATOM   3710  CD  LYS A 246      -4.572 -12.186 -30.784  1.00 61.41           C
ATOM   3711 1HD  LYS A 246      -4.994 -12.007 -29.795  1.00 61.41           H
ATOM   3712 2HD  LYS A 246      -3.549 -11.808 -30.766  1.00 61.41           H
ATOM   3713  CE  LYS A 246      -5.384 -11.427 -31.835  1.00 61.41           C
ATOM   3714 1HE  LYS A 246      -5.038 -11.695 -32.834  1.00 61.41           H
ATOM   3715 2HE  LYS A 246      -6.432 -11.718 -31.773  1.00 61.41           H
ATOM   3716  NZ  LYS A 246      -5.255  -9.966 -31.635  1.00 61.41           N
ATOM   3717 1HZ  LYS A 246      -5.826  -9.480 -32.318  1.00 61.41           H
ATOM   3718 2HZ  LYS A 246      -5.566  -9.725 -30.701  1.00 61.41           H
ATOM   3719 3HZ  LYS A 246      -4.285  -9.694 -31.750  1.00 61.41           H
ATOM   3720  HN  LYS A 246      -5.375 -16.196 -29.763  1.00 61.41           H
ATOM   3721  N   SER A 247      -1.184 -16.679 -30.503  1.00 68.17           N
ATOM   3722  CA  SER A 247      -0.006 -17.325 -29.948  1.00 68.17           C
ATOM   3723  C   SER A 247       0.527 -16.514 -28.766  1.00 68.17           C
ATOM   3724  O   SER A 247       1.067 -17.078 -27.815  1.00 68.17           O
ATOM   3725  HA  SER A 247      -0.345 -18.307 -29.617  1.00 68.17           H
ATOM   3726  CB  SER A 247       1.081 -17.494 -31.011  1.00 68.17           C
ATOM   3727 1HB  SER A 247       1.981 -17.898 -30.547  1.00 68.17           H
ATOM   3728 2HB  SER A 247       0.753 -18.220 -31.754  1.00 68.17           H
ATOM   3729  OG  SER A 247       1.393 -16.262 -31.656  1.00 68.17           O
ATOM   3730  HG  SER A 247       2.102 -16.407 -32.346  1.00 68.17           H
ATOM   3731  HN  SER A 247      -1.072 -16.322 -31.430  1.00 68.17           H
ATOM   3732  N   SER A 248       0.359 -15.204 -28.864  1.00 70.31           N
ATOM   3733  CA  SER A 248       0.907 -14.301 -27.866  1.00 70.31           C
ATOM   3734  C   SER A 248       0.170 -14.481 -26.537  1.00 70.31           C
ATOM   3735  O   SER A 248       0.592 -13.948 -25.512  1.00 70.31           O
ATOM   3736  HA  SER A 248       1.954 -14.586 -27.764  1.00 70.31           H
ATOM   3737  CB  SER A 248       0.818 -12.846 -28.330  1.00 70.31           C
ATOM   3738 1HB  SER A 248       1.240 -12.195 -27.565  1.00 70.31           H
ATOM   3739 2HB  SER A 248       1.420 -12.715 -29.229  1.00 70.31           H
ATOM   3740  OG  SER A 248      -0.526 -12.453 -28.598  1.00 70.31           O
ATOM   3741  HG  SER A 248      -0.547 -11.507 -28.922  1.00 70.31           H
ATOM   3742  HN  SER A 248      -0.141 -14.758 -29.607  1.00 70.31           H
ATOM   3743  N   LYS A 249      -0.919 -15.234 -26.598  1.00 67.77           N
ATOM   3744  CA  LYS A 249      -1.809 -15.357 -25.456  1.00 67.77           C
ATOM   3745  C   LYS A 249      -1.018 -15.875 -24.253  1.00 67.77           C
ATOM   3746  O   LYS A 249      -1.316 -15.524 -23.112  1.00 67.77           O
ATOM   3747  HA  LYS A 249      -2.179 -14.359 -25.222  1.00 67.77           H
ATOM   3748  CB  LYS A 249      -3.022 -16.218 -25.812  1.00 67.77           C
ATOM   3749 1HB  LYS A 249      -3.806 -16.075 -25.068  1.00 67.77           H
ATOM   3750 2HB  LYS A 249      -3.430 -15.899 -26.771  1.00 67.77           H
ATOM   3751  CG  LYS A 249      -2.641 -17.699 -25.881  1.00 67.77           C
ATOM   3752 1HG  LYS A 249      -1.821 -17.835 -26.586  1.00 67.77           H
ATOM   3753 2HG  LYS A 249      -2.283 -18.032 -24.907  1.00 67.77           H
ATOM   3754  CD  LYS A 249      -3.836 -18.552 -26.310  1.00 67.77           C
ATOM   3755 1HD  LYS A 249      -4.691 -18.337 -25.668  1.00 67.77           H
ATOM   3756 2HD  LYS A 249      -4.128 -18.291 -27.327  1.00 67.77           H
ATOM   3757  CE  LYS A 249      -3.500 -20.043 -26.237  1.00 67.77           C
ATOM   3758 1HE  LYS A 249      -2.764 -20.294 -27.001  1.00 67.77           H
ATOM   3759 2HE  LYS A 249      -3.047 -20.273 -25.272  1.00 67.77           H
ATOM   3760  NZ  LYS A 249      -4.719 -20.860 -26.426  1.00 67.77           N
ATOM   3761 1HZ  LYS A 249      -4.468 -21.842 -26.447  1.00 67.77           H
ATOM   3762 2HZ  LYS A 249      -5.361 -20.691 -25.660  1.00 67.77           H
ATOM   3763 3HZ  LYS A 249      -5.163 -20.606 -27.302  1.00 67.77           H
ATOM   3764  HN  LYS A 249      -1.196 -15.752 -27.407  1.00 67.77           H
ATOM   3765  N   HIS A 250      -0.026 -16.701 -24.549  1.00 72.17           N
ATOM   3766  CA  HIS A 250       0.712 -17.389 -23.503  1.00 72.17           C
ATOM   3767  C   HIS A 250       1.476 -16.369 -22.657  1.00 72.17           C
ATOM   3768  O   HIS A 250       1.566 -16.510 -21.439  1.00 72.17           O
ATOM   3769  HA  HIS A 250      -0.027 -17.888 -22.876  1.00 72.17           H
ATOM   3770  CB  HIS A 250       1.621 -18.466 -24.098  1.00 72.17           C
ATOM   3771 1HB  HIS A 250       2.229 -18.020 -24.886  1.00 72.17           H
ATOM   3772 2HB  HIS A 250       2.307 -18.816 -23.326  1.00 72.17           H
ATOM   3773  CG  HIS A 250       0.879 -19.652 -24.667  1.00 72.17           C
ATOM   3774  ND1 HIS A 250       0.269 -20.606 -23.871  1.00 72.17           N
ATOM   3775  HD1 HIS A 250       0.256 -20.612 -22.871  1.00 72.17           H
ATOM   3776  CD2 HIS A 250       0.653 -20.027 -25.959  1.00 72.17           C
ATOM   3777  HD2 HIS A 250       0.997 -19.495 -26.846  1.00 72.17           H
ATOM   3778  CE1 HIS A 250      -0.294 -21.510 -24.659  1.00 72.17           C
ATOM   3779  HE1 HIS A 250      -0.850 -22.388 -24.331  1.00 72.17           H
ATOM   3780  NE2 HIS A 250      -0.054 -21.150 -25.952  1.00 72.17           N
ATOM   3781  HN  HIS A 250       0.276 -16.902 -25.481  1.00 72.17           H
ATOM   3782  N   LYS A 251       2.008 -15.364 -23.337  1.00 71.47           N
ATOM   3783  CA  LYS A 251       2.807 -14.349 -22.671  1.00 71.47           C
ATOM   3784  C   LYS A 251       1.905 -13.513 -21.762  1.00 71.47           C
ATOM   3785  O   LYS A 251       2.224 -13.296 -20.594  1.00 71.47           O
ATOM   3786  HA  LYS A 251       3.539 -14.865 -22.051  1.00 71.47           H
ATOM   3787  CB  LYS A 251       3.584 -13.521 -23.696  1.00 71.47           C
ATOM   3788 1HB  LYS A 251       4.015 -14.180 -24.451  1.00 71.47           H
ATOM   3789 2HB  LYS A 251       2.904 -12.845 -24.214  1.00 71.47           H
ATOM   3790  CG  LYS A 251       4.696 -12.716 -23.020  1.00 71.47           C
ATOM   3791 1HG  LYS A 251       4.261 -12.018 -22.305  1.00 71.47           H
ATOM   3792 2HG  LYS A 251       5.345 -13.387 -22.457  1.00 71.47           H
ATOM   3793  CD  LYS A 251       5.522 -11.948 -24.054  1.00 71.47           C
ATOM   3794 1HD  LYS A 251       5.926 -12.642 -24.791  1.00 71.47           H
ATOM   3795 2HD  LYS A 251       4.881 -11.250 -24.592  1.00 71.47           H
ATOM   3796  CE  LYS A 251       6.667 -11.185 -23.384  1.00 71.47           C
ATOM   3797 1HE  LYS A 251       6.271 -10.540 -22.599  1.00 71.47           H
ATOM   3798 2HE  LYS A 251       7.349 -11.887 -22.905  1.00 71.47           H
ATOM   3799  NZ  LYS A 251       7.400 -10.371 -24.379  1.00 71.47           N
ATOM   3800 1HZ  LYS A 251       8.154  -9.873 -23.919  1.00 71.47           H
ATOM   3801 2HZ  LYS A 251       7.783 -10.978 -25.095  1.00 71.47           H
ATOM   3802 3HZ  LYS A 251       6.765  -9.705 -24.805  1.00 71.47           H
ATOM   3803  HN  LYS A 251       1.901 -15.238 -24.323  1.00 71.47           H
ATOM   3804  N   ALA A 252       0.796 -13.064 -22.332  1.00 82.31           N
ATOM   3805  CA  ALA A 252      -0.144 -12.238 -21.593  1.00 82.31           C
ATOM   3806  C   ALA A 252      -0.678 -13.026 -20.395  1.00 82.31           C
ATOM   3807  O   ALA A 252      -0.849 -12.473 -19.311  1.00 82.31           O
ATOM   3808  HA  ALA A 252       0.397 -11.364 -21.231  1.00 82.31           H
ATOM   3809  CB  ALA A 252      -1.261 -11.773 -22.530  1.00 82.31           C
ATOM   3810 1HB  ALA A 252      -0.832 -11.194 -23.347  1.00 82.31           H
ATOM   3811 2HB  ALA A 252      -1.781 -12.642 -22.934  1.00 82.31           H
ATOM   3812 3HB  ALA A 252      -1.966 -11.154 -21.976  1.00 82.31           H
ATOM   3813  HN  ALA A 252       0.536 -13.257 -23.278  1.00 82.31           H
ATOM   3814  N   LEU A 253      -0.925 -14.306 -20.633  1.00 80.53           N
ATOM   3815  CA  LEU A 253      -1.458 -15.170 -19.593  1.00 80.53           C
ATOM   3816  C   LEU A 253      -0.477 -15.216 -18.421  1.00 80.53           C
ATOM   3817  O   LEU A 253      -0.875 -15.067 -17.267  1.00 80.53           O
ATOM   3818  HA  LEU A 253      -2.391 -14.726 -19.245  1.00 80.53           H
ATOM   3819  CB  LEU A 253      -1.799 -16.548 -20.164  1.00 80.53           C
ATOM   3820 1HB  LEU A 253      -2.408 -16.409 -21.058  1.00 80.53           H
ATOM   3821 2HB  LEU A 253      -0.872 -17.027 -20.482  1.00 80.53           H
ATOM   3822  CG  LEU A 253      -2.536 -17.501 -19.222  1.00 80.53           C
ATOM   3823  HG  LEU A 253      -1.992 -17.536 -18.277  1.00 80.53           H
ATOM   3824  CD1 LEU A 253      -3.944 -16.989 -18.914  1.00 80.53           C
ATOM   3825 1HD1 LEU A 253      -3.879 -16.009 -18.440  1.00 80.53           H
ATOM   3826 2HD1 LEU A 253      -4.511 -16.906 -19.842  1.00 80.53           H
ATOM   3827 3HD1 LEU A 253      -4.446 -17.685 -18.242  1.00 80.53           H
ATOM   3828  CD2 LEU A 253      -2.554 -18.924 -19.785  1.00 80.53           C
ATOM   3829 1HD2 LEU A 253      -3.060 -18.926 -20.750  1.00 80.53           H
ATOM   3830 2HD2 LEU A 253      -1.531 -19.278 -19.910  1.00 80.53           H
ATOM   3831 3HD2 LEU A 253      -3.084 -19.581 -19.095  1.00 80.53           H
ATOM   3832  HN  LEU A 253      -0.768 -14.752 -21.514  1.00 80.53           H
ATOM   3833  N   LYS A 254       0.788 -15.422 -18.757  1.00 77.13           N
ATOM   3834  CA  LYS A 254       1.822 -15.548 -17.743  1.00 77.13           C
ATOM   3835  C   LYS A 254       1.835 -14.287 -16.877  1.00 77.13           C
ATOM   3836  O   LYS A 254       1.837 -14.373 -15.650  1.00 77.13           O
ATOM   3837  HA  LYS A 254       1.559 -16.397 -17.113  1.00 77.13           H
ATOM   3838  CB  LYS A 254       3.171 -15.864 -18.390  1.00 77.13           C
ATOM   3839 1HB  LYS A 254       3.069 -16.724 -19.053  1.00 77.13           H
ATOM   3840 2HB  LYS A 254       3.490 -15.023 -19.006  1.00 77.13           H
ATOM   3841  CG  LYS A 254       4.233 -16.156 -17.328  1.00 77.13           C
ATOM   3842 1HG  LYS A 254       4.392 -15.270 -16.714  1.00 77.13           H
ATOM   3843 2HG  LYS A 254       3.881 -16.945 -16.664  1.00 77.13           H
ATOM   3844  CD  LYS A 254       5.554 -16.579 -17.975  1.00 77.13           C
ATOM   3845 1HD  LYS A 254       5.396 -17.467 -18.587  1.00 77.13           H
ATOM   3846 2HD  LYS A 254       5.905 -15.791 -18.642  1.00 77.13           H
ATOM   3847  CE  LYS A 254       6.617 -16.867 -16.913  1.00 77.13           C
ATOM   3848 1HE  LYS A 254       6.812 -15.966 -16.332  1.00 77.13           H
ATOM   3849 2HE  LYS A 254       6.250 -17.621 -16.218  1.00 77.13           H
ATOM   3850  NZ  LYS A 254       7.870 -17.336 -17.547  1.00 77.13           N
ATOM   3851 1HZ  LYS A 254       8.568 -17.505 -16.832  1.00 77.13           H
ATOM   3852 2HZ  LYS A 254       7.690 -18.195 -18.055  1.00 77.13           H
ATOM   3853 3HZ  LYS A 254       8.209 -16.628 -18.190  1.00 77.13           H
ATOM   3854  HN  LYS A 254       1.110 -15.504 -19.701  1.00 77.13           H
ATOM   3855  N   VAL A 255       1.846 -13.145 -17.549  1.00 84.02           N
ATOM   3856  CA  VAL A 255       1.932 -11.870 -16.858  1.00 84.02           C
ATOM   3857  C   VAL A 255       0.721 -11.711 -15.937  1.00 84.02           C
ATOM   3858  O   VAL A 255       0.862 -11.306 -14.784  1.00 84.02           O
ATOM   3859  HA  VAL A 255       2.836 -11.887 -16.249  1.00 84.02           H
ATOM   3860  CB  VAL A 255       2.065 -10.733 -17.873  1.00 84.02           C
ATOM   3861  HB  VAL A 255       1.213 -10.786 -18.550  1.00 84.02           H
ATOM   3862  CG1 VAL A 255       2.028  -9.371 -17.177  1.00 84.02           C
ATOM   3863 1HG1 VAL A 255       1.081  -9.258 -16.648  1.00 84.02           H
ATOM   3864 2HG1 VAL A 255       2.852  -9.303 -16.466  1.00 84.02           H
ATOM   3865 3HG1 VAL A 255       2.124  -8.580 -17.921  1.00 84.02           H
ATOM   3866  CG2 VAL A 255       3.338 -10.888 -18.707  1.00 84.02           C
ATOM   3867 1HG2 VAL A 255       4.208 -10.873 -18.049  1.00 84.02           H
ATOM   3868 2HG2 VAL A 255       3.307 -11.835 -19.245  1.00 84.02           H
ATOM   3869 3HG2 VAL A 255       3.408 -10.067 -19.420  1.00 84.02           H
ATOM   3870  HN  VAL A 255       1.797 -13.083 -18.546  1.00 84.02           H
ATOM   3871  N   THR A 256      -0.442 -12.038 -16.480  1.00 82.75           N
ATOM   3872  CA  THR A 256      -1.685 -11.865 -15.748  1.00 82.75           C
ATOM   3873  C   THR A 256      -1.647 -12.656 -14.439  1.00 82.75           C
ATOM   3874  O   THR A 256      -1.987 -12.128 -13.381  1.00 82.75           O
ATOM   3875  HA  THR A 256      -1.784 -10.813 -15.483  1.00 82.75           H
ATOM   3876  CB  THR A 256      -2.837 -12.271 -16.669  1.00 82.75           C
ATOM   3877  HB  THR A 256      -2.785 -13.332 -16.914  1.00 82.75           H
ATOM   3878  OG1 THR A 256      -2.728 -11.378 -17.775  1.00 82.75           O
ATOM   3879  HG1 THR A 256      -2.280 -11.838 -18.542  1.00 82.75           H
ATOM   3880  CG2 THR A 256      -4.208 -11.953 -16.068  1.00 82.75           C
ATOM   3881 1HG2 THR A 256      -4.285 -10.881 -15.886  1.00 82.75           H
ATOM   3882 2HG2 THR A 256      -4.325 -12.491 -15.127  1.00 82.75           H
ATOM   3883 3HG2 THR A 256      -4.990 -12.261 -16.763  1.00 82.75           H
ATOM   3884  HN  THR A 256      -0.543 -12.415 -17.401  1.00 82.75           H
ATOM   3885  N   ILE A 257      -1.232 -13.909 -14.553  1.00 85.11           N
ATOM   3886  CA  ILE A 257      -1.171 -14.786 -13.396  1.00 85.11           C
ATOM   3887  C   ILE A 257      -0.175 -14.217 -12.382  1.00 85.11           C
ATOM   3888  O   ILE A 257      -0.462 -14.165 -11.187  1.00 85.11           O
ATOM   3889  HA  ILE A 257      -2.161 -14.794 -12.940  1.00 85.11           H
ATOM   3890  CB  ILE A 257      -0.858 -16.220 -13.826  1.00 85.11           C
ATOM   3891  HB  ILE A 257       0.011 -16.198 -14.483  1.00 85.11           H
ATOM   3892  CG1 ILE A 257      -2.016 -16.816 -14.629  1.00 85.11           C
ATOM   3893 1HG1 ILE A 257      -2.870 -16.985 -13.973  1.00 85.11           H
ATOM   3894 2HG1 ILE A 257      -2.336 -16.107 -15.393  1.00 85.11           H
ATOM   3895  CG2 ILE A 257      -0.491 -17.087 -12.620  1.00 85.11           C
ATOM   3896 1HG2 ILE A 257       0.388 -16.671 -12.127  1.00 85.11           H
ATOM   3897 2HG2 ILE A 257      -1.326 -17.106 -11.919  1.00 85.11           H
ATOM   3898 3HG2 ILE A 257      -0.274 -18.101 -12.954  1.00 85.11           H
ATOM   3899  CD1 ILE A 257      -1.605 -18.134 -15.289  1.00 85.11           C
ATOM   3900 1HD1 ILE A 257      -0.766 -17.957 -15.963  1.00 85.11           H
ATOM   3901 2HD1 ILE A 257      -1.308 -18.848 -14.520  1.00 85.11           H
ATOM   3902 3HD1 ILE A 257      -2.446 -18.536 -15.853  1.00 85.11           H
ATOM   3903  HN  ILE A 257      -0.941 -14.325 -15.414  1.00 85.11           H
ATOM   3904  N   THR A 258       0.974 -13.805 -12.897  1.00 86.97           N
ATOM   3905  CA  THR A 258       2.046 -13.323 -12.043  1.00 86.97           C
ATOM   3906  C   THR A 258       1.567 -12.137 -11.204  1.00 86.97           C
ATOM   3907  O   THR A 258       1.795 -12.094  -9.996  1.00 86.97           O
ATOM   3908  HA  THR A 258       2.316 -14.118 -11.348  1.00 86.97           H
ATOM   3909  CB  THR A 258       3.247 -12.994 -12.932  1.00 86.97           C
ATOM   3910  HB  THR A 258       3.010 -12.183 -13.622  1.00 86.97           H
ATOM   3911  OG1 THR A 258       3.582 -14.239 -13.538  1.00 86.97           O
ATOM   3912  HG1 THR A 258       3.077 -14.350 -14.394  1.00 86.97           H
ATOM   3913  CG2 THR A 258       4.492 -12.626 -12.122  1.00 86.97           C
ATOM   3914 1HG2 THR A 258       4.769 -13.463 -11.481  1.00 86.97           H
ATOM   3915 2HG2 THR A 258       4.280 -11.752 -11.507  1.00 86.97           H
ATOM   3916 3HG2 THR A 258       5.314 -12.402 -12.802  1.00 86.97           H
ATOM   3917  HN  THR A 258       1.178 -13.798 -13.876  1.00 86.97           H
ATOM   3918  N   VAL A 259       0.913 -11.202 -11.878  1.00 87.15           N
ATOM   3919  CA  VAL A 259       0.452  -9.991 -11.222  1.00 87.15           C
ATOM   3920  C   VAL A 259      -0.466 -10.364 -10.057  1.00 87.15           C
ATOM   3921  O   VAL A 259      -0.299  -9.864  -8.945  1.00 87.15           O
ATOM   3922  HA  VAL A 259       1.328  -9.477 -10.827  1.00 87.15           H
ATOM   3923  CB  VAL A 259      -0.220  -9.068 -12.240  1.00 87.15           C
ATOM   3924  HB  VAL A 259      -0.892  -9.673 -12.849  1.00 87.15           H
ATOM   3925  CG1 VAL A 259      -1.058  -7.996 -11.540  1.00 87.15           C
ATOM   3926 1HG1 VAL A 259      -1.830  -8.474 -10.938  1.00 87.15           H
ATOM   3927 2HG1 VAL A 259      -0.415  -7.396 -10.895  1.00 87.15           H
ATOM   3928 3HG1 VAL A 259      -1.524  -7.353 -12.286  1.00 87.15           H
ATOM   3929  CG2 VAL A 259       0.814  -8.433 -13.172  1.00 87.15           C
ATOM   3930 1HG2 VAL A 259       1.522  -7.848 -12.584  1.00 87.15           H
ATOM   3931 2HG2 VAL A 259       1.348  -9.217 -13.710  1.00 87.15           H
ATOM   3932 3HG2 VAL A 259       0.310  -7.782 -13.886  1.00 87.15           H
ATOM   3933  HN  VAL A 259       0.697 -11.263 -12.853  1.00 87.15           H
ATOM   3934  N   LEU A 260      -1.415 -11.241 -10.350  1.00 85.62           N
ATOM   3935  CA  LEU A 260      -2.414 -11.620  -9.366  1.00 85.62           C
ATOM   3936  C   LEU A 260      -1.726 -12.320  -8.192  1.00 85.62           C
ATOM   3937  O   LEU A 260      -2.012 -12.023  -7.033  1.00 85.62           O
ATOM   3938  HA  LEU A 260      -2.876 -10.704  -8.998  1.00 85.62           H
ATOM   3939  CB  LEU A 260      -3.519 -12.455 -10.017  1.00 85.62           C
ATOM   3940 1HB  LEU A 260      -3.944 -11.879 -10.840  1.00 85.62           H
ATOM   3941 2HB  LEU A 260      -3.066 -13.345 -10.452  1.00 85.62           H
ATOM   3942  CG  LEU A 260      -4.659 -12.894  -9.096  1.00 85.62           C
ATOM   3943  HG  LEU A 260      -4.228 -13.432  -8.252  1.00 85.62           H
ATOM   3944  CD1 LEU A 260      -5.403 -11.683  -8.529  1.00 85.62           C
ATOM   3945 1HD1 LEU A 260      -4.710 -11.066  -7.957  1.00 85.62           H
ATOM   3946 2HD1 LEU A 260      -5.821 -11.097  -9.348  1.00 85.62           H
ATOM   3947 3HD1 LEU A 260      -6.208 -12.024  -7.878  1.00 85.62           H
ATOM   3948  CD2 LEU A 260      -5.602 -13.861  -9.814  1.00 85.62           C
ATOM   3949 1HD2 LEU A 260      -6.029 -13.371 -10.689  1.00 85.62           H
ATOM   3950 2HD2 LEU A 260      -5.046 -14.745 -10.128  1.00 85.62           H
ATOM   3951 3HD2 LEU A 260      -6.403 -14.158  -9.137  1.00 85.62           H
ATOM   3952  HN  LEU A 260      -1.508 -11.687 -11.240  1.00 85.62           H
ATOM   3953  N   THR A 261      -0.833 -13.237  -8.532  1.00 88.69           N
ATOM   3954  CA  THR A 261      -0.177 -14.054  -7.525  1.00 88.69           C
ATOM   3955  C   THR A 261       0.648 -13.176  -6.581  1.00 88.69           C
ATOM   3956  O   THR A 261       0.611 -13.361  -5.366  1.00 88.69           O
ATOM   3957  HA  THR A 261      -0.945 -14.538  -6.922  1.00 88.69           H
ATOM   3958  CB  THR A 261       0.653 -15.118  -8.246  1.00 88.69           C
ATOM   3959  HB  THR A 261       1.452 -14.660  -8.829  1.00 88.69           H
ATOM   3960  OG1 THR A 261      -0.307 -15.860  -8.994  1.00 88.69           O
ATOM   3961  HG1 THR A 261      -0.436 -15.443  -9.893  1.00 88.69           H
ATOM   3962  CG2 THR A 261       1.251 -16.146  -7.283  1.00 88.69           C
ATOM   3963 1HG2 THR A 261       0.447 -16.653  -6.748  1.00 88.69           H
ATOM   3964 2HG2 THR A 261       1.900 -15.640  -6.569  1.00 88.69           H
ATOM   3965 3HG2 THR A 261       1.830 -16.878  -7.846  1.00 88.69           H
ATOM   3966  HN  THR A 261      -0.556 -13.426  -9.475  1.00 88.69           H
ATOM   3967  N   VAL A 262       1.372 -12.240  -7.177  1.00 91.22           N
ATOM   3968  CA  VAL A 262       2.273 -11.393  -6.414  1.00 91.22           C
ATOM   3969  C   VAL A 262       1.462 -10.551  -5.427  1.00 91.22           C
ATOM   3970  O   VAL A 262       1.857 -10.388  -4.274  1.00 91.22           O
ATOM   3971  HA  VAL A 262       2.941 -12.046  -5.852  1.00 91.22           H
ATOM   3972  CB  VAL A 262       3.125 -10.547  -7.363  1.00 91.22           C
ATOM   3973  HB  VAL A 262       2.452 -10.036  -8.051  1.00 91.22           H
ATOM   3974  CG1 VAL A 262       3.909  -9.482  -6.594  1.00 91.22           C
ATOM   3975 1HG1 VAL A 262       3.213  -8.826  -6.070  1.00 91.22           H
ATOM   3976 2HG1 VAL A 262       4.566  -9.966  -5.871  1.00 91.22           H
ATOM   3977 3HG1 VAL A 262       4.505  -8.895  -7.292  1.00 91.22           H
ATOM   3978  CG2 VAL A 262       4.063 -11.428  -8.190  1.00 91.22           C
ATOM   3979 1HG2 VAL A 262       4.726 -11.979  -7.524  1.00 91.22           H
ATOM   3980 2HG2 VAL A 262       3.475 -12.131  -8.781  1.00 91.22           H
ATOM   3981 3HG2 VAL A 262       4.656 -10.801  -8.856  1.00 91.22           H
ATOM   3982  HN  VAL A 262       1.350 -12.057  -8.160  1.00 91.22           H
ATOM   3983  N   PHE A 263       0.343 -10.039  -5.916  1.00 90.13           N
ATOM   3984  CA  PHE A 263      -0.530  -9.221  -5.091  1.00 90.13           C
ATOM   3985  C   PHE A 263      -1.028 -10.006  -3.875  1.00 90.13           C
ATOM   3986  O   PHE A 263      -0.923  -9.536  -2.743  1.00 90.13           O
ATOM   3987  HA  PHE A 263       0.054  -8.364  -4.754  1.00 90.13           H
ATOM   3988  CB  PHE A 263      -1.729  -8.831  -5.957  1.00 90.13           C
ATOM   3989 1HB  PHE A 263      -1.370  -8.300  -6.838  1.00 90.13           H
ATOM   3990 2HB  PHE A 263      -2.220  -9.737  -6.309  1.00 90.13           H
ATOM   3991  CG  PHE A 263      -2.758  -7.957  -5.237  1.00 90.13           C
ATOM   3992  CD1 PHE A 263      -3.856  -8.526  -4.671  1.00 90.13           C
ATOM   3993  HD1 PHE A 263      -4.002  -9.604  -4.730  1.00 90.13           H
ATOM   3994  CD2 PHE A 263      -2.575  -6.611  -5.164  1.00 90.13           C
ATOM   3995  HD2 PHE A 263      -1.695  -6.155  -5.618  1.00 90.13           H
ATOM   3996  CE1 PHE A 263      -4.811  -7.715  -4.003  1.00 90.13           C
ATOM   3997  HE1 PHE A 263      -5.691  -8.171  -3.549  1.00 90.13           H
ATOM   3998  CE2 PHE A 263      -3.531  -5.800  -4.496  1.00 90.13           C
ATOM   3999  HE2 PHE A 263      -3.384  -4.722  -4.437  1.00 90.13           H
ATOM   4000  CZ  PHE A 263      -4.628  -6.369  -3.929  1.00 90.13           C
ATOM   4001  HZ  PHE A 263      -5.361  -5.747  -3.417  1.00 90.13           H
ATOM   4002  HN  PHE A 263       0.030 -10.174  -6.857  1.00 90.13           H
ATOM   4003  N   VAL A 264      -1.558 -11.188  -4.151  1.00 90.99           N
ATOM   4004  CA  VAL A 264      -2.161 -12.000  -3.107  1.00 90.99           C
ATOM   4005  C   VAL A 264      -1.100 -12.350  -2.062  1.00 90.99           C
ATOM   4006  O   VAL A 264      -1.334 -12.208  -0.863  1.00 90.99           O
ATOM   4007  HA  VAL A 264      -2.937 -11.400  -2.632  1.00 90.99           H
ATOM   4008  CB  VAL A 264      -2.825 -13.234  -3.722  1.00 90.99           C
ATOM   4009  HB  VAL A 264      -2.082 -13.744  -4.335  1.00 90.99           H
ATOM   4010  CG1 VAL A 264      -3.285 -14.207  -2.635  1.00 90.99           C
ATOM   4011 1HG1 VAL A 264      -2.425 -14.529  -2.048  1.00 90.99           H
ATOM   4012 2HG1 VAL A 264      -4.005 -13.711  -1.984  1.00 90.99           H
ATOM   4013 3HG1 VAL A 264      -3.753 -15.075  -3.099  1.00 90.99           H
ATOM   4014  CG2 VAL A 264      -3.990 -12.835  -4.630  1.00 90.99           C
ATOM   4015 1HG2 VAL A 264      -4.734 -12.291  -4.048  1.00 90.99           H
ATOM   4016 2HG2 VAL A 264      -3.623 -12.198  -5.434  1.00 90.99           H
ATOM   4017 3HG2 VAL A 264      -4.444 -13.731  -5.053  1.00 90.99           H
ATOM   4018  HN  VAL A 264      -1.580 -11.592  -5.066  1.00 90.99           H
ATOM   4019  N   LEU A 265       0.045 -12.800  -2.555  1.00 89.72           N
ATOM   4020  CA  LEU A 265       1.079 -13.328  -1.683  1.00 89.72           C
ATOM   4021  C   LEU A 265       1.614 -12.204  -0.794  1.00 89.72           C
ATOM   4022  O   LEU A 265       2.040 -12.448   0.334  1.00 89.72           O
ATOM   4023  HA  LEU A 265       0.615 -14.081  -1.045  1.00 89.72           H
ATOM   4024  CB  LEU A 265       2.162 -14.034  -2.501  1.00 89.72           C
ATOM   4025 1HB  LEU A 265       2.463 -13.373  -3.314  1.00 89.72           H
ATOM   4026 2HB  LEU A 265       3.036 -14.175  -1.865  1.00 89.72           H
ATOM   4027  CG  LEU A 265       1.776 -15.388  -3.099  1.00 89.72           C
ATOM   4028  HG  LEU A 265       0.914 -15.241  -3.750  1.00 89.72           H
ATOM   4029  CD1 LEU A 265       2.906 -15.947  -3.966  1.00 89.72           C
ATOM   4030 1HD1 LEU A 265       3.117 -15.254  -4.779  1.00 89.72           H
ATOM   4031 2HD1 LEU A 265       3.801 -16.077  -3.357  1.00 89.72           H
ATOM   4032 3HD1 LEU A 265       2.605 -16.910  -4.378  1.00 89.72           H
ATOM   4033  CD2 LEU A 265       1.353 -16.370  -2.005  1.00 89.72           C
ATOM   4034 1HD2 LEU A 265       2.180 -16.518  -1.310  1.00 89.72           H
ATOM   4035 2HD2 LEU A 265       0.494 -15.967  -1.467  1.00 89.72           H
ATOM   4036 3HD2 LEU A 265       1.084 -17.324  -2.457  1.00 89.72           H
ATOM   4037  HN  LEU A 265       0.269 -12.807  -3.530  1.00 89.72           H
ATOM   4038  N   SER A 266       1.576 -10.995  -1.336  1.00 91.69           N
ATOM   4039  CA  SER A 266       2.154  -9.850  -0.654  1.00 91.69           C
ATOM   4040  C   SER A 266       1.139  -9.258   0.326  1.00 91.69           C
ATOM   4041  O   SER A 266       1.492  -8.897   1.448  1.00 91.69           O
ATOM   4042  HA  SER A 266       3.020 -10.240  -0.119  1.00 91.69           H
ATOM   4043  CB  SER A 266       2.609  -8.785  -1.654  1.00 91.69           C
ATOM   4044 1HB  SER A 266       3.012  -7.929  -1.113  1.00 91.69           H
ATOM   4045 2HB  SER A 266       3.418  -9.185  -2.265  1.00 91.69           H
ATOM   4046  OG  SER A 266       1.545  -8.355  -2.498  1.00 91.69           O
ATOM   4047  HG  SER A 266       1.636  -8.771  -3.402  1.00 91.69           H
ATOM   4048  HN  SER A 266       1.160 -10.793  -2.223  1.00 91.69           H
ATOM   4049  N   GLN A 267      -0.102  -9.177  -0.133  1.00 89.12           N
ATOM   4050  CA  GLN A 267      -1.097  -8.362   0.542  1.00 89.12           C
ATOM   4051  C   GLN A 267      -1.888  -9.208   1.541  1.00 89.12           C
ATOM   4052  O   GLN A 267      -2.274  -8.722   2.603  1.00 89.12           O
ATOM   4053  HA  GLN A 267      -0.533  -7.594   1.072  1.00 89.12           H
ATOM   4054  CB  GLN A 267      -2.031  -7.690  -0.468  1.00 89.12           C
ATOM   4055 1HB  GLN A 267      -2.536  -8.450  -1.063  1.00 89.12           H
ATOM   4056 2HB  GLN A 267      -2.804  -7.133   0.061  1.00 89.12           H
ATOM   4057  CG  GLN A 267      -1.254  -6.746  -1.388  1.00 89.12           C
ATOM   4058 1HG  GLN A 267      -0.498  -7.307  -1.937  1.00 89.12           H
ATOM   4059 2HG  GLN A 267      -1.930  -6.315  -2.127  1.00 89.12           H
ATOM   4060  CD  GLN A 267      -0.585  -5.627  -0.587  1.00 89.12           C
ATOM   4061  OE1 GLN A 267      -1.113  -5.129   0.394  1.00 89.12           O
ATOM   4062  NE2 GLN A 267       0.603  -5.259  -1.059  1.00 89.12           N
ATOM   4063 1HE2 GLN A 267       0.979  -5.708  -1.870  1.00 89.12           H
ATOM   4064 2HE2 GLN A 267       1.119  -4.534  -0.604  1.00 89.12           H
ATOM   4065  HN  GLN A 267      -0.429  -9.656  -0.948  1.00 89.12           H
ATOM   4066  N   PHE A 268      -2.107 -10.460   1.165  1.00 92.95           N
ATOM   4067  CA  PHE A 268      -3.039 -11.307   1.890  1.00 92.95           C
ATOM   4068  C   PHE A 268      -2.575 -11.523   3.332  1.00 92.95           C
ATOM   4069  O   PHE A 268      -3.326 -11.273   4.273  1.00 92.95           O
ATOM   4070  HA  PHE A 268      -4.003 -10.798   1.893  1.00 92.95           H
ATOM   4071  CB  PHE A 268      -3.071 -12.656   1.169  1.00 92.95           C
ATOM   4072 1HB  PHE A 268      -3.350 -12.493   0.128  1.00 92.95           H
ATOM   4073 2HB  PHE A 268      -2.067 -13.079   1.167  1.00 92.95           H
ATOM   4074  CG  PHE A 268      -4.035 -13.669   1.788  1.00 92.95           C
ATOM   4075  CD1 PHE A 268      -3.556 -14.675   2.569  1.00 92.95           C
ATOM   4076  HD1 PHE A 268      -2.485 -14.758   2.753  1.00 92.95           H
ATOM   4077  CD2 PHE A 268      -5.372 -13.565   1.558  1.00 92.95           C
ATOM   4078  HD2 PHE A 268      -5.756 -12.759   0.932  1.00 92.95           H
ATOM   4079  CE1 PHE A 268      -4.451 -15.616   3.143  1.00 92.95           C
ATOM   4080  HE1 PHE A 268      -4.067 -16.421   3.769  1.00 92.95           H
ATOM   4081  CE2 PHE A 268      -6.267 -14.506   2.132  1.00 92.95           C
ATOM   4082  HE2 PHE A 268      -7.338 -14.423   1.948  1.00 92.95           H
ATOM   4083  CZ  PHE A 268      -5.788 -15.511   2.913  1.00 92.95           C
ATOM   4084  HZ  PHE A 268      -6.475 -16.233   3.354  1.00 92.95           H
ATOM   4085  HN  PHE A 268      -1.661 -10.895   0.383  1.00 92.95           H
ATOM   4086  N   PRO A 269      -1.335 -11.991   3.530  1.00 95.35           N
ATOM   4087  CA  PRO A 269      -0.837 -12.259   4.882  1.00 95.35           C
ATOM   4088  C   PRO A 269      -0.996 -11.060   5.803  1.00 95.35           C
ATOM   4089  O   PRO A 269      -1.419 -11.205   6.949  1.00 95.35           O
ATOM   4090  HA  PRO A 269      -1.421 -13.054   5.346  1.00 95.35           H
ATOM   4091  CB  PRO A 269       0.634 -12.615   4.662  1.00 95.35           C
ATOM   4092 1HB  PRO A 269       1.276 -11.738   4.741  1.00 95.35           H
ATOM   4093 2HB  PRO A 269       0.988 -13.335   5.400  1.00 95.35           H
ATOM   4094  CG  PRO A 269       0.650 -13.199   3.254  1.00 95.35           C
ATOM   4095 1HG  PRO A 269       1.648 -13.175   2.817  1.00 95.35           H
ATOM   4096 2HG  PRO A 269       0.336 -14.242   3.245  1.00 95.35           H
ATOM   4097  CD  PRO A 269      -0.323 -12.303   2.505  1.00 95.35           C
ATOM   4098 1HD  PRO A 269       0.161 -11.400   2.134  1.00 95.35           H
ATOM   4099 2HD  PRO A 269      -0.755 -12.807   1.640  1.00 95.35           H
ATOM   4100  N   TYR A 270      -0.648  -9.897   5.273  1.00 93.09           N
ATOM   4101  CA  TYR A 270      -0.689  -8.674   6.057  1.00 93.09           C
ATOM   4102  C   TYR A 270      -2.118  -8.356   6.502  1.00 93.09           C
ATOM   4103  O   TYR A 270      -2.352  -8.025   7.663  1.00 93.09           O
ATOM   4104  HA  TYR A 270      -0.066  -8.820   6.940  1.00 93.09           H
ATOM   4105  CB  TYR A 270      -0.196  -7.562   5.131  1.00 93.09           C
ATOM   4106 1HB  TYR A 270       0.847  -7.751   4.875  1.00 93.09           H
ATOM   4107 2HB  TYR A 270      -0.763  -7.599   4.201  1.00 93.09           H
ATOM   4108  CG  TYR A 270      -0.313  -6.157   5.727  1.00 93.09           C
ATOM   4109  CD1 TYR A 270      -1.013  -5.178   5.053  1.00 93.09           C
ATOM   4110  HD1 TYR A 270      -1.483  -5.404   4.096  1.00 93.09           H
ATOM   4111  CD2 TYR A 270       0.282  -5.871   6.939  1.00 93.09           C
ATOM   4112  HD2 TYR A 270       0.835  -6.644   7.471  1.00 93.09           H
ATOM   4113  CE1 TYR A 270      -1.124  -3.856   5.614  1.00 93.09           C
ATOM   4114  HE1 TYR A 270      -1.674  -3.073   5.092  1.00 93.09           H
ATOM   4115  CE2 TYR A 270       0.172  -4.549   7.500  1.00 93.09           C
ATOM   4116  HE2 TYR A 270       0.637  -4.309   8.456  1.00 93.09           H
ATOM   4117  CZ  TYR A 270      -0.526  -3.607   6.810  1.00 93.09           C
ATOM   4118  OH  TYR A 270      -0.630  -2.359   7.340  1.00 93.09           O
ATOM   4119  HH  TYR A 270      -0.369  -2.375   8.306  1.00 93.09           H
ATOM   4120  HN  TYR A 270      -0.344  -9.782   4.327  1.00 93.09           H
ATOM   4121  N   ASN A 271      -3.037  -8.466   5.554  1.00 92.00           N
ATOM   4122  CA  ASN A 271      -4.416  -8.079   5.800  1.00 92.00           C
ATOM   4123  C   ASN A 271      -5.079  -9.120   6.704  1.00 92.00           C
ATOM   4124  O   ASN A 271      -6.076  -8.830   7.364  1.00 92.00           O
ATOM   4125  HA  ASN A 271      -4.359  -7.097   6.267  1.00 92.00           H
ATOM   4126  CB  ASN A 271      -5.210  -8.013   4.494  1.00 92.00           C
ATOM   4127 1HB  ASN A 271      -4.965  -8.872   3.870  1.00 92.00           H
ATOM   4128 2HB  ASN A 271      -6.277  -8.070   4.710  1.00 92.00           H
ATOM   4129  CG  ASN A 271      -4.907  -6.720   3.733  1.00 92.00           C
ATOM   4130  OD1 ASN A 271      -5.445  -5.662   4.015  1.00 92.00           O
ATOM   4131  ND2 ASN A 271      -4.017  -6.865   2.755  1.00 92.00           N
ATOM   4132 1HD2 ASN A 271      -3.613  -7.761   2.575  1.00 92.00           H
ATOM   4133 2HD2 ASN A 271      -3.753  -6.076   2.199  1.00 92.00           H
ATOM   4134  HN  ASN A 271      -2.853  -8.811   4.633  1.00 92.00           H
ATOM   4135  N   CYS A 272      -4.500 -10.312   6.705  1.00 95.37           N
ATOM   4136  CA  CYS A 272      -4.915 -11.345   7.638  1.00 95.37           C
ATOM   4137  C   CYS A 272      -4.684 -10.830   9.060  1.00 95.37           C
ATOM   4138  O   CYS A 272      -5.564 -10.936   9.913  1.00 95.37           O
ATOM   4139  HA  CYS A 272      -5.976 -11.522   7.457  1.00 95.37           H
ATOM   4140  CB  CYS A 272      -4.183 -12.665   7.383  1.00 95.37           C
ATOM   4141 1HB  CYS A 272      -3.113 -12.484   7.289  1.00 95.37           H
ATOM   4142 2HB  CYS A 272      -4.319 -13.335   8.232  1.00 95.37           H
ATOM   4143  SG  CYS A 272      -4.821 -13.450   5.859  1.00 95.37           S
ATOM   4144  HG  CYS A 272      -4.227 -12.614   5.012  1.00 95.37           H
ATOM   4145  HN  CYS A 272      -3.761 -10.575   6.084  1.00 95.37           H
ATOM   4146  N   ILE A 273      -3.497 -10.282   9.271  1.00 93.97           N
ATOM   4147  CA  ILE A 273      -3.131  -9.770  10.580  1.00 93.97           C
ATOM   4148  C   ILE A 273      -3.975  -8.533  10.894  1.00 93.97           C
ATOM   4149  O   ILE A 273      -4.433  -8.359  12.022  1.00 93.97           O
ATOM   4150  HA  ILE A 273      -3.367 -10.543  11.311  1.00 93.97           H
ATOM   4151  CB  ILE A 273      -1.623  -9.520  10.656  1.00 93.97           C
ATOM   4152  HB  ILE A 273      -1.353  -8.816   9.869  1.00 93.97           H
ATOM   4153  CG1 ILE A 273      -0.841 -10.809  10.397  1.00 93.97           C
ATOM   4154 1HG1 ILE A 273      -1.055 -11.173   9.392  1.00 93.97           H
ATOM   4155 2HG1 ILE A 273       0.229 -10.605  10.440  1.00 93.97           H
ATOM   4156  CG2 ILE A 273      -1.240  -8.876  11.990  1.00 93.97           C
ATOM   4157 1HG2 ILE A 273      -1.758  -7.922  12.094  1.00 93.97           H
ATOM   4158 2HG2 ILE A 273      -1.527  -9.537  12.808  1.00 93.97           H
ATOM   4159 3HG2 ILE A 273      -0.163  -8.710  12.017  1.00 93.97           H
ATOM   4160  CD1 ILE A 273      -1.202 -11.886  11.422  1.00 93.97           C
ATOM   4161 1HD1 ILE A 273      -0.963 -11.528  12.424  1.00 93.97           H
ATOM   4162 2HD1 ILE A 273      -2.267 -12.105  11.359  1.00 93.97           H
ATOM   4163 3HD1 ILE A 273      -0.631 -12.791  11.215  1.00 93.97           H
ATOM   4164  HN  ILE A 273      -2.793 -10.185   8.567  1.00 93.97           H
ATOM   4165  N   LEU A 274      -4.156  -7.705   9.875  1.00 92.14           N
ATOM   4166  CA  LEU A 274      -4.945  -6.494  10.026  1.00 92.14           C
ATOM   4167  C   LEU A 274      -6.354  -6.863  10.491  1.00 92.14           C
ATOM   4168  O   LEU A 274      -6.943  -6.164  11.315  1.00 92.14           O
ATOM   4169  HA  LEU A 274      -4.472  -5.891  10.801  1.00 92.14           H
ATOM   4170  CB  LEU A 274      -4.918  -5.674   8.734  1.00 92.14           C
ATOM   4171 1HB  LEU A 274      -5.060  -6.353   7.893  1.00 92.14           H
ATOM   4172 2HB  LEU A 274      -5.770  -4.994   8.742  1.00 92.14           H
ATOM   4173  CG  LEU A 274      -3.650  -4.855   8.486  1.00 92.14           C
ATOM   4174  HG  LEU A 274      -2.807  -5.543   8.422  1.00 92.14           H
ATOM   4175  CD1 LEU A 274      -3.730  -4.113   7.150  1.00 92.14           C
ATOM   4176 1HD1 LEU A 274      -3.845  -4.834   6.340  1.00 92.14           H
ATOM   4177 2HD1 LEU A 274      -4.585  -3.438   7.160  1.00 92.14           H
ATOM   4178 3HD1 LEU A 274      -2.815  -3.539   6.998  1.00 92.14           H
ATOM   4179  CD2 LEU A 274      -3.372  -3.906   9.653  1.00 92.14           C
ATOM   4180 1HD2 LEU A 274      -4.212  -3.222   9.773  1.00 92.14           H
ATOM   4181 2HD2 LEU A 274      -3.241  -4.484  10.568  1.00 92.14           H
ATOM   4182 3HD2 LEU A 274      -2.465  -3.336   9.450  1.00 92.14           H
ATOM   4183  HN  LEU A 274      -3.775  -7.851   8.962  1.00 92.14           H
ATOM   4184  N   LEU A 275      -6.856  -7.961   9.944  1.00 93.49           N
ATOM   4185  CA  LEU A 275      -8.200  -8.410  10.263  1.00 93.49           C
ATOM   4186  C   LEU A 275      -8.275  -8.764  11.749  1.00 93.49           C
ATOM   4187  O   LEU A 275      -9.213  -8.367  12.439  1.00 93.49           O
ATOM   4188  HA  LEU A 275      -8.877  -7.577  10.072  1.00 93.49           H
ATOM   4189  CB  LEU A 275      -8.617  -9.554   9.336  1.00 93.49           C
ATOM   4190 1HB  LEU A 275      -8.511  -9.217   8.305  1.00 93.49           H
ATOM   4191 2HB  LEU A 275      -7.920 -10.380   9.475  1.00 93.49           H
ATOM   4192  CG  LEU A 275     -10.039 -10.085   9.525  1.00 93.49           C
ATOM   4193  HG  LEU A 275     -10.157 -10.384  10.567  1.00 93.49           H
ATOM   4194  CD1 LEU A 275     -11.074  -8.992   9.250  1.00 93.49           C
ATOM   4195 1HD1 LEU A 275     -10.917  -8.162   9.938  1.00 93.49           H
ATOM   4196 2HD1 LEU A 275     -10.966  -8.640   8.224  1.00 93.49           H
ATOM   4197 3HD1 LEU A 275     -12.076  -9.397   9.391  1.00 93.49           H
ATOM   4198  CD2 LEU A 275     -10.278 -11.330   8.668  1.00 93.49           C
ATOM   4199 1HD2 LEU A 275     -10.135 -11.080   7.617  1.00 93.49           H
ATOM   4200 2HD2 LEU A 275      -9.573 -12.109   8.955  1.00 93.49           H
ATOM   4201 3HD2 LEU A 275     -11.296 -11.687   8.822  1.00 93.49           H
ATOM   4202  HN  LEU A 275      -6.360  -8.538   9.294  1.00 93.49           H
ATOM   4203  N   VAL A 276      -7.275  -9.508  12.199  1.00 94.79           N
ATOM   4204  CA  VAL A 276      -7.208  -9.909  13.594  1.00 94.79           C
ATOM   4205  C   VAL A 276      -7.188  -8.660  14.479  1.00 94.79           C
ATOM   4206  O   VAL A 276      -7.915  -8.584  15.468  1.00 94.79           O
ATOM   4207  HA  VAL A 276      -8.109 -10.481  13.815  1.00 94.79           H
ATOM   4208  CB  VAL A 276      -6.001 -10.821  13.820  1.00 94.79           C
ATOM   4209  HB  VAL A 276      -5.115 -10.300  13.456  1.00 94.79           H
ATOM   4210  CG1 VAL A 276      -5.800 -11.106  15.309  1.00 94.79           C
ATOM   4211 1HG1 VAL A 276      -5.633 -10.168  15.840  1.00 94.79           H
ATOM   4212 2HG1 VAL A 276      -6.688 -11.596  15.708  1.00 94.79           H
ATOM   4213 3HG1 VAL A 276      -4.935 -11.756  15.441  1.00 94.79           H
ATOM   4214  CG2 VAL A 276      -6.140 -12.121  13.026  1.00 94.79           C
ATOM   4215 1HG2 VAL A 276      -7.040 -12.647  13.346  1.00 94.79           H
ATOM   4216 2HG2 VAL A 276      -6.212 -11.893  11.963  1.00 94.79           H
ATOM   4217 3HG2 VAL A 276      -5.269 -12.751  13.205  1.00 94.79           H
ATOM   4218  HN  VAL A 276      -6.521  -9.834  11.629  1.00 94.79           H
ATOM   4219  N   GLN A 277      -6.348  -7.712  14.090  1.00 91.72           N
ATOM   4220  CA  GLN A 277      -6.198  -6.486  14.854  1.00 91.72           C
ATOM   4221  C   GLN A 277      -7.518  -5.712  14.880  1.00 91.72           C
ATOM   4222  O   GLN A 277      -7.848  -5.073  15.878  1.00 91.72           O
ATOM   4223  HA  GLN A 277      -5.936  -6.803  15.864  1.00 91.72           H
ATOM   4224  CB  GLN A 277      -5.068  -5.623  14.291  1.00 91.72           C
ATOM   4225 1HB  GLN A 277      -5.177  -5.535  13.210  1.00 91.72           H
ATOM   4226 2HB  GLN A 277      -5.135  -4.615  14.701  1.00 91.72           H
ATOM   4227  CG  GLN A 277      -3.701  -6.225  14.624  1.00 91.72           C
ATOM   4228 1HG  GLN A 277      -3.598  -6.326  15.704  1.00 91.72           H
ATOM   4229 2HG  GLN A 277      -3.628  -7.227  14.201  1.00 91.72           H
ATOM   4230  CD  GLN A 277      -2.569  -5.351  14.078  1.00 91.72           C
ATOM   4231  OE1 GLN A 277      -2.740  -4.577  13.151  1.00 91.72           O
ATOM   4232  NE2 GLN A 277      -1.407  -5.518  14.703  1.00 91.72           N
ATOM   4233 1HE2 GLN A 277      -1.335  -6.170  15.457  1.00 91.72           H
ATOM   4234 2HE2 GLN A 277      -0.607  -4.991  14.419  1.00 91.72           H
ATOM   4235  HN  GLN A 277      -5.777  -7.773  13.272  1.00 91.72           H
ATOM   4236  N   THR A 278      -8.237  -5.795  13.770  1.00 92.55           N
ATOM   4237  CA  THR A 278      -9.496  -5.081  13.639  1.00 92.55           C
ATOM   4238  C   THR A 278     -10.535  -5.650  14.607  1.00 92.55           C
ATOM   4239  O   THR A 278     -11.238  -4.899  15.281  1.00 92.55           O
ATOM   4240  HA  THR A 278      -9.332  -4.041  13.920  1.00 92.55           H
ATOM   4241  CB  THR A 278      -9.929  -5.152  12.173  1.00 92.55           C
ATOM   4242  HB  THR A 278     -10.144  -6.179  11.880  1.00 92.55           H
ATOM   4243  OG1 THR A 278      -8.865  -4.520  11.466  1.00 92.55           O
ATOM   4244  HG1 THR A 278      -8.271  -5.210  11.053  1.00 92.55           H
ATOM   4245  CG2 THR A 278     -11.146  -4.273  11.879  1.00 92.55           C
ATOM   4246 1HG2 THR A 278     -10.908  -3.234  12.109  1.00 92.55           H
ATOM   4247 2HG2 THR A 278     -11.986  -4.598  12.493  1.00 92.55           H
ATOM   4248 3HG2 THR A 278     -11.411  -4.360  10.825  1.00 92.55           H
ATOM   4249  HN  THR A 278      -7.973  -6.336  12.971  1.00 92.55           H
ATOM   4250  N   ILE A 279     -10.598  -6.973  14.646  1.00 93.03           N
ATOM   4251  CA  ILE A 279     -11.549  -7.652  15.511  1.00 93.03           C
ATOM   4252  C   ILE A 279     -11.182  -7.388  16.972  1.00 93.03           C
ATOM   4253  O   ILE A 279     -12.055  -7.128  17.798  1.00 93.03           O
ATOM   4254  HA  ILE A 279     -12.531  -7.219  15.318  1.00 93.03           H
ATOM   4255  CB  ILE A 279     -11.631  -9.137  15.155  1.00 93.03           C
ATOM   4256  HB  ILE A 279     -10.624  -9.553  15.191  1.00 93.03           H
ATOM   4257  CG1 ILE A 279     -12.150  -9.332  13.729  1.00 93.03           C
ATOM   4258 1HG1 ILE A 279     -13.218  -9.114  13.694  1.00 93.03           H
ATOM   4259 2HG1 ILE A 279     -11.659  -8.627  13.060  1.00 93.03           H
ATOM   4260  CG2 ILE A 279     -12.471  -9.901  16.181  1.00 93.03           C
ATOM   4261 1HG2 ILE A 279     -12.019  -9.802  17.167  1.00 93.03           H
ATOM   4262 2HG2 ILE A 279     -13.481  -9.491  16.201  1.00 93.03           H
ATOM   4263 3HG2 ILE A 279     -12.513 -10.955  15.904  1.00 93.03           H
ATOM   4264  CD1 ILE A 279     -11.900 -10.762  13.245  1.00 93.03           C
ATOM   4265 1HD1 ILE A 279     -10.830 -10.968  13.259  1.00 93.03           H
ATOM   4266 2HD1 ILE A 279     -12.413 -11.463  13.903  1.00 93.03           H
ATOM   4267 3HD1 ILE A 279     -12.279 -10.873  12.229  1.00 93.03           H
ATOM   4268  HN  ILE A 279     -10.016  -7.577  14.102  1.00 93.03           H
ATOM   4269  N   ASP A 280      -9.888  -7.465  17.247  1.00 92.01           N
ATOM   4270  CA  ASP A 280      -9.398  -7.279  18.602  1.00 92.01           C
ATOM   4271  C   ASP A 280      -9.683  -5.845  19.051  1.00 92.01           C
ATOM   4272  O   ASP A 280      -9.968  -5.603  20.223  1.00 92.01           O
ATOM   4273  HA  ASP A 280      -9.930  -8.018  19.202  1.00 92.01           H
ATOM   4274  CB  ASP A 280      -7.887  -7.506  18.678  1.00 92.01           C
ATOM   4275 1HB  ASP A 280      -7.641  -8.484  18.262  1.00 92.01           H
ATOM   4276 2HB  ASP A 280      -7.373  -6.763  18.069  1.00 92.01           H
ATOM   4277  CG  ASP A 280      -7.391  -7.421  20.122  1.00 92.01           C
ATOM   4278  OD1 ASP A 280      -8.000  -8.107  20.972  1.00 92.01           O
ATOM   4279  OD2 ASP A 280      -6.415  -6.673  20.344  1.00 92.01           O
ATOM   4280  HN  ASP A 280      -9.181  -7.649  16.564  1.00 92.01           H
ATOM   4281  N   ALA A 281      -9.598  -4.931  18.095  1.00 91.43           N
ATOM   4282  CA  ALA A 281      -9.851  -3.528  18.376  1.00 91.43           C
ATOM   4283  C   ALA A 281     -11.274  -3.369  18.914  1.00 91.43           C
ATOM   4284  O   ALA A 281     -11.545  -2.469  19.708  1.00 91.43           O
ATOM   4285  HA  ALA A 281      -9.144  -3.211  19.143  1.00 91.43           H
ATOM   4286  CB  ALA A 281      -9.609  -2.703  17.111  1.00 91.43           C
ATOM   4287 1HB  ALA A 281      -8.576  -2.828  16.788  1.00 91.43           H
ATOM   4288 2HB  ALA A 281     -10.280  -3.042  16.322  1.00 91.43           H
ATOM   4289 3HB  ALA A 281      -9.799  -1.650  17.322  1.00 91.43           H
ATOM   4290  HN  ALA A 281      -9.361  -5.136  17.146  1.00 91.43           H
ATOM   4291  N   TYR A 282     -12.147  -4.256  18.459  1.00 81.51           N
ATOM   4292  CA  TYR A 282     -13.545  -4.199  18.850  1.00 81.51           C
ATOM   4293  C   TYR A 282     -13.821  -5.124  20.037  1.00 81.51           C
ATOM   4294  O   TYR A 282     -14.453  -4.719  21.011  1.00 81.51           O
ATOM   4295  HA  TYR A 282     -13.772  -3.172  19.139  1.00 81.51           H
ATOM   4296  CB  TYR A 282     -14.342  -4.689  17.640  1.00 81.51           C
ATOM   4297 1HB  TYR A 282     -14.040  -4.118  16.762  1.00 81.51           H
ATOM   4298 2HB  TYR A 282     -14.085  -5.731  17.446  1.00 81.51           H
ATOM   4299  CG  TYR A 282     -15.859  -4.576  17.806  1.00 81.51           C
ATOM   4300  CD1 TYR A 282     -16.606  -5.697  18.104  1.00 81.51           C
ATOM   4301  HD1 TYR A 282     -16.116  -6.664  18.220  1.00 81.51           H
ATOM   4302  CD2 TYR A 282     -16.480  -3.352  17.659  1.00 81.51           C
ATOM   4303  HD2 TYR A 282     -15.890  -2.466  17.424  1.00 81.51           H
ATOM   4304  CE1 TYR A 282     -18.034  -5.590  18.260  1.00 81.51           C
ATOM   4305  HE1 TYR A 282     -18.636  -6.468  18.495  1.00 81.51           H
ATOM   4306  CE2 TYR A 282     -17.907  -3.245  17.815  1.00 81.51           C
ATOM   4307  HE2 TYR A 282     -18.410  -2.285  17.701  1.00 81.51           H
ATOM   4308  CZ  TYR A 282     -18.614  -4.370  18.108  1.00 81.51           C
ATOM   4309  OH  TYR A 282     -19.962  -4.269  18.256  1.00 81.51           O
ATOM   4310  HH  TYR A 282     -20.250  -3.321  18.125  1.00 81.51           H
ATOM   4311  HN  TYR A 282     -11.913  -5.002  17.835  1.00 81.51           H
ATOM   4312  N   ALA A 283     -13.333  -6.350  19.916  1.00 90.02           N
ATOM   4313  CA  ALA A 283     -13.731  -7.408  20.828  1.00 90.02           C
ATOM   4314  C   ALA A 283     -12.742  -7.470  21.994  1.00 90.02           C
ATOM   4315  O   ALA A 283     -13.062  -7.999  23.057  1.00 90.02           O
ATOM   4316  HA  ALA A 283     -14.719  -7.158  21.215  1.00 90.02           H
ATOM   4317  CB  ALA A 283     -13.820  -8.732  20.068  1.00 90.02           C
ATOM   4318 1HB  ALA A 283     -14.557  -8.644  19.270  1.00 90.02           H
ATOM   4319 2HB  ALA A 283     -12.847  -8.971  19.639  1.00 90.02           H
ATOM   4320 3HB  ALA A 283     -14.119  -9.526  20.753  1.00 90.02           H
ATOM   4321  HN  ALA A 283     -12.678  -6.624  19.211  1.00 90.02           H
ATOM   4322  N   MET A 284     -11.559  -6.922  21.754  1.00 83.63           N
ATOM   4323  CA  MET A 284     -10.524  -6.901  22.773  1.00 83.63           C
ATOM   4324  C   MET A 284     -10.342  -8.286  23.398  1.00 83.63           C
ATOM   4325  O   MET A 284     -10.262  -8.414  24.619  1.00 83.63           O
ATOM   4326  HA  MET A 284      -9.611  -6.605  22.257  1.00 83.63           H
ATOM   4327  CB  MET A 284     -10.900  -5.895  23.862  1.00 83.63           C
ATOM   4328 1HB  MET A 284     -11.808  -6.223  24.368  1.00 83.63           H
ATOM   4329 2HB  MET A 284     -10.112  -5.857  24.615  1.00 83.63           H
ATOM   4330  CG  MET A 284     -11.114  -4.500  23.270  1.00 83.63           C
ATOM   4331 1HG  MET A 284     -10.192  -4.145  22.812  1.00 83.63           H
ATOM   4332 2HG  MET A 284     -11.866  -4.543  22.482  1.00 83.63           H
ATOM   4333  SD  MET A 284     -11.636  -3.368  24.548  1.00 83.63           S
ATOM   4334  CE  MET A 284     -11.916  -1.903  23.568  1.00 83.63           C
ATOM   4335 1HE  MET A 284     -10.990  -1.615  23.071  1.00 83.63           H
ATOM   4336 2HE  MET A 284     -12.681  -2.108  22.819  1.00 83.63           H
ATOM   4337 3HE  MET A 284     -12.250  -1.091  24.214  1.00 83.63           H
ATOM   4338  HN  MET A 284     -11.305  -6.499  20.885  1.00 83.63           H
ATOM   4339  N   PHE A 285     -10.281  -9.287  22.532  1.00 86.94           N
ATOM   4340  CA  PHE A 285     -10.295 -10.668  22.984  1.00 86.94           C
ATOM   4341  C   PHE A 285      -8.880 -11.154  23.306  1.00 86.94           C
ATOM   4342  O   PHE A 285      -8.707 -12.195  23.938  1.00 86.94           O
ATOM   4343  HA  PHE A 285     -10.905 -10.707  23.886  1.00 86.94           H
ATOM   4344  CB  PHE A 285     -10.861 -11.508  21.837  1.00 86.94           C
ATOM   4345 1HB  PHE A 285     -11.054 -12.517  22.200  1.00 86.94           H
ATOM   4346 2HB  PHE A 285     -11.820 -11.089  21.532  1.00 86.94           H
ATOM   4347  CG  PHE A 285      -9.945 -11.588  20.614  1.00 86.94           C
ATOM   4348  CD1 PHE A 285     -10.056 -10.668  19.619  1.00 86.94           C
ATOM   4349  HD1 PHE A 285     -10.798  -9.872  19.693  1.00 86.94           H
ATOM   4350  CD2 PHE A 285      -9.019 -12.580  20.521  1.00 86.94           C
ATOM   4351  HD2 PHE A 285      -8.930 -13.318  21.318  1.00 86.94           H
ATOM   4352  CE1 PHE A 285      -9.206 -10.742  18.484  1.00 86.94           C
ATOM   4353  HE1 PHE A 285      -9.295 -10.004  17.687  1.00 86.94           H
ATOM   4354  CE2 PHE A 285      -8.169 -12.655  19.386  1.00 86.94           C
ATOM   4355  HE2 PHE A 285      -7.427 -13.450  19.312  1.00 86.94           H
ATOM   4356  CZ  PHE A 285      -8.280 -11.734  18.392  1.00 86.94           C
ATOM   4357  HZ  PHE A 285      -7.628 -11.792  17.520  1.00 86.94           H
ATOM   4358  HN  PHE A 285     -10.222  -9.167  21.541  1.00 86.94           H
ATOM   4359  N   ILE A 286      -7.905 -10.378  22.857  1.00 87.95           N
ATOM   4360  CA  ILE A 286      -6.512 -10.699  23.116  1.00 87.95           C
ATOM   4361  C   ILE A 286      -6.110 -10.141  24.483  1.00 87.95           C
ATOM   4362  O   ILE A 286      -5.868  -8.943  24.620  1.00 87.95           O
ATOM   4363  HA  ILE A 286      -6.429 -11.786  23.149  1.00 87.95           H
ATOM   4364  CB  ILE A 286      -5.627 -10.212  21.968  1.00 87.95           C
ATOM   4365  HB  ILE A 286      -5.744  -9.132  21.881  1.00 87.95           H
ATOM   4366  CG1 ILE A 286      -6.069 -10.823  20.637  1.00 87.95           C
ATOM   4367 1HG1 ILE A 286      -5.929 -11.904  20.665  1.00 87.95           H
ATOM   4368 2HG1 ILE A 286      -7.134 -10.644  20.486  1.00 87.95           H
ATOM   4369  CG2 ILE A 286      -4.150 -10.484  22.261  1.00 87.95           C
ATOM   4370 1HG2 ILE A 286      -3.858  -9.962  23.172  1.00 87.95           H
ATOM   4371 2HG2 ILE A 286      -3.996 -11.555  22.390  1.00 87.95           H
ATOM   4372 3HG2 ILE A 286      -3.543 -10.127  21.428  1.00 87.95           H
ATOM   4373  CD1 ILE A 286      -5.276 -10.231  19.470  1.00 87.95           C
ATOM   4374 1HD1 ILE A 286      -5.438  -9.154  19.431  1.00 87.95           H
ATOM   4375 2HD1 ILE A 286      -4.214 -10.434  19.613  1.00 87.95           H
ATOM   4376 3HD1 ILE A 286      -5.610 -10.683  18.537  1.00 87.95           H
ATOM   4377  HN  ILE A 286      -8.054  -9.544  22.326  1.00 87.95           H
ATOM   4378  N   SER A 287      -6.052 -11.035  25.458  1.00 85.57           N
ATOM   4379  CA  SER A 287      -5.695 -10.644  26.812  1.00 85.57           C
ATOM   4380  C   SER A 287      -4.301 -11.171  27.159  1.00 85.57           C
ATOM   4381  O   SER A 287      -3.702 -10.748  28.146  1.00 85.57           O
ATOM   4382  HA  SER A 287      -5.703  -9.554  26.809  1.00 85.57           H
ATOM   4383  CB  SER A 287      -6.723 -11.158  27.822  1.00 85.57           C
ATOM   4384 1HB  SER A 287      -6.421 -10.865  28.827  1.00 85.57           H
ATOM   4385 2HB  SER A 287      -7.687 -10.687  27.630  1.00 85.57           H
ATOM   4386  OG  SER A 287      -6.867 -12.574  27.764  1.00 85.57           O
ATOM   4387  HG  SER A 287      -7.576 -12.873  28.404  1.00 85.57           H
ATOM   4388  HN  SER A 287      -6.242 -12.009  25.336  1.00 85.57           H
ATOM   4389  N   ASN A 288      -3.825 -12.085  26.326  1.00 86.42           N
ATOM   4390  CA  ASN A 288      -2.552 -12.738  26.580  1.00 86.42           C
ATOM   4391  C   ASN A 288      -1.431 -11.934  25.917  1.00 86.42           C
ATOM   4392  O   ASN A 288      -1.460 -11.701  24.710  1.00 86.42           O
ATOM   4393  HA  ASN A 288      -2.457 -12.768  27.666  1.00 86.42           H
ATOM   4394  CB  ASN A 288      -2.530 -14.151  25.995  1.00 86.42           C
ATOM   4395 1HB  ASN A 288      -3.413 -14.699  26.325  1.00 86.42           H
ATOM   4396 2HB  ASN A 288      -2.576 -14.099  24.907  1.00 86.42           H
ATOM   4397  CG  ASN A 288      -1.268 -14.903  26.423  1.00 86.42           C
ATOM   4398  OD1 ASN A 288      -0.158 -14.404  26.335  1.00 86.42           O
ATOM   4399  ND2 ASN A 288      -1.499 -16.126  26.889  1.00 86.42           N
ATOM   4400 1HD2 ASN A 288      -2.435 -16.476  26.935  1.00 86.42           H
ATOM   4401 2HD2 ASN A 288      -0.737 -16.697  27.194  1.00 86.42           H
ATOM   4402  HN  ASN A 288      -4.293 -12.381  25.493  1.00 86.42           H
ATOM   4403  N   CYS A 289      -0.469 -11.533  26.736  1.00 90.81           N
ATOM   4404  CA  CYS A 289       0.599 -10.666  26.269  1.00 90.81           C
ATOM   4405  C   CYS A 289       1.421 -11.433  25.231  1.00 90.81           C
ATOM   4406  O   CYS A 289       1.849 -10.864  24.229  1.00 90.81           O
ATOM   4407  HA  CYS A 289       0.121  -9.797  25.818  1.00 90.81           H
ATOM   4408  CB  CYS A 289       1.465 -10.162  27.425  1.00 90.81           C
ATOM   4409 1HB  CYS A 289       0.843  -9.657  28.163  1.00 90.81           H
ATOM   4410 2HB  CYS A 289       1.938 -11.005  27.929  1.00 90.81           H
ATOM   4411  SG  CYS A 289       2.743  -9.014  26.794  1.00 90.81           S
ATOM   4412  HN  CYS A 289      -0.413 -11.791  27.701  1.00 90.81           H
ATOM   4413  N   ALA A 290       1.617 -12.714  25.508  1.00 93.03           N
ATOM   4414  CA  ALA A 290       2.442 -13.547  24.649  1.00 93.03           C
ATOM   4415  C   ALA A 290       1.825 -13.598  23.250  1.00 93.03           C
ATOM   4416  O   ALA A 290       2.538 -13.520  22.251  1.00 93.03           O
ATOM   4417  HA  ALA A 290       3.427 -13.086  24.587  1.00 93.03           H
ATOM   4418  CB  ALA A 290       2.586 -14.937  25.273  1.00 93.03           C
ATOM   4419 1HB  ALA A 290       3.056 -14.848  26.253  1.00 93.03           H
ATOM   4420 2HB  ALA A 290       1.601 -15.391  25.382  1.00 93.03           H
ATOM   4421 3HB  ALA A 290       3.205 -15.562  24.629  1.00 93.03           H
ATOM   4422  HN  ALA A 290       1.224 -13.182  26.299  1.00 93.03           H
ATOM   4423  N   VAL A 291       0.507 -13.728  23.223  1.00 93.37           N
ATOM   4424  CA  VAL A 291      -0.214 -13.776  21.962  1.00 93.37           C
ATOM   4425  C   VAL A 291      -0.083 -12.427  21.252  1.00 93.37           C
ATOM   4426  O   VAL A 291       0.147 -12.377  20.045  1.00 93.37           O
ATOM   4427  HA  VAL A 291       0.252 -14.544  21.346  1.00 93.37           H
ATOM   4428  CB  VAL A 291      -1.669 -14.183  22.207  1.00 93.37           C
ATOM   4429  HB  VAL A 291      -2.107 -13.462  22.897  1.00 93.37           H
ATOM   4430  CG1 VAL A 291      -2.476 -14.142  20.908  1.00 93.37           C
ATOM   4431 1HG1 VAL A 291      -2.460 -13.131  20.502  1.00 93.37           H
ATOM   4432 2HG1 VAL A 291      -2.037 -14.830  20.186  1.00 93.37           H
ATOM   4433 3HG1 VAL A 291      -3.506 -14.436  21.111  1.00 93.37           H
ATOM   4434  CG2 VAL A 291      -1.749 -15.565  22.859  1.00 93.37           C
ATOM   4435 1HG2 VAL A 291      -1.285 -16.303  22.204  1.00 93.37           H
ATOM   4436 2HG2 VAL A 291      -1.225 -15.547  23.815  1.00 93.37           H
ATOM   4437 3HG2 VAL A 291      -2.794 -15.830  23.022  1.00 93.37           H
ATOM   4438  HN  VAL A 291      -0.065 -13.799  24.040  1.00 93.37           H
ATOM   4439  N   SER A 292      -0.234 -11.367  22.032  1.00 93.55           N
ATOM   4440  CA  SER A 292      -0.157 -10.021  21.488  1.00 93.55           C
ATOM   4441  C   SER A 292       1.224  -9.784  20.873  1.00 93.55           C
ATOM   4442  O   SER A 292       1.334  -9.217  19.787  1.00 93.55           O
ATOM   4443  HA  SER A 292      -0.930  -9.975  20.722  1.00 93.55           H
ATOM   4444  CB  SER A 292      -0.445  -8.975  22.566  1.00 93.55           C
ATOM   4445 1HB  SER A 292      -1.383  -9.218  23.066  1.00 93.55           H
ATOM   4446 2HB  SER A 292       0.338  -9.009  23.324  1.00 93.55           H
ATOM   4447  OG  SER A 292      -0.524  -7.659  22.025  1.00 93.55           O
ATOM   4448  HG  SER A 292      -1.346  -7.569  21.463  1.00 93.55           H
ATOM   4449  HN  SER A 292      -0.406 -11.416  23.016  1.00 93.55           H
ATOM   4450  N   THR A 293       2.242 -10.229  21.595  1.00 89.97           N
ATOM   4451  CA  THR A 293       3.613 -10.030  21.156  1.00 89.97           C
ATOM   4452  C   THR A 293       3.847 -10.717  19.810  1.00 89.97           C
ATOM   4453  O   THR A 293       4.430 -10.128  18.901  1.00 89.97           O
ATOM   4454  HA  THR A 293       3.774  -8.963  21.003  1.00 89.97           H
ATOM   4455  CB  THR A 293       4.541 -10.532  22.264  1.00 89.97           C
ATOM   4456  HB  THR A 293       4.367 -11.588  22.469  1.00 89.97           H
ATOM   4457  OG1 THR A 293       4.295  -9.645  23.352  1.00 89.97           O
ATOM   4458  HG1 THR A 293       3.557 -10.003  23.924  1.00 89.97           H
ATOM   4459  CG2 THR A 293       6.019 -10.314  21.933  1.00 89.97           C
ATOM   4460 1HG2 THR A 293       6.207  -9.250  21.794  1.00 89.97           H
ATOM   4461 2HG2 THR A 293       6.269 -10.850  21.018  1.00 89.97           H
ATOM   4462 3HG2 THR A 293       6.634 -10.688  22.752  1.00 89.97           H
ATOM   4463  HN  THR A 293       2.142 -10.716  22.462  1.00 89.97           H
ATOM   4464  N   ASN A 294       3.381 -11.955  19.724  1.00 91.98           N
ATOM   4465  CA  ASN A 294       3.589 -12.752  18.527  1.00 91.98           C
ATOM   4466  C   ASN A 294       2.855 -12.101  17.352  1.00 91.98           C
ATOM   4467  O   ASN A 294       3.357 -12.094  16.229  1.00 91.98           O
ATOM   4468  HA  ASN A 294       4.669 -12.774  18.382  1.00 91.98           H
ATOM   4469  CB  ASN A 294       3.036 -14.167  18.704  1.00 91.98           C
ATOM   4470 1HB  ASN A 294       2.036 -14.119  19.134  1.00 91.98           H
ATOM   4471 2HB  ASN A 294       2.942 -14.649  17.731  1.00 91.98           H
ATOM   4472  CG  ASN A 294       3.946 -15.002  19.608  1.00 91.98           C
ATOM   4473  OD1 ASN A 294       5.112 -14.702  19.805  1.00 91.98           O
ATOM   4474  ND2 ASN A 294       3.350 -16.063  20.144  1.00 91.98           N
ATOM   4475 1HD2 ASN A 294       2.389 -16.252  19.942  1.00 91.98           H
ATOM   4476 2HD2 ASN A 294       3.862 -16.671  20.750  1.00 91.98           H
ATOM   4477  HN  ASN A 294       2.870 -12.411  20.452  1.00 91.98           H
ATOM   4478  N   ILE A 295       1.679 -11.571  17.652  1.00 92.07           N
ATOM   4479  CA  ILE A 295       0.869 -10.922  16.634  1.00 92.07           C
ATOM   4480  C   ILE A 295       1.618  -9.703  16.094  1.00 92.07           C
ATOM   4481  O   ILE A 295       1.631  -9.461  14.888  1.00 92.07           O
ATOM   4482  HA  ILE A 295       0.736 -11.634  15.820  1.00 92.07           H
ATOM   4483  CB  ILE A 295      -0.522 -10.597  17.182  1.00 92.07           C
ATOM   4484  HB  ILE A 295      -0.405 -10.171  18.179  1.00 92.07           H
ATOM   4485  CG1 ILE A 295      -1.364 -11.866  17.330  1.00 92.07           C
ATOM   4486 1HG1 ILE A 295      -1.613 -12.257  16.344  1.00 92.07           H
ATOM   4487 2HG1 ILE A 295      -0.783 -12.635  17.840  1.00 92.07           H
ATOM   4488  CG2 ILE A 295      -1.219  -9.544  16.319  1.00 92.07           C
ATOM   4489 1HG2 ILE A 295      -0.624  -8.630  16.310  1.00 92.07           H
ATOM   4490 2HG2 ILE A 295      -1.323  -9.919  15.301  1.00 92.07           H
ATOM   4491 3HG2 ILE A 295      -2.205  -9.331  16.731  1.00 92.07           H
ATOM   4492  CD1 ILE A 295      -2.647 -11.584  18.113  1.00 92.07           C
ATOM   4493 1HD1 ILE A 295      -2.393 -11.216  19.107  1.00 92.07           H
ATOM   4494 2HD1 ILE A 295      -3.236 -10.833  17.587  1.00 92.07           H
ATOM   4495 3HD1 ILE A 295      -3.227 -12.503  18.203  1.00 92.07           H
ATOM   4496  HN  ILE A 295       1.278 -11.579  18.568  1.00 92.07           H
ATOM   4497  N   ASP A 296       2.224  -8.965  17.013  1.00 93.47           N
ATOM   4498  CA  ASP A 296       2.916  -7.739  16.652  1.00 93.47           C
ATOM   4499  C   ASP A 296       4.114  -8.078  15.762  1.00 93.47           C
ATOM   4500  O   ASP A 296       4.409  -7.355  14.812  1.00 93.47           O
ATOM   4501  HA  ASP A 296       2.172  -7.132  16.137  1.00 93.47           H
ATOM   4502  CB  ASP A 296       3.440  -7.017  17.895  1.00 93.47           C
ATOM   4503 1HB  ASP A 296       3.961  -7.724  18.539  1.00 93.47           H
ATOM   4504 2HB  ASP A 296       4.166  -6.259  17.600  1.00 93.47           H
ATOM   4505  CG  ASP A 296       2.296  -6.360  18.670  1.00 93.47           C
ATOM   4506  OD1 ASP A 296       1.225  -6.174  18.052  1.00 93.47           O
ATOM   4507  OD2 ASP A 296       2.518  -6.060  19.863  1.00 93.47           O
ATOM   4508  HN  ASP A 296       2.247  -9.193  17.986  1.00 93.47           H
ATOM   4509  N   ILE A 297       4.771  -9.177  16.102  1.00 92.24           N
ATOM   4510  CA  ILE A 297       5.908  -9.640  15.324  1.00 92.24           C
ATOM   4511  C   ILE A 297       5.432 -10.053  13.930  1.00 92.24           C
ATOM   4512  O   ILE A 297       6.047  -9.691  12.928  1.00 92.24           O
ATOM   4513  HA  ILE A 297       6.595  -8.801  15.220  1.00 92.24           H
ATOM   4514  CB  ILE A 297       6.654 -10.746  16.072  1.00 92.24           C
ATOM   4515  HB  ILE A 297       5.925 -11.488  16.400  1.00 92.24           H
ATOM   4516  CG1 ILE A 297       7.335 -10.197  17.327  1.00 92.24           C
ATOM   4517 1HG1 ILE A 297       8.147  -9.527  17.040  1.00 92.24           H
ATOM   4518 2HG1 ILE A 297       6.623  -9.606  17.903  1.00 92.24           H
ATOM   4519  CG2 ILE A 297       7.643 -11.461  15.149  1.00 92.24           C
ATOM   4520 1HG2 ILE A 297       7.103 -11.907  14.314  1.00 92.24           H
ATOM   4521 2HG2 ILE A 297       8.370 -10.744  14.770  1.00 92.24           H
ATOM   4522 3HG2 ILE A 297       8.159 -12.243  15.706  1.00 92.24           H
ATOM   4523  CD1 ILE A 297       7.885 -11.331  18.194  1.00 92.24           C
ATOM   4524 1HD1 ILE A 297       7.067 -11.985  18.498  1.00 92.24           H
ATOM   4525 2HD1 ILE A 297       8.615 -11.904  17.622  1.00 92.24           H
ATOM   4526 3HD1 ILE A 297       8.364 -10.912  19.079  1.00 92.24           H
ATOM   4527  HN  ILE A 297       4.538  -9.747  16.890  1.00 92.24           H
ATOM   4528  N   CYS A 298       4.341 -10.804  13.910  1.00 94.45           N
ATOM   4529  CA  CYS A 298       3.771 -11.263  12.654  1.00 94.45           C
ATOM   4530  C   CYS A 298       3.418 -10.036  11.811  1.00 94.45           C
ATOM   4531  O   CYS A 298       3.608 -10.039  10.595  1.00 94.45           O
ATOM   4532  HA  CYS A 298       4.537 -11.863  12.164  1.00 94.45           H
ATOM   4533  CB  CYS A 298       2.558 -12.167  12.881  1.00 94.45           C
ATOM   4534 1HB  CYS A 298       1.891 -11.718  13.617  1.00 94.45           H
ATOM   4535 2HB  CYS A 298       1.990 -12.267  11.956  1.00 94.45           H
ATOM   4536  SG  CYS A 298       3.105 -13.815  13.459  1.00 94.45           S
ATOM   4537  HG  CYS A 298       3.342 -13.450  14.715  1.00 94.45           H
ATOM   4538  HN  CYS A 298       3.850 -11.099  14.730  1.00 94.45           H
ATOM   4539  N   PHE A 299       2.912  -9.017  12.489  1.00 94.49           N
ATOM   4540  CA  PHE A 299       2.531  -7.786  11.816  1.00 94.49           C
ATOM   4541  C   PHE A 299       3.733  -7.152  11.113  1.00 94.49           C
ATOM   4542  O   PHE A 299       3.639  -6.757   9.951  1.00 94.49           O
ATOM   4543  HA  PHE A 299       1.773  -8.043  11.077  1.00 94.49           H
ATOM   4544  CB  PHE A 299       2.022  -6.827  12.894  1.00 94.49           C
ATOM   4545 1HB  PHE A 299       1.164  -7.279  13.392  1.00 94.49           H
ATOM   4546 2HB  PHE A 299       2.797  -6.700  13.649  1.00 94.49           H
ATOM   4547  CG  PHE A 299       1.618  -5.451  12.361  1.00 94.49           C
ATOM   4548  CD1 PHE A 299       2.485  -4.406  12.449  1.00 94.49           C
ATOM   4549  HD1 PHE A 299       3.467  -4.550  12.899  1.00 94.49           H
ATOM   4550  CD2 PHE A 299       0.392  -5.271  11.800  1.00 94.49           C
ATOM   4551  HD2 PHE A 299      -0.303  -6.108  11.730  1.00 94.49           H
ATOM   4552  CE1 PHE A 299       2.110  -3.129  11.955  1.00 94.49           C
ATOM   4553  HE1 PHE A 299       2.805  -2.292  12.026  1.00 94.49           H
ATOM   4554  CE2 PHE A 299       0.017  -3.994  11.306  1.00 94.49           C
ATOM   4555  HE2 PHE A 299      -0.965  -3.850  10.857  1.00 94.49           H
ATOM   4556  CZ  PHE A 299       0.884  -2.950  11.394  1.00 94.49           C
ATOM   4557  HZ  PHE A 299       0.596  -1.969  11.014  1.00 94.49           H
ATOM   4558  HN  PHE A 299       2.761  -9.022  13.477  1.00 94.49           H
ATOM   4559  N   GLN A 300       4.834  -7.073  11.845  1.00 90.49           N
ATOM   4560  CA  GLN A 300       6.037  -6.447  11.324  1.00 90.49           C
ATOM   4561  C   GLN A 300       6.478  -7.137  10.032  1.00 90.49           C
ATOM   4562  O   GLN A 300       6.774  -6.474   9.040  1.00 90.49           O
ATOM   4563  HA  GLN A 300       5.758  -5.414  11.115  1.00 90.49           H
ATOM   4564  CB  GLN A 300       7.158  -6.462  12.365  1.00 90.49           C
ATOM   4565 1HB  GLN A 300       7.269  -7.468  12.770  1.00 90.49           H
ATOM   4566 2HB  GLN A 300       8.104  -6.204  11.889  1.00 90.49           H
ATOM   4567  CG  GLN A 300       6.866  -5.479  13.500  1.00 90.49           C
ATOM   4568 1HG  GLN A 300       6.739  -4.476  13.093  1.00 90.49           H
ATOM   4569 2HG  GLN A 300       5.929  -5.747  13.987  1.00 90.49           H
ATOM   4570  CD  GLN A 300       7.999  -5.478  14.529  1.00 90.49           C
ATOM   4571  OE1 GLN A 300       9.164  -5.312  14.208  1.00 90.49           O
ATOM   4572  NE2 GLN A 300       7.593  -5.671  15.781  1.00 90.49           N
ATOM   4573 1HE2 GLN A 300       6.621  -5.801  15.976  1.00 90.49           H
ATOM   4574 2HE2 GLN A 300       8.259  -5.687  16.526  1.00 90.49           H
ATOM   4575  HN  GLN A 300       4.912  -7.428  12.777  1.00 90.49           H
ATOM   4576  N   VAL A 301       6.507  -8.461  10.087  1.00 95.02           N
ATOM   4577  CA  VAL A 301       7.028  -9.244   8.979  1.00 95.02           C
ATOM   4578  C   VAL A 301       6.127  -9.053   7.757  1.00 95.02           C
ATOM   4579  O   VAL A 301       6.607  -8.727   6.673  1.00 95.02           O
ATOM   4580  HA  VAL A 301       8.022  -8.863   8.745  1.00 95.02           H
ATOM   4581  CB  VAL A 301       7.169 -10.710   9.395  1.00 95.02           C
ATOM   4582  HB  VAL A 301       6.191 -11.060   9.725  1.00 95.02           H
ATOM   4583  CG1 VAL A 301       7.604 -11.576   8.212  1.00 95.02           C
ATOM   4584 1HG1 VAL A 301       6.859 -11.508   7.419  1.00 95.02           H
ATOM   4585 2HG1 VAL A 301       8.566 -11.225   7.838  1.00 95.02           H
ATOM   4586 3HG1 VAL A 301       7.696 -12.613   8.535  1.00 95.02           H
ATOM   4587  CG2 VAL A 301       8.140 -10.856  10.568  1.00 95.02           C
ATOM   4588 1HG2 VAL A 301       9.121 -10.480  10.277  1.00 95.02           H
ATOM   4589 2HG2 VAL A 301       7.771 -10.285  11.420  1.00 95.02           H
ATOM   4590 3HG2 VAL A 301       8.222 -11.907  10.844  1.00 95.02           H
ATOM   4591  HN  VAL A 301       6.184  -8.996  10.868  1.00 95.02           H
ATOM   4592  N   THR A 302       4.838  -9.266   7.974  1.00 94.32           N
ATOM   4593  CA  THR A 302       3.888  -9.288   6.874  1.00 94.32           C
ATOM   4594  C   THR A 302       3.760  -7.896   6.252  1.00 94.32           C
ATOM   4595  O   THR A 302       3.576  -7.768   5.042  1.00 94.32           O
ATOM   4596  HA  THR A 302       4.274  -9.951   6.100  1.00 94.32           H
ATOM   4597  CB  THR A 302       2.563  -9.840   7.405  1.00 94.32           C
ATOM   4598  HB  THR A 302       1.808  -9.860   6.619  1.00 94.32           H
ATOM   4599  OG1 THR A 302       2.265  -9.011   8.524  1.00 94.32           O
ATOM   4600  HG1 THR A 302       1.328  -9.177   8.833  1.00 94.32           H
ATOM   4601  CG2 THR A 302       2.711 -11.239   8.007  1.00 94.32           C
ATOM   4602 1HG2 THR A 302       3.417 -11.205   8.837  1.00 94.32           H
ATOM   4603 2HG2 THR A 302       3.080 -11.925   7.244  1.00 94.32           H
ATOM   4604 3HG2 THR A 302       1.742 -11.584   8.368  1.00 94.32           H
ATOM   4605  HN  THR A 302       4.440  -9.420   8.879  1.00 94.32           H
ATOM   4606  N   GLN A 303       3.863  -6.889   7.106  1.00 91.66           N
ATOM   4607  CA  GLN A 303       3.802  -5.511   6.649  1.00 91.66           C
ATOM   4608  C   GLN A 303       4.968  -5.213   5.703  1.00 91.66           C
ATOM   4609  O   GLN A 303       4.785  -4.573   4.669  1.00 91.66           O
ATOM   4610  HA  GLN A 303       2.858  -5.426   6.111  1.00 91.66           H
ATOM   4611  CB  GLN A 303       3.795  -4.541   7.832  1.00 91.66           C
ATOM   4612 1HB  GLN A 303       2.907  -4.711   8.441  1.00 91.66           H
ATOM   4613 2HB  GLN A 303       4.659  -4.731   8.469  1.00 91.66           H
ATOM   4614  CG  GLN A 303       3.820  -3.089   7.351  1.00 91.66           C
ATOM   4615 1HG  GLN A 303       4.783  -2.871   6.891  1.00 91.66           H
ATOM   4616 2HG  GLN A 303       3.060  -2.944   6.583  1.00 91.66           H
ATOM   4617  CD  GLN A 303       3.572  -2.122   8.510  1.00 91.66           C
ATOM   4618  OE1 GLN A 303       4.428  -1.881   9.345  1.00 91.66           O
ATOM   4619  NE2 GLN A 303       2.355  -1.584   8.516  1.00 91.66           N
ATOM   4620 1HE2 GLN A 303       1.699  -1.825   7.801  1.00 91.66           H
ATOM   4621 2HE2 GLN A 303       2.097  -0.939   9.235  1.00 91.66           H
ATOM   4622  HN  GLN A 303       3.986  -7.002   8.092  1.00 91.66           H
ATOM   4623  N   THR A 304       6.141  -5.692   6.092  1.00 92.83           N
ATOM   4624  CA  THR A 304       7.346  -5.434   5.323  1.00 92.83           C
ATOM   4625  C   THR A 304       7.237  -6.064   3.933  1.00 92.83           C
ATOM   4626  O   THR A 304       7.592  -5.439   2.935  1.00 92.83           O
ATOM   4627  HA  THR A 304       7.439  -4.358   5.180  1.00 92.83           H
ATOM   4628  CB  THR A 304       8.541  -5.947   6.131  1.00 92.83           C
ATOM   4629  HB  THR A 304       8.502  -7.031   6.236  1.00 92.83           H
ATOM   4630  OG1 THR A 304       8.480  -5.208   7.348  1.00 92.83           O
ATOM   4631  HG1 THR A 304       8.038  -5.756   8.058  1.00 92.83           H
ATOM   4632  CG2 THR A 304       9.881  -5.542   5.515  1.00 92.83           C
ATOM   4633 1HG2 THR A 304       9.947  -4.454   5.472  1.00 92.83           H
ATOM   4634 2HG2 THR A 304       9.957  -5.950   4.507  1.00 92.83           H
ATOM   4635 3HG2 THR A 304      10.695  -5.931   6.127  1.00 92.83           H
ATOM   4636  HN  THR A 304       6.274  -6.246   6.914  1.00 92.83           H
ATOM   4637  N   ILE A 305       6.745  -7.294   3.913  1.00 93.19           N
ATOM   4638  CA  ILE A 305       6.552  -8.002   2.658  1.00 93.19           C
ATOM   4639  C   ILE A 305       5.621  -7.190   1.757  1.00 93.19           C
ATOM   4640  O   ILE A 305       5.826  -7.122   0.546  1.00 93.19           O
ATOM   4641  HA  ILE A 305       7.525  -8.076   2.172  1.00 93.19           H
ATOM   4642  CB  ILE A 305       6.066  -9.429   2.918  1.00 93.19           C
ATOM   4643  HB  ILE A 305       5.201  -9.381   3.579  1.00 93.19           H
ATOM   4644  CG1 ILE A 305       7.138 -10.251   3.637  1.00 93.19           C
ATOM   4645 1HG1 ILE A 305       7.941 -10.497   2.941  1.00 93.19           H
ATOM   4646 2HG1 ILE A 305       7.581  -9.658   4.437  1.00 93.19           H
ATOM   4647  CG2 ILE A 305       5.607 -10.097   1.620  1.00 93.19           C
ATOM   4648 1HG2 ILE A 305       4.788  -9.523   1.187  1.00 93.19           H
ATOM   4649 2HG2 ILE A 305       6.438 -10.133   0.916  1.00 93.19           H
ATOM   4650 3HG2 ILE A 305       5.267 -11.110   1.834  1.00 93.19           H
ATOM   4651  CD1 ILE A 305       6.546 -11.538   4.216  1.00 93.19           C
ATOM   4652 1HD1 ILE A 305       5.761 -11.287   4.930  1.00 93.19           H
ATOM   4653 2HD1 ILE A 305       6.126 -12.139   3.410  1.00 93.19           H
ATOM   4654 3HD1 ILE A 305       7.329 -12.103   4.722  1.00 93.19           H
ATOM   4655  HN  ILE A 305       6.480  -7.804   4.731  1.00 93.19           H
ATOM   4656  N   ALA A 306       4.616  -6.594   2.382  1.00 94.45           N
ATOM   4657  CA  ALA A 306       3.625  -5.828   1.646  1.00 94.45           C
ATOM   4658  C   ALA A 306       4.303  -4.626   0.986  1.00 94.45           C
ATOM   4659  O   ALA A 306       3.952  -4.245  -0.130  1.00 94.45           O
ATOM   4660  HA  ALA A 306       3.215  -6.474   0.869  1.00 94.45           H
ATOM   4661  CB  ALA A 306       2.494  -5.413   2.590  1.00 94.45           C
ATOM   4662 1HB  ALA A 306       2.026  -6.304   3.009  1.00 94.45           H
ATOM   4663 2HB  ALA A 306       2.900  -4.802   3.396  1.00 94.45           H
ATOM   4664 3HB  ALA A 306       1.752  -4.839   2.037  1.00 94.45           H
ATOM   4665  HN  ALA A 306       4.473  -6.629   3.371  1.00 94.45           H
ATOM   4666  N   PHE A 307       5.264  -4.062   1.703  1.00 92.82           N
ATOM   4667  CA  PHE A 307       5.936  -2.859   1.240  1.00 92.82           C
ATOM   4668  C   PHE A 307       6.817  -3.156   0.025  1.00 92.82           C
ATOM   4669  O   PHE A 307       6.995  -2.301  -0.841  1.00 92.82           O
ATOM   4670  HA  PHE A 307       5.162  -2.144   0.959  1.00 92.82           H
ATOM   4671  CB  PHE A 307       6.820  -2.370   2.389  1.00 92.82           C
ATOM   4672 1HB  PHE A 307       7.412  -3.207   2.759  1.00 92.82           H
ATOM   4673 2HB  PHE A 307       7.521  -1.629   2.004  1.00 92.82           H
ATOM   4674  CG  PHE A 307       6.042  -1.758   3.556  1.00 92.82           C
ATOM   4675  CD1 PHE A 307       4.691  -1.623   3.476  1.00 92.82           C
ATOM   4676  HD1 PHE A 307       4.163  -1.951   2.581  1.00 92.82           H
ATOM   4677  CD2 PHE A 307       6.702  -1.350   4.673  1.00 92.82           C
ATOM   4678  HD2 PHE A 307       7.785  -1.458   4.736  1.00 92.82           H
ATOM   4679  CE1 PHE A 307       3.970  -1.055   4.559  1.00 92.82           C
ATOM   4680  HE1 PHE A 307       2.887  -0.947   4.495  1.00 92.82           H
ATOM   4681  CE2 PHE A 307       5.980  -0.782   5.756  1.00 92.82           C
ATOM   4682  HE2 PHE A 307       6.509  -0.454   6.651  1.00 92.82           H
ATOM   4683  CZ  PHE A 307       4.629  -0.647   5.676  1.00 92.82           C
ATOM   4684  HZ  PHE A 307       4.075  -0.211   6.508  1.00 92.82           H
ATOM   4685  HN  PHE A 307       5.584  -4.412   2.583  1.00 92.82           H
ATOM   4686  N   PHE A 308       7.344  -4.371  -0.001  1.00 88.20           N
ATOM   4687  CA  PHE A 308       8.173  -4.804  -1.113  1.00 88.20           C
ATOM   4688  C   PHE A 308       7.379  -4.807  -2.420  1.00 88.20           C
ATOM   4689  O   PHE A 308       7.961  -4.790  -3.504  1.00 88.20           O
ATOM   4690  HA  PHE A 308       9.000  -4.099  -1.193  1.00 88.20           H
ATOM   4691  CB  PHE A 308       8.627  -6.232  -0.803  1.00 88.20           C
ATOM   4692 1HB  PHE A 308       7.847  -6.735  -0.233  1.00 88.20           H
ATOM   4693 2HB  PHE A 308       8.740  -6.778  -1.739  1.00 88.20           H
ATOM   4694  CG  PHE A 308       9.941  -6.311  -0.022  1.00 88.20           C
ATOM   4695  CD1 PHE A 308      11.123  -6.086  -0.655  1.00 88.20           C
ATOM   4696  HD1 PHE A 308      11.135  -5.849  -1.719  1.00 88.20           H
ATOM   4697  CD2 PHE A 308       9.926  -6.607   1.306  1.00 88.20           C
ATOM   4698  HD2 PHE A 308       8.978  -6.788   1.813  1.00 88.20           H
ATOM   4699  CE1 PHE A 308      12.342  -6.160   0.070  1.00 88.20           C
ATOM   4700  HE1 PHE A 308      13.290  -5.980  -0.437  1.00 88.20           H
ATOM   4701  CE2 PHE A 308      11.144  -6.681   2.031  1.00 88.20           C
ATOM   4702  HE2 PHE A 308      11.132  -6.918   3.094  1.00 88.20           H
ATOM   4703  CZ  PHE A 308      12.327  -6.456   1.397  1.00 88.20           C
ATOM   4704  HZ  PHE A 308      13.262  -6.513   1.954  1.00 88.20           H
ATOM   4705  HN  PHE A 308       7.213  -5.053   0.719  1.00 88.20           H
ATOM   4706  N   HIS A 309       6.062  -4.828  -2.276  1.00 83.06           N
ATOM   4707  CA  HIS A 309       5.182  -4.842  -3.432  1.00 83.06           C
ATOM   4708  C   HIS A 309       5.386  -3.563  -4.247  1.00 83.06           C
ATOM   4709  O   HIS A 309       5.310  -3.586  -5.474  1.00 83.06           O
ATOM   4710  HA  HIS A 309       5.475  -5.699  -4.038  1.00 83.06           H
ATOM   4711  CB  HIS A 309       3.727  -5.047  -3.005  1.00 83.06           C
ATOM   4712 1HB  HIS A 309       3.669  -5.924  -2.361  1.00 83.06           H
ATOM   4713 2HB  HIS A 309       3.410  -4.191  -2.409  1.00 83.06           H
ATOM   4714  CG  HIS A 309       2.768  -5.223  -4.158  1.00 83.06           C
ATOM   4715  ND1 HIS A 309       1.972  -4.196  -4.634  1.00 83.06           N
ATOM   4716  HD1 HIS A 309       1.947  -3.261  -4.278  1.00 83.06           H
ATOM   4717  CD2 HIS A 309       2.487  -6.315  -4.926  1.00 83.06           C
ATOM   4718  HD2 HIS A 309       2.940  -7.301  -4.821  1.00 83.06           H
ATOM   4719  CE1 HIS A 309       1.247  -4.660  -5.641  1.00 83.06           C
ATOM   4720  HE1 HIS A 309       0.522  -4.093  -6.225  1.00 83.06           H
ATOM   4721  NE2 HIS A 309       1.568  -5.974  -5.820  1.00 83.06           N
ATOM   4722  HN  HIS A 309       5.597  -4.837  -1.391  1.00 83.06           H
ATOM   4723  N   SER A 310       5.642  -2.478  -3.531  1.00 86.62           N
ATOM   4724  CA  SER A 310       5.830  -1.187  -4.171  1.00 86.62           C
ATOM   4725  C   SER A 310       7.114  -1.196  -5.002  1.00 86.62           C
ATOM   4726  O   SER A 310       7.267  -0.396  -5.924  1.00 86.62           O
ATOM   4727  HA  SER A 310       4.959  -1.053  -4.813  1.00 86.62           H
ATOM   4728  CB  SER A 310       5.876  -0.061  -3.136  1.00 86.62           C
ATOM   4729 1HB  SER A 310       6.682  -0.253  -2.427  1.00 86.62           H
ATOM   4730 2HB  SER A 310       6.109   0.881  -3.634  1.00 86.62           H
ATOM   4731  OG  SER A 310       4.645   0.068  -2.431  1.00 86.62           O
ATOM   4732  HG  SER A 310       3.970   0.535  -3.003  1.00 86.62           H
ATOM   4733  HN  SER A 310       5.721  -2.471  -2.534  1.00 86.62           H
ATOM   4734  N   CYS A 311       8.004  -2.111  -4.647  1.00 88.96           N
ATOM   4735  CA  CYS A 311       9.245  -2.274  -5.385  1.00 88.96           C
ATOM   4736  C   CYS A 311       8.939  -3.033  -6.678  1.00 88.96           C
ATOM   4737  O   CYS A 311       9.616  -2.844  -7.688  1.00 88.96           O
ATOM   4738  HA  CYS A 311       9.614  -1.272  -5.603  1.00 88.96           H
ATOM   4739  CB  CYS A 311      10.313  -2.981  -4.548  1.00 88.96           C
ATOM   4740 1HB  CYS A 311       9.960  -3.970  -4.254  1.00 88.96           H
ATOM   4741 2HB  CYS A 311      11.214  -3.128  -5.142  1.00 88.96           H
ATOM   4742  SG  CYS A 311      10.700  -1.989  -3.060  1.00 88.96           S
ATOM   4743  HG  CYS A 311      11.496  -2.891  -2.494  1.00 88.96           H
ATOM   4744  HN  CYS A 311       7.889  -2.733  -3.872  1.00 88.96           H
ATOM   4745  N   LEU A 312       7.918  -3.875  -6.605  1.00 87.45           N
ATOM   4746  CA  LEU A 312       7.655  -4.825  -7.672  1.00 87.45           C
ATOM   4747  C   LEU A 312       6.714  -4.187  -8.697  1.00 87.45           C
ATOM   4748  O   LEU A 312       6.710  -4.572  -9.865  1.00 87.45           O
ATOM   4749  HA  LEU A 312       8.605  -5.038  -8.162  1.00 87.45           H
ATOM   4750  CB  LEU A 312       7.135  -6.144  -7.098  1.00 87.45           C
ATOM   4751 1HB  LEU A 312       6.242  -5.935  -6.509  1.00 87.45           H
ATOM   4752 2HB  LEU A 312       6.827  -6.782  -7.927  1.00 87.45           H
ATOM   4753  CG  LEU A 312       8.116  -6.929  -6.225  1.00 87.45           C
ATOM   4754  HG  LEU A 312       8.426  -6.288  -5.399  1.00 87.45           H
ATOM   4755  CD1 LEU A 312       7.443  -8.159  -5.613  1.00 87.45           C
ATOM   4756 1HD1 LEU A 312       6.601  -7.844  -4.997  1.00 87.45           H
ATOM   4757 2HD1 LEU A 312       7.086  -8.812  -6.410  1.00 87.45           H
ATOM   4758 3HD1 LEU A 312       8.163  -8.698  -4.997  1.00 87.45           H
ATOM   4759  CD2 LEU A 312       9.377  -7.295  -7.010  1.00 87.45           C
ATOM   4760 1HD2 LEU A 312       9.104  -7.910  -7.868  1.00 87.45           H
ATOM   4761 2HD2 LEU A 312       9.867  -6.385  -7.356  1.00 87.45           H
ATOM   4762 3HD2 LEU A 312      10.057  -7.852  -6.366  1.00 87.45           H
ATOM   4763  HN  LEU A 312       7.280  -3.914  -5.837  1.00 87.45           H
ATOM   4764  N   ASN A 313       5.939  -3.223  -8.221  1.00 85.63           N
ATOM   4765  CA  ASN A 313       4.920  -2.604  -9.051  1.00 85.63           C
ATOM   4766  C   ASN A 313       5.549  -2.147 -10.369  1.00 85.63           C
ATOM   4767  O   ASN A 313       5.032  -2.444 -11.444  1.00 85.63           O
ATOM   4768  HA  ASN A 313       4.162  -3.374  -9.196  1.00 85.63           H
ATOM   4769  CB  ASN A 313       4.319  -1.377  -8.363  1.00 85.63           C
ATOM   4770 1HB  ASN A 313       5.108  -0.812  -7.865  1.00 85.63           H
ATOM   4771 2HB  ASN A 313       3.877  -0.717  -9.109  1.00 85.63           H
ATOM   4772  CG  ASN A 313       3.256  -1.786  -7.342  1.00 85.63           C
ATOM   4773  OD1 ASN A 313       2.738  -2.891  -7.355  1.00 85.63           O
ATOM   4774  ND2 ASN A 313       2.960  -0.837  -6.459  1.00 85.63           N
ATOM   4775 1HD2 ASN A 313       3.421   0.049  -6.503  1.00 85.63           H
ATOM   4776 2HD2 ASN A 313       2.275  -1.008  -5.750  1.00 85.63           H
ATOM   4777  HN  ASN A 313       6.000  -2.865  -7.289  1.00 85.63           H
ATOM   4778  N   PRO A 314       6.672  -1.418 -10.310  1.00 86.46           N
ATOM   4779  CA  PRO A 314       7.320  -0.932 -11.530  1.00 86.46           C
ATOM   4780  C   PRO A 314       7.586  -2.048 -12.526  1.00 86.46           C
ATOM   4781  O   PRO A 314       7.314  -1.901 -13.717  1.00 86.46           O
ATOM   4782  HA  PRO A 314       6.664  -0.235 -12.051  1.00 86.46           H
ATOM   4783  CB  PRO A 314       8.619  -0.301 -11.024  1.00 86.46           C
ATOM   4784 1HB  PRO A 314       9.441  -1.017 -11.029  1.00 86.46           H
ATOM   4785 2HB  PRO A 314       8.926   0.540 -11.645  1.00 86.46           H
ATOM   4786  CG  PRO A 314       8.268   0.142  -9.608  1.00 86.46           C
ATOM   4787 1HG  PRO A 314       9.159   0.285  -8.996  1.00 86.46           H
ATOM   4788 2HG  PRO A 314       7.737   1.094  -9.603  1.00 86.46           H
ATOM   4789  CD  PRO A 314       7.403  -0.999  -9.100  1.00 86.46           C
ATOM   4790 1HD  PRO A 314       8.003  -1.813  -8.694  1.00 86.46           H
ATOM   4791 2HD  PRO A 314       6.731  -0.675  -8.305  1.00 86.46           H
ATOM   4792  N   VAL A 315       8.116  -3.147 -12.008  1.00 85.18           N
ATOM   4793  CA  VAL A 315       8.548  -4.243 -12.859  1.00 85.18           C
ATOM   4794  C   VAL A 315       7.319  -4.954 -13.429  1.00 85.18           C
ATOM   4795  O   VAL A 315       7.282  -5.280 -14.615  1.00 85.18           O
ATOM   4796  HA  VAL A 315       9.119  -3.815 -13.682  1.00 85.18           H
ATOM   4797  CB  VAL A 315       9.472  -5.179 -12.077  1.00 85.18           C
ATOM   4798  HB  VAL A 315       8.901  -5.598 -11.248  1.00 85.18           H
ATOM   4799  CG1 VAL A 315       9.946  -6.339 -12.955  1.00 85.18           C
ATOM   4800 1HG1 VAL A 315       9.084  -6.908 -13.302  1.00 85.18           H
ATOM   4801 2HG1 VAL A 315      10.492  -5.946 -13.813  1.00 85.18           H
ATOM   4802 3HG1 VAL A 315      10.601  -6.989 -12.375  1.00 85.18           H
ATOM   4803  CG2 VAL A 315      10.659  -4.414 -11.490  1.00 85.18           C
ATOM   4804 1HG2 VAL A 315      11.230  -3.954 -12.297  1.00 85.18           H
ATOM   4805 2HG2 VAL A 315      10.295  -3.639 -10.816  1.00 85.18           H
ATOM   4806 3HG2 VAL A 315      11.300  -5.103 -10.940  1.00 85.18           H
ATOM   4807  HN  VAL A 315       8.252  -3.293 -11.028  1.00 85.18           H
ATOM   4808  N   LEU A 316       6.345  -5.173 -12.559  1.00 84.96           N
ATOM   4809  CA  LEU A 316       5.236  -6.055 -12.884  1.00 84.96           C
ATOM   4810  C   LEU A 316       4.409  -5.433 -14.011  1.00 84.96           C
ATOM   4811  O   LEU A 316       3.968  -6.133 -14.921  1.00 84.96           O
ATOM   4812  HA  LEU A 316       5.659  -6.993 -13.243  1.00 84.96           H
ATOM   4813  CB  LEU A 316       4.422  -6.376 -11.629  1.00 84.96           C
ATOM   4814 1HB  LEU A 316       4.166  -5.438 -11.136  1.00 84.96           H
ATOM   4815 2HB  LEU A 316       3.485  -6.839 -11.937  1.00 84.96           H
ATOM   4816  CG  LEU A 316       5.099  -7.290 -10.606  1.00 84.96           C
ATOM   4817  HG  LEU A 316       6.065  -6.856 -10.347  1.00 84.96           H
ATOM   4818  CD1 LEU A 316       4.279  -7.371  -9.316  1.00 84.96           C
ATOM   4819 1HD1 LEU A 316       4.182  -6.375  -8.884  1.00 84.96           H
ATOM   4820 2HD1 LEU A 316       3.289  -7.769  -9.539  1.00 84.96           H
ATOM   4821 3HD1 LEU A 316       4.783  -8.027  -8.606  1.00 84.96           H
ATOM   4822  CD2 LEU A 316       5.370  -8.673 -11.201  1.00 84.96           C
ATOM   4823 1HD2 LEU A 316       4.428  -9.128 -11.507  1.00 84.96           H
ATOM   4824 2HD2 LEU A 316       6.023  -8.574 -12.068  1.00 84.96           H
ATOM   4825 3HD2 LEU A 316       5.851  -9.303 -10.453  1.00 84.96           H
ATOM   4826  HN  LEU A 316       6.305  -4.762 -11.649  1.00 84.96           H
ATOM   4827  N   TYR A 317       4.224  -4.124 -13.914  1.00 81.96           N
ATOM   4828  CA  TYR A 317       3.217  -3.450 -14.714  1.00 81.96           C
ATOM   4829  C   TYR A 317       3.860  -2.672 -15.864  1.00 81.96           C
ATOM   4830  O   TYR A 317       3.257  -2.512 -16.924  1.00 81.96           O
ATOM   4831  HA  TYR A 317       2.550  -4.208 -15.126  1.00 81.96           H
ATOM   4832  CB  TYR A 317       2.522  -2.463 -13.773  1.00 81.96           C
ATOM   4833 1HB  TYR A 317       3.280  -1.877 -13.253  1.00 81.96           H
ATOM   4834 2HB  TYR A 317       1.932  -1.765 -14.367  1.00 81.96           H
ATOM   4835  CG  TYR A 317       1.612  -3.126 -12.737  1.00 81.96           C
ATOM   4836  CD1 TYR A 317       0.348  -3.548 -13.099  1.00 81.96           C
ATOM   4837  HD1 TYR A 317      -0.001  -3.408 -14.121  1.00 81.96           H
ATOM   4838  CD2 TYR A 317       2.055  -3.303 -11.442  1.00 81.96           C
ATOM   4839  HD2 TYR A 317       3.053  -2.970 -11.157  1.00 81.96           H
ATOM   4840  CE1 TYR A 317      -0.508  -4.172 -12.124  1.00 81.96           C
ATOM   4841  HE1 TYR A 317      -1.508  -4.510 -12.396  1.00 81.96           H
ATOM   4842  CE2 TYR A 317       1.198  -3.927 -10.468  1.00 81.96           C
ATOM   4843  HE2 TYR A 317       1.535  -4.073  -9.441  1.00 81.96           H
ATOM   4844  CZ  TYR A 317      -0.041  -4.331 -10.856  1.00 81.96           C
ATOM   4845  OH  TYR A 317      -0.850  -4.921  -9.936  1.00 81.96           O
ATOM   4846  HH  TYR A 317      -0.360  -5.031  -9.071  1.00 81.96           H
ATOM   4847  HN  TYR A 317       4.747  -3.530 -13.303  1.00 81.96           H
ATOM   4848  N   VAL A 318       5.076  -2.210 -15.616  1.00 78.64           N
ATOM   4849  CA  VAL A 318       5.657  -1.156 -16.431  1.00 78.64           C
ATOM   4850  C   VAL A 318       6.726  -1.756 -17.346  1.00 78.64           C
ATOM   4851  O   VAL A 318       6.622  -1.668 -18.569  1.00 78.64           O
ATOM   4852  HA  VAL A 318       4.860  -0.740 -17.047  1.00 78.64           H
ATOM   4853  CB  VAL A 318       6.196  -0.039 -15.535  1.00 78.64           C
ATOM   4854  HB  VAL A 318       7.095  -0.408 -15.042  1.00 78.64           H
ATOM   4855  CG1 VAL A 318       6.584   1.188 -16.363  1.00 78.64           C
ATOM   4856 1HG1 VAL A 318       7.357   0.912 -17.081  1.00 78.64           H
ATOM   4857 2HG1 VAL A 318       5.709   1.559 -16.896  1.00 78.64           H
ATOM   4858 3HG1 VAL A 318       6.964   1.967 -15.701  1.00 78.64           H
ATOM   4859  CG2 VAL A 318       5.183   0.330 -14.449  1.00 78.64           C
ATOM   4860 1HG2 VAL A 318       4.259   0.672 -14.916  1.00 78.64           H
ATOM   4861 2HG2 VAL A 318       4.977  -0.544 -13.832  1.00 78.64           H
ATOM   4862 3HG2 VAL A 318       5.591   1.127 -13.827  1.00 78.64           H
ATOM   4863  HN  VAL A 318       5.661  -2.542 -14.875  1.00 78.64           H
ATOM   4864  N   PHE A 319       7.729  -2.353 -16.720  1.00 76.75           N
ATOM   4865  CA  PHE A 319       8.896  -2.818 -17.450  1.00 76.75           C
ATOM   4866  C   PHE A 319       8.549  -4.020 -18.330  1.00 76.75           C
ATOM   4867  O   PHE A 319       9.299  -4.363 -19.243  1.00 76.75           O
ATOM   4868  HA  PHE A 319       9.234  -1.995 -18.079  1.00 76.75           H
ATOM   4869  CB  PHE A 319       9.933  -3.246 -16.409  1.00 76.75           C
ATOM   4870 1HB  PHE A 319       9.504  -4.028 -15.783  1.00 76.75           H
ATOM   4871 2HB  PHE A 319      10.790  -3.683 -16.923  1.00 76.75           H
ATOM   4872  CG  PHE A 319      10.422  -2.106 -15.513  1.00 76.75           C
ATOM   4873  CD1 PHE A 319      10.256  -0.814 -15.905  1.00 76.75           C
ATOM   4874  HD1 PHE A 319       9.775  -0.591 -16.857  1.00 76.75           H
ATOM   4875  CD2 PHE A 319      11.023  -2.385 -14.326  1.00 76.75           C
ATOM   4876  HD2 PHE A 319      11.157  -3.420 -14.012  1.00 76.75           H
ATOM   4877  CE1 PHE A 319      10.710   0.243 -15.073  1.00 76.75           C
ATOM   4878  HE1 PHE A 319      10.577   1.279 -15.387  1.00 76.75           H
ATOM   4879  CE2 PHE A 319      11.477  -1.327 -13.494  1.00 76.75           C
ATOM   4880  HE2 PHE A 319      11.959  -1.551 -12.542  1.00 76.75           H
ATOM   4881  CZ  PHE A 319      11.311  -0.035 -13.885  1.00 76.75           C
ATOM   4882  HZ  PHE A 319      11.659   0.776 -13.247  1.00 76.75           H
ATOM   4883  HN  PHE A 319       7.754  -2.519 -15.734  1.00 76.75           H
ATOM   4884  N   VAL A 320       7.411  -4.628 -18.025  1.00 76.74           N
ATOM   4885  CA  VAL A 320       6.900  -5.714 -18.844  1.00 76.74           C
ATOM   4886  C   VAL A 320       6.524  -5.172 -20.224  1.00 76.74           C
ATOM   4887  O   VAL A 320       6.578  -5.898 -21.216  1.00 76.74           O
ATOM   4888  HA  VAL A 320       7.701  -6.444 -18.960  1.00 76.74           H
ATOM   4889  CB  VAL A 320       5.732  -6.400 -18.132  1.00 76.74           C
ATOM   4890  HB  VAL A 320       4.973  -5.645 -17.929  1.00 76.74           H
ATOM   4891  CG1 VAL A 320       5.102  -7.473 -19.023  1.00 76.74           C
ATOM   4892 1HG1 VAL A 320       4.731  -7.013 -19.939  1.00 76.74           H
ATOM   4893 2HG1 VAL A 320       5.851  -8.225 -19.271  1.00 76.74           H
ATOM   4894 3HG1 VAL A 320       4.275  -7.945 -18.493  1.00 76.74           H
ATOM   4895  CG2 VAL A 320       6.178  -6.991 -16.793  1.00 76.74           C
ATOM   4896 1HG2 VAL A 320       6.964  -7.727 -16.964  1.00 76.74           H
ATOM   4897 2HG2 VAL A 320       6.558  -6.195 -16.153  1.00 76.74           H
ATOM   4898 3HG2 VAL A 320       5.328  -7.473 -16.308  1.00 76.74           H
ATOM   4899  HN  VAL A 320       6.844  -4.389 -17.237  1.00 76.74           H
ATOM   4900  N   GLY A 321       6.150  -3.901 -20.245  1.00 78.38           N
ATOM   4901  CA  GLY A 321       5.672  -3.281 -21.469  1.00 78.38           C
ATOM   4902  C   GLY A 321       6.811  -3.102 -22.474  1.00 78.38           C
ATOM   4903  O   GLY A 321       7.845  -2.522 -22.148  1.00 78.38           O
ATOM   4904 1HA  GLY A 321       4.887  -3.896 -21.909  1.00 78.38           H
ATOM   4905 2HA  GLY A 321       5.227  -2.313 -21.240  1.00 78.38           H
ATOM   4906  HN  GLY A 321       6.171  -3.300 -19.446  1.00 78.38           H
ATOM   4907  N   GLU A 322       6.582  -3.610 -23.676  1.00 66.73           N
ATOM   4908  CA  GLU A 322       7.551  -3.460 -24.749  1.00 66.73           C
ATOM   4909  C   GLU A 322       7.745  -1.980 -25.085  1.00 66.73           C
ATOM   4910  O   GLU A 322       8.875  -1.514 -25.223  1.00 66.73           O
ATOM   4911  HA  GLU A 322       8.481  -3.876 -24.360  1.00 66.73           H
ATOM   4912  CB  GLU A 322       7.126  -4.253 -25.986  1.00 66.73           C
ATOM   4913 1HB  GLU A 322       6.984  -5.300 -25.721  1.00 66.73           H
ATOM   4914 2HB  GLU A 322       6.240  -3.797 -26.428  1.00 66.73           H
ATOM   4915  CG  GLU A 322       8.213  -4.214 -27.063  1.00 66.73           C
ATOM   4916 1HG  GLU A 322       8.512  -3.181 -27.245  1.00 66.73           H
ATOM   4917 2HG  GLU A 322       9.097  -4.745 -26.711  1.00 66.73           H
ATOM   4918  CD  GLU A 322       7.717  -4.844 -28.365  1.00 66.73           C
ATOM   4919  OE1 GLU A 322       8.488  -4.796 -29.348  1.00 66.73           O
ATOM   4920  OE2 GLU A 322       6.579  -5.361 -28.349  1.00 66.73           O
ATOM   4921  HN  GLU A 322       5.755  -4.116 -23.921  1.00 66.73           H
ATOM   4922  N   ARG A 323       6.626  -1.283 -25.208  1.00 65.27           N
ATOM   4923  CA  ARG A 323       6.656   0.124 -25.572  1.00 65.27           C
ATOM   4924  C   ARG A 323       7.534   0.906 -24.593  1.00 65.27           C
ATOM   4925  O   ARG A 323       8.363   1.715 -25.007  1.00 65.27           O
ATOM   4926  HA  ARG A 323       7.078   0.142 -26.577  1.00 65.27           H
ATOM   4927  CB  ARG A 323       5.249   0.723 -25.576  1.00 65.27           C
ATOM   4928 1HB  ARG A 323       4.630   0.203 -26.307  1.00 65.27           H
ATOM   4929 2HB  ARG A 323       4.783   0.573 -24.602  1.00 65.27           H
ATOM   4930  CG  ARG A 323       5.289   2.217 -25.904  1.00 65.27           C
ATOM   4931 1HG  ARG A 323       5.885   2.741 -25.157  1.00 65.27           H
ATOM   4932 2HG  ARG A 323       5.779   2.368 -26.866  1.00 65.27           H
ATOM   4933  CD  ARG A 323       3.878   2.807 -25.946  1.00 65.27           C
ATOM   4934 1HD  ARG A 323       3.344   2.433 -26.819  1.00 65.27           H
ATOM   4935 2HD  ARG A 323       3.316   2.490 -25.068  1.00 65.27           H
ATOM   4936  NE  ARG A 323       3.950   4.285 -25.993  1.00 65.27           N
ATOM   4937  HE  ARG A 323       4.772   4.702 -26.379  1.00 65.27           H
ATOM   4938  CZ  ARG A 323       2.981   5.098 -25.552  1.00 65.27           C
ATOM   4939  NH1 ARG A 323       1.857   4.594 -25.025  1.00 65.27           N
ATOM   4940 1HH1 ARG A 323       1.736   3.603 -24.959  1.00 65.27           H
ATOM   4941 2HH1 ARG A 323       1.138   5.207 -24.697  1.00 65.27           H
ATOM   4942  NH2 ARG A 323       3.153   6.424 -25.644  1.00 65.27           N
ATOM   4943 1HH2 ARG A 323       2.439   7.045 -25.319  1.00 65.27           H
ATOM   4944 2HH2 ARG A 323       3.995   6.792 -26.039  1.00 65.27           H
ATOM   4945  HN  ARG A 323       5.712  -1.662 -25.064  1.00 65.27           H
ATOM   4946  N   PHE A 324       7.321   0.638 -23.313  1.00 78.09           N
ATOM   4947  CA  PHE A 324       8.032   1.357 -22.270  1.00 78.09           C
ATOM   4948  C   PHE A 324       9.520   1.000 -22.276  1.00 78.09           C
ATOM   4949  O   PHE A 324      10.373   1.878 -22.157  1.00 78.09           O
ATOM   4950  HA  PHE A 324       7.915   2.421 -22.472  1.00 78.09           H
ATOM   4951  CB  PHE A 324       7.422   0.926 -20.934  1.00 78.09           C
ATOM   4952 1HB  PHE A 324       6.343   1.077 -20.974  1.00 78.09           H
ATOM   4953 2HB  PHE A 324       7.590  -0.142 -20.797  1.00 78.09           H
ATOM   4954  CG  PHE A 324       7.983   1.675 -19.724  1.00 78.09           C
ATOM   4955  CD1 PHE A 324       9.087   1.205 -19.084  1.00 78.09           C
ATOM   4956  HD1 PHE A 324       9.573   0.294 -19.435  1.00 78.09           H
ATOM   4957  CD2 PHE A 324       7.377   2.812 -19.287  1.00 78.09           C
ATOM   4958  HD2 PHE A 324       6.492   3.189 -19.799  1.00 78.09           H
ATOM   4959  CE1 PHE A 324       9.607   1.900 -17.961  1.00 78.09           C
ATOM   4960  HE1 PHE A 324      10.492   1.522 -17.448  1.00 78.09           H
ATOM   4961  CE2 PHE A 324       7.897   3.507 -18.163  1.00 78.09           C
ATOM   4962  HE2 PHE A 324       7.411   4.418 -17.813  1.00 78.09           H
ATOM   4963  CZ  PHE A 324       9.001   3.036 -17.524  1.00 78.09           C
ATOM   4964  HZ  PHE A 324       9.401   3.570 -16.662  1.00 78.09           H
ATOM   4965  HN  PHE A 324       6.677  -0.054 -22.986  1.00 78.09           H
ATOM   4966  N   ARG A 325       9.786  -0.290 -22.415  1.00 74.20           N
ATOM   4967  CA  ARG A 325      11.155  -0.777 -22.412  1.00 74.20           C
ATOM   4968  C   ARG A 325      11.962  -0.098 -23.521  1.00 74.20           C
ATOM   4969  O   ARG A 325      13.132   0.231 -23.330  1.00 74.20           O
ATOM   4970  HA  ARG A 325      11.543  -0.513 -21.428  1.00 74.20           H
ATOM   4971  CB  ARG A 325      11.202  -2.293 -22.612  1.00 74.20           C
ATOM   4972 1HB  ARG A 325      10.555  -2.574 -23.443  1.00 74.20           H
ATOM   4973 2HB  ARG A 325      12.214  -2.598 -22.879  1.00 74.20           H
ATOM   4974  CG  ARG A 325      10.760  -3.027 -21.344  1.00 74.20           C
ATOM   4975 1HG  ARG A 325      11.315  -2.645 -20.487  1.00 74.20           H
ATOM   4976 2HG  ARG A 325       9.705  -2.830 -21.154  1.00 74.20           H
ATOM   4977  CD  ARG A 325      10.988  -4.534 -21.475  1.00 74.20           C
ATOM   4978 1HD  ARG A 325      12.016  -4.730 -21.781  1.00 74.20           H
ATOM   4979 2HD  ARG A 325      10.845  -5.017 -20.509  1.00 74.20           H
ATOM   4980  NE  ARG A 325      10.049  -5.103 -22.468  1.00 74.20           N
ATOM   4981  HE  ARG A 325       9.134  -4.704 -22.531  1.00 74.20           H
ATOM   4982  CZ  ARG A 325      10.348  -6.120 -23.288  1.00 74.20           C
ATOM   4983  NH1 ARG A 325      11.559  -6.693 -23.247  1.00 74.20           N
ATOM   4984 1HH1 ARG A 325      12.247  -6.362 -22.601  1.00 74.20           H
ATOM   4985 2HH1 ARG A 325      11.774  -7.451 -23.862  1.00 74.20           H
ATOM   4986  NH2 ARG A 325       9.418  -6.555 -24.149  1.00 74.20           N
ATOM   4987 1HH2 ARG A 325       9.625  -7.313 -24.768  1.00 74.20           H
ATOM   4988 2HH2 ARG A 325       8.517  -6.122 -24.173  1.00 74.20           H
ATOM   4989  HN  ARG A 325       9.087  -0.997 -22.527  1.00 74.20           H
ATOM   4990  N   ARG A 326      11.304   0.091 -24.656  1.00 68.25           N
ATOM   4991  CA  ARG A 326      11.934   0.757 -25.783  1.00 68.25           C
ATOM   4992  C   ARG A 326      12.221   2.220 -25.443  1.00 68.25           C
ATOM   4993  O   ARG A 326      13.314   2.720 -25.706  1.00 68.25           O
ATOM   4994  HA  ARG A 326      12.859   0.204 -25.952  1.00 68.25           H
ATOM   4995  CB  ARG A 326      11.044   0.695 -27.027  1.00 68.25           C
ATOM   4996 1HB  ARG A 326      10.760  -0.339 -27.223  1.00 68.25           H
ATOM   4997 2HB  ARG A 326      10.124   1.250 -26.847  1.00 68.25           H
ATOM   4998  CG  ARG A 326      11.765   1.272 -28.246  1.00 68.25           C
ATOM   4999 1HG  ARG A 326      12.039   2.310 -28.054  1.00 68.25           H
ATOM   5000 2HG  ARG A 326      12.692   0.725 -28.418  1.00 68.25           H
ATOM   5001  CD  ARG A 326      10.882   1.194 -29.493  1.00 68.25           C
ATOM   5002 1HD  ARG A 326      10.631   0.155 -29.707  1.00 68.25           H
ATOM   5003 2HD  ARG A 326       9.943   1.719 -29.317  1.00 68.25           H
ATOM   5004  NE  ARG A 326      11.585   1.793 -30.650  1.00 68.25           N
ATOM   5005  HE  ARG A 326      12.544   2.052 -30.532  1.00 68.25           H
ATOM   5006  CZ  ARG A 326      11.018   2.009 -31.844  1.00 68.25           C
ATOM   5007  NH1 ARG A 326       9.736   1.681 -32.058  1.00 68.25           N
ATOM   5008 1HH1 ARG A 326       9.196   1.271 -31.323  1.00 68.25           H
ATOM   5009 2HH1 ARG A 326       9.320   1.845 -32.952  1.00 68.25           H
ATOM   5010  NH2 ARG A 326      11.751   2.558 -32.822  1.00 68.25           N
ATOM   5011 1HH2 ARG A 326      11.343   2.726 -33.719  1.00 68.25           H
ATOM   5012 2HH2 ARG A 326      12.707   2.800 -32.655  1.00 68.25           H
ATOM   5013  HN  ARG A 326      10.361  -0.201 -24.811  1.00 68.25           H
ATOM   5014  N   ASP A 327      11.221   2.867 -24.862  1.00 78.41           N
ATOM   5015  CA  ASP A 327      11.321   4.285 -24.562  1.00 78.41           C
ATOM   5016  C   ASP A 327      12.319   4.491 -23.420  1.00 78.41           C
ATOM   5017  O   ASP A 327      12.994   5.518 -23.359  1.00 78.41           O
ATOM   5018  HA  ASP A 327      11.648   4.752 -25.491  1.00 78.41           H
ATOM   5019  CB  ASP A 327       9.971   4.850 -24.117  1.00 78.41           C
ATOM   5020 1HB  ASP A 327       9.525   4.192 -23.371  1.00 78.41           H
ATOM   5021 2HB  ASP A 327      10.117   5.819 -23.640  1.00 78.41           H
ATOM   5022  CG  ASP A 327       9.020   4.999 -25.306  1.00 78.41           C
ATOM   5023  OD1 ASP A 327       9.532   4.991 -26.446  1.00 78.41           O
ATOM   5024  OD2 ASP A 327       7.802   5.117 -25.048  1.00 78.41           O
ATOM   5025  HN  ASP A 327      10.357   2.439 -24.599  1.00 78.41           H
ATOM   5026  N   LEU A 328      12.381   3.499 -22.545  1.00 80.76           N
ATOM   5027  CA  LEU A 328      13.327   3.531 -21.443  1.00 80.76           C
ATOM   5028  C   LEU A 328      14.747   3.664 -21.998  1.00 80.76           C
ATOM   5029  O   LEU A 328      15.474   4.588 -21.639  1.00 80.76           O
ATOM   5030  HA  LEU A 328      13.106   4.417 -20.848  1.00 80.76           H
ATOM   5031  CB  LEU A 328      13.134   2.315 -20.534  1.00 80.76           C
ATOM   5032 1HB  LEU A 328      12.166   2.406 -20.040  1.00 80.76           H
ATOM   5033 2HB  LEU A 328      13.091   1.423 -21.159  1.00 80.76           H
ATOM   5034  CG  LEU A 328      14.204   2.102 -19.462  1.00 80.76           C
ATOM   5035  HG  LEU A 328      15.168   1.989 -19.959  1.00 80.76           H
ATOM   5036  CD1 LEU A 328      14.310   3.321 -18.543  1.00 80.76           C
ATOM   5037 1HD1 LEU A 328      14.576   4.198 -19.133  1.00 80.76           H
ATOM   5038 2HD1 LEU A 328      13.352   3.490 -18.052  1.00 80.76           H
ATOM   5039 3HD1 LEU A 328      15.078   3.143 -17.790  1.00 80.76           H
ATOM   5040  CD2 LEU A 328      13.946   0.814 -18.678  1.00 80.76           C
ATOM   5041 1HD2 LEU A 328      12.971   0.873 -18.192  1.00 80.76           H
ATOM   5042 2HD2 LEU A 328      13.960  -0.036 -19.360  1.00 80.76           H
ATOM   5043 3HD2 LEU A 328      14.721   0.687 -17.922  1.00 80.76           H
ATOM   5044  HN  LEU A 328      11.801   2.685 -22.580  1.00 80.76           H
ATOM   5045  N   VAL A 329      15.098   2.726 -22.866  1.00 80.11           N
ATOM   5046  CA  VAL A 329      16.447   2.670 -23.402  1.00 80.11           C
ATOM   5047  C   VAL A 329      16.735   3.953 -24.184  1.00 80.11           C
ATOM   5048  O   VAL A 329      17.861   4.449 -24.177  1.00 80.11           O
ATOM   5049  HA  VAL A 329      17.134   2.612 -22.557  1.00 80.11           H
ATOM   5050  CB  VAL A 329      16.624   1.404 -24.244  1.00 80.11           C
ATOM   5051  HB  VAL A 329      15.870   1.418 -25.031  1.00 80.11           H
ATOM   5052  CG1 VAL A 329      18.000   1.377 -24.911  1.00 80.11           C
ATOM   5053 1HG1 VAL A 329      18.107   2.247 -25.560  1.00 80.11           H
ATOM   5054 2HG1 VAL A 329      18.776   1.399 -24.145  1.00 80.11           H
ATOM   5055 3HG1 VAL A 329      18.099   0.468 -25.503  1.00 80.11           H
ATOM   5056  CG2 VAL A 329      16.399   0.148 -23.400  1.00 80.11           C
ATOM   5057 1HG2 VAL A 329      17.119   0.127 -22.582  1.00 80.11           H
ATOM   5058 2HG2 VAL A 329      15.388   0.160 -22.994  1.00 80.11           H
ATOM   5059 3HG2 VAL A 329      16.531  -0.736 -24.023  1.00 80.11           H
ATOM   5060  HN  VAL A 329      14.480   2.015 -23.202  1.00 80.11           H
ATOM   5061  N   LYS A 330      15.698   4.454 -24.839  1.00 73.79           N
ATOM   5062  CA  LYS A 330      15.814   5.694 -25.587  1.00 73.79           C
ATOM   5063  C   LYS A 330      16.196   6.827 -24.633  1.00 73.79           C
[truncated: 117,162 more chars]
