# Supplementary material for: Noncanonical roles of chemokine regions in CCR9 activation revealed by structural modeling and mutational mapping
Source: Nat Commun. 2025 Aug 18;16:7695. doi: 10.1038/s41467-025-62321-9 (PMC12361432; doi:10.1038/s41467-025-62321-9)
Supplement: Supplementary file 5 — Supplementary Data 3 [file 41467_2025_62321_MOESM5_ESM.zip › CCR9_CCL25_05_rnk0.pdb]

ATOM      1  N   GLU A  20      -4.548  -6.205  58.182  1.00 51.47           N
ATOM      2  CA  GLU A  20      -4.841  -7.079  57.059  1.00 51.47           C
ATOM      3  C   GLU A  20      -5.402  -8.413  57.556  1.00 51.47           C
ATOM      4  O   GLU A  20      -4.654  -9.265  58.034  1.00 51.47           O
ATOM      5  HA  GLU A  20      -5.597  -6.555  56.474  1.00 51.47           H
ATOM      6  CB  GLU A  20      -3.598  -7.295  56.193  1.00 51.47           C
ATOM      7 1HB  GLU A  20      -2.711  -7.333  56.827  1.00 51.47           H
ATOM      8 2HB  GLU A  20      -3.727  -8.187  55.580  1.00 51.47           H
ATOM      9  CG  GLU A  20      -3.397  -6.131  55.222  1.00 51.47           C
ATOM     10 1HG  GLU A  20      -4.352  -5.856  54.774  1.00 51.47           H
ATOM     11 2HG  GLU A  20      -3.037  -5.257  55.765  1.00 51.47           H
ATOM     12  CD  GLU A  20      -2.400  -6.500  54.121  1.00 51.47           C
ATOM     13  OE1 GLU A  20      -2.591  -6.001  52.991  1.00 51.47           O
ATOM     14  OE2 GLU A  20      -1.469  -7.274  54.435  1.00 51.47           O
ATOM     15  HN  GLU A  20      -4.733  -6.599  59.083  1.00 51.47           H
ATOM     16  N   SER A  21      -6.713  -8.553  57.425  1.00 59.85           N
ATOM     17  CA  SER A  21      -7.371  -9.800  57.776  1.00 59.85           C
ATOM     18  C   SER A  21      -6.725 -10.963  57.020  1.00 59.85           C
ATOM     19  O   SER A  21      -6.393 -10.834  55.842  1.00 59.85           O
ATOM     20  HA  SER A  21      -7.223  -9.913  58.850  1.00 59.85           H
ATOM     21  CB  SER A  21      -8.869  -9.736  57.472  1.00 59.85           C
ATOM     22 1HB  SER A  21      -9.343 -10.666  57.786  1.00 59.85           H
ATOM     23 2HB  SER A  21      -9.323  -8.935  58.055  1.00 59.85           H
ATOM     24  OG  SER A  21      -9.125  -9.519  56.087  1.00 59.85           O
ATOM     25  HG  SER A  21      -9.605 -10.305  55.700  1.00 59.85           H
ATOM     26  HN  SER A  21      -7.321  -7.834  57.088  1.00 59.85           H
ATOM     27  N   THR A  22      -6.567 -12.072  57.727  1.00 61.56           N
ATOM     28  CA  THR A  22      -5.954 -13.252  57.142  1.00 61.56           C
ATOM     29  C   THR A  22      -6.617 -13.589  55.805  1.00 61.56           C
ATOM     30  O   THR A  22      -5.956 -14.063  54.882  1.00 61.56           O
ATOM     31  HA  THR A  22      -4.908 -13.028  56.932  1.00 61.56           H
ATOM     32  CB  THR A  22      -6.039 -14.386  58.165  1.00 61.56           C
ATOM     33  HB  THR A  22      -5.873 -15.353  57.690  1.00 61.56           H
ATOM     34  OG1 THR A  22      -7.316 -14.210  58.773  1.00 61.56           O
ATOM     35  HG1 THR A  22      -7.581 -15.043  59.259  1.00 61.56           H
ATOM     36  CG2 THR A  22      -5.049 -14.209  59.319  1.00 61.56           C
ATOM     37 1HG2 THR A  22      -5.259 -13.273  59.837  1.00 61.56           H
ATOM     38 2HG2 THR A  22      -4.033 -14.187  58.925  1.00 61.56           H
ATOM     39 3HG2 THR A  22      -5.151 -15.040  60.016  1.00 61.56           H
ATOM     40  HN  THR A  22      -6.848 -12.171  58.682  1.00 61.56           H
ATOM     41  N   SER A  23      -7.916 -13.333  55.743  1.00 64.88           N
ATOM     42  CA  SER A  23      -8.668 -13.564  54.522  1.00 64.88           C
ATOM     43  C   SER A  23      -8.119 -12.686  53.395  1.00 64.88           C
ATOM     44  O   SER A  23      -7.994 -13.137  52.257  1.00 64.88           O
ATOM     45  HA  SER A  23      -8.523 -14.619  54.289  1.00 64.88           H
ATOM     46  CB  SER A  23     -10.158 -13.289  54.731  1.00 64.88           C
ATOM     47 1HB  SER A  23     -10.714 -13.617  53.853  1.00 64.88           H
ATOM     48 2HB  SER A  23     -10.520 -13.875  55.576  1.00 64.88           H
ATOM     49  OG  SER A  23     -10.417 -11.908  54.967  1.00 64.88           O
ATOM     50  HG  SER A  23     -11.403 -11.750  55.023  1.00 64.88           H
ATOM     51  HN  SER A  23      -8.452 -12.974  56.508  1.00 64.88           H
ATOM     52  N   SER A  24      -7.806 -11.449  53.751  1.00 69.50           N
ATOM     53  CA  SER A  24      -7.355 -10.479  52.768  1.00 69.50           C
ATOM     54  C   SER A  24      -5.995 -10.897  52.206  1.00 69.50           C
ATOM     55  O   SER A  24      -5.694 -10.636  51.042  1.00 69.50           O
ATOM     56  HA  SER A  24      -8.113 -10.488  51.985  1.00 69.50           H
ATOM     57  CB  SER A  24      -7.270  -9.077  53.376  1.00 69.50           C
ATOM     58 1HB  SER A  24      -7.390  -8.333  52.590  1.00 69.50           H
ATOM     59 2HB  SER A  24      -8.092  -8.936  54.077  1.00 69.50           H
ATOM     60  OG  SER A  24      -6.032  -8.862  54.049  1.00 69.50           O
ATOM     61  HG  SER A  24      -5.943  -9.499  54.814  1.00 69.50           H
ATOM     62  HN  SER A  24      -7.857 -11.107  54.690  1.00 69.50           H
ATOM     63  N   MET A  25      -5.210 -11.539  53.058  1.00 65.90           N
ATOM     64  CA  MET A  25      -3.902 -12.023  52.652  1.00 65.90           C
ATOM     65  C   MET A  25      -4.025 -13.280  51.789  1.00 65.90           C
ATOM     66  O   MET A  25      -3.306 -13.434  50.804  1.00 65.90           O
ATOM     67  HA  MET A  25      -3.458 -11.215  52.069  1.00 65.90           H
ATOM     68  CB  MET A  25      -3.065 -12.336  53.894  1.00 65.90           C
ATOM     69 1HB  MET A  25      -3.610 -12.038  54.789  1.00 65.90           H
ATOM     70 2HB  MET A  25      -2.900 -13.411  53.964  1.00 65.90           H
ATOM     71  CG  MET A  25      -1.718 -11.611  53.846  1.00 65.90           C
ATOM     72 1HG  MET A  25      -1.247 -11.766  52.875  1.00 65.90           H
ATOM     73 2HG  MET A  25      -1.870 -10.537  53.958  1.00 65.90           H
ATOM     74  SD  MET A  25      -0.652 -12.215  55.144  1.00 65.90           S
ATOM     75  CE  MET A  25       0.496 -10.853  55.260  1.00 65.90           C
ATOM     76 1HE  MET A  25       0.998 -10.718  54.302  1.00 65.90           H
ATOM     77 2HE  MET A  25      -0.044  -9.943  55.519  1.00 65.90           H
ATOM     78 3HE  MET A  25       1.237 -11.067  56.031  1.00 65.90           H
ATOM     79  HN  MET A  25      -5.454 -11.729  54.009  1.00 65.90           H
ATOM     80  N   GLU A  26      -4.943 -14.147  52.191  1.00 61.75           N
ATOM     81  CA  GLU A  26      -5.204 -15.363  51.440  1.00 61.75           C
ATOM     82  C   GLU A  26      -5.711 -15.022  50.037  1.00 61.75           C
ATOM     83  O   GLU A  26      -5.298 -15.640  49.057  1.00 61.75           O
ATOM     84  HA  GLU A  26      -4.243 -15.873  51.372  1.00 61.75           H
ATOM     85  CB  GLU A  26      -6.197 -16.262  52.179  1.00 61.75           C
ATOM     86 1HB  GLU A  26      -7.005 -15.656  52.590  1.00 61.75           H
ATOM     87 2HB  GLU A  26      -6.546 -17.050  51.512  1.00 61.75           H
ATOM     88  CG  GLU A  26      -5.527 -16.963  53.362  1.00 61.75           C
ATOM     89 1HG  GLU A  26      -4.703 -17.580  53.005  1.00 61.75           H
ATOM     90 2HG  GLU A  26      -5.100 -16.220  54.036  1.00 61.75           H
ATOM     91  CD  GLU A  26      -6.530 -17.833  54.124  1.00 61.75           C
ATOM     92  OE1 GLU A  26      -6.060 -18.689  54.904  1.00 61.75           O
ATOM     93  OE2 GLU A  26      -7.743 -17.621  53.908  1.00 61.75           O
ATOM     94  HN  GLU A  26      -5.502 -14.029  53.012  1.00 61.75           H
ATOM     95  N   ASP A  27      -6.598 -14.040  49.986  1.00 68.66           N
ATOM     96  CA  ASP A  27      -7.202 -13.641  48.726  1.00 68.66           C
ATOM     97  C   ASP A  27      -6.101 -13.226  47.747  1.00 68.66           C
ATOM     98  O   ASP A  27      -6.175 -13.531  46.558  1.00 68.66           O
ATOM     99  HA  ASP A  27      -7.755 -14.516  48.384  1.00 68.66           H
ATOM    100  CB  ASP A  27      -8.139 -12.448  48.917  1.00 68.66           C
ATOM    101 1HB  ASP A  27      -7.660 -11.702  49.551  1.00 68.66           H
ATOM    102 2HB  ASP A  27      -8.331 -11.973  47.955  1.00 68.66           H
ATOM    103  CG  ASP A  27      -9.463 -12.886  49.548  1.00 68.66           C
ATOM    104  OD1 ASP A  27      -9.771 -14.092  49.439  1.00 68.66           O
ATOM    105  OD2 ASP A  27     -10.136 -12.004  50.124  1.00 68.66           O
ATOM    106  HN  ASP A  27      -6.905 -13.521  50.784  1.00 68.66           H
ATOM    107  N   TYR A  28      -5.106 -12.536  48.284  1.00 67.30           N
ATOM    108  CA  TYR A  28      -4.014 -12.037  47.466  1.00 67.30           C
ATOM    109  C   TYR A  28      -3.089 -13.176  47.032  1.00 67.30           C
ATOM    110  O   TYR A  28      -2.592 -13.182  45.907  1.00 67.30           O
ATOM    111  HA  TYR A  28      -4.444 -11.570  46.579  1.00 67.30           H
ATOM    112  CB  TYR A  28      -3.229 -11.069  48.353  1.00 67.30           C
ATOM    113 1HB  TYR A  28      -3.898 -10.275  48.687  1.00 67.30           H
ATOM    114 2HB  TYR A  28      -2.894 -11.599  49.245  1.00 67.30           H
ATOM    115  CG  TYR A  28      -2.016 -10.438  47.666  1.00 67.30           C
ATOM    116  CD1 TYR A  28      -0.758 -10.971  47.862  1.00 67.30           C
ATOM    117  HD1 TYR A  28      -0.629 -11.841  48.506  1.00 67.30           H
ATOM    118  CD2 TYR A  28      -2.180  -9.337  46.851  1.00 67.30           C
ATOM    119  HD2 TYR A  28      -3.174  -8.916  46.696  1.00 67.30           H
ATOM    120  CE1 TYR A  28       0.383 -10.378  47.215  1.00 67.30           C
ATOM    121  HE1 TYR A  28       1.382 -10.789  47.362  1.00 67.30           H
ATOM    122  CE2 TYR A  28      -1.039  -8.744  46.204  1.00 67.30           C
ATOM    123  HE2 TYR A  28      -1.154  -7.874  45.558  1.00 67.30           H
ATOM    124  CZ  TYR A  28       0.187  -9.294  46.418  1.00 67.30           C
ATOM    125  OH  TYR A  28       1.265  -8.733  45.808  1.00 67.30           O
ATOM    126  HH  TYR A  28       1.010  -7.857  45.399  1.00 67.30           H
ATOM    127  HN  TYR A  28      -5.038 -12.317  49.258  1.00 67.30           H
ATOM    128  N   VAL A  29      -2.886 -14.112  47.947  1.00 68.94           N
ATOM    129  CA  VAL A  29      -1.978 -15.218  47.698  1.00 68.94           C
ATOM    130  C   VAL A  29      -2.604 -16.166  46.673  1.00 68.94           C
ATOM    131  O   VAL A  29      -1.907 -16.712  45.820  1.00 68.94           O
ATOM    132  HA  VAL A  29      -1.062 -14.803  47.277  1.00 68.94           H
ATOM    133  CB  VAL A  29      -1.623 -15.911  49.015  1.00 68.94           C
ATOM    134  HB  VAL A  29      -2.554 -16.155  49.527  1.00 68.94           H
ATOM    135  CG1 VAL A  29      -0.871 -17.219  48.761  1.00 68.94           C
ATOM    136 1HG1 VAL A  29      -1.496 -17.889  48.171  1.00 68.94           H
ATOM    137 2HG1 VAL A  29       0.050 -17.009  48.218  1.00 68.94           H
ATOM    138 3HG1 VAL A  29      -0.631 -17.691  49.714  1.00 68.94           H
ATOM    139  CG2 VAL A  29      -0.816 -14.982  49.924  1.00 68.94           C
ATOM    140 1HG2 VAL A  29       0.107 -14.694  49.421  1.00 68.94           H
ATOM    141 2HG2 VAL A  29      -1.403 -14.090  50.145  1.00 68.94           H
ATOM    142 3HG2 VAL A  29      -0.577 -15.500  50.853  1.00 68.94           H
ATOM    143  HN  VAL A  29      -3.329 -14.123  48.844  1.00 68.94           H
ATOM    144  N   ASN A  30      -3.913 -16.332  46.791  1.00 63.93           N
ATOM    145  CA  ASN A  30      -4.622 -17.300  45.971  1.00 63.93           C
ATOM    146  C   ASN A  30      -4.972 -16.663  44.625  1.00 63.93           C
ATOM    147  O   ASN A  30      -5.467 -17.338  43.725  1.00 63.93           O
ATOM    148  HA  ASN A  30      -3.938 -18.143  45.868  1.00 63.93           H
ATOM    149  CB  ASN A  30      -5.926 -17.739  46.640  1.00 63.93           C
ATOM    150 1HB  ASN A  30      -6.504 -16.862  46.928  1.00 63.93           H
ATOM    151 2HB  ASN A  30      -6.532 -18.302  45.930  1.00 63.93           H
ATOM    152  CG  ASN A  30      -5.646 -18.600  47.874  1.00 63.93           C
ATOM    153  OD1 ASN A  30      -4.621 -19.251  47.990  1.00 63.93           O
ATOM    154  ND2 ASN A  30      -6.613 -18.568  48.787  1.00 63.93           N
ATOM    155 1HD2 ASN A  30      -7.430 -18.013  48.630  1.00 63.93           H
ATOM    156 2HD2 ASN A  30      -6.523 -19.098  49.629  1.00 63.93           H
ATOM    157  HN  ASN A  30      -4.487 -15.820  47.431  1.00 63.93           H
ATOM    158  N   PHE A  31      -4.702 -15.369  44.531  1.00 71.46           N
ATOM    159  CA  PHE A  31      -4.969 -14.636  43.305  1.00 71.46           C
ATOM    160  C   PHE A  31      -4.087 -15.141  42.161  1.00 71.46           C
ATOM    161  O   PHE A  31      -2.869 -15.228  42.304  1.00 71.46           O
ATOM    162  HA  PHE A  31      -6.017 -14.799  43.053  1.00 71.46           H
ATOM    163  CB  PHE A  31      -4.637 -13.168  43.580  1.00 71.46           C
ATOM    164 1HB  PHE A  31      -5.152 -12.853  44.488  1.00 71.46           H
ATOM    165 2HB  PHE A  31      -3.568 -13.078  43.773  1.00 71.46           H
ATOM    166  CG  PHE A  31      -5.016 -12.220  42.441  1.00 71.46           C
ATOM    167  CD1 PHE A  31      -4.065 -11.792  41.568  1.00 71.46           C
ATOM    168  HD1 PHE A  31      -3.033 -12.125  41.679  1.00 71.46           H
ATOM    169  CD2 PHE A  31      -6.303 -11.805  42.302  1.00 71.46           C
ATOM    170  HD2 PHE A  31      -7.065 -12.148  43.002  1.00 71.46           H
ATOM    171  CE1 PHE A  31      -4.417 -10.912  40.510  1.00 71.46           C
ATOM    172  HE1 PHE A  31      -3.655 -10.569  39.810  1.00 71.46           H
ATOM    173  CE2 PHE A  31      -6.655 -10.925  41.244  1.00 71.46           C
ATOM    174  HE2 PHE A  31      -7.687 -10.593  41.133  1.00 71.46           H
ATOM    175  CZ  PHE A  31      -5.705 -10.497  40.371  1.00 71.46           C
ATOM    176  HZ  PHE A  31      -5.975  -9.822  39.559  1.00 71.46           H
ATOM    177  HN  PHE A  31      -4.308 -14.825  45.272  1.00 71.46           H
ATOM    178  N   ASN A  32      -4.738 -15.459  41.052  1.00 64.15           N
ATOM    179  CA  ASN A  32      -4.027 -15.940  39.879  1.00 64.15           C
ATOM    180  C   ASN A  32      -3.456 -14.747  39.110  1.00 64.15           C
ATOM    181  O   ASN A  32      -4.169 -14.096  38.348  1.00 64.15           O
ATOM    182  HA  ASN A  32      -3.248 -16.598  40.266  1.00 64.15           H
ATOM    183  CB  ASN A  32      -4.964 -16.703  38.941  1.00 64.15           C
ATOM    184 1HB  ASN A  32      -5.523 -17.448  39.506  1.00 64.15           H
ATOM    185 2HB  ASN A  32      -5.693 -16.015  38.512  1.00 64.15           H
ATOM    186  CG  ASN A  32      -4.179 -17.388  37.820  1.00 64.15           C
ATOM    187  OD1 ASN A  32      -2.964 -17.312  37.742  1.00 64.15           O
ATOM    188  ND2 ASN A  32      -4.939 -18.060  36.960  1.00 64.15           N
ATOM    189 1HD2 ASN A  32      -5.932 -18.082  37.082  1.00 64.15           H
ATOM    190 2HD2 ASN A  32      -4.519 -18.542  36.192  1.00 64.15           H
ATOM    191  HN  ASN A  32      -5.730 -15.394  40.947  1.00 64.15           H
ATOM    192  N   PHE A  33      -2.174 -14.496  39.337  1.00 66.25           N
ATOM    193  CA  PHE A  33      -1.477 -13.449  38.609  1.00 66.25           C
ATOM    194  C   PHE A  33      -1.018 -13.948  37.237  1.00 66.25           C
ATOM    195  O   PHE A  33       0.175 -13.952  36.941  1.00 66.25           O
ATOM    196  HA  PHE A  33      -2.177 -12.624  38.479  1.00 66.25           H
ATOM    197  CB  PHE A  33      -0.248 -13.071  39.438  1.00 66.25           C
ATOM    198 1HB  PHE A  33       0.311 -13.977  39.674  1.00 66.25           H
ATOM    199 2HB  PHE A  33       0.406 -12.442  38.834  1.00 66.25           H
ATOM    200  CG  PHE A  33      -0.576 -12.338  40.740  1.00 66.25           C
ATOM    201  CD1 PHE A  33      -0.796 -10.996  40.728  1.00 66.25           C
ATOM    202  HD1 PHE A  33      -0.738 -10.443  39.791  1.00 66.25           H
ATOM    203  CD2 PHE A  33      -0.649 -13.029  41.910  1.00 66.25           C
ATOM    204  HD2 PHE A  33      -0.472 -14.104  41.919  1.00 66.25           H
ATOM    205  CE1 PHE A  33      -1.101 -10.316  41.936  1.00 66.25           C
ATOM    206  HE1 PHE A  33      -1.277  -9.240  41.927  1.00 66.25           H
ATOM    207  CE2 PHE A  33      -0.954 -12.348  43.118  1.00 66.25           C
ATOM    208  HE2 PHE A  33      -1.012 -12.901  44.055  1.00 66.25           H
ATOM    209  CZ  PHE A  33      -1.174 -11.006  43.106  1.00 66.25           C
ATOM    210  HZ  PHE A  33      -1.408 -10.484  44.033  1.00 66.25           H
ATOM    211  HN  PHE A  33      -1.617 -14.992  40.002  1.00 66.25           H
ATOM    212  N   THR A  34      -1.992 -14.355  36.436  1.00 65.25           N
ATOM    213  CA  THR A  34      -1.758 -14.553  35.015  1.00 65.25           C
ATOM    214  C   THR A  34      -1.200 -13.276  34.384  1.00 65.25           C
ATOM    215  O   THR A  34      -1.759 -12.195  34.564  1.00 65.25           O
ATOM    216  HA  THR A  34      -0.999 -15.326  34.896  1.00 65.25           H
ATOM    217  CB  THR A  34      -3.069 -15.022  34.381  1.00 65.25           C
ATOM    218  HB  THR A  34      -3.794 -14.209  34.339  1.00 65.25           H
ATOM    219  OG1 THR A  34      -3.452 -16.147  35.167  1.00 65.25           O
ATOM    220  HG1 THR A  34      -2.695 -16.797  35.225  1.00 65.25           H
ATOM    221  CG2 THR A  34      -2.868 -15.598  32.978  1.00 65.25           C
ATOM    222 1HG2 THR A  34      -2.195 -16.454  33.030  1.00 65.25           H
ATOM    223 2HG2 THR A  34      -2.436 -14.835  32.331  1.00 65.25           H
ATOM    224 3HG2 THR A  34      -3.829 -15.916  32.575  1.00 65.25           H
ATOM    225  HN  THR A  34      -2.924 -14.549  36.742  1.00 65.25           H
ATOM    226  N   ASP A  35      -0.105 -13.442  33.657  1.00 68.85           N
ATOM    227  CA  ASP A  35       0.571 -12.308  33.051  1.00 68.85           C
ATOM    228  C   ASP A  35      -0.096 -11.977  31.714  1.00 68.85           C
ATOM    229  O   ASP A  35       0.277 -12.525  30.678  1.00 68.85           O
ATOM    230  HA  ASP A  35       0.477 -11.499  33.775  1.00 68.85           H
ATOM    231  CB  ASP A  35       2.043 -12.625  32.779  1.00 68.85           C
ATOM    232 1HB  ASP A  35       2.461 -13.176  33.621  1.00 68.85           H
ATOM    233 2HB  ASP A  35       2.124 -13.269  31.904  1.00 68.85           H
ATOM    234  CG  ASP A  35       2.846 -11.343  32.552  1.00 68.85           C
ATOM    235  OD1 ASP A  35       2.237 -10.260  32.685  1.00 68.85           O
ATOM    236  OD2 ASP A  35       4.052 -11.475  32.250  1.00 68.85           O
ATOM    237  HN  ASP A  35       0.319 -14.331  33.480  1.00 68.85           H
ATOM    238  N   PHE A  36      -1.071 -11.083  31.781  1.00 82.61           N
ATOM    239  CA  PHE A  36      -1.749 -10.623  30.581  1.00 82.61           C
ATOM    240  C   PHE A  36      -1.045  -9.402  29.987  1.00 82.61           C
ATOM    241  O   PHE A  36      -1.392  -8.950  28.897  1.00 82.61           O
ATOM    242  HA  PHE A  36      -1.723 -11.441  29.861  1.00 82.61           H
ATOM    243  CB  PHE A  36      -3.169 -10.228  30.992  1.00 82.61           C
ATOM    244 1HB  PHE A  36      -3.114  -9.553  31.846  1.00 82.61           H
ATOM    245 2HB  PHE A  36      -3.632  -9.673  30.176  1.00 82.61           H
ATOM    246  CG  PHE A  36      -4.064 -11.415  31.355  1.00 82.61           C
ATOM    247  CD1 PHE A  36      -4.031 -12.547  30.602  1.00 82.61           C
ATOM    248  HD1 PHE A  36      -3.366 -12.609  29.741  1.00 82.61           H
ATOM    249  CD2 PHE A  36      -4.894 -11.337  32.430  1.00 82.61           C
ATOM    250  HD2 PHE A  36      -4.921 -10.429  33.033  1.00 82.61           H
ATOM    251  CE1 PHE A  36      -4.862 -13.648  30.939  1.00 82.61           C
ATOM    252  HE1 PHE A  36      -4.835 -14.556  30.336  1.00 82.61           H
ATOM    253  CE2 PHE A  36      -5.725 -12.438  32.766  1.00 82.61           C
ATOM    254  HE2 PHE A  36      -6.390 -12.376  33.628  1.00 82.61           H
ATOM    255  CZ  PHE A  36      -5.692 -13.570  32.014  1.00 82.61           C
ATOM    256  HZ  PHE A  36      -6.329 -14.415  32.272  1.00 82.61           H
ATOM    257  HN  PHE A  36      -1.398 -10.675  32.634  1.00 82.61           H
ATOM    258  N   TYR A  37      -0.068  -8.903  30.730  1.00 86.61           N
ATOM    259  CA  TYR A  37       0.730  -7.782  30.262  1.00 86.61           C
ATOM    260  C   TYR A  37       1.929  -8.265  29.444  1.00 86.61           C
ATOM    261  O   TYR A  37       2.866  -8.844  29.992  1.00 86.61           O
ATOM    262  HA  TYR A  37       0.097  -7.158  29.631  1.00 86.61           H
ATOM    263  CB  TYR A  37       1.238  -7.073  31.519  1.00 86.61           C
ATOM    264 1HB  TYR A  37       0.393  -6.870  32.177  1.00 86.61           H
ATOM    265 2HB  TYR A  37       1.907  -7.744  32.057  1.00 86.61           H
ATOM    266  CG  TYR A  37       1.973  -5.760  31.239  1.00 86.61           C
ATOM    267  CD1 TYR A  37       3.351  -5.741  31.176  1.00 86.61           C
ATOM    268  HD1 TYR A  37       3.917  -6.661  31.327  1.00 86.61           H
ATOM    269  CD2 TYR A  37       1.257  -4.596  31.049  1.00 86.61           C
ATOM    270  HD2 TYR A  37       0.168  -4.611  31.098  1.00 86.61           H
ATOM    271  CE1 TYR A  37       4.043  -4.506  30.913  1.00 86.61           C
ATOM    272  HE1 TYR A  37       5.131  -4.476  30.861  1.00 86.61           H
ATOM    273  CE2 TYR A  37       1.949  -3.360  30.785  1.00 86.61           C
ATOM    274  HE2 TYR A  37       1.396  -2.433  30.633  1.00 86.61           H
ATOM    275  CZ  TYR A  37       3.308  -3.376  30.730  1.00 86.61           C
ATOM    276  OH  TYR A  37       3.961  -2.210  30.481  1.00 86.61           O
ATOM    277  HH  TYR A  37       3.303  -1.492  30.251  1.00 86.61           H
ATOM    278  HN  TYR A  37       0.181  -9.250  31.634  1.00 86.61           H
ATOM    279  N   CYS A  38       1.860  -8.010  28.146  1.00 89.78           N
ATOM    280  CA  CYS A  38       2.870  -8.514  27.230  1.00 89.78           C
ATOM    281  C   CYS A  38       3.902  -7.408  26.997  1.00 89.78           C
ATOM    282  O   CYS A  38       3.587  -6.374  26.410  1.00 89.78           O
ATOM    283  HA  CYS A  38       3.329  -9.376  27.713  1.00 89.78           H
ATOM    284  CB  CYS A  38       2.251  -9.001  25.918  1.00 89.78           C
ATOM    285 1HB  CYS A  38       1.445  -9.705  26.127  1.00 89.78           H
ATOM    286 2HB  CYS A  38       1.810  -8.162  25.380  1.00 89.78           H
ATOM    287  SG  CYS A  38       3.529  -9.804  24.883  1.00 89.78           S
ATOM    288  HN  CYS A  38       1.134  -7.471  27.719  1.00 89.78           H
ATOM    289  N   GLU A  39       5.113  -7.664  27.469  1.00 81.72           N
ATOM    290  CA  GLU A  39       6.240  -6.809  27.142  1.00 81.72           C
ATOM    291  C   GLU A  39       6.848  -7.222  25.800  1.00 81.72           C
ATOM    292  O   GLU A  39       7.206  -8.383  25.608  1.00 81.72           O
ATOM    293  HA  GLU A  39       5.828  -5.802  27.066  1.00 81.72           H
ATOM    294  CB  GLU A  39       7.292  -6.838  28.252  1.00 81.72           C
ATOM    295 1HB  GLU A  39       7.631  -7.862  28.411  1.00 81.72           H
ATOM    296 2HB  GLU A  39       8.101  -6.149  28.010  1.00 81.72           H
ATOM    297  CG  GLU A  39       6.701  -6.359  29.580  1.00 81.72           C
ATOM    298 1HG  GLU A  39       6.198  -5.403  29.434  1.00 81.72           H
ATOM    299 2HG  GLU A  39       5.947  -7.068  29.923  1.00 81.72           H
ATOM    300  CD  GLU A  39       7.791  -6.212  30.644  1.00 81.72           C
ATOM    301  OE1 GLU A  39       7.473  -5.630  31.704  1.00 81.72           O
ATOM    302  OE2 GLU A  39       8.916  -6.683  30.373  1.00 81.72           O
ATOM    303  HN  GLU A  39       5.329  -8.439  28.064  1.00 81.72           H
ATOM    304  N   LYS A  40       6.947  -6.249  24.906  1.00 87.56           N
ATOM    305  CA  LYS A  40       7.303  -6.534  23.526  1.00 87.56           C
ATOM    306  C   LYS A  40       8.723  -6.032  23.257  1.00 87.56           C
ATOM    307  O   LYS A  40       9.036  -5.609  22.145  1.00 87.56           O
ATOM    308  HA  LYS A  40       7.290  -7.616  23.402  1.00 87.56           H
ATOM    309  CB  LYS A  40       6.256  -5.955  22.572  1.00 87.56           C
ATOM    310 1HB  LYS A  40       6.172  -4.880  22.726  1.00 87.56           H
ATOM    311 2HB  LYS A  40       6.576  -6.105  21.541  1.00 87.56           H
ATOM    312  CG  LYS A  40       4.892  -6.615  22.790  1.00 87.56           C
ATOM    313 1HG  LYS A  40       5.002  -7.699  22.773  1.00 87.56           H
ATOM    314 2HG  LYS A  40       4.509  -6.349  23.776  1.00 87.56           H
ATOM    315  CD  LYS A  40       3.895  -6.180  21.715  1.00 87.56           C
ATOM    316 1HD  LYS A  40       3.759  -5.099  21.755  1.00 87.56           H
ATOM    317 2HD  LYS A  40       4.294  -6.414  20.728  1.00 87.56           H
ATOM    318  CE  LYS A  40       2.546  -6.876  21.904  1.00 87.56           C
ATOM    319 1HE  LYS A  40       2.691  -7.955  21.957  1.00 87.56           H
ATOM    320 2HE  LYS A  40       2.100  -6.568  22.850  1.00 87.56           H
ATOM    321  NZ  LYS A  40       1.632  -6.547  20.788  1.00 87.56           N
ATOM    322 1HZ  LYS A  40       0.762  -7.056  20.902  1.00 87.56           H
ATOM    323 2HZ  LYS A  40       1.443  -5.551  20.788  1.00 87.56           H
ATOM    324 3HZ  LYS A  40       2.063  -6.809  19.909  1.00 87.56           H
ATOM    325  HN  LYS A  40       6.788  -5.283  25.111  1.00 87.56           H
ATOM    326  N   ASN A  41       9.546  -6.096  24.294  1.00 82.70           N
ATOM    327  CA  ASN A  41      10.910  -5.606  24.199  1.00 82.70           C
ATOM    328  C   ASN A  41      11.633  -6.339  23.066  1.00 82.70           C
ATOM    329  O   ASN A  41      12.357  -5.723  22.286  1.00 82.70           O
ATOM    330  HA  ASN A  41      10.818  -4.537  24.011  1.00 82.70           H
ATOM    331  CB  ASN A  41      11.680  -5.864  25.495  1.00 82.70           C
ATOM    332 1HB  ASN A  41      11.551  -6.903  25.799  1.00 82.70           H
ATOM    333 2HB  ASN A  41      12.746  -5.712  25.326  1.00 82.70           H
ATOM    334  CG  ASN A  41      11.199  -4.936  26.613  1.00 82.70           C
ATOM    335  OD1 ASN A  41      10.754  -3.824  26.382  1.00 82.70           O
ATOM    336  ND2 ASN A  41      11.312  -5.454  27.832  1.00 82.70           N
ATOM    337 1HD2 ASN A  41      11.686  -6.374  27.952  1.00 82.70           H
ATOM    338 2HD2 ASN A  41      11.024  -4.924  28.629  1.00 82.70           H
ATOM    339  HN  ASN A  41       9.294  -6.474  25.185  1.00 82.70           H
ATOM    340  N   ASN A  42      11.410  -7.644  23.012  1.00 83.63           N
ATOM    341  CA  ASN A  42      12.078  -8.477  22.026  1.00 83.63           C
ATOM    342  C   ASN A  42      11.633  -8.056  20.624  1.00 83.63           C
ATOM    343  O   ASN A  42      12.427  -8.073  19.686  1.00 83.63           O
ATOM    344  HA  ASN A  42      13.144  -8.317  22.191  1.00 83.63           H
ATOM    345  CB  ASN A  42      11.716  -9.951  22.215  1.00 83.63           C
ATOM    346 1HB  ASN A  42      10.632 -10.068  22.204  1.00 83.63           H
ATOM    347 2HB  ASN A  42      12.107 -10.535  21.382  1.00 83.63           H
ATOM    348  CG  ASN A  42      12.279 -10.491  23.531  1.00 83.63           C
ATOM    349  OD1 ASN A  42      13.067  -9.850  24.208  1.00 83.63           O
ATOM    350  ND2 ASN A  42      11.834 -11.701  23.855  1.00 83.63           N
ATOM    351 1HD2 ASN A  42      11.188 -12.173  23.255  1.00 83.63           H
ATOM    352 2HD2 ASN A  42      12.145 -12.139  24.698  1.00 83.63           H
ATOM    353  HN  ASN A  42      10.789  -8.131  23.626  1.00 83.63           H
ATOM    354  N   VAL A  43      10.363  -7.688  20.527  1.00 90.55           N
ATOM    355  CA  VAL A  43       9.786  -7.325  19.244  1.00 90.55           C
ATOM    356  C   VAL A  43      10.422  -6.022  18.755  1.00 90.55           C
ATOM    357  O   VAL A  43      10.742  -5.888  17.575  1.00 90.55           O
ATOM    358  HA  VAL A  43      10.027  -8.119  18.538  1.00 90.55           H
ATOM    359  CB  VAL A  43       8.263  -7.239  19.361  1.00 90.55           C
ATOM    360  HB  VAL A  43       8.025  -6.446  20.069  1.00 90.55           H
ATOM    361  CG1 VAL A  43       7.630  -6.875  18.016  1.00 90.55           C
ATOM    362 1HG1 VAL A  43       8.009  -5.908  17.686  1.00 90.55           H
ATOM    363 2HG1 VAL A  43       7.882  -7.636  17.278  1.00 90.55           H
ATOM    364 3HG1 VAL A  43       6.547  -6.821  18.128  1.00 90.55           H
ATOM    365  CG2 VAL A  43       7.681  -8.546  19.905  1.00 90.55           C
ATOM    366 1HG2 VAL A  43       7.935  -9.365  19.232  1.00 90.55           H
ATOM    367 2HG2 VAL A  43       8.097  -8.745  20.893  1.00 90.55           H
ATOM    368 3HG2 VAL A  43       6.597  -8.458  19.978  1.00 90.55           H
ATOM    369  HN  VAL A  43       9.735  -7.637  21.303  1.00 90.55           H
ATOM    370  N   ARG A  44      10.586  -5.094  19.687  1.00 86.36           N
ATOM    371  CA  ARG A  44      11.176  -3.806  19.365  1.00 86.36           C
ATOM    372  C   ARG A  44      12.644  -3.978  18.968  1.00 86.36           C
ATOM    373  O   ARG A  44      13.133  -3.292  18.072  1.00 86.36           O
ATOM    374  HA  ARG A  44      10.585  -3.430  18.529  1.00 86.36           H
ATOM    375  CB  ARG A  44      11.085  -2.846  20.553  1.00 86.36           C
ATOM    376 1HB  ARG A  44      11.509  -3.318  21.439  1.00 86.36           H
ATOM    377 2HB  ARG A  44      11.679  -1.955  20.351  1.00 86.36           H
ATOM    378  CG  ARG A  44       9.633  -2.447  20.825  1.00 86.36           C
ATOM    379 1HG  ARG A  44       9.151  -2.155  19.892  1.00 86.36           H
ATOM    380 2HG  ARG A  44       9.083  -3.305  21.213  1.00 86.36           H
ATOM    381  CD  ARG A  44       9.560  -1.293  21.827  1.00 86.36           C
ATOM    382 1HD  ARG A  44      10.245  -0.499  21.530  1.00 86.36           H
ATOM    383 2HD  ARG A  44       8.558  -0.865  21.829  1.00 86.36           H
ATOM    384  NE  ARG A  44       9.906  -1.777  23.182  1.00 86.36           N
ATOM    385  HE  ARG A  44      10.874  -1.842  23.424  1.00 86.36           H
ATOM    386  CZ  ARG A  44       9.003  -2.133  24.106  1.00 86.36           C
ATOM    387  NH1 ARG A  44       7.692  -2.066  23.837  1.00 86.36           N
ATOM    388 1HH1 ARG A  44       7.381  -1.748  22.941  1.00 86.36           H
ATOM    389 2HH1 ARG A  44       7.024  -2.333  24.532  1.00 86.36           H
ATOM    390  NH2 ARG A  44       9.430  -2.557  25.303  1.00 86.36           N
ATOM    391 1HH2 ARG A  44       8.769  -2.827  26.003  1.00 86.36           H
ATOM    392 2HH2 ARG A  44      10.411  -2.604  25.496  1.00 86.36           H
ATOM    393  HN  ARG A  44      10.325  -5.212  20.645  1.00 86.36           H
ATOM    394  N   GLN A  45      13.305  -4.898  19.655  1.00 83.08           N
ATOM    395  CA  GLN A  45      14.715  -5.146  19.408  1.00 83.08           C
ATOM    396  C   GLN A  45      14.918  -5.696  17.995  1.00 83.08           C
ATOM    397  O   GLN A  45      15.845  -5.292  17.295  1.00 83.08           O
ATOM    398  HA  GLN A  45      15.201  -4.175  19.501  1.00 83.08           H
ATOM    399  CB  GLN A  45      15.296  -6.099  20.455  1.00 83.08           C
ATOM    400 1HB  GLN A  45      15.038  -5.747  21.455  1.00 83.08           H
ATOM    401 2HB  GLN A  45      14.850  -7.087  20.341  1.00 83.08           H
ATOM    402  CG  GLN A  45      16.816  -6.200  20.321  1.00 83.08           C
ATOM    403 1HG  GLN A  45      17.073  -6.600  19.340  1.00 83.08           H
ATOM    404 2HG  GLN A  45      17.258  -5.206  20.385  1.00 83.08           H
ATOM    405  CD  GLN A  45      17.405  -7.097  21.412  1.00 83.08           C
ATOM    406  OE1 GLN A  45      16.699  -7.769  22.146  1.00 83.08           O
ATOM    407  NE2 GLN A  45      18.733  -7.069  21.478  1.00 83.08           N
ATOM    408 1HE2 GLN A  45      19.253  -6.495  20.845  1.00 83.08           H
ATOM    409 2HE2 GLN A  45      19.211  -7.622  22.160  1.00 83.08           H
ATOM    410  HN  GLN A  45      12.894  -5.467  20.367  1.00 83.08           H
ATOM    411  N   PHE A  46      14.035  -6.610  17.617  1.00 92.11           N
ATOM    412  CA  PHE A  46      14.075  -7.182  16.283  1.00 92.11           C
ATOM    413  C   PHE A  46      13.879  -6.102  15.217  1.00 92.11           C
ATOM    414  O   PHE A  46      14.614  -6.056  14.232  1.00 92.11           O
ATOM    415  HA  PHE A  46      15.056  -7.640  16.156  1.00 92.11           H
ATOM    416  CB  PHE A  46      12.925  -8.186  16.192  1.00 92.11           C
ATOM    417 1HB  PHE A  46      13.075  -8.964  16.941  1.00 92.11           H
ATOM    418 2HB  PHE A  46      11.993  -7.679  16.442  1.00 92.11           H
ATOM    419  CG  PHE A  46      12.778  -8.843  14.818  1.00 92.11           C
ATOM    420  CD1 PHE A  46      11.842  -8.388  13.943  1.00 92.11           C
ATOM    421  HD1 PHE A  46      11.195  -7.555  14.221  1.00 92.11           H
ATOM    422  CD2 PHE A  46      13.585  -9.882  14.471  1.00 92.11           C
ATOM    423  HD2 PHE A  46      14.335 -10.246  15.172  1.00 92.11           H
ATOM    424  CE1 PHE A  46      11.706  -8.997  12.668  1.00 92.11           C
ATOM    425  HE1 PHE A  46      10.955  -8.633  11.967  1.00 92.11           H
ATOM    426  CE2 PHE A  46      13.449 -10.491  13.196  1.00 92.11           C
ATOM    427  HE2 PHE A  46      14.095 -11.324  12.918  1.00 92.11           H
ATOM    428  CZ  PHE A  46      12.512 -10.036  12.321  1.00 92.11           C
ATOM    429  HZ  PHE A  46      12.408 -10.504  11.342  1.00 92.11           H
ATOM    430  HN  PHE A  46      13.305  -6.958  18.205  1.00 92.11           H
ATOM    431  N   ALA A  47      12.883  -5.260  15.450  1.00 92.43           N
ATOM    432  CA  ALA A  47      12.537  -4.225  14.490  1.00 92.43           C
ATOM    433  C   ALA A  47      13.737  -3.297  14.294  1.00 92.43           C
ATOM    434  O   ALA A  47      14.028  -2.881  13.173  1.00 92.43           O
ATOM    435  HA  ALA A  47      12.308  -4.714  13.543  1.00 92.43           H
ATOM    436  CB  ALA A  47      11.293  -3.476  14.972  1.00 92.43           C
ATOM    437 1HB  ALA A  47      10.463  -4.175  15.067  1.00 92.43           H
ATOM    438 2HB  ALA A  47      11.497  -3.019  15.941  1.00 92.43           H
ATOM    439 3HB  ALA A  47      11.035  -2.700  14.252  1.00 92.43           H
ATOM    440  HN  ALA A  47      12.318  -5.276  16.275  1.00 92.43           H
ATOM    441  N   SER A  48      14.402  -2.999  15.400  1.00 90.67           N
ATOM    442  CA  SER A  48      15.454  -1.997  15.395  1.00 90.67           C
ATOM    443  C   SER A  48      16.627  -2.474  14.535  1.00 90.67           C
ATOM    444  O   SER A  48      17.414  -1.664  14.048  1.00 90.67           O
ATOM    445  HA  SER A  48      15.001  -1.105  14.962  1.00 90.67           H
ATOM    446  CB  SER A  48      15.929  -1.689  16.816  1.00 90.67           C
ATOM    447 1HB  SER A  48      16.553  -0.795  16.804  1.00 90.67           H
ATOM    448 2HB  SER A  48      15.068  -1.468  17.446  1.00 90.67           H
ATOM    449  OG  SER A  48      16.664  -2.771  17.380  1.00 90.67           O
ATOM    450  HG  SER A  48      16.977  -2.531  18.299  1.00 90.67           H
ATOM    451  HN  SER A  48      14.232  -3.428  16.287  1.00 90.67           H
ATOM    452  N   HIS A  49      16.706  -3.786  14.375  1.00 86.71           N
ATOM    453  CA  HIS A  49      17.804  -4.385  13.635  1.00 86.71           C
ATOM    454  C   HIS A  49      17.354  -4.688  12.204  1.00 86.71           C
ATOM    455  O   HIS A  49      18.115  -4.496  11.257  1.00 86.71           O
ATOM    456  HA  HIS A  49      18.603  -3.644  13.607  1.00 86.71           H
ATOM    457  CB  HIS A  49      18.339  -5.621  14.362  1.00 86.71           C
ATOM    458 1HB  HIS A  49      17.507  -6.289  14.582  1.00 86.71           H
ATOM    459 2HB  HIS A  49      19.013  -6.159  13.695  1.00 86.71           H
ATOM    460  CG  HIS A  49      19.068  -5.309  15.647  1.00 86.71           C
ATOM    461  ND1 HIS A  49      18.415  -5.116  16.852  1.00 86.71           N
ATOM    462  HD1 HIS A  49      17.426  -5.160  16.995  1.00 86.71           H
ATOM    463  CD2 HIS A  49      20.400  -5.161  15.903  1.00 86.71           C
ATOM    464  HD2 HIS A  49      21.203  -5.248  15.171  1.00 86.71           H
ATOM    465  CE1 HIS A  49      19.322  -4.862  17.784  1.00 86.71           C
ATOM    466  HE1 HIS A  49      19.122  -4.665  18.837  1.00 86.71           H
ATOM    467  NE2 HIS A  49      20.552  -4.890  17.193  1.00 86.71           N
ATOM    468  HN  HIS A  49      16.038  -4.436  14.739  1.00 86.71           H
ATOM    469  N   PHE A  50      16.120  -5.155  12.092  1.00 88.67           N
ATOM    470  CA  PHE A  50      15.653  -5.747  10.850  1.00 88.67           C
ATOM    471  C   PHE A  50      15.149  -4.670   9.886  1.00 88.67           C
ATOM    472  O   PHE A  50      15.476  -4.691   8.700  1.00 88.67           O
ATOM    473  HA  PHE A  50      16.500  -6.266  10.401  1.00 88.67           H
ATOM    474  CB  PHE A  50      14.494  -6.679  11.205  1.00 88.67           C
ATOM    475 1HB  PHE A  50      14.846  -7.425  11.918  1.00 88.67           H
ATOM    476 2HB  PHE A  50      13.717  -6.102  11.707  1.00 88.67           H
ATOM    477  CG  PHE A  50      13.879  -7.396  10.001  1.00 88.67           C
ATOM    478  CD1 PHE A  50      12.684  -6.982   9.501  1.00 88.67           C
ATOM    479  HD1 PHE A  50      12.164  -6.140   9.958  1.00 88.67           H
ATOM    480  CD2 PHE A  50      14.528  -8.446   9.431  1.00 88.67           C
ATOM    481  HD2 PHE A  50      15.486  -8.777   9.832  1.00 88.67           H
ATOM    482  CE1 PHE A  50      12.114  -7.647   8.384  1.00 88.67           C
ATOM    483  HE1 PHE A  50      11.156  -7.316   7.983  1.00 88.67           H
ATOM    484  CE2 PHE A  50      13.958  -9.111   8.313  1.00 88.67           C
ATOM    485  HE2 PHE A  50      14.478  -9.953   7.856  1.00 88.67           H
ATOM    486  CZ  PHE A  50      12.763  -8.697   7.813  1.00 88.67           C
ATOM    487  HZ  PHE A  50      12.325  -9.208   6.955  1.00 88.67           H
ATOM    488  HN  PHE A  50      15.445  -5.135  12.830  1.00 88.67           H
ATOM    489  N   LEU A  51      14.361  -3.755  10.431  1.00 92.55           N
ATOM    490  CA  LEU A  51      13.556  -2.872   9.604  1.00 92.55           C
ATOM    491  C   LEU A  51      14.467  -1.846   8.926  1.00 92.55           C
ATOM    492  O   LEU A  51      14.413  -1.671   7.710  1.00 92.55           O
ATOM    493  HA  LEU A  51      13.090  -3.483   8.832  1.00 92.55           H
ATOM    494  CB  LEU A  51      12.430  -2.245  10.428  1.00 92.55           C
ATOM    495 1HB  LEU A  51      12.875  -1.708  11.265  1.00 92.55           H
ATOM    496 2HB  LEU A  51      11.922  -1.506   9.809  1.00 92.55           H
ATOM    497  CG  LEU A  51      11.383  -3.215  10.979  1.00 92.55           C
ATOM    498  HG  LEU A  51      11.881  -3.903  11.663  1.00 92.55           H
ATOM    499  CD1 LEU A  51      10.316  -2.470  11.784  1.00 92.55           C
ATOM    500 1HD1 LEU A  51      10.787  -1.952  12.620  1.00 92.55           H
ATOM    501 2HD1 LEU A  51       9.817  -1.745  11.142  1.00 92.55           H
ATOM    502 3HD1 LEU A  51       9.584  -3.183  12.165  1.00 92.55           H
ATOM    503  CD2 LEU A  51      10.771  -4.057   9.858  1.00 92.55           C
ATOM    504 1HD2 LEU A  51      10.292  -3.401   9.131  1.00 92.55           H
ATOM    505 2HD2 LEU A  51      11.555  -4.632   9.366  1.00 92.55           H
ATOM    506 3HD2 LEU A  51      10.030  -4.737  10.277  1.00 92.55           H
ATOM    507  HN  LEU A  51      14.268  -3.613  11.416  1.00 92.55           H
ATOM    508  N   PRO A  52      15.316  -1.152   9.696  1.00 94.12           N
ATOM    509  CA  PRO A  52      16.024   0.019   9.174  1.00 94.12           C
ATOM    510  C   PRO A  52      16.768  -0.286   7.883  1.00 94.12           C
ATOM    511  O   PRO A  52      16.600   0.414   6.886  1.00 94.12           O
ATOM    512  HA  PRO A  52      15.313   0.802   8.914  1.00 94.12           H
ATOM    513  CB  PRO A  52      16.983   0.397  10.305  1.00 94.12           C
ATOM    514 1HB  PRO A  52      17.955  -0.081  10.184  1.00 94.12           H
ATOM    515 2HB  PRO A  52      17.159   1.472  10.338  1.00 94.12           H
ATOM    516  CG  PRO A  52      16.264  -0.094  11.556  1.00 94.12           C
ATOM    517 1HG  PRO A  52      16.950  -0.221  12.393  1.00 94.12           H
ATOM    518 2HG  PRO A  52      15.502   0.610  11.888  1.00 94.12           H
ATOM    519  CD  PRO A  52      15.664  -1.416  11.105  1.00 94.12           C
ATOM    520 1HD  PRO A  52      16.376  -2.236  11.194  1.00 94.12           H
ATOM    521 2HD  PRO A  52      14.792  -1.689  11.700  1.00 94.12           H
ATOM    522  N   PRO A  53      17.603  -1.333   7.870  1.00 94.96           N
ATOM    523  CA  PRO A  53      18.381  -1.664   6.674  1.00 94.96           C
ATOM    524  C   PRO A  53      17.507  -1.798   5.437  1.00 94.96           C
ATOM    525  O   PRO A  53      17.860  -1.307   4.367  1.00 94.96           O
ATOM    526  HA  PRO A  53      19.077  -0.857   6.444  1.00 94.96           H
ATOM    527  CB  PRO A  53      19.059  -2.986   7.036  1.00 94.96           C
ATOM    528 1HB  PRO A  53      18.461  -3.843   6.724  1.00 94.96           H
ATOM    529 2HB  PRO A  53      20.031  -3.084   6.553  1.00 94.96           H
ATOM    530  CG  PRO A  53      19.189  -2.913   8.553  1.00 94.96           C
ATOM    531 1HG  PRO A  53      19.323  -3.900   8.996  1.00 94.96           H
ATOM    532 2HG  PRO A  53      20.052  -2.320   8.857  1.00 94.96           H
ATOM    533  CD  PRO A  53      17.878  -2.271   8.975  1.00 94.96           C
ATOM    534 1HD  PRO A  53      17.082  -3.008   9.081  1.00 94.96           H
ATOM    535 2HD  PRO A  53      17.967  -1.762   9.934  1.00 94.96           H
ATOM    536  N   LEU A  54      16.378  -2.468   5.620  1.00 92.42           N
ATOM    537  CA  LEU A  54      15.520  -2.808   4.497  1.00 92.42           C
ATOM    538  C   LEU A  54      14.835  -1.541   3.982  1.00 92.42           C
ATOM    539  O   LEU A  54      14.708  -1.347   2.774  1.00 92.42           O
ATOM    540  HA  LEU A  54      16.158  -3.202   3.706  1.00 92.42           H
ATOM    541  CB  LEU A  54      14.543  -3.920   4.887  1.00 92.42           C
ATOM    542 1HB  LEU A  54      13.969  -3.585   5.751  1.00 92.42           H
ATOM    543 2HB  LEU A  54      13.837  -4.058   4.069  1.00 92.42           H
ATOM    544  CG  LEU A  54      15.169  -5.276   5.220  1.00 92.42           C
ATOM    545  HG  LEU A  54      15.876  -5.134   6.037  1.00 92.42           H
ATOM    546  CD1 LEU A  54      14.107  -6.264   5.707  1.00 92.42           C
ATOM    547 1HD1 LEU A  54      13.628  -5.871   6.603  1.00 92.42           H
ATOM    548 2HD1 LEU A  54      13.358  -6.406   4.928  1.00 92.42           H
ATOM    549 3HD1 LEU A  54      14.579  -7.220   5.936  1.00 92.42           H
ATOM    550  CD2 LEU A  54      15.958  -5.823   4.029  1.00 92.42           C
ATOM    551 1HD2 LEU A  54      15.290  -5.945   3.176  1.00 92.42           H
ATOM    552 2HD2 LEU A  54      16.754  -5.125   3.769  1.00 92.42           H
ATOM    553 3HD2 LEU A  54      16.392  -6.787   4.292  1.00 92.42           H
ATOM    554  HN  LEU A  54      16.049  -2.776   6.512  1.00 92.42           H
ATOM    555  N   TYR A  55      14.412  -0.710   4.924  1.00 93.08           N
ATOM    556  CA  TYR A  55      13.713   0.516   4.581  1.00 93.08           C
ATOM    557  C   TYR A  55      14.622   1.465   3.797  1.00 93.08           C
ATOM    558  O   TYR A  55      14.174   2.131   2.865  1.00 93.08           O
ATOM    559  HA  TYR A  55      12.855   0.253   3.962  1.00 93.08           H
ATOM    560  CB  TYR A  55      13.336   1.173   5.911  1.00 93.08           C
ATOM    561 1HB  TYR A  55      14.192   1.123   6.584  1.00 93.08           H
ATOM    562 2HB  TYR A  55      13.128   2.228   5.737  1.00 93.08           H
ATOM    563  CG  TYR A  55      12.127   0.536   6.599  1.00 93.08           C
ATOM    564  CD1 TYR A  55      11.553  -0.603   6.071  1.00 93.08           C
ATOM    565  HD1 TYR A  55      11.961  -1.048   5.163  1.00 93.08           H
ATOM    566  CD2 TYR A  55      11.611   1.100   7.748  1.00 93.08           C
ATOM    567  HD2 TYR A  55      12.064   1.999   8.165  1.00 93.08           H
ATOM    568  CE1 TYR A  55      10.415  -1.202   6.718  1.00 93.08           C
ATOM    569  HE1 TYR A  55       9.952  -2.101   6.312  1.00 93.08           H
ATOM    570  CE2 TYR A  55      10.473   0.500   8.395  1.00 93.08           C
ATOM    571  HE2 TYR A  55      10.055   0.935   9.303  1.00 93.08           H
ATOM    572  CZ  TYR A  55       9.931  -0.621   7.849  1.00 93.08           C
ATOM    573  OH  TYR A  55       8.857  -1.188   8.460  1.00 93.08           O
ATOM    574  HH  TYR A  55       8.510  -1.946   7.909  1.00 93.08           H
ATOM    575  HN  TYR A  55      14.540  -0.864   5.904  1.00 93.08           H
ATOM    576  N   TRP A  56      15.883   1.496   4.204  1.00 91.63           N
ATOM    577  CA  TRP A  56      16.869   2.314   3.520  1.00 91.63           C
ATOM    578  C   TRP A  56      17.065   1.744   2.114  1.00 91.63           C
ATOM    579  O   TRP A  56      17.143   2.493   1.141  1.00 91.63           O
ATOM    580  HA  TRP A  56      16.476   3.329   3.459  1.00 91.63           H
ATOM    581  CB  TRP A  56      18.171   2.388   4.321  1.00 91.63           C
ATOM    582 1HB  TRP A  56      18.371   1.411   4.760  1.00 91.63           H
ATOM    583 2HB  TRP A  56      18.993   2.606   3.640  1.00 91.63           H
ATOM    584  CG  TRP A  56      18.158   3.438   5.434  1.00 91.63           C
ATOM    585  CD1 TRP A  56      18.250   3.239   6.756  1.00 91.63           C
ATOM    586  HD1 TRP A  56      18.350   2.260   7.224  1.00 91.63           H
ATOM    587  CD2 TRP A  56      18.042   4.866   5.267  1.00 91.63           C
ATOM    588  NE1 TRP A  56      18.201   4.431   7.451  1.00 91.63           N
ATOM    589  HE1 TRP A  56      18.251   4.539   8.444  1.00 91.63           H
ATOM    590  CE2 TRP A  56      18.071   5.452   6.517  1.00 91.63           C
ATOM    591  CE3 TRP A  56      17.916   5.639   4.099  1.00 91.63           C
ATOM    592  HE3 TRP A  56      17.890   5.201   3.102  1.00 91.63           H
ATOM    593  CZ2 TRP A  56      17.980   6.834   6.718  1.00 91.63           C
ATOM    594  HZ2 TRP A  56      18.005   7.272   7.716  1.00 91.63           H
ATOM    595  CZ3 TRP A  56      17.826   7.019   4.318  1.00 91.63           C
ATOM    596  HZ3 TRP A  56      17.727   7.664   3.445  1.00 91.63           H
ATOM    597  CH2 TRP A  56      17.854   7.623   5.569  1.00 91.63           C
ATOM    598  HH2 TRP A  56      17.778   8.707   5.655  1.00 91.63           H
ATOM    599  HN  TRP A  56      16.232   0.976   4.983  1.00 91.63           H
ATOM    600  N   LEU A  57      17.137   0.422   2.051  1.00 92.55           N
ATOM    601  CA  LEU A  57      17.339  -0.257   0.782  1.00 92.55           C
ATOM    602  C   LEU A  57      16.164   0.050  -0.148  1.00 92.55           C
ATOM    603  O   LEU A  57      16.363   0.467  -1.288  1.00 92.55           O
ATOM    604  HA  LEU A  57      18.248   0.148   0.336  1.00 92.55           H
ATOM    605  CB  LEU A  57      17.573  -1.752   1.006  1.00 92.55           C
ATOM    606 1HB  LEU A  57      18.442  -1.871   1.653  1.00 92.55           H
ATOM    607 2HB  LEU A  57      16.716  -2.157   1.545  1.00 92.55           H
ATOM    608  CG  LEU A  57      17.790  -2.593  -0.254  1.00 92.55           C
ATOM    609  HG  LEU A  57      16.961  -2.407  -0.936  1.00 92.55           H
ATOM    610  CD1 LEU A  57      19.073  -2.176  -0.976  1.00 92.55           C
ATOM    611 1HD1 LEU A  57      19.003  -1.127  -1.264  1.00 92.55           H
ATOM    612 2HD1 LEU A  57      19.926  -2.315  -0.312  1.00 92.55           H
ATOM    613 3HD1 LEU A  57      19.203  -2.790  -1.868  1.00 92.55           H
ATOM    614  CD2 LEU A  57      17.777  -4.087   0.076  1.00 92.55           C
ATOM    615 1HD2 LEU A  57      18.574  -4.310   0.786  1.00 92.55           H
ATOM    616 2HD2 LEU A  57      16.815  -4.355   0.512  1.00 92.55           H
ATOM    617 3HD2 LEU A  57      17.934  -4.662  -0.837  1.00 92.55           H
ATOM    618  HN  LEU A  57      17.061  -0.180   2.845  1.00 92.55           H
ATOM    619  N   VAL A  58      14.966  -0.169   0.373  1.00 94.30           N
ATOM    620  CA  VAL A  58      13.761   0.009  -0.420  1.00 94.30           C
ATOM    621  C   VAL A  58      13.687   1.457  -0.910  1.00 94.30           C
ATOM    622  O   VAL A  58      13.354   1.708  -2.067  1.00 94.30           O
ATOM    623  HA  VAL A  58      13.837  -0.650  -1.285  1.00 94.30           H
ATOM    624  CB  VAL A  58      12.534  -0.411   0.391  1.00 94.30           C
ATOM    625  HB  VAL A  58      12.550   0.139   1.332  1.00 94.30           H
ATOM    626  CG1 VAL A  58      11.241  -0.049  -0.344  1.00 94.30           C
ATOM    627 1HG1 VAL A  58      11.203   1.029  -0.502  1.00 94.30           H
ATOM    628 2HG1 VAL A  58      11.215  -0.559  -1.306  1.00 94.30           H
ATOM    629 3HG1 VAL A  58      10.385  -0.359   0.255  1.00 94.30           H
ATOM    630  CG2 VAL A  58      12.578  -1.905   0.719  1.00 94.30           C
ATOM    631 1HG2 VAL A  58      12.599  -2.480  -0.207  1.00 94.30           H
ATOM    632 2HG2 VAL A  58      13.474  -2.122   1.301  1.00 94.30           H
ATOM    633 3HG2 VAL A  58      11.694  -2.177   1.296  1.00 94.30           H
ATOM    634  HN  VAL A  58      14.811  -0.461   1.316  1.00 94.30           H
ATOM    635  N   PHE A  59      14.004   2.371  -0.005  1.00 95.26           N
ATOM    636  CA  PHE A  59      13.946   3.788  -0.321  1.00 95.26           C
ATOM    637  C   PHE A  59      14.853   4.124  -1.506  1.00 95.26           C
ATOM    638  O   PHE A  59      14.410   4.735  -2.478  1.00 95.26           O
ATOM    639  HA  PHE A  59      12.912   4.019  -0.579  1.00 95.26           H
ATOM    640  CB  PHE A  59      14.441   4.542   0.915  1.00 95.26           C
ATOM    641 1HB  PHE A  59      13.730   4.393   1.728  1.00 95.26           H
ATOM    642 2HB  PHE A  59      15.388   4.110   1.237  1.00 95.26           H
ATOM    643  CG  PHE A  59      14.632   6.044   0.692  1.00 95.26           C
ATOM    644  CD1 PHE A  59      15.885   6.572   0.660  1.00 95.26           C
ATOM    645  HD1 PHE A  59      16.752   5.926   0.793  1.00 95.26           H
ATOM    646  CD2 PHE A  59      13.549   6.850   0.527  1.00 95.26           C
ATOM    647  HD2 PHE A  59      12.545   6.426   0.553  1.00 95.26           H
ATOM    648  CE1 PHE A  59      16.062   7.966   0.454  1.00 95.26           C
ATOM    649  HE1 PHE A  59      17.066   8.390   0.428  1.00 95.26           H
ATOM    650  CE2 PHE A  59      13.727   8.244   0.320  1.00 95.26           C
ATOM    651  HE2 PHE A  59      12.859   8.890   0.188  1.00 95.26           H
ATOM    652  CZ  PHE A  59      14.979   8.772   0.288  1.00 95.26           C
ATOM    653  HZ  PHE A  59      15.115   9.842   0.129  1.00 95.26           H
ATOM    654  HN  PHE A  59      14.296   2.157   0.927  1.00 95.26           H
ATOM    655  N   ILE A  60      16.106   3.710  -1.387  1.00 92.92           N
ATOM    656  CA  ILE A  60      17.116   4.094  -2.358  1.00 92.92           C
ATOM    657  C   ILE A  60      16.716   3.569  -3.739  1.00 92.92           C
ATOM    658  O   ILE A  60      16.666   4.328  -4.705  1.00 92.92           O
ATOM    659  HA  ILE A  60      17.136   5.183  -2.396  1.00 92.92           H
ATOM    660  CB  ILE A  60      18.501   3.632  -1.902  1.00 92.92           C
ATOM    661  HB  ILE A  60      18.434   2.582  -1.616  1.00 92.92           H
ATOM    662  CG1 ILE A  60      18.959   4.409  -0.666  1.00 92.92           C
ATOM    663 1HG1 ILE A  60      19.207   5.432  -0.947  1.00 92.92           H
ATOM    664 2HG1 ILE A  60      18.144   4.465   0.055  1.00 92.92           H
ATOM    665  CG2 ILE A  60      19.514   3.724  -3.045  1.00 92.92           C
ATOM    666 1HG2 ILE A  60      19.189   3.091  -3.871  1.00 92.92           H
ATOM    667 2HG2 ILE A  60      19.585   4.757  -3.385  1.00 92.92           H
ATOM    668 3HG2 ILE A  60      20.490   3.389  -2.693  1.00 92.92           H
ATOM    669  CD1 ILE A  60      20.175   3.742  -0.019  1.00 92.92           C
ATOM    670 1HD1 ILE A  60      19.915   2.728   0.283  1.00 92.92           H
ATOM    671 2HD1 ILE A  60      20.996   3.710  -0.735  1.00 92.92           H
ATOM    672 3HD1 ILE A  60      20.479   4.315   0.857  1.00 92.92           H
ATOM    673  HN  ILE A  60      16.433   3.124  -0.646  1.00 92.92           H
ATOM    674  N   VAL A  61      16.442   2.273  -3.787  1.00 93.10           N
ATOM    675  CA  VAL A  61      16.188   1.609  -5.054  1.00 93.10           C
ATOM    676  C   VAL A  61      14.881   2.137  -5.648  1.00 93.10           C
ATOM    677  O   VAL A  61      14.802   2.401  -6.847  1.00 93.10           O
ATOM    678  HA  VAL A  61      17.007   1.860  -5.727  1.00 93.10           H
ATOM    679  CB  VAL A  61      16.185   0.091  -4.857  1.00 93.10           C
ATOM    680  HB  VAL A  61      15.431  -0.149  -4.108  1.00 93.10           H
ATOM    681  CG1 VAL A  61      15.806  -0.629  -6.153  1.00 93.10           C
ATOM    682 1HG1 VAL A  61      14.810  -0.315  -6.465  1.00 93.10           H
ATOM    683 2HG1 VAL A  61      16.526  -0.378  -6.932  1.00 93.10           H
ATOM    684 3HG1 VAL A  61      15.812  -1.706  -5.985  1.00 93.10           H
ATOM    685  CG2 VAL A  61      17.538  -0.396  -4.335  1.00 93.10           C
ATOM    686 1HG2 VAL A  61      18.319  -0.138  -5.050  1.00 93.10           H
ATOM    687 2HG2 VAL A  61      17.751   0.080  -3.377  1.00 93.10           H
ATOM    688 3HG2 VAL A  61      17.509  -1.478  -4.204  1.00 93.10           H
ATOM    689  HN  VAL A  61      16.393   1.682  -2.982  1.00 93.10           H
ATOM    690  N   GLY A  62      13.887   2.275  -4.782  1.00 94.83           N
ATOM    691  CA  GLY A  62      12.552   2.638  -5.227  1.00 94.83           C
ATOM    692  C   GLY A  62      12.515   4.085  -5.723  1.00 94.83           C
ATOM    693  O   GLY A  62      11.881   4.381  -6.735  1.00 94.83           O
ATOM    694 1HA  GLY A  62      12.236   1.967  -6.025  1.00 94.83           H
ATOM    695 2HA  GLY A  62      11.846   2.513  -4.406  1.00 94.83           H
ATOM    696  HN  GLY A  62      13.983   2.143  -3.796  1.00 94.83           H
ATOM    697  N   ALA A  63      13.201   4.947  -4.988  1.00 94.85           N
ATOM    698  CA  ALA A  63      13.218   6.363  -5.316  1.00 94.85           C
ATOM    699  C   ALA A  63      13.841   6.555  -6.700  1.00 94.85           C
ATOM    700  O   ALA A  63      13.313   7.298  -7.525  1.00 94.85           O
ATOM    701  HA  ALA A  63      12.185   6.710  -5.341  1.00 94.85           H
ATOM    702  CB  ALA A  63      13.969   7.130  -4.226  1.00 94.85           C
ATOM    703 1HB  ALA A  63      13.470   6.985  -3.269  1.00 94.85           H
ATOM    704 2HB  ALA A  63      14.993   6.761  -4.162  1.00 94.85           H
ATOM    705 3HB  ALA A  63      13.982   8.192  -4.473  1.00 94.85           H
ATOM    706  HN  ALA A  63      13.738   4.694  -4.184  1.00 94.85           H
ATOM    707  N   LEU A  64      14.956   5.870  -6.912  1.00 89.02           N
ATOM    708  CA  LEU A  64      15.659   5.960  -8.180  1.00 89.02           C
ATOM    709  C   LEU A  64      14.764   5.413  -9.294  1.00 89.02           C
ATOM    710  O   LEU A  64      14.629   6.034 -10.347  1.00 89.02           O
ATOM    711  HA  LEU A  64      15.848   7.016  -8.375  1.00 89.02           H
ATOM    712  CB  LEU A  64      17.020   5.267  -8.088  1.00 89.02           C
ATOM    713 1HB  LEU A  64      16.867   4.260  -7.699  1.00 89.02           H
ATOM    714 2HB  LEU A  64      17.421   5.162  -9.096  1.00 89.02           H
ATOM    715  CG  LEU A  64      18.070   5.963  -7.221  1.00 89.02           C
ATOM    716  HG  LEU A  64      17.639   6.137  -6.235  1.00 89.02           H
ATOM    717  CD1 LEU A  64      19.299   5.072  -7.026  1.00 89.02           C
ATOM    718 1HD1 LEU A  64      19.001   4.145  -6.536  1.00 89.02           H
ATOM    719 2HD1 LEU A  64      19.741   4.846  -7.996  1.00 89.02           H
ATOM    720 3HD1 LEU A  64      20.030   5.592  -6.406  1.00 89.02           H
ATOM    721  CD2 LEU A  64      18.440   7.330  -7.800  1.00 89.02           C
ATOM    722 1HD2 LEU A  64      18.844   7.203  -8.804  1.00 89.02           H
ATOM    723 2HD2 LEU A  64      17.550   7.959  -7.843  1.00 89.02           H
ATOM    724 3HD2 LEU A  64      19.188   7.804  -7.164  1.00 89.02           H
ATOM    725  HN  LEU A  64      15.377   5.265  -6.237  1.00 89.02           H
ATOM    726  N   GLY A  65      14.176   4.257  -9.024  1.00 92.11           N
ATOM    727  CA  GLY A  65      13.426   3.543 -10.042  1.00 92.11           C
ATOM    728  C   GLY A  65      12.203   4.348 -10.488  1.00 92.11           C
ATOM    729  O   GLY A  65      11.997   4.561 -11.682  1.00 92.11           O
ATOM    730 1HA  GLY A  65      14.068   3.345 -10.901  1.00 92.11           H
ATOM    731 2HA  GLY A  65      13.107   2.576  -9.653  1.00 92.11           H
ATOM    732  HN  GLY A  65      14.207   3.810  -8.130  1.00 92.11           H
ATOM    733  N   ASN A  66      11.424   4.774  -9.504  1.00 89.73           N
ATOM    734  CA  ASN A  66      10.161   5.435  -9.783  1.00 89.73           C
ATOM    735  C   ASN A  66      10.433   6.810 -10.396  1.00 89.73           C
ATOM    736  O   ASN A  66       9.693   7.263 -11.268  1.00 89.73           O
ATOM    737  HA  ASN A  66       9.635   4.770 -10.468  1.00 89.73           H
ATOM    738  CB  ASN A  66       9.352   5.641  -8.500  1.00 89.73           C
ATOM    739 1HB  ASN A  66      10.011   5.982  -7.702  1.00 89.73           H
ATOM    740 2HB  ASN A  66       8.610   6.424  -8.656  1.00 89.73           H
ATOM    741  CG  ASN A  66       8.656   4.346  -8.077  1.00 89.73           C
ATOM    742  OD1 ASN A  66       7.745   3.860  -8.727  1.00 89.73           O
ATOM    743  ND2 ASN A  66       9.133   3.817  -6.954  1.00 89.73           N
ATOM    744 1HD2 ASN A  66       9.883   4.267  -6.468  1.00 89.73           H
ATOM    745 2HD2 ASN A  66       8.743   2.970  -6.595  1.00 89.73           H
ATOM    746  HN  ASN A  66      11.644   4.674  -8.534  1.00 89.73           H
ATOM    747  N   SER A  67      11.498   7.436  -9.916  1.00 90.73           N
ATOM    748  CA  SER A  67      11.920   8.716 -10.458  1.00 90.73           C
ATOM    749  C   SER A  67      12.241   8.575 -11.947  1.00 90.73           C
ATOM    750  O   SER A  67      11.926   9.460 -12.740  1.00 90.73           O
ATOM    751  HA  SER A  67      11.073   9.386 -10.311  1.00 90.73           H
ATOM    752  CB  SER A  67      13.135   9.260  -9.702  1.00 90.73           C
ATOM    753 1HB  SER A  67      13.955   8.546  -9.773  1.00 90.73           H
ATOM    754 2HB  SER A  67      13.473  10.182 -10.175  1.00 90.73           H
ATOM    755  OG  SER A  67      12.842   9.511  -8.331  1.00 90.73           O
ATOM    756  HG  SER A  67      13.374   8.895  -7.749  1.00 90.73           H
ATOM    757  HN  SER A  67      12.066   7.083  -9.173  1.00 90.73           H
ATOM    758  N   LEU A  68      12.864   7.454 -12.281  1.00 85.28           N
ATOM    759  CA  LEU A  68      13.235   7.187 -13.661  1.00 85.28           C
ATOM    760  C   LEU A  68      11.967   7.017 -14.501  1.00 85.28           C
ATOM    761  O   LEU A  68      11.895   7.506 -15.627  1.00 85.28           O
ATOM    762  HA  LEU A  68      13.778   8.057 -14.028  1.00 85.28           H
ATOM    763  CB  LEU A  68      14.188   5.992 -13.738  1.00 85.28           C
ATOM    764 1HB  LEU A  68      14.955   6.115 -12.973  1.00 85.28           H
ATOM    765 2HB  LEU A  68      13.629   5.090 -13.487  1.00 85.28           H
ATOM    766  CG  LEU A  68      14.880   5.772 -15.084  1.00 85.28           C
ATOM    767  HG  LEU A  68      14.128   5.843 -15.870  1.00 85.28           H
ATOM    768  CD1 LEU A  68      15.918   6.864 -15.352  1.00 85.28           C
ATOM    769 1HD1 LEU A  68      15.427   7.837 -15.366  1.00 85.28           H
ATOM    770 2HD1 LEU A  68      16.672   6.849 -14.565  1.00 85.28           H
ATOM    771 3HD1 LEU A  68      16.395   6.684 -16.315  1.00 85.28           H
ATOM    772  CD2 LEU A  68      15.488   4.371 -15.165  1.00 85.28           C
ATOM    773 1HD2 LEU A  68      16.223   4.247 -14.370  1.00 85.28           H
ATOM    774 2HD2 LEU A  68      14.701   3.626 -15.051  1.00 85.28           H
ATOM    775 3HD2 LEU A  68      15.974   4.241 -16.133  1.00 85.28           H
ATOM    776  HN  LEU A  68      13.115   6.738 -11.630  1.00 85.28           H
ATOM    777  N   VAL A  69      10.999   6.323 -13.921  1.00 87.46           N
ATOM    778  CA  VAL A  69       9.741   6.077 -14.605  1.00 87.46           C
ATOM    779  C   VAL A  69       9.101   7.414 -14.983  1.00 87.46           C
ATOM    780  O   VAL A  69       8.685   7.606 -16.124  1.00 87.46           O
ATOM    781  HA  VAL A  69       9.966   5.525 -15.518  1.00 87.46           H
ATOM    782  CB  VAL A  69       8.834   5.205 -13.734  1.00 87.46           C
ATOM    783  HB  VAL A  69       8.754   5.677 -12.756  1.00 87.46           H
ATOM    784  CG1 VAL A  69       7.428   5.112 -14.329  1.00 87.46           C
ATOM    785 1HG1 VAL A  69       6.995   6.110 -14.395  1.00 87.46           H
ATOM    786 2HG1 VAL A  69       7.483   4.674 -15.326  1.00 87.46           H
ATOM    787 3HG1 VAL A  69       6.804   4.487 -13.691  1.00 87.46           H
ATOM    788  CG2 VAL A  69       9.438   3.813 -13.536  1.00 87.46           C
ATOM    789 1HG2 VAL A  69       9.563   3.329 -14.505  1.00 87.46           H
ATOM    790 2HG2 VAL A  69      10.409   3.904 -13.048  1.00 87.46           H
ATOM    791 3HG2 VAL A  69       8.773   3.214 -12.914  1.00 87.46           H
ATOM    792  HN  VAL A  69      11.064   5.933 -13.002  1.00 87.46           H
ATOM    793  N   ILE A  70       9.042   8.304 -14.003  1.00 88.80           N
ATOM    794  CA  ILE A  70       8.383   9.584 -14.193  1.00 88.80           C
ATOM    795  C   ILE A  70       9.085  10.353 -15.315  1.00 88.80           C
ATOM    796  O   ILE A  70       8.430  10.952 -16.166  1.00 88.80           O
ATOM    797  HA  ILE A  70       7.358   9.382 -14.503  1.00 88.80           H
ATOM    798  CB  ILE A  70       8.313  10.353 -12.872  1.00 88.80           C
ATOM    799  HB  ILE A  70       9.312  10.374 -12.436  1.00 88.80           H
ATOM    800  CG1 ILE A  70       7.398   9.643 -11.873  1.00 88.80           C
ATOM    801 1HG1 ILE A  70       6.358   9.775 -12.170  1.00 88.80           H
ATOM    802 2HG1 ILE A  70       7.600   8.572 -11.886  1.00 88.80           H
ATOM    803  CG2 ILE A  70       7.891  11.805 -13.104  1.00 88.80           C
ATOM    804 1HG2 ILE A  70       8.616  12.294 -13.755  1.00 88.80           H
ATOM    805 2HG2 ILE A  70       6.908  11.827 -13.574  1.00 88.80           H
ATOM    806 3HG2 ILE A  70       7.850  12.328 -12.149  1.00 88.80           H
ATOM    807  CD1 ILE A  70       7.603  10.188 -10.458  1.00 88.80           C
ATOM    808 1HD1 ILE A  70       8.639  10.033 -10.155  1.00 88.80           H
ATOM    809 2HD1 ILE A  70       7.377  11.254 -10.443  1.00 88.80           H
ATOM    810 3HD1 ILE A  70       6.940   9.666  -9.768  1.00 88.80           H
ATOM    811  HN  ILE A  70       9.434   8.161 -13.094  1.00 88.80           H
ATOM    812  N   LEU A  71      10.409  10.309 -15.280  1.00 84.34           N
ATOM    813  CA  LEU A  71      11.208  11.025 -16.260  1.00 84.34           C
ATOM    814  C   LEU A  71      10.889  10.491 -17.658  1.00 84.34           C
ATOM    815  O   LEU A  71      10.724  11.265 -18.599  1.00 84.34           O
ATOM    816  HA  LEU A  71      10.916  12.074 -16.216  1.00 84.34           H
ATOM    817  CB  LEU A  71      12.692  10.952 -15.898  1.00 84.34           C
ATOM    818 1HB  LEU A  71      12.924   9.929 -15.602  1.00 84.34           H
ATOM    819 2HB  LEU A  71      13.276  11.165 -16.794  1.00 84.34           H
ATOM    820  CG  LEU A  71      13.158  11.894 -14.785  1.00 84.34           C
ATOM    821  HG  LEU A  71      12.455  11.816 -13.955  1.00 84.34           H
ATOM    822  CD1 LEU A  71      14.532  11.479 -14.255  1.00 84.34           C
ATOM    823 1HD1 LEU A  71      14.476  10.466 -13.855  1.00 84.34           H
ATOM    824 2HD1 LEU A  71      15.259  11.511 -15.066  1.00 84.34           H
ATOM    825 3HD1 LEU A  71      14.838  12.165 -13.465  1.00 84.34           H
ATOM    826  CD2 LEU A  71      13.140  13.350 -15.256  1.00 84.34           C
ATOM    827 1HD2 LEU A  71      13.807  13.463 -16.111  1.00 84.34           H
ATOM    828 2HD2 LEU A  71      12.127  13.626 -15.546  1.00 84.34           H
ATOM    829 3HD2 LEU A  71      13.475  13.997 -14.446  1.00 84.34           H
ATOM    830  HN  LEU A  71      10.934   9.798 -14.599  1.00 84.34           H
ATOM    831  N   VAL A  72      10.814   9.171 -17.750  1.00 84.11           N
ATOM    832  CA  VAL A  72      10.609   8.521 -19.033  1.00 84.11           C
ATOM    833  C   VAL A  72       9.281   8.991 -19.632  1.00 84.11           C
ATOM    834  O   VAL A  72       9.214   9.328 -20.813  1.00 84.11           O
ATOM    835  HA  VAL A  72      11.420   8.830 -19.692  1.00 84.11           H
ATOM    836  CB  VAL A  72      10.685   7.002 -18.868  1.00 84.11           C
ATOM    837  HB  VAL A  72      10.001   6.716 -18.069  1.00 84.11           H
ATOM    838  CG1 VAL A  72      10.239   6.288 -20.146  1.00 84.11           C
ATOM    839 1HG1 VAL A  72       9.209   6.563 -20.374  1.00 84.11           H
ATOM    840 2HG1 VAL A  72      10.886   6.583 -20.972  1.00 84.11           H
ATOM    841 3HG1 VAL A  72      10.303   5.210 -20.001  1.00 84.11           H
ATOM    842  CG2 VAL A  72      12.094   6.565 -18.460  1.00 84.11           C
ATOM    843 1HG2 VAL A  72      12.805   6.870 -19.227  1.00 84.11           H
ATOM    844 2HG2 VAL A  72      12.359   7.034 -17.512  1.00 84.11           H
ATOM    845 3HG2 VAL A  72      12.120   5.481 -18.349  1.00 84.11           H
ATOM    846  HN  VAL A  72      10.890   8.551 -16.969  1.00 84.11           H
ATOM    847  N   TYR A  73       8.258   8.997 -18.790  1.00 79.63           N
ATOM    848  CA  TYR A  73       6.928   9.378 -19.232  1.00 79.63           C
ATOM    849  C   TYR A  73       6.874  10.863 -19.596  1.00 79.63           C
ATOM    850  O   TYR A  73       6.147  11.257 -20.506  1.00 79.63           O
ATOM    851  HA  TYR A  73       6.684   8.786 -20.115  1.00 79.63           H
ATOM    852  CB  TYR A  73       5.999   9.123 -18.043  1.00 79.63           C
ATOM    853 1HB  TYR A  73       6.577   9.195 -17.122  1.00 79.63           H
ATOM    854 2HB  TYR A  73       5.245   9.909 -18.008  1.00 79.63           H
ATOM    855  CG  TYR A  73       5.297   7.764 -18.082  1.00 79.63           C
ATOM    856  CD1 TYR A  73       4.338   7.510 -19.042  1.00 79.63           C
ATOM    857  HD1 TYR A  73       4.081   8.278 -19.772  1.00 79.63           H
ATOM    858  CD2 TYR A  73       5.622   6.792 -17.158  1.00 79.63           C
ATOM    859  HD2 TYR A  73       6.379   6.992 -16.400  1.00 79.63           H
ATOM    860  CE1 TYR A  73       3.677   6.232 -19.079  1.00 79.63           C
ATOM    861  HE1 TYR A  73       2.918   6.018 -19.831  1.00 79.63           H
ATOM    862  CE2 TYR A  73       4.961   5.513 -17.195  1.00 79.63           C
ATOM    863  HE2 TYR A  73       5.208   4.737 -16.471  1.00 79.63           H
ATOM    864  CZ  TYR A  73       4.021   5.296 -18.154  1.00 79.63           C
ATOM    865  OH  TYR A  73       3.397   4.088 -18.189  1.00 79.63           O
ATOM    866  HH  TYR A  73       2.826   4.022 -19.007  1.00 79.63           H
ATOM    867  HN  TYR A  73       8.328   8.750 -17.824  1.00 79.63           H
ATOM    868  N   TRP A  74       7.654  11.647 -18.866  1.00 72.39           N
ATOM    869  CA  TRP A  74       7.626  13.090 -19.028  1.00 72.39           C
ATOM    870  C   TRP A  74       8.168  13.421 -20.420  1.00 72.39           C
ATOM    871  O   TRP A  74       7.526  14.138 -21.185  1.00 72.39           O
ATOM    872  HA  TRP A  74       6.589  13.415 -18.944  1.00 72.39           H
ATOM    873  CB  TRP A  74       8.401  13.783 -17.905  1.00 72.39           C
ATOM    874 1HB  TRP A  74       8.035  13.417 -16.945  1.00 72.39           H
ATOM    875 2HB  TRP A  74       9.452  13.500 -17.974  1.00 72.39           H
ATOM    876  CG  TRP A  74       8.296  15.309 -17.926  1.00 72.39           C
ATOM    877  CD1 TRP A  74       8.842  16.162 -18.804  1.00 72.39           C
ATOM    878  HD1 TRP A  74       9.457  15.859 -19.652  1.00 72.39           H
ATOM    879  CD2 TRP A  74       7.576  16.135 -16.986  1.00 72.39           C
ATOM    880  NE1 TRP A  74       8.528  17.471 -18.501  1.00 72.39           N
ATOM    881  HE1 TRP A  74       8.818  18.282 -19.008  1.00 72.39           H
ATOM    882  CE2 TRP A  74       7.734  17.454 -17.360  1.00 72.39           C
ATOM    883  CE3 TRP A  74       6.817  15.778 -15.858  1.00 72.39           C
ATOM    884  HE3 TRP A  74       6.678  14.744 -15.542  1.00 72.39           H
ATOM    885  CZ2 TRP A  74       7.162  18.522 -16.660  1.00 72.39           C
ATOM    886  HZ2 TRP A  74       7.301  19.556 -16.975  1.00 72.39           H
ATOM    887  CZ3 TRP A  74       6.252  16.858 -15.169  1.00 72.39           C
ATOM    888  HZ3 TRP A  74       5.653  16.637 -14.285  1.00 72.39           H
ATOM    889  CH2 TRP A  74       6.401  18.191 -15.532  1.00 72.39           C
ATOM    890  HH2 TRP A  74       5.928  18.976 -14.941  1.00 72.39           H
ATOM    891  HN  TRP A  74       8.295  11.311 -18.176  1.00 72.39           H
ATOM    892  N   TYR A  75       9.344  12.881 -20.706  1.00 70.61           N
ATOM    893  CA  TYR A  75      10.136  13.363 -21.825  1.00 70.61           C
ATOM    894  C   TYR A  75       9.856  12.545 -23.087  1.00 70.61           C
ATOM    895  O   TYR A  75       9.954  13.061 -24.199  1.00 70.61           O
ATOM    896  HA  TYR A  75       9.864  14.403 -22.006  1.00 70.61           H
ATOM    897  CB  TYR A  75      11.599  13.169 -21.420  1.00 70.61           C
ATOM    898 1HB  TYR A  75      11.700  12.214 -20.906  1.00 70.61           H
ATOM    899 2HB  TYR A  75      12.210  13.112 -22.321  1.00 70.61           H
ATOM    900  CG  TYR A  75      12.147  14.277 -20.519  1.00 70.61           C
ATOM    901  CD1 TYR A  75      12.522  15.488 -21.064  1.00 70.61           C
ATOM    902  HD1 TYR A  75      12.426  15.656 -22.137  1.00 70.61           H
ATOM    903  CD2 TYR A  75      12.268  14.065 -19.161  1.00 70.61           C
ATOM    904  HD2 TYR A  75      11.972  13.109 -18.730  1.00 70.61           H
ATOM    905  CE1 TYR A  75      13.038  16.531 -20.216  1.00 70.61           C
ATOM    906  HE1 TYR A  75      13.337  17.493 -20.634  1.00 70.61           H
ATOM    907  CE2 TYR A  75      12.784  15.108 -18.312  1.00 70.61           C
ATOM    908  HE2 TYR A  75      12.884  14.954 -17.238  1.00 70.61           H
ATOM    909  CZ  TYR A  75      13.143  16.290 -18.882  1.00 70.61           C
ATOM    910  OH  TYR A  75      13.631  17.275 -18.081  1.00 70.61           O
ATOM    911  HH  TYR A  75      13.643  16.967 -17.129  1.00 70.61           H
ATOM    912  HN  TYR A  75       9.755  12.131 -20.189  1.00 70.61           H
ATOM    913  N   CYS A  76       9.512  11.284 -22.872  1.00 69.49           N
ATOM    914  CA  CYS A  76       9.542  10.306 -23.947  1.00 69.49           C
ATOM    915  C   CYS A  76       8.113   9.819 -24.193  1.00 69.49           C
ATOM    916  O   CYS A  76       7.522  10.116 -25.229  1.00 69.49           O
ATOM    917  HA  CYS A  76       9.933  10.819 -24.826  1.00 69.49           H
ATOM    918  CB  CYS A  76      10.494   9.150 -23.634  1.00 69.49           C
ATOM    919 1HB  CYS A  76      11.417   9.535 -23.201  1.00 69.49           H
ATOM    920 2HB  CYS A  76      10.045   8.490 -22.891  1.00 69.49           H
ATOM    921  SG  CYS A  76      10.864   8.213 -25.161  1.00 69.49           S
ATOM    922  HG  CYS A  76       9.655   7.674 -25.290  1.00 69.49           H
ATOM    923  HN  CYS A  76       9.218  10.927 -21.985  1.00 69.49           H
ATOM    924  N   THR A  77       7.600   9.077 -23.222  1.00 62.67           N
ATOM    925  CA  THR A  77       6.382   8.312 -23.429  1.00 62.67           C
ATOM    926  C   THR A  77       5.192   9.250 -23.639  1.00 62.67           C
ATOM    927  O   THR A  77       4.367   9.024 -24.523  1.00 62.67           O
ATOM    928  HA  THR A  77       6.494   7.728 -24.343  1.00 62.67           H
ATOM    929  CB  THR A  77       6.209   7.367 -22.238  1.00 62.67           C
ATOM    930  HB  THR A  77       5.958   7.923 -21.334  1.00 62.67           H
ATOM    931  OG1 THR A  77       7.432   6.638 -22.192  1.00 62.67           O
ATOM    932  HG1 THR A  77       7.518   6.063 -23.006  1.00 62.67           H
ATOM    933  CG2 THR A  77       5.146   6.296 -22.490  1.00 62.67           C
ATOM    934 1HG2 THR A  77       5.431   5.697 -23.354  1.00 62.67           H
ATOM    935 2HG2 THR A  77       4.185   6.776 -22.680  1.00 62.67           H
ATOM    936 3HG2 THR A  77       5.063   5.653 -21.613  1.00 62.67           H
ATOM    937  HN  THR A  77       8.000   8.995 -22.309  1.00 62.67           H
ATOM    938  N   ARG A  78       5.141  10.283 -22.811  1.00 57.13           N
ATOM    939  CA  ARG A  78       3.935  11.085 -22.688  1.00 57.13           C
ATOM    940  C   ARG A  78       2.725  10.186 -22.426  1.00 57.13           C
ATOM    941  O   ARG A  78       2.700   9.032 -22.852  1.00 57.13           O
ATOM    942  HA  ARG A  78       4.124  11.745 -21.842  1.00 57.13           H
ATOM    943  CB  ARG A  78       3.687  11.905 -23.956  1.00 57.13           C
ATOM    944 1HB  ARG A  78       3.580  11.237 -24.810  1.00 57.13           H
ATOM    945 2HB  ARG A  78       2.750  12.453 -23.861  1.00 57.13           H
ATOM    946  CG  ARG A  78       4.834  12.885 -24.207  1.00 57.13           C
ATOM    947 1HG  ARG A  78       5.030  13.462 -23.303  1.00 57.13           H
ATOM    948 2HG  ARG A  78       5.746  12.333 -24.436  1.00 57.13           H
ATOM    949  CD  ARG A  78       4.503  13.833 -25.362  1.00 57.13           C
ATOM    950 1HD  ARG A  78       4.345  13.263 -26.277  1.00 57.13           H
ATOM    951 2HD  ARG A  78       3.574  14.364 -25.153  1.00 57.13           H
ATOM    952  NE  ARG A  78       5.605  14.801 -25.555  1.00 57.13           N
ATOM    953  HE  ARG A  78       6.455  14.652 -25.048  1.00 57.13           H
ATOM    954  CZ  ARG A  78       5.537  15.866 -26.365  1.00 57.13           C
ATOM    955  NH1 ARG A  78       4.423  16.116 -27.067  1.00 57.13           N
ATOM    956 1HH1 ARG A  78       3.635  15.505 -26.989  1.00 57.13           H
ATOM    957 2HH1 ARG A  78       4.380  16.913 -27.670  1.00 57.13           H
ATOM    958  NH2 ARG A  78       6.598  16.678 -26.462  1.00 57.13           N
ATOM    959 1HH2 ARG A  78       6.563  17.477 -27.062  1.00 57.13           H
ATOM    960 2HH2 ARG A  78       7.426  16.485 -25.934  1.00 57.13           H
ATOM    961  HN  ARG A  78       5.902  10.575 -22.233  1.00 57.13           H
ATOM    962  N   VAL A  79       1.750  10.749 -21.727  1.00 72.10           N
ATOM    963  CA  VAL A  79       0.539  10.014 -21.405  1.00 72.10           C
ATOM    964  C   VAL A  79      -0.383   9.999 -22.626  1.00 72.10           C
ATOM    965  O   VAL A  79      -1.030  10.999 -22.932  1.00 72.10           O
ATOM    966  HA  VAL A  79       0.828   8.989 -21.171  1.00 72.10           H
ATOM    967  CB  VAL A  79      -0.124  10.614 -20.163  1.00 72.10           C
ATOM    968  HB  VAL A  79      -0.425  11.633 -20.404  1.00 72.10           H
ATOM    969  CG1 VAL A  79      -1.380   9.830 -19.779  1.00 72.10           C
ATOM    970 1HG1 VAL A  79      -2.093   9.859 -20.604  1.00 72.10           H
ATOM    971 2HG1 VAL A  79      -1.112   8.796 -19.567  1.00 72.10           H
ATOM    972 3HG1 VAL A  79      -1.831  10.278 -18.894  1.00 72.10           H
ATOM    973  CG2 VAL A  79       0.861  10.679 -18.994  1.00 72.10           C
ATOM    974 1HG2 VAL A  79       1.207   9.674 -18.754  1.00 72.10           H
ATOM    975 2HG2 VAL A  79       1.713  11.300 -19.270  1.00 72.10           H
ATOM    976 3HG2 VAL A  79       0.364  11.110 -18.124  1.00 72.10           H
ATOM    977  HN  VAL A  79       1.779  11.687 -21.383  1.00 72.10           H
ATOM    978  N   LYS A  80      -0.414   8.853 -23.290  1.00 64.92           N
ATOM    979  CA  LYS A  80      -1.176   8.721 -24.520  1.00 64.92           C
ATOM    980  C   LYS A  80      -2.432   7.889 -24.249  1.00 64.92           C
ATOM    981  O   LYS A  80      -3.439   8.036 -24.941  1.00 64.92           O
ATOM    982  HA  LYS A  80      -1.484   9.722 -24.823  1.00 64.92           H
ATOM    983  CB  LYS A  80      -0.296   8.160 -25.639  1.00 64.92           C
ATOM    984 1HB  LYS A  80       0.186   7.242 -25.302  1.00 64.92           H
ATOM    985 2HB  LYS A  80      -0.916   7.898 -26.497  1.00 64.92           H
ATOM    986  CG  LYS A  80       0.767   9.175 -26.061  1.00 64.92           C
ATOM    987 1HG  LYS A  80       0.286  10.105 -26.366  1.00 64.92           H
ATOM    988 2HG  LYS A  80       1.407   9.412 -25.212  1.00 64.92           H
ATOM    989  CD  LYS A  80       1.617   8.633 -27.212  1.00 64.92           C
ATOM    990 1HD  LYS A  80       2.073   7.688 -26.918  1.00 64.92           H
ATOM    991 2HD  LYS A  80       0.980   8.425 -28.073  1.00 64.92           H
ATOM    992  CE  LYS A  80       2.707   9.631 -27.607  1.00 64.92           C
ATOM    993 1HE  LYS A  80       2.252  10.569 -27.923  1.00 64.92           H
ATOM    994 2HE  LYS A  80       3.333   9.855 -26.743  1.00 64.92           H
ATOM    995  NZ  LYS A  80       3.540   9.083 -28.700  1.00 64.92           N
ATOM    996 1HZ  LYS A  80       4.255   9.757 -28.951  1.00 64.92           H
ATOM    997 2HZ  LYS A  80       3.980   8.223 -28.392  1.00 64.92           H
ATOM    998 3HZ  LYS A  80       2.957   8.894 -29.508  1.00 64.92           H
ATOM    999  HN  LYS A  80       0.070   8.026 -23.002  1.00 64.92           H
ATOM   1000  N   THR A  81      -2.331   7.034 -23.242  1.00 75.00           N
ATOM   1001  CA  THR A  81      -3.389   6.078 -22.964  1.00 75.00           C
ATOM   1002  C   THR A  81      -3.845   6.196 -21.508  1.00 75.00           C
ATOM   1003  O   THR A  81      -3.157   6.799 -20.685  1.00 75.00           O
ATOM   1004  HA  THR A  81      -4.247   6.323 -23.588  1.00 75.00           H
ATOM   1005  CB  THR A  81      -2.874   4.684 -23.327  1.00 75.00           C
ATOM   1006  HB  THR A  81      -3.689   3.959 -23.341  1.00 75.00           H
ATOM   1007  OG1 THR A  81      -1.845   4.434 -22.374  1.00 75.00           O
ATOM   1008  HG1 THR A  81      -0.969   4.767 -22.721  1.00 75.00           H
ATOM   1009  CG2 THR A  81      -2.148   4.661 -24.674  1.00 75.00           C
ATOM   1010 1HG2 THR A  81      -1.293   5.335 -24.637  1.00 75.00           H
ATOM   1011 2HG2 THR A  81      -2.831   4.982 -25.460  1.00 75.00           H
ATOM   1012 3HG2 THR A  81      -1.803   3.648 -24.884  1.00 75.00           H
ATOM   1013  HN  THR A  81      -1.546   6.988 -22.624  1.00 75.00           H
ATOM   1014  N   MET A  82      -5.002   5.612 -21.234  1.00 75.25           N
ATOM   1015  CA  MET A  82      -5.525   5.585 -19.879  1.00 75.25           C
ATOM   1016  C   MET A  82      -4.583   4.825 -18.943  1.00 75.25           C
ATOM   1017  O   MET A  82      -4.400   5.213 -17.790  1.00 75.25           O
ATOM   1018  HA  MET A  82      -5.591   6.628 -19.569  1.00 75.25           H
ATOM   1019  CB  MET A  82      -6.900   4.914 -19.875  1.00 75.25           C
ATOM   1020 1HB  MET A  82      -7.514   5.331 -20.673  1.00 75.25           H
ATOM   1021 2HB  MET A  82      -6.789   3.849 -20.081  1.00 75.25           H
ATOM   1022  CG  MET A  82      -7.601   5.109 -18.529  1.00 75.25           C
ATOM   1023 1HG  MET A  82      -7.071   4.559 -17.751  1.00 75.25           H
ATOM   1024 2HG  MET A  82      -7.579   6.161 -18.247  1.00 75.25           H
ATOM   1025  SD  MET A  82      -9.290   4.542 -18.633  1.00 75.25           S
ATOM   1026  CE  MET A  82      -9.864   4.974 -16.999  1.00 75.25           C
ATOM   1027 1HE  MET A  82      -9.265   4.449 -16.253  1.00 75.25           H
ATOM   1028 2HE  MET A  82      -9.766   6.049 -16.852  1.00 75.25           H
ATOM   1029 3HE  MET A  82     -10.910   4.686 -16.893  1.00 75.25           H
ATOM   1030  HN  MET A  82      -5.578   5.164 -21.918  1.00 75.25           H
ATOM   1031  N   THR A  83      -4.010   3.754 -19.474  1.00 76.64           N
ATOM   1032  CA  THR A  83      -3.058   2.961 -18.715  1.00 76.64           C
ATOM   1033  C   THR A  83      -1.849   3.812 -18.321  1.00 76.64           C
ATOM   1034  O   THR A  83      -1.379   3.741 -17.186  1.00 76.64           O
ATOM   1035  HA  THR A  83      -3.538   2.640 -17.791  1.00 76.64           H
ATOM   1036  CB  THR A  83      -2.690   1.735 -19.553  1.00 76.64           C
ATOM   1037  HB  THR A  83      -1.914   1.977 -20.278  1.00 76.64           H
ATOM   1038  OG1 THR A  83      -3.933   1.305 -20.103  1.00 76.64           O
ATOM   1039  HG1 THR A  83      -4.597   1.154 -19.370  1.00 76.64           H
ATOM   1040  CG2 THR A  83      -2.235   0.554 -18.693  1.00 76.64           C
ATOM   1041 1HG2 THR A  83      -3.037   0.268 -18.014  1.00 76.64           H
ATOM   1042 2HG2 THR A  83      -1.356   0.842 -18.117  1.00 76.64           H
ATOM   1043 3HG2 THR A  83      -1.986  -0.290 -19.337  1.00 76.64           H
ATOM   1044  HN  THR A  83      -4.186   3.428 -20.403  1.00 76.64           H
ATOM   1045  N   ASP A  84      -1.380   4.597 -19.279  1.00 78.79           N
ATOM   1046  CA  ASP A  84      -0.210   5.431 -19.059  1.00 78.79           C
ATOM   1047  C   ASP A  84      -0.486   6.393 -17.903  1.00 78.79           C
ATOM   1048  O   ASP A  84       0.401   6.672 -17.097  1.00 78.79           O
ATOM   1049  HA  ASP A  84       0.599   4.735 -18.839  1.00 78.79           H
ATOM   1050  CB  ASP A  84       0.114   6.264 -20.301  1.00 78.79           C
ATOM   1051 1HB  ASP A  84      -0.738   6.895 -20.552  1.00 78.79           H
ATOM   1052 2HB  ASP A  84       0.952   6.928 -20.088  1.00 78.79           H
ATOM   1053  CG  ASP A  84       0.458   5.364 -21.490  1.00 78.79           C
ATOM   1054  OD1 ASP A  84       1.126   4.335 -21.249  1.00 78.79           O
ATOM   1055  OD2 ASP A  84       0.045   5.726 -22.613  1.00 78.79           O
ATOM   1056  HN  ASP A  84      -1.785   4.669 -20.191  1.00 78.79           H
ATOM   1057  N   MET A  85      -1.719   6.875 -17.857  1.00 84.59           N
ATOM   1058  CA  MET A  85      -2.115   7.823 -16.829  1.00 84.59           C
ATOM   1059  C   MET A  85      -2.024   7.192 -15.438  1.00 84.59           C
ATOM   1060  O   MET A  85      -1.491   7.800 -14.510  1.00 84.59           O
ATOM   1061  HA  MET A  85      -1.411   8.651 -16.906  1.00 84.59           H
ATOM   1062  CB  MET A  85      -3.550   8.286 -17.086  1.00 84.59           C
ATOM   1063 1HB  MET A  85      -3.650   8.616 -18.120  1.00 84.59           H
ATOM   1064 2HB  MET A  85      -4.236   7.449 -16.952  1.00 84.59           H
ATOM   1065  CG  MET A  85      -3.936   9.425 -16.141  1.00 84.59           C
ATOM   1066 1HG  MET A  85      -5.006   9.623 -16.214  1.00 84.59           H
ATOM   1067 2HG  MET A  85      -3.735   9.137 -15.109  1.00 84.59           H
ATOM   1068  SD  MET A  85      -3.016  10.898 -16.552  1.00 84.59           S
ATOM   1069  CE  MET A  85      -3.456  11.936 -15.168  1.00 84.59           C
ATOM   1070 1HE  MET A  85      -4.536  12.079 -15.151  1.00 84.59           H
ATOM   1071 2HE  MET A  85      -3.138  11.459 -14.241  1.00 84.59           H
ATOM   1072 3HE  MET A  85      -2.962  12.903 -15.268  1.00 84.59           H
ATOM   1073  HN  MET A  85      -2.440   6.629 -18.505  1.00 84.59           H
ATOM   1074  N   PHE A  86      -2.551   5.981 -15.336  1.00 87.42           N
ATOM   1075  CA  PHE A  86      -2.577   5.281 -14.063  1.00 87.42           C
ATOM   1076  C   PHE A  86      -1.167   4.875 -13.631  1.00 87.42           C
ATOM   1077  O   PHE A  86      -0.831   4.947 -12.450  1.00 87.42           O
ATOM   1078  HA  PHE A  86      -2.999   5.964 -13.326  1.00 87.42           H
ATOM   1079  CB  PHE A  86      -3.419   4.019 -14.264  1.00 87.42           C
ATOM   1080 1HB  PHE A  86      -3.026   3.464 -15.117  1.00 87.42           H
ATOM   1081 2HB  PHE A  86      -3.309   3.378 -13.389  1.00 87.42           H
ATOM   1082  CG  PHE A  86      -4.907   4.293 -14.494  1.00 87.42           C
ATOM   1083  CD1 PHE A  86      -5.532   5.278 -13.796  1.00 87.42           C
ATOM   1084  HD1 PHE A  86      -4.974   5.873 -13.073  1.00 87.42           H
ATOM   1085  CD2 PHE A  86      -5.603   3.551 -15.396  1.00 87.42           C
ATOM   1086  HD2 PHE A  86      -5.102   2.762 -15.956  1.00 87.42           H
ATOM   1087  CE1 PHE A  86      -6.913   5.533 -14.009  1.00 87.42           C
ATOM   1088  HE1 PHE A  86      -7.414   6.322 -13.449  1.00 87.42           H
ATOM   1089  CE2 PHE A  86      -6.984   3.806 -15.610  1.00 87.42           C
ATOM   1090  HE2 PHE A  86      -7.542   3.211 -16.333  1.00 87.42           H
ATOM   1091  CZ  PHE A  86      -7.610   4.791 -14.912  1.00 87.42           C
ATOM   1092  HZ  PHE A  86      -8.669   4.986 -15.075  1.00 87.42           H
ATOM   1093  HN  PHE A  86      -2.955   5.481 -16.102  1.00 87.42           H
ATOM   1094  N   LEU A  87      -0.379   4.457 -14.612  1.00 82.25           N
ATOM   1095  CA  LEU A  87       0.971   3.996 -14.341  1.00 82.25           C
ATOM   1096  C   LEU A  87       1.810   5.164 -13.818  1.00 82.25           C
ATOM   1097  O   LEU A  87       2.671   4.979 -12.959  1.00 82.25           O
ATOM   1098  HA  LEU A  87       0.908   3.239 -13.560  1.00 82.25           H
ATOM   1099  CB  LEU A  87       1.564   3.319 -15.579  1.00 82.25           C
ATOM   1100 1HB  LEU A  87       1.419   3.979 -16.434  1.00 82.25           H
ATOM   1101 2HB  LEU A  87       2.640   3.218 -15.434  1.00 82.25           H
ATOM   1102  CG  LEU A  87       0.994   1.943 -15.929  1.00 82.25           C
ATOM   1103  HG  LEU A  87      -0.085   2.041 -16.049  1.00 82.25           H
ATOM   1104  CD1 LEU A  87       1.553   1.441 -17.262  1.00 82.25           C
ATOM   1105 1HD1 LEU A  87       1.288   2.141 -18.054  1.00 82.25           H
ATOM   1106 2HD1 LEU A  87       2.638   1.363 -17.195  1.00 82.25           H
ATOM   1107 3HD1 LEU A  87       1.131   0.461 -17.487  1.00 82.25           H
ATOM   1108  CD2 LEU A  87       1.233   0.945 -14.795  1.00 82.25           C
ATOM   1109 1HD2 LEU A  87       2.305   0.845 -14.619  1.00 82.25           H
ATOM   1110 2HD2 LEU A  87       0.748   1.304 -13.887  1.00 82.25           H
ATOM   1111 3HD2 LEU A  87       0.818  -0.024 -15.070  1.00 82.25           H
ATOM   1112  HN  LEU A  87      -0.650   4.431 -15.574  1.00 82.25           H
ATOM   1113  N   LEU A  88       1.529   6.341 -14.358  1.00 88.00           N
ATOM   1114  CA  LEU A  88       2.234   7.542 -13.943  1.00 88.00           C
ATOM   1115  C   LEU A  88       1.873   7.863 -12.491  1.00 88.00           C
ATOM   1116  O   LEU A  88       2.755   8.104 -11.668  1.00 88.00           O
ATOM   1117  HA  LEU A  88       3.301   7.328 -13.994  1.00 88.00           H
ATOM   1118  CB  LEU A  88       1.954   8.690 -14.915  1.00 88.00           C
ATOM   1119 1HB  LEU A  88       2.310   8.398 -15.903  1.00 88.00           H
ATOM   1120 2HB  LEU A  88       0.875   8.820 -14.991  1.00 88.00           H
ATOM   1121  CG  LEU A  88       2.580  10.039 -14.556  1.00 88.00           C
ATOM   1122  HG  LEU A  88       2.245  10.316 -13.557  1.00 88.00           H
ATOM   1123  CD1 LEU A  88       4.106   9.941 -14.511  1.00 88.00           C
ATOM   1124 1HD1 LEU A  88       4.401   9.209 -13.759  1.00 88.00           H
ATOM   1125 2HD1 LEU A  88       4.479   9.631 -15.486  1.00 88.00           H
ATOM   1126 3HD1 LEU A  88       4.525  10.914 -14.254  1.00 88.00           H
ATOM   1127  CD2 LEU A  88       2.104  11.135 -15.512  1.00 88.00           C
ATOM   1128 1HD2 LEU A  88       2.390  10.877 -16.532  1.00 88.00           H
ATOM   1129 2HD2 LEU A  88       1.019  11.225 -15.450  1.00 88.00           H
ATOM   1130 3HD2 LEU A  88       2.563  12.084 -15.235  1.00 88.00           H
ATOM   1131  HN  LEU A  88       0.836   6.480 -15.065  1.00 88.00           H
ATOM   1132  N   ASN A  89       0.576   7.857 -12.222  1.00 89.79           N
ATOM   1133  CA  ASN A  89       0.085   8.211 -10.901  1.00 89.79           C
ATOM   1134  C   ASN A  89       0.552   7.162  -9.890  1.00 89.79           C
ATOM   1135  O   ASN A  89       0.787   7.479  -8.725  1.00 89.79           O
ATOM   1136  HA  ASN A  89       0.497   9.199 -10.697  1.00 89.79           H
ATOM   1137  CB  ASN A  89      -1.445   8.246 -10.874  1.00 89.79           C
ATOM   1138 1HB  ASN A  89      -1.842   7.412 -11.453  1.00 89.79           H
ATOM   1139 2HB  ASN A  89      -1.797   8.118  -9.850  1.00 89.79           H
ATOM   1140  CG  ASN A  89      -1.973   9.565 -11.440  1.00 89.79           C
ATOM   1141  OD1 ASN A  89      -2.159  10.543 -10.735  1.00 89.79           O
ATOM   1142  ND2 ASN A  89      -2.204   9.537 -12.750  1.00 89.79           N
ATOM   1143 1HD2 ASN A  89      -2.030   8.702 -13.271  1.00 89.79           H
ATOM   1144 2HD2 ASN A  89      -2.552  10.352 -13.213  1.00 89.79           H
ATOM   1145  HN  ASN A  89      -0.132   7.617 -12.886  1.00 89.79           H
ATOM   1146  N   LEU A  90       0.672   5.933 -10.372  1.00 87.19           N
ATOM   1147  CA  LEU A  90       1.139   4.842  -9.534  1.00 87.19           C
ATOM   1148  C   LEU A  90       2.574   5.127  -9.087  1.00 87.19           C
ATOM   1149  O   LEU A  90       2.913   4.942  -7.919  1.00 87.19           O
ATOM   1150  HA  LEU A  90       0.502   4.813  -8.650  1.00 87.19           H
ATOM   1151  CB  LEU A  90       0.974   3.504 -10.256  1.00 87.19           C
ATOM   1152 1HB  LEU A  90      -0.067   3.403 -10.561  1.00 87.19           H
ATOM   1153 2HB  LEU A  90       1.572   3.529 -11.167  1.00 87.19           H
ATOM   1154  CG  LEU A  90       1.365   2.258  -9.457  1.00 87.19           C
ATOM   1155  HG  LEU A  90       2.387   2.387  -9.102  1.00 87.19           H
ATOM   1156  CD1 LEU A  90       0.475   2.097  -8.223  1.00 87.19           C
ATOM   1157 1HD1 LEU A  90       0.581   2.971  -7.582  1.00 87.19           H
ATOM   1158 2HD1 LEU A  90      -0.565   2.000  -8.536  1.00 87.19           H
ATOM   1159 3HD1 LEU A  90       0.774   1.204  -7.674  1.00 87.19           H
ATOM   1160  CD2 LEU A  90       1.349   1.011 -10.343  1.00 87.19           C
ATOM   1161 1HD2 LEU A  90       0.347   0.867 -10.748  1.00 87.19           H
ATOM   1162 2HD2 LEU A  90       2.057   1.138 -11.162  1.00 87.19           H
ATOM   1163 3HD2 LEU A  90       1.630   0.141  -9.751  1.00 87.19           H
ATOM   1164  HN  LEU A  90       0.456   5.679 -11.315  1.00 87.19           H
ATOM   1165  N   ALA A  91       3.380   5.573 -10.040  1.00 91.45           N
ATOM   1166  CA  ALA A  91       4.779   5.855  -9.766  1.00 91.45           C
ATOM   1167  C   ALA A  91       4.876   7.016  -8.775  1.00 91.45           C
ATOM   1168  O   ALA A  91       5.742   7.020  -7.901  1.00 91.45           O
ATOM   1169  HA  ALA A  91       5.214   4.964  -9.314  1.00 91.45           H
ATOM   1170  CB  ALA A  91       5.507   6.147 -11.080  1.00 91.45           C
ATOM   1171 1HB  ALA A  91       5.433   5.281 -11.737  1.00 91.45           H
ATOM   1172 2HB  ALA A  91       5.051   7.011 -11.564  1.00 91.45           H
ATOM   1173 3HB  ALA A  91       6.556   6.359 -10.874  1.00 91.45           H
ATOM   1174  HN  ALA A  91       3.091   5.741 -10.983  1.00 91.45           H
ATOM   1175  N   ILE A  92       3.976   7.973  -8.943  1.00 91.20           N
ATOM   1176  CA  ILE A  92       3.933   9.125  -8.058  1.00 91.20           C
ATOM   1177  C   ILE A  92       3.583   8.662  -6.642  1.00 91.20           C
ATOM   1178  O   ILE A  92       4.206   9.092  -5.673  1.00 91.20           O
ATOM   1179  HA  ILE A  92       4.932   9.562  -8.042  1.00 91.20           H
ATOM   1180  CB  ILE A  92       2.982  10.190  -8.609  1.00 91.20           C
ATOM   1181  HB  ILE A  92       2.034   9.709  -8.849  1.00 91.20           H
ATOM   1182  CG1 ILE A  92       3.526  10.790  -9.907  1.00 91.20           C
ATOM   1183 1HG1 ILE A  92       4.379  11.431  -9.686  1.00 91.20           H
ATOM   1184 2HG1 ILE A  92       3.885   9.994 -10.558  1.00 91.20           H
ATOM   1185  CG2 ILE A  92       2.693  11.263  -7.558  1.00 91.20           C
ATOM   1186 1HG2 ILE A  92       2.232  10.801  -6.685  1.00 91.20           H
ATOM   1187 2HG2 ILE A  92       3.625  11.745  -7.264  1.00 91.20           H
ATOM   1188 3HG2 ILE A  92       2.015  12.007  -7.976  1.00 91.20           H
ATOM   1189  CD1 ILE A  92       2.447  11.600 -10.630  1.00 91.20           C
ATOM   1190 1HD1 ILE A  92       1.605  10.950 -10.871  1.00 91.20           H
ATOM   1191 2HD1 ILE A  92       2.107  12.410  -9.985  1.00 91.20           H
ATOM   1192 3HD1 ILE A  92       2.860  12.016 -11.549  1.00 91.20           H
ATOM   1193  HN  ILE A  92       3.286   7.971  -9.667  1.00 91.20           H
ATOM   1194  N   ALA A  93       2.588   7.791  -6.568  1.00 92.45           N
ATOM   1195  CA  ALA A  93       2.106   7.312  -5.284  1.00 92.45           C
ATOM   1196  C   ALA A  93       3.240   6.586  -4.557  1.00 92.45           C
ATOM   1197  O   ALA A  93       3.483   6.831  -3.376  1.00 92.45           O
ATOM   1198  HA  ALA A  93       1.807   8.181  -4.697  1.00 92.45           H
ATOM   1199  CB  ALA A  93       0.884   6.417  -5.497  1.00 92.45           C
ATOM   1200 1HB  ALA A  93       0.097   6.989  -5.990  1.00 92.45           H
ATOM   1201 2HB  ALA A  93       1.160   5.567  -6.121  1.00 92.45           H
ATOM   1202 3HB  ALA A  93       0.523   6.059  -4.534  1.00 92.45           H
ATOM   1203  HN  ALA A  93       2.113   7.414  -7.364  1.00 92.45           H
ATOM   1204  N   ASP A  94       3.904   5.707  -5.293  1.00 89.46           N
ATOM   1205  CA  ASP A  94       4.978   4.912  -4.722  1.00 89.46           C
ATOM   1206  C   ASP A  94       6.063   5.843  -4.179  1.00 89.46           C
ATOM   1207  O   ASP A  94       6.608   5.606  -3.101  1.00 89.46           O
ATOM   1208  HA  ASP A  94       4.508   4.318  -3.938  1.00 89.46           H
ATOM   1209  CB  ASP A  94       5.616   4.007  -5.778  1.00 89.46           C
ATOM   1210 1HB  ASP A  94       5.756   4.566  -6.704  1.00 89.46           H
ATOM   1211 2HB  ASP A  94       6.604   3.692  -5.443  1.00 89.46           H
ATOM   1212  CG  ASP A  94       4.745   2.778  -6.045  1.00 89.46           C
ATOM   1213  OD1 ASP A  94       4.002   2.396  -5.116  1.00 89.46           O
ATOM   1214  OD2 ASP A  94       4.843   2.247  -7.173  1.00 89.46           O
ATOM   1215  HN  ASP A  94       3.720   5.535  -6.261  1.00 89.46           H
ATOM   1216  N   LEU A  95       6.346   6.883  -4.949  1.00 90.35           N
ATOM   1217  CA  LEU A  95       7.413   7.805  -4.600  1.00 90.35           C
ATOM   1218  C   LEU A  95       7.059   8.518  -3.294  1.00 90.35           C
ATOM   1219  O   LEU A  95       7.915   8.699  -2.429  1.00 90.35           O
ATOM   1220  HA  LEU A  95       8.315   7.215  -4.438  1.00 90.35           H
ATOM   1221  CB  LEU A  95       7.699   8.758  -5.763  1.00 90.35           C
ATOM   1222 1HB  LEU A  95       7.813   8.167  -6.671  1.00 90.35           H
ATOM   1223 2HB  LEU A  95       6.828   9.397  -5.906  1.00 90.35           H
ATOM   1224  CG  LEU A  95       8.932   9.651  -5.610  1.00 90.35           C
ATOM   1225  HG  LEU A  95       8.863  10.168  -4.653  1.00 90.35           H
ATOM   1226  CD1 LEU A  95      10.214   8.816  -5.581  1.00 90.35           C
ATOM   1227 1HD1 LEU A  95      10.177   8.124  -4.740  1.00 90.35           H
ATOM   1228 2HD1 LEU A  95      10.302   8.254  -6.510  1.00 90.35           H
ATOM   1229 3HD1 LEU A  95      11.075   9.475  -5.472  1.00 90.35           H
ATOM   1230  CD2 LEU A  95       8.971  10.723  -6.701  1.00 90.35           C
ATOM   1231 1HD2 LEU A  95       9.005  10.245  -7.680  1.00 90.35           H
ATOM   1232 2HD2 LEU A  95       8.079  11.345  -6.632  1.00 90.35           H
ATOM   1233 3HD2 LEU A  95       9.857  11.344  -6.569  1.00 90.35           H
ATOM   1234  HN  LEU A  95       5.861   7.099  -5.797  1.00 90.35           H
ATOM   1235  N   LEU A  96       5.795   8.903  -3.191  1.00 87.13           N
ATOM   1236  CA  LEU A  96       5.324   9.621  -2.019  1.00 87.13           C
ATOM   1237  C   LEU A  96       5.508   8.743  -0.780  1.00 87.13           C
ATOM   1238  O   LEU A  96       5.892   9.232   0.281  1.00 87.13           O
ATOM   1239  HA  LEU A  96       5.947  10.509  -1.908  1.00 87.13           H
ATOM   1240  CB  LEU A  96       3.886  10.100  -2.225  1.00 87.13           C
ATOM   1241 1HB  LEU A  96       3.295   9.262  -2.597  1.00 87.13           H
ATOM   1242 2HB  LEU A  96       3.473  10.375  -1.255  1.00 87.13           H
ATOM   1243  CG  LEU A  96       3.702  11.281  -3.180  1.00 87.13           C
ATOM   1244  HG  LEU A  96       4.173  11.029  -4.130  1.00 87.13           H
ATOM   1245  CD1 LEU A  96       2.220  11.532  -3.463  1.00 87.13           C
ATOM   1246 1HD1 LEU A  96       1.781  10.644  -3.918  1.00 87.13           H
ATOM   1247 2HD1 LEU A  96       1.704  11.754  -2.528  1.00 87.13           H
ATOM   1248 3HD1 LEU A  96       2.118  12.377  -4.144  1.00 87.13           H
ATOM   1249  CD2 LEU A  96       4.404  12.532  -2.646  1.00 87.13           C
ATOM   1250 1HD2 LEU A  96       3.984  12.797  -1.676  1.00 87.13           H
ATOM   1251 2HD2 LEU A  96       5.470  12.332  -2.537  1.00 87.13           H
ATOM   1252 3HD2 LEU A  96       4.258  13.356  -3.343  1.00 87.13           H
ATOM   1253  HN  LEU A  96       5.100   8.732  -3.889  1.00 87.13           H
ATOM   1254  N   PHE A  97       5.226   7.460  -0.956  1.00 89.67           N
ATOM   1255  CA  PHE A  97       5.373   6.506   0.130  1.00 89.67           C
ATOM   1256  C   PHE A  97       6.835   6.397   0.570  1.00 89.67           C
ATOM   1257  O   PHE A  97       7.132   6.440   1.763  1.00 89.67           O
ATOM   1258  HA  PHE A  97       4.771   6.868   0.963  1.00 89.67           H
ATOM   1259  CB  PHE A  97       4.911   5.148  -0.403  1.00 89.67           C
ATOM   1260 1HB  PHE A  97       3.825   5.154  -0.492  1.00 89.67           H
ATOM   1261 2HB  PHE A  97       5.313   5.007  -1.406  1.00 89.67           H
ATOM   1262  CG  PHE A  97       5.330   3.962   0.469  1.00 89.67           C
ATOM   1263  CD1 PHE A  97       6.260   3.080   0.017  1.00 89.67           C
ATOM   1264  HD1 PHE A  97       6.708   3.218  -0.967  1.00 89.67           H
ATOM   1265  CD2 PHE A  97       4.771   3.791   1.697  1.00 89.67           C
ATOM   1266  HD2 PHE A  97       4.024   4.498   2.060  1.00 89.67           H
ATOM   1267  CE1 PHE A  97       6.649   1.980   0.826  1.00 89.67           C
ATOM   1268  HE1 PHE A  97       7.394   1.273   0.463  1.00 89.67           H
ATOM   1269  CE2 PHE A  97       5.159   2.690   2.507  1.00 89.67           C
ATOM   1270  HE2 PHE A  97       4.711   2.553   3.491  1.00 89.67           H
ATOM   1271  CZ  PHE A  97       6.090   1.808   2.054  1.00 89.67           C
ATOM   1272  HZ  PHE A  97       6.388   0.964   2.675  1.00 89.67           H
ATOM   1273  HN  PHE A  97       4.902   7.072  -1.819  1.00 89.67           H
ATOM   1274  N   LEU A  98       7.708   6.259  -0.417  1.00 92.57           N
ATOM   1275  CA  LEU A  98       9.102   5.951  -0.145  1.00 92.57           C
ATOM   1276  C   LEU A  98       9.709   7.068   0.706  1.00 92.57           C
ATOM   1277  O   LEU A  98      10.566   6.813   1.551  1.00 92.57           O
ATOM   1278  HA  LEU A  98       9.126   5.026   0.431  1.00 92.57           H
ATOM   1279  CB  LEU A  98       9.857   5.691  -1.450  1.00 92.57           C
ATOM   1280 1HB  LEU A  98       9.679   6.530  -2.123  1.00 92.57           H
ATOM   1281 2HB  LEU A  98      10.925   5.679  -1.232  1.00 92.57           H
ATOM   1282  CG  LEU A  98       9.500   4.399  -2.186  1.00 92.57           C
ATOM   1283  HG  LEU A  98       8.414   4.303  -2.200  1.00 92.57           H
ATOM   1284  CD1 LEU A  98       9.969   4.449  -3.641  1.00 92.57           C
ATOM   1285 1HD1 LEU A  98       9.488   5.285  -4.149  1.00 92.57           H
ATOM   1286 2HD1 LEU A  98      11.051   4.580  -3.670  1.00 92.57           H
ATOM   1287 3HD1 LEU A  98       9.702   3.518  -4.141  1.00 92.57           H
ATOM   1288  CD2 LEU A  98      10.052   3.177  -1.448  1.00 92.57           C
ATOM   1289 1HD2 LEU A  98      11.137   3.253  -1.381  1.00 92.57           H
ATOM   1290 2HD2 LEU A  98       9.627   3.137  -0.445  1.00 92.57           H
ATOM   1291 3HD2 LEU A  98       9.783   2.272  -1.992  1.00 92.57           H
ATOM   1292  HN  LEU A  98       7.477   6.353  -1.385  1.00 92.57           H
ATOM   1293  N   VAL A  99       9.242   8.282   0.453  1.00 89.79           N
ATOM   1294  CA  VAL A  99       9.775   9.447   1.139  1.00 89.79           C
ATOM   1295  C   VAL A  99       9.526   9.306   2.642  1.00 89.79           C
ATOM   1296  O   VAL A  99      10.195   9.951   3.448  1.00 89.79           O
ATOM   1297  HA  VAL A  99      10.850   9.469   0.962  1.00 89.79           H
ATOM   1298  CB  VAL A  99       9.171  10.723   0.550  1.00 89.79           C
ATOM   1299  HB  VAL A  99       8.086  10.618   0.564  1.00 89.79           H
ATOM   1300  CG1 VAL A  99       9.535  11.944   1.397  1.00 89.79           C
ATOM   1301 1HG1 VAL A  99       9.153  11.811   2.409  1.00 89.79           H
ATOM   1302 2HG1 VAL A  99      10.619  12.053   1.429  1.00 89.79           H
ATOM   1303 3HG1 VAL A  99       9.093  12.837   0.955  1.00 89.79           H
ATOM   1304  CG2 VAL A  99       9.606  10.915  -0.905  1.00 89.79           C
ATOM   1305 1HG2 VAL A  99      10.692  10.988  -0.952  1.00 89.79           H
ATOM   1306 2HG2 VAL A  99       9.273  10.064  -1.499  1.00 89.79           H
ATOM   1307 3HG2 VAL A  99       9.162  11.829  -1.299  1.00 89.79           H
ATOM   1308  HN  VAL A  99       8.515   8.475  -0.205  1.00 89.79           H
ATOM   1309  N   THR A 100       8.563   8.459   2.973  1.00 89.36           N
ATOM   1310  CA  THR A 100       8.178   8.269   4.361  1.00 89.36           C
ATOM   1311  C   THR A 100       9.119   7.275   5.045  1.00 89.36           C
ATOM   1312  O   THR A 100       9.255   7.283   6.267  1.00 89.36           O
ATOM   1313  HA  THR A 100       8.287   9.221   4.881  1.00 89.36           H
ATOM   1314  CB  THR A 100       6.711   7.836   4.390  1.00 89.36           C
ATOM   1315  HB  THR A 100       6.296   7.934   5.393  1.00 89.36           H
ATOM   1316  OG1 THR A 100       6.729   6.514   3.859  1.00 89.36           O
ATOM   1317  HG1 THR A 100       6.674   6.545   2.861  1.00 89.36           H
ATOM   1318  CG2 THR A 100       5.849   8.623   3.402  1.00 89.36           C
ATOM   1319 1HG2 THR A 100       6.224   8.470   2.390  1.00 89.36           H
ATOM   1320 2HG2 THR A 100       5.890   9.684   3.648  1.00 89.36           H
ATOM   1321 3HG2 THR A 100       4.817   8.276   3.463  1.00 89.36           H
ATOM   1322  HN  THR A 100       8.051   7.909   2.314  1.00 89.36           H
ATOM   1323  N   LEU A 101       9.744   6.442   4.226  1.00 91.67           N
ATOM   1324  CA  LEU A 101      10.464   5.288   4.738  1.00 91.67           C
ATOM   1325  C   LEU A 101      11.622   5.765   5.617  1.00 91.67           C
ATOM   1326  O   LEU A 101      11.890   5.183   6.667  1.00 91.67           O
ATOM   1327  HA  LEU A 101       9.772   4.720   5.358  1.00 91.67           H
ATOM   1328  CB  LEU A 101      10.899   4.375   3.590  1.00 91.67           C
ATOM   1329 1HB  LEU A 101      11.375   4.988   2.825  1.00 91.67           H
ATOM   1330 2HB  LEU A 101      11.658   3.689   3.966  1.00 91.67           H
ATOM   1331  CG  LEU A 101       9.790   3.554   2.930  1.00 91.67           C
ATOM   1332  HG  LEU A 101       9.074   4.243   2.484  1.00 91.67           H
ATOM   1333  CD1 LEU A 101      10.349   2.688   1.799  1.00 91.67           C
ATOM   1334 1HD1 LEU A 101      10.807   3.327   1.044  1.00 91.67           H
ATOM   1335 2HD1 LEU A 101      11.098   2.005   2.199  1.00 91.67           H
ATOM   1336 3HD1 LEU A 101       9.540   2.115   1.346  1.00 91.67           H
ATOM   1337  CD2 LEU A 101       9.032   2.723   3.967  1.00 91.67           C
ATOM   1338 1HD2 LEU A 101       9.723   2.041   4.462  1.00 91.67           H
ATOM   1339 2HD2 LEU A 101       8.583   3.386   4.706  1.00 91.67           H
ATOM   1340 3HD2 LEU A 101       8.249   2.148   3.470  1.00 91.67           H
ATOM   1341  HN  LEU A 101       9.763   6.544   3.231  1.00 91.67           H
ATOM   1342  N   PRO A 102      12.328   6.828   5.207  1.00 93.62           N
ATOM   1343  CA  PRO A 102      13.473   7.317   5.978  1.00 93.62           C
ATOM   1344  C   PRO A 102      13.121   7.573   7.434  1.00 93.62           C
ATOM   1345  O   PRO A 102      13.889   7.231   8.332  1.00 93.62           O
ATOM   1346  HA  PRO A 102      14.258   6.561   6.003  1.00 93.62           H
ATOM   1347  CB  PRO A 102      13.873   8.605   5.255  1.00 93.62           C
ATOM   1348 1HB  PRO A 102      13.379   9.476   5.686  1.00 93.62           H
ATOM   1349 2HB  PRO A 102      14.946   8.784   5.319  1.00 93.62           H
ATOM   1350  CG  PRO A 102      13.428   8.357   3.819  1.00 93.62           C
ATOM   1351 1HG  PRO A 102      13.317   9.288   3.263  1.00 93.62           H
ATOM   1352 2HG  PRO A 102      14.152   7.756   3.269  1.00 93.62           H
ATOM   1353  CD  PRO A 102      12.101   7.636   3.994  1.00 93.62           C
ATOM   1354 1HD  PRO A 102      11.275   8.335   4.128  1.00 93.62           H
ATOM   1355 2HD  PRO A 102      11.858   7.020   3.129  1.00 93.62           H
ATOM   1356  N   PHE A 103      11.957   8.175   7.631  1.00 91.78           N
ATOM   1357  CA  PHE A 103      11.522   8.544   8.968  1.00 91.78           C
ATOM   1358  C   PHE A 103      11.248   7.301   9.817  1.00 91.78           C
ATOM   1359  O   PHE A 103      11.610   7.256  10.992  1.00 91.78           O
ATOM   1360  HA  PHE A 103      12.327   9.122   9.422  1.00 91.78           H
ATOM   1361  CB  PHE A 103      10.224   9.338   8.812  1.00 91.78           C
ATOM   1362 1HB  PHE A 103       9.507   8.737   8.254  1.00 91.78           H
ATOM   1363 2HB  PHE A 103       9.795   9.510   9.800  1.00 91.78           H
ATOM   1364  CG  PHE A 103      10.399  10.684   8.107  1.00 91.78           C
ATOM   1365  CD1 PHE A 103      10.712  11.794   8.827  1.00 91.78           C
ATOM   1366  HD1 PHE A 103      10.839  11.725   9.907  1.00 91.78           H
ATOM   1367  CD2 PHE A 103      10.240  10.771   6.759  1.00 91.78           C
ATOM   1368  HD2 PHE A 103       9.989   9.881   6.181  1.00 91.78           H
ATOM   1369  CE1 PHE A 103      10.874  13.044   8.172  1.00 91.78           C
ATOM   1370  HE1 PHE A 103      11.126  13.933   8.750  1.00 91.78           H
ATOM   1371  CE2 PHE A 103      10.402  12.020   6.104  1.00 91.78           C
ATOM   1372  HE2 PHE A 103      10.275  12.090   5.023  1.00 91.78           H
ATOM   1373  CZ  PHE A 103      10.716  13.130   6.824  1.00 91.78           C
ATOM   1374  HZ  PHE A 103      10.840  14.089   6.321  1.00 91.78           H
ATOM   1375  HN  PHE A 103      11.318   8.410   6.899  1.00 91.78           H
ATOM   1376  N   TRP A 104      10.610   6.324   9.190  1.00 86.65           N
ATOM   1377  CA  TRP A 104      10.243   5.102   9.886  1.00 86.65           C
ATOM   1378  C   TRP A 104      11.528   4.340  10.214  1.00 86.65           C
ATOM   1379  O   TRP A 104      11.604   3.651  11.230  1.00 86.65           O
ATOM   1380  HA  TRP A 104       9.731   5.384  10.807  1.00 86.65           H
ATOM   1381  CB  TRP A 104       9.253   4.278   9.061  1.00 86.65           C
ATOM   1382 1HB  TRP A 104       9.665   4.126   8.064  1.00 86.65           H
ATOM   1383 2HB  TRP A 104       9.148   3.293   9.516  1.00 86.65           H
ATOM   1384  CG  TRP A 104       7.867   4.914   8.934  1.00 86.65           C
ATOM   1385  CD1 TRP A 104       7.247   5.324   7.819  1.00 86.65           C
ATOM   1386  HD1 TRP A 104       7.673   5.252   6.818  1.00 86.65           H
ATOM   1387  CD2 TRP A 104       6.949   5.198  10.010  1.00 86.65           C
ATOM   1388  NE1 TRP A 104       6.002   5.850   8.097  1.00 86.65           N
ATOM   1389  HE1 TRP A 104       5.353   6.219   7.431  1.00 86.65           H
ATOM   1390  CE2 TRP A 104       5.815   5.770   9.472  1.00 86.65           C
ATOM   1391  CE3 TRP A 104       7.073   4.978  11.393  1.00 86.65           C
ATOM   1392  HE3 TRP A 104       7.958   4.528  11.843  1.00 86.65           H
ATOM   1393  CZ2 TRP A 104       4.717   6.171  10.244  1.00 86.65           C
ATOM   1394  HZ2 TRP A 104       3.832   6.621   9.794  1.00 86.65           H
ATOM   1395  CZ3 TRP A 104       5.968   5.384  12.151  1.00 86.65           C
ATOM   1396  HZ3 TRP A 104       6.012   5.236  13.230  1.00 86.65           H
ATOM   1397  CH2 TRP A 104       4.818   5.962  11.625  1.00 86.65           C
ATOM   1398  HH2 TRP A 104       4.000   6.251  12.283  1.00 86.65           H
ATOM   1399  HN  TRP A 104      10.345   6.357   8.226  1.00 86.65           H
ATOM   1400  N   ALA A 105      12.508   4.490   9.334  1.00 93.69           N
ATOM   1401  CA  ALA A 105      13.787   3.827   9.518  1.00 93.69           C
ATOM   1402  C   ALA A 105      14.441   4.338  10.804  1.00 93.69           C
ATOM   1403  O   ALA A 105      14.928   3.550  11.613  1.00 93.69           O
ATOM   1404  HA  ALA A 105      13.596   2.758   9.618  1.00 93.69           H
ATOM   1405  CB  ALA A 105      14.664   4.058   8.286  1.00 93.69           C
ATOM   1406 1HB  ALA A 105      14.168   3.650   7.405  1.00 93.69           H
ATOM   1407 2HB  ALA A 105      14.826   5.127   8.150  1.00 93.69           H
ATOM   1408 3HB  ALA A 105      15.624   3.560   8.425  1.00 93.69           H
ATOM   1409  HN  ALA A 105      12.437   5.051   8.509  1.00 93.69           H
ATOM   1410  N   ILE A 106      14.431   5.655  10.952  1.00 90.28           N
ATOM   1411  CA  ILE A 106      15.042   6.282  12.111  1.00 90.28           C
ATOM   1412  C   ILE A 106      14.257   5.897  13.367  1.00 90.28           C
ATOM   1413  O   ILE A 106      14.847   5.561  14.393  1.00 90.28           O
ATOM   1414  HA  ILE A 106      16.054   5.887  12.201  1.00 90.28           H
ATOM   1415  CB  ILE A 106      15.164   7.793  11.901  1.00 90.28           C
ATOM   1416  HB  ILE A 106      14.195   8.171  11.575  1.00 90.28           H
ATOM   1417  CG1 ILE A 106      16.169   8.113  10.793  1.00 90.28           C
ATOM   1418 1HG1 ILE A 106      17.183   7.957  11.162  1.00 90.28           H
ATOM   1419 2HG1 ILE A 106      16.025   7.430   9.957  1.00 90.28           H
ATOM   1420  CG2 ILE A 106      15.509   8.503  13.212  1.00 90.28           C
ATOM   1421 1HG2 ILE A 106      14.724   8.314  13.944  1.00 90.28           H
ATOM   1422 2HG2 ILE A 106      16.458   8.125  13.590  1.00 90.28           H
ATOM   1423 3HG2 ILE A 106      15.589   9.575  13.034  1.00 90.28           H
ATOM   1424  CD1 ILE A 106      16.013   9.557  10.312  1.00 90.28           C
ATOM   1425 1HD1 ILE A 106      15.006   9.703   9.922  1.00 90.28           H
ATOM   1426 2HD1 ILE A 106      16.183  10.239  11.146  1.00 90.28           H
ATOM   1427 3HD1 ILE A 106      16.740   9.758   9.525  1.00 90.28           H
ATOM   1428  HN  ILE A 106      14.016   6.288  10.298  1.00 90.28           H
ATOM   1429  N   ALA A 107      12.940   5.959  13.244  1.00 91.69           N
ATOM   1430  CA  ALA A 107      12.070   5.713  14.382  1.00 91.69           C
ATOM   1431  C   ALA A 107      12.277   4.280  14.877  1.00 91.69           C
ATOM   1432  O   ALA A 107      12.260   4.027  16.081  1.00 91.69           O
ATOM   1433  HA  ALA A 107      12.355   6.407  15.173  1.00 91.69           H
ATOM   1434  CB  ALA A 107      10.619   5.988  13.985  1.00 91.69           C
ATOM   1435 1HB  ALA A 107      10.519   7.027  13.669  1.00 91.69           H
ATOM   1436 2HB  ALA A 107      10.336   5.330  13.163  1.00 91.69           H
ATOM   1437 3HB  ALA A 107       9.967   5.804  14.839  1.00 91.69           H
ATOM   1438  HN  ALA A 107      12.467   6.171  12.389  1.00 91.69           H
ATOM   1439  N   ALA A 108      12.469   3.381  13.924  1.00 90.98           N
ATOM   1440  CA  ALA A 108      12.625   1.972  14.244  1.00 90.98           C
ATOM   1441  C   ALA A 108      14.004   1.744  14.866  1.00 90.98           C
ATOM   1442  O   ALA A 108      14.185   0.825  15.663  1.00 90.98           O
ATOM   1443  HA  ALA A 108      11.859   1.711  14.975  1.00 90.98           H
ATOM   1444  CB  ALA A 108      12.408   1.134  12.983  1.00 90.98           C
ATOM   1445 1HB  ALA A 108      11.403   1.310  12.598  1.00 90.98           H
ATOM   1446 2HB  ALA A 108      13.141   1.418  12.228  1.00 90.98           H
ATOM   1447 3HB  ALA A 108      12.524   0.078  13.224  1.00 90.98           H
ATOM   1448  HN  ALA A 108      12.519   3.600  12.950  1.00 90.98           H
ATOM   1449  N   ALA A 109      14.941   2.596  14.477  1.00 89.73           N
ATOM   1450  CA  ALA A 109      16.320   2.439  14.906  1.00 89.73           C
ATOM   1451  C   ALA A 109      16.431   2.792  16.391  1.00 89.73           C
ATOM   1452  O   ALA A 109      17.221   2.193  17.118  1.00 89.73           O
ATOM   1453  HA  ALA A 109      16.594   1.392  14.770  1.00 89.73           H
ATOM   1454  CB  ALA A 109      17.230   3.304  14.032  1.00 89.73           C
ATOM   1455 1HB  ALA A 109      17.136   2.993  12.991  1.00 89.73           H
ATOM   1456 2HB  ALA A 109      16.937   4.350  14.126  1.00 89.73           H
ATOM   1457 3HB  ALA A 109      18.264   3.186  14.354  1.00 89.73           H
ATOM   1458  HN  ALA A 109      14.771   3.380  13.880  1.00 89.73           H
ATOM   1459  N   ASP A 110      15.627   3.764  16.796  1.00 80.37           N
ATOM   1460  CA  ASP A 110      15.732   4.312  18.138  1.00 80.37           C
ATOM   1461  C   ASP A 110      14.347   4.752  18.615  1.00 80.37           C
ATOM   1462  O   ASP A 110      13.608   3.961  19.200  1.00 80.37           O
ATOM   1463  HA  ASP A 110      16.146   3.507  18.745  1.00 80.37           H
ATOM   1464  CB  ASP A 110      16.651   5.536  18.162  1.00 80.37           C
ATOM   1465 1HB  ASP A 110      17.603   5.290  17.691  1.00 80.37           H
ATOM   1466 2HB  ASP A 110      16.205   6.341  17.578  1.00 80.37           H
ATOM   1467  CG  ASP A 110      16.893   6.011  19.596  1.00 80.37           C
ATOM   1468  OD1 ASP A 110      16.503   5.260  20.516  1.00 80.37           O
ATOM   1469  OD2 ASP A 110      17.463   7.114  19.740  1.00 80.37           O
ATOM   1470  HN  ASP A 110      14.914   4.175  16.227  1.00 80.37           H
ATOM   1471  N   GLN A 111      14.036   6.012  18.348  1.00 83.27           N
ATOM   1472  CA  GLN A 111      12.760   6.572  18.759  1.00 83.27           C
ATOM   1473  C   GLN A 111      12.323   7.669  17.786  1.00 83.27           C
ATOM   1474  O   GLN A 111      13.097   8.085  16.926  1.00 83.27           O
ATOM   1475  HA  GLN A 111      12.054   5.742  18.723  1.00 83.27           H
ATOM   1476  CB  GLN A 111      12.832   7.106  20.191  1.00 83.27           C
ATOM   1477 1HB  GLN A 111      11.870   7.536  20.471  1.00 83.27           H
ATOM   1478 2HB  GLN A 111      13.026   6.284  20.881  1.00 83.27           H
ATOM   1479  CG  GLN A 111      13.929   8.163  20.328  1.00 83.27           C
ATOM   1480 1HG  GLN A 111      14.895   7.724  20.079  1.00 83.27           H
ATOM   1481 2HG  GLN A 111      13.753   8.970  19.616  1.00 83.27           H
ATOM   1482  CD  GLN A 111      13.971   8.730  21.748  1.00 83.27           C
ATOM   1483  OE1 GLN A 111      13.012   8.663  22.500  1.00 83.27           O
ATOM   1484  NE2 GLN A 111      15.132   9.291  22.073  1.00 83.27           N
ATOM   1485 1HE2 GLN A 111      15.880   9.313  21.410  1.00 83.27           H
ATOM   1486 2HE2 GLN A 111      15.258   9.690  22.981  1.00 83.27           H
ATOM   1487  HN  GLN A 111      14.638   6.645  17.861  1.00 83.27           H
ATOM   1488  N   TRP A 112      11.084   8.106  17.955  1.00 88.51           N
ATOM   1489  CA  TRP A 112      10.555   9.189  17.143  1.00 88.51           C
ATOM   1490  C   TRP A 112      11.189  10.495  17.627  1.00 88.51           C
ATOM   1491  O   TRP A 112      10.949  10.925  18.754  1.00 88.51           O
ATOM   1492  HA  TRP A 112      10.838   8.998  16.108  1.00 88.51           H
ATOM   1493  CB  TRP A 112       9.026   9.213  17.190  1.00 88.51           C
ATOM   1494 1HB  TRP A 112       8.649   8.221  16.939  1.00 88.51           H
ATOM   1495 2HB  TRP A 112       8.707   9.426  18.211  1.00 88.51           H
ATOM   1496  CG  TRP A 112       8.390  10.238  16.249  1.00 88.51           C
ATOM   1497  CD1 TRP A 112       7.959  11.472  16.543  1.00 88.51           C
ATOM   1498  HD1 TRP A 112       8.009  11.919  17.535  1.00 88.51           H
ATOM   1499  CD2 TRP A 112       8.131  10.066  14.839  1.00 88.51           C
ATOM   1500  NE1 TRP A 112       7.442  12.105  15.431  1.00 88.51           N
ATOM   1501  HE1 TRP A 112       7.060  13.029  15.399  1.00 88.51           H
ATOM   1502  CE2 TRP A 112       7.551  11.223  14.362  1.00 88.51           C
ATOM   1503  CE3 TRP A 112       8.380   8.969  13.996  1.00 88.51           C
ATOM   1504  HE3 TRP A 112       8.837   8.044  14.349  1.00 88.51           H
ATOM   1505  CZ2 TRP A 112       7.169  11.394  13.026  1.00 88.51           C
ATOM   1506  HZ2 TRP A 112       6.712  12.319  12.673  1.00 88.51           H
ATOM   1507  CZ3 TRP A 112       7.993   9.156  12.664  1.00 88.51           C
ATOM   1508  HZ3 TRP A 112       8.163   8.335  11.966  1.00 88.51           H
ATOM   1509  CH2 TRP A 112       7.407  10.315  12.167  1.00 88.51           C
ATOM   1510  HH2 TRP A 112       7.134  10.382  11.114  1.00 88.51           H
ATOM   1511  HN  TRP A 112      10.447   7.734  18.630  1.00 88.51           H
ATOM   1512  N   LYS A 113      11.985  11.089  16.750  1.00 81.06           N
ATOM   1513  CA  LYS A 113      12.790  12.238  17.128  1.00 81.06           C
ATOM   1514  C   LYS A 113      12.190  13.502  16.510  1.00 81.06           C
ATOM   1515  O   LYS A 113      12.784  14.576  16.585  1.00 81.06           O
ATOM   1516  HA  LYS A 113      12.741  12.328  18.214  1.00 81.06           H
ATOM   1517  CB  LYS A 113      14.257  12.009  16.759  1.00 81.06           C
ATOM   1518 1HB  LYS A 113      14.345  11.850  15.684  1.00 81.06           H
ATOM   1519 2HB  LYS A 113      14.839  12.899  16.997  1.00 81.06           H
ATOM   1520  CG  LYS A 113      14.829  10.803  17.506  1.00 81.06           C
ATOM   1521 1HG  LYS A 113      14.669  10.925  18.578  1.00 81.06           H
ATOM   1522 2HG  LYS A 113      14.299   9.899  17.206  1.00 81.06           H
ATOM   1523  CD  LYS A 113      16.324  10.642  17.224  1.00 81.06           C
ATOM   1524 1HD  LYS A 113      16.483  10.504  16.155  1.00 81.06           H
ATOM   1525 2HD  LYS A 113      16.852  11.552  17.510  1.00 81.06           H
ATOM   1526  CE  LYS A 113      16.901   9.450  17.989  1.00 81.06           C
ATOM   1527 1HE  LYS A 113      16.756   9.592  19.060  1.00 81.06           H
ATOM   1528 2HE  LYS A 113      16.368   8.540  17.713  1.00 81.06           H
ATOM   1529  NZ  LYS A 113      18.343   9.294  17.695  1.00 81.06           N
ATOM   1530 1HZ  LYS A 113      18.705   8.487  18.192  1.00 81.06           H
ATOM   1531 2HZ  LYS A 113      18.472   9.162  16.698  1.00 81.06           H
ATOM   1532 3HZ  LYS A 113      18.841  10.125  17.993  1.00 81.06           H
ATOM   1533  HN  LYS A 113      12.084  10.798  15.798  1.00 81.06           H
ATOM   1534  N   PHE A 114      11.019  13.332  15.913  1.00 87.12           N
ATOM   1535  CA  PHE A 114      10.416  14.397  15.131  1.00 87.12           C
ATOM   1536  C   PHE A 114       9.201  14.986  15.851  1.00 87.12           C
ATOM   1537  O   PHE A 114       8.741  14.436  16.851  1.00 87.12           O
ATOM   1538  HA  PHE A 114      11.171  15.173  15.004  1.00 87.12           H
ATOM   1539  CB  PHE A 114       9.959  13.778  13.808  1.00 87.12           C
ATOM   1540 1HB  PHE A 114       9.134  13.094  14.005  1.00 87.12           H
ATOM   1541 2HB  PHE A 114       9.573  14.568  13.164  1.00 87.12           H
ATOM   1542  CG  PHE A 114      11.061  13.024  13.061  1.00 87.12           C
ATOM   1543  CD1 PHE A 114      11.999  13.712  12.358  1.00 87.12           C
ATOM   1544  HD1 PHE A 114      11.967  14.801  12.326  1.00 87.12           H
ATOM   1545  CD2 PHE A 114      11.101  11.665  13.101  1.00 87.12           C
ATOM   1546  HD2 PHE A 114      10.349  11.113  13.665  1.00 87.12           H
ATOM   1547  CE1 PHE A 114      13.022  13.012  11.665  1.00 87.12           C
ATOM   1548  HE1 PHE A 114      13.774  13.563  11.100  1.00 87.12           H
ATOM   1549  CE2 PHE A 114      12.124  10.965  12.408  1.00 87.12           C
ATOM   1550  HE2 PHE A 114      12.156   9.876  12.439  1.00 87.12           H
ATOM   1551  CZ  PHE A 114      13.062  11.653  11.704  1.00 87.12           C
ATOM   1552  HZ  PHE A 114      13.847  11.115  11.172  1.00 87.12           H
ATOM   1553  HN  PHE A 114      10.486  12.486  15.957  1.00 87.12           H
ATOM   1554  N   GLN A 115       8.715  16.096  15.315  1.00 80.99           N
ATOM   1555  CA  GLN A 115       7.587  16.786  15.917  1.00 80.99           C
ATOM   1556  C   GLN A 115       6.289  16.025  15.640  1.00 80.99           C
ATOM   1557  O   GLN A 115       6.246  15.164  14.763  1.00 80.99           O
ATOM   1558  HA  GLN A 115       7.790  16.794  16.987  1.00 80.99           H
ATOM   1559  CB  GLN A 115       7.495  18.228  15.413  1.00 80.99           C
ATOM   1560 1HB  GLN A 115       7.444  18.234  14.324  1.00 80.99           H
ATOM   1561 2HB  GLN A 115       6.576  18.687  15.778  1.00 80.99           H
ATOM   1562  CG  GLN A 115       8.700  19.049  15.876  1.00 80.99           C
ATOM   1563 1HG  GLN A 115       8.790  18.989  16.961  1.00 80.99           H
ATOM   1564 2HG  GLN A 115       9.614  18.628  15.457  1.00 80.99           H
ATOM   1565  CD  GLN A 115       8.563  20.512  15.450  1.00 80.99           C
ATOM   1566  OE1 GLN A 115       7.666  20.890  14.716  1.00 80.99           O
ATOM   1567  NE2 GLN A 115       9.502  21.311  15.951  1.00 80.99           N
ATOM   1568 1HE2 GLN A 115      10.211  20.937  16.548  1.00 80.99           H
ATOM   1569 2HE2 GLN A 115       9.498  22.286  15.729  1.00 80.99           H
ATOM   1570  HN  GLN A 115       9.078  16.522  14.486  1.00 80.99           H
ATOM   1571  N   THR A 116       5.264  16.370  16.405  1.00 87.38           N
ATOM   1572  CA  THR A 116       3.969  15.727  16.254  1.00 87.38           C
ATOM   1573  C   THR A 116       3.443  15.914  14.830  1.00 87.38           C
ATOM   1574  O   THR A 116       2.850  15.001  14.259  1.00 87.38           O
ATOM   1575  HA  THR A 116       4.097  14.656  16.410  1.00 87.38           H
ATOM   1576  CB  THR A 116       3.034  16.292  17.326  1.00 87.38           C
ATOM   1577  HB  THR A 116       2.733  17.310  17.082  1.00 87.38           H
ATOM   1578  OG1 THR A 116       3.766  16.141  18.540  1.00 87.38           O
ATOM   1579  HG1 THR A 116       3.371  16.721  19.252  1.00 87.38           H
ATOM   1580  CG2 THR A 116       1.789  15.426  17.532  1.00 87.38           C
ATOM   1581 1HG2 THR A 116       2.090  14.426  17.842  1.00 87.38           H
ATOM   1582 2HG2 THR A 116       1.231  15.365  16.598  1.00 87.38           H
ATOM   1583 3HG2 THR A 116       1.161  15.872  18.303  1.00 87.38           H
ATOM   1584  HN  THR A 116       5.307  17.072  17.115  1.00 87.38           H
ATOM   1585  N   PHE A 117       3.680  17.104  14.297  1.00 90.01           N
ATOM   1586  CA  PHE A 117       3.225  17.427  12.955  1.00 90.01           C
ATOM   1587  C   PHE A 117       3.717  16.389  11.945  1.00 90.01           C
ATOM   1588  O   PHE A 117       2.942  15.902  11.122  1.00 90.01           O
ATOM   1589  HA  PHE A 117       2.135  17.425  12.974  1.00 90.01           H
ATOM   1590  CB  PHE A 117       3.820  18.791  12.598  1.00 90.01           C
ATOM   1591 1HB  PHE A 117       3.448  19.534  13.303  1.00 90.01           H
ATOM   1592 2HB  PHE A 117       4.902  18.747  12.721  1.00 90.01           H
ATOM   1593  CG  PHE A 117       3.501  19.255  11.175  1.00 90.01           C
ATOM   1594  CD1 PHE A 117       4.463  19.214  10.215  1.00 90.01           C
ATOM   1595  HD1 PHE A 117       5.461  18.852  10.459  1.00 90.01           H
ATOM   1596  CD2 PHE A 117       2.255  19.707  10.871  1.00 90.01           C
ATOM   1597  HD2 PHE A 117       1.484  19.740  11.640  1.00 90.01           H
ATOM   1598  CE1 PHE A 117       4.167  19.645   8.895  1.00 90.01           C
ATOM   1599  HE1 PHE A 117       4.938  19.613   8.125  1.00 90.01           H
ATOM   1600  CE2 PHE A 117       1.959  20.138   9.550  1.00 90.01           C
ATOM   1601  HE2 PHE A 117       0.961  20.501   9.306  1.00 90.01           H
ATOM   1602  CZ  PHE A 117       2.921  20.098   8.590  1.00 90.01           C
ATOM   1603  HZ  PHE A 117       2.694  20.428   7.577  1.00 90.01           H
ATOM   1604  HN  PHE A 117       4.171  17.838  14.765  1.00 90.01           H
ATOM   1605  N   MET A 118       5.002  16.079  12.040  1.00 87.30           N
ATOM   1606  CA  MET A 118       5.612  15.130  11.125  1.00 87.30           C
ATOM   1607  C   MET A 118       5.012  13.734  11.303  1.00 87.30           C
ATOM   1608  O   MET A 118       4.905  12.973  10.342  1.00 87.30           O
ATOM   1609  HA  MET A 118       5.392  15.503  10.125  1.00 87.30           H
ATOM   1610  CB  MET A 118       7.120  15.073  11.380  1.00 87.30           C
ATOM   1611 1HB  MET A 118       7.308  14.919  12.442  1.00 87.30           H
ATOM   1612 2HB  MET A 118       7.550  14.221  10.853  1.00 87.30           H
ATOM   1613  CG  MET A 118       7.802  16.362  10.917  1.00 87.30           C
ATOM   1614 1HG  MET A 118       7.474  17.199  11.535  1.00 87.30           H
ATOM   1615 2HG  MET A 118       8.882  16.277  11.043  1.00 87.30           H
ATOM   1616  SD  MET A 118       7.412  16.679   9.205  1.00 87.30           S
ATOM   1617  CE  MET A 118       8.190  15.265   8.443  1.00 87.30           C
ATOM   1618 1HE  MET A 118       9.258  15.275   8.663  1.00 87.30           H
ATOM   1619 2HE  MET A 118       7.746  14.350   8.836  1.00 87.30           H
ATOM   1620 3HE  MET A 118       8.041  15.306   7.364  1.00 87.30           H
ATOM   1621  HN  MET A 118       5.620  16.465  12.725  1.00 87.30           H
ATOM   1622  N   CYS A 119       4.636  13.439  12.539  1.00 92.21           N
ATOM   1623  CA  CYS A 119       3.996  12.170  12.844  1.00 92.21           C
ATOM   1624  C   CYS A 119       2.689  12.089  12.053  1.00 92.21           C
ATOM   1625  O   CYS A 119       2.414  11.081  11.404  1.00 92.21           O
ATOM   1626  HA  CYS A 119       4.687  11.388  12.531  1.00 92.21           H
ATOM   1627  CB  CYS A 119       3.765  12.000  14.347  1.00 92.21           C
ATOM   1628 1HB  CYS A 119       4.721  11.988  14.871  1.00 92.21           H
ATOM   1629 2HB  CYS A 119       3.200  12.848  14.735  1.00 92.21           H
ATOM   1630  SG  CYS A 119       2.857  10.444  14.668  1.00 92.21           S
ATOM   1631  HN  CYS A 119       4.761  14.048  13.322  1.00 92.21           H
ATOM   1632  N   LYS A 120       1.918  13.164  12.134  1.00 90.95           N
ATOM   1633  CA  LYS A 120       0.633  13.216  11.456  1.00 90.95           C
ATOM   1634  C   LYS A 120       0.848  13.037   9.952  1.00 90.95           C
ATOM   1635  O   LYS A 120       0.160  12.242   9.313  1.00 90.95           O
ATOM   1636  HA  LYS A 120       0.037  12.380  11.821  1.00 90.95           H
ATOM   1637  CB  LYS A 120      -0.114  14.500  11.822  1.00 90.95           C
ATOM   1638 1HB  LYS A 120       0.541  15.360  11.680  1.00 90.95           H
ATOM   1639 2HB  LYS A 120      -0.964  14.634  11.153  1.00 90.95           H
ATOM   1640  CG  LYS A 120      -0.601  14.457  13.272  1.00 90.95           C
ATOM   1641 1HG  LYS A 120      -1.293  13.625  13.402  1.00 90.95           H
ATOM   1642 2HG  LYS A 120       0.243  14.275  13.937  1.00 90.95           H
ATOM   1643  CD  LYS A 120      -1.290  15.767  13.658  1.00 90.95           C
ATOM   1644 1HD  LYS A 120      -0.595  16.597  13.535  1.00 90.95           H
ATOM   1645 2HD  LYS A 120      -2.130  15.951  12.988  1.00 90.95           H
ATOM   1646  CE  LYS A 120      -1.786  15.720  15.105  1.00 90.95           C
ATOM   1647 1HE  LYS A 120      -1.012  15.299  15.747  1.00 90.95           H
ATOM   1648 2HE  LYS A 120      -1.981  16.731  15.462  1.00 90.95           H
ATOM   1649  NZ  LYS A 120      -3.018  14.906  15.204  1.00 90.95           N
ATOM   1650 1HZ  LYS A 120      -3.474  15.090  16.091  1.00 90.95           H
ATOM   1651 2HZ  LYS A 120      -3.645  15.148  14.445  1.00 90.95           H
ATOM   1652 3HZ  LYS A 120      -2.779  13.922  15.145  1.00 90.95           H
ATOM   1653  HN  LYS A 120       2.157  13.986  12.650  1.00 90.95           H
ATOM   1654  N   VAL A 121       1.806  13.789   9.429  1.00 92.02           N
ATOM   1655  CA  VAL A 121       2.042  13.811   7.996  1.00 92.02           C
ATOM   1656  C   VAL A 121       2.452  12.412   7.530  1.00 92.02           C
ATOM   1657  O   VAL A 121       1.895  11.887   6.567  1.00 92.02           O
ATOM   1658  HA  VAL A 121       1.104  14.081   7.512  1.00 92.02           H
ATOM   1659  CB  VAL A 121       3.078  14.883   7.653  1.00 92.02           C
ATOM   1660  HB  VAL A 121       3.949  14.724   8.289  1.00 92.02           H
ATOM   1661  CG1 VAL A 121       3.533  14.760   6.197  1.00 92.02           C
ATOM   1662 1HG1 VAL A 121       3.979  13.779   6.037  1.00 92.02           H
ATOM   1663 2HG1 VAL A 121       2.674  14.880   5.537  1.00 92.02           H
ATOM   1664 3HG1 VAL A 121       4.269  15.534   5.980  1.00 92.02           H
ATOM   1665  CG2 VAL A 121       2.534  16.284   7.941  1.00 92.02           C
ATOM   1666 1HG2 VAL A 121       1.641  16.457   7.341  1.00 92.02           H
ATOM   1667 2HG2 VAL A 121       2.284  16.366   8.999  1.00 92.02           H
ATOM   1668 3HG2 VAL A 121       3.291  17.026   7.688  1.00 92.02           H
ATOM   1669  HN  VAL A 121       2.413  14.375   9.967  1.00 92.02           H
ATOM   1670  N   VAL A 122       3.422  11.849   8.234  1.00 90.41           N
ATOM   1671  CA  VAL A 122       4.057  10.621   7.786  1.00 90.41           C
ATOM   1672  C   VAL A 122       3.029   9.488   7.795  1.00 90.41           C
ATOM   1673  O   VAL A 122       2.955   8.704   6.850  1.00 90.41           O
ATOM   1674  HA  VAL A 122       4.394  10.780   6.761  1.00 90.41           H
ATOM   1675  CB  VAL A 122       5.285  10.322   8.648  1.00 90.41           C
ATOM   1676  HB  VAL A 122       4.978  10.357   9.693  1.00 90.41           H
ATOM   1677  CG1 VAL A 122       5.825   8.919   8.364  1.00 90.41           C
ATOM   1678 1HG1 VAL A 122       5.054   8.181   8.586  1.00 90.41           H
ATOM   1679 2HG1 VAL A 122       6.108   8.844   7.314  1.00 90.41           H
ATOM   1680 3HG1 VAL A 122       6.698   8.732   8.990  1.00 90.41           H
ATOM   1681  CG2 VAL A 122       6.371  11.380   8.441  1.00 90.41           C
ATOM   1682 1HG2 VAL A 122       6.673  11.390   7.394  1.00 90.41           H
ATOM   1683 2HG2 VAL A 122       5.981  12.360   8.717  1.00 90.41           H
ATOM   1684 3HG2 VAL A 122       7.232  11.143   9.065  1.00 90.41           H
ATOM   1685  HN  VAL A 122       3.774  12.217   9.095  1.00 90.41           H
ATOM   1686  N   ASN A 123       2.261   9.438   8.874  1.00 90.00           N
ATOM   1687  CA  ASN A 123       1.223   8.430   9.007  1.00 90.00           C
ATOM   1688  C   ASN A 123       0.183   8.627   7.902  1.00 90.00           C
ATOM   1689  O   ASN A 123      -0.268   7.661   7.289  1.00 90.00           O
ATOM   1690  HA  ASN A 123       1.739   7.474   8.927  1.00 90.00           H
ATOM   1691  CB  ASN A 123       0.509   8.549  10.355  1.00 90.00           C
ATOM   1692 1HB  ASN A 123       0.518   9.588  10.685  1.00 90.00           H
ATOM   1693 2HB  ASN A 123      -0.536   8.259  10.244  1.00 90.00           H
ATOM   1694  CG  ASN A 123       1.180   7.668  11.410  1.00 90.00           C
ATOM   1695  OD1 ASN A 123       1.881   6.717  11.107  1.00 90.00           O
ATOM   1696  ND2 ASN A 123       0.926   8.036  12.663  1.00 90.00           N
ATOM   1697 1HD2 ASN A 123       0.342   8.827  12.843  1.00 90.00           H
ATOM   1698 2HD2 ASN A 123       1.320   7.522  13.425  1.00 90.00           H
ATOM   1699  HN  ASN A 123       2.340  10.068   9.646  1.00 90.00           H
ATOM   1700  N   SER A 124      -0.168   9.886   7.682  1.00 90.81           N
ATOM   1701  CA  SER A 124      -1.201  10.217   6.714  1.00 90.81           C
ATOM   1702  C   SER A 124      -0.737   9.840   5.305  1.00 90.81           C
ATOM   1703  O   SER A 124      -1.502   9.271   4.528  1.00 90.81           O
ATOM   1704  HA  SER A 124      -2.068   9.623   7.003  1.00 90.81           H
ATOM   1705  CB  SER A 124      -1.558  11.703   6.776  1.00 90.81           C
ATOM   1706 1HB  SER A 124      -0.687  12.297   6.498  1.00 90.81           H
ATOM   1707 2HB  SER A 124      -2.337  11.919   6.046  1.00 90.81           H
ATOM   1708  OG  SER A 124      -2.002  12.092   8.073  1.00 90.81           O
ATOM   1709  HG  SER A 124      -1.339  12.713   8.490  1.00 90.81           H
ATOM   1710  HN  SER A 124       0.239  10.670   8.150  1.00 90.81           H
ATOM   1711  N   MET A 125       0.513  10.174   5.019  1.00 85.14           N
ATOM   1712  CA  MET A 125       1.083   9.892   3.713  1.00 85.14           C
ATOM   1713  C   MET A 125       1.055   8.391   3.415  1.00 85.14           C
ATOM   1714  O   MET A 125       0.644   7.977   2.333  1.00 85.14           O
ATOM   1715  HA  MET A 125       0.454  10.422   2.998  1.00 85.14           H
ATOM   1716  CB  MET A 125       2.527  10.395   3.666  1.00 85.14           C
ATOM   1717 1HB  MET A 125       3.045  10.109   4.581  1.00 85.14           H
ATOM   1718 2HB  MET A 125       3.054   9.921   2.838  1.00 85.14           H
ATOM   1719  CG  MET A 125       2.572  11.916   3.501  1.00 85.14           C
ATOM   1720 1HG  MET A 125       2.013  12.211   2.613  1.00 85.14           H
ATOM   1721 2HG  MET A 125       2.091  12.396   4.354  1.00 85.14           H
ATOM   1722  SD  MET A 125       4.264  12.465   3.366  1.00 85.14           S
ATOM   1723  CE  MET A 125       4.633  11.928   1.704  1.00 85.14           C
ATOM   1724 1HE  MET A 125       4.512  10.847   1.637  1.00 85.14           H
ATOM   1725 2HE  MET A 125       3.952  12.415   1.006  1.00 85.14           H
ATOM   1726 3HE  MET A 125       5.660  12.195   1.456  1.00 85.14           H
ATOM   1727  HN  MET A 125       1.132  10.627   5.661  1.00 85.14           H
ATOM   1728  N   TYR A 126       1.499   7.618   4.395  1.00 84.94           N
ATOM   1729  CA  TYR A 126       1.526   6.172   4.254  1.00 84.94           C
ATOM   1730  C   TYR A 126       0.139   5.628   3.906  1.00 84.94           C
ATOM   1731  O   TYR A 126      -0.002   4.809   3.000  1.00 84.94           O
ATOM   1732  HA  TYR A 126       2.217   5.926   3.447  1.00 84.94           H
ATOM   1733  CB  TYR A 126       1.949   5.622   5.618  1.00 84.94           C
ATOM   1734 1HB  TYR A 126       2.997   5.868   5.788  1.00 84.94           H
ATOM   1735 2HB  TYR A 126       1.374   6.125   6.395  1.00 84.94           H
ATOM   1736  CG  TYR A 126       1.764   4.111   5.764  1.00 84.94           C
ATOM   1737  CD1 TYR A 126       0.671   3.612   6.443  1.00 84.94           C
ATOM   1738  HD1 TYR A 126      -0.061   4.295   6.875  1.00 84.94           H
ATOM   1739  CD2 TYR A 126       2.690   3.246   5.217  1.00 84.94           C
ATOM   1740  HD2 TYR A 126       3.553   3.640   4.681  1.00 84.94           H
ATOM   1741  CE1 TYR A 126       0.497   2.189   6.581  1.00 84.94           C
ATOM   1742  HE1 TYR A 126      -0.362   1.782   7.115  1.00 84.94           H
ATOM   1743  CE2 TYR A 126       2.516   1.823   5.355  1.00 84.94           C
ATOM   1744  HE2 TYR A 126       3.240   1.129   4.928  1.00 84.94           H
ATOM   1745  CZ  TYR A 126       1.428   1.365   6.030  1.00 84.94           C
ATOM   1746  OH  TYR A 126       1.263   0.021   6.160  1.00 84.94           O
ATOM   1747  HH  TYR A 126       1.820  -0.459   5.482  1.00 84.94           H
ATOM   1748  HN  TYR A 126       1.834   7.963   5.272  1.00 84.94           H
ATOM   1749  N   LYS A 127      -0.851   6.107   4.646  1.00 85.09           N
ATOM   1750  CA  LYS A 127      -2.199   5.577   4.526  1.00 85.09           C
ATOM   1751  C   LYS A 127      -2.774   5.962   3.161  1.00 85.09           C
ATOM   1752  O   LYS A 127      -3.419   5.147   2.503  1.00 85.09           O
ATOM   1753  HA  LYS A 127      -2.128   4.490   4.576  1.00 85.09           H
ATOM   1754  CB  LYS A 127      -3.060   6.030   5.706  1.00 85.09           C
ATOM   1755 1HB  LYS A 127      -2.509   5.894   6.637  1.00 85.09           H
ATOM   1756 2HB  LYS A 127      -3.276   7.095   5.616  1.00 85.09           H
ATOM   1757  CG  LYS A 127      -4.370   5.242   5.763  1.00 85.09           C
ATOM   1758 1HG  LYS A 127      -5.068   5.738   6.439  1.00 85.09           H
ATOM   1759 2HG  LYS A 127      -4.835   5.230   4.777  1.00 85.09           H
ATOM   1760  CD  LYS A 127      -4.127   3.807   6.236  1.00 85.09           C
ATOM   1761 1HD  LYS A 127      -3.629   3.241   5.449  1.00 85.09           H
ATOM   1762 2HD  LYS A 127      -3.459   3.812   7.097  1.00 85.09           H
ATOM   1763  CE  LYS A 127      -5.443   3.122   6.609  1.00 85.09           C
ATOM   1764 1HE  LYS A 127      -6.278   3.650   6.148  1.00 85.09           H
ATOM   1765 2HE  LYS A 127      -5.455   2.105   6.217  1.00 85.09           H
ATOM   1766  NZ  LYS A 127      -5.616   3.096   8.078  1.00 85.09           N
ATOM   1767 1HZ  LYS A 127      -6.436   2.548   8.313  1.00 85.09           H
ATOM   1768 2HZ  LYS A 127      -4.797   2.679   8.507  1.00 85.09           H
ATOM   1769 3HZ  LYS A 127      -5.732   4.043   8.422  1.00 85.09           H
ATOM   1770  HN  LYS A 127      -0.744   6.841   5.316  1.00 85.09           H
ATOM   1771  N   MET A 128      -2.520   7.204   2.776  1.00 85.83           N
ATOM   1772  CA  MET A 128      -3.026   7.715   1.514  1.00 85.83           C
ATOM   1773  C   MET A 128      -2.457   6.924   0.334  1.00 85.83           C
ATOM   1774  O   MET A 128      -3.179   6.598  -0.606  1.00 85.83           O
ATOM   1775  HA  MET A 128      -4.108   7.586   1.558  1.00 85.83           H
ATOM   1776  CB  MET A 128      -2.647   9.190   1.371  1.00 85.83           C
ATOM   1777 1HB  MET A 128      -2.952   9.736   2.264  1.00 85.83           H
ATOM   1778 2HB  MET A 128      -1.563   9.285   1.295  1.00 85.83           H
ATOM   1779  CG  MET A 128      -3.306   9.809   0.137  1.00 85.83           C
ATOM   1780 1HG  MET A 128      -2.934   9.324  -0.766  1.00 85.83           H
ATOM   1781 2HG  MET A 128      -4.383   9.643   0.168  1.00 85.83           H
ATOM   1782  SD  MET A 128      -2.962  11.559   0.074  1.00 85.83           S
ATOM   1783  CE  MET A 128      -1.204  11.518  -0.234  1.00 85.83           C
ATOM   1784 1HE  MET A 128      -0.704  10.998   0.582  1.00 85.83           H
ATOM   1785 2HE  MET A 128      -1.011  10.995  -1.171  1.00 85.83           H
ATOM   1786 3HE  MET A 128      -0.823  12.537  -0.303  1.00 85.83           H
ATOM   1787  HN  MET A 128      -1.980   7.855   3.310  1.00 85.83           H
ATOM   1788  N   ASN A 129      -1.166   6.639   0.423  1.00 81.19           N
ATOM   1789  CA  ASN A 129      -0.474   5.957  -0.658  1.00 81.19           C
ATOM   1790  C   ASN A 129      -0.937   4.500  -0.716  1.00 81.19           C
ATOM   1791  O   ASN A 129      -1.039   3.920  -1.795  1.00 81.19           O
ATOM   1792  HA  ASN A 129      -0.734   6.513  -1.559  1.00 81.19           H
ATOM   1793  CB  ASN A 129       1.039   5.964  -0.435  1.00 81.19           C
ATOM   1794 1HB  ASN A 129       1.266   5.575   0.558  1.00 81.19           H
ATOM   1795 2HB  ASN A 129       1.520   5.300  -1.153  1.00 81.19           H
ATOM   1796  CG  ASN A 129       1.609   7.377  -0.577  1.00 81.19           C
ATOM   1797  OD1 ASN A 129       1.177   8.168  -1.400  1.00 81.19           O
ATOM   1798  ND2 ASN A 129       2.600   7.648   0.267  1.00 81.19           N
ATOM   1799 1HD2 ASN A 129       2.907   6.954   0.918  1.00 81.19           H
ATOM   1800 2HD2 ASN A 129       3.038   8.547   0.251  1.00 81.19           H
ATOM   1801  HN  ASN A 129      -0.596   6.865   1.213  1.00 81.19           H
ATOM   1802  N   PHE A 130      -1.206   3.951   0.460  1.00 85.47           N
ATOM   1803  CA  PHE A 130      -1.697   2.587   0.554  1.00 85.47           C
ATOM   1804  C   PHE A 130      -2.957   2.397  -0.293  1.00 85.47           C
ATOM   1805  O   PHE A 130      -3.020   1.493  -1.124  1.00 85.47           O
ATOM   1806  HA  PHE A 130      -0.908   1.933   0.181  1.00 85.47           H
ATOM   1807  CB  PHE A 130      -2.042   2.336   2.024  1.00 85.47           C
ATOM   1808 1HB  PHE A 130      -1.131   2.413   2.619  1.00 85.47           H
ATOM   1809 2HB  PHE A 130      -2.715   3.122   2.367  1.00 85.47           H
ATOM   1810  CG  PHE A 130      -2.692   0.976   2.287  1.00 85.47           C
ATOM   1811  CD1 PHE A 130      -4.042   0.883   2.422  1.00 85.47           C
ATOM   1812  HD1 PHE A 130      -4.661   1.777   2.343  1.00 85.47           H
ATOM   1813  CD2 PHE A 130      -1.920  -0.139   2.386  1.00 85.47           C
ATOM   1814  HD2 PHE A 130      -0.838  -0.064   2.278  1.00 85.47           H
ATOM   1815  CE1 PHE A 130      -4.645  -0.379   2.667  1.00 85.47           C
ATOM   1816  HE1 PHE A 130      -5.727  -0.454   2.775  1.00 85.47           H
ATOM   1817  CE2 PHE A 130      -2.523  -1.401   2.630  1.00 85.47           C
ATOM   1818  HE2 PHE A 130      -1.904  -2.295   2.710  1.00 85.47           H
ATOM   1819  CZ  PHE A 130      -3.873  -1.494   2.765  1.00 85.47           C
ATOM   1820  HZ  PHE A 130      -4.336  -2.463   2.953  1.00 85.47           H
ATOM   1821  HN  PHE A 130      -1.094   4.422   1.335  1.00 85.47           H
ATOM   1822  N   TYR A 131      -3.929   3.265  -0.052  1.00 91.14           N
ATOM   1823  CA  TYR A 131      -5.205   3.169  -0.740  1.00 91.14           C
ATOM   1824  C   TYR A 131      -5.059   3.529  -2.220  1.00 91.14           C
ATOM   1825  O   TYR A 131      -5.622   2.858  -3.084  1.00 91.14           O
ATOM   1826  HA  TYR A 131      -5.555   2.140  -0.657  1.00 91.14           H
ATOM   1827  CB  TYR A 131      -6.125   4.190  -0.067  1.00 91.14           C
ATOM   1828 1HB  TYR A 131      -5.578   5.123   0.068  1.00 91.14           H
ATOM   1829 2HB  TYR A 131      -6.961   4.404  -0.732  1.00 91.14           H
ATOM   1830  CG  TYR A 131      -6.672   3.736   1.288  1.00 91.14           C
ATOM   1831  CD1 TYR A 131      -7.352   2.540   1.392  1.00 91.14           C
ATOM   1832  HD1 TYR A 131      -7.498   1.918   0.509  1.00 91.14           H
ATOM   1833  CD2 TYR A 131      -6.486   4.524   2.406  1.00 91.14           C
ATOM   1834  HD2 TYR A 131      -5.949   5.469   2.323  1.00 91.14           H
ATOM   1835  CE1 TYR A 131      -7.867   2.113   2.667  1.00 91.14           C
ATOM   1836  HE1 TYR A 131      -8.405   1.170   2.764  1.00 91.14           H
ATOM   1837  CE2 TYR A 131      -7.001   4.097   3.681  1.00 91.14           C
ATOM   1838  HE2 TYR A 131      -6.861   4.710   4.572  1.00 91.14           H
ATOM   1839  CZ  TYR A 131      -7.666   2.913   3.749  1.00 91.14           C
ATOM   1840  OH  TYR A 131      -8.152   2.510   4.953  1.00 91.14           O
ATOM   1841  HH  TYR A 131      -8.304   3.302   5.543  1.00 91.14           H
ATOM   1842  HN  TYR A 131      -3.855   4.022   0.597  1.00 91.14           H
ATOM   1843  N   SER A 132      -4.300   4.587  -2.466  1.00 90.66           N
ATOM   1844  CA  SER A 132      -4.188   5.130  -3.809  1.00 90.66           C
ATOM   1845  C   SER A 132      -3.563   4.091  -4.743  1.00 90.66           C
ATOM   1846  O   SER A 132      -4.026   3.905  -5.868  1.00 90.66           O
ATOM   1847  HA  SER A 132      -5.209   5.355  -4.116  1.00 90.66           H
ATOM   1848  CB  SER A 132      -3.358   6.416  -3.816  1.00 90.66           C
ATOM   1849 1HB  SER A 132      -3.302   6.805  -4.832  1.00 90.66           H
ATOM   1850 2HB  SER A 132      -3.859   7.173  -3.212  1.00 90.66           H
ATOM   1851  OG  SER A 132      -2.041   6.204  -3.315  1.00 90.66           O
ATOM   1852  HG  SER A 132      -1.505   7.044  -3.397  1.00 90.66           H
ATOM   1853  HN  SER A 132      -3.770   5.069  -1.769  1.00 90.66           H
ATOM   1854  N   CYS A 133      -2.522   3.442  -4.243  1.00 87.87           N
ATOM   1855  CA  CYS A 133      -1.808   2.452  -5.031  1.00 87.87           C
ATOM   1856  C   CYS A 133      -2.784   1.330  -5.392  1.00 87.87           C
ATOM   1857  O   CYS A 133      -2.888   0.944  -6.556  1.00 87.87           O
ATOM   1858  HA  CYS A 133      -1.455   2.962  -5.928  1.00 87.87           H
ATOM   1859  CB  CYS A 133      -0.577   1.922  -4.293  1.00 87.87           C
ATOM   1860 1HB  CYS A 133      -0.846   1.644  -3.274  1.00 87.87           H
ATOM   1861 2HB  CYS A 133      -0.209   1.021  -4.784  1.00 87.87           H
ATOM   1862  SG  CYS A 133       0.734   3.199  -4.266  1.00 87.87           S
ATOM   1863  HG  CYS A 133       0.263   3.859  -3.212  1.00 87.87           H
ATOM   1864  HN  CYS A 133      -2.167   3.583  -3.319  1.00 87.87           H
ATOM   1865  N   VAL A 134      -3.474   0.839  -4.374  1.00 86.90           N
ATOM   1866  CA  VAL A 134      -4.331  -0.322  -4.541  1.00 86.90           C
ATOM   1867  C   VAL A 134      -5.454   0.015  -5.524  1.00 86.90           C
ATOM   1868  O   VAL A 134      -5.793  -0.794  -6.386  1.00 86.90           O
ATOM   1869  HA  VAL A 134      -3.723  -1.121  -4.965  1.00 86.90           H
ATOM   1870  CB  VAL A 134      -4.849  -0.791  -3.180  1.00 86.90           C
ATOM   1871  HB  VAL A 134      -5.279   0.071  -2.670  1.00 86.90           H
ATOM   1872  CG1 VAL A 134      -5.952  -1.838  -3.344  1.00 86.90           C
ATOM   1873 1HG1 VAL A 134      -6.782  -1.407  -3.904  1.00 86.90           H
ATOM   1874 2HG1 VAL A 134      -5.558  -2.700  -3.884  1.00 86.90           H
ATOM   1875 3HG1 VAL A 134      -6.302  -2.154  -2.362  1.00 86.90           H
ATOM   1876  CG2 VAL A 134      -3.707  -1.328  -2.315  1.00 86.90           C
ATOM   1877 1HG2 VAL A 134      -3.235  -2.172  -2.818  1.00 86.90           H
ATOM   1878 2HG2 VAL A 134      -2.970  -0.541  -2.156  1.00 86.90           H
ATOM   1879 3HG2 VAL A 134      -4.103  -1.655  -1.353  1.00 86.90           H
ATOM   1880  HN  VAL A 134      -3.455   1.220  -3.450  1.00 86.90           H
ATOM   1881  N   LEU A 135      -6.000   1.212  -5.361  1.00 91.46           N
ATOM   1882  CA  LEU A 135      -7.116   1.643  -6.185  1.00 91.46           C
ATOM   1883  C   LEU A 135      -6.641   1.818  -7.629  1.00 91.46           C
ATOM   1884  O   LEU A 135      -7.380   1.528  -8.569  1.00 91.46           O
ATOM   1885  HA  LEU A 135      -7.865   0.852  -6.162  1.00 91.46           H
ATOM   1886  CB  LEU A 135      -7.764   2.897  -5.595  1.00 91.46           C
ATOM   1887 1HB  LEU A 135      -6.984   3.638  -5.421  1.00 91.46           H
ATOM   1888 2HB  LEU A 135      -8.441   3.317  -6.339  1.00 91.46           H
ATOM   1889  CG  LEU A 135      -8.542   2.701  -4.292  1.00 91.46           C
ATOM   1890  HG  LEU A 135      -7.880   2.225  -3.568  1.00 91.46           H
ATOM   1891  CD1 LEU A 135      -8.969   4.045  -3.700  1.00 91.46           C
ATOM   1892 1HD1 LEU A 135      -8.084   4.648  -3.492  1.00 91.46           H
ATOM   1893 2HD1 LEU A 135      -9.606   4.570  -4.412  1.00 91.46           H
ATOM   1894 3HD1 LEU A 135      -9.519   3.876  -2.775  1.00 91.46           H
ATOM   1895  CD2 LEU A 135      -9.732   1.762  -4.501  1.00 91.46           C
ATOM   1896 1HD2 LEU A 135     -10.403   2.187  -5.247  1.00 91.46           H
ATOM   1897 2HD2 LEU A 135      -9.374   0.792  -4.844  1.00 91.46           H
ATOM   1898 3HD2 LEU A 135     -10.267   1.640  -3.559  1.00 91.46           H
ATOM   1899  HN  LEU A 135      -5.693   1.879  -4.683  1.00 91.46           H
ATOM   1900  N   LEU A 136      -5.410   2.292  -7.760  1.00 90.57           N
ATOM   1901  CA  LEU A 136      -4.831   2.517  -9.074  1.00 90.57           C
ATOM   1902  C   LEU A 136      -4.663   1.175  -9.789  1.00 90.57           C
ATOM   1903  O   LEU A 136      -5.001   1.048 -10.965  1.00 90.57           O
ATOM   1904  HA  LEU A 136      -5.536   3.125  -9.641  1.00 90.57           H
ATOM   1905  CB  LEU A 136      -3.533   3.319  -8.956  1.00 90.57           C
ATOM   1906 1HB  LEU A 136      -2.949   2.908  -8.133  1.00 90.57           H
ATOM   1907 2HB  LEU A 136      -2.953   3.167  -9.866  1.00 90.57           H
ATOM   1908  CG  LEU A 136      -3.692   4.824  -8.731  1.00 90.57           C
ATOM   1909  HG  LEU A 136      -4.403   4.974  -7.918  1.00 90.57           H
ATOM   1910  CD1 LEU A 136      -2.369   5.456  -8.295  1.00 90.57           C
ATOM   1911 1HD1 LEU A 136      -2.035   4.996  -7.365  1.00 90.57           H
ATOM   1912 2HD1 LEU A 136      -1.618   5.296  -9.069  1.00 90.57           H
ATOM   1913 3HD1 LEU A 136      -2.510   6.526  -8.142  1.00 90.57           H
ATOM   1914  CD2 LEU A 136      -4.273   5.506  -9.971  1.00 90.57           C
ATOM   1915 1HD2 LEU A 136      -3.606   5.348 -10.818  1.00 90.57           H
ATOM   1916 2HD2 LEU A 136      -5.251   5.081 -10.195  1.00 90.57           H
ATOM   1917 3HD2 LEU A 136      -4.376   6.575  -9.783  1.00 90.57           H
ATOM   1918  HN  LEU A 136      -4.814   2.519  -6.991  1.00 90.57           H
ATOM   1919  N   ILE A 137      -4.140   0.208  -9.050  1.00 84.99           N
ATOM   1920  CA  ILE A 137      -3.890  -1.109  -9.609  1.00 84.99           C
ATOM   1921  C   ILE A 137      -5.215  -1.726 -10.062  1.00 84.99           C
ATOM   1922  O   ILE A 137      -5.281  -2.362 -11.112  1.00 84.99           O
ATOM   1923  HA  ILE A 137      -3.254  -0.978 -10.485  1.00 84.99           H
ATOM   1924  CB  ILE A 137      -3.117  -1.976  -8.614  1.00 84.99           C
ATOM   1925  HB  ILE A 137      -3.588  -1.877  -7.636  1.00 84.99           H
ATOM   1926  CG1 ILE A 137      -1.673  -1.491  -8.471  1.00 84.99           C
ATOM   1927 1HG1 ILE A 137      -1.118  -1.718  -9.382  1.00 84.99           H
ATOM   1928 2HG1 ILE A 137      -1.659  -0.408  -8.351  1.00 84.99           H
ATOM   1929  CG2 ILE A 137      -3.189  -3.454  -9.002  1.00 84.99           C
ATOM   1930 1HG2 ILE A 137      -4.231  -3.777  -9.011  1.00 84.99           H
ATOM   1931 2HG2 ILE A 137      -2.758  -3.592  -9.993  1.00 84.99           H
ATOM   1932 3HG2 ILE A 137      -2.631  -4.048  -8.278  1.00 84.99           H
ATOM   1933  CD1 ILE A 137      -0.988  -2.152  -7.273  1.00 84.99           C
ATOM   1934 1HD1 ILE A 137      -1.532  -1.903  -6.361  1.00 84.99           H
ATOM   1935 2HD1 ILE A 137      -0.982  -3.233  -7.408  1.00 84.99           H
ATOM   1936 3HD1 ILE A 137       0.037  -1.790  -7.195  1.00 84.99           H
ATOM   1937  HN  ILE A 137      -3.889   0.313  -8.088  1.00 84.99           H
ATOM   1938  N   MET A 138      -6.238  -1.516  -9.246  1.00 87.54           N
ATOM   1939  CA  MET A 138      -7.569  -1.997  -9.576  1.00 87.54           C
ATOM   1940  C   MET A 138      -8.070  -1.374 -10.880  1.00 87.54           C
ATOM   1941  O   MET A 138      -8.628  -2.067 -11.729  1.00 87.54           O
ATOM   1942  HA  MET A 138      -7.470  -3.076  -9.695  1.00 87.54           H
ATOM   1943  CB  MET A 138      -8.534  -1.648  -8.440  1.00 87.54           C
ATOM   1944 1HB  MET A 138      -8.156  -2.051  -7.501  1.00 87.54           H
ATOM   1945 2HB  MET A 138      -8.589  -0.566  -8.324  1.00 87.54           H
ATOM   1946  CG  MET A 138      -9.931  -2.208  -8.716  1.00 87.54           C
ATOM   1947 1HG  MET A 138     -10.301  -1.830  -9.669  1.00 87.54           H
ATOM   1948 2HG  MET A 138      -9.886  -3.294  -8.800  1.00 87.54           H
ATOM   1949  SD  MET A 138     -11.045  -1.744  -7.402  1.00 87.54           S
ATOM   1950  CE  MET A 138     -11.190   0.006  -7.722  1.00 87.54           C
ATOM   1951 1HE  MET A 138     -10.206   0.470  -7.653  1.00 87.54           H
ATOM   1952 2HE  MET A 138     -11.596   0.160  -8.721  1.00 87.54           H
ATOM   1953 3HE  MET A 138     -11.856   0.456  -6.986  1.00 87.54           H
ATOM   1954  HN  MET A 138      -6.169  -1.029  -8.376  1.00 87.54           H
ATOM   1955  N   CYS A 139      -7.852  -0.072 -10.999  1.00 90.37           N
ATOM   1956  CA  CYS A 139      -8.328   0.664 -12.158  1.00 90.37           C
ATOM   1957  C   CYS A 139      -7.571   0.164 -13.390  1.00 90.37           C
ATOM   1958  O   CYS A 139      -8.144   0.052 -14.472  1.00 90.37           O
ATOM   1959  HA  CYS A 139      -9.394   0.452 -12.246  1.00 90.37           H
ATOM   1960  CB  CYS A 139      -8.178   2.175 -11.969  1.00 90.37           C
ATOM   1961 1HB  CYS A 139      -7.176   2.406 -11.608  1.00 90.37           H
ATOM   1962 2HB  CYS A 139      -8.297   2.682 -12.926  1.00 90.37           H
ATOM   1963  SG  CYS A 139      -9.427   2.784 -10.779  1.00 90.37           S
ATOM   1964  HG  CYS A 139      -8.808   2.342  -9.688  1.00 90.37           H
ATOM   1965  HN  CYS A 139      -7.360   0.476 -10.323  1.00 90.37           H
ATOM   1966  N   ILE A 140      -6.294  -0.123 -13.183  1.00 84.21           N
ATOM   1967  CA  ILE A 140      -5.463  -0.647 -14.254  1.00 84.21           C
ATOM   1968  C   ILE A 140      -6.078  -1.944 -14.784  1.00 84.21           C
ATOM   1969  O   ILE A 140      -6.166  -2.144 -15.994  1.00 84.21           O
ATOM   1970  HA  ILE A 140      -5.462   0.089 -15.058  1.00 84.21           H
ATOM   1971  CB  ILE A 140      -4.016  -0.802 -13.781  1.00 84.21           C
ATOM   1972  HB  ILE A 140      -4.026  -1.278 -12.801  1.00 84.21           H
ATOM   1973  CG1 ILE A 140      -3.345   0.563 -13.613  1.00 84.21           C
ATOM   1974 1HG1 ILE A 140      -3.129   0.989 -14.593  1.00 84.21           H
ATOM   1975 2HG1 ILE A 140      -4.027   1.249 -13.112  1.00 84.21           H
ATOM   1976  CG2 ILE A 140      -3.227  -1.717 -14.720  1.00 84.21           C
ATOM   1977 1HG2 ILE A 140      -3.694  -2.701 -14.745  1.00 84.21           H
ATOM   1978 2HG2 ILE A 140      -3.224  -1.291 -15.724  1.00 84.21           H
ATOM   1979 3HG2 ILE A 140      -2.202  -1.809 -14.361  1.00 84.21           H
ATOM   1980  CD1 ILE A 140      -2.050   0.442 -12.807  1.00 84.21           C
ATOM   1981 1HD1 ILE A 140      -2.274   0.039 -11.819  1.00 84.21           H
ATOM   1982 2HD1 ILE A 140      -1.361  -0.225 -13.324  1.00 84.21           H
ATOM   1983 3HD1 ILE A 140      -1.594   1.426 -12.703  1.00 84.21           H
ATOM   1984  HN  ILE A 140      -5.828  -0.003 -12.307  1.00 84.21           H
ATOM   1985  N   SER A 141      -6.489  -2.791 -13.851  1.00 85.04           N
ATOM   1986  CA  SER A 141      -7.031  -4.091 -14.208  1.00 85.04           C
ATOM   1987  C   SER A 141      -8.310  -3.918 -15.029  1.00 85.04           C
ATOM   1988  O   SER A 141      -8.519  -4.623 -16.015  1.00 85.04           O
ATOM   1989  HA  SER A 141      -6.256  -4.573 -14.804  1.00 85.04           H
ATOM   1990  CB  SER A 141      -7.311  -4.932 -12.960  1.00 85.04           C
ATOM   1991 1HB  SER A 141      -8.055  -4.428 -12.344  1.00 85.04           H
ATOM   1992 2HB  SER A 141      -7.737  -5.890 -13.257  1.00 85.04           H
ATOM   1993  OG  SER A 141      -6.132  -5.155 -12.192  1.00 85.04           O
ATOM   1994  HG  SER A 141      -5.984  -4.393 -11.562  1.00 85.04           H
ATOM   1995  HN  SER A 141      -6.457  -2.601 -12.870  1.00 85.04           H
ATOM   1996  N   VAL A 142      -9.133  -2.975 -14.592  1.00 87.61           N
ATOM   1997  CA  VAL A 142     -10.387  -2.703 -15.273  1.00 87.61           C
ATOM   1998  C   VAL A 142     -10.096  -2.205 -16.690  1.00 87.61           C
ATOM   1999  O   VAL A 142     -10.742  -2.629 -17.646  1.00 87.61           O
ATOM   2000  HA  VAL A 142     -10.938  -3.641 -15.337  1.00 87.61           H
ATOM   2001  CB  VAL A 142     -11.224  -1.718 -14.453  1.00 87.61           C
ATOM   2002  HB  VAL A 142     -10.628  -0.818 -14.300  1.00 87.61           H
ATOM   2003  CG1 VAL A 142     -12.493  -1.317 -15.207  1.00 87.61           C
ATOM   2004 1HG1 VAL A 142     -12.221  -0.844 -16.151  1.00 87.61           H
ATOM   2005 2HG1 VAL A 142     -13.094  -2.205 -15.406  1.00 87.61           H
ATOM   2006 3HG1 VAL A 142     -13.069  -0.617 -14.602  1.00 87.61           H
ATOM   2007  CG2 VAL A 142     -11.562  -2.298 -13.078  1.00 87.61           C
ATOM   2008 1HG2 VAL A 142     -12.130  -3.220 -13.203  1.00 87.61           H
ATOM   2009 2HG2 VAL A 142     -10.641  -2.509 -12.536  1.00 87.61           H
ATOM   2010 3HG2 VAL A 142     -12.157  -1.577 -12.517  1.00 87.61           H
ATOM   2011  HN  VAL A 142      -8.954  -2.405 -13.790  1.00 87.61           H
ATOM   2012  N   ASP A 143      -9.122  -1.311 -16.780  1.00 81.91           N
ATOM   2013  CA  ASP A 143      -8.784  -0.698 -18.053  1.00 81.91           C
ATOM   2014  C   ASP A 143      -8.333  -1.783 -19.033  1.00 81.91           C
ATOM   2015  O   ASP A 143      -8.721  -1.772 -20.200  1.00 81.91           O
ATOM   2016  HA  ASP A 143      -9.695  -0.195 -18.379  1.00 81.91           H
ATOM   2017  CB  ASP A 143      -7.639   0.304 -17.896  1.00 81.91           C
ATOM   2018 1HB  ASP A 143      -7.921   1.075 -17.180  1.00 81.91           H
ATOM   2019 2HB  ASP A 143      -6.762  -0.202 -17.491  1.00 81.91           H
ATOM   2020  CG  ASP A 143      -7.287   0.949 -19.238  1.00 81.91           C
ATOM   2021  OD1 ASP A 143      -8.202   1.558 -19.832  1.00 81.91           O
ATOM   2022  OD2 ASP A 143      -6.110   0.819 -19.639  1.00 81.91           O
ATOM   2023  HN  ASP A 143      -8.569  -1.006 -16.004  1.00 81.91           H
ATOM   2024  N   ARG A 144      -7.518  -2.695 -18.522  1.00 72.26           N
ATOM   2025  CA  ARG A 144      -6.999  -3.777 -19.341  1.00 72.26           C
ATOM   2026  C   ARG A 144      -8.146  -4.643 -19.865  1.00 72.26           C
ATOM   2027  O   ARG A 144      -8.152  -5.032 -21.032  1.00 72.26           O
ATOM   2028  HA  ARG A 144      -6.475  -3.282 -20.159  1.00 72.26           H
ATOM   2029  CB  ARG A 144      -6.030  -4.654 -18.545  1.00 72.26           C
ATOM   2030 1HB  ARG A 144      -6.482  -4.929 -17.592  1.00 72.26           H
ATOM   2031 2HB  ARG A 144      -5.841  -5.580 -19.088  1.00 72.26           H
ATOM   2032  CG  ARG A 144      -4.708  -3.924 -18.296  1.00 72.26           C
ATOM   2033 1HG  ARG A 144      -4.901  -2.976 -17.795  1.00 72.26           H
ATOM   2034 2HG  ARG A 144      -4.082  -4.516 -17.629  1.00 72.26           H
ATOM   2035  CD  ARG A 144      -3.966  -3.671 -19.610  1.00 72.26           C
ATOM   2036 1HD  ARG A 144      -3.800  -4.614 -20.131  1.00 72.26           H
ATOM   2037 2HD  ARG A 144      -4.573  -3.047 -20.266  1.00 72.26           H
ATOM   2038  NE  ARG A 144      -2.670  -3.008 -19.340  1.00 72.26           N
ATOM   2039  HE  ARG A 144      -2.433  -2.813 -18.389  1.00 72.26           H
ATOM   2040  CZ  ARG A 144      -1.795  -2.655 -20.291  1.00 72.26           C
ATOM   2041  NH1 ARG A 144      -2.061  -2.893 -21.583  1.00 72.26           N
ATOM   2042 1HH1 ARG A 144      -2.918  -3.338 -21.843  1.00 72.26           H
ATOM   2043 2HH1 ARG A 144      -1.402  -2.626 -22.286  1.00 72.26           H
ATOM   2044  NH2 ARG A 144      -0.650  -2.059 -19.931  1.00 72.26           N
ATOM   2045 1HH2 ARG A 144       0.014  -1.789 -20.628  1.00 72.26           H
ATOM   2046 2HH2 ARG A 144      -0.459  -1.885 -18.965  1.00 72.26           H
ATOM   2047  HN  ARG A 144      -7.213  -2.701 -17.570  1.00 72.26           H
ATOM   2048  N   TYR A 145      -9.090  -4.920 -18.977  1.00 83.63           N
ATOM   2049  CA  TYR A 145     -10.264  -5.690 -19.349  1.00 83.63           C
ATOM   2050  C   TYR A 145     -10.992  -5.044 -20.529  1.00 83.63           C
ATOM   2051  O   TYR A 145     -11.269  -5.705 -21.529  1.00 83.63           O
ATOM   2052  HA  TYR A 145      -9.934  -6.688 -19.637  1.00 83.63           H
ATOM   2053  CB  TYR A 145     -11.184  -5.673 -18.126  1.00 83.63           C
ATOM   2054 1HB  TYR A 145     -10.776  -6.342 -17.368  1.00 83.63           H
ATOM   2055 2HB  TYR A 145     -11.185  -4.670 -17.699  1.00 83.63           H
ATOM   2056  CG  TYR A 145     -12.626  -6.085 -18.427  1.00 83.63           C
ATOM   2057  CD1 TYR A 145     -13.623  -5.132 -18.464  1.00 83.63           C
ATOM   2058  HD1 TYR A 145     -13.383  -4.085 -18.278  1.00 83.63           H
ATOM   2059  CD2 TYR A 145     -12.930  -7.411 -18.662  1.00 83.63           C
ATOM   2060  HD2 TYR A 145     -12.143  -8.164 -18.633  1.00 83.63           H
ATOM   2061  CE1 TYR A 145     -14.981  -5.520 -18.747  1.00 83.63           C
ATOM   2062  HE1 TYR A 145     -15.778  -4.777 -18.779  1.00 83.63           H
ATOM   2063  CE2 TYR A 145     -14.288  -7.799 -18.945  1.00 83.63           C
ATOM   2064  HE2 TYR A 145     -14.542  -8.843 -19.132  1.00 83.63           H
ATOM   2065  CZ  TYR A 145     -15.246  -6.834 -18.973  1.00 83.63           C
ATOM   2066  OH  TYR A 145     -16.528  -7.201 -19.241  1.00 83.63           O
ATOM   2067  HH  TYR A 145     -16.577  -8.188 -19.391  1.00 83.63           H
ATOM   2068  HN  TYR A 145      -9.061  -4.628 -18.021  1.00 83.63           H
ATOM   2069  N   ILE A 146     -11.283  -3.761 -20.374  1.00 81.10           N
ATOM   2070  CA  ILE A 146     -12.067  -3.046 -21.366  1.00 81.10           C
ATOM   2071  C   ILE A 146     -11.303  -3.019 -22.691  1.00 81.10           C
ATOM   2072  O   ILE A 146     -11.901  -3.140 -23.759  1.00 81.10           O
ATOM   2073  HA  ILE A 146     -12.993  -3.601 -21.513  1.00 81.10           H
ATOM   2074  CB  ILE A 146     -12.449  -1.658 -20.848  1.00 81.10           C
ATOM   2075  HB  ILE A 146     -11.533  -1.120 -20.605  1.00 81.10           H
ATOM   2076  CG1 ILE A 146     -13.268  -1.759 -19.560  1.00 81.10           C
ATOM   2077 1HG1 ILE A 146     -14.274  -2.109 -19.791  1.00 81.10           H
ATOM   2078 2HG1 ILE A 146     -12.819  -2.498 -18.896  1.00 81.10           H
ATOM   2079  CG2 ILE A 146     -13.174  -0.850 -21.926  1.00 81.10           C
ATOM   2080 1HG2 ILE A 146     -12.523  -0.733 -22.792  1.00 81.10           H
ATOM   2081 2HG2 ILE A 146     -14.083  -1.374 -22.223  1.00 81.10           H
ATOM   2082 3HG2 ILE A 146     -13.434   0.132 -21.531  1.00 81.10           H
ATOM   2083  CD1 ILE A 146     -13.343  -0.407 -18.849  1.00 81.10           C
ATOM   2084 1HD1 ILE A 146     -12.337  -0.072 -18.597  1.00 81.10           H
ATOM   2085 2HD1 ILE A 146     -13.815   0.324 -19.506  1.00 81.10           H
ATOM   2086 3HD1 ILE A 146     -13.931  -0.507 -17.937  1.00 81.10           H
ATOM   2087  HN  ILE A 146     -10.992  -3.213 -19.589  1.00 81.10           H
ATOM   2088  N   ALA A 147      -9.992  -2.858 -22.579  1.00 79.44           N
ATOM   2089  CA  ALA A 147      -9.154  -2.699 -23.755  1.00 79.44           C
ATOM   2090  C   ALA A 147      -9.177  -3.994 -24.570  1.00 79.44           C
ATOM   2091  O   ALA A 147      -9.044  -3.964 -25.793  1.00 79.44           O
ATOM   2092  HA  ALA A 147      -9.575  -1.894 -24.356  1.00 79.44           H
ATOM   2093  CB  ALA A 147      -7.740  -2.306 -23.325  1.00 79.44           C
ATOM   2094 1HB  ALA A 147      -7.775  -1.366 -22.775  1.00 79.44           H
ATOM   2095 2HB  ALA A 147      -7.325  -3.085 -22.686  1.00 79.44           H
ATOM   2096 3HB  ALA A 147      -7.111  -2.187 -24.208  1.00 79.44           H
ATOM   2097  HN  ALA A 147      -9.505  -2.835 -21.706  1.00 79.44           H
ATOM   2098  N   ILE A 148      -9.347  -5.100 -23.861  1.00 75.44           N
ATOM   2099  CA  ILE A 148      -9.230  -6.410 -24.478  1.00 75.44           C
ATOM   2100  C   ILE A 148     -10.617  -6.895 -24.902  1.00 75.44           C
ATOM   2101  O   ILE A 148     -10.803  -7.344 -26.032  1.00 75.44           O
ATOM   2102  HA  ILE A 148      -8.615  -6.297 -25.371  1.00 75.44           H
ATOM   2103  CB  ILE A 148      -8.498  -7.378 -23.545  1.00 75.44           C
ATOM   2104  HB  ILE A 148      -8.960  -7.316 -22.559  1.00 75.44           H
ATOM   2105  CG1 ILE A 148      -7.030  -6.978 -23.382  1.00 75.44           C
ATOM   2106 1HG1 ILE A 148      -6.506  -7.115 -24.327  1.00 75.44           H
ATOM   2107 2HG1 ILE A 148      -6.964  -5.920 -23.130  1.00 75.44           H
ATOM   2108  CG2 ILE A 148      -8.649  -8.822 -24.025  1.00 75.44           C
ATOM   2109 1HG2 ILE A 148      -9.706  -9.089 -24.047  1.00 75.44           H
ATOM   2110 2HG2 ILE A 148      -8.230  -8.918 -25.027  1.00 75.44           H
ATOM   2111 3HG2 ILE A 148      -8.120  -9.489 -23.344  1.00 75.44           H
ATOM   2112  CD1 ILE A 148      -6.353  -7.811 -22.291  1.00 75.44           C
ATOM   2113 1HD1 ILE A 148      -6.866  -7.652 -21.342  1.00 75.44           H
ATOM   2114 2HD1 ILE A 148      -6.401  -8.866 -22.558  1.00 75.44           H
ATOM   2115 3HD1 ILE A 148      -5.311  -7.506 -22.196  1.00 75.44           H
ATOM   2116  HN  ILE A 148      -9.561  -5.110 -22.884  1.00 75.44           H
ATOM   2117  N   ALA A 149     -11.556  -6.789 -23.973  1.00 75.25           N
ATOM   2118  CA  ALA A 149     -12.873  -7.372 -24.170  1.00 75.25           C
ATOM   2119  C   ALA A 149     -13.674  -6.495 -25.134  1.00 75.25           C
ATOM   2120  O   ALA A 149     -14.436  -7.004 -25.954  1.00 75.25           O
ATOM   2121  HA  ALA A 149     -12.737  -8.357 -24.616  1.00 75.25           H
ATOM   2122  CB  ALA A 149     -13.566  -7.535 -22.816  1.00 75.25           C
ATOM   2123 1HB  ALA A 149     -12.971  -8.189 -22.180  1.00 75.25           H
ATOM   2124 2HB  ALA A 149     -13.668  -6.559 -22.340  1.00 75.25           H
ATOM   2125 3HB  ALA A 149     -14.554  -7.971 -22.965  1.00 75.25           H
ATOM   2126  HN  ALA A 149     -11.429  -6.318 -23.101  1.00 75.25           H
ATOM   2127  N   GLN A 150     -13.474  -5.191 -25.004  1.00 66.71           N
ATOM   2128  CA  GLN A 150     -14.255  -4.234 -25.768  1.00 66.71           C
ATOM   2129  C   GLN A 150     -13.355  -3.472 -26.743  1.00 66.71           C
ATOM   2130  O   GLN A 150     -13.526  -2.271 -26.942  1.00 66.71           O
ATOM   2131  HA  GLN A 150     -14.981  -4.829 -26.323  1.00 66.71           H
ATOM   2132  CB  GLN A 150     -15.000  -3.270 -24.843  1.00 66.71           C
ATOM   2133 1HB  GLN A 150     -14.282  -2.681 -24.271  1.00 66.71           H
ATOM   2134 2HB  GLN A 150     -15.586  -2.569 -25.437  1.00 66.71           H
ATOM   2135  CG  GLN A 150     -15.921  -4.030 -23.886  1.00 66.71           C
ATOM   2136 1HG  GLN A 150     -16.552  -4.716 -24.452  1.00 66.71           H
ATOM   2137 2HG  GLN A 150     -15.324  -4.635 -23.204  1.00 66.71           H
ATOM   2138  CD  GLN A 150     -16.798  -3.064 -23.086  1.00 66.71           C
ATOM   2139  OE1 GLN A 150     -16.653  -1.855 -23.151  1.00 66.71           O
ATOM   2140  NE2 GLN A 150     -17.713  -3.664 -22.330  1.00 66.71           N
ATOM   2141 1HE2 GLN A 150     -17.779  -4.662 -22.323  1.00 66.71           H
ATOM   2142 2HE2 GLN A 150     -18.335  -3.118 -21.770  1.00 66.71           H
ATOM   2143  HN  GLN A 150     -12.795  -4.788 -24.390  1.00 66.71           H
ATOM   2144  N   ALA A 151     -12.415  -4.203 -27.325  1.00 66.42           N
ATOM   2145  CA  ALA A 151     -11.351  -3.580 -28.093  1.00 66.42           C
ATOM   2146  C   ALA A 151     -11.963  -2.686 -29.173  1.00 66.42           C
ATOM   2147  O   ALA A 151     -11.450  -1.604 -29.453  1.00 66.42           O
ATOM   2148  HA  ALA A 151     -10.767  -2.962 -27.411  1.00 66.42           H
ATOM   2149  CB  ALA A 151     -10.442  -4.662 -28.678  1.00 66.42           C
ATOM   2150 1HB  ALA A 151     -10.009  -5.250 -27.869  1.00 66.42           H
ATOM   2151 2HB  ALA A 151     -11.025  -5.314 -29.329  1.00 66.42           H
ATOM   2152 3HB  ALA A 151      -9.644  -4.194 -29.255  1.00 66.42           H
ATOM   2153  HN  ALA A 151     -12.373  -5.201 -27.277  1.00 66.42           H
ATOM   2154  N   MET A 152     -13.052  -3.173 -29.751  1.00 55.46           N
ATOM   2155  CA  MET A 152     -13.688  -2.475 -30.856  1.00 55.46           C
ATOM   2156  C   MET A 152     -14.149  -1.080 -30.431  1.00 55.46           C
ATOM   2157  O   MET A 152     -13.853  -0.093 -31.103  1.00 55.46           O
ATOM   2158  HA  MET A 152     -12.924  -2.393 -31.629  1.00 55.46           H
ATOM   2159  CB  MET A 152     -14.891  -3.284 -31.345  1.00 55.46           C
ATOM   2160 1HB  MET A 152     -15.463  -3.646 -30.490  1.00 55.46           H
ATOM   2161 2HB  MET A 152     -15.555  -2.641 -31.924  1.00 55.46           H
ATOM   2162  CG  MET A 152     -14.443  -4.468 -32.204  1.00 55.46           C
ATOM   2163 1HG  MET A 152     -13.690  -4.143 -32.922  1.00 55.46           H
ATOM   2164 2HG  MET A 152     -13.977  -5.228 -31.576  1.00 55.46           H
ATOM   2165  SD  MET A 152     -15.844  -5.164 -33.063  1.00 55.46           S
ATOM   2166  CE  MET A 152     -15.028  -6.443 -34.004  1.00 55.46           C
ATOM   2167 1HE  MET A 152     -14.284  -5.992 -34.661  1.00 55.46           H
ATOM   2168 2HE  MET A 152     -14.537  -7.138 -33.322  1.00 55.46           H
ATOM   2169 3HE  MET A 152     -15.764  -6.980 -34.602  1.00 55.46           H
ATOM   2170  HN  MET A 152     -13.498  -4.025 -29.476  1.00 55.46           H
ATOM   2171  N   ARG A 153     -14.867  -1.042 -29.318  1.00 53.70           N
ATOM   2172  CA  ARG A 153     -15.437   0.205 -28.837  1.00 53.70           C
ATOM   2173  C   ARG A 153     -14.342   1.093 -28.240  1.00 53.70           C
ATOM   2174  O   ARG A 153     -14.528   2.300 -28.095  1.00 53.70           O
ATOM   2175  HA  ARG A 153     -15.880   0.668 -29.718  1.00 53.70           H
ATOM   2176  CB  ARG A 153     -16.509  -0.052 -27.777  1.00 53.70           C
ATOM   2177 1HB  ARG A 153     -16.153  -0.798 -27.067  1.00 53.70           H
ATOM   2178 2HB  ARG A 153     -16.694   0.862 -27.212  1.00 53.70           H
ATOM   2179  CG  ARG A 153     -17.812  -0.533 -28.420  1.00 53.70           C
ATOM   2180 1HG  ARG A 153     -18.106   0.156 -29.212  1.00 53.70           H
ATOM   2181 2HG  ARG A 153     -17.654  -1.506 -28.886  1.00 53.70           H
ATOM   2182  CD  ARG A 153     -18.931  -0.634 -27.382  1.00 53.70           C
ATOM   2183 1HD  ARG A 153     -18.677  -1.385 -26.633  1.00 53.70           H
ATOM   2184 2HD  ARG A 153     -19.040   0.315 -26.858  1.00 53.70           H
ATOM   2185  NE  ARG A 153     -20.205  -0.994 -28.045  1.00 53.70           N
ATOM   2186  HE  ARG A 153     -20.203  -1.095 -29.040  1.00 53.70           H
ATOM   2187  CZ  ARG A 153     -21.360  -1.192 -27.395  1.00 53.70           C
ATOM   2188  NH1 ARG A 153     -21.420  -1.069 -26.062  1.00 53.70           N
ATOM   2189 1HH1 ARG A 153     -20.599  -0.828 -25.545  1.00 53.70           H
ATOM   2190 2HH1 ARG A 153     -22.286  -1.218 -25.585  1.00 53.70           H
ATOM   2191  NH2 ARG A 153     -22.454  -1.514 -28.099  1.00 53.70           N
ATOM   2192 1HH2 ARG A 153     -23.324  -1.665 -27.629  1.00 53.70           H
ATOM   2193 2HH2 ARG A 153     -22.400  -1.604 -29.093  1.00 53.70           H
ATOM   2194  HN  ARG A 153     -15.061  -1.842 -28.750  1.00 53.70           H
ATOM   2195  N   ALA A 154     -13.226   0.460 -27.910  1.00 58.97           N
ATOM   2196  CA  ALA A 154     -12.187   1.125 -27.142  1.00 58.97           C
ATOM   2197  C   ALA A 154     -11.498   2.169 -28.023  1.00 58.97           C
ATOM   2198  O   ALA A 154     -11.018   3.187 -27.526  1.00 58.97           O
ATOM   2199  HA  ALA A 154     -12.667   1.630 -26.303  1.00 58.97           H
ATOM   2200  CB  ALA A 154     -11.208   0.084 -26.597  1.00 58.97           C
ATOM   2201 1HB  ALA A 154     -11.743  -0.616 -25.955  1.00 58.97           H
ATOM   2202 2HB  ALA A 154     -10.755  -0.459 -27.427  1.00 58.97           H
ATOM   2203 3HB  ALA A 154     -10.429   0.583 -26.021  1.00 58.97           H
ATOM   2204  HN  ALA A 154     -13.026  -0.488 -28.158  1.00 58.97           H
ATOM   2205  N   HIS A 155     -11.469   1.880 -29.316  1.00 54.74           N
ATOM   2206  CA  HIS A 155     -10.685   2.677 -30.244  1.00 54.74           C
ATOM   2207  C   HIS A 155     -11.340   4.048 -30.424  1.00 54.74           C
ATOM   2208  O   HIS A 155     -10.660   5.072 -30.407  1.00 54.74           O
ATOM   2209  HA  HIS A 155      -9.703   2.810 -29.790  1.00 54.74           H
ATOM   2210  CB  HIS A 155     -10.490   1.935 -31.567  1.00 54.74           C
ATOM   2211 1HB  HIS A 155     -11.145   1.063 -31.583  1.00 54.74           H
ATOM   2212 2HB  HIS A 155     -10.803   2.584 -32.386  1.00 54.74           H
ATOM   2213  CG  HIS A 155      -9.070   1.485 -31.816  1.00 54.74           C
ATOM   2214  ND1 HIS A 155      -8.043   2.368 -32.102  1.00 54.74           N
ATOM   2215  HD1 HIS A 155      -8.129   3.361 -32.173  1.00 54.74           H
ATOM   2216  CD2 HIS A 155      -8.518   0.238 -31.817  1.00 54.74           C
ATOM   2217  HD2 HIS A 155      -9.049  -0.694 -31.627  1.00 54.74           H
ATOM   2218  CE1 HIS A 155      -6.928   1.672 -32.267  1.00 54.74           C
ATOM   2219  HE1 HIS A 155      -5.946   2.082 -32.503  1.00 54.74           H
ATOM   2220  NE2 HIS A 155      -7.224   0.352 -32.091  1.00 54.74           N
ATOM   2221  HN  HIS A 155     -11.969   1.119 -29.730  1.00 54.74           H
ATOM   2222  N   THR A 156     -12.655   4.023 -30.592  1.00 61.87           N
ATOM   2223  CA  THR A 156     -13.385   5.224 -30.958  1.00 61.87           C
ATOM   2224  C   THR A 156     -13.417   6.207 -29.787  1.00 61.87           C
ATOM   2225  O   THR A 156     -13.533   7.415 -29.988  1.00 61.87           O
ATOM   2226  HA  THR A 156     -12.853   5.715 -31.773  1.00 61.87           H
ATOM   2227  CB  THR A 156     -14.776   4.804 -31.437  1.00 61.87           C
ATOM   2228  HB  THR A 156     -15.485   5.627 -31.346  1.00 61.87           H
ATOM   2229  OG1 THR A 156     -15.076   3.646 -30.661  1.00 61.87           O
ATOM   2230  HG1 THR A 156     -16.044   3.414 -30.753  1.00 61.87           H
ATOM   2231  CG2 THR A 156     -14.770   4.294 -32.879  1.00 61.87           C
ATOM   2232 1HG2 THR A 156     -14.113   3.427 -32.956  1.00 61.87           H
ATOM   2233 2HG2 THR A 156     -14.411   5.081 -33.542  1.00 61.87           H
ATOM   2234 3HG2 THR A 156     -15.782   4.009 -33.168  1.00 61.87           H
ATOM   2235  HN  THR A 156     -13.217   3.203 -30.482  1.00 61.87           H
ATOM   2236  N   TRP A 157     -13.312   5.653 -28.588  1.00 56.94           N
ATOM   2237  CA  TRP A 157     -13.548   6.428 -27.381  1.00 56.94           C
ATOM   2238  C   TRP A 157     -12.189   6.761 -26.761  1.00 56.94           C
ATOM   2239  O   TRP A 157     -12.096   7.012 -25.560  1.00 56.94           O
ATOM   2240  HA  TRP A 157     -14.061   7.346 -27.670  1.00 56.94           H
ATOM   2241  CB  TRP A 157     -14.476   5.681 -26.422  1.00 56.94           C
ATOM   2242 1HB  TRP A 157     -14.115   4.659 -26.305  1.00 56.94           H
ATOM   2243 2HB  TRP A 157     -14.423   6.152 -25.441  1.00 56.94           H
ATOM   2244  CG  TRP A 157     -15.937   5.642 -26.874  1.00 56.94           C
ATOM   2245  CD1 TRP A 157     -16.454   5.021 -27.944  1.00 56.94           C
ATOM   2246  HD1 TRP A 157     -15.869   4.441 -28.658  1.00 56.94           H
ATOM   2247  CD2 TRP A 157     -17.057   6.278 -26.222  1.00 56.94           C
ATOM   2248  NE1 TRP A 157     -17.818   5.210 -28.029  1.00 56.94           N
ATOM   2249  HE1 TRP A 157     -18.423   4.847 -28.737  1.00 56.94           H
ATOM   2250  CE2 TRP A 157     -18.196   5.998 -26.948  1.00 56.94           C
ATOM   2251  CE3 TRP A 157     -17.104   7.063 -25.057  1.00 56.94           C
ATOM   2252  HE3 TRP A 157     -16.219   7.297 -24.466  1.00 56.94           H
ATOM   2253  CZ2 TRP A 157     -19.467   6.465 -26.590  1.00 56.94           C
ATOM   2254  HZ2 TRP A 157     -20.352   6.230 -27.181  1.00 56.94           H
ATOM   2255  CZ3 TRP A 157     -18.382   7.522 -24.712  1.00 56.94           C
ATOM   2256  HZ3 TRP A 157     -18.475   8.136 -23.817  1.00 56.94           H
ATOM   2257  CH2 TRP A 157     -19.539   7.249 -25.433  1.00 56.94           C
ATOM   2258  HH2 TRP A 157     -20.498   7.645 -25.098  1.00 56.94           H
ATOM   2259  HN  TRP A 157     -13.071   4.694 -28.434  1.00 56.94           H
ATOM   2260  N   ARG A 158     -11.170   6.753 -27.607  1.00 58.48           N
ATOM   2261  CA  ARG A 158      -9.800   6.834 -27.129  1.00 58.48           C
ATOM   2262  C   ARG A 158      -9.582   8.140 -26.362  1.00 58.48           C
ATOM   2263  O   ARG A 158      -8.999   8.138 -25.279  1.00 58.48           O
ATOM   2264  HA  ARG A 158      -9.681   5.971 -26.475  1.00 58.48           H
ATOM   2265  CB  ARG A 158      -8.807   6.761 -28.291  1.00 58.48           C
ATOM   2266 1HB  ARG A 158      -9.076   5.939 -28.953  1.00 58.48           H
ATOM   2267 2HB  ARG A 158      -8.862   7.677 -28.880  1.00 58.48           H
ATOM   2268  CG  ARG A 158      -7.378   6.564 -27.779  1.00 58.48           C
ATOM   2269 1HG  ARG A 158      -7.083   7.421 -27.173  1.00 58.48           H
ATOM   2270 2HG  ARG A 158      -7.338   5.688 -27.131  1.00 58.48           H
ATOM   2271  CD  ARG A 158      -6.398   6.392 -28.941  1.00 58.48           C
ATOM   2272 1HD  ARG A 158      -6.692   5.539 -29.552  1.00 58.48           H
ATOM   2273 2HD  ARG A 158      -6.427   7.271 -29.585  1.00 58.48           H
ATOM   2274  NE  ARG A 158      -5.027   6.193 -28.421  1.00 58.48           N
ATOM   2275  HE  ARG A 158      -4.888   6.247 -27.432  1.00 58.48           H
ATOM   2276  CZ  ARG A 158      -3.960   5.944 -29.192  1.00 58.48           C
ATOM   2277  NH1 ARG A 158      -4.088   5.861 -30.524  1.00 58.48           N
ATOM   2278 1HH1 ARG A 158      -4.984   5.984 -30.948  1.00 58.48           H
ATOM   2279 2HH1 ARG A 158      -3.286   5.675 -31.092  1.00 58.48           H
ATOM   2280  NH2 ARG A 158      -2.763   5.780 -28.612  1.00 58.48           N
ATOM   2281 1HH2 ARG A 158      -1.957   5.594 -29.174  1.00 58.48           H
ATOM   2282 2HH2 ARG A 158      -2.676   5.844 -27.618  1.00 58.48           H
ATOM   2283  HN  ARG A 158     -11.268   6.693 -28.600  1.00 58.48           H
ATOM   2284  N   GLU A 159     -10.062   9.224 -26.954  1.00 64.66           N
ATOM   2285  CA  GLU A 159      -9.850  10.544 -26.384  1.00 64.66           C
ATOM   2286  C   GLU A 159     -10.652  10.699 -25.090  1.00 64.66           C
ATOM   2287  O   GLU A 159     -10.127  11.169 -24.083  1.00 64.66           O
ATOM   2288  HA  GLU A 159      -8.783  10.597 -26.166  1.00 64.66           H
ATOM   2289  CB  GLU A 159     -10.212  11.640 -27.388  1.00 64.66           C
ATOM   2290 1HB  GLU A 159     -11.175  11.415 -27.845  1.00 64.66           H
ATOM   2291 2HB  GLU A 159     -10.184  12.612 -26.897  1.00 64.66           H
ATOM   2292  CG  GLU A 159      -9.189  11.702 -28.524  1.00 64.66           C
ATOM   2293 1HG  GLU A 159      -8.181  11.730 -28.110  1.00 64.66           H
ATOM   2294 2HG  GLU A 159      -9.259  10.799 -29.131  1.00 64.66           H
ATOM   2295  CD  GLU A 159      -9.419  12.933 -29.403  1.00 64.66           C
ATOM   2296  OE1 GLU A 159      -8.472  13.293 -30.135  1.00 64.66           O
ATOM   2297  OE2 GLU A 159     -10.537  13.487 -29.322  1.00 64.66           O
ATOM   2298  HN  GLU A 159     -10.586   9.211 -27.805  1.00 64.66           H
ATOM   2299  N   LYS A 160     -11.912  10.293 -25.161  1.00 69.48           N
ATOM   2300  CA  LYS A 160     -12.796  10.394 -24.013  1.00 69.48           C
ATOM   2301  C   LYS A 160     -12.201   9.605 -22.845  1.00 69.48           C
ATOM   2302  O   LYS A 160     -12.310  10.018 -21.692  1.00 69.48           O
ATOM   2303  HA  LYS A 160     -12.845  11.446 -23.729  1.00 69.48           H
ATOM   2304  CB  LYS A 160     -14.214   9.961 -24.389  1.00 69.48           C
ATOM   2305 1HB  LYS A 160     -14.184   8.988 -24.879  1.00 69.48           H
ATOM   2306 2HB  LYS A 160     -14.814   9.844 -23.486  1.00 69.48           H
ATOM   2307  CG  LYS A 160     -14.873  10.985 -25.316  1.00 69.48           C
ATOM   2308 1HG  LYS A 160     -14.755  11.985 -24.900  1.00 69.48           H
ATOM   2309 2HG  LYS A 160     -14.371  10.980 -26.283  1.00 69.48           H
ATOM   2310  CD  LYS A 160     -16.360  10.677 -25.504  1.00 69.48           C
ATOM   2311 1HD  LYS A 160     -16.478   9.677 -25.921  1.00 69.48           H
ATOM   2312 2HD  LYS A 160     -16.861  10.680 -24.536  1.00 69.48           H
ATOM   2313  CE  LYS A 160     -17.019  11.702 -26.428  1.00 69.48           C
ATOM   2314 1HE  LYS A 160     -16.914  12.702 -26.006  1.00 69.48           H
ATOM   2315 2HE  LYS A 160     -16.512  11.710 -27.393  1.00 69.48           H
ATOM   2316  NZ  LYS A 160     -18.452  11.385 -26.617  1.00 69.48           N
ATOM   2317 1HZ  LYS A 160     -18.875  12.076 -27.226  1.00 69.48           H
ATOM   2318 2HZ  LYS A 160     -18.543  10.465 -27.035  1.00 69.48           H
ATOM   2319 3HZ  LYS A 160     -18.922  11.395 -25.718  1.00 69.48           H
ATOM   2320  HN  LYS A 160     -12.328   9.903 -25.982  1.00 69.48           H
ATOM   2321  N   ARG A 161     -11.584   8.482 -23.185  1.00 67.97           N
ATOM   2322  CA  ARG A 161     -10.990   7.620 -22.178  1.00 67.97           C
ATOM   2323  C   ARG A 161      -9.895   8.370 -21.417  1.00 67.97           C
ATOM   2324  O   ARG A 161      -9.732   8.184 -20.212  1.00 67.97           O
ATOM   2325  HA  ARG A 161     -11.814   7.354 -21.517  1.00 67.97           H
ATOM   2326  CB  ARG A 161     -10.391   6.363 -22.812  1.00 67.97           C
ATOM   2327 1HB  ARG A 161      -9.960   6.611 -23.782  1.00 67.97           H
ATOM   2328 2HB  ARG A 161      -9.579   5.988 -22.188  1.00 67.97           H
ATOM   2329  CG  ARG A 161     -11.454   5.276 -22.983  1.00 67.97           C
ATOM   2330 1HG  ARG A 161     -11.839   4.982 -22.007  1.00 67.97           H
ATOM   2331 2HG  ARG A 161     -12.295   5.672 -23.551  1.00 67.97           H
ATOM   2332  CD  ARG A 161     -10.877   4.053 -23.699  1.00 67.97           C
ATOM   2333 1HD  ARG A 161     -10.926   4.197 -24.779  1.00 67.97           H
ATOM   2334 2HD  ARG A 161      -9.825   3.933 -23.442  1.00 67.97           H
ATOM   2335  NE  ARG A 161     -11.632   2.840 -23.317  1.00 67.97           N
ATOM   2336  HE  ARG A 161     -12.594   2.946 -23.063  1.00 67.97           H
ATOM   2337  CZ  ARG A 161     -11.108   1.606 -23.289  1.00 67.97           C
ATOM   2338  NH1 ARG A 161      -9.825   1.405 -23.619  1.00 67.97           N
ATOM   2339 1HH1 ARG A 161      -9.251   2.178 -23.889  1.00 67.97           H
ATOM   2340 2HH1 ARG A 161      -9.442   0.482 -23.596  1.00 67.97           H
ATOM   2341  NH2 ARG A 161     -11.887   0.578 -22.926  1.00 67.97           N
ATOM   2342 1HH2 ARG A 161     -11.511  -0.349 -22.900  1.00 67.97           H
ATOM   2343 2HH2 ARG A 161     -12.843   0.737 -22.681  1.00 67.97           H
ATOM   2344  HN  ARG A 161     -11.488   8.160 -24.127  1.00 67.97           H
ATOM   2345  N   LEU A 162      -9.172   9.203 -22.152  1.00 78.87           N
ATOM   2346  CA  LEU A 162      -8.069   9.950 -21.570  1.00 78.87           C
ATOM   2347  C   LEU A 162      -8.621  10.975 -20.577  1.00 78.87           C
ATOM   2348  O   LEU A 162      -8.015  11.224 -19.536  1.00 78.87           O
ATOM   2349  HA  LEU A 162      -7.446   9.241 -21.025  1.00 78.87           H
ATOM   2350  CB  LEU A 162      -7.200  10.564 -22.669  1.00 78.87           C
ATOM   2351 1HB  LEU A 162      -6.970   9.789 -23.400  1.00 78.87           H
ATOM   2352 2HB  LEU A 162      -7.786  11.325 -23.186  1.00 78.87           H
ATOM   2353  CG  LEU A 162      -5.886  11.199 -22.209  1.00 78.87           C
ATOM   2354  HG  LEU A 162      -6.102  11.860 -21.370  1.00 78.87           H
ATOM   2355  CD1 LEU A 162      -4.909  10.134 -21.707  1.00 78.87           C
ATOM   2356 1HD1 LEU A 162      -5.354   9.601 -20.866  1.00 78.87           H
ATOM   2357 2HD1 LEU A 162      -4.695   9.429 -22.511  1.00 78.87           H
ATOM   2358 3HD1 LEU A 162      -3.984  10.612 -21.386  1.00 78.87           H
ATOM   2359  CD2 LEU A 162      -5.275  12.060 -23.317  1.00 78.87           C
ATOM   2360 1HD2 LEU A 162      -5.077  11.440 -24.191  1.00 78.87           H
ATOM   2361 2HD2 LEU A 162      -5.972  12.854 -23.585  1.00 78.87           H
ATOM   2362 3HD2 LEU A 162      -4.342  12.498 -22.963  1.00 78.87           H
ATOM   2363  HN  LEU A 162      -9.329   9.371 -23.125  1.00 78.87           H
ATOM   2364  N   LEU A 163      -9.763  11.543 -20.935  1.00 81.46           N
ATOM   2365  CA  LEU A 163     -10.417  12.515 -20.076  1.00 81.46           C
ATOM   2366  C   LEU A 163     -10.876  11.825 -18.789  1.00 81.46           C
ATOM   2367  O   LEU A 163     -10.594  12.302 -17.691  1.00 81.46           O
ATOM   2368  HA  LEU A 163      -9.677  13.272 -19.816  1.00 81.46           H
ATOM   2369  CB  LEU A 163     -11.545  13.224 -20.829  1.00 81.46           C
ATOM   2370 1HB  LEU A 163     -11.139  13.624 -21.758  1.00 81.46           H
ATOM   2371 2HB  LEU A 163     -12.295  12.481 -21.102  1.00 81.46           H
ATOM   2372  CG  LEU A 163     -12.242  14.360 -20.079  1.00 81.46           C
ATOM   2373  HG  LEU A 163     -12.564  13.982 -19.108  1.00 81.46           H
ATOM   2374  CD1 LEU A 163     -11.276  15.517 -19.815  1.00 81.46           C
ATOM   2375 1HD1 LEU A 163     -10.440  15.162 -19.213  1.00 81.46           H
ATOM   2376 2HD1 LEU A 163     -10.903  15.902 -20.764  1.00 81.46           H
ATOM   2377 3HD1 LEU A 163     -11.797  16.311 -19.281  1.00 81.46           H
ATOM   2378  CD2 LEU A 163     -13.497  14.820 -20.823  1.00 81.46           C
ATOM   2379 1HD2 LEU A 163     -13.221  15.174 -21.816  1.00 81.46           H
ATOM   2380 2HD2 LEU A 163     -14.191  13.984 -20.915  1.00 81.46           H
ATOM   2381 3HD2 LEU A 163     -13.973  15.628 -20.268  1.00 81.46           H
ATOM   2382  HN  LEU A 163     -10.240  11.349 -21.792  1.00 81.46           H
ATOM   2383  N   TYR A 164     -11.574  10.714 -18.968  1.00 75.35           N
ATOM   2384  CA  TYR A 164     -12.095   9.966 -17.836  1.00 75.35           C
ATOM   2385  C   TYR A 164     -10.961   9.486 -16.928  1.00 75.35           C
ATOM   2386  O   TYR A 164     -11.123   9.416 -15.711  1.00 75.35           O
ATOM   2387  HA  TYR A 164     -12.749  10.628 -17.268  1.00 75.35           H
ATOM   2388  CB  TYR A 164     -12.809   8.749 -18.427  1.00 75.35           C
ATOM   2389 1HB  TYR A 164     -12.181   8.314 -19.204  1.00 75.35           H
ATOM   2390 2HB  TYR A 164     -12.923   7.994 -17.648  1.00 75.35           H
ATOM   2391  CG  TYR A 164     -14.185   9.062 -19.019  1.00 75.35           C
ATOM   2392  CD1 TYR A 164     -15.153   9.660 -18.237  1.00 75.35           C
ATOM   2393  HD1 TYR A 164     -14.937   9.910 -17.199  1.00 75.35           H
ATOM   2394  CD2 TYR A 164     -14.458   8.745 -20.334  1.00 75.35           C
ATOM   2395  HD2 TYR A 164     -13.694   8.273 -20.951  1.00 75.35           H
ATOM   2396  CE1 TYR A 164     -16.447   9.954 -18.795  1.00 75.35           C
ATOM   2397  HE1 TYR A 164     -17.221  10.427 -18.189  1.00 75.35           H
ATOM   2398  CE2 TYR A 164     -15.753   9.040 -20.891  1.00 75.35           C
ATOM   2399  HE2 TYR A 164     -15.982   8.795 -21.928  1.00 75.35           H
ATOM   2400  CZ  TYR A 164     -16.684   9.630 -20.094  1.00 75.35           C
ATOM   2401  OH  TYR A 164     -17.906   9.908 -20.620  1.00 75.35           O
ATOM   2402  HH  TYR A 164     -18.483  10.347 -19.931  1.00 75.35           H
ATOM   2403  HN  TYR A 164     -11.786  10.324 -19.865  1.00 75.35           H
ATOM   2404  N   SER A 165      -9.838   9.168 -17.555  1.00 86.10           N
ATOM   2405  CA  SER A 165      -8.683   8.679 -16.821  1.00 86.10           C
ATOM   2406  C   SER A 165      -8.205   9.741 -15.829  1.00 86.10           C
ATOM   2407  O   SER A 165      -7.767   9.414 -14.727  1.00 86.10           O
ATOM   2408  HA  SER A 165      -9.032   7.792 -16.293  1.00 86.10           H
ATOM   2409  CB  SER A 165      -7.549   8.292 -17.772  1.00 86.10           C
ATOM   2410 1HB  SER A 165      -6.812   7.697 -17.234  1.00 86.10           H
ATOM   2411 2HB  SER A 165      -7.944   7.664 -18.571  1.00 86.10           H
ATOM   2412  OG  SER A 165      -6.914   9.435 -18.338  1.00 86.10           O
ATOM   2413  HG  SER A 165      -7.600  10.110 -18.607  1.00 86.10           H
ATOM   2414  HN  SER A 165      -9.710   9.241 -18.544  1.00 86.10           H
ATOM   2415  N   LYS A 166      -8.306  10.992 -16.256  1.00 83.31           N
ATOM   2416  CA  LYS A 166      -7.908  12.105 -15.411  1.00 83.31           C
ATOM   2417  C   LYS A 166      -8.866  12.205 -14.222  1.00 83.31           C
ATOM   2418  O   LYS A 166      -8.431  12.335 -13.079  1.00 83.31           O
ATOM   2419  HA  LYS A 166      -6.910  11.888 -15.032  1.00 83.31           H
ATOM   2420  CB  LYS A 166      -7.811  13.392 -16.232  1.00 83.31           C
ATOM   2421 1HB  LYS A 166      -8.729  13.537 -16.801  1.00 83.31           H
ATOM   2422 2HB  LYS A 166      -7.712  14.248 -15.564  1.00 83.31           H
ATOM   2423  CG  LYS A 166      -6.616  13.344 -17.187  1.00 83.31           C
ATOM   2424 1HG  LYS A 166      -5.699  13.188 -16.620  1.00 83.31           H
ATOM   2425 2HG  LYS A 166      -6.721  12.497 -17.864  1.00 83.31           H
ATOM   2426  CD  LYS A 166      -6.508  14.639 -17.995  1.00 83.31           C
ATOM   2427 1HD  LYS A 166      -7.415  14.782 -18.583  1.00 83.31           H
ATOM   2428 2HD  LYS A 166      -6.429  15.489 -17.318  1.00 83.31           H
ATOM   2429  CE  LYS A 166      -5.292  14.606 -18.924  1.00 83.31           C
ATOM   2430 1HE  LYS A 166      -4.391  14.400 -18.346  1.00 83.31           H
ATOM   2431 2HE  LYS A 166      -5.400  13.795 -19.645  1.00 83.31           H
ATOM   2432  NZ  LYS A 166      -5.149  15.895 -19.636  1.00 83.31           N
ATOM   2433 1HZ  LYS A 166      -4.346  15.852 -20.255  1.00 83.31           H
ATOM   2434 2HZ  LYS A 166      -5.985  16.076 -20.180  1.00 83.31           H
ATOM   2435 3HZ  LYS A 166      -5.016  16.641 -18.962  1.00 83.31           H
ATOM   2436  HN  LYS A 166      -8.651  11.248 -17.159  1.00 83.31           H
ATOM   2437  N   MET A 167     -10.153  12.140 -14.533  1.00 84.97           N
ATOM   2438  CA  MET A 167     -11.177  12.265 -13.510  1.00 84.97           C
ATOM   2439  C   MET A 167     -11.050  11.152 -12.468  1.00 84.97           C
ATOM   2440  O   MET A 167     -11.129  11.409 -11.267  1.00 84.97           O
ATOM   2441  HA  MET A 167     -11.005  13.234 -13.040  1.00 84.97           H
ATOM   2442  CB  MET A 167     -12.560  12.200 -14.161  1.00 84.97           C
ATOM   2443 1HB  MET A 167     -12.648  11.284 -14.745  1.00 84.97           H
ATOM   2444 2HB  MET A 167     -13.328  12.160 -13.388  1.00 84.97           H
ATOM   2445  CG  MET A 167     -12.799  13.412 -15.063  1.00 84.97           C
ATOM   2446 1HG  MET A 167     -12.737  14.330 -14.478  1.00 84.97           H
ATOM   2447 2HG  MET A 167     -12.021  13.468 -15.825  1.00 84.97           H
ATOM   2448  SD  MET A 167     -14.403  13.290 -15.837  1.00 84.97           S
ATOM   2449  CE  MET A 167     -15.451  13.626 -14.432  1.00 84.97           C
ATOM   2450 1HE  MET A 167     -15.274  12.877 -13.659  1.00 84.97           H
ATOM   2451 2HE  MET A 167     -15.224  14.616 -14.037  1.00 84.97           H
ATOM   2452 3HE  MET A 167     -16.496  13.589 -14.741  1.00 84.97           H
ATOM   2453  HN  MET A 167     -10.498  12.005 -15.462  1.00 84.97           H
ATOM   2454  N   VAL A 168     -10.855   9.939 -12.965  1.00 92.34           N
ATOM   2455  CA  VAL A 168     -10.769   8.779 -12.095  1.00 92.34           C
ATOM   2456  C   VAL A 168      -9.582   8.946 -11.144  1.00 92.34           C
ATOM   2457  O   VAL A 168      -9.691   8.660  -9.953  1.00 92.34           O
ATOM   2458  HA  VAL A 168     -11.687   8.740 -11.507  1.00 92.34           H
ATOM   2459  CB  VAL A 168     -10.689   7.501 -12.933  1.00 92.34           C
ATOM   2460  HB  VAL A 168      -9.884   7.625 -13.657  1.00 92.34           H
ATOM   2461  CG1 VAL A 168     -10.353   6.292 -12.058  1.00 92.34           C
ATOM   2462 1HG1 VAL A 168      -9.390   6.452 -11.572  1.00 92.34           H
ATOM   2463 2HG1 VAL A 168     -11.126   6.165 -11.300  1.00 92.34           H
ATOM   2464 3HG1 VAL A 168     -10.302   5.398 -12.679  1.00 92.34           H
ATOM   2465  CG2 VAL A 168     -11.988   7.272 -13.709  1.00 92.34           C
ATOM   2466 1HG2 VAL A 168     -12.818   7.179 -13.008  1.00 92.34           H
ATOM   2467 2HG2 VAL A 168     -12.167   8.117 -14.374  1.00 92.34           H
ATOM   2468 3HG2 VAL A 168     -11.904   6.358 -14.296  1.00 92.34           H
ATOM   2469  HN  VAL A 168     -10.756   9.744 -13.941  1.00 92.34           H
ATOM   2470  N   CYS A 169      -8.475   9.408 -11.707  1.00 93.70           N
ATOM   2471  CA  CYS A 169      -7.267   9.610 -10.925  1.00 93.70           C
ATOM   2472  C   CYS A 169      -7.579  10.606  -9.806  1.00 93.70           C
ATOM   2473  O   CYS A 169      -7.238  10.371  -8.648  1.00 93.70           O
ATOM   2474  HA  CYS A 169      -6.994   8.639 -10.514  1.00 93.70           H
ATOM   2475  CB  CYS A 169      -6.101  10.080 -11.798  1.00 93.70           C
ATOM   2476 1HB  CYS A 169      -6.420  10.909 -12.430  1.00 93.70           H
ATOM   2477 2HB  CYS A 169      -5.292  10.451 -11.169  1.00 93.70           H
ATOM   2478  SG  CYS A 169      -5.501   8.698 -12.837  1.00 93.70           S
ATOM   2479  HG  CYS A 169      -6.467   8.779 -13.747  1.00 93.70           H
ATOM   2480  HN  CYS A 169      -8.396   9.642 -12.676  1.00 93.70           H
ATOM   2481  N   PHE A 170      -8.225  11.697 -10.192  1.00 93.15           N
ATOM   2482  CA  PHE A 170      -8.558  12.744  -9.241  1.00 93.15           C
ATOM   2483  C   PHE A 170      -9.439  12.201  -8.114  1.00 93.15           C
ATOM   2484  O   PHE A 170      -9.190  12.475  -6.941  1.00 93.15           O
ATOM   2485  HA  PHE A 170      -7.621  13.111  -8.823  1.00 93.15           H
ATOM   2486  CB  PHE A 170      -9.336  13.814 -10.010  1.00 93.15           C
ATOM   2487 1HB  PHE A 170      -8.729  14.160 -10.846  1.00 93.15           H
ATOM   2488 2HB  PHE A 170     -10.234  13.364 -10.432  1.00 93.15           H
ATOM   2489  CG  PHE A 170      -9.740  15.021  -9.159  1.00 93.15           C
ATOM   2490  CD1 PHE A 170     -11.020  15.143  -8.717  1.00 93.15           C
ATOM   2491  HD1 PHE A 170     -11.758  14.381  -8.968  1.00 93.15           H
ATOM   2492  CD2 PHE A 170      -8.819  15.971  -8.846  1.00 93.15           C
ATOM   2493  HD2 PHE A 170      -7.793  15.873  -9.201  1.00 93.15           H
ATOM   2494  CE1 PHE A 170     -11.395  16.262  -7.928  1.00 93.15           C
ATOM   2495  HE1 PHE A 170     -12.421  16.360  -7.573  1.00 93.15           H
ATOM   2496  CE2 PHE A 170      -9.193  17.091  -8.057  1.00 93.15           C
ATOM   2497  HE2 PHE A 170      -8.455  17.852  -7.806  1.00 93.15           H
ATOM   2498  CZ  PHE A 170     -10.474  17.213  -7.615  1.00 93.15           C
ATOM   2499  HZ  PHE A 170     -10.761  18.072  -7.009  1.00 93.15           H
ATOM   2500  HN  PHE A 170      -8.519  11.870 -11.132  1.00 93.15           H
ATOM   2501  N   THR A 171     -10.450  11.442  -8.509  1.00 92.81           N
ATOM   2502  CA  THR A 171     -11.380  10.874  -7.548  1.00 92.81           C
ATOM   2503  C   THR A 171     -10.638   9.982  -6.551  1.00 92.81           C
ATOM   2504  O   THR A 171     -10.953   9.977  -5.362  1.00 92.81           O
ATOM   2505  HA  THR A 171     -11.826  11.689  -6.978  1.00 92.81           H
ATOM   2506  CB  THR A 171     -12.473  10.137  -8.326  1.00 92.81           C
ATOM   2507  HB  THR A 171     -12.075   9.241  -8.801  1.00 92.81           H
ATOM   2508  OG1 THR A 171     -12.994  11.124  -9.212  1.00 92.81           O
ATOM   2509  HG1 THR A 171     -12.516  11.082 -10.090  1.00 92.81           H
ATOM   2510  CG2 THR A 171     -13.665   9.760  -7.445  1.00 92.81           C
ATOM   2511 1HG2 THR A 171     -14.105  10.664  -7.023  1.00 92.81           H
ATOM   2512 2HG2 THR A 171     -13.330   9.109  -6.638  1.00 92.81           H
ATOM   2513 3HG2 THR A 171     -14.411   9.240  -8.046  1.00 92.81           H
ATOM   2514  HN  THR A 171     -10.639  11.215  -9.465  1.00 92.81           H
ATOM   2515  N   ILE A 172      -9.665   9.249  -7.072  1.00 93.44           N
ATOM   2516  CA  ILE A 172      -8.896   8.331  -6.248  1.00 93.44           C
ATOM   2517  C   ILE A 172      -8.141   9.122  -5.179  1.00 93.44           C
ATOM   2518  O   ILE A 172      -8.147   8.751  -4.006  1.00 93.44           O
ATOM   2519  HA  ILE A 172      -9.604   7.668  -5.751  1.00 93.44           H
ATOM   2520  CB  ILE A 172      -7.992   7.457  -7.120  1.00 93.44           C
ATOM   2521  HB  ILE A 172      -7.518   8.095  -7.867  1.00 93.44           H
ATOM   2522  CG1 ILE A 172      -8.808   6.407  -7.876  1.00 93.44           C
ATOM   2523 1HG1 ILE A 172      -9.181   5.659  -7.177  1.00 93.44           H
ATOM   2524 2HG1 ILE A 172      -9.679   6.877  -8.333  1.00 93.44           H
ATOM   2525  CG2 ILE A 172      -6.874   6.825  -6.289  1.00 93.44           C
ATOM   2526 1HG2 ILE A 172      -6.269   7.611  -5.837  1.00 93.44           H
ATOM   2527 2HG2 ILE A 172      -7.309   6.205  -5.506  1.00 93.44           H
ATOM   2528 3HG2 ILE A 172      -6.246   6.210  -6.934  1.00 93.44           H
ATOM   2529  CD1 ILE A 172      -7.963   5.728  -8.956  1.00 93.44           C
ATOM   2530 1HD1 ILE A 172      -7.612   6.476  -9.667  1.00 93.44           H
ATOM   2531 2HD1 ILE A 172      -7.107   5.238  -8.492  1.00 93.44           H
ATOM   2532 3HD1 ILE A 172      -8.567   4.986  -9.478  1.00 93.44           H
ATOM   2533  HN  ILE A 172      -9.400   9.275  -8.036  1.00 93.44           H
ATOM   2534  N   TRP A 173      -7.507  10.199  -5.622  1.00 92.15           N
ATOM   2535  CA  TRP A 173      -6.665  10.987  -4.739  1.00 92.15           C
ATOM   2536  C   TRP A 173      -7.553  11.582  -3.644  1.00 92.15           C
ATOM   2537  O   TRP A 173      -7.193  11.560  -2.468  1.00 92.15           O
ATOM   2538  HA  TRP A 173      -5.926  10.318  -4.298  1.00 92.15           H
ATOM   2539  CB  TRP A 173      -5.891  12.049  -5.523  1.00 92.15           C
ATOM   2540 1HB  TRP A 173      -6.568  12.529  -6.230  1.00 92.15           H
ATOM   2541 2HB  TRP A 173      -5.552  12.821  -4.833  1.00 92.15           H
ATOM   2542  CG  TRP A 173      -4.684  11.502  -6.287  1.00 92.15           C
ATOM   2543  CD1 TRP A 173      -4.516  11.416  -7.614  1.00 92.15           C
ATOM   2544  HD1 TRP A 173      -5.254  11.741  -8.347  1.00 92.15           H
ATOM   2545  CD2 TRP A 173      -3.474  10.966  -5.712  1.00 92.15           C
ATOM   2546  NE1 TRP A 173      -3.292  10.866  -7.935  1.00 92.15           N
ATOM   2547  HE1 TRP A 173      -2.941  10.701  -8.856  1.00 92.15           H
ATOM   2548  CE2 TRP A 173      -2.638  10.583  -6.741  1.00 92.15           C
ATOM   2549  CE3 TRP A 173      -3.098  10.809  -4.366  1.00 92.15           C
ATOM   2550  HE3 TRP A 173      -3.739  11.103  -3.536  1.00 92.15           H
ATOM   2551  CZ2 TRP A 173      -1.374  10.019  -6.533  1.00 92.15           C
ATOM   2552  HZ2 TRP A 173      -0.732   9.724  -7.364  1.00 92.15           H
ATOM   2553  CZ3 TRP A 173      -1.831  10.243  -4.175  1.00 92.15           C
ATOM   2554  HZ3 TRP A 173      -1.491  10.099  -3.150  1.00 92.15           H
ATOM   2555  CH2 TRP A 173      -0.978   9.853  -5.200  1.00 92.15           C
ATOM   2556  HH2 TRP A 173      -0.006   9.419  -4.968  1.00 92.15           H
ATOM   2557  HN  TRP A 173      -7.563  10.533  -6.563  1.00 92.15           H
ATOM   2558  N   VAL A 174      -8.696  12.099  -4.069  1.00 95.09           N
ATOM   2559  CA  VAL A 174      -9.623  12.728  -3.144  1.00 95.09           C
ATOM   2560  C   VAL A 174     -10.088  11.696  -2.114  1.00 95.09           C
ATOM   2561  O   VAL A 174     -10.130  11.983  -0.919  1.00 95.09           O
ATOM   2562  HA  VAL A 174      -9.084  13.522  -2.627  1.00 95.09           H
ATOM   2563  CB  VAL A 174     -10.780  13.365  -3.915  1.00 95.09           C
ATOM   2564  HB  VAL A 174     -11.212  12.603  -4.563  1.00 95.09           H
ATOM   2565  CG1 VAL A 174     -11.876  13.846  -2.961  1.00 95.09           C
ATOM   2566 1HG1 VAL A 174     -12.260  13.000  -2.392  1.00 95.09           H
ATOM   2567 2HG1 VAL A 174     -11.462  14.587  -2.277  1.00 95.09           H
ATOM   2568 3HG1 VAL A 174     -12.686  14.295  -3.536  1.00 95.09           H
ATOM   2569  CG2 VAL A 174     -10.284  14.509  -4.802  1.00 95.09           C
ATOM   2570 1HG2 VAL A 174      -9.815  15.273  -4.181  1.00 95.09           H
ATOM   2571 2HG2 VAL A 174      -9.557  14.125  -5.517  1.00 95.09           H
ATOM   2572 3HG2 VAL A 174     -11.127  14.945  -5.339  1.00 95.09           H
ATOM   2573  HN  VAL A 174      -8.992  12.092  -5.025  1.00 95.09           H
ATOM   2574  N   LEU A 175     -10.424  10.517  -2.615  1.00 89.35           N
ATOM   2575  CA  LEU A 175     -10.953   9.465  -1.763  1.00 89.35           C
ATOM   2576  C   LEU A 175      -9.890   9.059  -0.741  1.00 89.35           C
ATOM   2577  O   LEU A 175     -10.183   8.928   0.446  1.00 89.35           O
ATOM   2578  HA  LEU A 175     -11.808   9.878  -1.227  1.00 89.35           H
ATOM   2579  CB  LEU A 175     -11.470   8.300  -2.609  1.00 89.35           C
ATOM   2580 1HB  LEU A 175     -12.231   8.680  -3.290  1.00 89.35           H
ATOM   2581 2HB  LEU A 175     -10.648   7.931  -3.224  1.00 89.35           H
ATOM   2582  CG  LEU A 175     -12.061   7.119  -1.835  1.00 89.35           C
ATOM   2583  HG  LEU A 175     -11.312   6.767  -1.126  1.00 89.35           H
ATOM   2584  CD1 LEU A 175     -13.284   7.553  -1.025  1.00 89.35           C
ATOM   2585 1HD1 LEU A 175     -12.993   8.327  -0.314  1.00 89.35           H
ATOM   2586 2HD1 LEU A 175     -14.046   7.946  -1.698  1.00 89.35           H
ATOM   2587 3HD1 LEU A 175     -13.684   6.695  -0.485  1.00 89.35           H
ATOM   2588  CD2 LEU A 175     -12.379   5.953  -2.773  1.00 89.35           C
ATOM   2589 1HD2 LEU A 175     -13.101   6.276  -3.523  1.00 89.35           H
ATOM   2590 2HD2 LEU A 175     -11.464   5.624  -3.267  1.00 89.35           H
ATOM   2591 3HD2 LEU A 175     -12.798   5.128  -2.197  1.00 89.35           H
ATOM   2592  HN  LEU A 175     -10.340  10.275  -3.582  1.00 89.35           H
ATOM   2593  N   ALA A 176      -8.677   8.871  -1.239  1.00 94.66           N
ATOM   2594  CA  ALA A 176      -7.586   8.407  -0.399  1.00 94.66           C
ATOM   2595  C   ALA A 176      -7.322   9.437   0.701  1.00 94.66           C
ATOM   2596  O   ALA A 176      -7.053   9.073   1.845  1.00 94.66           O
ATOM   2597  HA  ALA A 176      -7.897   7.469   0.060  1.00 94.66           H
ATOM   2598  CB  ALA A 176      -6.350   8.147  -1.263  1.00 94.66           C
ATOM   2599 1HB  ALA A 176      -6.582   7.388  -2.010  1.00 94.66           H
ATOM   2600 2HB  ALA A 176      -6.056   9.070  -1.763  1.00 94.66           H
ATOM   2601 3HB  ALA A 176      -5.532   7.799  -0.633  1.00 94.66           H
ATOM   2602  HN  ALA A 176      -8.434   9.031  -2.197  1.00 94.66           H
ATOM   2603  N   ALA A 177      -7.408  10.702   0.317  1.00 94.60           N
ATOM   2604  CA  ALA A 177      -7.149  11.786   1.249  1.00 94.60           C
ATOM   2605  C   ALA A 177      -8.162  11.721   2.394  1.00 94.60           C
ATOM   2606  O   ALA A 177      -7.793  11.842   3.561  1.00 94.60           O
ATOM   2607  HA  ALA A 177      -6.147  11.645   1.653  1.00 94.60           H
ATOM   2608  CB  ALA A 177      -7.196  13.122   0.504  1.00 94.60           C
ATOM   2609 1HB  ALA A 177      -6.439  13.128  -0.280  1.00 94.60           H
ATOM   2610 2HB  ALA A 177      -8.182  13.254   0.057  1.00 94.60           H
ATOM   2611 3HB  ALA A 177      -7.002  13.935   1.203  1.00 94.60           H
ATOM   2612  HN  ALA A 177      -7.648  10.989  -0.610  1.00 94.60           H
ATOM   2613  N   ALA A 178      -9.418  11.531   2.020  1.00 94.56           N
ATOM   2614  CA  ALA A 178     -10.495  11.508   2.996  1.00 94.56           C
ATOM   2615  C   ALA A 178     -10.281  10.337   3.957  1.00 94.56           C
ATOM   2616  O   ALA A 178     -10.571  10.445   5.147  1.00 94.56           O
ATOM   2617  HA  ALA A 178     -10.452  12.441   3.559  1.00 94.56           H
ATOM   2618  CB  ALA A 178     -11.840  11.431   2.271  1.00 94.56           C
ATOM   2619 1HB  ALA A 178     -11.955  12.301   1.624  1.00 94.56           H
ATOM   2620 2HB  ALA A 178     -11.877  10.523   1.670  1.00 94.56           H
ATOM   2621 3HB  ALA A 178     -12.647  11.414   3.004  1.00 94.56           H
ATOM   2622  HN  ALA A 178      -9.705  11.394   1.072  1.00 94.56           H
ATOM   2623  N   LEU A 179      -9.777   9.244   3.404  1.00 91.29           N
ATOM   2624  CA  LEU A 179      -9.600   8.027   4.178  1.00 91.29           C
ATOM   2625  C   LEU A 179      -8.407   8.196   5.120  1.00 91.29           C
ATOM   2626  O   LEU A 179      -8.134   7.324   5.944  1.00 91.29           O
ATOM   2627  HA  LEU A 179     -10.499   7.889   4.779  1.00 91.29           H
ATOM   2628  CB  LEU A 179      -9.485   6.815   3.251  1.00 91.29           C
ATOM   2629 1HB  LEU A 179      -8.689   7.007   2.531  1.00 91.29           H
ATOM   2630 2HB  LEU A 179      -9.175   5.955   3.846  1.00 91.29           H
ATOM   2631  CG  LEU A 179     -10.751   6.436   2.480  1.00 91.29           C
ATOM   2632  HG  LEU A 179     -11.111   7.323   1.958  1.00 91.29           H
ATOM   2633  CD1 LEU A 179     -10.451   5.377   1.418  1.00 91.29           C
ATOM   2634 1HD1 LEU A 179      -9.716   5.767   0.713  1.00 91.29           H
ATOM   2635 2HD1 LEU A 179     -10.054   4.483   1.898  1.00 91.29           H
ATOM   2636 3HD1 LEU A 179     -11.368   5.127   0.885  1.00 91.29           H
ATOM   2637  CD2 LEU A 179     -11.862   5.992   3.435  1.00 91.29           C
ATOM   2638 1HD2 LEU A 179     -11.526   5.125   4.003  1.00 91.29           H
ATOM   2639 2HD2 LEU A 179     -12.099   6.806   4.120  1.00 91.29           H
ATOM   2640 3HD2 LEU A 179     -12.750   5.729   2.861  1.00 91.29           H
ATOM   2641  HN  LEU A 179      -9.492   9.181   2.447  1.00 91.29           H
ATOM   2642  N   CYS A 180      -7.729   9.324   4.968  1.00 90.72           N
ATOM   2643  CA  CYS A 180      -6.541   9.595   5.760  1.00 90.72           C
ATOM   2644  C   CYS A 180      -6.938  10.506   6.924  1.00 90.72           C
ATOM   2645  O   CYS A 180      -6.100  10.863   7.751  1.00 90.72           O
ATOM   2646  HA  CYS A 180      -6.182   8.633   6.126  1.00 90.72           H
ATOM   2647  CB  CYS A 180      -5.423  10.207   4.913  1.00 90.72           C
ATOM   2648 1HB  CYS A 180      -5.769  11.132   4.452  1.00 90.72           H
ATOM   2649 2HB  CYS A 180      -4.575  10.464   5.547  1.00 90.72           H
ATOM   2650  SG  CYS A 180      -4.900   9.023   3.619  1.00 90.72           S
ATOM   2651  HG  CYS A 180      -6.091   8.921   3.034  1.00 90.72           H
ATOM   2652  HN  CYS A 180      -7.977  10.043   4.319  1.00 90.72           H
ATOM   2653  N   ILE A 181      -8.216  10.855   6.951  1.00 90.50           N
ATOM   2654  CA  ILE A 181      -8.720  11.772   7.960  1.00 90.50           C
ATOM   2655  C   ILE A 181      -8.426  11.205   9.350  1.00 90.50           C
ATOM   2656  O   ILE A 181      -7.939  11.919  10.225  1.00 90.50           O
ATOM   2657  HA  ILE A 181      -8.178  12.711   7.848  1.00 90.50           H
ATOM   2658  CB  ILE A 181     -10.201  12.072   7.718  1.00 90.50           C
ATOM   2659  HB  ILE A 181     -10.719  11.127   7.555  1.00 90.50           H
ATOM   2660  CG1 ILE A 181     -10.390  12.916   6.456  1.00 90.50           C
ATOM   2661 1HG1 ILE A 181      -9.952  13.902   6.605  1.00 90.50           H
ATOM   2662 2HG1 ILE A 181      -9.861  12.454   5.623  1.00 90.50           H
ATOM   2663  CG2 ILE A 181     -10.834  12.728   8.947  1.00 90.50           C
ATOM   2664 1HG2 ILE A 181     -10.749  12.057   9.802  1.00 90.50           H
ATOM   2665 2HG2 ILE A 181     -10.319  13.663   9.166  1.00 90.50           H
ATOM   2666 3HG2 ILE A 181     -11.887  12.931   8.748  1.00 90.50           H
ATOM   2667  CD1 ILE A 181     -11.874  13.058   6.110  1.00 90.50           C
ATOM   2668 1HD1 ILE A 181     -12.303  12.070   5.938  1.00 90.50           H
ATOM   2669 2HD1 ILE A 181     -12.395  13.542   6.935  1.00 90.50           H
ATOM   2670 3HD1 ILE A 181     -11.980  13.662   5.208  1.00 90.50           H
ATOM   2671  HN  ILE A 181      -8.900  10.524   6.301  1.00 90.50           H
ATOM   2672  N   PRO A 182      -8.715   9.917   9.578  1.00 91.97           N
ATOM   2673  CA  PRO A 182      -8.486   9.313  10.893  1.00 91.97           C
ATOM   2674  C   PRO A 182      -7.063   9.526  11.385  1.00 91.97           C
ATOM   2675  O   PRO A 182      -6.850   9.883  12.543  1.00 91.97           O
ATOM   2676  HA  PRO A 182      -9.120   9.790  11.641  1.00 91.97           H
ATOM   2677  CB  PRO A 182      -8.793   7.831  10.671  1.00 91.97           C
ATOM   2678 1HB  PRO A 182      -7.897   7.271  10.403  1.00 91.97           H
ATOM   2679 2HB  PRO A 182      -9.202   7.367  11.568  1.00 91.97           H
ATOM   2680  CG  PRO A 182      -9.808   7.848   9.534  1.00 91.97           C
ATOM   2681 1HG  PRO A 182      -9.862   6.885   9.025  1.00 91.97           H
ATOM   2682 2HG  PRO A 182     -10.814   8.062   9.892  1.00 91.97           H
ATOM   2683  CD  PRO A 182      -9.279   8.945   8.624  1.00 91.97           C
ATOM   2684 1HD  PRO A 182      -8.519   8.571   7.938  1.00 91.97           H
ATOM   2685 2HD  PRO A 182     -10.070   9.380   8.013  1.00 91.97           H
ATOM   2686  N   GLU A 183      -6.119   9.300  10.484  1.00 88.37           N
ATOM   2687  CA  GLU A 183      -4.712   9.386  10.836  1.00 88.37           C
ATOM   2688  C   GLU A 183      -4.357  10.814  11.257  1.00 88.37           C
ATOM   2689  O   GLU A 183      -3.567  11.015  12.177  1.00 88.37           O
ATOM   2690  HA  GLU A 183      -4.582   8.708  11.679  1.00 88.37           H
ATOM   2691  CB  GLU A 183      -3.828   8.920   9.677  1.00 88.37           C
ATOM   2692 1HB  GLU A 183      -4.245   9.269   8.733  1.00 88.37           H
ATOM   2693 2HB  GLU A 183      -2.802   9.250   9.843  1.00 88.37           H
ATOM   2694  CG  GLU A 183      -3.782   7.393   9.603  1.00 88.37           C
ATOM   2695 1HG  GLU A 183      -2.958   7.081   8.960  1.00 88.37           H
ATOM   2696 2HG  GLU A 183      -3.586   6.982  10.593  1.00 88.37           H
ATOM   2697  CD  GLU A 183      -5.098   6.831   9.062  1.00 88.37           C
ATOM   2698  OE1 GLU A 183      -5.262   5.594   9.140  1.00 88.37           O
ATOM   2699  OE2 GLU A 183      -5.911   7.650   8.583  1.00 88.37           O
ATOM   2700  HN  GLU A 183      -6.302   9.061   9.530  1.00 88.37           H
ATOM   2701  N   ILE A 184      -4.959  11.768  10.562  1.00 89.80           N
ATOM   2702  CA  ILE A 184      -4.671  13.170  10.813  1.00 89.80           C
ATOM   2703  C   ILE A 184      -5.082  13.523  12.244  1.00 89.80           C
ATOM   2704  O   ILE A 184      -4.377  14.261  12.931  1.00 89.80           O
ATOM   2705  HA  ILE A 184      -3.593  13.304  10.720  1.00 89.80           H
ATOM   2706  CB  ILE A 184      -5.330  14.051   9.749  1.00 89.80           C
ATOM   2707  HB  ILE A 184      -6.386  13.783   9.690  1.00 89.80           H
ATOM   2708  CG1 ILE A 184      -4.722  13.793   8.369  1.00 89.80           C
ATOM   2709 1HG1 ILE A 184      -3.702  14.178   8.340  1.00 89.80           H
ATOM   2710 2HG1 ILE A 184      -4.662  12.719   8.189  1.00 89.80           H
ATOM   2711  CG2 ILE A 184      -5.260  15.528  10.139  1.00 89.80           C
ATOM   2712 1HG2 ILE A 184      -5.777  15.679  11.087  1.00 89.80           H
ATOM   2713 2HG2 ILE A 184      -4.217  15.827  10.243  1.00 89.80           H
ATOM   2714 3HG2 ILE A 184      -5.735  16.132   9.366  1.00 89.80           H
ATOM   2715  CD1 ILE A 184      -5.555  14.455   7.270  1.00 89.80           C
ATOM   2716 1HD1 ILE A 184      -6.566  14.049   7.287  1.00 89.80           H
ATOM   2717 2HD1 ILE A 184      -5.591  15.531   7.440  1.00 89.80           H
ATOM   2718 3HD1 ILE A 184      -5.100  14.255   6.299  1.00 89.80           H
ATOM   2719  HN  ILE A 184      -5.631  11.597   9.841  1.00 89.80           H
ATOM   2720  N   LEU A 185      -6.220  12.979  12.650  1.00 90.39           N
ATOM   2721  CA  LEU A 185      -6.843  13.392  13.896  1.00 90.39           C
ATOM   2722  C   LEU A 185      -6.097  12.754  15.070  1.00 90.39           C
ATOM   2723  O   LEU A 185      -5.741  13.438  16.029  1.00 90.39           O
ATOM   2724  HA  LEU A 185      -6.741  14.475  13.969  1.00 90.39           H
ATOM   2725  CB  LEU A 185      -8.340  13.078  13.875  1.00 90.39           C
ATOM   2726 1HB  LEU A 185      -8.467  12.021  13.644  1.00 90.39           H
ATOM   2727 2HB  LEU A 185      -8.738  13.235  14.878  1.00 90.39           H
ATOM   2728  CG  LEU A 185      -9.182  13.891  12.890  1.00 90.39           C
ATOM   2729  HG  LEU A 185      -8.798  13.713  11.885  1.00 90.39           H
ATOM   2730  CD1 LEU A 185     -10.641  13.430  12.904  1.00 90.39           C
ATOM   2731 1HD1 LEU A 185     -10.692  12.378  12.623  1.00 90.39           H
ATOM   2732 2HD1 LEU A 185     -11.053  13.559  13.905  1.00 90.39           H
ATOM   2733 3HD1 LEU A 185     -11.217  14.024  12.195  1.00 90.39           H
ATOM   2734  CD2 LEU A 185      -9.053  15.391  13.164  1.00 90.39           C
ATOM   2735 1HD2 LEU A 185      -9.395  15.606  14.176  1.00 90.39           H
ATOM   2736 2HD2 LEU A 185      -8.009  15.690  13.062  1.00 90.39           H
ATOM   2737 3HD2 LEU A 185      -9.661  15.945  12.449  1.00 90.39           H
ATOM   2738  HN  LEU A 185      -6.713  12.271  12.145  1.00 90.39           H
ATOM   2739  N   TYR A 186      -5.883  11.452  14.956  1.00 90.87           N
ATOM   2740  CA  TYR A 186      -5.580  10.639  16.121  1.00 90.87           C
ATOM   2741  C   TYR A 186      -4.096  10.268  16.160  1.00 90.87           C
ATOM   2742  O   TYR A 186      -3.643   9.601  17.089  1.00 90.87           O
ATOM   2743  HA  TYR A 186      -5.824  11.220  17.010  1.00 90.87           H
ATOM   2744  CB  TYR A 186      -6.409   9.361  15.972  1.00 90.87           C
ATOM   2745 1HB  TYR A 186      -6.067   8.820  15.090  1.00 90.87           H
ATOM   2746 2HB  TYR A 186      -6.225   8.718  16.832  1.00 90.87           H
ATOM   2747  CG  TYR A 186      -7.914   9.607  15.849  1.00 90.87           C
ATOM   2748  CD1 TYR A 186      -8.555  10.428  16.755  1.00 90.87           C
ATOM   2749  HD1 TYR A 186      -7.988  10.901  17.557  1.00 90.87           H
ATOM   2750  CD2 TYR A 186      -8.630   9.008  14.834  1.00 90.87           C
ATOM   2751  HD2 TYR A 186      -8.124   8.360  14.118  1.00 90.87           H
ATOM   2752  CE1 TYR A 186      -9.971  10.660  16.640  1.00 90.87           C
ATOM   2753  HE1 TYR A 186     -10.490  11.306  17.348  1.00 90.87           H
ATOM   2754  CE2 TYR A 186     -10.047   9.240  14.718  1.00 90.87           C
ATOM   2755  HE2 TYR A 186     -10.625   8.773  13.921  1.00 90.87           H
ATOM   2756  CZ  TYR A 186     -10.648  10.054  15.627  1.00 90.87           C
ATOM   2757  OH  TYR A 186     -11.985  10.273  15.518  1.00 90.87           O
ATOM   2758  HH  TYR A 186     -12.359   9.739  14.760  1.00 90.87           H
ATOM   2759  HN  TYR A 186      -5.914  10.954  14.090  1.00 90.87           H
ATOM   2760  N   SER A 187      -3.380  10.716  15.139  1.00 91.22           N
ATOM   2761  CA  SER A 187      -1.932  10.589  15.127  1.00 91.22           C
ATOM   2762  C   SER A 187      -1.318  11.501  16.191  1.00 91.22           C
ATOM   2763  O   SER A 187      -1.519  12.714  16.165  1.00 91.22           O
ATOM   2764  HA  SER A 187      -1.732   9.543  15.358  1.00 91.22           H
ATOM   2765  CB  SER A 187      -1.361  10.924  13.748  1.00 91.22           C
ATOM   2766 1HB  SER A 187      -1.672  11.929  13.461  1.00 91.22           H
ATOM   2767 2HB  SER A 187      -0.273  10.929  13.798  1.00 91.22           H
ATOM   2768  OG  SER A 187      -1.786   9.995  12.754  1.00 91.22           O
ATOM   2769  HG  SER A 187      -2.290  10.471  12.034  1.00 91.22           H
ATOM   2770  HN  SER A 187      -3.772  11.158  14.332  1.00 91.22           H
ATOM   2771  N   GLN A 188      -0.583  10.881  17.103  1.00 84.68           N
ATOM   2772  CA  GLN A 188       0.041  11.619  18.189  1.00 84.68           C
ATOM   2773  C   GLN A 188       1.420  11.035  18.503  1.00 84.68           C
ATOM   2774  O   GLN A 188       1.731   9.916  18.099  1.00 84.68           O
ATOM   2775  HA  GLN A 188       0.146  12.640  17.822  1.00 84.68           H
ATOM   2776  CB  GLN A 188      -0.850  11.622  19.432  1.00 84.68           C
ATOM   2777 1HB  GLN A 188      -1.024  10.597  19.762  1.00 84.68           H
ATOM   2778 2HB  GLN A 188      -0.342  12.136  20.247  1.00 84.68           H
ATOM   2779  CG  GLN A 188      -2.189  12.305  19.146  1.00 84.68           C
ATOM   2780 1HG  GLN A 188      -2.013  13.279  18.690  1.00 84.68           H
ATOM   2781 2HG  GLN A 188      -2.757  11.714  18.428  1.00 84.68           H
ATOM   2782  CD  GLN A 188      -3.002  12.477  20.431  1.00 84.68           C
ATOM   2783  OE1 GLN A 188      -2.559  12.165  21.523  1.00 84.68           O
ATOM   2784  NE2 GLN A 188      -4.214  12.990  20.239  1.00 84.68           N
ATOM   2785 1HE2 GLN A 188      -4.517  13.225  19.315  1.00 84.68           H
ATOM   2786 2HE2 GLN A 188      -4.822  13.141  21.018  1.00 84.68           H
ATOM   2787  HN  GLN A 188      -0.411   9.896  17.108  1.00 84.68           H
ATOM   2788  N   ILE A 189       2.209  11.820  19.222  1.00 88.40           N
ATOM   2789  CA  ILE A 189       3.407  11.297  19.856  1.00 88.40           C
ATOM   2790  C   ILE A 189       3.056  10.783  21.254  1.00 88.40           C
ATOM   2791  O   ILE A 189       2.513  11.523  22.073  1.00 88.40           O
ATOM   2792  HA  ILE A 189       3.754  10.456  19.256  1.00 88.40           H
ATOM   2793  CB  ILE A 189       4.520  12.348  19.849  1.00 88.40           C
ATOM   2794  HB  ILE A 189       4.149  13.241  20.352  1.00 88.40           H
ATOM   2795  CG1 ILE A 189       4.882  12.753  18.418  1.00 88.40           C
ATOM   2796 1HG1 ILE A 189       5.296  11.895  17.888  1.00 88.40           H
ATOM   2797 2HG1 ILE A 189       3.981  13.054  17.883  1.00 88.40           H
ATOM   2798  CG2 ILE A 189       5.740  11.860  20.633  1.00 88.40           C
ATOM   2799 1HG2 ILE A 189       5.453  11.663  21.666  1.00 88.40           H
ATOM   2800 2HG2 ILE A 189       6.120  10.945  20.180  1.00 88.40           H
ATOM   2801 3HG2 ILE A 189       6.515  12.626  20.611  1.00 88.40           H
ATOM   2802  CD1 ILE A 189       5.893  13.900  18.413  1.00 88.40           C
ATOM   2803 1HD1 ILE A 189       5.466  14.764  18.923  1.00 88.40           H
ATOM   2804 2HD1 ILE A 189       6.801  13.587  18.928  1.00 88.40           H
ATOM   2805 3HD1 ILE A 189       6.133  14.168  17.384  1.00 88.40           H
ATOM   2806  HN  ILE A 189       2.042  12.794  19.373  1.00 88.40           H
ATOM   2807  N   LYS A 190       3.381   9.519  21.484  1.00 84.03           N
ATOM   2808  CA  LYS A 190       3.183   8.922  22.793  1.00 84.03           C
ATOM   2809  C   LYS A 190       4.543   8.584  23.406  1.00 84.03           C
ATOM   2810  O   LYS A 190       5.404   8.013  22.739  1.00 84.03           O
ATOM   2811  HA  LYS A 190       2.696   9.667  23.422  1.00 84.03           H
ATOM   2812  CB  LYS A 190       2.237   7.723  22.698  1.00 84.03           C
ATOM   2813 1HB  LYS A 190       1.304   8.027  22.223  1.00 84.03           H
ATOM   2814 2HB  LYS A 190       2.680   6.955  22.064  1.00 84.03           H
ATOM   2815  CG  LYS A 190       1.945   7.143  24.083  1.00 84.03           C
ATOM   2816 1HG  LYS A 190       2.880   6.863  24.568  1.00 84.03           H
ATOM   2817 2HG  LYS A 190       1.477   7.904  24.709  1.00 84.03           H
ATOM   2818  CD  LYS A 190       1.028   5.922  23.985  1.00 84.03           C
ATOM   2819 1HD  LYS A 190       0.056   6.223  23.594  1.00 84.03           H
ATOM   2820 2HD  LYS A 190       1.447   5.205  23.279  1.00 84.03           H
ATOM   2821  CE  LYS A 190       0.852   5.258  25.352  1.00 84.03           C
ATOM   2822 1HE  LYS A 190       1.808   5.224  25.873  1.00 84.03           H
ATOM   2823 2HE  LYS A 190       0.175   5.851  25.966  1.00 84.03           H
ATOM   2824  NZ  LYS A 190       0.316   3.887  25.196  1.00 84.03           N
ATOM   2825 1HZ  LYS A 190       0.225   3.454  26.108  1.00 84.03           H
ATOM   2826 2HZ  LYS A 190      -0.592   3.927  24.748  1.00 84.03           H
ATOM   2827 3HZ  LYS A 190       0.950   3.339  24.625  1.00 84.03           H
ATOM   2828  HN  LYS A 190       3.772   8.908  20.795  1.00 84.03           H
ATOM   2829  N   GLU A 191       4.695   8.952  24.670  1.00 75.48           N
ATOM   2830  CA  GLU A 191       5.872   8.562  25.427  1.00 75.48           C
ATOM   2831  C   GLU A 191       5.564   7.344  26.299  1.00 75.48           C
ATOM   2832  O   GLU A 191       4.628   7.368  27.097  1.00 75.48           O
ATOM   2833  HA  GLU A 191       6.623   8.302  24.681  1.00 75.48           H
ATOM   2834  CB  GLU A 191       6.390   9.726  26.274  1.00 75.48           C
ATOM   2835 1HB  GLU A 191       5.553  10.226  26.762  1.00 75.48           H
ATOM   2836 2HB  GLU A 191       7.143   9.365  26.974  1.00 75.48           H
ATOM   2837  CG  GLU A 191       7.080  10.776  25.401  1.00 75.48           C
ATOM   2838 1HG  GLU A 191       7.838  10.297  24.781  1.00 75.48           H
ATOM   2839 2HG  GLU A 191       6.354  11.227  24.725  1.00 75.48           H
ATOM   2840  CD  GLU A 191       7.730  11.863  26.260  1.00 75.48           C
ATOM   2841  OE1 GLU A 191       8.340  12.773  25.658  1.00 75.48           O
ATOM   2842  OE2 GLU A 191       7.601  11.759  27.499  1.00 75.48           O
ATOM   2843  HN  GLU A 191       4.032   9.504  25.175  1.00 75.48           H
ATOM   2844  N   GLU A 192       6.369   6.307  26.118  1.00 71.32           N
ATOM   2845  CA  GLU A 192       6.210   5.091  26.898  1.00 71.32           C
ATOM   2846  C   GLU A 192       7.578   4.539  27.304  1.00 71.32           C
ATOM   2847  O   GLU A 192       8.425   4.279  26.451  1.00 71.32           O
ATOM   2848  HA  GLU A 192       5.652   5.388  27.786  1.00 71.32           H
ATOM   2849  CB  GLU A 192       5.404   4.045  26.125  1.00 71.32           C
ATOM   2850 1HB  GLU A 192       4.429   4.455  25.862  1.00 71.32           H
ATOM   2851 2HB  GLU A 192       5.976   3.705  25.262  1.00 71.32           H
ATOM   2852  CG  GLU A 192       5.145   2.807  26.986  1.00 71.32           C
ATOM   2853 1HG  GLU A 192       5.965   2.100  26.869  1.00 71.32           H
ATOM   2854 2HG  GLU A 192       5.116   3.091  28.038  1.00 71.32           H
ATOM   2855  CD  GLU A 192       3.826   2.136  26.598  1.00 71.32           C
ATOM   2856  OE1 GLU A 192       3.425   1.206  27.330  1.00 71.32           O
ATOM   2857  OE2 GLU A 192       3.248   2.568  25.577  1.00 71.32           O
ATOM   2858  HN  GLU A 192       7.117   6.289  25.454  1.00 71.32           H
ATOM   2859  N   SER A 193       7.752   4.376  28.608  1.00 71.99           N
ATOM   2860  CA  SER A 193       8.996   3.844  29.136  1.00 71.99           C
ATOM   2861  C   SER A 193      10.173   4.702  28.668  1.00 71.99           C
ATOM   2862  O   SER A 193      11.270   4.190  28.448  1.00 71.99           O
ATOM   2863  HA  SER A 193       8.894   3.893  30.220  1.00 71.99           H
ATOM   2864  CB  SER A 193       9.197   2.388  28.709  1.00 71.99           C
ATOM   2865 1HB  SER A 193       9.344   2.344  27.630  1.00 71.99           H
ATOM   2866 2HB  SER A 193      10.104   1.997  29.170  1.00 71.99           H
ATOM   2867  OG  SER A 193       8.090   1.568  29.070  1.00 71.99           O
ATOM   2868  HG  SER A 193       8.219   0.643  28.713  1.00 71.99           H
ATOM   2869  HN  SER A 193       7.062   4.601  29.296  1.00 71.99           H
ATOM   2870  N   GLY A 194       9.906   5.992  28.531  1.00 80.31           N
ATOM   2871  CA  GLY A 194      10.947   6.938  28.165  1.00 80.31           C
ATOM   2872  C   GLY A 194      11.250   6.867  26.667  1.00 80.31           C
ATOM   2873  O   GLY A 194      12.192   7.498  26.190  1.00 80.31           O
ATOM   2874 1HA  GLY A 194      10.635   7.948  28.430  1.00 80.31           H
ATOM   2875 2HA  GLY A 194      11.852   6.724  28.733  1.00 80.31           H
ATOM   2876  HN  GLY A 194       8.999   6.393  28.664  1.00 80.31           H
ATOM   2877  N   ILE A 195      10.433   6.094  25.966  1.00 78.60           N
ATOM   2878  CA  ILE A 195      10.559   5.988  24.523  1.00 78.60           C
ATOM   2879  C   ILE A 195       9.419   6.762  23.857  1.00 78.60           C
ATOM   2880  O   ILE A 195       8.247   6.507  24.132  1.00 78.60           O
ATOM   2881  HA  ILE A 195      11.503   6.454  24.241  1.00 78.60           H
ATOM   2882  CB  ILE A 195      10.634   4.520  24.098  1.00 78.60           C
ATOM   2883  HB  ILE A 195       9.722   4.022  24.427  1.00 78.60           H
ATOM   2884  CG1 ILE A 195      11.806   3.811  24.781  1.00 78.60           C
ATOM   2885 1HG1 ILE A 195      12.744   4.277  24.477  1.00 78.60           H
ATOM   2886 2HG1 ILE A 195      11.727   3.929  25.862  1.00 78.60           H
ATOM   2887  CG2 ILE A 195      10.696   4.392  22.575  1.00 78.60           C
ATOM   2888 1HG2 ILE A 195       9.802   4.836  22.137  1.00 78.60           H
ATOM   2889 2HG2 ILE A 195      11.579   4.909  22.202  1.00 78.60           H
ATOM   2890 3HG2 ILE A 195      10.749   3.338  22.301  1.00 78.60           H
ATOM   2891  CD1 ILE A 195      11.830   2.324  24.425  1.00 78.60           C
ATOM   2892 1HD1 ILE A 195      10.901   1.857  24.752  1.00 78.60           H
ATOM   2893 2HD1 ILE A 195      11.934   2.210  23.346  1.00 78.60           H
ATOM   2894 3HD1 ILE A 195      12.673   1.844  24.923  1.00 78.60           H
ATOM   2895  HN  ILE A 195       9.698   5.548  26.368  1.00 78.60           H
ATOM   2896  N   ALA A 196       9.803   7.692  22.995  1.00 89.38           N
ATOM   2897  CA  ALA A 196       8.829   8.432  22.210  1.00 89.38           C
ATOM   2898  C   ALA A 196       8.430   7.603  20.988  1.00 89.38           C
ATOM   2899  O   ALA A 196       9.291   7.117  20.255  1.00 89.38           O
ATOM   2900  HA  ALA A 196       7.950   8.589  22.835  1.00 89.38           H
ATOM   2901  CB  ALA A 196       9.411   9.794  21.827  1.00 89.38           C
ATOM   2902 1HB  ALA A 196       9.650  10.355  22.730  1.00 89.38           H
ATOM   2903 2HB  ALA A 196      10.317   9.649  21.238  1.00 89.38           H
ATOM   2904 3HB  ALA A 196       8.681  10.349  21.238  1.00 89.38           H
ATOM   2905  HN  ALA A 196      10.757   7.942  22.830  1.00 89.38           H
ATOM   2906  N   ILE A 197       7.125   7.468  20.804  1.00 85.26           N
ATOM   2907  CA  ILE A 197       6.602   6.680  19.701  1.00 85.26           C
ATOM   2908  C   ILE A 197       5.529   7.488  18.967  1.00 85.26           C
ATOM   2909  O   ILE A 197       4.727   8.176  19.596  1.00 85.26           O
ATOM   2910  HA  ILE A 197       7.426   6.495  19.012  1.00 85.26           H
ATOM   2911  CB  ILE A 197       6.113   5.319  20.200  1.00 85.26           C
ATOM   2912  HB  ILE A 197       5.598   4.819  19.379  1.00 85.26           H
ATOM   2913  CG1 ILE A 197       5.101   5.482  21.335  1.00 85.26           C
ATOM   2914 1HG1 ILE A 197       5.594   5.910  22.208  1.00 85.26           H
ATOM   2915 2HG1 ILE A 197       4.321   6.181  21.035  1.00 85.26           H
ATOM   2916  CG2 ILE A 197       7.290   4.428  20.604  1.00 85.26           C
ATOM   2917 1HG2 ILE A 197       7.940   4.272  19.743  1.00 85.26           H
ATOM   2918 2HG2 ILE A 197       7.853   4.911  21.402  1.00 85.26           H
ATOM   2919 3HG2 ILE A 197       6.914   3.467  20.954  1.00 85.26           H
ATOM   2920  CD1 ILE A 197       4.473   4.137  21.707  1.00 85.26           C
ATOM   2921 1HD1 ILE A 197       3.960   3.723  20.839  1.00 85.26           H
ATOM   2922 2HD1 ILE A 197       5.253   3.448  22.030  1.00 85.26           H
ATOM   2923 3HD1 ILE A 197       3.757   4.282  22.517  1.00 85.26           H
ATOM   2924  HN  ILE A 197       6.432   7.885  21.392  1.00 85.26           H
ATOM   2925  N   CYS A 198       5.550   7.376  17.647  1.00 90.72           N
ATOM   2926  CA  CYS A 198       4.504   7.967  16.830  1.00 90.72           C
ATOM   2927  C   CYS A 198       3.446   6.897  16.554  1.00 90.72           C
ATOM   2928  O   CYS A 198       3.686   5.965  15.787  1.00 90.72           O
ATOM   2929  HA  CYS A 198       4.082   8.789  17.408  1.00 90.72           H
ATOM   2930  CB  CYS A 198       5.065   8.561  15.536  1.00 90.72           C
ATOM   2931 1HB  CYS A 198       5.664   9.444  15.761  1.00 90.72           H
ATOM   2932 2HB  CYS A 198       5.727   7.842  15.053  1.00 90.72           H
ATOM   2933  SG  CYS A 198       3.696   9.007  14.406  1.00 90.72           S
ATOM   2934  HN  CYS A 198       6.262   6.893  17.138  1.00 90.72           H
ATOM   2935  N   THR A 199       2.299   7.066  17.195  1.00 88.88           N
ATOM   2936  CA  THR A 199       1.210   6.115  17.043  1.00 88.88           C
ATOM   2937  C   THR A 199      -0.131   6.848  16.967  1.00 88.88           C
ATOM   2938  O   THR A 199      -0.211   8.037  17.271  1.00 88.88           O
ATOM   2939  HA  THR A 199       1.342   5.590  16.097  1.00 88.88           H
ATOM   2940  CB  THR A 199       1.292   5.115  18.198  1.00 88.88           C
ATOM   2941  HB  THR A 199       2.316   4.770  18.342  1.00 88.88           H
ATOM   2942  OG1 THR A 199       0.346   4.107  17.852  1.00 88.88           O
ATOM   2943  HG1 THR A 199       0.502   3.288  18.403  1.00 88.88           H
ATOM   2944  CG2 THR A 199       0.758   5.691  19.511  1.00 88.88           C
ATOM   2945 1HG2 THR A 199      -0.287   5.974  19.385  1.00 88.88           H
ATOM   2946 2HG2 THR A 199       1.342   6.570  19.786  1.00 88.88           H
ATOM   2947 3HG2 THR A 199       0.839   4.941  20.297  1.00 88.88           H
ATOM   2948  HN  THR A 199       2.108   7.833  17.807  1.00 88.88           H
ATOM   2949  N   MET A 200      -1.151   6.107  16.560  1.00 88.17           N
ATOM   2950  CA  MET A 200      -2.517   6.588  16.674  1.00 88.17           C
ATOM   2951  C   MET A 200      -3.087   6.298  18.064  1.00 88.17           C
ATOM   2952  O   MET A 200      -2.941   5.191  18.580  1.00 88.17           O
ATOM   2953  HA  MET A 200      -2.464   7.665  16.513  1.00 88.17           H
ATOM   2954  CB  MET A 200      -3.388   5.910  15.614  1.00 88.17           C
ATOM   2955 1HB  MET A 200      -3.268   4.828  15.678  1.00 88.17           H
ATOM   2956 2HB  MET A 200      -4.438   6.126  15.808  1.00 88.17           H
ATOM   2957  CG  MET A 200      -3.014   6.388  14.210  1.00 88.17           C
ATOM   2958 1HG  MET A 200      -2.862   7.467  14.212  1.00 88.17           H
ATOM   2959 2HG  MET A 200      -2.072   5.934  13.901  1.00 88.17           H
ATOM   2960  SD  MET A 200      -4.305   5.958  13.055  1.00 88.17           S
ATOM   2961  CE  MET A 200      -4.182   4.177  13.102  1.00 88.17           C
ATOM   2962 1HE  MET A 200      -3.185   3.873  12.785  1.00 88.17           H
ATOM   2963 2HE  MET A 200      -4.363   3.828  14.118  1.00 88.17           H
ATOM   2964 3HE  MET A 200      -4.925   3.744  12.431  1.00 88.17           H
ATOM   2965  HN  MET A 200      -1.056   5.196  16.160  1.00 88.17           H
ATOM   2966  N   VAL A 201      -3.723   7.313  18.631  1.00 90.42           N
ATOM   2967  CA  VAL A 201      -4.408   7.150  19.903  1.00 90.42           C
ATOM   2968  C   VAL A 201      -5.893   7.469  19.722  1.00 90.42           C
ATOM   2969  O   VAL A 201      -6.251   8.584  19.346  1.00 90.42           O
ATOM   2970  HA  VAL A 201      -4.307   6.106  20.200  1.00 90.42           H
ATOM   2971  CB  VAL A 201      -3.736   8.014  20.973  1.00 90.42           C
ATOM   2972  HB  VAL A 201      -3.852   9.058  20.681  1.00 90.42           H
ATOM   2973  CG1 VAL A 201      -4.413   7.828  22.332  1.00 90.42           C
ATOM   2974 1HG1 VAL A 201      -5.462   8.115  22.258  1.00 90.42           H
ATOM   2975 2HG1 VAL A 201      -4.344   6.782  22.632  1.00 90.42           H
ATOM   2976 3HG1 VAL A 201      -3.916   8.453  23.074  1.00 90.42           H
ATOM   2977  CG2 VAL A 201      -2.239   7.713  21.060  1.00 90.42           C
ATOM   2978 1HG2 VAL A 201      -2.093   6.663  21.316  1.00 90.42           H
ATOM   2979 2HG2 VAL A 201      -1.770   7.920  20.098  1.00 90.42           H
ATOM   2980 3HG2 VAL A 201      -1.786   8.340  21.828  1.00 90.42           H
ATOM   2981  HN  VAL A 201      -3.776   8.230  18.237  1.00 90.42           H
ATOM   2982  N   TYR A 202      -6.718   6.470  19.999  1.00 90.64           N
ATOM   2983  CA  TYR A 202      -8.153   6.614  19.823  1.00 90.64           C
ATOM   2984  C   TYR A 202      -8.816   7.115  21.108  1.00 90.64           C
ATOM   2985  O   TYR A 202      -8.423   6.724  22.206  1.00 90.64           O
ATOM   2986  HA  TYR A 202      -8.323   7.340  19.028  1.00 90.64           H
ATOM   2987  CB  TYR A 202      -8.681   5.214  19.503  1.00 90.64           C
ATOM   2988 1HB  TYR A 202      -8.394   4.536  20.306  1.00 90.64           H
ATOM   2989 2HB  TYR A 202      -9.771   5.243  19.484  1.00 90.64           H
ATOM   2990  CG  TYR A 202      -8.178   4.648  18.173  1.00 90.64           C
ATOM   2991  CD1 TYR A 202      -8.834   4.957  16.999  1.00 90.64           C
ATOM   2992  HD1 TYR A 202      -9.710   5.604  17.019  1.00 90.64           H
ATOM   2993  CD2 TYR A 202      -7.068   3.829  18.149  1.00 90.64           C
ATOM   2994  HD2 TYR A 202      -6.549   3.584  19.076  1.00 90.64           H
ATOM   2995  CE1 TYR A 202      -8.360   4.424  15.748  1.00 90.64           C
ATOM   2996  HE1 TYR A 202      -8.869   4.660  14.814  1.00 90.64           H
ATOM   2997  CE2 TYR A 202      -6.594   3.296  16.898  1.00 90.64           C
ATOM   2998  HE2 TYR A 202      -5.718   2.647  16.864  1.00 90.64           H
ATOM   2999  CZ  TYR A 202      -7.263   3.620  15.759  1.00 90.64           C
ATOM   3000  OH  TYR A 202      -6.816   3.117  14.577  1.00 90.64           O
ATOM   3001  HH  TYR A 202      -7.425   3.395  13.835  1.00 90.64           H
ATOM   3002  HN  TYR A 202      -6.421   5.577  20.338  1.00 90.64           H
ATOM   3003  N   PRO A 203      -9.829   7.985  20.995  1.00 85.31           N
ATOM   3004  CA  PRO A 203     -10.464   8.560  22.183  1.00 85.31           C
ATOM   3005  C   PRO A 203     -11.254   7.529  22.972  1.00 85.31           C
ATOM   3006  O   PRO A 203     -11.724   6.540  22.411  1.00 85.31           O
ATOM   3007  HA  PRO A 203      -9.706   8.927  22.875  1.00 85.31           H
ATOM   3008  CB  PRO A 203     -11.370   9.655  21.615  1.00 85.31           C
ATOM   3009 1HB  PRO A 203     -12.271   9.781  22.214  1.00 85.31           H
ATOM   3010 2HB  PRO A 203     -10.865  10.621  21.593  1.00 85.31           H
ATOM   3011  CG  PRO A 203     -11.690   9.169  20.231  1.00 85.31           C
ATOM   3012 1HG  PRO A 203     -12.536   8.482  20.241  1.00 85.31           H
ATOM   3013 2HG  PRO A 203     -11.961   9.997  19.575  1.00 85.31           H
ATOM   3014  CD  PRO A 203     -10.443   8.485  19.752  1.00 85.31           C
ATOM   3015 1HD  PRO A 203     -10.671   7.673  19.061  1.00 85.31           H
ATOM   3016 2HD  PRO A 203      -9.783   9.175  19.228  1.00 85.31           H
ATOM   3017  N   SER A 204     -11.380   7.789  24.265  1.00 76.74           N
ATOM   3018  CA  SER A 204     -11.729   6.741  25.209  1.00 76.74           C
ATOM   3019  C   SER A 204     -13.141   6.227  24.922  1.00 76.74           C
ATOM   3020  O   SER A 204     -13.424   5.044  25.103  1.00 76.74           O
ATOM   3021  HA  SER A 204     -10.995   5.952  25.048  1.00 76.74           H
ATOM   3022  CB  SER A 204     -11.630   7.243  26.651  1.00 76.74           C
ATOM   3023 1HB  SER A 204     -12.042   6.492  27.325  1.00 76.74           H
ATOM   3024 2HB  SER A 204     -10.582   7.371  26.919  1.00 76.74           H
ATOM   3025  OG  SER A 204     -12.321   8.475  26.836  1.00 76.74           O
ATOM   3026  HG  SER A 204     -13.307   8.312  26.879  1.00 76.74           H
ATOM   3027  HN  SER A 204     -11.248   8.694  24.669  1.00 76.74           H
ATOM   3028  N   ASP A 205     -13.991   7.142  24.478  1.00 71.56           N
ATOM   3029  CA  ASP A 205     -15.426   6.932  24.557  1.00 71.56           C
ATOM   3030  C   ASP A 205     -15.798   5.676  23.766  1.00 71.56           C
ATOM   3031  O   ASP A 205     -16.479   4.792  24.283  1.00 71.56           O
ATOM   3032  HA  ASP A 205     -15.643   6.834  25.621  1.00 71.56           H
ATOM   3033  CB  ASP A 205     -16.190   8.113  23.955  1.00 71.56           C
ATOM   3034 1HB  ASP A 205     -15.862   8.278  22.929  1.00 71.56           H
ATOM   3035 2HB  ASP A 205     -17.254   7.880  23.916  1.00 71.56           H
ATOM   3036  CG  ASP A 205     -15.971   9.384  24.778  1.00 71.56           C
ATOM   3037  OD1 ASP A 205     -15.460   9.246  25.910  1.00 71.56           O
ATOM   3038  OD2 ASP A 205     -16.318  10.465  24.255  1.00 71.56           O
ATOM   3039  HN  ASP A 205     -13.713   8.013  24.071  1.00 71.56           H
ATOM   3040  N   GLU A 206     -15.333   5.638  22.526  1.00 74.48           N
ATOM   3041  CA  GLU A 206     -15.634   4.519  21.648  1.00 74.48           C
ATOM   3042  C   GLU A 206     -14.359   4.029  20.958  1.00 74.48           C
ATOM   3043  O   GLU A 206     -14.390   3.647  19.789  1.00 74.48           O
ATOM   3044  HA  GLU A 206     -16.025   3.738  22.299  1.00 74.48           H
ATOM   3045  CB  GLU A 206     -16.702   4.899  20.622  1.00 74.48           C
ATOM   3046 1HB  GLU A 206     -16.410   5.815  20.109  1.00 74.48           H
ATOM   3047 2HB  GLU A 206     -16.875   4.062  19.944  1.00 74.48           H
ATOM   3048  CG  GLU A 206     -18.042   5.184  21.304  1.00 74.48           C
ATOM   3049 1HG  GLU A 206     -18.045   4.747  22.303  1.00 74.48           H
ATOM   3050 2HG  GLU A 206     -18.170   6.260  21.426  1.00 74.48           H
ATOM   3051  CD  GLU A 206     -19.205   4.616  20.488  1.00 74.48           C
ATOM   3052  OE1 GLU A 206     -20.163   4.132  21.128  1.00 74.48           O
ATOM   3053  OE2 GLU A 206     -19.109   4.679  19.244  1.00 74.48           O
ATOM   3054  HN  GLU A 206     -14.763   6.352  22.120  1.00 74.48           H
ATOM   3055  N   SER A 207     -13.269   4.057  21.710  1.00 86.62           N
ATOM   3056  CA  SER A 207     -11.958   3.797  21.138  1.00 86.62           C
ATOM   3057  C   SER A 207     -11.977   2.477  20.365  1.00 86.62           C
ATOM   3058  O   SER A 207     -11.456   2.398  19.253  1.00 86.62           O
ATOM   3059  HA  SER A 207     -11.767   4.633  20.465  1.00 86.62           H
ATOM   3060  CB  SER A 207     -10.881   3.761  22.224  1.00 86.62           C
ATOM   3061 1HB  SER A 207      -9.935   3.443  21.785  1.00 86.62           H
ATOM   3062 2HB  SER A 207     -10.728   4.766  22.617  1.00 86.62           H
ATOM   3063  OG  SER A 207     -11.228   2.883  23.291  1.00 86.62           O
ATOM   3064  HG  SER A 207     -10.612   3.026  24.066  1.00 86.62           H
ATOM   3065  HN  SER A 207     -13.271   4.252  22.691  1.00 86.62           H
ATOM   3066  N   THR A 208     -12.583   1.474  20.983  1.00 86.38           N
ATOM   3067  CA  THR A 208     -12.576   0.135  20.421  1.00 86.38           C
ATOM   3068  C   THR A 208     -13.308   0.116  19.078  1.00 86.38           C
ATOM   3069  O   THR A 208     -12.807  -0.438  18.101  1.00 86.38           O
ATOM   3070  HA  THR A 208     -11.542  -0.151  20.225  1.00 86.38           H
ATOM   3071  CB  THR A 208     -13.181  -0.816  21.456  1.00 86.38           C
ATOM   3072  HB  THR A 208     -14.251  -0.638  21.569  1.00 86.38           H
ATOM   3073  OG1 THR A 208     -12.395  -0.602  22.625  1.00 86.38           O
ATOM   3074  HG1 THR A 208     -11.438  -0.822  22.438  1.00 86.38           H
ATOM   3075  CG2 THR A 208     -12.942  -2.287  21.110  1.00 86.38           C
ATOM   3076 1HG2 THR A 208     -11.871  -2.480  21.064  1.00 86.38           H
ATOM   3077 2HG2 THR A 208     -13.394  -2.511  20.144  1.00 86.38           H
ATOM   3078 3HG2 THR A 208     -13.392  -2.918  21.877  1.00 86.38           H
ATOM   3079  HN  THR A 208     -13.071   1.566  21.851  1.00 86.38           H
ATOM   3080  N   LYS A 209     -14.483   0.729  19.072  1.00 82.36           N
ATOM   3081  CA  LYS A 209     -15.310   0.751  17.877  1.00 82.36           C
ATOM   3082  C   LYS A 209     -14.547   1.444  16.746  1.00 82.36           C
ATOM   3083  O   LYS A 209     -14.538   0.964  15.614  1.00 82.36           O
ATOM   3084  HA  LYS A 209     -15.492  -0.284  17.587  1.00 82.36           H
ATOM   3085  CB  LYS A 209     -16.670   1.383  18.178  1.00 82.36           C
ATOM   3086 1HB  LYS A 209     -16.527   2.363  18.634  1.00 82.36           H
ATOM   3087 2HB  LYS A 209     -17.216   1.541  17.248  1.00 82.36           H
ATOM   3088  CG  LYS A 209     -17.492   0.495  19.114  1.00 82.36           C
ATOM   3089 1HG  LYS A 209     -17.539  -0.517  18.713  1.00 82.36           H
ATOM   3090 2HG  LYS A 209     -17.001   0.431  20.085  1.00 82.36           H
ATOM   3091  CD  LYS A 209     -18.909   1.046  19.288  1.00 82.36           C
ATOM   3092 1HD  LYS A 209     -18.866   2.120  19.467  1.00 82.36           H
ATOM   3093 2HD  LYS A 209     -19.476   0.898  18.369  1.00 82.36           H
ATOM   3094  CE  LYS A 209     -19.625   0.358  20.452  1.00 82.36           C
ATOM   3095 1HE  LYS A 209     -19.909  -0.654  20.166  1.00 82.36           H
ATOM   3096 2HE  LYS A 209     -18.949   0.271  21.303  1.00 82.36           H
ATOM   3097  NZ  LYS A 209     -20.829   1.124  20.845  1.00 82.36           N
ATOM   3098 1HZ  LYS A 209     -21.354   0.598  21.536  1.00 82.36           H
ATOM   3099 2HZ  LYS A 209     -20.549   2.015  21.240  1.00 82.36           H
ATOM   3100 3HZ  LYS A 209     -21.410   1.284  20.029  1.00 82.36           H
ATOM   3101  HN  LYS A 209     -14.870   1.204  19.862  1.00 82.36           H
ATOM   3102  N   LEU A 210     -13.924   2.561  17.093  1.00 88.33           N
ATOM   3103  CA  LEU A 210     -13.267   3.391  16.098  1.00 88.33           C
ATOM   3104  C   LEU A 210     -12.131   2.598  15.448  1.00 88.33           C
ATOM   3105  O   LEU A 210     -12.020   2.555  14.224  1.00 88.33           O
ATOM   3106  HA  LEU A 210     -14.004   3.628  15.332  1.00 88.33           H
ATOM   3107  CB  LEU A 210     -12.816   4.715  16.718  1.00 88.33           C
ATOM   3108 1HB  LEU A 210     -13.659   5.146  17.258  1.00 88.33           H
ATOM   3109 2HB  LEU A 210     -12.041   4.503  17.455  1.00 88.33           H
ATOM   3110  CG  LEU A 210     -12.281   5.765  15.743  1.00 88.33           C
ATOM   3111  HG  LEU A 210     -11.448   5.326  15.192  1.00 88.33           H
ATOM   3112  CD1 LEU A 210     -13.347   6.154  14.716  1.00 88.33           C
ATOM   3113 1HD1 LEU A 210     -13.645   5.271  14.151  1.00 88.33           H
ATOM   3114 2HD1 LEU A 210     -14.214   6.566  15.232  1.00 88.33           H
ATOM   3115 3HD1 LEU A 210     -12.940   6.901  14.035  1.00 88.33           H
ATOM   3116  CD2 LEU A 210     -11.735   6.982  16.492  1.00 88.33           C
ATOM   3117 1HD2 LEU A 210     -12.532   7.431  17.085  1.00 88.33           H
ATOM   3118 2HD2 LEU A 210     -10.924   6.671  17.150  1.00 88.33           H
ATOM   3119 3HD2 LEU A 210     -11.361   7.713  15.775  1.00 88.33           H
ATOM   3120  HN  LEU A 210     -13.865   2.899  18.032  1.00 88.33           H
ATOM   3121  N   LYS A 211     -11.315   1.990  16.297  1.00 92.63           N
ATOM   3122  CA  LYS A 211     -10.188   1.207  15.821  1.00 92.63           C
ATOM   3123  C   LYS A 211     -10.693   0.115  14.876  1.00 92.63           C
ATOM   3124  O   LYS A 211     -10.186  -0.033  13.766  1.00 92.63           O
ATOM   3125  HA  LYS A 211      -9.539   1.878  15.258  1.00 92.63           H
ATOM   3126  CB  LYS A 211      -9.372   0.671  17.000  1.00 92.63           C
ATOM   3127 1HB  LYS A 211      -8.989   1.503  17.590  1.00 92.63           H
ATOM   3128 2HB  LYS A 211     -10.015   0.085  17.655  1.00 92.63           H
ATOM   3129  CG  LYS A 211      -8.208  -0.194  16.512  1.00 92.63           C
ATOM   3130 1HG  LYS A 211      -8.592  -1.119  16.083  1.00 92.63           H
ATOM   3131 2HG  LYS A 211      -7.671   0.327  15.719  1.00 92.63           H
ATOM   3132  CD  LYS A 211      -7.248  -0.517  17.659  1.00 92.63           C
ATOM   3133 1HD  LYS A 211      -6.892   0.408  18.112  1.00 92.63           H
ATOM   3134 2HD  LYS A 211      -7.776  -1.070  18.435  1.00 92.63           H
ATOM   3135  CE  LYS A 211      -6.057  -1.339  17.161  1.00 92.63           C
ATOM   3136 1HE  LYS A 211      -6.399  -2.316  16.820  1.00 92.63           H
ATOM   3137 2HE  LYS A 211      -5.599  -0.844  16.304  1.00 92.63           H
ATOM   3138  NZ  LYS A 211      -5.056  -1.506  18.238  1.00 92.63           N
ATOM   3139 1HZ  LYS A 211      -4.301  -2.098  17.910  1.00 92.63           H
ATOM   3140 2HZ  LYS A 211      -4.685  -0.599  18.498  1.00 92.63           H
ATOM   3141 3HZ  LYS A 211      -5.496  -1.935  19.045  1.00 92.63           H
ATOM   3142  HN  LYS A 211     -11.415   2.026  17.292  1.00 92.63           H
ATOM   3143  N   SER A 212     -11.687  -0.621  15.352  1.00 90.39           N
ATOM   3144  CA  SER A 212     -12.213  -1.746  14.597  1.00 90.39           C
ATOM   3145  C   SER A 212     -12.733  -1.268  13.240  1.00 90.39           C
ATOM   3146  O   SER A 212     -12.545  -1.940  12.227  1.00 90.39           O
ATOM   3147  HA  SER A 212     -11.370  -2.425  14.466  1.00 90.39           H
ATOM   3148  CB  SER A 212     -13.324  -2.457  15.371  1.00 90.39           C
ATOM   3149 1HB  SER A 212     -14.117  -1.746  15.602  1.00 90.39           H
ATOM   3150 2HB  SER A 212     -13.764  -3.232  14.743  1.00 90.39           H
ATOM   3151  OG  SER A 212     -12.844  -3.041  16.579  1.00 90.39           O
ATOM   3152  HG  SER A 212     -12.872  -2.369  17.318  1.00 90.39           H
ATOM   3153  HN  SER A 212     -12.130  -0.460  16.233  1.00 90.39           H
ATOM   3154  N   ALA A 213     -13.377  -0.110  13.263  1.00 93.77           N
ATOM   3155  CA  ALA A 213     -13.946   0.454  12.051  1.00 93.77           C
ATOM   3156  C   ALA A 213     -12.819   0.795  11.075  1.00 93.77           C
ATOM   3157  O   ALA A 213     -12.893   0.460   9.893  1.00 93.77           O
ATOM   3158  HA  ALA A 213     -14.587  -0.304  11.601  1.00 93.77           H
ATOM   3159  CB  ALA A 213     -14.798   1.674  12.407  1.00 93.77           C
ATOM   3160 1HB  ALA A 213     -15.602   1.372  13.079  1.00 93.77           H
ATOM   3161 2HB  ALA A 213     -14.176   2.421  12.898  1.00 93.77           H
ATOM   3162 3HB  ALA A 213     -15.225   2.097  11.497  1.00 93.77           H
ATOM   3163  HN  ALA A 213     -13.512   0.438  14.088  1.00 93.77           H
ATOM   3164  N   VAL A 214     -11.801   1.458  11.604  1.00 91.71           N
ATOM   3165  CA  VAL A 214     -10.694   1.914  10.780  1.00 91.71           C
ATOM   3166  C   VAL A 214     -10.016   0.705  10.131  1.00 91.71           C
ATOM   3167  O   VAL A 214      -9.697   0.732   8.943  1.00 91.71           O
ATOM   3168  HA  VAL A 214     -11.108   2.547   9.995  1.00 91.71           H
ATOM   3169  CB  VAL A 214      -9.733   2.761  11.616  1.00 91.71           C
ATOM   3170  HB  VAL A 214      -9.474   2.191  12.508  1.00 91.71           H
ATOM   3171  CG1 VAL A 214      -8.441   3.043  10.847  1.00 91.71           C
ATOM   3172 1HG1 VAL A 214      -7.951   2.101  10.600  1.00 91.71           H
ATOM   3173 2HG1 VAL A 214      -8.674   3.583   9.929  1.00 91.71           H
ATOM   3174 3HG1 VAL A 214      -7.775   3.647  11.464  1.00 91.71           H
ATOM   3175  CG2 VAL A 214     -10.399   4.062  12.066  1.00 91.71           C
ATOM   3176 1HG2 VAL A 214     -10.700   4.638  11.191  1.00 91.71           H
ATOM   3177 2HG2 VAL A 214     -11.277   3.832  12.670  1.00 91.71           H
ATOM   3178 3HG2 VAL A 214      -9.694   4.645  12.658  1.00 91.71           H
ATOM   3179  HN  VAL A 214     -11.725   1.683  12.575  1.00 91.71           H
ATOM   3180  N   LEU A 215      -9.817  -0.326  10.938  1.00 91.30           N
ATOM   3181  CA  LEU A 215      -9.106  -1.508  10.481  1.00 91.30           C
ATOM   3182  C   LEU A 215      -9.950  -2.229   9.428  1.00 91.30           C
ATOM   3183  O   LEU A 215      -9.433  -2.649   8.394  1.00 91.30           O
ATOM   3184  HA  LEU A 215      -8.181  -1.173  10.012  1.00 91.30           H
ATOM   3185  CB  LEU A 215      -8.718  -2.392  11.668  1.00 91.30           C
ATOM   3186 1HB  LEU A 215      -9.604  -2.553  12.281  1.00 91.30           H
ATOM   3187 2HB  LEU A 215      -8.413  -3.366  11.285  1.00 91.30           H
ATOM   3188  CG  LEU A 215      -7.601  -1.856  12.566  1.00 91.30           C
ATOM   3189  HG  LEU A 215      -7.936  -0.915  13.003  1.00 91.30           H
ATOM   3190  CD1 LEU A 215      -7.320  -2.817  13.723  1.00 91.30           C
ATOM   3191 1HD1 LEU A 215      -8.222  -2.938  14.322  1.00 91.30           H
ATOM   3192 2HD1 LEU A 215      -7.014  -3.785  13.326  1.00 91.30           H
ATOM   3193 3HD1 LEU A 215      -6.522  -2.411  14.346  1.00 91.30           H
ATOM   3194  CD2 LEU A 215      -6.341  -1.553  11.753  1.00 91.30           C
ATOM   3195 1HD2 LEU A 215      -5.993  -2.466  11.269  1.00 91.30           H
ATOM   3196 2HD2 LEU A 215      -6.569  -0.804  10.995  1.00 91.30           H
ATOM   3197 3HD2 LEU A 215      -5.563  -1.174  12.416  1.00 91.30           H
ATOM   3198  HN  LEU A 215     -10.130  -0.362  11.887  1.00 91.30           H
ATOM   3199  N   THR A 216     -11.235  -2.350   9.727  1.00 90.85           N
ATOM   3200  CA  THR A 216     -12.148  -3.047   8.836  1.00 90.85           C
ATOM   3201  C   THR A 216     -12.170  -2.374   7.462  1.00 90.85           C
ATOM   3202  O   THR A 216     -12.143  -3.051   6.436  1.00 90.85           O
ATOM   3203  HA  THR A 216     -11.778  -4.062   8.690  1.00 90.85           H
ATOM   3204  CB  THR A 216     -13.520  -3.097   9.511  1.00 90.85           C
ATOM   3205  HB  THR A 216     -13.924  -2.093   9.648  1.00 90.85           H
ATOM   3206  OG1 THR A 216     -13.293  -3.836  10.708  1.00 90.85           O
ATOM   3207  HG1 THR A 216     -13.285  -3.220  11.495  1.00 90.85           H
ATOM   3208  CG2 THR A 216     -14.525  -3.948   8.732  1.00 90.85           C
ATOM   3209 1HG2 THR A 216     -14.152  -4.970   8.654  1.00 90.85           H
ATOM   3210 2HG2 THR A 216     -14.657  -3.532   7.734  1.00 90.85           H
ATOM   3211 3HG2 THR A 216     -15.482  -3.950   9.255  1.00 90.85           H
ATOM   3212  HN  THR A 216     -11.653  -1.983  10.558  1.00 90.85           H
ATOM   3213  N   LEU A 217     -12.220  -1.051   7.488  1.00 88.02           N
ATOM   3214  CA  LEU A 217     -12.262  -0.280   6.257  1.00 88.02           C
ATOM   3215  C   LEU A 217     -10.991  -0.548   5.449  1.00 88.02           C
ATOM   3216  O   LEU A 217     -11.042  -0.668   4.226  1.00 88.02           O
ATOM   3217  HA  LEU A 217     -13.118  -0.631   5.681  1.00 88.02           H
ATOM   3218  CB  LEU A 217     -12.497   1.201   6.560  1.00 88.02           C
ATOM   3219 1HB  LEU A 217     -13.339   1.282   7.249  1.00 88.02           H
ATOM   3220 2HB  LEU A 217     -11.621   1.589   7.081  1.00 88.02           H
ATOM   3221  CG  LEU A 217     -12.776   2.097   5.352  1.00 88.02           C
ATOM   3222  HG  LEU A 217     -11.989   1.933   4.616  1.00 88.02           H
ATOM   3223  CD1 LEU A 217     -14.102   1.724   4.686  1.00 88.02           C
ATOM   3224 1HD1 LEU A 217     -14.061   0.687   4.351  1.00 88.02           H
ATOM   3225 2HD1 LEU A 217     -14.914   1.841   5.403  1.00 88.02           H
ATOM   3226 3HD1 LEU A 217     -14.275   2.376   3.830  1.00 88.02           H
ATOM   3227  CD2 LEU A 217     -12.728   3.576   5.743  1.00 88.02           C
ATOM   3228 1HD2 LEU A 217     -13.480   3.775   6.506  1.00 88.02           H
ATOM   3229 2HD2 LEU A 217     -11.739   3.816   6.135  1.00 88.02           H
ATOM   3230 3HD2 LEU A 217     -12.929   4.190   4.865  1.00 88.02           H
ATOM   3231  HN  LEU A 217     -12.231  -0.507   8.327  1.00 88.02           H
ATOM   3232  N   LYS A 218      -9.880  -0.633   6.165  1.00 85.52           N
ATOM   3233  CA  LYS A 218      -8.592  -0.843   5.526  1.00 85.52           C
ATOM   3234  C   LYS A 218      -8.600  -2.190   4.800  1.00 85.52           C
ATOM   3235  O   LYS A 218      -8.144  -2.289   3.662  1.00 85.52           O
ATOM   3236  HA  LYS A 218      -8.461  -0.053   4.786  1.00 85.52           H
ATOM   3237  CB  LYS A 218      -7.459  -0.700   6.544  1.00 85.52           C
ATOM   3238 1HB  LYS A 218      -7.583   0.226   7.106  1.00 85.52           H
ATOM   3239 2HB  LYS A 218      -7.506  -1.518   7.263  1.00 85.52           H
ATOM   3240  CG  LYS A 218      -6.095  -0.702   5.851  1.00 85.52           C
ATOM   3241 1HG  LYS A 218      -6.005  -1.588   5.221  1.00 85.52           H
ATOM   3242 2HG  LYS A 218      -6.015   0.165   5.195  1.00 85.52           H
ATOM   3243  CD  LYS A 218      -4.959  -0.681   6.875  1.00 85.52           C
ATOM   3244 1HD  LYS A 218      -5.009   0.237   7.460  1.00 85.52           H
ATOM   3245 2HD  LYS A 218      -5.077  -1.510   7.573  1.00 85.52           H
ATOM   3246  CE  LYS A 218      -3.596  -0.778   6.186  1.00 85.52           C
ATOM   3247 1HE  LYS A 218      -3.606  -1.594   5.463  1.00 85.52           H
ATOM   3248 2HE  LYS A 218      -3.397   0.138   5.630  1.00 85.52           H
ATOM   3249  NZ  LYS A 218      -2.526  -1.003   7.183  1.00 85.52           N
ATOM   3250 1HZ  LYS A 218      -1.678  -1.294   6.709  1.00 85.52           H
ATOM   3251 2HZ  LYS A 218      -2.350  -0.142   7.690  1.00 85.52           H
ATOM   3252 3HZ  LYS A 218      -2.815  -1.725   7.833  1.00 85.52           H
ATOM   3253  HN  LYS A 218      -9.850  -0.562   7.162  1.00 85.52           H
ATOM   3254  N   VAL A 219      -9.125  -3.193   5.488  1.00 89.74           N
ATOM   3255  CA  VAL A 219      -9.090  -4.552   4.975  1.00 89.74           C
ATOM   3256  C   VAL A 219     -10.007  -4.654   3.754  1.00 89.74           C
ATOM   3257  O   VAL A 219      -9.634  -5.243   2.741  1.00 89.74           O
ATOM   3258  HA  VAL A 219      -8.067  -4.760   4.663  1.00 89.74           H
ATOM   3259  CB  VAL A 219      -9.458  -5.540   6.083  1.00 89.74           C
ATOM   3260  HB  VAL A 219     -10.414  -5.230   6.505  1.00 89.74           H
ATOM   3261  CG1 VAL A 219      -9.627  -6.954   5.523  1.00 89.74           C
ATOM   3262 1HG1 VAL A 219     -10.421  -6.956   4.776  1.00 89.74           H
ATOM   3263 2HG1 VAL A 219      -8.693  -7.277   5.063  1.00 89.74           H
ATOM   3264 3HG1 VAL A 219      -9.888  -7.636   6.332  1.00 89.74           H
ATOM   3265  CG2 VAL A 219      -8.419  -5.516   7.206  1.00 89.74           C
ATOM   3266 1HG2 VAL A 219      -7.443  -5.789   6.804  1.00 89.74           H
ATOM   3267 2HG2 VAL A 219      -8.368  -4.514   7.633  1.00 89.74           H
ATOM   3268 3HG2 VAL A 219      -8.704  -6.227   7.981  1.00 89.74           H
ATOM   3269  HN  VAL A 219      -9.566  -3.089   6.380  1.00 89.74           H
ATOM   3270  N   ILE A 220     -11.190  -4.073   3.892  1.00 90.41           N
ATOM   3271  CA  ILE A 220     -12.202  -4.182   2.856  1.00 90.41           C
ATOM   3272  C   ILE A 220     -11.697  -3.504   1.581  1.00 90.41           C
ATOM   3273  O   ILE A 220     -11.629  -4.131   0.525  1.00 90.41           O
ATOM   3274  HA  ILE A 220     -12.346  -5.243   2.649  1.00 90.41           H
ATOM   3275  CB  ILE A 220     -13.541  -3.633   3.354  1.00 90.41           C
ATOM   3276  HB  ILE A 220     -13.362  -2.660   3.811  1.00 90.41           H
ATOM   3277  CG1 ILE A 220     -14.135  -4.537   4.436  1.00 90.41           C
ATOM   3278 1HG1 ILE A 220     -14.358  -5.517   4.014  1.00 90.41           H
ATOM   3279 2HG1 ILE A 220     -13.403  -4.691   5.229  1.00 90.41           H
ATOM   3280  CG2 ILE A 220     -14.512  -3.416   2.192  1.00 90.41           C
ATOM   3281 1HG2 ILE A 220     -14.082  -2.703   1.488  1.00 90.41           H
ATOM   3282 2HG2 ILE A 220     -14.690  -4.364   1.685  1.00 90.41           H
ATOM   3283 3HG2 ILE A 220     -15.455  -3.025   2.575  1.00 90.41           H
ATOM   3284  CD1 ILE A 220     -15.409  -3.926   5.023  1.00 90.41           C
ATOM   3285 1HD1 ILE A 220     -15.177  -2.957   5.465  1.00 90.41           H
ATOM   3286 2HD1 ILE A 220     -16.147  -3.796   4.231  1.00 90.41           H
ATOM   3287 3HD1 ILE A 220     -15.811  -4.588   5.789  1.00 90.41           H
ATOM   3288  HN  ILE A 220     -11.459  -3.536   4.691  1.00 90.41           H
ATOM   3289  N   LEU A 221     -11.354  -2.232   1.721  1.00 89.02           N
ATOM   3290  CA  LEU A 221     -11.008  -1.418   0.568  1.00 89.02           C
ATOM   3291  C   LEU A 221      -9.578  -1.743   0.130  1.00 89.02           C
ATOM   3292  O   LEU A 221      -9.221  -1.549  -1.030  1.00 89.02           O
ATOM   3293  HA  LEU A 221     -11.687  -1.692  -0.240  1.00 89.02           H
ATOM   3294  CB  LEU A 221     -11.238   0.064   0.869  1.00 89.02           C
ATOM   3295 1HB  LEU A 221     -10.660   0.328   1.755  1.00 89.02           H
ATOM   3296 2HB  LEU A 221     -10.837   0.649   0.042  1.00 89.02           H
ATOM   3297  CG  LEU A 221     -12.691   0.485   1.099  1.00 89.02           C
ATOM   3298  HG  LEU A 221     -13.061  -0.034   1.983  1.00 89.02           H
ATOM   3299  CD1 LEU A 221     -12.789   1.985   1.380  1.00 89.02           C
ATOM   3300 1HD1 LEU A 221     -12.211   2.226   2.272  1.00 89.02           H
ATOM   3301 2HD1 LEU A 221     -12.395   2.541   0.530  1.00 89.02           H
ATOM   3302 3HD1 LEU A 221     -13.833   2.257   1.540  1.00 89.02           H
ATOM   3303  CD2 LEU A 221     -13.576   0.063  -0.076  1.00 89.02           C
ATOM   3304 1HD2 LEU A 221     -13.215   0.534  -0.990  1.00 89.02           H
ATOM   3305 2HD2 LEU A 221     -13.539  -1.021  -0.188  1.00 89.02           H
ATOM   3306 3HD2 LEU A 221     -14.603   0.374   0.113  1.00 89.02           H
ATOM   3307  HN  LEU A 221     -11.311  -1.758   2.600  1.00 89.02           H
ATOM   3308  N   GLY A 222      -8.799  -2.231   1.084  1.00 87.26           N
ATOM   3309  CA  GLY A 222      -7.371  -2.397   0.871  1.00 87.26           C
ATOM   3310  C   GLY A 222      -7.072  -3.719   0.160  1.00 87.26           C
ATOM   3311  O   GLY A 222      -6.061  -3.842  -0.529  1.00 87.26           O
ATOM   3312 1HA  GLY A 222      -6.989  -1.566   0.277  1.00 87.26           H
ATOM   3313 2HA  GLY A 222      -6.851  -2.370   1.829  1.00 87.26           H
ATOM   3314  HN  GLY A 222      -9.127  -2.511   1.986  1.00 87.26           H
ATOM   3315  N   PHE A 223      -7.971  -4.673   0.352  1.00 80.41           N
ATOM   3316  CA  PHE A 223      -7.726  -6.033  -0.097  1.00 80.41           C
ATOM   3317  C   PHE A 223      -8.928  -6.580  -0.870  1.00 80.41           C
ATOM   3318  O   PHE A 223      -8.847  -6.800  -2.077  1.00 80.41           O
ATOM   3319  HA  PHE A 223      -6.857  -6.005  -0.754  1.00 80.41           H
ATOM   3320  CB  PHE A 223      -7.508  -6.885   1.155  1.00 80.41           C
ATOM   3321 1HB  PHE A 223      -6.713  -6.439   1.752  1.00 80.41           H
ATOM   3322 2HB  PHE A 223      -8.414  -6.861   1.761  1.00 80.41           H
ATOM   3323  CG  PHE A 223      -7.148  -8.343   0.861  1.00 80.41           C
ATOM   3324  CD1 PHE A 223      -7.991  -9.341   1.239  1.00 80.41           C
ATOM   3325  HD1 PHE A 223      -8.923  -9.102   1.751  1.00 80.41           H
ATOM   3326  CD2 PHE A 223      -5.985  -8.640   0.221  1.00 80.41           C
ATOM   3327  HD2 PHE A 223      -5.310  -7.840  -0.081  1.00 80.41           H
ATOM   3328  CE1 PHE A 223      -7.657 -10.694   0.966  1.00 80.41           C
ATOM   3329  HE1 PHE A 223      -8.333 -11.494   1.269  1.00 80.41           H
ATOM   3330  CE2 PHE A 223      -5.651  -9.993  -0.052  1.00 80.41           C
ATOM   3331  HE2 PHE A 223      -4.719 -10.232  -0.564  1.00 80.41           H
ATOM   3332  CZ  PHE A 223      -6.494 -10.991   0.326  1.00 80.41           C
ATOM   3333  HZ  PHE A 223      -6.238 -12.030   0.117  1.00 80.41           H
ATOM   3334  HN  PHE A 223      -8.852  -4.529   0.804  1.00 80.41           H
ATOM   3335  N   PHE A 224     -10.016  -6.785  -0.141  1.00 83.86           N
ATOM   3336  CA  PHE A 224     -11.110  -7.600  -0.642  1.00 83.86           C
ATOM   3337  C   PHE A 224     -11.666  -7.028  -1.947  1.00 83.86           C
ATOM   3338  O   PHE A 224     -11.761  -7.736  -2.949  1.00 83.86           O
ATOM   3339  HA  PHE A 224     -10.712  -8.598  -0.825  1.00 83.86           H
ATOM   3340  CB  PHE A 224     -12.209  -7.575   0.422  1.00 83.86           C
ATOM   3341 1HB  PHE A 224     -12.276  -6.570   0.838  1.00 83.86           H
ATOM   3342 2HB  PHE A 224     -13.166  -7.787  -0.055  1.00 83.86           H
ATOM   3343  CG  PHE A 224     -11.993  -8.571   1.563  1.00 83.86           C
ATOM   3344  CD1 PHE A 224     -12.136  -9.905   1.338  1.00 83.86           C
ATOM   3345  HD1 PHE A 224     -12.404 -10.264   0.344  1.00 83.86           H
ATOM   3346  CD2 PHE A 224     -11.659  -8.122   2.803  1.00 83.86           C
ATOM   3347  HD2 PHE A 224     -11.545  -7.054   2.983  1.00 83.86           H
ATOM   3348  CE1 PHE A 224     -11.935 -10.829   2.397  1.00 83.86           C
ATOM   3349  HE1 PHE A 224     -12.050 -11.898   2.217  1.00 83.86           H
ATOM   3350  CE2 PHE A 224     -11.458  -9.047   3.862  1.00 83.86           C
ATOM   3351  HE2 PHE A 224     -11.190  -8.687   4.855  1.00 83.86           H
ATOM   3352  CZ  PHE A 224     -11.601 -10.380   3.637  1.00 83.86           C
ATOM   3353  HZ  PHE A 224     -11.447 -11.090   4.450  1.00 83.86           H
ATOM   3354  HN  PHE A 224     -10.156  -6.406   0.774  1.00 83.86           H
ATOM   3355  N   LEU A 225     -12.020  -5.752  -1.894  1.00 89.50           N
ATOM   3356  CA  LEU A 225     -12.646  -5.101  -3.032  1.00 89.50           C
ATOM   3357  C   LEU A 225     -11.704  -5.173  -4.236  1.00 89.50           C
ATOM   3358  O   LEU A 225     -12.077  -5.687  -5.290  1.00 89.50           O
ATOM   3359  HA  LEU A 225     -13.553  -5.657  -3.269  1.00 89.50           H
ATOM   3360  CB  LEU A 225     -13.069  -3.676  -2.668  1.00 89.50           C
ATOM   3361 1HB  LEU A 225     -13.821  -3.732  -1.880  1.00 89.50           H
ATOM   3362 2HB  LEU A 225     -12.207  -3.157  -2.250  1.00 89.50           H
ATOM   3363  CG  LEU A 225     -13.633  -2.831  -3.812  1.00 89.50           C
ATOM   3364  HG  LEU A 225     -12.960  -2.918  -4.665  1.00 89.50           H
ATOM   3365  CD1 LEU A 225     -14.999  -3.354  -4.259  1.00 89.50           C
ATOM   3366 1HD1 LEU A 225     -14.899  -4.384  -4.602  1.00 89.50           H
ATOM   3367 2HD1 LEU A 225     -15.695  -3.316  -3.421  1.00 89.50           H
ATOM   3368 3HD1 LEU A 225     -15.377  -2.736  -5.073  1.00 89.50           H
ATOM   3369  CD2 LEU A 225     -13.684  -1.351  -3.427  1.00 89.50           C
ATOM   3370 1HD2 LEU A 225     -14.322  -1.225  -2.552  1.00 89.50           H
ATOM   3371 2HD2 LEU A 225     -12.678  -1.001  -3.196  1.00 89.50           H
ATOM   3372 3HD2 LEU A 225     -14.088  -0.773  -4.257  1.00 89.50           H
ATOM   3373  HN  LEU A 225     -11.887  -5.168  -1.093  1.00 89.50           H
ATOM   3374  N   PRO A 226     -10.473  -4.662  -4.103  1.00 89.62           N
ATOM   3375  CA  PRO A 226      -9.516  -4.702  -5.212  1.00 89.62           C
ATOM   3376  C   PRO A 226      -9.340  -6.104  -5.772  1.00 89.62           C
ATOM   3377  O   PRO A 226      -9.313  -6.292  -6.988  1.00 89.62           O
ATOM   3378  HA  PRO A 226      -9.885  -4.106  -6.047  1.00 89.62           H
ATOM   3379  CB  PRO A 226      -8.221  -4.172  -4.593  1.00 89.62           C
ATOM   3380 1HB  PRO A 226      -7.602  -4.980  -4.203  1.00 89.62           H
ATOM   3381 2HB  PRO A 226      -7.618  -3.634  -5.324  1.00 89.62           H
ATOM   3382  CG  PRO A 226      -8.712  -3.252  -3.481  1.00 89.62           C
ATOM   3383 1HG  PRO A 226      -7.941  -3.075  -2.732  1.00 89.62           H
ATOM   3384 2HG  PRO A 226      -8.999  -2.272  -3.864  1.00 89.62           H
ATOM   3385  CD  PRO A 226      -9.899  -4.012  -2.911  1.00 89.62           C
ATOM   3386 1HD  PRO A 226      -9.590  -4.745  -2.166  1.00 89.62           H
ATOM   3387 2HD  PRO A 226     -10.610  -3.346  -2.423  1.00 89.62           H
ATOM   3388  N   PHE A 227      -9.224  -7.060  -4.862  1.00 84.14           N
ATOM   3389  CA  PHE A 227      -8.905  -8.425  -5.247  1.00 84.14           C
ATOM   3390  C   PHE A 227     -10.031  -9.036  -6.084  1.00 84.14           C
ATOM   3391  O   PHE A 227      -9.776  -9.654  -7.117  1.00 84.14           O
ATOM   3392  HA  PHE A 227      -7.992  -8.388  -5.841  1.00 84.14           H
ATOM   3393  CB  PHE A 227      -8.752  -9.229  -3.955  1.00 84.14           C
ATOM   3394 1HB  PHE A 227      -8.022  -8.734  -3.315  1.00 84.14           H
ATOM   3395 2HB  PHE A 227      -9.702  -9.222  -3.420  1.00 84.14           H
ATOM   3396  CG  PHE A 227      -8.317 -10.680  -4.173  1.00 84.14           C
ATOM   3397  CD1 PHE A 227      -9.242 -11.677  -4.154  1.00 84.14           C
ATOM   3398  HD1 PHE A 227     -10.293 -11.443  -3.983  1.00 84.14           H
ATOM   3399  CD2 PHE A 227      -7.006 -10.972  -4.386  1.00 84.14           C
ATOM   3400  HD2 PHE A 227      -6.265 -10.173  -4.401  1.00 84.14           H
ATOM   3401  CE1 PHE A 227      -8.838 -13.024  -4.356  1.00 84.14           C
ATOM   3402  HE1 PHE A 227      -9.579 -13.823  -4.341  1.00 84.14           H
ATOM   3403  CE2 PHE A 227      -6.603 -12.318  -4.588  1.00 84.14           C
ATOM   3404  HE2 PHE A 227      -5.552 -12.552  -4.759  1.00 84.14           H
ATOM   3405  CZ  PHE A 227      -7.527 -13.316  -4.569  1.00 84.14           C
ATOM   3406  HZ  PHE A 227      -7.217 -14.349  -4.725  1.00 84.14           H
ATOM   3407  HN  PHE A 227      -9.344  -6.915  -3.880  1.00 84.14           H
ATOM   3408  N   VAL A 228     -11.252  -8.841  -5.608  1.00 91.72           N
ATOM   3409  CA  VAL A 228     -12.414  -9.399  -6.278  1.00 91.72           C
ATOM   3410  C   VAL A 228     -12.495  -8.840  -7.700  1.00 91.72           C
ATOM   3411  O   VAL A 228     -12.728  -9.584  -8.651  1.00 91.72           O
ATOM   3412  HA  VAL A 228     -12.275 -10.479  -6.333  1.00 91.72           H
ATOM   3413  CB  VAL A 228     -13.674  -9.125  -5.455  1.00 91.72           C
ATOM   3414  HB  VAL A 228     -13.703  -8.059  -5.231  1.00 91.72           H
ATOM   3415  CG1 VAL A 228     -14.935  -9.471  -6.250  1.00 91.72           C
ATOM   3416 1HG1 VAL A 228     -14.970  -8.866  -7.156  1.00 91.72           H
ATOM   3417 2HG1 VAL A 228     -14.916 -10.527  -6.519  1.00 91.72           H
ATOM   3418 3HG1 VAL A 228     -15.816  -9.267  -5.642  1.00 91.72           H
ATOM   3419  CG2 VAL A 228     -13.638  -9.884  -4.127  1.00 91.72           C
ATOM   3420 1HG2 VAL A 228     -13.574 -10.954  -4.322  1.00 91.72           H
ATOM   3421 2HG2 VAL A 228     -12.769  -9.567  -3.551  1.00 91.72           H
ATOM   3422 3HG2 VAL A 228     -14.546  -9.671  -3.562  1.00 91.72           H
ATOM   3423  HN  VAL A 228     -11.453  -8.314  -4.782  1.00 91.72           H
ATOM   3424  N   VAL A 229     -12.298  -7.534  -7.800  1.00 91.62           N
ATOM   3425  CA  VAL A 229     -12.421  -6.854  -9.078  1.00 91.62           C
ATOM   3426  C   VAL A 229     -11.351  -7.382 -10.036  1.00 91.62           C
ATOM   3427  O   VAL A 229     -11.642  -7.683 -11.193  1.00 91.62           O
ATOM   3428  HA  VAL A 229     -13.404  -7.092  -9.485  1.00 91.62           H
ATOM   3429  CB  VAL A 229     -12.346  -5.339  -8.875  1.00 91.62           C
ATOM   3430  HB  VAL A 229     -11.439  -5.121  -8.312  1.00 91.62           H
ATOM   3431  CG1 VAL A 229     -12.254  -4.610 -10.217  1.00 91.62           C
ATOM   3432 1HG1 VAL A 229     -11.359  -4.936 -10.747  1.00 91.62           H
ATOM   3433 2HG1 VAL A 229     -13.135  -4.839 -10.816  1.00 91.62           H
ATOM   3434 3HG1 VAL A 229     -12.203  -3.535 -10.043  1.00 91.62           H
ATOM   3435  CG2 VAL A 229     -13.539  -4.837  -8.058  1.00 91.62           C
ATOM   3436 1HG2 VAL A 229     -14.464  -5.074  -8.583  1.00 91.62           H
ATOM   3437 2HG2 VAL A 229     -13.540  -5.321  -7.082  1.00 91.62           H
ATOM   3438 3HG2 VAL A 229     -13.461  -3.757  -7.929  1.00 91.62           H
ATOM   3439  HN  VAL A 229     -12.059  -6.943  -7.029  1.00 91.62           H
ATOM   3440  N   MET A 230     -10.134  -7.477  -9.520  1.00 83.83           N
ATOM   3441  CA  MET A 230      -9.016  -7.947 -10.320  1.00 83.83           C
ATOM   3442  C   MET A 230      -9.259  -9.373 -10.818  1.00 83.83           C
ATOM   3443  O   MET A 230      -9.117  -9.651 -12.008  1.00 83.83           O
ATOM   3444  HA  MET A 230      -8.955  -7.264 -11.167  1.00 83.83           H
ATOM   3445  CB  MET A 230      -7.737  -7.909  -9.481  1.00 83.83           C
ATOM   3446 1HB  MET A 230      -7.931  -8.334  -8.497  1.00 83.83           H
ATOM   3447 2HB  MET A 230      -6.972  -8.528  -9.951  1.00 83.83           H
ATOM   3448  CG  MET A 230      -7.221  -6.476  -9.332  1.00 83.83           C
ATOM   3449 1HG  MET A 230      -7.158  -6.000 -10.310  1.00 83.83           H
ATOM   3450 2HG  MET A 230      -7.920  -5.890  -8.736  1.00 83.83           H
ATOM   3451  SD  MET A 230      -5.615  -6.484  -8.554  1.00 83.83           S
ATOM   3452  CE  MET A 230      -6.071  -6.995  -6.905  1.00 83.83           C
ATOM   3453 1HE  MET A 230      -6.766  -6.271  -6.480  1.00 83.83           H
ATOM   3454 2HE  MET A 230      -6.548  -7.974  -6.947  1.00 83.83           H
ATOM   3455 3HE  MET A 230      -5.179  -7.051  -6.282  1.00 83.83           H
ATOM   3456  HN  MET A 230      -9.908  -7.241  -8.574  1.00 83.83           H
ATOM   3457  N   ALA A 231      -9.620 -10.239  -9.883  1.00 89.70           N
ATOM   3458  CA  ALA A 231      -9.782 -11.649 -10.191  1.00 89.70           C
ATOM   3459  C   ALA A 231     -10.797 -11.806 -11.325  1.00 89.70           C
ATOM   3460  O   ALA A 231     -10.580 -12.582 -12.255  1.00 89.70           O
ATOM   3461  HA  ALA A 231      -8.816 -12.029 -10.524  1.00 89.70           H
ATOM   3462  CB  ALA A 231     -10.199 -12.404  -8.927  1.00 89.70           C
ATOM   3463 1HB  ALA A 231      -9.431 -12.285  -8.163  1.00 89.70           H
ATOM   3464 2HB  ALA A 231     -11.143 -12.002  -8.559  1.00 89.70           H
ATOM   3465 3HB  ALA A 231     -10.320 -13.462  -9.159  1.00 89.70           H
ATOM   3466  HN  ALA A 231      -9.800  -9.991  -8.931  1.00 89.70           H
ATOM   3467  N   CYS A 232     -11.883 -11.056 -11.212  1.00 89.43           N
ATOM   3468  CA  CYS A 232     -12.948 -11.128 -12.198  1.00 89.43           C
ATOM   3469  C   CYS A 232     -12.397 -10.635 -13.537  1.00 89.43           C
ATOM   3470  O   CYS A 232     -12.582 -11.285 -14.565  1.00 89.43           O
ATOM   3471  HA  CYS A 232     -13.245 -12.174 -12.262  1.00 89.43           H
ATOM   3472  CB  CYS A 232     -14.179 -10.331 -11.760  1.00 89.43           C
ATOM   3473 1HB  CYS A 232     -13.889  -9.313 -11.498  1.00 89.43           H
ATOM   3474 2HB  CYS A 232     -14.888 -10.258 -12.584  1.00 89.43           H
ATOM   3475  SG  CYS A 232     -14.972 -11.144 -10.325  1.00 89.43           S
ATOM   3476  HG  CYS A 232     -15.908 -10.217 -10.140  1.00 89.43           H
ATOM   3477  HN  CYS A 232     -12.041 -10.410 -10.465  1.00 89.43           H
ATOM   3478  N   CYS A 233     -11.730  -9.491 -13.482  1.00 87.58           N
ATOM   3479  CA  CYS A 233     -11.276  -8.830 -14.694  1.00 87.58           C
ATOM   3480  C   CYS A 233     -10.363  -9.794 -15.453  1.00 87.58           C
ATOM   3481  O   CYS A 233     -10.559 -10.033 -16.644  1.00 87.58           O
ATOM   3482  HA  CYS A 233     -12.168  -8.601 -15.278  1.00 87.58           H
ATOM   3483  CB  CYS A 233     -10.578  -7.504 -14.387  1.00 87.58           C
ATOM   3484 1HB  CYS A 233      -9.852  -7.642 -13.586  1.00 87.58           H
ATOM   3485 2HB  CYS A 233     -10.025  -7.164 -15.263  1.00 87.58           H
ATOM   3486  SG  CYS A 233     -11.813  -6.244 -13.900  1.00 87.58           S
ATOM   3487  HG  CYS A 233     -11.971  -6.679 -12.654  1.00 87.58           H
ATOM   3488  HN  CYS A 233     -11.500  -9.018 -12.631  1.00 87.58           H
ATOM   3489  N   TYR A 234      -9.384 -10.322 -14.733  1.00 74.81           N
ATOM   3490  CA  TYR A 234      -8.332 -11.105 -15.360  1.00 74.81           C
ATOM   3491  C   TYR A 234      -8.853 -12.477 -15.793  1.00 74.81           C
ATOM   3492  O   TYR A 234      -8.369 -13.049 -16.768  1.00 74.81           O
ATOM   3493  HA  TYR A 234      -7.987 -10.562 -16.240  1.00 74.81           H
ATOM   3494  CB  TYR A 234      -7.254 -11.296 -14.291  1.00 74.81           C
ATOM   3495 1HB  TYR A 234      -7.736 -11.401 -13.319  1.00 74.81           H
ATOM   3496 2HB  TYR A 234      -6.724 -12.228 -14.486  1.00 74.81           H
ATOM   3497  CG  TYR A 234      -6.239 -10.154 -14.220  1.00 74.81           C
ATOM   3498  CD1 TYR A 234      -5.165 -10.131 -15.087  1.00 74.81           C
ATOM   3499  HD1 TYR A 234      -5.041 -10.926 -15.822  1.00 74.81           H
ATOM   3500  CD2 TYR A 234      -6.396  -9.148 -13.289  1.00 74.81           C
ATOM   3501  HD2 TYR A 234      -7.244  -9.166 -12.604  1.00 74.81           H
ATOM   3502  CE1 TYR A 234      -4.209  -9.056 -15.020  1.00 74.81           C
ATOM   3503  HE1 TYR A 234      -3.357  -9.026 -15.699  1.00 74.81           H
ATOM   3504  CE2 TYR A 234      -5.440  -8.073 -13.222  1.00 74.81           C
ATOM   3505  HE2 TYR A 234      -5.552  -7.272 -12.492  1.00 74.81           H
ATOM   3506  CZ  TYR A 234      -4.394  -8.080 -14.091  1.00 74.81           C
ATOM   3507  OH  TYR A 234      -3.491  -7.065 -14.028  1.00 74.81           O
ATOM   3508  HH  TYR A 234      -3.799  -6.373 -13.375  1.00 74.81           H
ATOM   3509  HN  TYR A 234      -9.302 -10.223 -13.742  1.00 74.81           H
ATOM   3510  N   THR A 235      -9.833 -12.964 -15.046  1.00 84.86           N
ATOM   3511  CA  THR A 235     -10.496 -14.208 -15.400  1.00 84.86           C
ATOM   3512  C   THR A 235     -11.074 -14.121 -16.814  1.00 84.86           C
ATOM   3513  O   THR A 235     -10.912 -15.042 -17.613  1.00 84.86           O
ATOM   3514  HA  THR A 235      -9.752 -15.004 -15.407  1.00 84.86           H
ATOM   3515  CB  THR A 235     -11.550 -14.503 -14.331  1.00 84.86           C
ATOM   3516  HB  THR A 235     -12.322 -13.735 -14.323  1.00 84.86           H
ATOM   3517  OG1 THR A 235     -10.797 -14.631 -13.128  1.00 84.86           O
ATOM   3518  HG1 THR A 235     -10.980 -13.854 -12.526  1.00 84.86           H
ATOM   3519  CG2 THR A 235     -12.199 -15.877 -14.512  1.00 84.86           C
ATOM   3520 1HG2 THR A 235     -11.433 -16.651 -14.452  1.00 84.86           H
ATOM   3521 2HG2 THR A 235     -12.687 -15.923 -15.485  1.00 84.86           H
ATOM   3522 3HG2 THR A 235     -12.938 -16.036 -13.727  1.00 84.86           H
ATOM   3523  HN  THR A 235     -10.174 -12.526 -14.215  1.00 84.86           H
ATOM   3524  N   ILE A 236     -11.735 -13.004 -17.081  1.00 84.12           N
ATOM   3525  CA  ILE A 236     -12.364 -12.798 -18.375  1.00 84.12           C
ATOM   3526  C   ILE A 236     -11.282 -12.551 -19.429  1.00 84.12           C
ATOM   3527  O   ILE A 236     -11.398 -13.014 -20.562  1.00 84.12           O
ATOM   3528  HA  ILE A 236     -12.893 -13.715 -18.631  1.00 84.12           H
ATOM   3529  CB  ILE A 236     -13.407 -11.681 -18.292  1.00 84.12           C
ATOM   3530  HB  ILE A 236     -12.910 -10.775 -17.946  1.00 84.12           H
ATOM   3531  CG1 ILE A 236     -14.492 -12.021 -17.268  1.00 84.12           C
ATOM   3532 1HG1 ILE A 236     -15.143 -12.798 -17.668  1.00 84.12           H
ATOM   3533 2HG1 ILE A 236     -14.033 -12.423 -16.365  1.00 84.12           H
ATOM   3534  CG2 ILE A 236     -13.995 -11.376 -19.671  1.00 84.12           C
ATOM   3535 1HG2 ILE A 236     -13.197 -11.060 -20.344  1.00 84.12           H
ATOM   3536 2HG2 ILE A 236     -14.472 -12.272 -20.069  1.00 84.12           H
ATOM   3537 3HG2 ILE A 236     -14.733 -10.580 -19.583  1.00 84.12           H
ATOM   3538  CD1 ILE A 236     -15.322 -10.784 -16.918  1.00 84.12           C
ATOM   3539 1HD1 ILE A 236     -14.671 -10.018 -16.496  1.00 84.12           H
ATOM   3540 2HD1 ILE A 236     -15.799 -10.399 -17.819  1.00 84.12           H
ATOM   3541 3HD1 ILE A 236     -16.086 -11.053 -16.189  1.00 84.12           H
ATOM   3542  HN  ILE A 236     -11.845 -12.251 -16.433  1.00 84.12           H
ATOM   3543  N   ILE A 237     -10.255 -11.823 -19.017  1.00 79.87           N
ATOM   3544  CA  ILE A 237      -9.159 -11.499 -19.915  1.00 79.87           C
ATOM   3545  C   ILE A 237      -8.556 -12.793 -20.464  1.00 79.87           C
ATOM   3546  O   ILE A 237      -8.427 -12.957 -21.676  1.00 79.87           O
ATOM   3547  HA  ILE A 237      -9.576 -10.932 -20.748  1.00 79.87           H
ATOM   3548  CB  ILE A 237      -8.143 -10.594 -19.216  1.00 79.87           C
ATOM   3549  HB  ILE A 237      -7.993 -10.968 -18.203  1.00 79.87           H
ATOM   3550  CG1 ILE A 237      -8.673  -9.164 -19.095  1.00 79.87           C
ATOM   3551 1HG1 ILE A 237      -8.657  -8.683 -20.073  1.00 79.87           H
ATOM   3552 2HG1 ILE A 237      -9.712  -9.184 -18.767  1.00 79.87           H
ATOM   3553  CG2 ILE A 237      -6.787 -10.645 -19.922  1.00 79.87           C
ATOM   3554 1HG2 ILE A 237      -6.410 -11.668 -19.912  1.00 79.87           H
ATOM   3555 2HG2 ILE A 237      -6.901 -10.310 -20.953  1.00 79.87           H
ATOM   3556 3HG2 ILE A 237      -6.083  -9.993 -19.405  1.00 79.87           H
ATOM   3557  CD1 ILE A 237      -7.836  -8.350 -18.107  1.00 79.87           C
ATOM   3558 1HD1 ILE A 237      -7.874  -8.821 -17.124  1.00 79.87           H
ATOM   3559 2HD1 ILE A 237      -6.802  -8.312 -18.451  1.00 79.87           H
ATOM   3560 3HD1 ILE A 237      -8.234  -7.338 -18.040  1.00 79.87           H
ATOM   3561  HN  ILE A 237     -10.164 -11.457 -18.091  1.00 79.87           H
ATOM   3562  N   ILE A 238      -8.201 -13.679 -19.545  1.00 77.58           N
ATOM   3563  CA  ILE A 238      -7.527 -14.912 -19.915  1.00 77.58           C
ATOM   3564  C   ILE A 238      -8.414 -15.704 -20.878  1.00 77.58           C
ATOM   3565  O   ILE A 238      -7.942 -16.192 -21.904  1.00 77.58           O
ATOM   3566  HA  ILE A 238      -6.610 -14.639 -20.437  1.00 77.58           H
ATOM   3567  CB  ILE A 238      -7.122 -15.697 -18.666  1.00 77.58           C
ATOM   3568  HB  ILE A 238      -7.981 -15.742 -17.998  1.00 77.58           H
ATOM   3569  CG1 ILE A 238      -5.999 -14.984 -17.911  1.00 77.58           C
ATOM   3570 1HG1 ILE A 238      -5.059 -15.106 -18.449  1.00 77.58           H
ATOM   3571 2HG1 ILE A 238      -6.205 -13.914 -17.870  1.00 77.58           H
ATOM   3572  CG2 ILE A 238      -6.749 -17.138 -19.021  1.00 77.58           C
ATOM   3573 1HG2 ILE A 238      -7.605 -17.632 -19.482  1.00 77.58           H
ATOM   3574 2HG2 ILE A 238      -5.912 -17.135 -19.719  1.00 77.58           H
ATOM   3575 3HG2 ILE A 238      -6.465 -17.673 -18.115  1.00 77.58           H
ATOM   3576  CD1 ILE A 238      -5.856 -15.536 -16.491  1.00 77.58           C
ATOM   3577 1HD1 ILE A 238      -6.790 -15.390 -15.949  1.00 77.58           H
ATOM   3578 2HD1 ILE A 238      -5.625 -16.600 -16.537  1.00 77.58           H
ATOM   3579 3HD1 ILE A 238      -5.051 -15.012 -15.977  1.00 77.58           H
ATOM   3580  HN  ILE A 238      -8.367 -13.566 -18.566  1.00 77.58           H
ATOM   3581  N   HIS A 239      -9.684 -15.807 -20.514  1.00 77.30           N
ATOM   3582  CA  HIS A 239     -10.632 -16.570 -21.309  1.00 77.30           C
ATOM   3583  C   HIS A 239     -10.657 -16.026 -22.738  1.00 77.30           C
ATOM   3584  O   HIS A 239     -10.644 -16.794 -23.699  1.00 77.30           O
ATOM   3585  HA  HIS A 239     -10.269 -17.597 -21.326  1.00 77.30           H
ATOM   3586  CB  HIS A 239     -12.013 -16.574 -20.651  1.00 77.30           C
ATOM   3587 1HB  HIS A 239     -11.919 -16.958 -19.635  1.00 77.30           H
ATOM   3588 2HB  HIS A 239     -12.370 -15.547 -20.572  1.00 77.30           H
ATOM   3589  CG  HIS A 239     -13.043 -17.395 -21.390  1.00 77.30           C
ATOM   3590  ND1 HIS A 239     -14.000 -16.830 -22.215  1.00 77.30           N
ATOM   3591  HD1 HIS A 239     -14.108 -15.854 -22.403  1.00 77.30           H
ATOM   3592  CD2 HIS A 239     -13.254 -18.742 -21.421  1.00 77.30           C
ATOM   3593  HD2 HIS A 239     -12.675 -19.490 -20.880  1.00 77.30           H
ATOM   3594  CE1 HIS A 239     -14.748 -17.803 -22.714  1.00 77.30           C
ATOM   3595  HE1 HIS A 239     -15.587 -17.679 -23.399  1.00 77.30           H
ATOM   3596  NE2 HIS A 239     -14.285 -18.987 -22.220  1.00 77.30           N
ATOM   3597  HN  HIS A 239     -10.067 -15.381 -19.694  1.00 77.30           H
ATOM   3598  N   THR A 240     -10.693 -14.704 -22.834  1.00 78.94           N
ATOM   3599  CA  THR A 240     -10.803 -14.051 -24.127  1.00 78.94           C
ATOM   3600  C   THR A 240      -9.544 -14.300 -24.960  1.00 78.94           C
ATOM   3601  O   THR A 240      -9.625 -14.494 -26.171  1.00 78.94           O
ATOM   3602  HA  THR A 240     -11.638 -14.497 -24.668  1.00 78.94           H
ATOM   3603  CB  THR A 240     -11.088 -12.567 -23.884  1.00 78.94           C
ATOM   3604  HB  THR A 240     -10.212 -12.065 -23.473  1.00 78.94           H
ATOM   3605  OG1 THR A 240     -12.244 -12.567 -23.051  1.00 78.94           O
ATOM   3606  HG1 THR A 240     -11.978 -12.425 -22.097  1.00 78.94           H
ATOM   3607  CG2 THR A 240     -11.542 -11.842 -25.152  1.00 78.94           C
ATOM   3608 1HG2 THR A 240     -12.457 -12.303 -25.526  1.00 78.94           H
ATOM   3609 2HG2 THR A 240     -10.763 -11.915 -25.911  1.00 78.94           H
ATOM   3610 3HG2 THR A 240     -11.730 -10.793 -24.924  1.00 78.94           H
ATOM   3611  HN  THR A 240     -10.648 -14.086 -22.050  1.00 78.94           H
ATOM   3612  N   LEU A 241      -8.409 -14.285 -24.276  1.00 74.19           N
ATOM   3613  CA  LEU A 241      -7.126 -14.358 -24.954  1.00 74.19           C
ATOM   3614  C   LEU A 241      -6.913 -15.779 -25.481  1.00 74.19           C
ATOM   3615  O   LEU A 241      -6.353 -15.967 -26.560  1.00 74.19           O
ATOM   3616  HA  LEU A 241      -7.167 -13.677 -25.804  1.00 74.19           H
ATOM   3617  CB  LEU A 241      -6.005 -13.869 -24.035  1.00 74.19           C
ATOM   3618 1HB  LEU A 241      -6.141 -14.325 -23.054  1.00 74.19           H
ATOM   3619 2HB  LEU A 241      -5.056 -14.233 -24.427  1.00 74.19           H
ATOM   3620  CG  LEU A 241      -5.902 -12.354 -23.852  1.00 74.19           C
ATOM   3621  HG  LEU A 241      -6.869 -11.984 -23.513  1.00 74.19           H
ATOM   3622  CD1 LEU A 241      -4.878 -12.001 -22.770  1.00 74.19           C
ATOM   3623 1HD1 LEU A 241      -5.182 -12.447 -21.823  1.00 74.19           H
ATOM   3624 2HD1 LEU A 241      -3.900 -12.386 -23.056  1.00 74.19           H
ATOM   3625 3HD1 LEU A 241      -4.825 -10.918 -22.661  1.00 74.19           H
ATOM   3626  CD2 LEU A 241      -5.593 -11.660 -25.181  1.00 74.19           C
ATOM   3627 1HD2 LEU A 241      -4.646 -12.031 -25.572  1.00 74.19           H
ATOM   3628 2HD2 LEU A 241      -6.389 -11.873 -25.894  1.00 74.19           H
ATOM   3629 3HD2 LEU A 241      -5.525 -10.584 -25.022  1.00 74.19           H
ATOM   3630  HN  LEU A 241      -8.357 -14.225 -23.279  1.00 74.19           H
ATOM   3631  N   ILE A 242      -7.371 -16.742 -24.695  1.00 75.49           N
ATOM   3632  CA  ILE A 242      -7.284 -18.137 -25.093  1.00 75.49           C
ATOM   3633  C   ILE A 242      -8.032 -18.334 -26.413  1.00 75.49           C
ATOM   3634  O   ILE A 242      -7.548 -19.027 -27.307  1.00 75.49           O
ATOM   3635  HA  ILE A 242      -6.230 -18.365 -25.255  1.00 75.49           H
ATOM   3636  CB  ILE A 242      -7.776 -19.047 -23.965  1.00 75.49           C
ATOM   3637  HB  ILE A 242      -8.725 -18.656 -23.600  1.00 75.49           H
ATOM   3638  CG1 ILE A 242      -6.799 -19.037 -22.787  1.00 75.49           C
ATOM   3639 1HG1 ILE A 242      -5.880 -19.550 -23.068  1.00 75.49           H
ATOM   3640 2HG1 ILE A 242      -6.530 -18.010 -22.543  1.00 75.49           H
ATOM   3641  CG2 ILE A 242      -8.039 -20.464 -24.480  1.00 75.49           C
ATOM   3642 1HG2 ILE A 242      -8.799 -20.432 -25.260  1.00 75.49           H
ATOM   3643 2HG2 ILE A 242      -7.117 -20.879 -24.888  1.00 75.49           H
ATOM   3644 3HG2 ILE A 242      -8.387 -21.090 -23.658  1.00 75.49           H
ATOM   3645  CD1 ILE A 242      -7.414 -19.715 -21.561  1.00 75.49           C
ATOM   3646 1HD1 ILE A 242      -8.320 -19.184 -21.268  1.00 75.49           H
ATOM   3647 2HD1 ILE A 242      -7.659 -20.749 -21.802  1.00 75.49           H
ATOM   3648 3HD1 ILE A 242      -6.699 -19.694 -20.738  1.00 75.49           H
ATOM   3649  HN  ILE A 242      -7.794 -16.583 -23.804  1.00 75.49           H
ATOM   3650  N   GLN A 243      -9.199 -17.713 -26.494  1.00 71.28           N
ATOM   3651  CA  GLN A 243     -10.045 -17.859 -27.665  1.00 71.28           C
ATOM   3652  C   GLN A 243      -9.399 -17.183 -28.875  1.00 71.28           C
ATOM   3653  O   GLN A 243      -9.608 -17.604 -30.012  1.00 71.28           O
ATOM   3654  HA  GLN A 243     -10.119 -18.933 -27.837  1.00 71.28           H
ATOM   3655  CB  GLN A 243     -11.444 -17.297 -27.405  1.00 71.28           C
ATOM   3656 1HB  GLN A 243     -11.365 -16.287 -27.003  1.00 71.28           H
ATOM   3657 2HB  GLN A 243     -11.991 -17.223 -28.345  1.00 71.28           H
ATOM   3658  CG  GLN A 243     -12.218 -18.182 -26.426  1.00 71.28           C
ATOM   3659 1HG  GLN A 243     -12.240 -19.207 -26.797  1.00 71.28           H
ATOM   3660 2HG  GLN A 243     -11.705 -18.201 -25.465  1.00 71.28           H
ATOM   3661  CD  GLN A 243     -13.648 -17.672 -26.238  1.00 71.28           C
ATOM   3662  OE1 GLN A 243     -14.000 -16.574 -26.637  1.00 71.28           O
ATOM   3663  NE2 GLN A 243     -14.449 -18.527 -25.610  1.00 71.28           N
ATOM   3664 1HE2 GLN A 243     -14.097 -19.413 -25.308  1.00 71.28           H
ATOM   3665 2HE2 GLN A 243     -15.404 -18.284 -25.439  1.00 71.28           H
ATOM   3666  HN  GLN A 243      -9.567 -17.119 -25.778  1.00 71.28           H
ATOM   3667  N   ALA A 244      -8.626 -16.145 -28.590  1.00 71.41           N
ATOM   3668  CA  ALA A 244      -8.141 -15.262 -29.637  1.00 71.41           C
ATOM   3669  C   ALA A 244      -7.083 -15.994 -30.466  1.00 71.41           C
ATOM   3670  O   ALA A 244      -6.779 -15.590 -31.587  1.00 71.41           O
ATOM   3671  HA  ALA A 244      -8.986 -15.014 -30.280  1.00 71.41           H
ATOM   3672  CB  ALA A 244      -7.603 -13.974 -29.011  1.00 71.41           C
ATOM   3673 1HB  ALA A 244      -8.400 -13.478 -28.458  1.00 71.41           H
ATOM   3674 2HB  ALA A 244      -6.785 -14.215 -28.332  1.00 71.41           H
ATOM   3675 3HB  ALA A 244      -7.239 -13.312 -29.797  1.00 71.41           H
ATOM   3676  HN  ALA A 244      -8.332 -15.904 -27.665  1.00 71.41           H
ATOM   3677  N   LYS A 245      -6.551 -17.058 -29.882  1.00 59.51           N
ATOM   3678  CA  LYS A 245      -5.580 -17.886 -30.576  1.00 59.51           C
ATOM   3679  C   LYS A 245      -4.502 -16.992 -31.192  1.00 59.51           C
ATOM   3680  O   LYS A 245      -3.649 -17.468 -31.939  1.00 59.51           O
ATOM   3681  HA  LYS A 245      -5.111 -18.531 -29.834  1.00 59.51           H
ATOM   3682  CB  LYS A 245      -6.279 -18.795 -31.589  1.00 59.51           C
ATOM   3683 1HB  LYS A 245      -6.960 -18.206 -32.204  1.00 59.51           H
ATOM   3684 2HB  LYS A 245      -5.540 -19.231 -32.262  1.00 59.51           H
ATOM   3685  CG  LYS A 245      -7.054 -19.909 -30.883  1.00 59.51           C
ATOM   3686 1HG  LYS A 245      -6.428 -20.362 -30.115  1.00 59.51           H
ATOM   3687 2HG  LYS A 245      -7.924 -19.488 -30.378  1.00 59.51           H
ATOM   3688  CD  LYS A 245      -7.505 -20.980 -31.879  1.00 59.51           C
ATOM   3689 1HD  LYS A 245      -8.230 -20.554 -32.573  1.00 59.51           H
ATOM   3690 2HD  LYS A 245      -6.653 -21.311 -32.472  1.00 59.51           H
ATOM   3691  CE  LYS A 245      -8.126 -22.176 -31.155  1.00 59.51           C
ATOM   3692 1HE  LYS A 245      -7.447 -22.531 -30.380  1.00 59.51           H
ATOM   3693 2HE  LYS A 245      -9.045 -21.869 -30.656  1.00 59.51           H
ATOM   3694  NZ  LYS A 245      -8.413 -23.268 -32.110  1.00 59.51           N
ATOM   3695 1HZ  LYS A 245      -8.846 -24.042 -31.619  1.00 59.51           H
ATOM   3696 2HZ  LYS A 245      -9.042 -22.931 -32.831  1.00 59.51           H
ATOM   3697 3HZ  LYS A 245      -7.548 -23.581 -32.537  1.00 59.51           H
ATOM   3698  HN  LYS A 245      -6.773 -17.355 -28.953  1.00 59.51           H
ATOM   3699  N   LYS A 246      -4.576 -15.713 -30.857  1.00 52.32           N
ATOM   3700  CA  LYS A 246      -3.701 -14.727 -31.468  1.00 52.32           C
ATOM   3701  C   LYS A 246      -2.435 -14.581 -30.621  1.00 52.32           C
ATOM   3702  O   LYS A 246      -2.498 -14.142 -29.473  1.00 52.32           O
ATOM   3703  HA  LYS A 246      -3.418 -15.105 -32.450  1.00 52.32           H
ATOM   3704  CB  LYS A 246      -4.449 -13.410 -31.688  1.00 52.32           C
ATOM   3705 1HB  LYS A 246      -5.066 -13.187 -30.818  1.00 52.32           H
ATOM   3706 2HB  LYS A 246      -3.733 -12.594 -31.788  1.00 52.32           H
ATOM   3707  CG  LYS A 246      -5.327 -13.481 -32.939  1.00 52.32           C
ATOM   3708 1HG  LYS A 246      -4.760 -13.916 -33.762  1.00 52.32           H
ATOM   3709 2HG  LYS A 246      -6.176 -14.139 -32.754  1.00 52.32           H
ATOM   3710  CD  LYS A 246      -5.829 -12.092 -33.336  1.00 52.32           C
ATOM   3711 1HD  LYS A 246      -6.473 -11.695 -32.551  1.00 52.32           H
ATOM   3712 2HD  LYS A 246      -4.984 -11.409 -33.430  1.00 52.32           H
ATOM   3713  CE  LYS A 246      -6.598 -12.144 -34.657  1.00 52.32           C
ATOM   3714 1HE  LYS A 246      -6.011 -12.674 -35.407  1.00 52.32           H
ATOM   3715 2HE  LYS A 246      -7.524 -12.703 -34.524  1.00 52.32           H
ATOM   3716  NZ  LYS A 246      -6.903 -10.776 -35.134  1.00 52.32           N
ATOM   3717 1HZ  LYS A 246      -7.436 -10.829 -35.995  1.00 52.32           H
ATOM   3718 2HZ  LYS A 246      -7.444 -10.286 -34.431  1.00 52.32           H
ATOM   3719 3HZ  LYS A 246      -6.037 -10.276 -35.303  1.00 52.32           H
ATOM   3720  HN  LYS A 246      -5.218 -15.348 -30.182  1.00 52.32           H
ATOM   3721  N   SER A 247      -1.314 -14.957 -31.220  1.00 54.92           N
ATOM   3722  CA  SER A 247      -0.051 -14.972 -30.502  1.00 54.92           C
ATOM   3723  C   SER A 247       0.255 -13.578 -29.951  1.00 54.92           C
ATOM   3724  O   SER A 247       0.651 -13.437 -28.795  1.00 54.92           O
ATOM   3725  HA  SER A 247      -0.191 -15.683 -29.688  1.00 54.92           H
ATOM   3726  CB  SER A 247       1.089 -15.449 -31.404  1.00 54.92           C
ATOM   3727 1HB  SER A 247       1.036 -16.532 -31.515  1.00 54.92           H
ATOM   3728 2HB  SER A 247       0.967 -15.020 -32.399  1.00 54.92           H
ATOM   3729  OG  SER A 247       2.366 -15.087 -30.886  1.00 54.92           O
ATOM   3730  HG  SER A 247       3.087 -15.390 -31.510  1.00 54.92           H
ATOM   3731  HN  SER A 247      -1.261 -15.246 -32.176  1.00 54.92           H
ATOM   3732  N   SER A 248       0.059 -12.583 -30.804  1.00 56.06           N
ATOM   3733  CA  SER A 248       0.543 -11.244 -30.516  1.00 56.06           C
ATOM   3734  C   SER A 248      -0.030 -10.756 -29.184  1.00 56.06           C
ATOM   3735  O   SER A 248       0.582  -9.933 -28.505  1.00 56.06           O
ATOM   3736  HA  SER A 248       1.628 -11.336 -30.455  1.00 56.06           H
ATOM   3737  CB  SER A 248       0.177 -10.272 -31.639  1.00 56.06           C
ATOM   3738 1HB  SER A 248       0.706  -9.331 -31.491  1.00 56.06           H
ATOM   3739 2HB  SER A 248       0.511 -10.679 -32.594  1.00 56.06           H
ATOM   3740  OG  SER A 248      -1.225 -10.024 -31.695  1.00 56.06           O
ATOM   3741  HG  SER A 248      -1.428  -9.368 -32.421  1.00 56.06           H
ATOM   3742  HN  SER A 248      -0.419 -12.681 -31.677  1.00 56.06           H
ATOM   3743  N   LYS A 249      -1.198 -11.284 -28.850  1.00 52.44           N
ATOM   3744  CA  LYS A 249      -1.887 -10.872 -27.639  1.00 52.44           C
ATOM   3745  C   LYS A 249      -1.172 -11.467 -26.424  1.00 52.44           C
ATOM   3746  O   LYS A 249      -1.362 -11.005 -25.300  1.00 52.44           O
ATOM   3747  HA  LYS A 249      -1.823  -9.786 -27.580  1.00 52.44           H
ATOM   3748  CB  LYS A 249      -3.372 -11.234 -27.717  1.00 52.44           C
ATOM   3749 1HB  LYS A 249      -3.482 -12.265 -28.053  1.00 52.44           H
ATOM   3750 2HB  LYS A 249      -3.817 -11.175 -26.724  1.00 52.44           H
ATOM   3751  CG  LYS A 249      -4.115 -10.299 -28.673  1.00 52.44           C
ATOM   3752 1HG  LYS A 249      -3.856  -9.264 -28.449  1.00 52.44           H
ATOM   3753 2HG  LYS A 249      -3.796 -10.492 -29.697  1.00 52.44           H
ATOM   3754  CD  LYS A 249      -5.629 -10.488 -28.559  1.00 52.44           C
ATOM   3755 1HD  LYS A 249      -5.900 -11.489 -28.893  1.00 52.44           H
ATOM   3756 2HD  LYS A 249      -5.931 -10.408 -27.514  1.00 52.44           H
ATOM   3757  CE  LYS A 249      -6.376  -9.445 -29.393  1.00 52.44           C
ATOM   3758 1HE  LYS A 249      -6.020  -8.446 -29.140  1.00 52.44           H
ATOM   3759 2HE  LYS A 249      -6.166  -9.600 -30.451  1.00 52.44           H
ATOM   3760  NZ  LYS A 249      -7.833  -9.535 -29.151  1.00 52.44           N
ATOM   3761 1HZ  LYS A 249      -8.314  -8.855 -29.729  1.00 52.44           H
ATOM   3762 2HZ  LYS A 249      -8.157 -10.467 -29.385  1.00 52.44           H
ATOM   3763 3HZ  LYS A 249      -8.026  -9.346 -28.174  1.00 52.44           H
ATOM   3764  HN  LYS A 249      -1.672 -11.980 -29.390  1.00 52.44           H
ATOM   3765  N   HIS A 250      -0.365 -12.483 -26.691  1.00 52.72           N
ATOM   3766  CA  HIS A 250       0.282 -13.226 -25.622  1.00 52.72           C
ATOM   3767  C   HIS A 250       1.301 -12.328 -24.918  1.00 52.72           C
ATOM   3768  O   HIS A 250       1.497 -12.436 -23.708  1.00 52.72           O
ATOM   3769  HA  HIS A 250      -0.500 -13.499 -24.914  1.00 52.72           H
ATOM   3770  CB  HIS A 250       0.901 -14.519 -26.157  1.00 52.72           C
ATOM   3771 1HB  HIS A 250       1.443 -14.297 -27.076  1.00 52.72           H
ATOM   3772 2HB  HIS A 250       1.632 -14.885 -25.436  1.00 52.72           H
ATOM   3773  CG  HIS A 250      -0.104 -15.612 -26.433  1.00 52.72           C
ATOM   3774  ND1 HIS A 250      -0.677 -16.374 -25.429  1.00 52.72           N
ATOM   3775  HD1 HIS A 250      -0.494 -16.286 -24.450  1.00 52.72           H
ATOM   3776  CD2 HIS A 250      -0.632 -16.062 -27.607  1.00 52.72           C
ATOM   3777  HD2 HIS A 250      -0.396 -15.679 -28.600  1.00 52.72           H
ATOM   3778  CE1 HIS A 250      -1.510 -17.241 -25.987  1.00 52.72           C
ATOM   3779  HE1 HIS A 250      -2.113 -17.980 -25.459  1.00 52.72           H
ATOM   3780  NE2 HIS A 250      -1.480 -17.046 -27.336  1.00 52.72           N
ATOM   3781  HN  HIS A 250      -0.151 -12.800 -27.615  1.00 52.72           H
ATOM   3782  N   LYS A 251       1.924 -11.463 -25.705  1.00 56.45           N
ATOM   3783  CA  LYS A 251       2.939 -10.568 -25.177  1.00 56.45           C
ATOM   3784  C   LYS A 251       2.312  -9.660 -24.117  1.00 56.45           C
ATOM   3785  O   LYS A 251       2.853  -9.511 -23.023  1.00 56.45           O
ATOM   3786  HA  LYS A 251       3.700 -11.183 -24.697  1.00 56.45           H
ATOM   3787  CB  LYS A 251       3.624  -9.805 -26.313  1.00 56.45           C
ATOM   3788 1HB  LYS A 251       2.873  -9.425 -27.006  1.00 56.45           H
ATOM   3789 2HB  LYS A 251       4.151  -8.940 -25.909  1.00 56.45           H
ATOM   3790  CG  LYS A 251       4.609 -10.705 -27.062  1.00 56.45           C
ATOM   3791 1HG  LYS A 251       5.184 -11.294 -26.348  1.00 56.45           H
ATOM   3792 2HG  LYS A 251       4.060 -11.410 -27.687  1.00 56.45           H
ATOM   3793  CD  LYS A 251       5.557  -9.877 -27.931  1.00 56.45           C
ATOM   3794 1HD  LYS A 251       4.993  -9.379 -28.719  1.00 56.45           H
ATOM   3795 2HD  LYS A 251       6.020  -9.095 -27.327  1.00 56.45           H
ATOM   3796  CE  LYS A 251       6.643 -10.758 -28.552  1.00 56.45           C
ATOM   3797 1HE  LYS A 251       6.996 -11.482 -27.818  1.00 56.45           H
ATOM   3798 2HE  LYS A 251       6.226 -11.326 -29.384  1.00 56.45           H
ATOM   3799  NZ  LYS A 251       7.775  -9.931 -29.025  1.00 56.45           N
ATOM   3800 1HZ  LYS A 251       8.483 -10.529 -29.435  1.00 56.45           H
ATOM   3801 2HZ  LYS A 251       7.444  -9.272 -29.722  1.00 56.45           H
ATOM   3802 3HZ  LYS A 251       8.173  -9.423 -28.243  1.00 56.45           H
ATOM   3803  HN  LYS A 251       1.744 -11.368 -26.684  1.00 56.45           H
ATOM   3804  N   ALA A 252       1.179  -9.075 -24.480  1.00 63.57           N
ATOM   3805  CA  ALA A 252       0.496  -8.152 -23.591  1.00 63.57           C
ATOM   3806  C   ALA A 252       0.025  -8.904 -22.345  1.00 63.57           C
ATOM   3807  O   ALA A 252       0.032  -8.355 -21.244  1.00 63.57           O
ATOM   3808  HA  ALA A 252       1.212  -7.385 -23.294  1.00 63.57           H
ATOM   3809  CB  ALA A 252      -0.660  -7.483 -24.339  1.00 63.57           C
ATOM   3810 1HB  ALA A 252      -0.269  -6.938 -25.198  1.00 63.57           H
ATOM   3811 2HB  ALA A 252      -1.361  -8.245 -24.680  1.00 63.57           H
ATOM   3812 3HB  ALA A 252      -1.172  -6.790 -23.672  1.00 63.57           H
ATOM   3813  HN  ALA A 252       0.731  -9.224 -25.361  1.00 63.57           H
ATOM   3814  N   LEU A 253      -0.372 -10.150 -22.559  1.00 63.42           N
ATOM   3815  CA  LEU A 253      -0.847 -10.983 -21.467  1.00 63.42           C
ATOM   3816  C   LEU A 253       0.291 -11.203 -20.468  1.00 63.42           C
ATOM   3817  O   LEU A 253       0.090 -11.093 -19.259  1.00 63.42           O
ATOM   3818  HA  LEU A 253      -1.647 -10.438 -20.965  1.00 63.42           H
ATOM   3819  CB  LEU A 253      -1.451 -12.281 -22.007  1.00 63.42           C
ATOM   3820 1HB  LEU A 253      -2.231 -12.024 -22.724  1.00 63.42           H
ATOM   3821 2HB  LEU A 253      -0.677 -12.817 -22.556  1.00 63.42           H
ATOM   3822  CG  LEU A 253      -2.047 -13.228 -20.963  1.00 63.42           C
ATOM   3823  HG  LEU A 253      -1.281 -13.438 -20.217  1.00 63.42           H
ATOM   3824  CD1 LEU A 253      -3.221 -12.571 -20.234  1.00 63.42           C
ATOM   3825 1HD1 LEU A 253      -2.876 -11.668 -19.730  1.00 63.42           H
ATOM   3826 2HD1 LEU A 253      -3.997 -12.312 -20.954  1.00 63.42           H
ATOM   3827 3HD1 LEU A 253      -3.625 -13.266 -19.498  1.00 63.42           H
ATOM   3828  CD2 LEU A 253      -2.440 -14.564 -21.597  1.00 63.42           C
ATOM   3829 1HD2 LEU A 253      -3.182 -14.392 -22.377  1.00 63.42           H
ATOM   3830 2HD2 LEU A 253      -1.558 -15.033 -22.032  1.00 63.42           H
ATOM   3831 3HD2 LEU A 253      -2.861 -15.218 -20.833  1.00 63.42           H
ATOM   3832  HN  LEU A 253      -0.373 -10.589 -23.457  1.00 63.42           H
ATOM   3833  N   LYS A 254       1.460 -11.509 -21.009  1.00 65.38           N
ATOM   3834  CA  LYS A 254       2.589 -11.898 -20.181  1.00 65.38           C
ATOM   3835  C   LYS A 254       2.880 -10.788 -19.169  1.00 65.38           C
ATOM   3836  O   LYS A 254       3.048 -11.056 -17.981  1.00 65.38           O
ATOM   3837  HA  LYS A 254       2.300 -12.796 -19.635  1.00 65.38           H
ATOM   3838  CB  LYS A 254       3.792 -12.266 -21.053  1.00 65.38           C
ATOM   3839 1HB  LYS A 254       3.468 -12.904 -21.876  1.00 65.38           H
ATOM   3840 2HB  LYS A 254       4.213 -11.364 -21.497  1.00 65.38           H
ATOM   3841  CG  LYS A 254       4.863 -12.987 -20.233  1.00 65.38           C
ATOM   3842 1HG  LYS A 254       5.261 -12.312 -19.475  1.00 65.38           H
ATOM   3843 2HG  LYS A 254       4.418 -13.831 -19.707  1.00 65.38           H
ATOM   3844  CD  LYS A 254       6.000 -13.481 -21.130  1.00 65.38           C
ATOM   3845 1HD  LYS A 254       5.596 -14.114 -21.920  1.00 65.38           H
ATOM   3846 2HD  LYS A 254       6.480 -12.631 -21.617  1.00 65.38           H
ATOM   3847  CE  LYS A 254       7.036 -14.264 -20.321  1.00 65.38           C
ATOM   3848 1HE  LYS A 254       7.482 -13.617 -19.566  1.00 65.38           H
ATOM   3849 2HE  LYS A 254       6.549 -15.083 -19.792  1.00 65.38           H
ATOM   3850  NZ  LYS A 254       8.091 -14.799 -21.211  1.00 65.38           N
ATOM   3851 1HZ  LYS A 254       8.777 -15.302 -20.657  1.00 65.38           H
ATOM   3852 2HZ  LYS A 254       7.675 -15.430 -21.887  1.00 65.38           H
ATOM   3853 3HZ  LYS A 254       8.544 -14.033 -21.696  1.00 65.38           H
ATOM   3854  HN  LYS A 254       1.642 -11.495 -21.993  1.00 65.38           H
ATOM   3855  N   VAL A 255       2.931  -9.566 -19.678  1.00 66.23           N
ATOM   3856  CA  VAL A 255       3.203  -8.415 -18.834  1.00 66.23           C
ATOM   3857  C   VAL A 255       2.166  -8.355 -17.711  1.00 66.23           C
ATOM   3858  O   VAL A 255       2.519  -8.217 -16.541  1.00 66.23           O
ATOM   3859  HA  VAL A 255       4.190  -8.556 -18.393  1.00 66.23           H
ATOM   3860  CB  VAL A 255       3.241  -7.142 -19.681  1.00 66.23           C
ATOM   3861  HB  VAL A 255       2.268  -7.029 -20.161  1.00 66.23           H
ATOM   3862  CG1 VAL A 255       3.480  -5.908 -18.808  1.00 66.23           C
ATOM   3863 1HG1 VAL A 255       2.676  -5.819 -18.078  1.00 66.23           H
ATOM   3864 2HG1 VAL A 255       4.433  -6.011 -18.288  1.00 66.23           H
ATOM   3865 3HG1 VAL A 255       3.503  -5.018 -19.436  1.00 66.23           H
ATOM   3866  CG2 VAL A 255       4.298  -7.247 -20.783  1.00 66.23           C
ATOM   3867 1HG2 VAL A 255       5.279  -7.396 -20.331  1.00 66.23           H
ATOM   3868 2HG2 VAL A 255       4.065  -8.092 -21.431  1.00 66.23           H
ATOM   3869 3HG2 VAL A 255       4.304  -6.329 -21.370  1.00 66.23           H
ATOM   3870  HN  VAL A 255       2.790  -9.356 -20.646  1.00 66.23           H
ATOM   3871  N   THR A 256       0.905  -8.461 -18.106  1.00 64.17           N
ATOM   3872  CA  THR A 256      -0.191  -8.188 -17.193  1.00 64.17           C
ATOM   3873  C   THR A 256      -0.238  -9.244 -16.086  1.00 64.17           C
ATOM   3874  O   THR A 256      -0.466  -8.918 -14.922  1.00 64.17           O
ATOM   3875  HA  THR A 256      -0.007  -7.228 -16.711  1.00 64.17           H
ATOM   3876  CB  THR A 256      -1.481  -8.110 -18.013  1.00 64.17           C
ATOM   3877  HB  THR A 256      -1.836  -9.106 -18.276  1.00 64.17           H
ATOM   3878  OG1 THR A 256      -1.143  -7.267 -19.111  1.00 64.17           O
ATOM   3879  HG1 THR A 256      -1.027  -7.815 -19.939  1.00 64.17           H
ATOM   3880  CG2 THR A 256      -2.591  -7.348 -17.286  1.00 64.17           C
ATOM   3881 1HG2 THR A 256      -2.260  -6.329 -17.083  1.00 64.17           H
ATOM   3882 2HG2 THR A 256      -2.821  -7.850 -16.346  1.00 64.17           H
ATOM   3883 3HG2 THR A 256      -3.483  -7.322 -17.911  1.00 64.17           H
ATOM   3884  HN  THR A 256       0.630  -8.727 -19.030  1.00 64.17           H
ATOM   3885  N   ILE A 257      -0.019 -10.487 -16.488  1.00 72.06           N
ATOM   3886  CA  ILE A 257      -0.003 -11.588 -15.540  1.00 72.06           C
ATOM   3887  C   ILE A 257       1.112 -11.358 -14.518  1.00 72.06           C
ATOM   3888  O   ILE A 257       0.897 -11.508 -13.316  1.00 72.06           O
ATOM   3889  HA  ILE A 257      -0.958 -11.583 -15.016  1.00 72.06           H
ATOM   3890  CB  ILE A 257       0.103 -12.926 -16.275  1.00 72.06           C
ATOM   3891  HB  ILE A 257       0.896 -12.846 -17.019  1.00 72.06           H
ATOM   3892  CG1 ILE A 257      -1.191 -13.243 -17.027  1.00 72.06           C
ATOM   3893 1HG1 ILE A 257      -2.016 -13.329 -16.319  1.00 72.06           H
ATOM   3894 2HG1 ILE A 257      -1.435 -12.421 -17.701  1.00 72.06           H
ATOM   3895  CG2 ILE A 257       0.497 -14.050 -15.314  1.00 72.06           C
ATOM   3896 1HG2 ILE A 257       1.463 -13.821 -14.864  1.00 72.06           H
ATOM   3897 2HG2 ILE A 257      -0.256 -14.139 -14.531  1.00 72.06           H
ATOM   3898 3HG2 ILE A 257       0.565 -14.989 -15.862  1.00 72.06           H
ATOM   3899  CD1 ILE A 257      -1.059 -14.541 -17.825  1.00 72.06           C
ATOM   3900 1HD1 ILE A 257      -0.250 -14.442 -18.548  1.00 72.06           H
ATOM   3901 2HD1 ILE A 257      -0.839 -15.365 -17.145  1.00 72.06           H
ATOM   3902 3HD1 ILE A 257      -1.993 -14.743 -18.349  1.00 72.06           H
ATOM   3903  HN  ILE A 257       0.144 -10.746 -17.440  1.00 72.06           H
ATOM   3904  N   THR A 258       2.279 -10.999 -15.033  1.00 76.47           N
ATOM   3905  CA  THR A 258       3.454 -10.850 -14.192  1.00 76.47           C
ATOM   3906  C   THR A 258       3.194  -9.822 -13.088  1.00 76.47           C
ATOM   3907  O   THR A 258       3.461 -10.083 -11.917  1.00 76.47           O
ATOM   3908  HA  THR A 258       3.648 -11.803 -13.701  1.00 76.47           H
ATOM   3909  CB  THR A 258       4.637 -10.488 -15.092  1.00 76.47           C
ATOM   3910  HB  THR A 258       4.502  -9.501 -15.534  1.00 76.47           H
ATOM   3911  OG1 THR A 258       4.714 -11.570 -16.016  1.00 76.47           O
ATOM   3912  HG1 THR A 258       4.258 -11.323 -16.871  1.00 76.47           H
ATOM   3913  CG2 THR A 258       5.974 -10.537 -14.349  1.00 76.47           C
ATOM   3914 1HG2 THR A 258       6.140 -11.543 -13.965  1.00 76.47           H
ATOM   3915 2HG2 THR A 258       5.955  -9.829 -13.520  1.00 76.47           H
ATOM   3916 3HG2 THR A 258       6.780 -10.272 -15.034  1.00 76.47           H
ATOM   3917  HN  THR A 258       2.427 -10.811 -16.004  1.00 76.47           H
ATOM   3918  N   VAL A 259       2.675  -8.675 -13.503  1.00 72.50           N
ATOM   3919  CA  VAL A 259       2.424  -7.588 -12.572  1.00 72.50           C
ATOM   3920  C   VAL A 259       1.426  -8.051 -11.510  1.00 72.50           C
ATOM   3921  O   VAL A 259       1.607  -7.783 -10.323  1.00 72.50           O
ATOM   3922  HA  VAL A 259       3.369  -7.348 -12.084  1.00 72.50           H
ATOM   3923  CB  VAL A 259       1.955  -6.346 -13.333  1.00 72.50           C
ATOM   3924  HB  VAL A 259       1.103  -6.632 -13.949  1.00 72.50           H
ATOM   3925  CG1 VAL A 259       1.491  -5.254 -12.366  1.00 72.50           C
ATOM   3926 1HG1 VAL A 259       0.662  -5.630 -11.765  1.00 72.50           H
ATOM   3927 2HG1 VAL A 259       2.316  -4.973 -11.713  1.00 72.50           H
ATOM   3928 3HG1 VAL A 259       1.163  -4.383 -12.933  1.00 72.50           H
ATOM   3929  CG2 VAL A 259       3.053  -5.825 -14.262  1.00 72.50           C
ATOM   3930 1HG2 VAL A 259       3.933  -5.563 -13.674  1.00 72.50           H
ATOM   3931 2HG2 VAL A 259       3.316  -6.598 -14.984  1.00 72.50           H
ATOM   3932 3HG2 VAL A 259       2.693  -4.942 -14.790  1.00 72.50           H
ATOM   3933  HN  VAL A 259       2.427  -8.484 -14.452  1.00 72.50           H
ATOM   3934  N   LEU A 260       0.393  -8.739 -11.974  1.00 71.37           N
ATOM   3935  CA  LEU A 260      -0.655  -9.208 -11.083  1.00 71.37           C
ATOM   3936  C   LEU A 260      -0.050 -10.156 -10.046  1.00 71.37           C
ATOM   3937  O   LEU A 260      -0.274  -9.994  -8.847  1.00 71.37           O
ATOM   3938  HA  LEU A 260      -1.057  -8.338 -10.564  1.00 71.37           H
ATOM   3939  CB  LEU A 260      -1.802  -9.826 -11.885  1.00 71.37           C
ATOM   3940 1HB  LEU A 260      -2.169  -9.081 -12.591  1.00 71.37           H
ATOM   3941 2HB  LEU A 260      -1.404 -10.653 -12.473  1.00 71.37           H
ATOM   3942  CG  LEU A 260      -2.989 -10.343 -11.069  1.00 71.37           C
ATOM   3943  HG  LEU A 260      -2.601 -10.896 -10.214  1.00 71.37           H
ATOM   3944  CD1 LEU A 260      -3.821  -9.183 -10.517  1.00 71.37           C
ATOM   3945 1HD1 LEU A 260      -3.197  -8.562  -9.873  1.00 71.37           H
ATOM   3946 2HD1 LEU A 260      -4.200  -8.582 -11.344  1.00 71.37           H
ATOM   3947 3HD1 LEU A 260      -4.658  -9.578  -9.941  1.00 71.37           H
ATOM   3948  CD2 LEU A 260      -3.837 -11.317 -11.889  1.00 71.37           C
ATOM   3949 1HD2 LEU A 260      -4.217 -10.809 -12.776  1.00 71.37           H
ATOM   3950 2HD2 LEU A 260      -3.224 -12.166 -12.191  1.00 71.37           H
ATOM   3951 3HD2 LEU A 260      -4.673 -11.668 -11.285  1.00 71.37           H
ATOM   3952  HN  LEU A 260       0.266  -8.975 -12.937  1.00 71.37           H
ATOM   3953  N   THR A 261       0.706 -11.123 -10.544  1.00 81.64           N
ATOM   3954  CA  THR A 261       1.220 -12.184  -9.695  1.00 81.64           C
ATOM   3955  C   THR A 261       2.123 -11.603  -8.605  1.00 81.64           C
ATOM   3956  O   THR A 261       2.034 -11.999  -7.443  1.00 81.64           O
ATOM   3957  HA  THR A 261       0.379 -12.661  -9.192  1.00 81.64           H
ATOM   3958  CB  THR A 261       1.927 -13.205 -10.589  1.00 81.64           C
ATOM   3959  HB  THR A 261       2.793 -12.761 -11.078  1.00 81.64           H
ATOM   3960  OG1 THR A 261       0.900 -13.672 -11.460  1.00 81.64           O
ATOM   3961  HG1 THR A 261       0.850 -13.089 -12.271  1.00 81.64           H
ATOM   3962  CG2 THR A 261       2.360 -14.455  -9.820  1.00 81.64           C
ATOM   3963 1HG2 THR A 261       1.483 -14.938  -9.387  1.00 81.64           H
ATOM   3964 2HG2 THR A 261       3.049 -14.172  -9.025  1.00 81.64           H
ATOM   3965 3HG2 THR A 261       2.856 -15.147 -10.502  1.00 81.64           H
ATOM   3966  HN  THR A 261       0.966 -11.190 -11.507  1.00 81.64           H
ATOM   3967  N   VAL A 262       2.973 -10.674  -9.017  1.00 84.49           N
ATOM   3968  CA  VAL A 262       3.924 -10.070  -8.101  1.00 84.49           C
ATOM   3969  C   VAL A 262       3.164  -9.329  -6.998  1.00 84.49           C
ATOM   3970  O   VAL A 262       3.510  -9.434  -5.823  1.00 84.49           O
ATOM   3971  HA  VAL A 262       4.502 -10.875  -7.648  1.00 84.49           H
ATOM   3972  CB  VAL A 262       4.891  -9.167  -8.870  1.00 84.49           C
ATOM   3973  HB  VAL A 262       4.299  -8.469  -9.462  1.00 84.49           H
ATOM   3974  CG1 VAL A 262       5.759  -8.350  -7.910  1.00 84.49           C
ATOM   3975 1HG1 VAL A 262       5.121  -7.726  -7.285  1.00 84.49           H
ATOM   3976 2HG1 VAL A 262       6.338  -9.025  -7.280  1.00 84.49           H
ATOM   3977 3HG1 VAL A 262       6.437  -7.717  -8.483  1.00 84.49           H
ATOM   3978  CG2 VAL A 262       5.756  -9.984  -9.831  1.00 84.49           C
ATOM   3979 1HG2 VAL A 262       6.335 -10.715  -9.267  1.00 84.49           H
ATOM   3980 2HG2 VAL A 262       5.116 -10.500 -10.547  1.00 84.49           H
ATOM   3981 3HG2 VAL A 262       6.434  -9.318 -10.365  1.00 84.49           H
ATOM   3982  HN  VAL A 262       3.018 -10.335  -9.957  1.00 84.49           H
ATOM   3983  N   PHE A 263       2.142  -8.597  -7.417  1.00 76.99           N
ATOM   3984  CA  PHE A 263       1.345  -7.821  -6.483  1.00 76.99           C
ATOM   3985  C   PHE A 263       0.683  -8.726  -5.443  1.00 76.99           C
ATOM   3986  O   PHE A 263       0.809  -8.493  -4.242  1.00 76.99           O
ATOM   3987  HA  PHE A 263       2.019  -7.127  -5.982  1.00 76.99           H
ATOM   3988  CB  PHE A 263       0.256  -7.120  -7.299  1.00 76.99           C
ATOM   3989 1HB  PHE A 263       0.730  -6.484  -8.047  1.00 76.99           H
ATOM   3990 2HB  PHE A 263      -0.320  -7.872  -7.838  1.00 76.99           H
ATOM   3991  CG  PHE A 263      -0.700  -6.271  -6.460  1.00 76.99           C
ATOM   3992  CD1 PHE A 263      -1.949  -6.731  -6.177  1.00 76.99           C
ATOM   3993  HD1 PHE A 263      -2.267  -7.706  -6.548  1.00 76.99           H
ATOM   3994  CD2 PHE A 263      -0.303  -5.056  -5.997  1.00 76.99           C
ATOM   3995  HD2 PHE A 263       0.697  -4.687  -6.223  1.00 76.99           H
ATOM   3996  CE1 PHE A 263      -2.837  -5.943  -5.399  1.00 76.99           C
ATOM   3997  HE1 PHE A 263      -3.837  -6.312  -5.172  1.00 76.99           H
ATOM   3998  CE2 PHE A 263      -1.191  -4.267  -5.218  1.00 76.99           C
ATOM   3999  HE2 PHE A 263      -0.872  -3.293  -4.847  1.00 76.99           H
ATOM   4000  CZ  PHE A 263      -2.439  -4.728  -4.935  1.00 76.99           C
ATOM   4001  HZ  PHE A 263      -3.121  -4.123  -4.338  1.00 76.99           H
ATOM   4002  HN  PHE A 263       1.857  -8.530  -8.374  1.00 76.99           H
ATOM   4003  N   VAL A 264      -0.008  -9.741  -5.942  1.00 83.31           N
ATOM   4004  CA  VAL A 264      -0.793 -10.608  -5.080  1.00 83.31           C
ATOM   4005  C   VAL A 264       0.135 -11.301  -4.080  1.00 83.31           C
ATOM   4006  O   VAL A 264      -0.172 -11.375  -2.891  1.00 83.31           O
ATOM   4007  HA  VAL A 264      -1.493  -9.979  -4.530  1.00 83.31           H
ATOM   4008  CB  VAL A 264      -1.604 -11.592  -5.925  1.00 83.31           C
ATOM   4009  HB  VAL A 264      -0.915 -12.101  -6.600  1.00 83.31           H
ATOM   4010  CG1 VAL A 264      -2.269 -12.652  -5.046  1.00 83.31           C
ATOM   4011 1HG1 VAL A 264      -1.503 -13.206  -4.503  1.00 83.31           H
ATOM   4012 2HG1 VAL A 264      -2.939 -12.167  -4.336  1.00 83.31           H
ATOM   4013 3HG1 VAL A 264      -2.839 -13.339  -5.672  1.00 83.31           H
ATOM   4014  CG2 VAL A 264      -2.641 -10.858  -6.778  1.00 83.31           C
ATOM   4015 1HG2 VAL A 264      -3.323 -10.310  -6.128  1.00 83.31           H
ATOM   4016 2HG2 VAL A 264      -2.134 -10.159  -7.444  1.00 83.31           H
ATOM   4017 3HG2 VAL A 264      -3.203 -11.581  -7.369  1.00 83.31           H
ATOM   4018  HN  VAL A 264      -0.037  -9.973  -6.914  1.00 83.31           H
ATOM   4019  N   LEU A 265       1.250 -11.792  -4.600  1.00 86.86           N
ATOM   4020  CA  LEU A 265       2.165 -12.585  -3.796  1.00 86.86           C
ATOM   4021  C   LEU A 265       2.758 -11.708  -2.691  1.00 86.86           C
ATOM   4022  O   LEU A 265       3.053 -12.193  -1.600  1.00 86.86           O
ATOM   4023  HA  LEU A 265       1.583 -13.381  -3.330  1.00 86.86           H
ATOM   4024  CB  LEU A 265       3.217 -13.253  -4.683  1.00 86.86           C
ATOM   4025 1HB  LEU A 265       3.640 -12.496  -5.343  1.00 86.86           H
ATOM   4026 2HB  LEU A 265       4.027 -13.609  -4.046  1.00 86.86           H
ATOM   4027  CG  LEU A 265       2.728 -14.422  -5.540  1.00 86.86           C
ATOM   4028  HG  LEU A 265       1.908 -14.069  -6.164  1.00 86.86           H
ATOM   4029  CD1 LEU A 265       3.832 -14.913  -6.478  1.00 86.86           C
ATOM   4030 1HD1 LEU A 265       4.137 -14.100  -7.138  1.00 86.86           H
ATOM   4031 2HD1 LEU A 265       4.688 -15.245  -5.891  1.00 86.86           H
ATOM   4032 3HD1 LEU A 265       3.458 -15.745  -7.076  1.00 86.86           H
ATOM   4033  CD2 LEU A 265       2.176 -15.550  -4.665  1.00 86.86           C
ATOM   4034 1HD2 LEU A 265       2.960 -15.909  -3.998  1.00 86.86           H
ATOM   4035 2HD2 LEU A 265       1.340 -15.175  -4.075  1.00 86.86           H
ATOM   4036 3HD2 LEU A 265       1.836 -16.368  -5.299  1.00 86.86           H
ATOM   4037  HN  LEU A 265       1.532 -11.656  -5.549  1.00 86.86           H
ATOM   4038  N   SER A 266       2.914 -10.433  -3.012  1.00 88.87           N
ATOM   4039  CA  SER A 266       3.551  -9.503  -2.095  1.00 88.87           C
ATOM   4040  C   SER A 266       2.533  -8.999  -1.070  1.00 88.87           C
ATOM   4041  O   SER A 266       2.862  -8.819   0.101  1.00 88.87           O
ATOM   4042  HA  SER A 266       4.337 -10.075  -1.604  1.00 88.87           H
ATOM   4043  CB  SER A 266       4.173  -8.325  -2.848  1.00 88.87           C
ATOM   4044 1HB  SER A 266       4.583  -7.613  -2.132  1.00 88.87           H
ATOM   4045 2HB  SER A 266       5.005  -8.681  -3.455  1.00 88.87           H
ATOM   4046  OG  SER A 266       3.225  -7.665  -3.683  1.00 88.87           O
ATOM   4047  HG  SER A 266       3.352  -7.947  -4.634  1.00 88.87           H
ATOM   4048  HN  SER A 266       2.616 -10.034  -3.879  1.00 88.87           H
ATOM   4049  N   GLN A 267       1.315  -8.786  -1.548  1.00 84.09           N
ATOM   4050  CA  GLN A 267       0.309  -8.102  -0.755  1.00 84.09           C
ATOM   4051  C   GLN A 267      -0.453  -9.104   0.115  1.00 84.09           C
ATOM   4052  O   GLN A 267      -0.890  -8.771   1.215  1.00 84.09           O
ATOM   4053  HA  GLN A 267       0.862  -7.408  -0.121  1.00 84.09           H
ATOM   4054  CB  GLN A 267      -0.649  -7.311  -1.647  1.00 84.09           C
ATOM   4055 1HB  GLN A 267      -1.093  -7.975  -2.389  1.00 84.09           H
ATOM   4056 2HB  GLN A 267      -1.467  -6.913  -1.047  1.00 84.09           H
ATOM   4057  CG  GLN A 267       0.078  -6.164  -2.352  1.00 84.09           C
ATOM   4058 1HG  GLN A 267       0.911  -6.560  -2.933  1.00 84.09           H
ATOM   4059 2HG  GLN A 267      -0.598  -5.677  -3.055  1.00 84.09           H
ATOM   4060  CD  GLN A 267       0.596  -5.140  -1.341  1.00 84.09           C
ATOM   4061  OE1 GLN A 267       0.001  -4.898  -0.303  1.00 84.09           O
ATOM   4062  NE2 GLN A 267       1.735  -4.554  -1.699  1.00 84.09           N
ATOM   4063 1HE2 GLN A 267       2.172  -4.798  -2.565  1.00 84.09           H
ATOM   4064 2HE2 GLN A 267       2.154  -3.868  -1.103  1.00 84.09           H
ATOM   4065  HN  GLN A 267       1.014  -9.071  -2.458  1.00 84.09           H
ATOM   4066  N   PHE A 268      -0.589 -10.312  -0.412  1.00 89.95           N
ATOM   4067  CA  PHE A 268      -1.478 -11.294   0.186  1.00 89.95           C
ATOM   4068  C   PHE A 268      -1.056 -11.614   1.621  1.00 89.95           C
ATOM   4069  O   PHE A 268      -1.860 -11.513   2.546  1.00 89.95           O
ATOM   4070  HA  PHE A 268      -2.479 -10.862   0.191  1.00 89.95           H
ATOM   4071  CB  PHE A 268      -1.375 -12.564  -0.660  1.00 89.95           C
ATOM   4072 1HB  PHE A 268      -1.606 -12.319  -1.696  1.00 89.95           H
ATOM   4073 2HB  PHE A 268      -0.345 -12.920  -0.638  1.00 89.95           H
ATOM   4074  CG  PHE A 268      -2.300 -13.694  -0.201  1.00 89.95           C
ATOM   4075  CD1 PHE A 268      -1.804 -14.716   0.548  1.00 89.95           C
ATOM   4076  HD1 PHE A 268      -0.749 -14.730   0.820  1.00 89.95           H
ATOM   4077  CD2 PHE A 268      -3.616 -13.676  -0.541  1.00 89.95           C
ATOM   4078  HD2 PHE A 268      -4.013 -12.857  -1.141  1.00 89.95           H
ATOM   4079  CE1 PHE A 268      -2.662 -15.764   0.974  1.00 89.95           C
ATOM   4080  HE1 PHE A 268      -2.265 -16.584   1.573  1.00 89.95           H
ATOM   4081  CE2 PHE A 268      -4.474 -14.724  -0.115  1.00 89.95           C
ATOM   4082  HE2 PHE A 268      -5.529 -14.710  -0.388  1.00 89.95           H
ATOM   4083  CZ  PHE A 268      -3.979 -15.746   0.633  1.00 89.95           C
ATOM   4084  HZ  PHE A 268      -4.637 -16.551   0.960  1.00 89.95           H
ATOM   4085  HN  PHE A 268      -0.106 -10.623  -1.230  1.00 89.95           H
ATOM   4086  N   PRO A 269       0.208 -12.005   1.832  1.00 93.81           N
ATOM   4087  CA  PRO A 269       0.669 -12.378   3.172  1.00 93.81           C
ATOM   4088  C   PRO A 269       0.376 -11.301   4.203  1.00 93.81           C
ATOM   4089  O   PRO A 269      -0.089 -11.599   5.302  1.00 93.81           O
ATOM   4090  HA  PRO A 269       0.132 -13.260   3.520  1.00 93.81           H
ATOM   4091  CB  PRO A 269       2.173 -12.596   2.990  1.00 93.81           C
ATOM   4092 1HB  PRO A 269       2.737 -11.685   3.193  1.00 93.81           H
ATOM   4093 2HB  PRO A 269       2.552 -13.362   3.666  1.00 93.81           H
ATOM   4094  CG  PRO A 269       2.295 -13.021   1.532  1.00 93.81           C
ATOM   4095 1HG  PRO A 269       3.305 -12.874   1.150  1.00 93.81           H
ATOM   4096 2HG  PRO A 269       2.067 -14.078   1.398  1.00 93.81           H
ATOM   4097  CD  PRO A 269       1.285 -12.126   0.832  1.00 93.81           C
ATOM   4098 1HD  PRO A 269       1.710 -11.154   0.582  1.00 93.81           H
ATOM   4099 2HD  PRO A 269       0.932 -12.566  -0.101  1.00 93.81           H
ATOM   4100  N   TYR A 270       0.657 -10.065   3.818  1.00 91.01           N
ATOM   4101  CA  TYR A 270       0.483  -8.941   4.723  1.00 91.01           C
ATOM   4102  C   TYR A 270      -0.984  -8.787   5.129  1.00 91.01           C
ATOM   4103  O   TYR A 270      -1.290  -8.613   6.308  1.00 91.01           O
ATOM   4104  HA  TYR A 270       1.082  -9.131   5.614  1.00 91.01           H
ATOM   4105  CB  TYR A 270       0.917  -7.699   3.941  1.00 91.01           C
ATOM   4106 1HB  TYR A 270       1.989  -7.755   3.756  1.00 91.01           H
ATOM   4107 2HB  TYR A 270       0.425  -7.705   2.968  1.00 91.01           H
ATOM   4108  CG  TYR A 270       0.604  -6.379   4.647  1.00 91.01           C
ATOM   4109  CD1 TYR A 270      -0.320  -5.508   4.105  1.00 91.01           C
ATOM   4110  HD1 TYR A 270      -0.826  -5.762   3.174  1.00 91.01           H
ATOM   4111  CD2 TYR A 270       1.245  -6.058   5.827  1.00 91.01           C
ATOM   4112  HD2 TYR A 270       1.975  -6.746   6.255  1.00 91.01           H
ATOM   4113  CE1 TYR A 270      -0.614  -4.265   4.770  1.00 91.01           C
ATOM   4114  HE1 TYR A 270      -1.341  -3.569   4.353  1.00 91.01           H
ATOM   4115  CE2 TYR A 270       0.951  -4.815   6.491  1.00 91.01           C
ATOM   4116  HE2 TYR A 270       1.450  -4.550   7.423  1.00 91.01           H
ATOM   4117  CZ  TYR A 270       0.036  -3.980   5.930  1.00 91.01           C
ATOM   4118  OH  TYR A 270      -0.242  -2.806   6.558  1.00 91.01           O
ATOM   4119  HH  TYR A 270       0.224  -2.773   7.443  1.00 91.01           H
ATOM   4120  HN  TYR A 270       0.998  -9.826   2.909  1.00 91.01           H
ATOM   4121  N   ASN A 271      -1.852  -8.857   4.131  1.00 89.28           N
ATOM   4122  CA  ASN A 271      -3.268  -8.621   4.353  1.00 89.28           C
ATOM   4123  C   ASN A 271      -3.848  -9.769   5.182  1.00 89.28           C
ATOM   4124  O   ASN A 271      -4.848  -9.594   5.877  1.00 89.28           O
ATOM   4125  HA  ASN A 271      -3.322  -7.664   4.872  1.00 89.28           H
ATOM   4126  CB  ASN A 271      -4.031  -8.563   3.028  1.00 89.28           C
ATOM   4127 1HB  ASN A 271      -3.672  -9.347   2.362  1.00 89.28           H
ATOM   4128 2HB  ASN A 271      -5.090  -8.755   3.205  1.00 89.28           H
ATOM   4129  CG  ASN A 271      -3.861  -7.199   2.357  1.00 89.28           C
ATOM   4130  OD1 ASN A 271      -4.435  -6.202   2.763  1.00 89.28           O
ATOM   4131  ND2 ASN A 271      -3.042  -7.210   1.309  1.00 89.28           N
ATOM   4132 1HD2 ASN A 271      -2.602  -8.063   1.027  1.00 89.28           H
ATOM   4133 2HD2 ASN A 271      -2.865  -6.366   0.803  1.00 89.28           H
ATOM   4134  HN  ASN A 271      -1.602  -9.069   3.186  1.00 89.28           H
ATOM   4135  N   CYS A 272      -3.195 -10.917   5.082  1.00 93.95           N
ATOM   4136  CA  CYS A 272      -3.566 -12.063   5.895  1.00 93.95           C
ATOM   4137  C   CYS A 272      -3.380 -11.687   7.367  1.00 93.95           C
ATOM   4138  O   CYS A 272      -4.276 -11.896   8.183  1.00 93.95           O
ATOM   4139  HA  CYS A 272      -4.614 -12.274   5.680  1.00 93.95           H
ATOM   4140  CB  CYS A 272      -2.763 -13.309   5.518  1.00 93.95           C
ATOM   4141 1HB  CYS A 272      -1.701 -13.067   5.471  1.00 93.95           H
ATOM   4142 2HB  CYS A 272      -2.881 -14.074   6.285  1.00 93.95           H
ATOM   4143  SG  CYS A 272      -3.329 -13.953   3.901  1.00 93.95           S
ATOM   4144  HG  CYS A 272      -2.747 -13.011   3.165  1.00 93.95           H
ATOM   4145  HN  CYS A 272      -2.427 -11.072   4.460  1.00 93.95           H
ATOM   4146  N   ILE A 273      -2.209 -11.141   7.661  1.00 92.80           N
ATOM   4147  CA  ILE A 273      -1.885 -10.756   9.024  1.00 92.80           C
ATOM   4148  C   ILE A 273      -2.789  -9.598   9.452  1.00 92.80           C
ATOM   4149  O   ILE A 273      -3.260  -9.560  10.587  1.00 92.80           O
ATOM   4150  HA  ILE A 273      -2.095 -11.612   9.665  1.00 92.80           H
ATOM   4151  CB  ILE A 273      -0.391 -10.450   9.153  1.00 92.80           C
ATOM   4152  HB  ILE A 273      -0.140  -9.667   8.438  1.00 92.80           H
ATOM   4153  CG1 ILE A 273       0.452 -11.676   8.797  1.00 92.80           C
ATOM   4154 1HG1 ILE A 273       0.251 -11.973   7.767  1.00 92.80           H
ATOM   4155 2HG1 ILE A 273       1.511 -11.422   8.854  1.00 92.80           H
ATOM   4156  CG2 ILE A 273      -0.060  -9.912  10.547  1.00 92.80           C
ATOM   4157 1HG2 ILE A 273      -0.621  -8.995  10.725  1.00 92.80           H
ATOM   4158 2HG2 ILE A 273      -0.331 -10.655  11.297  1.00 92.80           H
ATOM   4159 3HG2 ILE A 273       1.008  -9.703  10.612  1.00 92.80           H
ATOM   4160  CD1 ILE A 273       0.150 -12.843   9.739  1.00 92.80           C
ATOM   4161 1HD1 ILE A 273       0.375 -12.550  10.764  1.00 92.80           H
ATOM   4162 2HD1 ILE A 273      -0.904 -13.109   9.660  1.00 92.80           H
ATOM   4163 3HD1 ILE A 273       0.763 -13.701   9.463  1.00 92.80           H
ATOM   4164  HN  ILE A 273      -1.491 -10.960   6.989  1.00 92.80           H
ATOM   4165  N   LEU A 274      -3.003  -8.681   8.520  1.00 89.59           N
ATOM   4166  CA  LEU A 274      -3.818  -7.510   8.795  1.00 89.59           C
ATOM   4167  C   LEU A 274      -5.229  -7.956   9.184  1.00 89.59           C
ATOM   4168  O   LEU A 274      -5.856  -7.354  10.055  1.00 89.59           O
ATOM   4169  HA  LEU A 274      -3.372  -6.994   9.645  1.00 89.59           H
ATOM   4170  CB  LEU A 274      -3.784  -6.543   7.610  1.00 89.59           C
ATOM   4171 1HB  LEU A 274      -2.742  -6.344   7.359  1.00 89.59           H
ATOM   4172 2HB  LEU A 274      -4.230  -7.039   6.748  1.00 89.59           H
ATOM   4173  CG  LEU A 274      -4.494  -5.204   7.816  1.00 89.59           C
ATOM   4174  HG  LEU A 274      -5.506  -5.405   8.170  1.00 89.59           H
ATOM   4175  CD1 LEU A 274      -3.795  -4.372   8.894  1.00 89.59           C
ATOM   4176 1HD1 LEU A 274      -3.801  -4.920   9.836  1.00 89.59           H
ATOM   4177 2HD1 LEU A 274      -2.766  -4.179   8.593  1.00 89.59           H
ATOM   4178 3HD1 LEU A 274      -4.321  -3.426   9.021  1.00 89.59           H
ATOM   4179  CD2 LEU A 274      -4.621  -4.441   6.496  1.00 89.59           C
ATOM   4180 1HD2 LEU A 274      -3.627  -4.250   6.090  1.00 89.59           H
ATOM   4181 2HD2 LEU A 274      -5.196  -5.036   5.786  1.00 89.59           H
ATOM   4182 3HD2 LEU A 274      -5.130  -3.493   6.671  1.00 89.59           H
ATOM   4183  HN  LEU A 274      -2.631  -8.729   7.592  1.00 89.59           H
ATOM   4184  N   LEU A 275      -5.687  -9.007   8.520  1.00 91.89           N
ATOM   4185  CA  LEU A 275      -7.006  -9.550   8.797  1.00 91.89           C
ATOM   4186  C   LEU A 275      -7.055 -10.047  10.243  1.00 91.89           C
ATOM   4187  O   LEU A 275      -7.997  -9.745  10.975  1.00 91.89           O
ATOM   4188  HA  LEU A 275      -7.724  -8.737   8.686  1.00 91.89           H
ATOM   4189  CB  LEU A 275      -7.372 -10.620   7.766  1.00 91.89           C
ATOM   4190 1HB  LEU A 275      -7.330 -10.170   6.774  1.00 91.89           H
ATOM   4191 2HB  LEU A 275      -6.610 -11.399   7.795  1.00 91.89           H
ATOM   4192  CG  LEU A 275      -8.742 -11.278   7.940  1.00 91.89           C
ATOM   4193  HG  LEU A 275      -8.798 -11.688   8.948  1.00 91.89           H
ATOM   4194  CD1 LEU A 275      -9.866 -10.248   7.807  1.00 91.89           C
ATOM   4195 1HD1 LEU A 275      -9.747  -9.480   8.572  1.00 91.89           H
ATOM   4196 2HD1 LEU A 275      -9.822  -9.788   6.820  1.00 91.89           H
ATOM   4197 3HD1 LEU A 275     -10.829 -10.743   7.935  1.00 91.89           H
ATOM   4198  CD2 LEU A 275      -8.917 -12.446   6.967  1.00 91.89           C
ATOM   4199 1HD2 LEU A 275      -8.831 -12.082   5.943  1.00 91.89           H
ATOM   4200 2HD2 LEU A 275      -8.144 -13.192   7.153  1.00 91.89           H
ATOM   4201 3HD2 LEU A 275      -9.899 -12.896   7.112  1.00 91.89           H
ATOM   4202  HN  LEU A 275      -5.175  -9.484   7.806  1.00 91.89           H
ATOM   4203  N   VAL A 276      -6.030 -10.800  10.611  1.00 93.79           N
ATOM   4204  CA  VAL A 276      -5.951 -11.353  11.953  1.00 93.79           C
ATOM   4205  C   VAL A 276      -6.008 -10.214  12.973  1.00 93.79           C
ATOM   4206  O   VAL A 276      -6.741 -10.294  13.957  1.00 93.79           O
ATOM   4207  HA  VAL A 276      -6.821 -11.995  12.096  1.00 93.79           H
ATOM   4208  CB  VAL A 276      -4.696 -12.217  12.090  1.00 93.79           C
ATOM   4209  HB  VAL A 276      -3.837 -11.609  11.807  1.00 93.79           H
ATOM   4210  CG1 VAL A 276      -4.496 -12.667  13.539  1.00 93.79           C
ATOM   4211 1HG1 VAL A 276      -4.389 -11.791  14.179  1.00 93.79           H
ATOM   4212 2HG1 VAL A 276      -5.358 -13.250  13.861  1.00 93.79           H
ATOM   4213 3HG1 VAL A 276      -3.597 -13.279  13.608  1.00 93.79           H
ATOM   4214  CG2 VAL A 276      -4.752 -13.420  11.146  1.00 93.79           C
ATOM   4215 1HG2 VAL A 276      -5.624 -14.029  11.385  1.00 93.79           H
ATOM   4216 2HG2 VAL A 276      -4.825 -13.070  10.116  1.00 93.79           H
ATOM   4217 3HG2 VAL A 276      -3.848 -14.017  11.264  1.00 93.79           H
ATOM   4218  HN  VAL A 276      -5.263 -11.033  10.013  1.00 93.79           H
ATOM   4219  N   GLN A 277      -5.223  -9.181  12.703  1.00 90.50           N
ATOM   4220  CA  GLN A 277      -5.149  -8.043  13.603  1.00 90.50           C
ATOM   4221  C   GLN A 277      -6.515  -7.364  13.714  1.00 90.50           C
ATOM   4222  O   GLN A 277      -6.882  -6.868  14.778  1.00 90.50           O
ATOM   4223  HA  GLN A 277      -4.861  -8.456  14.570  1.00 90.50           H
ATOM   4224  CB  GLN A 277      -4.079  -7.050  13.144  1.00 90.50           C
ATOM   4225 1HB  GLN A 277      -4.196  -6.851  12.079  1.00 90.50           H
ATOM   4226 2HB  GLN A 277      -4.212  -6.100  13.662  1.00 90.50           H
ATOM   4227  CG  GLN A 277      -2.675  -7.593  13.416  1.00 90.50           C
ATOM   4228 1HG  GLN A 277      -2.571  -7.828  14.475  1.00 90.50           H
ATOM   4229 2HG  GLN A 277      -2.527  -8.522  12.866  1.00 90.50           H
ATOM   4230  CD  GLN A 277      -1.606  -6.577  13.006  1.00 90.50           C
ATOM   4231  OE1 GLN A 277      -1.814  -5.726  12.157  1.00 90.50           O
ATOM   4232  NE2 GLN A 277      -0.453  -6.714  13.655  1.00 90.50           N
ATOM   4233 1HE2 GLN A 277      -0.348  -7.434  14.341  1.00 90.50           H
ATOM   4234 2HE2 GLN A 277       0.308  -6.096  13.457  1.00 90.50           H
ATOM   4235  HN  GLN A 277      -4.646  -9.115  11.889  1.00 90.50           H
ATOM   4236  N   THR A 278      -7.233  -7.364  12.600  1.00 91.07           N
ATOM   4237  CA  THR A 278      -8.532  -6.716  12.546  1.00 91.07           C
ATOM   4238  C   THR A 278      -9.536  -7.461  13.428  1.00 91.07           C
ATOM   4239  O   THR A 278     -10.297  -6.841  14.169  1.00 91.07           O
ATOM   4240  HA  THR A 278      -8.432  -5.711  12.955  1.00 91.07           H
ATOM   4241  CB  THR A 278      -8.958  -6.631  11.079  1.00 91.07           C
ATOM   4242  HB  THR A 278      -9.119  -7.625  10.662  1.00 91.07           H
ATOM   4243  OG1 THR A 278      -7.926  -5.866  10.462  1.00 91.07           O
ATOM   4244  HG1 THR A 278      -7.252  -6.475  10.045  1.00 91.07           H
ATOM   4245  CG2 THR A 278     -10.218  -5.785  10.883  1.00 91.07           C
ATOM   4246 1HG2 THR A 278     -10.033  -4.771  11.238  1.00 91.07           H
ATOM   4247 2HG2 THR A 278     -11.041  -6.224  11.446  1.00 91.07           H
ATOM   4248 3HG2 THR A 278     -10.476  -5.758   9.824  1.00 91.07           H
ATOM   4249  HN  THR A 278      -6.940  -7.796  11.746  1.00 91.07           H
ATOM   4250  N   ILE A 279      -9.506  -8.781  13.319  1.00 91.80           N
ATOM   4251  CA  ILE A 279     -10.406  -9.617  14.095  1.00 91.80           C
ATOM   4252  C   ILE A 279     -10.061  -9.489  15.580  1.00 91.80           C
ATOM   4253  O   ILE A 279     -10.952  -9.379  16.421  1.00 91.80           O
ATOM   4254  HA  ILE A 279     -11.417  -9.239  13.941  1.00 91.80           H
ATOM   4255  CB  ILE A 279     -10.378 -11.057  13.579  1.00 91.80           C
ATOM   4256  HB  ILE A 279      -9.342 -11.396  13.567  1.00 91.80           H
ATOM   4257  CG1 ILE A 279     -10.896 -11.135  12.142  1.00 91.80           C
ATOM   4258 1HG1 ILE A 279     -11.975 -10.986  12.132  1.00 91.80           H
ATOM   4259 2HG1 ILE A 279     -10.458 -10.332  11.550  1.00 91.80           H
ATOM   4260  CG2 ILE A 279     -11.147 -11.991  14.517  1.00 91.80           C
ATOM   4261 1HG2 ILE A 279     -10.693 -11.965  15.508  1.00 91.80           H
ATOM   4262 2HG2 ILE A 279     -12.184 -11.664  14.584  1.00 91.80           H
ATOM   4263 3HG2 ILE A 279     -11.111 -13.008  14.127  1.00 91.80           H
ATOM   4264  CD1 ILE A 279     -10.556 -12.486  11.509  1.00 91.80           C
ATOM   4265 1HD1 ILE A 279      -9.474 -12.621  11.499  1.00 91.80           H
ATOM   4266 2HD1 ILE A 279     -11.015 -13.286  12.090  1.00 91.80           H
ATOM   4267 3HD1 ILE A 279     -10.935 -12.515  10.488  1.00 91.80           H
ATOM   4268  HN  ILE A 279      -8.882  -9.278  12.715  1.00 91.80           H
ATOM   4269  N   ASP A 280      -8.766  -9.507  15.858  1.00 91.04           N
ATOM   4270  CA  ASP A 280      -8.294  -9.437  17.230  1.00 91.04           C
ATOM   4271  C   ASP A 280      -8.692  -8.088  17.833  1.00 91.04           C
ATOM   4272  O   ASP A 280      -9.009  -8.004  19.019  1.00 91.04           O
ATOM   4273  HA  ASP A 280      -8.766 -10.277  17.739  1.00 91.04           H
ATOM   4274  CB  ASP A 280      -6.769  -9.552  17.295  1.00 91.04           C
ATOM   4275 1HB  ASP A 280      -6.448 -10.464  16.790  1.00 91.04           H
ATOM   4276 2HB  ASP A 280      -6.315  -8.717  16.763  1.00 91.04           H
ATOM   4277  CG  ASP A 280      -6.282  -9.567  18.745  1.00 91.04           C
ATOM   4278  OD1 ASP A 280      -6.856 -10.353  19.529  1.00 91.04           O
ATOM   4279  OD2 ASP A 280      -5.345  -8.792  19.036  1.00 91.04           O
ATOM   4280  HN  ASP A 280      -8.046  -9.569  15.166  1.00 91.04           H
ATOM   4281  N   ALA A 281      -8.662  -7.067  16.990  1.00 90.19           N
ATOM   4282  CA  ALA A 281      -9.015  -5.726  17.425  1.00 90.19           C
ATOM   4283  C   ALA A 281     -10.457  -5.724  17.936  1.00 90.19           C
ATOM   4284  O   ALA A 281     -10.809  -4.933  18.810  1.00 90.19           O
ATOM   4285  HA  ALA A 281      -8.348  -5.457  18.244  1.00 90.19           H
ATOM   4286  CB  ALA A 281      -8.803  -4.743  16.273  1.00 90.19           C
ATOM   4287 1HB  ALA A 281      -7.757  -4.762  15.967  1.00 90.19           H
ATOM   4288 2HB  ALA A 281      -9.433  -5.029  15.430  1.00 90.19           H
ATOM   4289 3HB  ALA A 281      -9.068  -3.737  16.600  1.00 90.19           H
ATOM   4290  HN  ALA A 281      -8.403  -7.144  16.027  1.00 90.19           H
ATOM   4291  N   TYR A 282     -11.254  -6.619  17.369  1.00 78.20           N
ATOM   4292  CA  TYR A 282     -12.659  -6.703  17.727  1.00 78.20           C
ATOM   4293  C   TYR A 282     -12.883  -7.739  18.831  1.00 78.20           C
ATOM   4294  O   TYR A 282     -13.553  -7.459  19.823  1.00 78.20           O
ATOM   4295  HA  TYR A 282     -12.973  -5.724  18.089  1.00 78.20           H
ATOM   4296  CB  TYR A 282     -13.390  -7.157  16.462  1.00 78.20           C
ATOM   4297 1HB  TYR A 282     -13.149  -6.472  15.649  1.00 78.20           H
ATOM   4298 2HB  TYR A 282     -13.018  -8.140  16.172  1.00 78.20           H
ATOM   4299  CG  TYR A 282     -14.911  -7.229  16.614  1.00 78.20           C
ATOM   4300  CD1 TYR A 282     -15.531  -8.450  16.785  1.00 78.20           C
ATOM   4301  HD1 TYR A 282     -14.936  -9.363  16.813  1.00 78.20           H
ATOM   4302  CD2 TYR A 282     -15.663  -6.072  16.580  1.00 78.20           C
ATOM   4303  HD2 TYR A 282     -15.174  -5.108  16.445  1.00 78.20           H
ATOM   4304  CE1 TYR A 282     -16.962  -8.517  16.928  1.00 78.20           C
ATOM   4305  HE1 TYR A 282     -17.464  -9.475  17.064  1.00 78.20           H
ATOM   4306  CE2 TYR A 282     -17.094  -6.140  16.723  1.00 78.20           C
ATOM   4307  HE2 TYR A 282     -17.700  -5.234  16.698  1.00 78.20           H
ATOM   4308  CZ  TYR A 282     -17.673  -7.359  16.890  1.00 78.20           C
ATOM   4309  OH  TYR A 282     -19.025  -7.422  17.025  1.00 78.20           O
ATOM   4310  HH  TYR A 282     -19.414  -6.501  17.012  1.00 78.20           H
ATOM   4311  HN  TYR A 282     -10.953  -7.276  16.678  1.00 78.20           H
ATOM   4312  N   ALA A 283     -12.308  -8.914  18.620  1.00 88.84           N
ATOM   4313  CA  ALA A 283     -12.646 -10.069  19.434  1.00 88.84           C
ATOM   4314  C   ALA A 283     -11.684 -10.151  20.620  1.00 88.84           C
ATOM   4315  O   ALA A 283     -11.988 -10.785  21.629  1.00 88.84           O
ATOM   4316  HA  ALA A 283     -13.660  -9.926  19.809  1.00 88.84           H
ATOM   4317  CB  ALA A 283     -12.615 -11.331  18.569  1.00 88.84           C
ATOM   4318 1HB  ALA A 283     -13.337 -11.234  17.759  1.00 88.84           H
ATOM   4319 2HB  ALA A 283     -11.616 -11.460  18.152  1.00 88.84           H
ATOM   4320 3HB  ALA A 283     -12.868 -12.197  19.181  1.00 88.84           H
ATOM   4321  HN  ALA A 283     -11.625  -9.083  17.910  1.00 88.84           H
ATOM   4322  N   MET A 284     -10.541  -9.500  20.460  1.00 81.83           N
ATOM   4323  CA  MET A 284      -9.523  -9.508  21.497  1.00 81.83           C
ATOM   4324  C   MET A 284      -9.264 -10.929  22.001  1.00 81.83           C
ATOM   4325  O   MET A 284      -9.171 -11.157  23.206  1.00 81.83           O
ATOM   4326  HA  MET A 284      -8.623  -9.111  21.028  1.00 81.83           H
ATOM   4327  CB  MET A 284      -9.977  -8.627  22.663  1.00 81.83           C
ATOM   4328 1HB  MET A 284     -10.875  -9.049  23.114  1.00 81.83           H
ATOM   4329 2HB  MET A 284      -9.208  -8.616  23.436  1.00 81.83           H
ATOM   4330  CG  MET A 284     -10.257  -7.198  22.195  1.00 81.83           C
ATOM   4331 1HG  MET A 284      -9.357  -6.768  21.755  1.00 81.83           H
ATOM   4332 2HG  MET A 284     -11.020  -7.205  21.417  1.00 81.83           H
ATOM   4333  SD  MET A 284     -10.799  -6.199  23.571  1.00 81.83           S
ATOM   4334  CE  MET A 284     -11.209  -4.688  22.715  1.00 81.83           C
ATOM   4335 1HE  MET A 284     -10.322  -4.303  22.212  1.00 81.83           H
ATOM   4336 2HE  MET A 284     -11.987  -4.887  21.978  1.00 81.83           H
ATOM   4337 3HE  MET A 284     -11.568  -3.949  23.432  1.00 81.83           H
ATOM   4338  HN  MET A 284     -10.306  -8.976  19.641  1.00 81.83           H
ATOM   4339  N   PHE A 285      -9.155 -11.848  21.053  1.00 84.44           N
ATOM   4340  CA  PHE A 285      -9.081 -13.261  21.385  1.00 84.44           C
ATOM   4341  C   PHE A 285      -7.642 -13.676  21.698  1.00 84.44           C
ATOM   4342  O   PHE A 285      -7.409 -14.750  22.250  1.00 84.44           O
ATOM   4343  HA  PHE A 285      -9.703 -13.418  22.266  1.00 84.44           H
ATOM   4344  CB  PHE A 285      -9.567 -14.034  20.157  1.00 84.44           C
ATOM   4345 1HB  PHE A 285      -9.704 -15.081  20.431  1.00 84.44           H
ATOM   4346 2HB  PHE A 285     -10.545 -13.652  19.863  1.00 84.44           H
ATOM   4347  CG  PHE A 285      -8.622 -13.954  18.957  1.00 84.44           C
ATOM   4348  CD1 PHE A 285      -8.761 -12.952  18.048  1.00 84.44           C
ATOM   4349  HD1 PHE A 285      -9.546 -12.206  18.175  1.00 84.44           H
ATOM   4350  CD2 PHE A 285      -7.644 -14.885  18.799  1.00 84.44           C
ATOM   4351  HD2 PHE A 285      -7.533 -15.688  19.527  1.00 84.44           H
ATOM   4352  CE1 PHE A 285      -7.884 -12.878  16.933  1.00 84.44           C
ATOM   4353  HE1 PHE A 285      -7.996 -12.075  16.205  1.00 84.44           H
ATOM   4354  CE2 PHE A 285      -6.767 -14.811  17.684  1.00 84.44           C
ATOM   4355  HE2 PHE A 285      -5.982 -15.557  17.558  1.00 84.44           H
ATOM   4356  CZ  PHE A 285      -6.905 -13.809  16.775  1.00 84.44           C
ATOM   4357  HZ  PHE A 285      -6.232 -13.752  15.920  1.00 84.44           H
ATOM   4358  HN  PHE A 285      -9.116 -11.641  20.075  1.00 84.44           H
ATOM   4359  N   ILE A 286      -6.715 -12.804  21.331  1.00 86.04           N
ATOM   4360  CA  ILE A 286      -5.307 -13.056  21.588  1.00 86.04           C
ATOM   4361  C   ILE A 286      -4.955 -12.570  22.995  1.00 86.04           C
ATOM   4362  O   ILE A 286      -4.796 -11.371  23.220  1.00 86.04           O
ATOM   4363  HA  ILE A 286      -5.155 -14.134  21.547  1.00 86.04           H
ATOM   4364  CB  ILE A 286      -4.443 -12.435  20.489  1.00 86.04           C
ATOM   4365  HB  ILE A 286      -4.633 -11.361  20.470  1.00 86.04           H
ATOM   4366  CG1 ILE A 286      -4.825 -12.985  19.113  1.00 86.04           C
ATOM   4367 1HG1 ILE A 286      -4.621 -14.055  19.076  1.00 86.04           H
ATOM   4368 2HG1 ILE A 286      -5.896 -12.860  18.953  1.00 86.04           H
ATOM   4369  CG2 ILE A 286      -2.955 -12.625  20.789  1.00 86.04           C
ATOM   4370 1HG2 ILE A 286      -2.711 -12.146  21.737  1.00 86.04           H
ATOM   4371 2HG2 ILE A 286      -2.730 -13.690  20.851  1.00 86.04           H
ATOM   4372 3HG2 ILE A 286      -2.363 -12.174  19.992  1.00 86.04           H
ATOM   4373  CD1 ILE A 286      -4.050 -12.273  18.003  1.00 86.04           C
ATOM   4374 1HD1 ILE A 286      -4.276 -11.207  18.028  1.00 86.04           H
ATOM   4375 2HD1 ILE A 286      -2.981 -12.421  18.154  1.00 86.04           H
ATOM   4376 3HD1 ILE A 286      -4.341 -12.684  17.036  1.00 86.04           H
ATOM   4377  HN  ILE A 286      -6.912 -11.940  20.867  1.00 86.04           H
ATOM   4378  N   SER A 287      -4.844 -13.526  23.906  1.00 84.85           N
ATOM   4379  CA  SER A 287      -4.506 -13.211  25.284  1.00 84.85           C
ATOM   4380  C   SER A 287      -3.079 -13.669  25.590  1.00 84.85           C
ATOM   4381  O   SER A 287      -2.496 -13.264  26.594  1.00 84.85           O
ATOM   4382  HA  SER A 287      -4.585 -12.127  25.360  1.00 84.85           H
ATOM   4383  CB  SER A 287      -5.493 -13.862  26.255  1.00 84.85           C
ATOM   4384 1HB  SER A 287      -5.196 -13.636  27.279  1.00 84.85           H
ATOM   4385 2HB  SER A 287      -6.484 -13.432  26.108  1.00 84.85           H
ATOM   4386  OG  SER A 287      -5.560 -15.275  26.082  1.00 84.85           O
ATOM   4387  HG  SER A 287      -6.234 -15.665  26.709  1.00 84.85           H
ATOM   4388  HN  SER A 287      -4.980 -14.498  23.716  1.00 84.85           H
ATOM   4389  N   ASN A 288      -2.559 -14.509  24.707  1.00 85.72           N
ATOM   4390  CA  ASN A 288      -1.240 -15.085  24.909  1.00 85.72           C
ATOM   4391  C   ASN A 288      -0.182 -14.143  24.332  1.00 85.72           C
ATOM   4392  O   ASN A 288      -0.209 -13.827  23.144  1.00 85.72           O
ATOM   4393  HA  ASN A 288      -1.144 -15.209  25.988  1.00 85.72           H
ATOM   4394  CB  ASN A 288      -1.113 -16.433  24.196  1.00 85.72           C
ATOM   4395 1HB  ASN A 288      -1.959 -17.069  24.459  1.00 85.72           H
ATOM   4396 2HB  ASN A 288      -1.151 -16.282  23.117  1.00 85.72           H
ATOM   4397  CG  ASN A 288       0.194 -17.132  24.574  1.00 85.72           C
ATOM   4398  OD1 ASN A 288       1.222 -16.510  24.788  1.00 85.72           O
ATOM   4399  ND2 ASN A 288       0.098 -18.457  24.644  1.00 85.72           N
ATOM   4400 1HD2 ASN A 288      -0.775 -18.906  24.456  1.00 85.72           H
ATOM   4401 2HD2 ASN A 288       0.900 -19.004  24.884  1.00 85.72           H
ATOM   4402  HN  ASN A 288      -3.020 -14.794  23.867  1.00 85.72           H
ATOM   4403  N   CYS A 289       0.726 -13.722  25.200  1.00 90.50           N
ATOM   4404  CA  CYS A 289       1.738 -12.754  24.814  1.00 90.50           C
ATOM   4405  C   CYS A 289       2.613 -13.382  23.727  1.00 90.50           C
ATOM   4406  O   CYS A 289       2.983 -12.716  22.761  1.00 90.50           O
ATOM   4407  HA  CYS A 289       1.208 -11.883  24.429  1.00 90.50           H
ATOM   4408  CB  CYS A 289       2.566 -12.290  26.015  1.00 90.50           C
ATOM   4409 1HB  CYS A 289       1.909 -11.881  26.782  1.00 90.50           H
ATOM   4410 2HB  CYS A 289       3.084 -13.140  26.459  1.00 90.50           H
ATOM   4411  SG  CYS A 289       3.778 -11.024  25.488  1.00 90.50           S
ATOM   4412  HN  CYS A 289       0.776 -14.029  26.151  1.00 90.50           H
ATOM   4413  N   ALA A 290       2.918 -14.657  23.920  1.00 92.57           N
ATOM   4414  CA  ALA A 290       3.819 -15.355  23.020  1.00 92.57           C
ATOM   4415  C   ALA A 290       3.240 -15.330  21.604  1.00 92.57           C
ATOM   4416  O   ALA A 290       3.975 -15.164  20.632  1.00 92.57           O
ATOM   4417  HA  ALA A 290       4.771 -14.824  23.024  1.00 92.57           H
ATOM   4418  CB  ALA A 290       4.048 -16.779  23.530  1.00 92.57           C
ATOM   4419 1HB  ALA A 290       4.487 -16.742  24.527  1.00 92.57           H
ATOM   4420 2HB  ALA A 290       3.096 -17.308  23.573  1.00 92.57           H
ATOM   4421 3HB  ALA A 290       4.724 -17.303  22.855  1.00 92.57           H
ATOM   4422  HN  ALA A 290       2.561 -15.209  24.674  1.00 92.57           H
ATOM   4423  N   VAL A 291       1.928 -15.496  21.532  1.00 92.58           N
ATOM   4424  CA  VAL A 291       1.240 -15.477  20.253  1.00 92.58           C
ATOM   4425  C   VAL A 291       1.281 -14.060  19.678  1.00 92.58           C
ATOM   4426  O   VAL A 291       1.491 -13.879  18.479  1.00 92.58           O
ATOM   4427  HA  VAL A 291       1.778 -16.145  19.580  1.00 92.58           H
ATOM   4428  CB  VAL A 291      -0.184 -16.015  20.416  1.00 92.58           C
ATOM   4429  HB  VAL A 291      -0.699 -15.384  21.141  1.00 92.58           H
ATOM   4430  CG1 VAL A 291      -0.953 -15.938  19.096  1.00 92.58           C
ATOM   4431 1HG1 VAL A 291      -1.007 -14.901  18.766  1.00 92.58           H
ATOM   4432 2HG1 VAL A 291      -0.439 -16.533  18.341  1.00 92.58           H
ATOM   4433 3HG1 VAL A 291      -1.961 -16.327  19.240  1.00 92.58           H
ATOM   4434  CG2 VAL A 291      -0.171 -17.444  20.961  1.00 92.58           C
ATOM   4435 1HG2 VAL A 291       0.370 -18.091  20.271  1.00 92.58           H
ATOM   4436 2HG2 VAL A 291       0.322 -17.458  21.934  1.00 92.58           H
ATOM   4437 3HG2 VAL A 291      -1.195 -17.802  21.068  1.00 92.58           H
ATOM   4438  HN  VAL A 291       1.338 -15.642  22.327  1.00 92.58           H
ATOM   4439  N   SER A 292       1.077 -13.092  20.559  1.00 92.96           N
ATOM   4440  CA  SER A 292       1.023 -11.701  20.143  1.00 92.96           C
ATOM   4441  C   SER A 292       2.362 -11.286  19.529  1.00 92.96           C
ATOM   4442  O   SER A 292       2.396 -10.647  18.478  1.00 92.96           O
ATOM   4443  HA  SER A 292       0.230 -11.653  19.397  1.00 92.96           H
ATOM   4444  CB  SER A 292       0.673 -10.787  21.319  1.00 92.96           C
ATOM   4445 1HB  SER A 292      -0.225 -11.159  21.812  1.00 92.96           H
ATOM   4446 2HB  SER A 292       1.477 -10.819  22.055  1.00 92.96           H
ATOM   4447  OG  SER A 292       0.462  -9.440  20.905  1.00 92.96           O
ATOM   4448  HG  SER A 292      -0.380  -9.374  20.371  1.00 92.96           H
ATOM   4449  HN  SER A 292       0.950 -13.245  21.539  1.00 92.96           H
ATOM   4450  N   THR A 293       3.433 -11.665  20.211  1.00 89.07           N
ATOM   4451  CA  THR A 293       4.767 -11.274  19.790  1.00 89.07           C
ATOM   4452  C   THR A 293       5.096 -11.884  18.426  1.00 89.07           C
ATOM   4453  O   THR A 293       5.690 -11.226  17.574  1.00 89.07           O
ATOM   4454  HA  THR A 293       4.784 -10.191  19.668  1.00 89.07           H
ATOM   4455  CB  THR A 293       5.749 -11.679  20.891  1.00 89.07           C
ATOM   4456  HB  THR A 293       6.773 -11.438  20.606  1.00 89.07           H
ATOM   4457  OG1 THR A 293       5.479 -13.062  21.104  1.00 89.07           O
ATOM   4458  HG1 THR A 293       5.949 -13.613  20.414  1.00 89.07           H
ATOM   4459  CG2 THR A 293       5.425 -11.025  22.235  1.00 89.07           C
ATOM   4460 1HG2 THR A 293       4.425 -11.321  22.552  1.00 89.07           H
ATOM   4461 2HG2 THR A 293       5.467  -9.941  22.131  1.00 89.07           H
ATOM   4462 3HG2 THR A 293       6.152 -11.347  22.980  1.00 89.07           H
ATOM   4463  HN  THR A 293       3.399 -12.229  21.037  1.00 89.07           H
ATOM   4464  N   ASN A 294       4.695 -13.137  18.262  1.00 91.15           N
ATOM   4465  CA  ASN A 294       4.960 -13.851  17.025  1.00 91.15           C
ATOM   4466  C   ASN A 294       4.197 -13.179  15.880  1.00 91.15           C
ATOM   4467  O   ASN A 294       4.715 -13.060  14.771  1.00 91.15           O
ATOM   4468  HA  ASN A 294       6.041 -13.801  16.891  1.00 91.15           H
ATOM   4469  CB  ASN A 294       4.491 -15.304  17.116  1.00 91.15           C
ATOM   4470 1HB  ASN A 294       3.497 -15.342  17.562  1.00 91.15           H
ATOM   4471 2HB  ASN A 294       4.408 -15.727  16.115  1.00 91.15           H
ATOM   4472  CG  ASN A 294       5.462 -16.142  17.951  1.00 91.15           C
ATOM   4473  OD1 ASN A 294       6.602 -15.773  18.180  1.00 91.15           O
ATOM   4474  ND2 ASN A 294       4.948 -17.287  18.391  1.00 91.15           N
ATOM   4475 1HD2 ASN A 294       4.005 -17.530  18.167  1.00 91.15           H
ATOM   4476 2HD2 ASN A 294       5.506 -17.905  18.946  1.00 91.15           H
ATOM   4477  HN  ASN A 294       4.200 -13.660  18.955  1.00 91.15           H
ATOM   4478  N   ILE A 295       2.980 -12.759  16.190  1.00 91.44           N
ATOM   4479  CA  ILE A 295       2.137 -12.112  15.199  1.00 91.44           C
ATOM   4480  C   ILE A 295       2.776 -10.787  14.779  1.00 91.44           C
ATOM   4481  O   ILE A 295       2.767 -10.435  13.600  1.00 91.44           O
ATOM   4482  HA  ILE A 295       2.096 -12.767  14.328  1.00 91.44           H
ATOM   4483  CB  ILE A 295       0.707 -11.967  15.724  1.00 91.44           C
ATOM   4484  HB  ILE A 295       0.756 -11.616  16.755  1.00 91.44           H
ATOM   4485  CG1 ILE A 295      -0.011 -13.318  15.739  1.00 91.44           C
ATOM   4486 1HG1 ILE A 295      -0.191 -13.650  14.717  1.00 91.44           H
ATOM   4487 2HG1 ILE A 295       0.625 -14.066  16.211  1.00 91.44           H
ATOM   4488  CG2 ILE A 295      -0.066 -10.915  14.925  1.00 91.44           C
ATOM   4489 1HG2 ILE A 295       0.437  -9.952  15.010  1.00 91.44           H
ATOM   4490 2HG2 ILE A 295      -0.107 -11.213  13.877  1.00 91.44           H
ATOM   4491 3HG2 ILE A 295      -1.079 -10.832  15.319  1.00 91.44           H
ATOM   4492  CD1 ILE A 295      -1.341 -13.223  16.491  1.00 91.44           C
ATOM   4493 1HD1 ILE A 295      -1.155 -12.914  17.519  1.00 91.44           H
ATOM   4494 2HD1 ILE A 295      -1.983 -12.491  16.002  1.00 91.44           H
ATOM   4495 3HD1 ILE A 295      -1.830 -14.197  16.487  1.00 91.44           H
ATOM   4496  HN  ILE A 295       2.569 -12.853  17.097  1.00 91.44           H
ATOM   4497  N   ASP A 296       3.315 -10.087  15.766  1.00 92.57           N
ATOM   4498  CA  ASP A 296       3.904  -8.781  15.524  1.00 92.57           C
ATOM   4499  C   ASP A 296       5.129  -8.939  14.621  1.00 92.57           C
ATOM   4500  O   ASP A 296       5.364  -8.114  13.739  1.00 92.57           O
ATOM   4501  HA  ASP A 296       3.114  -8.193  15.056  1.00 92.57           H
ATOM   4502  CB  ASP A 296       4.361  -8.132  16.831  1.00 92.57           C
ATOM   4503 1HB  ASP A 296       4.923  -8.854  17.423  1.00 92.57           H
ATOM   4504 2HB  ASP A 296       5.035  -7.304  16.614  1.00 92.57           H
ATOM   4505  CG  ASP A 296       3.164  -7.623  17.638  1.00 92.57           C
ATOM   4506  OD1 ASP A 296       2.085  -7.480  17.024  1.00 92.57           O
ATOM   4507  OD2 ASP A 296       3.356  -7.390  18.851  1.00 92.57           O
ATOM   4508  HN  ASP A 296       3.353 -10.398  16.716  1.00 92.57           H
ATOM   4509  N   ILE A 297       5.876 -10.004  14.872  1.00 91.62           N
ATOM   4510  CA  ILE A 297       7.050 -10.300  14.069  1.00 91.62           C
ATOM   4511  C   ILE A 297       6.615 -10.630  12.640  1.00 91.62           C
ATOM   4512  O   ILE A 297       7.204 -10.138  11.678  1.00 91.62           O
ATOM   4513  HA  ILE A 297       7.664  -9.400  14.043  1.00 91.62           H
ATOM   4514  CB  ILE A 297       7.886 -11.400  14.727  1.00 91.62           C
ATOM   4515  HB  ILE A 297       7.220 -12.219  14.999  1.00 91.62           H
ATOM   4516  CG1 ILE A 297       8.534 -10.897  16.019  1.00 91.62           C
ATOM   4517 1HG1 ILE A 297       9.304 -10.163  15.781  1.00 91.62           H
ATOM   4518 2HG1 ILE A 297       7.788 -10.390  16.630  1.00 91.62           H
ATOM   4519  CG2 ILE A 297       8.919 -11.963  13.749  1.00 91.62           C
ATOM   4520 1HG2 ILE A 297       8.407 -12.384  12.883  1.00 91.62           H
ATOM   4521 2HG2 ILE A 297       9.585 -11.164  13.425  1.00 91.62           H
ATOM   4522 3HG2 ILE A 297       9.499 -12.743  14.242  1.00 91.62           H
ATOM   4523  CD1 ILE A 297       9.149 -12.053  16.809  1.00 91.62           C
ATOM   4524 1HD1 ILE A 297       8.372 -12.773  17.066  1.00 91.62           H
ATOM   4525 2HD1 ILE A 297       9.912 -12.543  16.203  1.00 91.62           H
ATOM   4526 3HD1 ILE A 297       9.603 -11.668  17.722  1.00 91.62           H
ATOM   4527  HN  ILE A 297       5.691 -10.656  15.606  1.00 91.62           H
ATOM   4528  N   CYS A 298       5.588 -11.461  12.545  1.00 93.81           N
ATOM   4529  CA  CYS A 298       5.061 -11.856  11.249  1.00 93.81           C
ATOM   4530  C   CYS A 298       4.636 -10.592  10.499  1.00 93.81           C
ATOM   4531  O   CYS A 298       4.854 -10.479   9.293  1.00 93.81           O
ATOM   4532  HA  CYS A 298       5.870 -12.364  10.724  1.00 93.81           H
ATOM   4533  CB  CYS A 298       3.909 -12.853  11.387  1.00 93.81           C
ATOM   4534 1HB  CYS A 298       3.206 -12.506  12.144  1.00 93.81           H
ATOM   4535 2HB  CYS A 298       3.360 -12.918  10.447  1.00 93.81           H
ATOM   4536  SG  CYS A 298       4.559 -14.501  11.845  1.00 93.81           S
ATOM   4537  HG  CYS A 298       4.761 -14.218  13.129  1.00 93.81           H
ATOM   4538  HN  CYS A 298       5.118 -11.862  13.331  1.00 93.81           H
ATOM   4539  N   PHE A 299       4.037  -9.674  11.243  1.00 93.30           N
ATOM   4540  CA  PHE A 299       3.577  -8.424  10.662  1.00 93.30           C
ATOM   4541  C   PHE A 299       4.740  -7.645  10.044  1.00 93.30           C
ATOM   4542  O   PHE A 299       4.636  -7.152   8.922  1.00 93.30           O
ATOM   4543  HA  PHE A 299       2.856  -8.675   9.884  1.00 93.30           H
ATOM   4544  CB  PHE A 299       2.973  -7.598  11.800  1.00 93.30           C
ATOM   4545 1HB  PHE A 299       2.154  -8.160  12.248  1.00 93.30           H
ATOM   4546 2HB  PHE A 299       3.727  -7.460  12.575  1.00 93.30           H
ATOM   4547  CG  PHE A 299       2.453  -6.226  11.365  1.00 93.30           C
ATOM   4548  CD1 PHE A 299       3.217  -5.117  11.556  1.00 93.30           C
ATOM   4549  HD1 PHE A 299       4.200  -5.206  12.019  1.00 93.30           H
ATOM   4550  CD2 PHE A 299       1.227  -6.115  10.786  1.00 93.30           C
ATOM   4551  HD2 PHE A 299       0.615  -7.004  10.633  1.00 93.30           H
ATOM   4552  CE1 PHE A 299       2.735  -3.844  11.152  1.00 93.30           C
ATOM   4553  HE1 PHE A 299       3.347  -2.956  11.306  1.00 93.30           H
ATOM   4554  CE2 PHE A 299       0.745  -4.842  10.383  1.00 93.30           C
ATOM   4555  HE2 PHE A 299      -0.238  -4.754   9.920  1.00 93.30           H
ATOM   4556  CZ  PHE A 299       1.509  -3.734  10.574  1.00 93.30           C
ATOM   4557  HZ  PHE A 299       1.138  -2.757  10.264  1.00 93.30           H
ATOM   4558  HN  PHE A 299       3.866  -9.773  12.223  1.00 93.30           H
ATOM   4559  N   GLN A 300       5.822  -7.558  10.804  1.00 89.38           N
ATOM   4560  CA  GLN A 300       6.988  -6.811  10.364  1.00 89.38           C
ATOM   4561  C   GLN A 300       7.502  -7.364   9.033  1.00 89.38           C
ATOM   4562  O   GLN A 300       7.778  -6.605   8.106  1.00 89.38           O
ATOM   4563  HA  GLN A 300       6.641  -5.786  10.229  1.00 89.38           H
ATOM   4564  CB  GLN A 300       8.087  -6.832  11.428  1.00 89.38           C
ATOM   4565 1HB  GLN A 300       8.255  -7.856  11.762  1.00 89.38           H
ATOM   4566 2HB  GLN A 300       9.024  -6.481  10.995  1.00 89.38           H
ATOM   4567  CG  GLN A 300       7.711  -5.955  12.623  1.00 89.38           C
ATOM   4568 1HG  GLN A 300       7.533  -4.933  12.287  1.00 89.38           H
ATOM   4569 2HG  GLN A 300       6.780  -6.313  13.063  1.00 89.38           H
ATOM   4570  CD  GLN A 300       8.817  -5.965  13.680  1.00 89.38           C
ATOM   4571  OE1 GLN A 300       9.986  -5.762  13.395  1.00 89.38           O
ATOM   4572  NE2 GLN A 300       8.384  -6.211  14.914  1.00 89.38           N
ATOM   4573 1HE2 GLN A 300       7.411  -6.369  15.080  1.00 89.38           H
ATOM   4574 2HE2 GLN A 300       9.032  -6.238  15.675  1.00 89.38           H
ATOM   4575  HN  GLN A 300       5.910  -7.986  11.704  1.00 89.38           H
ATOM   4576  N   VAL A 301       7.614  -8.683   8.982  1.00 94.28           N
ATOM   4577  CA  VAL A 301       8.198  -9.340   7.824  1.00 94.28           C
ATOM   4578  C   VAL A 301       7.301  -9.109   6.606  1.00 94.28           C
ATOM   4579  O   VAL A 301       7.772  -8.669   5.559  1.00 94.28           O
ATOM   4580  HA  VAL A 301       9.167  -8.878   7.638  1.00 94.28           H
ATOM   4581  CB  VAL A 301       8.429 -10.822   8.125  1.00 94.28           C
ATOM   4582  HB  VAL A 301       7.473 -11.259   8.413  1.00 94.28           H
ATOM   4583  CG1 VAL A 301       8.927 -11.562   6.882  1.00 94.28           C
ATOM   4584 1HG1 VAL A 301       8.185 -11.478   6.087  1.00 94.28           H
ATOM   4585 2HG1 VAL A 301       9.867 -11.123   6.549  1.00 94.28           H
ATOM   4586 3HG1 VAL A 301       9.083 -12.614   7.123  1.00 94.28           H
ATOM   4587  CG2 VAL A 301       9.399 -11.000   9.294  1.00 94.28           C
ATOM   4588 1HG2 VAL A 301      10.356 -10.541   9.046  1.00 94.28           H
ATOM   4589 2HG2 VAL A 301       8.987 -10.523  10.184  1.00 94.28           H
ATOM   4590 3HG2 VAL A 301       9.545 -12.063   9.487  1.00 94.28           H
ATOM   4591  HN  VAL A 301       7.315  -9.299   9.711  1.00 94.28           H
ATOM   4592  N   THR A 302       6.025  -9.417   6.784  1.00 93.43           N
ATOM   4593  CA  THR A 302       5.088  -9.399   5.674  1.00 93.43           C
ATOM   4594  C   THR A 302       4.894  -7.970   5.163  1.00 93.43           C
ATOM   4595  O   THR A 302       4.713  -7.754   3.966  1.00 93.43           O
ATOM   4596  HA  THR A 302       5.516  -9.976   4.854  1.00 93.43           H
ATOM   4597  CB  THR A 302       3.789 -10.059   6.139  1.00 93.43           C
ATOM   4598  HB  THR A 302       3.042 -10.051   5.345  1.00 93.43           H
ATOM   4599  OG1 THR A 302       3.439  -9.342   7.320  1.00 93.43           O
ATOM   4600  HG1 THR A 302       3.715  -9.860   8.129  1.00 93.43           H
ATOM   4601  CG2 THR A 302       4.003 -11.494   6.625  1.00 93.43           C
ATOM   4602 1HG2 THR A 302       4.699 -11.494   7.464  1.00 93.43           H
ATOM   4603 2HG2 THR A 302       4.412 -12.095   5.813  1.00 93.43           H
ATOM   4604 3HG2 THR A 302       3.049 -11.916   6.944  1.00 93.43           H
ATOM   4605  HN  THR A 302       5.629  -9.675   7.666  1.00 93.43           H
ATOM   4606  N   GLN A 303       4.939  -7.031   6.097  1.00 90.10           N
ATOM   4607  CA  GLN A 303       4.818  -5.625   5.750  1.00 90.10           C
ATOM   4608  C   GLN A 303       5.987  -5.193   4.863  1.00 90.10           C
ATOM   4609  O   GLN A 303       5.797  -4.466   3.890  1.00 90.10           O
ATOM   4610  HA  GLN A 303       3.883  -5.543   5.196  1.00 90.10           H
ATOM   4611  CB  GLN A 303       4.733  -4.756   7.007  1.00 90.10           C
ATOM   4612 1HB  GLN A 303       3.853  -5.034   7.587  1.00 90.10           H
ATOM   4613 2HB  GLN A 303       5.602  -4.938   7.639  1.00 90.10           H
ATOM   4614  CG  GLN A 303       4.662  -3.271   6.644  1.00 90.10           C
ATOM   4615 1HG  GLN A 303       5.616  -2.951   6.223  1.00 90.10           H
ATOM   4616 2HG  GLN A 303       3.906  -3.117   5.874  1.00 90.10           H
ATOM   4617  CD  GLN A 303       4.329  -2.421   7.871  1.00 90.10           C
ATOM   4618  OE1 GLN A 303       5.142  -2.219   8.758  1.00 90.10           O
ATOM   4619  NE2 GLN A 303       3.090  -1.937   7.873  1.00 90.10           N
ATOM   4620 1HE2 GLN A 303       2.472  -2.140   7.114  1.00 90.10           H
ATOM   4621 2HE2 GLN A 303       2.777  -1.368   8.634  1.00 90.10           H
ATOM   4622  HN  GLN A 303       5.056  -7.217   7.072  1.00 90.10           H
ATOM   4623  N   THR A 304       7.171  -5.660   5.232  1.00 91.57           N
ATOM   4624  CA  THR A 304       8.378  -5.290   4.513  1.00 91.57           C
ATOM   4625  C   THR A 304       8.323  -5.811   3.075  1.00 91.57           C
ATOM   4626  O   THR A 304       8.672  -5.095   2.138  1.00 91.57           O
ATOM   4627  HA  THR A 304       8.425  -4.202   4.457  1.00 91.57           H
ATOM   4628  CB  THR A 304       9.579  -5.813   5.303  1.00 91.57           C
ATOM   4629  HB  THR A 304       9.589  -6.903   5.320  1.00 91.57           H
ATOM   4630  OG1 THR A 304       9.460  -5.180   6.575  1.00 91.57           O
ATOM   4631  HG1 THR A 304       9.062  -5.815   7.237  1.00 91.57           H
ATOM   4632  CG2 THR A 304      10.911  -5.298   4.754  1.00 91.57           C
ATOM   4633 1HG2 THR A 304      10.927  -4.209   4.801  1.00 91.57           H
ATOM   4634 2HG2 THR A 304      11.025  -5.619   3.719  1.00 91.57           H
ATOM   4635 3HG2 THR A 304      11.730  -5.700   5.352  1.00 91.57           H
ATOM   4636  HN  THR A 304       7.313  -6.278   6.005  1.00 91.57           H
ATOM   4637  N   ILE A 305       7.883  -7.054   2.947  1.00 91.97           N
ATOM   4638  CA  ILE A 305       7.747  -7.668   1.637  1.00 91.97           C
ATOM   4639  C   ILE A 305       6.809  -6.821   0.776  1.00 91.97           C
ATOM   4640  O   ILE A 305       7.049  -6.641  -0.417  1.00 91.97           O
ATOM   4641  HA  ILE A 305       8.734  -7.670   1.174  1.00 91.97           H
ATOM   4642  CB  ILE A 305       7.308  -9.128   1.773  1.00 91.97           C
ATOM   4643  HB  ILE A 305       6.432  -9.162   2.421  1.00 91.97           H
ATOM   4644  CG1 ILE A 305       8.397  -9.969   2.441  1.00 91.97           C
ATOM   4645 1HG1 ILE A 305       9.217 -10.131   1.741  1.00 91.97           H
ATOM   4646 2HG1 ILE A 305       8.808  -9.427   3.293  1.00 91.97           H
ATOM   4647  CG2 ILE A 305       6.890  -9.703   0.418  1.00 91.97           C
ATOM   4648 1HG2 ILE A 305       6.058  -9.123   0.018  1.00 91.97           H
ATOM   4649 2HG2 ILE A 305       7.732  -9.654  -0.273  1.00 91.97           H
ATOM   4650 3HG2 ILE A 305       6.582 -10.741   0.543  1.00 91.97           H
ATOM   4651  CD1 ILE A 305       7.841 -11.316   2.906  1.00 91.97           C
ATOM   4652 1HD1 ILE A 305       7.038 -11.150   3.624  1.00 91.97           H
ATOM   4653 2HD1 ILE A 305       7.454 -11.865   2.048  1.00 91.97           H
ATOM   4654 3HD1 ILE A 305       8.636 -11.894   3.378  1.00 91.97           H
ATOM   4655  HN  ILE A 305       7.621  -7.637   3.716  1.00 91.97           H
ATOM   4656  N   ALA A 306       5.760  -6.323   1.414  1.00 91.87           N
ATOM   4657  CA  ALA A 306       4.762  -5.535   0.711  1.00 91.87           C
ATOM   4658  C   ALA A 306       5.407  -4.249   0.191  1.00 91.87           C
ATOM   4659  O   ALA A 306       5.070  -3.775  -0.893  1.00 91.87           O
ATOM   4660  HA  ALA A 306       4.410  -6.123  -0.136  1.00 91.87           H
ATOM   4661  CB  ALA A 306       3.581  -5.258   1.644  1.00 91.87           C
ATOM   4662 1HB  ALA A 306       3.139  -6.203   1.962  1.00 91.87           H
ATOM   4663 2HB  ALA A 306       3.929  -4.708   2.518  1.00 91.87           H
ATOM   4664 3HB  ALA A 306       2.832  -4.666   1.117  1.00 91.87           H
ATOM   4665  HN  ALA A 306       5.587  -6.451   2.390  1.00 91.87           H
ATOM   4666  N   PHE A 307       6.324  -3.720   0.989  1.00 90.27           N
ATOM   4667  CA  PHE A 307       6.975  -2.465   0.652  1.00 90.27           C
ATOM   4668  C   PHE A 307       7.912  -2.637  -0.545  1.00 90.27           C
ATOM   4669  O   PHE A 307       8.088  -1.713  -1.337  1.00 90.27           O
ATOM   4670  HA  PHE A 307       6.190  -1.752   0.398  1.00 90.27           H
ATOM   4671  CB  PHE A 307       7.797  -2.047   1.873  1.00 90.27           C
ATOM   4672 1HB  PHE A 307       8.406  -2.891   2.195  1.00 90.27           H
ATOM   4673 2HB  PHE A 307       8.484  -1.252   1.580  1.00 90.27           H
ATOM   4674  CG  PHE A 307       6.955  -1.564   3.055  1.00 90.27           C
ATOM   4675  CD1 PHE A 307       5.604  -1.468   2.933  1.00 90.27           C
ATOM   4676  HD1 PHE A 307       5.121  -1.737   1.993  1.00 90.27           H
ATOM   4677  CD2 PHE A 307       7.557  -1.229   4.227  1.00 90.27           C
ATOM   4678  HD2 PHE A 307       8.640  -1.306   4.325  1.00 90.27           H
ATOM   4679  CE1 PHE A 307       4.822  -1.020   4.031  1.00 90.27           C
ATOM   4680  HE1 PHE A 307       3.739  -0.944   3.933  1.00 90.27           H
ATOM   4681  CE2 PHE A 307       6.775  -0.781   5.325  1.00 90.27           C
ATOM   4682  HE2 PHE A 307       7.258  -0.513   6.265  1.00 90.27           H
ATOM   4683  CZ  PHE A 307       5.424  -0.686   5.203  1.00 90.27           C
ATOM   4684  HZ  PHE A 307       4.824  -0.342   6.046  1.00 90.27           H
ATOM   4685  HN  PHE A 307       6.622  -4.134   1.849  1.00 90.27           H
ATOM   4686  N   PHE A 308       8.488  -3.827  -0.639  1.00 86.75           N
ATOM   4687  CA  PHE A 308       9.383  -4.140  -1.740  1.00 86.75           C
ATOM   4688  C   PHE A 308       8.658  -4.037  -3.083  1.00 86.75           C
ATOM   4689  O   PHE A 308       9.286  -3.810  -4.116  1.00 86.75           O
ATOM   4690  HA  PHE A 308      10.196  -3.415  -1.711  1.00 86.75           H
ATOM   4691  CB  PHE A 308       9.854  -5.582  -1.537  1.00 86.75           C
ATOM   4692 1HB  PHE A 308       9.059  -6.148  -1.052  1.00 86.75           H
ATOM   4693 2HB  PHE A 308      10.020  -6.039  -2.513  1.00 86.75           H
ATOM   4694  CG  PHE A 308      11.131  -5.708  -0.706  1.00 86.75           C
ATOM   4695  CD1 PHE A 308      12.329  -5.350  -1.241  1.00 86.75           C
ATOM   4696  HD1 PHE A 308      12.379  -4.973  -2.262  1.00 86.75           H
ATOM   4697  CD2 PHE A 308      11.070  -6.179   0.569  1.00 86.75           C
ATOM   4698  HD2 PHE A 308      10.109  -6.466   0.998  1.00 86.75           H
ATOM   4699  CE1 PHE A 308      13.515  -5.467  -0.469  1.00 86.75           C
ATOM   4700  HE1 PHE A 308      14.475  -5.181  -0.898  1.00 86.75           H
ATOM   4701  CE2 PHE A 308      12.256  -6.296   1.341  1.00 86.75           C
ATOM   4702  HE2 PHE A 308      12.206  -6.673   2.362  1.00 86.75           H
ATOM   4703  CZ  PHE A 308      13.453  -5.938   0.806  1.00 86.75           C
ATOM   4704  HZ  PHE A 308      14.364  -6.028   1.399  1.00 86.75           H
ATOM   4705  HN  PHE A 308       8.351  -4.568   0.019  1.00 86.75           H
ATOM   4706  N   HIS A 309       7.345  -4.207  -3.025  1.00 78.90           N
ATOM   4707  CA  HIS A 309       6.530  -4.156  -4.227  1.00 78.90           C
ATOM   4708  C   HIS A 309       6.697  -2.793  -4.902  1.00 78.90           C
ATOM   4709  O   HIS A 309       6.703  -2.701  -6.129  1.00 78.90           O
ATOM   4710  HA  HIS A 309       6.906  -4.931  -4.894  1.00 78.90           H
ATOM   4711  CB  HIS A 309       5.070  -4.484  -3.907  1.00 78.90           C
ATOM   4712 1HB  HIS A 309       5.013  -5.501  -3.519  1.00 78.90           H
ATOM   4713 2HB  HIS A 309       4.724  -3.820  -3.115  1.00 78.90           H
ATOM   4714  CG  HIS A 309       4.139  -4.359  -5.090  1.00 78.90           C
ATOM   4715  ND1 HIS A 309       3.423  -3.206  -5.362  1.00 78.90           N
ATOM   4716  HD1 HIS A 309       3.444  -2.364  -4.823  1.00 78.90           H
ATOM   4717  CD2 HIS A 309       3.817  -5.252  -6.069  1.00 78.90           C
ATOM   4718  HD2 HIS A 309       4.205  -6.267  -6.159  1.00 78.90           H
ATOM   4719  CE1 HIS A 309       2.704  -3.409  -6.456  1.00 78.90           C
ATOM   4720  HE1 HIS A 309       2.035  -2.688  -6.926  1.00 78.90           H
ATOM   4721  NE2 HIS A 309       2.950  -4.678  -6.893  1.00 78.90           N
ATOM   4722  HN  HIS A 309       6.840  -4.378  -2.179  1.00 78.90           H
ATOM   4723  N   SER A 310       6.830  -1.769  -4.072  1.00 83.65           N
ATOM   4724  CA  SER A 310       6.851  -0.403  -4.567  1.00 83.65           C
ATOM   4725  C   SER A 310       8.129  -0.159  -5.373  1.00 83.65           C
ATOM   4726  O   SER A 310       8.144   0.668  -6.283  1.00 83.65           O
ATOM   4727  HA  SER A 310       5.973  -0.314  -5.206  1.00 83.65           H
ATOM   4728  CB  SER A 310       6.749   0.601  -3.417  1.00 83.65           C
ATOM   4729 1HB  SER A 310       6.609   1.603  -3.822  1.00 83.65           H
ATOM   4730 2HB  SER A 310       5.869   0.375  -2.815  1.00 83.65           H
ATOM   4731  OG  SER A 310       7.907   0.582  -2.587  1.00 83.65           O
ATOM   4732  HG  SER A 310       7.801  -0.102  -1.866  1.00 83.65           H
ATOM   4733  HN  SER A 310       6.921  -1.861  -3.081  1.00 83.65           H
ATOM   4734  N   CYS A 311       9.170  -0.893  -5.008  1.00 86.57           N
ATOM   4735  CA  CYS A 311      10.459  -0.741  -5.662  1.00 86.57           C
ATOM   4736  C   CYS A 311      10.538  -1.751  -6.808  1.00 86.57           C
ATOM   4737  O   CYS A 311      11.381  -1.624  -7.695  1.00 86.57           O
ATOM   4738  HA  CYS A 311      10.498   0.280  -6.042  1.00 86.57           H
ATOM   4739  CB  CYS A 311      11.616  -0.905  -4.675  1.00 86.57           C
ATOM   4740 1HB  CYS A 311      12.540  -0.537  -5.121  1.00 86.57           H
ATOM   4741 2HB  CYS A 311      11.432  -0.306  -3.783  1.00 86.57           H
ATOM   4742  SG  CYS A 311      11.803  -2.667  -4.217  1.00 86.57           S
ATOM   4743  HG  CYS A 311      12.834  -2.489  -3.396  1.00 86.57           H
ATOM   4744  HN  CYS A 311       9.143  -1.581  -4.283  1.00 86.57           H
ATOM   4745  N   LEU A 312       9.649  -2.732  -6.753  1.00 84.09           N
ATOM   4746  CA  LEU A 312       9.680  -3.825  -7.710  1.00 84.09           C
ATOM   4747  C   LEU A 312       9.034  -3.368  -9.020  1.00 84.09           C
ATOM   4748  O   LEU A 312       9.441  -3.796 -10.099  1.00 84.09           O
ATOM   4749  HA  LEU A 312      10.726  -4.059  -7.905  1.00 84.09           H
ATOM   4750  CB  LEU A 312       9.038  -5.079  -7.113  1.00 84.09           C
ATOM   4751 1HB  LEU A 312       8.132  -4.782  -6.584  1.00 84.09           H
ATOM   4752 2HB  LEU A 312       8.731  -5.730  -7.931  1.00 84.09           H
ATOM   4753  CG  LEU A 312       9.913  -5.888  -6.154  1.00 84.09           C
ATOM   4754  HG  LEU A 312      10.253  -5.224  -5.358  1.00 84.09           H
ATOM   4755  CD1 LEU A 312       9.111  -7.011  -5.494  1.00 84.09           C
ATOM   4756 1HD1 LEU A 312       8.281  -6.583  -4.932  1.00 84.09           H
ATOM   4757 2HD1 LEU A 312       8.723  -7.680  -6.262  1.00 84.09           H
ATOM   4758 3HD1 LEU A 312       9.757  -7.570  -4.817  1.00 84.09           H
ATOM   4759  CD2 LEU A 312      11.161  -6.417  -6.864  1.00 84.09           C
ATOM   4760 1HD2 LEU A 312      10.863  -7.059  -7.692  1.00 84.09           H
ATOM   4761 2HD2 LEU A 312      11.744  -5.579  -7.246  1.00 84.09           H
ATOM   4762 3HD2 LEU A 312      11.766  -6.988  -6.160  1.00 84.09           H
ATOM   4763  HN  LEU A 312       8.919  -2.787  -6.072  1.00 84.09           H
ATOM   4764  N   ASN A 313       8.038  -2.505  -8.882  1.00 78.35           N
ATOM   4765  CA  ASN A 313       7.239  -2.096 -10.025  1.00 78.35           C
ATOM   4766  C   ASN A 313       8.164  -1.587 -11.132  1.00 78.35           C
ATOM   4767  O   ASN A 313       8.130  -2.089 -12.255  1.00 78.35           O
ATOM   4768  HA  ASN A 313       6.685  -2.987 -10.321  1.00 78.35           H
ATOM   4769  CB  ASN A 313       6.282  -0.963  -9.650  1.00 78.35           C
ATOM   4770 1HB  ASN A 313       6.792  -0.250  -9.002  1.00 78.35           H
ATOM   4771 2HB  ASN A 313       5.986  -0.420 -10.548  1.00 78.35           H
ATOM   4772  CG  ASN A 313       5.039  -1.506  -8.943  1.00 78.35           C
ATOM   4773  OD1 ASN A 313       4.652  -2.651  -9.105  1.00 78.35           O
ATOM   4774  ND2 ASN A 313       4.438  -0.622  -8.151  1.00 78.35           N
ATOM   4775 1HD2 ASN A 313       4.807   0.303  -8.062  1.00 78.35           H
ATOM   4776 2HD2 ASN A 313       3.616  -0.883  -7.644  1.00 78.35           H
ATOM   4777  HN  ASN A 313       7.774  -2.090  -8.012  1.00 78.35           H
ATOM   4778  N   PRO A 314       9.005  -0.585 -10.839  1.00 78.64           N
ATOM   4779  CA  PRO A 314       9.891  -0.020 -11.859  1.00 78.64           C
ATOM   4780  C   PRO A 314      10.722  -1.086 -12.556  1.00 78.64           C
ATOM   4781  O   PRO A 314      10.890  -1.050 -13.774  1.00 78.64           O
ATOM   4782  HA  PRO A 314       9.303   0.445 -12.650  1.00 78.64           H
ATOM   4783  CB  PRO A 314      10.767   0.960 -11.076  1.00 78.64           C
ATOM   4784 1HB  PRO A 314      11.686   0.487 -10.728  1.00 78.64           H
ATOM   4785 2HB  PRO A 314      11.061   1.813 -11.688  1.00 78.64           H
ATOM   4786  CG  PRO A 314       9.875   1.381  -9.915  1.00 78.64           C
ATOM   4787 1HG  PRO A 314      10.454   1.790  -9.087  1.00 78.64           H
ATOM   4788 2HG  PRO A 314       9.168   2.157 -10.208  1.00 78.64           H
ATOM   4789  CD  PRO A 314       9.176   0.085  -9.537  1.00 78.64           C
ATOM   4790 1HD  PRO A 314       9.778  -0.515  -8.854  1.00 78.64           H
ATOM   4791 2HD  PRO A 314       8.224   0.268  -9.039  1.00 78.64           H
ATOM   4792  N   VAL A 315      11.223  -2.016 -11.756  1.00 79.99           N
ATOM   4793  CA  VAL A 315      12.105  -3.049 -12.272  1.00 79.99           C
ATOM   4794  C   VAL A 315      11.338  -3.918 -13.271  1.00 79.99           C
ATOM   4795  O   VAL A 315      11.872  -4.291 -14.314  1.00 79.99           O
ATOM   4796  HA  VAL A 315      12.923  -2.553 -12.795  1.00 79.99           H
ATOM   4797  CB  VAL A 315      12.702  -3.854 -11.115  1.00 79.99           C
ATOM   4798  HB  VAL A 315      11.878  -4.295 -10.554  1.00 79.99           H
ATOM   4799  CG1 VAL A 315      13.580  -4.994 -11.635  1.00 79.99           C
ATOM   4800 1HG1 VAL A 315      12.980  -5.662 -12.252  1.00 79.99           H
ATOM   4801 2HG1 VAL A 315      14.394  -4.582 -12.231  1.00 79.99           H
ATOM   4802 3HG1 VAL A 315      13.991  -5.549 -10.792  1.00 79.99           H
ATOM   4803  CG2 VAL A 315      13.486  -2.947 -10.164  1.00 79.99           C
ATOM   4804 1HG2 VAL A 315      14.297  -2.465 -10.708  1.00 79.99           H
ATOM   4805 2HG2 VAL A 315      12.820  -2.187  -9.755  1.00 79.99           H
ATOM   4806 3HG2 VAL A 315      13.898  -3.545  -9.351  1.00 79.99           H
ATOM   4807  HN  VAL A 315      11.037  -2.071 -10.776  1.00 79.99           H
ATOM   4808  N   LEU A 316      10.096  -4.215 -12.916  1.00 78.50           N
ATOM   4809  CA  LEU A 316       9.259  -5.055 -13.755  1.00 78.50           C
ATOM   4810  C   LEU A 316       9.133  -4.419 -15.141  1.00 78.50           C
ATOM   4811  O   LEU A 316       9.221  -5.110 -16.155  1.00 78.50           O
ATOM   4812  HA  LEU A 316       9.762  -6.016 -13.860  1.00 78.50           H
ATOM   4813  CB  LEU A 316       7.914  -5.320 -13.075  1.00 78.50           C
ATOM   4814 1HB  LEU A 316       7.480  -4.362 -12.788  1.00 78.50           H
ATOM   4815 2HB  LEU A 316       7.241  -5.767 -13.807  1.00 78.50           H
ATOM   4816  CG  LEU A 316       7.953  -6.222 -11.840  1.00 78.50           C
ATOM   4817  HG  LEU A 316       8.654  -5.793 -11.126  1.00 78.50           H
ATOM   4818  CD1 LEU A 316       6.585  -6.274 -11.156  1.00 78.50           C
ATOM   4819 1HD1 LEU A 316       6.295  -5.270 -10.846  1.00 78.50           H
ATOM   4820 2HD1 LEU A 316       5.845  -6.667 -11.853  1.00 78.50           H
ATOM   4821 3HD1 LEU A 316       6.641  -6.923 -10.282  1.00 78.50           H
ATOM   4822  CD2 LEU A 316       8.468  -7.618 -12.197  1.00 78.50           C
ATOM   4823 1HD2 LEU A 316       7.811  -8.069 -12.940  1.00 78.50           H
ATOM   4824 2HD2 LEU A 316       9.476  -7.539 -12.605  1.00 78.50           H
ATOM   4825 3HD2 LEU A 316       8.486  -8.239 -11.302  1.00 78.50           H
ATOM   4826  HN  LEU A 316       9.663  -3.892 -12.074  1.00 78.50           H
ATOM   4827  N   TYR A 317       8.928  -3.110 -15.140  1.00 67.08           N
ATOM   4828  CA  TYR A 317       8.739  -2.382 -16.383  1.00 67.08           C
ATOM   4829  C   TYR A 317      10.001  -2.434 -17.247  1.00 67.08           C
ATOM   4830  O   TYR A 317       9.917  -2.488 -18.473  1.00 67.08           O
ATOM   4831  HA  TYR A 317       7.917  -2.849 -16.926  1.00 67.08           H
ATOM   4832  CB  TYR A 317       8.468  -0.930 -15.984  1.00 67.08           C
ATOM   4833 1HB  TYR A 317       9.322  -0.553 -15.421  1.00 67.08           H
ATOM   4834 2HB  TYR A 317       8.389  -0.324 -16.887  1.00 67.08           H
ATOM   4835  CG  TYR A 317       7.201  -0.740 -15.148  1.00 67.08           C
ATOM   4836  CD1 TYR A 317       6.111  -1.562 -15.350  1.00 67.08           C
ATOM   4837  HD1 TYR A 317       6.153  -2.347 -16.106  1.00 67.08           H
ATOM   4838  CD2 TYR A 317       7.148   0.253 -14.191  1.00 67.08           C
ATOM   4839  HD2 TYR A 317       8.009   0.902 -14.031  1.00 67.08           H
ATOM   4840  CE1 TYR A 317       4.919  -1.384 -14.563  1.00 67.08           C
ATOM   4841  HE1 TYR A 317       4.051  -2.026 -14.713  1.00 67.08           H
ATOM   4842  CE2 TYR A 317       5.956   0.431 -13.404  1.00 67.08           C
ATOM   4843  HE2 TYR A 317       5.900   1.211 -12.645  1.00 67.08           H
ATOM   4844  CZ  TYR A 317       4.900  -0.396 -13.629  1.00 67.08           C
ATOM   4845  OH  TYR A 317       3.774  -0.228 -12.885  1.00 67.08           O
ATOM   4846  HH  TYR A 317       3.173  -1.021 -12.990  1.00 67.08           H
ATOM   4847  HN  TYR A 317       8.891  -2.551 -14.313  1.00 67.08           H
ATOM   4848  N   VAL A 318      11.142  -2.416 -16.573  1.00 69.70           N
ATOM   4849  CA  VAL A 318      12.420  -2.419 -17.264  1.00 69.70           C
ATOM   4850  C   VAL A 318      12.584  -3.740 -18.019  1.00 69.70           C
ATOM   4851  O   VAL A 318      12.914  -3.745 -19.203  1.00 69.70           O
ATOM   4852  HA  VAL A 318      12.405  -1.602 -17.986  1.00 69.70           H
ATOM   4853  CB  VAL A 318      13.553  -2.152 -16.271  1.00 69.70           C
ATOM   4854  HB  VAL A 318      13.458  -2.868 -15.455  1.00 69.70           H
ATOM   4855  CG1 VAL A 318      14.918  -2.365 -16.928  1.00 69.70           C
ATOM   4856 1HG1 VAL A 318      14.996  -3.394 -17.279  1.00 69.70           H
ATOM   4857 2HG1 VAL A 318      15.026  -1.684 -17.771  1.00 69.70           H
ATOM   4858 3HG1 VAL A 318      15.705  -2.169 -16.200  1.00 69.70           H
ATOM   4859  CG2 VAL A 318      13.442  -0.746 -15.678  1.00 69.70           C
ATOM   4860 1HG2 VAL A 318      13.499  -0.009 -16.478  1.00 69.70           H
ATOM   4861 2HG2 VAL A 318      12.490  -0.645 -15.157  1.00 69.70           H
ATOM   4862 3HG2 VAL A 318      14.260  -0.583 -14.975  1.00 69.70           H
ATOM   4863  HN  VAL A 318      11.201  -2.400 -15.575  1.00 69.70           H
ATOM   4864  N   PHE A 319      12.346  -4.828 -17.301  1.00 69.14           N
ATOM   4865  CA  PHE A 319      12.658  -6.149 -17.819  1.00 69.14           C
ATOM   4866  C   PHE A 319      11.554  -6.645 -18.755  1.00 69.14           C
ATOM   4867  O   PHE A 319      11.834  -7.301 -19.757  1.00 69.14           O
ATOM   4868  HA  PHE A 319      13.592  -6.067 -18.373  1.00 69.14           H
ATOM   4869  CB  PHE A 319      12.751  -7.090 -16.616  1.00 69.14           C
ATOM   4870 1HB  PHE A 319      11.936  -6.866 -15.928  1.00 69.14           H
ATOM   4871 2HB  PHE A 319      12.607  -8.115 -16.958  1.00 69.14           H
ATOM   4872  CG  PHE A 319      14.077  -7.002 -15.859  1.00 69.14           C
ATOM   4873  CD1 PHE A 319      15.216  -7.488 -16.422  1.00 69.14           C
ATOM   4874  HD1 PHE A 319      15.183  -7.941 -17.414  1.00 69.14           H
ATOM   4875  CD2 PHE A 319      14.118  -6.438 -14.622  1.00 69.14           C
ATOM   4876  HD2 PHE A 319      13.206  -6.049 -14.170  1.00 69.14           H
ATOM   4877  CE1 PHE A 319      16.447  -7.407 -15.719  1.00 69.14           C
ATOM   4878  HE1 PHE A 319      17.359  -7.797 -16.171  1.00 69.14           H
ATOM   4879  CE2 PHE A 319      15.349  -6.357 -13.919  1.00 69.14           C
ATOM   4880  HE2 PHE A 319      15.382  -5.904 -12.928  1.00 69.14           H
ATOM   4881  CZ  PHE A 319      16.488  -6.843 -14.483  1.00 69.14           C
ATOM   4882  HZ  PHE A 319      17.433  -6.780 -13.943  1.00 69.14           H
ATOM   4883  HN  PHE A 319      11.949  -4.816 -16.383  1.00 69.14           H
ATOM   4884  N   VAL A 320      10.323  -6.312 -18.396  1.00 72.29           N
ATOM   4885  CA  VAL A 320       9.167  -6.910 -19.042  1.00 72.29           C
ATOM   4886  C   VAL A 320       8.661  -5.974 -20.141  1.00 72.29           C
ATOM   4887  O   VAL A 320       8.054  -6.421 -21.112  1.00 72.29           O
ATOM   4888  HA  VAL A 320       9.493  -7.844 -19.500  1.00 72.29           H
ATOM   4889  CB  VAL A 320       8.097  -7.241 -17.999  1.00 72.29           C
ATOM   4890  HB  VAL A 320       7.646  -6.304 -17.673  1.00 72.29           H
ATOM   4891  CG1 VAL A 320       6.992  -8.108 -18.604  1.00 72.29           C
ATOM   4892 1HG1 VAL A 320       6.522  -7.574 -19.430  1.00 72.29           H
ATOM   4893 2HG1 VAL A 320       7.421  -9.040 -18.972  1.00 72.29           H
ATOM   4894 3HG1 VAL A 320       6.245  -8.329 -17.842  1.00 72.29           H
ATOM   4895  CG2 VAL A 320       8.716  -7.917 -16.774  1.00 72.29           C
ATOM   4896 1HG2 VAL A 320       9.206  -8.842 -17.078  1.00 72.29           H
ATOM   4897 2HG2 VAL A 320       9.450  -7.249 -16.322  1.00 72.29           H
ATOM   4898 3HG2 VAL A 320       7.934  -8.141 -16.049  1.00 72.29           H
ATOM   4899  HN  VAL A 320      10.110  -5.649 -17.678  1.00 72.29           H
ATOM   4900  N   GLY A 321       8.931  -4.690 -19.951  1.00 74.14           N
ATOM   4901  CA  GLY A 321       8.380  -3.672 -20.829  1.00 74.14           C
ATOM   4902  C   GLY A 321       9.324  -3.389 -22.000  1.00 74.14           C
ATOM   4903  O   GLY A 321      10.271  -2.616 -21.866  1.00 74.14           O
ATOM   4904 1HA  GLY A 321       7.412  -3.998 -21.208  1.00 74.14           H
ATOM   4905 2HA  GLY A 321       8.209  -2.755 -20.265  1.00 74.14           H
ATOM   4906  HN  GLY A 321       9.512  -4.344 -19.214  1.00 74.14           H
ATOM   4907  N   GLU A 322       9.033  -4.032 -23.121  1.00 65.47           N
ATOM   4908  CA  GLU A 322       9.750  -3.750 -24.353  1.00 65.47           C
ATOM   4909  C   GLU A 322       9.617  -2.270 -24.718  1.00 65.47           C
ATOM   4910  O   GLU A 322      10.574  -1.654 -25.183  1.00 65.47           O
ATOM   4911  HA  GLU A 322      10.792  -3.987 -24.142  1.00 65.47           H
ATOM   4912  CB  GLU A 322       9.254  -4.642 -25.493  1.00 65.47           C
ATOM   4913 1HB  GLU A 322       8.166  -4.706 -25.462  1.00 65.47           H
ATOM   4914 2HB  GLU A 322       9.637  -4.271 -26.443  1.00 65.47           H
ATOM   4915  CG  GLU A 322       9.784  -6.069 -25.342  1.00 65.47           C
ATOM   4916 1HG  GLU A 322      10.862  -6.046 -25.186  1.00 65.47           H
ATOM   4917 2HG  GLU A 322       9.343  -6.533 -24.460  1.00 65.47           H
ATOM   4918  CD  GLU A 322       9.460  -6.908 -26.581  1.00 65.47           C
ATOM   4919  OE1 GLU A 322       9.805  -8.109 -26.558  1.00 65.47           O
ATOM   4920  OE2 GLU A 322       8.877  -6.328 -27.522  1.00 65.47           O
ATOM   4921  HN  GLU A 322       8.323  -4.732 -23.196  1.00 65.47           H
ATOM   4922  N   ARG A 323       8.423  -1.743 -24.492  1.00 63.51           N
ATOM   4923  CA  ARG A 323       8.139  -0.359 -24.833  1.00 63.51           C
ATOM   4924  C   ARG A 323       8.926   0.584 -23.921  1.00 63.51           C
ATOM   4925  O   ARG A 323       9.547   1.535 -24.393  1.00 63.51           O
ATOM   4926  HA  ARG A 323       8.457  -0.257 -25.871  1.00 63.51           H
ATOM   4927  CB  ARG A 323       6.645  -0.055 -24.704  1.00 63.51           C
ATOM   4928 1HB  ARG A 323       6.074  -0.754 -25.315  1.00 63.51           H
ATOM   4929 2HB  ARG A 323       6.329  -0.202 -23.671  1.00 63.51           H
ATOM   4930  CG  ARG A 323       6.338   1.380 -25.138  1.00 63.51           C
ATOM   4931 1HG  ARG A 323       6.872   2.080 -24.495  1.00 63.51           H
ATOM   4932 2HG  ARG A 323       6.699   1.542 -26.153  1.00 63.51           H
ATOM   4933  CD  ARG A 323       4.836   1.663 -25.074  1.00 63.51           C
ATOM   4934 1HD  ARG A 323       4.310   1.044 -25.801  1.00 63.51           H
ATOM   4935 2HD  ARG A 323       4.449   1.396 -24.090  1.00 63.51           H
ATOM   4936  NE  ARG A 323       4.578   3.094 -25.347  1.00 63.51           N
ATOM   4937  HE  ARG A 323       5.257   3.599 -25.881  1.00 63.51           H
ATOM   4938  CZ  ARG A 323       3.492   3.756 -24.925  1.00 63.51           C
ATOM   4939  NH1 ARG A 323       2.551   3.129 -24.206  1.00 63.51           N
ATOM   4940 1HH1 ARG A 323       2.655   2.160 -23.982  1.00 63.51           H
ATOM   4941 2HH1 ARG A 323       1.743   3.630 -23.895  1.00 63.51           H
ATOM   4942  NH2 ARG A 323       3.362   5.054 -25.232  1.00 63.51           N
ATOM   4943 1HH2 ARG A 323       2.558   5.562 -24.924  1.00 63.51           H
ATOM   4944 2HH2 ARG A 323       4.070   5.514 -25.769  1.00 63.51           H
ATOM   4945  HN  ARG A 323       7.658  -2.243 -24.085  1.00 63.51           H
ATOM   4946  N   PHE A 324       8.872   0.289 -22.630  1.00 75.66           N
ATOM   4947  CA  PHE A 324       9.503   1.144 -21.640  1.00 75.66           C
ATOM   4948  C   PHE A 324      11.024   1.151 -21.810  1.00 75.66           C
ATOM   4949  O   PHE A 324      11.660   2.197 -21.693  1.00 75.66           O
ATOM   4950  HA  PHE A 324       9.118   2.153 -21.791  1.00 75.66           H
ATOM   4951  CB  PHE A 324       9.158   0.567 -20.265  1.00 75.66           C
ATOM   4952 1HB  PHE A 324       8.078   0.440 -20.197  1.00 75.66           H
ATOM   4953 2HB  PHE A 324       9.602  -0.424 -20.177  1.00 75.66           H
ATOM   4954  CG  PHE A 324       9.632   1.428 -19.092  1.00 75.66           C
ATOM   4955  CD1 PHE A 324      10.809   1.145 -18.473  1.00 75.66           C
ATOM   4956  HD1 PHE A 324      11.416   0.305 -18.813  1.00 75.66           H
ATOM   4957  CD2 PHE A 324       8.876   2.476 -18.669  1.00 75.66           C
ATOM   4958  HD2 PHE A 324       7.932   2.703 -19.165  1.00 75.66           H
ATOM   4959  CE1 PHE A 324      11.249   1.944 -17.385  1.00 75.66           C
ATOM   4960  HE1 PHE A 324      12.192   1.717 -16.888  1.00 75.66           H
ATOM   4961  CE2 PHE A 324       9.315   3.275 -17.581  1.00 75.66           C
ATOM   4962  HE2 PHE A 324       8.709   4.115 -17.241  1.00 75.66           H
ATOM   4963  CZ  PHE A 324      10.493   2.992 -16.961  1.00 75.66           C
ATOM   4964  HZ  PHE A 324      10.830   3.605 -16.126  1.00 75.66           H
ATOM   4965  HN  PHE A 324       8.410  -0.517 -22.260  1.00 75.66           H
ATOM   4966  N   ARG A 325      11.562  -0.028 -22.084  1.00 73.08           N
ATOM   4967  CA  ARG A 325      12.995  -0.170 -22.276  1.00 73.08           C
ATOM   4968  C   ARG A 325      13.473   0.751 -23.401  1.00 73.08           C
ATOM   4969  O   ARG A 325      14.465   1.462 -23.246  1.00 73.08           O
ATOM   4970  HA  ARG A 325      13.435   0.116 -21.321  1.00 73.08           H
ATOM   4971  CB  ARG A 325      13.364  -1.615 -22.619  1.00 73.08           C
ATOM   4972 1HB  ARG A 325      12.573  -2.064 -23.220  1.00 73.08           H
ATOM   4973 2HB  ARG A 325      14.271  -1.629 -23.223  1.00 73.08           H
ATOM   4974  CG  ARG A 325      13.578  -2.442 -21.349  1.00 73.08           C
ATOM   4975 1HG  ARG A 325      14.242  -1.906 -20.670  1.00 73.08           H
ATOM   4976 2HG  ARG A 325      12.628  -2.571 -20.830  1.00 73.08           H
ATOM   4977  CD  ARG A 325      14.176  -3.811 -21.680  1.00 73.08           C
ATOM   4978 1HD  ARG A 325      14.905  -3.714 -22.485  1.00 73.08           H
ATOM   4979 2HD  ARG A 325      14.707  -4.204 -20.814  1.00 73.08           H
ATOM   4980  NE  ARG A 325      13.102  -4.748 -22.082  1.00 73.08           N
ATOM   4981  HE  ARG A 325      12.158  -4.497 -21.870  1.00 73.08           H
ATOM   4982  CZ  ARG A 325      13.317  -5.910 -22.712  1.00 73.08           C
ATOM   4983  NH1 ARG A 325      14.563  -6.297 -23.021  1.00 73.08           N
ATOM   4984 1HH1 ARG A 325      15.340  -5.716 -22.781  1.00 73.08           H
ATOM   4985 2HH1 ARG A 325      14.714  -7.166 -23.491  1.00 73.08           H
ATOM   4986  NH2 ARG A 325      12.268  -6.681 -23.028  1.00 73.08           N
ATOM   4987 1HH2 ARG A 325      12.411  -7.552 -23.499  1.00 73.08           H
ATOM   4988 2HH2 ARG A 325      11.342  -6.386 -22.794  1.00 73.08           H
ATOM   4989  HN  ARG A 325      11.037  -0.875 -22.173  1.00 73.08           H
ATOM   4990  N   ARG A 326      12.746   0.708 -24.507  1.00 68.11           N
ATOM   4991  CA  ARG A 326      13.105   1.502 -25.670  1.00 68.11           C
ATOM   4992  C   ARG A 326      12.995   2.994 -25.349  1.00 68.11           C
ATOM   4993  O   ARG A 326      13.864   3.779 -25.724  1.00 68.11           O
ATOM   4994  HA  ARG A 326      14.135   1.223 -25.890  1.00 68.11           H
ATOM   4995  CB  ARG A 326      12.200   1.176 -26.860  1.00 68.11           C
ATOM   4996 1HB  ARG A 326      11.195   0.950 -26.506  1.00 68.11           H
ATOM   4997 2HB  ARG A 326      12.121   2.047 -27.511  1.00 68.11           H
ATOM   4998  CG  ARG A 326      12.746  -0.013 -27.654  1.00 68.11           C
ATOM   4999 1HG  ARG A 326      13.784   0.176 -27.931  1.00 68.11           H
ATOM   5000 2HG  ARG A 326      12.741  -0.906 -27.029  1.00 68.11           H
ATOM   5001  CD  ARG A 326      11.914  -0.260 -28.913  1.00 68.11           C
ATOM   5002 1HD  ARG A 326      11.564   0.689 -29.320  1.00 68.11           H
ATOM   5003 2HD  ARG A 326      12.530  -0.728 -29.681  1.00 68.11           H
ATOM   5004  NE  ARG A 326      10.759  -1.129 -28.594  1.00 68.11           N
ATOM   5005  HE  ARG A 326      10.741  -1.575 -27.699  1.00 68.11           H
ATOM   5006  CZ  ARG A 326       9.735  -1.355 -29.428  1.00 68.11           C
ATOM   5007  NH1 ARG A 326       9.707  -0.784 -30.640  1.00 68.11           N
ATOM   5008 1HH1 ARG A 326      10.453  -0.183 -30.927  1.00 68.11           H
ATOM   5009 2HH1 ARG A 326       8.939  -0.958 -31.257  1.00 68.11           H
ATOM   5010  NH2 ARG A 326       8.741  -2.162 -29.033  1.00 68.11           N
ATOM   5011 1HH2 ARG A 326       7.970  -2.341 -29.644  1.00 68.11           H
ATOM   5012 2HH2 ARG A 326       8.770  -2.585 -28.128  1.00 68.11           H
ATOM   5013  HN  ARG A 326      11.926   0.146 -24.616  1.00 68.11           H
ATOM   5014  N   ASP A 327      11.919   3.340 -24.657  1.00 78.23           N
ATOM   5015  CA  ASP A 327      11.640   4.733 -24.355  1.00 78.23           C
ATOM   5016  C   ASP A 327      12.652   5.241 -23.326  1.00 78.23           C
ATOM   5017  O   ASP A 327      13.034   6.410 -23.349  1.00 78.23           O
ATOM   5018  HA  ASP A 327      11.718   5.255 -25.309  1.00 78.23           H
ATOM   5019  CB  ASP A 327      10.239   4.898 -23.761  1.00 78.23           C
ATOM   5020 1HB  ASP A 327      10.094   4.176 -22.957  1.00 78.23           H
ATOM   5021 2HB  ASP A 327      10.142   5.890 -23.319  1.00 78.23           H
ATOM   5022  CG  ASP A 327       9.163   4.703 -24.831  1.00 78.23           C
ATOM   5023  OD1 ASP A 327       9.549   4.643 -26.018  1.00 78.23           O
ATOM   5024  OD2 ASP A 327       7.980   4.618 -24.437  1.00 78.23           O
ATOM   5025  HN  ASP A 327      11.246   2.688 -24.306  1.00 78.23           H
ATOM   5026  N   LEU A 328      13.059   4.336 -22.448  1.00 80.27           N
ATOM   5027  CA  LEU A 328      14.066   4.660 -21.452  1.00 80.27           C
ATOM   5028  C   LEU A 328      15.366   5.055 -22.156  1.00 80.27           C
ATOM   5029  O   LEU A 328      15.929   6.113 -21.879  1.00 80.27           O
ATOM   5030  HA  LEU A 328      13.704   5.520 -20.888  1.00 80.27           H
ATOM   5031  CB  LEU A 328      14.231   3.506 -20.461  1.00 80.27           C
ATOM   5032 1HB  LEU A 328      13.296   3.388 -19.913  1.00 80.27           H
ATOM   5033 2HB  LEU A 328      14.387   2.587 -21.026  1.00 80.27           H
ATOM   5034  CG  LEU A 328      15.369   3.648 -19.448  1.00 80.27           C
ATOM   5035  HG  LEU A 328      16.300   3.785 -19.998  1.00 80.27           H
ATOM   5036  CD1 LEU A 328      15.174   4.889 -18.575  1.00 80.27           C
ATOM   5037 1HD1 LEU A 328      15.154   5.778 -19.206  1.00 80.27           H
ATOM   5038 2HD1 LEU A 328      14.232   4.808 -18.033  1.00 80.27           H
ATOM   5039 3HD1 LEU A 328      15.997   4.967 -17.864  1.00 80.27           H
ATOM   5040  CD2 LEU A 328      15.521   2.377 -18.611  1.00 80.27           C
ATOM   5041 1HD2 LEU A 328      14.594   2.185 -18.071  1.00 80.27           H
ATOM   5042 2HD2 LEU A 328      15.740   1.534 -19.267  1.00 80.27           H
ATOM   5043 3HD2 LEU A 328      16.336   2.505 -17.900  1.00 80.27           H
ATOM   5044  HN  LEU A 328      12.714   3.398 -22.410  1.00 80.27           H
ATOM   5045  N   VAL A 329      15.803   4.185 -23.054  1.00 81.02           N
ATOM   5046  CA  VAL A 329      17.073   4.383 -23.732  1.00 81.02           C
ATOM   5047  C   VAL A 329      17.023   5.689 -24.527  1.00 81.02           C
ATOM   5048  O   VAL A 329      18.015   6.413 -24.602  1.00 81.02           O
ATOM   5049  HA  VAL A 329      17.845   4.467 -22.967  1.00 81.02           H
ATOM   5050  CB  VAL A 329      17.398   3.166 -24.601  1.00 81.02           C
ATOM   5051  HB  VAL A 329      16.551   2.992 -25.264  1.00 81.02           H
ATOM   5052  CG1 VAL A 329      18.630   3.427 -25.470  1.00 81.02           C
ATOM   5053 1HG1 VAL A 329      18.441   4.280 -26.121  1.00 81.02           H
ATOM   5054 2HG1 VAL A 329      19.487   3.639 -24.832  1.00 81.02           H
ATOM   5055 3HG1 VAL A 329      18.838   2.546 -26.078  1.00 81.02           H
ATOM   5056  CG2 VAL A 329      17.588   1.914 -23.742  1.00 81.02           C
ATOM   5057 1HG2 VAL A 329      18.409   2.074 -23.043  1.00 81.02           H
ATOM   5058 2HG2 VAL A 329      16.672   1.712 -23.186  1.00 81.02           H
ATOM   5059 3HG2 VAL A 329      17.818   1.064 -24.384  1.00 81.02           H
ATOM   5060  HN  VAL A 329      15.308   3.358 -23.319  1.00 81.02           H
ATOM   5061  N   LYS A 330      15.858   5.951 -25.101  1.00 74.68           N
ATOM   5062  CA  LYS A 330      15.648   7.184 -25.840  1.00 74.68           C
ATOM   5063  C   LYS A 330      15.872   8.377 -24.908  1.00 74.68           C
[truncated: 117,162 more chars]
