# Supplementary material for: Noncanonical roles of chemokine regions in CCR9 activation revealed by structural modeling and mutational mapping
Source: Nat Commun. 2025 Aug 18;16:7695. doi: 10.1038/s41467-025-62321-9 (PMC12361432; doi:10.1038/s41467-025-62321-9)
Supplement: Supplementary file 5 — Supplementary Data 3 [file 41467_2025_62321_MOESM5_ESM.zip › CCR9_CCL25_05_rnk1.pdb]

ATOM      1  N   GLU A  20      -5.047  -6.351  58.528  1.00 50.87           N
ATOM      2  CA  GLU A  20      -5.156  -7.213  57.364  1.00 50.87           C
ATOM      3  C   GLU A  20      -5.566  -8.625  57.785  1.00 50.87           C
ATOM      4  O   GLU A  20      -4.728  -9.417  58.212  1.00 50.87           O
ATOM      5  HA  GLU A  20      -5.939  -6.769  56.748  1.00 50.87           H
ATOM      6  CB  GLU A  20      -3.847  -7.235  56.573  1.00 50.87           C
ATOM      7 1HB  GLU A  20      -3.004  -7.119  57.254  1.00 50.87           H
ATOM      8 2HB  GLU A  20      -3.795  -8.144  55.973  1.00 50.87           H
ATOM      9  CG  GLU A  20      -3.781  -6.065  55.588  1.00 50.87           C
ATOM     10 1HG  GLU A  20      -4.765  -5.898  55.151  1.00 50.87           H
ATOM     11 2HG  GLU A  20      -3.509  -5.153  56.119  1.00 50.87           H
ATOM     12  CD  GLU A  20      -2.764  -6.338  54.479  1.00 50.87           C
ATOM     13  OE1 GLU A  20      -2.956  -5.774  53.381  1.00 50.87           O
ATOM     14  OE2 GLU A  20      -1.816  -7.106  54.755  1.00 50.87           O
ATOM     15  HN  GLU A  20      -5.263  -6.790  59.401  1.00 50.87           H
ATOM     16  N   SER A  21      -6.856  -8.898  57.650  1.00 58.75           N
ATOM     17  CA  SER A  21      -7.378 -10.218  57.961  1.00 58.75           C
ATOM     18  C   SER A  21      -6.626 -11.281  57.158  1.00 58.75           C
ATOM     19  O   SER A  21      -6.264 -11.053  56.005  1.00 58.75           O
ATOM     20  HA  SER A  21      -7.206 -10.352  59.029  1.00 58.75           H
ATOM     21  CB  SER A  21      -8.879 -10.298  57.673  1.00 58.75           C
ATOM     22 1HB  SER A  21      -9.251 -11.282  57.961  1.00 58.75           H
ATOM     23 2HB  SER A  21      -9.405  -9.567  58.286  1.00 58.75           H
ATOM     24  OG  SER A  21      -9.172 -10.064  56.299  1.00 58.75           O
ATOM     25  HG  SER A  21      -9.331  -9.089  56.144  1.00 58.75           H
ATOM     26  HN  SER A  21      -7.537  -8.237  57.335  1.00 58.75           H
ATOM     27  N   THR A  22      -6.413 -12.421  57.800  1.00 60.60           N
ATOM     28  CA  THR A  22      -5.721 -13.524  57.156  1.00 60.60           C
ATOM     29  C   THR A  22      -6.359 -13.836  55.801  1.00 60.60           C
ATOM     30  O   THR A  22      -5.676 -14.267  54.873  1.00 60.60           O
ATOM     31  HA  THR A  22      -4.693 -13.219  56.962  1.00 60.60           H
ATOM     32  CB  THR A  22      -5.728 -14.713  58.119  1.00 60.60           C
ATOM     33  HB  THR A  22      -5.513 -15.642  57.591  1.00 60.60           H
ATOM     34  OG1 THR A  22      -7.004 -14.643  58.748  1.00 60.60           O
ATOM     35  HG1 THR A  22      -7.697 -15.067  58.164  1.00 60.60           H
ATOM     36  CG2 THR A  22      -4.735 -14.540  59.270  1.00 60.60           C
ATOM     37 1HG2 THR A  22      -4.991 -13.646  59.839  1.00 60.60           H
ATOM     38 2HG2 THR A  22      -3.727 -14.439  58.869  1.00 60.60           H
ATOM     39 3HG2 THR A  22      -4.780 -15.411  59.923  1.00 60.60           H
ATOM     40  HN  THR A  22      -6.704 -12.596  58.741  1.00 60.60           H
ATOM     41  N   SER A  23      -7.662 -13.606  55.729  1.00 63.91           N
ATOM     42  CA  SER A  23      -8.396 -13.835  54.497  1.00 63.91           C
ATOM     43  C   SER A  23      -7.865 -12.918  53.393  1.00 63.91           C
ATOM     44  O   SER A  23      -7.745 -13.332  52.241  1.00 63.91           O
ATOM     45  HA  SER A  23      -8.218 -14.880  54.244  1.00 63.91           H
ATOM     46  CB  SER A  23      -9.896 -13.609  54.698  1.00 63.91           C
ATOM     47 1HB  SER A  23     -10.442 -14.023  53.851  1.00 63.91           H
ATOM     48 2HB  SER A  23     -10.228 -14.148  55.586  1.00 63.91           H
ATOM     49  OG  SER A  23     -10.214 -12.227  54.837  1.00 63.91           O
ATOM     50  HG  SER A  23      -9.735 -11.843  55.627  1.00 63.91           H
ATOM     51  HN  SER A  23      -8.213 -13.269  56.493  1.00 63.91           H
ATOM     52  N   SER A  24      -7.560 -11.689  53.785  1.00 68.83           N
ATOM     53  CA  SER A  24      -7.127 -10.685  52.828  1.00 68.83           C
ATOM     54  C   SER A  24      -5.768 -11.073  52.242  1.00 68.83           C
ATOM     55  O   SER A  24      -5.482 -10.783  51.081  1.00 68.83           O
ATOM     56  HA  SER A  24      -7.890 -10.678  52.051  1.00 68.83           H
ATOM     57  CB  SER A  24      -7.049  -9.302  53.478  1.00 68.83           C
ATOM     58 1HB  SER A  24      -7.155  -8.535  52.712  1.00 68.83           H
ATOM     59 2HB  SER A  24      -7.882  -9.179  54.170  1.00 68.83           H
ATOM     60  OG  SER A  24      -5.821  -9.108  54.176  1.00 68.83           O
ATOM     61  HG  SER A  24      -5.771  -9.728  54.959  1.00 68.83           H
ATOM     62  HN  SER A  24      -7.606 -11.377  54.733  1.00 68.83           H
ATOM     63  N   MET A  25      -4.965 -11.723  53.072  1.00 65.42           N
ATOM     64  CA  MET A  25      -3.656 -12.183  52.641  1.00 65.42           C
ATOM     65  C   MET A  25      -3.775 -13.422  51.752  1.00 65.42           C
ATOM     66  O   MET A  25      -3.060 -13.550  50.759  1.00 65.42           O
ATOM     67  HA  MET A  25      -3.229 -11.358  52.070  1.00 65.42           H
ATOM     68  CB  MET A  25      -2.801 -12.513  53.866  1.00 65.42           C
ATOM     69 1HB  MET A  25      -3.385 -12.359  54.773  1.00 65.42           H
ATOM     70 2HB  MET A  25      -2.519 -13.566  53.844  1.00 65.42           H
ATOM     71  CG  MET A  25      -1.544 -11.643  53.908  1.00 65.42           C
ATOM     72 1HG  MET A  25      -1.031 -11.683  52.947  1.00 65.42           H
ATOM     73 2HG  MET A  25      -1.817 -10.602  54.081  1.00 65.42           H
ATOM     74  SD  MET A  25      -0.453 -12.209  55.204  1.00 65.42           S
ATOM     75  CE  MET A  25       0.806 -10.946  55.122  1.00 65.42           C
ATOM     76 1HE  MET A  25       1.258 -10.947  54.131  1.00 65.42           H
ATOM     77 2HE  MET A  25       0.357  -9.972  55.316  1.00 65.42           H
ATOM     78 3HE  MET A  25       1.572 -11.148  55.871  1.00 65.42           H
ATOM     79  HN  MET A  25      -5.196 -11.936  54.021  1.00 65.42           H
ATOM     80  N   GLU A  26      -4.684 -14.304  52.140  1.00 61.25           N
ATOM     81  CA  GLU A  26      -4.930 -15.513  51.372  1.00 61.25           C
ATOM     82  C   GLU A  26      -5.444 -15.159  49.975  1.00 61.25           C
ATOM     83  O   GLU A  26      -5.040 -15.771  48.988  1.00 61.25           O
ATOM     84  HA  GLU A  26      -3.963 -16.009  51.295  1.00 61.25           H
ATOM     85  CB  GLU A  26      -5.910 -16.435  52.100  1.00 61.25           C
ATOM     86 1HB  GLU A  26      -6.697 -15.841  52.565  1.00 61.25           H
ATOM     87 2HB  GLU A  26      -6.290 -17.187  51.408  1.00 61.25           H
ATOM     88  CG  GLU A  26      -5.211 -17.200  53.226  1.00 61.25           C
ATOM     89 1HG  GLU A  26      -4.380 -17.776  52.818  1.00 61.25           H
ATOM     90 2HG  GLU A  26      -4.789 -16.494  53.942  1.00 61.25           H
ATOM     91  CD  GLU A  26      -6.187 -18.137  53.940  1.00 61.25           C
ATOM     92  OE1 GLU A  26      -5.696 -19.125  54.529  1.00 61.25           O
ATOM     93  OE2 GLU A  26      -7.401 -17.845  53.882  1.00 61.25           O
ATOM     94  HN  GLU A  26      -5.246 -14.204  52.961  1.00 61.25           H
ATOM     95  N   ASP A  27      -6.328 -14.173  49.937  1.00 67.91           N
ATOM     96  CA  ASP A  27      -6.941 -13.764  48.685  1.00 67.91           C
ATOM     97  C   ASP A  27      -5.849 -13.316  47.711  1.00 67.91           C
ATOM     98  O   ASP A  27      -5.926 -13.595  46.515  1.00 67.91           O
ATOM     99  HA  ASP A  27      -7.481 -14.642  48.330  1.00 67.91           H
ATOM    100  CB  ASP A  27      -7.897 -12.589  48.896  1.00 67.91           C
ATOM    101 1HB  ASP A  27      -7.428 -11.845  49.541  1.00 67.91           H
ATOM    102 2HB  ASP A  27      -8.097 -12.102  47.942  1.00 67.91           H
ATOM    103  CG  ASP A  27      -9.212 -13.057  49.522  1.00 67.91           C
ATOM    104  OD1 ASP A  27      -9.505 -14.265  49.389  1.00 67.91           O
ATOM    105  OD2 ASP A  27      -9.894 -12.197  50.121  1.00 67.91           O
ATOM    106  HN  ASP A  27      -6.626 -13.657  50.741  1.00 67.91           H
ATOM    107  N   TYR A  28      -4.857 -12.629  48.259  1.00 66.42           N
ATOM    108  CA  TYR A  28      -3.768 -12.111  47.448  1.00 66.42           C
ATOM    109  C   TYR A  28      -2.844 -13.239  46.986  1.00 66.42           C
ATOM    110  O   TYR A  28      -2.346 -13.217  45.861  1.00 66.42           O
ATOM    111  HA  TYR A  28      -4.202 -11.625  46.574  1.00 66.42           H
ATOM    112  CB  TYR A  28      -2.982 -11.163  48.355  1.00 66.42           C
ATOM    113 1HB  TYR A  28      -3.655 -10.390  48.726  1.00 66.42           H
ATOM    114 2HB  TYR A  28      -2.625 -11.718  49.222  1.00 66.42           H
ATOM    115  CG  TYR A  28      -1.788 -10.494  47.670  1.00 66.42           C
ATOM    116  CD1 TYR A  28      -0.519 -11.010  47.835  1.00 66.42           C
ATOM    117  HD1 TYR A  28      -0.367 -11.895  48.454  1.00 66.42           H
ATOM    118  CD2 TYR A  28      -1.981  -9.374  46.886  1.00 66.42           C
ATOM    119  HD2 TYR A  28      -2.983  -8.966  46.756  1.00 66.42           H
ATOM    120  CE1 TYR A  28       0.604 -10.381  47.190  1.00 66.42           C
ATOM    121  HE1 TYR A  28       1.612 -10.779  47.313  1.00 66.42           H
ATOM    122  CE2 TYR A  28      -0.858  -8.745  46.242  1.00 66.42           C
ATOM    123  HE2 TYR A  28      -0.996  -7.860  45.620  1.00 66.42           H
ATOM    124  CZ  TYR A  28       0.379  -9.279  46.425  1.00 66.42           C
ATOM    125  OH  TYR A  28       1.440  -8.685  45.816  1.00 66.42           O
ATOM    126  HH  TYR A  28       1.169  -7.795  45.450  1.00 66.42           H
ATOM    127  HN  TYR A  28      -4.791 -12.426  49.235  1.00 66.42           H
ATOM    128  N   VAL A  29      -2.643 -14.199  47.877  1.00 67.89           N
ATOM    129  CA  VAL A  29      -1.723 -15.291  47.606  1.00 67.89           C
ATOM    130  C   VAL A  29      -2.348 -16.236  46.579  1.00 67.89           C
ATOM    131  O   VAL A  29      -1.654 -16.761  45.709  1.00 67.89           O
ATOM    132  HA  VAL A  29      -0.817 -14.859  47.181  1.00 67.89           H
ATOM    133  CB  VAL A  29      -1.345 -15.993  48.912  1.00 67.89           C
ATOM    134  HB  VAL A  29      -2.268 -16.261  49.428  1.00 67.89           H
ATOM    135  CG1 VAL A  29      -0.569 -17.282  48.637  1.00 67.89           C
ATOM    136 1HG1 VAL A  29      -1.184 -17.957  48.043  1.00 67.89           H
ATOM    137 2HG1 VAL A  29       0.344 -17.046  48.090  1.00 67.89           H
ATOM    138 3HG1 VAL A  29      -0.313 -17.760  49.582  1.00 67.89           H
ATOM    139  CG2 VAL A  29      -0.551 -15.058  49.827  1.00 67.89           C
ATOM    140 1HG2 VAL A  29       0.363 -14.746  49.322  1.00 67.89           H
ATOM    141 2HG2 VAL A  29      -1.154 -14.181  50.063  1.00 67.89           H
ATOM    142 3HG2 VAL A  29      -0.295 -15.582  50.748  1.00 67.89           H
ATOM    143  HN  VAL A  29      -3.095 -14.238  48.768  1.00 67.89           H
ATOM    144  N   ASN A  30      -3.653 -16.425  46.712  1.00 62.49           N
ATOM    145  CA  ASN A  30      -4.357 -17.391  45.887  1.00 62.49           C
ATOM    146  C   ASN A  30      -4.726 -16.741  44.551  1.00 62.49           C
ATOM    147  O   ASN A  30      -5.203 -17.415  43.640  1.00 62.49           O
ATOM    148  HA  ASN A  30      -3.666 -18.225  45.768  1.00 62.49           H
ATOM    149  CB  ASN A  30      -5.651 -17.852  46.561  1.00 62.49           C
ATOM    150 1HB  ASN A  30      -6.231 -16.984  46.875  1.00 62.49           H
ATOM    151 2HB  ASN A  30      -6.262 -18.402  45.846  1.00 62.49           H
ATOM    152  CG  ASN A  30      -5.352 -18.738  47.772  1.00 62.49           C
ATOM    153  OD1 ASN A  30      -4.315 -19.372  47.869  1.00 62.49           O
ATOM    154  ND2 ASN A  30      -6.317 -18.746  48.687  1.00 62.49           N
ATOM    155 1HD2 ASN A  30      -7.145 -18.203  48.546  1.00 62.49           H
ATOM    156 2HD2 ASN A  30      -6.215 -19.296  49.517  1.00 62.49           H
ATOM    157  HN  ASN A  30      -4.224 -15.933  47.369  1.00 62.49           H
ATOM    158  N   PHE A  31      -4.491 -15.439  44.478  1.00 70.33           N
ATOM    159  CA  PHE A  31      -4.771 -14.695  43.262  1.00 70.33           C
ATOM    160  C   PHE A  31      -3.906 -15.193  42.103  1.00 70.33           C
ATOM    161  O   PHE A  31      -2.685 -15.276  42.226  1.00 70.33           O
ATOM    162  HA  PHE A  31      -5.823 -14.852  43.022  1.00 70.33           H
ATOM    163  CB  PHE A  31      -4.431 -13.230  43.545  1.00 70.33           C
ATOM    164 1HB  PHE A  31      -4.922 -12.925  44.469  1.00 70.33           H
ATOM    165 2HB  PHE A  31      -3.357 -13.143  43.712  1.00 70.33           H
ATOM    166  CG  PHE A  31      -4.838 -12.269  42.427  1.00 70.33           C
ATOM    167  CD1 PHE A  31      -3.910 -11.836  41.532  1.00 70.33           C
ATOM    168  HD1 PHE A  31      -2.876 -12.173  41.611  1.00 70.33           H
ATOM    169  CD2 PHE A  31      -6.127 -11.848  42.327  1.00 70.33           C
ATOM    170  HD2 PHE A  31      -6.870 -12.196  43.045  1.00 70.33           H
ATOM    171  CE1 PHE A  31      -4.288 -10.944  40.493  1.00 70.33           C
ATOM    172  HE1 PHE A  31      -3.544 -10.596  39.776  1.00 70.33           H
ATOM    173  CE2 PHE A  31      -6.505 -10.956  41.289  1.00 70.33           C
ATOM    174  HE2 PHE A  31      -7.538 -10.619  41.209  1.00 70.33           H
ATOM    175  CZ  PHE A  31      -5.577 -10.523  40.394  1.00 70.33           C
ATOM    176  HZ  PHE A  31      -5.867  -9.838  39.597  1.00 70.33           H
ATOM    177  HN  PHE A  31      -4.116 -14.895  45.229  1.00 70.33           H
ATOM    178  N   ASN A  32      -4.573 -15.510  41.003  1.00 63.11           N
ATOM    179  CA  ASN A  32      -3.881 -16.009  39.826  1.00 63.11           C
ATOM    180  C   ASN A  32      -3.311 -14.830  39.037  1.00 63.11           C
ATOM    181  O   ASN A  32      -4.018 -14.208  38.245  1.00 63.11           O
ATOM    182  HA  ASN A  32      -3.103 -16.669  40.210  1.00 63.11           H
ATOM    183  CB  ASN A  32      -4.837 -16.775  38.909  1.00 63.11           C
ATOM    184 1HB  ASN A  32      -5.432 -17.472  39.498  1.00 63.11           H
ATOM    185 2HB  ASN A  32      -5.533 -16.078  38.441  1.00 63.11           H
ATOM    186  CG  ASN A  32      -4.067 -17.538  37.829  1.00 63.11           C
ATOM    187  OD1 ASN A  32      -2.849 -17.513  37.764  1.00 63.11           O
ATOM    188  ND2 ASN A  32      -4.844 -18.217  36.989  1.00 63.11           N
ATOM    189 1HD2 ASN A  32      -5.837 -18.195  37.098  1.00 63.11           H
ATOM    190 2HD2 ASN A  32      -4.433 -18.748  36.248  1.00 63.11           H
ATOM    191  HN  ASN A  32      -5.565 -15.431  40.908  1.00 63.11           H
ATOM    192  N   PHE A  33      -2.037 -14.557  39.279  1.00 65.50           N
ATOM    193  CA  PHE A  33      -1.338 -13.524  38.534  1.00 65.50           C
ATOM    194  C   PHE A  33      -0.878 -14.048  37.171  1.00 65.50           C
ATOM    195  O   PHE A  33       0.317 -14.074  36.884  1.00 65.50           O
ATOM    196  HA  PHE A  33      -2.037 -12.701  38.387  1.00 65.50           H
ATOM    197  CB  PHE A  33      -0.109 -13.132  39.357  1.00 65.50           C
ATOM    198 1HB  PHE A  33       0.460 -14.031  39.592  1.00 65.50           H
ATOM    199 2HB  PHE A  33       0.535 -12.497  38.749  1.00 65.50           H
ATOM    200  CG  PHE A  33      -0.441 -12.401  40.659  1.00 65.50           C
ATOM    201  CD1 PHE A  33      -0.649 -11.057  40.650  1.00 65.50           C
ATOM    202  HD1 PHE A  33      -0.579 -10.501  39.715  1.00 65.50           H
ATOM    203  CD2 PHE A  33      -0.527 -13.094  41.826  1.00 65.50           C
ATOM    204  HD2 PHE A  33      -0.360 -14.171  41.833  1.00 65.50           H
ATOM    205  CE1 PHE A  33      -0.956 -10.378  41.859  1.00 65.50           C
ATOM    206  HE1 PHE A  33      -1.122  -9.300  41.851  1.00 65.50           H
ATOM    207  CE2 PHE A  33      -0.835 -12.415  43.034  1.00 65.50           C
ATOM    208  HE2 PHE A  33      -0.904 -12.971  43.969  1.00 65.50           H
ATOM    209  CZ  PHE A  33      -1.042 -11.071  43.025  1.00 65.50           C
ATOM    210  HZ  PHE A  33      -1.279 -10.550  43.953  1.00 65.50           H
ATOM    211  HN  PHE A  33      -1.487 -15.026  39.970  1.00 65.50           H
ATOM    212  N   THR A  34      -1.852 -14.453  36.369  1.00 64.46           N
ATOM    213  CA  THR A  34      -1.618 -14.655  34.950  1.00 64.46           C
ATOM    214  C   THR A  34      -1.067 -13.377  34.313  1.00 64.46           C
ATOM    215  O   THR A  34      -1.611 -12.293  34.517  1.00 64.46           O
ATOM    216  HA  THR A  34      -0.854 -15.424  34.834  1.00 64.46           H
ATOM    217  CB  THR A  34      -2.926 -15.133  34.318  1.00 64.46           C
ATOM    218  HB  THR A  34      -2.958 -14.887  33.256  1.00 64.46           H
ATOM    219  OG1 THR A  34      -3.939 -14.532  35.119  1.00 64.46           O
ATOM    220  HG1 THR A  34      -3.925 -13.539  35.001  1.00 64.46           H
ATOM    221  CG2 THR A  34      -3.149 -16.636  34.500  1.00 64.46           C
ATOM    222 1HG2 THR A  34      -3.185 -16.871  35.564  1.00 64.46           H
ATOM    223 2HG2 THR A  34      -2.331 -17.184  34.033  1.00 64.46           H
ATOM    224 3HG2 THR A  34      -4.092 -16.922  34.033  1.00 64.46           H
ATOM    225  HN  THR A  34      -2.786 -14.642  36.674  1.00 64.46           H
ATOM    226  N   ASP A  35       0.007 -13.547  33.555  1.00 68.25           N
ATOM    227  CA  ASP A  35       0.707 -12.409  32.985  1.00 68.25           C
ATOM    228  C   ASP A  35       0.045 -12.018  31.662  1.00 68.25           C
ATOM    229  O   ASP A  35       0.474 -12.456  30.596  1.00 68.25           O
ATOM    230  HA  ASP A  35       0.635 -11.622  33.736  1.00 68.25           H
ATOM    231  CB  ASP A  35       2.171 -12.751  32.698  1.00 68.25           C
ATOM    232 1HB  ASP A  35       2.552 -13.415  33.474  1.00 68.25           H
ATOM    233 2HB  ASP A  35       2.244 -13.289  31.753  1.00 68.25           H
ATOM    234  CG  ASP A  35       3.028 -11.485  32.637  1.00 68.25           C
ATOM    235  OD1 ASP A  35       2.453 -10.399  32.866  1.00 68.25           O
ATOM    236  OD2 ASP A  35       4.239 -11.632  32.364  1.00 68.25           O
ATOM    237  HN  ASP A  35       0.396 -14.439  33.330  1.00 68.25           H
ATOM    238  N   PHE A  36      -0.989 -11.198  31.775  1.00 82.24           N
ATOM    239  CA  PHE A  36      -1.688 -10.708  30.599  1.00 82.24           C
ATOM    240  C   PHE A  36      -0.970  -9.497  29.999  1.00 82.24           C
ATOM    241  O   PHE A  36      -1.316  -9.043  28.910  1.00 82.24           O
ATOM    242  HA  PHE A  36      -1.701 -11.519  29.870  1.00 82.24           H
ATOM    243  CB  PHE A  36      -3.086 -10.284  31.053  1.00 82.24           C
ATOM    244 1HB  PHE A  36      -2.992  -9.621  31.913  1.00 82.24           H
ATOM    245 2HB  PHE A  36      -3.557  -9.708  30.256  1.00 82.24           H
ATOM    246  CG  PHE A  36      -4.001 -11.453  31.426  1.00 82.24           C
ATOM    247  CD1 PHE A  36      -4.011 -12.578  30.662  1.00 82.24           C
ATOM    248  HD1 PHE A  36      -3.368 -12.648  29.785  1.00 82.24           H
ATOM    249  CD2 PHE A  36      -4.803 -11.366  32.521  1.00 82.24           C
ATOM    250  HD2 PHE A  36      -4.794 -10.464  33.132  1.00 82.24           H
ATOM    251  CE1 PHE A  36      -4.860 -13.663  31.008  1.00 82.24           C
ATOM    252  HE1 PHE A  36      -4.869 -14.565  30.396  1.00 82.24           H
ATOM    253  CE2 PHE A  36      -5.651 -12.451  32.867  1.00 82.24           C
ATOM    254  HE2 PHE A  36      -6.294 -12.381  33.744  1.00 82.24           H
ATOM    255  CZ  PHE A  36      -5.662 -13.576  32.103  1.00 82.24           C
ATOM    256  HZ  PHE A  36      -6.314 -14.409  32.369  1.00 82.24           H
ATOM    257  HN  PHE A  36      -1.350 -10.869  32.648  1.00 82.24           H
ATOM    258  N   TYR A  37       0.016  -9.009  30.737  1.00 86.44           N
ATOM    259  CA  TYR A  37       0.827  -7.901  30.263  1.00 86.44           C
ATOM    260  C   TYR A  37       2.008  -8.403  29.430  1.00 86.44           C
ATOM    261  O   TYR A  37       2.910  -9.055  29.954  1.00 86.44           O
ATOM    262  HA  TYR A  37       0.198  -7.265  29.640  1.00 86.44           H
ATOM    263  CB  TYR A  37       1.362  -7.204  31.515  1.00 86.44           C
ATOM    264 1HB  TYR A  37       0.532  -7.014  32.196  1.00 86.44           H
ATOM    265 2HB  TYR A  37       2.048  -7.877  32.029  1.00 86.44           H
ATOM    266  CG  TYR A  37       2.082  -5.884  31.233  1.00 86.44           C
ATOM    267  CD1 TYR A  37       3.457  -5.860  31.112  1.00 86.44           C
ATOM    268  HD1 TYR A  37       4.029  -6.781  31.218  1.00 86.44           H
ATOM    269  CD2 TYR A  37       1.357  -4.717  31.099  1.00 86.44           C
ATOM    270  HD2 TYR A  37       0.272  -4.736  31.194  1.00 86.44           H
ATOM    271  CE1 TYR A  37       4.135  -4.618  30.847  1.00 86.44           C
ATOM    272  HE1 TYR A  37       5.220  -4.585  30.749  1.00 86.44           H
ATOM    273  CE2 TYR A  37       2.036  -3.475  30.834  1.00 86.44           C
ATOM    274  HE2 TYR A  37       1.475  -2.546  30.726  1.00 86.44           H
ATOM    275  CZ  TYR A  37       3.391  -3.486  30.720  1.00 86.44           C
ATOM    276  OH  TYR A  37       4.031  -2.313  30.469  1.00 86.44           O
ATOM    277  HH  TYR A  37       5.006  -2.480  30.320  1.00 86.44           H
ATOM    278  HN  TYR A  37       0.263  -9.357  31.641  1.00 86.44           H
ATOM    279  N   CYS A  38       1.965  -8.080  28.145  1.00 89.81           N
ATOM    280  CA  CYS A  38       2.961  -8.583  27.214  1.00 89.81           C
ATOM    281  C   CYS A  38       4.001  -7.485  26.985  1.00 89.81           C
ATOM    282  O   CYS A  38       3.685  -6.427  26.443  1.00 89.81           O
ATOM    283  HA  CYS A  38       3.415  -9.456  27.682  1.00 89.81           H
ATOM    284  CB  CYS A  38       2.324  -9.048  25.902  1.00 89.81           C
ATOM    285 1HB  CYS A  38       1.512  -9.745  26.110  1.00 89.81           H
ATOM    286 2HB  CYS A  38       1.888  -8.197  25.378  1.00 89.81           H
ATOM    287  SG  CYS A  38       3.583  -9.853  24.846  1.00 89.81           S
ATOM    288  HN  CYS A  38       1.268  -7.488  27.741  1.00 89.81           H
ATOM    289  N   GLU A  39       5.223  -7.774  27.409  1.00 81.85           N
ATOM    290  CA  GLU A  39       6.351  -6.918  27.083  1.00 81.85           C
ATOM    291  C   GLU A  39       6.943  -7.314  25.729  1.00 81.85           C
ATOM    292  O   GLU A  39       7.322  -8.466  25.526  1.00 81.85           O
ATOM    293  HA  GLU A  39       5.942  -5.909  27.027  1.00 81.85           H
ATOM    294  CB  GLU A  39       7.414  -6.969  28.182  1.00 81.85           C
ATOM    295 1HB  GLU A  39       7.720  -8.002  28.349  1.00 81.85           H
ATOM    296 2HB  GLU A  39       8.242  -6.310  27.922  1.00 81.85           H
ATOM    297  CG  GLU A  39       6.854  -6.456  29.510  1.00 81.85           C
ATOM    298 1HG  GLU A  39       6.421  -5.466  29.368  1.00 81.85           H
ATOM    299 2HG  GLU A  39       6.051  -7.110  29.848  1.00 81.85           H
ATOM    300  CD  GLU A  39       7.949  -6.390  30.577  1.00 81.85           C
ATOM    301  OE1 GLU A  39       7.649  -5.853  31.665  1.00 81.85           O
ATOM    302  OE2 GLU A  39       9.060  -6.879  30.281  1.00 81.85           O
ATOM    303  HN  GLU A  39       5.447  -8.575  27.965  1.00 81.85           H
ATOM    304  N   LYS A  40       7.004  -6.336  24.837  1.00 87.73           N
ATOM    305  CA  LYS A  40       7.358  -6.605  23.454  1.00 87.73           C
ATOM    306  C   LYS A  40       8.772  -6.086  23.184  1.00 87.73           C
ATOM    307  O   LYS A  40       9.078  -5.656  22.073  1.00 87.73           O
ATOM    308  HA  LYS A  40       7.356  -7.687  23.321  1.00 87.73           H
ATOM    309  CB  LYS A  40       6.302  -6.031  22.508  1.00 87.73           C
ATOM    310 1HB  LYS A  40       6.192  -4.961  22.686  1.00 87.73           H
ATOM    311 2HB  LYS A  40       6.630  -6.149  21.475  1.00 87.73           H
ATOM    312  CG  LYS A  40       4.954  -6.727  22.704  1.00 87.73           C
ATOM    313 1HG  LYS A  40       5.084  -7.807  22.625  1.00 87.73           H
ATOM    314 2HG  LYS A  40       4.577  -6.523  23.706  1.00 87.73           H
ATOM    315  CD  LYS A  40       3.936  -6.253  21.664  1.00 87.73           C
ATOM    316 1HD  LYS A  40       3.777  -5.180  21.769  1.00 87.73           H
ATOM    317 2HD  LYS A  40       4.329  -6.421  20.662  1.00 87.73           H
ATOM    318  CE  LYS A  40       2.604  -6.990  21.826  1.00 87.73           C
ATOM    319 1HE  LYS A  40       2.771  -8.067  21.793  1.00 87.73           H
ATOM    320 2HE  LYS A  40       2.173  -6.764  22.800  1.00 87.73           H
ATOM    321  NZ  LYS A  40       1.661  -6.596  20.755  1.00 87.73           N
ATOM    322 1HZ  LYS A  40       0.802  -7.126  20.850  1.00 87.73           H
ATOM    323 2HZ  LYS A  40       1.458  -5.606  20.832  1.00 87.73           H
ATOM    324 3HZ  LYS A  40       2.078  -6.786  19.851  1.00 87.73           H
ATOM    325  HN  LYS A  40       6.816  -5.376  25.046  1.00 87.73           H
ATOM    326  N   ASN A  41       9.597  -6.145  24.220  1.00 82.89           N
ATOM    327  CA  ASN A  41      10.955  -5.636  24.124  1.00 82.89           C
ATOM    328  C   ASN A  41      11.691  -6.368  23.000  1.00 82.89           C
ATOM    329  O   ASN A  41      12.422  -5.750  22.228  1.00 82.89           O
ATOM    330  HA  ASN A  41      10.848  -4.569  23.928  1.00 82.89           H
ATOM    331  CB  ASN A  41      11.724  -5.873  25.426  1.00 82.89           C
ATOM    332 1HB  ASN A  41      11.609  -6.911  25.737  1.00 82.89           H
ATOM    333 2HB  ASN A  41      12.788  -5.706  25.258  1.00 82.89           H
ATOM    334  CG  ASN A  41      11.225  -4.944  26.534  1.00 82.89           C
ATOM    335  OD1 ASN A  41      10.739  -3.852  26.292  1.00 82.89           O
ATOM    336  ND2 ASN A  41      11.372  -5.438  27.760  1.00 82.89           N
ATOM    337 1HD2 ASN A  41      11.779  -6.342  27.890  1.00 82.89           H
ATOM    338 2HD2 ASN A  41      11.075  -4.905  28.553  1.00 82.89           H
ATOM    339  HN  ASN A  41       9.351  -6.530  25.109  1.00 82.89           H
ATOM    340  N   ASN A  42      11.473  -7.673  22.944  1.00 83.79           N
ATOM    341  CA  ASN A  42      12.154  -8.505  21.967  1.00 83.79           C
ATOM    342  C   ASN A  42      11.707  -8.101  20.560  1.00 83.79           C
ATOM    343  O   ASN A  42      12.503  -8.122  19.623  1.00 83.79           O
ATOM    344  HA  ASN A  42      13.217  -8.331  22.133  1.00 83.79           H
ATOM    345  CB  ASN A  42      11.809  -9.983  22.165  1.00 83.79           C
ATOM    346 1HB  ASN A  42      10.727 -10.113  22.148  1.00 83.79           H
ATOM    347 2HB  ASN A  42      12.214 -10.568  21.340  1.00 83.79           H
ATOM    348  CG  ASN A  42      12.370 -10.503  23.491  1.00 83.79           C
ATOM    349  OD1 ASN A  42      13.140  -9.844  24.170  1.00 83.79           O
ATOM    350  ND2 ASN A  42      11.942 -11.719  23.819  1.00 83.79           N
ATOM    351 1HD2 ASN A  42      11.310 -12.206  23.216  1.00 83.79           H
ATOM    352 2HD2 ASN A  42      12.253 -12.146  24.668  1.00 83.79           H
ATOM    353  HN  ASN A  42      10.845  -8.162  23.551  1.00 83.79           H
ATOM    354  N   VAL A  43      10.436  -7.741  20.458  1.00 90.78           N
ATOM    355  CA  VAL A  43       9.859  -7.391  19.171  1.00 90.78           C
ATOM    356  C   VAL A  43      10.495  -6.093  18.668  1.00 90.78           C
ATOM    357  O   VAL A  43      10.814  -5.972  17.486  1.00 90.78           O
ATOM    358  HA  VAL A  43      10.100  -8.193  18.473  1.00 90.78           H
ATOM    359  CB  VAL A  43       8.336  -7.304  19.287  1.00 90.78           C
ATOM    360  HB  VAL A  43       8.097  -6.483  19.963  1.00 90.78           H
ATOM    361  CG1 VAL A  43       7.700  -6.997  17.930  1.00 90.78           C
ATOM    362 1HG1 VAL A  43       8.077  -6.043  17.560  1.00 90.78           H
ATOM    363 2HG1 VAL A  43       7.952  -7.787  17.223  1.00 90.78           H
ATOM    364 3HG1 VAL A  43       6.617  -6.940  18.041  1.00 90.78           H
ATOM    365  CG2 VAL A  43       7.758  -8.588  19.886  1.00 90.78           C
ATOM    366 1HG2 VAL A  43       8.012  -9.433  19.246  1.00 90.78           H
ATOM    367 2HG2 VAL A  43       8.176  -8.746  20.880  1.00 90.78           H
ATOM    368 3HG2 VAL A  43       6.674  -8.500  19.957  1.00 90.78           H
ATOM    369  HN  VAL A  43       9.806  -7.687  21.232  1.00 90.78           H
ATOM    370  N   ARG A  44      10.660  -5.156  19.590  1.00 86.46           N
ATOM    371  CA  ARG A  44      11.244  -3.869  19.252  1.00 86.46           C
ATOM    372  C   ARG A  44      12.712  -4.040  18.855  1.00 86.46           C
ATOM    373  O   ARG A  44      13.199  -3.355  17.957  1.00 86.46           O
ATOM    374  HA  ARG A  44      10.651  -3.505  18.414  1.00 86.46           H
ATOM    375  CB  ARG A  44      11.152  -2.897  20.430  1.00 86.46           C
ATOM    376 1HB  ARG A  44      11.575  -3.359  21.322  1.00 86.46           H
ATOM    377 2HB  ARG A  44      11.745  -2.007  20.219  1.00 86.46           H
ATOM    378  CG  ARG A  44       9.700  -2.496  20.697  1.00 86.46           C
ATOM    379 1HG  ARG A  44       9.220  -2.208  19.762  1.00 86.46           H
ATOM    380 2HG  ARG A  44       9.148  -3.352  21.088  1.00 86.46           H
ATOM    381  CD  ARG A  44       9.625  -1.337  21.693  1.00 86.46           C
ATOM    382 1HD  ARG A  44      10.325  -0.553  21.404  1.00 86.46           H
ATOM    383 2HD  ARG A  44       8.628  -0.897  21.677  1.00 86.46           H
ATOM    384  NE  ARG A  44       9.942  -1.819  23.056  1.00 86.46           N
ATOM    385  HE  ARG A  44      10.905  -1.889  23.316  1.00 86.46           H
ATOM    386  CZ  ARG A  44       9.020  -2.169  23.963  1.00 86.46           C
ATOM    387  NH1 ARG A  44       7.715  -2.095  23.668  1.00 86.46           N
ATOM    388 1HH1 ARG A  44       7.423  -1.778  22.766  1.00 86.46           H
ATOM    389 2HH1 ARG A  44       7.033  -2.358  24.351  1.00 86.46           H
ATOM    390  NH2 ARG A  44       9.422  -2.592  25.169  1.00 86.46           N
ATOM    391 1HH2 ARG A  44       8.747  -2.857  25.857  1.00 86.46           H
ATOM    392 2HH2 ARG A  44      10.398  -2.644  25.380  1.00 86.46           H
ATOM    393  HN  ARG A  44      10.404  -5.265  20.550  1.00 86.46           H
ATOM    394  N   GLN A  45      13.375  -4.957  19.544  1.00 83.12           N
ATOM    395  CA  GLN A  45      14.787  -5.202  19.298  1.00 83.12           C
ATOM    396  C   GLN A  45      14.991  -5.760  17.889  1.00 83.12           C
ATOM    397  O   GLN A  45      15.912  -5.351  17.183  1.00 83.12           O
ATOM    398  HA  GLN A  45      15.268  -4.228  19.384  1.00 83.12           H
ATOM    399  CB  GLN A  45      15.371  -6.144  20.352  1.00 83.12           C
ATOM    400 1HB  GLN A  45      15.106  -5.791  21.349  1.00 83.12           H
ATOM    401 2HB  GLN A  45      14.935  -7.137  20.239  1.00 83.12           H
ATOM    402  CG  GLN A  45      16.893  -6.233  20.225  1.00 83.12           C
ATOM    403 1HG  GLN A  45      17.157  -6.651  19.253  1.00 83.12           H
ATOM    404 2HG  GLN A  45      17.324  -5.233  20.269  1.00 83.12           H
ATOM    405  CD  GLN A  45      17.487  -7.100  21.337  1.00 83.12           C
ATOM    406  OE1 GLN A  45      16.787  -7.771  22.077  1.00 83.12           O
ATOM    407  NE2 GLN A  45      18.814  -7.049  21.413  1.00 83.12           N
ATOM    408 1HE2 GLN A  45      19.329  -6.478  20.774  1.00 83.12           H
ATOM    409 2HE2 GLN A  45      19.296  -7.582  22.108  1.00 83.12           H
ATOM    410  HN  GLN A  45      12.966  -5.527  20.256  1.00 83.12           H
ATOM    411  N   PHE A  46      14.118  -6.687  17.521  1.00 92.22           N
ATOM    412  CA  PHE A  46      14.153  -7.261  16.187  1.00 92.22           C
ATOM    413  C   PHE A  46      13.946  -6.183  15.121  1.00 92.22           C
ATOM    414  O   PHE A  46      14.678  -6.133  14.133  1.00 92.22           O
ATOM    415  HA  PHE A  46      15.135  -7.715  16.056  1.00 92.22           H
ATOM    416  CB  PHE A  46      13.007  -8.270  16.104  1.00 92.22           C
ATOM    417 1HB  PHE A  46      13.164  -9.046  16.854  1.00 92.22           H
ATOM    418 2HB  PHE A  46      12.074  -7.767  16.357  1.00 92.22           H
ATOM    419  CG  PHE A  46      12.857  -8.930  14.732  1.00 92.22           C
ATOM    420  CD1 PHE A  46      11.907  -8.489  13.865  1.00 92.22           C
ATOM    421  HD1 PHE A  46      11.252  -7.664  14.147  1.00 92.22           H
ATOM    422  CD2 PHE A  46      13.673  -9.959  14.380  1.00 92.22           C
ATOM    423  HD2 PHE A  46      14.435 -10.313  15.075  1.00 92.22           H
ATOM    424  CE1 PHE A  46      11.768  -9.101  12.592  1.00 92.22           C
ATOM    425  HE1 PHE A  46      11.006  -8.747  11.897  1.00 92.22           H
ATOM    426  CE2 PHE A  46      13.534 -10.572  13.106  1.00 92.22           C
ATOM    427  HE2 PHE A  46      14.189 -11.397  12.824  1.00 92.22           H
ATOM    428  CZ  PHE A  46      12.584 -10.130  12.239  1.00 92.22           C
ATOM    429  HZ  PHE A  46      12.478 -10.600  11.261  1.00 92.22           H
ATOM    430  HN  PHE A  46      13.398  -7.044  18.116  1.00 92.22           H
ATOM    431  N   ALA A  47      12.946  -5.347  15.357  1.00 92.62           N
ATOM    432  CA  ALA A  47      12.596  -4.310  14.400  1.00 92.62           C
ATOM    433  C   ALA A  47      13.796  -3.383  14.197  1.00 92.62           C
ATOM    434  O   ALA A  47      14.078  -2.965  13.076  1.00 92.62           O
ATOM    435  HA  ALA A  47      12.359  -4.798  13.455  1.00 92.62           H
ATOM    436  CB  ALA A  47      11.356  -3.560  14.892  1.00 92.62           C
ATOM    437 1HB  ALA A  47      10.525  -4.258  14.992  1.00 92.62           H
ATOM    438 2HB  ALA A  47      11.567  -3.105  15.860  1.00 92.62           H
ATOM    439 3HB  ALA A  47      11.093  -2.783  14.174  1.00 92.62           H
ATOM    440  HN  ALA A  47      12.381  -5.369  16.181  1.00 92.62           H
ATOM    441  N   SER A  48      14.470  -3.090  15.299  1.00 90.81           N
ATOM    442  CA  SER A  48      15.524  -2.090  15.288  1.00 90.81           C
ATOM    443  C   SER A  48      16.688  -2.567  14.418  1.00 90.81           C
ATOM    444  O   SER A  48      17.466  -1.756  13.917  1.00 90.81           O
ATOM    445  HA  SER A  48      15.069  -1.196  14.862  1.00 90.81           H
ATOM    446  CB  SER A  48      16.011  -1.787  16.707  1.00 90.81           C
ATOM    447 1HB  SER A  48      16.626  -0.887  16.694  1.00 90.81           H
ATOM    448 2HB  SER A  48      15.154  -1.578  17.347  1.00 90.81           H
ATOM    449  OG  SER A  48      16.762  -2.867  17.255  1.00 90.81           O
ATOM    450  HG  SER A  48      16.332  -3.738  17.017  1.00 90.81           H
ATOM    451  HN  SER A  48      14.306  -3.521  16.187  1.00 90.81           H
ATOM    452  N   HIS A  49      16.771  -3.880  14.264  1.00 86.93           N
ATOM    453  CA  HIS A  49      17.864  -4.478  13.517  1.00 86.93           C
ATOM    454  C   HIS A  49      17.413  -4.756  12.081  1.00 86.93           C
ATOM    455  O   HIS A  49      18.179  -4.563  11.138  1.00 86.93           O
ATOM    456  HA  HIS A  49      18.670  -3.745  13.500  1.00 86.93           H
ATOM    457  CB  HIS A  49      18.387  -5.729  14.226  1.00 86.93           C
ATOM    458 1HB  HIS A  49      17.546  -6.386  14.450  1.00 86.93           H
ATOM    459 2HB  HIS A  49      19.043  -6.272  13.547  1.00 86.93           H
ATOM    460  CG  HIS A  49      19.137  -5.441  15.505  1.00 86.93           C
ATOM    461  ND1 HIS A  49      20.226  -4.589  15.560  1.00 86.93           N
ATOM    462  HD1 HIS A  49      20.618  -4.091  14.787  1.00 86.93           H
ATOM    463  CD2 HIS A  49      18.942  -5.900  16.775  1.00 86.93           C
ATOM    464  HD2 HIS A  49      18.163  -6.595  17.089  1.00 86.93           H
ATOM    465  CE1 HIS A  49      20.660  -4.546  16.811  1.00 86.93           C
ATOM    466  HE1 HIS A  49      21.505  -3.962  17.176  1.00 86.93           H
ATOM    467  NE2 HIS A  49      19.863  -5.359  17.562  1.00 86.93           N
ATOM    468  HN  HIS A  49      16.110  -4.530  14.639  1.00 86.93           H
ATOM    469  N   PHE A  50      16.172  -5.204  11.961  1.00 89.26           N
ATOM    470  CA  PHE A  50      15.699  -5.771  10.710  1.00 89.26           C
ATOM    471  C   PHE A  50      15.211  -4.675   9.761  1.00 89.26           C
ATOM    472  O   PHE A  50      15.537  -4.685   8.575  1.00 89.26           O
ATOM    473  HA  PHE A  50      16.539  -6.296  10.254  1.00 89.26           H
ATOM    474  CB  PHE A  50      14.527  -6.693  11.051  1.00 89.26           C
ATOM    475 1HB  PHE A  50      14.859  -7.432  11.780  1.00 89.26           H
ATOM    476 2HB  PHE A  50      13.742  -6.105  11.528  1.00 89.26           H
ATOM    477  CG  PHE A  50      13.935  -7.420   9.842  1.00 89.26           C
ATOM    478  CD1 PHE A  50      12.742  -7.020   9.324  1.00 89.26           C
ATOM    479  HD1 PHE A  50      12.209  -6.181   9.770  1.00 89.26           H
ATOM    480  CD2 PHE A  50      14.600  -8.468   9.286  1.00 89.26           C
ATOM    481  HD2 PHE A  50      15.556  -8.789   9.701  1.00 89.26           H
ATOM    482  CE1 PHE A  50      12.193  -7.695   8.202  1.00 89.26           C
ATOM    483  HE1 PHE A  50      11.238  -7.374   7.787  1.00 89.26           H
ATOM    484  CE2 PHE A  50      14.051  -9.143   8.164  1.00 89.26           C
ATOM    485  HE2 PHE A  50      14.585  -9.982   7.718  1.00 89.26           H
ATOM    486  CZ  PHE A  50      12.859  -8.742   7.646  1.00 89.26           C
ATOM    487  HZ  PHE A  50      12.437  -9.260   6.785  1.00 89.26           H
ATOM    488  HN  PHE A  50      15.497  -5.185  12.698  1.00 89.26           H
ATOM    489  N   LEU A  51      14.438  -3.755  10.319  1.00 92.84           N
ATOM    490  CA  LEU A  51      13.651  -2.844   9.505  1.00 92.84           C
ATOM    491  C   LEU A  51      14.575  -1.797   8.880  1.00 92.84           C
ATOM    492  O   LEU A  51      14.505  -1.539   7.679  1.00 92.84           O
ATOM    493  HA  LEU A  51      13.200  -3.429   8.703  1.00 92.84           H
ATOM    494  CB  LEU A  51      12.508  -2.244  10.325  1.00 92.84           C
ATOM    495 1HB  LEU A  51      12.935  -1.731  11.187  1.00 92.84           H
ATOM    496 2HB  LEU A  51      12.010  -1.487   9.718  1.00 92.84           H
ATOM    497  CG  LEU A  51      11.451  -3.230  10.826  1.00 92.84           C
ATOM    498  HG  LEU A  51      11.938  -3.943  11.492  1.00 92.84           H
ATOM    499  CD1 LEU A  51      10.374  -2.513  11.642  1.00 92.84           C
ATOM    500 1HD1 LEU A  51      10.834  -2.026  12.502  1.00 92.84           H
ATOM    501 2HD1 LEU A  51       9.885  -1.764  11.019  1.00 92.84           H
ATOM    502 3HD1 LEU A  51       9.636  -3.238  11.986  1.00 92.84           H
ATOM    503  CD2 LEU A  51      10.854  -4.030   9.666  1.00 92.84           C
ATOM    504 1HD2 LEU A  51      10.386  -3.348   8.957  1.00 92.84           H
ATOM    505 2HD2 LEU A  51      11.645  -4.589   9.165  1.00 92.84           H
ATOM    506 3HD2 LEU A  51      10.106  -4.724  10.050  1.00 92.84           H
ATOM    507  HN  LEU A  51      14.344  -3.627  11.306  1.00 92.84           H
ATOM    508  N   PRO A  52      15.456  -1.179   9.678  1.00 94.30           N
ATOM    509  CA  PRO A  52      16.174   0.016   9.227  1.00 94.30           C
ATOM    510  C   PRO A  52      16.880  -0.203   7.899  1.00 94.30           C
ATOM    511  O   PRO A  52      16.753   0.608   6.983  1.00 94.30           O
ATOM    512  HA  PRO A  52      15.471   0.829   9.045  1.00 94.30           H
ATOM    513  CB  PRO A  52      17.166   0.292  10.359  1.00 94.30           C
ATOM    514 1HB  PRO A  52      18.125  -0.193  10.178  1.00 94.30           H
ATOM    515 2HB  PRO A  52      17.364   1.358  10.468  1.00 94.30           H
ATOM    516  CG  PRO A  52      16.468  -0.281  11.587  1.00 94.30           C
ATOM    517 1HG  PRO A  52      17.171  -0.482  12.395  1.00 94.30           H
ATOM    518 2HG  PRO A  52      15.727   0.410  11.990  1.00 94.30           H
ATOM    519  CD  PRO A  52      15.832  -1.554  11.053  1.00 94.30           C
ATOM    520 1HD  PRO A  52      16.530  -2.390  11.063  1.00 94.30           H
ATOM    521 2HD  PRO A  52      14.970  -1.856  11.648  1.00 94.30           H
ATOM    522  N   PRO A  53      17.639  -1.299   7.763  1.00 95.08           N
ATOM    523  CA  PRO A  53      18.442  -1.516   6.557  1.00 95.08           C
ATOM    524  C   PRO A  53      17.582  -1.790   5.334  1.00 95.08           C
ATOM    525  O   PRO A  53      17.928  -1.385   4.225  1.00 95.08           O
ATOM    526  HA  PRO A  53      19.005  -0.616   6.313  1.00 95.08           H
ATOM    527  CB  PRO A  53      19.317  -2.719   6.916  1.00 95.08           C
ATOM    528 1HB  PRO A  53      19.529  -3.336   6.043  1.00 95.08           H
ATOM    529 2HB  PRO A  53      20.278  -2.407   7.326  1.00 95.08           H
ATOM    530  CG  PRO A  53      18.499  -3.463   7.933  1.00 95.08           C
ATOM    531 1HG  PRO A  53      17.786  -4.132   7.451  1.00 95.08           H
ATOM    532 2HG  PRO A  53      19.131  -4.079   8.573  1.00 95.08           H
ATOM    533  CD  PRO A  53      17.795  -2.403   8.728  1.00 95.08           C
ATOM    534 1HD  PRO A  53      16.831  -2.753   9.097  1.00 95.08           H
ATOM    535 2HD  PRO A  53      18.378  -2.098   9.596  1.00 95.08           H
ATOM    536  N   LEU A  54      16.474  -2.476   5.570  1.00 92.73           N
ATOM    537  CA  LEU A  54      15.598  -2.880   4.483  1.00 92.73           C
ATOM    538  C   LEU A  54      14.892  -1.647   3.918  1.00 92.73           C
ATOM    539  O   LEU A  54      14.746  -1.513   2.704  1.00 92.73           O
ATOM    540  HA  LEU A  54      16.224  -3.309   3.701  1.00 92.73           H
ATOM    541  CB  LEU A  54      14.639  -3.979   4.948  1.00 92.73           C
ATOM    542 1HB  LEU A  54      14.112  -3.622   5.833  1.00 92.73           H
ATOM    543 2HB  LEU A  54      13.891  -4.132   4.171  1.00 92.73           H
ATOM    544  CG  LEU A  54      15.277  -5.330   5.278  1.00 92.73           C
ATOM    545  HG  LEU A  54      16.012  -5.177   6.068  1.00 92.73           H
ATOM    546  CD1 LEU A  54      14.234  -6.312   5.815  1.00 92.73           C
ATOM    547 1HD1 LEU A  54      13.786  -5.906   6.722  1.00 92.73           H
ATOM    548 2HD1 LEU A  54      13.458  -6.465   5.064  1.00 92.73           H
ATOM    549 3HD1 LEU A  54      14.713  -7.264   6.041  1.00 92.73           H
ATOM    550  CD2 LEU A  54      16.024  -5.893   4.068  1.00 92.73           C
ATOM    551 1HD2 LEU A  54      15.327  -6.028   3.240  1.00 92.73           H
ATOM    552 2HD2 LEU A  54      16.811  -5.199   3.771  1.00 92.73           H
ATOM    553 3HD2 LEU A  54      16.468  -6.854   4.329  1.00 92.73           H
ATOM    554  HN  LEU A  54      16.173  -2.755   6.482  1.00 92.73           H
ATOM    555  N   TYR A  55      14.473  -0.776   4.825  1.00 93.32           N
ATOM    556  CA  TYR A  55      13.757   0.426   4.433  1.00 93.32           C
ATOM    557  C   TYR A  55      14.661   1.367   3.635  1.00 93.32           C
ATOM    558  O   TYR A  55      14.223   1.978   2.662  1.00 93.32           O
ATOM    559  HA  TYR A  55      12.915   0.128   3.809  1.00 93.32           H
ATOM    560  CB  TYR A  55      13.346   1.115   5.736  1.00 93.32           C
ATOM    561 1HB  TYR A  55      14.197   1.119   6.417  1.00 93.32           H
ATOM    562 2HB  TYR A  55      13.104   2.156   5.524  1.00 93.32           H
ATOM    563  CG  TYR A  55      12.153   0.461   6.436  1.00 93.32           C
ATOM    564  CD1 TYR A  55      11.580  -0.676   5.906  1.00 93.32           C
ATOM    565  HD1 TYR A  55      11.978  -1.109   4.988  1.00 93.32           H
ATOM    566  CD2 TYR A  55      11.650   1.010   7.599  1.00 93.32           C
ATOM    567  HD2 TYR A  55      12.103   1.909   8.018  1.00 93.32           H
ATOM    568  CE1 TYR A  55      10.458  -1.292   6.565  1.00 93.32           C
ATOM    569  HE1 TYR A  55       9.996  -2.191   6.157  1.00 93.32           H
ATOM    570  CE2 TYR A  55      10.528   0.395   8.258  1.00 93.32           C
ATOM    571  HE2 TYR A  55      10.120   0.817   9.176  1.00 93.32           H
ATOM    572  CZ  TYR A  55       9.987  -0.726   7.709  1.00 93.32           C
ATOM    573  OH  TYR A  55       8.927  -1.307   8.331  1.00 93.32           O
ATOM    574  HH  TYR A  55       8.587  -2.073   7.785  1.00 93.32           H
ATOM    575  HN  TYR A  55      14.615  -0.882   5.809  1.00 93.32           H
ATOM    576  N   TRP A  56      15.907   1.455   4.078  1.00 91.57           N
ATOM    577  CA  TRP A  56      16.886   2.286   3.398  1.00 91.57           C
ATOM    578  C   TRP A  56      17.082   1.728   1.986  1.00 91.57           C
ATOM    579  O   TRP A  56      17.148   2.485   1.019  1.00 91.57           O
ATOM    580  HA  TRP A  56      16.485   3.298   3.346  1.00 91.57           H
ATOM    581  CB  TRP A  56      18.189   2.364   4.196  1.00 91.57           C
ATOM    582 1HB  TRP A  56      18.402   1.382   4.619  1.00 91.57           H
ATOM    583 2HB  TRP A  56      19.007   2.601   3.515  1.00 91.57           H
ATOM    584  CG  TRP A  56      18.167   3.396   5.324  1.00 91.57           C
ATOM    585  CD1 TRP A  56      18.269   3.180   6.643  1.00 91.57           C
ATOM    586  HD1 TRP A  56      18.385   2.195   7.096  1.00 91.57           H
ATOM    587  CD2 TRP A  56      18.031   4.826   5.179  1.00 91.57           C
ATOM    588  NE1 TRP A  56      18.208   4.360   7.355  1.00 91.57           N
ATOM    589  HE1 TRP A  56      18.261   4.455   8.349  1.00 91.57           H
ATOM    590  CE2 TRP A  56      18.059   5.393   6.437  1.00 91.57           C
ATOM    591  CE3 TRP A  56      17.889   5.613   4.023  1.00 91.57           C
ATOM    592  HE3 TRP A  56      17.864   5.190   3.019  1.00 91.57           H
ATOM    593  CZ2 TRP A  56      17.949   6.771   6.659  1.00 91.57           C
ATOM    594  HZ2 TRP A  56      17.974   7.194   7.663  1.00 91.57           H
ATOM    595  CZ3 TRP A  56      17.781   6.989   4.262  1.00 91.57           C
ATOM    596  HZ3 TRP A  56      17.669   7.645   3.400  1.00 91.57           H
ATOM    597  CH2 TRP A  56      17.807   7.575   5.522  1.00 91.57           C
ATOM    598  HH2 TRP A  56      17.717   8.657   5.624  1.00 91.57           H
ATOM    599  HN  TRP A  56      16.250   0.971   4.883  1.00 91.57           H
ATOM    600  N   LEU A  57      17.168   0.408   1.913  1.00 92.90           N
ATOM    601  CA  LEU A  57      17.367  -0.259   0.638  1.00 92.90           C
ATOM    602  C   LEU A  57      16.190   0.056  -0.286  1.00 92.90           C
ATOM    603  O   LEU A  57      16.386   0.469  -1.428  1.00 92.90           O
ATOM    604  HA  LEU A  57      18.274   0.149   0.193  1.00 92.90           H
ATOM    605  CB  LEU A  57      17.600  -1.757   0.848  1.00 92.90           C
ATOM    606 1HB  LEU A  57      18.462  -1.882   1.503  1.00 92.90           H
ATOM    607 2HB  LEU A  57      16.738  -2.169   1.373  1.00 92.90           H
ATOM    608  CG  LEU A  57      17.833  -2.583  -0.419  1.00 92.90           C
ATOM    609  HG  LEU A  57      17.019  -2.379  -1.114  1.00 92.90           H
ATOM    610  CD1 LEU A  57      19.133  -2.172  -1.111  1.00 92.90           C
ATOM    611 1HD1 LEU A  57      19.081  -1.118  -1.386  1.00 92.90           H
ATOM    612 2HD1 LEU A  57      19.972  -2.329  -0.432  1.00 92.90           H
ATOM    613 3HD1 LEU A  57      19.274  -2.774  -2.008  1.00 92.90           H
ATOM    614  CD2 LEU A  57      17.797  -4.082  -0.110  1.00 92.90           C
ATOM    615 1HD2 LEU A  57      18.577  -4.322   0.613  1.00 92.90           H
ATOM    616 2HD2 LEU A  57      16.824  -4.344   0.305  1.00 92.90           H
ATOM    617 3HD2 LEU A  57      17.965  -4.646  -1.027  1.00 92.90           H
ATOM    618  HN  LEU A  57      17.105  -0.201   2.704  1.00 92.90           H
ATOM    619  N   VAL A  58      14.992  -0.150   0.242  1.00 94.64           N
ATOM    620  CA  VAL A  58      13.785   0.039  -0.545  1.00 94.64           C
ATOM    621  C   VAL A  58      13.714   1.491  -1.021  1.00 94.64           C
ATOM    622  O   VAL A  58      13.376   1.754  -2.174  1.00 94.64           O
ATOM    623  HA  VAL A  58      13.854  -0.613  -1.416  1.00 94.64           H
ATOM    624  CB  VAL A  58      12.559  -0.384   0.268  1.00 94.64           C
ATOM    625  HB  VAL A  58      12.581   0.157   1.214  1.00 94.64           H
ATOM    626  CG1 VAL A  58      11.265  -0.011  -0.457  1.00 94.64           C
ATOM    627 1HG1 VAL A  58      11.230   1.068  -0.606  1.00 94.64           H
ATOM    628 2HG1 VAL A  58      11.233  -0.513  -1.425  1.00 94.64           H
ATOM    629 3HG1 VAL A  58      10.410  -0.323   0.142  1.00 94.64           H
ATOM    630  CG2 VAL A  58      12.600  -1.881   0.582  1.00 94.64           C
ATOM    631 1HG2 VAL A  58      12.614  -2.448  -0.349  1.00 94.64           H
ATOM    632 2HG2 VAL A  58      13.497  -2.107   1.159  1.00 94.64           H
ATOM    633 3HG2 VAL A  58      11.718  -2.155   1.160  1.00 94.64           H
ATOM    634  HN  VAL A  58      14.840  -0.441   1.186  1.00 94.64           H
ATOM    635  N   PHE A  59      14.037   2.396  -0.109  1.00 95.42           N
ATOM    636  CA  PHE A  59      13.980   3.816  -0.411  1.00 95.42           C
ATOM    637  C   PHE A  59      14.887   4.162  -1.593  1.00 95.42           C
ATOM    638  O   PHE A  59      14.442   4.776  -2.562  1.00 95.42           O
ATOM    639  HA  PHE A  59      12.947   4.051  -0.666  1.00 95.42           H
ATOM    640  CB  PHE A  59      14.477   4.558   0.832  1.00 95.42           C
ATOM    641 1HB  PHE A  59      13.778   4.384   1.650  1.00 95.42           H
ATOM    642 2HB  PHE A  59      15.435   4.135   1.136  1.00 95.42           H
ATOM    643  CG  PHE A  59      14.642   6.066   0.632  1.00 95.42           C
ATOM    644  CD1 PHE A  59      15.885   6.614   0.591  1.00 95.42           C
ATOM    645  HD1 PHE A  59      16.765   5.980   0.701  1.00 95.42           H
ATOM    646  CD2 PHE A  59      13.544   6.857   0.496  1.00 95.42           C
ATOM    647  HD2 PHE A  59      12.548   6.418   0.528  1.00 95.42           H
ATOM    648  CE1 PHE A  59      16.038   8.014   0.406  1.00 95.42           C
ATOM    649  HE1 PHE A  59      17.035   8.454   0.373  1.00 95.42           H
ATOM    650  CE2 PHE A  59      13.697   8.257   0.310  1.00 95.42           C
ATOM    651  HE2 PHE A  59      12.818   8.892   0.201  1.00 95.42           H
ATOM    652  CZ  PHE A  59      14.941   8.806   0.269  1.00 95.42           C
ATOM    653  HZ  PHE A  59      15.058   9.880   0.127  1.00 95.42           H
ATOM    654  HN  PHE A  59      14.334   2.173   0.820  1.00 95.42           H
ATOM    655  N   ILE A  60      16.142   3.754  -1.475  1.00 93.28           N
ATOM    656  CA  ILE A  60      17.152   4.153  -2.440  1.00 93.28           C
ATOM    657  C   ILE A  60      16.760   3.638  -3.826  1.00 93.28           C
ATOM    658  O   ILE A  60      16.702   4.407  -4.784  1.00 93.28           O
ATOM    659  HA  ILE A  60      17.165   5.243  -2.468  1.00 93.28           H
ATOM    660  CB  ILE A  60      18.539   3.695  -1.984  1.00 93.28           C
ATOM    661  HB  ILE A  60      18.477   2.643  -1.708  1.00 93.28           H
ATOM    662  CG1 ILE A  60      18.987   4.463  -0.738  1.00 93.28           C
ATOM    663 1HG1 ILE A  60      19.230   5.491  -1.008  1.00 93.28           H
ATOM    664 2HG1 ILE A  60      18.169   4.507  -0.020  1.00 93.28           H
ATOM    665  CG2 ILE A  60      19.555   3.806  -3.122  1.00 93.28           C
ATOM    666 1HG2 ILE A  60      19.237   3.179  -3.955  1.00 93.28           H
ATOM    667 2HG2 ILE A  60      19.620   4.843  -3.451  1.00 93.28           H
ATOM    668 3HG2 ILE A  60      20.532   3.474  -2.770  1.00 93.28           H
ATOM    669  CD1 ILE A  60      20.205   3.798  -0.093  1.00 93.28           C
ATOM    670 1HD1 ILE A  60      19.951   2.778   0.197  1.00 93.28           H
ATOM    671 2HD1 ILE A  60      21.029   3.778  -0.807  1.00 93.28           H
ATOM    672 3HD1 ILE A  60      20.503   4.363   0.790  1.00 93.28           H
ATOM    673  HN  ILE A  60      16.470   3.163  -0.739  1.00 93.28           H
ATOM    674  N   VAL A  61      16.501   2.340  -3.888  1.00 93.81           N
ATOM    675  CA  VAL A  61      16.252   1.687  -5.162  1.00 93.81           C
ATOM    676  C   VAL A  61      14.944   2.214  -5.754  1.00 93.81           C
ATOM    677  O   VAL A  61      14.863   2.481  -6.952  1.00 93.81           O
ATOM    678  HA  VAL A  61      17.071   1.950  -5.832  1.00 93.81           H
ATOM    679  CB  VAL A  61      16.257   0.168  -4.981  1.00 93.81           C
ATOM    680  HB  VAL A  61      15.494  -0.085  -4.245  1.00 93.81           H
ATOM    681  CG1 VAL A  61      15.900  -0.542  -6.289  1.00 93.81           C
ATOM    682 1HG1 VAL A  61      14.906  -0.231  -6.611  1.00 93.81           H
ATOM    683 2HG1 VAL A  61      16.629  -0.279  -7.055  1.00 93.81           H
ATOM    684 3HG1 VAL A  61      15.911  -1.620  -6.132  1.00 93.81           H
ATOM    685  CG2 VAL A  61      17.606  -0.316  -4.445  1.00 93.81           C
ATOM    686 1HG2 VAL A  61      18.394  -0.046  -5.148  1.00 93.81           H
ATOM    687 2HG2 VAL A  61      17.803   0.152  -3.480  1.00 93.81           H
ATOM    688 3HG2 VAL A  61      17.582  -1.399  -4.326  1.00 93.81           H
ATOM    689  HN  VAL A  61      16.460   1.739  -3.090  1.00 93.81           H
ATOM    690  N   GLY A  62      13.951   2.349  -4.887  1.00 95.40           N
ATOM    691  CA  GLY A  62      12.618   2.722  -5.328  1.00 95.40           C
ATOM    692  C   GLY A  62      12.588   4.169  -5.823  1.00 95.40           C
ATOM    693  O   GLY A  62      11.969   4.467  -6.843  1.00 95.40           O
ATOM    694 1HA  GLY A  62      12.294   2.054  -6.126  1.00 95.40           H
ATOM    695 2HA  GLY A  62      11.912   2.601  -4.506  1.00 95.40           H
ATOM    696  HN  GLY A  62      14.046   2.208  -3.901  1.00 95.40           H
ATOM    697  N   ALA A  63      13.267   5.030  -5.078  1.00 95.31           N
ATOM    698  CA  ALA A  63      13.286   6.446  -5.401  1.00 95.31           C
ATOM    699  C   ALA A  63      13.919   6.642  -6.780  1.00 95.31           C
ATOM    700  O   ALA A  63      13.389   7.377  -7.612  1.00 95.31           O
ATOM    701  HA  ALA A  63      12.253   6.794  -5.432  1.00 95.31           H
ATOM    702  CB  ALA A  63      14.030   7.210  -4.304  1.00 95.31           C
ATOM    703 1HB  ALA A  63      13.524   7.062  -3.351  1.00 95.31           H
ATOM    704 2HB  ALA A  63      15.053   6.840  -4.234  1.00 95.31           H
ATOM    705 3HB  ALA A  63      14.044   8.273  -4.547  1.00 95.31           H
ATOM    706  HN  ALA A  63      13.795   4.774  -4.269  1.00 95.31           H
ATOM    707  N   LEU A  64      15.044   5.971  -6.980  1.00 89.82           N
ATOM    708  CA  LEU A  64      15.755   6.062  -8.244  1.00 89.82           C
ATOM    709  C   LEU A  64      14.865   5.525  -9.366  1.00 89.82           C
ATOM    710  O   LEU A  64      14.722   6.162 -10.409  1.00 89.82           O
ATOM    711  HA  LEU A  64      15.950   7.118  -8.433  1.00 89.82           H
ATOM    712  CB  LEU A  64      17.112   5.362  -8.147  1.00 89.82           C
ATOM    713 1HB  LEU A  64      16.953   4.357  -7.756  1.00 89.82           H
ATOM    714 2HB  LEU A  64      17.515   5.252  -9.154  1.00 89.82           H
ATOM    715  CG  LEU A  64      18.164   6.055  -7.279  1.00 89.82           C
ATOM    716  HG  LEU A  64      17.731   6.234  -6.295  1.00 89.82           H
ATOM    717  CD1 LEU A  64      19.387   5.158  -7.078  1.00 89.82           C
ATOM    718 1HD1 LEU A  64      19.083   4.233  -6.587  1.00 89.82           H
ATOM    719 2HD1 LEU A  64      19.831   4.926  -8.047  1.00 89.82           H
ATOM    720 3HD1 LEU A  64      20.120   5.675  -6.458  1.00 89.82           H
ATOM    721  CD2 LEU A  64      18.543   7.418  -7.861  1.00 89.82           C
ATOM    722 1HD2 LEU A  64      18.949   7.285  -8.864  1.00 89.82           H
ATOM    723 2HD2 LEU A  64      17.657   8.052  -7.909  1.00 89.82           H
ATOM    724 3HD2 LEU A  64      19.293   7.889  -7.225  1.00 89.82           H
ATOM    725  HN  LEU A  64      15.468   5.374  -6.299  1.00 89.82           H
ATOM    726  N   GLY A  65      14.289   4.359  -9.114  1.00 93.32           N
ATOM    727  CA  GLY A  65      13.557   3.647 -10.147  1.00 93.32           C
ATOM    728  C   GLY A  65      12.330   4.443 -10.598  1.00 93.32           C
ATOM    729  O   GLY A  65      12.141   4.676 -11.791  1.00 93.32           O
ATOM    730 1HA  GLY A  65      14.210   3.465 -11.001  1.00 93.32           H
ATOM    731 2HA  GLY A  65      13.245   2.672  -9.772  1.00 93.32           H
ATOM    732  HN  GLY A  65      14.316   3.902  -8.225  1.00 93.32           H
ATOM    733  N   ASN A  66      11.529   4.838  -9.619  1.00 90.94           N
ATOM    734  CA  ASN A  66      10.258   5.482  -9.906  1.00 90.94           C
ATOM    735  C   ASN A  66      10.517   6.866 -10.506  1.00 90.94           C
ATOM    736  O   ASN A  66       9.766   7.324 -11.365  1.00 90.94           O
ATOM    737  HA  ASN A  66       9.750   4.815 -10.602  1.00 90.94           H
ATOM    738  CB  ASN A  66       9.433   5.665  -8.631  1.00 90.94           C
ATOM    739 1HB  ASN A  66      10.076   6.022  -7.826  1.00 90.94           H
ATOM    740 2HB  ASN A  66       8.672   6.429  -8.793  1.00 90.94           H
ATOM    741  CG  ASN A  66       8.766   4.353  -8.216  1.00 90.94           C
ATOM    742  OD1 ASN A  66       7.896   3.828  -8.891  1.00 90.94           O
ATOM    743  ND2 ASN A  66       9.221   3.854  -7.070  1.00 90.94           N
ATOM    744 1HD2 ASN A  66       9.937   4.335  -6.564  1.00 90.94           H
ATOM    745 2HD2 ASN A  66       8.847   2.997  -6.714  1.00 90.94           H
ATOM    746  HN  ASN A  66      11.735   4.724  -8.647  1.00 90.94           H
ATOM    747  N   SER A  67      11.582   7.493 -10.028  1.00 91.38           N
ATOM    748  CA  SER A  67      12.000   8.776 -10.567  1.00 91.38           C
ATOM    749  C   SER A  67      12.319   8.638 -12.057  1.00 91.38           C
ATOM    750  O   SER A  67      11.992   9.520 -12.850  1.00 91.38           O
ATOM    751  HA  SER A  67      11.150   9.442 -10.418  1.00 91.38           H
ATOM    752  CB  SER A  67      13.213   9.321  -9.812  1.00 91.38           C
ATOM    753 1HB  SER A  67      14.033   8.606  -9.879  1.00 91.38           H
ATOM    754 2HB  SER A  67      13.553  10.241 -10.289  1.00 91.38           H
ATOM    755  OG  SER A  67      12.919   9.579  -8.442  1.00 91.38           O
ATOM    756  HG  SER A  67      13.442   8.959  -7.857  1.00 91.38           H
ATOM    757  HN  SER A  67      12.154   7.139  -9.287  1.00 91.38           H
ATOM    758  N   LEU A  68      12.954   7.524 -12.393  1.00 86.26           N
ATOM    759  CA  LEU A  68      13.325   7.262 -13.773  1.00 86.26           C
ATOM    760  C   LEU A  68      12.058   7.083 -14.612  1.00 86.26           C
ATOM    761  O   LEU A  68      11.987   7.558 -15.745  1.00 86.26           O
ATOM    762  HA  LEU A  68      13.861   8.137 -14.139  1.00 86.26           H
ATOM    763  CB  LEU A  68      14.287   6.075 -13.853  1.00 86.26           C
ATOM    764 1HB  LEU A  68      14.893   6.062 -12.947  1.00 86.26           H
ATOM    765 2HB  LEU A  68      13.700   5.156 -13.856  1.00 86.26           H
ATOM    766  CG  LEU A  68      15.225   6.052 -15.061  1.00 86.26           C
ATOM    767  HG  LEU A  68      14.827   6.730 -15.816  1.00 86.26           H
ATOM    768  CD1 LEU A  68      16.617   6.562 -14.684  1.00 86.26           C
ATOM    769 1HD1 LEU A  68      16.542   7.586 -14.319  1.00 86.26           H
ATOM    770 2HD1 LEU A  68      17.038   5.928 -13.903  1.00 86.26           H
ATOM    771 3HD1 LEU A  68      17.264   6.535 -15.561  1.00 86.26           H
ATOM    772  CD2 LEU A  68      15.276   4.658 -15.689  1.00 86.26           C
ATOM    773 1HD2 LEU A  68      15.638   3.940 -14.952  1.00 86.26           H
ATOM    774 2HD2 LEU A  68      14.277   4.370 -16.017  1.00 86.26           H
ATOM    775 3HD2 LEU A  68      15.950   4.669 -16.546  1.00 86.26           H
ATOM    776  HN  LEU A  68      13.213   6.810 -11.743  1.00 86.26           H
ATOM    777  N   VAL A  69      11.088   6.398 -14.024  1.00 89.36           N
ATOM    778  CA  VAL A  69       9.837   6.130 -14.713  1.00 89.36           C
ATOM    779  C   VAL A  69       9.183   7.455 -15.108  1.00 89.36           C
ATOM    780  O   VAL A  69       8.796   7.641 -16.260  1.00 89.36           O
ATOM    781  HA  VAL A  69      10.074   5.571 -15.619  1.00 89.36           H
ATOM    782  CB  VAL A  69       8.936   5.255 -13.839  1.00 89.36           C
ATOM    783  HB  VAL A  69       8.851   5.732 -12.863  1.00 89.36           H
ATOM    784  CG1 VAL A  69       7.531   5.149 -14.435  1.00 89.36           C
ATOM    785 1HG1 VAL A  69       7.090   6.144 -14.505  1.00 89.36           H
ATOM    786 2HG1 VAL A  69       7.590   4.706 -15.429  1.00 89.36           H
ATOM    787 3HG1 VAL A  69       6.911   4.522 -13.794  1.00 89.36           H
ATOM    788  CG2 VAL A  69       9.550   3.869 -13.633  1.00 89.36           C
ATOM    789 1HG2 VAL A  69       9.679   3.381 -14.599  1.00 89.36           H
ATOM    790 2HG2 VAL A  69      10.519   3.970 -13.144  1.00 89.36           H
ATOM    791 3HG2 VAL A  69       8.889   3.268 -13.008  1.00 89.36           H
ATOM    792  HN  VAL A  69      11.148   6.029 -13.096  1.00 89.36           H
ATOM    793  N   ILE A  70       9.080   8.342 -14.129  1.00 89.62           N
ATOM    794  CA  ILE A  70       8.404   9.611 -14.337  1.00 89.62           C
ATOM    795  C   ILE A  70       9.127  10.395 -15.435  1.00 89.62           C
ATOM    796  O   ILE A  70       8.488  10.995 -16.297  1.00 89.62           O
ATOM    797  HA  ILE A  70       7.393   9.390 -14.680  1.00 89.62           H
ATOM    798  CB  ILE A  70       8.278  10.374 -13.017  1.00 89.62           C
ATOM    799  HB  ILE A  70       9.255  10.383 -12.533  1.00 89.62           H
ATOM    800  CG1 ILE A  70       7.308   9.670 -12.067  1.00 89.62           C
ATOM    801 1HG1 ILE A  70       6.300   9.703 -12.480  1.00 89.62           H
ATOM    802 2HG1 ILE A  70       7.582   8.618 -11.976  1.00 89.62           H
ATOM    803  CG2 ILE A  70       7.883  11.832 -13.262  1.00 89.62           C
ATOM    804 1HG2 ILE A  70       8.643  12.317 -13.875  1.00 89.62           H
ATOM    805 2HG2 ILE A  70       6.924  11.867 -13.779  1.00 89.62           H
ATOM    806 3HG2 ILE A  70       7.801  12.352 -12.308  1.00 89.62           H
ATOM    807  CD1 ILE A  70       7.321  10.326 -10.685  1.00 89.62           C
ATOM    808 1HD1 ILE A  70       8.325  10.270 -10.265  1.00 89.62           H
ATOM    809 2HD1 ILE A  70       7.023  11.371 -10.776  1.00 89.62           H
ATOM    810 3HD1 ILE A  70       6.623   9.806 -10.029  1.00 89.62           H
ATOM    811  HN  ILE A  70       9.448   8.205 -13.209  1.00 89.62           H
ATOM    812  N   LEU A  71      10.449  10.364 -15.366  1.00 84.88           N
ATOM    813  CA  LEU A  71      11.265  11.109 -16.310  1.00 84.88           C
ATOM    814  C   LEU A  71      10.975  10.615 -17.729  1.00 84.88           C
ATOM    815  O   LEU A  71      10.821  11.416 -18.649  1.00 84.88           O
ATOM    816  HA  LEU A  71      10.971  12.156 -16.242  1.00 84.88           H
ATOM    817  CB  LEU A  71      12.743  11.028 -15.922  1.00 84.88           C
ATOM    818 1HB  LEU A  71      12.826  11.205 -14.849  1.00 84.88           H
ATOM    819 2HB  LEU A  71      13.091  10.011 -16.105  1.00 84.88           H
ATOM    820  CG  LEU A  71      13.681  11.996 -16.645  1.00 84.88           C
ATOM    821  HG  LEU A  71      13.247  12.229 -17.618  1.00 84.88           H
ATOM    822  CD1 LEU A  71      13.805  13.315 -15.879  1.00 84.88           C
ATOM    823 1HD1 LEU A  71      12.822  13.779 -15.792  1.00 84.88           H
ATOM    824 2HD1 LEU A  71      14.203  13.120 -14.883  1.00 84.88           H
ATOM    825 3HD1 LEU A  71      14.477  13.985 -16.415  1.00 84.88           H
ATOM    826  CD2 LEU A  71      15.044  11.352 -16.900  1.00 84.88           C
ATOM    827 1HD2 LEU A  71      15.497  11.071 -15.950  1.00 84.88           H
ATOM    828 2HD2 LEU A  71      14.916  10.463 -17.518  1.00 84.88           H
ATOM    829 3HD2 LEU A  71      15.691  12.062 -17.416  1.00 84.88           H
ATOM    830  HN  LEU A  71      10.962   9.844 -14.683  1.00 84.88           H
ATOM    831  N   VAL A  72      10.908   9.298 -17.861  1.00 85.31           N
ATOM    832  CA  VAL A  72      10.729   8.685 -19.166  1.00 85.31           C
ATOM    833  C   VAL A  72       9.386   9.126 -19.751  1.00 85.31           C
ATOM    834  O   VAL A  72       9.306   9.493 -20.923  1.00 85.31           O
ATOM    835  HA  VAL A  72      11.529   9.046 -19.812  1.00 85.31           H
ATOM    836  CB  VAL A  72      10.862   7.165 -19.052  1.00 85.31           C
ATOM    837  HB  VAL A  72      10.192   6.828 -18.261  1.00 85.31           H
ATOM    838  CG1 VAL A  72      10.436   6.479 -20.352  1.00 85.31           C
ATOM    839 1HG1 VAL A  72       9.397   6.724 -20.569  1.00 85.31           H
ATOM    840 2HG1 VAL A  72      11.069   6.825 -21.169  1.00 85.31           H
ATOM    841 3HG1 VAL A  72      10.540   5.399 -20.244  1.00 85.31           H
ATOM    842  CG2 VAL A  72      12.287   6.766 -18.663  1.00 85.31           C
ATOM    843 1HG2 VAL A  72      12.984   7.122 -19.422  1.00 85.31           H
ATOM    844 2HG2 VAL A  72      12.538   7.212 -17.700  1.00 85.31           H
ATOM    845 3HG2 VAL A  72      12.353   5.681 -18.589  1.00 85.31           H
ATOM    846  HN  VAL A  72      10.975   8.655 -17.097  1.00 85.31           H
ATOM    847  N   TYR A  73       8.364   9.075 -18.910  1.00 81.76           N
ATOM    848  CA  TYR A  73       7.019   9.411 -19.344  1.00 81.76           C
ATOM    849  C   TYR A  73       6.917  10.891 -19.717  1.00 81.76           C
ATOM    850  O   TYR A  73       6.179  11.255 -20.631  1.00 81.76           O
ATOM    851  HA  TYR A  73       6.788   8.806 -20.221  1.00 81.76           H
ATOM    852  CB  TYR A  73       6.108   9.135 -18.147  1.00 81.76           C
ATOM    853 1HB  TYR A  73       6.691   9.225 -17.231  1.00 81.76           H
ATOM    854 2HB  TYR A  73       5.334   9.901 -18.108  1.00 81.76           H
ATOM    855  CG  TYR A  73       5.441   7.758 -18.176  1.00 81.76           C
ATOM    856  CD1 TYR A  73       4.520   7.458 -19.159  1.00 81.76           C
ATOM    857  HD1 TYR A  73       4.267   8.203 -19.914  1.00 81.76           H
ATOM    858  CD2 TYR A  73       5.761   6.816 -17.220  1.00 81.76           C
ATOM    859  HD2 TYR A  73       6.489   7.052 -16.444  1.00 81.76           H
ATOM    860  CE1 TYR A  73       3.892   6.163 -19.187  1.00 81.76           C
ATOM    861  HE1 TYR A  73       3.163   5.913 -19.958  1.00 81.76           H
ATOM    862  CE2 TYR A  73       5.134   5.520 -17.248  1.00 81.76           C
ATOM    863  HE2 TYR A  73       5.377   4.766 -16.499  1.00 81.76           H
ATOM    864  CZ  TYR A  73       4.230   5.257 -18.230  1.00 81.76           C
ATOM    865  OH  TYR A  73       3.638   4.033 -18.257  1.00 81.76           O
ATOM    866  HH  TYR A  73       3.085   3.939 -19.085  1.00 81.76           H
ATOM    867  HN  TYR A  73       8.444   8.810 -17.949  1.00 81.76           H
ATOM    868  N   TRP A  74       7.669  11.705 -18.990  1.00 72.17           N
ATOM    869  CA  TRP A  74       7.577  13.146 -19.144  1.00 72.17           C
ATOM    870  C   TRP A  74       8.185  13.517 -20.498  1.00 72.17           C
ATOM    871  O   TRP A  74       7.579  14.253 -21.275  1.00 72.17           O
ATOM    872  HA  TRP A  74       6.521  13.417 -19.124  1.00 72.17           H
ATOM    873  CB  TRP A  74       8.244  13.867 -17.971  1.00 72.17           C
ATOM    874 1HB  TRP A  74       7.906  13.413 -17.039  1.00 72.17           H
ATOM    875 2HB  TRP A  74       9.322  13.713 -18.029  1.00 72.17           H
ATOM    876  CG  TRP A  74       7.961  15.370 -17.921  1.00 72.17           C
ATOM    877  CD1 TRP A  74       6.871  16.019 -18.353  1.00 72.17           C
ATOM    878  HD1 TRP A  74       6.011  15.533 -18.815  1.00 72.17           H
ATOM    879  CD2 TRP A  74       8.830  16.392 -17.390  1.00 72.17           C
ATOM    880  NE1 TRP A  74       6.973  17.378 -18.140  1.00 72.17           N
ATOM    881  HE1 TRP A  74       6.289  18.068 -18.377  1.00 72.17           H
ATOM    882  CE2 TRP A  74       8.203  17.612 -17.535  1.00 72.17           C
ATOM    883  CE3 TRP A  74      10.105  16.288 -16.805  1.00 72.17           C
ATOM    884  HE3 TRP A  74      10.621  15.336 -16.678  1.00 72.17           H
ATOM    885  CZ2 TRP A  74       8.774  18.822 -17.121  1.00 72.17           C
ATOM    886  HZ2 TRP A  74       8.257  19.773 -17.247  1.00 72.17           H
ATOM    887  CZ3 TRP A  74      10.661  17.506 -16.396  1.00 72.17           C
ATOM    888  HZ3 TRP A  74      11.649  17.482 -15.936  1.00 72.17           H
ATOM    889  CH2 TRP A  74      10.043  18.743 -16.536  1.00 72.17           C
ATOM    890  HH2 TRP A  74      10.544  19.647 -16.191  1.00 72.17           H
ATOM    891  HN  TRP A  74       8.330  11.394 -18.307  1.00 72.17           H
ATOM    892  N   TYR A  75       9.377  12.991 -20.739  1.00 70.82           N
ATOM    893  CA  TYR A  75      10.190  13.456 -21.850  1.00 70.82           C
ATOM    894  C   TYR A  75       9.829  12.718 -23.141  1.00 70.82           C
ATOM    895  O   TYR A  75       9.828  13.311 -24.219  1.00 70.82           O
ATOM    896  HA  TYR A  75      10.000  14.521 -21.983  1.00 70.82           H
ATOM    897  CB  TYR A  75      11.638  13.130 -21.478  1.00 70.82           C
ATOM    898 1HB  TYR A  75      11.642  12.518 -20.576  1.00 70.82           H
ATOM    899 2HB  TYR A  75      12.080  12.529 -22.273  1.00 70.82           H
ATOM    900  CG  TYR A  75      12.513  14.363 -21.245  1.00 70.82           C
ATOM    901  CD1 TYR A  75      13.219  14.917 -22.293  1.00 70.82           C
ATOM    902  HD1 TYR A  75      13.152  14.476 -23.288  1.00 70.82           H
ATOM    903  CD2 TYR A  75      12.598  14.920 -19.985  1.00 70.82           C
ATOM    904  HD2 TYR A  75      12.041  14.483 -19.157  1.00 70.82           H
ATOM    905  CE1 TYR A  75      14.043  16.077 -22.074  1.00 70.82           C
ATOM    906  HE1 TYR A  75      14.605  16.525 -22.893  1.00 70.82           H
ATOM    907  CE2 TYR A  75      13.422  16.081 -19.765  1.00 70.82           C
ATOM    908  HE2 TYR A  75      13.497  16.531 -18.776  1.00 70.82           H
ATOM    909  CZ  TYR A  75      14.103  16.602 -20.820  1.00 70.82           C
ATOM    910  OH  TYR A  75      14.881  17.698 -20.613  1.00 70.82           O
ATOM    911  HH  TYR A  75      14.822  17.984 -19.656  1.00 70.82           H
ATOM    912  HN  TYR A  75       9.787  12.261 -20.192  1.00 70.82           H
ATOM    913  N   CYS A  76       9.531  11.436 -22.988  1.00 69.25           N
ATOM    914  CA  CYS A  76       9.564  10.521 -24.116  1.00 69.25           C
ATOM    915  C   CYS A  76       8.149   9.982 -24.339  1.00 69.25           C
ATOM    916  O   CYS A  76       7.526  10.269 -25.360  1.00 69.25           O
ATOM    917  HA  CYS A  76       9.898  11.099 -24.978  1.00 69.25           H
ATOM    918  CB  CYS A  76      10.577   9.395 -23.901  1.00 69.25           C
ATOM    919 1HB  CYS A  76      11.503   9.800 -23.494  1.00 69.25           H
ATOM    920 2HB  CYS A  76      10.192   8.683 -23.170  1.00 69.25           H
ATOM    921  SG  CYS A  76      10.911   8.543 -25.486  1.00 69.25           S
ATOM    922  HG  CYS A  76       9.734   7.927 -25.564  1.00 69.25           H
ATOM    923  HN  CYS A  76       9.271  11.022 -22.116  1.00 69.25           H
ATOM    924  N   THR A  77       7.685   9.211 -23.367  1.00 62.49           N
ATOM    925  CA  THR A  77       6.507   8.384 -23.567  1.00 62.49           C
ATOM    926  C   THR A  77       5.268   9.259 -23.764  1.00 62.49           C
ATOM    927  O   THR A  77       4.430   8.972 -24.618  1.00 62.49           O
ATOM    928  HA  THR A  77       6.641   7.809 -24.483  1.00 62.49           H
ATOM    929  CB  THR A  77       6.393   7.428 -22.377  1.00 62.49           C
ATOM    930  HB  THR A  77       6.075   7.960 -21.480  1.00 62.49           H
ATOM    931  OG1 THR A  77       7.674   6.810 -22.304  1.00 62.49           O
ATOM    932  HG1 THR A  77       7.795   6.181 -23.072  1.00 62.49           H
ATOM    933  CG2 THR A  77       5.434   6.267 -22.649  1.00 62.49           C
ATOM    934 1HG2 THR A  77       5.789   5.695 -23.506  1.00 62.49           H
ATOM    935 2HG2 THR A  77       4.439   6.659 -22.861  1.00 62.49           H
ATOM    936 3HG2 THR A  77       5.390   5.620 -21.773  1.00 62.49           H
ATOM    937  HN  THR A  77       8.098   9.145 -22.459  1.00 62.49           H
ATOM    938  N   ARG A  78       5.190  10.309 -22.960  1.00 57.01           N
ATOM    939  CA  ARG A  78       3.947  11.046 -22.809  1.00 57.01           C
ATOM    940  C   ARG A  78       2.789  10.083 -22.540  1.00 57.01           C
ATOM    941  O   ARG A  78       2.808   8.941 -22.996  1.00 57.01           O
ATOM    942  HA  ARG A  78       4.115  11.704 -21.956  1.00 57.01           H
ATOM    943  CB  ARG A  78       3.638  11.868 -24.061  1.00 57.01           C
ATOM    944 1HB  ARG A  78       3.571  11.208 -24.926  1.00 57.01           H
ATOM    945 2HB  ARG A  78       2.666  12.351 -23.953  1.00 57.01           H
ATOM    946  CG  ARG A  78       4.716  12.926 -24.303  1.00 57.01           C
ATOM    947 1HG  ARG A  78       4.867  13.511 -23.395  1.00 57.01           H
ATOM    948 2HG  ARG A  78       5.664  12.440 -24.530  1.00 57.01           H
ATOM    949  CD  ARG A  78       4.324  13.855 -25.454  1.00 57.01           C
ATOM    950 1HD  ARG A  78       4.212  13.281 -26.374  1.00 57.01           H
ATOM    951 2HD  ARG A  78       3.359  14.317 -25.247  1.00 57.01           H
ATOM    952  NE  ARG A  78       5.356  14.900 -25.634  1.00 57.01           N
ATOM    953  HE  ARG A  78       6.207  14.814 -25.116  1.00 57.01           H
ATOM    954  CZ  ARG A  78       5.222  15.955 -26.449  1.00 57.01           C
ATOM    955  NH1 ARG A  78       4.104  16.122 -27.169  1.00 57.01           N
ATOM    956 1HH1 ARG A  78       3.361  15.456 -27.099  1.00 57.01           H
ATOM    957 2HH1 ARG A  78       4.012  16.912 -27.775  1.00 57.01           H
ATOM    958  NH2 ARG A  78       6.224  16.842 -26.535  1.00 57.01           N
ATOM    959 1HH2 ARG A  78       6.140  17.635 -27.138  1.00 57.01           H
ATOM    960 2HH2 ARG A  78       7.055  16.710 -25.994  1.00 57.01           H
ATOM    961  HN  ARG A  78       5.956  10.657 -22.420  1.00 57.01           H
ATOM    962  N   VAL A  79       1.808  10.579 -21.800  1.00 72.52           N
ATOM    963  CA  VAL A  79       0.644   9.777 -21.465  1.00 72.52           C
ATOM    964  C   VAL A  79      -0.289   9.709 -22.676  1.00 72.52           C
ATOM    965  O   VAL A  79      -1.014  10.661 -22.960  1.00 72.52           O
ATOM    966  HA  VAL A  79       0.993   8.770 -21.235  1.00 72.52           H
ATOM    967  CB  VAL A  79      -0.038  10.339 -20.216  1.00 72.52           C
ATOM    968  HB  VAL A  79      -0.411  11.334 -20.458  1.00 72.52           H
ATOM    969  CG1 VAL A  79      -1.232   9.475 -19.807  1.00 72.52           C
ATOM    970 1HG1 VAL A  79      -1.958   9.450 -20.620  1.00 72.52           H
ATOM    971 2HG1 VAL A  79      -0.891   8.462 -19.593  1.00 72.52           H
ATOM    972 3HG1 VAL A  79      -1.698   9.898 -18.917  1.00 72.52           H
ATOM    973  CG2 VAL A  79       0.959  10.479 -19.064  1.00 72.52           C
ATOM    974 1HG2 VAL A  79       1.376   9.501 -18.824  1.00 72.52           H
ATOM    975 2HG2 VAL A  79       1.762  11.154 -19.358  1.00 72.52           H
ATOM    976 3HG2 VAL A  79       0.448  10.881 -18.189  1.00 72.52           H
ATOM    977  HN  VAL A  79       1.800  11.509 -21.433  1.00 72.52           H
ATOM    978  N   LYS A  80      -0.240   8.574 -23.358  1.00 65.61           N
ATOM    979  CA  LYS A  80      -0.983   8.412 -24.596  1.00 65.61           C
ATOM    980  C   LYS A  80      -2.215   7.542 -24.336  1.00 65.61           C
ATOM    981  O   LYS A  80      -3.221   7.660 -25.034  1.00 65.61           O
ATOM    982  HA  LYS A  80      -1.319   9.401 -24.908  1.00 65.61           H
ATOM    983  CB  LYS A  80      -0.072   7.873 -25.701  1.00 65.61           C
ATOM    984 1HB  LYS A  80       0.463   6.995 -25.341  1.00 65.61           H
ATOM    985 2HB  LYS A  80      -0.675   7.553 -26.550  1.00 65.61           H
ATOM    986  CG  LYS A  80       0.929   8.938 -26.153  1.00 65.61           C
ATOM    987 1HG  LYS A  80       0.394   9.816 -26.514  1.00 65.61           H
ATOM    988 2HG  LYS A  80       1.532   9.259 -25.303  1.00 65.61           H
ATOM    989  CD  LYS A  80       1.841   8.400 -27.258  1.00 65.61           C
ATOM    990 1HD  LYS A  80       2.355   7.505 -26.906  1.00 65.61           H
ATOM    991 2HD  LYS A  80       1.240   8.105 -28.118  1.00 65.61           H
ATOM    992  CE  LYS A  80       2.868   9.452 -27.682  1.00 65.61           C
ATOM    993 1HE  LYS A  80       2.357  10.325 -28.087  1.00 65.61           H
ATOM    994 2HE  LYS A  80       3.433   9.788 -26.813  1.00 65.61           H
ATOM    995  NZ  LYS A  80       3.791   8.895 -28.696  1.00 65.61           N
ATOM    996 1HZ  LYS A  80       4.456   9.608 -28.976  1.00 65.61           H
ATOM    997 2HZ  LYS A  80       4.289   8.104 -28.302  1.00 65.61           H
ATOM    998 3HZ  LYS A  80       3.261   8.591 -29.506  1.00 65.61           H
ATOM    999  HN  LYS A  80       0.294   7.776 -23.078  1.00 65.61           H
ATOM   1000  N   THR A  81      -2.095   6.688 -23.330  1.00 76.76           N
ATOM   1001  CA  THR A  81      -3.140   5.719 -23.043  1.00 76.76           C
ATOM   1002  C   THR A  81      -3.628   5.874 -21.601  1.00 76.76           C
ATOM   1003  O   THR A  81      -2.962   6.503 -20.780  1.00 76.76           O
ATOM   1004  HA  THR A  81      -3.990   5.927 -23.693  1.00 76.76           H
ATOM   1005  CB  THR A  81      -2.590   4.325 -23.351  1.00 76.76           C
ATOM   1006  HB  THR A  81      -3.395   3.592 -23.403  1.00 76.76           H
ATOM   1007  OG1 THR A  81      -1.618   4.102 -22.333  1.00 76.76           O
ATOM   1008  HG1 THR A  81      -1.365   3.135 -22.308  1.00 76.76           H
ATOM   1009  CG2 THR A  81      -1.783   4.288 -24.651  1.00 76.76           C
ATOM   1010 1HG2 THR A  81      -0.938   4.973 -24.573  1.00 76.76           H
ATOM   1011 2HG2 THR A  81      -2.419   4.590 -25.482  1.00 76.76           H
ATOM   1012 3HG2 THR A  81      -1.416   3.276 -24.822  1.00 76.76           H
ATOM   1013  HN  THR A  81      -1.305   6.651 -22.719  1.00 76.76           H
ATOM   1014  N   MET A  82      -4.788   5.290 -21.337  1.00 76.58           N
ATOM   1015  CA  MET A  82      -5.358   5.327 -20.001  1.00 76.58           C
ATOM   1016  C   MET A  82      -4.448   4.615 -18.998  1.00 76.58           C
ATOM   1017  O   MET A  82      -4.312   5.055 -17.857  1.00 76.58           O
ATOM   1018  HA  MET A  82      -5.436   6.384 -19.745  1.00 76.58           H
ATOM   1019  CB  MET A  82      -6.731   4.654 -20.013  1.00 76.58           C
ATOM   1020 1HB  MET A  82      -7.322   5.039 -20.844  1.00 76.58           H
ATOM   1021 2HB  MET A  82      -6.614   3.582 -20.175  1.00 76.58           H
ATOM   1022  CG  MET A  82      -7.473   4.898 -18.697  1.00 76.58           C
ATOM   1023 1HG  MET A  82      -6.973   4.369 -17.885  1.00 76.58           H
ATOM   1024 2HG  MET A  82      -7.449   5.959 -18.448  1.00 76.58           H
ATOM   1025  SD  MET A  82      -9.163   4.342 -18.836  1.00 76.58           S
ATOM   1026  CE  MET A  82      -9.784   4.832 -17.236  1.00 76.58           C
ATOM   1027 1HE  MET A  82      -9.214   4.327 -16.455  1.00 76.58           H
ATOM   1028 2HE  MET A  82      -9.680   5.911 -17.120  1.00 76.58           H
ATOM   1029 3HE  MET A  82     -10.835   4.557 -17.154  1.00 76.58           H
ATOM   1030  HN  MET A  82      -5.334   4.800 -22.016  1.00 76.58           H
ATOM   1031  N   THR A  83      -3.850   3.527 -19.459  1.00 79.32           N
ATOM   1032  CA  THR A  83      -2.947   2.757 -18.620  1.00 79.32           C
ATOM   1033  C   THR A  83      -1.709   3.584 -18.269  1.00 79.32           C
ATOM   1034  O   THR A  83      -1.219   3.527 -17.142  1.00 79.32           O
ATOM   1035  HA  THR A  83      -3.457   2.531 -17.683  1.00 79.32           H
ATOM   1036  CB  THR A  83      -2.619   1.453 -19.350  1.00 79.32           C
ATOM   1037  HB  THR A  83      -1.947   1.635 -20.188  1.00 79.32           H
ATOM   1038  OG1 THR A  83      -3.894   0.915 -19.690  1.00 79.32           O
ATOM   1039  HG1 THR A  83      -4.506   0.960 -18.900  1.00 79.32           H
ATOM   1040  CG2 THR A  83      -2.006   0.401 -18.424  1.00 79.32           C
ATOM   1041 1HG2 THR A  83      -2.708   0.169 -17.622  1.00 79.32           H
ATOM   1042 2HG2 THR A  83      -1.081   0.788 -17.996  1.00 79.32           H
ATOM   1043 3HG2 THR A  83      -1.793  -0.504 -18.992  1.00 79.32           H
ATOM   1044  HN  THR A  83      -3.973   3.171 -20.385  1.00 79.32           H
ATOM   1045  N   ASP A  84      -1.239   4.335 -19.255  1.00 81.37           N
ATOM   1046  CA  ASP A  84      -0.073   5.180 -19.061  1.00 81.37           C
ATOM   1047  C   ASP A  84      -0.352   6.176 -17.933  1.00 81.37           C
ATOM   1048  O   ASP A  84       0.541   6.503 -17.154  1.00 81.37           O
ATOM   1049  HA  ASP A  84       0.741   4.496 -18.821  1.00 81.37           H
ATOM   1050  CB  ASP A  84       0.245   5.978 -20.327  1.00 81.37           C
ATOM   1051 1HB  ASP A  84      -0.612   6.593 -20.599  1.00 81.37           H
ATOM   1052 2HB  ASP A  84       1.076   6.656 -20.135  1.00 81.37           H
ATOM   1053  CG  ASP A  84       0.599   5.045 -21.488  1.00 81.37           C
ATOM   1054  OD1 ASP A  84       1.190   3.982 -21.202  1.00 81.37           O
ATOM   1055  OD2 ASP A  84       0.270   5.417 -22.635  1.00 81.37           O
ATOM   1056  HN  ASP A  84      -1.639   4.370 -20.170  1.00 81.37           H
ATOM   1057  N   MET A  85      -1.596   6.630 -17.883  1.00 85.68           N
ATOM   1058  CA  MET A  85      -2.000   7.595 -16.874  1.00 85.68           C
ATOM   1059  C   MET A  85      -1.921   6.988 -15.472  1.00 85.68           C
ATOM   1060  O   MET A  85      -1.396   7.611 -14.550  1.00 85.68           O
ATOM   1061  HA  MET A  85      -1.294   8.421 -16.959  1.00 85.68           H
ATOM   1062  CB  MET A  85      -3.433   8.055 -17.151  1.00 85.68           C
ATOM   1063 1HB  MET A  85      -3.529   8.344 -18.198  1.00 85.68           H
ATOM   1064 2HB  MET A  85      -4.123   7.228 -16.984  1.00 85.68           H
ATOM   1065  CG  MET A  85      -3.814   9.234 -16.254  1.00 85.68           C
ATOM   1066 1HG  MET A  85      -4.885   9.422 -16.323  1.00 85.68           H
ATOM   1067 2HG  MET A  85      -3.599   8.993 -15.213  1.00 85.68           H
ATOM   1068  SD  MET A  85      -2.906  10.691 -16.742  1.00 85.68           S
ATOM   1069  CE  MET A  85      -3.213  11.736 -15.327  1.00 85.68           C
ATOM   1070 1HE  MET A  85      -4.285  11.897 -15.221  1.00 85.68           H
ATOM   1071 2HE  MET A  85      -2.827  11.253 -14.429  1.00 85.68           H
ATOM   1072 3HE  MET A  85      -2.713  12.694 -15.468  1.00 85.68           H
ATOM   1073  HN  MET A  85      -2.320   6.350 -18.513  1.00 85.68           H
ATOM   1074  N   PHE A  86      -2.450   5.779 -15.354  1.00 89.37           N
ATOM   1075  CA  PHE A  86      -2.489   5.100 -14.070  1.00 89.37           C
ATOM   1076  C   PHE A  86      -1.081   4.711 -13.613  1.00 89.37           C
ATOM   1077  O   PHE A  86      -0.760   4.807 -12.430  1.00 89.37           O
ATOM   1078  HA  PHE A  86      -2.924   5.794 -13.351  1.00 89.37           H
ATOM   1079  CB  PHE A  86      -3.320   3.830 -14.260  1.00 89.37           C
ATOM   1080 1HB  PHE A  86      -2.917   3.267 -15.102  1.00 89.37           H
ATOM   1081 2HB  PHE A  86      -3.212   3.201 -13.376  1.00 89.37           H
ATOM   1082  CG  PHE A  86      -4.808   4.090 -14.505  1.00 89.37           C
ATOM   1083  CD1 PHE A  86      -5.459   5.040 -13.782  1.00 89.37           C
ATOM   1084  HD1 PHE A  86      -4.922   5.615 -13.029  1.00 89.37           H
ATOM   1085  CD2 PHE A  86      -5.478   3.372 -15.445  1.00 89.37           C
ATOM   1086  HD2 PHE A  86      -4.956   2.611 -16.025  1.00 89.37           H
ATOM   1087  CE1 PHE A  86      -6.840   5.282 -14.009  1.00 89.37           C
ATOM   1088  HE1 PHE A  86      -7.363   6.043 -13.430  1.00 89.37           H
ATOM   1089  CE2 PHE A  86      -6.859   3.614 -15.672  1.00 89.37           C
ATOM   1090  HE2 PHE A  86      -7.396   3.038 -16.426  1.00 89.37           H
ATOM   1091  CZ  PHE A  86      -7.511   4.563 -14.949  1.00 89.37           C
ATOM   1092  HZ  PHE A  86      -8.571   4.749 -15.124  1.00 89.37           H
ATOM   1093  HN  PHE A  86      -2.847   5.266 -16.116  1.00 89.37           H
ATOM   1094  N   LEU A  87      -0.280   4.279 -14.576  1.00 85.67           N
ATOM   1095  CA  LEU A  87       1.071   3.832 -14.280  1.00 85.67           C
ATOM   1096  C   LEU A  87       1.901   5.021 -13.792  1.00 85.67           C
ATOM   1097  O   LEU A  87       2.770   4.866 -12.935  1.00 85.67           O
ATOM   1098  HA  LEU A  87       1.005   3.103 -13.473  1.00 85.67           H
ATOM   1099  CB  LEU A  87       1.675   3.116 -15.489  1.00 85.67           C
ATOM   1100 1HB  LEU A  87       1.552   3.754 -16.364  1.00 85.67           H
ATOM   1101 2HB  LEU A  87       2.747   3.006 -15.324  1.00 85.67           H
ATOM   1102  CG  LEU A  87       1.094   1.738 -15.812  1.00 85.67           C
ATOM   1103  HG  LEU A  87       0.019   1.846 -15.959  1.00 85.67           H
ATOM   1104  CD1 LEU A  87       1.675   1.189 -17.116  1.00 85.67           C
ATOM   1105 1HD1 LEU A  87       1.437   1.869 -17.935  1.00 85.67           H
ATOM   1106 2HD1 LEU A  87       2.757   1.098 -17.022  1.00 85.67           H
ATOM   1107 3HD1 LEU A  87       1.245   0.209 -17.322  1.00 85.67           H
ATOM   1108  CD2 LEU A  87       1.294   0.771 -14.643  1.00 85.67           C
ATOM   1109 1HD2 LEU A  87       2.360   0.662 -14.441  1.00 85.67           H
ATOM   1110 2HD2 LEU A  87       0.794   1.162 -13.758  1.00 85.67           H
ATOM   1111 3HD2 LEU A  87       0.872  -0.201 -14.899  1.00 85.67           H
ATOM   1112  HN  LEU A  87      -0.539   4.231 -15.540  1.00 85.67           H
ATOM   1113  N   LEU A  88       1.605   6.181 -14.359  1.00 89.53           N
ATOM   1114  CA  LEU A  88       2.292   7.401 -13.970  1.00 89.53           C
ATOM   1115  C   LEU A  88       1.927   7.749 -12.525  1.00 89.53           C
ATOM   1116  O   LEU A  88       2.805   8.021 -11.708  1.00 89.53           O
ATOM   1117  HA  LEU A  88       3.363   7.202 -14.017  1.00 89.53           H
ATOM   1118  CB  LEU A  88       1.996   8.524 -14.966  1.00 89.53           C
ATOM   1119 1HB  LEU A  88       2.358   8.217 -15.947  1.00 89.53           H
ATOM   1120 2HB  LEU A  88       0.915   8.635 -15.047  1.00 89.53           H
ATOM   1121  CG  LEU A  88       2.598   9.891 -14.636  1.00 89.53           C
ATOM   1122  HG  LEU A  88       2.267  10.178 -13.638  1.00 89.53           H
ATOM   1123  CD1 LEU A  88       4.127   9.823 -14.602  1.00 89.53           C
ATOM   1124 1HD1 LEU A  88       4.442   9.108 -13.841  1.00 89.53           H
ATOM   1125 2HD1 LEU A  88       4.498   9.503 -15.575  1.00 89.53           H
ATOM   1126 3HD1 LEU A  88       4.529  10.807 -14.364  1.00 89.53           H
ATOM   1127  CD2 LEU A  88       2.094  10.962 -15.605  1.00 89.53           C
ATOM   1128 1HD2 LEU A  88       2.376  10.692 -16.623  1.00 89.53           H
ATOM   1129 2HD2 LEU A  88       1.008  11.032 -15.535  1.00 89.53           H
ATOM   1130 3HD2 LEU A  88       2.538  11.923 -15.347  1.00 89.53           H
ATOM   1131  HN  LEU A  88       0.911   6.295 -15.070  1.00 89.53           H
ATOM   1132  N   ASN A  89       0.630   7.729 -12.255  1.00 90.73           N
ATOM   1133  CA  ASN A  89       0.134   8.101 -10.941  1.00 90.73           C
ATOM   1134  C   ASN A  89       0.609   7.074  -9.911  1.00 90.73           C
ATOM   1135  O   ASN A  89       0.831   7.412  -8.750  1.00 90.73           O
ATOM   1136  HA  ASN A  89       0.537   9.096 -10.754  1.00 90.73           H
ATOM   1137  CB  ASN A  89      -1.396   8.122 -10.916  1.00 90.73           C
ATOM   1138 1HB  ASN A  89      -1.784   7.274 -11.481  1.00 90.73           H
ATOM   1139 2HB  ASN A  89      -1.748   8.011  -9.891  1.00 90.73           H
ATOM   1140  CG  ASN A  89      -1.936   9.426 -11.508  1.00 90.73           C
ATOM   1141  OD1 ASN A  89      -2.120  10.419 -10.824  1.00 90.73           O
ATOM   1142  ND2 ASN A  89      -2.178   9.368 -12.814  1.00 90.73           N
ATOM   1143 1HD2 ASN A  89      -2.005   8.521 -13.318  1.00 90.73           H
ATOM   1144 2HD2 ASN A  89      -2.534  10.170 -13.293  1.00 90.73           H
ATOM   1145  HN  ASN A  89      -0.074   7.464 -12.914  1.00 90.73           H
ATOM   1146  N   LEU A  90       0.751   5.841 -10.375  1.00 89.68           N
ATOM   1147  CA  LEU A  90       1.231   4.770  -9.517  1.00 89.68           C
ATOM   1148  C   LEU A  90       2.661   5.082  -9.071  1.00 89.68           C
ATOM   1149  O   LEU A  90       3.000   4.916  -7.900  1.00 89.68           O
ATOM   1150  HA  LEU A  90       0.591   4.747  -8.635  1.00 89.68           H
ATOM   1151  CB  LEU A  90       1.086   3.418 -10.217  1.00 89.68           C
ATOM   1152 1HB  LEU A  90       0.046   3.298 -10.521  1.00 89.68           H
ATOM   1153 2HB  LEU A  90       1.684   3.437 -11.129  1.00 89.68           H
ATOM   1154  CG  LEU A  90       1.493   2.191  -9.398  1.00 89.68           C
ATOM   1155  HG  LEU A  90       2.509   2.347  -9.033  1.00 89.68           H
ATOM   1156  CD1 LEU A  90       0.592   2.026  -8.173  1.00 89.68           C
ATOM   1157 1HD1 LEU A  90       0.673   2.911  -7.541  1.00 89.68           H
ATOM   1158 2HD1 LEU A  90      -0.441   1.903  -8.496  1.00 89.68           H
ATOM   1159 3HD1 LEU A  90       0.904   1.147  -7.609  1.00 89.68           H
ATOM   1160  CD2 LEU A  90       1.514   0.933 -10.268  1.00 89.68           C
ATOM   1161 1HD2 LEU A  90       0.520   0.762 -10.683  1.00 89.68           H
ATOM   1162 2HD2 LEU A  90       2.229   1.064 -11.080  1.00 89.68           H
ATOM   1163 3HD2 LEU A  90       1.807   0.076  -9.661  1.00 89.68           H
ATOM   1164  HN  LEU A  90       0.546   5.570 -11.315  1.00 89.68           H
ATOM   1165  N   ALA A  91       3.462   5.527 -10.028  1.00 93.14           N
ATOM   1166  CA  ALA A  91       4.856   5.833  -9.755  1.00 93.14           C
ATOM   1167  C   ALA A  91       4.933   7.007  -8.777  1.00 93.14           C
ATOM   1168  O   ALA A  91       5.806   7.041  -7.911  1.00 93.14           O
ATOM   1169  HA  ALA A  91       5.304   4.955  -9.292  1.00 93.14           H
ATOM   1170  CB  ALA A  91       5.582   6.123 -11.071  1.00 93.14           C
ATOM   1171 1HB  ALA A  91       5.523   5.248 -11.718  1.00 93.14           H
ATOM   1172 2HB  ALA A  91       5.113   6.973 -11.565  1.00 93.14           H
ATOM   1173 3HB  ALA A  91       6.627   6.353 -10.865  1.00 93.14           H
ATOM   1174  HN  ALA A  91       3.173   5.678 -10.974  1.00 93.14           H
ATOM   1175  N   ILE A  92       4.008   7.940  -8.946  1.00 91.79           N
ATOM   1176  CA  ILE A  92       3.948   9.102  -8.077  1.00 91.79           C
ATOM   1177  C   ILE A  92       3.607   8.653  -6.654  1.00 91.79           C
ATOM   1178  O   ILE A  92       4.233   9.096  -5.693  1.00 91.79           O
ATOM   1179  HA  ILE A  92       4.940   9.554  -8.067  1.00 91.79           H
ATOM   1180  CB  ILE A  92       2.981  10.145  -8.641  1.00 91.79           C
ATOM   1181  HB  ILE A  92       2.039   9.647  -8.871  1.00 91.79           H
ATOM   1182  CG1 ILE A  92       3.513  10.734  -9.949  1.00 91.79           C
ATOM   1183 1HG1 ILE A  92       4.361  11.386  -9.740  1.00 91.79           H
ATOM   1184 2HG1 ILE A  92       3.877   9.933 -10.591  1.00 91.79           H
ATOM   1185  CG2 ILE A  92       2.678  11.229  -7.605  1.00 91.79           C
ATOM   1186 1HG2 ILE A  92       2.226  10.774  -6.724  1.00 91.79           H
ATOM   1187 2HG2 ILE A  92       3.604  11.729  -7.321  1.00 91.79           H
ATOM   1188 3HG2 ILE A  92       1.989  11.957  -8.032  1.00 91.79           H
ATOM   1189  CD1 ILE A  92       2.423  11.524 -10.677  1.00 91.79           C
ATOM   1190 1HD1 ILE A  92       1.587  10.863 -10.906  1.00 91.79           H
ATOM   1191 2HD1 ILE A  92       2.078  12.339 -10.041  1.00 91.79           H
ATOM   1192 3HD1 ILE A  92       2.827  11.932 -11.603  1.00 91.79           H
ATOM   1193  HN  ILE A  92       3.309   7.911  -9.661  1.00 91.79           H
ATOM   1194  N   ALA A  93       2.615   7.779  -6.566  1.00 93.45           N
ATOM   1195  CA  ALA A  93       2.140   7.313  -5.274  1.00 93.45           C
ATOM   1196  C   ALA A  93       3.278   6.597  -4.545  1.00 93.45           C
ATOM   1197  O   ALA A  93       3.485   6.807  -3.351  1.00 93.45           O
ATOM   1198  HA  ALA A  93       1.843   8.187  -4.696  1.00 93.45           H
ATOM   1199  CB  ALA A  93       0.918   6.414  -5.473  1.00 93.45           C
ATOM   1200 1HB  ALA A  93       0.128   6.979  -5.968  1.00 93.45           H
ATOM   1201 2HB  ALA A  93       1.193   5.558  -6.089  1.00 93.45           H
ATOM   1202 3HB  ALA A  93       0.562   6.065  -4.504  1.00 93.45           H
ATOM   1203  HN  ALA A  93       2.139   7.391  -7.356  1.00 93.45           H
ATOM   1204  N   ASP A  94       3.987   5.764  -5.294  1.00 90.93           N
ATOM   1205  CA  ASP A  94       5.074   4.986  -4.725  1.00 90.93           C
ATOM   1206  C   ASP A  94       6.141   5.934  -4.175  1.00 90.93           C
ATOM   1207  O   ASP A  94       6.681   5.706  -3.094  1.00 90.93           O
ATOM   1208  HA  ASP A  94       4.614   4.379  -3.946  1.00 90.93           H
ATOM   1209  CB  ASP A  94       5.730   4.099  -5.785  1.00 90.93           C
ATOM   1210 1HB  ASP A  94       5.829   4.654  -6.718  1.00 90.93           H
ATOM   1211 2HB  ASP A  94       6.737   3.829  -5.466  1.00 90.93           H
ATOM   1212  CG  ASP A  94       4.908   2.831  -6.025  1.00 90.93           C
ATOM   1213  OD1 ASP A  94       4.217   2.415  -5.071  1.00 90.93           O
ATOM   1214  OD2 ASP A  94       4.990   2.307  -7.157  1.00 90.93           O
ATOM   1215  HN  ASP A  94       3.829   5.619  -6.271  1.00 90.93           H
ATOM   1216  N   LEU A  95       6.414   6.977  -4.945  1.00 90.77           N
ATOM   1217  CA  LEU A  95       7.423   7.949  -4.559  1.00 90.77           C
ATOM   1218  C   LEU A  95       7.025   8.589  -3.227  1.00 90.77           C
ATOM   1219  O   LEU A  95       7.852   8.722  -2.327  1.00 90.77           O
ATOM   1220  HA  LEU A  95       8.359   7.409  -4.416  1.00 90.77           H
ATOM   1221  CB  LEU A  95       7.651   8.961  -5.684  1.00 90.77           C
ATOM   1222 1HB  LEU A  95       6.719   9.074  -6.238  1.00 90.77           H
ATOM   1223 2HB  LEU A  95       7.875   9.929  -5.235  1.00 90.77           H
ATOM   1224  CG  LEU A  95       8.763   8.620  -6.677  1.00 90.77           C
ATOM   1225  HG  LEU A  95       8.540   7.650  -7.121  1.00 90.77           H
ATOM   1226  CD1 LEU A  95       8.811   9.639  -7.817  1.00 90.77           C
ATOM   1227 1HD1 LEU A  95       7.858   9.637  -8.346  1.00 90.77           H
ATOM   1228 2HD1 LEU A  95       8.999  10.632  -7.410  1.00 90.77           H
ATOM   1229 3HD1 LEU A  95       9.611   9.373  -8.509  1.00 90.77           H
ATOM   1230  CD2 LEU A  95      10.112   8.492  -5.966  1.00 90.77           C
ATOM   1231 1HD2 LEU A  95      10.357   9.435  -5.477  1.00 90.77           H
ATOM   1232 2HD2 LEU A  95      10.055   7.700  -5.220  1.00 90.77           H
ATOM   1233 3HD2 LEU A  95      10.886   8.249  -6.695  1.00 90.77           H
ATOM   1234  HN  LEU A  95       5.960   7.163  -5.816  1.00 90.77           H
ATOM   1235  N   LEU A  96       5.758   8.969  -3.145  1.00 87.43           N
ATOM   1236  CA  LEU A  96       5.261   9.665  -1.971  1.00 87.43           C
ATOM   1237  C   LEU A  96       5.437   8.772  -0.741  1.00 87.43           C
ATOM   1238  O   LEU A  96       5.777   9.255   0.338  1.00 87.43           O
ATOM   1239  HA  LEU A  96       5.870  10.559  -1.838  1.00 87.43           H
ATOM   1240  CB  LEU A  96       3.820  10.128  -2.193  1.00 87.43           C
ATOM   1241 1HB  LEU A  96       3.240   9.283  -2.563  1.00 87.43           H
ATOM   1242 2HB  LEU A  96       3.396  10.407  -1.228  1.00 87.43           H
ATOM   1243  CG  LEU A  96       3.633  11.301  -3.158  1.00 87.43           C
ATOM   1244  HG  LEU A  96       4.116  11.046  -4.102  1.00 87.43           H
ATOM   1245  CD1 LEU A  96       2.151  11.534  -3.457  1.00 87.43           C
ATOM   1246 1HD1 LEU A  96       1.726  10.638  -3.909  1.00 87.43           H
ATOM   1247 2HD1 LEU A  96       1.624  11.758  -2.530  1.00 87.43           H
ATOM   1248 3HD1 LEU A  96       2.047  12.373  -4.146  1.00 87.43           H
ATOM   1249  CD2 LEU A  96       4.316  12.563  -2.627  1.00 87.43           C
ATOM   1250 1HD2 LEU A  96       3.884  12.831  -1.663  1.00 87.43           H
ATOM   1251 2HD2 LEU A  96       5.383  12.375  -2.507  1.00 87.43           H
ATOM   1252 3HD2 LEU A  96       4.168  13.380  -3.332  1.00 87.43           H
ATOM   1253  HN  LEU A  96       5.079   8.810  -3.861  1.00 87.43           H
ATOM   1254  N   PHE A  97       5.197   7.485  -0.945  1.00 90.04           N
ATOM   1255  CA  PHE A  97       5.348   6.516   0.128  1.00 90.04           C
ATOM   1256  C   PHE A  97       6.810   6.408   0.566  1.00 90.04           C
ATOM   1257  O   PHE A  97       7.106   6.419   1.760  1.00 90.04           O
ATOM   1258  HA  PHE A  97       4.744   6.865   0.965  1.00 90.04           H
ATOM   1259  CB  PHE A  97       4.892   5.164  -0.424  1.00 90.04           C
ATOM   1260 1HB  PHE A  97       3.805   5.165  -0.507  1.00 90.04           H
ATOM   1261 2HB  PHE A  97       5.290   5.041  -1.431  1.00 90.04           H
ATOM   1262  CG  PHE A  97       5.323   3.968   0.428  1.00 90.04           C
ATOM   1263  CD1 PHE A  97       6.259   3.100  -0.042  1.00 90.04           C
ATOM   1264  HD1 PHE A  97       6.703   3.257  -1.025  1.00 90.04           H
ATOM   1265  CD2 PHE A  97       4.769   3.772   1.655  1.00 90.04           C
ATOM   1266  HD2 PHE A  97       4.018   4.467   2.031  1.00 90.04           H
ATOM   1267  CE1 PHE A  97       6.658   1.990   0.749  1.00 90.04           C
ATOM   1268  HE1 PHE A  97       7.408   1.295   0.372  1.00 90.04           H
ATOM   1269  CE2 PHE A  97       5.168   2.662   2.445  1.00 90.04           C
ATOM   1270  HE2 PHE A  97       4.724   2.505   3.428  1.00 90.04           H
ATOM   1271  CZ  PHE A  97       6.104   1.795   1.975  1.00 90.04           C
ATOM   1272  HZ  PHE A  97       6.411   0.943   2.582  1.00 90.04           H
ATOM   1273  HN  PHE A  97       4.905   7.103  -1.822  1.00 90.04           H
ATOM   1274  N   LEU A  98       7.686   6.306  -0.423  1.00 93.04           N
ATOM   1275  CA  LEU A  98       9.084   6.012  -0.157  1.00 93.04           C
ATOM   1276  C   LEU A  98       9.678   7.122   0.711  1.00 93.04           C
ATOM   1277  O   LEU A  98      10.537   6.864   1.553  1.00 93.04           O
ATOM   1278  HA  LEU A  98       9.120   5.078   0.404  1.00 93.04           H
ATOM   1279  CB  LEU A  98       9.841   5.783  -1.467  1.00 93.04           C
ATOM   1280 1HB  LEU A  98       9.635   6.620  -2.134  1.00 93.04           H
ATOM   1281 2HB  LEU A  98      10.910   5.802  -1.253  1.00 93.04           H
ATOM   1282  CG  LEU A  98       9.520   4.485  -2.209  1.00 93.04           C
ATOM   1283  HG  LEU A  98       8.438   4.357  -2.222  1.00 93.04           H
ATOM   1284  CD1 LEU A  98       9.984   4.557  -3.666  1.00 93.04           C
ATOM   1285 1HD1 LEU A  98       9.477   5.381  -4.168  1.00 93.04           H
ATOM   1286 2HD1 LEU A  98      11.061   4.720  -3.696  1.00 93.04           H
ATOM   1287 3HD1 LEU A  98       9.743   3.621  -4.170  1.00 93.04           H
ATOM   1288  CD2 LEU A  98      10.109   3.276  -1.479  1.00 93.04           C
ATOM   1289 1HD2 LEU A  98      11.192   3.383  -1.414  1.00 93.04           H
ATOM   1290 2HD2 LEU A  98       9.689   3.218  -0.475  1.00 93.04           H
ATOM   1291 3HD2 LEU A  98       9.866   2.366  -2.028  1.00 93.04           H
ATOM   1292  HN  LEU A  98       7.454   6.421  -1.389  1.00 93.04           H
ATOM   1293  N   VAL A  99       9.197   8.335   0.477  1.00 89.95           N
ATOM   1294  CA  VAL A  99       9.713   9.494   1.185  1.00 89.95           C
ATOM   1295  C   VAL A  99       9.458   9.326   2.684  1.00 89.95           C
ATOM   1296  O   VAL A  99      10.122   9.958   3.505  1.00 89.95           O
ATOM   1297  HA  VAL A  99      10.789   9.532   1.014  1.00 89.95           H
ATOM   1298  CB  VAL A  99       9.097  10.773   0.614  1.00 89.95           C
ATOM   1299  HB  VAL A  99       8.013  10.655   0.622  1.00 89.95           H
ATOM   1300  CG1 VAL A  99       9.445  11.984   1.482  1.00 89.95           C
ATOM   1301 1HG1 VAL A  99       9.060  11.831   2.490  1.00 89.95           H
ATOM   1302 2HG1 VAL A  99      10.527  12.105   1.520  1.00 89.95           H
ATOM   1303 3HG1 VAL A  99       8.994  12.879   1.053  1.00 89.95           H
ATOM   1304  CG2 VAL A  99       9.535  10.993  -0.836  1.00 89.95           C
ATOM   1305 1HG2 VAL A  99      10.621  11.079  -0.878  1.00 89.95           H
ATOM   1306 2HG2 VAL A  99       9.213  10.148  -1.444  1.00 89.95           H
ATOM   1307 3HG2 VAL A  99       9.083  11.908  -1.217  1.00 89.95           H
ATOM   1308  HN  VAL A  99       8.471   8.530  -0.181  1.00 89.95           H
ATOM   1309  N   THR A 100       8.496   8.470   2.996  1.00 89.53           N
ATOM   1310  CA  THR A 100       8.116   8.243   4.380  1.00 89.53           C
ATOM   1311  C   THR A 100       9.072   7.248   5.039  1.00 89.53           C
ATOM   1312  O   THR A 100       9.229   7.247   6.259  1.00 89.53           O
ATOM   1313  HA  THR A 100       8.211   9.184   4.921  1.00 89.53           H
ATOM   1314  CB  THR A 100       6.655   7.787   4.400  1.00 89.53           C
ATOM   1315  HB  THR A 100       6.238   7.864   5.404  1.00 89.53           H
ATOM   1316  OG1 THR A 100       6.694   6.474   3.849  1.00 89.53           O
ATOM   1317  HG1 THR A 100       6.633   6.519   2.852  1.00 89.53           H
ATOM   1318  CG2 THR A 100       5.782   8.576   3.423  1.00 89.53           C
ATOM   1319 1HG2 THR A 100       6.161   8.444   2.409  1.00 89.53           H
ATOM   1320 2HG2 THR A 100       5.807   9.634   3.685  1.00 89.53           H
ATOM   1321 3HG2 THR A 100       4.756   8.212   3.477  1.00 89.53           H
ATOM   1322  HN  THR A 100       7.981   7.938   2.324  1.00 89.53           H
ATOM   1323  N   LEU A 101       9.687   6.424   4.203  1.00 91.82           N
ATOM   1324  CA  LEU A 101      10.424   5.272   4.694  1.00 91.82           C
ATOM   1325  C   LEU A 101      11.580   5.749   5.576  1.00 91.82           C
ATOM   1326  O   LEU A 101      11.850   5.163   6.623  1.00 91.82           O
ATOM   1327  HA  LEU A 101       9.741   4.685   5.309  1.00 91.82           H
ATOM   1328  CB  LEU A 101      10.865   4.382   3.531  1.00 91.82           C
ATOM   1329 1HB  LEU A 101      11.309   5.015   2.763  1.00 91.82           H
ATOM   1330 2HB  LEU A 101      11.650   3.714   3.887  1.00 91.82           H
ATOM   1331  CG  LEU A 101       9.769   3.534   2.882  1.00 91.82           C
ATOM   1332  HG  LEU A 101       9.024   4.207   2.456  1.00 91.82           H
ATOM   1333  CD1 LEU A 101      10.332   2.697   1.731  1.00 91.82           C
ATOM   1334 1HD1 LEU A 101      10.757   3.358   0.975  1.00 91.82           H
ATOM   1335 2HD1 LEU A 101      11.108   2.033   2.111  1.00 91.82           H
ATOM   1336 3HD1 LEU A 101       9.532   2.105   1.288  1.00 91.82           H
ATOM   1337  CD2 LEU A 101       9.055   2.671   3.923  1.00 91.82           C
ATOM   1338 1HD2 LEU A 101       9.775   2.005   4.399  1.00 91.82           H
ATOM   1339 2HD2 LEU A 101       8.600   3.313   4.677  1.00 91.82           H
ATOM   1340 3HD2 LEU A 101       8.281   2.078   3.435  1.00 91.82           H
ATOM   1341  HN  LEU A 101       9.687   6.533   3.209  1.00 91.82           H
ATOM   1342  N   PRO A 102      12.281   6.817   5.171  1.00 93.69           N
ATOM   1343  CA  PRO A 102      13.426   7.305   5.943  1.00 93.69           C
ATOM   1344  C   PRO A 102      13.076   7.550   7.401  1.00 93.69           C
ATOM   1345  O   PRO A 102      13.847   7.203   8.295  1.00 93.69           O
ATOM   1346  HA  PRO A 102      14.214   6.552   5.961  1.00 93.69           H
ATOM   1347  CB  PRO A 102      13.820   8.599   5.228  1.00 93.69           C
ATOM   1348 1HB  PRO A 102      13.324   9.466   5.665  1.00 93.69           H
ATOM   1349 2HB  PRO A 102      14.892   8.782   5.291  1.00 93.69           H
ATOM   1350  CG  PRO A 102      13.372   8.360   3.791  1.00 93.69           C
ATOM   1351 1HG  PRO A 102      13.257   9.294   3.242  1.00 93.69           H
ATOM   1352 2HG  PRO A 102      14.097   7.764   3.235  1.00 93.69           H
ATOM   1353  CD  PRO A 102      12.049   7.632   3.965  1.00 93.69           C
ATOM   1354 1HD  PRO A 102      11.220   8.327   4.104  1.00 93.69           H
ATOM   1355 2HD  PRO A 102      11.805   7.022   3.095  1.00 93.69           H
ATOM   1356  N   PHE A 103      11.912   8.148   7.605  1.00 91.65           N
ATOM   1357  CA  PHE A 103      11.477   8.503   8.946  1.00 91.65           C
ATOM   1358  C   PHE A 103      11.205   7.251   9.783  1.00 91.65           C
ATOM   1359  O   PHE A 103      11.558   7.198  10.959  1.00 91.65           O
ATOM   1360  HA  PHE A 103      12.281   9.077   9.405  1.00 91.65           H
ATOM   1361  CB  PHE A 103      10.177   9.296   8.799  1.00 91.65           C
ATOM   1362 1HB  PHE A 103       9.460   8.699   8.235  1.00 91.65           H
ATOM   1363 2HB  PHE A 103       9.749   9.458   9.788  1.00 91.65           H
ATOM   1364  CG  PHE A 103      10.349  10.650   8.106  1.00 91.65           C
ATOM   1365  CD1 PHE A 103      10.672  11.751   8.836  1.00 91.65           C
ATOM   1366  HD1 PHE A 103      10.809  11.669   9.914  1.00 91.65           H
ATOM   1367  CD2 PHE A 103      10.179  10.751   6.761  1.00 91.65           C
ATOM   1368  HD2 PHE A 103       9.919   9.869   6.176  1.00 91.65           H
ATOM   1369  CE1 PHE A 103      10.832  13.007   8.193  1.00 91.65           C
ATOM   1370  HE1 PHE A 103      11.091  13.889   8.777  1.00 91.65           H
ATOM   1371  CE2 PHE A 103      10.338  12.007   6.117  1.00 91.65           C
ATOM   1372  HE2 PHE A 103      10.202  12.089   5.039  1.00 91.65           H
ATOM   1373  CZ  PHE A 103      10.662  13.108   6.847  1.00 91.65           C
ATOM   1374  HZ  PHE A 103      10.784  14.072   6.353  1.00 91.65           H
ATOM   1375  HN  PHE A 103      11.272   8.389   6.876  1.00 91.65           H
ATOM   1376  N   TRP A 104      10.578   6.275   9.142  1.00 86.71           N
ATOM   1377  CA  TRP A 104      10.207   5.048   9.828  1.00 86.71           C
ATOM   1378  C   TRP A 104      11.490   4.276  10.144  1.00 86.71           C
ATOM   1379  O   TRP A 104      11.559   3.564  11.144  1.00 86.71           O
ATOM   1380  HA  TRP A 104       9.700   5.323  10.752  1.00 86.71           H
ATOM   1381  CB  TRP A 104       9.211   4.237   8.998  1.00 86.71           C
ATOM   1382 1HB  TRP A 104       9.618   4.094   7.997  1.00 86.71           H
ATOM   1383 2HB  TRP A 104       9.104   3.247   9.442  1.00 86.71           H
ATOM   1384  CG  TRP A 104       7.827   4.880   8.883  1.00 86.71           C
ATOM   1385  CD1 TRP A 104       7.223   5.347   7.782  1.00 86.71           C
ATOM   1386  HD1 TRP A 104       7.663   5.327   6.785  1.00 86.71           H
ATOM   1387  CD2 TRP A 104       6.893   5.108   9.960  1.00 86.71           C
ATOM   1388  NE1 TRP A 104       5.974   5.859   8.069  1.00 86.71           N
ATOM   1389  HE1 TRP A 104       5.335   6.263   7.414  1.00 86.71           H
ATOM   1390  CE2 TRP A 104       5.767   5.708   9.435  1.00 86.71           C
ATOM   1391  CE3 TRP A 104       6.997   4.816  11.331  1.00 86.71           C
ATOM   1392  HE3 TRP A 104       7.875   4.343  11.769  1.00 86.71           H
ATOM   1393  CZ2 TRP A 104       4.659   6.068  10.211  1.00 86.71           C
ATOM   1394  HZ2 TRP A 104       3.780   6.542   9.773  1.00 86.71           H
ATOM   1395  CZ3 TRP A 104       5.881   5.183  12.093  1.00 86.71           C
ATOM   1396  HZ3 TRP A 104       5.909   4.979  13.163  1.00 86.71           H
ATOM   1397  CH2 TRP A 104       4.740   5.788  11.580  1.00 86.71           C
ATOM   1398  HH2 TRP A 104       3.911   6.043  12.241  1.00 86.71           H
ATOM   1399  HN  TRP A 104      10.326   6.312   8.176  1.00 86.71           H
ATOM   1400  N   ALA A 105      12.474   4.445   9.273  1.00 93.79           N
ATOM   1401  CA  ALA A 105      13.755   3.783   9.453  1.00 93.79           C
ATOM   1402  C   ALA A 105      14.409   4.289  10.740  1.00 93.79           C
ATOM   1403  O   ALA A 105      14.893   3.497  11.548  1.00 93.79           O
ATOM   1404  HA  ALA A 105      13.565   2.713   9.548  1.00 93.79           H
ATOM   1405  CB  ALA A 105      14.630   4.020   8.221  1.00 93.79           C
ATOM   1406 1HB  ALA A 105      14.134   3.616   7.339  1.00 93.79           H
ATOM   1407 2HB  ALA A 105      14.790   5.090   8.090  1.00 93.79           H
ATOM   1408 3HB  ALA A 105      15.591   3.523   8.357  1.00 93.79           H
ATOM   1409  HN  ALA A 105      12.407   5.020   8.457  1.00 93.79           H
ATOM   1410  N   ILE A 106      14.403   5.605  10.891  1.00 90.29           N
ATOM   1411  CA  ILE A 106      15.008   6.228  12.056  1.00 90.29           C
ATOM   1412  C   ILE A 106      14.226   5.825  13.308  1.00 90.29           C
ATOM   1413  O   ILE A 106      14.818   5.487  14.332  1.00 90.29           O
ATOM   1414  HA  ILE A 106      16.023   5.840  12.143  1.00 90.29           H
ATOM   1415  CB  ILE A 106      15.118   7.741  11.859  1.00 90.29           C
ATOM   1416  HB  ILE A 106      14.146   8.114  11.535  1.00 90.29           H
ATOM   1417  CG1 ILE A 106      16.123   8.079  10.756  1.00 90.29           C
ATOM   1418 1HG1 ILE A 106      17.137   7.929  11.125  1.00 90.29           H
ATOM   1419 2HG1 ILE A 106      15.986   7.400   9.914  1.00 90.29           H
ATOM   1420  CG2 ILE A 106      15.455   8.442  13.176  1.00 90.29           C
ATOM   1421 1HG2 ILE A 106      14.671   8.241  13.906  1.00 90.29           H
ATOM   1422 2HG2 ILE A 106      16.407   8.069  13.553  1.00 90.29           H
ATOM   1423 3HG2 ILE A 106      15.527   9.517  13.008  1.00 90.29           H
ATOM   1424  CD1 ILE A 106      15.954   9.525  10.285  1.00 90.29           C
ATOM   1425 1HD1 ILE A 106      14.946   9.664   9.894  1.00 90.29           H
ATOM   1426 2HD1 ILE A 106      16.115  10.202  11.124  1.00 90.29           H
ATOM   1427 3HD1 ILE A 106      16.680   9.739   9.501  1.00 90.29           H
ATOM   1428  HN  ILE A 106      13.995   6.241  10.236  1.00 90.29           H
ATOM   1429  N   ALA A 107      12.908   5.876  13.185  1.00 91.64           N
ATOM   1430  CA  ALA A 107      12.040   5.609  14.319  1.00 91.64           C
ATOM   1431  C   ALA A 107      12.261   4.174  14.800  1.00 91.64           C
ATOM   1432  O   ALA A 107      12.237   3.906  16.000  1.00 91.64           O
ATOM   1433  HA  ALA A 107      12.317   6.297  15.118  1.00 91.64           H
ATOM   1434  CB  ALA A 107      10.586   5.874  13.923  1.00 91.64           C
ATOM   1435 1HB  ALA A 107      10.476   6.915  13.618  1.00 91.64           H
ATOM   1436 2HB  ALA A 107      10.311   5.222  13.094  1.00 91.64           H
ATOM   1437 3HB  ALA A 107       9.935   5.674  14.774  1.00 91.64           H
ATOM   1438  HN  ALA A 107      12.434   6.093  12.332  1.00 91.64           H
ATOM   1439  N   ALA A 108      12.472   3.288  13.837  1.00 91.07           N
ATOM   1440  CA  ALA A 108      12.639   1.877  14.142  1.00 91.07           C
ATOM   1441  C   ALA A 108      14.020   1.653  14.762  1.00 91.07           C
ATOM   1442  O   ALA A 108      14.204   0.740  15.564  1.00 91.07           O
ATOM   1443  HA  ALA A 108      11.875   1.602  14.870  1.00 91.07           H
ATOM   1444  CB  ALA A 108      12.430   1.051  12.871  1.00 91.07           C
ATOM   1445 1HB  ALA A 108      11.424   1.223  12.488  1.00 91.07           H
ATOM   1446 2HB  ALA A 108      13.161   1.349  12.120  1.00 91.07           H
ATOM   1447 3HB  ALA A 108      12.555  -0.007  13.101  1.00 91.07           H
ATOM   1448  HN  ALA A 108      12.530   3.520  12.866  1.00 91.07           H
ATOM   1449  N   ALA A 109      14.956   2.504  14.365  1.00 89.82           N
ATOM   1450  CA  ALA A 109      16.337   2.349  14.791  1.00 89.82           C
ATOM   1451  C   ALA A 109      16.453   2.712  16.272  1.00 89.82           C
ATOM   1452  O   ALA A 109      17.250   2.121  16.999  1.00 89.82           O
ATOM   1453  HA  ALA A 109      16.609   1.301  14.660  1.00 89.82           H
ATOM   1454  CB  ALA A 109      17.243   3.208  13.907  1.00 89.82           C
ATOM   1455 1HB  ALA A 109      17.145   2.890  12.869  1.00 89.82           H
ATOM   1456 2HB  ALA A 109      16.951   4.254  13.996  1.00 89.82           H
ATOM   1457 3HB  ALA A 109      18.279   3.092  14.226  1.00 89.82           H
ATOM   1458  HN  ALA A 109      14.784   3.285  13.766  1.00 89.82           H
ATOM   1459  N   ASP A 110      15.647   3.683  16.676  1.00 80.40           N
ATOM   1460  CA  ASP A 110      15.757   4.241  18.013  1.00 80.40           C
ATOM   1461  C   ASP A 110      14.369   4.658  18.503  1.00 80.40           C
ATOM   1462  O   ASP A 110      13.630   3.843  19.053  1.00 80.40           O
ATOM   1463  HA  ASP A 110      16.192   3.446  18.620  1.00 80.40           H
ATOM   1464  CB  ASP A 110      16.654   5.480  18.021  1.00 80.40           C
ATOM   1465 1HB  ASP A 110      17.592   5.258  17.511  1.00 80.40           H
ATOM   1466 2HB  ASP A 110      16.172   6.285  17.465  1.00 80.40           H
ATOM   1467  CG  ASP A 110      16.941   5.940  19.451  1.00 80.40           C
ATOM   1468  OD1 ASP A 110      16.560   5.190  20.376  1.00 80.40           O
ATOM   1469  OD2 ASP A 110      17.535   7.032  19.588  1.00 80.40           O
ATOM   1470  HN  ASP A 110      14.929   4.087  16.108  1.00 80.40           H
ATOM   1471  N   GLN A 111      14.057   5.927  18.286  1.00 83.33           N
ATOM   1472  CA  GLN A 111      12.773   6.464  18.702  1.00 83.33           C
ATOM   1473  C   GLN A 111      12.326   7.573  17.747  1.00 83.33           C
ATOM   1474  O   GLN A 111      13.097   8.011  16.894  1.00 83.33           O
ATOM   1475  HA  GLN A 111      12.077   5.627  18.647  1.00 83.33           H
ATOM   1476  CB  GLN A 111      12.832   6.973  20.144  1.00 83.33           C
ATOM   1477 1HB  GLN A 111      11.859   7.367  20.435  1.00 83.33           H
ATOM   1478 2HB  GLN A 111      13.055   6.145  20.817  1.00 83.33           H
ATOM   1479  CG  GLN A 111      13.896   8.062  20.297  1.00 83.33           C
ATOM   1480 1HG  GLN A 111      14.874   7.661  20.030  1.00 83.33           H
ATOM   1481 2HG  GLN A 111      13.687   8.879  19.607  1.00 83.33           H
ATOM   1482  CD  GLN A 111      13.932   8.595  21.731  1.00 83.33           C
ATOM   1483  OE1 GLN A 111      13.037   8.367  22.528  1.00 83.33           O
ATOM   1484  NE2 GLN A 111      15.014   9.315  22.013  1.00 83.33           N
ATOM   1485 1HE2 GLN A 111      15.712   9.465  21.313  1.00 83.33           H
ATOM   1486 2HE2 GLN A 111      15.130   9.707  22.926  1.00 83.33           H
ATOM   1487  HN  GLN A 111      14.663   6.583  17.835  1.00 83.33           H
ATOM   1488  N   TRP A 112      11.083   7.996  17.923  1.00 88.59           N
ATOM   1489  CA  TRP A 112      10.542   9.082  17.123  1.00 88.59           C
ATOM   1490  C   TRP A 112      11.179  10.387  17.604  1.00 88.59           C
ATOM   1491  O   TRP A 112      10.918  10.835  18.719  1.00 88.59           O
ATOM   1492  HA  TRP A 112      10.812   8.896  16.083  1.00 88.59           H
ATOM   1493  CB  TRP A 112       9.013   9.103  17.189  1.00 88.59           C
ATOM   1494 1HB  TRP A 112       8.636   8.108  16.950  1.00 88.59           H
ATOM   1495 2HB  TRP A 112       8.707   9.322  18.212  1.00 88.59           H
ATOM   1496  CG  TRP A 112       8.363  10.119  16.248  1.00 88.59           C
ATOM   1497  CD1 TRP A 112       7.933  11.354  16.538  1.00 88.59           C
ATOM   1498  HD1 TRP A 112       7.996  11.810  17.526  1.00 88.59           H
ATOM   1499  CD2 TRP A 112       8.086   9.935  14.844  1.00 88.59           C
ATOM   1500  NE1 TRP A 112       7.401  11.978  15.428  1.00 88.59           N
ATOM   1501  HE1 TRP A 112       7.017  12.901  15.394  1.00 88.59           H
ATOM   1502  CE2 TRP A 112       7.497  11.087  14.365  1.00 88.59           C
ATOM   1503  CE3 TRP A 112       8.325   8.832  14.005  1.00 88.59           C
ATOM   1504  HE3 TRP A 112       8.789   7.911  14.359  1.00 88.59           H
ATOM   1505  CZ2 TRP A 112       7.097  11.248  13.032  1.00 88.59           C
ATOM   1506  HZ2 TRP A 112       6.633  12.168  12.679  1.00 88.59           H
ATOM   1507  CZ3 TRP A 112       7.920   9.008  12.677  1.00 88.59           C
ATOM   1508  HZ3 TRP A 112       8.082   8.182  11.984  1.00 88.59           H
ATOM   1509  CH2 TRP A 112       7.325  10.161  12.179  1.00 88.59           C
ATOM   1510  HH2 TRP A 112       7.038  10.220  11.129  1.00 88.59           H
ATOM   1511  HN  TRP A 112      10.451   7.611  18.595  1.00 88.59           H
ATOM   1512  N   LYS A 113      12.003  10.960  16.739  1.00 81.16           N
ATOM   1513  CA  LYS A 113      12.808  12.108  17.120  1.00 81.16           C
ATOM   1514  C   LYS A 113      12.186  13.378  16.537  1.00 81.16           C
ATOM   1515  O   LYS A 113      12.764  14.459  16.638  1.00 81.16           O
ATOM   1516  HA  LYS A 113      12.781  12.179  18.208  1.00 81.16           H
ATOM   1517  CB  LYS A 113      14.268  11.896  16.716  1.00 81.16           C
ATOM   1518 1HB  LYS A 113      14.333  11.749  15.638  1.00 81.16           H
ATOM   1519 2HB  LYS A 113      14.848  12.789  16.951  1.00 81.16           H
ATOM   1520  CG  LYS A 113      14.867  10.687  17.437  1.00 81.16           C
ATOM   1521 1HG  LYS A 113      14.740  10.802  18.514  1.00 81.16           H
ATOM   1522 2HG  LYS A 113      14.331   9.784  17.148  1.00 81.16           H
ATOM   1523  CD  LYS A 113      16.353  10.533  17.108  1.00 81.16           C
ATOM   1524 1HD  LYS A 113      16.479  10.397  16.034  1.00 81.16           H
ATOM   1525 2HD  LYS A 113      16.886  11.445  17.378  1.00 81.16           H
ATOM   1526  CE  LYS A 113      16.959   9.342  17.853  1.00 81.16           C
ATOM   1527 1HE  LYS A 113      16.843   9.481  18.928  1.00 81.16           H
ATOM   1528 2HE  LYS A 113      16.424   8.430  17.590  1.00 81.16           H
ATOM   1529  NZ  LYS A 113      18.394   9.197  17.518  1.00 81.16           N
ATOM   1530 1HZ  LYS A 113      18.775   8.393  18.006  1.00 81.16           H
ATOM   1531 2HZ  LYS A 113      18.496   9.065  16.518  1.00 81.16           H
ATOM   1532 3HZ  LYS A 113      18.893  10.032  17.802  1.00 81.16           H
ATOM   1533  HN  LYS A 113      12.124  10.654  15.795  1.00 81.16           H
ATOM   1534  N   PHE A 114      11.017  13.205  15.938  1.00 86.99           N
ATOM   1535  CA  PHE A 114      10.408  14.272  15.162  1.00 86.99           C
ATOM   1536  C   PHE A 114       9.204  14.866  15.896  1.00 86.99           C
ATOM   1537  O   PHE A 114       8.744  14.309  16.892  1.00 86.99           O
ATOM   1538  HA  PHE A 114      11.165  15.045  15.025  1.00 86.99           H
ATOM   1539  CB  PHE A 114       9.934  13.654  13.846  1.00 86.99           C
ATOM   1540 1HB  PHE A 114       9.124  12.955  14.055  1.00 86.99           H
ATOM   1541 2HB  PHE A 114       9.520  14.441  13.215  1.00 86.99           H
ATOM   1542  CG  PHE A 114      11.032  12.923  13.070  1.00 86.99           C
ATOM   1543  CD1 PHE A 114      11.954  13.633  12.366  1.00 86.99           C
ATOM   1544  HD1 PHE A 114      11.912  14.722  12.355  1.00 86.99           H
ATOM   1545  CD2 PHE A 114      11.085  11.565  13.084  1.00 86.99           C
ATOM   1546  HD2 PHE A 114      10.345  10.996  13.647  1.00 86.99           H
ATOM   1547  CE1 PHE A 114      12.973  12.955  11.647  1.00 86.99           C
ATOM   1548  HE1 PHE A 114      13.713  13.523  11.083  1.00 86.99           H
ATOM   1549  CE2 PHE A 114      12.104  10.886  12.364  1.00 86.99           C
ATOM   1550  HE2 PHE A 114      12.146   9.797  12.375  1.00 86.99           H
ATOM   1551  CZ  PHE A 114      13.026  11.596  11.660  1.00 86.99           C
ATOM   1552  HZ  PHE A 114      13.809  11.075  11.108  1.00 86.99           H
ATOM   1553  HN  PHE A 114      10.489  12.357  15.976  1.00 86.99           H
ATOM   1554  N   GLN A 115       8.729  15.988  15.377  1.00 80.89           N
ATOM   1555  CA  GLN A 115       7.615  16.686  15.995  1.00 80.89           C
ATOM   1556  C   GLN A 115       6.306  15.942  15.725  1.00 80.89           C
ATOM   1557  O   GLN A 115       6.244  15.088  14.842  1.00 80.89           O
ATOM   1558  HA  GLN A 115       7.828  16.683  17.064  1.00 80.89           H
ATOM   1559  CB  GLN A 115       7.534  18.133  15.505  1.00 80.89           C
ATOM   1560 1HB  GLN A 115       7.480  18.150  14.416  1.00 80.89           H
ATOM   1561 2HB  GLN A 115       6.620  18.597  15.876  1.00 80.89           H
ATOM   1562  CG  GLN A 115       8.747  18.939  15.973  1.00 80.89           C
ATOM   1563 1HG  GLN A 115       8.839  18.868  17.057  1.00 80.89           H
ATOM   1564 2HG  GLN A 115       9.657  18.515  15.548  1.00 80.89           H
ATOM   1565  CD  GLN A 115       8.622  20.408  15.562  1.00 80.89           C
ATOM   1566  OE1 GLN A 115       7.719  20.803  14.843  1.00 80.89           O
ATOM   1567  NE2 GLN A 115       9.576  21.191  16.057  1.00 80.89           N
ATOM   1568 1HE2 GLN A 115      10.289  20.803  16.641  1.00 80.89           H
ATOM   1569 2HE2 GLN A 115       9.580  22.168  15.844  1.00 80.89           H
ATOM   1570  HN  GLN A 115       9.091  16.419  14.550  1.00 80.89           H
ATOM   1571  N   THR A 116       5.291  16.294  16.501  1.00 87.36           N
ATOM   1572  CA  THR A 116       3.989  15.665  16.361  1.00 87.36           C
ATOM   1573  C   THR A 116       3.446  15.871  14.945  1.00 87.36           C
ATOM   1574  O   THR A 116       2.837  14.969  14.373  1.00 87.36           O
ATOM   1575  HA  THR A 116       4.108  14.591  16.504  1.00 87.36           H
ATOM   1576  CB  THR A 116       3.073  16.226  17.450  1.00 87.36           C
ATOM   1577  HB  THR A 116       2.765  17.244  17.213  1.00 87.36           H
ATOM   1578  OG1 THR A 116       3.827  16.076  18.650  1.00 87.36           O
ATOM   1579  HG1 THR A 116       3.442  16.652  19.371  1.00 87.36           H
ATOM   1580  CG2 THR A 116       1.834  15.358  17.678  1.00 87.36           C
ATOM   1581 1HG2 THR A 116       2.142  14.358  17.982  1.00 87.36           H
ATOM   1582 2HG2 THR A 116       1.258  15.297  16.755  1.00 87.36           H
ATOM   1583 3HG2 THR A 116       1.218  15.802  18.461  1.00 87.36           H
ATOM   1584  HN  THR A 116       5.348  16.993  17.214  1.00 87.36           H
ATOM   1585  N   PHE A 117       3.688  17.064  14.422  1.00 90.02           N
ATOM   1586  CA  PHE A 117       3.216  17.406  13.091  1.00 90.02           C
ATOM   1587  C   PHE A 117       3.702  16.388  12.058  1.00 90.02           C
ATOM   1588  O   PHE A 117       2.922  15.914  11.233  1.00 90.02           O
ATOM   1589  HA  PHE A 117       2.126  17.398  13.122  1.00 90.02           H
ATOM   1590  CB  PHE A 117       3.798  18.779  12.749  1.00 90.02           C
ATOM   1591 1HB  PHE A 117       3.445  19.505  13.482  1.00 90.02           H
ATOM   1592 2HB  PHE A 117       4.883  18.735  12.841  1.00 90.02           H
ATOM   1593  CG  PHE A 117       3.439  19.276  11.347  1.00 90.02           C
ATOM   1594  CD1 PHE A 117       4.372  19.255  10.358  1.00 90.02           C
ATOM   1595  HD1 PHE A 117       5.376  18.884  10.564  1.00 90.02           H
ATOM   1596  CD2 PHE A 117       2.186  19.739  11.090  1.00 90.02           C
ATOM   1597  HD2 PHE A 117       1.438  19.756  11.883  1.00 90.02           H
ATOM   1598  CE1 PHE A 117       4.038  19.716   9.057  1.00 90.02           C
ATOM   1599  HE1 PHE A 117       4.786  19.700   8.265  1.00 90.02           H
ATOM   1600  CE2 PHE A 117       1.852  20.200   9.789  1.00 90.02           C
ATOM   1601  HE2 PHE A 117       0.848  20.571   9.583  1.00 90.02           H
ATOM   1602  CZ  PHE A 117       2.786  20.179   8.800  1.00 90.02           C
ATOM   1603  HZ  PHE A 117       2.530  20.533   7.802  1.00 90.02           H
ATOM   1604  HN  PHE A 117       4.195  17.788  14.889  1.00 90.02           H
ATOM   1605  N   MET A 118       4.988  16.081  12.136  1.00 87.37           N
ATOM   1606  CA  MET A 118       5.592  15.142  11.206  1.00 87.37           C
ATOM   1607  C   MET A 118       4.985  13.746  11.366  1.00 87.37           C
ATOM   1608  O   MET A 118       4.863  13.003  10.393  1.00 87.37           O
ATOM   1609  HA  MET A 118       5.371  15.530  10.212  1.00 87.37           H
ATOM   1610  CB  MET A 118       7.100  15.074  11.455  1.00 87.37           C
ATOM   1611 1HB  MET A 118       7.290  14.899  12.514  1.00 87.37           H
ATOM   1612 2HB  MET A 118       7.524  14.230  10.911  1.00 87.37           H
ATOM   1613  CG  MET A 118       7.787  16.369  11.015  1.00 87.37           C
ATOM   1614 1HG  MET A 118       7.444  17.199  11.632  1.00 87.37           H
ATOM   1615 2HG  MET A 118       8.864  16.286  11.161  1.00 87.37           H
ATOM   1616  SD  MET A 118       7.427  16.697   9.298  1.00 87.37           S
ATOM   1617  CE  MET A 118       8.312  15.349   8.533  1.00 87.37           C
ATOM   1618 1HE  MET A 118       9.370  15.419   8.785  1.00 87.37           H
ATOM   1619 2HE  MET A 118       7.914  14.401   8.895  1.00 87.37           H
ATOM   1620 3HE  MET A 118       8.193  15.403   7.451  1.00 87.37           H
ATOM   1621  HN  MET A 118       5.613  16.462  12.818  1.00 87.37           H
ATOM   1622  N   CYS A 119       4.620  13.432  12.600  1.00 92.20           N
ATOM   1623  CA  CYS A 119       3.982  12.159  12.891  1.00 92.20           C
ATOM   1624  C   CYS A 119       2.665  12.094  12.113  1.00 92.20           C
ATOM   1625  O   CYS A 119       2.378  11.096  11.455  1.00 92.20           O
ATOM   1626  HA  CYS A 119       4.668  11.381  12.556  1.00 92.20           H
ATOM   1627  CB  CYS A 119       3.767  11.964  14.393  1.00 92.20           C
ATOM   1628 1HB  CYS A 119       4.730  11.924  14.903  1.00 92.20           H
ATOM   1629 2HB  CYS A 119       3.224  12.814  14.805  1.00 92.20           H
ATOM   1630  SG  CYS A 119       2.834  10.419  14.696  1.00 92.20           S
ATOM   1631  HN  CYS A 119       4.754  14.028  13.392  1.00 92.20           H
ATOM   1632  N   LYS A 120       1.901  13.171  12.216  1.00 90.87           N
ATOM   1633  CA  LYS A 120       0.610  13.239  11.551  1.00 90.87           C
ATOM   1634  C   LYS A 120       0.809  13.074  10.043  1.00 90.87           C
ATOM   1635  O   LYS A 120       0.114  12.286   9.404  1.00 90.87           O
ATOM   1636  HA  LYS A 120       0.012  12.403  11.913  1.00 90.87           H
ATOM   1637  CB  LYS A 120      -0.125  14.524  11.937  1.00 90.87           C
ATOM   1638 1HB  LYS A 120       0.539  15.379  11.812  1.00 90.87           H
ATOM   1639 2HB  LYS A 120      -0.972  14.678  11.268  1.00 90.87           H
ATOM   1640  CG  LYS A 120      -0.616  14.460  13.385  1.00 90.87           C
ATOM   1641 1HG  LYS A 120      -1.324  13.639  13.497  1.00 90.87           H
ATOM   1642 2HG  LYS A 120       0.223  14.250  14.048  1.00 90.87           H
ATOM   1643  CD  LYS A 120      -1.282  15.775  13.796  1.00 90.87           C
ATOM   1644 1HD  LYS A 120      -0.565  16.592  13.712  1.00 90.87           H
ATOM   1645 2HD  LYS A 120      -2.103  15.999  13.115  1.00 90.87           H
ATOM   1646  CE  LYS A 120      -1.808  15.697  15.230  1.00 90.87           C
ATOM   1647 1HE  LYS A 120      -1.063  15.229  15.873  1.00 90.87           H
ATOM   1648 2HE  LYS A 120      -1.976  16.703  15.617  1.00 90.87           H
ATOM   1649  NZ  LYS A 120      -3.070  14.924  15.279  1.00 90.87           N
ATOM   1650 1HZ  LYS A 120      -3.548  15.112  16.153  1.00 90.87           H
ATOM   1651 2HZ  LYS A 120      -3.663  15.198  14.503  1.00 90.87           H
ATOM   1652 3HZ  LYS A 120      -2.862  13.934  15.212  1.00 90.87           H
ATOM   1653  HN  LYS A 120       2.149  13.986  12.740  1.00 90.87           H
ATOM   1654  N   VAL A 121       1.762  13.830   9.518  1.00 92.04           N
ATOM   1655  CA  VAL A 121       1.980  13.870   8.082  1.00 92.04           C
ATOM   1656  C   VAL A 121       2.395  12.480   7.594  1.00 92.04           C
ATOM   1657  O   VAL A 121       1.828  11.960   6.635  1.00 92.04           O
ATOM   1658  HA  VAL A 121       1.033  14.138   7.612  1.00 92.04           H
ATOM   1659  CB  VAL A 121       3.003  14.954   7.737  1.00 92.04           C
ATOM   1660  HB  VAL A 121       3.885  14.792   8.357  1.00 92.04           H
ATOM   1661  CG1 VAL A 121       3.435  14.855   6.273  1.00 92.04           C
ATOM   1662 1HG1 VAL A 121       3.885  13.880   6.091  1.00 92.04           H
ATOM   1663 2HG1 VAL A 121       2.564  14.979   5.628  1.00 92.04           H
ATOM   1664 3HG1 VAL A 121       4.162  15.637   6.055  1.00 92.04           H
ATOM   1665  CG2 VAL A 121       2.455  16.347   8.055  1.00 92.04           C
ATOM   1666 1HG2 VAL A 121       1.550  16.522   7.472  1.00 92.04           H
ATOM   1667 2HG2 VAL A 121       2.221  16.411   9.118  1.00 92.04           H
ATOM   1668 3HG2 VAL A 121       3.202  17.098   7.801  1.00 92.04           H
ATOM   1669  HN  VAL A 121       2.378  14.407  10.054  1.00 92.04           H
ATOM   1670  N   VAL A 122       3.381  11.918   8.278  1.00 90.46           N
ATOM   1671  CA  VAL A 122       4.018  10.700   7.808  1.00 90.46           C
ATOM   1672  C   VAL A 122       2.999   9.559   7.819  1.00 90.46           C
ATOM   1673  O   VAL A 122       2.919   8.784   6.867  1.00 90.46           O
ATOM   1674  HA  VAL A 122       4.340  10.873   6.781  1.00 90.46           H
ATOM   1675  CB  VAL A 122       5.260  10.401   8.650  1.00 90.46           C
ATOM   1676  HB  VAL A 122       4.967  10.425   9.700  1.00 90.46           H
ATOM   1677  CG1 VAL A 122       5.805   9.004   8.346  1.00 90.46           C
ATOM   1678 1HG1 VAL A 122       5.042   8.259   8.572  1.00 90.46           H
ATOM   1679 2HG1 VAL A 122       6.074   8.940   7.292  1.00 90.46           H
ATOM   1680 3HG1 VAL A 122       6.687   8.817   8.958  1.00 90.46           H
ATOM   1681  CG2 VAL A 122       6.336  11.468   8.438  1.00 90.46           C
ATOM   1682 1HG2 VAL A 122       6.624  11.489   7.387  1.00 90.46           H
ATOM   1683 2HG2 VAL A 122       5.944  12.442   8.728  1.00 90.46           H
ATOM   1684 3HG2 VAL A 122       7.208  11.231   9.048  1.00 90.46           H
ATOM   1685  HN  VAL A 122       3.743  12.280   9.137  1.00 90.46           H
ATOM   1686  N   ASN A 123       2.246   9.491   8.907  1.00 90.03           N
ATOM   1687  CA  ASN A 123       1.222   8.470   9.046  1.00 90.03           C
ATOM   1688  C   ASN A 123       0.171   8.654   7.951  1.00 90.03           C
ATOM   1689  O   ASN A 123      -0.270   7.683   7.338  1.00 90.03           O
ATOM   1690  HA  ASN A 123       1.752   7.520   8.961  1.00 90.03           H
ATOM   1691  CB  ASN A 123       0.518   8.576  10.401  1.00 90.03           C
ATOM   1692 1HB  ASN A 123       0.602   9.595  10.779  1.00 90.03           H
ATOM   1693 2HB  ASN A 123      -0.545   8.368  10.279  1.00 90.03           H
ATOM   1694  CG  ASN A 123       1.123   7.600  11.412  1.00 90.03           C
ATOM   1695  OD1 ASN A 123       1.811   6.654  11.065  1.00 90.03           O
ATOM   1696  ND2 ASN A 123       0.828   7.881  12.678  1.00 90.03           N
ATOM   1697 1HD2 ASN A 123       0.257   8.673  12.894  1.00 90.03           H
ATOM   1698 2HD2 ASN A 123       1.177   7.300  13.413  1.00 90.03           H
ATOM   1699  HN  ASN A 123       2.326  10.118   9.682  1.00 90.03           H
ATOM   1700  N   SER A 124      -0.201   9.908   7.737  1.00 90.93           N
ATOM   1701  CA  SER A 124      -1.250  10.225   6.783  1.00 90.93           C
ATOM   1702  C   SER A 124      -0.797   9.864   5.367  1.00 90.93           C
ATOM   1703  O   SER A 124      -1.549   9.256   4.607  1.00 90.93           O
ATOM   1704  HA  SER A 124      -2.103   9.615   7.079  1.00 90.93           H
ATOM   1705  CB  SER A 124      -1.633  11.705   6.857  1.00 90.93           C
ATOM   1706 1HB  SER A 124      -0.776  12.315   6.573  1.00 90.93           H
ATOM   1707 2HB  SER A 124      -2.424  11.911   6.136  1.00 90.93           H
ATOM   1708  OG  SER A 124      -2.070  12.079   8.161  1.00 90.93           O
ATOM   1709  HG  SER A 124      -1.397  12.683   8.587  1.00 90.93           H
ATOM   1710  HN  SER A 124       0.200  10.697   8.202  1.00 90.93           H
ATOM   1711  N   MET A 125       0.431  10.253   5.056  1.00 85.17           N
ATOM   1712  CA  MET A 125       0.982  10.006   3.735  1.00 85.17           C
ATOM   1713  C   MET A 125       1.019   8.508   3.427  1.00 85.17           C
ATOM   1714  O   MET A 125       0.632   8.084   2.339  1.00 85.17           O
ATOM   1715  HA  MET A 125       0.312  10.510   3.038  1.00 85.17           H
ATOM   1716  CB  MET A 125       2.399  10.579   3.657  1.00 85.17           C
ATOM   1717 1HB  MET A 125       2.954  10.309   4.555  1.00 85.17           H
ATOM   1718 2HB  MET A 125       2.927  10.139   2.811  1.00 85.17           H
ATOM   1719  CG  MET A 125       2.367  12.102   3.509  1.00 85.17           C
ATOM   1720 1HG  MET A 125       1.761  12.379   2.647  1.00 85.17           H
ATOM   1721 2HG  MET A 125       1.899  12.551   4.385  1.00 85.17           H
ATOM   1722  SD  MET A 125       4.026  12.731   3.315  1.00 85.17           S
ATOM   1723  CE  MET A 125       4.345  12.248   1.626  1.00 85.17           C
ATOM   1724 1HE  MET A 125       4.269  11.164   1.538  1.00 85.17           H
ATOM   1725 2HE  MET A 125       3.613  12.718   0.969  1.00 85.17           H
ATOM   1726 3HE  MET A 125       5.347  12.566   1.340  1.00 85.17           H
ATOM   1727  HN  MET A 125       1.044  10.728   5.688  1.00 85.17           H
ATOM   1728  N   TYR A 126       1.489   7.747   4.405  1.00 85.03           N
ATOM   1729  CA  TYR A 126       1.597   6.307   4.247  1.00 85.03           C
ATOM   1730  C   TYR A 126       0.244   5.692   3.884  1.00 85.03           C
ATOM   1731  O   TYR A 126       0.151   4.892   2.954  1.00 85.03           O
ATOM   1732  HA  TYR A 126       2.305   6.110   3.442  1.00 85.03           H
ATOM   1733  CB  TYR A 126       2.042   5.766   5.607  1.00 85.03           C
ATOM   1734 1HB  TYR A 126       3.090   6.019   5.762  1.00 85.03           H
ATOM   1735 2HB  TYR A 126       1.473   6.267   6.390  1.00 85.03           H
ATOM   1736  CG  TYR A 126       1.870   4.253   5.761  1.00 85.03           C
ATOM   1737  CD1 TYR A 126       0.842   3.751   6.532  1.00 85.03           C
ATOM   1738  HD1 TYR A 126       0.153   4.431   7.032  1.00 85.03           H
ATOM   1739  CD2 TYR A 126       2.743   3.391   5.128  1.00 85.03           C
ATOM   1740  HD2 TYR A 126       3.555   3.788   4.519  1.00 85.03           H
ATOM   1741  CE1 TYR A 126       0.680   2.327   6.677  1.00 85.03           C
ATOM   1742  HE1 TYR A 126      -0.128   1.917   7.284  1.00 85.03           H
ATOM   1743  CE2 TYR A 126       2.581   1.968   5.273  1.00 85.03           C
ATOM   1744  HE2 TYR A 126       3.263   1.276   4.779  1.00 85.03           H
ATOM   1745  CZ  TYR A 126       1.557   1.506   6.040  1.00 85.03           C
ATOM   1746  OH  TYR A 126       1.404   0.162   6.177  1.00 85.03           O
ATOM   1747  HH  TYR A 126       1.895  -0.314   5.447  1.00 85.03           H
ATOM   1748  HN  TYR A 126       1.791   8.099   5.291  1.00 85.03           H
ATOM   1749  N   LYS A 127      -0.771   6.089   4.636  1.00 84.98           N
ATOM   1750  CA  LYS A 127      -2.083   5.476   4.508  1.00 84.98           C
ATOM   1751  C   LYS A 127      -2.715   5.907   3.183  1.00 84.98           C
ATOM   1752  O   LYS A 127      -3.352   5.103   2.504  1.00 84.98           O
ATOM   1753  HA  LYS A 127      -1.938   4.396   4.486  1.00 84.98           H
ATOM   1754  CB  LYS A 127      -2.944   5.793   5.732  1.00 84.98           C
ATOM   1755 1HB  LYS A 127      -2.357   5.659   6.640  1.00 84.98           H
ATOM   1756 2HB  LYS A 127      -3.252   6.838   5.704  1.00 84.98           H
ATOM   1757  CG  LYS A 127      -4.181   4.893   5.779  1.00 84.98           C
ATOM   1758 1HG  LYS A 127      -4.790   5.059   4.891  1.00 84.98           H
ATOM   1759 2HG  LYS A 127      -3.874   3.847   5.765  1.00 84.98           H
ATOM   1760  CD  LYS A 127      -5.012   5.170   7.034  1.00 84.98           C
ATOM   1761 1HD  LYS A 127      -4.406   4.992   7.922  1.00 84.98           H
ATOM   1762 2HD  LYS A 127      -5.308   6.218   7.054  1.00 84.98           H
ATOM   1763  CE  LYS A 127      -6.258   4.282   7.073  1.00 84.98           C
ATOM   1764 1HE  LYS A 127      -6.815   4.386   6.142  1.00 84.98           H
ATOM   1765 2HE  LYS A 127      -5.963   3.235   7.152  1.00 84.98           H
ATOM   1766  NZ  LYS A 127      -7.120   4.649   8.218  1.00 84.98           N
ATOM   1767 1HZ  LYS A 127      -8.017   4.185   8.128  1.00 84.98           H
ATOM   1768 2HZ  LYS A 127      -6.676   4.360   9.082  1.00 84.98           H
ATOM   1769 3HZ  LYS A 127      -7.258   5.653   8.229  1.00 84.98           H
ATOM   1770  HN  LYS A 127      -0.709   6.814   5.322  1.00 84.98           H
ATOM   1771  N   MET A 128      -2.515   7.175   2.853  1.00 85.77           N
ATOM   1772  CA  MET A 128      -3.054   7.721   1.619  1.00 85.77           C
ATOM   1773  C   MET A 128      -2.495   6.981   0.402  1.00 85.77           C
ATOM   1774  O   MET A 128      -3.232   6.667  -0.530  1.00 85.77           O
ATOM   1775  HA  MET A 128      -4.132   7.574   1.679  1.00 85.77           H
ATOM   1776  CB  MET A 128      -2.699   9.207   1.521  1.00 85.77           C
ATOM   1777 1HB  MET A 128      -3.016   9.720   2.429  1.00 85.77           H
ATOM   1778 2HB  MET A 128      -1.618   9.322   1.449  1.00 85.77           H
ATOM   1779  CG  MET A 128      -3.368   9.850   0.304  1.00 85.77           C
ATOM   1780 1HG  MET A 128      -3.025   9.365  -0.609  1.00 85.77           H
ATOM   1781 2HG  MET A 128      -4.448   9.707   0.354  1.00 85.77           H
ATOM   1782  SD  MET A 128      -2.986  11.593   0.249  1.00 85.77           S
ATOM   1783  CE  MET A 128      -1.263  11.518  -0.211  1.00 85.77           C
ATOM   1784 1HE  MET A 128      -0.708  10.967   0.548  1.00 85.77           H
ATOM   1785 2HE  MET A 128      -1.165  11.012  -1.172  1.00 85.77           H
ATOM   1786 3HE  MET A 128      -0.864  12.529  -0.291  1.00 85.77           H
ATOM   1787  HN  MET A 128      -1.998   7.823   3.412  1.00 85.77           H
ATOM   1788  N   ASN A 129      -1.196   6.724   0.451  1.00 81.17           N
ATOM   1789  CA  ASN A 129      -0.515   6.095  -0.667  1.00 81.17           C
ATOM   1790  C   ASN A 129      -0.914   4.620  -0.737  1.00 81.17           C
ATOM   1791  O   ASN A 129      -1.024   4.053  -1.823  1.00 81.17           O
ATOM   1792  HA  ASN A 129      -0.832   6.654  -1.548  1.00 81.17           H
ATOM   1793  CB  ASN A 129       1.004   6.166  -0.498  1.00 81.17           C
ATOM   1794 1HB  ASN A 129       1.281   5.804   0.492  1.00 81.17           H
ATOM   1795 2HB  ASN A 129       1.485   5.510  -1.224  1.00 81.17           H
ATOM   1796  CG  ASN A 129       1.510   7.598  -0.684  1.00 81.17           C
ATOM   1797  OD1 ASN A 129       1.021   8.355  -1.506  1.00 81.17           O
ATOM   1798  ND2 ASN A 129       2.514   7.926   0.125  1.00 81.17           N
ATOM   1799 1HD2 ASN A 129       2.869   7.257   0.778  1.00 81.17           H
ATOM   1800 2HD2 ASN A 129       2.914   8.841   0.080  1.00 81.17           H
ATOM   1801  HN  ASN A 129      -0.612   6.938   1.235  1.00 81.17           H
ATOM   1802  N   PHE A 130      -1.121   4.039   0.436  1.00 85.43           N
ATOM   1803  CA  PHE A 130      -1.557   2.656   0.520  1.00 85.43           C
ATOM   1804  C   PHE A 130      -2.821   2.429  -0.311  1.00 85.43           C
ATOM   1805  O   PHE A 130      -2.858   1.541  -1.162  1.00 85.43           O
ATOM   1806  HA  PHE A 130      -0.750   2.038   0.128  1.00 85.43           H
ATOM   1807  CB  PHE A 130      -1.871   2.375   1.991  1.00 85.43           C
ATOM   1808 1HB  PHE A 130      -0.953   2.463   2.571  1.00 85.43           H
ATOM   1809 2HB  PHE A 130      -2.555   3.140   2.359  1.00 85.43           H
ATOM   1810  CG  PHE A 130      -2.487   0.997   2.244  1.00 85.43           C
ATOM   1811  CD1 PHE A 130      -3.830   0.874   2.422  1.00 85.43           C
ATOM   1812  HD1 PHE A 130      -4.467   1.758   2.384  1.00 85.43           H
ATOM   1813  CD2 PHE A 130      -1.691  -0.105   2.290  1.00 85.43           C
ATOM   1814  HD2 PHE A 130      -0.615  -0.007   2.148  1.00 85.43           H
ATOM   1815  CE1 PHE A 130      -4.401  -0.404   2.656  1.00 85.43           C
ATOM   1816  HE1 PHE A 130      -5.477  -0.503   2.799  1.00 85.43           H
ATOM   1817  CE2 PHE A 130      -2.263  -1.384   2.525  1.00 85.43           C
ATOM   1818  HE2 PHE A 130      -1.625  -2.267   2.562  1.00 85.43           H
ATOM   1819  CZ  PHE A 130      -3.605  -1.506   2.702  1.00 85.43           C
ATOM   1820  HZ  PHE A 130      -4.044  -2.488   2.882  1.00 85.43           H
ATOM   1821  HN  PHE A 130      -0.995   4.497   1.316  1.00 85.43           H
ATOM   1822  N   TYR A 131      -3.827   3.246  -0.036  1.00 91.12           N
ATOM   1823  CA  TYR A 131      -5.098   3.130  -0.732  1.00 91.12           C
ATOM   1824  C   TYR A 131      -4.950   3.500  -2.209  1.00 91.12           C
ATOM   1825  O   TYR A 131      -5.536   2.854  -3.076  1.00 91.12           O
ATOM   1826  HA  TYR A 131      -5.429   2.094  -0.656  1.00 91.12           H
ATOM   1827  CB  TYR A 131      -6.040   4.130  -0.059  1.00 91.12           C
ATOM   1828 1HB  TYR A 131      -5.507   5.069   0.094  1.00 91.12           H
ATOM   1829 2HB  TYR A 131      -6.870   4.342  -0.733  1.00 91.12           H
ATOM   1830  CG  TYR A 131      -6.600   3.653   1.282  1.00 91.12           C
ATOM   1831  CD1 TYR A 131      -7.271   2.450   1.360  1.00 91.12           C
ATOM   1832  HD1 TYR A 131      -7.403   1.840   0.467  1.00 91.12           H
ATOM   1833  CD2 TYR A 131      -6.433   4.425   2.413  1.00 91.12           C
ATOM   1834  HD2 TYR A 131      -5.903   5.375   2.351  1.00 91.12           H
ATOM   1835  CE1 TYR A 131      -7.798   2.000   2.623  1.00 91.12           C
ATOM   1836  HE1 TYR A 131      -8.331   1.052   2.699  1.00 91.12           H
ATOM   1837  CE2 TYR A 131      -6.960   3.976   3.676  1.00 91.12           C
ATOM   1838  HE2 TYR A 131      -6.836   4.576   4.577  1.00 91.12           H
ATOM   1839  CZ  TYR A 131      -7.617   2.785   3.718  1.00 91.12           C
ATOM   1840  OH  TYR A 131      -8.114   2.361   4.911  1.00 91.12           O
ATOM   1841  HH  TYR A 131      -8.445   3.142   5.441  1.00 91.12           H
ATOM   1842  HN  TYR A 131      -3.785   3.975   0.647  1.00 91.12           H
ATOM   1843  N   SER A 132      -4.163   4.539  -2.450  1.00 91.21           N
ATOM   1844  CA  SER A 132      -4.008   5.064  -3.795  1.00 91.21           C
ATOM   1845  C   SER A 132      -3.445   3.981  -4.718  1.00 91.21           C
ATOM   1846  O   SER A 132      -3.938   3.789  -5.828  1.00 91.21           O
ATOM   1847  HA  SER A 132      -5.011   5.352  -4.110  1.00 91.21           H
ATOM   1848  CB  SER A 132      -3.098   6.295  -3.805  1.00 91.21           C
ATOM   1849 1HB  SER A 132      -2.118   6.024  -3.414  1.00 91.21           H
ATOM   1850 2HB  SER A 132      -2.951   6.629  -4.832  1.00 91.21           H
ATOM   1851  OG  SER A 132      -3.638   7.363  -3.032  1.00 91.21           O
ATOM   1852  HG  SER A 132      -3.214   7.378  -2.126  1.00 91.21           H
ATOM   1853  HN  SER A 132      -3.639   5.018  -1.746  1.00 91.21           H
ATOM   1854  N   CYS A 133      -2.420   3.302  -4.224  1.00 89.66           N
ATOM   1855  CA  CYS A 133      -1.738   2.294  -5.018  1.00 89.66           C
ATOM   1856  C   CYS A 133      -2.741   1.188  -5.352  1.00 89.66           C
ATOM   1857  O   CYS A 133      -2.854   0.775  -6.506  1.00 89.66           O
ATOM   1858  HA  CYS A 133      -1.392   2.790  -5.924  1.00 89.66           H
ATOM   1859  CB  CYS A 133      -0.504   1.746  -4.298  1.00 89.66           C
ATOM   1860 1HB  CYS A 133      -0.762   1.470  -3.275  1.00 89.66           H
ATOM   1861 2HB  CYS A 133      -0.155   0.841  -4.794  1.00 89.66           H
ATOM   1862  SG  CYS A 133       0.825   3.005  -4.289  1.00 89.66           S
ATOM   1863  HG  CYS A 133       0.348   3.702  -3.261  1.00 89.66           H
ATOM   1864  HN  CYS A 133      -2.055   3.432  -3.302  1.00 89.66           H
ATOM   1865  N   VAL A 134      -3.444   0.739  -4.323  1.00 88.39           N
ATOM   1866  CA  VAL A 134      -4.337  -0.398  -4.465  1.00 88.39           C
ATOM   1867  C   VAL A 134      -5.439  -0.053  -5.470  1.00 88.39           C
ATOM   1868  O   VAL A 134      -5.774  -0.863  -6.332  1.00 88.39           O
ATOM   1869  HA  VAL A 134      -3.752  -1.229  -4.859  1.00 88.39           H
ATOM   1870  CB  VAL A 134      -4.884  -0.810  -3.097  1.00 88.39           C
ATOM   1871  HB  VAL A 134      -5.326   0.073  -2.633  1.00 88.39           H
ATOM   1872  CG1 VAL A 134      -5.982  -1.866  -3.239  1.00 88.39           C
ATOM   1873 1HG1 VAL A 134      -6.800  -1.461  -3.835  1.00 88.39           H
ATOM   1874 2HG1 VAL A 134      -5.575  -2.748  -3.733  1.00 88.39           H
ATOM   1875 3HG1 VAL A 134      -6.352  -2.140  -2.252  1.00 88.39           H
ATOM   1876  CG2 VAL A 134      -3.760  -1.306  -2.185  1.00 88.39           C
ATOM   1877 1HG2 VAL A 134      -3.276  -2.170  -2.642  1.00 88.39           H
ATOM   1878 2HG2 VAL A 134      -3.028  -0.511  -2.044  1.00 88.39           H
ATOM   1879 3HG2 VAL A 134      -4.176  -1.592  -1.219  1.00 88.39           H
ATOM   1880  HN  VAL A 134      -3.411   1.137  -3.406  1.00 88.39           H
ATOM   1881  N   LEU A 135      -5.972   1.151  -5.324  1.00 92.11           N
ATOM   1882  CA  LEU A 135      -7.090   1.579  -6.147  1.00 92.11           C
ATOM   1883  C   LEU A 135      -6.619   1.742  -7.594  1.00 92.11           C
ATOM   1884  O   LEU A 135      -7.351   1.419  -8.529  1.00 92.11           O
ATOM   1885  HA  LEU A 135      -7.841   0.790  -6.115  1.00 92.11           H
ATOM   1886  CB  LEU A 135      -7.733   2.839  -5.565  1.00 92.11           C
ATOM   1887 1HB  LEU A 135      -6.952   3.583  -5.408  1.00 92.11           H
ATOM   1888 2HB  LEU A 135      -8.419   3.249  -6.307  1.00 92.11           H
ATOM   1889  CG  LEU A 135      -8.496   2.657  -4.251  1.00 92.11           C
ATOM   1890  HG  LEU A 135      -7.828   2.186  -3.531  1.00 92.11           H
ATOM   1891  CD1 LEU A 135      -8.912   4.009  -3.667  1.00 92.11           C
ATOM   1892 1HD1 LEU A 135      -8.023   4.610  -3.474  1.00 92.11           H
ATOM   1893 2HD1 LEU A 135      -9.556   4.529  -4.376  1.00 92.11           H
ATOM   1894 3HD1 LEU A 135      -9.452   3.850  -2.734  1.00 92.11           H
ATOM   1895  CD2 LEU A 135      -9.692   1.721  -4.438  1.00 92.11           C
ATOM   1896 1HD2 LEU A 135     -10.370   2.141  -5.180  1.00 92.11           H
ATOM   1897 2HD2 LEU A 135      -9.341   0.746  -4.776  1.00 92.11           H
ATOM   1898 3HD2 LEU A 135     -10.217   1.609  -3.489  1.00 92.11           H
ATOM   1899  HN  LEU A 135      -5.654   1.827  -4.659  1.00 92.11           H
ATOM   1900  N   LEU A 136      -5.400   2.241  -7.733  1.00 92.17           N
ATOM   1901  CA  LEU A 136      -4.827   2.462  -9.050  1.00 92.17           C
ATOM   1902  C   LEU A 136      -4.666   1.117  -9.763  1.00 92.17           C
ATOM   1903  O   LEU A 136      -4.999   0.991 -10.940  1.00 92.17           O
ATOM   1904  HA  LEU A 136      -5.534   3.069  -9.616  1.00 92.17           H
ATOM   1905  CB  LEU A 136      -3.527   3.261  -8.943  1.00 92.17           C
ATOM   1906 1HB  LEU A 136      -2.942   2.855  -8.118  1.00 92.17           H
ATOM   1907 2HB  LEU A 136      -2.949   3.102  -9.853  1.00 92.17           H
ATOM   1908  CG  LEU A 136      -3.682   4.768  -8.728  1.00 92.17           C
ATOM   1909  HG  LEU A 136      -4.388   4.926  -7.912  1.00 92.17           H
ATOM   1910  CD1 LEU A 136      -2.355   5.401  -8.306  1.00 92.17           C
ATOM   1911 1HD1 LEU A 136      -2.017   4.948  -7.374  1.00 92.17           H
ATOM   1912 2HD1 LEU A 136      -1.609   5.234  -9.083  1.00 92.17           H
ATOM   1913 3HD1 LEU A 136      -2.494   6.472  -8.160  1.00 92.17           H
ATOM   1914  CD2 LEU A 136      -4.269   5.441  -9.970  1.00 92.17           C
ATOM   1915 1HD2 LEU A 136      -3.607   5.276 -10.820  1.00 92.17           H
ATOM   1916 2HD2 LEU A 136      -5.250   5.016 -10.185  1.00 92.17           H
ATOM   1917 3HD2 LEU A 136      -4.369   6.512  -9.790  1.00 92.17           H
ATOM   1918  HN  LEU A 136      -4.808   2.494  -6.968  1.00 92.17           H
ATOM   1919  N   ILE A 137      -4.154   0.148  -9.019  1.00 87.59           N
ATOM   1920  CA  ILE A 137      -3.885  -1.165  -9.582  1.00 87.59           C
ATOM   1921  C   ILE A 137      -5.206  -1.818  -9.994  1.00 87.59           C
ATOM   1922  O   ILE A 137      -5.276  -2.491 -11.021  1.00 87.59           O
ATOM   1923  HA  ILE A 137      -3.279  -1.019 -10.476  1.00 87.59           H
ATOM   1924  CB  ILE A 137      -3.059  -2.007  -8.607  1.00 87.59           C
ATOM   1925  HB  ILE A 137      -3.448  -1.845  -7.602  1.00 87.59           H
ATOM   1926  CG1 ILE A 137      -1.595  -1.562  -8.602  1.00 87.59           C
ATOM   1927 1HG1 ILE A 137      -1.148  -1.760  -9.576  1.00 87.59           H
ATOM   1928 2HG1 ILE A 137      -1.539  -0.486  -8.439  1.00 87.59           H
ATOM   1929  CG2 ILE A 137      -3.204  -3.499  -8.914  1.00 87.59           C
ATOM   1930 1HG2 ILE A 137      -4.251  -3.788  -8.825  1.00 87.59           H
ATOM   1931 2HG2 ILE A 137      -2.857  -3.697  -9.928  1.00 87.59           H
ATOM   1932 3HG2 ILE A 137      -2.607  -4.074  -8.206  1.00 87.59           H
ATOM   1933  CD1 ILE A 137      -0.805  -2.290  -7.514  1.00 87.59           C
ATOM   1934 1HD1 ILE A 137      -1.241  -2.070  -6.539  1.00 87.59           H
ATOM   1935 2HD1 ILE A 137      -0.843  -3.365  -7.694  1.00 87.59           H
ATOM   1936 3HD1 ILE A 137       0.232  -1.955  -7.532  1.00 87.59           H
ATOM   1937  HN  ILE A 137      -3.924   0.247  -8.051  1.00 87.59           H
ATOM   1938  N   MET A 138      -6.220  -1.598  -9.170  1.00 88.61           N
ATOM   1939  CA  MET A 138      -7.555  -2.082  -9.481  1.00 88.61           C
ATOM   1940  C   MET A 138      -8.065  -1.479 -10.791  1.00 88.61           C
ATOM   1941  O   MET A 138      -8.642  -2.182 -11.619  1.00 88.61           O
ATOM   1942  HA  MET A 138      -7.459  -3.163  -9.584  1.00 88.61           H
ATOM   1943  CB  MET A 138      -8.509  -1.713  -8.343  1.00 88.61           C
ATOM   1944 1HB  MET A 138      -8.113  -2.084  -7.398  1.00 88.61           H
ATOM   1945 2HB  MET A 138      -8.576  -0.629  -8.257  1.00 88.61           H
ATOM   1946  CG  MET A 138      -9.902  -2.299  -8.585  1.00 88.61           C
ATOM   1947 1HG  MET A 138     -10.284  -1.964  -9.549  1.00 88.61           H
ATOM   1948 2HG  MET A 138      -9.846  -3.387  -8.624  1.00 88.61           H
ATOM   1949  SD  MET A 138     -11.011  -1.793  -7.281  1.00 88.61           S
ATOM   1950  CE  MET A 138     -11.195  -0.064  -7.685  1.00 88.61           C
ATOM   1951 1HE  MET A 138     -10.221   0.423  -7.651  1.00 88.61           H
ATOM   1952 2HE  MET A 138     -11.615   0.033  -8.687  1.00 88.61           H
ATOM   1953 3HE  MET A 138     -11.863   0.409  -6.965  1.00 88.61           H
ATOM   1954  HN  MET A 138      -6.141  -1.101  -8.307  1.00 88.61           H
ATOM   1955  N   CYS A 139      -7.834  -0.182 -10.939  1.00 91.76           N
ATOM   1956  CA  CYS A 139      -8.316   0.536 -12.106  1.00 91.76           C
ATOM   1957  C   CYS A 139      -7.572   0.010 -13.335  1.00 91.76           C
ATOM   1958  O   CYS A 139      -8.149  -0.096 -14.416  1.00 91.76           O
ATOM   1959  HA  CYS A 139      -9.383   0.329 -12.182  1.00 91.76           H
ATOM   1960  CB  CYS A 139      -8.155   2.049 -11.946  1.00 91.76           C
ATOM   1961 1HB  CYS A 139      -7.153   2.280 -11.584  1.00 91.76           H
ATOM   1962 2HB  CYS A 139      -8.265   2.539 -12.913  1.00 91.76           H
ATOM   1963  SG  CYS A 139      -9.406   2.691 -10.774  1.00 91.76           S
ATOM   1964  HG  CYS A 139      -8.802   2.254  -9.673  1.00 91.76           H
ATOM   1965  HN  CYS A 139      -7.328   0.374 -10.279  1.00 91.76           H
ATOM   1966  N   ILE A 140      -6.302  -0.306 -13.128  1.00 87.37           N
ATOM   1967  CA  ILE A 140      -5.487  -0.865 -14.193  1.00 87.37           C
ATOM   1968  C   ILE A 140      -6.130  -2.159 -14.696  1.00 87.37           C
ATOM   1969  O   ILE A 140      -6.206  -2.391 -15.902  1.00 87.37           O
ATOM   1970  HA  ILE A 140      -5.477  -0.144 -15.010  1.00 87.37           H
ATOM   1971  CB  ILE A 140      -4.040  -1.040 -13.725  1.00 87.37           C
ATOM   1972  HB  ILE A 140      -4.054  -1.496 -12.735  1.00 87.37           H
ATOM   1973  CG1 ILE A 140      -3.341   0.314 -13.589  1.00 87.37           C
ATOM   1974 1HG1 ILE A 140      -3.130   0.720 -14.579  1.00 87.37           H
ATOM   1975 2HG1 ILE A 140      -4.004   1.021 -13.090  1.00 87.37           H
ATOM   1976  CG2 ILE A 140      -3.276  -1.989 -14.649  1.00 87.37           C
ATOM   1977 1HG2 ILE A 140      -3.762  -2.965 -14.651  1.00 87.37           H
ATOM   1978 2HG2 ILE A 140      -3.269  -1.584 -15.661  1.00 87.37           H
ATOM   1979 3HG2 ILE A 140      -2.251  -2.095 -14.294  1.00 87.37           H
ATOM   1980  CD1 ILE A 140      -2.038   0.182 -12.798  1.00 87.37           C
ATOM   1981 1HD1 ILE A 140      -2.256  -0.201 -11.801  1.00 87.37           H
ATOM   1982 2HD1 ILE A 140      -1.369  -0.507 -13.313  1.00 87.37           H
ATOM   1983 3HD1 ILE A 140      -1.562   1.159 -12.716  1.00 87.37           H
ATOM   1984  HN  ILE A 140      -5.831  -0.186 -12.254  1.00 87.37           H
ATOM   1985  N   SER A 141      -6.578  -2.968 -13.747  1.00 86.83           N
ATOM   1986  CA  SER A 141      -7.159  -4.258 -14.076  1.00 86.83           C
ATOM   1987  C   SER A 141      -8.417  -4.065 -14.924  1.00 86.83           C
ATOM   1988  O   SER A 141      -8.620  -4.770 -15.911  1.00 86.83           O
ATOM   1989  HA  SER A 141      -6.391  -4.784 -14.644  1.00 86.83           H
ATOM   1990  CB  SER A 141      -7.488  -5.053 -12.811  1.00 86.83           C
ATOM   1991 1HB  SER A 141      -8.291  -4.553 -12.268  1.00 86.83           H
ATOM   1992 2HB  SER A 141      -7.858  -6.040 -13.088  1.00 86.83           H
ATOM   1993  OG  SER A 141      -6.355  -5.193 -11.958  1.00 86.83           O
ATOM   1994  HG  SER A 141      -6.302  -4.418 -11.329  1.00 86.83           H
ATOM   1995  HN  SER A 141      -6.548  -2.755 -12.770  1.00 86.83           H
ATOM   1996  N   VAL A 142      -9.231  -3.105 -14.508  1.00 88.41           N
ATOM   1997  CA  VAL A 142     -10.483  -2.836 -15.193  1.00 88.41           C
ATOM   1998  C   VAL A 142     -10.188  -2.335 -16.608  1.00 88.41           C
ATOM   1999  O   VAL A 142     -10.852  -2.735 -17.563  1.00 88.41           O
ATOM   2000  HA  VAL A 142     -11.030  -3.777 -15.261  1.00 88.41           H
ATOM   2001  CB  VAL A 142     -11.327  -1.856 -14.376  1.00 88.41           C
ATOM   2002  HB  VAL A 142     -10.738  -0.952 -14.225  1.00 88.41           H
ATOM   2003  CG1 VAL A 142     -12.601  -1.468 -15.130  1.00 88.41           C
ATOM   2004 1HG1 VAL A 142     -12.333  -0.995 -16.075  1.00 88.41           H
ATOM   2005 2HG1 VAL A 142     -13.194  -2.361 -15.325  1.00 88.41           H
ATOM   2006 3HG1 VAL A 142     -13.182  -0.771 -14.526  1.00 88.41           H
ATOM   2007  CG2 VAL A 142     -11.660  -2.435 -12.999  1.00 88.41           C
ATOM   2008 1HG2 VAL A 142     -12.221  -3.362 -13.121  1.00 88.41           H
ATOM   2009 2HG2 VAL A 142     -10.736  -2.638 -12.457  1.00 88.41           H
ATOM   2010 3HG2 VAL A 142     -12.261  -1.718 -12.439  1.00 88.41           H
ATOM   2011  HN  VAL A 142      -9.046  -2.518 -13.719  1.00 88.41           H
ATOM   2012  N   ASP A 143      -9.191  -1.467 -16.698  1.00 83.37           N
ATOM   2013  CA  ASP A 143      -8.832  -0.869 -17.973  1.00 83.37           C
ATOM   2014  C   ASP A 143      -8.429  -1.973 -18.953  1.00 83.37           C
ATOM   2015  O   ASP A 143      -8.810  -1.939 -20.122  1.00 83.37           O
ATOM   2016  HA  ASP A 143      -9.721  -0.328 -18.296  1.00 83.37           H
ATOM   2017  CB  ASP A 143      -7.644   0.083 -17.819  1.00 83.37           C
ATOM   2018 1HB  ASP A 143      -7.917   0.909 -17.163  1.00 83.37           H
ATOM   2019 2HB  ASP A 143      -6.813  -0.440 -17.345  1.00 83.37           H
ATOM   2020  CG  ASP A 143      -7.200   0.629 -19.178  1.00 83.37           C
ATOM   2021  OD1 ASP A 143      -8.046   1.278 -19.832  1.00 83.37           O
ATOM   2022  OD2 ASP A 143      -6.026   0.387 -19.531  1.00 83.37           O
ATOM   2023  HN  ASP A 143      -8.635  -1.171 -15.921  1.00 83.37           H
ATOM   2024  N   ARG A 144      -7.665  -2.926 -18.440  1.00 74.13           N
ATOM   2025  CA  ARG A 144      -7.172  -4.016 -19.266  1.00 74.13           C
ATOM   2026  C   ARG A 144      -8.337  -4.875 -19.761  1.00 74.13           C
ATOM   2027  O   ARG A 144      -8.365  -5.279 -20.923  1.00 74.13           O
ATOM   2028  HA  ARG A 144      -6.664  -3.527 -20.097  1.00 74.13           H
ATOM   2029  CB  ARG A 144      -6.192  -4.896 -18.488  1.00 74.13           C
ATOM   2030 1HB  ARG A 144      -6.609  -5.135 -17.510  1.00 74.13           H
ATOM   2031 2HB  ARG A 144      -6.050  -5.840 -19.013  1.00 74.13           H
ATOM   2032  CG  ARG A 144      -4.843  -4.195 -18.315  1.00 74.13           C
ATOM   2033 1HG  ARG A 144      -4.997  -3.201 -17.894  1.00 74.13           H
ATOM   2034 2HG  ARG A 144      -4.229  -4.750 -17.606  1.00 74.13           H
ATOM   2035  CD  ARG A 144      -4.110  -4.079 -19.653  1.00 74.13           C
ATOM   2036 1HD  ARG A 144      -3.479  -4.954 -19.808  1.00 74.13           H
ATOM   2037 2HD  ARG A 144      -4.830  -4.056 -20.471  1.00 74.13           H
ATOM   2038  NE  ARG A 144      -3.284  -2.851 -19.673  1.00 74.13           N
ATOM   2039  HE  ARG A 144      -3.155  -2.359 -18.812  1.00 74.13           H
ATOM   2040  CZ  ARG A 144      -2.698  -2.358 -20.773  1.00 74.13           C
ATOM   2041  NH1 ARG A 144      -2.838  -2.976 -21.953  1.00 74.13           N
ATOM   2042 1HH1 ARG A 144      -3.382  -3.812 -22.019  1.00 74.13           H
ATOM   2043 2HH1 ARG A 144      -2.398  -2.601 -22.769  1.00 74.13           H
ATOM   2044  NH2 ARG A 144      -1.971  -1.236 -20.674  1.00 74.13           N
ATOM   2045 1HH2 ARG A 144      -1.528  -0.855 -21.485  1.00 74.13           H
ATOM   2046 2HH2 ARG A 144      -1.872  -0.781 -19.789  1.00 74.13           H
ATOM   2047  HN  ARG A 144      -7.384  -2.962 -17.481  1.00 74.13           H
ATOM   2048  N   TYR A 145      -9.270  -5.130 -18.855  1.00 83.75           N
ATOM   2049  CA  TYR A 145     -10.473  -5.864 -19.207  1.00 83.75           C
ATOM   2050  C   TYR A 145     -11.187  -5.212 -20.393  1.00 83.75           C
ATOM   2051  O   TYR A 145     -11.525  -5.885 -21.365  1.00 83.75           O
ATOM   2052  HA  TYR A 145     -10.181  -6.878 -19.481  1.00 83.75           H
ATOM   2053  CB  TYR A 145     -11.383  -5.796 -17.979  1.00 83.75           C
ATOM   2054 1HB  TYR A 145     -10.982  -6.450 -17.205  1.00 83.75           H
ATOM   2055 2HB  TYR A 145     -11.362  -4.781 -17.580  1.00 83.75           H
ATOM   2056  CG  TYR A 145     -12.835  -6.189 -18.257  1.00 83.75           C
ATOM   2057  CD1 TYR A 145     -13.823  -5.225 -18.259  1.00 83.75           C
ATOM   2058  HD1 TYR A 145     -13.568  -4.184 -18.062  1.00 83.75           H
ATOM   2059  CD2 TYR A 145     -13.157  -7.508 -18.506  1.00 83.75           C
ATOM   2060  HD2 TYR A 145     -12.377  -8.269 -18.504  1.00 83.75           H
ATOM   2061  CE1 TYR A 145     -15.190  -5.596 -18.521  1.00 83.75           C
ATOM   2062  HE1 TYR A 145     -15.979  -4.844 -18.526  1.00 83.75           H
ATOM   2063  CE2 TYR A 145     -14.524  -7.878 -18.768  1.00 83.75           C
ATOM   2064  HE2 TYR A 145     -14.792  -8.916 -18.966  1.00 83.75           H
ATOM   2065  CZ  TYR A 145     -15.472  -6.904 -18.763  1.00 83.75           C
ATOM   2066  OH  TYR A 145     -16.763  -7.253 -19.010  1.00 83.75           O
ATOM   2067  HH  TYR A 145     -16.825  -8.238 -19.173  1.00 83.75           H
ATOM   2068  HN  TYR A 145      -9.214  -4.844 -17.899  1.00 83.75           H
ATOM   2069  N   ILE A 146     -11.396  -3.909 -20.273  1.00 81.45           N
ATOM   2070  CA  ILE A 146     -12.142  -3.175 -21.281  1.00 81.45           C
ATOM   2071  C   ILE A 146     -11.358  -3.182 -22.595  1.00 81.45           C
ATOM   2072  O   ILE A 146     -11.944  -3.292 -23.670  1.00 81.45           O
ATOM   2073  HA  ILE A 146     -13.084  -3.700 -21.438  1.00 81.45           H
ATOM   2074  CB  ILE A 146     -12.485  -1.771 -20.777  1.00 81.45           C
ATOM   2075  HB  ILE A 146     -11.557  -1.273 -20.495  1.00 81.45           H
ATOM   2076  CG1 ILE A 146     -13.361  -1.838 -19.524  1.00 81.45           C
ATOM   2077 1HG1 ILE A 146     -14.365  -2.164 -19.795  1.00 81.45           H
ATOM   2078 2HG1 ILE A 146     -12.960  -2.581 -18.835  1.00 81.45           H
ATOM   2079  CG2 ILE A 146     -13.129  -0.934 -21.883  1.00 81.45           C
ATOM   2080 1HG2 ILE A 146     -12.438  -0.845 -22.721  1.00 81.45           H
ATOM   2081 2HG2 ILE A 146     -14.046  -1.419 -22.219  1.00 81.45           H
ATOM   2082 3HG2 ILE A 146     -13.363   0.059 -21.498  1.00 81.45           H
ATOM   2083  CD1 ILE A 146     -13.431  -0.476 -18.831  1.00 81.45           C
ATOM   2084 1HD1 ILE A 146     -12.428  -0.164 -18.540  1.00 81.45           H
ATOM   2085 2HD1 ILE A 146     -13.855   0.259 -19.516  1.00 81.45           H
ATOM   2086 3HD1 ILE A 146     -14.060  -0.551 -17.944  1.00 81.45           H
ATOM   2087  HN  ILE A 146     -11.066  -3.358 -19.506  1.00 81.45           H
ATOM   2088  N   ALA A 147     -10.045  -3.062 -22.464  1.00 80.04           N
ATOM   2089  CA  ALA A 147      -9.184  -2.950 -23.629  1.00 80.04           C
ATOM   2090  C   ALA A 147      -9.252  -4.250 -24.434  1.00 80.04           C
ATOM   2091  O   ALA A 147      -9.042  -4.246 -25.646  1.00 80.04           O
ATOM   2092  HA  ALA A 147      -9.561  -2.133 -24.243  1.00 80.04           H
ATOM   2093  CB  ALA A 147      -7.760  -2.615 -23.182  1.00 80.04           C
ATOM   2094 1HB  ALA A 147      -7.763  -1.669 -22.640  1.00 80.04           H
ATOM   2095 2HB  ALA A 147      -7.388  -3.406 -22.530  1.00 80.04           H
ATOM   2096 3HB  ALA A 147      -7.115  -2.532 -24.056  1.00 80.04           H
ATOM   2097  HN  ALA A 147      -9.570  -3.040 -21.584  1.00 80.04           H
ATOM   2098  N   ILE A 148      -9.545  -5.332 -23.727  1.00 75.79           N
ATOM   2099  CA  ILE A 148      -9.573  -6.646 -24.346  1.00 75.79           C
ATOM   2100  C   ILE A 148     -10.986  -6.934 -24.858  1.00 75.79           C
ATOM   2101  O   ILE A 148     -11.169  -7.286 -26.022  1.00 75.79           O
ATOM   2102  HA  ILE A 148      -8.896  -6.619 -25.200  1.00 75.79           H
ATOM   2103  CB  ILE A 148      -9.041  -7.705 -23.379  1.00 75.79           C
ATOM   2104  HB  ILE A 148      -9.570  -7.600 -22.432  1.00 75.79           H
ATOM   2105  CG1 ILE A 148      -7.554  -7.488 -23.092  1.00 75.79           C
ATOM   2106 1HG1 ILE A 148      -6.964  -7.803 -23.953  1.00 75.79           H
ATOM   2107 2HG1 ILE A 148      -7.360  -6.426 -22.944  1.00 75.79           H
ATOM   2108  CG2 ILE A 148      -9.325  -9.115 -23.901  1.00 75.79           C
ATOM   2109 1HG2 ILE A 148     -10.400  -9.252 -24.012  1.00 75.79           H
ATOM   2110 2HG2 ILE A 148      -8.839  -9.250 -24.868  1.00 75.79           H
ATOM   2111 3HG2 ILE A 148      -8.936  -9.849 -23.194  1.00 75.79           H
ATOM   2112  CD1 ILE A 148      -7.115  -8.270 -21.853  1.00 75.79           C
ATOM   2113 1HD1 ILE A 148      -7.690  -7.936 -20.989  1.00 75.79           H
ATOM   2114 2HD1 ILE A 148      -7.288  -9.334 -22.014  1.00 75.79           H
ATOM   2115 3HD1 ILE A 148      -6.054  -8.099 -21.671  1.00 75.79           H
ATOM   2116  HN  ILE A 148      -9.762  -5.320 -22.751  1.00 75.79           H
ATOM   2117  N   ALA A 149     -11.949  -6.774 -23.962  1.00 74.47           N
ATOM   2118  CA  ALA A 149     -13.314  -7.181 -24.251  1.00 74.47           C
ATOM   2119  C   ALA A 149     -13.912  -6.239 -25.296  1.00 74.47           C
ATOM   2120  O   ALA A 149     -14.643  -6.675 -26.185  1.00 74.47           O
ATOM   2121  HA  ALA A 149     -13.280  -8.191 -24.661  1.00 74.47           H
ATOM   2122  CB  ALA A 149     -14.125  -7.203 -22.953  1.00 74.47           C
ATOM   2123 1HB  ALA A 149     -13.675  -7.910 -22.256  1.00 74.47           H
ATOM   2124 2HB  ALA A 149     -14.129  -6.207 -22.510  1.00 74.47           H
ATOM   2125 3HB  ALA A 149     -15.149  -7.509 -23.170  1.00 74.47           H
ATOM   2126  HN  ALA A 149     -11.809  -6.376 -23.056  1.00 74.47           H
ATOM   2127  N   GLN A 150     -13.580  -4.964 -25.157  1.00 65.21           N
ATOM   2128  CA  GLN A 150     -14.189  -3.936 -25.985  1.00 65.21           C
ATOM   2129  C   GLN A 150     -13.124  -3.241 -26.835  1.00 65.21           C
ATOM   2130  O   GLN A 150     -13.133  -2.018 -26.970  1.00 65.21           O
ATOM   2131  HA  GLN A 150     -14.892  -4.463 -26.630  1.00 65.21           H
ATOM   2132  CB  GLN A 150     -14.955  -2.925 -25.130  1.00 65.21           C
ATOM   2133 1HB  GLN A 150     -14.264  -2.412 -24.461  1.00 65.21           H
ATOM   2134 2HB  GLN A 150     -15.401  -2.165 -25.771  1.00 65.21           H
ATOM   2135  CG  GLN A 150     -16.048  -3.615 -24.312  1.00 65.21           C
ATOM   2136 1HG  GLN A 150     -16.644  -4.255 -24.962  1.00 65.21           H
ATOM   2137 2HG  GLN A 150     -15.592  -4.260 -23.560  1.00 65.21           H
ATOM   2138  CD  GLN A 150     -16.953  -2.588 -23.629  1.00 65.21           C
ATOM   2139  OE1 GLN A 150     -16.790  -1.387 -23.771  1.00 65.21           O
ATOM   2140  NE2 GLN A 150     -17.913  -3.125 -22.881  1.00 65.21           N
ATOM   2141 1HE2 GLN A 150     -17.991  -4.119 -22.806  1.00 65.21           H
ATOM   2142 2HE2 GLN A 150     -18.556  -2.534 -22.393  1.00 65.21           H
ATOM   2143  HN  GLN A 150     -12.910  -4.630 -24.494  1.00 65.21           H
ATOM   2144  N   ALA A 151     -12.232  -4.050 -27.387  1.00 66.24           N
ATOM   2145  CA  ALA A 151     -11.050  -3.521 -28.047  1.00 66.24           C
ATOM   2146  C   ALA A 151     -11.475  -2.507 -29.111  1.00 66.24           C
ATOM   2147  O   ALA A 151     -10.843  -1.463 -29.266  1.00 66.24           O
ATOM   2148  HA  ALA A 151     -10.448  -3.013 -27.293  1.00 66.24           H
ATOM   2149  CB  ALA A 151     -10.234  -4.675 -28.634  1.00 66.24           C
ATOM   2150 1HB  ALA A 151      -9.932  -5.350 -27.834  1.00 66.24           H
ATOM   2151 2HB  ALA A 151     -10.842  -5.218 -29.358  1.00 66.24           H
ATOM   2152 3HB  ALA A 151      -9.347  -4.278 -29.129  1.00 66.24           H
ATOM   2153  HN  ALA A 151     -12.306  -5.047 -27.389  1.00 66.24           H
ATOM   2154  N   MET A 152     -12.543  -2.850 -29.816  1.00 56.08           N
ATOM   2155  CA  MET A 152     -13.013  -2.022 -30.913  1.00 56.08           C
ATOM   2156  C   MET A 152     -13.470  -0.651 -30.409  1.00 56.08           C
ATOM   2157  O   MET A 152     -13.023   0.379 -30.911  1.00 56.08           O
ATOM   2158  HA  MET A 152     -12.158  -1.905 -31.580  1.00 56.08           H
ATOM   2159  CB  MET A 152     -14.177  -2.720 -31.618  1.00 56.08           C
ATOM   2160 1HB  MET A 152     -14.900  -3.067 -30.879  1.00 56.08           H
ATOM   2161 2HB  MET A 152     -14.696  -2.010 -32.262  1.00 56.08           H
ATOM   2162  CG  MET A 152     -13.683  -3.905 -32.451  1.00 56.08           C
ATOM   2163 1HG  MET A 152     -12.937  -4.468 -31.890  1.00 56.08           H
ATOM   2164 2HG  MET A 152     -14.509  -4.586 -32.656  1.00 56.08           H
ATOM   2165  SD  MET A 152     -12.979  -3.322 -33.984  1.00 56.08           S
ATOM   2166  CE  MET A 152     -14.438  -3.318 -35.013  1.00 56.08           C
ATOM   2167 1HE  MET A 152     -14.847  -4.327 -35.068  1.00 56.08           H
ATOM   2168 2HE  MET A 152     -15.183  -2.647 -34.584  1.00 56.08           H
ATOM   2169 3HE  MET A 152     -14.175  -2.977 -36.014  1.00 56.08           H
ATOM   2170  HN  MET A 152     -13.083  -3.675 -29.648  1.00 56.08           H
ATOM   2171  N   ARG A 153     -14.354  -0.683 -29.423  1.00 54.05           N
ATOM   2172  CA  ARG A 153     -14.908   0.543 -28.874  1.00 54.05           C
ATOM   2173  C   ARG A 153     -13.812   1.360 -28.188  1.00 54.05           C
ATOM   2174  O   ARG A 153     -13.891   2.586 -28.130  1.00 54.05           O
ATOM   2175  HA  ARG A 153     -15.313   1.075 -29.735  1.00 54.05           H
ATOM   2176  CB  ARG A 153     -16.018   0.242 -27.865  1.00 54.05           C
ATOM   2177 1HB  ARG A 153     -15.709  -0.572 -27.211  1.00 54.05           H
ATOM   2178 2HB  ARG A 153     -16.185   1.114 -27.233  1.00 54.05           H
ATOM   2179  CG  ARG A 153     -17.319  -0.135 -28.578  1.00 54.05           C
ATOM   2180 1HG  ARG A 153     -17.585   0.644 -29.292  1.00 54.05           H
ATOM   2181 2HG  ARG A 153     -17.173  -1.053 -29.147  1.00 54.05           H
ATOM   2182  CD  ARG A 153     -18.458  -0.326 -27.574  1.00 54.05           C
ATOM   2183 1HD  ARG A 153     -18.243  -1.174 -26.924  1.00 54.05           H
ATOM   2184 2HD  ARG A 153     -18.542   0.553 -26.935  1.00 54.05           H
ATOM   2185  NE  ARG A 153     -19.732  -0.551 -28.292  1.00 54.05           N
ATOM   2186  HE  ARG A 153     -19.719  -0.519 -29.292  1.00 54.05           H
ATOM   2187  CZ  ARG A 153     -20.903  -0.795 -27.687  1.00 54.05           C
ATOM   2188  NH1 ARG A 153     -20.979  -0.849 -26.350  1.00 54.05           N
ATOM   2189 1HH1 ARG A 153     -20.158  -0.707 -25.797  1.00 54.05           H
ATOM   2190 2HH1 ARG A 153     -21.856  -1.032 -25.906  1.00 54.05           H
ATOM   2191  NH2 ARG A 153     -21.996  -0.984 -28.439  1.00 54.05           N
ATOM   2192 1HH2 ARG A 153     -22.877  -1.167 -28.002  1.00 54.05           H
ATOM   2193 2HH2 ARG A 153     -21.931  -0.942 -29.435  1.00 54.05           H
ATOM   2194  HN  ARG A 153     -14.690  -1.525 -29.000  1.00 54.05           H
ATOM   2195  N   ALA A 154     -12.814   0.648 -27.684  1.00 60.16           N
ATOM   2196  CA  ALA A 154     -11.756   1.281 -26.916  1.00 60.16           C
ATOM   2197  C   ALA A 154     -10.978   2.239 -27.821  1.00 60.16           C
ATOM   2198  O   ALA A 154     -10.504   3.279 -27.368  1.00 60.16           O
ATOM   2199  HA  ALA A 154     -12.224   1.852 -26.114  1.00 60.16           H
ATOM   2200  CB  ALA A 154     -10.860   0.206 -26.298  1.00 60.16           C
ATOM   2201 1HB  ALA A 154     -11.455  -0.430 -25.642  1.00 60.16           H
ATOM   2202 2HB  ALA A 154     -10.421  -0.401 -27.091  1.00 60.16           H
ATOM   2203 3HB  ALA A 154     -10.066   0.681 -25.722  1.00 60.16           H
ATOM   2204  HN  ALA A 154     -12.723  -0.342 -27.793  1.00 60.16           H
ATOM   2205  N   HIS A 155     -10.871   1.853 -29.084  1.00 56.46           N
ATOM   2206  CA  HIS A 155     -10.001   2.557 -30.011  1.00 56.46           C
ATOM   2207  C   HIS A 155     -10.635   3.897 -30.392  1.00 56.46           C
ATOM   2208  O   HIS A 155      -9.941   4.904 -30.513  1.00 56.46           O
ATOM   2209  HA  HIS A 155      -9.067   2.745 -29.482  1.00 56.46           H
ATOM   2210  CB  HIS A 155      -9.682   1.685 -31.226  1.00 56.46           C
ATOM   2211 1HB  HIS A 155      -9.776   0.637 -30.943  1.00 56.46           H
ATOM   2212 2HB  HIS A 155     -10.425   1.874 -32.001  1.00 56.46           H
ATOM   2213  CG  HIS A 155      -8.305   1.915 -31.803  1.00 56.46           C
ATOM   2214  ND1 HIS A 155      -7.867   3.158 -32.223  1.00 56.46           N
ATOM   2215  HD1 HIS A 155      -8.395   4.006 -32.192  1.00 56.46           H
ATOM   2216  CD2 HIS A 155      -7.275   1.048 -32.022  1.00 56.46           C
ATOM   2217  HD2 HIS A 155      -7.282  -0.019 -31.802  1.00 56.46           H
ATOM   2218  CE1 HIS A 155      -6.627   3.033 -32.675  1.00 56.46           C
ATOM   2219  HE1 HIS A 155      -6.008   3.836 -33.076  1.00 56.46           H
ATOM   2220  NE2 HIS A 155      -6.262   1.725 -32.550  1.00 56.46           N
ATOM   2221  HN  HIS A 155     -11.364   1.076 -29.475  1.00 56.46           H
ATOM   2222  N   THR A 156     -11.948   3.864 -30.571  1.00 63.43           N
ATOM   2223  CA  THR A 156     -12.668   5.034 -31.042  1.00 63.43           C
ATOM   2224  C   THR A 156     -12.722   6.103 -29.949  1.00 63.43           C
ATOM   2225  O   THR A 156     -12.697   7.298 -30.242  1.00 63.43           O
ATOM   2226  HA  THR A 156     -12.118   5.462 -31.881  1.00 63.43           H
ATOM   2227  CB  THR A 156     -14.050   4.580 -31.516  1.00 63.43           C
ATOM   2228  HB  THR A 156     -14.807   5.329 -31.282  1.00 63.43           H
ATOM   2229  OG1 THR A 156     -14.229   3.310 -30.896  1.00 63.43           O
ATOM   2230  HG1 THR A 156     -14.430   3.428 -29.924  1.00 63.43           H
ATOM   2231  CG2 THR A 156     -14.083   4.272 -33.014  1.00 63.43           C
ATOM   2232 1HG2 THR A 156     -13.373   3.475 -33.237  1.00 63.43           H
ATOM   2233 2HG2 THR A 156     -13.813   5.167 -33.575  1.00 63.43           H
ATOM   2234 3HG2 THR A 156     -15.087   3.954 -33.298  1.00 63.43           H
ATOM   2235  HN  THR A 156     -12.516   3.059 -30.400  1.00 63.43           H
ATOM   2236  N   TRP A 157     -12.795   5.636 -28.711  1.00 58.09           N
ATOM   2237  CA  TRP A 157     -13.061   6.521 -27.591  1.00 58.09           C
ATOM   2238  C   TRP A 157     -11.735   6.794 -26.878  1.00 58.09           C
ATOM   2239  O   TRP A 157     -11.709   6.998 -25.665  1.00 58.09           O
ATOM   2240  HA  TRP A 157     -13.467   7.451 -27.990  1.00 58.09           H
ATOM   2241  CB  TRP A 157     -14.127   5.930 -26.666  1.00 58.09           C
ATOM   2242 1HB  TRP A 157     -13.831   4.919 -26.387  1.00 58.09           H
ATOM   2243 2HB  TRP A 157     -14.163   6.517 -25.748  1.00 58.09           H
ATOM   2244  CG  TRP A 157     -15.528   5.884 -27.280  1.00 58.09           C
ATOM   2245  CD1 TRP A 157     -15.879   6.114 -28.553  1.00 58.09           C
ATOM   2246  HD1 TRP A 157     -15.177   6.374 -29.345  1.00 58.09           H
ATOM   2247  CD2 TRP A 157     -16.759   5.578 -26.592  1.00 58.09           C
ATOM   2248  NE1 TRP A 157     -17.240   5.980 -28.734  1.00 58.09           N
ATOM   2249  HE1 TRP A 157     -17.738   6.102 -29.593  1.00 58.09           H
ATOM   2250  CE2 TRP A 157     -17.792   5.644 -27.504  1.00 58.09           C
ATOM   2251  CE3 TRP A 157     -16.991   5.257 -25.243  1.00 58.09           C
ATOM   2252  HE3 TRP A 157     -16.192   5.199 -24.503  1.00 58.09           H
ATOM   2253  CZ2 TRP A 157     -19.129   5.400 -27.166  1.00 58.09           C
ATOM   2254  HZ2 TRP A 157     -19.928   5.458 -27.906  1.00 58.09           H
ATOM   2255  CZ3 TRP A 157     -18.332   5.017 -24.921  1.00 58.09           C
ATOM   2256  HZ3 TRP A 157     -18.568   4.764 -23.888  1.00 58.09           H
ATOM   2257  CH2 TRP A 157     -19.384   5.079 -25.828  1.00 58.09           C
ATOM   2258  HH2 TRP A 157     -20.404   4.878 -25.498  1.00 58.09           H
ATOM   2259  HN  TRP A 157     -12.675   4.673 -28.470  1.00 58.09           H
ATOM   2260  N   ARG A 158     -10.667   6.787 -27.661  1.00 59.52           N
ATOM   2261  CA  ARG A 158      -9.328   6.873 -27.101  1.00 59.52           C
ATOM   2262  C   ARG A 158      -9.176   8.159 -26.286  1.00 59.52           C
ATOM   2263  O   ARG A 158      -8.663   8.133 -25.168  1.00 59.52           O
ATOM   2264  HA  ARG A 158      -9.235   5.993 -26.466  1.00 59.52           H
ATOM   2265  CB  ARG A 158      -8.268   6.847 -28.204  1.00 59.52           C
ATOM   2266 1HB  ARG A 158      -8.427   5.981 -28.846  1.00 59.52           H
ATOM   2267 2HB  ARG A 158      -8.369   7.732 -28.832  1.00 59.52           H
ATOM   2268  CG  ARG A 158      -6.859   6.796 -27.608  1.00 59.52           C
ATOM   2269 1HG  ARG A 158      -6.672   7.702 -27.031  1.00 59.52           H
ATOM   2270 2HG  ARG A 158      -6.782   5.956 -26.918  1.00 59.52           H
ATOM   2271  CD  ARG A 158      -5.804   6.659 -28.708  1.00 59.52           C
ATOM   2272 1HD  ARG A 158      -5.946   5.721 -29.244  1.00 59.52           H
ATOM   2273 2HD  ARG A 158      -5.918   7.463 -29.435  1.00 59.52           H
ATOM   2274  NE  ARG A 158      -4.448   6.702 -28.116  1.00 59.52           N
ATOM   2275  HE  ARG A 158      -4.368   6.913 -27.142  1.00 59.52           H
ATOM   2276  CZ  ARG A 158      -3.321   6.474 -28.804  1.00 59.52           C
ATOM   2277  NH1 ARG A 158      -3.368   6.186 -30.111  1.00 59.52           N
ATOM   2278 1HH1 ARG A 158      -4.250   6.139 -30.581  1.00 59.52           H
ATOM   2279 2HH1 ARG A 158      -2.522   6.017 -30.617  1.00 59.52           H
ATOM   2280  NH2 ARG A 158      -2.145   6.539 -28.164  1.00 59.52           N
ATOM   2281 1HH2 ARG A 158      -1.295   6.372 -28.662  1.00 59.52           H
ATOM   2282 2HH2 ARG A 158      -2.118   6.755 -27.188  1.00 59.52           H
ATOM   2283  HN  ARG A 158     -10.704   6.724 -28.658  1.00 59.52           H
ATOM   2284  N   GLU A 159      -9.630   9.254 -26.878  1.00 65.54           N
ATOM   2285  CA  GLU A 159      -9.458  10.561 -26.267  1.00 65.54           C
ATOM   2286  C   GLU A 159     -10.334  10.682 -25.018  1.00 65.54           C
ATOM   2287  O   GLU A 159      -9.866  11.119 -23.968  1.00 65.54           O
ATOM   2288  HA  GLU A 159      -8.406  10.614 -25.987  1.00 65.54           H
ATOM   2289  CB  GLU A 159      -9.769  11.679 -27.265  1.00 65.54           C
ATOM   2290 1HB  GLU A 159     -10.708  11.465 -27.774  1.00 65.54           H
ATOM   2291 2HB  GLU A 159      -9.766  12.640 -26.752  1.00 65.54           H
ATOM   2292  CG  GLU A 159      -8.690  11.763 -28.346  1.00 65.54           C
ATOM   2293 1HG  GLU A 159      -7.703  11.757 -27.882  1.00 65.54           H
ATOM   2294 2HG  GLU A 159      -8.745  10.885 -28.989  1.00 65.54           H
ATOM   2295  CD  GLU A 159      -8.856  13.030 -29.188  1.00 65.54           C
ATOM   2296  OE1 GLU A 159      -7.859  13.415 -29.837  1.00 65.54           O
ATOM   2297  OE2 GLU A 159      -9.975  13.585 -29.163  1.00 65.54           O
ATOM   2298  HN  GLU A 159     -10.106   9.258 -27.757  1.00 65.54           H
ATOM   2299  N   LYS A 160     -11.589  10.287 -25.174  1.00 70.15           N
ATOM   2300  CA  LYS A 160     -12.536  10.351 -24.073  1.00 70.15           C
ATOM   2301  C   LYS A 160     -12.002   9.529 -22.899  1.00 70.15           C
ATOM   2302  O   LYS A 160     -12.153   9.920 -21.743  1.00 70.15           O
ATOM   2303  HA  LYS A 160     -12.605  11.393 -23.762  1.00 70.15           H
ATOM   2304  CB  LYS A 160     -13.929   9.924 -24.540  1.00 70.15           C
ATOM   2305 1HB  LYS A 160     -13.863   8.978 -25.077  1.00 70.15           H
ATOM   2306 2HB  LYS A 160     -14.570   9.755 -23.675  1.00 70.15           H
ATOM   2307  CG  LYS A 160     -14.554  10.989 -25.444  1.00 70.15           C
ATOM   2308 1HG  LYS A 160     -14.483  11.965 -24.965  1.00 70.15           H
ATOM   2309 2HG  LYS A 160     -13.995  11.051 -26.378  1.00 70.15           H
ATOM   2310  CD  LYS A 160     -16.019  10.664 -25.741  1.00 70.15           C
ATOM   2311 1HD  LYS A 160     -16.086   9.712 -26.266  1.00 70.15           H
ATOM   2312 2HD  LYS A 160     -16.567  10.551 -24.805  1.00 70.15           H
ATOM   2313  CE  LYS A 160     -16.664  11.765 -26.585  1.00 70.15           C
ATOM   2314 1HE  LYS A 160     -16.578  12.723 -26.073  1.00 70.15           H
ATOM   2315 2HE  LYS A 160     -16.134  11.862 -27.533  1.00 70.15           H
ATOM   2316  NZ  LYS A 160     -18.090  11.457 -26.837  1.00 70.15           N
ATOM   2317 1HZ  LYS A 160     -18.503  12.197 -27.394  1.00 70.15           H
ATOM   2318 2HZ  LYS A 160     -18.162  10.578 -27.337  1.00 70.15           H
ATOM   2319 3HZ  LYS A 160     -18.581  11.384 -25.953  1.00 70.15           H
ATOM   2320  HN  LYS A 160     -11.960   9.930 -26.031  1.00 70.15           H
ATOM   2321  N   ARG A 161     -11.389   8.403 -23.236  1.00 68.77           N
ATOM   2322  CA  ARG A 161     -10.847   7.514 -22.223  1.00 68.77           C
ATOM   2323  C   ARG A 161      -9.749   8.223 -21.427  1.00 68.77           C
ATOM   2324  O   ARG A 161      -9.621   8.018 -20.221  1.00 68.77           O
ATOM   2325  HA  ARG A 161     -11.696   7.266 -21.586  1.00 68.77           H
ATOM   2326  CB  ARG A 161     -10.270   6.245 -22.855  1.00 68.77           C
ATOM   2327 1HB  ARG A 161      -9.783   6.494 -23.798  1.00 68.77           H
ATOM   2328 2HB  ARG A 161      -9.505   5.825 -22.202  1.00 68.77           H
ATOM   2329  CG  ARG A 161     -11.367   5.207 -23.100  1.00 68.77           C
ATOM   2330 1HG  ARG A 161     -11.853   4.958 -22.157  1.00 68.77           H
ATOM   2331 2HG  ARG A 161     -12.133   5.629 -23.751  1.00 68.77           H
ATOM   2332  CD  ARG A 161     -10.791   3.940 -23.734  1.00 68.77           C
ATOM   2333 1HD  ARG A 161     -10.615   4.104 -24.797  1.00 68.77           H
ATOM   2334 2HD  ARG A 161      -9.827   3.704 -23.284  1.00 68.77           H
ATOM   2335  NE  ARG A 161     -11.727   2.809 -23.545  1.00 68.77           N
ATOM   2336  HE  ARG A 161     -12.701   3.017 -23.454  1.00 68.77           H
ATOM   2337  CZ  ARG A 161     -11.351   1.524 -23.490  1.00 68.77           C
ATOM   2338  NH1 ARG A 161     -10.059   1.188 -23.607  1.00 68.77           N
ATOM   2339 1HH1 ARG A 161      -9.367   1.898 -23.737  1.00 68.77           H
ATOM   2340 2HH1 ARG A 161      -9.787   0.227 -23.564  1.00 68.77           H
ATOM   2341  NH2 ARG A 161     -12.286   0.581 -23.315  1.00 68.77           N
ATOM   2342 1HH2 ARG A 161     -12.022  -0.383 -23.271  1.00 68.77           H
ATOM   2343 2HH2 ARG A 161     -13.248   0.840 -23.229  1.00 68.77           H
ATOM   2344  HN  ARG A 161     -11.261   8.097 -24.179  1.00 68.77           H
ATOM   2345  N   LEU A 162      -8.985   9.042 -22.134  1.00 79.68           N
ATOM   2346  CA  LEU A 162      -7.882   9.758 -21.515  1.00 79.68           C
ATOM   2347  C   LEU A 162      -8.437  10.786 -20.527  1.00 79.68           C
ATOM   2348  O   LEU A 162      -7.850  11.019 -19.472  1.00 79.68           O
ATOM   2349  HA  LEU A 162      -7.291   9.030 -20.959  1.00 79.68           H
ATOM   2350  CB  LEU A 162      -6.969  10.362 -22.583  1.00 79.68           C
ATOM   2351 1HB  LEU A 162      -6.752   9.593 -23.325  1.00 79.68           H
ATOM   2352 2HB  LEU A 162      -7.516  11.154 -23.095  1.00 79.68           H
ATOM   2353  CG  LEU A 162      -5.642  10.938 -22.084  1.00 79.68           C
ATOM   2354  HG  LEU A 162      -5.847  11.566 -21.217  1.00 79.68           H
ATOM   2355  CD1 LEU A 162      -4.700   9.824 -21.622  1.00 79.68           C
ATOM   2356 1HD1 LEU A 162      -5.167   9.267 -20.810  1.00 79.68           H
ATOM   2357 2HD1 LEU A 162      -4.498   9.151 -22.455  1.00 79.68           H
ATOM   2358 3HD1 LEU A 162      -3.765  10.261 -21.272  1.00 79.68           H
ATOM   2359  CD2 LEU A 162      -4.997  11.830 -23.146  1.00 79.68           C
ATOM   2360 1HD2 LEU A 162      -4.807  11.245 -24.046  1.00 79.68           H
ATOM   2361 2HD2 LEU A 162      -5.668  12.655 -23.384  1.00 79.68           H
ATOM   2362 3HD2 LEU A 162      -4.055  12.226 -22.765  1.00 79.68           H
ATOM   2363  HN  LEU A 162      -9.109   9.220 -23.110  1.00 79.68           H
ATOM   2364  N   LEU A 163      -9.563  11.374 -20.905  1.00 82.12           N
ATOM   2365  CA  LEU A 163     -10.219  12.353 -20.054  1.00 82.12           C
ATOM   2366  C   LEU A 163     -10.718  11.663 -18.783  1.00 82.12           C
ATOM   2367  O   LEU A 163     -10.457  12.131 -17.675  1.00 82.12           O
ATOM   2368  HA  LEU A 163      -9.471  13.095 -19.773  1.00 82.12           H
ATOM   2369  CB  LEU A 163     -11.316  13.086 -20.828  1.00 82.12           C
ATOM   2370 1HB  LEU A 163     -10.887  13.469 -21.753  1.00 82.12           H
ATOM   2371 2HB  LEU A 163     -12.082  12.362 -21.107  1.00 82.12           H
ATOM   2372  CG  LEU A 163     -11.993  14.246 -20.094  1.00 82.12           C
ATOM   2373  HG  LEU A 163     -12.318  13.889 -19.117  1.00 82.12           H
ATOM   2374  CD1 LEU A 163     -11.009  15.391 -19.853  1.00 82.12           C
ATOM   2375 1HD1 LEU A 163     -10.176  15.033 -19.247  1.00 82.12           H
ATOM   2376 2HD1 LEU A 163     -10.632  15.755 -20.809  1.00 82.12           H
ATOM   2377 3HD1 LEU A 163     -11.516  16.202 -19.330  1.00 82.12           H
ATOM   2378  CD2 LEU A 163     -13.243  14.712 -20.842  1.00 82.12           C
ATOM   2379 1HD2 LEU A 163     -12.965  15.046 -21.842  1.00 82.12           H
ATOM   2380 2HD2 LEU A 163     -13.951  13.887 -20.919  1.00 82.12           H
ATOM   2381 3HD2 LEU A 163     -13.705  15.537 -20.299  1.00 82.12           H
ATOM   2382  HN  LEU A 163     -10.025  11.192 -21.773  1.00 82.12           H
ATOM   2383  N   TYR A 164     -11.427  10.562 -18.985  1.00 76.07           N
ATOM   2384  CA  TYR A 164     -11.981   9.814 -17.869  1.00 76.07           C
ATOM   2385  C   TYR A 164     -10.873   9.313 -16.940  1.00 76.07           C
ATOM   2386  O   TYR A 164     -11.057   9.252 -15.726  1.00 76.07           O
ATOM   2387  HA  TYR A 164     -12.639  10.480 -17.311  1.00 76.07           H
ATOM   2388  CB  TYR A 164     -12.699   8.610 -18.483  1.00 76.07           C
ATOM   2389 1HB  TYR A 164     -12.038   8.139 -19.211  1.00 76.07           H
ATOM   2390 2HB  TYR A 164     -12.888   7.875 -17.701  1.00 76.07           H
ATOM   2391  CG  TYR A 164     -14.022   8.958 -19.168  1.00 76.07           C
ATOM   2392  CD1 TYR A 164     -14.951   9.742 -18.516  1.00 76.07           C
ATOM   2393  HD1 TYR A 164     -14.743  10.114 -17.513  1.00 76.07           H
ATOM   2394  CD2 TYR A 164     -14.286   8.486 -20.438  1.00 76.07           C
ATOM   2395  HD2 TYR A 164     -13.552   7.867 -20.953  1.00 76.07           H
ATOM   2396  CE1 TYR A 164     -16.197  10.069 -19.160  1.00 76.07           C
ATOM   2397  HE1 TYR A 164     -16.940  10.687 -18.656  1.00 76.07           H
ATOM   2398  CE2 TYR A 164     -15.532   8.813 -21.082  1.00 76.07           C
ATOM   2399  HE2 TYR A 164     -15.753   8.447 -22.085  1.00 76.07           H
ATOM   2400  CZ  TYR A 164     -16.426   9.588 -20.412  1.00 76.07           C
ATOM   2401  OH  TYR A 164     -17.602   9.897 -21.020  1.00 76.07           O
ATOM   2402  HH  TYR A 164     -18.166  10.455 -20.412  1.00 76.07           H
ATOM   2403  HN  TYR A 164     -11.625  10.182 -19.888  1.00 76.07           H
ATOM   2404  N   SER A 165      -9.747   8.968 -17.548  1.00 86.63           N
ATOM   2405  CA  SER A 165      -8.616   8.456 -16.793  1.00 86.63           C
ATOM   2406  C   SER A 165      -8.112   9.523 -15.818  1.00 86.63           C
ATOM   2407  O   SER A 165      -7.683   9.203 -14.711  1.00 86.63           O
ATOM   2408  HA  SER A 165      -8.999   7.592 -16.250  1.00 86.63           H
ATOM   2409  CB  SER A 165      -7.487   8.013 -17.725  1.00 86.63           C
ATOM   2410 1HB  SER A 165      -6.769   7.414 -17.165  1.00 86.63           H
ATOM   2411 2HB  SER A 165      -7.893   7.373 -18.508  1.00 86.63           H
ATOM   2412  OG  SER A 165      -6.818   9.122 -18.319  1.00 86.63           O
ATOM   2413  HG  SER A 165      -7.483   9.824 -18.576  1.00 86.63           H
ATOM   2414  HN  SER A 165      -9.602   9.033 -18.535  1.00 86.63           H
ATOM   2415  N   LYS A 166      -8.181  10.768 -16.266  1.00 83.70           N
ATOM   2416  CA  LYS A 166      -7.770  11.886 -15.434  1.00 83.70           C
ATOM   2417  C   LYS A 166      -8.728  12.014 -14.249  1.00 83.70           C
ATOM   2418  O   LYS A 166      -8.293  12.138 -13.105  1.00 83.70           O
ATOM   2419  HA  LYS A 166      -6.775  11.660 -15.051  1.00 83.70           H
ATOM   2420  CB  LYS A 166      -7.653  13.162 -16.271  1.00 83.70           C
ATOM   2421 1HB  LYS A 166      -8.554  13.292 -16.870  1.00 83.70           H
ATOM   2422 2HB  LYS A 166      -7.581  14.027 -15.613  1.00 83.70           H
ATOM   2423  CG  LYS A 166      -6.429  13.106 -17.187  1.00 83.70           C
ATOM   2424 1HG  LYS A 166      -5.529  12.958 -16.589  1.00 83.70           H
ATOM   2425 2HG  LYS A 166      -6.510  12.251 -17.858  1.00 83.70           H
ATOM   2426  CD  LYS A 166      -6.297  14.393 -18.004  1.00 83.70           C
ATOM   2427 1HD  LYS A 166      -7.183  14.526 -18.625  1.00 83.70           H
ATOM   2428 2HD  LYS A 166      -6.246  15.251 -17.334  1.00 83.70           H
ATOM   2429  CE  LYS A 166      -5.049  14.355 -18.889  1.00 83.70           C
ATOM   2430 1HE  LYS A 166      -4.170  14.143 -18.280  1.00 83.70           H
ATOM   2431 2HE  LYS A 166      -5.136  13.547 -19.616  1.00 83.70           H
ATOM   2432  NZ  LYS A 166      -4.873  15.645 -19.592  1.00 83.70           N
ATOM   2433 1HZ  LYS A 166      -4.052  15.598 -20.185  1.00 83.70           H
ATOM   2434 2HZ  LYS A 166      -5.690  15.835 -20.161  1.00 83.70           H
ATOM   2435 3HZ  LYS A 166      -4.755  16.388 -18.911  1.00 83.70           H
ATOM   2436  HN  LYS A 166      -8.510  11.017 -17.177  1.00 83.70           H
ATOM   2437  N   MET A 167     -10.015  11.980 -14.562  1.00 85.29           N
ATOM   2438  CA  MET A 167     -11.039  12.135 -13.543  1.00 85.29           C
ATOM   2439  C   MET A 167     -10.940  11.026 -12.494  1.00 85.29           C
ATOM   2440  O   MET A 167     -11.014  11.292 -11.295  1.00 85.29           O
ATOM   2441  HA  MET A 167     -10.845  13.102 -13.078  1.00 85.29           H
ATOM   2442  CB  MET A 167     -12.421  12.098 -14.197  1.00 85.29           C
ATOM   2443 1HB  MET A 167     -12.501  11.220 -14.837  1.00 85.29           H
ATOM   2444 2HB  MET A 167     -13.189  12.004 -13.429  1.00 85.29           H
ATOM   2445  CG  MET A 167     -12.671  13.362 -15.023  1.00 85.29           C
ATOM   2446 1HG  MET A 167     -12.592  14.244 -14.387  1.00 85.29           H
ATOM   2447 2HG  MET A 167     -11.908  13.458 -15.796  1.00 85.29           H
ATOM   2448  SD  MET A 167     -14.290  13.293 -15.770  1.00 85.29           S
ATOM   2449  CE  MET A 167     -14.417  14.962 -16.391  1.00 85.29           C
ATOM   2450 1HE  MET A 167     -14.342  15.665 -15.561  1.00 85.29           H
ATOM   2451 2HE  MET A 167     -13.610  15.148 -17.099  1.00 85.29           H
ATOM   2452 3HE  MET A 167     -15.377  15.092 -16.891  1.00 85.29           H
ATOM   2453  HN  MET A 167     -10.361  11.849 -15.492  1.00 85.29           H
ATOM   2454  N   VAL A 168     -10.775   9.806 -12.983  1.00 92.62           N
ATOM   2455  CA  VAL A 168     -10.712   8.650 -12.104  1.00 92.62           C
ATOM   2456  C   VAL A 168      -9.527   8.805 -11.149  1.00 92.62           C
ATOM   2457  O   VAL A 168      -9.645   8.523  -9.958  1.00 92.62           O
ATOM   2458  HA  VAL A 168     -11.633   8.629 -11.521  1.00 92.62           H
ATOM   2459  CB  VAL A 168     -10.648   7.366 -12.934  1.00 92.62           C
ATOM   2460  HB  VAL A 168      -9.837   7.472 -13.654  1.00 92.62           H
ATOM   2461  CG1 VAL A 168     -10.334   6.157 -12.049  1.00 92.62           C
ATOM   2462 1HG1 VAL A 168      -9.372   6.306 -11.559  1.00 92.62           H
ATOM   2463 2HG1 VAL A 168     -11.113   6.047 -11.295  1.00 92.62           H
ATOM   2464 3HG1 VAL A 168     -10.294   5.258 -12.664  1.00 92.62           H
ATOM   2465  CG2 VAL A 168     -11.946   7.151 -13.715  1.00 92.62           C
ATOM   2466 1HG2 VAL A 168     -12.781   7.076 -13.018  1.00 92.62           H
ATOM   2467 2HG2 VAL A 168     -12.108   7.994 -14.387  1.00 92.62           H
ATOM   2468 3HG2 VAL A 168     -11.873   6.232 -14.295  1.00 92.62           H
ATOM   2469  HN  VAL A 168     -10.685   9.601 -13.957  1.00 92.62           H
ATOM   2470  N   CYS A 169      -8.412   9.253 -11.707  1.00 93.86           N
ATOM   2471  CA  CYS A 169      -7.203   9.434 -10.923  1.00 93.86           C
ATOM   2472  C   CYS A 169      -7.498  10.445  -9.813  1.00 93.86           C
ATOM   2473  O   CYS A 169      -7.153  10.219  -8.654  1.00 93.86           O
ATOM   2474  HA  CYS A 169      -6.953   8.460 -10.503  1.00 93.86           H
ATOM   2475  CB  CYS A 169      -6.024   9.871 -11.794  1.00 93.86           C
ATOM   2476 1HB  CYS A 169      -6.319  10.709 -12.427  1.00 93.86           H
ATOM   2477 2HB  CYS A 169      -5.205  10.221 -11.165  1.00 93.86           H
ATOM   2478  SG  CYS A 169      -5.460   8.473 -12.832  1.00 93.86           S
ATOM   2479  HG  CYS A 169      -6.440   8.561 -13.727  1.00 93.86           H
ATOM   2480  HN  CYS A 169      -8.328   9.489 -12.675  1.00 93.86           H
ATOM   2481  N   PHE A 170      -8.133  11.540 -10.206  1.00 93.32           N
ATOM   2482  CA  PHE A 170      -8.447  12.601  -9.265  1.00 93.32           C
ATOM   2483  C   PHE A 170      -9.343  12.086  -8.137  1.00 93.32           C
ATOM   2484  O   PHE A 170      -9.099  12.372  -6.966  1.00 93.32           O
ATOM   2485  HA  PHE A 170      -7.504  12.952  -8.847  1.00 93.32           H
ATOM   2486  CB  PHE A 170      -9.200  13.682 -10.045  1.00 93.32           C
ATOM   2487 1HB  PHE A 170      -8.587  14.000 -10.888  1.00 93.32           H
ATOM   2488 2HB  PHE A 170     -10.110  13.249 -10.459  1.00 93.32           H
ATOM   2489  CG  PHE A 170      -9.570  14.909  -9.210  1.00 93.32           C
ATOM   2490  CD1 PHE A 170     -10.844  15.068  -8.762  1.00 93.32           C
ATOM   2491  HD1 PHE A 170     -11.602  14.321  -8.998  1.00 93.32           H
ATOM   2492  CD2 PHE A 170      -8.624  15.841  -8.914  1.00 93.32           C
ATOM   2493  HD2 PHE A 170      -7.603  15.713  -9.273  1.00 93.32           H
ATOM   2494  CE1 PHE A 170     -11.187  16.206  -7.986  1.00 93.32           C
ATOM   2495  HE1 PHE A 170     -12.208  16.334  -7.628  1.00 93.32           H
ATOM   2496  CE2 PHE A 170      -8.967  16.979  -8.139  1.00 93.32           C
ATOM   2497  HE2 PHE A 170      -8.209  17.726  -7.902  1.00 93.32           H
ATOM   2498  CZ  PHE A 170     -10.242  17.138  -7.691  1.00 93.32           C
ATOM   2499  HZ  PHE A 170     -10.505  18.012  -7.096  1.00 93.32           H
ATOM   2500  HN  PHE A 170      -8.430  11.706 -11.146  1.00 93.32           H
ATOM   2501  N   THR A 171     -10.362  11.336  -8.529  1.00 92.93           N
ATOM   2502  CA  THR A 171     -11.309  10.797  -7.568  1.00 92.93           C
ATOM   2503  C   THR A 171     -10.590   9.901  -6.556  1.00 92.93           C
ATOM   2504  O   THR A 171     -10.920   9.908  -5.371  1.00 92.93           O
ATOM   2505  HA  THR A 171     -11.741  11.627  -7.009  1.00 92.93           H
ATOM   2506  CB  THR A 171     -12.411  10.074  -8.343  1.00 92.93           C
ATOM   2507  HB  THR A 171     -12.031   9.161  -8.801  1.00 92.93           H
ATOM   2508  OG1 THR A 171     -12.901  11.058  -9.250  1.00 92.93           O
ATOM   2509  HG1 THR A 171     -12.423  10.984 -10.126  1.00 92.93           H
ATOM   2510  CG2 THR A 171     -13.621   9.740  -7.468  1.00 92.93           C
ATOM   2511 1HG2 THR A 171     -14.043  10.660  -7.064  1.00 92.93           H
ATOM   2512 2HG2 THR A 171     -13.308   9.093  -6.648  1.00 92.93           H
ATOM   2513 3HG2 THR A 171     -14.373   9.228  -8.068  1.00 92.93           H
ATOM   2514  HN  THR A 171     -10.545  11.095  -9.483  1.00 92.93           H
ATOM   2515  N   ILE A 172      -9.621   9.152  -7.061  1.00 93.61           N
ATOM   2516  CA  ILE A 172      -8.873   8.230  -6.223  1.00 93.61           C
ATOM   2517  C   ILE A 172      -8.110   9.020  -5.158  1.00 93.61           C
ATOM   2518  O   ILE A 172      -8.115   8.652  -3.985  1.00 93.61           O
ATOM   2519  HA  ILE A 172      -9.595   7.585  -5.723  1.00 93.61           H
ATOM   2520  CB  ILE A 172      -7.980   7.331  -7.080  1.00 93.61           C
ATOM   2521  HB  ILE A 172      -7.484   7.953  -7.825  1.00 93.61           H
ATOM   2522  CG1 ILE A 172      -8.812   6.294  -7.838  1.00 93.61           C
ATOM   2523 1HG1 ILE A 172      -9.207   5.558  -7.138  1.00 93.61           H
ATOM   2524 2HG1 ILE A 172      -9.667   6.781  -8.306  1.00 93.61           H
ATOM   2525  CG2 ILE A 172      -6.885   6.679  -6.233  1.00 93.61           C
ATOM   2526 1HG2 ILE A 172      -6.267   7.454  -5.779  1.00 93.61           H
ATOM   2527 2HG2 ILE A 172      -7.342   6.074  -5.451  1.00 93.61           H
ATOM   2528 3HG2 ILE A 172      -6.264   6.046  -6.867  1.00 93.61           H
ATOM   2529  CD1 ILE A 172      -7.971   5.591  -8.906  1.00 93.61           C
ATOM   2530 1HD1 ILE A 172      -7.598   6.328  -9.617  1.00 93.61           H
ATOM   2531 2HD1 ILE A 172      -7.130   5.086  -8.431  1.00 93.61           H
ATOM   2532 3HD1 ILE A 172      -8.586   4.860  -9.429  1.00 93.61           H
ATOM   2533  HN  ILE A 172      -9.345   9.168  -8.022  1.00 93.61           H
ATOM   2534  N   TRP A 173      -7.473  10.092  -5.606  1.00 92.26           N
ATOM   2535  CA  TRP A 173      -6.632  10.885  -4.725  1.00 92.26           C
ATOM   2536  C   TRP A 173      -7.522  11.484  -3.634  1.00 92.26           C
ATOM   2537  O   TRP A 173      -7.168  11.460  -2.457  1.00 92.26           O
ATOM   2538  HA  TRP A 173      -5.894  10.218  -4.279  1.00 92.26           H
ATOM   2539  CB  TRP A 173      -5.857  11.943  -5.513  1.00 92.26           C
ATOM   2540 1HB  TRP A 173      -6.526  12.402  -6.241  1.00 92.26           H
ATOM   2541 2HB  TRP A 173      -5.542  12.732  -4.829  1.00 92.26           H
ATOM   2542  CG  TRP A 173      -4.627  11.399  -6.243  1.00 92.26           C
ATOM   2543  CD1 TRP A 173      -4.444  11.266  -7.564  1.00 92.26           C
ATOM   2544  HD1 TRP A 173      -5.183  11.542  -8.316  1.00 92.26           H
ATOM   2545  CD2 TRP A 173      -3.410  10.919  -5.636  1.00 92.26           C
ATOM   2546  NE1 TRP A 173      -3.203  10.737  -7.851  1.00 92.26           N
ATOM   2547  HE1 TRP A 173      -2.837  10.545  -8.762  1.00 92.26           H
ATOM   2548  CE2 TRP A 173      -2.554  10.518  -6.641  1.00 92.26           C
ATOM   2549  CE3 TRP A 173      -3.044  10.825  -4.281  1.00 92.26           C
ATOM   2550  HE3 TRP A 173      -3.702  11.134  -3.469  1.00 92.26           H
ATOM   2551  CZ2 TRP A 173      -1.277   9.997  -6.399  1.00 92.26           C
ATOM   2552  HZ2 TRP A 173      -0.619   9.688  -7.211  1.00 92.26           H
ATOM   2553  CZ3 TRP A 173      -1.765  10.302  -4.056  1.00 92.26           C
ATOM   2554  HZ3 TRP A 173      -1.431  10.207  -3.023  1.00 92.26           H
ATOM   2555  CH2 TRP A 173      -0.891   9.894  -5.057  1.00 92.26           C
ATOM   2556  HH2 TRP A 173       0.090   9.496  -4.799  1.00 92.26           H
ATOM   2557  HN  TRP A 173      -7.524  10.420  -6.549  1.00 92.26           H
ATOM   2558  N   VAL A 174      -8.660  12.008  -4.066  1.00 95.11           N
ATOM   2559  CA  VAL A 174      -9.584  12.650  -3.146  1.00 95.11           C
ATOM   2560  C   VAL A 174     -10.063  11.627  -2.114  1.00 95.11           C
ATOM   2561  O   VAL A 174     -10.105  11.918  -0.920  1.00 95.11           O
ATOM   2562  HA  VAL A 174      -9.039  13.440  -2.630  1.00 95.11           H
ATOM   2563  CB  VAL A 174     -10.732  13.296  -3.925  1.00 95.11           C
ATOM   2564  HB  VAL A 174     -11.177  12.532  -4.563  1.00 95.11           H
ATOM   2565  CG1 VAL A 174     -11.819  13.806  -2.976  1.00 95.11           C
ATOM   2566 1HG1 VAL A 174     -12.215  12.973  -2.396  1.00 95.11           H
ATOM   2567 2HG1 VAL A 174     -11.393  14.549  -2.301  1.00 95.11           H
ATOM   2568 3HG1 VAL A 174     -12.622  14.261  -3.555  1.00 95.11           H
ATOM   2569  CG2 VAL A 174     -10.219  14.421  -4.826  1.00 95.11           C
ATOM   2570 1HG2 VAL A 174      -9.737  15.184  -4.215  1.00 95.11           H
ATOM   2571 2HG2 VAL A 174      -9.498  14.016  -5.537  1.00 95.11           H
ATOM   2572 3HG2 VAL A 174     -11.055  14.863  -5.367  1.00 95.11           H
ATOM   2573  HN  VAL A 174      -8.953  11.998  -5.022  1.00 95.11           H
ATOM   2574  N   LEU A 175     -10.413  10.450  -2.612  1.00 89.34           N
ATOM   2575  CA  LEU A 175     -10.954   9.406  -1.758  1.00 89.34           C
ATOM   2576  C   LEU A 175      -9.901   9.004  -0.724  1.00 89.34           C
ATOM   2577  O   LEU A 175     -10.204   8.883   0.462  1.00 89.34           O
ATOM   2578  HA  LEU A 175     -11.811   9.826  -1.232  1.00 89.34           H
ATOM   2579  CB  LEU A 175     -11.467   8.237  -2.600  1.00 89.34           C
ATOM   2580 1HB  LEU A 175     -12.208   8.618  -3.303  1.00 89.34           H
ATOM   2581 2HB  LEU A 175     -10.637   7.849  -3.192  1.00 89.34           H
ATOM   2582  CG  LEU A 175     -12.090   7.074  -1.825  1.00 89.34           C
ATOM   2583  HG  LEU A 175     -11.371   6.736  -1.079  1.00 89.34           H
ATOM   2584  CD1 LEU A 175     -13.343   7.527  -1.072  1.00 89.34           C
ATOM   2585 1HD1 LEU A 175     -13.078   8.316  -0.367  1.00 89.34           H
ATOM   2586 2HD1 LEU A 175     -14.077   7.907  -1.782  1.00 89.34           H
ATOM   2587 3HD1 LEU A 175     -13.766   6.682  -0.529  1.00 89.34           H
ATOM   2588  CD2 LEU A 175     -12.375   5.889  -2.749  1.00 89.34           C
ATOM   2589 1HD2 LEU A 175     -13.066   6.197  -3.533  1.00 89.34           H
ATOM   2590 2HD2 LEU A 175     -11.443   5.548  -3.200  1.00 89.34           H
ATOM   2591 3HD2 LEU A 175     -12.817   5.077  -2.172  1.00 89.34           H
ATOM   2592  HN  LEU A 175     -10.333  10.206  -3.579  1.00 89.34           H
ATOM   2593  N   ALA A 176      -8.684   8.807  -1.210  1.00 94.60           N
ATOM   2594  CA  ALA A 176      -7.603   8.341  -0.358  1.00 94.60           C
ATOM   2595  C   ALA A 176      -7.343   9.374   0.739  1.00 94.60           C
ATOM   2596  O   ALA A 176      -7.083   9.015   1.886  1.00 94.60           O
ATOM   2597  HA  ALA A 176      -7.924   7.407   0.103  1.00 94.60           H
ATOM   2598  CB  ALA A 176      -6.362   8.069  -1.210  1.00 94.60           C
ATOM   2599 1HB  ALA A 176      -6.592   7.307  -1.955  1.00 94.60           H
ATOM   2600 2HB  ALA A 176      -6.058   8.987  -1.713  1.00 94.60           H
ATOM   2601 3HB  ALA A 176      -5.552   7.719  -0.571  1.00 94.60           H
ATOM   2602  HN  ALA A 176      -8.433   8.960  -2.166  1.00 94.60           H
ATOM   2603  N   ALA A 177      -7.420  10.638   0.348  1.00 94.60           N
ATOM   2604  CA  ALA A 177      -7.165  11.726   1.276  1.00 94.60           C
ATOM   2605  C   ALA A 177      -8.184  11.667   2.417  1.00 94.60           C
ATOM   2606  O   ALA A 177      -7.820  11.785   3.586  1.00 94.60           O
ATOM   2607  HA  ALA A 177      -6.165  11.585   1.686  1.00 94.60           H
ATOM   2608  CB  ALA A 177      -7.208  13.059   0.526  1.00 94.60           C
ATOM   2609 1HB  ALA A 177      -6.446  13.061  -0.254  1.00 94.60           H
ATOM   2610 2HB  ALA A 177      -8.191  13.190   0.074  1.00 94.60           H
ATOM   2611 3HB  ALA A 177      -7.016  13.874   1.223  1.00 94.60           H
ATOM   2612  HN  ALA A 177      -7.652  10.922  -0.583  1.00 94.60           H
ATOM   2613  N   ALA A 178      -9.440  11.484   2.037  1.00 94.48           N
ATOM   2614  CA  ALA A 178     -10.522  11.477   3.007  1.00 94.48           C
ATOM   2615  C   ALA A 178     -10.324  10.309   3.976  1.00 94.48           C
ATOM   2616  O   ALA A 178     -10.630  10.423   5.162  1.00 94.48           O
ATOM   2617  HA  ALA A 178     -10.474  12.412   3.564  1.00 94.48           H
ATOM   2618  CB  ALA A 178     -11.863  11.407   2.275  1.00 94.48           C
ATOM   2619 1HB  ALA A 178     -11.967  12.274   1.622  1.00 94.48           H
ATOM   2620 2HB  ALA A 178     -11.905  10.496   1.678  1.00 94.48           H
ATOM   2621 3HB  ALA A 178     -12.674  11.401   3.003  1.00 94.48           H
ATOM   2622  HN  ALA A 178      -9.722  11.342   1.088  1.00 94.48           H
ATOM   2623  N   LEU A 179      -9.815   9.212   3.434  1.00 91.11           N
ATOM   2624  CA  LEU A 179      -9.642   8.001   4.218  1.00 91.11           C
ATOM   2625  C   LEU A 179      -8.476   8.190   5.190  1.00 91.11           C
ATOM   2626  O   LEU A 179      -8.223   7.333   6.036  1.00 91.11           O
ATOM   2627  HA  LEU A 179     -10.554   7.854   4.798  1.00 91.11           H
ATOM   2628  CB  LEU A 179      -9.488   6.786   3.301  1.00 91.11           C
ATOM   2629 1HB  LEU A 179      -8.686   6.990   2.593  1.00 91.11           H
ATOM   2630 2HB  LEU A 179      -9.171   5.937   3.906  1.00 91.11           H
ATOM   2631  CG  LEU A 179     -10.735   6.378   2.513  1.00 91.11           C
ATOM   2632  HG  LEU A 179     -11.115   7.259   1.995  1.00 91.11           H
ATOM   2633  CD1 LEU A 179     -10.392   5.338   1.445  1.00 91.11           C
ATOM   2634 1HD1 LEU A 179      -9.662   5.755   0.752  1.00 91.11           H
ATOM   2635 2HD1 LEU A 179      -9.975   4.451   1.923  1.00 91.11           H
ATOM   2636 3HD1 LEU A 179     -11.296   5.065   0.900  1.00 91.11           H
ATOM   2637  CD2 LEU A 179     -11.842   5.894   3.451  1.00 91.11           C
ATOM   2638 1HD2 LEU A 179     -11.488   5.032   4.017  1.00 91.11           H
ATOM   2639 2HD2 LEU A 179     -12.111   6.695   4.140  1.00 91.11           H
ATOM   2640 3HD2 LEU A 179     -12.717   5.610   2.865  1.00 91.11           H
ATOM   2641  HN  LEU A 179      -9.523   9.143   2.480  1.00 91.11           H
ATOM   2642  N   CYS A 180      -7.796   9.317   5.037  1.00 90.66           N
ATOM   2643  CA  CYS A 180      -6.615   9.593   5.837  1.00 90.66           C
ATOM   2644  C   CYS A 180      -7.020  10.518   6.986  1.00 90.66           C
ATOM   2645  O   CYS A 180      -6.190  10.877   7.820  1.00 90.66           O
ATOM   2646  HA  CYS A 180      -6.263   8.634   6.217  1.00 90.66           H
ATOM   2647  CB  CYS A 180      -5.487  10.191   4.993  1.00 90.66           C
ATOM   2648 1HB  CYS A 180      -5.825  11.114   4.521  1.00 90.66           H
ATOM   2649 2HB  CYS A 180      -4.643  10.450   5.632  1.00 90.66           H
ATOM   2650  SG  CYS A 180      -4.959   8.992   3.715  1.00 90.66           S
ATOM   2651  HG  CYS A 180      -6.129   8.937   3.085  1.00 90.66           H
ATOM   2652  HN  CYS A 180      -8.039  10.032   4.382  1.00 90.66           H
ATOM   2653  N   ILE A 181      -8.295  10.878   6.994  1.00 90.50           N
ATOM   2654  CA  ILE A 181      -8.806  11.804   7.990  1.00 90.50           C
ATOM   2655  C   ILE A 181      -8.508  11.258   9.388  1.00 90.50           C
ATOM   2656  O   ILE A 181      -8.008  11.982  10.247  1.00 90.50           O
ATOM   2657  HA  ILE A 181      -8.271  12.745   7.866  1.00 90.50           H
ATOM   2658  CB  ILE A 181     -10.289  12.090   7.745  1.00 90.50           C
ATOM   2659  HB  ILE A 181     -10.800  11.139   7.596  1.00 90.50           H
ATOM   2660  CG1 ILE A 181     -10.485  12.913   6.470  1.00 90.50           C
ATOM   2661 1HG1 ILE A 181     -10.052  13.904   6.602  1.00 90.50           H
ATOM   2662 2HG1 ILE A 181      -9.954  12.441   5.643  1.00 90.50           H
ATOM   2663  CG2 ILE A 181     -10.926  12.761   8.963  1.00 90.50           C
ATOM   2664 1HG2 ILE A 181     -10.836  12.104   9.828  1.00 90.50           H
ATOM   2665 2HG2 ILE A 181     -10.418  13.703   9.167  1.00 90.50           H
ATOM   2666 3HG2 ILE A 181     -11.980  12.953   8.762  1.00 90.50           H
ATOM   2667  CD1 ILE A 181     -11.969  13.041   6.123  1.00 90.50           C
ATOM   2668 1HD1 ILE A 181     -12.393  12.049   5.967  1.00 90.50           H
ATOM   2669 2HD1 ILE A 181     -12.492  13.535   6.942  1.00 90.50           H
ATOM   2670 3HD1 ILE A 181     -12.080  13.630   5.213  1.00 90.50           H
ATOM   2671  HN  ILE A 181      -8.973  10.548   6.336  1.00 90.50           H
ATOM   2672  N   PRO A 182      -8.808   9.977   9.640  1.00 91.76           N
ATOM   2673  CA  PRO A 182      -8.585   9.396  10.966  1.00 91.76           C
ATOM   2674  C   PRO A 182      -7.161   9.607  11.456  1.00 91.76           C
ATOM   2675  O   PRO A 182      -6.945   9.963  12.613  1.00 91.76           O
ATOM   2676  HA  PRO A 182      -9.216   9.893  11.704  1.00 91.76           H
ATOM   2677  CB  PRO A 182      -8.904   7.913  10.771  1.00 91.76           C
ATOM   2678 1HB  PRO A 182      -8.013   7.341  10.516  1.00 91.76           H
ATOM   2679 2HB  PRO A 182      -9.318   7.469  11.677  1.00 91.76           H
ATOM   2680  CG  PRO A 182      -9.917   7.917   9.633  1.00 91.76           C
ATOM   2681 1HG  PRO A 182      -9.979   6.945   9.143  1.00 91.76           H
ATOM   2682 2HG  PRO A 182     -10.923   8.146   9.986  1.00 91.76           H
ATOM   2683  CD  PRO A 182      -9.379   8.992   8.703  1.00 91.76           C
ATOM   2684 1HD  PRO A 182      -8.621   8.599   8.025  1.00 91.76           H
ATOM   2685 2HD  PRO A 182     -10.166   9.422   8.083  1.00 91.76           H
ATOM   2686  N   GLU A 183      -6.219   9.380  10.552  1.00 88.21           N
ATOM   2687  CA  GLU A 183      -4.811   9.471  10.900  1.00 88.21           C
ATOM   2688  C   GLU A 183      -4.462  10.897  11.331  1.00 88.21           C
ATOM   2689  O   GLU A 183      -3.703  11.094  12.279  1.00 88.21           O
ATOM   2690  HA  GLU A 183      -4.675   8.787  11.738  1.00 88.21           H
ATOM   2691  CB  GLU A 183      -3.928   9.019   9.735  1.00 88.21           C
ATOM   2692 1HB  GLU A 183      -4.374   9.335   8.792  1.00 88.21           H
ATOM   2693 2HB  GLU A 183      -2.913   9.390   9.878  1.00 88.21           H
ATOM   2694  CG  GLU A 183      -3.826   7.493   9.685  1.00 88.21           C
ATOM   2695 1HG  GLU A 183      -3.153   7.196   8.881  1.00 88.21           H
ATOM   2696 2HG  GLU A 183      -3.395   7.123  10.615  1.00 88.21           H
ATOM   2697  CD  GLU A 183      -5.201   6.858   9.466  1.00 88.21           C
ATOM   2698  OE1 GLU A 183      -5.376   5.710   9.928  1.00 88.21           O
ATOM   2699  OE2 GLU A 183      -6.046   7.536   8.842  1.00 88.21           O
ATOM   2700  HN  GLU A 183      -6.404   9.138   9.600  1.00 88.21           H
ATOM   2701  N   ILE A 184      -5.033  11.854  10.615  1.00 89.77           N
ATOM   2702  CA  ILE A 184      -4.734  13.254  10.863  1.00 89.77           C
ATOM   2703  C   ILE A 184      -5.151  13.616  12.290  1.00 89.77           C
ATOM   2704  O   ILE A 184      -4.459  14.373  12.969  1.00 89.77           O
ATOM   2705  HA  ILE A 184      -3.654  13.377  10.777  1.00 89.77           H
ATOM   2706  CB  ILE A 184      -5.377  14.137   9.792  1.00 89.77           C
ATOM   2707  HB  ILE A 184      -6.437  13.891   9.737  1.00 89.77           H
ATOM   2708  CG1 ILE A 184      -4.776  13.854   8.414  1.00 89.77           C
ATOM   2709 1HG1 ILE A 184      -3.748  14.214   8.380  1.00 89.77           H
ATOM   2710 2HG1 ILE A 184      -4.742  12.778   8.242  1.00 89.77           H
ATOM   2711  CG2 ILE A 184      -5.276  15.617  10.168  1.00 89.77           C
ATOM   2712 1HG2 ILE A 184      -5.788  15.787  11.115  1.00 89.77           H
ATOM   2713 2HG2 ILE A 184      -4.226  15.896  10.267  1.00 89.77           H
ATOM   2714 3HG2 ILE A 184      -5.740  16.222   9.390  1.00 89.77           H
ATOM   2715  CD1 ILE A 184      -5.594  14.527   7.310  1.00 89.77           C
ATOM   2716 1HD1 ILE A 184      -6.615  14.146   7.331  1.00 89.77           H
ATOM   2717 2HD1 ILE A 184      -5.605  15.604   7.471  1.00 89.77           H
ATOM   2718 3HD1 ILE A 184      -5.145  14.309   6.341  1.00 89.77           H
ATOM   2719  HN  ILE A 184      -5.689  11.686   9.879  1.00 89.77           H
ATOM   2720  N   LEU A 185      -6.279  13.058  12.702  1.00 90.23           N
ATOM   2721  CA  LEU A 185      -6.907  13.469  13.946  1.00 90.23           C
ATOM   2722  C   LEU A 185      -6.164  12.832  15.122  1.00 90.23           C
ATOM   2723  O   LEU A 185      -5.781  13.522  16.065  1.00 90.23           O
ATOM   2724  HA  LEU A 185      -6.807  14.552  14.020  1.00 90.23           H
ATOM   2725  CB  LEU A 185      -8.404  13.153  13.921  1.00 90.23           C
ATOM   2726 1HB  LEU A 185      -8.528  12.097  13.682  1.00 90.23           H
ATOM   2727 2HB  LEU A 185      -8.804  13.302  14.924  1.00 90.23           H
ATOM   2728  CG  LEU A 185      -9.246  13.972  12.940  1.00 90.23           C
ATOM   2729  HG  LEU A 185      -8.860  13.803  11.935  1.00 90.23           H
ATOM   2730  CD1 LEU A 185     -10.704  13.507  12.948  1.00 90.23           C
ATOM   2731 1HD1 LEU A 185     -10.752  12.457  12.659  1.00 90.23           H
ATOM   2732 2HD1 LEU A 185     -11.118  13.628  13.949  1.00 90.23           H
ATOM   2733 3HD1 LEU A 185     -11.280  14.106  12.242  1.00 90.23           H
ATOM   2734  CD2 LEU A 185      -9.120  15.469  13.226  1.00 90.23           C
ATOM   2735 1HD2 LEU A 185      -9.465  15.676  14.239  1.00 90.23           H
ATOM   2736 2HD2 LEU A 185      -8.077  15.772  13.129  1.00 90.23           H
ATOM   2737 3HD2 LEU A 185      -9.728  16.028  12.515  1.00 90.23           H
ATOM   2738  HN  LEU A 185      -6.762  12.338  12.203  1.00 90.23           H
ATOM   2739  N   TYR A 186      -5.983  11.523  15.028  1.00 90.37           N
ATOM   2740  CA  TYR A 186      -5.697  10.720  16.204  1.00 90.37           C
ATOM   2741  C   TYR A 186      -4.224  10.308  16.242  1.00 90.37           C
ATOM   2742  O   TYR A 186      -3.786   9.642  17.179  1.00 90.37           O
ATOM   2743  HA  TYR A 186      -5.921  11.323  17.085  1.00 90.37           H
ATOM   2744  CB  TYR A 186      -6.563   9.465  16.079  1.00 90.37           C
ATOM   2745 1HB  TYR A 186      -6.254   8.910  15.194  1.00 90.37           H
ATOM   2746 2HB  TYR A 186      -6.378   8.822  16.939  1.00 90.37           H
ATOM   2747  CG  TYR A 186      -8.063   9.751  15.987  1.00 90.37           C
ATOM   2748  CD1 TYR A 186      -8.667  10.574  16.915  1.00 90.37           C
ATOM   2749  HD1 TYR A 186      -8.075  11.021  17.714  1.00 90.37           H
ATOM   2750  CD2 TYR A 186      -8.812   9.185  14.975  1.00 90.37           C
ATOM   2751  HD2 TYR A 186      -8.335   8.534  14.242  1.00 90.37           H
ATOM   2752  CE1 TYR A 186     -10.079  10.843  16.828  1.00 90.37           C
ATOM   2753  HE1 TYR A 186     -10.569  11.491  17.555  1.00 90.37           H
ATOM   2754  CE2 TYR A 186     -10.224   9.453  14.888  1.00 90.37           C
ATOM   2755  HE2 TYR A 186     -10.827   9.013  14.095  1.00 90.37           H
ATOM   2756  CZ  TYR A 186     -10.788  10.269  15.819  1.00 90.37           C
ATOM   2757  OH  TYR A 186     -12.122  10.523  15.737  1.00 90.37           O
ATOM   2758  HH  TYR A 186     -12.525   9.996  14.989  1.00 90.37           H
ATOM   2759  HN  TYR A 186      -6.029  11.013  14.169  1.00 90.37           H
ATOM   2760  N   SER A 187      -3.501  10.720  15.211  1.00 91.19           N
ATOM   2761  CA  SER A 187      -2.053  10.594  15.214  1.00 91.19           C
ATOM   2762  C   SER A 187      -1.445  11.568  16.225  1.00 91.19           C
ATOM   2763  O   SER A 187      -1.662  12.775  16.137  1.00 91.19           O
ATOM   2764  HA  SER A 187      -1.854   9.563  15.509  1.00 91.19           H
ATOM   2765  CB  SER A 187      -1.475  10.846  13.820  1.00 91.19           C
ATOM   2766 1HB  SER A 187      -1.760  11.843  13.485  1.00 91.19           H
ATOM   2767 2HB  SER A 187      -0.387  10.826  13.870  1.00 91.19           H
ATOM   2768  OG  SER A 187      -1.925   9.880  12.874  1.00 91.19           O
ATOM   2769  HG  SER A 187      -2.507  10.318  12.188  1.00 91.19           H
ATOM   2770  HN  SER A 187      -3.887  11.134  14.387  1.00 91.19           H
ATOM   2771  N   GLN A 188      -0.695  11.006  17.162  1.00 84.68           N
ATOM   2772  CA  GLN A 188       0.055  11.817  18.106  1.00 84.68           C
ATOM   2773  C   GLN A 188       1.311  11.073  18.565  1.00 84.68           C
ATOM   2774  O   GLN A 188       1.457   9.879  18.308  1.00 84.68           O
ATOM   2775  HA  GLN A 188       0.338  12.715  17.556  1.00 84.68           H
ATOM   2776  CB  GLN A 188      -0.814  12.214  19.301  1.00 84.68           C
ATOM   2777 1HB  GLN A 188      -0.246  12.861  19.970  1.00 84.68           H
ATOM   2778 2HB  GLN A 188      -1.673  12.790  18.955  1.00 84.68           H
ATOM   2779  CG  GLN A 188      -1.295  10.978  20.063  1.00 84.68           C
ATOM   2780 1HG  GLN A 188      -1.803  10.299  19.379  1.00 84.68           H
ATOM   2781 2HG  GLN A 188      -0.439  10.441  20.470  1.00 84.68           H
ATOM   2782  CD  GLN A 188      -2.244  11.369  21.198  1.00 84.68           C
ATOM   2783  OE1 GLN A 188      -2.614  12.520  21.364  1.00 84.68           O
ATOM   2784  NE2 GLN A 188      -2.616  10.350  21.968  1.00 84.68           N
ATOM   2785 1HE2 GLN A 188      -2.275   9.429  21.777  1.00 84.68           H
ATOM   2786 2HE2 GLN A 188      -3.236  10.505  22.737  1.00 84.68           H
ATOM   2787  HN  GLN A 188      -0.596  10.019  17.282  1.00 84.68           H
ATOM   2788  N   ILE A 189       2.184  11.809  19.236  1.00 88.40           N
ATOM   2789  CA  ILE A 189       3.348  11.205  19.863  1.00 88.40           C
ATOM   2790  C   ILE A 189       2.960  10.676  21.245  1.00 88.40           C
ATOM   2791  O   ILE A 189       2.447  11.422  22.078  1.00 88.40           O
ATOM   2792  HA  ILE A 189       3.651  10.361  19.243  1.00 88.40           H
ATOM   2793  CB  ILE A 189       4.516  12.192  19.887  1.00 88.40           C
ATOM   2794  HB  ILE A 189       4.197  13.086  20.423  1.00 88.40           H
ATOM   2795  CG1 ILE A 189       4.898  12.625  18.471  1.00 88.40           C
ATOM   2796 1HG1 ILE A 189       5.276  11.768  17.913  1.00 88.40           H
ATOM   2797 2HG1 ILE A 189       4.012  12.982  17.945  1.00 88.40           H
ATOM   2798  CG2 ILE A 189       5.709  11.610  20.649  1.00 88.40           C
ATOM   2799 1HG2 ILE A 189       5.413  11.393  21.676  1.00 88.40           H
ATOM   2800 2HG2 ILE A 189       6.038  10.691  20.164  1.00 88.40           H
ATOM   2801 3HG2 ILE A 189       6.526  12.332  20.652  1.00 88.40           H
ATOM   2802  CD1 ILE A 189       5.958  13.728  18.502  1.00 88.40           C
ATOM   2803 1HD1 ILE A 189       5.567  14.593  19.039  1.00 88.40           H
ATOM   2804 2HD1 ILE A 189       6.851  13.360  19.007  1.00 88.40           H
ATOM   2805 3HD1 ILE A 189       6.211  14.018  17.482  1.00 88.40           H
ATOM   2806  HN  ILE A 189       2.107  12.799  19.355  1.00 88.40           H
ATOM   2807  N   LYS A 190       3.220   9.392  21.447  1.00 83.96           N
ATOM   2808  CA  LYS A 190       3.030   8.786  22.753  1.00 83.96           C
ATOM   2809  C   LYS A 190       4.394   8.455  23.361  1.00 83.96           C
ATOM   2810  O   LYS A 190       5.258   7.894  22.688  1.00 83.96           O
ATOM   2811  HA  LYS A 190       2.539   9.525  23.388  1.00 83.96           H
ATOM   2812  CB  LYS A 190       2.092   7.581  22.654  1.00 83.96           C
ATOM   2813 1HB  LYS A 190       1.166   7.876  22.161  1.00 83.96           H
ATOM   2814 2HB  LYS A 190       2.551   6.809  22.035  1.00 83.96           H
ATOM   2815  CG  LYS A 190       1.780   7.013  24.040  1.00 83.96           C
ATOM   2816 1HG  LYS A 190       2.709   6.741  24.543  1.00 83.96           H
ATOM   2817 2HG  LYS A 190       1.299   7.777  24.650  1.00 83.96           H
ATOM   2818  CD  LYS A 190       0.871   5.787  23.938  1.00 83.96           C
ATOM   2819 1HD  LYS A 190      -0.086   6.075  23.504  1.00 83.96           H
ATOM   2820 2HD  LYS A 190       1.318   5.053  23.266  1.00 83.96           H
ATOM   2821  CE  LYS A 190       0.645   5.156  25.313  1.00 83.96           C
ATOM   2822 1HE  LYS A 190       1.591   5.094  25.852  1.00 83.96           H
ATOM   2823 2HE  LYS A 190      -0.018   5.787  25.905  1.00 83.96           H
ATOM   2824  NZ  LYS A 190       0.059   3.804  25.174  1.00 83.96           N
ATOM   2825 1HZ  LYS A 190      -0.001   3.366  26.086  1.00 83.96           H
ATOM   2826 2HZ  LYS A 190      -0.869   3.878  24.772  1.00 83.96           H
ATOM   2827 3HZ  LYS A 190       0.646   3.242  24.567  1.00 83.96           H
ATOM   2828  HN  LYS A 190       3.555   8.771  20.738  1.00 83.96           H
ATOM   2829  N   GLU A 191       4.546   8.817  24.627  1.00 75.45           N
ATOM   2830  CA  GLU A 191       5.739   8.451  25.371  1.00 75.45           C
ATOM   2831  C   GLU A 191       5.458   7.240  26.263  1.00 75.45           C
ATOM   2832  O   GLU A 191       4.552   7.274  27.095  1.00 75.45           O
ATOM   2833  HA  GLU A 191       6.483   8.191  24.618  1.00 75.45           H
ATOM   2834  CB  GLU A 191       6.254   9.632  26.196  1.00 75.45           C
ATOM   2835 1HB  GLU A 191       6.309  10.522  25.569  1.00 75.45           H
ATOM   2836 2HB  GLU A 191       5.628   9.765  27.079  1.00 75.45           H
ATOM   2837  CG  GLU A 191       7.671   9.367  26.710  1.00 75.45           C
ATOM   2838 1HG  GLU A 191       7.655   8.540  27.419  1.00 75.45           H
ATOM   2839 2HG  GLU A 191       8.311   9.064  25.881  1.00 75.45           H
ATOM   2840  CD  GLU A 191       8.253  10.612  27.382  1.00 75.45           C
ATOM   2841  OE1 GLU A 191       9.450  10.558  27.737  1.00 75.45           O
ATOM   2842  OE2 GLU A 191       7.487  11.589  27.526  1.00 75.45           O
ATOM   2843  HN  GLU A 191       3.874   9.349  25.141  1.00 75.45           H
ATOM   2844  N   GLU A 192       6.252   6.199  26.060  1.00 71.42           N
ATOM   2845  CA  GLU A 192       6.056   4.956  26.787  1.00 71.42           C
ATOM   2846  C   GLU A 192       7.405   4.364  27.199  1.00 71.42           C
ATOM   2847  O   GLU A 192       8.262   4.113  26.353  1.00 71.42           O
ATOM   2848  HA  GLU A 192       5.484   5.226  27.674  1.00 71.42           H
ATOM   2849  CB  GLU A 192       5.250   3.956  25.955  1.00 71.42           C
ATOM   2850 1HB  GLU A 192       4.306   4.408  25.650  1.00 71.42           H
ATOM   2851 2HB  GLU A 192       5.851   3.607  25.116  1.00 71.42           H
ATOM   2852  CG  GLU A 192       4.898   2.715  26.779  1.00 71.42           C
ATOM   2853 1HG  GLU A 192       5.763   2.054  26.835  1.00 71.42           H
ATOM   2854 2HG  GLU A 192       4.656   3.009  27.801  1.00 71.42           H
ATOM   2855  CD  GLU A 192       3.715   1.966  26.164  1.00 71.42           C
ATOM   2856  OE1 GLU A 192       3.078   1.196  26.916  1.00 71.42           O
ATOM   2857  OE2 GLU A 192       3.474   2.179  24.956  1.00 71.42           O
ATOM   2858  HN  GLU A 192       7.015   6.195  25.414  1.00 71.42           H
ATOM   2859  N   SER A 193       7.552   4.159  28.500  1.00 71.96           N
ATOM   2860  CA  SER A 193       8.774   3.581  29.033  1.00 71.96           C
ATOM   2861  C   SER A 193       9.979   4.423  28.608  1.00 71.96           C
ATOM   2862  O   SER A 193      11.068   3.892  28.394  1.00 71.96           O
ATOM   2863  HA  SER A 193       8.655   3.603  30.116  1.00 71.96           H
ATOM   2864  CB  SER A 193       8.948   2.134  28.568  1.00 71.96           C
ATOM   2865 1HB  SER A 193       9.116   2.117  27.491  1.00 71.96           H
ATOM   2866 2HB  SER A 193       9.836   1.707  29.036  1.00 71.96           H
ATOM   2867  OG  SER A 193       7.814   1.332  28.884  1.00 71.96           O
ATOM   2868  HG  SER A 193       7.912   0.424  28.477  1.00 71.96           H
ATOM   2869  HN  SER A 193       6.856   4.379  29.183  1.00 71.96           H
ATOM   2870  N   GLY A 194       9.744   5.723  28.499  1.00 80.36           N
ATOM   2871  CA  GLY A 194      10.811   6.651  28.169  1.00 80.36           C
ATOM   2872  C   GLY A 194      11.127   6.614  26.672  1.00 80.36           C
ATOM   2873  O   GLY A 194      12.091   7.231  26.222  1.00 80.36           O
ATOM   2874 1HA  GLY A 194      10.522   7.662  28.458  1.00 80.36           H
ATOM   2875 2HA  GLY A 194      11.706   6.401  28.739  1.00 80.36           H
ATOM   2876  HN  GLY A 194       8.846   6.141  28.632  1.00 80.36           H
ATOM   2877  N   ILE A 195      10.295   5.885  25.943  1.00 78.45           N
ATOM   2878  CA  ILE A 195      10.433   5.814  24.498  1.00 78.45           C
ATOM   2879  C   ILE A 195       9.317   6.631  23.843  1.00 78.45           C
ATOM   2880  O   ILE A 195       8.141   6.435  24.143  1.00 78.45           O
ATOM   2881  HA  ILE A 195      11.390   6.266  24.238  1.00 78.45           H
ATOM   2882  CB  ILE A 195      10.480   4.356  24.035  1.00 78.45           C
ATOM   2883  HB  ILE A 195       9.554   3.870  24.343  1.00 78.45           H
ATOM   2884  CG1 ILE A 195      11.630   3.604  24.708  1.00 78.45           C
ATOM   2885 1HG1 ILE A 195      12.579   4.063  24.432  1.00 78.45           H
ATOM   2886 2HG1 ILE A 195      11.539   3.687  25.791  1.00 78.45           H
ATOM   2887  CG2 ILE A 195      10.551   4.267  22.510  1.00 78.45           C
ATOM   2888 1HG2 ILE A 195       9.671   4.743  22.077  1.00 78.45           H
ATOM   2889 2HG2 ILE A 195      11.449   4.774  22.158  1.00 78.45           H
ATOM   2890 3HG2 ILE A 195      10.583   3.220  22.208  1.00 78.45           H
ATOM   2891  CD1 ILE A 195      11.633   2.129  24.301  1.00 78.45           C
ATOM   2892 1HD1 ILE A 195      10.692   1.668  24.601  1.00 78.45           H
ATOM   2893 2HD1 ILE A 195      11.749   2.051  23.220  1.00 78.45           H
ATOM   2894 3HD1 ILE A 195      12.461   1.618  24.793  1.00 78.45           H
ATOM   2895  HN  ILE A 195       9.540   5.351  26.322  1.00 78.45           H
ATOM   2896  N   ALA A 196       9.727   7.531  22.960  1.00 89.06           N
ATOM   2897  CA  ALA A 196       8.774   8.321  22.200  1.00 89.06           C
ATOM   2898  C   ALA A 196       8.276   7.504  21.007  1.00 89.06           C
ATOM   2899  O   ALA A 196       9.075   6.954  20.250  1.00 89.06           O
ATOM   2900  HA  ALA A 196       7.931   8.544  22.855  1.00 89.06           H
ATOM   2901  CB  ALA A 196       9.427   9.637  21.774  1.00 89.06           C
ATOM   2902 1HB  ALA A 196       9.736  10.193  22.659  1.00 89.06           H
ATOM   2903 2HB  ALA A 196      10.299   9.426  21.155  1.00 89.06           H
ATOM   2904 3HB  ALA A 196       8.712  10.230  21.204  1.00 89.06           H
ATOM   2905  HN  ALA A 196      10.688   7.722  22.762  1.00 89.06           H
ATOM   2906  N   ILE A 197       6.958   7.449  20.876  1.00 84.64           N
ATOM   2907  CA  ILE A 197       6.341   6.600  19.871  1.00 84.64           C
ATOM   2908  C   ILE A 197       5.317   7.417  19.080  1.00 84.64           C
ATOM   2909  O   ILE A 197       4.462   8.081  19.663  1.00 84.64           O
ATOM   2910  HA  ILE A 197       7.127   6.277  19.189  1.00 84.64           H
ATOM   2911  CB  ILE A 197       5.757   5.343  20.517  1.00 84.64           C
ATOM   2912  HB  ILE A 197       5.072   5.651  21.308  1.00 84.64           H
ATOM   2913  CG1 ILE A 197       6.855   4.503  21.173  1.00 84.64           C
ATOM   2914 1HG1 ILE A 197       7.545   4.142  20.411  1.00 84.64           H
ATOM   2915 2HG1 ILE A 197       7.432   5.123  21.858  1.00 84.64           H
ATOM   2916  CG2 ILE A 197       4.943   4.533  19.505  1.00 84.64           C
ATOM   2917 1HG2 ILE A 197       4.124   5.144  19.126  1.00 84.64           H
ATOM   2918 2HG2 ILE A 197       5.587   4.235  18.678  1.00 84.64           H
ATOM   2919 3HG2 ILE A 197       4.540   3.645  19.991  1.00 84.64           H
ATOM   2920  CD1 ILE A 197       6.258   3.316  21.932  1.00 84.64           C
ATOM   2921 1HD1 ILE A 197       5.587   3.682  22.709  1.00 84.64           H
ATOM   2922 2HD1 ILE A 197       5.701   2.684  21.239  1.00 84.64           H
ATOM   2923 3HD1 ILE A 197       7.060   2.736  22.388  1.00 84.64           H
ATOM   2924  HN  ILE A 197       6.318   7.970  21.441  1.00 84.64           H
ATOM   2925  N   CYS A 198       5.439   7.341  17.762  1.00 90.80           N
ATOM   2926  CA  CYS A 198       4.427   7.904  16.884  1.00 90.80           C
ATOM   2927  C   CYS A 198       3.373   6.828  16.614  1.00 90.80           C
ATOM   2928  O   CYS A 198       3.635   5.864  15.896  1.00 90.80           O
ATOM   2929  HA  CYS A 198       3.989   8.750  17.413  1.00 90.80           H
ATOM   2930  CB  CYS A 198       5.038   8.442  15.589  1.00 90.80           C
ATOM   2931 1HB  CYS A 198       5.677   9.297  15.807  1.00 90.80           H
ATOM   2932 2HB  CYS A 198       5.670   7.680  15.131  1.00 90.80           H
ATOM   2933  SG  CYS A 198       3.712   8.933  14.428  1.00 90.80           S
ATOM   2934  HN  CYS A 198       6.209   6.906  17.296  1.00 90.80           H
ATOM   2935  N   THR A 199       2.204   7.029  17.204  1.00 88.87           N
ATOM   2936  CA  THR A 199       1.115   6.079  17.050  1.00 88.87           C
ATOM   2937  C   THR A 199      -0.226   6.812  16.978  1.00 88.87           C
ATOM   2938  O   THR A 199      -0.307   7.999  17.293  1.00 88.87           O
ATOM   2939  HA  THR A 199       1.245   5.557  16.102  1.00 88.87           H
ATOM   2940  CB  THR A 199       1.197   5.075  18.202  1.00 88.87           C
ATOM   2941  HB  THR A 199       2.222   4.733  18.347  1.00 88.87           H
ATOM   2942  OG1 THR A 199       0.256   4.065  17.850  1.00 88.87           O
ATOM   2943  HG1 THR A 199       0.422   3.240  18.390  1.00 88.87           H
ATOM   2944  CG2 THR A 199       0.659   5.645  19.516  1.00 88.87           C
ATOM   2945 1HG2 THR A 199      -0.387   5.925  19.389  1.00 88.87           H
ATOM   2946 2HG2 THR A 199       1.239   6.525  19.795  1.00 88.87           H
ATOM   2947 3HG2 THR A 199       0.741   4.892  20.299  1.00 88.87           H
ATOM   2948  HN  THR A 199       1.995   7.822  17.777  1.00 88.87           H
ATOM   2949  N   MET A 200      -1.245   6.075  16.562  1.00 88.12           N
ATOM   2950  CA  MET A 200      -2.614   6.544  16.702  1.00 88.12           C
ATOM   2951  C   MET A 200      -3.155   6.245  18.101  1.00 88.12           C
ATOM   2952  O   MET A 200      -2.980   5.142  18.616  1.00 88.12           O
ATOM   2953  HA  MET A 200      -2.573   7.621  16.543  1.00 88.12           H
ATOM   2954  CB  MET A 200      -3.497   5.860  15.656  1.00 88.12           C
ATOM   2955 1HB  MET A 200      -3.377   4.779  15.725  1.00 88.12           H
ATOM   2956 2HB  MET A 200      -4.545   6.079  15.861  1.00 88.12           H
ATOM   2957  CG  MET A 200      -3.139   6.330  14.245  1.00 88.12           C
ATOM   2958 1HG  MET A 200      -3.146   7.419  14.202  1.00 88.12           H
ATOM   2959 2HG  MET A 200      -2.129   6.008  13.991  1.00 88.12           H
ATOM   2960  SD  MET A 200      -4.304   5.666  13.066  1.00 88.12           S
ATOM   2961  CE  MET A 200      -5.765   6.581  13.526  1.00 88.12           C
ATOM   2962 1HE  MET A 200      -6.016   6.367  14.565  1.00 88.12           H
ATOM   2963 2HE  MET A 200      -5.578   7.648  13.410  1.00 88.12           H
ATOM   2964 3HE  MET A 200      -6.596   6.286  12.884  1.00 88.12           H
ATOM   2965  HN  MET A 200      -1.148   5.175  16.137  1.00 88.12           H
ATOM   2966  N   VAL A 201      -3.802   7.248  18.677  1.00 90.44           N
ATOM   2967  CA  VAL A 201      -4.480   7.068  19.950  1.00 90.44           C
ATOM   2968  C   VAL A 201      -5.962   7.413  19.787  1.00 90.44           C
ATOM   2969  O   VAL A 201      -6.305   8.531  19.405  1.00 90.44           O
ATOM   2970  HA  VAL A 201      -4.392   6.017  20.224  1.00 90.44           H
ATOM   2971  CB  VAL A 201      -3.789   7.900  21.032  1.00 90.44           C
ATOM   2972  HB  VAL A 201      -3.890   8.951  20.763  1.00 90.44           H
ATOM   2973  CG1 VAL A 201      -4.460   7.696  22.392  1.00 90.44           C
ATOM   2974 1HG1 VAL A 201      -5.505   8.001  22.331  1.00 90.44           H
ATOM   2975 2HG1 VAL A 201      -4.404   6.644  22.671  1.00 90.44           H
ATOM   2976 3HG1 VAL A 201      -3.949   8.298  23.143  1.00 90.44           H
ATOM   2977  CG2 VAL A 201      -2.295   7.574  21.104  1.00 90.44           C
ATOM   2978 1HG2 VAL A 201      -2.165   6.518  21.338  1.00 90.44           H
ATOM   2979 2HG2 VAL A 201      -1.829   7.794  20.143  1.00 90.44           H
ATOM   2980 3HG2 VAL A 201      -1.829   8.179  21.881  1.00 90.44           H
ATOM   2981  HN  VAL A 201      -3.868   8.167  18.290  1.00 90.44           H
ATOM   2982  N   TYR A 202      -6.801   6.431  20.084  1.00 90.57           N
ATOM   2983  CA  TYR A 202      -8.234   6.593  19.910  1.00 90.57           C
ATOM   2984  C   TYR A 202      -8.892   7.083  21.202  1.00 90.57           C
ATOM   2985  O   TYR A 202      -8.474   6.706  22.296  1.00 90.57           O
ATOM   2986  HA  TYR A 202      -8.396   7.333  19.126  1.00 90.57           H
ATOM   2987  CB  TYR A 202      -8.778   5.204  19.570  1.00 90.57           C
ATOM   2988 1HB  TYR A 202      -8.516   4.516  20.373  1.00 90.57           H
ATOM   2989 2HB  TYR A 202      -9.866   5.250  19.532  1.00 90.57           H
ATOM   2990  CG  TYR A 202      -8.259   4.640  18.246  1.00 90.57           C
ATOM   2991  CD1 TYR A 202      -8.890   4.965  17.062  1.00 90.57           C
ATOM   2992  HD1 TYR A 202      -9.759   5.624  17.071  1.00 90.57           H
ATOM   2993  CD2 TYR A 202      -7.159   3.806  18.235  1.00 90.57           C
ATOM   2994  HD2 TYR A 202      -6.660   3.549  19.169  1.00 90.57           H
ATOM   2995  CE1 TYR A 202      -8.402   4.435  15.816  1.00 90.57           C
ATOM   2996  HE1 TYR A 202      -8.891   4.683  14.874  1.00 90.57           H
ATOM   2997  CE2 TYR A 202      -6.671   3.275  16.988  1.00 90.57           C
ATOM   2998  HE2 TYR A 202      -5.803   2.616  16.965  1.00 90.57           H
ATOM   2999  CZ  TYR A 202      -7.316   3.616  15.840  1.00 90.57           C
ATOM   3000  OH  TYR A 202      -6.855   3.115  14.663  1.00 90.57           O
ATOM   3001  HH  TYR A 202      -7.345   3.532  13.898  1.00 90.57           H
ATOM   3002  HN  TYR A 202      -6.516   5.540  20.437  1.00 90.57           H
ATOM   3003  N   PRO A 203      -9.927   7.927  21.100  1.00 84.99           N
ATOM   3004  CA  PRO A 203     -10.565   8.486  22.295  1.00 84.99           C
ATOM   3005  C   PRO A 203     -11.321   7.434  23.091  1.00 84.99           C
ATOM   3006  O   PRO A 203     -11.800   6.451  22.528  1.00 84.99           O
ATOM   3007  HA  PRO A 203      -9.810   8.871  22.980  1.00 84.99           H
ATOM   3008  CB  PRO A 203     -11.503   9.558  21.737  1.00 84.99           C
ATOM   3009 1HB  PRO A 203     -12.402   9.661  22.345  1.00 84.99           H
ATOM   3010 2HB  PRO A 203     -11.024  10.536  21.711  1.00 84.99           H
ATOM   3011  CG  PRO A 203     -11.825   9.065  20.355  1.00 84.99           C
ATOM   3012 1HG  PRO A 203     -12.653   8.356  20.373  1.00 84.99           H
ATOM   3013 2HG  PRO A 203     -12.123   9.885  19.703  1.00 84.99           H
ATOM   3014  CD  PRO A 203     -10.566   8.412  19.864  1.00 84.99           C
ATOM   3015 1HD  PRO A 203     -10.780   7.595  19.174  1.00 84.99           H
ATOM   3016 2HD  PRO A 203      -9.928   9.120  19.333  1.00 84.99           H
ATOM   3017  N   SER A 204     -11.408   7.671  24.391  1.00 76.31           N
ATOM   3018  CA  SER A 204     -11.672   6.596  25.332  1.00 76.31           C
ATOM   3019  C   SER A 204     -13.046   5.984  25.054  1.00 76.31           C
ATOM   3020  O   SER A 204     -13.207   4.765  25.100  1.00 76.31           O
ATOM   3021  HA  SER A 204     -10.884   5.863  25.161  1.00 76.31           H
ATOM   3022  CB  SER A 204     -11.596   7.097  26.776  1.00 76.31           C
ATOM   3023 1HB  SER A 204     -11.923   6.306  27.451  1.00 76.31           H
ATOM   3024 2HB  SER A 204     -10.560   7.322  27.028  1.00 76.31           H
ATOM   3025  OG  SER A 204     -12.397   8.257  26.982  1.00 76.31           O
ATOM   3026  HG  SER A 204     -13.350   7.994  27.130  1.00 76.31           H
ATOM   3027  HN  SER A 204     -11.301   8.577  24.803  1.00 76.31           H
ATOM   3028  N   ASP A 205     -14.002   6.857  24.773  1.00 70.74           N
ATOM   3029  CA  ASP A 205     -15.403   6.514  24.944  1.00 70.74           C
ATOM   3030  C   ASP A 205     -15.774   5.396  23.967  1.00 70.74           C
ATOM   3031  O   ASP A 205     -16.451   4.440  24.340  1.00 70.74           O
ATOM   3032  HA  ASP A 205     -15.498   6.205  25.985  1.00 70.74           H
ATOM   3033  CB  ASP A 205     -16.304   7.715  24.652  1.00 70.74           C
ATOM   3034 1HB  ASP A 205     -16.068   8.121  23.668  1.00 70.74           H
ATOM   3035 2HB  ASP A 205     -17.346   7.395  24.622  1.00 70.74           H
ATOM   3036  CG  ASP A 205     -16.130   8.803  25.714  1.00 70.74           C
ATOM   3037  OD1 ASP A 205     -15.469   8.502  26.731  1.00 70.74           O
ATOM   3038  OD2 ASP A 205     -16.661   9.911  25.484  1.00 70.74           O
ATOM   3039  HN  ASP A 205     -13.832   7.782  24.434  1.00 70.74           H
ATOM   3040  N   GLU A 206     -15.312   5.554  22.735  1.00 73.99           N
ATOM   3041  CA  GLU A 206     -15.638   4.603  21.686  1.00 73.99           C
ATOM   3042  C   GLU A 206     -14.360   4.097  21.013  1.00 73.99           C
ATOM   3043  O   GLU A 206     -14.375   3.737  19.837  1.00 73.99           O
ATOM   3044  HA  GLU A 206     -16.142   3.778  22.190  1.00 73.99           H
ATOM   3045  CB  GLU A 206     -16.590   5.221  20.661  1.00 73.99           C
ATOM   3046 1HB  GLU A 206     -16.173   6.158  20.290  1.00 73.99           H
ATOM   3047 2HB  GLU A 206     -16.798   4.500  19.870  1.00 73.99           H
ATOM   3048  CG  GLU A 206     -17.938   5.561  21.299  1.00 73.99           C
ATOM   3049 1HG  GLU A 206     -18.080   4.961  22.198  1.00 73.99           H
ATOM   3050 2HG  GLU A 206     -17.945   6.606  21.609  1.00 73.99           H
ATOM   3051  CD  GLU A 206     -19.088   5.305  20.322  1.00 73.99           C
ATOM   3052  OE1 GLU A 206     -20.051   4.630  20.744  1.00 73.99           O
ATOM   3053  OE2 GLU A 206     -18.977   5.791  19.176  1.00 73.99           O
ATOM   3054  HN  GLU A 206     -14.728   6.314  22.450  1.00 73.99           H
ATOM   3055  N   SER A 207     -13.286   4.087  21.788  1.00 86.51           N
ATOM   3056  CA  SER A 207     -11.972   3.793  21.241  1.00 86.51           C
ATOM   3057  C   SER A 207     -12.012   2.477  20.462  1.00 86.51           C
ATOM   3058  O   SER A 207     -11.491   2.393  19.351  1.00 86.51           O
ATOM   3059  HA  SER A 207     -11.744   4.625  20.575  1.00 86.51           H
ATOM   3060  CB  SER A 207     -10.918   3.723  22.348  1.00 86.51           C
ATOM   3061 1HB  SER A 207      -9.970   3.389  21.925  1.00 86.51           H
ATOM   3062 2HB  SER A 207     -10.752   4.720  22.755  1.00 86.51           H
ATOM   3063  OG  SER A 207     -11.305   2.841  23.399  1.00 86.51           O
ATOM   3064  HG  SER A 207     -10.724   2.988  24.200  1.00 86.51           H
ATOM   3065  HN  SER A 207     -13.303   4.274  22.770  1.00 86.51           H
ATOM   3066  N   THR A 208     -12.635   1.481  21.075  1.00 86.23           N
ATOM   3067  CA  THR A 208     -12.655   0.146  20.504  1.00 86.23           C
ATOM   3068  C   THR A 208     -13.387   0.151  19.161  1.00 86.23           C
ATOM   3069  O   THR A 208     -12.901  -0.413  18.182  1.00 86.23           O
ATOM   3070  HA  THR A 208     -11.627  -0.159  20.306  1.00 86.23           H
ATOM   3071  CB  THR A 208     -13.279  -0.799  21.533  1.00 86.23           C
ATOM   3072  HB  THR A 208     -14.348  -0.613  21.634  1.00 86.23           H
ATOM   3073  OG1 THR A 208     -12.504  -0.591  22.710  1.00 86.23           O
ATOM   3074  HG1 THR A 208     -11.546  -0.816  22.534  1.00 86.23           H
ATOM   3075  CG2 THR A 208     -13.048  -2.273  21.190  1.00 86.23           C
ATOM   3076 1HG2 THR A 208     -11.977  -2.474  21.156  1.00 86.23           H
ATOM   3077 2HG2 THR A 208     -13.491  -2.494  20.219  1.00 86.23           H
ATOM   3078 3HG2 THR A 208     -13.511  -2.900  21.952  1.00 86.23           H
ATOM   3079  HN  THR A 208     -13.119   1.576  21.945  1.00 86.23           H
ATOM   3080  N   LYS A 209     -14.545   0.795  19.157  1.00 82.24           N
ATOM   3081  CA  LYS A 209     -15.374   0.837  17.964  1.00 82.24           C
ATOM   3082  C   LYS A 209     -14.596   1.508  16.831  1.00 82.24           C
ATOM   3083  O   LYS A 209     -14.597   1.023  15.700  1.00 82.24           O
ATOM   3084  HA  LYS A 209     -15.584  -0.193  17.676  1.00 82.24           H
ATOM   3085  CB  LYS A 209     -16.717   1.504  18.268  1.00 82.24           C
ATOM   3086 1HB  LYS A 209     -16.548   2.485  18.713  1.00 82.24           H
ATOM   3087 2HB  LYS A 209     -17.265   1.666  17.340  1.00 82.24           H
ATOM   3088  CG  LYS A 209     -17.554   0.645  19.218  1.00 82.24           C
ATOM   3089 1HG  LYS A 209     -17.641  -0.365  18.819  1.00 82.24           H
ATOM   3090 2HG  LYS A 209     -17.049   0.564  20.181  1.00 82.24           H
ATOM   3091  CD  LYS A 209     -18.948   1.244  19.415  1.00 82.24           C
ATOM   3092 1HD  LYS A 209     -18.865   2.316  19.592  1.00 82.24           H
ATOM   3093 2HD  LYS A 209     -19.535   1.115  18.506  1.00 82.24           H
ATOM   3094  CE  LYS A 209     -19.668   0.582  20.592  1.00 82.24           C
ATOM   3095 1HE  LYS A 209     -19.994  -0.419  20.309  1.00 82.24           H
ATOM   3096 2HE  LYS A 209     -18.980   0.468  21.430  1.00 82.24           H
ATOM   3097  NZ  LYS A 209     -20.835   1.391  21.007  1.00 82.24           N
ATOM   3098 1HZ  LYS A 209     -21.270   0.965  21.818  1.00 82.24           H
ATOM   3099 2HZ  LYS A 209     -20.530   2.329  21.241  1.00 82.24           H
ATOM   3100 3HZ  LYS A 209     -21.505   1.433  20.247  1.00 82.24           H
ATOM   3101  HN  LYS A 209     -14.917   1.281  19.947  1.00 82.24           H
ATOM   3102  N   LEU A 210     -13.951   2.614  17.173  1.00 88.17           N
ATOM   3103  CA  LEU A 210     -13.283   3.430  16.173  1.00 88.17           C
ATOM   3104  C   LEU A 210     -12.155   2.619  15.531  1.00 88.17           C
ATOM   3105  O   LEU A 210     -12.037   2.573  14.308  1.00 88.17           O
ATOM   3106  HA  LEU A 210     -14.016   3.670  15.403  1.00 88.17           H
ATOM   3107  CB  LEU A 210     -12.818   4.753  16.785  1.00 88.17           C
ATOM   3108 1HB  LEU A 210     -13.658   5.198  17.318  1.00 88.17           H
ATOM   3109 2HB  LEU A 210     -12.048   4.537  17.526  1.00 88.17           H
ATOM   3110  CG  LEU A 210     -12.266   5.788  15.803  1.00 88.17           C
ATOM   3111  HG  LEU A 210     -11.440   5.334  15.256  1.00 88.17           H
ATOM   3112  CD1 LEU A 210     -13.325   6.187  14.774  1.00 88.17           C
ATOM   3113 1HD1 LEU A 210     -13.638   5.306  14.213  1.00 88.17           H
ATOM   3114 2HD1 LEU A 210     -14.187   6.616  15.286  1.00 88.17           H
ATOM   3115 3HD1 LEU A 210     -12.907   6.924  14.089  1.00 88.17           H
ATOM   3116  CD2 LEU A 210     -11.702   7.002  16.546  1.00 88.17           C
ATOM   3117 1HD2 LEU A 210     -12.493   7.466  17.136  1.00 88.17           H
ATOM   3118 2HD2 LEU A 210     -10.896   6.681  17.206  1.00 88.17           H
ATOM   3119 3HD2 LEU A 210     -11.317   7.722  15.824  1.00 88.17           H
ATOM   3120  HN  LEU A 210     -13.881   2.953  18.111  1.00 88.17           H
ATOM   3121  N   LYS A 211     -11.353   2.000  16.386  1.00 92.61           N
ATOM   3122  CA  LYS A 211     -10.237   1.197  15.918  1.00 92.61           C
ATOM   3123  C   LYS A 211     -10.757   0.110  14.975  1.00 92.61           C
ATOM   3124  O   LYS A 211     -10.244  -0.056  13.869  1.00 92.61           O
ATOM   3125  HA  LYS A 211      -9.575   1.854  15.355  1.00 92.61           H
ATOM   3126  CB  LYS A 211      -9.435   0.652  17.101  1.00 92.61           C
ATOM   3127 1HB  LYS A 211      -9.053   1.480  17.699  1.00 92.61           H
ATOM   3128 2HB  LYS A 211     -10.088   0.067  17.749  1.00 92.61           H
ATOM   3129  CG  LYS A 211      -8.271  -0.218  16.621  1.00 92.61           C
ATOM   3130 1HG  LYS A 211      -8.657  -1.139  16.184  1.00 92.61           H
ATOM   3131 2HG  LYS A 211      -7.723   0.303  15.836  1.00 92.61           H
ATOM   3132  CD  LYS A 211      -7.324  -0.552  17.776  1.00 92.61           C
ATOM   3133 1HD  LYS A 211      -6.960   0.369  18.231  1.00 92.61           H
ATOM   3134 2HD  LYS A 211      -7.866  -1.097  18.549  1.00 92.61           H
ATOM   3135  CE  LYS A 211      -6.141  -1.390  17.289  1.00 92.61           C
ATOM   3136 1HE  LYS A 211      -6.495  -2.357  16.930  1.00 92.61           H
ATOM   3137 2HE  LYS A 211      -5.659  -0.894  16.446  1.00 92.61           H
ATOM   3138  NZ  LYS A 211      -5.161  -1.587  18.381  1.00 92.61           N
ATOM   3139 1HZ  LYS A 211      -4.411  -2.188  18.057  1.00 92.61           H
ATOM   3140 2HZ  LYS A 211      -4.780  -0.690  18.659  1.00 92.61           H
ATOM   3141 3HZ  LYS A 211      -5.622  -2.020  19.174  1.00 92.61           H
ATOM   3142  HN  LYS A 211     -11.457   2.042  17.380  1.00 92.61           H
ATOM   3143  N   SER A 212     -11.770  -0.603  15.446  1.00 90.44           N
ATOM   3144  CA  SER A 212     -12.315  -1.719  14.692  1.00 90.44           C
ATOM   3145  C   SER A 212     -12.816  -1.234  13.329  1.00 90.44           C
ATOM   3146  O   SER A 212     -12.605  -1.897  12.315  1.00 90.44           O
ATOM   3147  HA  SER A 212     -11.487  -2.417  14.569  1.00 90.44           H
ATOM   3148  CB  SER A 212     -13.448  -2.402  15.460  1.00 90.44           C
ATOM   3149 1HB  SER A 212     -14.221  -1.670  15.694  1.00 90.44           H
ATOM   3150 2HB  SER A 212     -13.908  -3.162  14.828  1.00 90.44           H
ATOM   3151  OG  SER A 212     -12.986  -3.005  16.666  1.00 90.44           O
ATOM   3152  HG  SER A 212     -12.984  -2.332  17.406  1.00 90.44           H
ATOM   3153  HN  SER A 212     -12.214  -0.430  16.325  1.00 90.44           H
ATOM   3154  N   ALA A 213     -13.468  -0.081  13.350  1.00 93.67           N
ATOM   3155  CA  ALA A 213     -14.028   0.485  12.135  1.00 93.67           C
ATOM   3156  C   ALA A 213     -12.893   0.827  11.167  1.00 93.67           C
ATOM   3157  O   ALA A 213     -12.964   0.506   9.982  1.00 93.67           O
ATOM   3158  HA  ALA A 213     -14.665  -0.273  11.679  1.00 93.67           H
ATOM   3159  CB  ALA A 213     -14.883   1.704  12.485  1.00 93.67           C
ATOM   3160 1HB  ALA A 213     -15.692   1.401  13.150  1.00 93.67           H
ATOM   3161 2HB  ALA A 213     -14.265   2.451  12.982  1.00 93.67           H
ATOM   3162 3HB  ALA A 213     -15.303   2.127  11.573  1.00 93.67           H
ATOM   3163  HN  ALA A 213     -13.616   0.463  14.177  1.00 93.67           H
ATOM   3164  N   VAL A 214     -11.872   1.475  11.709  1.00 91.61           N
ATOM   3165  CA  VAL A 214     -10.759   1.933  10.895  1.00 91.61           C
ATOM   3166  C   VAL A 214     -10.083   0.728  10.238  1.00 91.61           C
ATOM   3167  O   VAL A 214      -9.753   0.766   9.054  1.00 91.61           O
ATOM   3168  HA  VAL A 214     -11.165   2.576  10.114  1.00 91.61           H
ATOM   3169  CB  VAL A 214      -9.798   2.768  11.743  1.00 91.61           C
ATOM   3170  HB  VAL A 214      -9.570   2.202  12.647  1.00 91.61           H
ATOM   3171  CG1 VAL A 214      -8.484   3.016  11.000  1.00 91.61           C
ATOM   3172 1HG1 VAL A 214      -8.010   2.062  10.772  1.00 91.61           H
ATOM   3173 2HG1 VAL A 214      -8.687   3.552  10.073  1.00 91.61           H
ATOM   3174 3HG1 VAL A 214      -7.820   3.612  11.626  1.00 91.61           H
ATOM   3175  CG2 VAL A 214     -10.446   4.088  12.167  1.00 91.61           C
ATOM   3176 1HG2 VAL A 214     -10.717   4.661  11.280  1.00 91.61           H
ATOM   3177 2HG2 VAL A 214     -11.341   3.881  12.754  1.00 91.61           H
ATOM   3178 3HG2 VAL A 214      -9.742   4.662  12.769  1.00 91.61           H
ATOM   3179  HN  VAL A 214     -11.798   1.687  12.684  1.00 91.61           H
ATOM   3180  N   LEU A 215      -9.898  -0.314  11.036  1.00 91.26           N
ATOM   3181  CA  LEU A 215      -9.195  -1.497  10.570  1.00 91.26           C
ATOM   3182  C   LEU A 215     -10.044  -2.206   9.513  1.00 91.26           C
ATOM   3183  O   LEU A 215      -9.528  -2.627   8.478  1.00 91.26           O
ATOM   3184  HA  LEU A 215      -8.268  -1.165  10.103  1.00 91.26           H
ATOM   3185  CB  LEU A 215      -8.812  -2.392  11.751  1.00 91.26           C
ATOM   3186 1HB  LEU A 215      -9.698  -2.548  12.366  1.00 91.26           H
ATOM   3187 2HB  LEU A 215      -8.517  -3.367  11.362  1.00 91.26           H
ATOM   3188  CG  LEU A 215      -7.688  -1.871  12.649  1.00 91.26           C
ATOM   3189  HG  LEU A 215      -8.006  -0.921  13.079  1.00 91.26           H
ATOM   3190  CD1 LEU A 215      -7.428  -2.829  13.814  1.00 91.26           C
ATOM   3191 1HD1 LEU A 215      -8.335  -2.930  14.411  1.00 91.26           H
ATOM   3192 2HD1 LEU A 215      -7.141  -3.806  13.424  1.00 91.26           H
ATOM   3193 3HD1 LEU A 215      -6.625  -2.436  14.436  1.00 91.26           H
ATOM   3194  CD2 LEU A 215      -6.419  -1.599  11.838  1.00 91.26           C
ATOM   3195 1HD2 LEU A 215      -6.087  -2.521  11.362  1.00 91.26           H
ATOM   3196 2HD2 LEU A 215      -6.631  -0.851  11.074  1.00 91.26           H
ATOM   3197 3HD2 LEU A 215      -5.637  -1.230  12.501  1.00 91.26           H
ATOM   3198  HN  LEU A 215     -10.218  -0.357  11.982  1.00 91.26           H
ATOM   3199  N   THR A 216     -11.331  -2.315   9.808  1.00 90.91           N
ATOM   3200  CA  THR A 216     -12.248  -3.000   8.914  1.00 90.91           C
ATOM   3201  C   THR A 216     -12.260  -2.324   7.541  1.00 90.91           C
ATOM   3202  O   THR A 216     -12.228  -2.998   6.513  1.00 90.91           O
ATOM   3203  HA  THR A 216     -11.888  -4.018   8.765  1.00 90.91           H
ATOM   3204  CB  THR A 216     -13.623  -3.038   9.585  1.00 90.91           C
ATOM   3205  HB  THR A 216     -14.017  -2.031   9.721  1.00 90.91           H
ATOM   3206  OG1 THR A 216     -13.405  -3.781  10.781  1.00 90.91           O
ATOM   3207  HG1 THR A 216     -13.346  -3.160  11.563  1.00 90.91           H
ATOM   3208  CG2 THR A 216     -14.633  -3.880   8.803  1.00 90.91           C
ATOM   3209 1HG2 THR A 216     -14.269  -4.904   8.725  1.00 90.91           H
ATOM   3210 2HG2 THR A 216     -14.758  -3.462   7.804  1.00 90.91           H
ATOM   3211 3HG2 THR A 216     -15.591  -3.873   9.322  1.00 90.91           H
ATOM   3212  HN  THR A 216     -11.747  -1.946  10.639  1.00 90.91           H
ATOM   3213  N   LEU A 217     -12.306  -1.000   7.570  1.00 88.02           N
ATOM   3214  CA  LEU A 217     -12.332  -0.225   6.341  1.00 88.02           C
ATOM   3215  C   LEU A 217     -11.056  -0.500   5.543  1.00 88.02           C
ATOM   3216  O   LEU A 217     -11.097  -0.610   4.319  1.00 88.02           O
ATOM   3217  HA  LEU A 217     -13.186  -0.569   5.756  1.00 88.02           H
ATOM   3218  CB  LEU A 217     -12.559   1.257   6.646  1.00 88.02           C
ATOM   3219 1HB  LEU A 217     -13.392   1.340   7.345  1.00 88.02           H
ATOM   3220 2HB  LEU A 217     -11.676   1.642   7.156  1.00 88.02           H
ATOM   3221  CG  LEU A 217     -12.850   2.153   5.441  1.00 88.02           C
ATOM   3222  HG  LEU A 217     -12.112   1.937   4.669  1.00 88.02           H
ATOM   3223  CD1 LEU A 217     -14.227   1.846   4.849  1.00 88.02           C
ATOM   3224 1HD1 LEU A 217     -14.260   0.805   4.527  1.00 88.02           H
ATOM   3225 2HD1 LEU A 217     -14.994   2.017   5.605  1.00 88.02           H
ATOM   3226 3HD1 LEU A 217     -14.408   2.497   3.994  1.00 88.02           H
ATOM   3227  CD2 LEU A 217     -12.701   3.631   5.808  1.00 88.02           C
ATOM   3228 1HD2 LEU A 217     -13.400   3.880   6.606  1.00 88.02           H
ATOM   3229 2HD2 LEU A 217     -11.682   3.820   6.146  1.00 88.02           H
ATOM   3230 3HD2 LEU A 217     -12.913   4.245   4.933  1.00 88.02           H
ATOM   3231  HN  LEU A 217     -12.326  -0.459   8.411  1.00 88.02           H
ATOM   3232  N   LYS A 218      -9.953  -0.603   6.269  1.00 85.50           N
ATOM   3233  CA  LYS A 218      -8.660  -0.816   5.641  1.00 85.50           C
ATOM   3234  C   LYS A 218      -8.668  -2.162   4.913  1.00 85.50           C
ATOM   3235  O   LYS A 218      -8.194  -2.263   3.783  1.00 85.50           O
ATOM   3236  HA  LYS A 218      -8.521  -0.026   4.904  1.00 85.50           H
ATOM   3237  CB  LYS A 218      -7.535  -0.680   6.669  1.00 85.50           C
ATOM   3238 1HB  LYS A 218      -7.669   0.239   7.240  1.00 85.50           H
ATOM   3239 2HB  LYS A 218      -7.584  -1.506   7.379  1.00 85.50           H
ATOM   3240  CG  LYS A 218      -6.166  -0.668   5.986  1.00 85.50           C
ATOM   3241 1HG  LYS A 218      -6.052  -1.565   5.378  1.00 85.50           H
ATOM   3242 2HG  LYS A 218      -6.101   0.185   5.311  1.00 85.50           H
ATOM   3243  CD  LYS A 218      -5.039  -0.596   7.018  1.00 85.50           C
ATOM   3244 1HD  LYS A 218      -5.112   0.336   7.578  1.00 85.50           H
ATOM   3245 2HD  LYS A 218      -5.147  -1.408   7.737  1.00 85.50           H
ATOM   3246  CE  LYS A 218      -3.670  -0.685   6.341  1.00 85.50           C
ATOM   3247 1HE  LYS A 218      -3.645  -1.541   5.667  1.00 85.50           H
ATOM   3248 2HE  LYS A 218      -3.500   0.204   5.733  1.00 85.50           H
ATOM   3249  NZ  LYS A 218      -2.598  -0.813   7.354  1.00 85.50           N
ATOM   3250 1HZ  LYS A 218      -1.715  -0.993   6.891  1.00 85.50           H
ATOM   3251 2HZ  LYS A 218      -2.532   0.048   7.886  1.00 85.50           H
ATOM   3252 3HZ  LYS A 218      -2.815  -1.581   7.980  1.00 85.50           H
ATOM   3253  HN  LYS A 218      -9.933  -0.542   7.267  1.00 85.50           H
ATOM   3254  N   VAL A 219      -9.212  -3.162   5.591  1.00 90.03           N
ATOM   3255  CA  VAL A 219      -9.208  -4.515   5.061  1.00 90.03           C
ATOM   3256  C   VAL A 219     -10.110  -4.577   3.826  1.00 90.03           C
ATOM   3257  O   VAL A 219      -9.722  -5.126   2.797  1.00 90.03           O
ATOM   3258  HA  VAL A 219      -8.186  -4.748   4.760  1.00 90.03           H
ATOM   3259  CB  VAL A 219      -9.618  -5.506   6.152  1.00 90.03           C
ATOM   3260  HB  VAL A 219     -10.561  -5.163   6.578  1.00 90.03           H
ATOM   3261  CG1 VAL A 219      -9.846  -6.901   5.567  1.00 90.03           C
ATOM   3262 1HG1 VAL A 219     -10.638  -6.857   4.819  1.00 90.03           H
ATOM   3263 2HG1 VAL A 219      -8.926  -7.255   5.102  1.00 90.03           H
ATOM   3264 3HG1 VAL A 219     -10.137  -7.586   6.364  1.00 90.03           H
ATOM   3265  CG2 VAL A 219      -8.581  -5.545   7.276  1.00 90.03           C
ATOM   3266 1HG2 VAL A 219      -7.617  -5.852   6.870  1.00 90.03           H
ATOM   3267 2HG2 VAL A 219      -8.489  -4.554   7.720  1.00 90.03           H
ATOM   3268 3HG2 VAL A 219      -8.898  -6.257   8.038  1.00 90.03           H
ATOM   3269  HN  VAL A 219      -9.648  -3.060   6.485  1.00 90.03           H
ATOM   3270  N   ILE A 220     -11.297  -4.006   3.971  1.00 90.67           N
ATOM   3271  CA  ILE A 220     -12.304  -4.099   2.928  1.00 90.67           C
ATOM   3272  C   ILE A 220     -11.786  -3.415   1.662  1.00 90.67           C
ATOM   3273  O   ILE A 220     -11.738  -4.028   0.596  1.00 90.67           O
ATOM   3274  HA  ILE A 220     -12.454  -5.157   2.713  1.00 90.67           H
ATOM   3275  CB  ILE A 220     -13.641  -3.544   3.424  1.00 90.67           C
ATOM   3276  HB  ILE A 220     -13.457  -2.575   3.889  1.00 90.67           H
ATOM   3277  CG1 ILE A 220     -14.248  -4.452   4.495  1.00 90.67           C
ATOM   3278 1HG1 ILE A 220     -14.482  -5.424   4.063  1.00 90.67           H
ATOM   3279 2HG1 ILE A 220     -13.520  -4.622   5.288  1.00 90.67           H
ATOM   3280  CG2 ILE A 220     -14.603  -3.310   2.258  1.00 90.67           C
ATOM   3281 1HG2 ILE A 220     -14.164  -2.595   1.562  1.00 90.67           H
ATOM   3282 2HG2 ILE A 220     -14.786  -4.253   1.742  1.00 90.67           H
ATOM   3283 3HG2 ILE A 220     -15.546  -2.915   2.638  1.00 90.67           H
ATOM   3284  CD1 ILE A 220     -15.517  -3.831   5.085  1.00 90.67           C
ATOM   3285 1HD1 ILE A 220     -15.274  -2.870   5.538  1.00 90.67           H
ATOM   3286 2HD1 ILE A 220     -16.251  -3.685   4.293  1.00 90.67           H
ATOM   3287 3HD1 ILE A 220     -15.928  -4.497   5.844  1.00 90.67           H
ATOM   3288  HN  ILE A 220     -11.573  -3.488   4.781  1.00 90.67           H
ATOM   3289  N   LEU A 221     -11.411  -2.154   1.820  1.00 89.20           N
ATOM   3290  CA  LEU A 221     -11.050  -1.332   0.677  1.00 89.20           C
ATOM   3291  C   LEU A 221      -9.616  -1.656   0.253  1.00 89.20           C
ATOM   3292  O   LEU A 221      -9.253  -1.475  -0.908  1.00 89.20           O
ATOM   3293  HA  LEU A 221     -11.720  -1.597  -0.141  1.00 89.20           H
ATOM   3294  CB  LEU A 221     -11.280   0.148   0.989  1.00 89.20           C
ATOM   3295 1HB  LEU A 221     -10.710   0.404   1.882  1.00 89.20           H
ATOM   3296 2HB  LEU A 221     -10.871   0.739   0.169  1.00 89.20           H
ATOM   3297  CG  LEU A 221     -12.734   0.570   1.208  1.00 89.20           C
ATOM   3298  HG  LEU A 221     -13.122   0.024   2.069  1.00 89.20           H
ATOM   3299  CD1 LEU A 221     -12.830   2.061   1.538  1.00 89.20           C
ATOM   3300 1HD1 LEU A 221     -12.265   2.268   2.447  1.00 89.20           H
ATOM   3301 2HD1 LEU A 221     -12.418   2.642   0.713  1.00 89.20           H
ATOM   3302 3HD1 LEU A 221     -13.874   2.333   1.689  1.00 89.20           H
ATOM   3303  CD2 LEU A 221     -13.602   0.192   0.006  1.00 89.20           C
ATOM   3304 1HD2 LEU A 221     -13.224   0.692  -0.886  1.00 89.20           H
ATOM   3305 2HD2 LEU A 221     -13.569  -0.887  -0.141  1.00 89.20           H
ATOM   3306 3HD2 LEU A 221     -14.631   0.503   0.188  1.00 89.20           H
ATOM   3307  HN  LEU A 221     -11.351  -1.695   2.706  1.00 89.20           H
ATOM   3308  N   GLY A 222      -8.840  -2.128   1.218  1.00 88.03           N
ATOM   3309  CA  GLY A 222      -7.410  -2.288   1.017  1.00 88.03           C
ATOM   3310  C   GLY A 222      -7.098  -3.622   0.335  1.00 88.03           C
ATOM   3311  O   GLY A 222      -6.073  -3.757  -0.331  1.00 88.03           O
ATOM   3312 1HA  GLY A 222      -7.030  -1.467   0.409  1.00 88.03           H
ATOM   3313 2HA  GLY A 222      -6.897  -2.238   1.977  1.00 88.03           H
ATOM   3314  HN  GLY A 222      -9.173  -2.399   2.121  1.00 88.03           H
ATOM   3315  N   PHE A 223      -8.001  -4.573   0.525  1.00 81.47           N
ATOM   3316  CA  PHE A 223      -7.763  -5.932   0.070  1.00 81.47           C
ATOM   3317  C   PHE A 223      -8.980  -6.481  -0.677  1.00 81.47           C
ATOM   3318  O   PHE A 223      -8.910  -6.745  -1.876  1.00 81.47           O
ATOM   3319  HA  PHE A 223      -6.908  -5.902  -0.605  1.00 81.47           H
ATOM   3320  CB  PHE A 223      -7.517  -6.784   1.317  1.00 81.47           C
ATOM   3321 1HB  PHE A 223      -6.682  -6.361   1.875  1.00 81.47           H
ATOM   3322 2HB  PHE A 223      -8.394  -6.727   1.962  1.00 81.47           H
ATOM   3323  CG  PHE A 223      -7.219  -8.255   1.016  1.00 81.47           C
ATOM   3324  CD1 PHE A 223      -8.066  -9.224   1.455  1.00 81.47           C
ATOM   3325  HD1 PHE A 223      -8.958  -8.953   2.020  1.00 81.47           H
ATOM   3326  CD2 PHE A 223      -6.106  -8.592   0.311  1.00 81.47           C
ATOM   3327  HD2 PHE A 223      -5.427  -7.815  -0.040  1.00 81.47           H
ATOM   3328  CE1 PHE A 223      -7.789 -10.588   1.176  1.00 81.47           C
ATOM   3329  HE1 PHE A 223      -8.468 -11.365   1.528  1.00 81.47           H
ATOM   3330  CE2 PHE A 223      -5.829  -9.957   0.032  1.00 81.47           C
ATOM   3331  HE2 PHE A 223      -4.938 -10.227  -0.533  1.00 81.47           H
ATOM   3332  CZ  PHE A 223      -6.676 -10.926   0.471  1.00 81.47           C
ATOM   3333  HZ  PHE A 223      -6.464 -11.973   0.257  1.00 81.47           H
ATOM   3334  HN  PHE A 223      -8.880  -4.427   0.980  1.00 81.47           H
ATOM   3335  N   PHE A 224     -10.068  -6.637   0.064  1.00 84.42           N
ATOM   3336  CA  PHE A 224     -11.144  -7.516  -0.362  1.00 84.42           C
ATOM   3337  C   PHE A 224     -11.762  -7.030  -1.674  1.00 84.42           C
ATOM   3338  O   PHE A 224     -11.873  -7.793  -2.633  1.00 84.42           O
ATOM   3339  HA  PHE A 224     -10.712  -8.506  -0.511  1.00 84.42           H
ATOM   3340  CB  PHE A 224     -12.210  -7.483   0.734  1.00 84.42           C
ATOM   3341 1HB  PHE A 224     -11.720  -7.357   1.700  1.00 84.42           H
ATOM   3342 2HB  PHE A 224     -12.844  -6.609   0.583  1.00 84.42           H
ATOM   3343  CG  PHE A 224     -13.091  -8.732   0.784  1.00 84.42           C
ATOM   3344  CD1 PHE A 224     -14.279  -8.754   0.122  1.00 84.42           C
ATOM   3345  HD1 PHE A 224     -14.603  -7.881  -0.445  1.00 84.42           H
ATOM   3346  CD2 PHE A 224     -12.687  -9.822   1.491  1.00 84.42           C
ATOM   3347  HD2 PHE A 224     -11.735  -9.804   2.022  1.00 84.42           H
ATOM   3348  CE1 PHE A 224     -15.096  -9.914   0.168  1.00 84.42           C
ATOM   3349  HE1 PHE A 224     -16.048  -9.931  -0.363  1.00 84.42           H
ATOM   3350  CE2 PHE A 224     -13.505 -10.982   1.537  1.00 84.42           C
ATOM   3351  HE2 PHE A 224     -13.181 -11.855   2.104  1.00 84.42           H
ATOM   3352  CZ  PHE A 224     -14.692 -11.003   0.875  1.00 84.42           C
ATOM   3353  HZ  PHE A 224     -15.320 -11.894   0.910  1.00 84.42           H
ATOM   3354  HN  PHE A 224     -10.220  -6.176   0.938  1.00 84.42           H
ATOM   3355  N   LEU A 225     -12.150  -5.763  -1.675  1.00 89.83           N
ATOM   3356  CA  LEU A 225     -12.799  -5.179  -2.836  1.00 89.83           C
ATOM   3357  C   LEU A 225     -11.859  -5.270  -4.040  1.00 89.83           C
ATOM   3358  O   LEU A 225     -12.223  -5.824  -5.077  1.00 89.83           O
ATOM   3359  HA  LEU A 225     -13.688  -5.774  -3.047  1.00 89.83           H
ATOM   3360  CB  LEU A 225     -13.269  -3.756  -2.529  1.00 89.83           C
ATOM   3361 1HB  LEU A 225     -14.002  -3.803  -1.724  1.00 89.83           H
ATOM   3362 2HB  LEU A 225     -12.418  -3.187  -2.153  1.00 89.83           H
ATOM   3363  CG  LEU A 225     -13.885  -2.986  -3.699  1.00 89.83           C
ATOM   3364  HG  LEU A 225     -13.250  -3.128  -4.573  1.00 89.83           H
ATOM   3365  CD1 LEU A 225     -15.268  -3.537  -4.050  1.00 89.83           C
ATOM   3366 1HD1 LEU A 225     -15.181  -4.586  -4.330  1.00 89.83           H
ATOM   3367 2HD1 LEU A 225     -15.926  -3.445  -3.186  1.00 89.83           H
ATOM   3368 3HD1 LEU A 225     -15.683  -2.971  -4.884  1.00 89.83           H
ATOM   3369  CD2 LEU A 225     -13.923  -1.484  -3.407  1.00 89.83           C
ATOM   3370 1HD2 LEU A 225     -14.522  -1.303  -2.515  1.00 89.83           H
ATOM   3371 2HD2 LEU A 225     -12.908  -1.120  -3.244  1.00 89.83           H
ATOM   3372 3HD2 LEU A 225     -14.365  -0.961  -4.254  1.00 89.83           H
ATOM   3373  HN  LEU A 225     -12.027  -5.140  -0.902  1.00 89.83           H
ATOM   3374  N   PRO A 226     -10.637  -4.731  -3.926  1.00 90.72           N
ATOM   3375  CA  PRO A 226      -9.691  -4.766  -5.044  1.00 90.72           C
ATOM   3376  C   PRO A 226      -9.490  -6.171  -5.587  1.00 90.72           C
ATOM   3377  O   PRO A 226      -9.454  -6.372  -6.800  1.00 90.72           O
ATOM   3378  HA  PRO A 226     -10.080  -4.189  -5.883  1.00 90.72           H
ATOM   3379  CB  PRO A 226      -8.402  -4.199  -4.444  1.00 90.72           C
ATOM   3380 1HB  PRO A 226      -7.762  -4.989  -4.050  1.00 90.72           H
ATOM   3381 2HB  PRO A 226      -7.817  -3.658  -5.188  1.00 90.72           H
ATOM   3382  CG  PRO A 226      -8.902  -3.276  -3.340  1.00 90.72           C
ATOM   3383 1HG  PRO A 226      -8.127  -3.072  -2.601  1.00 90.72           H
ATOM   3384 2HG  PRO A 226      -9.213  -2.307  -3.733  1.00 90.72           H
ATOM   3385  CD  PRO A 226     -10.066  -4.053  -2.749  1.00 90.72           C
ATOM   3386 1HD  PRO A 226      -9.735  -4.769  -1.997  1.00 90.72           H
ATOM   3387 2HD  PRO A 226     -10.787  -3.396  -2.262  1.00 90.72           H
ATOM   3388  N   PHE A 227      -9.364  -7.115  -4.666  1.00 84.86           N
ATOM   3389  CA  PHE A 227      -9.037  -8.482  -5.035  1.00 84.86           C
ATOM   3390  C   PHE A 227     -10.168  -9.115  -5.849  1.00 84.86           C
ATOM   3391  O   PHE A 227      -9.919  -9.761  -6.865  1.00 84.86           O
ATOM   3392  HA  PHE A 227      -8.132  -8.446  -5.641  1.00 84.86           H
ATOM   3393  CB  PHE A 227      -8.860  -9.266  -3.733  1.00 84.86           C
ATOM   3394 1HB  PHE A 227      -8.125  -8.756  -3.111  1.00 84.86           H
ATOM   3395 2HB  PHE A 227      -9.803  -9.258  -3.185  1.00 84.86           H
ATOM   3396  CG  PHE A 227      -8.417 -10.716  -3.936  1.00 84.86           C
ATOM   3397  CD1 PHE A 227      -9.336 -11.719  -3.905  1.00 84.86           C
ATOM   3398  HD1 PHE A 227     -10.388 -11.489  -3.736  1.00 84.86           H
ATOM   3399  CD2 PHE A 227      -7.105 -11.003  -4.148  1.00 84.86           C
ATOM   3400  HD2 PHE A 227      -6.369 -10.200  -4.172  1.00 84.86           H
ATOM   3401  CE1 PHE A 227      -8.925 -13.065  -4.093  1.00 84.86           C
ATOM   3402  HE1 PHE A 227      -9.661 -13.868  -4.068  1.00 84.86           H
ATOM   3403  CE2 PHE A 227      -6.694 -12.350  -4.336  1.00 84.86           C
ATOM   3404  HE2 PHE A 227      -5.642 -12.579  -4.505  1.00 84.86           H
ATOM   3405  CZ  PHE A 227      -7.613 -13.352  -4.305  1.00 84.86           C
ATOM   3406  HZ  PHE A 227      -7.297 -14.385  -4.449  1.00 84.86           H
ATOM   3407  HN  PHE A 227      -9.480  -6.958  -3.685  1.00 84.86           H
ATOM   3408  N   VAL A 228     -11.386  -8.907  -5.371  1.00 92.47           N
ATOM   3409  CA  VAL A 228     -12.553  -9.469  -6.028  1.00 92.47           C
ATOM   3410  C   VAL A 228     -12.636  -8.931  -7.458  1.00 92.47           C
ATOM   3411  O   VAL A 228     -12.868  -9.690  -8.398  1.00 92.47           O
ATOM   3412  HA  VAL A 228     -12.421 -10.550  -6.067  1.00 92.47           H
ATOM   3413  CB  VAL A 228     -13.809  -9.175  -5.205  1.00 92.47           C
ATOM   3414  HB  VAL A 228     -13.833  -8.105  -5.000  1.00 92.47           H
ATOM   3415  CG1 VAL A 228     -15.074  -9.530  -5.990  1.00 92.47           C
ATOM   3416 1HG1 VAL A 228     -15.111  -8.941  -6.906  1.00 92.47           H
ATOM   3417 2HG1 VAL A 228     -15.061 -10.591  -6.240  1.00 92.47           H
ATOM   3418 3HG1 VAL A 228     -15.952  -9.312  -5.382  1.00 92.47           H
ATOM   3419  CG2 VAL A 228     -13.771  -9.911  -3.865  1.00 92.47           C
ATOM   3420 1HG2 VAL A 228     -13.712 -10.985  -4.041  1.00 92.47           H
ATOM   3421 2HG2 VAL A 228     -12.898  -9.588  -3.298  1.00 92.47           H
ATOM   3422 3HG2 VAL A 228     -14.675  -9.685  -3.300  1.00 92.47           H
ATOM   3423  HN  VAL A 228     -11.581  -8.367  -4.552  1.00 92.47           H
ATOM   3424  N   VAL A 229     -12.442  -7.626  -7.578  1.00 92.32           N
ATOM   3425  CA  VAL A 229     -12.559  -6.967  -8.867  1.00 92.32           C
ATOM   3426  C   VAL A 229     -11.490  -7.515  -9.815  1.00 92.32           C
ATOM   3427  O   VAL A 229     -11.780  -7.832 -10.967  1.00 92.32           O
ATOM   3428  HA  VAL A 229     -13.543  -7.207  -9.272  1.00 92.32           H
ATOM   3429  CB  VAL A 229     -12.478  -5.449  -8.689  1.00 92.32           C
ATOM   3430  HB  VAL A 229     -11.566  -5.225  -8.136  1.00 92.32           H
ATOM   3431  CG1 VAL A 229     -12.392  -4.742 -10.043  1.00 92.32           C
ATOM   3432 1HG1 VAL A 229     -11.502  -5.080 -10.573  1.00 92.32           H
ATOM   3433 2HG1 VAL A 229     -13.278  -4.978 -10.633  1.00 92.32           H
ATOM   3434 3HG1 VAL A 229     -12.335  -3.665  -9.887  1.00 92.32           H
ATOM   3435  CG2 VAL A 229     -13.663  -4.929  -7.873  1.00 92.32           C
ATOM   3436 1HG2 VAL A 229     -14.593  -5.171  -8.388  1.00 92.32           H
ATOM   3437 2HG2 VAL A 229     -13.660  -5.398  -6.889  1.00 92.32           H
ATOM   3438 3HG2 VAL A 229     -13.581  -3.848  -7.761  1.00 92.32           H
ATOM   3439  HN  VAL A 229     -12.210  -7.023  -6.815  1.00 92.32           H
ATOM   3440  N   MET A 230     -10.276  -7.611  -9.293  1.00 84.99           N
ATOM   3441  CA  MET A 230      -9.156  -8.087 -10.087  1.00 84.99           C
ATOM   3442  C   MET A 230      -9.389  -9.524 -10.557  1.00 84.99           C
ATOM   3443  O   MET A 230      -9.161  -9.845 -11.723  1.00 84.99           O
ATOM   3444  HA  MET A 230      -9.101  -7.421 -10.947  1.00 84.99           H
ATOM   3445  CB  MET A 230      -7.875  -8.025  -9.252  1.00 84.99           C
ATOM   3446 1HB  MET A 230      -8.073  -8.398  -8.247  1.00 84.99           H
ATOM   3447 2HB  MET A 230      -7.119  -8.676  -9.690  1.00 84.99           H
ATOM   3448  CG  MET A 230      -7.341  -6.593  -9.174  1.00 84.99           C
ATOM   3449 1HG  MET A 230      -7.282  -6.163 -10.174  1.00 84.99           H
ATOM   3450 2HG  MET A 230      -8.027  -5.971  -8.599  1.00 84.99           H
ATOM   3451  SD  MET A 230      -5.727  -6.585  -8.411  1.00 84.99           S
ATOM   3452  CE  MET A 230      -6.191  -6.816  -6.703  1.00 84.99           C
ATOM   3453 1HE  MET A 230      -6.834  -5.995  -6.387  1.00 84.99           H
ATOM   3454 2HE  MET A 230      -6.726  -7.759  -6.596  1.00 84.99           H
ATOM   3455 3HE  MET A 230      -5.295  -6.835  -6.082  1.00 84.99           H
ATOM   3456  HN  MET A 230     -10.052  -7.370  -8.349  1.00 84.99           H
ATOM   3457  N   ALA A 231      -9.841 -10.352  -9.626  1.00 90.38           N
ATOM   3458  CA  ALA A 231     -10.031 -11.765  -9.909  1.00 90.38           C
ATOM   3459  C   ALA A 231     -11.057 -11.922 -11.033  1.00 90.38           C
ATOM   3460  O   ALA A 231     -10.869 -12.729 -11.942  1.00 90.38           O
ATOM   3461  HA  ALA A 231      -9.075 -12.168 -10.242  1.00 90.38           H
ATOM   3462  CB  ALA A 231     -10.453 -12.489  -8.629  1.00 90.38           C
ATOM   3463 1HB  ALA A 231      -9.677 -12.372  -7.873  1.00 90.38           H
ATOM   3464 2HB  ALA A 231     -11.387 -12.064  -8.262  1.00 90.38           H
ATOM   3465 3HB  ALA A 231     -10.595 -13.549  -8.842  1.00 90.38           H
ATOM   3466  HN  ALA A 231     -10.075 -10.072  -8.695  1.00 90.38           H
ATOM   3467  N   CYS A 232     -12.120 -11.137 -10.935  1.00 89.86           N
ATOM   3468  CA  CYS A 232     -13.184 -11.192 -11.923  1.00 89.86           C
ATOM   3469  C   CYS A 232     -12.619 -10.721 -13.264  1.00 89.86           C
ATOM   3470  O   CYS A 232     -12.880 -11.331 -14.300  1.00 89.86           O
ATOM   3471  HA  CYS A 232     -13.504 -12.232 -11.981  1.00 89.86           H
ATOM   3472  CB  CYS A 232     -14.398 -10.365 -11.493  1.00 89.86           C
ATOM   3473 1HB  CYS A 232     -14.083  -9.359 -11.215  1.00 89.86           H
ATOM   3474 2HB  CYS A 232     -15.092 -10.263 -12.327  1.00 89.86           H
ATOM   3475  SG  CYS A 232     -15.235 -11.170 -10.079  1.00 89.86           S
ATOM   3476  HG  CYS A 232     -14.408 -10.706  -9.146  1.00 89.86           H
ATOM   3477  HN  CYS A 232     -12.260 -10.475 -10.199  1.00 89.86           H
ATOM   3478  N   CYS A 233     -11.856  -9.640 -13.202  1.00 88.08           N
ATOM   3479  CA  CYS A 233     -11.307  -9.041 -14.407  1.00 88.08           C
ATOM   3480  C   CYS A 233     -10.439 -10.085 -15.110  1.00 88.08           C
ATOM   3481  O   CYS A 233     -10.550 -10.277 -16.320  1.00 88.08           O
ATOM   3482  HA  CYS A 233     -12.156  -8.759 -15.030  1.00 88.08           H
ATOM   3483  CB  CYS A 233     -10.525  -7.763 -14.097  1.00 88.08           C
ATOM   3484 1HB  CYS A 233      -9.843  -7.936 -13.264  1.00 88.08           H
ATOM   3485 2HB  CYS A 233      -9.914  -7.483 -14.956  1.00 88.08           H
ATOM   3486  SG  CYS A 233     -11.681  -6.405 -13.685  1.00 88.08           S
ATOM   3487  HG  CYS A 233     -11.941  -6.815 -12.446  1.00 88.08           H
ATOM   3488  HN  CYS A 233     -11.612  -9.176 -12.350  1.00 88.08           H
ATOM   3489  N   TYR A 234      -9.594 -10.733 -14.322  1.00 74.66           N
ATOM   3490  CA  TYR A 234      -8.612 -11.653 -14.873  1.00 74.66           C
ATOM   3491  C   TYR A 234      -9.292 -12.885 -15.474  1.00 74.66           C
ATOM   3492  O   TYR A 234      -8.910 -13.347 -16.547  1.00 74.66           O
ATOM   3493  HA  TYR A 234      -8.064 -11.131 -15.657  1.00 74.66           H
ATOM   3494  CB  TYR A 234      -7.738 -12.091 -13.696  1.00 74.66           C
ATOM   3495 1HB  TYR A 234      -8.300 -11.961 -12.771  1.00 74.66           H
ATOM   3496 2HB  TYR A 234      -7.524 -13.155 -13.792  1.00 74.66           H
ATOM   3497  CG  TYR A 234      -6.417 -11.328 -13.584  1.00 74.66           C
ATOM   3498  CD1 TYR A 234      -5.456 -11.465 -14.565  1.00 74.66           C
ATOM   3499  HD1 TYR A 234      -5.638 -12.117 -15.419  1.00 74.66           H
ATOM   3500  CD2 TYR A 234      -6.187 -10.502 -12.502  1.00 74.66           C
ATOM   3501  HD2 TYR A 234      -6.946 -10.394 -11.728  1.00 74.66           H
ATOM   3502  CE1 TYR A 234      -4.212 -10.746 -14.459  1.00 74.66           C
ATOM   3503  HE1 TYR A 234      -3.445 -10.845 -15.227  1.00 74.66           H
ATOM   3504  CE2 TYR A 234      -4.943  -9.783 -12.397  1.00 74.66           C
ATOM   3505  HE2 TYR A 234      -4.748  -9.128 -11.548  1.00 74.66           H
ATOM   3506  CZ  TYR A 234      -4.017  -9.941 -13.381  1.00 74.66           C
ATOM   3507  OH  TYR A 234      -2.843  -9.262 -13.282  1.00 74.66           O
ATOM   3508  HH  TYR A 234      -2.081  -9.906 -13.212  1.00 74.66           H
ATOM   3509  HN  TYR A 234      -9.572 -10.638 -13.327  1.00 74.66           H
ATOM   3510  N   THR A 235     -10.288 -13.381 -14.755  1.00 84.85           N
ATOM   3511  CA  THR A 235     -10.999 -14.574 -15.184  1.00 84.85           C
ATOM   3512  C   THR A 235     -11.572 -14.376 -16.589  1.00 84.85           C
ATOM   3513  O   THR A 235     -11.502 -15.275 -17.425  1.00 84.85           O
ATOM   3514  HA  THR A 235     -10.287 -15.396 -15.243  1.00 84.85           H
ATOM   3515  CB  THR A 235     -12.064 -14.893 -14.133  1.00 84.85           C
ATOM   3516  HB  THR A 235     -12.839 -15.538 -14.548  1.00 84.85           H
ATOM   3517  OG1 THR A 235     -12.503 -13.615 -13.683  1.00 84.85           O
ATOM   3518  HG1 THR A 235     -13.015 -13.154 -14.408  1.00 84.85           H
ATOM   3519  CG2 THR A 235     -11.474 -15.547 -12.882  1.00 84.85           C
ATOM   3520 1HG2 THR A 235     -10.747 -14.873 -12.429  1.00 84.85           H
ATOM   3521 2HG2 THR A 235     -10.982 -16.480 -13.157  1.00 84.85           H
ATOM   3522 3HG2 THR A 235     -12.272 -15.752 -12.169  1.00 84.85           H
ATOM   3523  HN  THR A 235     -10.610 -12.984 -13.895  1.00 84.85           H
ATOM   3524  N   ILE A 236     -12.128 -13.192 -16.806  1.00 83.53           N
ATOM   3525  CA  ILE A 236     -12.728 -12.871 -18.090  1.00 83.53           C
ATOM   3526  C   ILE A 236     -11.623 -12.692 -19.133  1.00 83.53           C
ATOM   3527  O   ILE A 236     -11.758 -13.144 -20.269  1.00 83.53           O
ATOM   3528  HA  ILE A 236     -13.345 -13.720 -18.383  1.00 83.53           H
ATOM   3529  CB  ILE A 236     -13.654 -11.660 -17.960  1.00 83.53           C
ATOM   3530  HB  ILE A 236     -13.066 -10.818 -17.593  1.00 83.53           H
ATOM   3531  CG1 ILE A 236     -14.758 -11.922 -16.934  1.00 83.53           C
ATOM   3532 1HG1 ILE A 236     -15.480 -12.627 -17.345  1.00 83.53           H
ATOM   3533 2HG1 ILE A 236     -14.331 -12.384 -16.044  1.00 83.53           H
ATOM   3534  CG2 ILE A 236     -14.221 -11.255 -19.322  1.00 83.53           C
ATOM   3535 1HG2 ILE A 236     -13.402 -10.999 -19.995  1.00 83.53           H
ATOM   3536 2HG2 ILE A 236     -14.788 -12.086 -19.741  1.00 83.53           H
ATOM   3537 3HG2 ILE A 236     -14.875 -10.392 -19.201  1.00 83.53           H
ATOM   3538  CD1 ILE A 236     -15.468 -10.622 -16.550  1.00 83.53           C
ATOM   3539 1HD1 ILE A 236     -14.747  -9.928 -16.118  1.00 83.53           H
ATOM   3540 2HD1 ILE A 236     -15.915 -10.176 -17.438  1.00 83.53           H
ATOM   3541 3HD1 ILE A 236     -16.249 -10.837 -15.820  1.00 83.53           H
ATOM   3542  HN  ILE A 236     -12.171 -12.462 -16.124  1.00 83.53           H
ATOM   3543  N   ILE A 237     -10.555 -12.031 -18.711  1.00 80.58           N
ATOM   3544  CA  ILE A 237      -9.432 -11.778 -19.597  1.00 80.58           C
ATOM   3545  C   ILE A 237      -8.905 -13.108 -20.138  1.00 80.58           C
ATOM   3546  O   ILE A 237      -8.750 -13.274 -21.347  1.00 80.58           O
ATOM   3547  HA  ILE A 237      -9.804 -11.188 -20.435  1.00 80.58           H
ATOM   3548  CB  ILE A 237      -8.369 -10.937 -18.889  1.00 80.58           C
ATOM   3549  HB  ILE A 237      -8.265 -11.307 -17.869  1.00 80.58           H
ATOM   3550  CG1 ILE A 237      -8.800  -9.472 -18.796  1.00 80.58           C
ATOM   3551 1HG1 ILE A 237      -8.736  -9.007 -19.780  1.00 80.58           H
ATOM   3552 2HG1 ILE A 237      -9.843  -9.415 -18.483  1.00 80.58           H
ATOM   3553  CG2 ILE A 237      -7.006 -11.091 -19.567  1.00 80.58           C
ATOM   3554 1HG2 ILE A 237      -6.702 -12.138 -19.536  1.00 80.58           H
ATOM   3555 2HG2 ILE A 237      -7.077 -10.763 -20.604  1.00 80.58           H
ATOM   3556 3HG2 ILE A 237      -6.268 -10.483 -19.043  1.00 80.58           H
ATOM   3557  CD1 ILE A 237      -7.922  -8.704 -17.806  1.00 80.58           C
ATOM   3558 1HD1 ILE A 237      -8.008  -9.156 -16.818  1.00 80.58           H
ATOM   3559 2HD1 ILE A 237      -6.884  -8.742 -18.135  1.00 80.58           H
ATOM   3560 3HD1 ILE A 237      -8.251  -7.665 -17.759  1.00 80.58           H
ATOM   3561  HN  ILE A 237     -10.451 -11.671 -17.783  1.00 80.58           H
ATOM   3562  N   ILE A 238      -8.644 -14.023 -19.215  1.00 77.40           N
ATOM   3563  CA  ILE A 238      -8.061 -15.305 -19.576  1.00 77.40           C
ATOM   3564  C   ILE A 238      -8.987 -16.021 -20.561  1.00 77.40           C
ATOM   3565  O   ILE A 238      -8.530 -16.560 -21.568  1.00 77.40           O
ATOM   3566  HA  ILE A 238      -7.114 -15.104 -20.076  1.00 77.40           H
ATOM   3567  CB  ILE A 238      -7.747 -16.122 -18.322  1.00 77.40           C
ATOM   3568  HB  ILE A 238      -8.623 -16.105 -17.674  1.00 77.40           H
ATOM   3569  CG1 ILE A 238      -6.591 -15.498 -17.536  1.00 77.40           C
ATOM   3570 1HG1 ILE A 238      -5.653 -15.672 -18.063  1.00 77.40           H
ATOM   3571 2HG1 ILE A 238      -6.728 -14.418 -17.477  1.00 77.40           H
ATOM   3572  CG2 ILE A 238      -7.475 -17.586 -18.675  1.00 77.40           C
ATOM   3573 1HG2 ILE A 238      -8.354 -18.012 -19.158  1.00 77.40           H
ATOM   3574 2HG2 ILE A 238      -6.623 -17.644 -19.353  1.00 77.40           H
ATOM   3575 3HG2 ILE A 238      -7.254 -18.144 -17.765  1.00 77.40           H
ATOM   3576  CD1 ILE A 238      -6.507 -16.085 -16.126  1.00 77.40           C
ATOM   3577 1HD1 ILE A 238      -7.438 -15.888 -15.594  1.00 77.40           H
ATOM   3578 2HD1 ILE A 238      -6.346 -17.161 -16.189  1.00 77.40           H
ATOM   3579 3HD1 ILE A 238      -5.678 -15.624 -15.589  1.00 77.40           H
ATOM   3580  HN  ILE A 238      -8.823 -13.900 -18.239  1.00 77.40           H
ATOM   3581  N   HIS A 239     -10.271 -16.005 -20.235  1.00 76.54           N
ATOM   3582  CA  HIS A 239     -11.259 -16.690 -21.052  1.00 76.54           C
ATOM   3583  C   HIS A 239     -11.222 -16.134 -22.477  1.00 76.54           C
ATOM   3584  O   HIS A 239     -11.263 -16.893 -23.444  1.00 76.54           O
ATOM   3585  HA  HIS A 239     -10.972 -17.742 -21.074  1.00 76.54           H
ATOM   3586  CB  HIS A 239     -12.647 -16.599 -20.416  1.00 76.54           C
ATOM   3587 1HB  HIS A 239     -12.572 -16.872 -19.363  1.00 76.54           H
ATOM   3588 2HB  HIS A 239     -12.986 -15.564 -20.453  1.00 76.54           H
ATOM   3589  CG  HIS A 239     -13.684 -17.477 -21.075  1.00 76.54           C
ATOM   3590  ND1 HIS A 239     -13.689 -18.855 -20.951  1.00 76.54           N
ATOM   3591  HD1 HIS A 239     -13.030 -19.397 -20.429  1.00 76.54           H
ATOM   3592  CD2 HIS A 239     -14.749 -17.158 -21.866  1.00 76.54           C
ATOM   3593  HD2 HIS A 239     -15.040 -16.152 -22.167  1.00 76.54           H
ATOM   3594  CE1 HIS A 239     -14.714 -19.334 -21.640  1.00 76.54           C
ATOM   3595  HE1 HIS A 239     -14.986 -20.385 -21.736  1.00 76.54           H
ATOM   3596  NE2 HIS A 239     -15.370 -18.281 -22.206  1.00 76.54           N
ATOM   3597  HN  HIS A 239     -10.639 -15.536 -19.432  1.00 76.54           H
ATOM   3598  N   THR A 240     -11.145 -14.814 -22.561  1.00 78.63           N
ATOM   3599  CA  THR A 240     -11.152 -14.145 -23.850  1.00 78.63           C
ATOM   3600  C   THR A 240      -9.878 -14.478 -24.631  1.00 78.63           C
ATOM   3601  O   THR A 240      -9.919 -14.647 -25.848  1.00 78.63           O
ATOM   3602  HA  THR A 240     -11.991 -14.526 -24.431  1.00 78.63           H
ATOM   3603  CB  THR A 240     -11.339 -12.646 -23.604  1.00 78.63           C
ATOM   3604  HB  THR A 240     -10.433 -12.204 -23.190  1.00 78.63           H
ATOM   3605  OG1 THR A 240     -12.495 -12.573 -22.774  1.00 78.63           O
ATOM   3606  HG1 THR A 240     -12.223 -12.471 -21.817  1.00 78.63           H
ATOM   3607  CG2 THR A 240     -11.742 -11.891 -24.872  1.00 78.63           C
ATOM   3608 1HG2 THR A 240     -12.684 -12.289 -25.249  1.00 78.63           H
ATOM   3609 2HG2 THR A 240     -10.967 -12.012 -25.629  1.00 78.63           H
ATOM   3610 3HG2 THR A 240     -11.862 -10.832 -24.642  1.00 78.63           H
ATOM   3611  HN  THR A 240     -11.079 -14.206 -21.769  1.00 78.63           H
ATOM   3612  N   LEU A 241      -8.778 -14.561 -23.898  1.00 74.86           N
ATOM   3613  CA  LEU A 241      -7.484 -14.796 -24.515  1.00 74.86           C
ATOM   3614  C   LEU A 241      -7.453 -16.208 -25.103  1.00 74.86           C
ATOM   3615  O   LEU A 241      -6.886 -16.427 -26.173  1.00 74.86           O
ATOM   3616  HA  LEU A 241      -7.375 -14.080 -25.329  1.00 74.86           H
ATOM   3617  CB  LEU A 241      -6.357 -14.522 -23.517  1.00 74.86           C
ATOM   3618 1HB  LEU A 241      -6.613 -14.997 -22.570  1.00 74.86           H
ATOM   3619 2HB  LEU A 241      -5.450 -15.005 -23.881  1.00 74.86           H
ATOM   3620  CG  LEU A 241      -6.043 -13.049 -23.248  1.00 74.86           C
ATOM   3621  HG  LEU A 241      -6.960 -12.558 -22.922  1.00 74.86           H
ATOM   3622  CD1 LEU A 241      -5.025 -12.903 -22.115  1.00 74.86           C
ATOM   3623 1HD1 LEU A 241      -5.428 -13.346 -21.205  1.00 74.86           H
ATOM   3624 2HD1 LEU A 241      -4.101 -13.412 -22.389  1.00 74.86           H
ATOM   3625 3HD1 LEU A 241      -4.820 -11.846 -21.945  1.00 74.86           H
ATOM   3626  CD2 LEU A 241      -5.584 -12.344 -24.526  1.00 74.86           C
ATOM   3627 1HD2 LEU A 241      -4.684 -12.829 -24.905  1.00 74.86           H
ATOM   3628 2HD2 LEU A 241      -6.372 -12.402 -25.276  1.00 74.86           H
ATOM   3629 3HD2 LEU A 241      -5.368 -11.298 -24.306  1.00 74.86           H
ATOM   3630  HN  LEU A 241      -8.761 -14.471 -22.902  1.00 74.86           H
ATOM   3631  N   ILE A 242      -8.071 -17.130 -24.379  1.00 74.24           N
ATOM   3632  CA  ILE A 242      -8.127 -18.514 -24.819  1.00 74.24           C
ATOM   3633  C   ILE A 242      -8.886 -18.592 -26.146  1.00 74.24           C
ATOM   3634  O   ILE A 242      -8.502 -19.343 -27.041  1.00 74.24           O
ATOM   3635  HA  ILE A 242      -7.102 -18.845 -24.988  1.00 74.24           H
ATOM   3636  CB  ILE A 242      -8.714 -19.402 -23.721  1.00 74.24           C
ATOM   3637  HB  ILE A 242      -9.624 -18.930 -23.350  1.00 74.24           H
ATOM   3638  CG1 ILE A 242      -7.752 -19.520 -22.537  1.00 74.24           C
ATOM   3639 1HG1 ILE A 242      -6.899 -20.139 -22.818  1.00 74.24           H
ATOM   3640 2HG1 ILE A 242      -7.361 -18.535 -22.283  1.00 74.24           H
ATOM   3641  CG2 ILE A 242      -9.110 -20.772 -24.276  1.00 74.24           C
ATOM   3642 1HG2 ILE A 242      -9.857 -20.644 -25.060  1.00 74.24           H
ATOM   3643 2HG2 ILE A 242      -8.230 -21.264 -24.690  1.00 74.24           H
ATOM   3644 3HG2 ILE A 242      -9.525 -21.383 -23.475  1.00 74.24           H
ATOM   3645  CD1 ILE A 242      -8.452 -20.127 -21.320  1.00 74.24           C
ATOM   3646 1HD1 ILE A 242      -9.289 -19.493 -21.028  1.00 74.24           H
ATOM   3647 2HD1 ILE A 242      -8.820 -21.122 -21.571  1.00 74.24           H
ATOM   3648 3HD1 ILE A 242      -7.745 -20.199 -20.493  1.00 74.24           H
ATOM   3649  HN  ILE A 242      -8.526 -16.945 -23.508  1.00 74.24           H
ATOM   3650  N   GLN A 243      -9.949 -17.807 -26.229  1.00 69.47           N
ATOM   3651  CA  GLN A 243     -10.771 -17.784 -27.428  1.00 69.47           C
ATOM   3652  C   GLN A 243     -10.044 -17.050 -28.556  1.00 69.47           C
ATOM   3653  O   GLN A 243     -10.161 -17.424 -29.722  1.00 69.47           O
ATOM   3654  HA  GLN A 243     -10.915 -18.830 -27.700  1.00 69.47           H
ATOM   3655  CB  GLN A 243     -12.133 -17.147 -27.147  1.00 69.47           C
ATOM   3656 1HB  GLN A 243     -11.993 -16.174 -26.676  1.00 69.47           H
ATOM   3657 2HB  GLN A 243     -12.658 -16.974 -28.086  1.00 69.47           H
ATOM   3658  CG  GLN A 243     -12.980 -18.041 -26.240  1.00 69.47           C
ATOM   3659 1HG  GLN A 243     -13.059 -19.037 -26.676  1.00 69.47           H
ATOM   3660 2HG  GLN A 243     -12.489 -18.155 -25.273  1.00 69.47           H
ATOM   3661  CD  GLN A 243     -14.378 -17.453 -26.041  1.00 69.47           C
ATOM   3662  OE1 GLN A 243     -14.685 -16.355 -26.474  1.00 69.47           O
ATOM   3663  NE2 GLN A 243     -15.206 -18.243 -25.363  1.00 69.47           N
ATOM   3664 1HE2 GLN A 243     -14.891 -19.133 -25.035  1.00 69.47           H
ATOM   3665 2HE2 GLN A 243     -16.144 -17.946 -25.182  1.00 69.47           H
ATOM   3666  HN  GLN A 243     -10.251 -17.195 -25.499  1.00 69.47           H
ATOM   3667  N   ALA A 244      -9.308 -16.017 -28.169  1.00 69.58           N
ATOM   3668  CA  ALA A 244      -8.604 -15.196 -29.139  1.00 69.58           C
ATOM   3669  C   ALA A 244      -7.262 -15.850 -29.475  1.00 69.58           C
ATOM   3670  O   ALA A 244      -6.243 -15.536 -28.861  1.00 69.58           O
ATOM   3671  HA  ALA A 244      -9.213 -15.151 -30.041  1.00 69.58           H
ATOM   3672  CB  ALA A 244      -8.439 -13.779 -28.584  1.00 69.58           C
ATOM   3673 1HB  ALA A 244      -9.422 -13.349 -28.390  1.00 69.58           H
ATOM   3674 2HB  ALA A 244      -7.869 -13.816 -27.656  1.00 69.58           H
ATOM   3675 3HB  ALA A 244      -7.911 -13.163 -29.312  1.00 69.58           H
ATOM   3676  HN  ALA A 244      -9.191 -15.740 -27.216  1.00 69.58           H
ATOM   3677  N   LYS A 245      -7.304 -16.746 -30.450  1.00 56.53           N
ATOM   3678  CA  LYS A 245      -6.110 -17.469 -30.854  1.00 56.53           C
ATOM   3679  C   LYS A 245      -5.006 -16.468 -31.200  1.00 56.53           C
ATOM   3680  O   LYS A 245      -3.841 -16.843 -31.326  1.00 56.53           O
ATOM   3681  HA  LYS A 245      -5.783 -18.063 -30.000  1.00 56.53           H
ATOM   3682  CB  LYS A 245      -6.433 -18.445 -31.987  1.00 56.53           C
ATOM   3683 1HB  LYS A 245      -7.049 -17.948 -32.736  1.00 56.53           H
ATOM   3684 2HB  LYS A 245      -5.512 -18.749 -32.483  1.00 56.53           H
ATOM   3685  CG  LYS A 245      -7.164 -19.680 -31.456  1.00 56.53           C
ATOM   3686 1HG  LYS A 245      -6.624 -20.086 -30.601  1.00 56.53           H
ATOM   3687 2HG  LYS A 245      -8.155 -19.396 -31.101  1.00 56.53           H
ATOM   3688  CD  LYS A 245      -7.292 -20.750 -32.541  1.00 56.53           C
ATOM   3689 1HD  LYS A 245      -7.929 -20.383 -33.346  1.00 56.53           H
ATOM   3690 2HD  LYS A 245      -6.313 -20.952 -32.976  1.00 56.53           H
ATOM   3691  CE  LYS A 245      -7.878 -22.043 -31.969  1.00 56.53           C
ATOM   3692 1HE  LYS A 245      -7.293 -22.365 -31.108  1.00 56.53           H
ATOM   3693 2HE  LYS A 245      -8.894 -21.864 -31.616  1.00 56.53           H
ATOM   3694  NZ  LYS A 245      -7.885 -23.108 -32.997  1.00 56.53           N
ATOM   3695 1HZ  LYS A 245      -8.269 -23.958 -32.600  1.00 56.53           H
ATOM   3696 2HZ  LYS A 245      -8.453 -22.815 -33.784  1.00 56.53           H
ATOM   3697 3HZ  LYS A 245      -6.936 -23.280 -33.311  1.00 56.53           H
ATOM   3698  HN  LYS A 245      -8.133 -16.980 -30.958  1.00 56.53           H
ATOM   3699  N   LYS A 246      -5.411 -15.215 -31.345  1.00 51.93           N
ATOM   3700  CA  LYS A 246      -4.530 -14.203 -31.901  1.00 51.93           C
ATOM   3701  C   LYS A 246      -3.496 -13.798 -30.848  1.00 51.93           C
ATOM   3702  O   LYS A 246      -3.827 -13.120 -29.877  1.00 51.93           O
ATOM   3703  HA  LYS A 246      -4.006 -14.654 -32.744  1.00 51.93           H
ATOM   3704  CB  LYS A 246      -5.342 -13.028 -32.449  1.00 51.93           C
ATOM   3705 1HB  LYS A 246      -6.126 -12.760 -31.741  1.00 51.93           H
ATOM   3706 2HB  LYS A 246      -4.698 -12.155 -32.556  1.00 51.93           H
ATOM   3707  CG  LYS A 246      -5.967 -13.376 -33.802  1.00 51.93           C
ATOM   3708 1HG  LYS A 246      -5.214 -13.827 -34.448  1.00 51.93           H
ATOM   3709 2HG  LYS A 246      -6.753 -14.118 -33.662  1.00 51.93           H
ATOM   3710  CD  LYS A 246      -6.546 -12.131 -34.475  1.00 51.93           C
ATOM   3711 1HD  LYS A 246      -7.377 -11.746 -33.885  1.00 51.93           H
ATOM   3712 2HD  LYS A 246      -5.789 -11.346 -34.509  1.00 51.93           H
ATOM   3713  CE  LYS A 246      -7.024 -12.447 -35.894  1.00 51.93           C
ATOM   3714 1HE  LYS A 246      -6.207 -12.880 -36.471  1.00 51.93           H
ATOM   3715 2HE  LYS A 246      -7.819 -13.191 -35.858  1.00 51.93           H
ATOM   3716  NZ  LYS A 246      -7.515 -11.220 -36.561  1.00 51.93           N
ATOM   3717 1HZ  LYS A 246      -7.820 -11.446 -37.501  1.00 51.93           H
ATOM   3718 2HZ  LYS A 246      -8.293 -10.838 -36.035  1.00 51.93           H
ATOM   3719 3HZ  LYS A 246      -6.767 -10.536 -36.603  1.00 51.93           H
ATOM   3720  HN  LYS A 246      -6.321 -14.889 -31.090  1.00 51.93           H
ATOM   3721  N   SER A 247      -2.265 -14.232 -31.076  1.00 54.04           N
ATOM   3722  CA  SER A 247      -1.220 -14.076 -30.079  1.00 54.04           C
ATOM   3723  C   SER A 247      -0.948 -12.591 -29.835  1.00 54.04           C
ATOM   3724  O   SER A 247      -0.583 -12.197 -28.728  1.00 54.04           O
ATOM   3725  HA  SER A 247      -1.609 -14.548 -29.177  1.00 54.04           H
ATOM   3726  CB  SER A 247       0.064 -14.787 -30.512  1.00 54.04           C
ATOM   3727 1HB  SER A 247      -0.088 -15.865 -30.475  1.00 54.04           H
ATOM   3728 2HB  SER A 247       0.289 -14.532 -31.547  1.00 54.04           H
ATOM   3729  OG  SER A 247       1.172 -14.437 -29.686  1.00 54.04           O
ATOM   3730  HG  SER A 247       1.017 -14.757 -28.752  1.00 54.04           H
ATOM   3731  HN  SER A 247      -1.978 -14.682 -31.922  1.00 54.04           H
ATOM   3732  N   SER A 248      -1.135 -11.806 -30.886  1.00 53.05           N
ATOM   3733  CA  SER A 248      -0.341 -10.604 -31.073  1.00 53.05           C
ATOM   3734  C   SER A 248      -0.588  -9.629 -29.920  1.00 53.05           C
ATOM   3735  O   SER A 248       0.295  -8.852 -29.559  1.00 53.05           O
ATOM   3736  HA  SER A 248       0.696 -10.940 -31.075  1.00 53.05           H
ATOM   3737  CB  SER A 248      -0.662  -9.935 -32.412  1.00 53.05           C
ATOM   3738 1HB  SER A 248       0.116  -9.210 -32.650  1.00 53.05           H
ATOM   3739 2HB  SER A 248      -0.651 -10.684 -33.203  1.00 53.05           H
ATOM   3740  OG  SER A 248      -1.928  -9.283 -32.393  1.00 53.05           O
ATOM   3741  HG  SER A 248      -2.090  -8.823 -33.266  1.00 53.05           H
ATOM   3742  HN  SER A 248      -1.812 -11.981 -31.600  1.00 53.05           H
ATOM   3743  N   LYS A 249      -1.793  -9.701 -29.374  1.00 51.44           N
ATOM   3744  CA  LYS A 249      -2.228  -8.725 -28.390  1.00 51.44           C
ATOM   3745  C   LYS A 249      -1.497  -8.977 -27.070  1.00 51.44           C
ATOM   3746  O   LYS A 249      -1.686  -8.243 -26.101  1.00 51.44           O
ATOM   3747  HA  LYS A 249      -1.944  -7.740 -28.759  1.00 51.44           H
ATOM   3748  CB  LYS A 249      -3.753  -8.738 -28.261  1.00 51.44           C
ATOM   3749 1HB  LYS A 249      -4.112  -9.767 -28.243  1.00 51.44           H
ATOM   3750 2HB  LYS A 249      -4.045  -8.283 -27.314  1.00 51.44           H
ATOM   3751  CG  LYS A 249      -4.408  -7.983 -29.419  1.00 51.44           C
ATOM   3752 1HG  LYS A 249      -3.937  -7.007 -29.534  1.00 51.44           H
ATOM   3753 2HG  LYS A 249      -4.245  -8.526 -30.350  1.00 51.44           H
ATOM   3754  CD  LYS A 249      -5.909  -7.807 -29.181  1.00 51.44           C
ATOM   3755 1HD  LYS A 249      -6.391  -8.784 -29.138  1.00 51.44           H
ATOM   3756 2HD  LYS A 249      -6.073  -7.328 -28.216  1.00 51.44           H
ATOM   3757  CE  LYS A 249      -6.545  -6.966 -30.289  1.00 51.44           C
ATOM   3758 1HE  LYS A 249      -6.069  -5.987 -30.330  1.00 51.44           H
ATOM   3759 2HE  LYS A 249      -6.379  -7.442 -31.256  1.00 51.44           H
ATOM   3760  NZ  LYS A 249      -7.997  -6.809 -30.051  1.00 51.44           N
ATOM   3761 1HZ  LYS A 249      -8.387  -6.177 -30.742  1.00 51.44           H
ATOM   3762 2HZ  LYS A 249      -8.452  -7.712 -30.124  1.00 51.44           H
ATOM   3763 3HZ  LYS A 249      -8.148  -6.429 -29.123  1.00 51.44           H
ATOM   3764  HN  LYS A 249      -2.465 -10.409 -29.593  1.00 51.44           H
ATOM   3765  N   HIS A 250      -0.678 -10.019 -27.073  1.00 55.53           N
ATOM   3766  CA  HIS A 250      -0.192 -10.593 -25.830  1.00 55.53           C
ATOM   3767  C   HIS A 250       0.841  -9.655 -25.202  1.00 55.53           C
ATOM   3768  O   HIS A 250       0.922  -9.544 -23.979  1.00 55.53           O
ATOM   3769  HA  HIS A 250      -1.051 -10.671 -25.165  1.00 55.53           H
ATOM   3770  CB  HIS A 250       0.352 -12.004 -26.060  1.00 55.53           C
ATOM   3771 1HB  HIS A 250       1.013 -11.992 -26.926  1.00 55.53           H
ATOM   3772 2HB  HIS A 250       0.957 -12.294 -25.200  1.00 55.53           H
ATOM   3773  CG  HIS A 250      -0.719 -13.046 -26.277  1.00 55.53           C
ATOM   3774  ND1 HIS A 250      -1.901 -13.070 -25.556  1.00 55.53           N
ATOM   3775  HD1 HIS A 250      -2.162 -12.422 -24.840  1.00 55.53           H
ATOM   3776  CD2 HIS A 250      -0.776 -14.100 -27.142  1.00 55.53           C
ATOM   3777  HD2 HIS A 250      -0.004 -14.375 -27.861  1.00 55.53           H
ATOM   3778  CE1 HIS A 250      -2.627 -14.095 -25.976  1.00 55.53           C
ATOM   3779  HE1 HIS A 250      -3.610 -14.380 -25.602  1.00 55.53           H
ATOM   3780  NE2 HIS A 250      -1.928 -14.733 -26.959  1.00 55.53           N
ATOM   3781  HN  HIS A 250      -0.348 -10.467 -27.904  1.00 55.53           H
ATOM   3782  N   LYS A 251       1.605  -9.003 -26.066  1.00 56.08           N
ATOM   3783  CA  LYS A 251       2.834  -8.356 -25.639  1.00 56.08           C
ATOM   3784  C   LYS A 251       2.506  -7.285 -24.596  1.00 56.08           C
ATOM   3785  O   LYS A 251       3.109  -7.251 -23.525  1.00 56.08           O
ATOM   3786  HA  LYS A 251       3.457  -9.116 -25.168  1.00 56.08           H
ATOM   3787  CB  LYS A 251       3.606  -7.822 -26.847  1.00 56.08           C
ATOM   3788 1HB  LYS A 251       2.922  -7.307 -27.522  1.00 56.08           H
ATOM   3789 2HB  LYS A 251       4.341  -7.087 -26.517  1.00 56.08           H
ATOM   3790  CG  LYS A 251       4.310  -8.957 -27.593  1.00 56.08           C
ATOM   3791 1HG  LYS A 251       4.760  -9.644 -26.876  1.00 56.08           H
ATOM   3792 2HG  LYS A 251       3.580  -9.527 -28.167  1.00 56.08           H
ATOM   3793  CD  LYS A 251       5.389  -8.410 -28.531  1.00 56.08           C
ATOM   3794 1HD  LYS A 251       4.922  -7.847 -29.339  1.00 56.08           H
ATOM   3795 2HD  LYS A 251       6.030  -7.716 -27.987  1.00 56.08           H
ATOM   3796  CE  LYS A 251       6.234  -9.544 -29.114  1.00 56.08           C
ATOM   3797 1HE  LYS A 251       6.386 -10.317 -28.361  1.00 56.08           H
ATOM   3798 2HE  LYS A 251       5.705 -10.009 -29.946  1.00 56.08           H
ATOM   3799  NZ  LYS A 251       7.543  -9.030 -29.576  1.00 56.08           N
ATOM   3800 1HZ  LYS A 251       8.064  -9.780 -30.018  1.00 56.08           H
ATOM   3801 2HZ  LYS A 251       7.395  -8.282 -30.244  1.00 56.08           H
ATOM   3802 3HZ  LYS A 251       8.066  -8.676 -28.783  1.00 56.08           H
ATOM   3803  HN  LYS A 251       1.397  -8.914 -27.040  1.00 56.08           H
ATOM   3804  N   ALA A 252       1.550  -6.437 -24.947  1.00 64.91           N
ATOM   3805  CA  ALA A 252       1.209  -5.304 -24.104  1.00 64.91           C
ATOM   3806  C   ALA A 252       0.567  -5.811 -22.811  1.00 64.91           C
ATOM   3807  O   ALA A 252       0.608  -5.133 -21.785  1.00 64.91           O
ATOM   3808  HA  ALA A 252       2.134  -4.782 -23.859  1.00 64.91           H
ATOM   3809  CB  ALA A 252       0.294  -4.351 -24.875  1.00 64.91           C
ATOM   3810 1HB  ALA A 252       0.808  -3.997 -25.768  1.00 64.91           H
ATOM   3811 2HB  ALA A 252      -0.617  -4.876 -25.163  1.00 64.91           H
ATOM   3812 3HB  ALA A 252       0.038  -3.501 -24.242  1.00 64.91           H
ATOM   3813  HN  ALA A 252       1.014  -6.515 -25.788  1.00 64.91           H
ATOM   3814  N   LEU A 253      -0.013  -6.999 -22.902  1.00 68.86           N
ATOM   3815  CA  LEU A 253      -0.703  -7.584 -21.765  1.00 68.86           C
ATOM   3816  C   LEU A 253       0.327  -8.087 -20.752  1.00 68.86           C
ATOM   3817  O   LEU A 253       0.093  -8.034 -19.545  1.00 68.86           O
ATOM   3818  HA  LEU A 253      -1.290  -6.793 -21.297  1.00 68.86           H
ATOM   3819  CB  LEU A 253      -1.685  -8.661 -22.230  1.00 68.86           C
ATOM   3820 1HB  LEU A 253      -1.637  -8.723 -23.318  1.00 68.86           H
ATOM   3821 2HB  LEU A 253      -1.350  -9.622 -21.841  1.00 68.86           H
ATOM   3822  CG  LEU A 253      -3.146  -8.458 -21.823  1.00 68.86           C
ATOM   3823  HG  LEU A 253      -3.179  -7.711 -21.030  1.00 68.86           H
ATOM   3824  CD1 LEU A 253      -3.970  -7.914 -22.991  1.00 68.86           C
ATOM   3825 1HD1 LEU A 253      -3.560  -6.956 -23.310  1.00 68.86           H
ATOM   3826 2HD1 LEU A 253      -3.934  -8.619 -23.822  1.00 68.86           H
ATOM   3827 3HD1 LEU A 253      -5.005  -7.779 -22.674  1.00 68.86           H
ATOM   3828  CD2 LEU A 253      -3.740  -9.748 -21.254  1.00 68.86           C
ATOM   3829 1HD2 LEU A 253      -3.693 -10.534 -22.008  1.00 68.86           H
ATOM   3830 2HD2 LEU A 253      -3.172 -10.054 -20.376  1.00 68.86           H
ATOM   3831 3HD2 LEU A 253      -4.779  -9.576 -20.972  1.00 68.86           H
ATOM   3832  HN  LEU A 253      -0.016  -7.558 -23.731  1.00 68.86           H
ATOM   3833  N   LYS A 254       1.445  -8.563 -21.280  1.00 71.67           N
ATOM   3834  CA  LYS A 254       2.445  -9.215 -20.451  1.00 71.67           C
ATOM   3835  C   LYS A 254       2.810  -8.297 -19.283  1.00 71.67           C
ATOM   3836  O   LYS A 254       2.820  -8.727 -18.130  1.00 71.67           O
ATOM   3837  HA  LYS A 254       1.996 -10.123 -20.049  1.00 71.67           H
ATOM   3838  CB  LYS A 254       3.647  -9.641 -21.297  1.00 71.67           C
ATOM   3839 1HB  LYS A 254       3.899  -8.849 -22.003  1.00 71.67           H
ATOM   3840 2HB  LYS A 254       4.516  -9.783 -20.655  1.00 71.67           H
ATOM   3841  CG  LYS A 254       3.350 -10.934 -22.059  1.00 71.67           C
ATOM   3842 1HG  LYS A 254       3.042 -11.710 -21.358  1.00 71.67           H
ATOM   3843 2HG  LYS A 254       2.518 -10.774 -22.744  1.00 71.67           H
ATOM   3844  CD  LYS A 254       4.579 -11.404 -22.840  1.00 71.67           C
ATOM   3845 1HD  LYS A 254       4.860 -10.647 -23.573  1.00 71.67           H
ATOM   3846 2HD  LYS A 254       5.424 -11.520 -22.162  1.00 71.67           H
ATOM   3847  CE  LYS A 254       4.302 -12.730 -23.551  1.00 71.67           C
ATOM   3848 1HE  LYS A 254       3.934 -13.464 -22.834  1.00 71.67           H
ATOM   3849 2HE  LYS A 254       3.520 -12.594 -24.298  1.00 71.67           H
ATOM   3850  NZ  LYS A 254       5.532 -13.237 -24.200  1.00 71.67           N
ATOM   3851 1HZ  LYS A 254       5.326 -14.105 -24.683  1.00 71.67           H
ATOM   3852 2HZ  LYS A 254       5.870 -12.551 -24.865  1.00 71.67           H
ATOM   3853 3HZ  LYS A 254       6.242 -13.403 -23.495  1.00 71.67           H
ATOM   3854  HN  LYS A 254       1.671  -8.509 -22.252  1.00 71.67           H
ATOM   3855  N   VAL A 255       3.101  -7.049 -19.620  1.00 76.75           N
ATOM   3856  CA  VAL A 255       3.604  -6.106 -18.637  1.00 76.75           C
ATOM   3857  C   VAL A 255       2.617  -6.017 -17.471  1.00 76.75           C
ATOM   3858  O   VAL A 255       3.000  -6.191 -16.315  1.00 76.75           O
ATOM   3859  HA  VAL A 255       4.553  -6.492 -18.265  1.00 76.75           H
ATOM   3860  CB  VAL A 255       3.871  -4.752 -19.299  1.00 76.75           C
ATOM   3861  HB  VAL A 255       2.926  -4.381 -19.696  1.00 76.75           H
ATOM   3862  CG1 VAL A 255       4.383  -3.734 -18.278  1.00 76.75           C
ATOM   3863 1HG1 VAL A 255       3.637  -3.599 -17.494  1.00 76.75           H
ATOM   3864 2HG1 VAL A 255       5.311  -4.097 -17.837  1.00 76.75           H
ATOM   3865 3HG1 VAL A 255       4.564  -2.781 -18.775  1.00 76.75           H
ATOM   3866  CG2 VAL A 255       4.848  -4.896 -20.467  1.00 76.75           C
ATOM   3867 1HG2 VAL A 255       5.793  -5.299 -20.102  1.00 76.75           H
ATOM   3868 2HG2 VAL A 255       4.428  -5.573 -21.211  1.00 76.75           H
ATOM   3869 3HG2 VAL A 255       5.020  -3.920 -20.919  1.00 76.75           H
ATOM   3870  HN  VAL A 255       2.998  -6.682 -20.545  1.00 76.75           H
ATOM   3871  N   THR A 256       1.367  -5.745 -17.815  1.00 74.68           N
ATOM   3872  CA  THR A 256       0.363  -5.443 -16.809  1.00 74.68           C
ATOM   3873  C   THR A 256       0.056  -6.686 -15.971  1.00 74.68           C
ATOM   3874  O   THR A 256      -0.170  -6.586 -14.766  1.00 74.68           O
ATOM   3875  HA  THR A 256       0.771  -4.693 -16.131  1.00 74.68           H
ATOM   3876  CB  THR A 256      -0.865  -4.873 -17.522  1.00 74.68           C
ATOM   3877  HB  THR A 256      -1.744  -4.918 -16.880  1.00 74.68           H
ATOM   3878  OG1 THR A 256      -0.945  -5.626 -18.729  1.00 74.68           O
ATOM   3879  HG1 THR A 256      -1.215  -6.568 -18.528  1.00 74.68           H
ATOM   3880  CG2 THR A 256      -0.651  -3.433 -17.995  1.00 74.68           C
ATOM   3881 1HG2 THR A 256       0.187  -3.400 -18.690  1.00 74.68           H
ATOM   3882 2HG2 THR A 256      -0.437  -2.797 -17.136  1.00 74.68           H
ATOM   3883 3HG2 THR A 256      -1.553  -3.078 -18.494  1.00 74.68           H
ATOM   3884  HN  THR A 256       1.037  -5.730 -18.759  1.00 74.68           H
ATOM   3885  N   ILE A 257       0.059  -7.828 -16.642  1.00 77.82           N
ATOM   3886  CA  ILE A 257      -0.185  -9.092 -15.968  1.00 77.82           C
ATOM   3887  C   ILE A 257       0.875  -9.300 -14.884  1.00 77.82           C
ATOM   3888  O   ILE A 257       0.548  -9.634 -13.747  1.00 77.82           O
ATOM   3889  HA  ILE A 257      -1.161  -9.024 -15.488  1.00 77.82           H
ATOM   3890  CB  ILE A 257      -0.258 -10.235 -16.983  1.00 77.82           C
ATOM   3891  HB  ILE A 257       0.585 -10.138 -17.668  1.00 77.82           H
ATOM   3892  CG1 ILE A 257      -1.534 -10.142 -17.822  1.00 77.82           C
ATOM   3893 1HG1 ILE A 257      -2.406 -10.243 -17.176  1.00 77.82           H
ATOM   3894 2HG1 ILE A 257      -1.596  -9.159 -18.289  1.00 77.82           H
ATOM   3895  CG2 ILE A 257      -0.125 -11.593 -16.291  1.00 77.82           C
ATOM   3896 1HG2 ILE A 257       0.834 -11.645 -15.775  1.00 77.82           H
ATOM   3897 2HG2 ILE A 257      -0.933 -11.714 -15.569  1.00 77.82           H
ATOM   3898 3HG2 ILE A 257      -0.180 -12.387 -17.035  1.00 77.82           H
ATOM   3899  CD1 ILE A 257      -1.562 -11.228 -18.900  1.00 77.82           C
ATOM   3900 1HD1 ILE A 257      -0.702 -11.108 -19.558  1.00 77.82           H
ATOM   3901 2HD1 ILE A 257      -1.525 -12.209 -18.427  1.00 77.82           H
ATOM   3902 3HD1 ILE A 257      -2.480 -11.139 -19.481  1.00 77.82           H
ATOM   3903  HN  ILE A 257       0.222  -7.898 -17.626  1.00 77.82           H
ATOM   3904  N   THR A 258       2.124  -9.093 -15.275  1.00 82.72           N
ATOM   3905  CA  THR A 258       3.239  -9.327 -14.374  1.00 82.72           C
ATOM   3906  C   THR A 258       3.122  -8.433 -13.137  1.00 82.72           C
ATOM   3907  O   THR A 258       3.250  -8.908 -12.010  1.00 82.72           O
ATOM   3908  HA  THR A 258       3.190 -10.359 -14.028  1.00 82.72           H
ATOM   3909  CB  THR A 258       4.535  -9.112 -15.158  1.00 82.72           C
ATOM   3910  HB  THR A 258       4.649  -8.066 -15.442  1.00 82.72           H
ATOM   3911  OG1 THR A 258       4.444 -10.036 -16.240  1.00 82.72           O
ATOM   3912  HG1 THR A 258       3.993  -9.604 -17.021  1.00 82.72           H
ATOM   3913  CG2 THR A 258       5.772  -9.568 -14.382  1.00 82.72           C
ATOM   3914 1HG2 THR A 258       5.688 -10.631 -14.157  1.00 82.72           H
ATOM   3915 2HG2 THR A 258       5.845  -9.004 -13.452  1.00 82.72           H
ATOM   3916 3HG2 THR A 258       6.664  -9.393 -14.984  1.00 82.72           H
ATOM   3917  HN  THR A 258       2.378  -8.772 -16.188  1.00 82.72           H
ATOM   3918  N   VAL A 259       2.879  -7.156 -13.391  1.00 81.70           N
ATOM   3919  CA  VAL A 259       2.807  -6.180 -12.317  1.00 81.70           C
ATOM   3920  C   VAL A 259       1.703  -6.586 -11.338  1.00 81.70           C
ATOM   3921  O   VAL A 259       1.894  -6.530 -10.124  1.00 81.70           O
ATOM   3922  HA  VAL A 259       3.763  -6.196 -11.793  1.00 81.70           H
ATOM   3923  CB  VAL A 259       2.607  -4.778 -12.895  1.00 81.70           C
ATOM   3924  HB  VAL A 259       1.771  -4.820 -13.593  1.00 81.70           H
ATOM   3925  CG1 VAL A 259       2.252  -3.776 -11.795  1.00 81.70           C
ATOM   3926 1HG1 VAL A 259       1.329  -4.087 -11.305  1.00 81.70           H
ATOM   3927 2HG1 VAL A 259       3.058  -3.740 -11.062  1.00 81.70           H
ATOM   3928 3HG1 VAL A 259       2.115  -2.788 -12.234  1.00 81.70           H
ATOM   3929  CG2 VAL A 259       3.845  -4.324 -13.672  1.00 81.70           C
ATOM   3930 1HG2 VAL A 259       4.706  -4.307 -13.005  1.00 81.70           H
ATOM   3931 2HG2 VAL A 259       4.034  -5.017 -14.492  1.00 81.70           H
ATOM   3932 3HG2 VAL A 259       3.676  -3.324 -14.073  1.00 81.70           H
ATOM   3933  HN  VAL A 259       2.733  -6.785 -14.308  1.00 81.70           H
ATOM   3934  N   LEU A 260       0.573  -6.985 -11.903  1.00 77.72           N
ATOM   3935  CA  LEU A 260      -0.592  -7.310 -11.098  1.00 77.72           C
ATOM   3936  C   LEU A 260      -0.288  -8.540 -10.241  1.00 77.72           C
ATOM   3937  O   LEU A 260      -0.611  -8.570  -9.055  1.00 77.72           O
ATOM   3938  HA  LEU A 260      -0.776  -6.465 -10.435  1.00 77.72           H
ATOM   3939  CB  LEU A 260      -1.829  -7.468 -11.985  1.00 77.72           C
ATOM   3940 1HB  LEU A 260      -1.530  -7.972 -12.904  1.00 77.72           H
ATOM   3941 2HB  LEU A 260      -2.534  -8.125 -11.476  1.00 77.72           H
ATOM   3942  CG  LEU A 260      -2.556  -6.175 -12.358  1.00 77.72           C
ATOM   3943  HG  LEU A 260      -1.808  -5.411 -12.569  1.00 77.72           H
ATOM   3944  CD1 LEU A 260      -3.386  -6.360 -13.630  1.00 77.72           C
ATOM   3945 1HD1 LEU A 260      -2.730  -6.642 -14.453  1.00 77.72           H
ATOM   3946 2HD1 LEU A 260      -4.126  -7.144 -13.470  1.00 77.72           H
ATOM   3947 3HD1 LEU A 260      -3.893  -5.426 -13.872  1.00 77.72           H
ATOM   3948  CD2 LEU A 260      -3.404  -5.666 -11.190  1.00 77.72           C
ATOM   3949 1HD2 LEU A 260      -4.145  -6.420 -10.923  1.00 77.72           H
ATOM   3950 2HD2 LEU A 260      -2.760  -5.470 -10.332  1.00 77.72           H
ATOM   3951 3HD2 LEU A 260      -3.910  -4.746 -11.482  1.00 77.72           H
ATOM   3952  HN  LEU A 260       0.447  -7.088 -12.890  1.00 77.72           H
ATOM   3953  N   THR A 261       0.330  -9.526 -10.876  1.00 85.00           N
ATOM   3954  CA  THR A 261       0.629 -10.778 -10.203  1.00 85.00           C
ATOM   3955  C   THR A 261       1.595 -10.541  -9.040  1.00 85.00           C
ATOM   3956  O   THR A 261       1.393 -11.063  -7.944  1.00 85.00           O
ATOM   3957  HA  THR A 261      -0.295 -11.168  -9.776  1.00 85.00           H
ATOM   3958  CB  THR A 261       1.164 -11.760 -11.247  1.00 85.00           C
ATOM   3959  HB  THR A 261       2.118 -11.419 -11.649  1.00 85.00           H
ATOM   3960  OG1 THR A 261       0.104 -11.874 -12.192  1.00 85.00           O
ATOM   3961  HG1 THR A 261       0.194 -11.168 -12.894  1.00 85.00           H
ATOM   3962  CG2 THR A 261       1.322 -13.177 -10.691  1.00 85.00           C
ATOM   3963 1HG2 THR A 261       0.354 -13.544 -10.351  1.00 85.00           H
ATOM   3964 2HG2 THR A 261       2.021 -13.163  -9.854  1.00 85.00           H
ATOM   3965 3HG2 THR A 261       1.705 -13.833 -11.473  1.00 85.00           H
ATOM   3966  HN  THR A 261       0.624  -9.479 -11.831  1.00 85.00           H
ATOM   3967  N   VAL A 262       2.624  -9.754  -9.318  1.00 88.24           N
ATOM   3968  CA  VAL A 262       3.645  -9.477  -8.322  1.00 88.24           C
ATOM   3969  C   VAL A 262       3.006  -8.765  -7.128  1.00 88.24           C
ATOM   3970  O   VAL A 262       3.323  -9.068  -5.979  1.00 88.24           O
ATOM   3971  HA  VAL A 262       4.046 -10.433  -7.987  1.00 88.24           H
ATOM   3972  CB  VAL A 262       4.787  -8.678  -8.953  1.00 88.24           C
ATOM   3973  HB  VAL A 262       4.356  -7.803  -9.439  1.00 88.24           H
ATOM   3974  CG1 VAL A 262       5.767  -8.187  -7.885  1.00 88.24           C
ATOM   3975 1HG1 VAL A 262       5.242  -7.547  -7.177  1.00 88.24           H
ATOM   3976 2HG1 VAL A 262       6.189  -9.043  -7.358  1.00 88.24           H
ATOM   3977 3HG1 VAL A 262       6.570  -7.623  -8.360  1.00 88.24           H
ATOM   3978  CG2 VAL A 262       5.508  -9.502 -10.021  1.00 88.24           C
ATOM   3979 1HG2 VAL A 262       5.920 -10.404  -9.568  1.00 88.24           H
ATOM   3980 2HG2 VAL A 262       4.802  -9.779 -10.804  1.00 88.24           H
ATOM   3981 3HG2 VAL A 262       6.315  -8.911 -10.453  1.00 88.24           H
ATOM   3982  HN  VAL A 262       2.765  -9.311 -10.203  1.00 88.24           H
ATOM   3983  N   PHE A 263       2.117  -7.834  -7.441  1.00 83.74           N
ATOM   3984  CA  PHE A 263       1.433  -7.075  -6.407  1.00 83.74           C
ATOM   3985  C   PHE A 263       0.652  -8.001  -5.473  1.00 83.74           C
ATOM   3986  O   PHE A 263       0.837  -7.963  -4.258  1.00 83.74           O
ATOM   3987  HA  PHE A 263       2.196  -6.545  -5.837  1.00 83.74           H
ATOM   3988  CB  PHE A 263       0.452  -6.139  -7.115  1.00 83.74           C
ATOM   3989 1HB  PHE A 263       1.005  -5.511  -7.814  1.00 83.74           H
ATOM   3990 2HB  PHE A 263      -0.243  -6.736  -7.705  1.00 83.74           H
ATOM   3991  CG  PHE A 263      -0.347  -5.242  -6.167  1.00 83.74           C
ATOM   3992  CD1 PHE A 263      -1.636  -5.550  -5.864  1.00 83.74           C
ATOM   3993  HD1 PHE A 263      -2.101  -6.436  -6.297  1.00 83.74           H
ATOM   3994  CD2 PHE A 263       0.233  -4.136  -5.628  1.00 83.74           C
ATOM   3995  HD2 PHE A 263       1.266  -3.889  -5.871  1.00 83.74           H
ATOM   3996  CE1 PHE A 263      -2.377  -4.718  -4.984  1.00 83.74           C
ATOM   3997  HE1 PHE A 263      -3.411  -4.965  -4.742  1.00 83.74           H
ATOM   3998  CE2 PHE A 263      -0.508  -3.304  -4.748  1.00 83.74           C
ATOM   3999  HE2 PHE A 263      -0.043  -2.418  -4.315  1.00 83.74           H
ATOM   4000  CZ  PHE A 263      -1.797  -3.612  -4.445  1.00 83.74           C
ATOM   4001  HZ  PHE A 263      -2.366  -2.973  -3.769  1.00 83.74           H
ATOM   4002  HN  PHE A 263       1.863  -7.595  -8.378  1.00 83.74           H
ATOM   4003  N   VAL A 264      -0.205  -8.812  -6.076  1.00 87.08           N
ATOM   4004  CA  VAL A 264      -1.095  -9.666  -5.308  1.00 87.08           C
ATOM   4005  C   VAL A 264      -0.265 -10.568  -4.392  1.00 87.08           C
ATOM   4006  O   VAL A 264      -0.595 -10.740  -3.220  1.00 87.08           O
ATOM   4007  HA  VAL A 264      -1.720  -9.020  -4.692  1.00 87.08           H
ATOM   4008  CB  VAL A 264      -2.009 -10.451  -6.251  1.00 87.08           C
ATOM   4009  HB  VAL A 264      -1.381 -10.957  -6.984  1.00 87.08           H
ATOM   4010  CG1 VAL A 264      -2.795 -11.520  -5.488  1.00 87.08           C
ATOM   4011 1HG1 VAL A 264      -2.100 -12.215  -5.017  1.00 87.08           H
ATOM   4012 2HG1 VAL A 264      -3.408 -11.043  -4.723  1.00 87.08           H
ATOM   4013 3HG1 VAL A 264      -3.437 -12.063  -6.182  1.00 87.08           H
ATOM   4014  CG2 VAL A 264      -2.952  -9.513  -7.007  1.00 87.08           C
ATOM   4015 1HG2 VAL A 264      -3.570  -8.967  -6.295  1.00 87.08           H
ATOM   4016 2HG2 VAL A 264      -2.366  -8.807  -7.596  1.00 87.08           H
ATOM   4017 3HG2 VAL A 264      -3.590 -10.097  -7.670  1.00 87.08           H
ATOM   4018  HN  VAL A 264      -0.296  -8.891  -7.069  1.00 87.08           H
ATOM   4019  N   LEU A 265       0.797 -11.119  -4.962  1.00 88.69           N
ATOM   4020  CA  LEU A 265       1.610 -12.089  -4.248  1.00 88.69           C
ATOM   4021  C   LEU A 265       2.275 -11.408  -3.050  1.00 88.69           C
ATOM   4022  O   LEU A 265       2.417 -12.013  -1.988  1.00 88.69           O
ATOM   4023  HA  LEU A 265       0.941 -12.866  -3.876  1.00 88.69           H
ATOM   4024  CB  LEU A 265       2.600 -12.763  -5.200  1.00 88.69           C
ATOM   4025 1HB  LEU A 265       3.114 -11.986  -5.767  1.00 88.69           H
ATOM   4026 2HB  LEU A 265       3.356 -13.275  -4.604  1.00 88.69           H
ATOM   4027  CG  LEU A 265       2.004 -13.766  -6.189  1.00 88.69           C
ATOM   4028  HG  LEU A 265       1.214 -13.266  -6.749  1.00 88.69           H
ATOM   4029  CD1 LEU A 265       3.053 -14.228  -7.202  1.00 88.69           C
ATOM   4030 1HD1 LEU A 265       3.424 -13.368  -7.758  1.00 88.69           H
ATOM   4031 2HD1 LEU A 265       3.880 -14.705  -6.676  1.00 88.69           H
ATOM   4032 3HD1 LEU A 265       2.602 -14.941  -7.892  1.00 88.69           H
ATOM   4033  CD2 LEU A 265       1.360 -14.943  -5.454  1.00 88.69           C
ATOM   4034 1HD2 LEU A 265       2.113 -15.452  -4.851  1.00 88.69           H
ATOM   4035 2HD2 LEU A 265       0.564 -14.576  -4.806  1.00 88.69           H
ATOM   4036 3HD2 LEU A 265       0.943 -15.642  -6.180  1.00 88.69           H
ATOM   4037  HN  LEU A 265       1.103 -10.914  -5.891  1.00 88.69           H
ATOM   4038  N   SER A 266       2.664 -10.159  -3.261  1.00 90.20           N
ATOM   4039  CA  SER A 266       3.401  -9.424  -2.247  1.00 90.20           C
ATOM   4040  C   SER A 266       2.442  -8.917  -1.168  1.00 90.20           C
ATOM   4041  O   SER A 266       2.805  -8.840   0.004  1.00 90.20           O
ATOM   4042  HA  SER A 266       4.106 -10.141  -1.826  1.00 90.20           H
ATOM   4043  CB  SER A 266       4.171  -8.255  -2.865  1.00 90.20           C
ATOM   4044 1HB  SER A 266       4.770  -7.768  -2.096  1.00 90.20           H
ATOM   4045 2HB  SER A 266       4.864  -8.634  -3.616  1.00 90.20           H
ATOM   4046  OG  SER A 266       3.300  -7.299  -3.463  1.00 90.20           O
ATOM   4047  HG  SER A 266       3.165  -7.517  -4.430  1.00 90.20           H
ATOM   4048  HN  SER A 266       2.484  -9.652  -4.104  1.00 90.20           H
ATOM   4049  N   GLN A 267       1.235  -8.583  -1.603  1.00 85.46           N
ATOM   4050  CA  GLN A 267       0.287  -7.908  -0.734  1.00 85.46           C
ATOM   4051  C   GLN A 267      -0.494  -8.929   0.095  1.00 85.46           C
ATOM   4052  O   GLN A 267      -0.938  -8.626   1.201  1.00 85.46           O
ATOM   4053  HA  GLN A 267       0.891  -7.282  -0.077  1.00 85.46           H
ATOM   4054  CB  GLN A 267      -0.660  -7.018  -1.542  1.00 85.46           C
ATOM   4055 1HB  GLN A 267      -1.127  -7.603  -2.335  1.00 85.46           H
ATOM   4056 2HB  GLN A 267      -1.462  -6.656  -0.899  1.00 85.46           H
ATOM   4057  CG  GLN A 267       0.089  -5.831  -2.151  1.00 85.46           C
ATOM   4058 1HG  GLN A 267       0.927  -6.192  -2.748  1.00 85.46           H
ATOM   4059 2HG  GLN A 267      -0.572  -5.287  -2.826  1.00 85.46           H
ATOM   4060  CD  GLN A 267       0.601  -4.888  -1.061  1.00 85.46           C
ATOM   4061  OE1 GLN A 267       0.021  -4.755   0.004  1.00 85.46           O
ATOM   4062  NE2 GLN A 267       1.718  -4.243  -1.384  1.00 85.46           N
ATOM   4063 1HE2 GLN A 267       2.145  -4.398  -2.275  1.00 85.46           H
ATOM   4064 2HE2 GLN A 267       2.132  -3.604  -0.736  1.00 85.46           H
ATOM   4065  HN  GLN A 267       0.904  -8.767  -2.529  1.00 85.46           H
ATOM   4066  N   PHE A 268      -0.638 -10.118  -0.472  1.00 90.42           N
ATOM   4067  CA  PHE A 268      -1.535 -11.112   0.092  1.00 90.42           C
ATOM   4068  C   PHE A 268      -1.123 -11.477   1.519  1.00 90.42           C
ATOM   4069  O   PHE A 268      -1.929 -11.386   2.444  1.00 90.42           O
ATOM   4070  HA  PHE A 268      -2.534 -10.676   0.104  1.00 90.42           H
ATOM   4071  CB  PHE A 268      -1.433 -12.358  -0.790  1.00 90.42           C
ATOM   4072 1HB  PHE A 268      -1.642 -12.079  -1.823  1.00 90.42           H
ATOM   4073 2HB  PHE A 268      -0.408 -12.728  -0.761  1.00 90.42           H
ATOM   4074  CG  PHE A 268      -2.379 -13.489  -0.382  1.00 90.42           C
ATOM   4075  CD1 PHE A 268      -1.915 -14.527   0.366  1.00 90.42           C
ATOM   4076  HD1 PHE A 268      -0.870 -14.552   0.674  1.00 90.42           H
ATOM   4077  CD2 PHE A 268      -3.683 -13.457  -0.766  1.00 90.42           C
ATOM   4078  HD2 PHE A 268      -4.054 -12.626  -1.365  1.00 90.42           H
ATOM   4079  CE1 PHE A 268      -2.793 -15.576   0.745  1.00 90.42           C
ATOM   4080  HE1 PHE A 268      -2.422 -16.408   1.344  1.00 90.42           H
ATOM   4081  CE2 PHE A 268      -4.561 -14.507  -0.387  1.00 90.42           C
ATOM   4082  HE2 PHE A 268      -5.606 -14.482  -0.695  1.00 90.42           H
ATOM   4083  CZ  PHE A 268      -4.097 -15.544   0.361  1.00 90.42           C
ATOM   4084  HZ  PHE A 268      -4.771 -16.350   0.652  1.00 90.42           H
ATOM   4085  HN  PHE A 268      -0.155 -10.405  -1.299  1.00 90.42           H
ATOM   4086  N   PRO A 269       0.134 -11.894   1.724  1.00 94.11           N
ATOM   4087  CA  PRO A 269       0.585 -12.305   3.056  1.00 94.11           C
ATOM   4088  C   PRO A 269       0.308 -11.246   4.111  1.00 94.11           C
ATOM   4089  O   PRO A 269      -0.139 -11.564   5.212  1.00 94.11           O
ATOM   4090  HA  PRO A 269       0.032 -13.185   3.383  1.00 94.11           H
ATOM   4091  CB  PRO A 269       2.085 -12.545   2.872  1.00 94.11           C
ATOM   4092 1HB  PRO A 269       2.665 -11.650   3.096  1.00 94.11           H
ATOM   4093 2HB  PRO A 269       2.449 -13.333   3.532  1.00 94.11           H
ATOM   4094  CG  PRO A 269       2.202 -12.940   1.405  1.00 94.11           C
ATOM   4095 1HG  PRO A 269       3.216 -12.803   1.029  1.00 94.11           H
ATOM   4096 2HG  PRO A 269       1.956 -13.990   1.247  1.00 94.11           H
ATOM   4097  CD  PRO A 269       1.210 -12.012   0.723  1.00 94.11           C
ATOM   4098 1HD  PRO A 269       1.653 -11.042   0.496  1.00 94.11           H
ATOM   4099 2HD  PRO A 269       0.852 -12.425  -0.220  1.00 94.11           H
ATOM   4100  N   TYR A 270       0.583 -10.004   3.743  1.00 91.30           N
ATOM   4101  CA  TYR A 270       0.428  -8.897   4.671  1.00 91.30           C
ATOM   4102  C   TYR A 270      -1.035  -8.733   5.089  1.00 91.30           C
ATOM   4103  O   TYR A 270      -1.332  -8.578   6.273  1.00 91.30           O
ATOM   4104  HA  TYR A 270       1.029  -9.111   5.554  1.00 91.30           H
ATOM   4105  CB  TYR A 270       0.872  -7.644   3.912  1.00 91.30           C
ATOM   4106 1HB  TYR A 270       1.947  -7.699   3.738  1.00 91.30           H
ATOM   4107 2HB  TYR A 270       0.391  -7.635   2.933  1.00 91.30           H
ATOM   4108  CG  TYR A 270       0.553  -6.334   4.633  1.00 91.30           C
ATOM   4109  CD1 TYR A 270      -0.361  -5.453   4.092  1.00 91.30           C
ATOM   4110  HD1 TYR A 270      -0.856  -5.691   3.151  1.00 91.30           H
ATOM   4111  CD2 TYR A 270       1.180  -6.032   5.825  1.00 91.30           C
ATOM   4112  HD2 TYR A 270       1.902  -6.727   6.252  1.00 91.30           H
ATOM   4113  CE1 TYR A 270      -0.662  -4.219   4.771  1.00 91.30           C
ATOM   4114  HE1 TYR A 270      -1.382  -3.515   4.354  1.00 91.30           H
ATOM   4115  CE2 TYR A 270       0.880  -4.798   6.504  1.00 91.30           C
ATOM   4116  HE2 TYR A 270       1.367  -4.547   7.446  1.00 91.30           H
ATOM   4117  CZ  TYR A 270      -0.026  -3.953   5.943  1.00 91.30           C
ATOM   4118  OH  TYR A 270      -0.310  -2.787   6.585  1.00 91.30           O
ATOM   4119  HH  TYR A 270       0.112  -2.784   7.491  1.00 91.30           H
ATOM   4120  HN  TYR A 270       0.906  -9.749   2.831  1.00 91.30           H
ATOM   4121  N   ASN A 271      -1.909  -8.772   4.095  1.00 89.61           N
ATOM   4122  CA  ASN A 271      -3.321  -8.522   4.330  1.00 89.61           C
ATOM   4123  C   ASN A 271      -3.912  -9.678   5.139  1.00 89.61           C
ATOM   4124  O   ASN A 271      -4.907  -9.505   5.840  1.00 89.61           O
ATOM   4125  HA  ASN A 271      -3.359  -7.575   4.868  1.00 89.61           H
ATOM   4126  CB  ASN A 271      -4.091  -8.426   3.011  1.00 89.61           C
ATOM   4127 1HB  ASN A 271      -3.765  -9.219   2.337  1.00 89.61           H
ATOM   4128 2HB  ASN A 271      -5.154  -8.580   3.194  1.00 89.61           H
ATOM   4129  CG  ASN A 271      -3.874  -7.065   2.347  1.00 89.61           C
ATOM   4130  OD1 ASN A 271      -4.331  -6.036   2.817  1.00 89.61           O
ATOM   4131  ND2 ASN A 271      -3.153  -7.117   1.230  1.00 89.61           N
ATOM   4132 1HD2 ASN A 271      -2.807  -7.994   0.898  1.00 89.61           H
ATOM   4133 2HD2 ASN A 271      -2.956  -6.278   0.723  1.00 89.61           H
ATOM   4134  HN  ASN A 271      -1.668  -8.970   3.145  1.00 89.61           H
ATOM   4135  N   CYS A 272      -3.273 -10.833   5.014  1.00 94.07           N
ATOM   4136  CA  CYS A 272      -3.657 -11.989   5.806  1.00 94.07           C
ATOM   4137  C   CYS A 272      -3.472 -11.643   7.284  1.00 94.07           C
ATOM   4138  O   CYS A 272      -4.366 -11.874   8.096  1.00 94.07           O
ATOM   4139  HA  CYS A 272      -4.706 -12.187   5.583  1.00 94.07           H
ATOM   4140  CB  CYS A 272      -2.863 -13.235   5.408  1.00 94.07           C
ATOM   4141 1HB  CYS A 272      -1.799 -13.003   5.372  1.00 94.07           H
ATOM   4142 2HB  CYS A 272      -2.995 -14.015   6.158  1.00 94.07           H
ATOM   4143  SG  CYS A 272      -3.425 -13.840   3.774  1.00 94.07           S
ATOM   4144  HG  CYS A 272      -2.819 -12.895   3.060  1.00 94.07           H
ATOM   4145  HN  CYS A 272      -2.508 -10.984   4.388  1.00 94.07           H
ATOM   4146  N   ILE A 273      -2.305 -11.094   7.589  1.00 92.85           N
ATOM   4147  CA  ILE A 273      -1.981 -10.735   8.959  1.00 92.85           C
ATOM   4148  C   ILE A 273      -2.888  -9.587   9.409  1.00 92.85           C
ATOM   4149  O   ILE A 273      -3.359  -9.572  10.545  1.00 92.85           O
ATOM   4150  HA  ILE A 273      -2.191 -11.605   9.583  1.00 92.85           H
ATOM   4151  CB  ILE A 273      -0.489 -10.429   9.095  1.00 92.85           C
ATOM   4152  HB  ILE A 273      -0.237  -9.637   8.390  1.00 92.85           H
ATOM   4153  CG1 ILE A 273       0.357 -11.649   8.724  1.00 92.85           C
ATOM   4154 1HG1 ILE A 273       0.152 -11.938   7.693  1.00 92.85           H
ATOM   4155 2HG1 ILE A 273       1.415 -11.393   8.779  1.00 92.85           H
ATOM   4156  CG2 ILE A 273      -0.161  -9.910  10.496  1.00 92.85           C
ATOM   4157 1HG2 ILE A 273      -0.723  -8.995  10.685  1.00 92.85           H
ATOM   4158 2HG2 ILE A 273      -0.432 -10.663  11.236  1.00 92.85           H
ATOM   4159 3HG2 ILE A 273       0.907  -9.700  10.565  1.00 92.85           H
ATOM   4160  CD1 ILE A 273       0.062 -12.825   9.656  1.00 92.85           C
ATOM   4161 1HD1 ILE A 273       0.291 -12.541  10.683  1.00 92.85           H
ATOM   4162 2HD1 ILE A 273      -0.991 -13.094   9.580  1.00 92.85           H
ATOM   4163 3HD1 ILE A 273       0.677 -13.679   9.370  1.00 92.85           H
ATOM   4164  HN  ILE A 273      -1.589 -10.895   6.920  1.00 92.85           H
ATOM   4165  N   LEU A 274      -3.105  -8.654   8.494  1.00 89.74           N
ATOM   4166  CA  LEU A 274      -3.910  -7.483   8.796  1.00 89.74           C
ATOM   4167  C   LEU A 274      -5.324  -7.926   9.178  1.00 89.74           C
ATOM   4168  O   LEU A 274      -5.955  -7.322  10.044  1.00 89.74           O
ATOM   4169  HA  LEU A 274      -3.459  -6.989   9.656  1.00 89.74           H
ATOM   4170  CB  LEU A 274      -3.870  -6.491   7.632  1.00 89.74           C
ATOM   4171 1HB  LEU A 274      -2.830  -6.348   7.338  1.00 89.74           H
ATOM   4172 2HB  LEU A 274      -4.383  -6.938   6.781  1.00 89.74           H
ATOM   4173  CG  LEU A 274      -4.488  -5.117   7.900  1.00 89.74           C
ATOM   4174  HG  LEU A 274      -5.473  -5.266   8.342  1.00 89.74           H
ATOM   4175  CD1 LEU A 274      -3.654  -4.328   8.911  1.00 89.74           C
ATOM   4176 1HD1 LEU A 274      -3.605  -4.879   9.850  1.00 89.74           H
ATOM   4177 2HD1 LEU A 274      -2.646  -4.187   8.519  1.00 89.74           H
ATOM   4178 3HD1 LEU A 274      -4.116  -3.356   9.083  1.00 89.74           H
ATOM   4179  CD2 LEU A 274      -4.691  -4.343   6.596  1.00 89.74           C
ATOM   4180 1HD2 LEU A 274      -3.729  -4.203   6.103  1.00 89.74           H
ATOM   4181 2HD2 LEU A 274      -5.357  -4.904   5.940  1.00 89.74           H
ATOM   4182 3HD2 LEU A 274      -5.132  -3.371   6.815  1.00 89.74           H
ATOM   4183  HN  LEU A 274      -2.742  -8.689   7.562  1.00 89.74           H
ATOM   4184  N   LEU A 275      -5.780  -8.977   8.513  1.00 91.94           N
ATOM   4185  CA  LEU A 275      -7.104  -9.513   8.777  1.00 91.94           C
ATOM   4186  C   LEU A 275      -7.166 -10.021  10.219  1.00 91.94           C
ATOM   4187  O   LEU A 275      -8.117  -9.731  10.943  1.00 91.94           O
ATOM   4188  HA  LEU A 275      -7.816  -8.694   8.669  1.00 91.94           H
ATOM   4189  CB  LEU A 275      -7.471 -10.573   7.736  1.00 91.94           C
ATOM   4190 1HB  LEU A 275      -7.423 -10.115   6.748  1.00 91.94           H
ATOM   4191 2HB  LEU A 275      -6.714 -11.356   7.762  1.00 91.94           H
ATOM   4192  CG  LEU A 275      -8.846 -11.225   7.899  1.00 91.94           C
ATOM   4193  HG  LEU A 275      -8.913 -11.632   8.908  1.00 91.94           H
ATOM   4194  CD1 LEU A 275      -9.964 -10.191   7.753  1.00 91.94           C
ATOM   4195 1HD1 LEU A 275      -9.850  -9.422   8.517  1.00 91.94           H
ATOM   4196 2HD1 LEU A 275      -9.909  -9.734   6.765  1.00 91.94           H
ATOM   4197 3HD1 LEU A 275     -10.930 -10.682   7.873  1.00 91.94           H
ATOM   4198  CD2 LEU A 275      -9.016 -12.395   6.927  1.00 91.94           C
ATOM   4199 1HD2 LEU A 275      -8.920 -12.034   5.904  1.00 91.94           H
ATOM   4200 2HD2 LEU A 275      -8.248 -13.144   7.122  1.00 91.94           H
ATOM   4201 3HD2 LEU A 275     -10.001 -12.840   7.064  1.00 91.94           H
ATOM   4202  HN  LEU A 275      -5.262  -9.460   7.806  1.00 91.94           H
ATOM   4203  N   VAL A 276      -6.139 -10.770  10.594  1.00 93.79           N
ATOM   4204  CA  VAL A 276      -6.071 -11.332  11.932  1.00 93.79           C
ATOM   4205  C   VAL A 276      -6.125 -10.200  12.959  1.00 93.79           C
ATOM   4206  O   VAL A 276      -6.862 -10.282  13.941  1.00 93.79           O
ATOM   4207  HA  VAL A 276      -6.946 -11.969  12.065  1.00 93.79           H
ATOM   4208  CB  VAL A 276      -4.823 -12.206  12.069  1.00 93.79           C
ATOM   4209  HB  VAL A 276      -3.958 -11.599  11.804  1.00 93.79           H
ATOM   4210  CG1 VAL A 276      -4.641 -12.678  13.513  1.00 93.79           C
ATOM   4211 1HG1 VAL A 276      -4.536 -11.812  14.168  1.00 93.79           H
ATOM   4212 2HG1 VAL A 276      -5.511 -13.260  13.818  1.00 93.79           H
ATOM   4213 3HG1 VAL A 276      -3.747 -13.297  13.583  1.00 93.79           H
ATOM   4214  CG2 VAL A 276      -4.877 -13.394  11.107  1.00 93.79           C
ATOM   4215 1HG2 VAL A 276      -5.755 -14.002  11.328  1.00 93.79           H
ATOM   4216 2HG2 VAL A 276      -4.936 -13.029  10.082  1.00 93.79           H
ATOM   4217 3HG2 VAL A 276      -3.978 -13.999  11.226  1.00 93.79           H
ATOM   4218  HN  VAL A 276      -5.364 -10.993  10.002  1.00 93.79           H
ATOM   4219  N   GLN A 277      -5.334  -9.170  12.699  1.00 90.60           N
ATOM   4220  CA  GLN A 277      -5.257  -8.037  13.606  1.00 90.60           C
ATOM   4221  C   GLN A 277      -6.624  -7.359  13.726  1.00 90.60           C
ATOM   4222  O   GLN A 277      -6.986  -6.870  14.794  1.00 90.60           O
ATOM   4223  HA  GLN A 277      -4.967  -8.457  14.570  1.00 90.60           H
ATOM   4224  CB  GLN A 277      -4.189  -7.041  13.151  1.00 90.60           C
ATOM   4225 1HB  GLN A 277      -4.311  -6.831  12.089  1.00 90.60           H
ATOM   4226 2HB  GLN A 277      -4.318  -6.097  13.680  1.00 90.60           H
ATOM   4227  CG  GLN A 277      -2.783  -7.589  13.410  1.00 90.60           C
ATOM   4228 1HG  GLN A 277      -2.672  -7.829  14.467  1.00 90.60           H
ATOM   4229 2HG  GLN A 277      -2.643  -8.517  12.855  1.00 90.60           H
ATOM   4230  CD  GLN A 277      -1.715  -6.575  12.996  1.00 90.60           C
ATOM   4231  OE1 GLN A 277      -1.937  -5.703  12.171  1.00 90.60           O
ATOM   4232  NE2 GLN A 277      -0.548  -6.736  13.612  1.00 90.60           N
ATOM   4233 1HE2 GLN A 277      -0.433  -7.472  14.279  1.00 90.60           H
ATOM   4234 2HE2 GLN A 277       0.214  -6.122  13.409  1.00 90.60           H
ATOM   4235  HN  GLN A 277      -4.754  -9.101  11.887  1.00 90.60           H
ATOM   4236  N   THR A 278      -7.344  -7.352  12.614  1.00 91.16           N
ATOM   4237  CA  THR A 278      -8.640  -6.697  12.567  1.00 91.16           C
ATOM   4238  C   THR A 278      -9.646  -7.442  13.447  1.00 91.16           C
ATOM   4239  O   THR A 278     -10.406  -6.821  14.189  1.00 91.16           O
ATOM   4240  HA  THR A 278      -8.534  -5.694  12.980  1.00 91.16           H
ATOM   4241  CB  THR A 278      -9.069  -6.602  11.101  1.00 91.16           C
ATOM   4242  HB  THR A 278      -9.240  -7.593  10.680  1.00 91.16           H
ATOM   4243  OG1 THR A 278      -8.032  -5.843  10.485  1.00 91.16           O
ATOM   4244  HG1 THR A 278      -7.352  -6.456  10.082  1.00 91.16           H
ATOM   4245  CG2 THR A 278     -10.322  -5.744  10.911  1.00 91.16           C
ATOM   4246 1HG2 THR A 278     -10.128  -4.734  11.271  1.00 91.16           H
ATOM   4247 2HG2 THR A 278     -11.148  -6.178  11.475  1.00 91.16           H
ATOM   4248 3HG2 THR A 278     -10.582  -5.710   9.854  1.00 91.16           H
ATOM   4249  HN  THR A 278      -7.056  -7.782  11.758  1.00 91.16           H
ATOM   4250  N   ILE A 279      -9.620  -8.762  13.334  1.00 91.93           N
ATOM   4251  CA  ILE A 279     -10.522  -9.597  14.108  1.00 91.93           C
ATOM   4252  C   ILE A 279     -10.178  -9.472  15.593  1.00 91.93           C
ATOM   4253  O   ILE A 279     -11.069  -9.357  16.433  1.00 91.93           O
ATOM   4254  HA  ILE A 279     -11.532  -9.217  13.954  1.00 91.93           H
ATOM   4255  CB  ILE A 279     -10.496 -11.037  13.590  1.00 91.93           C
ATOM   4256  HB  ILE A 279      -9.461 -11.377  13.579  1.00 91.93           H
ATOM   4257  CG1 ILE A 279     -11.011 -11.110  12.151  1.00 91.93           C
ATOM   4258 1HG1 ILE A 279     -12.090 -10.959  12.139  1.00 91.93           H
ATOM   4259 2HG1 ILE A 279     -10.570 -10.306  11.561  1.00 91.93           H
ATOM   4260  CG2 ILE A 279     -11.270 -11.969  14.524  1.00 91.93           C
ATOM   4261 1HG2 ILE A 279     -10.818 -11.947  15.515  1.00 91.93           H
ATOM   4262 2HG2 ILE A 279     -12.307 -11.640  14.589  1.00 91.93           H
ATOM   4263 3HG2 ILE A 279     -11.236 -12.986  14.132  1.00 91.93           H
ATOM   4264  CD1 ILE A 279     -10.672 -12.460  11.516  1.00 91.93           C
ATOM   4265 1HD1 ILE A 279      -9.591 -12.597  11.508  1.00 91.93           H
ATOM   4266 2HD1 ILE A 279     -11.135 -13.260  12.094  1.00 91.93           H
ATOM   4267 3HD1 ILE A 279     -11.049 -12.486  10.493  1.00 91.93           H
ATOM   4268  HN  ILE A 279      -8.997  -9.259  12.729  1.00 91.93           H
ATOM   4269  N   ASP A 280      -8.883  -9.499  15.873  1.00 91.21           N
ATOM   4270  CA  ASP A 280      -8.412  -9.442  17.246  1.00 91.21           C
ATOM   4271  C   ASP A 280      -8.801  -8.096  17.859  1.00 91.21           C
ATOM   4272  O   ASP A 280      -9.097  -8.014  19.050  1.00 91.21           O
ATOM   4273  HA  ASP A 280      -8.891 -10.283  17.748  1.00 91.21           H
ATOM   4274  CB  ASP A 280      -6.889  -9.569  17.312  1.00 91.21           C
ATOM   4275 1HB  ASP A 280      -6.573 -10.475  16.793  1.00 91.21           H
ATOM   4276 2HB  ASP A 280      -6.427  -8.728  16.794  1.00 91.21           H
ATOM   4277  CG  ASP A 280      -6.404  -9.611  18.762  1.00 91.21           C
ATOM   4278  OD1 ASP A 280      -6.968 -10.424  19.526  1.00 91.21           O
ATOM   4279  OD2 ASP A 280      -5.481  -8.829  19.075  1.00 91.21           O
ATOM   4280  HN  ASP A 280      -8.163  -9.558  15.181  1.00 91.21           H
ATOM   4281  N   ALA A 281      -8.788  -7.073  17.017  1.00 90.40           N
ATOM   4282  CA  ALA A 281      -9.131  -5.733  17.462  1.00 90.40           C
ATOM   4283  C   ALA A 281     -10.559  -5.732  18.011  1.00 90.40           C
ATOM   4284  O   ALA A 281     -10.892  -4.930  18.882  1.00 90.40           O
ATOM   4285  HA  ALA A 281      -8.443  -5.463  18.262  1.00 90.40           H
ATOM   4286  CB  ALA A 281      -8.951  -4.749  16.304  1.00 90.40           C
ATOM   4287 1HB  ALA A 281      -7.914  -4.766  15.970  1.00 90.40           H
ATOM   4288 2HB  ALA A 281      -9.604  -5.035  15.479  1.00 90.40           H
ATOM   4289 3HB  ALA A 281      -9.209  -3.743  16.638  1.00 90.40           H
ATOM   4290  HN  ALA A 281      -8.550  -7.148  16.048  1.00 90.40           H
ATOM   4291  N   TYR A 282     -11.364  -6.640  17.480  1.00 78.42           N
ATOM   4292  CA  TYR A 282     -12.758  -6.729  17.878  1.00 78.42           C
ATOM   4293  C   TYR A 282     -12.951  -7.790  18.964  1.00 78.42           C
ATOM   4294  O   TYR A 282     -13.603  -7.537  19.976  1.00 78.42           O
ATOM   4295  HA  TYR A 282     -13.058  -5.758  18.272  1.00 78.42           H
ATOM   4296  CB  TYR A 282     -13.529  -7.152  16.626  1.00 78.42           C
ATOM   4297 1HB  TYR A 282     -13.286  -6.467  15.814  1.00 78.42           H
ATOM   4298 2HB  TYR A 282     -13.190  -8.142  16.320  1.00 78.42           H
ATOM   4299  CG  TYR A 282     -15.047  -7.184  16.811  1.00 78.42           C
ATOM   4300  CD1 TYR A 282     -15.694  -8.387  17.008  1.00 78.42           C
ATOM   4301  HD1 TYR A 282     -15.122  -9.315  17.032  1.00 78.42           H
ATOM   4302  CD2 TYR A 282     -15.771  -6.009  16.780  1.00 78.42           C
ATOM   4303  HD2 TYR A 282     -15.260  -5.058  16.624  1.00 78.42           H
ATOM   4304  CE1 TYR A 282     -17.123  -8.417  17.182  1.00 78.42           C
ATOM   4305  HE1 TYR A 282     -17.646  -9.360  17.338  1.00 78.42           H
ATOM   4306  CE2 TYR A 282     -17.200  -6.039  16.954  1.00 78.42           C
ATOM   4307  HE2 TYR A 282     -17.783  -5.118  16.932  1.00 78.42           H
ATOM   4308  CZ  TYR A 282     -17.805  -7.241  17.146  1.00 78.42           C
ATOM   4309  OH  TYR A 282     -19.155  -7.269  17.311  1.00 78.42           O
ATOM   4310  HH  TYR A 282     -19.461  -8.207  17.471  1.00 78.42           H
ATOM   4311  HN  TYR A 282     -11.078  -7.305  16.790  1.00 78.42           H
ATOM   4312  N   ALA A 283     -12.373  -8.956  18.717  1.00 88.93           N
ATOM   4313  CA  ALA A 283     -12.681 -10.129  19.517  1.00 88.93           C
ATOM   4314  C   ALA A 283     -11.712 -10.203  20.699  1.00 88.93           C
ATOM   4315  O   ALA A 283     -12.012 -10.832  21.713  1.00 88.93           O
ATOM   4316  HA  ALA A 283     -13.696 -10.015  19.897  1.00 88.93           H
ATOM   4317  CB  ALA A 283     -12.621 -11.378  18.636  1.00 88.93           C
ATOM   4318 1HB  ALA A 283     -13.348 -11.289  17.829  1.00 88.93           H
ATOM   4319 2HB  ALA A 283     -11.621 -11.479  18.214  1.00 88.93           H
ATOM   4320 3HB  ALA A 283     -12.853 -12.258  19.237  1.00 88.93           H
ATOM   4321  HN  ALA A 283     -11.706  -9.106  17.987  1.00 88.93           H
ATOM   4322  N   MET A 284     -10.571  -9.552  20.530  1.00 81.85           N
ATOM   4323  CA  MET A 284      -9.551  -9.548  21.564  1.00 81.85           C
ATOM   4324  C   MET A 284      -9.274 -10.966  22.068  1.00 81.85           C
ATOM   4325  O   MET A 284      -9.161 -11.190  23.272  1.00 81.85           O
ATOM   4326  HA  MET A 284      -8.656  -9.142  21.093  1.00 81.85           H
ATOM   4327  CB  MET A 284     -10.011  -8.672  22.732  1.00 81.85           C
ATOM   4328 1HB  MET A 284     -10.911  -9.097  23.176  1.00 81.85           H
ATOM   4329 2HB  MET A 284      -9.246  -8.663  23.508  1.00 81.85           H
ATOM   4330  CG  MET A 284     -10.291  -7.242  22.266  1.00 81.85           C
ATOM   4331 1HG  MET A 284      -9.387  -6.805  21.844  1.00 81.85           H
ATOM   4332 2HG  MET A 284     -11.042  -7.248  21.476  1.00 81.85           H
ATOM   4333  SD  MET A 284     -10.861  -6.254  23.640  1.00 81.85           S
ATOM   4334  CE  MET A 284     -11.143  -4.700  22.808  1.00 81.85           C
ATOM   4335 1HE  MET A 284     -10.210  -4.349  22.367  1.00 81.85           H
ATOM   4336 2HE  MET A 284     -11.887  -4.838  22.023  1.00 81.85           H
ATOM   4337 3HE  MET A 284     -11.505  -3.964  23.525  1.00 81.85           H
ATOM   4338  HN  MET A 284     -10.338  -9.036  19.705  1.00 81.85           H
ATOM   4339  N   PHE A 285      -9.174 -11.887  21.121  1.00 84.39           N
ATOM   4340  CA  PHE A 285      -9.083 -13.298  21.455  1.00 84.39           C
ATOM   4341  C   PHE A 285      -7.635 -13.700  21.746  1.00 84.39           C
ATOM   4342  O   PHE A 285      -7.383 -14.765  22.307  1.00 84.39           O
ATOM   4343  HA  PHE A 285      -9.688 -13.459  22.347  1.00 84.39           H
ATOM   4344  CB  PHE A 285      -9.582 -14.080  20.239  1.00 84.39           C
ATOM   4345 1HB  PHE A 285      -9.691 -15.129  20.514  1.00 84.39           H
ATOM   4346 2HB  PHE A 285     -10.573 -13.716  19.968  1.00 84.39           H
ATOM   4347  CG  PHE A 285      -8.667 -13.981  19.017  1.00 84.39           C
ATOM   4348  CD1 PHE A 285      -8.868 -13.002  18.094  1.00 84.39           C
ATOM   4349  HD1 PHE A 285      -9.682 -12.288  18.225  1.00 84.39           H
ATOM   4350  CD2 PHE A 285      -7.652 -14.871  18.853  1.00 84.39           C
ATOM   4351  HD2 PHE A 285      -7.490 -15.655  19.592  1.00 84.39           H
ATOM   4352  CE1 PHE A 285      -8.019 -12.910  16.960  1.00 84.39           C
ATOM   4353  HE1 PHE A 285      -8.181 -12.125  16.220  1.00 84.39           H
ATOM   4354  CE2 PHE A 285      -6.802 -14.779  17.719  1.00 84.39           C
ATOM   4355  HE2 PHE A 285      -5.989 -15.492  17.588  1.00 84.39           H
ATOM   4356  CZ  PHE A 285      -7.004 -13.800  16.796  1.00 84.39           C
ATOM   4357  HZ  PHE A 285      -6.352 -13.729  15.926  1.00 84.39           H
ATOM   4358  HN  PHE A 285      -9.156 -11.683  20.142  1.00 84.39           H
ATOM   4359  N   ILE A 286      -6.721 -12.825  21.350  1.00 86.11           N
ATOM   4360  CA  ILE A 286      -5.308 -13.059  21.592  1.00 86.11           C
ATOM   4361  C   ILE A 286      -4.951 -12.588  23.003  1.00 86.11           C
ATOM   4362  O   ILE A 286      -4.786 -11.392  23.239  1.00 86.11           O
ATOM   4363  HA  ILE A 286      -5.140 -14.135  21.534  1.00 86.11           H
ATOM   4364  CB  ILE A 286      -4.462 -12.410  20.495  1.00 86.11           C
ATOM   4365  HB  ILE A 286      -4.664 -11.339  20.496  1.00 86.11           H
ATOM   4366  CG1 ILE A 286      -4.853 -12.941  19.114  1.00 86.11           C
ATOM   4367 1HG1 ILE A 286      -4.659 -14.012  19.064  1.00 86.11           H
ATOM   4368 2HG1 ILE A 286      -5.923 -12.804  18.958  1.00 86.11           H
ATOM   4369  CG2 ILE A 286      -2.969 -12.588  20.775  1.00 86.11           C
ATOM   4370 1HG2 ILE A 286      -2.720 -12.123  21.729  1.00 86.11           H
ATOM   4371 2HG2 ILE A 286      -2.731 -13.651  20.817  1.00 86.11           H
ATOM   4372 3HG2 ILE A 286      -2.391 -12.117  19.980  1.00 86.11           H
ATOM   4373  CD1 ILE A 286      -4.074 -12.224  18.010  1.00 86.11           C
ATOM   4374 1HD1 ILE A 286      -4.291 -11.156  18.047  1.00 86.11           H
ATOM   4375 2HD1 ILE A 286      -3.006 -12.384  18.156  1.00 86.11           H
ATOM   4376 3HD1 ILE A 286      -4.372 -12.621  17.039  1.00 86.11           H
ATOM   4377  HN  ILE A 286      -6.933 -11.972  20.874  1.00 86.11           H
ATOM   4378  N   SER A 287      -4.842 -13.553  23.905  1.00 84.76           N
ATOM   4379  CA  SER A 287      -4.506 -13.252  25.286  1.00 84.76           C
ATOM   4380  C   SER A 287      -3.076 -13.707  25.587  1.00 84.76           C
ATOM   4381  O   SER A 287      -2.499 -13.321  26.603  1.00 84.76           O
ATOM   4382  HA  SER A 287      -4.589 -12.168  25.374  1.00 84.76           H
ATOM   4383  CB  SER A 287      -5.489 -13.917  26.250  1.00 84.76           C
ATOM   4384 1HB  SER A 287      -5.194 -13.700  27.277  1.00 84.76           H
ATOM   4385 2HB  SER A 287      -6.482 -13.490  26.108  1.00 84.76           H
ATOM   4386  OG  SER A 287      -5.549 -15.329  26.062  1.00 84.76           O
ATOM   4387  HG  SER A 287      -6.228 -15.727  26.678  1.00 84.76           H
ATOM   4388  HN  SER A 287      -4.979 -14.523  23.705  1.00 84.76           H
ATOM   4389  N   ASN A 288      -2.546 -14.521  24.687  1.00 85.65           N
ATOM   4390  CA  ASN A 288      -1.231 -15.105  24.887  1.00 85.65           C
ATOM   4391  C   ASN A 288      -0.169 -14.170  24.303  1.00 85.65           C
ATOM   4392  O   ASN A 288      -0.199 -13.858  23.113  1.00 85.65           O
ATOM   4393  HA  ASN A 288      -1.132 -15.225  25.966  1.00 85.65           H
ATOM   4394  CB  ASN A 288      -1.113 -16.456  24.179  1.00 85.65           C
ATOM   4395 1HB  ASN A 288      -1.965 -17.083  24.441  1.00 85.65           H
ATOM   4396 2HB  ASN A 288      -1.147 -16.308  23.099  1.00 85.65           H
ATOM   4397  CG  ASN A 288       0.187 -17.165  24.562  1.00 85.65           C
ATOM   4398  OD1 ASN A 288       1.191 -16.548  24.879  1.00 85.65           O
ATOM   4399  ND2 ASN A 288       0.113 -18.492  24.516  1.00 85.65           N
ATOM   4400 1HD2 ASN A 288      -0.741 -18.936  24.248  1.00 85.65           H
ATOM   4401 2HD2 ASN A 288       0.913 -19.045  24.750  1.00 85.65           H
ATOM   4402  HN  ASN A 288      -2.999 -14.783  23.834  1.00 85.65           H
ATOM   4403  N   CYS A 289       0.744 -13.751  25.166  1.00 90.52           N
ATOM   4404  CA  CYS A 289       1.760 -12.790  24.773  1.00 90.52           C
ATOM   4405  C   CYS A 289       2.627 -13.426  23.684  1.00 90.52           C
ATOM   4406  O   CYS A 289       3.037 -12.753  22.740  1.00 90.52           O
ATOM   4407  HA  CYS A 289       1.233 -11.917  24.387  1.00 90.52           H
ATOM   4408  CB  CYS A 289       2.594 -12.327  25.969  1.00 90.52           C
ATOM   4409 1HB  CYS A 289       1.943 -11.916  26.740  1.00 90.52           H
ATOM   4410 2HB  CYS A 289       3.115 -13.177  26.410  1.00 90.52           H
ATOM   4411  SG  CYS A 289       3.805 -11.062  25.436  1.00 90.52           S
ATOM   4412  HN  CYS A 289       0.796 -14.056  26.117  1.00 90.52           H
ATOM   4413  N   ALA A 290       2.881 -14.715  23.853  1.00 92.60           N
ATOM   4414  CA  ALA A 290       3.756 -15.431  22.940  1.00 92.60           C
ATOM   4415  C   ALA A 290       3.169 -15.375  21.528  1.00 92.60           C
ATOM   4416  O   ALA A 290       3.896 -15.167  20.558  1.00 92.60           O
ATOM   4417  HA  ALA A 290       4.722 -14.928  22.943  1.00 92.60           H
ATOM   4418  CB  ALA A 290       3.946 -16.866  23.435  1.00 92.60           C
ATOM   4419 1HB  ALA A 290       4.393 -16.851  24.429  1.00 92.60           H
ATOM   4420 2HB  ALA A 290       2.979 -17.367  23.479  1.00 92.60           H
ATOM   4421 3HB  ALA A 290       4.602 -17.403  22.750  1.00 92.60           H
ATOM   4422  HN  ALA A 290       2.501 -15.267  24.595  1.00 92.60           H
ATOM   4423  N   VAL A 291       1.859 -15.563  21.458  1.00 92.64           N
ATOM   4424  CA  VAL A 291       1.167 -15.542  20.181  1.00 92.64           C
ATOM   4425  C   VAL A 291       1.225 -14.129  19.598  1.00 92.64           C
ATOM   4426  O   VAL A 291       1.465 -13.955  18.404  1.00 92.64           O
ATOM   4427  HA  VAL A 291       1.695 -16.220  19.510  1.00 92.64           H
ATOM   4428  CB  VAL A 291      -0.262 -16.061  20.351  1.00 92.64           C
ATOM   4429  HB  VAL A 291      -0.764 -15.426  21.081  1.00 92.64           H
ATOM   4430  CG1 VAL A 291      -1.039 -15.970  19.036  1.00 92.64           C
ATOM   4431 1HG1 VAL A 291      -1.081 -14.930  18.710  1.00 92.64           H
ATOM   4432 2HG1 VAL A 291      -0.538 -16.569  18.276  1.00 92.64           H
ATOM   4433 3HG1 VAL A 291      -2.051 -16.345  19.186  1.00 92.64           H
ATOM   4434  CG2 VAL A 291      -0.265 -17.492  20.892  1.00 92.64           C
ATOM   4435 1HG2 VAL A 291       0.263 -18.144  20.196  1.00 92.64           H
ATOM   4436 2HG2 VAL A 291       0.233 -17.516  21.861  1.00 92.64           H
ATOM   4437 3HG2 VAL A 291      -1.293 -17.836  21.004  1.00 92.64           H
ATOM   4438  HN  VAL A 291       1.275 -15.728  22.253  1.00 92.64           H
ATOM   4439  N   SER A 292       1.000 -13.155  20.468  1.00 93.04           N
ATOM   4440  CA  SER A 292       0.995 -11.763  20.049  1.00 93.04           C
ATOM   4441  C   SER A 292       2.360 -11.387  19.469  1.00 93.04           C
ATOM   4442  O   SER A 292       2.439 -10.725  18.435  1.00 93.04           O
ATOM   4443  HA  SER A 292       0.223 -11.695  19.283  1.00 93.04           H
ATOM   4444  CB  SER A 292       0.639 -10.838  21.214  1.00 93.04           C
ATOM   4445 1HB  SER A 292      -0.285 -11.180  21.679  1.00 93.04           H
ATOM   4446 2HB  SER A 292       1.418 -10.897  21.974  1.00 93.04           H
ATOM   4447  OG  SER A 292       0.487  -9.485  20.794  1.00 93.04           O
ATOM   4448  HG  SER A 292      -0.330  -9.393  20.226  1.00 93.04           H
ATOM   4449  HN  SER A 292       0.824 -13.303  21.441  1.00 93.04           H
ATOM   4450  N   THR A 293       3.402 -11.824  20.161  1.00 89.15           N
ATOM   4451  CA  THR A 293       4.759 -11.495  19.758  1.00 89.15           C
ATOM   4452  C   THR A 293       5.045 -12.037  18.356  1.00 89.15           C
ATOM   4453  O   THR A 293       5.591 -11.327  17.512  1.00 89.15           O
ATOM   4454  HA  THR A 293       4.849 -10.410  19.707  1.00 89.15           H
ATOM   4455  CB  THR A 293       5.713 -12.037  20.825  1.00 89.15           C
ATOM   4456  HB  THR A 293       5.644 -13.123  20.894  1.00 89.15           H
ATOM   4457  OG1 THR A 293       5.357 -11.322  22.005  1.00 89.15           O
ATOM   4458  HG1 THR A 293       4.682 -11.841  22.528  1.00 89.15           H
ATOM   4459  CG2 THR A 293       7.167 -11.634  20.569  1.00 89.15           C
ATOM   4460 1HG2 THR A 293       7.248 -10.547  20.568  1.00 89.15           H
ATOM   4461 2HG2 THR A 293       7.487 -12.024  19.603  1.00 89.15           H
ATOM   4462 3HG2 THR A 293       7.801 -12.045  21.355  1.00 89.15           H
ATOM   4463  HN  THR A 293       3.331 -12.391  20.982  1.00 89.15           H
ATOM   4464  N   ASN A 294       4.662 -13.288  18.150  1.00 91.27           N
ATOM   4465  CA  ASN A 294       4.931 -13.955  16.888  1.00 91.27           C
ATOM   4466  C   ASN A 294       4.166 -13.246  15.769  1.00 91.27           C
ATOM   4467  O   ASN A 294       4.678 -13.094  14.661  1.00 91.27           O
ATOM   4468  HA  ASN A 294       6.011 -13.896  16.756  1.00 91.27           H
ATOM   4469  CB  ASN A 294       4.469 -15.413  16.925  1.00 91.27           C
ATOM   4470 1HB  ASN A 294       3.463 -15.469  17.342  1.00 91.27           H
ATOM   4471 2HB  ASN A 294       4.416 -15.808  15.911  1.00 91.27           H
ATOM   4472  CG  ASN A 294       5.422 -16.269  17.762  1.00 91.27           C
ATOM   4473  OD1 ASN A 294       6.563 -15.913  18.009  1.00 91.27           O
ATOM   4474  ND2 ASN A 294       4.892 -17.414  18.184  1.00 91.27           N
ATOM   4475 1HD2 ASN A 294       3.949 -17.646  17.946  1.00 91.27           H
ATOM   4476 2HD2 ASN A 294       5.437 -18.042  18.738  1.00 91.27           H
ATOM   4477  HN  ASN A 294       4.179 -13.844  18.827  1.00 91.27           H
ATOM   4478  N   ILE A 295       2.951 -12.830  16.097  1.00 91.60           N
ATOM   4479  CA  ILE A 295       2.104 -12.156  15.128  1.00 91.60           C
ATOM   4480  C   ILE A 295       2.761 -10.839  14.712  1.00 91.60           C
ATOM   4481  O   ILE A 295       2.755 -10.483  13.534  1.00 91.60           O
ATOM   4482  HA  ILE A 295       2.034 -12.799  14.251  1.00 91.60           H
ATOM   4483  CB  ILE A 295       0.687 -11.988  15.681  1.00 91.60           C
ATOM   4484  HB  ILE A 295       0.761 -11.641  16.712  1.00 91.60           H
ATOM   4485  CG1 ILE A 295      -0.054 -13.327  15.707  1.00 91.60           C
ATOM   4486 1HG1 ILE A 295      -0.247 -13.659  14.687  1.00 91.60           H
ATOM   4487 2HG1 ILE A 295       0.574 -14.085  16.175  1.00 91.60           H
ATOM   4488  CG2 ILE A 295      -0.084 -10.922  14.900  1.00 91.60           C
ATOM   4489 1HG2 ILE A 295       0.437  -9.967  14.978  1.00 91.60           H
ATOM   4490 2HG2 ILE A 295      -0.150 -11.215  13.853  1.00 91.60           H
ATOM   4491 3HG2 ILE A 295      -1.087 -10.823  15.314  1.00 91.60           H
ATOM   4492  CD1 ILE A 295      -1.375 -13.208  16.469  1.00 91.60           C
ATOM   4493 1HD1 ILE A 295      -1.176 -12.899  17.495  1.00 91.60           H
ATOM   4494 2HD1 ILE A 295      -2.009 -12.467  15.983  1.00 91.60           H
ATOM   4495 3HD1 ILE A 295      -1.881 -14.173  16.472  1.00 91.60           H
ATOM   4496  HN  ILE A 295       2.546 -12.947  17.004  1.00 91.60           H
ATOM   4497  N   ASP A 296       3.312 -10.150  15.701  1.00 92.72           N
ATOM   4498  CA  ASP A 296       3.914  -8.849  15.462  1.00 92.72           C
ATOM   4499  C   ASP A 296       5.130  -9.014  14.550  1.00 92.72           C
ATOM   4500  O   ASP A 296       5.364  -8.191  13.666  1.00 92.72           O
ATOM   4501  HA  ASP A 296       3.127  -8.249  15.004  1.00 92.72           H
ATOM   4502  CB  ASP A 296       4.387  -8.213  16.771  1.00 92.72           C
ATOM   4503 1HB  ASP A 296       4.950  -8.944  17.352  1.00 92.72           H
ATOM   4504 2HB  ASP A 296       5.065  -7.388  16.554  1.00 92.72           H
ATOM   4505  CG  ASP A 296       3.202  -7.704  17.594  1.00 92.72           C
ATOM   4506  OD1 ASP A 296       2.122  -7.532  16.987  1.00 92.72           O
ATOM   4507  OD2 ASP A 296       3.402  -7.498  18.810  1.00 92.72           O
ATOM   4508  HN  ASP A 296       3.351 -10.467  16.648  1.00 92.72           H
ATOM   4509  N   ILE A 297       5.873 -10.084  14.795  1.00 91.84           N
ATOM   4510  CA  ILE A 297       7.045 -10.382  13.988  1.00 91.84           C
ATOM   4511  C   ILE A 297       6.606 -10.699  12.557  1.00 91.84           C
ATOM   4512  O   ILE A 297       7.199 -10.207  11.599  1.00 91.84           O
ATOM   4513  HA  ILE A 297       7.665  -9.485  13.968  1.00 91.84           H
ATOM   4514  CB  ILE A 297       7.874 -11.491  14.638  1.00 91.84           C
ATOM   4515  HB  ILE A 297       7.205 -12.313  14.892  1.00 91.84           H
ATOM   4516  CG1 ILE A 297       8.512 -11.007  15.942  1.00 91.84           C
ATOM   4517 1HG1 ILE A 297       9.267 -10.252  15.724  1.00 91.84           H
ATOM   4518 2HG1 ILE A 297       7.755 -10.530  16.565  1.00 91.84           H
ATOM   4519  CG2 ILE A 297       8.915 -12.041  13.661  1.00 91.84           C
ATOM   4520 1HG2 ILE A 297       8.411 -12.449  12.785  1.00 91.84           H
ATOM   4521 2HG2 ILE A 297       9.585 -11.238  13.354  1.00 91.84           H
ATOM   4522 3HG2 ILE A 297       9.491 -12.828  14.148  1.00 91.84           H
ATOM   4523  CD1 ILE A 297       9.150 -12.169  16.705  1.00 91.84           C
ATOM   4524 1HD1 ILE A 297       8.387 -12.911  16.943  1.00 91.84           H
ATOM   4525 2HD1 ILE A 297       9.923 -12.628  16.087  1.00 91.84           H
ATOM   4526 3HD1 ILE A 297       9.596 -11.798  17.627  1.00 91.84           H
ATOM   4527  HN  ILE A 297       5.687 -10.738  15.527  1.00 91.84           H
ATOM   4528  N   CYS A 298       5.571 -11.520  12.458  1.00 94.03           N
ATOM   4529  CA  CYS A 298       5.044 -11.907  11.161  1.00 94.03           C
ATOM   4530  C   CYS A 298       4.618 -10.638  10.418  1.00 94.03           C
ATOM   4531  O   CYS A 298       4.827 -10.521   9.212  1.00 94.03           O
ATOM   4532  HA  CYS A 298       5.852 -12.412  10.632  1.00 94.03           H
ATOM   4533  CB  CYS A 298       3.892 -12.905  11.292  1.00 94.03           C
ATOM   4534 1HB  CYS A 298       3.194 -12.569  12.060  1.00 94.03           H
ATOM   4535 2HB  CYS A 298       3.335 -12.956  10.356  1.00 94.03           H
ATOM   4536  SG  CYS A 298       4.543 -14.560  11.722  1.00 94.03           S
ATOM   4537  HG  CYS A 298       4.756 -14.295  13.008  1.00 94.03           H
ATOM   4538  HN  CYS A 298       5.096 -11.918  13.243  1.00 94.03           H
ATOM   4539  N   PHE A 299       4.028  -9.720  11.170  1.00 93.43           N
ATOM   4540  CA  PHE A 299       3.567  -8.467  10.597  1.00 93.43           C
ATOM   4541  C   PHE A 299       4.729  -7.686   9.980  1.00 93.43           C
ATOM   4542  O   PHE A 299       4.620  -7.184   8.862  1.00 93.43           O
ATOM   4543  HA  PHE A 299       2.844  -8.714   9.820  1.00 93.43           H
ATOM   4544  CB  PHE A 299       2.967  -7.647  11.741  1.00 93.43           C
ATOM   4545 1HB  PHE A 299       2.160  -8.218  12.200  1.00 93.43           H
ATOM   4546 2HB  PHE A 299       3.728  -7.499  12.507  1.00 93.43           H
ATOM   4547  CG  PHE A 299       2.425  -6.282  11.310  1.00 93.43           C
ATOM   4548  CD1 PHE A 299       3.176  -5.163  11.496  1.00 93.43           C
ATOM   4549  HD1 PHE A 299       4.163  -5.239  11.952  1.00 93.43           H
ATOM   4550  CD2 PHE A 299       1.193  -6.188  10.742  1.00 93.43           C
ATOM   4551  HD2 PHE A 299       0.592  -7.085  10.593  1.00 93.43           H
ATOM   4552  CE1 PHE A 299       2.673  -3.897  11.097  1.00 93.43           C
ATOM   4553  HE1 PHE A 299       3.274  -3.000  11.246  1.00 93.43           H
ATOM   4554  CE2 PHE A 299       0.691  -4.922  10.342  1.00 93.43           C
ATOM   4555  HE2 PHE A 299      -0.297  -4.846   9.887  1.00 93.43           H
ATOM   4556  CZ  PHE A 299       1.441  -3.803  10.528  1.00 93.43           C
ATOM   4557  HZ  PHE A 299       1.055  -2.831  10.221  1.00 93.43           H
ATOM   4558  HN  PHE A 299       3.865  -9.822  12.151  1.00 93.43           H
ATOM   4559  N   GLN A 300       5.815  -7.607  10.735  1.00 89.78           N
ATOM   4560  CA  GLN A 300       6.978  -6.855  10.298  1.00 89.78           C
ATOM   4561  C   GLN A 300       7.490  -7.398   8.962  1.00 89.78           C
ATOM   4562  O   GLN A 300       7.763  -6.632   8.040  1.00 89.78           O
ATOM   4563  HA  GLN A 300       6.629  -5.830  10.171  1.00 89.78           H
ATOM   4564  CB  GLN A 300       8.079  -6.881  11.359  1.00 89.78           C
ATOM   4565 1HB  GLN A 300       8.254  -7.907  11.682  1.00 89.78           H
ATOM   4566 2HB  GLN A 300       9.013  -6.519  10.929  1.00 89.78           H
ATOM   4567  CG  GLN A 300       7.700  -6.019  12.565  1.00 89.78           C
ATOM   4568 1HG  GLN A 300       7.468  -5.007  12.234  1.00 89.78           H
ATOM   4569 2HG  GLN A 300       6.798  -6.417  13.031  1.00 89.78           H
ATOM   4570  CD  GLN A 300       8.835  -5.979  13.590  1.00 89.78           C
ATOM   4571  OE1 GLN A 300       9.995  -5.792  13.262  1.00 89.78           O
ATOM   4572  NE2 GLN A 300       8.437  -6.166  14.845  1.00 89.78           N
ATOM   4573 1HE2 GLN A 300       7.469  -6.314  15.046  1.00 89.78           H
ATOM   4574 2HE2 GLN A 300       9.107  -6.157  15.588  1.00 89.78           H
ATOM   4575  HN  GLN A 300       5.907  -8.046  11.629  1.00 89.78           H
ATOM   4576  N   VAL A 301       7.606  -8.717   8.902  1.00 94.67           N
ATOM   4577  CA  VAL A 301       8.193  -9.364   7.741  1.00 94.67           C
ATOM   4578  C   VAL A 301       7.302  -9.120   6.521  1.00 94.67           C
ATOM   4579  O   VAL A 301       7.779  -8.671   5.480  1.00 94.67           O
ATOM   4580  HA  VAL A 301       9.165  -8.903   7.564  1.00 94.67           H
ATOM   4581  CB  VAL A 301       8.419 -10.850   8.029  1.00 94.67           C
ATOM   4582  HB  VAL A 301       7.461 -11.286   8.310  1.00 94.67           H
ATOM   4583  CG1 VAL A 301       8.921 -11.580   6.781  1.00 94.67           C
ATOM   4584 1HG1 VAL A 301       8.183 -11.486   5.984  1.00 94.67           H
ATOM   4585 2HG1 VAL A 301       9.863 -11.139   6.456  1.00 94.67           H
ATOM   4586 3HG1 VAL A 301       9.073 -12.633   7.014  1.00 94.67           H
ATOM   4587  CG2 VAL A 301       9.385 -11.040   9.201  1.00 94.67           C
ATOM   4588 1HG2 VAL A 301      10.343 -10.581   8.960  1.00 94.67           H
ATOM   4589 2HG2 VAL A 301       8.970 -10.571  10.093  1.00 94.67           H
ATOM   4590 3HG2 VAL A 301       9.528 -12.105   9.384  1.00 94.67           H
ATOM   4591  HN  VAL A 301       7.307  -9.338   9.626  1.00 94.67           H
ATOM   4592  N   THR A 302       6.025  -9.427   6.691  1.00 93.70           N
ATOM   4593  CA  THR A 302       5.093  -9.393   5.576  1.00 93.70           C
ATOM   4594  C   THR A 302       4.909  -7.957   5.079  1.00 93.70           C
ATOM   4595  O   THR A 302       4.733  -7.729   3.883  1.00 93.70           O
ATOM   4596  HA  THR A 302       5.520  -9.964   4.753  1.00 93.70           H
ATOM   4597  CB  THR A 302       3.788 -10.050   6.031  1.00 93.70           C
ATOM   4598  HB  THR A 302       3.040 -10.019   5.239  1.00 93.70           H
ATOM   4599  OG1 THR A 302       3.446  -9.353   7.226  1.00 93.70           O
ATOM   4600  HG1 THR A 302       3.719  -9.890   8.025  1.00 93.70           H
ATOM   4601  CG2 THR A 302       3.988 -11.496   6.487  1.00 93.70           C
ATOM   4602 1HG2 THR A 302       4.686 -11.520   7.324  1.00 93.70           H
ATOM   4603 2HG2 THR A 302       4.391 -12.085   5.662  1.00 93.70           H
ATOM   4604 3HG2 THR A 302       3.032 -11.915   6.799  1.00 93.70           H
ATOM   4605  HN  THR A 302       5.625  -9.695   7.567  1.00 93.70           H
ATOM   4606  N   GLN A 303       4.957  -7.028   6.022  1.00 90.35           N
ATOM   4607  CA  GLN A 303       4.835  -5.618   5.690  1.00 90.35           C
ATOM   4608  C   GLN A 303       6.008  -5.176   4.812  1.00 90.35           C
ATOM   4609  O   GLN A 303       5.822  -4.432   3.851  1.00 90.35           O
ATOM   4610  HA  GLN A 303       3.902  -5.532   5.132  1.00 90.35           H
ATOM   4611  CB  GLN A 303       4.744  -4.763   6.955  1.00 90.35           C
ATOM   4612 1HB  GLN A 303       3.883  -5.073   7.547  1.00 90.35           H
ATOM   4613 2HB  GLN A 303       5.628  -4.923   7.571  1.00 90.35           H
ATOM   4614  CG  GLN A 303       4.621  -3.278   6.605  1.00 90.35           C
ATOM   4615 1HG  GLN A 303       5.560  -2.922   6.182  1.00 90.35           H
ATOM   4616 2HG  GLN A 303       3.855  -3.143   5.841  1.00 90.35           H
ATOM   4617  CD  GLN A 303       4.266  -2.451   7.843  1.00 90.35           C
ATOM   4618  OE1 GLN A 303       5.073  -2.241   8.733  1.00 90.35           O
ATOM   4619  NE2 GLN A 303       3.017  -1.995   7.848  1.00 90.35           N
ATOM   4620 1HE2 GLN A 303       2.405  -2.204   7.085  1.00 90.35           H
ATOM   4621 2HE2 GLN A 303       2.689  -1.443   8.615  1.00 90.35           H
ATOM   4622  HN  GLN A 303       5.075  -7.224   6.995  1.00 90.35           H
ATOM   4623  N   THR A 304       7.189  -5.654   5.174  1.00 92.17           N
ATOM   4624  CA  THR A 304       8.399  -5.277   4.464  1.00 92.17           C
ATOM   4625  C   THR A 304       8.343  -5.771   3.017  1.00 92.17           C
ATOM   4626  O   THR A 304       8.690  -5.037   2.093  1.00 92.17           O
ATOM   4627  HA  THR A 304       8.452  -4.189   4.428  1.00 92.17           H
ATOM   4628  CB  THR A 304       9.596  -5.821   5.246  1.00 92.17           C
ATOM   4629  HB  THR A 304       9.602  -6.911   5.240  1.00 92.17           H
ATOM   4630  OG1 THR A 304       9.477  -5.213   6.529  1.00 92.17           O
ATOM   4631  HG1 THR A 304       9.063  -5.855   7.175  1.00 92.17           H
ATOM   4632  CG2 THR A 304      10.931  -5.301   4.709  1.00 92.17           C
ATOM   4633 1HG2 THR A 304      10.952  -4.214   4.778  1.00 92.17           H
ATOM   4634 2HG2 THR A 304      11.046  -5.602   3.668  1.00 92.17           H
ATOM   4635 3HG2 THR A 304      11.747  -5.718   5.300  1.00 92.17           H
ATOM   4636  HN  THR A 304       7.327  -6.287   5.937  1.00 92.17           H
ATOM   4637  N   ILE A 305       7.905  -7.012   2.865  1.00 92.47           N
ATOM   4638  CA  ILE A 305       7.771  -7.603   1.544  1.00 92.47           C
ATOM   4639  C   ILE A 305       6.841  -6.735   0.694  1.00 92.47           C
ATOM   4640  O   ILE A 305       7.080  -6.545  -0.497  1.00 92.47           O
ATOM   4641  HA  ILE A 305       8.759  -7.602   1.085  1.00 92.47           H
ATOM   4642  CB  ILE A 305       7.323  -9.062   1.653  1.00 92.47           C
ATOM   4643  HB  ILE A 305       6.442  -9.102   2.294  1.00 92.47           H
ATOM   4644  CG1 ILE A 305       8.403  -9.920   2.314  1.00 92.47           C
ATOM   4645 1HG1 ILE A 305       9.225 -10.078   1.616  1.00 92.47           H
ATOM   4646 2HG1 ILE A 305       8.813  -9.393   3.176  1.00 92.47           H
ATOM   4647  CG2 ILE A 305       6.912  -9.612   0.285  1.00 92.47           C
ATOM   4648 1HG2 ILE A 305       6.086  -9.021  -0.111  1.00 92.47           H
ATOM   4649 2HG2 ILE A 305       7.759  -9.556  -0.398  1.00 92.47           H
ATOM   4650 3HG2 ILE A 305       6.597 -10.650   0.391  1.00 92.47           H
ATOM   4651  CD1 ILE A 305       7.836 -11.270   2.757  1.00 92.47           C
ATOM   4652 1HD1 ILE A 305       7.031 -11.109   3.473  1.00 92.47           H
ATOM   4653 2HD1 ILE A 305       7.449 -11.804   1.889  1.00 92.47           H
ATOM   4654 3HD1 ILE A 305       8.625 -11.860   3.224  1.00 92.47           H
ATOM   4655  HN  ILE A 305       7.644  -7.610   3.624  1.00 92.47           H
ATOM   4656  N   ALA A 306       5.799  -6.232   1.340  1.00 92.75           N
ATOM   4657  CA  ALA A 306       4.807  -5.427   0.648  1.00 92.75           C
ATOM   4658  C   ALA A 306       5.465  -4.143   0.138  1.00 92.75           C
ATOM   4659  O   ALA A 306       5.129  -3.655  -0.941  1.00 92.75           O
ATOM   4660  HA  ALA A 306       4.447  -6.004  -0.204  1.00 92.75           H
ATOM   4661  CB  ALA A 306       3.632  -5.146   1.586  1.00 92.75           C
ATOM   4662 1HB  ALA A 306       3.182  -6.089   1.897  1.00 92.75           H
ATOM   4663 2HB  ALA A 306       3.988  -4.608   2.464  1.00 92.75           H
ATOM   4664 3HB  ALA A 306       2.888  -4.542   1.067  1.00 92.75           H
ATOM   4665  HN  ALA A 306       5.628  -6.366   2.316  1.00 92.75           H
ATOM   4666  N   PHE A 307       6.390  -3.632   0.936  1.00 91.05           N
ATOM   4667  CA  PHE A 307       7.042  -2.373   0.617  1.00 91.05           C
ATOM   4668  C   PHE A 307       8.005  -2.537  -0.560  1.00 91.05           C
ATOM   4669  O   PHE A 307       8.201  -1.607  -1.340  1.00 91.05           O
ATOM   4670  HA  PHE A 307       6.260  -1.663   0.348  1.00 91.05           H
ATOM   4671  CB  PHE A 307       7.836  -1.954   1.856  1.00 91.05           C
ATOM   4672 1HB  PHE A 307       8.454  -2.791   2.179  1.00 91.05           H
ATOM   4673 2HB  PHE A 307       8.513  -1.144   1.584  1.00 91.05           H
ATOM   4674  CG  PHE A 307       6.965  -1.499   3.029  1.00 91.05           C
ATOM   4675  CD1 PHE A 307       5.622  -1.364   2.867  1.00 91.05           C
ATOM   4676  HD1 PHE A 307       5.165  -1.581   1.901  1.00 91.05           H
ATOM   4677  CD2 PHE A 307       7.535  -1.229   4.234  1.00 91.05           C
ATOM   4678  HD2 PHE A 307       8.612  -1.336   4.364  1.00 91.05           H
ATOM   4679  CE1 PHE A 307       4.814  -0.942   3.955  1.00 91.05           C
ATOM   4680  HE1 PHE A 307       3.737  -0.834   3.825  1.00 91.05           H
ATOM   4681  CE2 PHE A 307       6.727  -0.807   5.323  1.00 91.05           C
ATOM   4682  HE2 PHE A 307       7.184  -0.590   6.289  1.00 91.05           H
ATOM   4683  CZ  PHE A 307       5.384  -0.672   5.160  1.00 91.05           C
ATOM   4684  HZ  PHE A 307       4.763  -0.348   5.996  1.00 91.05           H
ATOM   4685  HN  PHE A 307       6.694  -4.062   1.786  1.00 91.05           H
ATOM   4686  N   PHE A 308       8.580  -3.727  -0.651  1.00 87.95           N
ATOM   4687  CA  PHE A 308       9.512  -4.028  -1.725  1.00 87.95           C
ATOM   4688  C   PHE A 308       8.834  -3.903  -3.091  1.00 87.95           C
ATOM   4689  O   PHE A 308       9.501  -3.679  -4.100  1.00 87.95           O
ATOM   4690  HA  PHE A 308      10.326  -3.306  -1.658  1.00 87.95           H
ATOM   4691  CB  PHE A 308       9.971  -5.474  -1.527  1.00 87.95           C
ATOM   4692 1HB  PHE A 308       9.197  -6.019  -0.987  1.00 87.95           H
ATOM   4693 2HB  PHE A 308      10.074  -5.948  -2.503  1.00 87.95           H
ATOM   4694  CG  PHE A 308      11.293  -5.609  -0.768  1.00 87.95           C
ATOM   4695  CD1 PHE A 308      12.471  -5.380  -1.409  1.00 87.95           C
ATOM   4696  HD1 PHE A 308      12.473  -5.101  -2.463  1.00 87.95           H
ATOM   4697  CD2 PHE A 308      11.290  -5.957   0.546  1.00 87.95           C
ATOM   4698  HD2 PHE A 308      10.346  -6.140   1.060  1.00 87.95           H
ATOM   4699  CE1 PHE A 308      13.698  -5.506  -0.705  1.00 87.95           C
ATOM   4700  HE1 PHE A 308      14.642  -5.323  -1.218  1.00 87.95           H
ATOM   4701  CE2 PHE A 308      12.517  -6.082   1.250  1.00 87.95           C
ATOM   4702  HE2 PHE A 308      12.515  -6.361   2.304  1.00 87.95           H
ATOM   4703  CZ  PHE A 308      13.695  -5.854   0.610  1.00 87.95           C
ATOM   4704  HZ  PHE A 308      14.637  -5.950   1.150  1.00 87.95           H
ATOM   4705  HN  PHE A 308       8.418  -4.477  -0.010  1.00 87.95           H
ATOM   4706  N   HIS A 309       7.518  -4.053  -3.079  1.00 81.26           N
ATOM   4707  CA  HIS A 309       6.745  -3.984  -4.307  1.00 81.26           C
ATOM   4708  C   HIS A 309       6.952  -2.619  -4.967  1.00 81.26           C
ATOM   4709  O   HIS A 309       7.000  -2.518  -6.192  1.00 81.26           O
ATOM   4710  HA  HIS A 309       7.136  -4.759  -4.966  1.00 81.26           H
ATOM   4711  CB  HIS A 309       5.272  -4.297  -4.041  1.00 81.26           C
ATOM   4712 1HB  HIS A 309       5.188  -5.321  -3.678  1.00 81.26           H
ATOM   4713 2HB  HIS A 309       4.911  -3.646  -3.244  1.00 81.26           H
ATOM   4714  CG  HIS A 309       4.381  -4.132  -5.249  1.00 81.26           C
ATOM   4715  ND1 HIS A 309       3.673  -2.970  -5.505  1.00 81.26           N
ATOM   4716  HD1 HIS A 309       3.676  -2.146  -4.939  1.00 81.26           H
ATOM   4717  CD2 HIS A 309       4.090  -4.992  -6.267  1.00 81.26           C
ATOM   4718  HD2 HIS A 309       4.482  -6.003  -6.377  1.00 81.26           H
ATOM   4719  CE1 HIS A 309       2.991  -3.136  -6.629  1.00 81.26           C
ATOM   4720  HE1 HIS A 309       2.337  -2.399  -7.096  1.00 81.26           H
ATOM   4721  NE2 HIS A 309       3.251  -4.390  -7.099  1.00 81.26           N
ATOM   4722  HN  HIS A 309       6.981  -4.218  -2.251  1.00 81.26           H
ATOM   4723  N   SER A 310       7.067  -1.602  -4.126  1.00 85.51           N
ATOM   4724  CA  SER A 310       7.116  -0.232  -4.609  1.00 85.51           C
ATOM   4725  C   SER A 310       8.418   0.006  -5.376  1.00 85.51           C
ATOM   4726  O   SER A 310       8.493   0.901  -6.217  1.00 85.51           O
ATOM   4727  HA  SER A 310       6.257  -0.129  -5.272  1.00 85.51           H
ATOM   4728  CB  SER A 310       6.991   0.764  -3.455  1.00 85.51           C
ATOM   4729 1HB  SER A 310       7.754   0.549  -2.706  1.00 85.51           H
ATOM   4730 2HB  SER A 310       7.182   1.772  -3.823  1.00 85.51           H
ATOM   4731  OG  SER A 310       5.703   0.717  -2.846  1.00 85.51           O
ATOM   4732  HG  SER A 310       5.028   1.151  -3.443  1.00 85.51           H
ATOM   4733  HN  SER A 310       7.127  -1.702  -3.132  1.00 85.51           H
ATOM   4734  N   CYS A 311       9.412  -0.812  -5.060  1.00 88.34           N
ATOM   4735  CA  CYS A 311      10.709  -0.698  -5.706  1.00 88.34           C
ATOM   4736  C   CYS A 311      10.752  -1.686  -6.873  1.00 88.34           C
ATOM   4737  O   CYS A 311      11.612  -1.583  -7.747  1.00 88.34           O
ATOM   4738  HA  CYS A 311      10.791   0.328  -6.064  1.00 88.34           H
ATOM   4739  CB  CYS A 311      11.855  -0.930  -4.719  1.00 88.34           C
ATOM   4740 1HB  CYS A 311      12.790  -0.564  -5.142  1.00 88.34           H
ATOM   4741 2HB  CYS A 311      11.677  -0.366  -3.803  1.00 88.34           H
ATOM   4742  SG  CYS A 311      11.999  -2.714  -4.335  1.00 88.34           S
ATOM   4743  HG  CYS A 311      13.044  -2.597  -3.521  1.00 88.34           H
ATOM   4744  HN  CYS A 311       9.342  -1.539  -4.378  1.00 88.34           H
ATOM   4745  N   LEU A 312       9.814  -2.622  -6.850  1.00 86.22           N
ATOM   4746  CA  LEU A 312       9.832  -3.723  -7.798  1.00 86.22           C
ATOM   4747  C   LEU A 312       9.245  -3.252  -9.131  1.00 86.22           C
ATOM   4748  O   LEU A 312       9.694  -3.675 -10.195  1.00 86.22           O
ATOM   4749  HA  LEU A 312      10.874  -3.999  -7.958  1.00 86.22           H
ATOM   4750  CB  LEU A 312       9.123  -4.946  -7.212  1.00 86.22           C
ATOM   4751 1HB  LEU A 312       8.211  -4.611  -6.719  1.00 86.22           H
ATOM   4752 2HB  LEU A 312       8.821  -5.595  -8.034  1.00 86.22           H
ATOM   4753  CG  LEU A 312       9.934  -5.777  -6.215  1.00 86.22           C
ATOM   4754  HG  LEU A 312      10.270  -5.117  -5.415  1.00 86.22           H
ATOM   4755  CD1 LEU A 312       9.067  -6.862  -5.573  1.00 86.22           C
ATOM   4756 1HD1 LEU A 312       8.234  -6.397  -5.046  1.00 86.22           H
ATOM   4757 2HD1 LEU A 312       8.681  -7.524  -6.348  1.00 86.22           H
ATOM   4758 3HD1 LEU A 312       9.668  -7.437  -4.869  1.00 86.22           H
ATOM   4759  CD2 LEU A 312      11.185  -6.359  -6.876  1.00 86.22           C
ATOM   4760 1HD2 LEU A 312      10.892  -6.999  -7.708  1.00 86.22           H
ATOM   4761 2HD2 LEU A 312      11.812  -5.547  -7.245  1.00 86.22           H
ATOM   4762 3HD2 LEU A 312      11.743  -6.944  -6.145  1.00 86.22           H
ATOM   4763  HN  LEU A 312       9.054  -2.636  -6.200  1.00 86.22           H
ATOM   4764  N   ASN A 313       8.250  -2.383  -9.028  1.00 81.86           N
ATOM   4765  CA  ASN A 313       7.484  -1.982 -10.196  1.00 81.86           C
ATOM   4766  C   ASN A 313       8.441  -1.501 -11.289  1.00 81.86           C
ATOM   4767  O   ASN A 313       8.421  -2.014 -12.406  1.00 81.86           O
ATOM   4768  HA  ASN A 313       6.926  -2.870 -10.492  1.00 81.86           H
ATOM   4769  CB  ASN A 313       6.532  -0.831  -9.862  1.00 81.86           C
ATOM   4770 1HB  ASN A 313       7.024  -0.133  -9.184  1.00 81.86           H
ATOM   4771 2HB  ASN A 313       6.291  -0.279 -10.770  1.00 81.86           H
ATOM   4772  CG  ASN A 313       5.245  -1.353  -9.219  1.00 81.86           C
ATOM   4773  OD1 ASN A 313       4.820  -2.475  -9.443  1.00 81.86           O
ATOM   4774  ND2 ASN A 313       4.652  -0.480  -8.411  1.00 81.86           N
ATOM   4775 1HD2 ASN A 313       5.054   0.425  -8.270  1.00 81.86           H
ATOM   4776 2HD2 ASN A 313       3.803  -0.728  -7.943  1.00 81.86           H
ATOM   4777  HN  ASN A 313       7.967  -1.955  -8.170  1.00 81.86           H
ATOM   4778  N   PRO A 314       9.293  -0.512 -10.988  1.00 83.22           N
ATOM   4779  CA  PRO A 314      10.194   0.043 -12.002  1.00 83.22           C
ATOM   4780  C   PRO A 314      11.013  -1.033 -12.696  1.00 83.22           C
ATOM   4781  O   PRO A 314      11.211  -0.982 -13.908  1.00 83.22           O
ATOM   4782  HA  PRO A 314       9.617   0.518 -12.795  1.00 83.22           H
ATOM   4783  CB  PRO A 314      11.078   1.009 -11.211  1.00 83.22           C
ATOM   4784 1HB  PRO A 314      11.988   0.524 -10.859  1.00 83.22           H
ATOM   4785 2HB  PRO A 314      11.387   1.859 -11.820  1.00 83.22           H
ATOM   4786  CG  PRO A 314      10.185   1.440 -10.054  1.00 83.22           C
ATOM   4787 1HG  PRO A 314      10.764   1.840  -9.222  1.00 83.22           H
ATOM   4788 2HG  PRO A 314       9.490   2.226 -10.350  1.00 83.22           H
ATOM   4789  CD  PRO A 314       9.466   0.153  -9.683  1.00 83.22           C
ATOM   4790 1HD  PRO A 314      10.055  -0.457  -8.998  1.00 83.22           H
ATOM   4791 2HD  PRO A 314       8.513   0.348  -9.192  1.00 83.22           H
ATOM   4792  N   VAL A 315      11.473  -1.987 -11.900  1.00 83.86           N
ATOM   4793  CA  VAL A 315      12.336  -3.038 -12.412  1.00 83.86           C
ATOM   4794  C   VAL A 315      11.557  -3.888 -13.417  1.00 83.86           C
ATOM   4795  O   VAL A 315      12.091  -4.274 -14.456  1.00 83.86           O
ATOM   4796  HA  VAL A 315      13.167  -2.558 -12.929  1.00 83.86           H
ATOM   4797  CB  VAL A 315      12.908  -3.857 -11.253  1.00 83.86           C
ATOM   4798  HB  VAL A 315      12.072  -4.301 -10.712  1.00 83.86           H
ATOM   4799  CG1 VAL A 315      13.792  -4.994 -11.769  1.00 83.86           C
ATOM   4800 1HG1 VAL A 315      13.201  -5.654 -12.405  1.00 83.86           H
ATOM   4801 2HG1 VAL A 315      14.619  -4.579 -12.345  1.00 83.86           H
ATOM   4802 3HG1 VAL A 315      14.185  -5.561 -10.925  1.00 83.86           H
ATOM   4803  CG2 VAL A 315      13.678  -2.964 -10.278  1.00 83.86           C
ATOM   4804 1HG2 VAL A 315      14.501  -2.478 -10.802  1.00 83.86           H
ATOM   4805 2HG2 VAL A 315      13.007  -2.206  -9.873  1.00 83.86           H
ATOM   4806 3HG2 VAL A 315      14.073  -3.572  -9.464  1.00 83.86           H
ATOM   4807  HN  VAL A 315      11.265  -2.050 -10.924  1.00 83.86           H
ATOM   4808  N   LEU A 316      10.305  -4.154 -13.074  1.00 83.07           N
ATOM   4809  CA  LEU A 316       9.460  -4.987 -13.913  1.00 83.07           C
ATOM   4810  C   LEU A 316       9.355  -4.360 -15.305  1.00 83.07           C
ATOM   4811  O   LEU A 316       9.399  -5.065 -16.311  1.00 83.07           O
ATOM   4812  HA  LEU A 316       9.947  -5.957 -14.007  1.00 83.07           H
ATOM   4813  CB  LEU A 316       8.106  -5.223 -13.241  1.00 83.07           C
ATOM   4814 1HB  LEU A 316       7.669  -4.255 -12.997  1.00 83.07           H
ATOM   4815 2HB  LEU A 316       7.442  -5.698 -13.964  1.00 83.07           H
ATOM   4816  CG  LEU A 316       8.126  -6.077 -11.972  1.00 83.07           C
ATOM   4817  HG  LEU A 316       8.818  -5.620 -11.264  1.00 83.07           H
ATOM   4818  CD1 LEU A 316       6.749  -6.102 -11.305  1.00 83.07           C
ATOM   4819 1HD1 LEU A 316       6.455  -5.087 -11.039  1.00 83.07           H
ATOM   4820 2HD1 LEU A 316       6.019  -6.522 -11.997  1.00 83.07           H
ATOM   4821 3HD1 LEU A 316       6.792  -6.716 -10.406  1.00 83.07           H
ATOM   4822  CD2 LEU A 316       8.647  -7.485 -12.266  1.00 83.07           C
ATOM   4823 1HD2 LEU A 316       7.999  -7.966 -13.000  1.00 83.07           H
ATOM   4824 2HD2 LEU A 316       9.660  -7.422 -12.662  1.00 83.07           H
ATOM   4825 3HD2 LEU A 316       8.651  -8.071 -11.347  1.00 83.07           H
ATOM   4826  HN  LEU A 316       9.869  -3.813 -12.241  1.00 83.07           H
ATOM   4827  N   TYR A 317       9.219  -3.042 -15.317  1.00 75.80           N
ATOM   4828  CA  TYR A 317       9.067  -2.317 -16.567  1.00 75.80           C
ATOM   4829  C   TYR A 317      10.316  -2.460 -17.439  1.00 75.80           C
ATOM   4830  O   TYR A 317      10.216  -2.550 -18.661  1.00 75.80           O
ATOM   4831  HA  TYR A 317       8.212  -2.737 -17.097  1.00 75.80           H
ATOM   4832  CB  TYR A 317       8.894  -0.846 -16.182  1.00 75.80           C
ATOM   4833 1HB  TYR A 317       9.777  -0.518 -15.635  1.00 75.80           H
ATOM   4834 2HB  TYR A 317       8.841  -0.248 -17.092  1.00 75.80           H
ATOM   4835  CG  TYR A 317       7.652  -0.567 -15.333  1.00 75.80           C
ATOM   4836  CD1 TYR A 317       6.548  -1.389 -15.433  1.00 75.80           C
ATOM   4837  HD1 TYR A 317       6.561  -2.237 -16.118  1.00 75.80           H
ATOM   4838  CD2 TYR A 317       7.637   0.506 -14.466  1.00 75.80           C
ATOM   4839  HD2 TYR A 317       8.509   1.156 -14.386  1.00 75.80           H
ATOM   4840  CE1 TYR A 317       5.380  -1.126 -14.633  1.00 75.80           C
ATOM   4841  HE1 TYR A 317       4.501  -1.767 -14.703  1.00 75.80           H
ATOM   4842  CE2 TYR A 317       6.469   0.769 -13.666  1.00 75.80           C
ATOM   4843  HE2 TYR A 317       6.443   1.614 -12.977  1.00 75.80           H
ATOM   4844  CZ  TYR A 317       5.398  -0.060 -13.789  1.00 75.80           C
ATOM   4845  OH  TYR A 317       4.294   0.188 -13.034  1.00 75.80           O
ATOM   4846  HH  TYR A 317       4.436   1.010 -12.482  1.00 75.80           H
ATOM   4847  HN  TYR A 317       9.211  -2.473 -14.494  1.00 75.80           H
ATOM   4848  N   VAL A 318      11.463  -2.478 -16.776  1.00 76.43           N
ATOM   4849  CA  VAL A 318      12.733  -2.546 -17.479  1.00 76.43           C
ATOM   4850  C   VAL A 318      12.845  -3.896 -18.190  1.00 76.43           C
ATOM   4851  O   VAL A 318      13.200  -3.955 -19.366  1.00 76.43           O
ATOM   4852  HA  VAL A 318      12.737  -1.754 -18.228  1.00 76.43           H
ATOM   4853  CB  VAL A 318      13.884  -2.285 -16.506  1.00 76.43           C
ATOM   4854  HB  VAL A 318      13.789  -2.987 -15.678  1.00 76.43           H
ATOM   4855  CG1 VAL A 318      15.236  -2.531 -17.178  1.00 76.43           C
ATOM   4856 1HG1 VAL A 318      15.291  -3.566 -17.515  1.00 76.43           H
ATOM   4857 2HG1 VAL A 318      15.343  -1.864 -18.033  1.00 76.43           H
ATOM   4858 3HG1 VAL A 318      16.037  -2.338 -16.464  1.00 76.43           H
ATOM   4859  CG2 VAL A 318      13.806  -0.868 -15.932  1.00 76.43           C
ATOM   4860 1HG2 VAL A 318      13.864  -0.144 -16.744  1.00 76.43           H
ATOM   4861 2HG2 VAL A 318      12.864  -0.743 -15.400  1.00 76.43           H
ATOM   4862 3HG2 VAL A 318      14.637  -0.709 -15.244  1.00 76.43           H
ATOM   4863  HN  VAL A 318      11.533  -2.446 -15.779  1.00 76.43           H
ATOM   4864  N   PHE A 319      12.536  -4.948 -17.446  1.00 75.16           N
ATOM   4865  CA  PHE A 319      12.760  -6.299 -17.931  1.00 75.16           C
ATOM   4866  C   PHE A 319      11.656  -6.723 -18.901  1.00 75.16           C
ATOM   4867  O   PHE A 319      11.927  -7.372 -19.910  1.00 75.16           O
ATOM   4868  HA  PHE A 319      13.719  -6.302 -18.450  1.00 75.16           H
ATOM   4869  CB  PHE A 319      12.733  -7.223 -16.711  1.00 75.16           C
ATOM   4870 1HB  PHE A 319      11.938  -6.898 -16.040  1.00 75.16           H
ATOM   4871 2HB  PHE A 319      12.482  -8.232 -17.038  1.00 75.16           H
ATOM   4872  CG  PHE A 319      14.051  -7.267 -15.935  1.00 75.16           C
ATOM   4873  CD1 PHE A 319      15.141  -7.871 -16.479  1.00 75.16           C
ATOM   4874  HD1 PHE A 319      15.076  -8.324 -17.468  1.00 75.16           H
ATOM   4875  CD2 PHE A 319      14.132  -6.702 -14.700  1.00 75.16           C
ATOM   4876  HD2 PHE A 319      13.258  -6.217 -14.264  1.00 75.16           H
ATOM   4877  CE1 PHE A 319      16.364  -7.912 -15.758  1.00 75.16           C
ATOM   4878  HE1 PHE A 319      17.237  -8.396 -16.194  1.00 75.16           H
ATOM   4879  CE2 PHE A 319      15.355  -6.743 -13.980  1.00 75.16           C
ATOM   4880  HE2 PHE A 319      15.420  -6.290 -12.990  1.00 75.16           H
ATOM   4881  CZ  PHE A 319      16.445  -7.347 -14.524  1.00 75.16           C
ATOM   4882  HZ  PHE A 319      17.384  -7.378 -13.971  1.00 75.16           H
ATOM   4883  HN  PHE A 319      12.141  -4.888 -16.529  1.00 75.16           H
ATOM   4884  N   VAL A 320      10.434  -6.340 -18.562  1.00 77.52           N
ATOM   4885  CA  VAL A 320       9.266  -6.871 -19.243  1.00 77.52           C
ATOM   4886  C   VAL A 320       8.840  -5.901 -20.347  1.00 77.52           C
ATOM   4887  O   VAL A 320       8.263  -6.314 -21.352  1.00 77.52           O
ATOM   4888  HA  VAL A 320       9.555  -7.818 -19.700  1.00 77.52           H
ATOM   4889  CB  VAL A 320       8.153  -7.153 -18.232  1.00 77.52           C
ATOM   4890  HB  VAL A 320       7.793  -6.196 -17.855  1.00 77.52           H
ATOM   4891  CG1 VAL A 320       6.976  -7.869 -18.897  1.00 77.52           C
ATOM   4892 1HG1 VAL A 320       6.574  -7.243 -19.695  1.00 77.52           H
ATOM   4893 2HG1 VAL A 320       7.316  -8.816 -19.315  1.00 77.52           H
ATOM   4894 3HG1 VAL A 320       6.199  -8.057 -18.156  1.00 77.52           H
ATOM   4895  CG2 VAL A 320       8.683  -7.957 -17.043  1.00 77.52           C
ATOM   4896 1HG2 VAL A 320       9.082  -8.908 -17.397  1.00 77.52           H
ATOM   4897 2HG2 VAL A 320       9.473  -7.394 -16.546  1.00 77.52           H
ATOM   4898 3HG2 VAL A 320       7.871  -8.143 -16.340  1.00 77.52           H
ATOM   4899  HN  VAL A 320      10.237  -5.680 -17.837  1.00 77.52           H
ATOM   4900  N   GLY A 321       9.141  -4.630 -20.123  1.00 78.69           N
ATOM   4901  CA  GLY A 321       8.630  -3.577 -20.984  1.00 78.69           C
ATOM   4902  C   GLY A 321       9.595  -3.297 -22.138  1.00 78.69           C
ATOM   4903  O   GLY A 321      10.543  -2.528 -21.986  1.00 78.69           O
ATOM   4904 1HA  GLY A 321       7.657  -3.867 -21.381  1.00 78.69           H
ATOM   4905 2HA  GLY A 321       8.480  -2.668 -20.402  1.00 78.69           H
ATOM   4906  HN  GLY A 321       9.721  -4.317 -19.371  1.00 78.69           H
ATOM   4907  N   GLU A 322       9.319  -3.935 -23.266  1.00 68.62           N
ATOM   4908  CA  GLU A 322      10.034  -3.628 -24.493  1.00 68.62           C
ATOM   4909  C   GLU A 322       9.891  -2.143 -24.833  1.00 68.62           C
ATOM   4910  O   GLU A 322      10.877  -1.478 -25.147  1.00 68.62           O
ATOM   4911  HA  GLU A 322      11.078  -3.862 -24.286  1.00 68.62           H
ATOM   4912  CB  GLU A 322       9.543  -4.505 -25.647  1.00 68.62           C
ATOM   4913 1HB  GLU A 322       8.453  -4.536 -25.647  1.00 68.62           H
ATOM   4914 2HB  GLU A 322       9.964  -4.145 -26.586  1.00 68.62           H
ATOM   4915  CG  GLU A 322      10.025  -5.947 -25.484  1.00 68.62           C
ATOM   4916 1HG  GLU A 322      11.112  -5.964 -25.401  1.00 68.62           H
ATOM   4917 2HG  GLU A 322       9.628  -6.364 -24.558  1.00 68.62           H
ATOM   4918  CD  GLU A 322       9.585  -6.810 -26.668  1.00 68.62           C
ATOM   4919  OE1 GLU A 322       9.860  -8.028 -26.616  1.00 68.62           O
ATOM   4920  OE2 GLU A 322       8.983  -6.232 -27.599  1.00 68.62           O
ATOM   4921  HN  GLU A 322       8.624  -4.649 -23.349  1.00 68.62           H
ATOM   4922  N   ARG A 323       8.657  -1.668 -24.759  1.00 65.61           N
ATOM   4923  CA  ARG A 323       8.361  -0.293 -25.126  1.00 65.61           C
ATOM   4924  C   ARG A 323       9.086   0.674 -24.189  1.00 65.61           C
ATOM   4925  O   ARG A 323       9.651   1.671 -24.636  1.00 65.61           O
ATOM   4926  HA  ARG A 323       8.723  -0.194 -26.149  1.00 65.61           H
ATOM   4927  CB  ARG A 323       6.857  -0.019 -25.066  1.00 65.61           C
ATOM   4928 1HB  ARG A 323       6.329  -0.725 -25.707  1.00 65.61           H
ATOM   4929 2HB  ARG A 323       6.495  -0.178 -24.051  1.00 65.61           H
ATOM   4930  CG  ARG A 323       6.543   1.412 -25.508  1.00 65.61           C
ATOM   4931 1HG  ARG A 323       7.006   2.119 -24.820  1.00 65.61           H
ATOM   4932 2HG  ARG A 323       6.975   1.596 -26.492  1.00 65.61           H
ATOM   4933  CD  ARG A 323       5.033   1.652 -25.555  1.00 65.61           C
ATOM   4934 1HD  ARG A 323       4.581   1.033 -26.330  1.00 65.61           H
ATOM   4935 2HD  ARG A 323       4.580   1.357 -24.608  1.00 65.61           H
ATOM   4936  NE  ARG A 323       4.755   3.081 -25.824  1.00 65.61           N
ATOM   4937  HE  ARG A 323       5.472   3.623 -26.263  1.00 65.61           H
ATOM   4938  CZ  ARG A 323       3.604   3.693 -25.518  1.00 65.61           C
ATOM   4939  NH1 ARG A 323       2.609   3.016 -24.929  1.00 65.61           N
ATOM   4940 1HH1 ARG A 323       2.722   2.045 -24.716  1.00 65.61           H
ATOM   4941 2HH1 ARG A 323       1.752   3.480 -24.704  1.00 65.61           H
ATOM   4942  NH2 ARG A 323       3.462   4.994 -25.808  1.00 65.61           N
ATOM   4943 1HH2 ARG A 323       2.609   5.466 -25.586  1.00 65.61           H
ATOM   4944 2HH2 ARG A 323       4.210   5.492 -26.247  1.00 65.61           H
ATOM   4945  HN  ARG A 323       7.869  -2.203 -24.455  1.00 65.61           H
ATOM   4946  N   PHE A 324       9.047   0.346 -22.906  1.00 79.44           N
ATOM   4947  CA  PHE A 324       9.644   1.204 -21.896  1.00 79.44           C
ATOM   4948  C   PHE A 324      11.165   1.262 -22.055  1.00 79.44           C
ATOM   4949  O   PHE A 324      11.761   2.334 -21.963  1.00 79.44           O
ATOM   4950  HA  PHE A 324       9.228   2.202 -22.031  1.00 79.44           H
ATOM   4951  CB  PHE A 324       9.310   0.591 -20.534  1.00 79.44           C
ATOM   4952 1HB  PHE A 324       8.232   0.445 -20.468  1.00 79.44           H
ATOM   4953 2HB  PHE A 324       9.769  -0.396 -20.468  1.00 79.44           H
ATOM   4954  CG  PHE A 324       9.771   1.432 -19.343  1.00 79.44           C
ATOM   4955  CD1 PHE A 324      10.952   1.153 -18.729  1.00 79.44           C
ATOM   4956  HD1 PHE A 324      11.570   0.329 -19.087  1.00 79.44           H
ATOM   4957  CD2 PHE A 324       9.000   2.460 -18.897  1.00 79.44           C
ATOM   4958  HD2 PHE A 324       8.053   2.684 -19.388  1.00 79.44           H
ATOM   4959  CE1 PHE A 324      11.380   1.934 -17.623  1.00 79.44           C
ATOM   4960  HE1 PHE A 324      12.327   1.710 -17.132  1.00 79.44           H
ATOM   4961  CE2 PHE A 324       9.428   3.241 -17.791  1.00 79.44           C
ATOM   4962  HE2 PHE A 324       8.810   4.065 -17.433  1.00 79.44           H
ATOM   4963  CZ  PHE A 324      10.609   2.961 -17.177  1.00 79.44           C
ATOM   4964  HZ  PHE A 324      10.938   3.561 -16.329  1.00 79.44           H
ATOM   4965  HN  PHE A 324       8.619  -0.486 -22.554  1.00 79.44           H
ATOM   4966  N   ARG A 325      11.749   0.097 -22.292  1.00 76.38           N
ATOM   4967  CA  ARG A 325      13.185   0.005 -22.487  1.00 76.38           C
ATOM   4968  C   ARG A 325      13.627   0.930 -23.623  1.00 76.38           C
ATOM   4969  O   ARG A 325      14.623   1.640 -23.498  1.00 76.38           O
ATOM   4970  HA  ARG A 325      13.616   0.318 -21.536  1.00 76.38           H
ATOM   4971  CB  ARG A 325      13.607  -1.429 -22.814  1.00 76.38           C
ATOM   4972 1HB  ARG A 325      12.876  -1.883 -23.484  1.00 76.38           H
ATOM   4973 2HB  ARG A 325      14.561  -1.421 -23.341  1.00 76.38           H
ATOM   4974  CG  ARG A 325      13.729  -2.268 -21.540  1.00 76.38           C
ATOM   4975 1HG  ARG A 325      14.337  -1.737 -20.807  1.00 76.38           H
ATOM   4976 2HG  ARG A 325      12.743  -2.407 -21.096  1.00 76.38           H
ATOM   4977  CD  ARG A 325      14.356  -3.631 -21.840  1.00 76.38           C
ATOM   4978 1HD  ARG A 325      15.192  -3.513 -22.529  1.00 76.38           H
ATOM   4979 2HD  ARG A 325      14.757  -4.065 -20.924  1.00 76.38           H
ATOM   4980  NE  ARG A 325      13.342  -4.537 -22.426  1.00 76.38           N
ATOM   4981  HE  ARG A 325      12.379  -4.288 -22.327  1.00 76.38           H
ATOM   4982  CZ  ARG A 325      13.635  -5.669 -23.080  1.00 76.38           C
ATOM   4983  NH1 ARG A 325      14.910  -6.051 -23.242  1.00 76.38           N
ATOM   4984 1HH1 ARG A 325      15.650  -5.489 -22.873  1.00 76.38           H
ATOM   4985 2HH1 ARG A 325      15.120  -6.897 -23.732  1.00 76.38           H
ATOM   4986  NH2 ARG A 325      12.635  -6.413 -23.571  1.00 76.38           N
ATOM   4987 1HH2 ARG A 325      12.836  -7.261 -24.062  1.00 76.38           H
ATOM   4988 2HH2 ARG A 325      11.687  -6.121 -23.446  1.00 76.38           H
ATOM   4989  HN  ARG A 325      11.258  -0.773 -22.351  1.00 76.38           H
ATOM   4990  N   ARG A 326      12.863   0.892 -24.705  1.00 68.97           N
ATOM   4991  CA  ARG A 326      13.204   1.662 -25.889  1.00 68.97           C
ATOM   4992  C   ARG A 326      13.107   3.160 -25.594  1.00 68.97           C
ATOM   4993  O   ARG A 326      13.967   3.935 -26.010  1.00 68.97           O
ATOM   4994  HA  ARG A 326      14.229   1.374 -26.124  1.00 68.97           H
ATOM   4995  CB  ARG A 326      12.276   1.318 -27.056  1.00 68.97           C
ATOM   4996 1HB  ARG A 326      12.161   0.236 -27.127  1.00 68.97           H
ATOM   4997 2HB  ARG A 326      11.285   1.733 -26.872  1.00 68.97           H
ATOM   4998  CG  ARG A 326      12.827   1.865 -28.374  1.00 68.97           C
ATOM   4999 1HG  ARG A 326      12.918   2.950 -28.312  1.00 68.97           H
ATOM   5000 2HG  ARG A 326      13.829   1.470 -28.546  1.00 68.97           H
ATOM   5001  CD  ARG A 326      11.918   1.490 -29.546  1.00 68.97           C
ATOM   5002 1HD  ARG A 326      12.405   1.738 -30.489  1.00 68.97           H
ATOM   5003 2HD  ARG A 326      11.742   0.414 -29.551  1.00 68.97           H
ATOM   5004  NE  ARG A 326      10.630   2.211 -29.438  1.00 68.97           N
ATOM   5005  HE  ARG A 326      10.497   2.820 -28.656  1.00 68.97           H
ATOM   5006  CZ  ARG A 326       9.630   2.101 -30.324  1.00 68.97           C
ATOM   5007  NH1 ARG A 326       9.753   1.300 -31.392  1.00 68.97           N
ATOM   5008 1HH1 ARG A 326      10.596   0.780 -31.532  1.00 68.97           H
ATOM   5009 2HH1 ARG A 326       9.003   1.223 -32.048  1.00 68.97           H
ATOM   5010  NH2 ARG A 326       8.506   2.802 -30.126  1.00 68.97           N
ATOM   5011 1HH2 ARG A 326       7.751   2.731 -30.778  1.00 68.97           H
ATOM   5012 2HH2 ARG A 326       8.422   3.397 -29.327  1.00 68.97           H
ATOM   5013  HN  ARG A 326      12.027   0.348 -24.781  1.00 68.97           H
ATOM   5014  N   ASP A 327      12.053   3.523 -24.878  1.00 79.51           N
ATOM   5015  CA  ASP A 327      11.788   4.922 -24.593  1.00 79.51           C
ATOM   5016  C   ASP A 327      12.795   5.428 -23.559  1.00 79.51           C
ATOM   5017  O   ASP A 327      13.176   6.597 -23.578  1.00 79.51           O
ATOM   5018  HA  ASP A 327      11.882   5.433 -25.551  1.00 79.51           H
ATOM   5019  CB  ASP A 327      10.383   5.110 -24.015  1.00 79.51           C
ATOM   5020 1HB  ASP A 327      10.223   4.402 -23.202  1.00 79.51           H
ATOM   5021 2HB  ASP A 327      10.292   6.109 -23.590  1.00 79.51           H
ATOM   5022  CG  ASP A 327       9.316   4.909 -25.093  1.00 79.51           C
ATOM   5023  OD1 ASP A 327       9.713   4.813 -26.274  1.00 79.51           O
ATOM   5024  OD2 ASP A 327       8.127   4.855 -24.711  1.00 79.51           O
ATOM   5025  HN  ASP A 327      11.389   2.880 -24.496  1.00 79.51           H
ATOM   5026  N   LEU A 328      13.199   4.522 -22.680  1.00 81.82           N
ATOM   5027  CA  LEU A 328      14.206   4.843 -21.683  1.00 81.82           C
ATOM   5028  C   LEU A 328      15.502   5.252 -22.386  1.00 81.82           C
ATOM   5029  O   LEU A 328      16.064   6.306 -22.095  1.00 81.82           O
ATOM   5030  HA  LEU A 328      13.839   5.695 -21.111  1.00 81.82           H
ATOM   5031  CB  LEU A 328      14.379   3.680 -20.703  1.00 81.82           C
ATOM   5032 1HB  LEU A 328      13.449   3.558 -20.147  1.00 81.82           H
ATOM   5033 2HB  LEU A 328      14.529   2.766 -21.278  1.00 81.82           H
ATOM   5034  CG  LEU A 328      15.527   3.814 -19.700  1.00 81.82           C
ATOM   5035  HG  LEU A 328      16.454   3.945 -20.258  1.00 81.82           H
ATOM   5036  CD1 LEU A 328      15.347   5.055 -18.823  1.00 81.82           C
ATOM   5037 1HD1 LEU A 328      15.327   5.944 -19.452  1.00 81.82           H
ATOM   5038 2HD1 LEU A 328      14.409   4.978 -18.273  1.00 81.82           H
ATOM   5039 3HD1 LEU A 328      16.176   5.125 -18.120  1.00 81.82           H
ATOM   5040  CD2 LEU A 328      15.677   2.540 -18.867  1.00 81.82           C
ATOM   5041 1HD2 LEU A 328      14.754   2.353 -18.319  1.00 81.82           H
ATOM   5042 2HD2 LEU A 328      15.885   1.697 -19.526  1.00 81.82           H
ATOM   5043 3HD2 LEU A 328      16.500   2.662 -18.162  1.00 81.82           H
ATOM   5044  HN  LEU A 328      12.850   3.585 -22.643  1.00 81.82           H
ATOM   5045  N   VAL A 329      15.937   4.397 -23.300  1.00 81.89           N
ATOM   5046  CA  VAL A 329      17.203   4.610 -23.981  1.00 81.89           C
ATOM   5047  C   VAL A 329      17.126   5.901 -24.798  1.00 81.89           C
ATOM   5048  O   VAL A 329      18.115   6.623 -24.920  1.00 81.89           O
ATOM   5049  HA  VAL A 329      17.973   4.723 -23.218  1.00 81.89           H
ATOM   5050  CB  VAL A 329      17.553   3.386 -24.830  1.00 81.89           C
ATOM   5051  HB  VAL A 329      16.731   3.214 -25.525  1.00 81.89           H
ATOM   5052  CG1 VAL A 329      18.820   3.633 -25.652  1.00 81.89           C
ATOM   5053 1HG1 VAL A 329      18.663   4.484 -26.314  1.00 81.89           H
ATOM   5054 2HG1 VAL A 329      19.653   3.843 -24.981  1.00 81.89           H
ATOM   5055 3HG1 VAL A 329      19.046   2.747 -26.245  1.00 81.89           H
ATOM   5056  CG2 VAL A 329      17.700   2.138 -23.957  1.00 81.89           C
ATOM   5057 1HG2 VAL A 329      18.494   2.296 -23.228  1.00 81.89           H
ATOM   5058 2HG2 VAL A 329      16.762   1.945 -23.437  1.00 81.89           H
ATOM   5059 3HG2 VAL A 329      17.949   1.282 -24.586  1.00 81.89           H
ATOM   5060  HN  VAL A 329      15.443   3.572 -23.574  1.00 81.89           H
ATOM   5061  N   LYS A 330      15.942   6.154 -25.336  1.00 75.10           N
ATOM   5062  CA  LYS A 330      15.695   7.392 -26.055  1.00 75.10           C
ATOM   5063  C   LYS A 330      15.958   8.578 -25.124  1.00 75.10           C
[truncated: 117,162 more chars]
