# Supplementary material for: Noncanonical roles of chemokine regions in CCR9 activation revealed by structural modeling and mutational mapping
Source: Nat Commun. 2025 Aug 18;16:7695. doi: 10.1038/s41467-025-62321-9 (PMC12361432; doi:10.1038/s41467-025-62321-9)
Supplement: Supplementary file 5 — Supplementary Data 3 [file 41467_2025_62321_MOESM5_ESM.zip › CCR9_CCL25_05_rnk2.pdb]

ATOM      1  N   GLU A  20      -3.895  -6.223  58.542  1.00 50.61           N
ATOM      2  CA  GLU A  20      -4.105  -7.094  57.398  1.00 50.61           C
ATOM      3  C   GLU A  20      -4.420  -8.517  57.865  1.00 50.61           C
ATOM      4  O   GLU A  20      -3.516  -9.276  58.209  1.00 50.61           O
ATOM      5  HA  GLU A  20      -4.963  -6.678  56.871  1.00 50.61           H
ATOM      6  CB  GLU A  20      -2.890  -7.079  56.468  1.00 50.61           C
ATOM      7 1HB  GLU A  20      -1.977  -6.996  57.057  1.00 50.61           H
ATOM      8 2HB  GLU A  20      -2.909  -7.959  55.825  1.00 50.61           H
ATOM      9  CG  GLU A  20      -2.927  -5.865  55.538  1.00 50.61           C
ATOM     10 1HG  GLU A  20      -3.954  -5.667  55.233  1.00 50.61           H
ATOM     11 2HG  GLU A  20      -2.577  -4.982  56.072  1.00 50.61           H
ATOM     12  CD  GLU A  20      -2.058  -6.096  54.300  1.00 50.61           C
ATOM     13  OE1 GLU A  20      -2.333  -5.427  53.280  1.00 50.61           O
ATOM     14  OE2 GLU A  20      -1.138  -6.936  54.401  1.00 50.61           O
ATOM     15  HN  GLU A  20      -3.998  -6.665  59.434  1.00 50.61           H
ATOM     16  N   SER A  21      -5.707  -8.835  57.860  1.00 58.65           N
ATOM     17  CA  SER A  21      -6.150 -10.166  58.238  1.00 58.65           C
ATOM     18  C   SER A  21      -5.424 -11.217  57.396  1.00 58.65           C
ATOM     19  O   SER A  21      -5.138 -10.989  56.222  1.00 58.65           O
ATOM     20  HA  SER A  21      -5.886 -10.270  59.291  1.00 58.65           H
ATOM     21  CB  SER A  21      -7.664 -10.309  58.076  1.00 58.65           C
ATOM     22 1HB  SER A  21      -7.967 -11.314  58.371  1.00 58.65           H
ATOM     23 2HB  SER A  21      -8.168  -9.614  58.747  1.00 58.65           H
ATOM     24  OG  SER A  21      -8.083 -10.062  56.736  1.00 58.65           O
ATOM     25  HG  SER A  21      -8.333 -10.922  56.292  1.00 58.65           H
ATOM     26  HN  SER A  21      -6.438  -8.202  57.605  1.00 58.65           H
ATOM     27  N   THR A  22      -5.147 -12.348  58.030  1.00 60.79           N
ATOM     28  CA  THR A  22      -4.475 -13.442  57.349  1.00 60.79           C
ATOM     29  C   THR A  22      -5.174 -13.756  56.026  1.00 60.79           C
ATOM     30  O   THR A  22      -4.530 -14.161  55.060  1.00 60.79           O
ATOM     31  HA  THR A  22      -3.460 -13.124  57.107  1.00 60.79           H
ATOM     32  CB  THR A  22      -4.422 -14.633  58.307  1.00 60.79           C
ATOM     33  HB  THR A  22      -4.284 -15.566  57.761  1.00 60.79           H
ATOM     34  OG1 THR A  22      -5.631 -14.532  59.054  1.00 60.79           O
ATOM     35  HG1 THR A  22      -6.393 -14.906  58.525  1.00 60.79           H
ATOM     36  CG2 THR A  22      -3.321 -14.491  59.360  1.00 60.79           C
ATOM     37 1HG2 THR A  22      -3.498 -13.592  59.951  1.00 60.79           H
ATOM     38 2HG2 THR A  22      -2.353 -14.415  58.865  1.00 60.79           H
ATOM     39 3HG2 THR A  22      -3.328 -15.363  60.013  1.00 60.79           H
ATOM     40  HN  THR A  22      -5.372 -12.521  58.989  1.00 60.79           H
ATOM     41  N   SER A  23      -6.484 -13.558  56.024  1.00 64.03           N
ATOM     42  CA  SER A  23      -7.275 -13.795  54.828  1.00 64.03           C
ATOM     43  C   SER A  23      -6.776 -12.908  53.686  1.00 64.03           C
ATOM     44  O   SER A  23      -6.671 -13.358  52.546  1.00 64.03           O
ATOM     45  HA  SER A  23      -7.127 -14.848  54.588  1.00 64.03           H
ATOM     46  CB  SER A  23      -8.761 -13.537  55.091  1.00 64.03           C
ATOM     47 1HB  SER A  23      -9.343 -13.865  54.229  1.00 64.03           H
ATOM     48 2HB  SER A  23      -9.088 -14.135  55.942  1.00 64.03           H
ATOM     49  OG  SER A  23      -9.027 -12.161  55.347  1.00 64.03           O
ATOM     50  HG  SER A  23     -10.014 -12.001  55.363  1.00 64.03           H
ATOM     51  HN  SER A  23      -7.003 -13.242  56.818  1.00 64.03           H
ATOM     52  N   SER A  24      -6.482 -11.663  54.032  1.00 68.74           N
ATOM     53  CA  SER A  24      -6.078 -10.685  53.036  1.00 68.74           C
ATOM     54  C   SER A  24      -4.746 -11.100  52.407  1.00 68.74           C
ATOM     55  O   SER A  24      -4.501 -10.832  51.231  1.00 68.74           O
ATOM     56  HA  SER A  24      -6.871 -10.689  52.288  1.00 68.74           H
ATOM     57  CB  SER A  24      -5.963  -9.289  53.649  1.00 68.74           C
ATOM     58 1HB  SER A  24      -6.077  -8.538  52.867  1.00 68.74           H
ATOM     59 2HB  SER A  24      -6.777  -9.136  54.358  1.00 68.74           H
ATOM     60  OG  SER A  24      -4.715  -9.097  54.311  1.00 68.74           O
ATOM     61  HG  SER A  24      -4.658  -9.693  55.111  1.00 68.74           H
ATOM     62  HN  SER A  24      -6.517 -11.320  54.970  1.00 68.74           H
ATOM     63  N   MET A  25      -3.921 -11.746  53.217  1.00 65.25           N
ATOM     64  CA  MET A  25      -2.607 -12.171  52.764  1.00 65.25           C
ATOM     65  C   MET A  25      -2.705 -13.438  51.911  1.00 65.25           C
ATOM     66  O   MET A  25      -1.973 -13.590  50.934  1.00 65.25           O
ATOM     67  HA  MET A  25      -2.224 -11.348  52.162  1.00 65.25           H
ATOM     68  CB  MET A  25      -1.712 -12.439  53.975  1.00 65.25           C
ATOM     69 1HB  MET A  25      -1.894 -11.685  54.741  1.00 65.25           H
ATOM     70 2HB  MET A  25      -1.964 -13.405  54.413  1.00 65.25           H
ATOM     71  CG  MET A  25      -0.234 -12.424  53.578  1.00 65.25           C
ATOM     72 1HG  MET A  25       0.019 -13.343  53.050  1.00 65.25           H
ATOM     73 2HG  MET A  25      -0.042 -11.599  52.892  1.00 65.25           H
ATOM     74  SD  MET A  25       0.787 -12.257  55.033  1.00 65.25           S
ATOM     75  CE  MET A  25       2.406 -12.288  54.281  1.00 65.25           C
ATOM     76 1HE  MET A  25       2.542 -13.230  53.750  1.00 65.25           H
ATOM     77 2HE  MET A  25       2.496 -11.459  53.578  1.00 65.25           H
ATOM     78 3HE  MET A  25       3.168 -12.193  55.054  1.00 65.25           H
ATOM     79  HN  MET A  25      -4.137 -11.980  54.165  1.00 65.25           H
ATOM     80  N   GLU A  26      -3.614 -14.314  52.311  1.00 60.63           N
ATOM     81  CA  GLU A  26      -3.873 -15.524  51.550  1.00 60.63           C
ATOM     82  C   GLU A  26      -4.433 -15.174  50.170  1.00 60.63           C
ATOM     83  O   GLU A  26      -4.044 -15.772  49.168  1.00 60.63           O
ATOM     84  HA  GLU A  26      -2.904 -16.012  51.444  1.00 60.63           H
ATOM     85  CB  GLU A  26      -4.823 -16.455  52.307  1.00 60.63           C
ATOM     86 1HB  GLU A  26      -5.623 -15.872  52.763  1.00 60.63           H
ATOM     87 2HB  GLU A  26      -5.186 -17.234  51.636  1.00 60.63           H
ATOM     88  CG  GLU A  26      -4.095 -17.173  53.446  1.00 60.63           C
ATOM     89 1HG  GLU A  26      -3.259 -17.745  53.044  1.00 60.63           H
ATOM     90 2HG  GLU A  26      -3.678 -16.439  54.135  1.00 60.63           H
ATOM     91  CD  GLU A  26      -5.044 -18.106  54.200  1.00 60.63           C
ATOM     92  OE1 GLU A  26      -4.522 -18.999  54.903  1.00 60.63           O
ATOM     93  OE2 GLU A  26      -6.270 -17.906  54.057  1.00 60.63           O
ATOM     94  HN  GLU A  26      -4.168 -14.208  53.137  1.00 60.63           H
ATOM     95  N   ASP A  27      -5.337 -14.206  50.162  1.00 67.41           N
ATOM     96  CA  ASP A  27      -5.996 -13.807  48.930  1.00 67.41           C
ATOM     97  C   ASP A  27      -4.942 -13.357  47.916  1.00 67.41           C
ATOM     98  O   ASP A  27      -5.055 -13.651  46.727  1.00 67.41           O
ATOM     99  HA  ASP A  27      -6.543 -14.690  48.599  1.00 67.41           H
ATOM    100  CB  ASP A  27      -6.952 -12.637  49.170  1.00 67.41           C
ATOM    101 1HB  ASP A  27      -6.462 -11.884  49.788  1.00 67.41           H
ATOM    102 2HB  ASP A  27      -7.195 -12.160  48.220  1.00 67.41           H
ATOM    103  CG  ASP A  27      -8.236 -13.109  49.853  1.00 67.41           C
ATOM    104  OD1 ASP A  27      -8.517 -14.323  49.757  1.00 67.41           O
ATOM    105  OD2 ASP A  27      -8.909 -12.245  50.456  1.00 67.41           O
ATOM    106  HN  ASP A  27      -5.621 -13.698  50.976  1.00 67.41           H
ATOM    107  N   TYR A  28      -3.942 -12.652  48.423  1.00 66.10           N
ATOM    108  CA  TYR A  28      -2.886 -12.131  47.572  1.00 66.10           C
ATOM    109  C   TYR A  28      -1.973 -13.256  47.080  1.00 66.10           C
ATOM    110  O   TYR A  28      -1.523 -13.238  45.936  1.00 66.10           O
ATOM    111  HA  TYR A  28      -3.354 -11.650  46.713  1.00 66.10           H
ATOM    112  CB  TYR A  28      -2.072 -11.175  48.447  1.00 66.10           C
ATOM    113 1HB  TYR A  28      -2.727 -10.382  48.808  1.00 66.10           H
ATOM    114 2HB  TYR A  28      -1.714 -11.717  49.323  1.00 66.10           H
ATOM    115  CG  TYR A  28      -0.876 -10.543  47.732  1.00 66.10           C
ATOM    116  CD1 TYR A  28       0.387 -11.072  47.901  1.00 66.10           C
ATOM    117  HD1 TYR A  28       0.533 -11.940  48.545  1.00 66.10           H
ATOM    118  CD2 TYR A  28      -1.061  -9.444  46.918  1.00 66.10           C
ATOM    119  HD2 TYR A  28      -2.059  -9.027  46.784  1.00 66.10           H
ATOM    120  CE1 TYR A  28       1.513 -10.478  47.229  1.00 66.10           C
ATOM    121  HE1 TYR A  28       2.516 -10.885  47.354  1.00 66.10           H
ATOM    122  CE2 TYR A  28       0.065  -8.850  46.245  1.00 66.10           C
ATOM    123  HE2 TYR A  28      -0.067  -7.982  45.599  1.00 66.10           H
ATOM    124  CZ  TYR A  28       1.296  -9.396  46.434  1.00 66.10           C
ATOM    125  OH  TYR A  28       2.359  -8.834  45.798  1.00 66.10           O
ATOM    126  HH  TYR A  28       2.101  -7.945  45.419  1.00 66.10           H
ATOM    127  HN  TYR A  28      -3.847 -12.436  49.395  1.00 66.10           H
ATOM    128  N   VAL A  29      -1.728 -14.207  47.969  1.00 67.50           N
ATOM    129  CA  VAL A  29      -0.809 -15.292  47.669  1.00 67.50           C
ATOM    130  C   VAL A  29      -1.458 -16.241  46.660  1.00 67.50           C
ATOM    131  O   VAL A  29      -0.785 -16.766  45.774  1.00 67.50           O
ATOM    132  HA  VAL A  29       0.081 -14.854  47.217  1.00 67.50           H
ATOM    133  CB  VAL A  29      -0.387 -15.992  48.962  1.00 67.50           C
ATOM    134  HB  VAL A  29      -1.291 -16.255  49.511  1.00 67.50           H
ATOM    135  CG1 VAL A  29       0.374 -17.285  48.662  1.00 67.50           C
ATOM    136 1HG1 VAL A  29      -0.266 -17.959  48.092  1.00 67.50           H
ATOM    137 2HG1 VAL A  29       1.267 -17.055  48.082  1.00 67.50           H
ATOM    138 3HG1 VAL A  29       0.662 -17.763  49.599  1.00 67.50           H
ATOM    139  CG2 VAL A  29       0.444 -15.059  49.845  1.00 67.50           C
ATOM    140 1HG2 VAL A  29       1.340 -14.752  49.306  1.00 67.50           H
ATOM    141 2HG2 VAL A  29      -0.146 -14.179  50.101  1.00 67.50           H
ATOM    142 3HG2 VAL A  29       0.731 -15.582  50.758  1.00 67.50           H
ATOM    143  HN  VAL A  29      -2.144 -14.244  48.877  1.00 67.50           H
ATOM    144  N   ASN A  30      -2.759 -16.432  46.827  1.00 62.02           N
ATOM    145  CA  ASN A  30      -3.481 -17.407  46.027  1.00 62.02           C
ATOM    146  C   ASN A  30      -3.891 -16.767  44.699  1.00 62.02           C
ATOM    147  O   ASN A  30      -4.392 -17.449  43.807  1.00 62.02           O
ATOM    148  HA  ASN A  30      -2.788 -18.237  45.894  1.00 62.02           H
ATOM    149  CB  ASN A  30      -4.752 -17.871  46.741  1.00 62.02           C
ATOM    150 1HB  ASN A  30      -5.330 -17.005  47.063  1.00 62.02           H
ATOM    151 2HB  ASN A  30      -5.378 -18.432  46.047  1.00 62.02           H
ATOM    152  CG  ASN A  30      -4.414 -18.744  47.951  1.00 62.02           C
ATOM    153  OD1 ASN A  30      -3.377 -19.384  48.017  1.00 62.02           O
ATOM    154  ND2 ASN A  30      -5.343 -18.734  48.902  1.00 62.02           N
ATOM    155 1HD2 ASN A  30      -6.172 -18.186  48.786  1.00 62.02           H
ATOM    156 2HD2 ASN A  30      -5.214 -19.274  49.734  1.00 62.02           H
ATOM    157  HN  ASN A  30      -3.316 -15.935  47.493  1.00 62.02           H
ATOM    158  N   PHE A  31      -3.663 -15.465  44.611  1.00 69.83           N
ATOM    159  CA  PHE A  31      -3.992 -14.728  43.403  1.00 69.83           C
ATOM    160  C   PHE A  31      -3.169 -15.227  42.214  1.00 69.83           C
ATOM    161  O   PHE A  31      -1.944 -15.310  42.294  1.00 69.83           O
ATOM    162  HA  PHE A  31      -5.051 -14.892  43.203  1.00 69.83           H
ATOM    163  CB  PHE A  31      -3.649 -13.261  43.666  1.00 69.83           C
ATOM    164 1HB  PHE A  31      -4.118 -12.950  44.600  1.00 69.83           H
ATOM    165 2HB  PHE A  31      -2.572 -13.170  43.806  1.00 69.83           H
ATOM    166  CG  PHE A  31      -4.086 -12.309  42.551  1.00 69.83           C
ATOM    167  CD1 PHE A  31      -3.180 -11.873  41.635  1.00 69.83           C
ATOM    168  HD1 PHE A  31      -2.143 -12.201  41.696  1.00 69.83           H
ATOM    169  CD2 PHE A  31      -5.381 -11.899  42.475  1.00 69.83           C
ATOM    170  HD2 PHE A  31      -6.107 -12.249  43.209  1.00 69.83           H
ATOM    171  CE1 PHE A  31      -3.586 -10.990  40.600  1.00 69.83           C
ATOM    172  HE1 PHE A  31      -2.860 -10.640  39.866  1.00 69.83           H
ATOM    173  CE2 PHE A  31      -5.787 -11.016  41.440  1.00 69.83           C
ATOM    174  HE2 PHE A  31      -6.824 -10.688  41.379  1.00 69.83           H
ATOM    175  CZ  PHE A  31      -4.881 -10.580  40.524  1.00 69.83           C
ATOM    176  HZ  PHE A  31      -5.193  -9.902  39.729  1.00 69.83           H
ATOM    177  HN  PHE A  31      -3.261 -14.917  45.344  1.00 69.83           H
ATOM    178  N   ASN A  32      -3.874 -15.546  41.138  1.00 62.61           N
ATOM    179  CA  ASN A  32      -3.223 -16.030  39.933  1.00 62.61           C
ATOM    180  C   ASN A  32      -2.685 -14.840  39.136  1.00 62.61           C
ATOM    181  O   ASN A  32      -3.417 -14.223  38.364  1.00 62.61           O
ATOM    182  HA  ASN A  32      -2.430 -16.691  40.282  1.00 62.61           H
ATOM    183  CB  ASN A  32      -4.208 -16.789  39.042  1.00 62.61           C
ATOM    184 1HB  ASN A  32      -4.753 -17.522  39.637  1.00 62.61           H
ATOM    185 2HB  ASN A  32      -4.945 -16.096  38.636  1.00 62.61           H
ATOM    186  CG  ASN A  32      -3.480 -17.495  37.897  1.00 62.61           C
ATOM    187  OD1 ASN A  32      -2.268 -17.436  37.767  1.00 62.61           O
ATOM    188  ND2 ASN A  32      -4.283 -18.165  37.076  1.00 62.61           N
ATOM    189 1HD2 ASN A  32      -5.270 -18.174  37.239  1.00 62.61           H
ATOM    190 2HD2 ASN A  32      -3.901 -18.660  36.295  1.00 62.61           H
ATOM    191  HN  ASN A  32      -4.870 -15.478  41.083  1.00 62.61           H
ATOM    192  N   PHE A  33      -1.409 -14.553  39.351  1.00 65.16           N
ATOM    193  CA  PHE A  33      -0.740 -13.507  38.596  1.00 65.16           C
ATOM    194  C   PHE A  33      -0.324 -14.010  37.213  1.00 65.16           C
ATOM    195  O   PHE A  33       0.859 -13.998  36.873  1.00 65.16           O
ATOM    196  HA  PHE A  33      -1.448 -12.686  38.485  1.00 65.16           H
ATOM    197  CB  PHE A  33       0.514 -13.120  39.383  1.00 65.16           C
ATOM    198 1HB  PHE A  33       1.098 -14.019  39.582  1.00 65.16           H
ATOM    199 2HB  PHE A  33       1.132 -12.469  38.765  1.00 65.16           H
ATOM    200  CG  PHE A  33       0.223 -12.415  40.710  1.00 65.16           C
ATOM    201  CD1 PHE A  33      -0.018 -11.076  40.730  1.00 65.16           C
ATOM    202  HD1 PHE A  33      -0.004 -10.506  39.801  1.00 65.16           H
ATOM    203  CD2 PHE A  33       0.204 -13.126  41.869  1.00 65.16           C
ATOM    204  HD2 PHE A  33       0.397 -14.199  41.853  1.00 65.16           H
ATOM    205  CE1 PHE A  33      -0.288 -10.422  41.961  1.00 65.16           C
ATOM    206  HE1 PHE A  33      -0.481  -9.349  41.977  1.00 65.16           H
ATOM    207  CE2 PHE A  33      -0.066 -12.472  43.099  1.00 65.16           C
ATOM    208  HE2 PHE A  33      -0.080 -13.042  44.028  1.00 65.16           H
ATOM    209  CZ  PHE A  33      -0.306 -11.134  43.119  1.00 65.16           C
ATOM    210  HZ  PHE A  33      -0.514 -10.631  44.064  1.00 65.16           H
ATOM    211  HN  PHE A  33      -0.836 -15.021  40.024  1.00 65.16           H
ATOM    212  N   THR A  34      -1.319 -14.440  36.451  1.00 64.05           N
ATOM    213  CA  THR A  34      -1.139 -14.629  35.021  1.00 64.05           C
ATOM    214  C   THR A  34      -0.640 -13.337  34.371  1.00 64.05           C
ATOM    215  O   THR A  34      -1.238 -12.277  34.550  1.00 64.05           O
ATOM    216  HA  THR A  34      -0.367 -15.383  34.868  1.00 64.05           H
ATOM    217  CB  THR A  34      -2.463 -15.129  34.440  1.00 64.05           C
ATOM    218  HB  THR A  34      -3.199 -14.326  34.400  1.00 64.05           H
ATOM    219  OG1 THR A  34      -2.808 -16.238  35.266  1.00 64.05           O
ATOM    220  HG1 THR A  34      -2.031 -16.864  35.340  1.00 64.05           H
ATOM    221  CG2 THR A  34      -2.298 -15.739  33.047  1.00 64.05           C
ATOM    222 1HG2 THR A  34      -1.613 -16.586  33.100  1.00 64.05           H
ATOM    223 2HG2 THR A  34      -1.895 -14.988  32.367  1.00 64.05           H
ATOM    224 3HG2 THR A  34      -3.267 -16.078  32.681  1.00 64.05           H
ATOM    225  HN  THR A  34      -2.232 -14.658  36.794  1.00 64.05           H
ATOM    226  N   ASP A  35       0.451 -13.467  33.631  1.00 67.80           N
ATOM    227  CA  ASP A  35       1.100 -12.308  33.043  1.00 67.80           C
ATOM    228  C   ASP A  35       0.403 -11.951  31.728  1.00 67.80           C
ATOM    229  O   ASP A  35       0.789 -12.435  30.665  1.00 67.80           O
ATOM    230  HA  ASP A  35       1.009 -11.519  33.790  1.00 67.80           H
ATOM    231  CB  ASP A  35       2.570 -12.596  32.735  1.00 67.80           C
ATOM    232 1HB  ASP A  35       2.997 -13.213  33.526  1.00 67.80           H
ATOM    233 2HB  ASP A  35       2.647 -13.167  31.809  1.00 67.80           H
ATOM    234  CG  ASP A  35       3.369 -11.298  32.607  1.00 67.80           C
ATOM    235  OD1 ASP A  35       2.746 -10.229  32.786  1.00 67.80           O
ATOM    236  OD2 ASP A  35       4.584 -11.403  32.333  1.00 67.80           O
ATOM    237  HN  ASP A  35       0.890 -14.344  33.432  1.00 67.80           H
ATOM    238  N   PHE A  36      -0.613 -11.108  31.844  1.00 81.88           N
ATOM    239  CA  PHE A  36      -1.321 -10.624  30.671  1.00 81.88           C
ATOM    240  C   PHE A  36      -0.623  -9.400  30.075  1.00 81.88           C
ATOM    241  O   PHE A  36      -0.981  -8.944  28.990  1.00 81.88           O
ATOM    242  HA  PHE A  36      -1.323 -11.432  29.938  1.00 81.88           H
ATOM    243  CB  PHE A  36      -2.725 -10.224  31.130  1.00 81.88           C
ATOM    244 1HB  PHE A  36      -2.639  -9.559  31.989  1.00 81.88           H
ATOM    245 2HB  PHE A  36      -3.207  -9.655  30.334  1.00 81.88           H
ATOM    246  CG  PHE A  36      -3.618 -11.408  31.505  1.00 81.88           C
ATOM    247  CD1 PHE A  36      -3.635 -12.521  30.724  1.00 81.88           C
ATOM    248  HD1 PHE A  36      -3.012 -12.570  29.832  1.00 81.88           H
ATOM    249  CD2 PHE A  36      -4.396 -11.346  32.619  1.00 81.88           C
ATOM    250  HD2 PHE A  36      -4.382 -10.454  33.245  1.00 81.88           H
ATOM    251  CE1 PHE A  36      -4.464 -13.620  31.073  1.00 81.88           C
ATOM    252  HE1 PHE A  36      -4.478 -14.512  30.447  1.00 81.88           H
ATOM    253  CE2 PHE A  36      -5.225 -12.445  32.968  1.00 81.88           C
ATOM    254  HE2 PHE A  36      -5.848 -12.396  33.860  1.00 81.88           H
ATOM    255  CZ  PHE A  36      -5.242 -13.559  32.187  1.00 81.88           C
ATOM    256  HZ  PHE A  36      -5.878 -14.402  32.455  1.00 81.88           H
ATOM    257  HN  PHE A  36      -0.951 -10.756  32.716  1.00 81.88           H
ATOM    258  N   TYR A  37       0.360  -8.902  30.810  1.00 86.40           N
ATOM    259  CA  TYR A  37       1.154  -7.781  30.338  1.00 86.40           C
ATOM    260  C   TYR A  37       2.345  -8.264  29.508  1.00 86.40           C
ATOM    261  O   TYR A  37       3.297  -8.823  30.049  1.00 86.40           O
ATOM    262  HA  TYR A  37       0.515  -7.155  29.714  1.00 86.40           H
ATOM    263  CB  TYR A  37       1.674  -7.075  31.592  1.00 86.40           C
ATOM    264 1HB  TYR A  37       0.836  -6.878  32.260  1.00 86.40           H
ATOM    265 2HB  TYR A  37       2.351  -7.746  32.120  1.00 86.40           H
ATOM    266  CG  TYR A  37       2.402  -5.759  31.308  1.00 86.40           C
ATOM    267  CD1 TYR A  37       3.775  -5.746  31.170  1.00 86.40           C
ATOM    268  HD1 TYR A  37       4.341  -6.673  31.263  1.00 86.40           H
ATOM    269  CD2 TYR A  37       1.686  -4.586  31.190  1.00 86.40           C
ATOM    270  HD2 TYR A  37       0.601  -4.596  31.300  1.00 86.40           H
ATOM    271  CE1 TYR A  37       4.460  -4.508  30.903  1.00 86.40           C
ATOM    272  HE1 TYR A  37       5.544  -4.484  30.792  1.00 86.40           H
ATOM    273  CE2 TYR A  37       2.371  -3.348  30.924  1.00 86.40           C
ATOM    274  HE2 TYR A  37       1.817  -2.414  30.828  1.00 86.40           H
ATOM    275  CZ  TYR A  37       3.724  -3.370  30.793  1.00 86.40           C
ATOM    276  OH  TYR A  37       4.371  -2.201  30.541  1.00 86.40           O
ATOM    277  HH  TYR A  37       3.712  -1.492  30.292  1.00 86.40           H
ATOM    278  HN  TYR A  37       0.616  -9.251  31.712  1.00 86.40           H
ATOM    279  N   CYS A  38       2.253  -8.029  28.207  1.00 89.78           N
ATOM    280  CA  CYS A  38       3.259  -8.525  27.284  1.00 89.78           C
ATOM    281  C   CYS A  38       4.290  -7.417  27.056  1.00 89.78           C
ATOM    282  O   CYS A  38       3.970  -6.375  26.487  1.00 89.78           O
ATOM    283  HA  CYS A  38       3.720  -9.391  27.759  1.00 89.78           H
ATOM    284  CB  CYS A  38       2.636  -9.003  25.971  1.00 89.78           C
ATOM    285 1HB  CYS A  38       1.830  -9.708  26.176  1.00 89.78           H
ATOM    286 2HB  CYS A  38       2.194  -8.160  25.440  1.00 89.78           H
ATOM    287  SG  CYS A  38       3.910  -9.799  24.926  1.00 89.78           S
ATOM    288  HN  CYS A  38       1.509  -7.512  27.783  1.00 89.78           H
ATOM    289  N   GLU A  39       5.505  -7.681  27.513  1.00 81.74           N
ATOM    290  CA  GLU A  39       6.631  -6.823  27.184  1.00 81.74           C
ATOM    291  C   GLU A  39       7.220  -7.217  25.828  1.00 81.74           C
ATOM    292  O   GLU A  39       7.644  -8.355  25.639  1.00 81.74           O
ATOM    293  HA  GLU A  39       6.220  -5.815  27.131  1.00 81.74           H
ATOM    294  CB  GLU A  39       7.697  -6.873  28.280  1.00 81.74           C
ATOM    295 1HB  GLU A  39       8.035  -7.900  28.417  1.00 81.74           H
ATOM    296 2HB  GLU A  39       8.505  -6.183  28.039  1.00 81.74           H
ATOM    297  CG  GLU A  39       7.125  -6.414  29.623  1.00 81.74           C
ATOM    298 1HG  GLU A  39       6.625  -5.454  29.500  1.00 81.74           H
ATOM    299 2HG  GLU A  39       6.371  -7.125  29.963  1.00 81.74           H
ATOM    300  CD  GLU A  39       8.228  -6.290  30.676  1.00 81.74           C
ATOM    301  OE1 GLU A  39       7.935  -5.701  31.738  1.00 81.74           O
ATOM    302  OE2 GLU A  39       9.340  -6.787  30.393  1.00 81.74           O
ATOM    303  HN  GLU A  39       5.726  -8.463  28.097  1.00 81.74           H
ATOM    304  N   LYS A  40       7.226  -6.252  24.919  1.00 87.62           N
ATOM    305  CA  LYS A  40       7.576  -6.529  23.537  1.00 87.62           C
ATOM    306  C   LYS A  40       9.002  -6.043  23.269  1.00 87.62           C
ATOM    307  O   LYS A  40       9.316  -5.609  22.161  1.00 87.62           O
ATOM    308  HA  LYS A  40       7.550  -7.611  23.403  1.00 87.62           H
ATOM    309  CB  LYS A  40       6.534  -5.931  22.590  1.00 87.62           C
ATOM    310 1HB  LYS A  40       6.451  -4.858  22.765  1.00 87.62           H
ATOM    311 2HB  LYS A  40       6.858  -6.061  21.557  1.00 87.62           H
ATOM    312  CG  LYS A  40       5.169  -6.593  22.788  1.00 87.62           C
ATOM    313 1HG  LYS A  40       5.271  -7.675  22.712  1.00 87.62           H
ATOM    314 2HG  LYS A  40       4.799  -6.378  23.791  1.00 87.62           H
ATOM    315  CD  LYS A  40       4.162  -6.095  21.749  1.00 87.62           C
ATOM    316 1HD  LYS A  40       4.020  -5.020  21.861  1.00 87.62           H
ATOM    317 2HD  LYS A  40       4.556  -6.262  20.747  1.00 87.62           H
ATOM    318  CE  LYS A  40       2.819  -6.812  21.901  1.00 87.62           C
ATOM    319 1HE  LYS A  40       2.970  -7.891  21.872  1.00 87.62           H
ATOM    320 2HE  LYS A  40       2.382  -6.577  22.871  1.00 87.62           H
ATOM    321  NZ  LYS A  40       1.890  -6.406  20.822  1.00 87.62           N
ATOM    322 1HZ  LYS A  40       1.021  -6.920  20.913  1.00 87.62           H
ATOM    323 2HZ  LYS A  40       1.704  -5.412  20.892  1.00 87.62           H
ATOM    324 3HZ  LYS A  40       2.310  -6.609  19.921  1.00 87.62           H
ATOM    325  HN  LYS A  40       6.998  -5.298  25.115  1.00 87.62           H
ATOM    326  N   ASN A  41       9.827  -6.131  24.302  1.00 82.79           N
ATOM    327  CA  ASN A  41      11.200  -5.666  24.204  1.00 82.79           C
ATOM    328  C   ASN A  41      11.905  -6.408  23.067  1.00 82.79           C
ATOM    329  O   ASN A  41      12.651  -5.805  22.296  1.00 82.79           O
ATOM    330  HA  ASN A  41      11.128  -4.594  24.021  1.00 82.79           H
ATOM    331  CB  ASN A  41      11.969  -5.944  25.498  1.00 82.79           C
ATOM    332 1HB  ASN A  41      11.834  -6.986  25.789  1.00 82.79           H
ATOM    333 2HB  ASN A  41      13.036  -5.796  25.330  1.00 82.79           H
ATOM    334  CG  ASN A  41      11.492  -5.028  26.626  1.00 82.79           C
ATOM    335  OD1 ASN A  41      11.124  -3.883  26.418  1.00 82.79           O
ATOM    336  ND2 ASN A  41      11.520  -5.592  27.830  1.00 82.79           N
ATOM    337 1HD2 ASN A  41      11.834  -6.536  27.932  1.00 82.79           H
ATOM    338 2HD2 ASN A  41      11.227  -5.073  28.633  1.00 82.79           H
ATOM    339  HN  ASN A  41       9.571  -6.510  25.191  1.00 82.79           H
ATOM    340  N   ASN A  42      11.645  -7.705  22.998  1.00 83.68           N
ATOM    341  CA  ASN A  42      12.290  -8.546  22.004  1.00 83.68           C
ATOM    342  C   ASN A  42      11.839  -8.115  20.607  1.00 83.68           C
ATOM    343  O   ASN A  42      12.627  -8.134  19.663  1.00 83.68           O
ATOM    344  HA  ASN A  42      13.359  -8.405  22.159  1.00 83.68           H
ATOM    345  CB  ASN A  42      11.905 -10.015  22.192  1.00 83.68           C
ATOM    346 1HB  ASN A  42      10.820 -10.115  22.178  1.00 83.68           H
ATOM    347 2HB  ASN A  42      12.290 -10.605  21.361  1.00 83.68           H
ATOM    348  CG  ASN A  42      12.456 -10.562  23.511  1.00 83.68           C
ATOM    349  OD1 ASN A  42      13.250  -9.932  24.190  1.00 83.68           O
ATOM    350  ND2 ASN A  42      11.992 -11.766  23.833  1.00 83.68           N
ATOM    351 1HD2 ASN A  42      11.342 -12.229  23.231  1.00 83.68           H
ATOM    352 2HD2 ASN A  42      12.294 -12.208  24.678  1.00 83.68           H
ATOM    353  HN  ASN A  42      11.008  -8.181  23.605  1.00 83.68           H
ATOM    354  N   VAL A  43      10.572  -7.736  20.520  1.00 90.82           N
ATOM    355  CA  VAL A  43       9.990  -7.360  19.243  1.00 90.82           C
ATOM    356  C   VAL A  43      10.641  -6.065  18.752  1.00 90.82           C
ATOM    357  O   VAL A  43      10.955  -5.933  17.570  1.00 90.82           O
ATOM    358  HA  VAL A  43      10.213  -8.156  18.532  1.00 90.82           H
ATOM    359  CB  VAL A  43       8.469  -7.253  19.372  1.00 90.82           C
ATOM    360  HB  VAL A  43       8.249  -6.454  20.080  1.00 90.82           H
ATOM    361  CG1 VAL A  43       7.830  -6.883  18.032  1.00 90.82           C
ATOM    362 1HG1 VAL A  43       8.221  -5.922  17.696  1.00 90.82           H
ATOM    363 2HG1 VAL A  43       8.065  -7.649  17.294  1.00 90.82           H
ATOM    364 3HG1 VAL A  43       6.749  -6.813  18.153  1.00 90.82           H
ATOM    365  CG2 VAL A  43       7.873  -8.549  19.925  1.00 90.82           C
ATOM    366 1HG2 VAL A  43       8.110  -9.373  19.252  1.00 90.82           H
ATOM    367 2HG2 VAL A  43       8.295  -8.752  20.909  1.00 90.82           H
ATOM    368 3HG2 VAL A  43       6.791  -8.446  20.006  1.00 90.82           H
ATOM    369  HN  VAL A  43       9.949  -7.684  21.300  1.00 90.82           H
ATOM    370  N   ARG A  44      10.824  -5.142  19.684  1.00 86.49           N
ATOM    371  CA  ARG A  44      11.422  -3.858  19.360  1.00 86.49           C
ATOM    372  C   ARG A  44      12.882  -4.044  18.942  1.00 86.49           C
ATOM    373  O   ARG A  44      13.367  -3.358  18.043  1.00 86.49           O
ATOM    374  HA  ARG A  44      10.824  -3.473  18.534  1.00 86.49           H
ATOM    375  CB  ARG A  44      11.359  -2.903  20.553  1.00 86.49           C
ATOM    376 1HB  ARG A  44      11.766  -3.392  21.437  1.00 86.49           H
ATOM    377 2HB  ARG A  44      11.980  -2.029  20.357  1.00 86.49           H
ATOM    378  CG  ARG A  44       9.919  -2.462  20.826  1.00 86.49           C
ATOM    379 1HG  ARG A  44       9.449  -2.147  19.894  1.00 86.49           H
ATOM    380 2HG  ARG A  44       9.342  -3.305  21.205  1.00 86.49           H
ATOM    381  CD  ARG A  44       9.880  -1.314  21.836  1.00 86.49           C
ATOM    382 1HD  ARG A  44      10.591  -0.539  21.548  1.00 86.49           H
ATOM    383 2HD  ARG A  44       8.892  -0.854  21.839  1.00 86.49           H
ATOM    384  NE  ARG A  44      10.205  -1.819  23.189  1.00 86.49           N
ATOM    385  HE  ARG A  44      11.170  -1.908  23.436  1.00 86.49           H
ATOM    386  CZ  ARG A  44       9.287  -2.163  24.103  1.00 86.49           C
ATOM    387  NH1 ARG A  44       7.980  -2.063  23.825  1.00 86.49           N
ATOM    388 1HH1 ARG A  44       7.683  -1.730  22.931  1.00 86.49           H
ATOM    389 2HH1 ARG A  44       7.302  -2.322  24.513  1.00 86.49           H
ATOM    390  NH2 ARG A  44       9.697  -2.609  25.298  1.00 86.49           N
ATOM    391 1HH2 ARG A  44       9.025  -2.870  25.991  1.00 86.49           H
ATOM    392 2HH2 ARG A  44      10.674  -2.681  25.497  1.00 86.49           H
ATOM    393  HN  ARG A  44      10.571  -5.259  20.645  1.00 86.49           H
ATOM    394  N   GLN A  45      13.543  -4.976  19.613  1.00 83.22           N
ATOM    395  CA  GLN A  45      14.944  -5.245  19.339  1.00 83.22           C
ATOM    396  C   GLN A  45      15.114  -5.777  17.915  1.00 83.22           C
ATOM    397  O   GLN A  45      16.017  -5.355  17.194  1.00 83.22           O
ATOM    398  HA  GLN A  45      15.448  -4.283  19.437  1.00 83.22           H
ATOM    399  CB  GLN A  45      15.526  -6.222  20.363  1.00 83.22           C
ATOM    400 1HB  GLN A  45      15.307  -5.871  21.371  1.00 83.22           H
ATOM    401 2HB  GLN A  45      15.048  -7.196  20.253  1.00 83.22           H
ATOM    402  CG  GLN A  45      17.038  -6.367  20.185  1.00 83.22           C
ATOM    403 1HG  GLN A  45      17.255  -6.764  19.193  1.00 83.22           H
ATOM    404 2HG  GLN A  45      17.511  -5.387  20.246  1.00 83.22           H
ATOM    405  CD  GLN A  45      17.630  -7.292  21.250  1.00 83.22           C
ATOM    406  OE1 GLN A  45      16.925  -7.946  22.002  1.00 83.22           O
ATOM    407  NE2 GLN A  45      18.959  -7.311  21.273  1.00 83.22           N
ATOM    408 1HE2 GLN A  45      19.478  -6.750  20.627  1.00 83.22           H
ATOM    409 2HE2 GLN A  45      19.440  -7.886  21.935  1.00 83.22           H
ATOM    410  HN  GLN A  45      13.137  -5.541  20.332  1.00 83.22           H
ATOM    411  N   PHE A  46      14.231  -6.695  17.551  1.00 92.60           N
ATOM    412  CA  PHE A  46      14.239  -7.252  16.209  1.00 92.60           C
ATOM    413  C   PHE A  46      14.016  -6.159  15.161  1.00 92.60           C
ATOM    414  O   PHE A  46      14.729  -6.098  14.161  1.00 92.60           O
ATOM    415  HA  PHE A  46      15.217  -7.707  16.053  1.00 92.60           H
ATOM    416  CB  PHE A  46      13.088  -8.257  16.134  1.00 92.60           C
ATOM    417 1HB  PHE A  46      13.255  -9.041  16.872  1.00 92.60           H
ATOM    418 2HB  PHE A  46      12.161  -7.753  16.408  1.00 92.60           H
ATOM    419  CG  PHE A  46      12.914  -8.901  14.757  1.00 92.60           C
ATOM    420  CD1 PHE A  46      11.952  -8.446  13.910  1.00 92.60           C
ATOM    421  HD1 PHE A  46      11.306  -7.622  14.212  1.00 92.60           H
ATOM    422  CD2 PHE A  46      13.720  -9.930  14.381  1.00 92.60           C
ATOM    423  HD2 PHE A  46      14.490 -10.295  15.060  1.00 92.60           H
ATOM    424  CE1 PHE A  46      11.790  -9.044  12.633  1.00 92.60           C
ATOM    425  HE1 PHE A  46      11.019  -8.680  11.954  1.00 92.60           H
ATOM    426  CE2 PHE A  46      13.558 -10.528  13.103  1.00 92.60           C
ATOM    427  HE2 PHE A  46      14.204 -11.353  12.802  1.00 92.60           H
ATOM    428  CZ  PHE A  46      12.596 -10.073  12.256  1.00 92.60           C
ATOM    429  HZ  PHE A  46      12.472 -10.532  11.276  1.00 92.60           H
ATOM    430  HN  PHE A  46      13.521  -7.058  18.154  1.00 92.60           H
ATOM    431  N   ALA A  47      13.022  -5.324  15.427  1.00 92.73           N
ATOM    432  CA  ALA A  47      12.658  -4.273  14.491  1.00 92.73           C
ATOM    433  C   ALA A  47      13.862  -3.355  14.268  1.00 92.73           C
ATOM    434  O   ALA A  47      14.129  -2.939  13.142  1.00 92.73           O
ATOM    435  HA  ALA A  47      12.393  -4.747  13.546  1.00 92.73           H
ATOM    436  CB  ALA A  47      11.439  -3.517  15.022  1.00 92.73           C
ATOM    437 1HB  ALA A  47      10.603  -4.208  15.135  1.00 92.73           H
ATOM    438 2HB  ALA A  47      11.678  -3.075  15.990  1.00 92.73           H
ATOM    439 3HB  ALA A  47      11.166  -2.728  14.321  1.00 92.73           H
ATOM    440  HN  ALA A  47      12.472  -5.356  16.261  1.00 92.73           H
ATOM    441  N   SER A  48      14.556  -3.066  15.360  1.00 90.99           N
ATOM    442  CA  SER A  48      15.616  -2.073  15.332  1.00 90.99           C
ATOM    443  C   SER A  48      16.768  -2.562  14.452  1.00 90.99           C
ATOM    444  O   SER A  48      17.547  -1.759  13.941  1.00 90.99           O
ATOM    445  HA  SER A  48      15.161  -1.178  14.905  1.00 90.99           H
ATOM    446  CB  SER A  48      16.119  -1.764  16.743  1.00 90.99           C
ATOM    447 1HB  SER A  48      16.766  -0.888  16.714  1.00 90.99           H
ATOM    448 2HB  SER A  48      15.273  -1.515  17.383  1.00 90.99           H
ATOM    449  OG  SER A  48      16.833  -2.862  17.307  1.00 90.99           O
ATOM    450  HG  SER A  48      16.414  -3.724  17.023  1.00 90.99           H
ATOM    451  HN  SER A  48      14.404  -3.497  16.249  1.00 90.99           H
ATOM    452  N   HIS A  49      16.839  -3.876  14.302  1.00 86.97           N
ATOM    453  CA  HIS A  49      17.920  -4.486  13.546  1.00 86.97           C
ATOM    454  C   HIS A  49      17.455  -4.754  12.113  1.00 86.97           C
ATOM    455  O   HIS A  49      18.214  -4.566  11.164  1.00 86.97           O
ATOM    456  HA  HIS A  49      18.734  -3.761  13.524  1.00 86.97           H
ATOM    457  CB  HIS A  49      18.433  -5.744  14.248  1.00 86.97           C
ATOM    458 1HB  HIS A  49      17.586  -6.393  14.473  1.00 86.97           H
ATOM    459 2HB  HIS A  49      19.081  -6.292  13.564  1.00 86.97           H
ATOM    460  CG  HIS A  49      19.191  -5.469  15.525  1.00 86.97           C
ATOM    461  ND1 HIS A  49      20.288  -4.626  15.578  1.00 86.97           N
ATOM    462  HD1 HIS A  49      20.680  -4.127  14.806  1.00 86.97           H
ATOM    463  CD2 HIS A  49      19.000  -5.932  16.793  1.00 86.97           C
ATOM    464  HD2 HIS A  49      18.216  -6.622  17.108  1.00 86.97           H
ATOM    465  CE1 HIS A  49      20.728  -4.592  16.827  1.00 86.97           C
ATOM    466  HE1 HIS A  49      21.580  -4.017  17.191  1.00 86.97           H
ATOM    467  NE2 HIS A  49      19.929  -5.403  17.578  1.00 86.97           N
ATOM    468  HN  HIS A  49      16.177  -4.520  14.687  1.00 86.97           H
ATOM    469  N   PHE A  50      16.208  -5.190  12.001  1.00 89.29           N
ATOM    470  CA  PHE A  50      15.719  -5.744  10.751  1.00 89.29           C
ATOM    471  C   PHE A  50      15.213  -4.639   9.821  1.00 89.29           C
ATOM    472  O   PHE A  50      15.524  -4.632   8.632  1.00 89.29           O
ATOM    473  HA  PHE A  50      16.553  -6.261  10.277  1.00 89.29           H
ATOM    474  CB  PHE A  50      14.554  -6.674  11.099  1.00 89.29           C
ATOM    475 1HB  PHE A  50      14.901  -7.423  11.810  1.00 89.29           H
ATOM    476 2HB  PHE A  50      13.778  -6.095  11.599  1.00 89.29           H
ATOM    477  CG  PHE A  50      13.941  -7.384   9.890  1.00 89.29           C
ATOM    478  CD1 PHE A  50      12.744  -6.971   9.394  1.00 89.29           C
ATOM    479  HD1 PHE A  50      12.221  -6.135   9.858  1.00 89.29           H
ATOM    480  CD2 PHE A  50      14.594  -8.427   9.311  1.00 89.29           C
ATOM    481  HD2 PHE A  50      15.554  -8.758   9.709  1.00 89.29           H
ATOM    482  CE1 PHE A  50      12.175  -7.630   8.272  1.00 89.29           C
ATOM    483  HE1 PHE A  50      11.216  -7.300   7.875  1.00 89.29           H
ATOM    484  CE2 PHE A  50      14.025  -9.086   8.189  1.00 89.29           C
ATOM    485  HE2 PHE A  50      14.549  -9.922   7.725  1.00 89.29           H
ATOM    486  CZ  PHE A  50      12.828  -8.673   7.693  1.00 89.29           C
ATOM    487  HZ  PHE A  50      12.392  -9.179   6.832  1.00 89.29           H
ATOM    488  HN  PHE A  50      15.540  -5.168  12.744  1.00 89.29           H
ATOM    489  N   LEU A  51      14.441  -3.730  10.400  1.00 92.90           N
ATOM    490  CA  LEU A  51      13.643  -2.812   9.607  1.00 92.90           C
ATOM    491  C   LEU A  51      14.559  -1.766   8.969  1.00 92.90           C
ATOM    492  O   LEU A  51      14.467  -1.502   7.771  1.00 92.90           O
ATOM    493  HA  LEU A  51      13.173  -3.390   8.811  1.00 92.90           H
ATOM    494  CB  LEU A  51      12.518  -2.211  10.453  1.00 92.90           C
ATOM    495 1HB  LEU A  51      12.965  -1.713  11.314  1.00 92.90           H
ATOM    496 2HB  LEU A  51      12.019  -1.442   9.864  1.00 92.90           H
ATOM    497  CG  LEU A  51      11.461  -3.194  10.959  1.00 92.90           C
ATOM    498  HG  LEU A  51      11.951  -3.918  11.609  1.00 92.90           H
ATOM    499  CD1 LEU A  51      10.402  -2.476  11.798  1.00 92.90           C
ATOM    500 1HD1 LEU A  51      10.879  -2.003  12.657  1.00 92.90           H
ATOM    501 2HD1 LEU A  51       9.911  -1.716  11.191  1.00 92.90           H
ATOM    502 3HD1 LEU A  51       9.663  -3.198  12.145  1.00 92.90           H
ATOM    503  CD2 LEU A  51      10.840  -3.975   9.799  1.00 92.90           C
ATOM    504 1HD2 LEU A  51      10.367  -3.281   9.104  1.00 92.90           H
ATOM    505 2HD2 LEU A  51      11.618  -4.536   9.281  1.00 92.90           H
ATOM    506 3HD2 LEU A  51      10.091  -4.667  10.187  1.00 92.90           H
ATOM    507  HN  LEU A  51      14.357  -3.617  11.390  1.00 92.90           H
ATOM    508  N   PRO A  52      15.456  -1.153   9.754  1.00 94.40           N
ATOM    509  CA  PRO A  52      16.177   0.035   9.291  1.00 94.40           C
ATOM    510  C   PRO A  52      16.863  -0.192   7.953  1.00 94.40           C
ATOM    511  O   PRO A  52      16.723   0.615   7.035  1.00 94.40           O
ATOM    512  HA  PRO A  52      15.479   0.853   9.118  1.00 94.40           H
ATOM    513  CB  PRO A  52      17.188   0.304  10.408  1.00 94.40           C
ATOM    514 1HB  PRO A  52      18.140  -0.189  10.214  1.00 94.40           H
ATOM    515 2HB  PRO A  52      17.396   1.369  10.513  1.00 94.40           H
ATOM    516  CG  PRO A  52      16.503  -0.261  11.647  1.00 94.40           C
ATOM    517 1HG  PRO A  52      17.216  -0.467  12.445  1.00 94.40           H
ATOM    518 2HG  PRO A  52      15.773   0.436  12.059  1.00 94.40           H
ATOM    519  CD  PRO A  52      15.848  -1.529  11.124  1.00 94.40           C
ATOM    520 1HD  PRO A  52      16.540  -2.372  11.125  1.00 94.40           H
ATOM    521 2HD  PRO A  52      14.992  -1.823  11.732  1.00 94.40           H
ATOM    522  N   PRO A  53      17.617  -1.290   7.811  1.00 95.19           N
ATOM    523  CA  PRO A  53      18.399  -1.516   6.593  1.00 95.19           C
ATOM    524  C   PRO A  53      17.519  -1.795   5.385  1.00 95.19           C
ATOM    525  O   PRO A  53      17.849  -1.401   4.268  1.00 95.19           O
ATOM    526  HA  PRO A  53      18.960  -0.618   6.334  1.00 95.19           H
ATOM    527  CB  PRO A  53      19.278  -2.718   6.944  1.00 95.19           C
ATOM    528 1HB  PRO A  53      19.474  -3.341   6.071  1.00 95.19           H
ATOM    529 2HB  PRO A  53      20.246  -2.407   7.336  1.00 95.19           H
ATOM    530  CG  PRO A  53      18.475  -3.455   7.978  1.00 95.19           C
ATOM    531 1HG  PRO A  53      17.753  -4.126   7.512  1.00 95.19           H
ATOM    532 2HG  PRO A  53      19.117  -4.069   8.611  1.00 95.19           H
ATOM    533  CD  PRO A  53      17.786  -2.389   8.779  1.00 95.19           C
ATOM    534 1HD  PRO A  53      16.828  -2.735   9.166  1.00 95.19           H
ATOM    535 2HD  PRO A  53      18.385  -2.081   9.636  1.00 95.19           H
ATOM    536  N   LEU A  54      16.410  -2.473   5.645  1.00 92.76           N
ATOM    537  CA  LEU A  54      15.510  -2.872   4.577  1.00 92.76           C
ATOM    538  C   LEU A  54      14.806  -1.633   4.019  1.00 92.76           C
ATOM    539  O   LEU A  54      14.643  -1.500   2.807  1.00 92.76           O
ATOM    540  HA  LEU A  54      16.117  -3.310   3.784  1.00 92.76           H
ATOM    541  CB  LEU A  54      14.549  -3.959   5.064  1.00 92.76           C
ATOM    542 1HB  LEU A  54      14.043  -3.594   5.958  1.00 92.76           H
ATOM    543 2HB  LEU A  54      13.784  -4.107   4.302  1.00 92.76           H
ATOM    544  CG  LEU A  54      15.178  -5.315   5.386  1.00 92.76           C
ATOM    545  HG  LEU A  54      15.899  -5.175   6.191  1.00 92.76           H
ATOM    546  CD1 LEU A  54      14.124  -6.303   5.890  1.00 92.76           C
ATOM    547 1HD1 LEU A  54      13.661  -5.909   6.794  1.00 92.76           H
ATOM    548 2HD1 LEU A  54      13.363  -6.444   5.123  1.00 92.76           H
ATOM    549 3HD1 LEU A  54      14.599  -7.259   6.111  1.00 92.76           H
ATOM    550  CD2 LEU A  54      15.947  -5.863   4.182  1.00 92.76           C
ATOM    551 1HD2 LEU A  54      15.266  -5.985   3.340  1.00 92.76           H
ATOM    552 2HD2 LEU A  54      16.740  -5.166   3.909  1.00 92.76           H
ATOM    553 3HD2 LEU A  54      16.385  -6.828   4.438  1.00 92.76           H
ATOM    554  HN  LEU A  54      16.125  -2.748   6.563  1.00 92.76           H
ATOM    555  N   TYR A  55      14.407  -0.758   4.931  1.00 93.38           N
ATOM    556  CA  TYR A  55      13.696   0.449   4.548  1.00 93.38           C
ATOM    557  C   TYR A  55      14.598   1.385   3.740  1.00 93.38           C
ATOM    558  O   TYR A  55      14.150   2.010   2.780  1.00 93.38           O
ATOM    559  HA  TYR A  55      12.844   0.158   3.933  1.00 93.38           H
ATOM    560  CB  TYR A  55      13.305   1.141   5.855  1.00 93.38           C
ATOM    561 1HB  TYR A  55      14.157   1.120   6.534  1.00 93.38           H
ATOM    562 2HB  TYR A  55      13.086   2.189   5.649  1.00 93.38           H
ATOM    563  CG  TYR A  55      12.098   0.512   6.555  1.00 93.38           C
ATOM    564  CD1 TYR A  55      11.525  -0.635   6.045  1.00 93.38           C
ATOM    565  HD1 TYR A  55      11.933  -1.093   5.143  1.00 93.38           H
ATOM    566  CD2 TYR A  55      11.583   1.092   7.696  1.00 93.38           C
ATOM    567  HD2 TYR A  55      12.035   1.998   8.099  1.00 93.38           H
ATOM    568  CE1 TYR A  55      10.390  -1.227   6.703  1.00 93.38           C
ATOM    569  HE1 TYR A  55       9.928  -2.133   6.311  1.00 93.38           H
ATOM    570  CE2 TYR A  55      10.447   0.500   8.355  1.00 93.38           C
ATOM    571  HE2 TYR A  55      10.030   0.948   9.257  1.00 93.38           H
ATOM    572  CZ  TYR A  55       9.907  -0.631   7.826  1.00 93.38           C
ATOM    573  OH  TYR A  55       8.835  -1.190   8.448  1.00 93.38           O
ATOM    574  HH  TYR A  55       8.505  -1.974   7.922  1.00 93.38           H
ATOM    575  HN  TYR A  55      14.562  -0.864   5.913  1.00 93.38           H
ATOM    576  N   TRP A  56      15.854   1.451   4.159  1.00 92.00           N
ATOM    577  CA  TRP A  56      16.834   2.263   3.459  1.00 92.00           C
ATOM    578  C   TRP A  56      16.999   1.694   2.049  1.00 92.00           C
ATOM    579  O   TRP A  56      17.057   2.445   1.076  1.00 92.00           O
ATOM    580  HA  TRP A  56      16.448   3.281   3.408  1.00 92.00           H
ATOM    581  CB  TRP A  56      18.150   2.325   4.237  1.00 92.00           C
ATOM    582 1HB  TRP A  56      18.344   1.349   4.681  1.00 92.00           H
ATOM    583 2HB  TRP A  56      18.964   2.525   3.539  1.00 92.00           H
ATOM    584  CG  TRP A  56      18.172   3.385   5.340  1.00 92.00           C
ATOM    585  CD1 TRP A  56      18.284   3.197   6.662  1.00 92.00           C
ATOM    586  HD1 TRP A  56      18.376   2.221   7.137  1.00 92.00           H
ATOM    587  CD2 TRP A  56      18.076   4.814   5.162  1.00 92.00           C
ATOM    588  NE1 TRP A  56      18.266   4.396   7.346  1.00 92.00           N
ATOM    589  HE1 TRP A  56      18.334   4.513   8.337  1.00 92.00           H
ATOM    590  CE2 TRP A  56      18.136   5.410   6.405  1.00 92.00           C
ATOM    591  CE3 TRP A  56      17.943   5.577   3.989  1.00 92.00           C
ATOM    592  HE3 TRP A  56      17.894   5.131   2.996  1.00 92.00           H
ATOM    593  CZ2 TRP A  56      18.070   6.795   6.595  1.00 92.00           C
ATOM    594  HZ2 TRP A  56      18.119   7.242   7.588  1.00 92.00           H
ATOM    595  CZ3 TRP A  56      17.878   6.960   4.195  1.00 92.00           C
ATOM    596  HZ3 TRP A  56      17.775   7.600   3.318  1.00 92.00           H
ATOM    597  CH2 TRP A  56      17.937   7.576   5.440  1.00 92.00           C
ATOM    598  HH2 TRP A  56      17.880   8.662   5.517  1.00 92.00           H
ATOM    599  HN  TRP A  56      16.203   0.963   4.959  1.00 92.00           H
ATOM    600  N   LEU A  57      17.070   0.373   1.983  1.00 92.96           N
ATOM    601  CA  LEU A  57      17.247  -0.304   0.709  1.00 92.96           C
ATOM    602  C   LEU A  57      16.064   0.020  -0.205  1.00 92.96           C
ATOM    603  O   LEU A  57      16.253   0.421  -1.352  1.00 92.96           O
ATOM    604  HA  LEU A  57      18.155   0.091   0.253  1.00 92.96           H
ATOM    605  CB  LEU A  57      17.465  -1.803   0.925  1.00 92.96           C
ATOM    606 1HB  LEU A  57      18.342  -1.935   1.558  1.00 92.96           H
ATOM    607 2HB  LEU A  57      16.611  -2.198   1.477  1.00 92.96           H
ATOM    608  CG  LEU A  57      17.652  -2.643  -0.340  1.00 92.96           C
ATOM    609  HG  LEU A  57      16.811  -2.450  -1.006  1.00 92.96           H
ATOM    610  CD1 LEU A  57      18.923  -2.234  -1.087  1.00 92.96           C
ATOM    611 1HD1 LEU A  57      18.855  -1.184  -1.371  1.00 92.96           H
ATOM    612 2HD1 LEU A  57      19.787  -2.380  -0.439  1.00 92.96           H
ATOM    613 3HD1 LEU A  57      19.031  -2.846  -1.982  1.00 92.96           H
ATOM    614  CD2 LEU A  57      17.635  -4.138  -0.013  1.00 92.96           C
ATOM    615 1HD2 LEU A  57      18.443  -4.367   0.681  1.00 92.96           H
ATOM    616 2HD2 LEU A  57      16.680  -4.399   0.442  1.00 92.96           H
ATOM    617 3HD2 LEU A  57      17.770  -4.711  -0.930  1.00 92.96           H
ATOM    618  HN  LEU A  57      17.009  -0.231   2.777  1.00 92.96           H
ATOM    619  N   VAL A  58      14.870  -0.166   0.338  1.00 94.67           N
ATOM    620  CA  VAL A  58      13.656   0.044  -0.433  1.00 94.67           C
ATOM    621  C   VAL A  58      13.609   1.494  -0.917  1.00 94.67           C
ATOM    622  O   VAL A  58      13.268   1.757  -2.070  1.00 94.67           O
ATOM    623  HA  VAL A  58      13.700  -0.614  -1.301  1.00 94.67           H
ATOM    624  CB  VAL A  58      12.433  -0.349   0.398  1.00 94.67           C
ATOM    625  HB  VAL A  58      12.475   0.202   1.337  1.00 94.67           H
ATOM    626  CG1 VAL A  58      11.137   0.038  -0.317  1.00 94.67           C
ATOM    627 1HG1 VAL A  58      11.119   1.116  -0.477  1.00 94.67           H
ATOM    628 2HG1 VAL A  58      11.085  -0.473  -1.278  1.00 94.67           H
ATOM    629 3HG1 VAL A  58      10.284  -0.253   0.296  1.00 94.67           H
ATOM    630  CG2 VAL A  58      12.452  -1.843   0.728  1.00 94.67           C
ATOM    631 1HG2 VAL A  58      12.446  -2.420  -0.197  1.00 94.67           H
ATOM    632 2HG2 VAL A  58      13.352  -2.078   1.297  1.00 94.67           H
ATOM    633 3HG2 VAL A  58      11.572  -2.095   1.319  1.00 94.67           H
ATOM    634  HN  VAL A  58      14.724  -0.454   1.285  1.00 94.67           H
ATOM    635  N   PHE A  59      13.956   2.398  -0.013  1.00 95.56           N
ATOM    636  CA  PHE A  59      13.917   3.818  -0.320  1.00 95.56           C
ATOM    637  C   PHE A  59      14.819   4.146  -1.511  1.00 95.56           C
ATOM    638  O   PHE A  59      14.380   4.776  -2.472  1.00 95.56           O
ATOM    639  HA  PHE A  59      12.885   4.067  -0.569  1.00 95.56           H
ATOM    640  CB  PHE A  59      14.434   4.557   0.915  1.00 95.56           C
ATOM    641 1HB  PHE A  59      13.728   4.415   1.734  1.00 95.56           H
ATOM    642 2HB  PHE A  59      15.377   4.108   1.227  1.00 95.56           H
ATOM    643  CG  PHE A  59      14.648   6.057   0.699  1.00 95.56           C
ATOM    644  CD1 PHE A  59      15.908   6.568   0.678  1.00 95.56           C
ATOM    645  HD1 PHE A  59      16.766   5.910   0.814  1.00 95.56           H
ATOM    646  CD2 PHE A  59      13.578   6.878   0.529  1.00 95.56           C
ATOM    647  HD2 PHE A  59      12.568   6.469   0.546  1.00 95.56           H
ATOM    648  CE1 PHE A  59      16.106   7.960   0.477  1.00 95.56           C
ATOM    649  HE1 PHE A  59      17.116   8.370   0.460  1.00 95.56           H
ATOM    650  CE2 PHE A  59      13.776   8.270   0.328  1.00 95.56           C
ATOM    651  HE2 PHE A  59      12.918   8.929   0.192  1.00 95.56           H
ATOM    652  CZ  PHE A  59      15.036   8.781   0.306  1.00 95.56           C
ATOM    653  HZ  PHE A  59      15.188   9.850   0.152  1.00 95.56           H
ATOM    654  HN  PHE A  59      14.259   2.174   0.914  1.00 95.56           H
ATOM    655  N   ILE A  60      16.064   3.704  -1.409  1.00 93.37           N
ATOM    656  CA  ILE A  60      17.074   4.081  -2.383  1.00 93.37           C
ATOM    657  C   ILE A  60      16.664   3.563  -3.763  1.00 93.37           C
ATOM    658  O   ILE A  60      16.619   4.324  -4.728  1.00 93.37           O
ATOM    659  HA  ILE A  60      17.104   5.170  -2.418  1.00 93.37           H
ATOM    660  CB  ILE A  60      18.457   3.604  -1.933  1.00 93.37           C
ATOM    661  HB  ILE A  60      18.380   2.556  -1.646  1.00 93.37           H
ATOM    662  CG1 ILE A  60      18.928   4.377  -0.699  1.00 93.37           C
ATOM    663 1HG1 ILE A  60      19.187   5.397  -0.982  1.00 93.37           H
ATOM    664 2HG1 ILE A  60      18.116   4.443   0.025  1.00 93.37           H
ATOM    665  CG2 ILE A  60      19.466   3.686  -3.081  1.00 93.37           C
ATOM    666 1HG2 ILE A  60      19.130   3.057  -3.905  1.00 93.37           H
ATOM    667 2HG2 ILE A  60      19.545   4.719  -3.421  1.00 93.37           H
ATOM    668 3HG2 ILE A  60      20.440   3.342  -2.733  1.00 93.37           H
ATOM    669  CD1 ILE A  60      20.139   3.697  -0.056  1.00 93.37           C
ATOM    670 1HD1 ILE A  60      19.869   2.685   0.247  1.00 93.37           H
ATOM    671 2HD1 ILE A  60      20.957   3.655  -0.776  1.00 93.37           H
ATOM    672 3HD1 ILE A  60      20.453   4.267   0.818  1.00 93.37           H
ATOM    673  HN  ILE A  60      16.385   3.101  -0.679  1.00 93.37           H
ATOM    674  N   VAL A  61      16.376   2.270  -3.813  1.00 93.77           N
ATOM    675  CA  VAL A  61      16.100   1.613  -5.079  1.00 93.77           C
ATOM    676  C   VAL A  61      14.795   2.161  -5.659  1.00 93.77           C
ATOM    677  O   VAL A  61      14.704   2.417  -6.859  1.00 93.77           O
ATOM    678  HA  VAL A  61      16.916   1.857  -5.760  1.00 93.77           H
ATOM    679  CB  VAL A  61      16.079   0.096  -4.888  1.00 93.77           C
ATOM    680  HB  VAL A  61      15.324  -0.137  -4.137  1.00 93.77           H
ATOM    681  CG1 VAL A  61      15.688  -0.615  -6.185  1.00 93.77           C
ATOM    682 1HG1 VAL A  61      14.695  -0.288  -6.493  1.00 93.77           H
ATOM    683 2HG1 VAL A  61      16.410  -0.371  -6.965  1.00 93.77           H
ATOM    684 3HG1 VAL A  61      15.681  -1.693  -6.021  1.00 93.77           H
ATOM    685  CG2 VAL A  61      17.427  -0.410  -4.370  1.00 93.77           C
ATOM    686 1HG2 VAL A  61      18.209  -0.160  -5.087  1.00 93.77           H
ATOM    687 2HG2 VAL A  61      17.648   0.060  -3.412  1.00 93.77           H
ATOM    688 3HG2 VAL A  61      17.385  -1.492  -4.243  1.00 93.77           H
ATOM    689  HN  VAL A  61      16.329   1.676  -3.010  1.00 93.77           H
ATOM    690  N   GLY A  62      13.817   2.325  -4.781  1.00 95.32           N
ATOM    691  CA  GLY A  62      12.486   2.722  -5.207  1.00 95.32           C
ATOM    692  C   GLY A  62      12.479   4.167  -5.708  1.00 95.32           C
ATOM    693  O   GLY A  62      11.855   4.474  -6.723  1.00 95.32           O
ATOM    694 1HA  GLY A  62      12.141   2.057  -5.999  1.00 95.32           H
ATOM    695 2HA  GLY A  62      11.788   2.618  -4.377  1.00 95.32           H
ATOM    696  HN  GLY A  62      13.922   2.191  -3.795  1.00 95.32           H
ATOM    697  N   ALA A  63      13.181   5.018  -4.974  1.00 95.25           N
ATOM    698  CA  ALA A  63      13.225   6.432  -5.304  1.00 95.25           C
ATOM    699  C   ALA A  63      13.851   6.609  -6.688  1.00 95.25           C
ATOM    700  O   ALA A  63      13.333   7.356  -7.517  1.00 95.25           O
ATOM    701  HA  ALA A  63      12.199   6.799  -5.328  1.00 95.25           H
ATOM    702  CB  ALA A  63      13.993   7.187  -4.216  1.00 95.25           C
ATOM    703 1HB  ALA A  63      13.491   7.053  -3.258  1.00 95.25           H
ATOM    704 2HB  ALA A  63      15.009   6.797  -4.151  1.00 95.25           H
ATOM    705 3HB  ALA A  63      14.026   8.247  -4.464  1.00 95.25           H
ATOM    706  HN  ALA A  63      13.712   4.755  -4.168  1.00 95.25           H
ATOM    707  N   LEU A  64      14.957   5.910  -6.897  1.00 89.51           N
ATOM    708  CA  LEU A  64      15.660   5.981  -8.166  1.00 89.51           C
ATOM    709  C   LEU A  64      14.755   5.443  -9.276  1.00 89.51           C
ATOM    710  O   LEU A  64      14.613   6.070 -10.325  1.00 89.51           O
ATOM    711  HA  LEU A  64      15.865   7.033  -8.367  1.00 89.51           H
ATOM    712  CB  LEU A  64      17.010   5.267  -8.073  1.00 89.51           C
ATOM    713 1HB  LEU A  64      16.842   4.266  -7.673  1.00 89.51           H
ATOM    714 2HB  LEU A  64      17.405   5.145  -9.081  1.00 89.51           H
ATOM    715  CG  LEU A  64      18.075   5.955  -7.217  1.00 89.51           C
ATOM    716  HG  LEU A  64      17.650   6.148  -6.232  1.00 89.51           H
ATOM    717  CD1 LEU A  64      19.289   5.045  -7.016  1.00 89.51           C
ATOM    718 1HD1 LEU A  64      18.977   4.129  -6.515  1.00 89.51           H
ATOM    719 2HD1 LEU A  64      19.723   4.800  -7.985  1.00 89.51           H
ATOM    720 3HD1 LEU A  64      20.031   5.559  -6.405  1.00 89.51           H
ATOM    721  CD2 LEU A  64      18.466   7.309  -7.813  1.00 89.51           C
ATOM    722 1HD2 LEU A  64      18.865   7.163  -8.817  1.00 89.51           H
ATOM    723 2HD2 LEU A  64      17.587   7.952  -7.861  1.00 89.51           H
ATOM    724 3HD2 LEU A  64      19.225   7.777  -7.185  1.00 89.51           H
ATOM    725  HN  LEU A  64      15.372   5.304  -6.218  1.00 89.51           H
ATOM    726  N   GLY A  65      14.166   4.287  -9.008  1.00 92.92           N
ATOM    727  CA  GLY A  65      13.405   3.581 -10.024  1.00 92.92           C
ATOM    728  C   GLY A  65      12.198   4.406 -10.476  1.00 92.92           C
ATOM    729  O   GLY A  65      12.013   4.639 -11.670  1.00 92.92           O
ATOM    730 1HA  GLY A  65      14.045   3.367 -10.880  1.00 92.92           H
ATOM    731 2HA  GLY A  65      13.068   2.622  -9.630  1.00 92.92           H
ATOM    732  HN  GLY A  65      14.204   3.834  -8.117  1.00 92.92           H
ATOM    733  N   ASN A  66      11.408   4.825  -9.499  1.00 90.85           N
ATOM    734  CA  ASN A  66      10.157   5.505  -9.787  1.00 90.85           C
ATOM    735  C   ASN A  66      10.455   6.872 -10.406  1.00 90.85           C
ATOM    736  O   ASN A  66       9.696   7.356 -11.244  1.00 90.85           O
ATOM    737  HA  ASN A  66       9.623   4.845 -10.471  1.00 90.85           H
ATOM    738  CB  ASN A  66       9.346   5.731  -8.510  1.00 90.85           C
ATOM    739 1HB  ASN A  66      10.004   6.079  -7.714  1.00 90.85           H
ATOM    740 2HB  ASN A  66       8.607   6.515  -8.678  1.00 90.85           H
ATOM    741  CG  ASN A  66       8.641   4.445  -8.072  1.00 90.85           C
ATOM    742  OD1 ASN A  66       7.744   3.944  -8.729  1.00 90.85           O
ATOM    743  ND2 ASN A  66       9.097   3.942  -6.928  1.00 90.85           N
ATOM    744 1HD2 ASN A  66       9.836   4.403  -6.438  1.00 90.85           H
ATOM    745 2HD2 ASN A  66       8.699   3.102  -6.559  1.00 90.85           H
ATOM    746  HN  ASN A  66      11.610   4.706  -8.527  1.00 90.85           H
ATOM    747  N   SER A  67      11.562   7.454  -9.970  1.00 91.20           N
ATOM    748  CA  SER A  67      12.006   8.724 -10.519  1.00 91.20           C
ATOM    749  C   SER A  67      12.309   8.572 -12.011  1.00 91.20           C
ATOM    750  O   SER A  67      11.994   9.456 -12.806  1.00 91.20           O
ATOM    751  HA  SER A  67      11.174   9.411 -10.366  1.00 91.20           H
ATOM    752  CB  SER A  67      13.239   9.244  -9.778  1.00 91.20           C
ATOM    753 1HB  SER A  67      14.043   8.512  -9.854  1.00 91.20           H
ATOM    754 2HB  SER A  67      13.593  10.157 -10.258  1.00 91.20           H
ATOM    755  OG  SER A  67      12.965   9.507  -8.404  1.00 91.20           O
ATOM    756  HG  SER A  67      13.497   8.890  -7.825  1.00 91.20           H
ATOM    757  HN  SER A  67      12.150   7.074  -9.256  1.00 91.20           H
ATOM    758  N   LEU A  68      12.916   7.443 -12.347  1.00 85.92           N
ATOM    759  CA  LEU A  68      13.240   7.150 -13.733  1.00 85.92           C
ATOM    760  C   LEU A  68      11.945   7.000 -14.534  1.00 85.92           C
ATOM    761  O   LEU A  68      11.849   7.482 -15.662  1.00 85.92           O
ATOM    762  HA  LEU A  68      13.792   8.004 -14.126  1.00 85.92           H
ATOM    763  CB  LEU A  68      14.162   5.933 -13.822  1.00 85.92           C
ATOM    764 1HB  LEU A  68      13.772   5.157 -13.165  1.00 85.92           H
ATOM    765 2HB  LEU A  68      14.118   5.542 -14.839  1.00 85.92           H
ATOM    766  CG  LEU A  68      15.630   6.176 -13.463  1.00 85.92           C
ATOM    767  HG  LEU A  68      15.665   6.692 -12.503  1.00 85.92           H
ATOM    768  CD1 LEU A  68      16.379   4.853 -13.293  1.00 85.92           C
ATOM    769 1HD1 LEU A  68      15.915   4.272 -12.496  1.00 85.92           H
ATOM    770 2HD1 LEU A  68      16.336   4.289 -14.225  1.00 85.92           H
ATOM    771 3HD1 LEU A  68      17.419   5.054 -13.038  1.00 85.92           H
ATOM    772  CD2 LEU A  68      16.302   7.088 -14.491  1.00 85.92           C
ATOM    773 1HD2 LEU A  68      16.256   6.622 -15.475  1.00 85.92           H
ATOM    774 2HD2 LEU A  68      15.786   8.047 -14.519  1.00 85.92           H
ATOM    775 3HD2 LEU A  68      17.344   7.244 -14.212  1.00 85.92           H
ATOM    776  HN  LEU A  68      13.185   6.736 -11.692  1.00 85.92           H
ATOM    777  N   VAL A  69      10.980   6.331 -13.919  1.00 89.15           N
ATOM    778  CA  VAL A  69       9.703   6.094 -14.569  1.00 89.15           C
ATOM    779  C   VAL A  69       9.084   7.434 -14.972  1.00 89.15           C
ATOM    780  O   VAL A  69       8.658   7.607 -16.113  1.00 89.15           O
ATOM    781  HA  VAL A  69       9.894   5.511 -15.470  1.00 89.15           H
ATOM    782  CB  VAL A  69       8.796   5.268 -13.654  1.00 89.15           C
ATOM    783  HB  VAL A  69       8.741   5.775 -12.691  1.00 89.15           H
ATOM    784  CG1 VAL A  69       7.377   5.183 -14.221  1.00 89.15           C
ATOM    785 1HG1 VAL A  69       6.961   6.186 -14.313  1.00 89.15           H
ATOM    786 2HG1 VAL A  69       7.406   4.710 -15.203  1.00 89.15           H
ATOM    787 3HG1 VAL A  69       6.753   4.590 -13.552  1.00 89.15           H
ATOM    788  CG2 VAL A  69       9.378   3.873 -13.420  1.00 89.15           C
ATOM    789 1HG2 VAL A  69       9.476   3.355 -14.374  1.00 89.15           H
ATOM    790 2HG2 VAL A  69      10.358   3.962 -12.952  1.00 89.15           H
ATOM    791 3HG2 VAL A  69       8.713   3.307 -12.767  1.00 89.15           H
ATOM    792  HN  VAL A  69      11.062   5.954 -12.997  1.00 89.15           H
ATOM    793  N   ILE A  70       9.055   8.349 -14.014  1.00 89.65           N
ATOM    794  CA  ILE A  70       8.415   9.636 -14.226  1.00 89.65           C
ATOM    795  C   ILE A  70       9.137  10.380 -15.351  1.00 89.65           C
ATOM    796  O   ILE A  70       8.498  10.986 -16.210  1.00 89.65           O
ATOM    797  HA  ILE A  70       7.390   9.443 -14.543  1.00 89.65           H
ATOM    798  CB  ILE A  70       8.344  10.422 -12.916  1.00 89.65           C
ATOM    799  HB  ILE A  70       9.341  10.442 -12.475  1.00 89.65           H
ATOM    800  CG1 ILE A  70       7.420   9.731 -11.911  1.00 89.65           C
ATOM    801 1HG1 ILE A  70       6.382   9.864 -12.216  1.00 89.65           H
ATOM    802 2HG1 ILE A  70       7.617   8.659 -11.909  1.00 89.65           H
ATOM    803  CG2 ILE A  70       7.933  11.874 -13.169  1.00 89.65           C
ATOM    804 1HG2 ILE A  70       8.664  12.350 -13.822  1.00 89.65           H
ATOM    805 2HG2 ILE A  70       6.952  11.896 -13.643  1.00 89.65           H
ATOM    806 3HG2 ILE A  70       7.891  12.409 -12.220  1.00 89.65           H
ATOM    807  CD1 ILE A  70       7.620  10.295 -10.503  1.00 89.65           C
ATOM    808 1HD1 ILE A  70       8.653  10.138 -10.193  1.00 89.65           H
ATOM    809 2HD1 ILE A  70       7.399  11.362 -10.505  1.00 89.65           H
ATOM    810 3HD1 ILE A  70       6.951   9.786  -9.809  1.00 89.65           H
ATOM    811  HN  ILE A  70       9.458   8.222 -13.108  1.00 89.65           H
ATOM    812  N   LEU A  71      10.460  10.310 -15.311  1.00 84.88           N
ATOM    813  CA  LEU A  71      11.277  11.004 -16.291  1.00 84.88           C
ATOM    814  C   LEU A  71      10.959  10.465 -17.687  1.00 84.88           C
ATOM    815  O   LEU A  71      10.832  11.233 -18.639  1.00 84.88           O
ATOM    816  HA  LEU A  71      11.002  12.059 -16.258  1.00 84.88           H
ATOM    817  CB  LEU A  71      12.758  10.911 -15.918  1.00 84.88           C
ATOM    818 1HB  LEU A  71      12.972   9.885 -15.619  1.00 84.88           H
ATOM    819 2HB  LEU A  71      13.350  11.114 -16.810  1.00 84.88           H
ATOM    820  CG  LEU A  71      13.228  11.847 -14.803  1.00 84.88           C
ATOM    821  HG  LEU A  71      12.534  11.759 -13.967  1.00 84.88           H
ATOM    822  CD1 LEU A  71      14.609  11.435 -14.287  1.00 84.88           C
ATOM    823 1HD1 LEU A  71      14.562  10.419 -13.895  1.00 84.88           H
ATOM    824 2HD1 LEU A  71      15.329  11.475 -15.105  1.00 84.88           H
ATOM    825 3HD1 LEU A  71      14.919  12.116 -13.496  1.00 84.88           H
ATOM    826  CD2 LEU A  71      13.200  13.306 -15.263  1.00 84.88           C
ATOM    827 1HD2 LEU A  71      13.858  13.428 -16.123  1.00 84.88           H
ATOM    828 2HD2 LEU A  71      12.183  13.579 -15.542  1.00 84.88           H
ATOM    829 3HD2 LEU A  71      13.540  13.949 -14.451  1.00 84.88           H
ATOM    830  HN  LEU A  71      10.972   9.791 -14.625  1.00 84.88           H
ATOM    831  N   VAL A  72      10.841   9.147 -17.765  1.00 85.29           N
ATOM    832  CA  VAL A  72      10.630   8.489 -19.043  1.00 85.29           C
ATOM    833  C   VAL A  72       9.317   8.981 -19.655  1.00 85.29           C
ATOM    834  O   VAL A  72       9.262   9.296 -20.843  1.00 85.29           O
ATOM    835  HA  VAL A  72      11.452   8.775 -19.699  1.00 85.29           H
ATOM    836  CB  VAL A  72      10.674   6.970 -18.863  1.00 85.29           C
ATOM    837  HB  VAL A  72       9.989   6.709 -18.055  1.00 85.29           H
ATOM    838  CG1 VAL A  72      10.202   6.254 -20.129  1.00 85.29           C
ATOM    839 1HG1 VAL A  72       9.177   6.550 -20.354  1.00 85.29           H
ATOM    840 2HG1 VAL A  72      10.849   6.526 -20.963  1.00 85.29           H
ATOM    841 3HG1 VAL A  72      10.242   5.176 -19.974  1.00 85.29           H
ATOM    842  CG2 VAL A  72      12.075   6.506 -18.460  1.00 85.29           C
ATOM    843 1HG2 VAL A  72      12.787   6.786 -19.235  1.00 85.29           H
ATOM    844 2HG2 VAL A  72      12.357   6.978 -17.519  1.00 85.29           H
ATOM    845 3HG2 VAL A  72      12.077   5.423 -18.338  1.00 85.29           H
ATOM    846  HN  VAL A  72      10.886   8.534 -16.976  1.00 85.29           H
ATOM    847  N   TYR A  73       8.293   9.032 -18.817  1.00 82.04           N
ATOM    848  CA  TYR A  73       6.977   9.451 -19.268  1.00 82.04           C
ATOM    849  C   TYR A  73       6.969  10.937 -19.632  1.00 82.04           C
ATOM    850  O   TYR A  73       6.257  11.352 -20.545  1.00 82.04           O
ATOM    851  HA  TYR A  73       6.722   8.866 -20.152  1.00 82.04           H
ATOM    852  CB  TYR A  73       6.033   9.223 -18.085  1.00 82.04           C
ATOM    853 1HB  TYR A  73       6.596   9.330 -17.158  1.00 82.04           H
ATOM    854 2HB  TYR A  73       5.270  10.001 -18.087  1.00 82.04           H
ATOM    855  CG  TYR A  73       5.347   7.855 -18.091  1.00 82.04           C
ATOM    856  CD1 TYR A  73       4.435   7.545 -19.080  1.00 82.04           C
ATOM    857  HD1 TYR A  73       4.205   8.275 -19.857  1.00 82.04           H
ATOM    858  CD2 TYR A  73       5.639   6.932 -17.108  1.00 82.04           C
ATOM    859  HD2 TYR A  73       6.359   7.177 -16.327  1.00 82.04           H
ATOM    860  CE1 TYR A  73       3.789   6.259 -19.086  1.00 82.04           C
ATOM    861  HE1 TYR A  73       3.067   6.001 -19.861  1.00 82.04           H
ATOM    862  CE2 TYR A  73       4.993   5.645 -17.114  1.00 82.04           C
ATOM    863  HE2 TYR A  73       5.214   4.907 -16.343  1.00 82.04           H
ATOM    864  CZ  TYR A  73       4.100   5.372 -18.103  1.00 82.04           C
ATOM    865  OH  TYR A  73       3.489   4.157 -18.108  1.00 82.04           O
ATOM    866  HH  TYR A  73       2.959   4.044 -18.949  1.00 82.04           H
ATOM    867  HN  TYR A  73       8.351   8.794 -17.847  1.00 82.04           H
ATOM    868  N   TRP A  74       7.768  11.697 -18.898  1.00 73.06           N
ATOM    869  CA  TRP A  74       7.780  13.141 -19.057  1.00 73.06           C
ATOM    870  C   TRP A  74       8.348  13.460 -20.441  1.00 73.06           C
ATOM    871  O   TRP A  74       7.740  14.204 -21.209  1.00 73.06           O
ATOM    872  HA  TRP A  74       6.751  13.493 -18.986  1.00 73.06           H
ATOM    873  CB  TRP A  74       8.559  13.811 -17.922  1.00 73.06           C
ATOM    874 1HB  TRP A  74       8.185  13.438 -16.969  1.00 73.06           H
ATOM    875 2HB  TRP A  74       9.606  13.517 -17.991  1.00 73.06           H
ATOM    876  CG  TRP A  74       8.472  15.339 -17.925  1.00 73.06           C
ATOM    877  CD1 TRP A  74       9.250  16.208 -18.584  1.00 73.06           C
ATOM    878  HD1 TRP A  74      10.081  15.921 -19.230  1.00 73.06           H
ATOM    879  CD2 TRP A  74       7.517  16.147 -17.206  1.00 73.06           C
ATOM    880  NE1 TRP A  74       8.869  17.512 -18.342  1.00 73.06           N
ATOM    881  HE1 TRP A  74       9.296  18.334 -18.720  1.00 73.06           H
ATOM    882  CE2 TRP A  74       7.782  17.474 -17.477  1.00 73.06           C
ATOM    883  CE3 TRP A  74       6.465  15.769 -16.353  1.00 73.06           C
ATOM    884  HE3 TRP A  74       6.236  14.729 -16.123  1.00 73.06           H
ATOM    885  CZ2 TRP A  74       7.038  18.530 -16.937  1.00 73.06           C
ATOM    886  HZ2 TRP A  74       7.267  19.570 -17.167  1.00 73.06           H
ATOM    887  CZ3 TRP A  74       5.732  16.836 -15.821  1.00 73.06           C
ATOM    888  HZ3 TRP A  74       4.904  16.599 -15.153  1.00 73.06           H
ATOM    889  CH2 TRP A  74       5.985  18.177 -16.085  1.00 73.06           C
ATOM    890  HH2 TRP A  74       5.367  18.951 -15.630  1.00 73.06           H
ATOM    891  HN  TRP A  74       8.399  11.343 -18.207  1.00 73.06           H
ATOM    892  N   TYR A  75       9.508  12.882 -20.717  1.00 71.48           N
ATOM    893  CA  TYR A  75      10.314  13.323 -21.843  1.00 71.48           C
ATOM    894  C   TYR A  75       9.997  12.506 -23.097  1.00 71.48           C
ATOM    895  O   TYR A  75      10.073  13.020 -24.213  1.00 71.48           O
ATOM    896  HA  TYR A  75      10.083  14.371 -22.033  1.00 71.48           H
ATOM    897  CB  TYR A  75      11.770  13.075 -21.442  1.00 71.48           C
ATOM    898 1HB  TYR A  75      11.831  12.132 -20.899  1.00 71.48           H
ATOM    899 2HB  TYR A  75      12.371  12.963 -22.344  1.00 71.48           H
ATOM    900  CG  TYR A  75      12.375  14.183 -20.578  1.00 71.48           C
ATOM    901  CD1 TYR A  75      12.756  15.378 -21.155  1.00 71.48           C
ATOM    902  HD1 TYR A  75      12.626  15.531 -22.226  1.00 71.48           H
ATOM    903  CD2 TYR A  75      12.539  13.989 -19.222  1.00 71.48           C
ATOM    904  HD2 TYR A  75      12.238  13.046 -18.766  1.00 71.48           H
ATOM    905  CE1 TYR A  75      13.325  16.421 -20.342  1.00 71.48           C
ATOM    906  HE1 TYR A  75      13.630  17.369 -20.785  1.00 71.48           H
ATOM    907  CE2 TYR A  75      13.109  15.032 -18.409  1.00 71.48           C
ATOM    908  HE2 TYR A  75      13.244  14.892 -17.336  1.00 71.48           H
ATOM    909  CZ  TYR A  75      13.473  16.197 -19.009  1.00 71.48           C
ATOM    910  OH  TYR A  75      14.011  17.182 -18.241  1.00 71.48           O
ATOM    911  HH  TYR A  75      14.029  16.897 -17.283  1.00 71.48           H
ATOM    912  HN  TYR A  75       9.897  12.128 -20.189  1.00 71.48           H
ATOM    913  N   CYS A  76       9.649  11.248 -22.873  1.00 70.80           N
ATOM    914  CA  CYS A  76       9.689  10.259 -23.937  1.00 70.80           C
ATOM    915  C   CYS A  76       8.264   9.761 -24.185  1.00 70.80           C
ATOM    916  O   CYS A  76       7.684  10.027 -25.236  1.00 70.80           O
ATOM    917  HA  CYS A  76      10.082  10.764 -24.819  1.00 70.80           H
ATOM    918  CB  CYS A  76      10.645   9.111 -23.606  1.00 70.80           C
ATOM    919 1HB  CYS A  76      11.576   9.507 -23.202  1.00 70.80           H
ATOM    920 2HB  CYS A  76      10.209   8.474 -22.836  1.00 70.80           H
ATOM    921  SG  CYS A  76      10.986   8.126 -25.110  1.00 70.80           S
ATOM    922  HG  CYS A  76       9.769   7.598 -25.209  1.00 70.80           H
ATOM    923  HN  CYS A  76       9.343  10.902 -21.986  1.00 70.80           H
ATOM    924  N   THR A  77       7.740   9.048 -23.199  1.00 64.05           N
ATOM    925  CA  THR A  77       6.530   8.268 -23.400  1.00 64.05           C
ATOM    926  C   THR A  77       5.335   9.192 -23.640  1.00 64.05           C
ATOM    927  O   THR A  77       4.518   8.940 -24.524  1.00 64.05           O
ATOM    928  HA  THR A  77       6.655   7.666 -24.300  1.00 64.05           H
ATOM    929  CB  THR A  77       6.354   7.349 -22.190  1.00 64.05           C
ATOM    930  HB  THR A  77       6.113   7.923 -21.296  1.00 64.05           H
ATOM    931  OG1 THR A  77       7.571   6.609 -22.136  1.00 64.05           O
ATOM    932  HG1 THR A  77       7.685   6.076 -22.974  1.00 64.05           H
ATOM    933  CG2 THR A  77       5.280   6.283 -22.416  1.00 64.05           C
ATOM    934 1HG2 THR A  77       5.556   5.665 -23.271  1.00 64.05           H
ATOM    935 2HG2 THR A  77       4.323   6.767 -22.612  1.00 64.05           H
ATOM    936 3HG2 THR A  77       5.196   5.657 -21.527  1.00 64.05           H
ATOM    937  HN  THR A  77       8.128   8.997 -22.278  1.00 64.05           H
ATOM    938  N   ARG A  78       5.269  10.244 -22.836  1.00 58.34           N
ATOM    939  CA  ARG A  78       4.039  11.004 -22.697  1.00 58.34           C
ATOM    940  C   ARG A  78       2.864  10.065 -22.419  1.00 58.34           C
ATOM    941  O   ARG A  78       2.887   8.901 -22.816  1.00 58.34           O
ATOM    942  HA  ARG A  78       4.217  11.671 -21.853  1.00 58.34           H
ATOM    943  CB  ARG A  78       3.747  11.815 -23.961  1.00 58.34           C
ATOM    944 1HB  ARG A  78       3.683  11.147 -24.820  1.00 58.34           H
ATOM    945 2HB  ARG A  78       2.778  12.306 -23.867  1.00 58.34           H
ATOM    946  CG  ARG A  78       4.834  12.864 -24.203  1.00 58.34           C
ATOM    947 1HG  ARG A  78       4.990  13.448 -23.296  1.00 58.34           H
ATOM    948 2HG  ARG A  78       5.778  12.369 -24.430  1.00 58.34           H
ATOM    949  CD  ARG A  78       4.451  13.795 -25.356  1.00 58.34           C
ATOM    950 1HD  ARG A  78       4.369  13.225 -26.282  1.00 58.34           H
ATOM    951 2HD  ARG A  78       3.474  14.239 -25.166  1.00 58.34           H
ATOM    952  NE  ARG A  78       5.469  14.859 -25.507  1.00 58.34           N
ATOM    953  HE  ARG A  78       6.314  14.777 -24.978  1.00 58.34           H
ATOM    954  CZ  ARG A  78       5.328  15.925 -26.306  1.00 58.34           C
ATOM    955  NH1 ARG A  78       4.216  16.085 -27.037  1.00 58.34           N
ATOM    956 1HH1 ARG A  78       3.484  15.406 -26.988  1.00 58.34           H
ATOM    957 2HH1 ARG A  78       4.119  16.884 -27.631  1.00 58.34           H
ATOM    958  NH2 ARG A  78       6.316  16.828 -26.364  1.00 58.34           N
ATOM    959 1HH2 ARG A  78       6.227  17.629 -26.956  1.00 58.34           H
ATOM    960 2HH2 ARG A  78       7.143  16.701 -25.816  1.00 58.34           H
ATOM    961  HN  ARG A  78       6.036  10.577 -22.288  1.00 58.34           H
ATOM    962  N   VAL A  79       1.864  10.606 -21.738  1.00 73.64           N
ATOM    963  CA  VAL A  79       0.673   9.837 -21.419  1.00 73.64           C
ATOM    964  C   VAL A  79      -0.239   9.785 -22.646  1.00 73.64           C
ATOM    965  O   VAL A  79      -0.926  10.757 -22.955  1.00 73.64           O
ATOM    966  HA  VAL A  79       0.992   8.824 -21.175  1.00 73.64           H
ATOM    967  CB  VAL A  79      -0.016  10.427 -20.187  1.00 73.64           C
ATOM    968  HB  VAL A  79      -0.349  11.434 -20.439  1.00 73.64           H
ATOM    969  CG1 VAL A  79      -1.249   9.607 -19.804  1.00 73.64           C
ATOM    970 1HG1 VAL A  79      -1.957   9.605 -20.633  1.00 73.64           H
ATOM    971 2HG1 VAL A  79      -0.950   8.583 -19.580  1.00 73.64           H
ATOM    972 3HG1 VAL A  79      -1.720  10.047 -18.925  1.00 73.64           H
ATOM    973  CG2 VAL A  79       0.958  10.534 -19.012  1.00 73.64           C
ATOM    974 1HG2 VAL A  79       1.335   9.542 -18.761  1.00 73.64           H
ATOM    975 2HG2 VAL A  79       1.792  11.179 -19.289  1.00 73.64           H
ATOM    976 3HG2 VAL A  79       0.443  10.956 -18.150  1.00 73.64           H
ATOM    977  HN  VAL A  79       1.859  11.550 -21.407  1.00 73.64           H
ATOM    978  N   LYS A  80      -0.215   8.640 -23.313  1.00 66.51           N
ATOM    979  CA  LYS A  80      -0.948   8.484 -24.558  1.00 66.51           C
ATOM    980  C   LYS A  80      -2.207   7.653 -24.303  1.00 66.51           C
ATOM    981  O   LYS A  80      -3.192   7.772 -25.031  1.00 66.51           O
ATOM    982  HA  LYS A  80      -1.251   9.478 -24.886  1.00 66.51           H
ATOM    983  CB  LYS A  80      -0.040   7.906 -25.645  1.00 66.51           C
ATOM    984 1HB  LYS A  80       0.433   6.993 -25.283  1.00 66.51           H
ATOM    985 2HB  LYS A  80      -0.637   7.631 -26.515  1.00 66.51           H
ATOM    986  CG  LYS A  80       1.035   8.915 -26.055  1.00 66.51           C
ATOM    987 1HG  LYS A  80       0.563   9.843 -26.379  1.00 66.51           H
ATOM    988 2HG  LYS A  80       1.658   9.157 -25.195  1.00 66.51           H
ATOM    989  CD  LYS A  80       1.906   8.359 -27.183  1.00 66.51           C
ATOM    990 1HD  LYS A  80       2.361   7.420 -26.868  1.00 66.51           H
ATOM    991 2HD  LYS A  80       1.286   8.137 -28.052  1.00 66.51           H
ATOM    992  CE  LYS A  80       3.000   9.356 -27.572  1.00 66.51           C
ATOM    993 1HE  LYS A  80       2.548  10.289 -27.907  1.00 66.51           H
ATOM    994 2HE  LYS A  80       3.612   9.592 -26.702  1.00 66.51           H
ATOM    995  NZ  LYS A  80       3.851   8.797 -28.647  1.00 66.51           N
ATOM    996 1HZ  LYS A  80       4.569   9.470 -28.894  1.00 66.51           H
ATOM    997 2HZ  LYS A  80       4.288   7.942 -28.322  1.00 66.51           H
ATOM    998 3HZ  LYS A  80       3.281   8.598 -29.461  1.00 66.51           H
ATOM    999  HN  LYS A  80       0.291   7.830 -23.016  1.00 66.51           H
ATOM   1000  N   THR A  81      -2.135   6.830 -23.267  1.00 77.22           N
ATOM   1001  CA  THR A  81      -3.203   5.887 -22.985  1.00 77.22           C
ATOM   1002  C   THR A  81      -3.682   6.039 -21.539  1.00 77.22           C
ATOM   1003  O   THR A  81      -3.003   6.655 -20.719  1.00 77.22           O
ATOM   1004  HA  THR A  81      -4.050   6.124 -23.628  1.00 77.22           H
ATOM   1005  CB  THR A  81      -2.692   4.482 -23.310  1.00 77.22           C
ATOM   1006  HB  THR A  81      -3.515   3.769 -23.356  1.00 77.22           H
ATOM   1007  OG1 THR A  81      -1.713   4.228 -22.306  1.00 77.22           O
ATOM   1008  HG1 THR A  81      -1.480   3.255 -22.294  1.00 77.22           H
ATOM   1009  CG2 THR A  81      -1.903   4.435 -24.620  1.00 77.22           C
ATOM   1010 1HG2 THR A  81      -1.040   5.099 -24.549  1.00 77.22           H
ATOM   1011 2HG2 THR A  81      -2.542   4.758 -25.441  1.00 77.22           H
ATOM   1012 3HG2 THR A  81      -1.563   3.416 -24.804  1.00 77.22           H
ATOM   1013  HN  THR A  81      -1.366   6.802 -22.628  1.00 77.22           H
ATOM   1014  N   MET A  82      -4.846   5.467 -21.272  1.00 77.04           N
ATOM   1015  CA  MET A  82      -5.405   5.498 -19.931  1.00 77.04           C
ATOM   1016  C   MET A  82      -4.501   4.758 -18.943  1.00 77.04           C
ATOM   1017  O   MET A  82      -4.343   5.186 -17.800  1.00 77.04           O
ATOM   1018  HA  MET A  82      -5.462   6.553 -19.661  1.00 77.04           H
ATOM   1019  CB  MET A  82      -6.791   4.850 -19.939  1.00 77.04           C
ATOM   1020 1HB  MET A  82      -7.357   5.205 -20.800  1.00 77.04           H
ATOM   1021 2HB  MET A  82      -6.690   3.770 -20.047  1.00 77.04           H
ATOM   1022  CG  MET A  82      -7.554   5.170 -18.653  1.00 77.04           C
ATOM   1023 1HG  MET A  82      -7.080   4.675 -17.805  1.00 77.04           H
ATOM   1024 2HG  MET A  82      -7.518   6.242 -18.456  1.00 77.04           H
ATOM   1025  SD  MET A  82      -9.250   4.634 -18.800  1.00 77.04           S
ATOM   1026  CE  MET A  82      -9.889   5.192 -17.229  1.00 77.04           C
ATOM   1027 1HE  MET A  82      -9.340   4.708 -16.421  1.00 77.04           H
ATOM   1028 2HE  MET A  82      -9.771   6.273 -17.152  1.00 77.04           H
ATOM   1029 3HE  MET A  82     -10.946   4.936 -17.154  1.00 77.04           H
ATOM   1030  HN  MET A  82      -5.404   4.989 -21.951  1.00 77.04           H
ATOM   1031  N   THR A  83      -3.931   3.661 -19.419  1.00 79.45           N
ATOM   1032  CA  THR A  83      -3.024   2.873 -18.601  1.00 79.45           C
ATOM   1033  C   THR A  83      -1.787   3.695 -18.234  1.00 79.45           C
ATOM   1034  O   THR A  83      -1.305   3.628 -17.104  1.00 79.45           O
ATOM   1035  HA  THR A  83      -3.531   2.624 -17.669  1.00 79.45           H
ATOM   1036  CB  THR A  83      -2.695   1.588 -19.363  1.00 79.45           C
ATOM   1037  HB  THR A  83      -2.001   1.787 -20.180  1.00 79.45           H
ATOM   1038  OG1 THR A  83      -3.969   1.078 -19.750  1.00 79.45           O
ATOM   1039  HG1 THR A  83      -4.642   1.261 -19.034  1.00 79.45           H
ATOM   1040  CG2 THR A  83      -2.118   0.500 -18.456  1.00 79.45           C
ATOM   1041 1HG2 THR A  83      -2.842   0.254 -17.678  1.00 79.45           H
ATOM   1042 2HG2 THR A  83      -1.199   0.862 -17.995  1.00 79.45           H
ATOM   1043 3HG2 THR A  83      -1.903  -0.390 -19.047  1.00 79.45           H
ATOM   1044  HN  THR A  83      -4.080   3.309 -20.343  1.00 79.45           H
ATOM   1045  N   ASP A  84      -1.308   4.453 -19.210  1.00 81.59           N
ATOM   1046  CA  ASP A  84      -0.135   5.285 -19.005  1.00 81.59           C
ATOM   1047  C   ASP A  84      -0.409   6.277 -17.873  1.00 81.59           C
ATOM   1048  O   ASP A  84       0.478   6.573 -17.074  1.00 81.59           O
ATOM   1049  HA  ASP A  84       0.670   4.590 -18.764  1.00 81.59           H
ATOM   1050  CB  ASP A  84       0.200   6.086 -20.265  1.00 81.59           C
ATOM   1051 1HB  ASP A  84      -0.656   6.698 -20.549  1.00 81.59           H
ATOM   1052 2HB  ASP A  84       1.025   6.767 -20.058  1.00 81.59           H
ATOM   1053  CG  ASP A  84       0.576   5.157 -21.421  1.00 81.59           C
ATOM   1054  OD1 ASP A  84       1.183   4.104 -21.129  1.00 81.59           O
ATOM   1055  OD2 ASP A  84       0.248   5.521 -22.571  1.00 81.59           O
ATOM   1056  HN  ASP A  84      -1.708   4.504 -20.125  1.00 81.59           H
ATOM   1057  N   MET A  85      -1.642   6.762 -17.840  1.00 85.82           N
ATOM   1058  CA  MET A  85      -2.037   7.733 -16.834  1.00 85.82           C
ATOM   1059  C   MET A  85      -1.967   7.128 -15.431  1.00 85.82           C
ATOM   1060  O   MET A  85      -1.435   7.747 -14.510  1.00 85.82           O
ATOM   1061  HA  MET A  85      -1.323   8.552 -16.921  1.00 85.82           H
ATOM   1062  CB  MET A  85      -3.465   8.206 -17.115  1.00 85.82           C
ATOM   1063 1HB  MET A  85      -3.557   8.494 -18.162  1.00 85.82           H
ATOM   1064 2HB  MET A  85      -4.163   7.387 -16.946  1.00 85.82           H
ATOM   1065  CG  MET A  85      -3.835   9.392 -16.221  1.00 85.82           C
ATOM   1066 1HG  MET A  85      -4.898   9.612 -16.317  1.00 85.82           H
ATOM   1067 2HG  MET A  85      -3.655   9.140 -15.176  1.00 85.82           H
ATOM   1068  SD  MET A  85      -2.872  10.824 -16.677  1.00 85.82           S
ATOM   1069  CE  MET A  85      -3.486  12.002 -15.485  1.00 85.82           C
ATOM   1070 1HE  MET A  85      -4.560  12.129 -15.619  1.00 85.82           H
ATOM   1071 2HE  MET A  85      -3.287  11.637 -14.477  1.00 85.82           H
ATOM   1072 3HE  MET A  85      -2.986  12.960 -15.629  1.00 85.82           H
ATOM   1073  HN  MET A  85      -2.362   6.503 -18.483  1.00 85.82           H
ATOM   1074  N   PHE A  86      -2.510   5.926 -15.311  1.00 89.37           N
ATOM   1075  CA  PHE A  86      -2.557   5.250 -14.025  1.00 89.37           C
ATOM   1076  C   PHE A  86      -1.154   4.847 -13.567  1.00 89.37           C
ATOM   1077  O   PHE A  86      -0.829   4.953 -12.385  1.00 89.37           O
ATOM   1078  HA  PHE A  86      -2.985   5.950 -13.307  1.00 89.37           H
ATOM   1079  CB  PHE A  86      -3.401   3.988 -14.213  1.00 89.37           C
ATOM   1080 1HB  PHE A  86      -2.994   3.412 -15.044  1.00 89.37           H
ATOM   1081 2HB  PHE A  86      -3.313   3.368 -13.322  1.00 89.37           H
ATOM   1082  CG  PHE A  86      -4.882   4.264 -14.480  1.00 89.37           C
ATOM   1083  CD1 PHE A  86      -5.528   5.240 -13.787  1.00 89.37           C
ATOM   1084  HD1 PHE A  86      -4.990   5.825 -13.041  1.00 89.37           H
ATOM   1085  CD2 PHE A  86      -5.553   3.534 -15.411  1.00 89.37           C
ATOM   1086  HD2 PHE A  86      -5.036   2.752 -15.967  1.00 89.37           H
ATOM   1087  CE1 PHE A  86      -6.902   5.496 -14.034  1.00 89.37           C
ATOM   1088  HE1 PHE A  86      -7.420   6.278 -13.478  1.00 89.37           H
ATOM   1089  CE2 PHE A  86      -6.928   3.791 -15.658  1.00 89.37           C
ATOM   1090  HE2 PHE A  86      -7.466   3.205 -16.404  1.00 89.37           H
ATOM   1091  CZ  PHE A  86      -7.573   4.766 -14.965  1.00 89.37           C
ATOM   1092  HZ  PHE A  86      -8.628   4.963 -15.155  1.00 89.37           H
ATOM   1093  HN  PHE A  86      -2.913   5.416 -16.071  1.00 89.37           H
ATOM   1094  N   LEU A  87      -0.360   4.393 -14.525  1.00 85.43           N
ATOM   1095  CA  LEU A  87       0.984   3.929 -14.227  1.00 85.43           C
ATOM   1096  C   LEU A  87       1.828   5.108 -13.737  1.00 85.43           C
ATOM   1097  O   LEU A  87       2.690   4.943 -12.875  1.00 85.43           O
ATOM   1098  HA  LEU A  87       0.907   3.201 -13.420  1.00 85.43           H
ATOM   1099  CB  LEU A  87       1.581   3.205 -15.435  1.00 85.43           C
ATOM   1100 1HB  LEU A  87       1.468   3.845 -16.310  1.00 85.43           H
ATOM   1101 2HB  LEU A  87       2.651   3.081 -15.267  1.00 85.43           H
ATOM   1102  CG  LEU A  87       0.982   1.835 -15.759  1.00 85.43           C
ATOM   1103  HG  LEU A  87      -0.090   1.958 -15.911  1.00 85.43           H
ATOM   1104  CD1 LEU A  87       1.562   1.277 -17.060  1.00 85.43           C
ATOM   1105 1HD1 LEU A  87       1.337   1.959 -17.880  1.00 85.43           H
ATOM   1106 2HD1 LEU A  87       2.642   1.171 -16.961  1.00 85.43           H
ATOM   1107 3HD1 LEU A  87       1.119   0.303 -17.267  1.00 85.43           H
ATOM   1108  CD2 LEU A  87       1.164   0.866 -14.589  1.00 85.43           C
ATOM   1109 1HD2 LEU A  87       2.227   0.742 -14.381  1.00 85.43           H
ATOM   1110 2HD2 LEU A  87       0.665   1.265 -13.706  1.00 85.43           H
ATOM   1111 3HD2 LEU A  87       0.729  -0.100 -14.846  1.00 85.43           H
ATOM   1112  HN  LEU A  87      -0.622   4.339 -15.489  1.00 85.43           H
ATOM   1113  N   LEU A  88       1.552   6.270 -14.309  1.00 89.66           N
ATOM   1114  CA  LEU A  88       2.253   7.482 -13.919  1.00 89.66           C
ATOM   1115  C   LEU A  88       1.883   7.839 -12.478  1.00 89.66           C
ATOM   1116  O   LEU A  88       2.759   8.099 -11.655  1.00 89.66           O
ATOM   1117  HA  LEU A  88       3.321   7.268 -13.958  1.00 89.66           H
ATOM   1118  CB  LEU A  88       1.980   8.605 -14.921  1.00 89.66           C
ATOM   1119 1HB  LEU A  88       2.342   8.290 -15.899  1.00 89.66           H
ATOM   1120 2HB  LEU A  88       0.900   8.733 -15.007  1.00 89.66           H
ATOM   1121  CG  LEU A  88       2.601   9.964 -14.591  1.00 89.66           C
ATOM   1122  HG  LEU A  88       2.260  10.265 -13.601  1.00 89.66           H
ATOM   1123  CD1 LEU A  88       4.127   9.869 -14.534  1.00 89.66           C
ATOM   1124 1HD1 LEU A  88       4.418   9.155 -13.763  1.00 89.66           H
ATOM   1125 2HD1 LEU A  88       4.507   9.535 -15.499  1.00 89.66           H
ATOM   1126 3HD1 LEU A  88       4.544  10.848 -14.298  1.00 89.66           H
ATOM   1127  CD2 LEU A  88       2.131  11.036 -15.577  1.00 89.66           C
ATOM   1128 1HD2 LEU A  88       2.423  10.753 -16.588  1.00 89.66           H
ATOM   1129 2HD2 LEU A  88       1.046  11.126 -15.524  1.00 89.66           H
ATOM   1130 3HD2 LEU A  88       2.588  11.991 -15.319  1.00 89.66           H
ATOM   1131  HN  LEU A  88       0.864   6.392 -15.025  1.00 89.66           H
ATOM   1132  N   ASN A  89       0.584   7.840 -12.217  1.00 90.82           N
ATOM   1133  CA  ASN A  89       0.084   8.219 -10.907  1.00 90.82           C
ATOM   1134  C   ASN A  89       0.550   7.193  -9.872  1.00 90.82           C
ATOM   1135  O   ASN A  89       0.780   7.536  -8.713  1.00 90.82           O
ATOM   1136  HA  ASN A  89       0.492   9.213 -10.721  1.00 90.82           H
ATOM   1137  CB  ASN A  89      -1.445   8.248 -10.888  1.00 90.82           C
ATOM   1138 1HB  ASN A  89      -1.836   7.403 -11.455  1.00 90.82           H
ATOM   1139 2HB  ASN A  89      -1.802   8.137  -9.864  1.00 90.82           H
ATOM   1140  CG  ASN A  89      -1.976   9.555 -11.480  1.00 90.82           C
ATOM   1141  OD1 ASN A  89      -2.187  10.539 -10.789  1.00 90.82           O
ATOM   1142  ND2 ASN A  89      -2.179   9.511 -12.793  1.00 90.82           N
ATOM   1143 1HD2 ASN A  89      -1.986   8.672 -13.301  1.00 90.82           H
ATOM   1144 2HD2 ASN A  89      -2.526  10.318 -13.273  1.00 90.82           H
ATOM   1145  HN  ASN A  89      -0.120   7.588 -12.882  1.00 90.82           H
ATOM   1146  N   LEU A  90       0.676   5.955 -10.327  1.00 89.56           N
ATOM   1147  CA  LEU A  90       1.148   4.885  -9.465  1.00 89.56           C
ATOM   1148  C   LEU A  90       2.579   5.190  -9.017  1.00 89.56           C
ATOM   1149  O   LEU A  90       2.910   5.042  -7.842  1.00 89.56           O
ATOM   1150  HA  LEU A  90       0.507   4.868  -8.584  1.00 89.56           H
ATOM   1151  CB  LEU A  90       0.997   3.531 -10.161  1.00 89.56           C
ATOM   1152 1HB  LEU A  90      -0.042   3.418 -10.472  1.00 89.56           H
ATOM   1153 2HB  LEU A  90       1.602   3.541 -11.068  1.00 89.56           H
ATOM   1154  CG  LEU A  90       1.388   2.305  -9.334  1.00 89.56           C
ATOM   1155  HG  LEU A  90       2.402   2.453  -8.961  1.00 89.56           H
ATOM   1156  CD1 LEU A  90       0.476   2.152  -8.115  1.00 89.56           C
ATOM   1157 1HD1 LEU A  90       0.559   3.038  -7.486  1.00 89.56           H
ATOM   1158 2HD1 LEU A  90      -0.556   2.036  -8.446  1.00 89.56           H
ATOM   1159 3HD1 LEU A  90       0.776   1.273  -7.545  1.00 89.56           H
ATOM   1160  CD2 LEU A  90       1.405   1.043 -10.199  1.00 89.56           C
ATOM   1161 1HD2 LEU A  90       0.413   0.878 -10.621  1.00 89.56           H
ATOM   1162 2HD2 LEU A  90       2.127   1.165 -11.006  1.00 89.56           H
ATOM   1163 3HD2 LEU A  90       1.686   0.186  -9.586  1.00 89.56           H
ATOM   1164  HN  LEU A  90       0.463   5.680 -11.265  1.00 89.56           H
ATOM   1165  N   ALA A  91       3.389   5.610  -9.978  1.00 93.12           N
ATOM   1166  CA  ALA A  91       4.787   5.898  -9.706  1.00 93.12           C
ATOM   1167  C   ALA A  91       4.881   7.084  -8.743  1.00 93.12           C
ATOM   1168  O   ALA A  91       5.745   7.111  -7.868  1.00 93.12           O
ATOM   1169  HA  ALA A  91       5.220   5.019  -9.229  1.00 93.12           H
ATOM   1170  CB  ALA A  91       5.521   6.157 -11.023  1.00 93.12           C
ATOM   1171 1HB  ALA A  91       5.449   5.274 -11.658  1.00 93.12           H
ATOM   1172 2HB  ALA A  91       5.067   7.008 -11.530  1.00 93.12           H
ATOM   1173 3HB  ALA A  91       6.570   6.373 -10.818  1.00 93.12           H
ATOM   1174  HN  ALA A  91       3.105   5.753 -10.926  1.00 93.12           H
ATOM   1175  N   ILE A  92       3.979   8.035  -8.937  1.00 91.94           N
ATOM   1176  CA  ILE A  92       3.941   9.214  -8.089  1.00 91.94           C
ATOM   1177  C   ILE A  92       3.599   8.796  -6.657  1.00 91.94           C
ATOM   1178  O   ILE A  92       4.237   9.245  -5.706  1.00 91.94           O
ATOM   1179  HA  ILE A  92       4.939   9.651  -8.092  1.00 91.94           H
ATOM   1180  CB  ILE A  92       2.986  10.260  -8.668  1.00 91.94           C
ATOM   1181  HB  ILE A  92       2.040   9.770  -8.896  1.00 91.94           H
ATOM   1182  CG1 ILE A  92       3.528  10.829  -9.980  1.00 91.94           C
ATOM   1183 1HG1 ILE A  92       4.385  11.471  -9.776  1.00 91.94           H
ATOM   1184 2HG1 ILE A  92       3.882  10.017 -10.615  1.00 91.94           H
ATOM   1185  CG2 ILE A  92       2.691  11.359  -7.645  1.00 91.94           C
ATOM   1186 1HG2 ILE A  92       2.231  10.918  -6.760  1.00 91.94           H
ATOM   1187 2HG2 ILE A  92       3.621  11.852  -7.363  1.00 91.94           H
ATOM   1188 3HG2 ILE A  92       2.010  12.089  -8.082  1.00 91.94           H
ATOM   1189  CD1 ILE A  92       2.450  11.627 -10.718  1.00 91.94           C
ATOM   1190 1HD1 ILE A  92       1.605  10.976 -10.942  1.00 91.94           H
ATOM   1191 2HD1 ILE A  92       2.116  12.453 -10.090  1.00 91.94           H
ATOM   1192 3HD1 ILE A  92       2.862  12.020 -11.647  1.00 91.94           H
ATOM   1193  HN  ILE A  92       3.285   8.010  -9.657  1.00 91.94           H
ATOM   1194  N   ALA A  93       2.594   7.940  -6.548  1.00 93.44           N
ATOM   1195  CA  ALA A  93       2.104   7.522  -5.246  1.00 93.44           C
ATOM   1196  C   ALA A  93       3.226   6.810  -4.488  1.00 93.44           C
ATOM   1197  O   ALA A  93       3.460   7.088  -3.313  1.00 93.44           O
ATOM   1198  HA  ALA A  93       1.817   8.419  -4.696  1.00 93.44           H
ATOM   1199  CB  ALA A  93       0.868   6.638  -5.424  1.00 93.44           C
ATOM   1200 1HB  ALA A  93       0.091   7.200  -5.942  1.00 93.44           H
ATOM   1201 2HB  ALA A  93       1.132   5.758  -6.012  1.00 93.44           H
ATOM   1202 3HB  ALA A  93       0.501   6.325  -4.447  1.00 93.44           H
ATOM   1203  HN  ALA A  93       2.118   7.534  -7.329  1.00 93.44           H
ATOM   1204  N   ASP A  94       3.890   5.905  -5.191  1.00 90.98           N
ATOM   1205  CA  ASP A  94       4.953   5.120  -4.587  1.00 90.98           C
ATOM   1206  C   ASP A  94       6.052   6.058  -4.086  1.00 90.98           C
ATOM   1207  O   ASP A  94       6.589   5.866  -2.996  1.00 90.98           O
ATOM   1208  HA  ASP A  94       4.476   4.567  -3.778  1.00 90.98           H
ATOM   1209  CB  ASP A  94       5.576   4.162  -5.604  1.00 90.98           C
ATOM   1210 1HB  ASP A  94       5.686   4.666  -6.564  1.00 90.98           H
ATOM   1211 2HB  ASP A  94       6.577   3.878  -5.276  1.00 90.98           H
ATOM   1212  CG  ASP A  94       4.716   2.908  -5.775  1.00 90.98           C
ATOM   1213  OD1 ASP A  94       4.065   2.526  -4.779  1.00 90.98           O
ATOM   1214  OD2 ASP A  94       4.728   2.360  -6.899  1.00 90.98           O
ATOM   1215  HN  ASP A  94       3.713   5.705  -6.155  1.00 90.98           H
ATOM   1216  N   LEU A  95       6.356   7.054  -4.906  1.00 90.89           N
ATOM   1217  CA  LEU A  95       7.441   7.970  -4.601  1.00 90.89           C
ATOM   1218  C   LEU A  95       7.122   8.720  -3.306  1.00 90.89           C
ATOM   1219  O   LEU A  95       7.998   8.916  -2.466  1.00 90.89           O
ATOM   1220  HA  LEU A  95       8.338   7.372  -4.441  1.00 90.89           H
ATOM   1221  CB  LEU A  95       7.717   8.890  -5.792  1.00 90.89           C
ATOM   1222 1HB  LEU A  95       7.806   8.275  -6.688  1.00 90.89           H
ATOM   1223 2HB  LEU A  95       6.851   9.536  -5.934  1.00 90.89           H
ATOM   1224  CG  LEU A  95       8.963   9.770  -5.686  1.00 90.89           C
ATOM   1225  HG  LEU A  95       8.923  10.307  -4.738  1.00 90.89           H
ATOM   1226  CD1 LEU A  95      10.235   8.920  -5.670  1.00 90.89           C
ATOM   1227 1HD1 LEU A  95      10.210   8.245  -4.814  1.00 90.89           H
ATOM   1228 2HD1 LEU A  95      10.295   8.338  -6.590  1.00 90.89           H
ATOM   1229 3HD1 LEU A  95      11.106   9.570  -5.594  1.00 90.89           H
ATOM   1230  CD2 LEU A  95       8.990  10.820  -6.799  1.00 90.89           C
ATOM   1231 1HD2 LEU A  95       8.995  10.322  -7.768  1.00 90.89           H
ATOM   1232 2HD2 LEU A  95       8.107  11.454  -6.721  1.00 90.89           H
ATOM   1233 3HD2 LEU A  95       9.886  11.432  -6.700  1.00 90.89           H
ATOM   1234  HN  LEU A  95       5.875   7.238  -5.763  1.00 90.89           H
ATOM   1235  N   LEU A  96       5.864   9.119  -3.186  1.00 87.66           N
ATOM   1236  CA  LEU A  96       5.427   9.875  -2.025  1.00 87.66           C
ATOM   1237  C   LEU A  96       5.639   9.034  -0.764  1.00 87.66           C
ATOM   1238  O   LEU A  96       6.097   9.544   0.257  1.00 87.66           O
ATOM   1239  HA  LEU A  96       6.056  10.763  -1.957  1.00 87.66           H
ATOM   1240  CB  LEU A  96       3.986  10.355  -2.209  1.00 87.66           C
ATOM   1241 1HB  LEU A  96       3.382   9.510  -2.541  1.00 87.66           H
ATOM   1242 2HB  LEU A  96       3.598  10.660  -1.237  1.00 87.66           H
ATOM   1243  CG  LEU A  96       3.783  11.508  -3.194  1.00 87.66           C
ATOM   1244  HG  LEU A  96       4.225  11.223  -4.149  1.00 87.66           H
ATOM   1245  CD1 LEU A  96       2.295  11.762  -3.442  1.00 87.66           C
ATOM   1246 1HD1 LEU A  96       1.837  10.864  -3.857  1.00 87.66           H
ATOM   1247 2HD1 LEU A  96       1.808  12.017  -2.501  1.00 87.66           H
ATOM   1248 3HD1 LEU A  96       2.180  12.587  -4.145  1.00 87.66           H
ATOM   1249  CD2 LEU A  96       4.509  12.768  -2.718  1.00 87.66           C
ATOM   1250 1HD2 LEU A  96       4.118  13.067  -1.745  1.00 87.66           H
ATOM   1251 2HD2 LEU A  96       5.576  12.564  -2.635  1.00 87.66           H
ATOM   1252 3HD2 LEU A  96       4.348  13.573  -3.437  1.00 87.66           H
ATOM   1253  HN  LEU A  96       5.152   8.935  -3.863  1.00 87.66           H
ATOM   1254  N   PHE A  97       5.295   7.760  -0.877  1.00 90.55           N
ATOM   1255  CA  PHE A  97       5.431   6.845   0.244  1.00 90.55           C
ATOM   1256  C   PHE A  97       6.899   6.683   0.643  1.00 90.55           C
ATOM   1257  O   PHE A  97       7.233   6.725   1.826  1.00 90.55           O
ATOM   1258  HA  PHE A  97       4.875   7.272   1.078  1.00 90.55           H
ATOM   1259  CB  PHE A  97       4.887   5.491  -0.215  1.00 90.55           C
ATOM   1260 1HB  PHE A  97       3.798   5.538  -0.238  1.00 90.55           H
ATOM   1261 2HB  PHE A  97       5.220   5.304  -1.236  1.00 90.55           H
ATOM   1262  CG  PHE A  97       5.314   4.317   0.669  1.00 90.55           C
ATOM   1263  CD1 PHE A  97       6.142   3.359   0.173  1.00 90.55           C
ATOM   1264  HD1 PHE A  97       6.502   3.428  -0.854  1.00 90.55           H
ATOM   1265  CD2 PHE A  97       4.866   4.232   1.950  1.00 90.55           C
ATOM   1266  HD2 PHE A  97       4.202   5.000   2.347  1.00 90.55           H
ATOM   1267  CE1 PHE A  97       6.539   2.270   0.993  1.00 90.55           C
ATOM   1268  HE1 PHE A  97       7.202   1.502   0.595  1.00 90.55           H
ATOM   1269  CE2 PHE A  97       5.262   3.142   2.770  1.00 90.55           C
ATOM   1270  HE2 PHE A  97       4.903   3.074   3.796  1.00 90.55           H
ATOM   1271  CZ  PHE A  97       6.090   2.184   2.274  1.00 90.55           C
ATOM   1272  HZ  PHE A  97       6.395   1.348   2.903  1.00 90.55           H
ATOM   1273  HN  PHE A  97       4.930   7.351  -1.714  1.00 90.55           H
ATOM   1274  N   LEU A  98       7.738   6.500  -0.367  1.00 93.13           N
ATOM   1275  CA  LEU A  98       9.125   6.139  -0.132  1.00 93.13           C
ATOM   1276  C   LEU A  98       9.800   7.236   0.694  1.00 93.13           C
ATOM   1277  O   LEU A  98      10.676   6.954   1.510  1.00 93.13           O
ATOM   1278  HA  LEU A  98       9.129   5.217   0.451  1.00 93.13           H
ATOM   1279  CB  LEU A  98       9.833   5.841  -1.455  1.00 93.13           C
ATOM   1280 1HB  LEU A  98       9.643   6.667  -2.140  1.00 93.13           H
ATOM   1281 2HB  LEU A  98      10.907   5.818  -1.272  1.00 93.13           H
ATOM   1282  CG  LEU A  98       9.435   4.537  -2.150  1.00 93.13           C
ATOM   1283  HG  LEU A  98       8.348   4.458  -2.130  1.00 93.13           H
ATOM   1284  CD1 LEU A  98       9.860   4.547  -3.620  1.00 93.13           C
ATOM   1285 1HD1 LEU A  98       9.377   5.379  -4.132  1.00 93.13           H
ATOM   1286 2HD1 LEU A  98      10.942   4.661  -3.684  1.00 93.13           H
ATOM   1287 3HD1 LEU A  98       9.565   3.609  -4.090  1.00 93.13           H
ATOM   1288  CD2 LEU A  98       9.990   3.325  -1.401  1.00 93.13           C
ATOM   1289 1HD2 LEU A  98      11.078   3.385  -1.367  1.00 93.13           H
ATOM   1290 2HD2 LEU A  98       9.595   3.313  -0.385  1.00 93.13           H
ATOM   1291 3HD2 LEU A  98       9.692   2.411  -1.916  1.00 93.13           H
ATOM   1292  HN  LEU A  98       7.483   6.595  -1.329  1.00 93.13           H
ATOM   1293  N   VAL A  99       9.368   8.465   0.452  1.00 90.01           N
ATOM   1294  CA  VAL A  99       9.955   9.611   1.125  1.00 90.01           C
ATOM   1295  C   VAL A  99       9.709   9.495   2.630  1.00 90.01           C
ATOM   1296  O   VAL A  99      10.394  10.135   3.426  1.00 90.01           O
ATOM   1297  HA  VAL A  99      11.030   9.584   0.942  1.00 90.01           H
ATOM   1298  CB  VAL A  99       9.405  10.907   0.527  1.00 90.01           C
ATOM   1299  HB  VAL A  99       8.317  10.859   0.566  1.00 90.01           H
ATOM   1300  CG1 VAL A  99       9.851  12.121   1.345  1.00 90.01           C
ATOM   1301 1HG1 VAL A  99       9.485  12.024   2.368  1.00 90.01           H
ATOM   1302 2HG1 VAL A  99      10.940  12.174   1.353  1.00 90.01           H
ATOM   1303 3HG1 VAL A  99       9.446  13.029   0.899  1.00 90.01           H
ATOM   1304  CG2 VAL A  99       9.817  11.053  -0.939  1.00 90.01           C
ATOM   1305 1HG2 VAL A  99      10.904  11.069  -1.011  1.00 90.01           H
ATOM   1306 2HG2 VAL A  99       9.427  10.211  -1.512  1.00 90.01           H
ATOM   1307 3HG2 VAL A  99       9.412  11.983  -1.339  1.00 90.01           H
ATOM   1308  HN  VAL A  99       8.631   8.682  -0.188  1.00 90.01           H
ATOM   1309  N   THR A 100       8.729   8.673   2.976  1.00 89.70           N
ATOM   1310  CA  THR A 100       8.353   8.501   4.369  1.00 89.70           C
ATOM   1311  C   THR A 100       9.248   7.456   5.038  1.00 89.70           C
ATOM   1312  O   THR A 100       9.389   7.446   6.260  1.00 89.70           O
ATOM   1313  HA  THR A 100       8.519   9.445   4.889  1.00 89.70           H
ATOM   1314  CB  THR A 100       6.865   8.147   4.416  1.00 89.70           C
ATOM   1315  HB  THR A 100       6.461   8.299   5.417  1.00 89.70           H
ATOM   1316  OG1 THR A 100       6.811   6.809   3.928  1.00 89.70           O
ATOM   1317  HG1 THR A 100       5.937   6.390   4.173  1.00 89.70           H
ATOM   1318  CG2 THR A 100       6.040   8.946   3.405  1.00 89.70           C
ATOM   1319 1HG2 THR A 100       6.402   8.741   2.398  1.00 89.70           H
ATOM   1320 2HG2 THR A 100       6.139  10.011   3.617  1.00 89.70           H
ATOM   1321 3HG2 THR A 100       4.992   8.656   3.481  1.00 89.70           H
ATOM   1322  HN  THR A 100       8.198   8.131   2.325  1.00 89.70           H
ATOM   1323  N   LEU A 101       9.829   6.603   4.208  1.00 91.86           N
ATOM   1324  CA  LEU A 101      10.518   5.425   4.708  1.00 91.86           C
ATOM   1325  C   LEU A 101      11.694   5.860   5.585  1.00 91.86           C
ATOM   1326  O   LEU A 101      11.958   5.253   6.621  1.00 91.86           O
ATOM   1327  HA  LEU A 101       9.812   4.871   5.327  1.00 91.86           H
ATOM   1328  CB  LEU A 101      10.921   4.509   3.550  1.00 91.86           C
ATOM   1329 1HB  LEU A 101      11.365   5.121   2.766  1.00 91.86           H
ATOM   1330 2HB  LEU A 101      11.698   3.830   3.903  1.00 91.86           H
ATOM   1331  CG  LEU A 101       9.796   3.675   2.933  1.00 91.86           C
ATOM   1332  HG  LEU A 101       9.059   4.356   2.508  1.00 91.86           H
ATOM   1333  CD1 LEU A 101      10.323   2.807   1.787  1.00 91.86           C
ATOM   1334 1HD1 LEU A 101      10.749   3.446   1.014  1.00 91.86           H
ATOM   1335 2HD1 LEU A 101      11.091   2.133   2.166  1.00 91.86           H
ATOM   1336 3HD1 LEU A 101       9.503   2.225   1.366  1.00 91.86           H
ATOM   1337  CD2 LEU A 101       9.081   2.843   3.999  1.00 91.86           C
ATOM   1338 1HD2 LEU A 101       9.795   2.170   4.474  1.00 91.86           H
ATOM   1339 2HD2 LEU A 101       8.652   3.507   4.750  1.00 91.86           H
ATOM   1340 3HD2 LEU A 101       8.287   2.260   3.533  1.00 91.86           H
ATOM   1341  HN  LEU A 101       9.835   6.705   3.214  1.00 91.86           H
ATOM   1342  N   PRO A 102      12.418   6.915   5.188  1.00 93.78           N
ATOM   1343  CA  PRO A 102      13.573   7.373   5.964  1.00 93.78           C
ATOM   1344  C   PRO A 102      13.227   7.616   7.424  1.00 93.78           C
ATOM   1345  O   PRO A 102      13.992   7.250   8.316  1.00 93.78           O
ATOM   1346  HA  PRO A 102      14.344   6.603   5.978  1.00 93.78           H
ATOM   1347  CB  PRO A 102      13.995   8.663   5.258  1.00 93.78           C
ATOM   1348 1HB  PRO A 102      13.518   9.538   5.701  1.00 93.78           H
ATOM   1349 2HB  PRO A 102      15.072   8.822   5.323  1.00 93.78           H
ATOM   1350  CG  PRO A 102      13.544   8.443   3.819  1.00 93.78           C
ATOM   1351 1HG  PRO A 102      13.450   9.384   3.276  1.00 93.78           H
ATOM   1352 2HG  PRO A 102      14.256   7.836   3.260  1.00 93.78           H
ATOM   1353  CD  PRO A 102      12.205   7.744   3.987  1.00 93.78           C
ATOM   1354 1HD  PRO A 102      11.392   8.456   4.131  1.00 93.78           H
ATOM   1355 2HD  PRO A 102      11.949   7.145   3.113  1.00 93.78           H
ATOM   1356  N   PHE A 103      12.073   8.232   7.631  1.00 91.85           N
ATOM   1357  CA  PHE A 103      11.645   8.588   8.973  1.00 91.85           C
ATOM   1358  C   PHE A 103      11.349   7.337   9.804  1.00 91.85           C
ATOM   1359  O   PHE A 103      11.696   7.274  10.982  1.00 91.85           O
ATOM   1360  HA  PHE A 103      12.460   9.144   9.436  1.00 91.85           H
ATOM   1361  CB  PHE A 103      10.360   9.407   8.831  1.00 91.85           C
ATOM   1362 1HB  PHE A 103       9.626   8.819   8.279  1.00 91.85           H
ATOM   1363 2HB  PHE A 103       9.945   9.587   9.822  1.00 91.85           H
ATOM   1364  CG  PHE A 103      10.554  10.749   8.123  1.00 91.85           C
ATOM   1365  CD1 PHE A 103      10.935  11.844   8.834  1.00 91.85           C
ATOM   1366  HD1 PHE A 103      11.102  11.765   9.908  1.00 91.85           H
ATOM   1367  CD2 PHE A 103      10.344  10.848   6.783  1.00 91.85           C
ATOM   1368  HD2 PHE A 103      10.039   9.970   6.213  1.00 91.85           H
ATOM   1369  CE1 PHE A 103      11.114  13.090   8.177  1.00 91.85           C
ATOM   1370  HE1 PHE A 103      11.419  13.968   8.747  1.00 91.85           H
ATOM   1371  CE2 PHE A 103      10.524  12.094   6.126  1.00 91.85           C
ATOM   1372  HE2 PHE A 103      10.356  12.173   5.052  1.00 91.85           H
ATOM   1373  CZ  PHE A 103      10.905  13.189   6.837  1.00 91.85           C
ATOM   1374  HZ  PHE A 103      11.043  14.145   6.332  1.00 91.85           H
ATOM   1375  HN  PHE A 103      11.437   8.488   6.903  1.00 91.85           H
ATOM   1376  N   TRP A 104      10.710   6.374   9.156  1.00 86.64           N
ATOM   1377  CA  TRP A 104      10.323   5.147   9.832  1.00 86.64           C
ATOM   1378  C   TRP A 104      11.598   4.374  10.175  1.00 86.64           C
ATOM   1379  O   TRP A 104      11.656   3.683  11.191  1.00 86.64           O
ATOM   1380  HA  TRP A 104       9.797   5.422  10.747  1.00 86.64           H
ATOM   1381  CB  TRP A 104       9.343   4.337   8.981  1.00 86.64           C
ATOM   1382 1HB  TRP A 104       9.742   4.250   7.970  1.00 86.64           H
ATOM   1383 2HB  TRP A 104       9.276   3.327   9.385  1.00 86.64           H
ATOM   1384  CG  TRP A 104       7.938   4.937   8.910  1.00 86.64           C
ATOM   1385  CD1 TRP A 104       7.313   5.449   7.840  1.00 86.64           C
ATOM   1386  HD1 TRP A 104       7.748   5.503   6.843  1.00 86.64           H
ATOM   1387  CD2 TRP A 104       7.002   5.068  10.001  1.00 86.64           C
ATOM   1388  NE1 TRP A 104       6.048   5.898   8.161  1.00 86.64           N
ATOM   1389  HE1 TRP A 104       5.392   6.318   7.534  1.00 86.64           H
ATOM   1390  CE2 TRP A 104       5.853   5.659   9.516  1.00 86.64           C
ATOM   1391  CE3 TRP A 104       7.123   4.699  11.352  1.00 86.64           C
ATOM   1392  HE3 TRP A 104       8.020   4.231  11.758  1.00 86.64           H
ATOM   1393  CZ2 TRP A 104       4.737   5.934  10.316  1.00 86.64           C
ATOM   1394  HZ2 TRP A 104       3.841   6.402   9.909  1.00 86.64           H
ATOM   1395  CZ3 TRP A 104       5.999   4.981  12.138  1.00 86.64           C
ATOM   1396  HZ3 TRP A 104       6.040   4.715  13.194  1.00 86.64           H
ATOM   1397  CH2 TRP A 104       4.835   5.575  11.666  1.00 86.64           C
ATOM   1398  HH2 TRP A 104       4.002   5.761  12.343  1.00 86.64           H
ATOM   1399  HN  TRP A 104      10.457   6.421   8.190  1.00 86.64           H
ATOM   1400  N   ALA A 105      12.589   4.515   9.306  1.00 93.79           N
ATOM   1401  CA  ALA A 105      13.855   3.828   9.497  1.00 93.79           C
ATOM   1402  C   ALA A 105      14.514   4.330  10.783  1.00 93.79           C
ATOM   1403  O   ALA A 105      14.999   3.536  11.587  1.00 93.79           O
ATOM   1404  HA  ALA A 105      13.643   2.764   9.599  1.00 93.79           H
ATOM   1405  CB  ALA A 105      14.741   4.039   8.267  1.00 93.79           C
ATOM   1406 1HB  ALA A 105      14.240   3.640   7.386  1.00 93.79           H
ATOM   1407 2HB  ALA A 105      14.923   5.105   8.129  1.00 93.79           H
ATOM   1408 3HB  ALA A 105      15.691   3.524   8.411  1.00 93.79           H
ATOM   1409  HN  ALA A 105      12.537   5.086   8.487  1.00 93.79           H
ATOM   1410  N   ILE A 106      14.511   5.646  10.937  1.00 90.39           N
ATOM   1411  CA  ILE A 106      15.126   6.265  12.099  1.00 90.39           C
ATOM   1412  C   ILE A 106      14.341   5.876  13.354  1.00 90.39           C
ATOM   1413  O   ILE A 106      14.931   5.535  14.378  1.00 90.39           O
ATOM   1414  HA  ILE A 106      16.136   5.866  12.186  1.00 90.39           H
ATOM   1415  CB  ILE A 106      15.252   7.777  11.898  1.00 90.39           C
ATOM   1416  HB  ILE A 106      14.284   8.160  11.575  1.00 90.39           H
ATOM   1417  CG1 ILE A 106      16.258   8.100  10.791  1.00 90.39           C
ATOM   1418 1HG1 ILE A 106      17.272   7.937  11.158  1.00 90.39           H
ATOM   1419 2HG1 ILE A 106      16.111   7.421   9.951  1.00 90.39           H
ATOM   1420  CG2 ILE A 106      15.600   8.478  13.212  1.00 90.39           C
ATOM   1421 1HG2 ILE A 106      14.816   8.288  13.945  1.00 90.39           H
ATOM   1422 2HG2 ILE A 106      16.549   8.095  13.588  1.00 90.39           H
ATOM   1423 3HG2 ILE A 106      15.684   9.551  13.040  1.00 90.39           H
ATOM   1424  CD1 ILE A 106      16.107   9.547  10.319  1.00 90.39           C
ATOM   1425 1HD1 ILE A 106      15.100   9.699   9.930  1.00 90.39           H
ATOM   1426 2HD1 ILE A 106      16.280  10.223  11.156  1.00 90.39           H
ATOM   1427 3HD1 ILE A 106      16.834   9.750   9.532  1.00 90.39           H
ATOM   1428  HN  ILE A 106      14.100   6.285  10.287  1.00 90.39           H
ATOM   1429  N   ALA A 107      13.023   5.939  13.232  1.00 91.68           N
ATOM   1430  CA  ALA A 107      12.154   5.683  14.368  1.00 91.68           C
ATOM   1431  C   ALA A 107      12.357   4.244  14.846  1.00 91.68           C
ATOM   1432  O   ALA A 107      12.336   3.976  16.046  1.00 91.68           O
ATOM   1433  HA  ALA A 107      12.441   6.367  15.167  1.00 91.68           H
ATOM   1434  CB  ALA A 107      10.703   5.968  13.975  1.00 91.68           C
ATOM   1435 1HB  ALA A 107      10.606   7.010  13.671  1.00 91.68           H
ATOM   1436 2HB  ALA A 107      10.418   5.320  13.146  1.00 91.68           H
ATOM   1437 3HB  ALA A 107      10.051   5.775  14.827  1.00 91.68           H
ATOM   1438  HN  ALA A 107      12.550   6.160  12.379  1.00 91.68           H
ATOM   1439  N   ALA A 108      12.549   3.356  13.882  1.00 91.10           N
ATOM   1440  CA  ALA A 108      12.700   1.943  14.186  1.00 91.10           C
ATOM   1441  C   ALA A 108      14.073   1.706  14.818  1.00 91.10           C
ATOM   1442  O   ALA A 108      14.239   0.796  15.629  1.00 91.10           O
ATOM   1443  HA  ALA A 108      11.927   1.673  14.905  1.00 91.10           H
ATOM   1444  CB  ALA A 108      12.496   1.122  12.911  1.00 91.10           C
ATOM   1445 1HB  ALA A 108      11.496   1.303  12.518  1.00 91.10           H
ATOM   1446 2HB  ALA A 108      13.237   1.415  12.167  1.00 91.10           H
ATOM   1447 3HB  ALA A 108      12.610   0.062  13.139  1.00 91.10           H
ATOM   1448  HN  ALA A 108      12.601   3.587  12.911  1.00 91.10           H
ATOM   1449  N   ALA A 109      15.023   2.541  14.424  1.00 89.83           N
ATOM   1450  CA  ALA A 109      16.399   2.370  14.859  1.00 89.83           C
ATOM   1451  C   ALA A 109      16.513   2.750  16.337  1.00 89.83           C
ATOM   1452  O   ALA A 109      17.293   2.152  17.076  1.00 89.83           O
ATOM   1453  HA  ALA A 109      16.655   1.316  14.743  1.00 89.83           H
ATOM   1454  CB  ALA A 109      17.324   3.203  13.970  1.00 89.83           C
ATOM   1455 1HB  ALA A 109      17.226   2.874  12.935  1.00 89.83           H
ATOM   1456 2HB  ALA A 109      17.048   4.255  14.044  1.00 89.83           H
ATOM   1457 3HB  ALA A 109      18.355   3.074  14.296  1.00 89.83           H
ATOM   1458  HN  ALA A 109      14.865   3.322  13.819  1.00 89.83           H
ATOM   1459  N   ASP A 110      15.723   3.741  16.722  1.00 80.38           N
ATOM   1460  CA  ASP A 110      15.849   4.327  18.046  1.00 80.38           C
ATOM   1461  C   ASP A 110      14.468   4.759  18.542  1.00 80.38           C
ATOM   1462  O   ASP A 110      13.746   3.969  19.147  1.00 80.38           O
ATOM   1463  HA  ASP A 110      16.288   3.544  18.665  1.00 80.38           H
ATOM   1464  CB  ASP A 110      16.750   5.563  18.017  1.00 80.38           C
ATOM   1465 1HB  ASP A 110      17.683   5.326  17.506  1.00 80.38           H
ATOM   1466 2HB  ASP A 110      16.267   6.356  17.447  1.00 80.38           H
ATOM   1467  CG  ASP A 110      17.049   6.057  19.434  1.00 80.38           C
ATOM   1468  OD1 ASP A 110      16.686   5.323  20.379  1.00 80.38           O
ATOM   1469  OD2 ASP A 110      17.634   7.156  19.540  1.00 80.38           O
ATOM   1470  HN  ASP A 110      15.008   4.142  16.149  1.00 80.38           H
ATOM   1471  N   GLN A 111      14.142   6.014  18.267  1.00 83.22           N
ATOM   1472  CA  GLN A 111      12.868   6.567  18.694  1.00 83.22           C
ATOM   1473  C   GLN A 111      12.412   7.660  17.725  1.00 83.22           C
ATOM   1474  O   GLN A 111      13.175   8.084  16.858  1.00 83.22           O
ATOM   1475  HA  GLN A 111      12.167   5.733  18.667  1.00 83.22           H
ATOM   1476  CB  GLN A 111      12.955   7.103  20.124  1.00 83.22           C
ATOM   1477 1HB  GLN A 111      11.994   7.527  20.416  1.00 83.22           H
ATOM   1478 2HB  GLN A 111      13.164   6.283  20.812  1.00 83.22           H
ATOM   1479  CG  GLN A 111      14.046   8.168  20.245  1.00 83.22           C
ATOM   1480 1HG  GLN A 111      15.012   7.735  19.985  1.00 83.22           H
ATOM   1481 2HG  GLN A 111      13.856   8.972  19.533  1.00 83.22           H
ATOM   1482  CD  GLN A 111      14.102   8.738  21.664  1.00 83.22           C
ATOM   1483  OE1 GLN A 111      13.175   8.615  22.446  1.00 83.22           O
ATOM   1484  NE2 GLN A 111      15.239   9.366  21.950  1.00 83.22           N
ATOM   1485 1HE2 GLN A 111      15.961   9.432  21.261  1.00 83.22           H
ATOM   1486 2HE2 GLN A 111      15.371   9.773  22.854  1.00 83.22           H
ATOM   1487  HN  GLN A 111      14.730   6.647  17.763  1.00 83.22           H
ATOM   1488  N   TRP A 112      11.170   8.084  17.904  1.00 88.61           N
ATOM   1489  CA  TRP A 112      10.623   9.161  17.096  1.00 88.61           C
ATOM   1490  C   TRP A 112      11.244  10.474  17.574  1.00 88.61           C
ATOM   1491  O   TRP A 112      10.986  10.916  18.693  1.00 88.61           O
ATOM   1492  HA  TRP A 112      10.901   8.973  16.059  1.00 88.61           H
ATOM   1493  CB  TRP A 112       9.094   9.167  17.153  1.00 88.61           C
ATOM   1494 1HB  TRP A 112       8.727   8.170  16.906  1.00 88.61           H
ATOM   1495 2HB  TRP A 112       8.780   9.378  18.175  1.00 88.61           H
ATOM   1496  CG  TRP A 112       8.440  10.182  16.213  1.00 88.61           C
ATOM   1497  CD1 TRP A 112       8.001  11.414  16.506  1.00 88.61           C
ATOM   1498  HD1 TRP A 112       8.058  11.866  17.496  1.00 88.61           H
ATOM   1499  CD2 TRP A 112       8.168  10.001  14.807  1.00 88.61           C
ATOM   1500  NE1 TRP A 112       7.468  12.037  15.396  1.00 88.61           N
ATOM   1501  HE1 TRP A 112       7.078  12.958  15.365  1.00 88.61           H
ATOM   1502  CE2 TRP A 112       7.573  11.151  14.331  1.00 88.61           C
ATOM   1503  CE3 TRP A 112       8.417   8.902  13.966  1.00 88.61           C
ATOM   1504  HE3 TRP A 112       8.886   7.983  14.319  1.00 88.61           H
ATOM   1505  CZ2 TRP A 112       7.176  11.313  12.998  1.00 88.61           C
ATOM   1506  HZ2 TRP A 112       6.707  12.232  12.646  1.00 88.61           H
ATOM   1507  CZ3 TRP A 112       8.015   9.080  12.637  1.00 88.61           C
ATOM   1508  HZ3 TRP A 112       8.185   8.258  11.942  1.00 88.61           H
ATOM   1509  CH2 TRP A 112       7.414  10.231  12.142  1.00 88.61           C
ATOM   1510  HH2 TRP A 112       7.129  10.291  11.091  1.00 88.61           H
ATOM   1511  HN  TRP A 112      10.543   7.707  18.586  1.00 88.61           H
ATOM   1512  N   LYS A 113      12.052  11.062  16.703  1.00 81.11           N
ATOM   1513  CA  LYS A 113      12.841  12.222  17.079  1.00 81.11           C
ATOM   1514  C   LYS A 113      12.217  13.478  16.466  1.00 81.11           C
ATOM   1515  O   LYS A 113      12.801  14.559  16.527  1.00 81.11           O
ATOM   1516  HA  LYS A 113      12.797  12.310  18.164  1.00 81.11           H
ATOM   1517  CB  LYS A 113      14.309  12.018  16.700  1.00 81.11           C
ATOM   1518 1HB  LYS A 113      14.393  11.863  15.624  1.00 81.11           H
ATOM   1519 2HB  LYS A 113      14.878  12.916  16.938  1.00 81.11           H
ATOM   1520  CG  LYS A 113      14.904  10.819  17.441  1.00 81.11           C
ATOM   1521 1HG  LYS A 113      14.746  10.934  18.513  1.00 81.11           H
ATOM   1522 2HG  LYS A 113      14.389   9.907  17.139  1.00 81.11           H
ATOM   1523  CD  LYS A 113      16.401  10.684  17.153  1.00 81.11           C
ATOM   1524 1HD  LYS A 113      16.558  10.549  16.083  1.00 81.11           H
ATOM   1525 2HD  LYS A 113      16.914  11.603  17.437  1.00 81.11           H
ATOM   1526  CE  LYS A 113      17.002   9.502  17.916  1.00 81.11           C
ATOM   1527 1HE  LYS A 113      16.858   9.642  18.987  1.00 81.11           H
ATOM   1528 2HE  LYS A 113      16.483   8.583  17.642  1.00 81.11           H
ATOM   1529  NZ  LYS A 113      18.445   9.372  17.616  1.00 81.11           N
ATOM   1530 1HZ  LYS A 113      18.818   8.560  18.095  1.00 81.11           H
ATOM   1531 2HZ  LYS A 113      18.574   9.263  16.616  1.00 81.11           H
ATOM   1532 3HZ  LYS A 113      18.933  10.203  17.930  1.00 81.11           H
ATOM   1533  HN  LYS A 113      12.170  10.758  15.758  1.00 81.11           H
ATOM   1534  N   PHE A 114      11.038  13.294  15.890  1.00 87.21           N
ATOM   1535  CA  PHE A 114      10.421  14.343  15.096  1.00 87.21           C
ATOM   1536  C   PHE A 114       9.187  14.910  15.802  1.00 87.21           C
ATOM   1537  O   PHE A 114       8.727  14.354  16.798  1.00 87.21           O
ATOM   1538  HA  PHE A 114      11.162  15.133  14.972  1.00 87.21           H
ATOM   1539  CB  PHE A 114       9.990  13.707  13.773  1.00 87.21           C
ATOM   1540 1HB  PHE A 114       9.181  13.002  13.967  1.00 87.21           H
ATOM   1541 2HB  PHE A 114       9.586  14.484  13.123  1.00 87.21           H
ATOM   1542  CG  PHE A 114      11.116  12.980  13.036  1.00 87.21           C
ATOM   1543  CD1 PHE A 114      12.050  13.692  12.351  1.00 87.21           C
ATOM   1544  HD1 PHE A 114      11.997  14.780  12.327  1.00 87.21           H
ATOM   1545  CD2 PHE A 114      11.182  11.622  13.066  1.00 87.21           C
ATOM   1546  HD2 PHE A 114      10.433  11.052  13.615  1.00 87.21           H
ATOM   1547  CE1 PHE A 114      13.096  13.017  11.666  1.00 87.21           C
ATOM   1548  HE1 PHE A 114      13.845  13.587  11.117  1.00 87.21           H
ATOM   1549  CE2 PHE A 114      12.227  10.947  12.381  1.00 87.21           C
ATOM   1550  HE2 PHE A 114      12.281   9.859  12.405  1.00 87.21           H
ATOM   1551  CZ  PHE A 114      13.162  11.659  11.696  1.00 87.21           C
ATOM   1552  HZ  PHE A 114      13.965  11.140  11.171  1.00 87.21           H
ATOM   1553  HN  PHE A 114      10.508  12.448  15.958  1.00 87.21           H
ATOM   1554  N   GLN A 115       8.688  16.010  15.258  1.00 80.95           N
ATOM   1555  CA  GLN A 115       7.550  16.690  15.854  1.00 80.95           C
ATOM   1556  C   GLN A 115       6.263  15.910  15.580  1.00 80.95           C
ATOM   1557  O   GLN A 115       6.231  15.044  14.708  1.00 80.95           O
ATOM   1558  HA  GLN A 115       7.752  16.706  16.926  1.00 80.95           H
ATOM   1559  CB  GLN A 115       7.441  18.127  15.343  1.00 80.95           C
ATOM   1560 1HB  GLN A 115       7.395  18.127  14.254  1.00 80.95           H
ATOM   1561 2HB  GLN A 115       6.513  18.575  15.700  1.00 80.95           H
ATOM   1562  CG  GLN A 115       8.631  18.967  15.809  1.00 80.95           C
ATOM   1563 1HG  GLN A 115       8.715  18.916  16.894  1.00 80.95           H
ATOM   1564 2HG  GLN A 115       9.554  18.556  15.398  1.00 80.95           H
ATOM   1565  CD  GLN A 115       8.478  20.426  15.372  1.00 80.95           C
ATOM   1566  OE1 GLN A 115       7.593  20.783  14.611  1.00 80.95           O
ATOM   1567  NE2 GLN A 115       9.386  21.245  15.893  1.00 80.95           N
ATOM   1568 1HE2 GLN A 115      10.086  20.887  16.511  1.00 80.95           H
ATOM   1569 2HE2 GLN A 115       9.369  22.219  15.668  1.00 80.95           H
ATOM   1570  HN  GLN A 115       9.046  16.435  14.427  1.00 80.95           H
ATOM   1571  N   THR A 116       5.232  16.246  16.342  1.00 87.30           N
ATOM   1572  CA  THR A 116       3.947  15.584  16.197  1.00 87.30           C
ATOM   1573  C   THR A 116       3.415  15.758  14.773  1.00 87.30           C
ATOM   1574  O   THR A 116       2.836  14.833  14.205  1.00 87.30           O
ATOM   1575  HA  THR A 116       4.091  14.515  16.356  1.00 87.30           H
ATOM   1576  CB  THR A 116       3.006  16.138  17.269  1.00 87.30           C
ATOM   1577  HB  THR A 116       2.688  17.151  17.022  1.00 87.30           H
ATOM   1578  OG1 THR A 116       3.742  16.003  18.481  1.00 87.30           O
ATOM   1579  HG1 THR A 116       3.345  16.586  19.190  1.00 87.30           H
ATOM   1580  CG2 THR A 116       1.775  15.254  17.481  1.00 87.30           C
ATOM   1581 1HG2 THR A 116       2.091  14.259  17.794  1.00 87.30           H
ATOM   1582 2HG2 THR A 116       1.215  15.181  16.548  1.00 87.30           H
ATOM   1583 3HG2 THR A 116       1.141  15.693  18.251  1.00 87.30           H
ATOM   1584  HN  THR A 116       5.265  16.955  17.047  1.00 87.30           H
ATOM   1585  N   PHE A 117       3.631  16.950  14.236  1.00 90.07           N
ATOM   1586  CA  PHE A 117       3.157  17.265  12.900  1.00 90.07           C
ATOM   1587  C   PHE A 117       3.669  16.245  11.881  1.00 90.07           C
ATOM   1588  O   PHE A 117       2.905  15.754  11.051  1.00 90.07           O
ATOM   1589  HA  PHE A 117       2.068  17.234  12.927  1.00 90.07           H
ATOM   1590  CB  PHE A 117       3.711  18.646  12.543  1.00 90.07           C
ATOM   1591 1HB  PHE A 117       3.351  19.371  13.273  1.00 90.07           H
ATOM   1592 2HB  PHE A 117       4.798  18.623  12.627  1.00 90.07           H
ATOM   1593  CG  PHE A 117       3.332  19.126  11.140  1.00 90.07           C
ATOM   1594  CD1 PHE A 117       4.260  19.120  10.146  1.00 90.07           C
ATOM   1595  HD1 PHE A 117       5.274  18.775  10.349  1.00 90.07           H
ATOM   1596  CD2 PHE A 117       2.068  19.557  10.888  1.00 90.07           C
ATOM   1597  HD2 PHE A 117       1.324  19.561  11.685  1.00 90.07           H
ATOM   1598  CE1 PHE A 117       3.909  19.565   8.844  1.00 90.07           C
ATOM   1599  HE1 PHE A 117       4.653  19.561   8.048  1.00 90.07           H
ATOM   1600  CE2 PHE A 117       1.716  20.002   9.586  1.00 90.07           C
ATOM   1601  HE2 PHE A 117       0.702  20.348   9.383  1.00 90.07           H
ATOM   1602  CZ  PHE A 117       2.644  19.997   8.592  1.00 90.07           C
ATOM   1603  HZ  PHE A 117       2.374  20.338   7.592  1.00 90.07           H
ATOM   1604  HN  PHE A 117       4.118  17.691  14.698  1.00 90.07           H
ATOM   1605  N   MET A 118       4.958  15.955  11.978  1.00 87.51           N
ATOM   1606  CA  MET A 118       5.585  15.017  11.063  1.00 87.51           C
ATOM   1607  C   MET A 118       4.994  13.615  11.226  1.00 87.51           C
ATOM   1608  O   MET A 118       4.889  12.865  10.257  1.00 87.51           O
ATOM   1609  HA  MET A 118       5.371  15.394  10.063  1.00 87.51           H
ATOM   1610  CB  MET A 118       7.091  14.970  11.331  1.00 87.51           C
ATOM   1611 1HB  MET A 118       7.270  14.850  12.399  1.00 87.51           H
ATOM   1612 2HB  MET A 118       7.525  14.103  10.835  1.00 87.51           H
ATOM   1613  CG  MET A 118       7.775  16.245  10.834  1.00 87.51           C
ATOM   1614 1HG  MET A 118       7.428  17.103  11.411  1.00 87.51           H
ATOM   1615 2HG  MET A 118       8.852  16.173  10.986  1.00 87.51           H
ATOM   1616  SD  MET A 118       7.420  16.493   9.102  1.00 87.51           S
ATOM   1617  CE  MET A 118       8.205  15.045   8.415  1.00 87.51           C
ATOM   1618 1HE  MET A 118       9.268  15.059   8.656  1.00 87.51           H
ATOM   1619 2HE  MET A 118       7.749  14.149   8.837  1.00 87.51           H
ATOM   1620 3HE  MET A 118       8.078  15.042   7.332  1.00 87.51           H
ATOM   1621  HN  MET A 118       5.570  16.349  12.664  1.00 87.51           H
ATOM   1622  N   CYS A 119       4.624  13.303  12.460  1.00 92.35           N
ATOM   1623  CA  CYS A 119       4.006  12.021  12.754  1.00 92.35           C
ATOM   1624  C   CYS A 119       2.698  11.926  11.966  1.00 92.35           C
ATOM   1625  O   CYS A 119       2.431  10.915  11.319  1.00 92.35           O
ATOM   1626  HA  CYS A 119       4.709  11.253  12.432  1.00 92.35           H
ATOM   1627  CB  CYS A 119       3.782  11.833  14.256  1.00 92.35           C
ATOM   1628 1HB  CYS A 119       4.740  11.823  14.776  1.00 92.35           H
ATOM   1629 2HB  CYS A 119       3.212  12.672  14.655  1.00 92.35           H
ATOM   1630  SG  CYS A 119       2.887  10.267  14.564  1.00 92.35           S
ATOM   1631  HN  CYS A 119       4.740  13.907  13.248  1.00 92.35           H
ATOM   1632  N   LYS A 120       1.917  12.994  12.046  1.00 91.05           N
ATOM   1633  CA  LYS A 120       0.634  13.035  11.366  1.00 91.05           C
ATOM   1634  C   LYS A 120       0.853  12.867   9.861  1.00 91.05           C
ATOM   1635  O   LYS A 120       0.176  12.067   9.217  1.00 91.05           O
ATOM   1636  HA  LYS A 120       0.046  12.190  11.726  1.00 91.05           H
ATOM   1637  CB  LYS A 120      -0.130  14.307  11.739  1.00 91.05           C
ATOM   1638 1HB  LYS A 120       0.513  15.176  11.598  1.00 91.05           H
ATOM   1639 2HB  LYS A 120      -0.983  14.432  11.073  1.00 91.05           H
ATOM   1640  CG  LYS A 120      -0.611  14.253  13.190  1.00 91.05           C
ATOM   1641 1HG  LYS A 120      -1.279  13.402  13.323  1.00 91.05           H
ATOM   1642 2HG  LYS A 120       0.239  14.098  13.854  1.00 91.05           H
ATOM   1643  CD  LYS A 120      -1.338  15.543  13.575  1.00 91.05           C
ATOM   1644 1HD  LYS A 120      -0.668  16.394  13.447  1.00 91.05           H
ATOM   1645 2HD  LYS A 120      -2.185  15.701  12.907  1.00 91.05           H
ATOM   1646  CE  LYS A 120      -1.827  15.486  15.024  1.00 91.05           C
ATOM   1647 1HE  LYS A 120      -1.292  14.704  15.564  1.00 91.05           H
ATOM   1648 2HE  LYS A 120      -1.607  16.428  15.526  1.00 91.05           H
ATOM   1649  NZ  LYS A 120      -3.282  15.221  15.069  1.00 91.05           N
ATOM   1650 1HZ  LYS A 120      -3.565  15.050  16.028  1.00 91.05           H
ATOM   1651 2HZ  LYS A 120      -3.784  16.024  14.707  1.00 91.05           H
ATOM   1652 3HZ  LYS A 120      -3.495  14.406  14.504  1.00 91.05           H
ATOM   1653  HN  LYS A 120       2.148  13.818  12.562  1.00 91.05           H
ATOM   1654  N   VAL A 121       1.801  13.635   9.345  1.00 92.17           N
ATOM   1655  CA  VAL A 121       2.049  13.656   7.913  1.00 92.17           C
ATOM   1656  C   VAL A 121       2.466  12.259   7.451  1.00 92.17           C
ATOM   1657  O   VAL A 121       1.916  11.731   6.485  1.00 92.17           O
ATOM   1658  HA  VAL A 121       1.113  13.924   7.421  1.00 92.17           H
ATOM   1659  CB  VAL A 121       3.085  14.731   7.578  1.00 92.17           C
ATOM   1660  HB  VAL A 121       3.952  14.572   8.218  1.00 92.17           H
ATOM   1661  CG1 VAL A 121       3.546  14.613   6.124  1.00 92.17           C
ATOM   1662 1HG1 VAL A 121       3.995  13.632   5.964  1.00 92.17           H
ATOM   1663 2HG1 VAL A 121       2.690  14.733   5.460  1.00 92.17           H
ATOM   1664 3HG1 VAL A 121       4.282  15.388   5.912  1.00 92.17           H
ATOM   1665  CG2 VAL A 121       2.537  16.130   7.867  1.00 92.17           C
ATOM   1666 1HG2 VAL A 121       1.646  16.303   7.263  1.00 92.17           H
ATOM   1667 2HG2 VAL A 121       2.281  16.209   8.923  1.00 92.17           H
ATOM   1668 3HG2 VAL A 121       3.293  16.875   7.620  1.00 92.17           H
ATOM   1669  HN  VAL A 121       2.393  14.233   9.885  1.00 92.17           H
ATOM   1670  N   VAL A 122       3.434  11.700   8.162  1.00 90.52           N
ATOM   1671  CA  VAL A 122       4.071  10.470   7.722  1.00 90.52           C
ATOM   1672  C   VAL A 122       3.039   9.341   7.712  1.00 90.52           C
ATOM   1673  O   VAL A 122       2.962   8.573   6.754  1.00 90.52           O
ATOM   1674  HA  VAL A 122       4.425  10.630   6.703  1.00 90.52           H
ATOM   1675  CB  VAL A 122       5.284  10.165   8.603  1.00 90.52           C
ATOM   1676  HB  VAL A 122       4.967  10.233   9.644  1.00 90.52           H
ATOM   1677  CG1 VAL A 122       5.795   8.743   8.359  1.00 90.52           C
ATOM   1678 1HG1 VAL A 122       5.005   8.029   8.591  1.00 90.52           H
ATOM   1679 2HG1 VAL A 122       6.087   8.637   7.314  1.00 90.52           H
ATOM   1680 3HG1 VAL A 122       6.657   8.553   8.998  1.00 90.52           H
ATOM   1681  CG2 VAL A 122       6.395  11.193   8.382  1.00 90.52           C
ATOM   1682 1HG2 VAL A 122       6.708  11.171   7.338  1.00 90.52           H
ATOM   1683 2HG2 VAL A 122       6.025  12.188   8.629  1.00 90.52           H
ATOM   1684 3HG2 VAL A 122       7.245  10.952   9.020  1.00 90.52           H
ATOM   1685  HN  VAL A 122       3.782  12.071   9.022  1.00 90.52           H
ATOM   1686  N   ASN A 123       2.271   9.275   8.790  1.00 90.10           N
ATOM   1687  CA  ASN A 123       1.239   8.259   8.913  1.00 90.10           C
ATOM   1688  C   ASN A 123       0.208   8.448   7.799  1.00 90.10           C
ATOM   1689  O   ASN A 123      -0.245   7.476   7.196  1.00 90.10           O
ATOM   1690  HA  ASN A 123       1.765   7.307   8.838  1.00 90.10           H
ATOM   1691  CB  ASN A 123       0.512   8.373  10.254  1.00 90.10           C
ATOM   1692 1HB  ASN A 123       0.501   9.413  10.579  1.00 90.10           H
ATOM   1693 2HB  ASN A 123      -0.527   8.065  10.136  1.00 90.10           H
ATOM   1694  CG  ASN A 123       1.188   7.507  11.320  1.00 90.10           C
ATOM   1695  OD1 ASN A 123       1.970   6.617  11.029  1.00 90.10           O
ATOM   1696  ND2 ASN A 123       0.845   7.817  12.567  1.00 90.10           N
ATOM   1697 1HD2 ASN A 123       0.197   8.560  12.737  1.00 90.10           H
ATOM   1698 2HD2 ASN A 123       1.234   7.308  13.334  1.00 90.10           H
ATOM   1699  HN  ASN A 123       2.345   9.899   9.568  1.00 90.10           H
ATOM   1700  N   SER A 124      -0.133   9.706   7.559  1.00 90.92           N
ATOM   1701  CA  SER A 124      -1.159  10.030   6.582  1.00 90.92           C
ATOM   1702  C   SER A 124      -0.686   9.645   5.179  1.00 90.92           C
ATOM   1703  O   SER A 124      -1.439   9.053   4.407  1.00 90.92           O
ATOM   1704  HA  SER A 124      -2.027   9.437   6.869  1.00 90.92           H
ATOM   1705  CB  SER A 124      -1.518  11.516   6.633  1.00 90.92           C
ATOM   1706 1HB  SER A 124      -0.645  12.109   6.361  1.00 90.92           H
ATOM   1707 2HB  SER A 124      -2.290  11.728   5.893  1.00 90.92           H
ATOM   1708  OG  SER A 124      -1.976  11.911   7.923  1.00 90.92           O
ATOM   1709  HG  SER A 124      -1.302  12.509   8.357  1.00 90.92           H
ATOM   1710  HN  SER A 124       0.278  10.494   8.017  1.00 90.92           H
ATOM   1711  N   MET A 125       0.558   9.998   4.891  1.00 85.48           N
ATOM   1712  CA  MET A 125       1.121   9.749   3.575  1.00 85.48           C
ATOM   1713  C   MET A 125       1.142   8.252   3.261  1.00 85.48           C
ATOM   1714  O   MET A 125       0.800   7.841   2.153  1.00 85.48           O
ATOM   1715  HA  MET A 125       0.465  10.265   2.873  1.00 85.48           H
ATOM   1716  CB  MET A 125       2.546  10.303   3.516  1.00 85.48           C
ATOM   1717 1HB  MET A 125       3.089  10.017   4.416  1.00 85.48           H
ATOM   1718 2HB  MET A 125       3.076   9.863   2.671  1.00 85.48           H
ATOM   1719  CG  MET A 125       2.536  11.827   3.381  1.00 85.48           C
ATOM   1720 1HG  MET A 125       1.975  12.119   2.493  1.00 85.48           H
ATOM   1721 2HG  MET A 125       2.031  12.273   4.238  1.00 85.48           H
ATOM   1722  SD  MET A 125       4.209  12.441   3.273  1.00 85.48           S
ATOM   1723  CE  MET A 125       4.600  11.981   1.593  1.00 85.48           C
ATOM   1724 1HE  MET A 125       4.517  10.900   1.483  1.00 85.48           H
ATOM   1725 2HE  MET A 125       3.904  12.470   0.912  1.00 85.48           H
ATOM   1726 3HE  MET A 125       5.618  12.293   1.359  1.00 85.48           H
ATOM   1727  HN  MET A 125       1.176  10.445   5.537  1.00 85.48           H
ATOM   1728  N   TYR A 126       1.546   7.477   4.257  1.00 84.22           N
ATOM   1729  CA  TYR A 126       1.604   6.033   4.105  1.00 84.22           C
ATOM   1730  C   TYR A 126       0.234   5.464   3.732  1.00 84.22           C
ATOM   1731  O   TYR A 126       0.121   4.667   2.802  1.00 84.22           O
ATOM   1732  HA  TYR A 126       2.313   5.807   3.308  1.00 84.22           H
ATOM   1733  CB  TYR A 126       2.017   5.482   5.472  1.00 84.22           C
ATOM   1734 1HB  TYR A 126       3.081   5.666   5.620  1.00 84.22           H
ATOM   1735 2HB  TYR A 126       1.487   6.032   6.249  1.00 84.22           H
ATOM   1736  CG  TYR A 126       1.743   3.987   5.648  1.00 84.22           C
ATOM   1737  CD1 TYR A 126       0.750   3.564   6.507  1.00 84.22           C
ATOM   1738  HD1 TYR A 126       0.160   4.295   7.060  1.00 84.22           H
ATOM   1739  CD2 TYR A 126       2.490   3.061   4.947  1.00 84.22           C
ATOM   1740  HD2 TYR A 126       3.274   3.395   4.268  1.00 84.22           H
ATOM   1741  CE1 TYR A 126       0.492   2.157   6.673  1.00 84.22           C
ATOM   1742  HE1 TYR A 126      -0.290   1.809   7.349  1.00 84.22           H
ATOM   1743  CE2 TYR A 126       2.232   1.654   5.113  1.00 84.22           C
ATOM   1744  HE2 TYR A 126       2.814   0.913   4.566  1.00 84.22           H
ATOM   1745  CZ  TYR A 126       1.246   1.271   5.968  1.00 84.22           C
ATOM   1746  OH  TYR A 126       1.002  -0.058   6.124  1.00 84.22           O
ATOM   1747  HH  TYR A 126       1.567  -0.586   5.490  1.00 84.22           H
ATOM   1748  HN  TYR A 126       1.829   7.819   5.153  1.00 84.22           H
ATOM   1749  N   LYS A 127      -0.774   5.898   4.475  1.00 84.90           N
ATOM   1750  CA  LYS A 127      -2.102   5.325   4.342  1.00 84.90           C
ATOM   1751  C   LYS A 127      -2.709   5.760   3.007  1.00 84.90           C
ATOM   1752  O   LYS A 127      -3.416   4.988   2.361  1.00 84.90           O
ATOM   1753  HA  LYS A 127      -1.991   4.241   4.334  1.00 84.90           H
ATOM   1754  CB  LYS A 127      -2.963   5.682   5.555  1.00 84.90           C
ATOM   1755 1HB  LYS A 127      -2.370   5.599   6.466  1.00 84.90           H
ATOM   1756 2HB  LYS A 127      -3.289   6.720   5.482  1.00 84.90           H
ATOM   1757  CG  LYS A 127      -4.184   4.765   5.650  1.00 84.90           C
ATOM   1758 1HG  LYS A 127      -4.813   4.898   4.770  1.00 84.90           H
ATOM   1759 2HG  LYS A 127      -3.862   3.724   5.658  1.00 84.90           H
ATOM   1760  CD  LYS A 127      -4.996   5.062   6.913  1.00 84.90           C
ATOM   1761 1HD  LYS A 127      -4.359   4.964   7.791  1.00 84.90           H
ATOM   1762 2HD  LYS A 127      -5.349   6.093   6.889  1.00 84.90           H
ATOM   1763  CE  LYS A 127      -6.190   4.112   7.033  1.00 84.90           C
ATOM   1764 1HE  LYS A 127      -6.804   4.175   6.135  1.00 84.90           H
ATOM   1765 2HE  LYS A 127      -5.837   3.083   7.106  1.00 84.90           H
ATOM   1766  NZ  LYS A 127      -7.003   4.450   8.222  1.00 84.90           N
ATOM   1767 1HZ  LYS A 127      -7.923   4.032   8.133  1.00 84.90           H
ATOM   1768 2HZ  LYS A 127      -6.549   4.092   9.055  1.00 84.90           H
ATOM   1769 3HZ  LYS A 127      -7.095   5.457   8.294  1.00 84.90           H
ATOM   1770  HN  LYS A 127      -0.693   6.625   5.157  1.00 84.90           H
ATOM   1771  N   MET A 128      -2.412   6.996   2.633  1.00 85.93           N
ATOM   1772  CA  MET A 128      -2.889   7.531   1.369  1.00 85.93           C
ATOM   1773  C   MET A 128      -2.312   6.746   0.190  1.00 85.93           C
ATOM   1774  O   MET A 128      -3.019   6.458  -0.775  1.00 85.93           O
ATOM   1775  HA  MET A 128      -3.973   7.418   1.393  1.00 85.93           H
ATOM   1776  CB  MET A 128      -2.484   9.001   1.251  1.00 85.93           C
ATOM   1777 1HB  MET A 128      -2.771   9.535   2.158  1.00 85.93           H
ATOM   1778 2HB  MET A 128      -1.401   9.078   1.165  1.00 85.93           H
ATOM   1779  CG  MET A 128      -3.146   9.657   0.037  1.00 85.93           C
ATOM   1780 1HG  MET A 128      -2.751   9.222  -0.881  1.00 85.93           H
ATOM   1781 2HG  MET A 128      -4.218   9.461   0.048  1.00 85.93           H
ATOM   1782  SD  MET A 128      -2.847  11.416   0.055  1.00 85.93           S
ATOM   1783  CE  MET A 128      -1.080  11.433  -0.194  1.00 85.93           C
ATOM   1784 1HE  MET A 128      -0.593  10.893   0.618  1.00 85.93           H
ATOM   1785 2HE  MET A 128      -0.842  10.953  -1.144  1.00 85.93           H
ATOM   1786 3HE  MET A 128      -0.725  12.464  -0.209  1.00 85.93           H
ATOM   1787  HN  MET A 128      -1.858   7.627   3.177  1.00 85.93           H
ATOM   1788  N   ASN A 129      -1.032   6.422   0.305  1.00 81.61           N
ATOM   1789  CA  ASN A 129      -0.362   5.642  -0.721  1.00 81.61           C
ATOM   1790  C   ASN A 129      -1.018   4.263  -0.818  1.00 81.61           C
ATOM   1791  O   ASN A 129      -1.304   3.783  -1.914  1.00 81.61           O
ATOM   1792  HA  ASN A 129      -0.471   6.221  -1.639  1.00 81.61           H
ATOM   1793  CB  ASN A 129       1.116   5.439  -0.382  1.00 81.61           C
ATOM   1794 1HB  ASN A 129       1.587   6.405  -0.199  1.00 81.61           H
ATOM   1795 2HB  ASN A 129       1.206   4.862   0.538  1.00 81.61           H
ATOM   1796  CG  ASN A 129       1.845   4.717  -1.517  1.00 81.61           C
ATOM   1797  OD1 ASN A 129       1.806   5.118  -2.669  1.00 81.61           O
ATOM   1798  ND2 ASN A 129       2.512   3.634  -1.129  1.00 81.61           N
ATOM   1799 1HD2 ASN A 129       2.503   3.359  -0.167  1.00 81.61           H
ATOM   1800 2HD2 ASN A 129       3.021   3.093  -1.799  1.00 81.61           H
ATOM   1801  HN  ASN A 129      -0.457   6.683   1.080  1.00 81.61           H
ATOM   1802  N   PHE A 130      -1.239   3.666   0.344  1.00 85.92           N
ATOM   1803  CA  PHE A 130      -1.775   2.316   0.401  1.00 85.92           C
ATOM   1804  C   PHE A 130      -3.045   2.195  -0.444  1.00 85.92           C
ATOM   1805  O   PHE A 130      -3.141   1.320  -1.303  1.00 85.92           O
ATOM   1806  HA  PHE A 130      -1.011   1.648   0.005  1.00 85.92           H
ATOM   1807  CB  PHE A 130      -2.121   2.035   1.865  1.00 85.92           C
ATOM   1808 1HB  PHE A 130      -1.212   2.098   2.462  1.00 85.92           H
ATOM   1809 2HB  PHE A 130      -2.793   2.814   2.225  1.00 85.92           H
ATOM   1810  CG  PHE A 130      -2.774   0.671   2.098  1.00 85.92           C
ATOM   1811  CD1 PHE A 130      -4.122   0.580   2.256  1.00 85.92           C
ATOM   1812  HD1 PHE A 130      -4.737   1.479   2.215  1.00 85.92           H
ATOM   1813  CD2 PHE A 130      -2.007  -0.451   2.149  1.00 85.92           C
ATOM   1814  HD2 PHE A 130      -0.926  -0.378   2.023  1.00 85.92           H
ATOM   1815  CE1 PHE A 130      -4.728  -0.686   2.472  1.00 85.92           C
ATOM   1816  HE1 PHE A 130      -5.808  -0.759   2.599  1.00 85.92           H
ATOM   1817  CE2 PHE A 130      -2.612  -1.717   2.366  1.00 85.92           C
ATOM   1818  HE2 PHE A 130      -1.997  -2.615   2.406  1.00 85.92           H
ATOM   1819  CZ  PHE A 130      -3.960  -1.807   2.523  1.00 85.92           C
ATOM   1820  HZ  PHE A 130      -4.425  -2.779   2.689  1.00 85.92           H
ATOM   1821  HN  PHE A 130      -1.058   4.087   1.233  1.00 85.92           H
ATOM   1822  N   TYR A 131      -3.987   3.084  -0.169  1.00 91.26           N
ATOM   1823  CA  TYR A 131      -5.276   3.039  -0.839  1.00 91.26           C
ATOM   1824  C   TYR A 131      -5.144   3.438  -2.310  1.00 91.26           C
ATOM   1825  O   TYR A 131      -5.751   2.817  -3.182  1.00 91.26           O
ATOM   1826  HA  TYR A 131      -5.651   2.018  -0.779  1.00 91.26           H
ATOM   1827  CB  TYR A 131      -6.159   4.064  -0.123  1.00 91.26           C
ATOM   1828 1HB  TYR A 131      -5.585   4.977   0.032  1.00 91.26           H
ATOM   1829 2HB  TYR A 131      -6.998   4.320  -0.770  1.00 91.26           H
ATOM   1830  CG  TYR A 131      -6.701   3.584   1.225  1.00 91.26           C
ATOM   1831  CD1 TYR A 131      -7.415   2.406   1.302  1.00 91.26           C
ATOM   1832  HD1 TYR A 131      -7.593   1.816   0.403  1.00 91.26           H
ATOM   1833  CD2 TYR A 131      -6.475   4.330   2.364  1.00 91.26           C
ATOM   1834  HD2 TYR A 131      -5.912   5.261   2.303  1.00 91.26           H
ATOM   1835  CE1 TYR A 131      -7.925   1.954   2.571  1.00 91.26           C
ATOM   1836  HE1 TYR A 131      -8.490   1.025   2.646  1.00 91.26           H
ATOM   1837  CE2 TYR A 131      -6.985   3.879   3.633  1.00 91.26           C
ATOM   1838  HE2 TYR A 131      -6.815   4.458   4.540  1.00 91.26           H
ATOM   1839  CZ  TYR A 131      -7.685   2.713   3.674  1.00 91.26           C
ATOM   1840  OH  TYR A 131      -8.166   2.287   4.872  1.00 91.26           O
ATOM   1841  HH  TYR A 131      -8.453   3.070   5.424  1.00 91.26           H
ATOM   1842  HN  TYR A 131      -3.882   3.824   0.496  1.00 91.26           H
ATOM   1843  N   SER A 132      -4.347   4.470  -2.541  1.00 91.47           N
ATOM   1844  CA  SER A 132      -4.216   5.032  -3.875  1.00 91.47           C
ATOM   1845  C   SER A 132      -3.640   3.984  -4.829  1.00 91.47           C
ATOM   1846  O   SER A 132      -4.120   3.831  -5.952  1.00 91.47           O
ATOM   1847  HA  SER A 132      -5.229   5.305  -4.173  1.00 91.47           H
ATOM   1848  CB  SER A 132      -3.334   6.281  -3.863  1.00 91.47           C
ATOM   1849 1HB  SER A 132      -3.258   6.681  -4.874  1.00 91.47           H
ATOM   1850 2HB  SER A 132      -3.803   7.051  -3.250  1.00 91.47           H
ATOM   1851  OG  SER A 132      -2.028   6.008  -3.362  1.00 91.47           O
ATOM   1852  HG  SER A 132      -1.501   6.856  -3.301  1.00 91.47           H
ATOM   1853  HN  SER A 132      -3.797   4.921  -1.837  1.00 91.47           H
ATOM   1854  N   CYS A 133      -2.619   3.290  -4.349  1.00 89.79           N
ATOM   1855  CA  CYS A 133      -1.958   2.277  -5.153  1.00 89.79           C
ATOM   1856  C   CYS A 133      -2.984   1.197  -5.505  1.00 89.79           C
ATOM   1857  O   CYS A 133      -3.126   0.826  -6.669  1.00 89.79           O
ATOM   1858  HA  CYS A 133      -1.599   2.777  -6.053  1.00 89.79           H
ATOM   1859  CB  CYS A 133      -0.738   1.693  -4.438  1.00 89.79           C
ATOM   1860 1HB  CYS A 133      -0.992   1.454  -3.405  1.00 89.79           H
ATOM   1861 2HB  CYS A 133      -0.437   0.761  -4.916  1.00 89.79           H
ATOM   1862  SG  CYS A 133       0.645   2.891  -4.480  1.00 89.79           S
ATOM   1863  HG  CYS A 133       0.201   3.651  -3.483  1.00 89.79           H
ATOM   1864  HN  CYS A 133      -2.245   3.410  -3.429  1.00 89.79           H
ATOM   1865  N   VAL A 134      -3.673   0.723  -4.477  1.00 88.40           N
ATOM   1866  CA  VAL A 134      -4.594  -0.388  -4.642  1.00 88.40           C
ATOM   1867  C   VAL A 134      -5.679  -0.001  -5.650  1.00 88.40           C
ATOM   1868  O   VAL A 134      -6.019  -0.786  -6.533  1.00 88.40           O
ATOM   1869  HA  VAL A 134      -4.027  -1.228  -5.043  1.00 88.40           H
ATOM   1870  CB  VAL A 134      -5.161  -0.804  -3.284  1.00 88.40           C
ATOM   1871  HB  VAL A 134      -5.513   0.095  -2.778  1.00 88.40           H
ATOM   1872  CG1 VAL A 134      -6.356  -1.745  -3.453  1.00 88.40           C
ATOM   1873 1HG1 VAL A 134      -7.139  -1.241  -4.019  1.00 88.40           H
ATOM   1874 2HG1 VAL A 134      -6.039  -2.641  -3.988  1.00 88.40           H
ATOM   1875 3HG1 VAL A 134      -6.739  -2.025  -2.472  1.00 88.40           H
ATOM   1876  CG2 VAL A 134      -4.080  -1.442  -2.410  1.00 88.40           C
ATOM   1877 1HG2 VAL A 134      -3.684  -2.327  -2.909  1.00 88.40           H
ATOM   1878 2HG2 VAL A 134      -3.274  -0.726  -2.248  1.00 88.40           H
ATOM   1879 3HG2 VAL A 134      -4.510  -1.728  -1.450  1.00 88.40           H
ATOM   1880  HN  VAL A 134      -3.610   1.085  -3.547  1.00 88.40           H
ATOM   1881  N   LEU A 135      -6.191   1.210  -5.483  1.00 92.15           N
ATOM   1882  CA  LEU A 135      -7.295   1.675  -6.306  1.00 92.15           C
ATOM   1883  C   LEU A 135      -6.812   1.852  -7.747  1.00 92.15           C
ATOM   1884  O   LEU A 135      -7.556   1.588  -8.691  1.00 92.15           O
ATOM   1885  HA  LEU A 135      -8.062   0.901  -6.291  1.00 92.15           H
ATOM   1886  CB  LEU A 135      -7.915   2.939  -5.705  1.00 92.15           C
ATOM   1887 1HB  LEU A 135      -7.119   3.664  -5.534  1.00 92.15           H
ATOM   1888 2HB  LEU A 135      -8.590   3.374  -6.442  1.00 92.15           H
ATOM   1889  CG  LEU A 135      -8.685   2.751  -4.397  1.00 92.15           C
ATOM   1890  HG  LEU A 135      -8.031   2.250  -3.684  1.00 92.15           H
ATOM   1891  CD1 LEU A 135      -9.068   4.101  -3.788  1.00 92.15           C
ATOM   1892 1HD1 LEU A 135      -8.165   4.676  -3.582  1.00 92.15           H
ATOM   1893 2HD1 LEU A 135      -9.697   4.651  -4.488  1.00 92.15           H
ATOM   1894 3HD1 LEU A 135      -9.615   3.939  -2.859  1.00 92.15           H
ATOM   1895  CD2 LEU A 135      -9.904   1.849  -4.603  1.00 92.15           C
ATOM   1896 1HD2 LEU A 135     -10.569   2.300  -5.339  1.00 92.15           H
ATOM   1897 2HD2 LEU A 135      -9.577   0.872  -4.959  1.00 92.15           H
ATOM   1898 3HD2 LEU A 135     -10.434   1.733  -3.657  1.00 92.15           H
ATOM   1899  HN  LEU A 135      -5.864   1.867  -4.803  1.00 92.15           H
ATOM   1900  N   LEU A 136      -5.571   2.297  -7.871  1.00 92.10           N
ATOM   1901  CA  LEU A 136      -4.984   2.523  -9.181  1.00 92.10           C
ATOM   1902  C   LEU A 136      -4.860   1.187  -9.917  1.00 92.10           C
ATOM   1903  O   LEU A 136      -5.209   1.086 -11.092  1.00 92.10           O
ATOM   1904  HA  LEU A 136      -5.669   3.162  -9.740  1.00 92.10           H
ATOM   1905  CB  LEU A 136      -3.661   3.280  -9.053  1.00 92.10           C
ATOM   1906 1HB  LEU A 136      -3.090   2.838  -8.237  1.00 92.10           H
ATOM   1907 2HB  LEU A 136      -3.086   3.124  -9.966  1.00 92.10           H
ATOM   1908  CG  LEU A 136      -3.771   4.786  -8.803  1.00 92.10           C
ATOM   1909  HG  LEU A 136      -4.476   4.946  -7.987  1.00 92.10           H
ATOM   1910  CD1 LEU A 136      -2.427   5.368  -8.361  1.00 92.10           C
ATOM   1911 1HD1 LEU A 136      -2.107   4.883  -7.439  1.00 92.10           H
ATOM   1912 2HD1 LEU A 136      -1.683   5.196  -9.139  1.00 92.10           H
ATOM   1913 3HD1 LEU A 136      -2.534   6.439  -8.190  1.00 92.10           H
ATOM   1914  CD2 LEU A 136      -4.331   5.506 -10.032  1.00 92.10           C
ATOM   1915 1HD2 LEU A 136      -3.671   5.340 -10.883  1.00 92.10           H
ATOM   1916 2HD2 LEU A 136      -5.323   5.116 -10.260  1.00 92.10           H
ATOM   1917 3HD2 LEU A 136      -4.399   6.574  -9.827  1.00 92.10           H
ATOM   1918  HN  LEU A 136      -4.970   2.502  -7.098  1.00 92.10           H
ATOM   1919  N   ILE A 137      -4.360   0.195  -9.194  1.00 87.37           N
ATOM   1920  CA  ILE A 137      -4.124  -1.113  -9.782  1.00 87.37           C
ATOM   1921  C   ILE A 137      -5.460  -1.725 -10.209  1.00 87.37           C
ATOM   1922  O   ILE A 137      -5.549  -2.357 -11.260  1.00 87.37           O
ATOM   1923  HA  ILE A 137      -3.512  -0.966 -10.671  1.00 87.37           H
ATOM   1924  CB  ILE A 137      -3.323  -1.995  -8.821  1.00 87.37           C
ATOM   1925  HB  ILE A 137      -3.753  -1.893  -7.825  1.00 87.37           H
ATOM   1926  CG1 ILE A 137      -1.868  -1.530  -8.735  1.00 87.37           C
ATOM   1927 1HG1 ILE A 137      -1.360  -1.739  -9.677  1.00 87.37           H
ATOM   1928 2HG1 ILE A 137      -1.835  -0.451  -8.587  1.00 87.37           H
ATOM   1929  CG2 ILE A 137      -3.432  -3.470  -9.211  1.00 87.37           C
ATOM   1930 1HG2 ILE A 137      -4.477  -3.778  -9.179  1.00 87.37           H
ATOM   1931 2HG2 ILE A 137      -3.043  -3.609 -10.220  1.00 87.37           H
ATOM   1932 3HG2 ILE A 137      -2.854  -4.074  -8.512  1.00 87.37           H
ATOM   1933  CD1 ILE A 137      -1.136  -2.231  -7.588  1.00 87.37           C
ATOM   1934 1HD1 ILE A 137      -1.633  -2.000  -6.646  1.00 87.37           H
ATOM   1935 2HD1 ILE A 137      -1.150  -3.308  -7.753  1.00 87.37           H
ATOM   1936 3HD1 ILE A 137      -0.104  -1.882  -7.550  1.00 87.37           H
ATOM   1937  HN  ILE A 137      -4.119   0.274  -8.227  1.00 87.37           H
ATOM   1938  N   MET A 138      -6.465  -1.514  -9.372  1.00 88.71           N
ATOM   1939  CA  MET A 138      -7.808  -1.970  -9.686  1.00 88.71           C
ATOM   1940  C   MET A 138      -8.314  -1.335 -10.982  1.00 88.71           C
ATOM   1941  O   MET A 138      -8.893  -2.016 -11.827  1.00 88.71           O
ATOM   1942  HA  MET A 138      -7.730  -3.051  -9.809  1.00 88.71           H
ATOM   1943  CB  MET A 138      -8.752  -1.609  -8.537  1.00 88.71           C
ATOM   1944 1HB  MET A 138      -8.359  -2.004  -7.600  1.00 88.71           H
ATOM   1945 2HB  MET A 138      -8.802  -0.525  -8.430  1.00 88.71           H
ATOM   1946  CG  MET A 138     -10.155  -2.167  -8.784  1.00 88.71           C
ATOM   1947 1HG  MET A 138     -10.545  -1.789  -9.729  1.00 88.71           H
ATOM   1948 2HG  MET A 138     -10.114  -3.253  -8.868  1.00 88.71           H
ATOM   1949  SD  MET A 138     -11.242  -1.701  -7.447  1.00 88.71           S
ATOM   1950  CE  MET A 138     -11.387   0.050  -7.762  1.00 88.71           C
ATOM   1951 1HE  MET A 138     -10.401   0.511  -7.712  1.00 88.71           H
ATOM   1952 2HE  MET A 138     -11.812   0.207  -8.753  1.00 88.71           H
ATOM   1953 3HE  MET A 138     -12.037   0.501  -7.012  1.00 88.71           H
ATOM   1954  HN  MET A 138      -6.373  -1.043  -8.495  1.00 88.71           H
ATOM   1955  N   CYS A 139      -8.078  -0.036 -11.098  1.00 91.72           N
ATOM   1956  CA  CYS A 139      -8.563   0.713 -12.245  1.00 91.72           C
ATOM   1957  C   CYS A 139      -7.819   0.224 -13.489  1.00 91.72           C
ATOM   1958  O   CYS A 139      -8.396   0.148 -14.572  1.00 91.72           O
ATOM   1959  HA  CYS A 139      -9.630   0.505 -12.326  1.00 91.72           H
ATOM   1960  CB  CYS A 139      -8.406   2.222 -12.042  1.00 91.72           C
ATOM   1961 1HB  CYS A 139      -7.401   2.446 -11.686  1.00 91.72           H
ATOM   1962 2HB  CYS A 139      -8.530   2.739 -12.994  1.00 91.72           H
ATOM   1963  SG  CYS A 139      -9.645   2.823 -10.838  1.00 91.72           S
ATOM   1964  HG  CYS A 139      -9.020   2.368  -9.756  1.00 91.72           H
ATOM   1965  HN  CYS A 139      -7.566   0.501 -10.428  1.00 91.72           H
ATOM   1966  N   ILE A 140      -6.548  -0.096 -13.291  1.00 87.23           N
ATOM   1967  CA  ILE A 140      -5.733  -0.627 -14.371  1.00 87.23           C
ATOM   1968  C   ILE A 140      -6.383  -1.901 -14.915  1.00 87.23           C
ATOM   1969  O   ILE A 140      -6.462  -2.093 -16.127  1.00 87.23           O
ATOM   1970  HA  ILE A 140      -5.717   0.119 -15.165  1.00 87.23           H
ATOM   1971  CB  ILE A 140      -4.289  -0.824 -13.905  1.00 87.23           C
ATOM   1972  HB  ILE A 140      -4.308  -1.296 -12.923  1.00 87.23           H
ATOM   1973  CG1 ILE A 140      -3.577   0.521 -13.746  1.00 87.23           C
ATOM   1974 1HG1 ILE A 140      -3.364   0.942 -14.729  1.00 87.23           H
ATOM   1975 2HG1 ILE A 140      -4.231   1.225 -13.232  1.00 87.23           H
ATOM   1976  CG2 ILE A 140      -3.534  -1.765 -14.845  1.00 87.23           C
ATOM   1977 1HG2 ILE A 140      -4.030  -2.735 -14.864  1.00 87.23           H
ATOM   1978 2HG2 ILE A 140      -3.523  -1.343 -15.850  1.00 87.23           H
ATOM   1979 3HG2 ILE A 140      -2.510  -1.887 -14.491  1.00 87.23           H
ATOM   1980  CD1 ILE A 140      -2.273   0.361 -12.961  1.00 87.23           C
ATOM   1981 1HD1 ILE A 140      -2.492  -0.038 -11.971  1.00 87.23           H
ATOM   1982 2HD1 ILE A 140      -1.612  -0.325 -13.491  1.00 87.23           H
ATOM   1983 3HD1 ILE A 140      -1.787   1.332 -12.862  1.00 87.23           H
ATOM   1984  HN  ILE A 140      -6.076   0.003 -12.415  1.00 87.23           H
ATOM   1985  N   SER A 141      -6.831  -2.739 -13.992  1.00 86.84           N
ATOM   1986  CA  SER A 141      -7.385  -4.031 -14.360  1.00 86.84           C
ATOM   1987  C   SER A 141      -8.663  -3.839 -15.179  1.00 86.84           C
ATOM   1988  O   SER A 141      -8.862  -4.508 -16.191  1.00 86.84           O
ATOM   1989  HA  SER A 141      -6.615  -4.515 -14.960  1.00 86.84           H
ATOM   1990  CB  SER A 141      -7.672  -4.881 -13.120  1.00 86.84           C
ATOM   1991 1HB  SER A 141      -8.471  -4.417 -12.540  1.00 86.84           H
ATOM   1992 2HB  SER A 141      -8.031  -5.863 -13.428  1.00 86.84           H
ATOM   1993  OG  SER A 141      -6.518  -5.034 -12.298  1.00 86.84           O
ATOM   1994  HG  SER A 141      -6.466  -4.284 -11.638  1.00 86.84           H
ATOM   1995  HN  SER A 141      -6.821  -2.548 -13.010  1.00 86.84           H
ATOM   1996  N   VAL A 142      -9.496  -2.921 -14.710  1.00 88.48           N
ATOM   1997  CA  VAL A 142     -10.753  -2.639 -15.381  1.00 88.48           C
ATOM   1998  C   VAL A 142     -10.467  -2.073 -16.774  1.00 88.48           C
ATOM   1999  O   VAL A 142     -11.141  -2.425 -17.741  1.00 88.48           O
ATOM   2000  HA  VAL A 142     -11.287  -3.583 -15.489  1.00 88.48           H
ATOM   2001  CB  VAL A 142     -11.608  -1.706 -14.521  1.00 88.48           C
ATOM   2002  HB  VAL A 142     -11.031  -0.801 -14.333  1.00 88.48           H
ATOM   2003  CG1 VAL A 142     -12.888  -1.303 -15.255  1.00 88.48           C
ATOM   2004 1HG1 VAL A 142     -12.630  -0.787 -16.179  1.00 88.48           H
ATOM   2005 2HG1 VAL A 142     -13.470  -2.195 -15.487  1.00 88.48           H
ATOM   2006 3HG1 VAL A 142     -13.477  -0.641 -14.621  1.00 88.48           H
ATOM   2007  CG2 VAL A 142     -11.929  -2.348 -13.170  1.00 88.48           C
ATOM   2008 1HG2 VAL A 142     -12.478  -3.277 -13.330  1.00 88.48           H
ATOM   2009 2HG2 VAL A 142     -11.001  -2.561 -12.639  1.00 88.48           H
ATOM   2010 3HG2 VAL A 142     -12.538  -1.664 -12.578  1.00 88.48           H
ATOM   2011  HN  VAL A 142      -9.323  -2.376 -13.889  1.00 88.48           H
ATOM   2012  N   ASP A 143      -9.468  -1.205 -16.831  1.00 83.50           N
ATOM   2013  CA  ASP A 143      -9.128  -0.536 -18.075  1.00 83.50           C
ATOM   2014  C   ASP A 143      -8.721  -1.581 -19.116  1.00 83.50           C
ATOM   2015  O   ASP A 143      -9.112  -1.489 -20.279  1.00 83.50           O
ATOM   2016  HA  ASP A 143     -10.027   0.010 -18.362  1.00 83.50           H
ATOM   2017  CB  ASP A 143      -7.951   0.422 -17.882  1.00 83.50           C
ATOM   2018 1HB  ASP A 143      -8.201   1.163 -17.122  1.00 83.50           H
ATOM   2019 2HB  ASP A 143      -7.085  -0.129 -17.516  1.00 83.50           H
ATOM   2020  CG  ASP A 143      -7.597   1.127 -19.193  1.00 83.50           C
ATOM   2021  OD1 ASP A 143      -8.455   1.901 -19.671  1.00 83.50           O
ATOM   2022  OD2 ASP A 143      -6.476   0.877 -19.687  1.00 83.50           O
ATOM   2023  HN  ASP A 143      -8.896  -0.958 -16.049  1.00 83.50           H
ATOM   2024  N   ARG A 144      -7.941  -2.550 -18.662  1.00 74.26           N
ATOM   2025  CA  ARG A 144      -7.438  -3.585 -19.549  1.00 74.26           C
ATOM   2026  C   ARG A 144      -8.587  -4.470 -20.036  1.00 74.26           C
ATOM   2027  O   ARG A 144      -8.618  -4.868 -21.200  1.00 74.26           O
ATOM   2028  HA  ARG A 144      -6.982  -3.044 -20.378  1.00 74.26           H
ATOM   2029  CB  ARG A 144      -6.395  -4.455 -18.846  1.00 74.26           C
ATOM   2030 1HB  ARG A 144      -6.763  -4.745 -17.861  1.00 74.26           H
ATOM   2031 2HB  ARG A 144      -6.242  -5.374 -19.412  1.00 74.26           H
ATOM   2032  CG  ARG A 144      -5.067  -3.711 -18.701  1.00 74.26           C
ATOM   2033 1HG  ARG A 144      -5.217  -2.800 -18.121  1.00 74.26           H
ATOM   2034 2HG  ARG A 144      -4.358  -4.327 -18.148  1.00 74.26           H
ATOM   2035  CD  ARG A 144      -4.484  -3.358 -20.071  1.00 74.26           C
ATOM   2036 1HD  ARG A 144      -4.286  -4.269 -20.637  1.00 74.26           H
ATOM   2037 2HD  ARG A 144      -5.206  -2.778 -20.645  1.00 74.26           H
ATOM   2038  NE  ARG A 144      -3.232  -2.586 -19.906  1.00 74.26           N
ATOM   2039  HE  ARG A 144      -2.876  -2.464 -18.979  1.00 74.26           H
ATOM   2040  CZ  ARG A 144      -2.547  -2.040 -20.919  1.00 74.26           C
ATOM   2041  NH1 ARG A 144      -2.978  -2.171 -22.181  1.00 74.26           N
ATOM   2042 1HH1 ARG A 144      -3.817  -2.680 -22.372  1.00 74.26           H
ATOM   2043 2HH1 ARG A 144      -2.461  -1.760 -22.932  1.00 74.26           H
ATOM   2044  NH2 ARG A 144      -1.424  -1.359 -20.652  1.00 74.26           N
ATOM   2045 1HH2 ARG A 144      -0.901  -0.945 -21.397  1.00 74.26           H
ATOM   2046 2HH2 ARG A 144      -1.109  -1.266 -19.707  1.00 74.26           H
ATOM   2047  HN  ARG A 144      -7.653  -2.635 -17.708  1.00 74.26           H
ATOM   2048  N   TYR A 145      -9.503  -4.753 -19.121  1.00 84.17           N
ATOM   2049  CA  TYR A 145     -10.698  -5.503 -19.466  1.00 84.17           C
ATOM   2050  C   TYR A 145     -11.439  -4.847 -20.633  1.00 84.17           C
ATOM   2051  O   TYR A 145     -11.765  -5.509 -21.617  1.00 84.17           O
ATOM   2052  HA  TYR A 145     -10.393  -6.508 -19.759  1.00 84.17           H
ATOM   2053  CB  TYR A 145     -11.592  -5.467 -18.225  1.00 84.17           C
ATOM   2054 1HB  TYR A 145     -11.163  -6.117 -17.462  1.00 84.17           H
ATOM   2055 2HB  TYR A 145     -11.590  -4.455 -17.818  1.00 84.17           H
ATOM   2056  CG  TYR A 145     -13.037  -5.894 -18.486  1.00 84.17           C
ATOM   2057  CD1 TYR A 145     -14.045  -4.952 -18.491  1.00 84.17           C
ATOM   2058  HD1 TYR A 145     -13.811  -3.903 -18.308  1.00 84.17           H
ATOM   2059  CD2 TYR A 145     -13.333  -7.222 -18.716  1.00 84.17           C
ATOM   2060  HD2 TYR A 145     -12.537  -7.967 -18.713  1.00 84.17           H
ATOM   2061  CE1 TYR A 145     -15.406  -5.354 -18.736  1.00 84.17           C
ATOM   2062  HE1 TYR A 145     -16.212  -4.619 -18.743  1.00 84.17           H
ATOM   2063  CE2 TYR A 145     -14.694  -7.624 -18.962  1.00 84.17           C
ATOM   2064  HE2 TYR A 145     -14.942  -8.670 -19.146  1.00 84.17           H
ATOM   2065  CZ  TYR A 145     -15.663  -6.670 -18.960  1.00 84.17           C
ATOM   2066  OH  TYR A 145     -16.948  -7.050 -19.192  1.00 84.17           O
ATOM   2067  HH  TYR A 145     -16.990  -8.037 -19.350  1.00 84.17           H
ATOM   2068  HN  TYR A 145      -9.437  -4.480 -18.162  1.00 84.17           H
ATOM   2069  N   ILE A 146     -11.685  -3.554 -20.484  1.00 81.85           N
ATOM   2070  CA  ILE A 146     -12.440  -2.816 -21.482  1.00 81.85           C
ATOM   2071  C   ILE A 146     -11.664  -2.809 -22.800  1.00 81.85           C
ATOM   2072  O   ILE A 146     -12.250  -2.960 -23.871  1.00 81.85           O
ATOM   2073  HA  ILE A 146     -13.380  -3.345 -21.638  1.00 81.85           H
ATOM   2074  CB  ILE A 146     -12.788  -1.418 -20.966  1.00 81.85           C
ATOM   2075  HB  ILE A 146     -11.867  -0.939 -20.633  1.00 81.85           H
ATOM   2076  CG1 ILE A 146     -13.720  -1.497 -19.755  1.00 81.85           C
ATOM   2077 1HG1 ILE A 146     -14.717  -1.794 -20.079  1.00 81.85           H
ATOM   2078 2HG1 ILE A 146     -13.366  -2.266 -19.068  1.00 81.85           H
ATOM   2079  CG2 ILE A 146     -13.371  -0.550 -22.083  1.00 81.85           C
ATOM   2080 1HG2 ILE A 146     -12.641  -0.454 -22.887  1.00 81.85           H
ATOM   2081 2HG2 ILE A 146     -14.278  -1.016 -22.469  1.00 81.85           H
ATOM   2082 3HG2 ILE A 146     -13.609   0.438 -21.688  1.00 81.85           H
ATOM   2083  CD1 ILE A 146     -13.792  -0.152 -19.030  1.00 81.85           C
ATOM   2084 1HD1 ILE A 146     -12.797   0.130 -18.687  1.00 81.85           H
ATOM   2085 2HD1 ILE A 146     -14.170   0.609 -19.713  1.00 81.85           H
ATOM   2086 3HD1 ILE A 146     -14.462  -0.236 -18.174  1.00 81.85           H
ATOM   2087  HN  ILE A 146     -11.379  -3.013 -19.701  1.00 81.85           H
ATOM   2088  N   ALA A 147     -10.356  -2.632 -22.679  1.00 80.53           N
ATOM   2089  CA  ALA A 147      -9.513  -2.456 -23.850  1.00 80.53           C
ATOM   2090  C   ALA A 147      -9.541  -3.735 -24.689  1.00 80.53           C
ATOM   2091  O   ALA A 147      -9.342  -3.691 -25.902  1.00 80.53           O
ATOM   2092  HA  ALA A 147      -9.928  -1.637 -24.438  1.00 80.53           H
ATOM   2093  CB  ALA A 147      -8.098  -2.080 -23.408  1.00 80.53           C
ATOM   2094 1HB  ALA A 147      -8.130  -1.149 -22.841  1.00 80.53           H
ATOM   2095 2HB  ALA A 147      -7.689  -2.873 -22.782  1.00 80.53           H
ATOM   2096 3HB  ALA A 147      -7.466  -1.948 -24.286  1.00 80.53           H
ATOM   2097  HN  ALA A 147      -9.874  -2.607 -21.804  1.00 80.53           H
ATOM   2098  N   ILE A 148      -9.789  -4.846 -24.010  1.00 76.20           N
ATOM   2099  CA  ILE A 148      -9.673  -6.150 -24.639  1.00 76.20           C
ATOM   2100  C   ILE A 148     -11.065  -6.649 -25.030  1.00 76.20           C
ATOM   2101  O   ILE A 148     -11.296  -7.019 -26.181  1.00 76.20           O
ATOM   2102  HA  ILE A 148      -9.084  -6.023 -25.548  1.00 76.20           H
ATOM   2103  CB  ILE A 148      -8.906  -7.116 -23.734  1.00 76.20           C
ATOM   2104  HB  ILE A 148      -9.347  -7.074 -22.738  1.00 76.20           H
ATOM   2105  CG1 ILE A 148      -7.442  -6.693 -23.597  1.00 76.20           C
ATOM   2106 1HG1 ILE A 148      -6.916  -6.884 -24.533  1.00 76.20           H
ATOM   2107 2HG1 ILE A 148      -7.384  -5.621 -23.412  1.00 76.20           H
ATOM   2108  CG2 ILE A 148      -9.043  -8.557 -24.228  1.00 76.20           C
ATOM   2109 1HG2 ILE A 148     -10.095  -8.842 -24.231  1.00 76.20           H
ATOM   2110 2HG2 ILE A 148      -8.643  -8.634 -25.239  1.00 76.20           H
ATOM   2111 3HG2 ILE A 148      -8.488  -9.222 -23.566  1.00 76.20           H
ATOM   2112  CD1 ILE A 148      -6.757  -7.451 -22.458  1.00 76.20           C
ATOM   2113 1HD1 ILE A 148      -7.270  -7.239 -21.520  1.00 76.20           H
ATOM   2114 2HD1 ILE A 148      -6.794  -8.521 -22.659  1.00 76.20           H
ATOM   2115 3HD1 ILE A 148      -5.717  -7.132 -22.383  1.00 76.20           H
ATOM   2116  HN  ILE A 148     -10.064  -4.863 -23.048  1.00 76.20           H
ATOM   2117  N   ALA A 149     -11.958  -6.642 -24.051  1.00 75.80           N
ATOM   2118  CA  ALA A 149     -13.283  -7.205 -24.243  1.00 75.80           C
ATOM   2119  C   ALA A 149     -14.079  -6.312 -25.197  1.00 75.80           C
ATOM   2120  O   ALA A 149     -14.894  -6.802 -25.977  1.00 75.80           O
ATOM   2121  HA  ALA A 149     -13.163  -8.190 -24.696  1.00 75.80           H
ATOM   2122  CB  ALA A 149     -13.971  -7.367 -22.886  1.00 75.80           C
ATOM   2123 1HB  ALA A 149     -13.381  -8.034 -22.257  1.00 75.80           H
ATOM   2124 2HB  ALA A 149     -14.057  -6.394 -22.404  1.00 75.80           H
ATOM   2125 3HB  ALA A 149     -14.965  -7.790 -23.031  1.00 75.80           H
ATOM   2126  HN  ALA A 149     -11.788  -6.262 -23.142  1.00 75.80           H
ATOM   2127  N   GLN A 150     -13.815  -5.017 -25.103  1.00 67.58           N
ATOM   2128  CA  GLN A 150     -14.558  -4.043 -25.884  1.00 67.58           C
ATOM   2129  C   GLN A 150     -13.610  -3.252 -26.787  1.00 67.58           C
ATOM   2130  O   GLN A 150     -13.755  -2.040 -26.935  1.00 67.58           O
ATOM   2131  HA  GLN A 150     -15.248  -4.627 -26.494  1.00 67.58           H
ATOM   2132  CB  GLN A 150     -15.359  -3.108 -24.976  1.00 67.58           C
ATOM   2133 1HB  GLN A 150     -14.677  -2.527 -24.355  1.00 67.58           H
ATOM   2134 2HB  GLN A 150     -15.919  -2.397 -25.584  1.00 67.58           H
ATOM   2135  CG  GLN A 150     -16.321  -3.898 -24.087  1.00 67.58           C
ATOM   2136 1HG  GLN A 150     -16.913  -4.577 -24.700  1.00 67.58           H
ATOM   2137 2HG  GLN A 150     -15.754  -4.512 -23.387  1.00 67.58           H
ATOM   2138  CD  GLN A 150     -17.249  -2.959 -23.313  1.00 67.58           C
ATOM   2139  OE1 GLN A 150     -17.158  -1.745 -23.399  1.00 67.58           O
ATOM   2140  NE2 GLN A 150     -18.144  -3.586 -22.555  1.00 67.58           N
ATOM   2141 1HE2 GLN A 150     -18.164  -4.586 -22.530  1.00 67.58           H
ATOM   2142 2HE2 GLN A 150     -18.795  -3.058 -22.011  1.00 67.58           H
ATOM   2143  HN  GLN A 150     -13.109  -4.632 -24.508  1.00 67.58           H
ATOM   2144  N   ALA A 151     -12.659  -3.970 -27.367  1.00 67.95           N
ATOM   2145  CA  ALA A 151     -11.559  -3.329 -28.068  1.00 67.95           C
ATOM   2146  C   ALA A 151     -12.119  -2.365 -29.115  1.00 67.95           C
ATOM   2147  O   ALA A 151     -11.624  -1.249 -29.264  1.00 67.95           O
ATOM   2148  HA  ALA A 151     -10.984  -2.763 -27.335  1.00 67.95           H
ATOM   2149  CB  ALA A 151     -10.655  -4.398 -28.684  1.00 67.95           C
ATOM   2150 1HB  ALA A 151     -10.259  -5.039 -27.896  1.00 67.95           H
ATOM   2151 2HB  ALA A 151     -11.231  -5.000 -29.387  1.00 67.95           H
ATOM   2152 3HB  ALA A 151      -9.829  -3.917 -29.210  1.00 67.95           H
ATOM   2153  HN  ALA A 151     -12.633  -4.970 -27.364  1.00 67.95           H
ATOM   2154  N   MET A 152     -13.145  -2.830 -29.813  1.00 57.34           N
ATOM   2155  CA  MET A 152     -13.723  -2.057 -30.899  1.00 57.34           C
ATOM   2156  C   MET A 152     -14.206  -0.693 -30.405  1.00 57.34           C
ATOM   2157  O   MET A 152     -13.840   0.340 -30.965  1.00 57.34           O
ATOM   2158  HA  MET A 152     -12.920  -1.925 -31.625  1.00 57.34           H
ATOM   2159  CB  MET A 152     -14.899  -2.827 -31.504  1.00 57.34           C
ATOM   2160 1HB  MET A 152     -15.563  -3.166 -30.709  1.00 57.34           H
ATOM   2161 2HB  MET A 152     -15.480  -2.165 -32.145  1.00 57.34           H
ATOM   2162  CG  MET A 152     -14.408  -4.029 -32.314  1.00 57.34           C
ATOM   2163 1HG  MET A 152     -13.564  -4.498 -31.810  1.00 57.34           H
ATOM   2164 2HG  MET A 152     -15.197  -4.779 -32.381  1.00 57.34           H
ATOM   2165  SD  MET A 152     -13.926  -3.506 -33.951  1.00 57.34           S
ATOM   2166  CE  MET A 152     -15.459  -3.769 -34.826  1.00 57.34           C
ATOM   2167 1HE  MET A 152     -15.739  -4.820 -34.761  1.00 57.34           H
ATOM   2168 2HE  MET A 152     -16.242  -3.157 -34.378  1.00 57.34           H
ATOM   2169 3HE  MET A 152     -15.334  -3.490 -35.872  1.00 57.34           H
ATOM   2170  HN  MET A 152     -13.578  -3.716 -29.647  1.00 57.34           H
ATOM   2171  N   ARG A 153     -15.021  -0.732 -29.361  1.00 55.56           N
ATOM   2172  CA  ARG A 153     -15.611   0.484 -28.826  1.00 55.56           C
ATOM   2173  C   ARG A 153     -14.532   1.360 -28.185  1.00 55.56           C
ATOM   2174  O   ARG A 153     -14.624   2.586 -28.218  1.00 55.56           O
ATOM   2175  HA  ARG A 153     -16.058   0.979 -29.688  1.00 55.56           H
ATOM   2176  CB  ARG A 153     -16.683   0.163 -27.783  1.00 55.56           C
ATOM   2177 1HB  ARG A 153     -16.306  -0.586 -27.087  1.00 55.56           H
ATOM   2178 2HB  ARG A 153     -16.907   1.056 -27.200  1.00 55.56           H
ATOM   2179  CG  ARG A 153     -17.961  -0.350 -28.451  1.00 55.56           C
ATOM   2180 1HG  ARG A 153     -18.287   0.358 -29.212  1.00 55.56           H
ATOM   2181 2HG  ARG A 153     -17.757  -1.293 -28.959  1.00 55.56           H
ATOM   2182  CD  ARG A 153     -19.075  -0.550 -27.422  1.00 55.56           C
ATOM   2183 1HD  ARG A 153     -18.782  -1.313 -26.700  1.00 55.56           H
ATOM   2184 2HD  ARG A 153     -19.236   0.372 -26.863  1.00 55.56           H
ATOM   2185  NE  ARG A 153     -20.326  -0.953 -28.102  1.00 55.56           N
ATOM   2186  HE  ARG A 153     -20.321  -1.004 -29.101  1.00 55.56           H
ATOM   2187  CZ  ARG A 153     -21.465  -1.254 -27.464  1.00 55.56           C
ATOM   2188  NH1 ARG A 153     -21.529  -1.203 -26.126  1.00 55.56           N
ATOM   2189 1HH1 ARG A 153     -20.723  -0.939 -25.597  1.00 55.56           H
ATOM   2190 2HH1 ARG A 153     -22.383  -1.429 -25.657  1.00 55.56           H
ATOM   2191  NH2 ARG A 153     -22.539  -1.607 -28.183  1.00 55.56           N
ATOM   2192 1HH2 ARG A 153     -23.397  -1.835 -27.722  1.00 55.56           H
ATOM   2193 2HH2 ARG A 153     -22.483  -1.642 -29.181  1.00 55.56           H
ATOM   2194  HN  ARG A 153     -15.278  -1.572 -28.883  1.00 55.56           H
ATOM   2195  N   ALA A 154     -13.536   0.697 -27.618  1.00 62.42           N
ATOM   2196  CA  ALA A 154     -12.526   1.388 -26.835  1.00 62.42           C
ATOM   2197  C   ALA A 154     -11.688   2.273 -27.760  1.00 62.42           C
ATOM   2198  O   ALA A 154     -11.190   3.318 -27.343  1.00 62.42           O
ATOM   2199  HA  ALA A 154     -13.041   2.020 -26.112  1.00 62.42           H
ATOM   2200  CB  ALA A 154     -11.676   0.365 -26.080  1.00 62.42           C
ATOM   2201 1HB  ALA A 154     -12.314  -0.218 -25.415  1.00 62.42           H
ATOM   2202 2HB  ALA A 154     -11.190  -0.301 -26.793  1.00 62.42           H
ATOM   2203 3HB  ALA A 154     -10.918   0.884 -25.493  1.00 62.42           H
ATOM   2204  HN  ALA A 154     -13.413  -0.294 -27.686  1.00 62.42           H
ATOM   2205  N   HIS A 155     -11.558   1.823 -29.000  1.00 57.77           N
ATOM   2206  CA  HIS A 155     -10.687   2.491 -29.951  1.00 57.77           C
ATOM   2207  C   HIS A 155     -11.282   3.850 -30.325  1.00 57.77           C
ATOM   2208  O   HIS A 155     -10.560   4.840 -30.434  1.00 57.77           O
ATOM   2209  HA  HIS A 155      -9.734   2.648 -29.446  1.00 57.77           H
ATOM   2210  CB  HIS A 155     -10.428   1.602 -31.169  1.00 57.77           C
ATOM   2211 1HB  HIS A 155     -10.357   0.565 -30.841  1.00 57.77           H
ATOM   2212 2HB  HIS A 155     -11.284   1.665 -31.841  1.00 57.77           H
ATOM   2213  CG  HIS A 155      -9.177   1.959 -31.936  1.00 57.77           C
ATOM   2214  ND1 HIS A 155      -9.054   3.127 -32.668  1.00 57.77           N
ATOM   2215  HD1 HIS A 155      -9.755   3.834 -32.763  1.00 57.77           H
ATOM   2216  CD2 HIS A 155      -7.996   1.290 -32.076  1.00 57.77           C
ATOM   2217  HD2 HIS A 155      -7.752   0.327 -31.628  1.00 57.77           H
ATOM   2218  CE1 HIS A 155      -7.850   3.149 -33.220  1.00 57.77           C
ATOM   2219  HE1 HIS A 155      -7.451   3.940 -33.856  1.00 57.77           H
ATOM   2220  NE2 HIS A 155      -7.196   2.010 -32.852  1.00 57.77           N
ATOM   2221  HN  HIS A 155     -12.033   1.018 -29.355  1.00 57.77           H
ATOM   2222  N   THR A 156     -12.594   3.854 -30.512  1.00 63.93           N
ATOM   2223  CA  THR A 156     -13.279   5.046 -30.984  1.00 63.93           C
ATOM   2224  C   THR A 156     -13.230   6.145 -29.921  1.00 63.93           C
ATOM   2225  O   THR A 156     -13.218   7.330 -30.249  1.00 63.93           O
ATOM   2226  HA  THR A 156     -12.750   5.423 -31.858  1.00 63.93           H
ATOM   2227  CB  THR A 156     -14.702   4.647 -31.380  1.00 63.93           C
ATOM   2228  HB  THR A 156     -15.386   4.757 -30.539  1.00 63.93           H
ATOM   2229  OG1 THR A 156     -14.562   3.324 -31.890  1.00 63.93           O
ATOM   2230  HG1 THR A 156     -15.444   2.852 -31.864  1.00 63.93           H
ATOM   2231  CG2 THR A 156     -15.225   5.452 -32.572  1.00 63.93           C
ATOM   2232 1HG2 THR A 156     -14.578   5.288 -33.433  1.00 63.93           H
ATOM   2233 2HG2 THR A 156     -15.232   6.512 -32.319  1.00 63.93           H
ATOM   2234 3HG2 THR A 156     -16.238   5.130 -32.812  1.00 63.93           H
ATOM   2235  HN  THR A 156     -13.185   3.064 -30.347  1.00 63.93           H
ATOM   2236  N   TRP A 157     -13.204   5.712 -28.669  1.00 58.12           N
ATOM   2237  CA  TRP A 157     -13.405   6.626 -27.557  1.00 58.12           C
ATOM   2238  C   TRP A 157     -12.045   6.884 -26.905  1.00 58.12           C
ATOM   2239  O   TRP A 157     -11.970   7.182 -25.714  1.00 58.12           O
ATOM   2240  HA  TRP A 157     -13.808   7.556 -27.958  1.00 58.12           H
ATOM   2241  CB  TRP A 157     -14.443   6.077 -26.577  1.00 58.12           C
ATOM   2242 1HB  TRP A 157     -14.187   5.046 -26.332  1.00 58.12           H
ATOM   2243 2HB  TRP A 157     -14.390   6.648 -25.650  1.00 58.12           H
ATOM   2244  CG  TRP A 157     -15.879   6.119 -27.103  1.00 58.12           C
ATOM   2245  CD1 TRP A 157     -16.356   5.599 -28.243  1.00 58.12           C
ATOM   2246  HD1 TRP A 157     -15.751   5.057 -28.969  1.00 58.12           H
ATOM   2247  CD2 TRP A 157     -17.013   6.738 -26.460  1.00 58.12           C
ATOM   2248  NE1 TRP A 157     -17.708   5.837 -28.380  1.00 58.12           N
ATOM   2249  HE1 TRP A 157     -18.285   5.549 -29.144  1.00 58.12           H
ATOM   2250  CE2 TRP A 157     -18.121   6.552 -27.262  1.00 58.12           C
ATOM   2251  CE3 TRP A 157     -17.100   7.433 -25.241  1.00 58.12           C
ATOM   2252  HE3 TRP A 157     -16.240   7.593 -24.590  1.00 58.12           H
ATOM   2253  CZ2 TRP A 157     -19.395   7.030 -26.933  1.00 58.12           C
ATOM   2254  HZ2 TRP A 157     -20.254   6.870 -27.584  1.00 58.12           H
ATOM   2255  CZ3 TRP A 157     -18.380   7.905 -24.926  1.00 58.12           C
ATOM   2256  HZ3 TRP A 157     -18.503   8.451 -23.991  1.00 58.12           H
ATOM   2257  CH2 TRP A 157     -19.505   7.726 -25.723  1.00 58.12           C
ATOM   2258  HH2 TRP A 157     -20.469   8.125 -25.407  1.00 58.12           H
ATOM   2259  HN  TRP A 157     -13.049   4.759 -28.409  1.00 58.12           H
ATOM   2260  N   ARG A 158     -11.003   6.758 -27.714  1.00 59.11           N
ATOM   2261  CA  ARG A 158      -9.646   6.788 -27.196  1.00 59.11           C
ATOM   2262  C   ARG A 158      -9.400   8.086 -26.424  1.00 59.11           C
ATOM   2263  O   ARG A 158      -8.857   8.063 -25.320  1.00 59.11           O
ATOM   2264  HA  ARG A 158      -9.579   5.922 -26.538  1.00 59.11           H
ATOM   2265  CB  ARG A 158      -8.622   6.675 -28.328  1.00 59.11           C
ATOM   2266 1HB  ARG A 158      -8.844   5.799 -28.937  1.00 59.11           H
ATOM   2267 2HB  ARG A 158      -8.698   7.545 -28.980  1.00 59.11           H
ATOM   2268  CG  ARG A 158      -7.200   6.569 -27.772  1.00 59.11           C
ATOM   2269 1HG  ARG A 158      -6.949   7.480 -27.230  1.00 59.11           H
ATOM   2270 2HG  ARG A 158      -7.146   5.748 -27.058  1.00 59.11           H
ATOM   2271  CD  ARG A 158      -6.188   6.342 -28.897  1.00 59.11           C
ATOM   2272 1HD  ARG A 158      -6.396   5.397 -29.399  1.00 59.11           H
ATOM   2273 2HD  ARG A 158      -6.282   7.128 -29.646  1.00 59.11           H
ATOM   2274  NE  ARG A 158      -4.814   6.330 -28.346  1.00 59.11           N
ATOM   2275  HE  ARG A 158      -4.698   6.527 -27.373  1.00 59.11           H
ATOM   2276  CZ  ARG A 158      -3.717   6.072 -29.071  1.00 59.11           C
ATOM   2277  NH1 ARG A 158      -3.814   5.802 -30.379  1.00 59.11           N
ATOM   2278 1HH1 ARG A 158      -4.710   5.791 -30.823  1.00 59.11           H
ATOM   2279 2HH1 ARG A 158      -2.990   5.610 -30.913  1.00 59.11           H
ATOM   2280  NH2 ARG A 158      -2.521   6.089 -28.466  1.00 59.11           N
ATOM   2281 1HH2 ARG A 158      -1.692   5.898 -28.993  1.00 59.11           H
ATOM   2282 2HH2 ARG A 158      -2.457   6.291 -27.489  1.00 59.11           H
ATOM   2283  HN  ARG A 158     -11.075   6.639 -28.704  1.00 59.11           H
ATOM   2284  N   GLU A 159      -9.813   9.187 -27.034  1.00 65.00           N
ATOM   2285  CA  GLU A 159      -9.575  10.498 -26.454  1.00 65.00           C
ATOM   2286  C   GLU A 159     -10.400  10.671 -25.178  1.00 65.00           C
ATOM   2287  O   GLU A 159      -9.886  11.134 -24.160  1.00 65.00           O
ATOM   2288  HA  GLU A 159      -8.512  10.520 -26.214  1.00 65.00           H
ATOM   2289  CB  GLU A 159      -9.884  11.608 -27.462  1.00 65.00           C
ATOM   2290 1HB  GLU A 159     -10.855  11.426 -27.922  1.00 65.00           H
ATOM   2291 2HB  GLU A 159      -9.814  12.579 -26.971  1.00 65.00           H
ATOM   2292  CG  GLU A 159      -8.855  11.622 -28.594  1.00 65.00           C
ATOM   2293 1HG  GLU A 159      -7.848  11.601 -28.176  1.00 65.00           H
ATOM   2294 2HG  GLU A 159      -8.966  10.724 -29.202  1.00 65.00           H
ATOM   2295  CD  GLU A 159      -9.023  12.863 -29.472  1.00 65.00           C
ATOM   2296  OE1 GLU A 159      -8.058  13.178 -30.201  1.00 65.00           O
ATOM   2297  OE2 GLU A 159     -10.114  13.469 -29.395  1.00 65.00           O
ATOM   2298  HN  GLU A 159     -10.300   9.194 -27.908  1.00 65.00           H
ATOM   2299  N   LYS A 160     -11.666  10.291 -25.273  1.00 69.80           N
ATOM   2300  CA  LYS A 160     -12.571  10.413 -24.143  1.00 69.80           C
ATOM   2301  C   LYS A 160     -12.024   9.603 -22.967  1.00 69.80           C
ATOM   2302  O   LYS A 160     -12.114  10.032 -21.817  1.00 69.80           O
ATOM   2303  HA  LYS A 160     -12.596  11.464 -23.857  1.00 69.80           H
ATOM   2304  CB  LYS A 160     -13.993  10.021 -24.551  1.00 69.80           C
ATOM   2305 1HB  LYS A 160     -13.981   9.043 -25.032  1.00 69.80           H
ATOM   2306 2HB  LYS A 160     -14.618   9.932 -23.663  1.00 69.80           H
ATOM   2307  CG  LYS A 160     -14.595  11.056 -25.504  1.00 69.80           C
ATOM   2308 1HG  LYS A 160     -14.461  12.056 -25.091  1.00 69.80           H
ATOM   2309 2HG  LYS A 160     -14.065  11.030 -26.456  1.00 69.80           H
ATOM   2310  CD  LYS A 160     -16.084  10.789 -25.734  1.00 69.80           C
ATOM   2311 1HD  LYS A 160     -16.218   9.786 -26.140  1.00 69.80           H
ATOM   2312 2HD  LYS A 160     -16.614  10.821 -24.782  1.00 69.80           H
ATOM   2313  CE  LYS A 160     -16.683  11.818 -26.694  1.00 69.80           C
ATOM   2314 1HE  LYS A 160     -16.575  12.819 -26.277  1.00 69.80           H
ATOM   2315 2HE  LYS A 160     -16.138  11.805 -27.638  1.00 69.80           H
ATOM   2316  NZ  LYS A 160     -18.114  11.527 -26.938  1.00 69.80           N
ATOM   2317 1HZ  LYS A 160     -18.497  12.223 -27.569  1.00 69.80           H
ATOM   2318 2HZ  LYS A 160     -18.206  10.607 -27.353  1.00 69.80           H
ATOM   2319 3HZ  LYS A 160     -18.619  11.554 -26.059  1.00 69.80           H
ATOM   2320  HN  LYS A 160     -12.073   9.906 -26.101  1.00 69.80           H
ATOM   2321  N   ARG A 161     -11.468   8.446 -23.294  1.00 68.72           N
ATOM   2322  CA  ARG A 161     -10.927   7.561 -22.276  1.00 68.72           C
ATOM   2323  C   ARG A 161      -9.796   8.256 -21.514  1.00 68.72           C
ATOM   2324  O   ARG A 161      -9.633   8.048 -20.313  1.00 68.72           O
ATOM   2325  HA  ARG A 161     -11.769   7.345 -21.618  1.00 68.72           H
ATOM   2326  CB  ARG A 161     -10.394   6.268 -22.897  1.00 68.72           C
ATOM   2327 1HB  ARG A 161      -9.797   6.502 -23.778  1.00 68.72           H
ATOM   2328 2HB  ARG A 161      -9.735   5.765 -22.189  1.00 68.72           H
ATOM   2329  CG  ARG A 161     -11.541   5.333 -23.286  1.00 68.72           C
ATOM   2330 1HG  ARG A 161     -12.144   5.106 -22.407  1.00 68.72           H
ATOM   2331 2HG  ARG A 161     -12.195   5.833 -24.001  1.00 68.72           H
ATOM   2332  CD  ARG A 161     -11.008   4.035 -23.895  1.00 68.72           C
ATOM   2333 1HD  ARG A 161     -11.822   3.485 -24.369  1.00 68.72           H
ATOM   2334 2HD  ARG A 161     -10.280   4.261 -24.674  1.00 68.72           H
ATOM   2335  NE  ARG A 161     -10.381   3.203 -22.844  1.00 68.72           N
ATOM   2336  HE  ARG A 161     -10.503   3.481 -21.891  1.00 68.72           H
ATOM   2337  CZ  ARG A 161      -9.661   2.100 -23.089  1.00 68.72           C
ATOM   2338  NH1 ARG A 161      -9.467   1.680 -24.346  1.00 68.72           N
ATOM   2339 1HH1 ARG A 161      -9.860   2.191 -25.110  1.00 68.72           H
ATOM   2340 2HH1 ARG A 161      -8.928   0.856 -24.520  1.00 68.72           H
ATOM   2341  NH2 ARG A 161      -9.139   1.422 -22.057  1.00 68.72           N
ATOM   2342 1HH2 ARG A 161      -8.599   0.597 -22.223  1.00 68.72           H
ATOM   2343 2HH2 ARG A 161      -9.289   1.742 -21.122  1.00 68.72           H
ATOM   2344  HN  ARG A 161     -11.384   8.111 -24.232  1.00 68.72           H
ATOM   2345  N   LEU A 162      -9.046   9.068 -22.245  1.00 79.45           N
ATOM   2346  CA  LEU A 162      -7.927   9.784 -21.656  1.00 79.45           C
ATOM   2347  C   LEU A 162      -8.457  10.835 -20.678  1.00 79.45           C
ATOM   2348  O   LEU A 162      -7.869  11.057 -19.621  1.00 79.45           O
ATOM   2349  HA  LEU A 162      -7.334   9.061 -21.097  1.00 79.45           H
ATOM   2350  CB  LEU A 162      -7.025  10.361 -22.749  1.00 79.45           C
ATOM   2351 1HB  LEU A 162      -6.785   9.564 -23.453  1.00 79.45           H
ATOM   2352 2HB  LEU A 162      -7.591  11.113 -23.300  1.00 79.45           H
ATOM   2353  CG  LEU A 162      -5.717  10.996 -22.274  1.00 79.45           C
ATOM   2354  HG  LEU A 162      -5.950  11.703 -21.477  1.00 79.45           H
ATOM   2355  CD1 LEU A 162      -4.779   9.941 -21.682  1.00 79.45           C
ATOM   2356 1HD1 LEU A 162      -5.264   9.460 -20.832  1.00 79.45           H
ATOM   2357 2HD1 LEU A 162      -4.550   9.193 -22.441  1.00 79.45           H
ATOM   2358 3HD1 LEU A 162      -3.857  10.419 -21.352  1.00 79.45           H
ATOM   2359  CD2 LEU A 162      -5.050  11.788 -23.401  1.00 79.45           C
ATOM   2360 1HD2 LEU A 162      -4.833  11.120 -24.234  1.00 79.45           H
ATOM   2361 2HD2 LEU A 162      -5.721  12.579 -23.734  1.00 79.45           H
ATOM   2362 3HD2 LEU A 162      -4.122  12.228 -23.036  1.00 79.45           H
ATOM   2363  HN  LEU A 162      -9.191   9.239 -23.219  1.00 79.45           H
ATOM   2364  N   LEU A 163      -9.563  11.453 -21.066  1.00 81.61           N
ATOM   2365  CA  LEU A 163     -10.196  12.454 -20.224  1.00 81.61           C
ATOM   2366  C   LEU A 163     -10.693  11.791 -18.937  1.00 81.61           C
ATOM   2367  O   LEU A 163     -10.418  12.273 -17.840  1.00 81.61           O
ATOM   2368  HA  LEU A 163      -9.435  13.188 -19.961  1.00 81.61           H
ATOM   2369  CB  LEU A 163     -11.290  13.192 -20.998  1.00 81.61           C
ATOM   2370 1HB  LEU A 163     -10.855  13.583 -21.918  1.00 81.61           H
ATOM   2371 2HB  LEU A 163     -12.053  12.469 -21.288  1.00 81.61           H
ATOM   2372  CG  LEU A 163     -11.973  14.344 -20.259  1.00 81.61           C
ATOM   2373  HG  LEU A 163     -12.338  13.969 -19.303  1.00 81.61           H
ATOM   2374  CD1 LEU A 163     -10.978  15.466 -19.954  1.00 81.61           C
ATOM   2375 1HD1 LEU A 163     -10.174  15.078 -19.329  1.00 81.61           H
ATOM   2376 2HD1 LEU A 163     -10.562  15.847 -20.887  1.00 81.61           H
ATOM   2377 3HD1 LEU A 163     -11.490  16.272 -19.429  1.00 81.61           H
ATOM   2378  CD2 LEU A 163     -13.188  14.852 -21.039  1.00 81.61           C
ATOM   2379 1HD2 LEU A 163     -12.868  15.205 -22.019  1.00 81.61           H
ATOM   2380 2HD2 LEU A 163     -13.906  14.041 -21.161  1.00 81.61           H
ATOM   2381 3HD2 LEU A 163     -13.655  15.671 -20.492  1.00 81.61           H
ATOM   2382  HN  LEU A 163     -10.025  11.280 -21.936  1.00 81.61           H
ATOM   2383  N   TYR A 164     -11.417  10.696 -19.115  1.00 76.12           N
ATOM   2384  CA  TYR A 164     -11.966   9.969 -17.983  1.00 76.12           C
ATOM   2385  C   TYR A 164     -10.853   9.485 -17.051  1.00 76.12           C
ATOM   2386  O   TYR A 164     -11.032   9.443 -15.835  1.00 76.12           O
ATOM   2387  HA  TYR A 164     -12.621  10.646 -17.434  1.00 76.12           H
ATOM   2388  CB  TYR A 164     -12.687   8.754 -18.571  1.00 76.12           C
ATOM   2389 1HB  TYR A 164     -12.044   8.289 -19.317  1.00 76.12           H
ATOM   2390 2HB  TYR A 164     -12.843   8.020 -17.781  1.00 76.12           H
ATOM   2391  CG  TYR A 164     -14.036   9.083 -19.215  1.00 76.12           C
ATOM   2392  CD1 TYR A 164     -14.999   9.756 -18.492  1.00 76.12           C
ATOM   2393  HD1 TYR A 164     -14.800  10.054 -17.463  1.00 76.12           H
ATOM   2394  CD2 TYR A 164     -14.288   8.706 -20.518  1.00 76.12           C
ATOM   2395  HD2 TYR A 164     -13.527   8.174 -21.089  1.00 76.12           H
ATOM   2396  CE1 TYR A 164     -16.269  10.065 -19.098  1.00 76.12           C
ATOM   2397  HE1 TYR A 164     -17.039  10.597 -18.539  1.00 76.12           H
ATOM   2398  CE2 TYR A 164     -15.557   9.015 -21.124  1.00 76.12           C
ATOM   2399  HE2 TYR A 164     -15.769   8.722 -22.152  1.00 76.12           H
ATOM   2400  CZ  TYR A 164     -16.485   9.679 -20.384  1.00 76.12           C
ATOM   2401  OH  TYR A 164     -17.683   9.971 -20.957  1.00 76.12           O
ATOM   2402  HH  TYR A 164     -18.264  10.458 -20.304  1.00 76.12           H
ATOM   2403  HN  TYR A 164     -11.630  10.306 -20.011  1.00 76.12           H
ATOM   2404  N   SER A 165      -9.729   9.132 -17.657  1.00 86.56           N
ATOM   2405  CA  SER A 165      -8.596   8.630 -16.899  1.00 86.56           C
ATOM   2406  C   SER A 165      -8.109   9.698 -15.918  1.00 86.56           C
ATOM   2407  O   SER A 165      -7.682   9.378 -14.809  1.00 86.56           O
ATOM   2408  HA  SER A 165      -8.971   7.759 -16.362  1.00 86.56           H
ATOM   2409  CB  SER A 165      -7.457   8.204 -17.828  1.00 86.56           C
ATOM   2410 1HB  SER A 165      -6.747   7.590 -17.274  1.00 86.56           H
ATOM   2411 2HB  SER A 165      -7.856   7.584 -18.631  1.00 86.56           H
ATOM   2412  OG  SER A 165      -6.777   9.325 -18.388  1.00 86.56           O
ATOM   2413  HG  SER A 165      -7.439  10.013 -18.686  1.00 86.56           H
ATOM   2414  HN  SER A 165      -9.587   9.185 -18.646  1.00 86.56           H
ATOM   2415  N   LYS A 166      -8.188  10.944 -16.361  1.00 83.73           N
ATOM   2416  CA  LYS A 166      -7.786  12.062 -15.525  1.00 83.73           C
ATOM   2417  C   LYS A 166      -8.748  12.181 -14.341  1.00 83.73           C
ATOM   2418  O   LYS A 166      -8.316  12.306 -13.196  1.00 83.73           O
ATOM   2419  HA  LYS A 166      -6.790  11.841 -15.140  1.00 83.73           H
ATOM   2420  CB  LYS A 166      -7.675  13.341 -16.358  1.00 83.73           C
ATOM   2421 1HB  LYS A 166      -8.596  13.495 -16.919  1.00 83.73           H
ATOM   2422 2HB  LYS A 166      -7.557  14.200 -15.698  1.00 83.73           H
ATOM   2423  CG  LYS A 166      -6.490  13.266 -17.322  1.00 83.73           C
ATOM   2424 1HG  LYS A 166      -5.569  13.104 -16.761  1.00 83.73           H
ATOM   2425 2HG  LYS A 166      -6.612  12.411 -17.988  1.00 83.73           H
ATOM   2426  CD  LYS A 166      -6.372  14.549 -18.147  1.00 83.73           C
ATOM   2427 1HD  LYS A 166      -7.283  14.698 -18.726  1.00 83.73           H
ATOM   2428 2HD  LYS A 166      -6.274  15.406 -17.481  1.00 83.73           H
ATOM   2429  CE  LYS A 166      -5.167  14.488 -19.088  1.00 83.73           C
ATOM   2430 1HE  LYS A 166      -4.264  14.271 -18.518  1.00 83.73           H
ATOM   2431 2HE  LYS A 166      -5.297  13.674 -19.802  1.00 83.73           H
ATOM   2432  NZ  LYS A 166      -5.009  15.769 -19.812  1.00 83.73           N
ATOM   2433 1HZ  LYS A 166      -4.215  15.706 -20.440  1.00 83.73           H
ATOM   2434 2HZ  LYS A 166      -5.849  15.961 -20.347  1.00 83.73           H
ATOM   2435 3HZ  LYS A 166      -4.854  16.517 -19.145  1.00 83.73           H
ATOM   2436  HN  LYS A 166      -8.520  11.194 -17.270  1.00 83.73           H
ATOM   2437  N   MET A 167     -10.034  12.138 -14.658  1.00 85.21           N
ATOM   2438  CA  MET A 167     -11.060  12.290 -13.641  1.00 85.21           C
ATOM   2439  C   MET A 167     -10.961  11.182 -12.591  1.00 85.21           C
ATOM   2440  O   MET A 167     -11.041  11.448 -11.393  1.00 85.21           O
ATOM   2441  HA  MET A 167     -10.872  13.258 -13.177  1.00 85.21           H
ATOM   2442  CB  MET A 167     -12.441  12.247 -14.299  1.00 85.21           C
ATOM   2443 1HB  MET A 167     -12.546  11.326 -14.872  1.00 85.21           H
ATOM   2444 2HB  MET A 167     -13.214  12.234 -13.531  1.00 85.21           H
ATOM   2445  CG  MET A 167     -12.648  13.453 -15.218  1.00 85.21           C
ATOM   2446 1HG  MET A 167     -12.607  14.374 -14.638  1.00 85.21           H
ATOM   2447 2HG  MET A 167     -11.844  13.503 -15.953  1.00 85.21           H
ATOM   2448  SD  MET A 167     -14.223  13.325 -16.048  1.00 85.21           S
ATOM   2449  CE  MET A 167     -15.323  13.580 -14.665  1.00 85.21           C
ATOM   2450 1HE  MET A 167     -15.152  12.806 -13.917  1.00 85.21           H
ATOM   2451 2HE  MET A 167     -15.133  14.559 -14.225  1.00 85.21           H
ATOM   2452 3HE  MET A 167     -16.356  13.531 -15.009  1.00 85.21           H
ATOM   2453  HN  MET A 167     -10.376  12.002 -15.588  1.00 85.21           H
ATOM   2454  N   VAL A 168     -10.787   9.962 -13.079  1.00 92.68           N
ATOM   2455  CA  VAL A 168     -10.727   8.807 -12.200  1.00 92.68           C
ATOM   2456  C   VAL A 168      -9.538   8.956 -11.249  1.00 92.68           C
ATOM   2457  O   VAL A 168      -9.652   8.674 -10.057  1.00 92.68           O
ATOM   2458  HA  VAL A 168     -11.645   8.791 -11.613  1.00 92.68           H
ATOM   2459  CB  VAL A 168     -10.672   7.522 -13.029  1.00 92.68           C
ATOM   2460  HB  VAL A 168      -9.857   7.620 -13.746  1.00 92.68           H
ATOM   2461  CG1 VAL A 168     -10.375   6.310 -12.142  1.00 92.68           C
ATOM   2462 1HG1 VAL A 168      -9.413   6.449 -11.648  1.00 92.68           H
ATOM   2463 2HG1 VAL A 168     -11.158   6.209 -11.391  1.00 92.68           H
ATOM   2464 3HG1 VAL A 168     -10.341   5.410 -12.757  1.00 92.68           H
ATOM   2465  CG2 VAL A 168     -11.969   7.321 -13.815  1.00 92.68           C
ATOM   2466 1HG2 VAL A 168     -12.807   7.254 -13.122  1.00 92.68           H
ATOM   2467 2HG2 VAL A 168     -12.120   8.165 -14.489  1.00 92.68           H
ATOM   2468 3HG2 VAL A 168     -11.903   6.400 -14.395  1.00 92.68           H
ATOM   2469  HN  VAL A 168     -10.688   9.758 -14.053  1.00 92.68           H
ATOM   2470  N   CYS A 169      -8.423   9.399 -11.811  1.00 94.08           N
ATOM   2471  CA  CYS A 169      -7.214   9.589 -11.028  1.00 94.08           C
ATOM   2472  C   CYS A 169      -7.518  10.586  -9.908  1.00 94.08           C
ATOM   2473  O   CYS A 169      -7.178  10.348  -8.750  1.00 94.08           O
ATOM   2474  HA  CYS A 169      -6.951   8.614 -10.617  1.00 94.08           H
ATOM   2475  CB  CYS A 169      -6.042  10.048 -11.898  1.00 94.08           C
ATOM   2476 1HB  CYS A 169      -6.359  10.865 -12.547  1.00 94.08           H
ATOM   2477 2HB  CYS A 169      -5.240  10.433 -11.269  1.00 94.08           H
ATOM   2478  SG  CYS A 169      -5.427   8.651 -12.908  1.00 94.08           S
ATOM   2479  HG  CYS A 169      -6.392   8.705 -13.822  1.00 94.08           H
ATOM   2480  HN  CYS A 169      -8.338   9.626 -12.781  1.00 94.08           H
ATOM   2481  N   PHE A 170      -8.156  11.682 -10.293  1.00 93.38           N
ATOM   2482  CA  PHE A 170      -8.479  12.732  -9.342  1.00 93.38           C
ATOM   2483  C   PHE A 170      -9.368  12.199  -8.217  1.00 93.38           C
ATOM   2484  O   PHE A 170      -9.121  12.472  -7.043  1.00 93.38           O
ATOM   2485  HA  PHE A 170      -7.539  13.089  -8.922  1.00 93.38           H
ATOM   2486  CB  PHE A 170      -9.244  13.812 -10.111  1.00 93.38           C
ATOM   2487 1HB  PHE A 170      -8.636  14.143 -10.953  1.00 93.38           H
ATOM   2488 2HB  PHE A 170     -10.152  13.374 -10.525  1.00 93.38           H
ATOM   2489  CG  PHE A 170      -9.622  15.029  -9.264  1.00 93.38           C
ATOM   2490  CD1 PHE A 170     -10.893  15.165  -8.798  1.00 93.38           C
ATOM   2491  HD1 PHE A 170     -11.641  14.406  -9.028  1.00 93.38           H
ATOM   2492  CD2 PHE A 170      -8.688  15.975  -8.978  1.00 93.38           C
ATOM   2493  HD2 PHE A 170      -7.670  15.866  -9.352  1.00 93.38           H
ATOM   2494  CE1 PHE A 170     -11.244  16.294  -8.013  1.00 93.38           C
ATOM   2495  HE1 PHE A 170     -12.262  16.403  -7.639  1.00 93.38           H
ATOM   2496  CE2 PHE A 170      -9.039  17.104  -8.192  1.00 93.38           C
ATOM   2497  HE2 PHE A 170      -8.291  17.863  -7.963  1.00 93.38           H
ATOM   2498  CZ  PHE A 170     -10.310  17.240  -7.726  1.00 93.38           C
ATOM   2499  HZ  PHE A 170     -10.579  18.107  -7.123  1.00 93.38           H
ATOM   2500  HN  PHE A 170      -8.450  11.857 -11.232  1.00 93.38           H
ATOM   2501  N   THR A 171     -10.384  11.447  -8.614  1.00 93.00           N
ATOM   2502  CA  THR A 171     -11.326  10.894  -7.655  1.00 93.00           C
ATOM   2503  C   THR A 171     -10.601   9.993  -6.654  1.00 93.00           C
ATOM   2504  O   THR A 171     -10.921   9.995  -5.466  1.00 93.00           O
ATOM   2505  HA  THR A 171     -11.761  11.717  -7.088  1.00 93.00           H
ATOM   2506  CB  THR A 171     -12.427  10.173  -8.436  1.00 93.00           C
ATOM   2507  HB  THR A 171     -12.038   9.277  -8.919  1.00 93.00           H
ATOM   2508  OG1 THR A 171     -12.941  11.171  -9.313  1.00 93.00           O
ATOM   2509  HG1 THR A 171     -12.469  11.129 -10.194  1.00 93.00           H
ATOM   2510  CG2 THR A 171     -13.621   9.800  -7.555  1.00 93.00           C
ATOM   2511 1HG2 THR A 171     -14.052  10.704  -7.125  1.00 93.00           H
ATOM   2512 2HG2 THR A 171     -13.289   9.139  -6.754  1.00 93.00           H
ATOM   2513 3HG2 THR A 171     -14.372   9.291  -8.159  1.00 93.00           H
ATOM   2514  HN  THR A 171     -10.568  11.214  -9.569  1.00 93.00           H
ATOM   2515  N   ILE A 172      -9.637   9.244  -7.170  1.00 93.76           N
ATOM   2516  CA  ILE A 172      -8.888   8.314  -6.343  1.00 93.76           C
ATOM   2517  C   ILE A 172      -8.123   9.094  -5.271  1.00 93.76           C
ATOM   2518  O   ILE A 172      -8.134   8.719  -4.099  1.00 93.76           O
ATOM   2519  HA  ILE A 172      -9.608   7.663  -5.848  1.00 93.76           H
ATOM   2520  CB  ILE A 172      -7.995   7.425  -7.210  1.00 93.76           C
ATOM   2521  HB  ILE A 172      -7.502   8.055  -7.951  1.00 93.76           H
ATOM   2522  CG1 ILE A 172      -8.826   6.393  -7.975  1.00 93.76           C
ATOM   2523 1HG1 ILE A 172      -9.215   5.648  -7.282  1.00 93.76           H
ATOM   2524 2HG1 ILE A 172      -9.686   6.882  -8.433  1.00 93.76           H
ATOM   2525  CG2 ILE A 172      -6.896   6.768  -6.372  1.00 93.76           C
ATOM   2526 1HG2 ILE A 172      -6.279   7.540  -5.913  1.00 93.76           H
ATOM   2527 2HG2 ILE A 172      -7.350   6.155  -5.594  1.00 93.76           H
ATOM   2528 3HG2 ILE A 172      -6.276   6.142  -7.014  1.00 93.76           H
ATOM   2529  CD1 ILE A 172      -7.988   5.706  -9.055  1.00 93.76           C
ATOM   2530 1HD1 ILE A 172      -7.621   6.452  -9.760  1.00 93.76           H
ATOM   2531 2HD1 ILE A 172      -7.143   5.198  -8.590  1.00 93.76           H
ATOM   2532 3HD1 ILE A 172      -8.603   4.978  -9.583  1.00 93.76           H
ATOM   2533  HN  ILE A 172      -9.367   9.266  -8.133  1.00 93.76           H
ATOM   2534  N   TRP A 173      -7.479  10.165  -5.710  1.00 92.51           N
ATOM   2535  CA  TRP A 173      -6.637  10.949  -4.822  1.00 92.51           C
ATOM   2536  C   TRP A 173      -7.525  11.529  -3.719  1.00 92.51           C
ATOM   2537  O   TRP A 173      -7.164  11.494  -2.544  1.00 92.51           O
ATOM   2538  HA  TRP A 173      -5.895  10.278  -4.389  1.00 92.51           H
ATOM   2539  CB  TRP A 173      -5.870  12.021  -5.598  1.00 92.51           C
ATOM   2540 1HB  TRP A 173      -6.545  12.488  -6.315  1.00 92.51           H
ATOM   2541 2HB  TRP A 173      -5.553  12.800  -4.904  1.00 92.51           H
ATOM   2542  CG  TRP A 173      -4.643  11.492  -6.343  1.00 92.51           C
ATOM   2543  CD1 TRP A 173      -4.470  11.373  -7.667  1.00 92.51           C
ATOM   2544  HD1 TRP A 173      -5.216  11.652  -8.411  1.00 92.51           H
ATOM   2545  CD2 TRP A 173      -3.418  11.013  -5.750  1.00 92.51           C
ATOM   2546  NE1 TRP A 173      -3.227  10.854  -7.969  1.00 92.51           N
ATOM   2547  HE1 TRP A 173      -2.868  10.674  -8.885  1.00 92.51           H
ATOM   2548  CE2 TRP A 173      -2.568  10.628  -6.767  1.00 92.51           C
ATOM   2549  CE3 TRP A 173      -3.041  10.908  -4.400  1.00 92.51           C
ATOM   2550  HE3 TRP A 173      -3.694  11.205  -3.580  1.00 92.51           H
ATOM   2551  CZ2 TRP A 173      -1.286  10.112  -6.540  1.00 92.51           C
ATOM   2552  HZ2 TRP A 173      -0.633   9.815  -7.361  1.00 92.51           H
ATOM   2553  CZ3 TRP A 173      -1.757  10.390  -4.190  1.00 92.51           C
ATOM   2554  HZ3 TRP A 173      -1.414  10.287  -3.161  1.00 92.51           H
ATOM   2555  CH2 TRP A 173      -0.889   9.998  -5.202  1.00 92.51           C
ATOM   2556  HH2 TRP A 173       0.097   9.603  -4.956  1.00 92.51           H
ATOM   2557  HN  TRP A 173      -7.525  10.498  -6.652  1.00 92.51           H
ATOM   2558  N   VAL A 174      -8.670  12.049  -4.137  1.00 95.30           N
ATOM   2559  CA  VAL A 174      -9.593  12.673  -3.204  1.00 95.30           C
ATOM   2560  C   VAL A 174     -10.059  11.634  -2.183  1.00 95.30           C
ATOM   2561  O   VAL A 174     -10.104  11.911  -0.985  1.00 95.30           O
ATOM   2562  HA  VAL A 174      -9.050  13.460  -2.681  1.00 95.30           H
ATOM   2563  CB  VAL A 174     -10.750  13.321  -3.968  1.00 95.30           C
ATOM   2564  HB  VAL A 174     -11.189  12.564  -4.617  1.00 95.30           H
ATOM   2565  CG1 VAL A 174     -11.838  13.805  -3.007  1.00 95.30           C
ATOM   2566 1HG1 VAL A 174     -12.224  12.958  -2.440  1.00 95.30           H
ATOM   2567 2HG1 VAL A 174     -11.417  14.539  -2.321  1.00 95.30           H
ATOM   2568 3HG1 VAL A 174     -12.648  14.261  -3.576  1.00 95.30           H
ATOM   2569  CG2 VAL A 174     -10.250  14.466  -4.851  1.00 95.30           C
ATOM   2570 1HG2 VAL A 174      -9.774  15.224  -4.229  1.00 95.30           H
ATOM   2571 2HG2 VAL A 174      -9.528  14.081  -5.572  1.00 95.30           H
ATOM   2572 3HG2 VAL A 174     -11.092  14.909  -5.383  1.00 95.30           H
ATOM   2573  HN  VAL A 174      -8.968  12.049  -5.091  1.00 95.30           H
ATOM   2574  N   LEU A 175     -10.394  10.458  -2.693  1.00 89.46           N
ATOM   2575  CA  LEU A 175     -10.932   9.402  -1.852  1.00 89.46           C
ATOM   2576  C   LEU A 175      -9.872   8.977  -0.834  1.00 89.46           C
ATOM   2577  O   LEU A 175     -10.167   8.833   0.351  1.00 89.46           O
ATOM   2578  HA  LEU A 175     -11.783   9.817  -1.311  1.00 89.46           H
ATOM   2579  CB  LEU A 175     -11.459   8.250  -2.709  1.00 89.46           C
ATOM   2580 1HB  LEU A 175     -12.211   8.645  -3.392  1.00 89.46           H
ATOM   2581 2HB  LEU A 175     -10.639   7.874  -3.321  1.00 89.46           H
ATOM   2582  CG  LEU A 175     -12.071   7.073  -1.947  1.00 89.46           C
ATOM   2583  HG  LEU A 175     -11.330   6.703  -1.238  1.00 89.46           H
ATOM   2584  CD1 LEU A 175     -13.290   7.518  -1.137  1.00 89.46           C
ATOM   2585 1HD1 LEU A 175     -12.990   8.281  -0.419  1.00 89.46           H
ATOM   2586 2HD1 LEU A 175     -14.043   7.928  -1.810  1.00 89.46           H
ATOM   2587 3HD1 LEU A 175     -13.706   6.662  -0.605  1.00 89.46           H
ATOM   2588  CD2 LEU A 175     -12.403   5.919  -2.895  1.00 89.46           C
ATOM   2589 1HD2 LEU A 175     -13.117   6.259  -3.645  1.00 89.46           H
ATOM   2590 2HD2 LEU A 175     -11.492   5.580  -3.389  1.00 89.46           H
ATOM   2591 3HD2 LEU A 175     -12.837   5.095  -2.328  1.00 89.46           H
ATOM   2592  HN  LEU A 175     -10.304  10.222  -3.661  1.00 89.46           H
ATOM   2593  N   ALA A 176      -8.659   8.789  -1.334  1.00 94.78           N
ATOM   2594  CA  ALA A 176      -7.572   8.308  -0.499  1.00 94.78           C
ATOM   2595  C   ALA A 176      -7.301   9.324   0.612  1.00 94.78           C
ATOM   2596  O   ALA A 176      -7.025   8.946   1.750  1.00 94.78           O
ATOM   2597  HA  ALA A 176      -7.889   7.367  -0.050  1.00 94.78           H
ATOM   2598  CB  ALA A 176      -6.338   8.050  -1.366  1.00 94.78           C
ATOM   2599 1HB  ALA A 176      -6.575   7.300  -2.121  1.00 94.78           H
ATOM   2600 2HB  ALA A 176      -6.038   8.976  -1.856  1.00 94.78           H
ATOM   2601 3HB  ALA A 176      -5.522   7.689  -0.740  1.00 94.78           H
ATOM   2602  HN  ALA A 176      -8.416   8.958  -2.289  1.00 94.78           H
ATOM   2603  N   ALA A 177      -7.388  10.594   0.244  1.00 94.65           N
ATOM   2604  CA  ALA A 177      -7.125  11.666   1.188  1.00 94.65           C
ATOM   2605  C   ALA A 177      -8.140  11.595   2.331  1.00 94.65           C
ATOM   2606  O   ALA A 177      -7.773  11.708   3.500  1.00 94.65           O
ATOM   2607  HA  ALA A 177      -6.124  11.515   1.592  1.00 94.65           H
ATOM   2608  CB  ALA A 177      -7.164  13.010   0.458  1.00 94.65           C
ATOM   2609 1HB  ALA A 177      -6.405  13.021  -0.325  1.00 94.65           H
ATOM   2610 2HB  ALA A 177      -8.148  13.153   0.011  1.00 94.65           H
ATOM   2611 3HB  ALA A 177      -6.966  13.815   1.166  1.00 94.65           H
ATOM   2612  HN  ALA A 177      -7.633  10.893  -0.678  1.00 94.65           H
ATOM   2613  N   ALA A 178      -9.396  11.406   1.954  1.00 94.59           N
ATOM   2614  CA  ALA A 178     -10.474  11.381   2.928  1.00 94.59           C
ATOM   2615  C   ALA A 178     -10.264  10.205   3.883  1.00 94.59           C
ATOM   2616  O   ALA A 178     -10.565  10.305   5.072  1.00 94.59           O
ATOM   2617  HA  ALA A 178     -10.431  12.311   3.495  1.00 94.59           H
ATOM   2618  CB  ALA A 178     -11.818  11.309   2.200  1.00 94.59           C
ATOM   2619 1HB  ALA A 178     -11.930  12.182   1.557  1.00 94.59           H
ATOM   2620 2HB  ALA A 178     -11.855  10.404   1.594  1.00 94.59           H
ATOM   2621 3HB  ALA A 178     -12.626  11.290   2.931  1.00 94.59           H
ATOM   2622  HN  ALA A 178      -9.680  11.273   1.005  1.00 94.59           H
ATOM   2623  N   LEU A 179      -9.751   9.117   3.328  1.00 91.35           N
ATOM   2624  CA  LEU A 179      -9.577   7.896   4.096  1.00 91.35           C
ATOM   2625  C   LEU A 179      -8.388   8.060   5.045  1.00 91.35           C
ATOM   2626  O   LEU A 179      -8.121   7.185   5.868  1.00 91.35           O
ATOM   2627  HA  LEU A 179     -10.478   7.754   4.693  1.00 91.35           H
ATOM   2628  CB  LEU A 179      -9.457   6.689   3.164  1.00 91.35           C
ATOM   2629 1HB  LEU A 179      -8.658   6.885   2.449  1.00 91.35           H
ATOM   2630 2HB  LEU A 179      -9.152   5.826   3.756  1.00 91.35           H
ATOM   2631  CG  LEU A 179     -10.720   6.316   2.384  1.00 91.35           C
ATOM   2632  HG  LEU A 179     -11.086   7.210   1.880  1.00 91.35           H
ATOM   2633  CD1 LEU A 179     -10.409   5.281   1.300  1.00 91.35           C
ATOM   2634 1HD1 LEU A 179      -9.677   5.692   0.605  1.00 91.35           H
ATOM   2635 2HD1 LEU A 179     -10.005   4.381   1.763  1.00 91.35           H
ATOM   2636 3HD1 LEU A 179     -11.324   5.034   0.761  1.00 91.35           H
ATOM   2637  CD2 LEU A 179     -11.827   5.843   3.327  1.00 91.35           C
ATOM   2638 1HD2 LEU A 179     -11.485   4.967   3.879  1.00 91.35           H
ATOM   2639 2HD2 LEU A 179     -12.072   6.640   4.029  1.00 91.35           H
ATOM   2640 3HD2 LEU A 179     -12.713   5.584   2.747  1.00 91.35           H
ATOM   2641  HN  LEU A 179      -9.456   9.062   2.374  1.00 91.35           H
ATOM   2642  N   CYS A 180      -7.707   9.186   4.899  1.00 90.82           N
ATOM   2643  CA  CYS A 180      -6.525   9.455   5.701  1.00 90.82           C
ATOM   2644  C   CYS A 180      -6.930  10.357   6.868  1.00 90.82           C
ATOM   2645  O   CYS A 180      -6.102  10.698   7.711  1.00 90.82           O
ATOM   2646  HA  CYS A 180      -6.166   8.491   6.063  1.00 90.82           H
ATOM   2647  CB  CYS A 180      -5.403  10.074   4.864  1.00 90.82           C
ATOM   2648 1HB  CYS A 180      -5.754  10.991   4.391  1.00 90.82           H
ATOM   2649 2HB  CYS A 180      -4.567  10.348   5.508  1.00 90.82           H
ATOM   2650  SG  CYS A 180      -4.846   8.886   3.588  1.00 90.82           S
ATOM   2651  HG  CYS A 180      -6.006   8.824   2.940  1.00 90.82           H
ATOM   2652  HN  CYS A 180      -7.949   9.907   4.250  1.00 90.82           H
ATOM   2653  N   ILE A 181      -8.205  10.718   6.880  1.00 90.58           N
ATOM   2654  CA  ILE A 181      -8.715  11.632   7.888  1.00 90.58           C
ATOM   2655  C   ILE A 181      -8.407  11.072   9.279  1.00 90.58           C
ATOM   2656  O   ILE A 181      -7.917  11.793  10.147  1.00 90.58           O
ATOM   2657  HA  ILE A 181      -8.185  12.577   7.771  1.00 90.58           H
ATOM   2658  CB  ILE A 181     -10.200  11.914   7.654  1.00 90.58           C
ATOM   2659  HB  ILE A 181     -10.708  10.962   7.496  1.00 90.58           H
ATOM   2660  CG1 ILE A 181     -10.407  12.751   6.391  1.00 90.58           C
ATOM   2661 1HG1 ILE A 181      -9.980  13.744   6.534  1.00 90.58           H
ATOM   2662 2HG1 ILE A 181      -9.876  12.294   5.556  1.00 90.58           H
ATOM   2663  CG2 ILE A 181     -10.835  12.566   8.884  1.00 90.58           C
ATOM   2664 1HG2 ILE A 181     -10.737  11.898   9.740  1.00 90.58           H
ATOM   2665 2HG2 ILE A 181     -10.330  13.508   9.098  1.00 90.58           H
ATOM   2666 3HG2 ILE A 181     -11.891  12.755   8.690  1.00 90.58           H
ATOM   2667  CD1 ILE A 181     -11.893  12.874   6.051  1.00 90.58           C
ATOM   2668 1HD1 ILE A 181     -12.311  11.881   5.884  1.00 90.58           H
ATOM   2669 2HD1 ILE A 181     -12.417  13.354   6.878  1.00 90.58           H
ATOM   2670 3HD1 ILE A 181     -12.012  13.474   5.149  1.00 90.58           H
ATOM   2671  HN  ILE A 181      -8.883  10.399   6.218  1.00 90.58           H
ATOM   2672  N   PRO A 182      -8.686   9.783   9.515  1.00 91.84           N
ATOM   2673  CA  PRO A 182      -8.460   9.191  10.835  1.00 91.84           C
ATOM   2674  C   PRO A 182      -7.043   9.421  11.335  1.00 91.84           C
ATOM   2675  O   PRO A 182      -6.839   9.765  12.498  1.00 91.84           O
ATOM   2676  HA  PRO A 182      -9.103   9.668  11.575  1.00 91.84           H
ATOM   2677  CB  PRO A 182      -8.753   7.705  10.622  1.00 91.84           C
ATOM   2678 1HB  PRO A 182      -7.850   7.151  10.364  1.00 91.84           H
ATOM   2679 2HB  PRO A 182      -9.164   7.244  11.520  1.00 91.84           H
ATOM   2680  CG  PRO A 182      -9.760   7.705   9.477  1.00 91.84           C
ATOM   2681 1HG  PRO A 182      -9.802   6.738   8.976  1.00 91.84           H
ATOM   2682 2HG  PRO A 182     -10.771   7.913   9.828  1.00 91.84           H
ATOM   2683  CD  PRO A 182      -9.235   8.800   8.563  1.00 91.84           C
ATOM   2684 1HD  PRO A 182      -8.467   8.428   7.885  1.00 91.84           H
ATOM   2685 2HD  PRO A 182     -10.026   9.223   7.944  1.00 91.84           H
ATOM   2686  N   GLU A 183      -6.092   9.221  10.434  1.00 88.23           N
ATOM   2687  CA  GLU A 183      -4.688   9.335  10.790  1.00 88.23           C
ATOM   2688  C   GLU A 183      -4.366  10.764  11.231  1.00 88.23           C
ATOM   2689  O   GLU A 183      -3.616  10.969  12.184  1.00 88.23           O
ATOM   2690  HA  GLU A 183      -4.544   8.649  11.624  1.00 88.23           H
ATOM   2691  CB  GLU A 183      -3.791   8.905   9.627  1.00 88.23           C
ATOM   2692 1HB  GLU A 183      -4.244   9.208   8.683  1.00 88.23           H
ATOM   2693 2HB  GLU A 183      -2.787   9.304   9.771  1.00 88.23           H
ATOM   2694  CG  GLU A 183      -3.648   7.383   9.579  1.00 88.23           C
ATOM   2695 1HG  GLU A 183      -2.958   7.104   8.782  1.00 88.23           H
ATOM   2696 2HG  GLU A 183      -3.217   7.025  10.514  1.00 88.23           H
ATOM   2697  CD  GLU A 183      -5.003   6.712   9.345  1.00 88.23           C
ATOM   2698  OE1 GLU A 183      -5.161   5.569   9.826  1.00 88.23           O
ATOM   2699  OE2 GLU A 183      -5.851   7.357   8.691  1.00 88.23           O
ATOM   2700  HN  GLU A 183      -6.268   8.987   9.478  1.00 88.23           H
ATOM   2701  N   ILE A 184      -4.950  11.716  10.517  1.00 89.67           N
ATOM   2702  CA  ILE A 184      -4.671  13.119  10.770  1.00 89.67           C
ATOM   2703  C   ILE A 184      -5.101  13.470  12.196  1.00 89.67           C
ATOM   2704  O   ILE A 184      -4.432  14.247  12.876  1.00 89.67           O
ATOM   2705  HA  ILE A 184      -3.593  13.258  10.691  1.00 89.67           H
ATOM   2706  CB  ILE A 184      -5.321  13.996   9.698  1.00 89.67           C
ATOM   2707  HB  ILE A 184      -6.379  13.739   9.642  1.00 89.67           H
ATOM   2708  CG1 ILE A 184      -4.714  13.720   8.321  1.00 89.67           C
ATOM   2709 1HG1 ILE A 184      -3.687  14.083   8.293  1.00 89.67           H
ATOM   2710 2HG1 ILE A 184      -4.676  12.644   8.146  1.00 89.67           H
ATOM   2711  CG2 ILE A 184      -5.235  15.477  10.075  1.00 89.67           C
ATOM   2712 1HG2 ILE A 184      -5.751  15.641  11.021  1.00 89.67           H
ATOM   2713 2HG2 ILE A 184      -4.189  15.766  10.177  1.00 89.67           H
ATOM   2714 3HG2 ILE A 184      -5.705  16.078   9.297  1.00 89.67           H
ATOM   2715  CD1 ILE A 184      -5.531  14.394   7.217  1.00 89.67           C
ATOM   2716 1HD1 ILE A 184      -6.550  14.009   7.233  1.00 89.67           H
ATOM   2717 2HD1 ILE A 184      -5.546  15.471   7.382  1.00 89.67           H
ATOM   2718 3HD1 ILE A 184      -5.077  14.181   6.249  1.00 89.67           H
ATOM   2719  HN  ILE A 184      -5.601  11.541   9.778  1.00 89.67           H
ATOM   2720  N   LEU A 185      -6.214  12.881  12.607  1.00 90.24           N
ATOM   2721  CA  LEU A 185      -6.852  13.271  13.852  1.00 90.24           C
ATOM   2722  C   LEU A 185      -6.091  12.652  15.026  1.00 90.24           C
ATOM   2723  O   LEU A 185      -5.728  13.349  15.972  1.00 90.24           O
ATOM   2724  HA  LEU A 185      -6.782  14.356  13.929  1.00 90.24           H
ATOM   2725  CB  LEU A 185      -8.340  12.915  13.827  1.00 90.24           C
ATOM   2726 1HB  LEU A 185      -8.435  11.856  13.589  1.00 90.24           H
ATOM   2727 2HB  LEU A 185      -8.743  13.053  14.830  1.00 90.24           H
ATOM   2728  CG  LEU A 185      -9.204  13.710  12.846  1.00 90.24           C
ATOM   2729  HG  LEU A 185      -8.819  13.544  11.840  1.00 90.24           H
ATOM   2730  CD1 LEU A 185     -10.651  13.215  12.864  1.00 90.24           C
ATOM   2731 1HD1 LEU A 185     -10.679  12.162  12.581  1.00 90.24           H
ATOM   2732 2HD1 LEU A 185     -11.063  13.332  13.867  1.00 90.24           H
ATOM   2733 3HD1 LEU A 185     -11.243  13.797  12.158  1.00 90.24           H
ATOM   2734  CD2 LEU A 185      -9.108  15.212  13.124  1.00 90.24           C
ATOM   2735 1HD2 LEU A 185      -9.452  15.416  14.138  1.00 90.24           H
ATOM   2736 2HD2 LEU A 185      -8.072  15.535  13.019  1.00 90.24           H
ATOM   2737 3HD2 LEU A 185      -9.732  15.753  12.412  1.00 90.24           H
ATOM   2738  HN  LEU A 185      -6.678  12.151  12.105  1.00 90.24           H
ATOM   2739  N   TYR A 186      -5.872  11.349  14.927  1.00 90.61           N
ATOM   2740  CA  TYR A 186      -5.574  10.548  16.102  1.00 90.61           C
ATOM   2741  C   TYR A 186      -4.091  10.175  16.149  1.00 90.61           C
ATOM   2742  O   TYR A 186      -3.640   9.527  17.092  1.00 90.61           O
ATOM   2743  HA  TYR A 186      -5.820  11.140  16.983  1.00 90.61           H
ATOM   2744  CB  TYR A 186      -6.405   9.271  15.964  1.00 90.61           C
ATOM   2745 1HB  TYR A 186      -6.071   8.726  15.080  1.00 90.61           H
ATOM   2746 2HB  TYR A 186      -6.214   8.630  16.824  1.00 90.61           H
ATOM   2747  CG  TYR A 186      -7.911   9.517  15.854  1.00 90.61           C
ATOM   2748  CD1 TYR A 186      -8.549  10.314  16.782  1.00 90.61           C
ATOM   2749  HD1 TYR A 186      -7.980  10.768  17.594  1.00 90.61           H
ATOM   2750  CD2 TYR A 186      -8.631   8.943  14.826  1.00 90.61           C
ATOM   2751  HD2 TYR A 186      -8.127   8.313  14.093  1.00 90.61           H
ATOM   2752  CE1 TYR A 186      -9.967  10.546  16.679  1.00 90.61           C
ATOM   2753  HE1 TYR A 186     -10.483  11.173  17.406  1.00 90.61           H
ATOM   2754  CE2 TYR A 186     -10.049   9.174  14.723  1.00 90.61           C
ATOM   2755  HE2 TYR A 186     -10.629   8.727  13.917  1.00 90.61           H
ATOM   2756  CZ  TYR A 186     -10.646   9.965  15.655  1.00 90.61           C
ATOM   2757  OH  TYR A 186     -11.985  10.184  15.557  1.00 90.61           O
ATOM   2758  HH  TYR A 186     -12.365   9.650  14.801  1.00 90.61           H
ATOM   2759  HN  TYR A 186      -5.896  10.842  14.065  1.00 90.61           H
ATOM   2760  N   SER A 187      -3.373  10.600  15.119  1.00 91.19           N
ATOM   2761  CA  SER A 187      -1.924  10.494  15.123  1.00 91.19           C
ATOM   2762  C   SER A 187      -1.330  11.479  16.131  1.00 91.19           C
ATOM   2763  O   SER A 187      -1.556  12.685  16.034  1.00 91.19           O
ATOM   2764  HA  SER A 187      -1.711   9.467  15.420  1.00 91.19           H
ATOM   2765  CB  SER A 187      -1.350  10.751  13.728  1.00 91.19           C
ATOM   2766 1HB  SER A 187      -1.651  11.742  13.389  1.00 91.19           H
ATOM   2767 2HB  SER A 187      -0.261  10.748  13.778  1.00 91.19           H
ATOM   2768  OG  SER A 187      -1.783   9.775  12.784  1.00 91.19           O
ATOM   2769  HG  SER A 187      -2.404  10.193  12.120  1.00 91.19           H
ATOM   2770  HN  SER A 187      -3.765  11.009  14.296  1.00 91.19           H
ATOM   2771  N   GLN A 188      -0.581  10.930  17.076  1.00 84.57           N
ATOM   2772  CA  GLN A 188       0.140  11.753  18.032  1.00 84.57           C
ATOM   2773  C   GLN A 188       1.411  11.039  18.495  1.00 84.57           C
ATOM   2774  O   GLN A 188       1.593   9.852  18.229  1.00 84.57           O
ATOM   2775  HA  GLN A 188       0.403  12.663  17.492  1.00 84.57           H
ATOM   2776  CB  GLN A 188      -0.749  12.117  19.223  1.00 84.57           C
ATOM   2777 1HB  GLN A 188      -0.219  12.806  19.880  1.00 84.57           H
ATOM   2778 2HB  GLN A 188      -1.641  12.635  18.870  1.00 84.57           H
ATOM   2779  CG  GLN A 188      -1.156  10.867  20.005  1.00 84.57           C
ATOM   2780 1HG  GLN A 188      -1.611  10.142  19.330  1.00 84.57           H
ATOM   2781 2HG  GLN A 188      -0.270  10.394  20.429  1.00 84.57           H
ATOM   2782  CD  GLN A 188      -2.139  11.216  21.125  1.00 84.57           C
ATOM   2783  OE1 GLN A 188      -2.761  12.265  21.135  1.00 84.57           O
ATOM   2784  NE2 GLN A 188      -2.243  10.280  22.064  1.00 84.57           N
ATOM   2785 1HE2 GLN A 188      -1.704   9.441  21.996  1.00 84.57           H
ATOM   2786 2HE2 GLN A 188      -2.861  10.416  22.839  1.00 84.57           H
ATOM   2787  HN  GLN A 188      -0.463   9.944  17.193  1.00 84.57           H
ATOM   2788  N   ILE A 189       2.259  11.792  19.181  1.00 88.31           N
ATOM   2789  CA  ILE A 189       3.433  11.213  19.812  1.00 88.31           C
ATOM   2790  C   ILE A 189       3.054  10.684  21.196  1.00 88.31           C
ATOM   2791  O   ILE A 189       2.484  11.412  22.008  1.00 88.31           O
ATOM   2792  HA  ILE A 189       3.753  10.372  19.197  1.00 88.31           H
ATOM   2793  CB  ILE A 189       4.582  12.223  19.832  1.00 88.31           C
ATOM   2794  HB  ILE A 189       4.245  13.113  20.363  1.00 88.31           H
ATOM   2795  CG1 ILE A 189       4.957  12.657  18.414  1.00 88.31           C
ATOM   2796 1HG1 ILE A 189       5.363  11.807  17.865  1.00 88.31           H
ATOM   2797 2HG1 ILE A 189       4.063  12.982  17.881  1.00 88.31           H
ATOM   2798  CG2 ILE A 189       5.785  11.669  20.599  1.00 88.31           C
ATOM   2799 1HG2 ILE A 189       5.493  11.451  21.626  1.00 88.31           H
ATOM   2800 2HG2 ILE A 189       6.132  10.754  20.118  1.00 88.31           H
ATOM   2801 3HG2 ILE A 189       6.588  12.406  20.598  1.00 88.31           H
ATOM   2802  CD1 ILE A 189       5.983  13.791  18.440  1.00 88.31           C
ATOM   2803 1HD1 ILE A 189       5.564  14.648  18.968  1.00 88.31           H
ATOM   2804 2HD1 ILE A 189       6.884  13.454  18.952  1.00 88.31           H
ATOM   2805 3HD1 ILE A 189       6.231  14.080  17.419  1.00 88.31           H
ATOM   2806  HN  ILE A 189       2.153  12.778  19.308  1.00 88.31           H
ATOM   2807  N   LYS A 190       3.386   9.422  21.424  1.00 83.83           N
ATOM   2808  CA  LYS A 190       3.188   8.819  22.731  1.00 83.83           C
ATOM   2809  C   LYS A 190       4.549   8.513  23.358  1.00 83.83           C
ATOM   2810  O   LYS A 190       5.408   7.906  22.720  1.00 83.83           O
ATOM   2811  HA  LYS A 190       2.678   9.553  23.355  1.00 83.83           H
ATOM   2812  CB  LYS A 190       2.271   7.599  22.625  1.00 83.83           C
ATOM   2813 1HB  LYS A 190       1.345   7.878  22.122  1.00 83.83           H
ATOM   2814 2HB  LYS A 190       2.747   6.833  22.013  1.00 83.83           H
ATOM   2815  CG  LYS A 190       1.954   7.030  24.010  1.00 83.83           C
ATOM   2816 1HG  LYS A 190       2.881   6.778  24.524  1.00 83.83           H
ATOM   2817 2HG  LYS A 190       1.451   7.787  24.612  1.00 83.83           H
ATOM   2818  CD  LYS A 190       1.069   5.786  23.902  1.00 83.83           C
ATOM   2819 1HD  LYS A 190       0.119   6.051  23.438  1.00 83.83           H
ATOM   2820 2HD  LYS A 190       1.546   5.052  23.253  1.00 83.83           H
ATOM   2821  CE  LYS A 190       0.818   5.171  25.280  1.00 83.83           C
ATOM   2822 1HE  LYS A 190       1.749   5.138  25.845  1.00 83.83           H
ATOM   2823 2HE  LYS A 190       0.125   5.797  25.843  1.00 83.83           H
ATOM   2824  NZ  LYS A 190       0.264   3.805  25.144  1.00 83.83           N
ATOM   2825 1HZ  LYS A 190       0.218   3.367  26.058  1.00 83.83           H
ATOM   2826 2HZ  LYS A 190      -0.667   3.856  24.747  1.00 83.83           H
ATOM   2827 3HZ  LYS A 190       0.862   3.257  24.536  1.00 83.83           H
ATOM   2828  HN  LYS A 190       3.783   8.815  20.735  1.00 83.83           H
ATOM   2829  N   GLU A 191       4.704   8.946  24.600  1.00 75.22           N
ATOM   2830  CA  GLU A 191       5.879   8.589  25.377  1.00 75.22           C
ATOM   2831  C   GLU A 191       5.585   7.371  26.255  1.00 75.22           C
ATOM   2832  O   GLU A 191       4.645   7.386  27.048  1.00 75.22           O
ATOM   2833  HA  GLU A 191       6.646   8.340  24.644  1.00 75.22           H
ATOM   2834  CB  GLU A 191       6.358   9.771  26.222  1.00 75.22           C
ATOM   2835 1HB  GLU A 191       5.504  10.249  26.702  1.00 75.22           H
ATOM   2836 2HB  GLU A 191       7.117   9.434  26.928  1.00 75.22           H
ATOM   2837  CG  GLU A 191       7.025  10.835  25.348  1.00 75.22           C
ATOM   2838 1HG  GLU A 191       7.794  10.373  24.729  1.00 75.22           H
ATOM   2839 2HG  GLU A 191       6.289  11.268  24.671  1.00 75.22           H
ATOM   2840  CD  GLU A 191       7.648  11.938  26.206  1.00 75.22           C
ATOM   2841  OE1 GLU A 191       8.233  12.864  25.603  1.00 75.22           O
ATOM   2842  OE2 GLU A 191       7.524  11.831  27.445  1.00 75.22           O
ATOM   2843  HN  GLU A 191       4.045   9.530  25.075  1.00 75.22           H
ATOM   2844  N   GLU A 192       6.407   6.346  26.084  1.00 71.06           N
ATOM   2845  CA  GLU A 192       6.253   5.126  26.858  1.00 71.06           C
ATOM   2846  C   GLU A 192       7.623   4.579  27.264  1.00 71.06           C
ATOM   2847  O   GLU A 192       8.479   4.346  26.412  1.00 71.06           O
ATOM   2848  HA  GLU A 192       5.693   5.416  27.747  1.00 71.06           H
ATOM   2849  CB  GLU A 192       5.453   4.080  26.080  1.00 71.06           C
ATOM   2850 1HB  GLU A 192       4.479   4.488  25.810  1.00 71.06           H
ATOM   2851 2HB  GLU A 192       6.031   3.739  25.221  1.00 71.06           H
ATOM   2852  CG  GLU A 192       5.188   2.842  26.939  1.00 71.06           C
ATOM   2853 1HG  GLU A 192       6.021   2.145  26.846  1.00 71.06           H
ATOM   2854 2HG  GLU A 192       5.128   3.129  27.989  1.00 71.06           H
ATOM   2855  CD  GLU A 192       3.889   2.150  26.519  1.00 71.06           C
ATOM   2856  OE1 GLU A 192       3.267   1.526  27.405  1.00 71.06           O
ATOM   2857  OE2 GLU A 192       3.548   2.262  25.322  1.00 71.06           O
ATOM   2858  HN  GLU A 192       7.165   6.340  25.432  1.00 71.06           H
ATOM   2859  N   SER A 193       7.787   4.388  28.565  1.00 71.78           N
ATOM   2860  CA  SER A 193       9.026   3.841  29.090  1.00 71.78           C
ATOM   2861  C   SER A 193      10.209   4.707  28.652  1.00 71.78           C
ATOM   2862  O   SER A 193      11.310   4.201  28.445  1.00 71.78           O
ATOM   2863  HA  SER A 193       8.915   3.865  30.174  1.00 71.78           H
ATOM   2864  CB  SER A 193       9.228   2.396  28.631  1.00 71.78           C
ATOM   2865 1HB  SER A 193       9.396   2.378  27.554  1.00 71.78           H
ATOM   2866 2HB  SER A 193      10.124   1.988  29.100  1.00 71.78           H
ATOM   2867  OG  SER A 193       8.109   1.572  28.950  1.00 71.78           O
ATOM   2868  HG  SER A 193       8.241   0.655  28.574  1.00 71.78           H
ATOM   2869  HN  SER A 193       7.094   4.601  29.253  1.00 71.78           H
ATOM   2870  N   GLY A 194       9.940   5.998  28.525  1.00 80.10           N
ATOM   2871  CA  GLY A 194      10.983   6.950  28.181  1.00 80.10           C
ATOM   2872  C   GLY A 194      11.301   6.899  26.685  1.00 80.10           C
ATOM   2873  O   GLY A 194      12.250   7.532  26.227  1.00 80.10           O
ATOM   2874 1HA  GLY A 194      10.667   7.956  28.455  1.00 80.10           H
ATOM   2875 2HA  GLY A 194      11.883   6.731  28.755  1.00 80.10           H
ATOM   2876  HN  GLY A 194       9.031   6.396  28.651  1.00 80.10           H
ATOM   2877  N   ILE A 195      10.487   6.140  25.966  1.00 78.49           N
ATOM   2878  CA  ILE A 195      10.627   6.052  24.522  1.00 78.49           C
ATOM   2879  C   ILE A 195       9.488   6.826  23.856  1.00 78.49           C
ATOM   2880  O   ILE A 195       8.317   6.595  24.156  1.00 78.49           O
ATOM   2881  HA  ILE A 195      11.570   6.529  24.256  1.00 78.49           H
ATOM   2882  CB  ILE A 195      10.719   4.590  24.080  1.00 78.49           C
ATOM   2883  HB  ILE A 195       9.810   4.079  24.399  1.00 78.49           H
ATOM   2884  CG1 ILE A 195      11.895   3.885  24.759  1.00 78.49           C
ATOM   2885 1HG1 ILE A 195      12.829   4.361  24.462  1.00 78.49           H
ATOM   2886 2HG1 ILE A 195      11.812   3.991  25.841  1.00 78.49           H
ATOM   2887  CG2 ILE A 195      10.787   4.481  22.556  1.00 78.49           C
ATOM   2888 1HG2 ILE A 195       9.892   4.923  22.119  1.00 78.49           H
ATOM   2889 2HG2 ILE A 195      11.668   5.012  22.193  1.00 78.49           H
ATOM   2890 3HG2 ILE A 195      10.852   3.432  22.269  1.00 78.49           H
ATOM   2891  CD1 ILE A 195      11.932   2.401  24.388  1.00 78.49           C
ATOM   2892 1HD1 ILE A 195      11.006   1.923  24.708  1.00 78.49           H
ATOM   2893 2HD1 ILE A 195      12.040   2.299  23.308  1.00 78.49           H
ATOM   2894 3HD1 ILE A 195      12.778   1.924  24.884  1.00 78.49           H
ATOM   2895  HN  ILE A 195       9.745   5.592  26.352  1.00 78.49           H
ATOM   2896  N   ALA A 196       9.870   7.728  22.963  1.00 89.26           N
ATOM   2897  CA  ALA A 196       8.893   8.476  22.191  1.00 89.26           C
ATOM   2898  C   ALA A 196       8.454   7.642  20.986  1.00 89.26           C
ATOM   2899  O   ALA A 196       9.290   7.122  20.249  1.00 89.26           O
ATOM   2900  HA  ALA A 196       8.030   8.656  22.832  1.00 89.26           H
ATOM   2901  CB  ALA A 196       9.492   9.823  21.780  1.00 89.26           C
ATOM   2902 1HB  ALA A 196       9.760  10.389  22.672  1.00 89.26           H
ATOM   2903 2HB  ALA A 196      10.382   9.656  21.174  1.00 89.26           H
ATOM   2904 3HB  ALA A 196       8.759  10.385  21.200  1.00 89.26           H
ATOM   2905  HN  ALA A 196      10.825   7.949  22.766  1.00 89.26           H
ATOM   2906  N   ILE A 197       7.143   7.540  20.824  1.00 85.07           N
ATOM   2907  CA  ILE A 197       6.581   6.685  19.793  1.00 85.07           C
ATOM   2908  C   ILE A 197       5.520   7.464  19.013  1.00 85.07           C
ATOM   2909  O   ILE A 197       4.649   8.099  19.606  1.00 85.07           O
ATOM   2910  HA  ILE A 197       7.388   6.423  19.109  1.00 85.07           H
ATOM   2911  CB  ILE A 197       6.062   5.381  20.402  1.00 85.07           C
ATOM   2912  HB  ILE A 197       5.290   5.628  21.131  1.00 85.07           H
ATOM   2913  CG1 ILE A 197       7.174   4.646  21.153  1.00 85.07           C
ATOM   2914 1HG1 ILE A 197       7.958   4.353  20.455  1.00 85.07           H
ATOM   2915 2HG1 ILE A 197       7.630   5.317  21.882  1.00 85.07           H
ATOM   2916  CG2 ILE A 197       5.411   4.498  19.335  1.00 85.07           C
ATOM   2917 1HG2 ILE A 197       4.573   5.030  18.885  1.00 85.07           H
ATOM   2918 2HG2 ILE A 197       6.144   4.257  18.566  1.00 85.07           H
ATOM   2919 3HG2 ILE A 197       5.051   3.578  19.796  1.00 85.07           H
ATOM   2920  CD1 ILE A 197       6.629   3.407  21.865  1.00 85.07           C
ATOM   2921 1HD1 ILE A 197       5.862   3.706  22.580  1.00 85.07           H
ATOM   2922 2HD1 ILE A 197       6.195   2.727  21.131  1.00 85.07           H
ATOM   2923 3HD1 ILE A 197       7.440   2.903  22.391  1.00 85.07           H
ATOM   2924  HN  ILE A 197       6.471   8.028  21.381  1.00 85.07           H
ATOM   2925  N   CYS A 198       5.627   7.389  17.694  1.00 90.91           N
ATOM   2926  CA  CYS A 198       4.592   7.927  16.827  1.00 90.91           C
ATOM   2927  C   CYS A 198       3.550   6.832  16.587  1.00 90.91           C
ATOM   2928  O   CYS A 198       3.820   5.855  15.891  1.00 90.91           O
ATOM   2929  HA  CYS A 198       4.151   8.773  17.354  1.00 90.91           H
ATOM   2930  CB  CYS A 198       5.173   8.459  15.516  1.00 90.91           C
ATOM   2931 1HB  CYS A 198       5.783   9.342  15.710  1.00 90.91           H
ATOM   2932 2HB  CYS A 198       5.828   7.712  15.068  1.00 90.91           H
ATOM   2933  SG  CYS A 198       3.820   8.879  14.357  1.00 90.91           S
ATOM   2934  HN  CYS A 198       6.402   6.972  17.219  1.00 90.91           H
ATOM   2935  N   THR A 199       2.381   7.033  17.178  1.00 88.83           N
ATOM   2936  CA  THR A 199       1.296   6.078  17.032  1.00 88.83           C
ATOM   2937  C   THR A 199      -0.047   6.806  16.949  1.00 88.83           C
ATOM   2938  O   THR A 199      -0.131   7.998  17.239  1.00 88.83           O
ATOM   2939  HA  THR A 199       1.430   5.546  16.090  1.00 88.83           H
ATOM   2940  CB  THR A 199       1.379   5.087  18.195  1.00 88.83           C
ATOM   2941  HB  THR A 199       2.405   4.757  18.352  1.00 88.83           H
ATOM   2942  OG1 THR A 199       0.449   4.065  17.847  1.00 88.83           O
ATOM   2943  HG1 THR A 199       0.621   3.246  18.395  1.00 88.83           H
ATOM   2944  CG2 THR A 199       0.824   5.666  19.498  1.00 88.83           C
ATOM   2945 1HG2 THR A 199      -0.223   5.935  19.360  1.00 88.83           H
ATOM   2946 2HG2 THR A 199       1.394   6.554  19.773  1.00 88.83           H
ATOM   2947 3HG2 THR A 199       0.907   4.922  20.291  1.00 88.83           H
ATOM   2948  HN  THR A 199       2.171   7.829  17.745  1.00 88.83           H
ATOM   2949  N   MET A 200      -1.066   6.058  16.550  1.00 88.02           N
ATOM   2950  CA  MET A 200      -2.436   6.522  16.692  1.00 88.02           C
ATOM   2951  C   MET A 200      -2.981   6.203  18.086  1.00 88.02           C
ATOM   2952  O   MET A 200      -2.810   5.092  18.584  1.00 88.02           O
ATOM   2953  HA  MET A 200      -2.396   7.602  16.548  1.00 88.02           H
ATOM   2954  CB  MET A 200      -3.314   5.851  15.635  1.00 88.02           C
ATOM   2955 1HB  MET A 200      -3.151   4.773  15.651  1.00 88.02           H
ATOM   2956 2HB  MET A 200      -4.365   6.017  15.871  1.00 88.02           H
ATOM   2957  CG  MET A 200      -3.007   6.397  14.239  1.00 88.02           C
ATOM   2958 1HG  MET A 200      -2.775   7.461  14.299  1.00 88.02           H
ATOM   2959 2HG  MET A 200      -2.126   5.902  13.831  1.00 88.02           H
ATOM   2960  SD  MET A 200      -4.405   6.139  13.161  1.00 88.02           S
ATOM   2961  CE  MET A 200      -4.413   4.355  13.085  1.00 88.02           C
ATOM   2962 1HE  MET A 200      -3.466   4.005  12.674  1.00 88.02           H
ATOM   2963 2HE  MET A 200      -4.546   3.950  14.088  1.00 88.02           H
ATOM   2964 3HE  MET A 200      -5.231   4.022  12.447  1.00 88.02           H
ATOM   2965  HN  MET A 200      -0.967   5.153  16.138  1.00 88.02           H
ATOM   2966  N   VAL A 201      -3.625   7.199  18.676  1.00 90.21           N
ATOM   2967  CA  VAL A 201      -4.295   7.005  19.951  1.00 90.21           C
ATOM   2968  C   VAL A 201      -5.785   7.318  19.792  1.00 90.21           C
ATOM   2969  O   VAL A 201      -6.152   8.424  19.401  1.00 90.21           O
ATOM   2970  HA  VAL A 201      -4.184   5.956  20.225  1.00 90.21           H
ATOM   2971  CB  VAL A 201      -3.619   7.851  21.032  1.00 90.21           C
ATOM   2972  HB  VAL A 201      -3.736   8.900  20.758  1.00 90.21           H
ATOM   2973  CG1 VAL A 201      -4.290   7.643  22.391  1.00 90.21           C
ATOM   2974 1HG1 VAL A 201      -5.339   7.931  22.327  1.00 90.21           H
ATOM   2975 2HG1 VAL A 201      -4.218   6.593  22.674  1.00 90.21           H
ATOM   2976 3HG1 VAL A 201      -3.790   8.256  23.141  1.00 90.21           H
ATOM   2977  CG2 VAL A 201      -2.121   7.550  21.107  1.00 90.21           C
ATOM   2978 1HG2 VAL A 201      -1.975   6.496  21.345  1.00 90.21           H
ATOM   2979 2HG2 VAL A 201      -1.657   7.773  20.146  1.00 90.21           H
ATOM   2980 3HG2 VAL A 201      -1.665   8.165  21.883  1.00 90.21           H
ATOM   2981  HN  VAL A 201      -3.694   8.122  18.299  1.00 90.21           H
ATOM   2982  N   TYR A 202      -6.602   6.322  20.103  1.00 90.37           N
ATOM   2983  CA  TYR A 202      -8.040   6.458  19.946  1.00 90.37           C
ATOM   2984  C   TYR A 202      -8.691   6.936  21.246  1.00 90.37           C
ATOM   2985  O   TYR A 202      -8.276   6.540  22.334  1.00 90.37           O
ATOM   2986  HA  TYR A 202      -8.225   7.193  19.164  1.00 90.37           H
ATOM   2987  CB  TYR A 202      -8.562   5.058  19.614  1.00 90.37           C
ATOM   2988 1HB  TYR A 202      -8.280   4.376  20.416  1.00 90.37           H
ATOM   2989 2HB  TYR A 202      -9.651   5.085  19.587  1.00 90.37           H
ATOM   2990  CG  TYR A 202      -8.046   4.501  18.285  1.00 90.37           C
ATOM   2991  CD1 TYR A 202      -8.698   4.809  17.109  1.00 90.37           C
ATOM   2992  HD1 TYR A 202      -9.581   5.448  17.126  1.00 90.37           H
ATOM   2993  CD2 TYR A 202      -6.929   3.692  18.264  1.00 90.37           C
ATOM   2994  HD2 TYR A 202      -6.413   3.449  19.194  1.00 90.37           H
ATOM   2995  CE1 TYR A 202      -8.213   4.285  15.858  1.00 90.37           C
ATOM   2996  HE1 TYR A 202      -8.718   4.519  14.922  1.00 90.37           H
ATOM   2997  CE2 TYR A 202      -6.443   3.168  17.014  1.00 90.37           C
ATOM   2998  HE2 TYR A 202      -5.562   2.527  16.983  1.00 90.37           H
ATOM   2999  CZ  TYR A 202      -7.109   3.490  15.873  1.00 90.37           C
ATOM   3000  OH  TYR A 202      -6.651   2.995  14.692  1.00 90.37           O
ATOM   3001  HH  TYR A 202      -7.346   3.105  13.982  1.00 90.37           H
ATOM   3002  HN  TYR A 202      -6.297   5.438  20.456  1.00 90.37           H
ATOM   3003  N   PRO A 203      -9.718   7.792  21.157  1.00 84.87           N
ATOM   3004  CA  PRO A 203     -10.341   8.350  22.360  1.00 84.87           C
ATOM   3005  C   PRO A 203     -11.103   7.301  23.154  1.00 84.87           C
ATOM   3006  O   PRO A 203     -11.641   6.354  22.582  1.00 84.87           O
ATOM   3007  HA  PRO A 203      -9.577   8.722  23.042  1.00 84.87           H
ATOM   3008  CB  PRO A 203     -11.271   9.436  21.816  1.00 84.87           C
ATOM   3009 1HB  PRO A 203     -12.165   9.544  22.431  1.00 84.87           H
ATOM   3010 2HB  PRO A 203     -10.781  10.409  21.793  1.00 84.87           H
ATOM   3011  CG  PRO A 203     -11.608   8.955  20.433  1.00 84.87           C
ATOM   3012 1HG  PRO A 203     -12.444   8.256  20.452  1.00 84.87           H
ATOM   3013 2HG  PRO A 203     -11.901   9.784  19.788  1.00 84.87           H
ATOM   3014  CD  PRO A 203     -10.360   8.293  19.929  1.00 84.87           C
ATOM   3015 1HD  PRO A 203     -10.587   7.483  19.235  1.00 84.87           H
ATOM   3016 2HD  PRO A 203      -9.718   8.997  19.398  1.00 84.87           H
ATOM   3017  N   SER A 204     -11.128   7.499  24.464  1.00 76.27           N
ATOM   3018  CA  SER A 204     -11.361   6.399  25.383  1.00 76.27           C
ATOM   3019  C   SER A 204     -12.756   5.813  25.155  1.00 76.27           C
ATOM   3020  O   SER A 204     -12.941   4.598  25.221  1.00 76.27           O
ATOM   3021  HA  SER A 204     -10.593   5.661  25.151  1.00 76.27           H
ATOM   3022  CB  SER A 204     -11.208   6.853  26.836  1.00 76.27           C
ATOM   3023 1HB  SER A 204     -11.515   6.046  27.502  1.00 76.27           H
ATOM   3024 2HB  SER A 204     -10.157   7.055  27.044  1.00 76.27           H
ATOM   3025  OG  SER A 204     -11.979   8.018  27.116  1.00 76.27           O
ATOM   3026  HG  SER A 204     -12.933   7.765  27.278  1.00 76.27           H
ATOM   3027  HN  SER A 204     -10.993   8.391  24.897  1.00 76.27           H
ATOM   3028  N   ASP A 205     -13.701   6.703  24.890  1.00 70.47           N
ATOM   3029  CA  ASP A 205     -15.106   6.380  25.074  1.00 70.47           C
ATOM   3030  C   ASP A 205     -15.500   5.265  24.104  1.00 70.47           C
ATOM   3031  O   ASP A 205     -16.173   4.310  24.490  1.00 70.47           O
ATOM   3032  HA  ASP A 205     -15.195   6.076  26.117  1.00 70.47           H
ATOM   3033  CB  ASP A 205     -15.992   7.593  24.786  1.00 70.47           C
ATOM   3034 1HB  ASP A 205     -15.738   8.010  23.811  1.00 70.47           H
ATOM   3035 2HB  ASP A 205     -17.036   7.282  24.736  1.00 70.47           H
ATOM   3036  CG  ASP A 205     -15.824   8.665  25.865  1.00 70.47           C
ATOM   3037  OD1 ASP A 205     -15.192   8.340  26.893  1.00 70.47           O
ATOM   3038  OD2 ASP A 205     -16.330   9.784  25.637  1.00 70.47           O
ATOM   3039  HN  ASP A 205     -13.520   7.628  24.556  1.00 70.47           H
ATOM   3040  N   GLU A 206     -15.064   5.422  22.863  1.00 73.92           N
ATOM   3041  CA  GLU A 206     -15.409   4.469  21.822  1.00 73.92           C
ATOM   3042  C   GLU A 206     -14.146   3.979  21.111  1.00 73.92           C
ATOM   3043  O   GLU A 206     -14.186   3.640  19.930  1.00 73.92           O
ATOM   3044  HA  GLU A 206     -15.890   3.638  22.338  1.00 73.92           H
ATOM   3045  CB  GLU A 206     -16.397   5.080  20.825  1.00 73.92           C
ATOM   3046 1HB  GLU A 206     -15.999   6.020  20.443  1.00 73.92           H
ATOM   3047 2HB  GLU A 206     -16.622   4.356  20.042  1.00 73.92           H
ATOM   3048  CG  GLU A 206     -17.728   5.408  21.504  1.00 73.92           C
ATOM   3049 1HG  GLU A 206     -17.864   4.767  22.375  1.00 73.92           H
ATOM   3050 2HG  GLU A 206     -17.713   6.436  21.864  1.00 73.92           H
ATOM   3051  CD  GLU A 206     -18.898   5.218  20.537  1.00 73.92           C
ATOM   3052  OE1 GLU A 206     -19.870   4.546  20.947  1.00 73.92           O
ATOM   3053  OE2 GLU A 206     -18.795   5.748  19.410  1.00 73.92           O
ATOM   3054  HN  GLU A 206     -14.486   6.182  22.565  1.00 73.92           H
ATOM   3055  N   SER A 207     -13.054   3.957  21.862  1.00 86.26           N
ATOM   3056  CA  SER A 207     -11.753   3.670  21.281  1.00 86.26           C
ATOM   3057  C   SER A 207     -11.808   2.358  20.497  1.00 86.26           C
ATOM   3058  O   SER A 207     -11.300   2.277  19.379  1.00 86.26           O
ATOM   3059  HA  SER A 207     -11.544   4.507  20.614  1.00 86.26           H
ATOM   3060  CB  SER A 207     -10.672   3.598  22.362  1.00 86.26           C
ATOM   3061 1HB  SER A 207      -9.731   3.281  21.912  1.00 86.26           H
ATOM   3062 2HB  SER A 207     -10.508   4.593  22.777  1.00 86.26           H
ATOM   3063  OG  SER A 207     -11.024   2.699  23.410  1.00 86.26           O
ATOM   3064  HG  SER A 207     -11.365   3.210  24.199  1.00 86.26           H
ATOM   3065  HN  SER A 207     -13.049   4.130  22.846  1.00 86.26           H
ATOM   3066  N   THR A 208     -12.428   1.362  21.113  1.00 86.03           N
ATOM   3067  CA  THR A 208     -12.452   0.027  20.540  1.00 86.03           C
ATOM   3068  C   THR A 208     -13.211   0.031  19.212  1.00 86.03           C
ATOM   3069  O   THR A 208     -12.748  -0.543  18.227  1.00 86.03           O
ATOM   3070  HA  THR A 208     -11.427  -0.272  20.322  1.00 86.03           H
ATOM   3071  CB  THR A 208     -13.052  -0.922  21.580  1.00 86.03           C
ATOM   3072  HB  THR A 208     -14.116  -0.728  21.716  1.00 86.03           H
ATOM   3073  OG1 THR A 208     -12.239  -0.731  22.735  1.00 86.03           O
ATOM   3074  HG1 THR A 208     -11.287  -0.948  22.522  1.00 86.03           H
ATOM   3075  CG2 THR A 208     -12.844  -2.394  21.217  1.00 86.03           C
ATOM   3076 1HG2 THR A 208     -11.777  -2.604  21.148  1.00 86.03           H
ATOM   3077 2HG2 THR A 208     -13.319  -2.603  20.259  1.00 86.03           H
ATOM   3078 3HG2 THR A 208     -13.288  -3.024  21.988  1.00 86.03           H
ATOM   3079  HN  THR A 208     -12.906   1.457  21.987  1.00 86.03           H
ATOM   3080  N   LYS A 209     -14.364   0.684  19.227  1.00 82.10           N
ATOM   3081  CA  LYS A 209     -15.212   0.733  18.048  1.00 82.10           C
ATOM   3082  C   LYS A 209     -14.448   1.403  16.904  1.00 82.10           C
ATOM   3083  O   LYS A 209     -14.456   0.911  15.776  1.00 82.10           O
ATOM   3084  HA  LYS A 209     -15.432  -0.295  17.761  1.00 82.10           H
ATOM   3085  CB  LYS A 209     -16.545   1.408  18.375  1.00 82.10           C
ATOM   3086 1HB  LYS A 209     -16.363   2.385  18.823  1.00 82.10           H
ATOM   3087 2HB  LYS A 209     -17.106   1.579  17.456  1.00 82.10           H
ATOM   3088  CG  LYS A 209     -17.374   0.549  19.332  1.00 82.10           C
ATOM   3089 1HG  LYS A 209     -17.479  -0.457  18.925  1.00 82.10           H
ATOM   3090 2HG  LYS A 209     -16.854   0.455  20.285  1.00 82.10           H
ATOM   3091  CD  LYS A 209     -18.759   1.161  19.559  1.00 82.10           C
ATOM   3092 1HD  LYS A 209     -18.660   2.228  19.758  1.00 82.10           H
ATOM   3093 2HD  LYS A 209     -19.357   1.059  18.654  1.00 82.10           H
ATOM   3094  CE  LYS A 209     -19.473   0.481  20.729  1.00 82.10           C
ATOM   3095 1HE  LYS A 209     -19.803  -0.514  20.432  1.00 82.10           H
ATOM   3096 2HE  LYS A 209     -18.781   0.353  21.561  1.00 82.10           H
ATOM   3097  NZ  LYS A 209     -20.636   1.287  21.164  1.00 82.10           N
ATOM   3098 1HZ  LYS A 209     -21.061   0.855  21.976  1.00 82.10           H
ATOM   3099 2HZ  LYS A 209     -20.329   2.223  21.400  1.00 82.10           H
ATOM   3100 3HZ  LYS A 209     -21.315   1.334  20.412  1.00 82.10           H
ATOM   3101  HN  LYS A 209     -14.719   1.173  20.024  1.00 82.10           H
ATOM   3102  N   LEU A 210     -13.807   2.515  17.233  1.00 88.16           N
ATOM   3103  CA  LEU A 210     -13.152   3.328  16.223  1.00 88.16           C
ATOM   3104  C   LEU A 210     -12.033   2.515  15.567  1.00 88.16           C
ATOM   3105  O   LEU A 210     -11.941   2.456  14.342  1.00 88.16           O
ATOM   3106  HA  LEU A 210     -13.896   3.567  15.463  1.00 88.16           H
ATOM   3107  CB  LEU A 210     -12.677   4.651  16.825  1.00 88.16           C
ATOM   3108 1HB  LEU A 210     -13.520   5.119  17.334  1.00 88.16           H
ATOM   3109 2HB  LEU A 210     -11.927   4.434  17.586  1.00 88.16           H
ATOM   3110  CG  LEU A 210     -12.087   5.663  15.841  1.00 88.16           C
ATOM   3111  HG  LEU A 210     -11.252   5.190  15.325  1.00 88.16           H
ATOM   3112  CD1 LEU A 210     -13.113   6.055  14.776  1.00 88.16           C
ATOM   3113 1HD1 LEU A 210     -13.420   5.167  14.223  1.00 88.16           H
ATOM   3114 2HD1 LEU A 210     -13.983   6.502  15.257  1.00 88.16           H
ATOM   3115 3HD1 LEU A 210     -12.667   6.775  14.090  1.00 88.16           H
ATOM   3116  CD2 LEU A 210     -11.530   6.884  16.577  1.00 88.16           C
ATOM   3117 1HD2 LEU A 210     -12.331   7.367  17.137  1.00 88.16           H
ATOM   3118 2HD2 LEU A 210     -10.746   6.567  17.265  1.00 88.16           H
ATOM   3119 3HD2 LEU A 210     -11.117   7.587  15.854  1.00 88.16           H
ATOM   3120  HN  LEU A 210     -13.732   2.861  18.168  1.00 88.16           H
ATOM   3121  N   LYS A 211     -11.213   1.908  16.412  1.00 92.55           N
ATOM   3122  CA  LYS A 211     -10.098   1.111  15.930  1.00 92.55           C
ATOM   3123  C   LYS A 211     -10.623   0.022  14.992  1.00 92.55           C
ATOM   3124  O   LYS A 211     -10.117  -0.144  13.883  1.00 92.55           O
ATOM   3125  HA  LYS A 211      -9.445   1.772  15.360  1.00 92.55           H
ATOM   3126  CB  LYS A 211      -9.279   0.569  17.104  1.00 92.55           C
ATOM   3127 1HB  LYS A 211      -8.899   1.398  17.701  1.00 92.55           H
ATOM   3128 2HB  LYS A 211      -9.920  -0.025  17.755  1.00 92.55           H
ATOM   3129  CG  LYS A 211      -8.112  -0.287  16.609  1.00 92.55           C
ATOM   3130 1HG  LYS A 211      -8.493  -1.210  16.172  1.00 92.55           H
ATOM   3131 2HG  LYS A 211      -7.577   0.242  15.821  1.00 92.55           H
ATOM   3132  CD  LYS A 211      -7.151  -0.617  17.753  1.00 92.55           C
ATOM   3133 1HD  LYS A 211      -6.789   0.306  18.207  1.00 92.55           H
ATOM   3134 2HD  LYS A 211      -7.680  -1.168  18.531  1.00 92.55           H
ATOM   3135  CE  LYS A 211      -5.965  -1.444  17.252  1.00 92.55           C
ATOM   3136 1HE  LYS A 211      -6.316  -2.408  16.884  1.00 92.55           H
ATOM   3137 2HE  LYS A 211      -5.489  -0.937  16.412  1.00 92.55           H
ATOM   3138  NZ  LYS A 211      -4.980  -1.649  18.337  1.00 92.55           N
ATOM   3139 1HZ  LYS A 211      -4.302  -2.347  18.051  1.00 92.55           H
ATOM   3140 2HZ  LYS A 211      -4.505  -0.775  18.532  1.00 92.55           H
ATOM   3141 3HZ  LYS A 211      -5.460  -1.966  19.173  1.00 92.55           H
ATOM   3142  HN  LYS A 211     -11.300   1.955  17.407  1.00 92.55           H
ATOM   3143  N   SER A 212     -11.631  -0.691  15.471  1.00 90.30           N
ATOM   3144  CA  SER A 212     -12.172  -1.816  14.728  1.00 90.30           C
ATOM   3145  C   SER A 212     -12.698  -1.343  13.371  1.00 90.30           C
ATOM   3146  O   SER A 212     -12.495  -2.007  12.356  1.00 90.30           O
ATOM   3147  HA  SER A 212     -11.336  -2.503  14.595  1.00 90.30           H
ATOM   3148  CB  SER A 212     -13.284  -2.513  15.514  1.00 90.30           C
ATOM   3149 1HB  SER A 212     -14.094  -1.807  15.700  1.00 90.30           H
ATOM   3150 2HB  SER A 212     -13.700  -3.323  14.915  1.00 90.30           H
ATOM   3151  OG  SER A 212     -12.815  -3.034  16.755  1.00 90.30           O
ATOM   3152  HG  SER A 212     -12.909  -2.344  17.473  1.00 90.30           H
ATOM   3153  HN  SER A 212     -12.076  -0.512  16.349  1.00 90.30           H
ATOM   3154  N   ALA A 213     -13.364  -0.197  13.398  1.00 93.68           N
ATOM   3155  CA  ALA A 213     -13.948   0.356  12.188  1.00 93.68           C
ATOM   3156  C   ALA A 213     -12.832   0.704  11.201  1.00 93.68           C
ATOM   3157  O   ALA A 213     -12.922   0.380  10.018  1.00 93.68           O
ATOM   3158  HA  ALA A 213     -14.586  -0.409  11.747  1.00 93.68           H
ATOM   3159  CB  ALA A 213     -14.809   1.570  12.546  1.00 93.68           C
ATOM   3160 1HB  ALA A 213     -15.604   1.263  13.226  1.00 93.68           H
ATOM   3161 2HB  ALA A 213     -14.189   2.325  13.029  1.00 93.68           H
ATOM   3162 3HB  ALA A 213     -15.247   1.985  11.638  1.00 93.68           H
ATOM   3163  HN  ALA A 213     -13.506   0.348  14.224  1.00 93.68           H
ATOM   3164  N   VAL A 214     -11.806   1.359  11.723  1.00 91.64           N
ATOM   3165  CA  VAL A 214     -10.710   1.820  10.889  1.00 91.64           C
ATOM   3166  C   VAL A 214     -10.041   0.617  10.222  1.00 91.64           C
ATOM   3167  O   VAL A 214      -9.733   0.654   9.031  1.00 91.64           O
ATOM   3168  HA  VAL A 214     -11.132   2.461  10.114  1.00 91.64           H
ATOM   3169  CB  VAL A 214      -9.737   2.660  11.720  1.00 91.64           C
ATOM   3170  HB  VAL A 214      -9.487   2.093  12.617  1.00 91.64           H
ATOM   3171  CG1 VAL A 214      -8.440   2.918  10.950  1.00 91.64           C
ATOM   3172 1HG1 VAL A 214      -7.964   1.968  10.710  1.00 91.64           H
ATOM   3173 2HG1 VAL A 214      -8.666   3.455  10.028  1.00 91.64           H
ATOM   3174 3HG1 VAL A 214      -7.767   3.517  11.563  1.00 91.64           H
ATOM   3175  CG2 VAL A 214     -10.385   3.974  12.159  1.00 91.64           C
ATOM   3176 1HG2 VAL A 214     -10.678   4.547  11.280  1.00 91.64           H
ATOM   3177 2HG2 VAL A 214     -11.267   3.761  12.764  1.00 91.64           H
ATOM   3178 3HG2 VAL A 214      -9.672   4.552  12.748  1.00 91.64           H
ATOM   3179  HN  VAL A 214     -11.717   1.575  12.695  1.00 91.64           H
ATOM   3180  N   LEU A 215      -9.836  -0.422  11.018  1.00 91.36           N
ATOM   3181  CA  LEU A 215      -9.131  -1.601  10.543  1.00 91.36           C
ATOM   3182  C   LEU A 215      -9.991  -2.321   9.503  1.00 91.36           C
ATOM   3183  O   LEU A 215      -9.489  -2.748   8.465  1.00 91.36           O
ATOM   3184  HA  LEU A 215      -8.216  -1.261  10.058  1.00 91.36           H
ATOM   3185  CB  LEU A 215      -8.718  -2.488  11.719  1.00 91.36           C
ATOM   3186 1HB  LEU A 215      -9.594  -2.661  12.344  1.00 91.36           H
ATOM   3187 2HB  LEU A 215      -8.409  -3.457  11.327  1.00 91.36           H
ATOM   3188  CG  LEU A 215      -7.594  -1.946  12.605  1.00 91.36           C
ATOM   3189  HG  LEU A 215      -7.924  -1.001  13.037  1.00 91.36           H
ATOM   3190  CD1 LEU A 215      -7.306  -2.898  13.768  1.00 91.36           C
ATOM   3191 1HD1 LEU A 215      -8.204  -3.013  14.375  1.00 91.36           H
ATOM   3192 2HD1 LEU A 215      -7.005  -3.869  13.377  1.00 91.36           H
ATOM   3193 3HD1 LEU A 215      -6.503  -2.489  14.382  1.00 91.36           H
ATOM   3194  CD2 LEU A 215      -6.339  -1.652  11.781  1.00 91.36           C
ATOM   3195 1HD2 LEU A 215      -5.996  -2.569  11.302  1.00 91.36           H
ATOM   3196 2HD2 LEU A 215      -6.571  -0.909  11.018  1.00 91.36           H
ATOM   3197 3HD2 LEU A 215      -5.556  -1.269  12.435  1.00 91.36           H
ATOM   3198  HN  LEU A 215     -10.142  -0.467  11.969  1.00 91.36           H
ATOM   3199  N   THR A 216     -11.274  -2.433   9.818  1.00 90.80           N
ATOM   3200  CA  THR A 216     -12.202  -3.125   8.940  1.00 90.80           C
ATOM   3201  C   THR A 216     -12.232  -2.458   7.564  1.00 90.80           C
ATOM   3202  O   THR A 216     -12.195  -3.137   6.539  1.00 90.80           O
ATOM   3203  HA  THR A 216     -11.842  -4.143   8.794  1.00 90.80           H
ATOM   3204  CB  THR A 216     -13.568  -3.159   9.629  1.00 90.80           C
ATOM   3205  HB  THR A 216     -13.956  -2.151   9.774  1.00 90.80           H
ATOM   3206  OG1 THR A 216     -13.337  -3.907  10.820  1.00 90.80           O
ATOM   3207  HG1 THR A 216     -13.246  -3.288  11.600  1.00 90.80           H
ATOM   3208  CG2 THR A 216     -14.592  -3.994   8.857  1.00 90.80           C
ATOM   3209 1HG2 THR A 216     -14.233  -5.020   8.771  1.00 90.80           H
ATOM   3210 2HG2 THR A 216     -14.729  -3.572   7.862  1.00 90.80           H
ATOM   3211 3HG2 THR A 216     -15.543  -3.985   9.390  1.00 90.80           H
ATOM   3212  HN  THR A 216     -11.679  -2.062  10.654  1.00 90.80           H
ATOM   3213  N   LEU A 217     -12.300  -1.135   7.584  1.00 87.95           N
ATOM   3214  CA  LEU A 217     -12.346  -0.368   6.350  1.00 87.95           C
ATOM   3215  C   LEU A 217     -11.080  -0.644   5.536  1.00 87.95           C
ATOM   3216  O   LEU A 217     -11.139  -0.768   4.314  1.00 87.95           O
ATOM   3217  HA  LEU A 217     -13.206  -0.719   5.780  1.00 87.95           H
ATOM   3218  CB  LEU A 217     -12.574   1.115   6.649  1.00 87.95           C
ATOM   3219 1HB  LEU A 217     -13.430   1.203   7.318  1.00 87.95           H
ATOM   3220 2HB  LEU A 217     -11.707   1.494   7.189  1.00 87.95           H
ATOM   3221  CG  LEU A 217     -12.817   2.014   5.435  1.00 87.95           C
ATOM   3222  HG  LEU A 217     -12.037   1.814   4.700  1.00 87.95           H
ATOM   3223  CD1 LEU A 217     -14.157   1.689   4.772  1.00 87.95           C
ATOM   3224 1HD1 LEU A 217     -14.157   0.650   4.443  1.00 87.95           H
ATOM   3225 2HD1 LEU A 217     -14.964   1.843   5.488  1.00 87.95           H
ATOM   3226 3HD1 LEU A 217     -14.305   2.342   3.912  1.00 87.95           H
ATOM   3227  CD2 LEU A 217     -12.710   3.491   5.817  1.00 87.95           C
ATOM   3228 1HD2 LEU A 217     -13.454   3.725   6.579  1.00 87.95           H
ATOM   3229 2HD2 LEU A 217     -11.713   3.694   6.208  1.00 87.95           H
ATOM   3230 3HD2 LEU A 217     -12.887   4.108   4.935  1.00 87.95           H
ATOM   3231  HN  LEU A 217     -12.324  -0.589   8.422  1.00 87.95           H
ATOM   3232  N   LYS A 218      -9.966  -0.732   6.247  1.00 85.48           N
ATOM   3233  CA  LYS A 218      -8.680  -0.937   5.601  1.00 85.48           C
ATOM   3234  C   LYS A 218      -8.687  -2.286   4.880  1.00 85.48           C
ATOM   3235  O   LYS A 218      -8.237  -2.387   3.740  1.00 85.48           O
ATOM   3236  HA  LYS A 218      -8.558  -0.149   4.858  1.00 85.48           H
ATOM   3237  CB  LYS A 218      -7.542  -0.786   6.613  1.00 85.48           C
ATOM   3238 1HB  LYS A 218      -7.661   0.147   7.164  1.00 85.48           H
ATOM   3239 2HB  LYS A 218      -7.589  -1.594   7.342  1.00 85.48           H
ATOM   3240  CG  LYS A 218      -6.182  -0.801   5.913  1.00 85.48           C
ATOM   3241 1HG  LYS A 218      -6.080  -1.714   5.327  1.00 85.48           H
ATOM   3242 2HG  LYS A 218      -6.118   0.035   5.216  1.00 85.48           H
ATOM   3243  CD  LYS A 218      -5.041  -0.711   6.930  1.00 85.48           C
ATOM   3244 1HD  LYS A 218      -5.115   0.225   7.483  1.00 85.48           H
ATOM   3245 2HD  LYS A 218      -5.133  -1.518   7.656  1.00 85.48           H
ATOM   3246  CE  LYS A 218      -3.680  -0.794   6.235  1.00 85.48           C
ATOM   3247 1HE  LYS A 218      -3.647  -1.673   5.591  1.00 85.48           H
ATOM   3248 2HE  LYS A 218      -3.539   0.076   5.595  1.00 85.48           H
ATOM   3249  NZ  LYS A 218      -2.592  -0.863   7.236  1.00 85.48           N
ATOM   3250 1HZ  LYS A 218      -1.726  -1.122   6.776  1.00 85.48           H
ATOM   3251 2HZ  LYS A 218      -2.482   0.042   7.679  1.00 85.48           H
ATOM   3252 3HZ  LYS A 218      -2.822  -1.557   7.938  1.00 85.48           H
ATOM   3253  HN  LYS A 218      -9.931  -0.665   7.245  1.00 85.48           H
ATOM   3254  N   VAL A 219      -9.202  -3.290   5.575  1.00 90.06           N
ATOM   3255  CA  VAL A 219      -9.170  -4.649   5.061  1.00 90.06           C
ATOM   3256  C   VAL A 219     -10.094  -4.752   3.846  1.00 90.06           C
ATOM   3257  O   VAL A 219      -9.725  -5.336   2.829  1.00 90.06           O
ATOM   3258  HA  VAL A 219      -8.149  -4.857   4.744  1.00 90.06           H
ATOM   3259  CB  VAL A 219      -9.532  -5.637   6.172  1.00 90.06           C
ATOM   3260  HB  VAL A 219     -10.478  -5.318   6.609  1.00 90.06           H
ATOM   3261  CG1 VAL A 219      -9.725  -7.047   5.611  1.00 90.06           C
ATOM   3262 1HG1 VAL A 219     -10.529  -7.038   4.876  1.00 90.06           H
ATOM   3263 2HG1 VAL A 219      -8.801  -7.378   5.136  1.00 90.06           H
ATOM   3264 3HG1 VAL A 219      -9.981  -7.729   6.422  1.00 90.06           H
ATOM   3265  CG2 VAL A 219      -8.476  -5.627   7.280  1.00 90.06           C
ATOM   3266 1HG2 VAL A 219      -7.509  -5.909   6.863  1.00 90.06           H
ATOM   3267 2HG2 VAL A 219      -8.409  -4.627   7.709  1.00 90.06           H
ATOM   3268 3HG2 VAL A 219      -8.758  -6.337   8.057  1.00 90.06           H
ATOM   3269  HN  VAL A 219      -9.634  -3.187   6.470  1.00 90.06           H
ATOM   3270  N   ILE A 220     -11.278  -4.175   3.992  1.00 90.56           N
ATOM   3271  CA  ILE A 220     -12.295  -4.283   2.960  1.00 90.56           C
ATOM   3272  C   ILE A 220     -11.791  -3.614   1.680  1.00 90.56           C
ATOM   3273  O   ILE A 220     -11.731  -4.246   0.627  1.00 90.56           O
ATOM   3274  HA  ILE A 220     -12.445  -5.344   2.759  1.00 90.56           H
ATOM   3275  CB  ILE A 220     -13.629  -3.725   3.462  1.00 90.56           C
ATOM   3276  HB  ILE A 220     -13.443  -2.749   3.910  1.00 90.56           H
ATOM   3277  CG1 ILE A 220     -14.221  -4.618   4.555  1.00 90.56           C
ATOM   3278 1HG1 ILE A 220     -14.457  -5.598   4.140  1.00 90.56           H
ATOM   3279 2HG1 ILE A 220     -13.482  -4.774   5.341  1.00 90.56           H
ATOM   3280  CG2 ILE A 220     -14.605  -3.513   2.303  1.00 90.56           C
ATOM   3281 1HG2 ILE A 220     -14.177  -2.808   1.592  1.00 90.56           H
ATOM   3282 2HG2 ILE A 220     -14.790  -4.465   1.805  1.00 90.56           H
ATOM   3283 3HG2 ILE A 220     -15.544  -3.116   2.688  1.00 90.56           H
ATOM   3284  CD1 ILE A 220     -15.483  -3.992   5.150  1.00 90.56           C
ATOM   3285 1HD1 ILE A 220     -15.238  -3.023   5.585  1.00 90.56           H
ATOM   3286 2HD1 ILE A 220     -16.228  -3.859   4.365  1.00 90.56           H
ATOM   3287 3HD1 ILE A 220     -15.884  -4.647   5.924  1.00 90.56           H
ATOM   3288  HN  ILE A 220     -11.545  -3.643   4.795  1.00 90.56           H
ATOM   3289  N   LEU A 221     -11.441  -2.343   1.814  1.00 89.13           N
ATOM   3290  CA  LEU A 221     -11.096  -1.536   0.656  1.00 89.13           C
ATOM   3291  C   LEU A 221      -9.673  -1.876   0.207  1.00 89.13           C
ATOM   3292  O   LEU A 221      -9.323  -1.686  -0.956  1.00 89.13           O
ATOM   3293  HA  LEU A 221     -11.784  -1.805  -0.146  1.00 89.13           H
ATOM   3294  CB  LEU A 221     -11.308  -0.051   0.955  1.00 89.13           C
ATOM   3295 1HB  LEU A 221     -10.712   0.212   1.829  1.00 89.13           H
ATOM   3296 2HB  LEU A 221     -10.918   0.527   0.117  1.00 89.13           H
ATOM   3297  CG  LEU A 221     -12.753   0.383   1.210  1.00 89.13           C
ATOM   3298  HG  LEU A 221     -13.111  -0.130   2.103  1.00 89.13           H
ATOM   3299  CD1 LEU A 221     -12.834   1.885   1.488  1.00 89.13           C
ATOM   3300 1HD1 LEU A 221     -12.237   2.124   2.368  1.00 89.13           H
ATOM   3301 2HD1 LEU A 221     -12.450   2.435   0.628  1.00 89.13           H
ATOM   3302 3HD1 LEU A 221     -13.872   2.166   1.665  1.00 89.13           H
ATOM   3303  CD2 LEU A 221     -13.663  -0.036   0.053  1.00 89.13           C
ATOM   3304 1HD2 LEU A 221     -13.316   0.429  -0.869  1.00 89.13           H
ATOM   3305 2HD2 LEU A 221     -13.637  -1.120  -0.055  1.00 89.13           H
ATOM   3306 3HD2 LEU A 221     -14.684   0.284   0.260  1.00 89.13           H
ATOM   3307  HN  LEU A 221     -11.391  -1.866   2.691  1.00 89.13           H
ATOM   3308  N   GLY A 222      -8.892  -2.374   1.155  1.00 87.60           N
ATOM   3309  CA  GLY A 222      -7.467  -2.550   0.933  1.00 87.60           C
ATOM   3310  C   GLY A 222      -7.182  -3.875   0.223  1.00 87.60           C
ATOM   3311  O   GLY A 222      -6.164  -4.015  -0.453  1.00 87.60           O
ATOM   3312 1HA  GLY A 222      -7.083  -1.723   0.335  1.00 87.60           H
ATOM   3313 2HA  GLY A 222      -6.941  -2.524   1.887  1.00 87.60           H
ATOM   3314  HN  GLY A 222      -9.217  -2.654   2.058  1.00 87.60           H
ATOM   3315  N   PHE A 223      -8.099  -4.815   0.401  1.00 80.85           N
ATOM   3316  CA  PHE A 223      -7.872  -6.177  -0.049  1.00 80.85           C
ATOM   3317  C   PHE A 223      -9.081  -6.708  -0.822  1.00 80.85           C
ATOM   3318  O   PHE A 223      -9.008  -6.910  -2.033  1.00 80.85           O
ATOM   3319  HA  PHE A 223      -7.002  -6.160  -0.705  1.00 80.85           H
ATOM   3320  CB  PHE A 223      -7.666  -7.033   1.203  1.00 80.85           C
ATOM   3321 1HB  PHE A 223      -6.885  -6.583   1.814  1.00 80.85           H
ATOM   3322 2HB  PHE A 223      -8.582  -7.019   1.794  1.00 80.85           H
ATOM   3323  CG  PHE A 223      -7.289  -8.486   0.907  1.00 80.85           C
ATOM   3324  CD1 PHE A 223      -8.122  -9.494   1.280  1.00 80.85           C
ATOM   3325  HD1 PHE A 223      -9.059  -9.267   1.789  1.00 80.85           H
ATOM   3326  CD2 PHE A 223      -6.120  -8.770   0.272  1.00 80.85           C
ATOM   3327  HD2 PHE A 223      -5.452  -7.962  -0.026  1.00 80.85           H
ATOM   3328  CE1 PHE A 223      -7.772 -10.843   1.006  1.00 80.85           C
ATOM   3329  HE1 PHE A 223      -8.440 -11.651   1.305  1.00 80.85           H
ATOM   3330  CE2 PHE A 223      -5.770 -10.119  -0.002  1.00 80.85           C
ATOM   3331  HE2 PHE A 223      -4.833 -10.346  -0.510  1.00 80.85           H
ATOM   3332  CZ  PHE A 223      -6.604 -11.127   0.371  1.00 80.85           C
ATOM   3333  HZ  PHE A 223      -6.335 -12.162   0.161  1.00 80.85           H
ATOM   3334  HN  PHE A 223      -8.982  -4.657   0.843  1.00 80.85           H
ATOM   3335  N   PHE A 224     -10.165  -6.919  -0.090  1.00 83.84           N
ATOM   3336  CA  PHE A 224     -11.258  -7.735  -0.590  1.00 83.84           C
ATOM   3337  C   PHE A 224     -11.829  -7.155  -1.885  1.00 83.84           C
ATOM   3338  O   PHE A 224     -11.901  -7.846  -2.900  1.00 83.84           O
ATOM   3339  HA  PHE A 224     -10.856  -8.729  -0.786  1.00 83.84           H
ATOM   3340  CB  PHE A 224     -12.349  -7.727   0.483  1.00 83.84           C
ATOM   3341 1HB  PHE A 224     -12.445  -6.717   0.881  1.00 83.84           H
ATOM   3342 2HB  PHE A 224     -13.303  -7.978   0.018  1.00 83.84           H
ATOM   3343  CG  PHE A 224     -12.092  -8.695   1.640  1.00 83.84           C
ATOM   3344  CD1 PHE A 224     -12.263 -10.032   1.459  1.00 83.84           C
ATOM   3345  HD1 PHE A 224     -12.583 -10.414   0.490  1.00 83.84           H
ATOM   3346  CD2 PHE A 224     -11.692  -8.217   2.849  1.00 83.84           C
ATOM   3347  HD2 PHE A 224     -11.555  -7.146   2.994  1.00 83.84           H
ATOM   3348  CE1 PHE A 224     -12.024 -10.929   2.533  1.00 83.84           C
ATOM   3349  HE1 PHE A 224     -12.161 -12.001   2.388  1.00 83.84           H
ATOM   3350  CE2 PHE A 224     -11.453  -9.115   3.923  1.00 83.84           C
ATOM   3351  HE2 PHE A 224     -11.133  -8.733   4.892  1.00 83.84           H
ATOM   3352  CZ  PHE A 224     -11.624 -10.452   3.742  1.00 83.84           C
ATOM   3353  HZ  PHE A 224     -11.440 -11.141   4.566  1.00 83.84           H
ATOM   3354  HN  PHE A 224     -10.303  -6.543   0.826  1.00 83.84           H
ATOM   3355  N   LEU A 225     -12.220  -5.891  -1.808  1.00 89.47           N
ATOM   3356  CA  LEU A 225     -12.880  -5.242  -2.928  1.00 89.47           C
ATOM   3357  C   LEU A 225     -11.957  -5.278  -4.149  1.00 89.47           C
ATOM   3358  O   LEU A 225     -12.337  -5.784  -5.203  1.00 89.47           O
ATOM   3359  HA  LEU A 225     -13.777  -5.818  -3.157  1.00 89.47           H
ATOM   3360  CB  LEU A 225     -13.332  -3.833  -2.541  1.00 89.47           C
ATOM   3361 1HB  LEU A 225     -14.064  -3.916  -1.737  1.00 89.47           H
ATOM   3362 2HB  LEU A 225     -12.474  -3.296  -2.135  1.00 89.47           H
ATOM   3363  CG  LEU A 225     -13.941  -2.991  -3.664  1.00 89.47           C
ATOM   3364  HG  LEU A 225     -13.287  -3.056  -4.533  1.00 89.47           H
ATOM   3365  CD1 LEU A 225     -15.306  -3.542  -4.083  1.00 89.47           C
ATOM   3366 1HD1 LEU A 225     -15.191  -4.566  -4.437  1.00 89.47           H
ATOM   3367 2HD1 LEU A 225     -15.982  -3.527  -3.228  1.00 89.47           H
ATOM   3368 3HD1 LEU A 225     -15.716  -2.925  -4.882  1.00 89.47           H
ATOM   3369  CD2 LEU A 225     -14.017  -1.516  -3.264  1.00 89.47           C
ATOM   3370 1HD2 LEU A 225     -14.637  -1.412  -2.374  1.00 89.47           H
ATOM   3371 2HD2 LEU A 225     -13.014  -1.145  -3.054  1.00 89.47           H
ATOM   3372 3HD2 LEU A 225     -14.454  -0.941  -4.080  1.00 89.47           H
ATOM   3373  HN  LEU A 225     -12.092  -5.315  -1.001  1.00 89.47           H
ATOM   3374  N   PRO A 226     -10.734  -4.744  -4.029  1.00 90.45           N
ATOM   3375  CA  PRO A 226      -9.797  -4.744  -5.154  1.00 90.45           C
ATOM   3376  C   PRO A 226      -9.602  -6.132  -5.742  1.00 90.45           C
ATOM   3377  O   PRO A 226      -9.606  -6.301  -6.961  1.00 90.45           O
ATOM   3378  HA  PRO A 226     -10.193  -4.142  -5.972  1.00 90.45           H
ATOM   3379  CB  PRO A 226      -8.503  -4.197  -4.549  1.00 90.45           C
ATOM   3380 1HB  PRO A 226      -7.860  -4.999  -4.184  1.00 90.45           H
ATOM   3381 2HB  PRO A 226      -7.924  -3.634  -5.281  1.00 90.45           H
ATOM   3382  CG  PRO A 226      -8.993  -3.307  -3.413  1.00 90.45           C
ATOM   3383 1HG  PRO A 226      -8.212  -3.127  -2.674  1.00 90.45           H
ATOM   3384 2HG  PRO A 226      -9.306  -2.328  -3.773  1.00 90.45           H
ATOM   3385  CD  PRO A 226     -10.153  -4.102  -2.835  1.00 90.45           C
ATOM   3386 1HD  PRO A 226      -9.816  -4.841  -2.108  1.00 90.45           H
ATOM   3387 2HD  PRO A 226     -10.869  -3.459  -2.323  1.00 90.45           H
ATOM   3388  N   PHE A 227      -9.435  -7.099  -4.851  1.00 84.55           N
ATOM   3389  CA  PHE A 227      -9.094  -8.449  -5.267  1.00 84.55           C
ATOM   3390  C   PHE A 227     -10.209  -9.058  -6.120  1.00 84.55           C
ATOM   3391  O   PHE A 227      -9.943  -9.654  -7.162  1.00 84.55           O
ATOM   3392  HA  PHE A 227      -8.181  -8.384  -5.859  1.00 84.55           H
ATOM   3393  CB  PHE A 227      -8.930  -9.281  -3.994  1.00 84.55           C
ATOM   3394 1HB  PHE A 227      -8.206  -8.791  -3.343  1.00 84.55           H
ATOM   3395 2HB  PHE A 227      -9.879  -9.298  -3.458  1.00 84.55           H
ATOM   3396  CG  PHE A 227      -8.476 -10.721  -4.245  1.00 84.55           C
ATOM   3397  CD1 PHE A 227      -9.388 -11.730  -4.251  1.00 84.55           C
ATOM   3398  HD1 PHE A 227     -10.442 -11.513  -4.077  1.00 84.55           H
ATOM   3399  CD2 PHE A 227      -7.161 -10.991  -4.463  1.00 84.55           C
ATOM   3400  HD2 PHE A 227      -6.431 -10.182  -4.458  1.00 84.55           H
ATOM   3401  CE1 PHE A 227      -8.967 -13.065  -4.485  1.00 84.55           C
ATOM   3402  HE1 PHE A 227      -9.698 -13.874  -4.489  1.00 84.55           H
ATOM   3403  CE2 PHE A 227      -6.741 -12.327  -4.697  1.00 84.55           C
ATOM   3404  HE2 PHE A 227      -5.687 -12.544  -4.871  1.00 84.55           H
ATOM   3405  CZ  PHE A 227      -7.652 -13.336  -4.702  1.00 84.55           C
ATOM   3406  HZ  PHE A 227      -7.329 -14.361  -4.882  1.00 84.55           H
ATOM   3407  HN  PHE A 227      -9.529  -6.972  -3.864  1.00 84.55           H
ATOM   3408  N   VAL A 228     -11.434  -8.888  -5.645  1.00 92.32           N
ATOM   3409  CA  VAL A 228     -12.587  -9.453  -6.326  1.00 92.32           C
ATOM   3410  C   VAL A 228     -12.674  -8.872  -7.739  1.00 92.32           C
ATOM   3411  O   VAL A 228     -12.881  -9.606  -8.704  1.00 92.32           O
ATOM   3412  HA  VAL A 228     -12.431 -10.529  -6.398  1.00 92.32           H
ATOM   3413  CB  VAL A 228     -13.853  -9.211  -5.501  1.00 92.32           C
ATOM   3414  HB  VAL A 228     -13.903  -8.147  -5.268  1.00 92.32           H
ATOM   3415  CG1 VAL A 228     -15.105  -9.577  -6.300  1.00 92.32           C
ATOM   3416 1HG1 VAL A 228     -15.153  -8.966  -7.201  1.00 92.32           H
ATOM   3417 2HG1 VAL A 228     -15.064 -10.631  -6.577  1.00 92.32           H
ATOM   3418 3HG1 VAL A 228     -15.990  -9.396  -5.690  1.00 92.32           H
ATOM   3419  CG2 VAL A 228     -13.801  -9.979  -4.179  1.00 92.32           C
ATOM   3420 1HG2 VAL A 228     -13.715 -11.047  -4.383  1.00 92.32           H
ATOM   3421 2HG2 VAL A 228     -12.938  -9.649  -3.600  1.00 92.32           H
ATOM   3422 3HG2 VAL A 228     -14.712  -9.790  -3.613  1.00 92.32           H
ATOM   3423  HN  VAL A 228     -11.645  -8.375  -4.812  1.00 92.32           H
ATOM   3424  N   VAL A 229     -12.512  -7.559  -7.816  1.00 92.12           N
ATOM   3425  CA  VAL A 229     -12.647  -6.861  -9.083  1.00 92.12           C
ATOM   3426  C   VAL A 229     -11.562  -7.347 -10.046  1.00 92.12           C
ATOM   3427  O   VAL A 229     -11.843  -7.635 -11.208  1.00 92.12           O
ATOM   3428  HA  VAL A 229     -13.623  -7.116  -9.496  1.00 92.12           H
ATOM   3429  CB  VAL A 229     -12.610  -5.349  -8.854  1.00 92.12           C
ATOM   3430  HB  VAL A 229     -11.705  -5.117  -8.293  1.00 92.12           H
ATOM   3431  CG1 VAL A 229     -12.545  -4.595 -10.183  1.00 92.12           C
ATOM   3432 1HG1 VAL A 229     -11.646  -4.888 -10.724  1.00 92.12           H
ATOM   3433 2HG1 VAL A 229     -13.424  -4.836 -10.781  1.00 92.12           H
ATOM   3434 3HG1 VAL A 229     -12.520  -3.522  -9.992  1.00 92.12           H
ATOM   3435  CG2 VAL A 229     -13.809  -4.891  -8.021  1.00 92.12           C
ATOM   3436 1HG2 VAL A 229     -14.732  -5.142  -8.544  1.00 92.12           H
ATOM   3437 2HG2 VAL A 229     -13.792  -5.391  -7.053  1.00 92.12           H
ATOM   3438 3HG2 VAL A 229     -13.758  -3.812  -7.873  1.00 92.12           H
ATOM   3439  HN  VAL A 229     -12.292  -6.976  -7.033  1.00 92.12           H
ATOM   3440  N   MET A 230     -10.346  -7.423  -9.527  1.00 85.00           N
ATOM   3441  CA  MET A 230      -9.208  -7.815 -10.341  1.00 85.00           C
ATOM   3442  C   MET A 230      -9.380  -9.239 -10.874  1.00 85.00           C
ATOM   3443  O   MET A 230      -9.183  -9.489 -12.062  1.00 85.00           O
ATOM   3444  HA  MET A 230      -9.184  -7.110 -11.172  1.00 85.00           H
ATOM   3445  CB  MET A 230      -7.929  -7.734  -9.505  1.00 85.00           C
ATOM   3446 1HB  MET A 230      -8.086  -8.227  -8.545  1.00 85.00           H
ATOM   3447 2HB  MET A 230      -7.125  -8.269 -10.010  1.00 85.00           H
ATOM   3448  CG  MET A 230      -7.516  -6.279  -9.275  1.00 85.00           C
ATOM   3449 1HG  MET A 230      -7.495  -5.744 -10.224  1.00 85.00           H
ATOM   3450 2HG  MET A 230      -8.250  -5.779  -8.643  1.00 85.00           H
ATOM   3451  SD  MET A 230      -5.907  -6.216  -8.505  1.00 85.00           S
ATOM   3452  CE  MET A 230      -6.293  -6.940  -6.920  1.00 85.00           C
ATOM   3453 1HE  MET A 230      -7.048  -6.335  -6.418  1.00 85.00           H
ATOM   3454 2HE  MET A 230      -6.675  -7.950  -7.065  1.00 85.00           H
ATOM   3455 3HE  MET A 230      -5.392  -6.977  -6.308  1.00 85.00           H
ATOM   3456  HN  MET A 230     -10.132  -7.222  -8.571  1.00 85.00           H
ATOM   3457  N   ALA A 231      -9.746 -10.135  -9.969  1.00 90.60           N
ATOM   3458  CA  ALA A 231      -9.863 -11.542 -10.313  1.00 90.60           C
ATOM   3459  C   ALA A 231     -10.874 -11.702 -11.450  1.00 90.60           C
ATOM   3460  O   ALA A 231     -10.628 -12.436 -12.406  1.00 90.60           O
ATOM   3461  HA  ALA A 231      -8.886 -11.882 -10.656  1.00 90.60           H
ATOM   3462  CB  ALA A 231     -10.255 -12.341  -9.069  1.00 90.60           C
ATOM   3463 1HB  ALA A 231      -9.490 -12.218  -8.302  1.00 90.60           H
ATOM   3464 2HB  ALA A 231     -11.210 -11.979  -8.690  1.00 90.60           H
ATOM   3465 3HB  ALA A 231     -10.342 -13.397  -9.328  1.00 90.60           H
ATOM   3466  HN  ALA A 231      -9.960  -9.914  -9.017  1.00 90.60           H
ATOM   3467  N   CYS A 232     -11.991 -11.002 -11.310  1.00 90.03           N
ATOM   3468  CA  CYS A 232     -13.058 -11.091 -12.291  1.00 90.03           C
ATOM   3469  C   CYS A 232     -12.531 -10.557 -13.624  1.00 90.03           C
ATOM   3470  O   CYS A 232     -12.688 -11.201 -14.661  1.00 90.03           O
ATOM   3471  HA  CYS A 232     -13.321 -12.145 -12.373  1.00 90.03           H
ATOM   3472  CB  CYS A 232     -14.312 -10.342 -11.833  1.00 90.03           C
ATOM   3473 1HB  CYS A 232     -14.050  -9.327 -11.533  1.00 90.03           H
ATOM   3474 2HB  CYS A 232     -15.018 -10.259 -12.659  1.00 90.03           H
ATOM   3475  SG  CYS A 232     -15.091 -11.226 -10.432  1.00 90.03           S
ATOM   3476  HG  CYS A 232     -14.299 -10.720  -9.491  1.00 90.03           H
ATOM   3477  HN  CYS A 232     -12.171 -10.384 -10.544  1.00 90.03           H
ATOM   3478  N   CYS A 233     -11.916  -9.385 -13.555  1.00 88.41           N
ATOM   3479  CA  CYS A 233     -11.497  -8.687 -14.758  1.00 88.41           C
ATOM   3480  C   CYS A 233     -10.564  -9.608 -15.548  1.00 88.41           C
ATOM   3481  O   CYS A 233     -10.759  -9.817 -16.744  1.00 88.41           O
ATOM   3482  HA  CYS A 233     -12.402  -8.473 -15.327  1.00 88.41           H
ATOM   3483  CB  CYS A 233     -10.834  -7.347 -14.433  1.00 88.41           C
ATOM   3484 1HB  CYS A 233     -10.097  -7.479 -13.641  1.00 88.41           H
ATOM   3485 2HB  CYS A 233     -10.300  -6.975 -15.307  1.00 88.41           H
ATOM   3486  SG  CYS A 233     -12.101  -6.133 -13.912  1.00 88.41           S
ATOM   3487  HG  CYS A 233     -12.228  -6.590 -12.670  1.00 88.41           H
ATOM   3488  HN  CYS A 233     -11.704  -8.915 -12.698  1.00 88.41           H
ATOM   3489  N   TYR A 234      -9.572 -10.135 -14.846  1.00 76.06           N
ATOM   3490  CA  TYR A 234      -8.498 -10.864 -15.499  1.00 76.06           C
ATOM   3491  C   TYR A 234      -8.965 -12.254 -15.937  1.00 76.06           C
ATOM   3492  O   TYR A 234      -8.456 -12.805 -16.911  1.00 76.06           O
ATOM   3493  HA  TYR A 234      -8.193 -10.298 -16.379  1.00 76.06           H
ATOM   3494  CB  TYR A 234      -7.394 -11.018 -14.451  1.00 76.06           C
ATOM   3495 1HB  TYR A 234      -7.851 -11.093 -13.464  1.00 76.06           H
ATOM   3496 2HB  TYR A 234      -6.865 -11.954 -14.629  1.00 76.06           H
ATOM   3497  CG  TYR A 234      -6.382  -9.870 -14.441  1.00 76.06           C
ATOM   3498  CD1 TYR A 234      -5.160 -10.022 -15.065  1.00 76.06           C
ATOM   3499  HD1 TYR A 234      -4.917 -10.959 -15.566  1.00 76.06           H
ATOM   3500  CD2 TYR A 234      -6.690  -8.684 -13.807  1.00 76.06           C
ATOM   3501  HD2 TYR A 234      -7.655  -8.564 -13.313  1.00 76.06           H
ATOM   3502  CE1 TYR A 234      -4.208  -8.942 -15.055  1.00 76.06           C
ATOM   3503  HE1 TYR A 234      -3.240  -9.048 -15.545  1.00 76.06           H
ATOM   3504  CE2 TYR A 234      -5.738  -7.604 -13.797  1.00 76.06           C
ATOM   3505  HE2 TYR A 234      -5.968  -6.661 -13.300  1.00 76.06           H
ATOM   3506  CZ  TYR A 234      -4.544  -7.786 -14.422  1.00 76.06           C
ATOM   3507  OH  TYR A 234      -3.644  -6.766 -14.413  1.00 76.06           O
ATOM   3508  HH  TYR A 234      -4.046  -5.960 -13.980  1.00 76.06           H
ATOM   3509  HN  TYR A 234      -9.494 -10.070 -13.851  1.00 76.06           H
ATOM   3510  N   THR A 235      -9.930 -12.779 -15.196  1.00 85.22           N
ATOM   3511  CA  THR A 235     -10.567 -14.029 -15.573  1.00 85.22           C
ATOM   3512  C   THR A 235     -11.152 -13.926 -16.982  1.00 85.22           C
ATOM   3513  O   THR A 235     -10.963 -14.821 -17.804  1.00 85.22           O
ATOM   3514  HA  THR A 235      -9.805 -14.809 -15.600  1.00 85.22           H
ATOM   3515  CB  THR A 235     -11.609 -14.370 -14.506  1.00 85.22           C
ATOM   3516  HB  THR A 235     -12.396 -13.617 -14.476  1.00 85.22           H
ATOM   3517  OG1 THR A 235     -10.847 -14.512 -13.309  1.00 85.22           O
ATOM   3518  HG1 THR A 235     -10.994 -13.721 -12.715  1.00 85.22           H
ATOM   3519  CG2 THR A 235     -12.232 -15.751 -14.716  1.00 85.22           C
ATOM   3520 1HG2 THR A 235     -11.452 -16.512 -14.678  1.00 85.22           H
ATOM   3521 2HG2 THR A 235     -12.724 -15.784 -15.688  1.00 85.22           H
ATOM   3522 3HG2 THR A 235     -12.964 -15.943 -13.931  1.00 85.22           H
ATOM   3523  HN  THR A 235     -10.276 -12.366 -14.353  1.00 85.22           H
ATOM   3524  N   ILE A 236     -11.851 -12.825 -17.219  1.00 83.89           N
ATOM   3525  CA  ILE A 236     -12.478 -12.600 -18.510  1.00 83.89           C
ATOM   3526  C   ILE A 236     -11.398 -12.306 -19.553  1.00 83.89           C
ATOM   3527  O   ILE A 236     -11.490 -12.759 -20.692  1.00 83.89           O
ATOM   3528  HA  ILE A 236     -12.988 -13.521 -18.791  1.00 83.89           H
ATOM   3529  CB  ILE A 236     -13.544 -11.507 -18.405  1.00 83.89           C
ATOM   3530  HB  ILE A 236     -13.069 -10.601 -18.029  1.00 83.89           H
ATOM   3531  CG1 ILE A 236     -14.631 -11.897 -17.400  1.00 83.89           C
ATOM   3532 1HG1 ILE A 236     -15.265 -12.673 -17.828  1.00 83.89           H
ATOM   3533 2HG1 ILE A 236     -14.171 -12.318 -16.506  1.00 83.89           H
ATOM   3534  CG2 ILE A 236     -14.127 -11.176 -19.780  1.00 83.89           C
ATOM   3535 1HG2 ILE A 236     -13.332 -10.825 -20.437  1.00 83.89           H
ATOM   3536 2HG2 ILE A 236     -14.583 -12.069 -20.206  1.00 83.89           H
ATOM   3537 3HG2 ILE A 236     -14.883 -10.396 -19.676  1.00 83.89           H
ATOM   3538  CD1 ILE A 236     -15.485 -10.686 -17.019  1.00 83.89           C
ATOM   3539 1HD1 ILE A 236     -14.851  -9.921 -16.570  1.00 83.89           H
ATOM   3540 2HD1 ILE A 236     -15.963 -10.283 -17.912  1.00 83.89           H
ATOM   3541 3HD1 ILE A 236     -16.249 -10.990 -16.304  1.00 83.89           H
ATOM   3542  HN  ILE A 236     -11.992 -12.097 -16.548  1.00 83.89           H
ATOM   3543  N   ILE A 237     -10.398 -11.549 -19.125  1.00 80.80           N
ATOM   3544  CA  ILE A 237      -9.307 -11.180 -20.010  1.00 80.80           C
ATOM   3545  C   ILE A 237      -8.664 -12.448 -20.577  1.00 80.80           C
ATOM   3546  O   ILE A 237      -8.542 -12.596 -21.791  1.00 80.80           O
ATOM   3547  HA  ILE A 237      -9.734 -10.611 -20.836  1.00 80.80           H
ATOM   3548  CB  ILE A 237      -8.320 -10.260 -19.289  1.00 80.80           C
ATOM   3549  HB  ILE A 237      -8.181 -10.635 -18.275  1.00 80.80           H
ATOM   3550  CG1 ILE A 237      -8.878  -8.840 -19.173  1.00 80.80           C
ATOM   3551 1HG1 ILE A 237      -8.862  -8.359 -20.151  1.00 80.80           H
ATOM   3552 2HG1 ILE A 237      -9.919  -8.880 -18.854  1.00 80.80           H
ATOM   3553  CG2 ILE A 237      -6.950 -10.283 -19.971  1.00 80.80           C
ATOM   3554 1HG2 ILE A 237      -6.555 -11.299 -19.957  1.00 80.80           H
ATOM   3555 2HG2 ILE A 237      -7.052  -9.947 -21.002  1.00 80.80           H
ATOM   3556 3HG2 ILE A 237      -6.268  -9.621 -19.438  1.00 80.80           H
ATOM   3557  CD1 ILE A 237      -8.065  -8.011 -18.177  1.00 80.80           C
ATOM   3558 1HD1 ILE A 237      -8.103  -8.482 -17.195  1.00 80.80           H
ATOM   3559 2HD1 ILE A 237      -7.029  -7.953 -18.512  1.00 80.80           H
ATOM   3560 3HD1 ILE A 237      -8.483  -7.006 -18.114  1.00 80.80           H
ATOM   3561  HN  ILE A 237     -10.326 -11.191 -18.194  1.00 80.80           H
ATOM   3562  N   ILE A 238      -8.271 -13.330 -19.669  1.00 78.30           N
ATOM   3563  CA  ILE A 238      -7.548 -14.529 -20.056  1.00 78.30           C
ATOM   3564  C   ILE A 238      -8.399 -15.338 -21.038  1.00 78.30           C
ATOM   3565  O   ILE A 238      -7.895 -15.817 -22.053  1.00 78.30           O
ATOM   3566  HA  ILE A 238      -6.639 -14.213 -20.566  1.00 78.30           H
ATOM   3567  CB  ILE A 238      -7.120 -15.320 -18.818  1.00 78.30           C
ATOM   3568  HB  ILE A 238      -7.977 -15.395 -18.148  1.00 78.30           H
ATOM   3569  CG1 ILE A 238      -6.014 -14.588 -18.055  1.00 78.30           C
ATOM   3570 1HG1 ILE A 238      -5.074 -14.673 -18.601  1.00 78.30           H
ATOM   3571 2HG1 ILE A 238      -6.251 -13.526 -17.993  1.00 78.30           H
ATOM   3572  CG2 ILE A 238      -6.712 -16.746 -19.191  1.00 78.30           C
ATOM   3573 1HG2 ILE A 238      -7.556 -17.255 -19.657  1.00 78.30           H
ATOM   3574 2HG2 ILE A 238      -5.877 -16.714 -19.891  1.00 78.30           H
ATOM   3575 3HG2 ILE A 238      -6.413 -17.286 -18.293  1.00 78.30           H
ATOM   3576  CD1 ILE A 238      -5.846 -15.162 -16.647  1.00 78.30           C
ATOM   3577 1HD1 ILE A 238      -6.780 -15.054 -16.097  1.00 78.30           H
ATOM   3578 2HD1 ILE A 238      -5.585 -16.219 -16.715  1.00 78.30           H
ATOM   3579 3HD1 ILE A 238      -5.053 -14.624 -16.128  1.00 78.30           H
ATOM   3580  HN  ILE A 238      -8.438 -13.235 -18.688  1.00 78.30           H
ATOM   3581  N   HIS A 239      -9.674 -15.465 -20.701  1.00 76.76           N
ATOM   3582  CA  HIS A 239     -10.595 -16.223 -21.530  1.00 76.76           C
ATOM   3583  C   HIS A 239     -10.601 -15.649 -22.948  1.00 76.76           C
ATOM   3584  O   HIS A 239     -10.548 -16.395 -23.925  1.00 76.76           O
ATOM   3585  HA  HIS A 239     -10.217 -17.245 -21.563  1.00 76.76           H
ATOM   3586  CB  HIS A 239     -11.988 -16.261 -20.900  1.00 76.76           C
ATOM   3587 1HB  HIS A 239     -11.906 -16.645 -19.883  1.00 76.76           H
ATOM   3588 2HB  HIS A 239     -12.370 -15.243 -20.826  1.00 76.76           H
ATOM   3589  CG  HIS A 239     -12.984 -17.104 -21.661  1.00 76.76           C
ATOM   3590  ND1 HIS A 239     -13.884 -16.566 -22.565  1.00 76.76           N
ATOM   3591  HD1 HIS A 239     -13.969 -15.599 -22.802  1.00 76.76           H
ATOM   3592  CD2 HIS A 239     -13.211 -18.449 -21.645  1.00 76.76           C
ATOM   3593  HD2 HIS A 239     -12.674 -19.178 -21.039  1.00 76.76           H
ATOM   3594  CE1 HIS A 239     -14.616 -17.553 -23.063  1.00 76.76           C
ATOM   3595  HE1 HIS A 239     -15.412 -17.451 -23.800  1.00 76.76           H
ATOM   3596  NE2 HIS A 239     -14.197 -18.718 -22.491  1.00 76.76           N
ATOM   3597  HN  HIS A 239     -10.078 -15.062 -19.880  1.00 76.76           H
ATOM   3598  N   THR A 240     -10.666 -14.327 -23.017  1.00 78.97           N
ATOM   3599  CA  THR A 240     -10.728 -13.646 -24.299  1.00 78.97           C
ATOM   3600  C   THR A 240      -9.423 -13.844 -25.072  1.00 78.97           C
ATOM   3601  O   THR A 240      -9.437 -13.996 -26.292  1.00 78.97           O
ATOM   3602  HA  THR A 240     -11.523 -14.100 -24.891  1.00 78.97           H
ATOM   3603  CB  THR A 240     -11.063 -12.176 -24.037  1.00 78.97           C
ATOM   3604  HB  THR A 240     -10.217 -11.659 -23.585  1.00 78.97           H
ATOM   3605  OG1 THR A 240     -12.248 -12.225 -23.247  1.00 78.97           O
ATOM   3606  HG1 THR A 240     -12.018 -12.124 -22.279  1.00 78.97           H
ATOM   3607  CG2 THR A 240     -11.492 -11.439 -25.307  1.00 78.97           C
ATOM   3608 1HG2 THR A 240     -12.380 -11.916 -25.723  1.00 78.97           H
ATOM   3609 2HG2 THR A 240     -10.685 -11.474 -26.039  1.00 78.97           H
ATOM   3610 3HG2 THR A 240     -11.718 -10.400 -25.066  1.00 78.97           H
ATOM   3611  HN  THR A 240     -10.677 -13.726 -22.218  1.00 78.97           H
ATOM   3612  N   LEU A 241      -8.326 -13.836 -24.329  1.00 74.90           N
ATOM   3613  CA  LEU A 241      -7.009 -13.900 -24.939  1.00 74.90           C
ATOM   3614  C   LEU A 241      -6.798 -15.289 -25.543  1.00 74.90           C
ATOM   3615  O   LEU A 241      -6.170 -15.426 -26.592  1.00 74.90           O
ATOM   3616  HA  LEU A 241      -6.986 -13.166 -25.745  1.00 74.90           H
ATOM   3617  CB  LEU A 241      -5.931 -13.498 -23.931  1.00 74.90           C
ATOM   3618 1HB  LEU A 241      -6.122 -14.023 -22.995  1.00 74.90           H
ATOM   3619 2HB  LEU A 241      -4.967 -13.847 -24.301  1.00 74.90           H
ATOM   3620  CG  LEU A 241      -5.818 -12.002 -23.629  1.00 74.90           C
ATOM   3621  HG  LEU A 241      -6.790 -11.649 -23.283  1.00 74.90           H
ATOM   3622  CD1 LEU A 241      -4.816 -11.743 -22.502  1.00 74.90           C
ATOM   3623 1HD1 LEU A 241      -5.144 -12.258 -21.599  1.00 74.90           H
ATOM   3624 2HD1 LEU A 241      -3.835 -12.115 -22.797  1.00 74.90           H
ATOM   3625 3HD1 LEU A 241      -4.756 -10.672 -22.308  1.00 74.90           H
ATOM   3626  CD2 LEU A 241      -5.475 -11.212 -24.894  1.00 74.90           C
ATOM   3627 1HD2 LEU A 241      -4.523 -11.560 -25.293  1.00 74.90           H
ATOM   3628 2HD2 LEU A 241      -6.257 -11.361 -25.639  1.00 74.90           H
ATOM   3629 3HD2 LEU A 241      -5.402 -10.152 -24.651  1.00 74.90           H
ATOM   3630  HN  LEU A 241      -8.327 -13.786 -23.330  1.00 74.90           H
ATOM   3631  N   ILE A 242      -7.335 -16.286 -24.855  1.00 74.84           N
ATOM   3632  CA  ILE A 242      -7.249 -17.656 -25.332  1.00 74.84           C
ATOM   3633  C   ILE A 242      -7.974 -17.772 -26.674  1.00 74.84           C
ATOM   3634  O   ILE A 242      -7.526 -18.492 -27.565  1.00 74.84           O
ATOM   3635  HA  ILE A 242      -6.194 -17.882 -25.489  1.00 74.84           H
ATOM   3636  CB  ILE A 242      -7.766 -18.627 -24.268  1.00 74.84           C
ATOM   3637  HB  ILE A 242      -8.719 -18.251 -23.897  1.00 74.84           H
ATOM   3638  CG1 ILE A 242      -6.811 -18.692 -23.074  1.00 74.84           C
ATOM   3639 1HG1 ILE A 242      -5.901 -19.220 -23.360  1.00 74.84           H
ATOM   3640 2HG1 ILE A 242      -6.516 -17.683 -22.785  1.00 74.84           H
ATOM   3641  CG2 ILE A 242      -8.028 -20.010 -24.868  1.00 74.84           C
ATOM   3642 1HG2 ILE A 242      -8.774 -19.927 -25.658  1.00 74.84           H
ATOM   3643 2HG2 ILE A 242      -7.102 -20.407 -25.283  1.00 74.84           H
ATOM   3644 3HG2 ILE A 242      -8.395 -20.680 -24.091  1.00 74.84           H
ATOM   3645  CD1 ILE A 242      -7.466 -19.399 -21.886  1.00 74.84           C
ATOM   3646 1HD1 ILE A 242      -8.361 -18.855 -21.588  1.00 74.84           H
ATOM   3647 2HD1 ILE A 242      -7.737 -20.415 -22.173  1.00 74.84           H
ATOM   3648 3HD1 ILE A 242      -6.765 -19.432 -21.052  1.00 74.84           H
ATOM   3649  HN  ILE A 242      -7.821 -16.170 -23.989  1.00 74.84           H
ATOM   3650  N   GLN A 243      -9.082 -17.052 -26.776  1.00 69.88           N
ATOM   3651  CA  GLN A 243      -9.857 -17.041 -28.005  1.00 69.88           C
ATOM   3652  C   GLN A 243      -9.154 -16.196 -29.069  1.00 69.88           C
ATOM   3653  O   GLN A 243      -9.253 -16.484 -30.260  1.00 69.88           O
ATOM   3654  HA  GLN A 243      -9.901 -18.081 -28.328  1.00 69.88           H
ATOM   3655  CB  GLN A 243     -11.278 -16.534 -27.752  1.00 69.88           C
ATOM   3656 1HB  GLN A 243     -11.239 -15.563 -27.259  1.00 69.88           H
ATOM   3657 2HB  GLN A 243     -11.791 -16.389 -28.703  1.00 69.88           H
ATOM   3658  CG  GLN A 243     -12.066 -17.519 -26.886  1.00 69.88           C
ATOM   3659 1HG  GLN A 243     -12.047 -18.508 -27.345  1.00 69.88           H
ATOM   3660 2HG  GLN A 243     -11.591 -17.612 -25.909  1.00 69.88           H
ATOM   3661  CD  GLN A 243     -13.515 -17.060 -26.713  1.00 69.88           C
ATOM   3662  OE1 GLN A 243     -13.883 -15.944 -27.042  1.00 69.88           O
ATOM   3663  NE2 GLN A 243     -14.314 -17.980 -26.179  1.00 69.88           N
ATOM   3664 1HE2 GLN A 243     -13.948 -18.877 -25.931  1.00 69.88           H
ATOM   3665 2HE2 GLN A 243     -15.281 -17.774 -26.026  1.00 69.88           H
ATOM   3666  HN  GLN A 243      -9.449 -16.484 -26.039  1.00 69.88           H
ATOM   3667  N   ALA A 244      -8.460 -15.169 -28.600  1.00 69.25           N
ATOM   3668  CA  ALA A 244      -7.729 -14.288 -29.495  1.00 69.25           C
ATOM   3669  C   ALA A 244      -6.494 -15.019 -30.025  1.00 69.25           C
ATOM   3670  O   ALA A 244      -5.530 -15.230 -29.291  1.00 69.25           O
ATOM   3671  HA  ALA A 244      -8.385 -14.047 -30.331  1.00 69.25           H
ATOM   3672  CB  ALA A 244      -7.371 -12.995 -28.759  1.00 69.25           C
ATOM   3673 1HB  ALA A 244      -8.284 -12.501 -28.429  1.00 69.25           H
ATOM   3674 2HB  ALA A 244      -6.751 -13.230 -27.894  1.00 69.25           H
ATOM   3675 3HB  ALA A 244      -6.823 -12.335 -29.431  1.00 69.25           H
ATOM   3676  HN  ALA A 244      -8.393 -14.936 -27.629  1.00 69.25           H
ATOM   3677  N   LYS A 245      -6.563 -15.384 -31.297  1.00 55.43           N
ATOM   3678  CA  LYS A 245      -5.452 -16.064 -31.941  1.00 55.43           C
ATOM   3679  C   LYS A 245      -4.174 -15.247 -31.740  1.00 55.43           C
ATOM   3680  O   LYS A 245      -4.205 -14.018 -31.783  1.00 55.43           O
ATOM   3681  HA  LYS A 245      -5.327 -17.027 -31.447  1.00 55.43           H
ATOM   3682  CB  LYS A 245      -5.776 -16.347 -33.410  1.00 55.43           C
ATOM   3683 1HB  LYS A 245      -6.272 -15.482 -33.850  1.00 55.43           H
ATOM   3684 2HB  LYS A 245      -4.852 -16.503 -33.966  1.00 55.43           H
ATOM   3685  CG  LYS A 245      -6.673 -17.580 -33.545  1.00 55.43           C
ATOM   3686 1HG  LYS A 245      -6.266 -18.397 -32.950  1.00 55.43           H
ATOM   3687 2HG  LYS A 245      -7.663 -17.358 -33.147  1.00 55.43           H
ATOM   3688  CD  LYS A 245      -6.790 -18.015 -35.007  1.00 55.43           C
ATOM   3689 1HD  LYS A 245      -7.305 -17.243 -35.580  1.00 55.43           H
ATOM   3690 2HD  LYS A 245      -5.795 -18.121 -35.439  1.00 55.43           H
ATOM   3691  CE  LYS A 245      -7.548 -19.338 -35.127  1.00 55.43           C
ATOM   3692 1HE  LYS A 245      -7.082 -20.090 -34.489  1.00 55.43           H
ATOM   3693 2HE  LYS A 245      -8.571 -19.211 -34.774  1.00 55.43           H
ATOM   3694  NZ  LYS A 245      -7.555 -19.807 -36.530  1.00 55.43           N
ATOM   3695 1HZ  LYS A 245      -8.046 -20.692 -36.589  1.00 55.43           H
ATOM   3696 2HZ  LYS A 245      -8.024 -19.121 -37.113  1.00 55.43           H
ATOM   3697 3HZ  LYS A 245      -6.601 -19.927 -36.852  1.00 55.43           H
ATOM   3698  HN  LYS A 245      -7.357 -15.223 -31.883  1.00 55.43           H
ATOM   3699  N   LYS A 246      -3.080 -15.963 -31.526  1.00 49.91           N
ATOM   3700  CA  LYS A 246      -1.771 -15.334 -31.481  1.00 49.91           C
ATOM   3701  C   LYS A 246      -1.876 -13.908 -32.025  1.00 49.91           C
ATOM   3702  O   LYS A 246      -1.201 -13.557 -32.992  1.00 49.91           O
ATOM   3703  HA  LYS A 246      -1.468 -15.283 -30.435  1.00 49.91           H
ATOM   3704  CB  LYS A 246      -0.737 -16.195 -32.210  1.00 49.91           C
ATOM   3705 1HB  LYS A 246      -1.063 -16.372 -33.235  1.00 49.91           H
ATOM   3706 2HB  LYS A 246       0.212 -15.662 -32.265  1.00 49.91           H
ATOM   3707  CG  LYS A 246      -0.536 -17.533 -31.495  1.00 49.91           C
ATOM   3708 1HG  LYS A 246      -0.162 -17.358 -30.486  1.00 49.91           H
ATOM   3709 2HG  LYS A 246      -1.494 -18.044 -31.395  1.00 49.91           H
ATOM   3710  CD  LYS A 246       0.445 -18.422 -32.261  1.00 49.91           C
ATOM   3711 1HD  LYS A 246       0.057 -18.622 -33.260  1.00 49.91           H
ATOM   3712 2HD  LYS A 246       1.393 -17.900 -32.386  1.00 49.91           H
ATOM   3713  CE  LYS A 246       0.677 -19.744 -31.525  1.00 49.91           C
ATOM   3714 1HE  LYS A 246       1.147 -19.552 -30.561  1.00 49.91           H
ATOM   3715 2HE  LYS A 246      -0.279 -20.227 -31.323  1.00 49.91           H
ATOM   3716  NZ  LYS A 246       1.534 -20.642 -32.331  1.00 49.91           N
ATOM   3717 1HZ  LYS A 246       1.698 -21.501 -31.819  1.00 49.91           H
ATOM   3718 2HZ  LYS A 246       1.070 -20.855 -33.207  1.00 49.91           H
ATOM   3719 3HZ  LYS A 246       2.419 -20.186 -32.520  1.00 49.91           H
ATOM   3720  HN  LYS A 246      -3.078 -16.953 -31.385  1.00 49.91           H
ATOM   3721  N   SER A 247      -2.728 -13.124 -31.380  1.00 54.62           N
ATOM   3722  CA  SER A 247      -2.787 -11.698 -31.654  1.00 54.62           C
ATOM   3723  C   SER A 247      -1.609 -10.988 -30.984  1.00 54.62           C
ATOM   3724  O   SER A 247      -1.344 -11.196 -29.801  1.00 54.62           O
ATOM   3725  HA  SER A 247      -2.721 -11.610 -32.738  1.00 54.62           H
ATOM   3726  CB  SER A 247      -4.110 -11.100 -31.173  1.00 54.62           C
ATOM   3727 1HB  SER A 247      -4.940 -11.651 -31.617  1.00 54.62           H
ATOM   3728 2HB  SER A 247      -4.191 -11.219 -30.092  1.00 54.62           H
ATOM   3729  OG  SER A 247      -4.225  -9.720 -31.508  1.00 54.62           O
ATOM   3730  HG  SER A 247      -4.306  -9.613 -32.499  1.00 54.62           H
ATOM   3731  HN  SER A 247      -3.368 -13.448 -30.683  1.00 54.62           H
ATOM   3732  N   SER A 248      -0.933 -10.163 -31.771  1.00 50.78           N
ATOM   3733  CA  SER A 248       0.336  -9.597 -31.346  1.00 50.78           C
ATOM   3734  C   SER A 248       0.120  -8.660 -30.156  1.00 50.78           C
ATOM   3735  O   SER A 248       1.059  -8.358 -29.421  1.00 50.78           O
ATOM   3736  HA  SER A 248       0.950 -10.450 -31.056  1.00 50.78           H
ATOM   3737  CB  SER A 248       1.017  -8.848 -32.494  1.00 50.78           C
ATOM   3738 1HB  SER A 248       1.994  -8.494 -32.167  1.00 50.78           H
ATOM   3739 2HB  SER A 248       1.188  -9.534 -33.324  1.00 50.78           H
ATOM   3740  OG  SER A 248       0.239  -7.743 -32.946  1.00 50.78           O
ATOM   3741  HG  SER A 248       0.719  -7.264 -33.681  1.00 50.78           H
ATOM   3742  HN  SER A 248      -1.238  -9.881 -32.680  1.00 50.78           H
ATOM   3743  N   LYS A 249      -1.123  -8.227 -30.003  1.00 50.19           N
ATOM   3744  CA  LYS A 249      -1.446  -7.215 -29.012  1.00 50.19           C
ATOM   3745  C   LYS A 249      -1.127  -7.754 -27.616  1.00 50.19           C
ATOM   3746  O   LYS A 249      -1.210  -7.023 -26.630  1.00 50.19           O
ATOM   3747  HA  LYS A 249      -0.805  -6.354 -29.203  1.00 50.19           H
ATOM   3748  CB  LYS A 249      -2.893  -6.748 -29.175  1.00 50.19           C
ATOM   3749 1HB  LYS A 249      -3.558  -7.611 -29.202  1.00 50.19           H
ATOM   3750 2HB  LYS A 249      -3.186  -6.149 -28.313  1.00 50.19           H
ATOM   3751  CG  LYS A 249      -3.064  -5.927 -30.455  1.00 50.19           C
ATOM   3752 1HG  LYS A 249      -2.359  -5.095 -30.454  1.00 50.19           H
ATOM   3753 2HG  LYS A 249      -2.827  -6.544 -31.322  1.00 50.19           H
ATOM   3754  CD  LYS A 249      -4.492  -5.391 -30.577  1.00 50.19           C
ATOM   3755 1HD  LYS A 249      -5.195  -6.224 -30.603  1.00 50.19           H
ATOM   3756 2HD  LYS A 249      -4.737  -4.794 -29.699  1.00 50.19           H
ATOM   3757  CE  LYS A 249      -4.653  -4.542 -31.839  1.00 50.19           C
ATOM   3758 1HE  LYS A 249      -4.024  -3.654 -31.770  1.00 50.19           H
ATOM   3759 2HE  LYS A 249      -4.315  -5.105 -32.709  1.00 50.19           H
ATOM   3760  NZ  LYS A 249      -6.066  -4.142 -32.018  1.00 50.19           N
ATOM   3761 1HZ  LYS A 249      -6.151  -3.558 -32.843  1.00 50.19           H
ATOM   3762 2HZ  LYS A 249      -6.640  -4.971 -32.132  1.00 50.19           H
ATOM   3763 3HZ  LYS A 249      -6.377  -3.625 -31.204  1.00 50.19           H
ATOM   3764  HN  LYS A 249      -1.899  -8.555 -30.541  1.00 50.19           H
ATOM   3765  N   HIS A 250      -0.770  -9.029 -27.577  1.00 55.93           N
ATOM   3766  CA  HIS A 250      -0.606  -9.722 -26.310  1.00 55.93           C
ATOM   3767  C   HIS A 250       0.542  -9.088 -25.522  1.00 55.93           C
ATOM   3768  O   HIS A 250       0.566  -9.148 -24.294  1.00 55.93           O
ATOM   3769  HA  HIS A 250      -1.535  -9.584 -25.756  1.00 55.93           H
ATOM   3770  CB  HIS A 250      -0.414 -11.224 -26.532  1.00 55.93           C
ATOM   3771 1HB  HIS A 250       0.345 -11.372 -27.301  1.00 55.93           H
ATOM   3772 2HB  HIS A 250      -0.030 -11.670 -25.615  1.00 55.93           H
ATOM   3773  CG  HIS A 250      -1.673 -11.950 -26.941  1.00 55.93           C
ATOM   3774  ND1 HIS A 250      -2.429 -11.579 -28.039  1.00 55.93           N
ATOM   3775  HD1 HIS A 250      -2.231 -10.817 -28.656  1.00 55.93           H
ATOM   3776  CD2 HIS A 250      -2.299 -13.029 -26.389  1.00 55.93           C
ATOM   3777  HD2 HIS A 250      -1.968 -13.574 -25.506  1.00 55.93           H
ATOM   3778  CE1 HIS A 250      -3.462 -12.403 -28.133  1.00 55.93           C
ATOM   3779  HE1 HIS A 250      -4.241 -12.370 -28.895  1.00 55.93           H
ATOM   3780  NE2 HIS A 250      -3.380 -13.301 -27.110  1.00 55.93           N
ATOM   3781  HN  HIS A 250      -0.593  -9.586 -28.388  1.00 55.93           H
ATOM   3782  N   LYS A 251       1.467  -8.493 -26.262  1.00 56.71           N
ATOM   3783  CA  LYS A 251       2.705  -8.015 -25.671  1.00 56.71           C
ATOM   3784  C   LYS A 251       2.383  -6.986 -24.586  1.00 56.71           C
ATOM   3785  O   LYS A 251       2.958  -7.024 -23.499  1.00 56.71           O
ATOM   3786  HA  LYS A 251       3.194  -8.870 -25.202  1.00 56.71           H
ATOM   3787  CB  LYS A 251       3.650  -7.492 -26.754  1.00 56.71           C
ATOM   3788 1HB  LYS A 251       3.102  -6.843 -27.438  1.00 56.71           H
ATOM   3789 2HB  LYS A 251       4.432  -6.885 -26.298  1.00 56.71           H
ATOM   3790  CG  LYS A 251       4.282  -8.646 -27.535  1.00 56.71           C
ATOM   3791 1HG  LYS A 251       4.624  -9.414 -26.842  1.00 56.71           H
ATOM   3792 2HG  LYS A 251       3.533  -9.108 -28.178  1.00 56.71           H
ATOM   3793  CD  LYS A 251       5.457  -8.156 -28.383  1.00 56.71           C
ATOM   3794 1HD  LYS A 251       5.086  -7.549 -29.209  1.00 56.71           H
ATOM   3795 2HD  LYS A 251       6.102  -7.515 -27.782  1.00 56.71           H
ATOM   3796  CE  LYS A 251       6.267  -9.333 -28.930  1.00 56.71           C
ATOM   3797 1HE  LYS A 251       6.270 -10.148 -28.206  1.00 56.71           H
ATOM   3798 2HE  LYS A 251       5.798  -9.714 -29.837  1.00 56.71           H
ATOM   3799  NZ  LYS A 251       7.657  -8.915 -29.222  1.00 56.71           N
ATOM   3800 1HZ  LYS A 251       8.149  -9.675 -29.678  1.00 56.71           H
ATOM   3801 2HZ  LYS A 251       7.645  -8.105 -29.832  1.00 56.71           H
ATOM   3802 3HZ  LYS A 251       8.127  -8.679 -28.355  1.00 56.71           H
ATOM   3803  HN  LYS A 251       1.381  -8.336 -27.246  1.00 56.71           H
ATOM   3804  N   ALA A 252       1.466  -6.090 -24.918  1.00 64.26           N
ATOM   3805  CA  ALA A 252       1.160  -4.971 -24.043  1.00 64.26           C
ATOM   3806  C   ALA A 252       0.524  -5.497 -22.754  1.00 64.26           C
ATOM   3807  O   ALA A 252       0.505  -4.803 -21.739  1.00 64.26           O
ATOM   3808  HA  ALA A 252       2.099  -4.475 -23.799  1.00 64.26           H
ATOM   3809  CB  ALA A 252       0.254  -3.981 -24.778  1.00 64.26           C
ATOM   3810 1HB  ALA A 252       0.764  -3.615 -25.669  1.00 64.26           H
ATOM   3811 2HB  ALA A 252      -0.671  -4.479 -25.067  1.00 64.26           H
ATOM   3812 3HB  ALA A 252       0.025  -3.142 -24.121  1.00 64.26           H
ATOM   3813  HN  ALA A 252       0.937  -6.120 -25.767  1.00 64.26           H
ATOM   3814  N   LEU A 253       0.020  -6.719 -22.837  1.00 69.08           N
ATOM   3815  CA  LEU A 253      -0.725  -7.298 -21.731  1.00 69.08           C
ATOM   3816  C   LEU A 253       0.255  -7.905 -20.725  1.00 69.08           C
ATOM   3817  O   LEU A 253      -0.018  -7.930 -19.525  1.00 69.08           O
ATOM   3818  HA  LEU A 253      -1.265  -6.488 -21.242  1.00 69.08           H
ATOM   3819  CB  LEU A 253      -1.768  -8.290 -22.249  1.00 69.08           C
ATOM   3820 1HB  LEU A 253      -2.109  -7.952 -23.227  1.00 69.08           H
ATOM   3821 2HB  LEU A 253      -1.281  -9.254 -22.397  1.00 69.08           H
ATOM   3822  CG  LEU A 253      -2.994  -8.501 -21.358  1.00 69.08           C
ATOM   3823  HG  LEU A 253      -2.757  -8.134 -20.359  1.00 69.08           H
ATOM   3824  CD1 LEU A 253      -4.187  -7.689 -21.866  1.00 69.08           C
ATOM   3825 1HD1 LEU A 253      -3.932  -6.630 -21.865  1.00 69.08           H
ATOM   3826 2HD1 LEU A 253      -4.434  -8.003 -22.880  1.00 69.08           H
ATOM   3827 3HD1 LEU A 253      -5.045  -7.857 -21.214  1.00 69.08           H
ATOM   3828  CD2 LEU A 253      -3.327  -9.988 -21.226  1.00 69.08           C
ATOM   3829 1HD2 LEU A 253      -3.536 -10.403 -22.212  1.00 69.08           H
ATOM   3830 2HD2 LEU A 253      -2.479 -10.513 -20.784  1.00 69.08           H
ATOM   3831 3HD2 LEU A 253      -4.202 -10.110 -20.587  1.00 69.08           H
ATOM   3832  HN  LEU A 253       0.112  -7.310 -23.639  1.00 69.08           H
ATOM   3833  N   LYS A 254       1.375  -8.379 -21.249  1.00 71.85           N
ATOM   3834  CA  LYS A 254       2.353  -9.069 -20.426  1.00 71.85           C
ATOM   3835  C   LYS A 254       2.711  -8.193 -19.224  1.00 71.85           C
ATOM   3836  O   LYS A 254       2.746  -8.671 -18.091  1.00 71.85           O
ATOM   3837  HA  LYS A 254       1.886  -9.983 -20.060  1.00 71.85           H
ATOM   3838  CB  LYS A 254       3.563  -9.484 -21.266  1.00 71.85           C
ATOM   3839 1HB  LYS A 254       3.909  -8.636 -21.857  1.00 71.85           H
ATOM   3840 2HB  LYS A 254       4.385  -9.770 -20.610  1.00 71.85           H
ATOM   3841  CG  LYS A 254       3.213 -10.649 -22.193  1.00 71.85           C
ATOM   3842 1HG  LYS A 254       2.745 -11.448 -21.618  1.00 71.85           H
ATOM   3843 2HG  LYS A 254       2.485 -10.322 -22.936  1.00 71.85           H
ATOM   3844  CD  LYS A 254       4.462 -11.185 -22.897  1.00 71.85           C
ATOM   3845 1HD  LYS A 254       4.891 -10.406 -23.527  1.00 71.85           H
ATOM   3846 2HD  LYS A 254       5.217 -11.447 -22.155  1.00 71.85           H
ATOM   3847  CE  LYS A 254       4.128 -12.411 -23.749  1.00 71.85           C
ATOM   3848 1HE  LYS A 254       3.630 -13.162 -23.136  1.00 71.85           H
ATOM   3849 2HE  LYS A 254       3.432 -12.133 -24.540  1.00 71.85           H
ATOM   3850  NZ  LYS A 254       5.359 -12.982 -24.340  1.00 71.85           N
ATOM   3851 1HZ  LYS A 254       5.118 -13.779 -24.919  1.00 71.85           H
ATOM   3852 2HZ  LYS A 254       5.818 -12.279 -24.908  1.00 71.85           H
ATOM   3853 3HZ  LYS A 254       5.984 -13.279 -23.599  1.00 71.85           H
ATOM   3854  HN  LYS A 254       1.618  -8.297 -22.216  1.00 71.85           H
ATOM   3855  N   VAL A 255       2.967  -6.925 -19.511  1.00 76.71           N
ATOM   3856  CA  VAL A 255       3.418  -6.001 -18.485  1.00 76.71           C
ATOM   3857  C   VAL A 255       2.395  -5.969 -17.348  1.00 76.71           C
ATOM   3858  O   VAL A 255       2.749  -6.149 -16.184  1.00 76.71           O
ATOM   3859  HA  VAL A 255       4.364  -6.379 -18.095  1.00 76.71           H
ATOM   3860  CB  VAL A 255       3.675  -4.623 -19.097  1.00 76.71           C
ATOM   3861  HB  VAL A 255       2.734  -4.258 -19.508  1.00 76.71           H
ATOM   3862  CG1 VAL A 255       4.139  -3.627 -18.031  1.00 76.71           C
ATOM   3863 1HG1 VAL A 255       3.371  -3.532 -17.264  1.00 76.71           H
ATOM   3864 2HG1 VAL A 255       5.063  -3.986 -17.578  1.00 76.71           H
ATOM   3865 3HG1 VAL A 255       4.314  -2.656 -18.494  1.00 76.71           H
ATOM   3866  CG2 VAL A 255       4.685  -4.711 -20.242  1.00 76.71           C
ATOM   3867 1HG2 VAL A 255       5.628  -5.107 -19.865  1.00 76.71           H
ATOM   3868 2HG2 VAL A 255       4.299  -5.372 -21.018  1.00 76.71           H
ATOM   3869 3HG2 VAL A 255       4.849  -3.717 -20.659  1.00 76.71           H
ATOM   3870  HN  VAL A 255       2.871  -6.528 -20.424  1.00 76.71           H
ATOM   3871  N   THR A 256       1.146  -5.740 -17.725  1.00 74.80           N
ATOM   3872  CA  THR A 256       0.103  -5.482 -16.746  1.00 74.80           C
ATOM   3873  C   THR A 256      -0.168  -6.737 -15.914  1.00 74.80           C
ATOM   3874  O   THR A 256      -0.460  -6.645 -14.723  1.00 74.80           O
ATOM   3875  HA  THR A 256       0.459  -4.714 -16.060  1.00 74.80           H
ATOM   3876  CB  THR A 256      -1.130  -4.970 -17.493  1.00 74.80           C
ATOM   3877  HB  THR A 256      -1.997  -4.935 -16.833  1.00 74.80           H
ATOM   3878  OG1 THR A 256      -1.244  -5.841 -18.614  1.00 74.80           O
ATOM   3879  HG1 THR A 256      -1.520  -6.754 -18.311  1.00 74.80           H
ATOM   3880  CG2 THR A 256      -0.907  -3.590 -18.114  1.00 74.80           C
ATOM   3881 1HG2 THR A 256      -0.082  -3.641 -18.825  1.00 74.80           H
ATOM   3882 2HG2 THR A 256      -0.667  -2.872 -17.330  1.00 74.80           H
ATOM   3883 3HG2 THR A 256      -1.813  -3.273 -18.632  1.00 74.80           H
ATOM   3884  HN  THR A 256       0.843  -5.728 -18.678  1.00 74.80           H
ATOM   3885  N   ILE A 257      -0.061  -7.881 -16.574  1.00 77.65           N
ATOM   3886  CA  ILE A 257      -0.245  -9.154 -15.899  1.00 77.65           C
ATOM   3887  C   ILE A 257       0.806  -9.299 -14.797  1.00 77.65           C
ATOM   3888  O   ILE A 257       0.473  -9.599 -13.651  1.00 77.65           O
ATOM   3889  HA  ILE A 257      -1.231  -9.139 -15.435  1.00 77.65           H
ATOM   3890  CB  ILE A 257      -0.238 -10.303 -16.910  1.00 77.65           C
ATOM   3891  HB  ILE A 257       0.632 -10.184 -17.555  1.00 77.65           H
ATOM   3892  CG1 ILE A 257      -1.476 -10.251 -17.807  1.00 77.65           C
ATOM   3893 1HG1 ILE A 257      -2.372 -10.403 -17.205  1.00 77.65           H
ATOM   3894 2HG1 ILE A 257      -1.561  -9.263 -18.260  1.00 77.65           H
ATOM   3895  CG2 ILE A 257      -0.097 -11.653 -16.205  1.00 77.65           C
ATOM   3896 1HG2 ILE A 257       0.838 -11.675 -15.645  1.00 77.65           H
ATOM   3897 2HG2 ILE A 257      -0.933 -11.795 -15.521  1.00 77.65           H
ATOM   3898 3HG2 ILE A 257      -0.095 -12.452 -16.947  1.00 77.65           H
ATOM   3899  CD1 ILE A 257      -1.405 -11.316 -18.903  1.00 77.65           C
ATOM   3900 1HD1 ILE A 257      -0.520 -11.146 -19.517  1.00 77.65           H
ATOM   3901 2HD1 ILE A 257      -1.345 -12.304 -18.446  1.00 77.65           H
ATOM   3902 3HD1 ILE A 257      -2.297 -11.257 -19.526  1.00 77.65           H
ATOM   3903  HN  ILE A 257       0.147  -7.946 -17.550  1.00 77.65           H
ATOM   3904  N   THR A 258       2.055  -9.079 -15.181  1.00 82.44           N
ATOM   3905  CA  THR A 258       3.166  -9.279 -14.267  1.00 82.44           C
ATOM   3906  C   THR A 258       3.022  -8.369 -13.045  1.00 82.44           C
ATOM   3907  O   THR A 258       3.181  -8.816 -11.911  1.00 82.44           O
ATOM   3908  HA  THR A 258       3.133 -10.307 -13.905  1.00 82.44           H
ATOM   3909  CB  THR A 258       4.464  -9.053 -15.043  1.00 82.44           C
ATOM   3910  HB  THR A 258       4.566  -8.007 -15.336  1.00 82.44           H
ATOM   3911  OG1 THR A 258       4.395  -9.988 -16.116  1.00 82.44           O
ATOM   3912  HG1 THR A 258       3.921  -9.579 -16.896  1.00 82.44           H
ATOM   3913  CG2 THR A 258       5.702  -9.483 -14.253  1.00 82.44           C
ATOM   3914 1HG2 THR A 258       5.632 -10.545 -14.019  1.00 82.44           H
ATOM   3915 2HG2 THR A 258       5.760  -8.910 -13.328  1.00 82.44           H
ATOM   3916 3HG2 THR A 258       6.596  -9.301 -14.850  1.00 82.44           H
ATOM   3917  HN  THR A 258       2.312  -8.771 -16.097  1.00 82.44           H
ATOM   3918  N   VAL A 259       2.722  -7.108 -13.319  1.00 81.51           N
ATOM   3919  CA  VAL A 259       2.604  -6.119 -12.261  1.00 81.51           C
ATOM   3920  C   VAL A 259       1.541  -6.575 -11.259  1.00 81.51           C
ATOM   3921  O   VAL A 259       1.745  -6.488 -10.050  1.00 81.51           O
ATOM   3922  HA  VAL A 259       3.567  -6.067 -11.751  1.00 81.51           H
ATOM   3923  CB  VAL A 259       2.311  -4.743 -12.860  1.00 81.51           C
ATOM   3924  HB  VAL A 259       1.473  -4.849 -13.550  1.00 81.51           H
ATOM   3925  CG1 VAL A 259       1.901  -3.747 -11.773  1.00 81.51           C
ATOM   3926 1HG1 VAL A 259       1.004  -4.108 -11.270  1.00 81.51           H
ATOM   3927 2HG1 VAL A 259       2.709  -3.648 -11.048  1.00 81.51           H
ATOM   3928 3HG1 VAL A 259       1.697  -2.777 -12.227  1.00 81.51           H
ATOM   3929  CG2 VAL A 259       3.510  -4.223 -13.655  1.00 81.51           C
ATOM   3930 1HG2 VAL A 259       4.374  -4.140 -12.996  1.00 81.51           H
ATOM   3931 2HG2 VAL A 259       3.737  -4.916 -14.465  1.00 81.51           H
ATOM   3932 3HG2 VAL A 259       3.274  -3.244 -14.070  1.00 81.51           H
ATOM   3933  HN  VAL A 259       2.561  -6.759 -14.243  1.00 81.51           H
ATOM   3934  N   LEU A 260       0.429  -7.050 -11.801  1.00 77.67           N
ATOM   3935  CA  LEU A 260      -0.697  -7.445 -10.972  1.00 77.67           C
ATOM   3936  C   LEU A 260      -0.290  -8.632 -10.097  1.00 77.67           C
ATOM   3937  O   LEU A 260      -0.536  -8.632  -8.892  1.00 77.67           O
ATOM   3938  HA  LEU A 260      -0.936  -6.602 -10.323  1.00 77.67           H
ATOM   3939  CB  LEU A 260      -1.931  -7.713 -11.837  1.00 77.67           C
ATOM   3940 1HB  LEU A 260      -2.010  -6.918 -12.579  1.00 77.67           H
ATOM   3941 2HB  LEU A 260      -1.772  -8.643 -12.383  1.00 77.67           H
ATOM   3942  CG  LEU A 260      -3.263  -7.813 -11.093  1.00 77.67           C
ATOM   3943  HG  LEU A 260      -3.058  -8.106 -10.063  1.00 77.67           H
ATOM   3944  CD1 LEU A 260      -3.967  -6.455 -11.045  1.00 77.67           C
ATOM   3945 1HD1 LEU A 260      -3.332  -5.734 -10.530  1.00 77.67           H
ATOM   3946 2HD1 LEU A 260      -4.159  -6.109 -12.060  1.00 77.67           H
ATOM   3947 3HD1 LEU A 260      -4.912  -6.554 -10.510  1.00 77.67           H
ATOM   3948  CD2 LEU A 260      -4.153  -8.898 -11.702  1.00 77.67           C
ATOM   3949 1HD2 LEU A 260      -4.353  -8.659 -12.747  1.00 77.67           H
ATOM   3950 2HD2 LEU A 260      -3.645  -9.861 -11.641  1.00 77.67           H
ATOM   3951 3HD2 LEU A 260      -5.093  -8.948 -11.154  1.00 77.67           H
ATOM   3952  HN  LEU A 260       0.292  -7.167 -12.784  1.00 77.67           H
ATOM   3953  N   THR A 261       0.326  -9.615 -10.737  1.00 84.94           N
ATOM   3954  CA  THR A 261       0.685 -10.844 -10.052  1.00 84.94           C
ATOM   3955  C   THR A 261       1.628 -10.548  -8.884  1.00 84.94           C
ATOM   3956  O   THR A 261       1.447 -11.072  -7.786  1.00 84.94           O
ATOM   3957  HA  THR A 261      -0.220 -11.280  -9.629  1.00 84.94           H
ATOM   3958  CB  THR A 261       1.280 -11.804 -11.084  1.00 84.94           C
ATOM   3959  HB  THR A 261       2.218 -11.417 -11.481  1.00 84.94           H
ATOM   3960  OG1 THR A 261       0.235 -11.980 -12.037  1.00 84.94           O
ATOM   3961  HG1 THR A 261       0.299 -11.280 -12.748  1.00 84.94           H
ATOM   3962  CG2 THR A 261       1.507 -13.207 -10.517  1.00 84.94           C
ATOM   3963 1HG2 THR A 261       0.556 -13.622 -10.181  1.00 84.94           H
ATOM   3964 2HG2 THR A 261       2.196 -13.151  -9.674  1.00 84.94           H
ATOM   3965 3HG2 THR A 261       1.930 -13.848 -11.290  1.00 84.94           H
ATOM   3966  HN  THR A 261       0.578  -9.581 -11.704  1.00 84.94           H
ATOM   3967  N   VAL A 262       2.615  -9.708  -9.160  1.00 88.09           N
ATOM   3968  CA  VAL A 262       3.619  -9.379  -8.163  1.00 88.09           C
ATOM   3969  C   VAL A 262       2.949  -8.660  -6.990  1.00 88.09           C
ATOM   3970  O   VAL A 262       3.270  -8.923  -5.832  1.00 88.09           O
ATOM   3971  HA  VAL A 262       4.045 -10.315  -7.803  1.00 88.09           H
ATOM   3972  CB  VAL A 262       4.743  -8.561  -8.802  1.00 88.09           C
ATOM   3973  HB  VAL A 262       4.291  -7.707  -9.306  1.00 88.09           H
ATOM   3974  CG1 VAL A 262       5.703  -8.024  -7.739  1.00 88.09           C
ATOM   3975 1HG1 VAL A 262       5.157  -7.385  -7.045  1.00 88.09           H
ATOM   3976 2HG1 VAL A 262       6.145  -8.858  -7.193  1.00 88.09           H
ATOM   3977 3HG1 VAL A 262       6.492  -7.447  -8.220  1.00 88.09           H
ATOM   3978  CG2 VAL A 262       5.492  -9.384  -9.852  1.00 88.09           C
ATOM   3979 1HG2 VAL A 262       5.926 -10.266  -9.380  1.00 88.09           H
ATOM   3980 2HG2 VAL A 262       4.798  -9.695 -10.633  1.00 88.09           H
ATOM   3981 3HG2 VAL A 262       6.285  -8.779 -10.290  1.00 88.09           H
ATOM   3982  HN  VAL A 262       2.734  -9.257 -10.045  1.00 88.09           H
ATOM   3983  N   PHE A 263       2.032  -7.767  -7.330  1.00 83.60           N
ATOM   3984  CA  PHE A 263       1.307  -7.017  -6.319  1.00 83.60           C
ATOM   3985  C   PHE A 263       0.553  -7.955  -5.375  1.00 83.60           C
ATOM   3986  O   PHE A 263       0.722  -7.885  -4.159  1.00 83.60           O
ATOM   3987  HA  PHE A 263       2.042  -6.446  -5.751  1.00 83.60           H
ATOM   3988  CB  PHE A 263       0.297  -6.134  -7.055  1.00 83.60           C
ATOM   3989 1HB  PHE A 263       0.835  -5.481  -7.743  1.00 83.60           H
ATOM   3990 2HB  PHE A 263      -0.352  -6.768  -7.659  1.00 83.60           H
ATOM   3991  CG  PHE A 263      -0.569  -5.275  -6.131  1.00 83.60           C
ATOM   3992  CD1 PHE A 263      -1.843  -5.656  -5.845  1.00 83.60           C
ATOM   3993  HD1 PHE A 263      -2.246  -6.573  -6.274  1.00 83.60           H
ATOM   3994  CD2 PHE A 263      -0.065  -4.131  -5.597  1.00 83.60           C
ATOM   3995  HD2 PHE A 263       0.956  -3.825  -5.826  1.00 83.60           H
ATOM   3996  CE1 PHE A 263      -2.646  -4.859  -4.988  1.00 83.60           C
ATOM   3997  HE1 PHE A 263      -3.667  -5.164  -4.759  1.00 83.60           H
ATOM   3998  CE2 PHE A 263      -0.869  -3.334  -4.739  1.00 83.60           C
ATOM   3999  HE2 PHE A 263      -0.465  -2.416  -4.310  1.00 83.60           H
ATOM   4000  CZ  PHE A 263      -2.142  -3.715  -4.453  1.00 83.60           C
ATOM   4001  HZ  PHE A 263      -2.759  -3.103  -3.795  1.00 83.60           H
ATOM   4002  HN  PHE A 263       1.782  -7.554  -8.275  1.00 83.60           H
ATOM   4003  N   VAL A 264      -0.264  -8.811  -5.971  1.00 86.94           N
ATOM   4004  CA  VAL A 264      -1.127  -9.686  -5.196  1.00 86.94           C
ATOM   4005  C   VAL A 264      -0.269 -10.551  -4.270  1.00 86.94           C
ATOM   4006  O   VAL A 264      -0.592 -10.716  -3.094  1.00 86.94           O
ATOM   4007  HA  VAL A 264      -1.774  -9.055  -4.587  1.00 86.94           H
ATOM   4008  CB  VAL A 264      -2.014 -10.510  -6.132  1.00 86.94           C
ATOM   4009  HB  VAL A 264      -1.367 -11.008  -6.854  1.00 86.94           H
ATOM   4010  CG1 VAL A 264      -2.773 -11.590  -5.358  1.00 86.94           C
ATOM   4011 1HG1 VAL A 264      -2.061 -12.258  -4.873  1.00 86.94           H
ATOM   4012 2HG1 VAL A 264      -3.403 -11.121  -4.603  1.00 86.94           H
ATOM   4013 3HG1 VAL A 264      -3.395 -12.161  -6.047  1.00 86.94           H
ATOM   4014  CG2 VAL A 264      -2.978  -9.610  -6.906  1.00 86.94           C
ATOM   4015 1HG2 VAL A 264      -3.616  -9.072  -6.205  1.00 86.94           H
ATOM   4016 2HG2 VAL A 264      -2.410  -8.896  -7.502  1.00 86.94           H
ATOM   4017 3HG2 VAL A 264      -3.597 -10.221  -7.564  1.00 86.94           H
ATOM   4018  HN  VAL A 264      -0.341  -8.912  -6.963  1.00 86.94           H
ATOM   4019  N   LEU A 265       0.806 -11.081  -4.835  1.00 88.56           N
ATOM   4020  CA  LEU A 265       1.643 -12.023  -4.112  1.00 88.56           C
ATOM   4021  C   LEU A 265       2.297 -11.312  -2.926  1.00 88.56           C
ATOM   4022  O   LEU A 265       2.474 -11.905  -1.863  1.00 88.56           O
ATOM   4023  HA  LEU A 265       0.994 -12.809  -3.728  1.00 88.56           H
ATOM   4024  CB  LEU A 265       2.645 -12.686  -5.060  1.00 88.56           C
ATOM   4025 1HB  LEU A 265       3.139 -11.905  -5.639  1.00 88.56           H
ATOM   4026 2HB  LEU A 265       3.414 -13.174  -4.461  1.00 88.56           H
ATOM   4027  CG  LEU A 265       2.066 -13.715  -6.034  1.00 88.56           C
ATOM   4028  HG  LEU A 265       1.270 -13.236  -6.604  1.00 88.56           H
ATOM   4029  CD1 LEU A 265       3.126 -14.176  -7.037  1.00 88.56           C
ATOM   4030 1HD1 LEU A 265       3.484 -13.319  -7.607  1.00 88.56           H
ATOM   4031 2HD1 LEU A 265       3.959 -14.631  -6.502  1.00 88.56           H
ATOM   4032 3HD1 LEU A 265       2.688 -14.907  -7.717  1.00 88.56           H
ATOM   4033  CD2 LEU A 265       1.440 -14.890  -5.281  1.00 88.56           C
ATOM   4034 1HD2 LEU A 265       2.199 -15.376  -4.669  1.00 88.56           H
ATOM   4035 2HD2 LEU A 265       0.636 -14.525  -4.641  1.00 88.56           H
ATOM   4036 3HD2 LEU A 265       1.036 -15.607  -5.997  1.00 88.56           H
ATOM   4037  HN  LEU A 265       1.106 -10.876  -5.766  1.00 88.56           H
ATOM   4038  N   SER A 266       2.639 -10.051  -3.148  1.00 90.11           N
ATOM   4039  CA  SER A 266       3.357  -9.283  -2.145  1.00 90.11           C
ATOM   4040  C   SER A 266       2.387  -8.793  -1.068  1.00 90.11           C
ATOM   4041  O   SER A 266       2.748  -8.705   0.104  1.00 90.11           O
ATOM   4042  HA  SER A 266       4.085  -9.973  -1.719  1.00 90.11           H
ATOM   4043  CB  SER A 266       4.089  -8.098  -2.778  1.00 90.11           C
ATOM   4044 1HB  SER A 266       4.624  -7.547  -2.005  1.00 90.11           H
ATOM   4045 2HB  SER A 266       4.836  -8.467  -3.482  1.00 90.11           H
ATOM   4046  OG  SER A 266       3.195  -7.218  -3.455  1.00 90.11           O
ATOM   4047  HG  SER A 266       3.148  -7.458  -4.424  1.00 90.11           H
ATOM   4048  HN  SER A 266       2.434  -9.557  -3.992  1.00 90.11           H
ATOM   4049  N   GLN A 267       1.174  -8.487  -1.504  1.00 85.19           N
ATOM   4050  CA  GLN A 267       0.209  -7.833  -0.637  1.00 85.19           C
ATOM   4051  C   GLN A 267      -0.550  -8.871   0.192  1.00 85.19           C
ATOM   4052  O   GLN A 267      -0.998  -8.579   1.300  1.00 85.19           O
ATOM   4053  HA  GLN A 267       0.798  -7.193   0.021  1.00 85.19           H
ATOM   4054  CB  GLN A 267      -0.756  -6.965  -1.446  1.00 85.19           C
ATOM   4055 1HB  GLN A 267      -1.214  -7.562  -2.235  1.00 85.19           H
ATOM   4056 2HB  GLN A 267      -1.563  -6.615  -0.803  1.00 85.19           H
ATOM   4057  CG  GLN A 267      -0.032  -5.766  -2.062  1.00 85.19           C
ATOM   4058 1HG  GLN A 267       0.818  -6.114  -2.650  1.00 85.19           H
ATOM   4059 2HG  GLN A 267      -0.701  -5.245  -2.747  1.00 85.19           H
ATOM   4060  CD  GLN A 267       0.451  -4.801  -0.978  1.00 85.19           C
ATOM   4061  OE1 GLN A 267      -0.102  -4.718   0.106  1.00 85.19           O
ATOM   4062  NE2 GLN A 267       1.512  -4.079  -1.329  1.00 85.19           N
ATOM   4063 1HE2 GLN A 267       1.918  -4.197  -2.235  1.00 85.19           H
ATOM   4064 2HE2 GLN A 267       1.902  -3.419  -0.688  1.00 85.19           H
ATOM   4065  HN  GLN A 267       0.847  -8.679  -2.430  1.00 85.19           H
ATOM   4066  N   PHE A 268      -0.670 -10.062  -0.376  1.00 90.46           N
ATOM   4067  CA  PHE A 268      -1.543 -11.076   0.189  1.00 90.46           C
ATOM   4068  C   PHE A 268      -1.128 -11.421   1.621  1.00 90.46           C
ATOM   4069  O   PHE A 268      -1.936 -11.332   2.544  1.00 90.46           O
ATOM   4070  HA  PHE A 268      -2.554 -10.667   0.194  1.00 90.46           H
ATOM   4071  CB  PHE A 268      -1.404 -12.324  -0.685  1.00 90.46           C
ATOM   4072 1HB  PHE A 268      -1.637 -12.061  -1.716  1.00 90.46           H
ATOM   4073 2HB  PHE A 268      -0.365 -12.653  -0.667  1.00 90.46           H
ATOM   4074  CG  PHE A 268      -2.300 -13.488  -0.255  1.00 90.46           C
ATOM   4075  CD1 PHE A 268      -1.785 -14.503   0.489  1.00 90.46           C
ATOM   4076  HD1 PHE A 268      -0.735 -14.488   0.780  1.00 90.46           H
ATOM   4077  CD2 PHE A 268      -3.610 -13.507  -0.619  1.00 90.46           C
ATOM   4078  HD2 PHE A 268      -4.022 -12.693  -1.216  1.00 90.46           H
ATOM   4079  CE1 PHE A 268      -2.617 -15.583   0.888  1.00 90.46           C
ATOM   4080  HE1 PHE A 268      -2.205 -16.397   1.484  1.00 90.46           H
ATOM   4081  CE2 PHE A 268      -4.442 -14.587  -0.220  1.00 90.46           C
ATOM   4082  HE2 PHE A 268      -5.492 -14.602  -0.512  1.00 90.46           H
ATOM   4083  CZ  PHE A 268      -3.927 -15.602   0.524  1.00 90.46           C
ATOM   4084  HZ  PHE A 268      -4.566 -16.431   0.830  1.00 90.46           H
ATOM   4085  HN  PHE A 268      -0.185 -10.337  -1.206  1.00 90.46           H
ATOM   4086  N   PRO A 269       0.134 -11.819   1.831  1.00 94.03           N
ATOM   4087  CA  PRO A 269       0.588 -12.212   3.167  1.00 94.03           C
ATOM   4088  C   PRO A 269       0.295 -11.148   4.212  1.00 94.03           C
ATOM   4089  O   PRO A 269      -0.149 -11.462   5.315  1.00 94.03           O
ATOM   4090  HA  PRO A 269       0.047 -13.097   3.502  1.00 94.03           H
ATOM   4091  CB  PRO A 269       2.092 -12.433   2.988  1.00 94.03           C
ATOM   4092 1HB  PRO A 269       2.659 -11.528   3.205  1.00 94.03           H
ATOM   4093 2HB  PRO A 269       2.465 -13.210   3.655  1.00 94.03           H
ATOM   4094  CG  PRO A 269       2.217 -12.839   1.525  1.00 94.03           C
ATOM   4095 1HG  PRO A 269       3.230 -12.692   1.149  1.00 94.03           H
ATOM   4096 2HG  PRO A 269       1.986 -13.894   1.376  1.00 94.03           H
ATOM   4097  CD  PRO A 269       1.213 -11.931   0.833  1.00 94.03           C
ATOM   4098 1HD  PRO A 269       1.643 -10.958   0.598  1.00 94.03           H
ATOM   4099 2HD  PRO A 269       0.862 -12.357  -0.107  1.00 94.03           H
ATOM   4100  N   TYR A 270       0.554  -9.905   3.833  1.00 91.07           N
ATOM   4101  CA  TYR A 270       0.387  -8.793   4.753  1.00 91.07           C
ATOM   4102  C   TYR A 270      -1.079  -8.636   5.163  1.00 91.07           C
ATOM   4103  O   TYR A 270      -1.381  -8.456   6.342  1.00 91.07           O
ATOM   4104  HA  TYR A 270       0.985  -8.997   5.641  1.00 91.07           H
ATOM   4105  CB  TYR A 270       0.826  -7.543   3.987  1.00 91.07           C
ATOM   4106 1HB  TYR A 270       1.888  -7.626   3.755  1.00 91.07           H
ATOM   4107 2HB  TYR A 270       0.294  -7.506   3.037  1.00 91.07           H
ATOM   4108  CG  TYR A 270       0.585  -6.234   4.742  1.00 91.07           C
ATOM   4109  CD1 TYR A 270      -0.231  -5.264   4.198  1.00 91.07           C
ATOM   4110  HD1 TYR A 270      -0.705  -5.430   3.230  1.00 91.07           H
ATOM   4111  CD2 TYR A 270       1.185  -6.024   5.967  1.00 91.07           C
ATOM   4112  HD2 TYR A 270       1.830  -6.790   6.397  1.00 91.07           H
ATOM   4113  CE1 TYR A 270      -0.458  -4.032   4.908  1.00 91.07           C
ATOM   4114  HE1 TYR A 270      -1.100  -3.257   4.489  1.00 91.07           H
ATOM   4115  CE2 TYR A 270       0.958  -4.792   6.677  1.00 91.07           C
ATOM   4116  HE2 TYR A 270       1.426  -4.613   7.646  1.00 91.07           H
ATOM   4117  CZ  TYR A 270       0.148  -3.857   6.113  1.00 91.07           C
ATOM   4118  OH  TYR A 270      -0.066  -2.693   6.784  1.00 91.07           O
ATOM   4119  HH  TYR A 270       0.196  -2.798   7.743  1.00 91.07           H
ATOM   4120  HN  TYR A 270       0.871  -9.654   2.919  1.00 91.07           H
ATOM   4121  N   ASN A 271      -1.950  -8.709   4.168  1.00 89.57           N
ATOM   4122  CA  ASN A 271      -3.369  -8.495   4.397  1.00 89.57           C
ATOM   4123  C   ASN A 271      -3.924  -9.648   5.237  1.00 89.57           C
ATOM   4124  O   ASN A 271      -4.914  -9.481   5.948  1.00 89.57           O
ATOM   4125  HA  ASN A 271      -3.435  -7.536   4.911  1.00 89.57           H
ATOM   4126  CB  ASN A 271      -4.141  -8.458   3.077  1.00 89.57           C
ATOM   4127 1HB  ASN A 271      -3.779  -9.246   2.417  1.00 89.57           H
ATOM   4128 2HB  ASN A 271      -5.196  -8.657   3.263  1.00 89.57           H
ATOM   4129  CG  ASN A 271      -3.987  -7.099   2.390  1.00 89.57           C
ATOM   4130  OD1 ASN A 271      -4.520  -6.091   2.824  1.00 89.57           O
ATOM   4131  ND2 ASN A 271      -3.229  -7.128   1.297  1.00 89.57           N
ATOM   4132 1HD2 ASN A 271      -2.821  -7.989   0.995  1.00 89.57           H
ATOM   4133 2HD2 ASN A 271      -3.069  -6.289   0.778  1.00 89.57           H
ATOM   4134  HN  ASN A 271      -1.701  -8.910   3.220  1.00 89.57           H
ATOM   4135  N   CYS A 272      -3.263 -10.790   5.127  1.00 94.07           N
ATOM   4136  CA  CYS A 272      -3.610 -11.938   5.947  1.00 94.07           C
ATOM   4137  C   CYS A 272      -3.429 -11.551   7.416  1.00 94.07           C
ATOM   4138  O   CYS A 272      -4.307 -11.799   8.241  1.00 94.07           O
ATOM   4139  HA  CYS A 272      -4.654 -12.171   5.735  1.00 94.07           H
ATOM   4140  CB  CYS A 272      -2.783 -13.170   5.576  1.00 94.07           C
ATOM   4141 1HB  CYS A 272      -1.724 -12.913   5.546  1.00 94.07           H
ATOM   4142 2HB  CYS A 272      -2.903 -13.942   6.336  1.00 94.07           H
ATOM   4143  SG  CYS A 272      -3.314 -13.813   3.946  1.00 94.07           S
ATOM   4144  HG  CYS A 272      -2.714 -12.872   3.223  1.00 94.07           H
ATOM   4145  HN  CYS A 272      -2.504 -10.939   4.492  1.00 94.07           H
ATOM   4146  N   ILE A 273      -2.283 -10.948   7.699  1.00 92.81           N
ATOM   4147  CA  ILE A 273      -1.959 -10.557   9.060  1.00 92.81           C
ATOM   4148  C   ILE A 273      -2.891  -9.425   9.496  1.00 92.81           C
ATOM   4149  O   ILE A 273      -3.349  -9.398  10.638  1.00 92.81           O
ATOM   4150  HA  ILE A 273      -2.141 -11.420   9.700  1.00 92.81           H
ATOM   4151  CB  ILE A 273      -0.473 -10.211   9.179  1.00 92.81           C
ATOM   4152  HB  ILE A 273      -0.249  -9.418   8.466  1.00 92.81           H
ATOM   4153  CG1 ILE A 273       0.401 -11.411   8.810  1.00 92.81           C
ATOM   4154 1HG1 ILE A 273       0.199 -11.710   7.781  1.00 92.81           H
ATOM   4155 2HG1 ILE A 273       1.452 -11.129   8.860  1.00 92.81           H
ATOM   4156  CG2 ILE A 273      -0.146  -9.670  10.573  1.00 92.81           C
ATOM   4157 1HG2 ILE A 273      -0.731  -8.770  10.759  1.00 92.81           H
ATOM   4158 2HG2 ILE A 273      -0.390 -10.424  11.321  1.00 92.81           H
ATOM   4159 3HG2 ILE A 273       0.916  -9.432  10.630  1.00 92.81           H
ATOM   4160  CD1 ILE A 273       0.138 -12.590   9.750  1.00 92.81           C
ATOM   4161 1HD1 ILE A 273       0.364 -12.295  10.774  1.00 92.81           H
ATOM   4162 2HD1 ILE A 273      -0.909 -12.885   9.678  1.00 92.81           H
ATOM   4163 3HD1 ILE A 273       0.772 -13.430   9.465  1.00 92.81           H
ATOM   4164  HN  ILE A 273      -1.584 -10.728   7.018  1.00 92.81           H
ATOM   4165  N   LEU A 274      -3.144  -8.517   8.565  1.00 89.63           N
ATOM   4166  CA  LEU A 274      -4.027  -7.395   8.833  1.00 89.63           C
ATOM   4167  C   LEU A 274      -5.395  -7.922   9.271  1.00 89.63           C
ATOM   4168  O   LEU A 274      -6.021  -7.363  10.170  1.00 89.63           O
ATOM   4169  HA  LEU A 274      -3.595  -6.830   9.658  1.00 89.63           H
ATOM   4170  CB  LEU A 274      -4.087  -6.459   7.624  1.00 89.63           C
ATOM   4171 1HB  LEU A 274      -4.160  -7.067   6.722  1.00 89.63           H
ATOM   4172 2HB  LEU A 274      -5.004  -5.873   7.689  1.00 89.63           H
ATOM   4173  CG  LEU A 274      -2.909  -5.497   7.463  1.00 89.63           C
ATOM   4174  HG  LEU A 274      -1.999  -6.086   7.349  1.00 89.63           H
ATOM   4175  CD1 LEU A 274      -3.061  -4.651   6.197  1.00 89.63           C
ATOM   4176 1HD1 LEU A 274      -3.100  -5.305   5.326  1.00 89.63           H
ATOM   4177 2HD1 LEU A 274      -3.982  -4.070   6.256  1.00 89.63           H
ATOM   4178 3HD1 LEU A 274      -2.211  -3.976   6.107  1.00 89.63           H
ATOM   4179  CD2 LEU A 274      -2.733  -4.631   8.712  1.00 89.63           C
ATOM   4180 1HD2 LEU A 274      -3.639  -4.050   8.882  1.00 89.63           H
ATOM   4181 2HD2 LEU A 274      -2.545  -5.272   9.574  1.00 89.63           H
ATOM   4182 3HD2 LEU A 274      -1.889  -3.956   8.571  1.00 89.63           H
ATOM   4183  HN  LEU A 274      -2.758  -8.540   7.643  1.00 89.63           H
ATOM   4184  N   LEU A 275      -5.820  -8.992   8.615  1.00 91.98           N
ATOM   4185  CA  LEU A 275      -7.112  -9.588   8.910  1.00 91.98           C
ATOM   4186  C   LEU A 275      -7.126 -10.073  10.360  1.00 91.98           C
ATOM   4187  O   LEU A 275      -8.071  -9.804  11.100  1.00 91.98           O
ATOM   4188  HA  LEU A 275      -7.864  -8.806   8.800  1.00 91.98           H
ATOM   4189  CB  LEU A 275      -7.443 -10.681   7.892  1.00 91.98           C
ATOM   4190 1HB  LEU A 275      -7.411 -10.243   6.894  1.00 91.98           H
ATOM   4191 2HB  LEU A 275      -6.659 -11.437   7.933  1.00 91.98           H
ATOM   4192  CG  LEU A 275      -8.794 -11.377   8.070  1.00 91.98           C
ATOM   4193  HG  LEU A 275      -8.838 -11.781   9.082  1.00 91.98           H
ATOM   4194  CD1 LEU A 275      -9.946 -10.380   7.931  1.00 91.98           C
ATOM   4195 1HD1 LEU A 275      -9.850  -9.604   8.690  1.00 91.98           H
ATOM   4196 2HD1 LEU A 275      -9.916  -9.926   6.941  1.00 91.98           H
ATOM   4197 3HD1 LEU A 275     -10.895 -10.901   8.062  1.00 91.98           H
ATOM   4198  CD2 LEU A 275      -8.935 -12.556   7.106  1.00 91.98           C
ATOM   4199 1HD2 LEU A 275      -8.860 -12.196   6.079  1.00 91.98           H
ATOM   4200 2HD2 LEU A 275      -8.142 -13.279   7.296  1.00 91.98           H
ATOM   4201 3HD2 LEU A 275      -9.904 -13.032   7.254  1.00 91.98           H
ATOM   4202  HN  LEU A 275      -5.298  -9.450   7.895  1.00 91.98           H
ATOM   4203  N   VAL A 276      -6.066 -10.781  10.724  1.00 93.82           N
ATOM   4204  CA  VAL A 276      -5.951 -11.318  12.069  1.00 93.82           C
ATOM   4205  C   VAL A 276      -6.018 -10.171  13.079  1.00 93.82           C
ATOM   4206  O   VAL A 276      -6.741 -10.253  14.071  1.00 93.82           O
ATOM   4207  HA  VAL A 276      -6.801 -11.980  12.233  1.00 93.82           H
ATOM   4208  CB  VAL A 276      -4.672 -12.149  12.193  1.00 93.82           C
ATOM   4209  HB  VAL A 276      -3.833 -11.520  11.897  1.00 93.82           H
ATOM   4210  CG1 VAL A 276      -4.442 -12.589  13.640  1.00 93.82           C
ATOM   4211 1HG1 VAL A 276      -4.350 -11.708  14.277  1.00 93.82           H
ATOM   4212 2HG1 VAL A 276      -5.285 -13.192  13.975  1.00 93.82           H
ATOM   4213 3HG1 VAL A 276      -3.527 -13.178  13.700  1.00 93.82           H
ATOM   4214  CG2 VAL A 276      -4.710 -13.356  11.253  1.00 93.82           C
ATOM   4215 1HG2 VAL A 276      -5.562 -13.986  11.505  1.00 93.82           H
ATOM   4216 2HG2 VAL A 276      -4.804 -13.011  10.223  1.00 93.82           H
ATOM   4217 3HG2 VAL A 276      -3.789 -13.929  11.361  1.00 93.82           H
ATOM   4218  HN  VAL A 276      -5.298 -10.988  10.119  1.00 93.82           H
ATOM   4219  N   GLN A 277      -5.255  -9.126  12.792  1.00 90.62           N
ATOM   4220  CA  GLN A 277      -5.185  -7.982  13.685  1.00 90.62           C
ATOM   4221  C   GLN A 277      -6.560  -7.323  13.812  1.00 90.62           C
ATOM   4222  O   GLN A 277      -6.917  -6.826  14.879  1.00 90.62           O
ATOM   4223  HA  GLN A 277      -4.877  -8.386  14.650  1.00 90.62           H
ATOM   4224  CB  GLN A 277      -4.137  -6.976  13.206  1.00 90.62           C
ATOM   4225 1HB  GLN A 277      -4.273  -6.782  12.142  1.00 90.62           H
ATOM   4226 2HB  GLN A 277      -4.276  -6.026  13.723  1.00 90.62           H
ATOM   4227  CG  GLN A 277      -2.721  -7.497  13.457  1.00 90.62           C
ATOM   4228 1HG  GLN A 277      -2.598  -7.731  14.514  1.00 90.62           H
ATOM   4229 2HG  GLN A 277      -2.568  -8.425  12.905  1.00 90.62           H
ATOM   4230  CD  GLN A 277      -1.673  -6.466  13.032  1.00 90.62           C
ATOM   4231  OE1 GLN A 277      -1.918  -5.595  12.213  1.00 90.62           O
ATOM   4232  NE2 GLN A 277      -0.495  -6.612  13.633  1.00 90.62           N
ATOM   4233 1HE2 GLN A 277      -0.360  -7.349  14.296  1.00 90.62           H
ATOM   4234 2HE2 GLN A 277       0.255  -5.986  13.421  1.00 90.62           H
ATOM   4235  HN  GLN A 277      -4.692  -9.055  11.968  1.00 90.62           H
ATOM   4236  N   THR A 278      -7.294  -7.342  12.709  1.00 91.21           N
ATOM   4237  CA  THR A 278      -8.605  -6.717  12.672  1.00 91.21           C
ATOM   4238  C   THR A 278      -9.579  -7.468  13.583  1.00 91.21           C
ATOM   4239  O   THR A 278     -10.334  -6.851  14.333  1.00 91.21           O
ATOM   4240  HA  THR A 278      -8.515  -5.705  13.066  1.00 91.21           H
ATOM   4241  CB  THR A 278      -9.061  -6.659  11.213  1.00 91.21           C
ATOM   4242  HB  THR A 278      -9.209  -7.662  10.811  1.00 91.21           H
ATOM   4243  OG1 THR A 278      -8.058  -5.880  10.567  1.00 91.21           O
ATOM   4244  HG1 THR A 278      -7.398  -6.480  10.114  1.00 91.21           H
ATOM   4245  CG2 THR A 278     -10.342  -5.843  11.031  1.00 91.21           C
ATOM   4246 1HG2 THR A 278     -10.172  -4.821  11.371  1.00 91.21           H
ATOM   4247 2HG2 THR A 278     -11.145  -6.292  11.616  1.00 91.21           H
ATOM   4248 3HG2 THR A 278     -10.621  -5.834   9.977  1.00 91.21           H
ATOM   4249  HN  THR A 278      -7.006  -7.772  11.853  1.00 91.21           H
ATOM   4250  N   ILE A 279      -9.529  -8.788  13.489  1.00 92.05           N
ATOM   4251  CA  ILE A 279     -10.401  -9.629  14.291  1.00 92.05           C
ATOM   4252  C   ILE A 279     -10.028  -9.482  15.768  1.00 92.05           C
ATOM   4253  O   ILE A 279     -10.903  -9.369  16.625  1.00 92.05           O
ATOM   4254  HA  ILE A 279     -11.420  -9.267  14.155  1.00 92.05           H
ATOM   4255  CB  ILE A 279     -10.364 -11.074  13.788  1.00 92.05           C
ATOM   4256  HB  ILE A 279      -9.324 -11.399  13.761  1.00 92.05           H
ATOM   4257  CG1 ILE A 279     -10.906 -11.172  12.361  1.00 92.05           C
ATOM   4258 1HG1 ILE A 279     -11.988 -11.039  12.369  1.00 92.05           H
ATOM   4259 2HG1 ILE A 279     -10.491 -10.367  11.754  1.00 92.05           H
ATOM   4260  CG2 ILE A 279     -11.104 -12.008  14.748  1.00 92.05           C
ATOM   4261 1HG2 ILE A 279     -10.632 -11.967  15.730  1.00 92.05           H
ATOM   4262 2HG2 ILE A 279     -12.144 -11.694  14.831  1.00 92.05           H
ATOM   4263 3HG2 ILE A 279     -11.061 -13.028  14.367  1.00 92.05           H
ATOM   4264  CD1 ILE A 279     -10.557 -12.523  11.733  1.00 92.05           C
ATOM   4265 1HD1 ILE A 279      -9.474 -12.641  11.705  1.00 92.05           H
ATOM   4266 2HD1 ILE A 279     -10.994 -13.324  12.329  1.00 92.05           H
ATOM   4267 3HD1 ILE A 279     -10.954 -12.566  10.719  1.00 92.05           H
ATOM   4268  HN  ILE A 279      -8.909  -9.283  12.880  1.00 92.05           H
ATOM   4269  N   ASP A 280      -8.727  -9.488  16.020  1.00 91.29           N
ATOM   4270  CA  ASP A 280      -8.228  -9.413  17.382  1.00 91.29           C
ATOM   4271  C   ASP A 280      -8.619  -8.064  17.990  1.00 91.29           C
ATOM   4272  O   ASP A 280      -8.898  -7.975  19.184  1.00 91.29           O
ATOM   4273  HA  ASP A 280      -8.688 -10.253  17.902  1.00 91.29           H
ATOM   4274  CB  ASP A 280      -6.703  -9.523  17.417  1.00 91.29           C
ATOM   4275 1HB  ASP A 280      -6.388 -10.430  16.901  1.00 91.29           H
ATOM   4276 2HB  ASP A 280      -6.262  -8.682  16.882  1.00 91.29           H
ATOM   4277  CG  ASP A 280      -6.187  -9.544  18.858  1.00 91.29           C
ATOM   4278  OD1 ASP A 280      -6.731 -10.351  19.643  1.00 91.29           O
ATOM   4279  OD2 ASP A 280      -5.262  -8.753  19.141  1.00 91.29           O
ATOM   4280  HN  ASP A 280      -8.021  -9.543  15.313  1.00 91.29           H
ATOM   4281  N   ALA A 281      -8.626  -7.048  17.140  1.00 90.56           N
ATOM   4282  CA  ALA A 281      -8.984  -5.709  17.577  1.00 90.56           C
ATOM   4283  C   ALA A 281     -10.410  -5.722  18.130  1.00 90.56           C
ATOM   4284  O   ALA A 281     -10.744  -4.936  19.016  1.00 90.56           O
ATOM   4285  HA  ALA A 281      -8.297  -5.425  18.374  1.00 90.56           H
ATOM   4286  CB  ALA A 281      -8.819  -4.730  16.412  1.00 90.56           C
ATOM   4287 1HB  ALA A 281      -7.782  -4.738  16.076  1.00 90.56           H
ATOM   4288 2HB  ALA A 281      -9.470  -5.030  15.591  1.00 90.56           H
ATOM   4289 3HB  ALA A 281      -9.087  -3.726  16.740  1.00 90.56           H
ATOM   4290  HN  ALA A 281      -8.394  -7.128  16.170  1.00 90.56           H
ATOM   4291  N   TYR A 282     -11.215  -6.622  17.584  1.00 78.31           N
ATOM   4292  CA  TYR A 282     -12.606  -6.727  17.990  1.00 78.31           C
ATOM   4293  C   TYR A 282     -12.776  -7.767  19.099  1.00 78.31           C
ATOM   4294  O   TYR A 282     -13.427  -7.502  20.109  1.00 78.31           O
ATOM   4295  HA  TYR A 282     -12.921  -5.753  18.364  1.00 78.31           H
ATOM   4296  CB  TYR A 282     -13.373  -7.190  16.750  1.00 78.31           C
ATOM   4297 1HB  TYR A 282     -13.166  -6.504  15.930  1.00 78.31           H
ATOM   4298 2HB  TYR A 282     -13.000  -8.169  16.449  1.00 78.31           H
ATOM   4299  CG  TYR A 282     -14.887  -7.278  16.952  1.00 78.31           C
ATOM   4300  CD1 TYR A 282     -15.487  -8.505  17.151  1.00 78.31           C
ATOM   4301  HD1 TYR A 282     -14.882  -9.411  17.164  1.00 78.31           H
ATOM   4302  CD2 TYR A 282     -15.653  -6.130  16.936  1.00 78.31           C
ATOM   4303  HD2 TYR A 282     -15.179  -5.161  16.779  1.00 78.31           H
ATOM   4304  CE1 TYR A 282     -16.912  -8.587  17.341  1.00 78.31           C
ATOM   4305  HE1 TYR A 282     -17.398  -9.550  17.499  1.00 78.31           H
ATOM   4306  CE2 TYR A 282     -17.078  -6.212  17.126  1.00 78.31           C
ATOM   4307  HE2 TYR A 282     -17.695  -5.314  17.115  1.00 78.31           H
ATOM   4308  CZ  TYR A 282     -17.637  -7.437  17.319  1.00 78.31           C
ATOM   4309  OH  TYR A 282     -18.983  -7.515  17.499  1.00 78.31           O
ATOM   4310  HH  TYR A 282     -19.385  -6.600  17.469  1.00 78.31           H
ATOM   4311  HN  TYR A 282     -10.930  -7.272  16.879  1.00 78.31           H
ATOM   4312  N   ALA A 283     -12.181  -8.929  18.874  1.00 89.11           N
ATOM   4313  CA  ALA A 283     -12.475 -10.093  19.693  1.00 89.11           C
ATOM   4314  C   ALA A 283     -11.471 -10.167  20.845  1.00 89.11           C
ATOM   4315  O   ALA A 283     -11.732 -10.812  21.859  1.00 89.11           O
ATOM   4316  HA  ALA A 283     -13.477  -9.965  20.103  1.00 89.11           H
ATOM   4317  CB  ALA A 283     -12.457 -11.349  18.821  1.00 89.11           C
ATOM   4318 1HB  ALA A 283     -13.208 -11.258  18.036  1.00 89.11           H
ATOM   4319 2HB  ALA A 283     -11.472 -11.464  18.369  1.00 89.11           H
ATOM   4320 3HB  ALA A 283     -12.678 -12.222  19.436  1.00 89.11           H
ATOM   4321  HN  ALA A 283     -11.510  -9.082  18.148  1.00 89.11           H
ATOM   4322  N   MET A 284     -10.344  -9.499  20.649  1.00 82.09           N
ATOM   4323  CA  MET A 284      -9.292  -9.495  21.652  1.00 82.09           C
ATOM   4324  C   MET A 284      -8.997 -10.913  22.143  1.00 82.09           C
ATOM   4325  O   MET A 284      -8.873 -11.145  23.345  1.00 82.09           O
ATOM   4326  HA  MET A 284      -8.414  -9.085  21.154  1.00 82.09           H
ATOM   4327  CB  MET A 284      -9.719  -8.623  22.835  1.00 82.09           C
ATOM   4328 1HB  MET A 284     -10.607  -9.048  23.302  1.00 82.09           H
ATOM   4329 2HB  MET A 284      -8.932  -8.618  23.589  1.00 82.09           H
ATOM   4330  CG  MET A 284     -10.009  -7.190  22.383  1.00 82.09           C
ATOM   4331 1HG  MET A 284      -9.122  -6.760  21.918  1.00 82.09           H
ATOM   4332 2HG  MET A 284     -10.796  -7.190  21.629  1.00 82.09           H
ATOM   4333  SD  MET A 284     -10.504  -6.198  23.782  1.00 82.09           S
ATOM   4334  CE  MET A 284     -10.835  -4.648  22.961  1.00 82.09           C
ATOM   4335 1HE  MET A 284      -9.928  -4.297  22.468  1.00 82.09           H
ATOM   4336 2HE  MET A 284     -11.620  -4.790  22.218  1.00 82.09           H
ATOM   4337 3HE  MET A 284     -11.158  -3.910  23.694  1.00 82.09           H
ATOM   4338  HN  MET A 284     -10.144  -8.969  19.825  1.00 82.09           H
ATOM   4339  N   PHE A 285      -8.894 -11.826  21.188  1.00 84.23           N
ATOM   4340  CA  PHE A 285      -8.795 -13.239  21.512  1.00 84.23           C
ATOM   4341  C   PHE A 285      -7.347 -13.632  21.814  1.00 84.23           C
ATOM   4342  O   PHE A 285      -7.092 -14.706  22.357  1.00 84.23           O
ATOM   4343  HA  PHE A 285      -9.408 -13.413  22.396  1.00 84.23           H
ATOM   4344  CB  PHE A 285      -9.276 -14.015  20.284  1.00 84.23           C
ATOM   4345 1HB  PHE A 285      -9.384 -15.066  20.549  1.00 84.23           H
ATOM   4346 2HB  PHE A 285     -10.265 -13.653  20.003  1.00 84.23           H
ATOM   4347  CG  PHE A 285      -8.346 -13.902  19.074  1.00 84.23           C
ATOM   4348  CD1 PHE A 285      -8.526 -12.904  18.168  1.00 84.23           C
ATOM   4349  HD1 PHE A 285      -9.333 -12.185  18.303  1.00 84.23           H
ATOM   4350  CD2 PHE A 285      -7.339 -14.801  18.905  1.00 84.23           C
ATOM   4351  HD2 PHE A 285      -7.194 -15.601  19.631  1.00 84.23           H
ATOM   4352  CE1 PHE A 285      -7.663 -12.800  17.045  1.00 84.23           C
ATOM   4353  HE1 PHE A 285      -7.808 -12.001  16.318  1.00 84.23           H
ATOM   4354  CE2 PHE A 285      -6.475 -14.697  17.782  1.00 84.23           C
ATOM   4355  HE2 PHE A 285      -5.668 -15.417  17.646  1.00 84.23           H
ATOM   4356  CZ  PHE A 285      -6.656 -13.699  16.876  1.00 84.23           C
ATOM   4357  HZ  PHE A 285      -5.993 -13.619  16.014  1.00 84.23           H
ATOM   4358  HN  PHE A 285      -8.878 -11.615  20.211  1.00 84.23           H
ATOM   4359  N   ILE A 286      -6.437 -12.741  21.448  1.00 86.16           N
ATOM   4360  CA  ILE A 286      -5.023 -12.974  21.688  1.00 86.16           C
ATOM   4361  C   ILE A 286      -4.668 -12.512  23.102  1.00 86.16           C
ATOM   4362  O   ILE A 286      -4.520 -11.316  23.350  1.00 86.16           O
ATOM   4363  HA  ILE A 286      -4.853 -14.049  21.623  1.00 86.16           H
ATOM   4364  CB  ILE A 286      -4.179 -12.315  20.595  1.00 86.16           C
ATOM   4365  HB  ILE A 286      -4.378 -11.243  20.609  1.00 86.16           H
ATOM   4366  CG1 ILE A 286      -4.575 -12.830  19.210  1.00 86.16           C
ATOM   4367 1HG1 ILE A 286      -4.352 -13.895  19.137  1.00 86.16           H
ATOM   4368 2HG1 ILE A 286      -5.650 -12.719  19.071  1.00 86.16           H
ATOM   4369  CG2 ILE A 286      -2.685 -12.500  20.870  1.00 86.16           C
ATOM   4370 1HG2 ILE A 286      -2.433 -12.046  21.829  1.00 86.16           H
ATOM   4371 2HG2 ILE A 286      -2.450 -13.564  20.900  1.00 86.16           H
ATOM   4372 3HG2 ILE A 286      -2.108 -12.022  20.079  1.00 86.16           H
ATOM   4373  CD1 ILE A 286      -3.832 -12.071  18.110  1.00 86.16           C
ATOM   4374 1HD1 ILE A 286      -4.076 -11.010  18.171  1.00 86.16           H
ATOM   4375 2HD1 ILE A 286      -2.757 -12.204  18.238  1.00 86.16           H
ATOM   4376 3HD1 ILE A 286      -4.132 -12.457  17.135  1.00 86.16           H
ATOM   4377  HN  ILE A 286      -6.652 -11.876  20.996  1.00 86.16           H
ATOM   4378  N   SER A 287      -4.541 -13.484  23.994  1.00 84.72           N
ATOM   4379  CA  SER A 287      -4.214 -13.192  25.379  1.00 84.72           C
ATOM   4380  C   SER A 287      -2.787 -13.649  25.687  1.00 84.72           C
ATOM   4381  O   SER A 287      -2.215 -13.266  26.707  1.00 84.72           O
ATOM   4382  HA  SER A 287      -4.298 -12.109  25.473  1.00 84.72           H
ATOM   4383  CB  SER A 287      -5.204 -13.864  26.332  1.00 84.72           C
ATOM   4384 1HB  SER A 287      -4.917 -13.650  27.362  1.00 84.72           H
ATOM   4385 2HB  SER A 287      -6.196 -13.439  26.183  1.00 84.72           H
ATOM   4386  OG  SER A 287      -5.259 -15.274  26.138  1.00 84.72           O
ATOM   4387  HG  SER A 287      -5.942 -15.677  26.747  1.00 84.72           H
ATOM   4388  HN  SER A 287      -4.657 -14.455  23.783  1.00 84.72           H
ATOM   4389  N   ASN A 288      -2.252 -14.461  24.788  1.00 85.52           N
ATOM   4390  CA  ASN A 288      -0.937 -15.045  24.994  1.00 85.52           C
ATOM   4391  C   ASN A 288       0.127 -14.116  24.406  1.00 85.52           C
ATOM   4392  O   ASN A 288       0.086 -13.792  23.220  1.00 85.52           O
ATOM   4393  HA  ASN A 288      -0.841 -15.159  26.074  1.00 85.52           H
ATOM   4394  CB  ASN A 288      -0.821 -16.401  24.294  1.00 85.52           C
ATOM   4395 1HB  ASN A 288      -1.671 -17.027  24.563  1.00 85.52           H
ATOM   4396 2HB  ASN A 288      -0.856 -16.260  23.214  1.00 85.52           H
ATOM   4397  CG  ASN A 288       0.481 -17.106  24.680  1.00 85.52           C
ATOM   4398  OD1 ASN A 288       1.518 -16.492  24.870  1.00 85.52           O
ATOM   4399  ND2 ASN A 288       0.370 -18.428  24.784  1.00 85.52           N
ATOM   4400 1HD2 ASN A 288      -0.511 -18.870  24.614  1.00 85.52           H
ATOM   4401 2HD2 ASN A 288       1.167 -18.979  25.031  1.00 85.52           H
ATOM   4402  HN  ASN A 288      -2.700 -14.721  23.932  1.00 85.52           H
ATOM   4403  N   CYS A 289       1.054 -13.713  25.262  1.00 90.33           N
ATOM   4404  CA  CYS A 289       2.067 -12.748  24.869  1.00 90.33           C
ATOM   4405  C   CYS A 289       2.926 -13.375  23.769  1.00 90.33           C
ATOM   4406  O   CYS A 289       3.333 -12.692  22.830  1.00 90.33           O
ATOM   4407  HA  CYS A 289       1.537 -11.873  24.495  1.00 90.33           H
ATOM   4408  CB  CYS A 289       2.910 -12.296  26.063  1.00 90.33           C
ATOM   4409 1HB  CYS A 289       2.264 -11.896  26.845  1.00 90.33           H
ATOM   4410 2HB  CYS A 289       3.437 -13.149  26.491  1.00 90.33           H
ATOM   4411  SG  CYS A 289       4.112 -11.021  25.533  1.00 90.33           S
ATOM   4412  HN  CYS A 289       1.119 -14.034  26.207  1.00 90.33           H
ATOM   4413  N   ALA A 290       3.175 -14.667  23.921  1.00 92.47           N
ATOM   4414  CA  ALA A 290       4.035 -15.378  22.989  1.00 92.47           C
ATOM   4415  C   ALA A 290       3.423 -15.316  21.588  1.00 92.47           C
ATOM   4416  O   ALA A 290       4.131 -15.097  20.607  1.00 92.47           O
ATOM   4417  HA  ALA A 290       5.000 -14.873  22.977  1.00 92.47           H
ATOM   4418  CB  ALA A 290       4.236 -16.815  23.474  1.00 92.47           C
ATOM   4419 1HB  ALA A 290       4.699 -16.804  24.461  1.00 92.47           H
ATOM   4420 2HB  ALA A 290       3.270 -17.317  23.533  1.00 92.47           H
ATOM   4421 3HB  ALA A 290       4.880 -17.348  22.775  1.00 92.47           H
ATOM   4422  HN  ALA A 290       2.802 -15.226  24.662  1.00 92.47           H
ATOM   4423  N   VAL A 291       2.113 -15.512  21.540  1.00 92.65           N
ATOM   4424  CA  VAL A 291       1.399 -15.484  20.275  1.00 92.65           C
ATOM   4425  C   VAL A 291       1.440 -14.066  19.702  1.00 92.65           C
ATOM   4426  O   VAL A 291       1.663 -13.882  18.506  1.00 92.65           O
ATOM   4427  HA  VAL A 291       1.917 -16.155  19.589  1.00 92.65           H
ATOM   4428  CB  VAL A 291      -0.025 -16.011  20.466  1.00 92.65           C
ATOM   4429  HB  VAL A 291      -0.515 -15.387  21.214  1.00 92.65           H
ATOM   4430  CG1 VAL A 291      -0.827 -15.907  19.168  1.00 92.65           C
ATOM   4431 1HG1 VAL A 291      -0.879 -14.864  18.856  1.00 92.65           H
ATOM   4432 2HG1 VAL A 291      -0.339 -16.495  18.391  1.00 92.65           H
ATOM   4433 3HG1 VAL A 291      -1.835 -16.287  19.332  1.00 92.65           H
ATOM   4434  CG2 VAL A 291      -0.012 -17.448  20.990  1.00 92.65           C
ATOM   4435 1HG2 VAL A 291       0.504 -18.090  20.276  1.00 92.65           H
ATOM   4436 2HG2 VAL A 291       0.505 -17.482  21.949  1.00 92.65           H
ATOM   4437 3HG2 VAL A 291      -1.037 -17.798  21.117  1.00 92.65           H
ATOM   4438  HN  VAL A 291       1.544 -15.687  22.343  1.00 92.65           H
ATOM   4439  N   SER A 292       1.221 -13.100  20.582  1.00 93.01           N
ATOM   4440  CA  SER A 292       1.207 -11.705  20.174  1.00 93.01           C
ATOM   4441  C   SER A 292       2.561 -11.323  19.573  1.00 93.01           C
ATOM   4442  O   SER A 292       2.620 -10.647  18.547  1.00 93.01           O
ATOM   4443  HA  SER A 292       0.421 -11.632  19.423  1.00 93.01           H
ATOM   4444  CB  SER A 292       0.872 -10.790  21.353  1.00 93.01           C
ATOM   4445 1HB  SER A 292      -0.054 -11.126  21.821  1.00 93.01           H
ATOM   4446 2HB  SER A 292       1.656 -10.867  22.106  1.00 93.01           H
ATOM   4447  OG  SER A 292       0.733  -9.430  20.951  1.00 93.01           O
ATOM   4448  HG  SER A 292      -0.063  -9.330  20.353  1.00 93.01           H
ATOM   4449  HN  SER A 292       1.055 -13.257  21.555  1.00 93.01           H
ATOM   4450  N   THR A 293       3.616 -11.771  20.238  1.00 89.12           N
ATOM   4451  CA  THR A 293       4.965 -11.438  19.814  1.00 89.12           C
ATOM   4452  C   THR A 293       5.229 -11.974  18.406  1.00 89.12           C
ATOM   4453  O   THR A 293       5.759 -11.261  17.555  1.00 89.12           O
ATOM   4454  HA  THR A 293       5.052 -10.352  19.764  1.00 89.12           H
ATOM   4455  CB  THR A 293       5.938 -11.980  20.863  1.00 89.12           C
ATOM   4456  HB  THR A 293       5.869 -13.066  20.934  1.00 89.12           H
ATOM   4457  OG1 THR A 293       5.604 -11.265  22.050  1.00 89.12           O
ATOM   4458  HG1 THR A 293       4.953 -11.793  22.596  1.00 89.12           H
ATOM   4459  CG2 THR A 293       7.387 -11.578  20.582  1.00 89.12           C
ATOM   4460 1HG2 THR A 293       7.468 -10.491  20.578  1.00 89.12           H
ATOM   4461 2HG2 THR A 293       7.690 -11.968  19.610  1.00 89.12           H
ATOM   4462 3HG2 THR A 293       8.035 -11.989  21.356  1.00 89.12           H
ATOM   4463  HN  THR A 293       3.559 -12.350  21.052  1.00 89.12           H
ATOM   4464  N   ASN A 294       4.847 -13.227  18.203  1.00 91.28           N
ATOM   4465  CA  ASN A 294       5.099 -13.890  16.935  1.00 91.28           C
ATOM   4466  C   ASN A 294       4.315 -13.180  15.829  1.00 91.28           C
ATOM   4467  O   ASN A 294       4.806 -13.032  14.712  1.00 91.28           O
ATOM   4468  HA  ASN A 294       6.177 -13.827  16.787  1.00 91.28           H
ATOM   4469  CB  ASN A 294       4.642 -15.349  16.976  1.00 91.28           C
ATOM   4470 1HB  ASN A 294       3.646 -15.410  17.414  1.00 91.28           H
ATOM   4471 2HB  ASN A 294       4.569 -15.740  15.961  1.00 91.28           H
ATOM   4472  CG  ASN A 294       5.615 -16.206  17.789  1.00 91.28           C
ATOM   4473  OD1 ASN A 294       6.760 -15.847  18.013  1.00 91.28           O
ATOM   4474  ND2 ASN A 294       5.098 -17.354  18.217  1.00 91.28           N
ATOM   4475 1HD2 ASN A 294       4.151 -17.588  17.998  1.00 91.28           H
ATOM   4476 2HD2 ASN A 294       5.657 -17.983  18.757  1.00 91.28           H
ATOM   4477  HN  ASN A 294       4.376 -13.785  18.886  1.00 91.28           H
ATOM   4478  N   ILE A 295       3.108 -12.761  16.180  1.00 91.60           N
ATOM   4479  CA  ILE A 295       2.244 -12.085  15.226  1.00 91.60           C
ATOM   4480  C   ILE A 295       2.887 -10.761  14.812  1.00 91.60           C
ATOM   4481  O   ILE A 295       2.866 -10.397  13.637  1.00 91.60           O
ATOM   4482  HA  ILE A 295       2.168 -12.723  14.345  1.00 91.60           H
ATOM   4483  CB  ILE A 295       0.833 -11.932  15.797  1.00 91.60           C
ATOM   4484  HB  ILE A 295       0.917 -11.593  16.829  1.00 91.60           H
ATOM   4485  CG1 ILE A 295       0.102 -13.276  15.821  1.00 91.60           C
ATOM   4486 1HG1 ILE A 295      -0.096 -13.604  14.800  1.00 91.60           H
ATOM   4487 2HG1 ILE A 295       0.738 -14.032  16.281  1.00 91.60           H
ATOM   4488  CG2 ILE A 295       0.046 -10.865  15.034  1.00 91.60           C
ATOM   4489 1HG2 ILE A 295       0.561  -9.907  15.113  1.00 91.60           H
ATOM   4490 2HG2 ILE A 295      -0.031 -11.150  13.985  1.00 91.60           H
ATOM   4491 3HG2 ILE A 295      -0.954 -10.776  15.460  1.00 91.60           H
ATOM   4492  CD1 ILE A 295      -1.215 -13.170  16.593  1.00 91.60           C
ATOM   4493 1HD1 ILE A 295      -1.011 -12.865  17.619  1.00 91.60           H
ATOM   4494 2HD1 ILE A 295      -1.858 -12.431  16.115  1.00 91.60           H
ATOM   4495 3HD1 ILE A 295      -1.714 -14.139  16.594  1.00 91.60           H
ATOM   4496  HN  ILE A 295       2.719 -12.876  17.094  1.00 91.60           H
ATOM   4497  N   ASP A 296       3.444 -10.075  15.799  1.00 92.72           N
ATOM   4498  CA  ASP A 296       4.048  -8.775  15.560  1.00 92.72           C
ATOM   4499  C   ASP A 296       5.249  -8.940  14.627  1.00 92.72           C
ATOM   4500  O   ASP A 296       5.474  -8.111  13.746  1.00 92.72           O
ATOM   4501  HA  ASP A 296       3.258  -8.169  15.119  1.00 92.72           H
ATOM   4502  CB  ASP A 296       4.546  -8.151  16.866  1.00 92.72           C
ATOM   4503 1HB  ASP A 296       5.089  -8.897  17.446  1.00 92.72           H
ATOM   4504 2HB  ASP A 296       5.247  -7.346  16.644  1.00 92.72           H
ATOM   4505  CG  ASP A 296       3.379  -7.605  17.692  1.00 92.72           C
ATOM   4506  OD1 ASP A 296       2.283  -7.470  17.106  1.00 92.72           O
ATOM   4507  OD2 ASP A 296       3.610  -7.336  18.891  1.00 92.72           O
ATOM   4508  HN  ASP A 296       3.486 -10.393  16.746  1.00 92.72           H
ATOM   4509  N   ILE A 297       5.990 -10.015  14.852  1.00 91.87           N
ATOM   4510  CA  ILE A 297       7.146 -10.314  14.024  1.00 91.87           C
ATOM   4511  C   ILE A 297       6.681 -10.623  12.600  1.00 91.87           C
ATOM   4512  O   ILE A 297       7.257 -10.125  11.633  1.00 91.87           O
ATOM   4513  HA  ILE A 297       7.770  -9.420  13.998  1.00 91.87           H
ATOM   4514  CB  ILE A 297       7.982 -11.430  14.654  1.00 91.87           C
ATOM   4515  HB  ILE A 297       7.313 -12.249  14.920  1.00 91.87           H
ATOM   4516  CG1 ILE A 297       8.649 -10.954  15.946  1.00 91.87           C
ATOM   4517 1HG1 ILE A 297       9.412 -10.212  15.713  1.00 91.87           H
ATOM   4518 2HG1 ILE A 297       7.911 -10.463  16.581  1.00 91.87           H
ATOM   4519  CG2 ILE A 297       8.999 -11.984  13.654  1.00 91.87           C
ATOM   4520 1HG2 ILE A 297       8.475 -12.387  12.788  1.00 91.87           H
ATOM   4521 2HG2 ILE A 297       9.668 -11.184  13.336  1.00 91.87           H
ATOM   4522 3HG2 ILE A 297       9.580 -12.776  14.128  1.00 91.87           H
ATOM   4523  CD1 ILE A 297       9.281 -12.125  16.701  1.00 91.87           C
ATOM   4524 1HD1 ILE A 297       8.510 -12.853  16.953  1.00 91.87           H
ATOM   4525 2HD1 ILE A 297      10.035 -12.598  16.072  1.00 91.87           H
ATOM   4526 3HD1 ILE A 297       9.748 -11.758  17.615  1.00 91.87           H
ATOM   4527  HN  ILE A 297       5.812 -10.674  15.583  1.00 91.87           H
ATOM   4528  N   CYS A 298       5.644 -11.443  12.515  1.00 94.07           N
ATOM   4529  CA  CYS A 298       5.089 -11.816  11.225  1.00 94.07           C
ATOM   4530  C   CYS A 298       4.659 -10.540  10.499  1.00 94.07           C
ATOM   4531  O   CYS A 298       4.854 -10.412   9.292  1.00 94.07           O
ATOM   4532  HA  CYS A 298       5.883 -12.323  10.677  1.00 94.07           H
ATOM   4533  CB  CYS A 298       3.932 -12.807  11.372  1.00 94.07           C
ATOM   4534 1HB  CYS A 298       3.246 -12.465  12.146  1.00 94.07           H
ATOM   4535 2HB  CYS A 298       3.365 -12.856  10.442  1.00 94.07           H
ATOM   4536  SG  CYS A 298       4.579 -14.465  11.798  1.00 94.07           S
ATOM   4537  HG  CYS A 298       4.808 -14.199  13.081  1.00 94.07           H
ATOM   4538  HN  CYS A 298       5.185 -11.848  13.305  1.00 94.07           H
ATOM   4539  N   PHE A 299       4.080  -9.627  11.267  1.00 93.46           N
ATOM   4540  CA  PHE A 299       3.617  -8.367  10.712  1.00 93.46           C
ATOM   4541  C   PHE A 299       4.775  -7.584  10.089  1.00 93.46           C
ATOM   4542  O   PHE A 299       4.656  -7.072   8.977  1.00 93.46           O
ATOM   4543  HA  PHE A 299       2.884  -8.603   9.940  1.00 93.46           H
ATOM   4544  CB  PHE A 299       3.033  -7.556  11.870  1.00 93.46           C
ATOM   4545 1HB  PHE A 299       2.222  -8.124  12.325  1.00 93.46           H
ATOM   4546 2HB  PHE A 299       3.800  -7.427  12.633  1.00 93.46           H
ATOM   4547  CG  PHE A 299       2.505  -6.179  11.461  1.00 93.46           C
ATOM   4548  CD1 PHE A 299       3.270  -5.072  11.656  1.00 93.46           C
ATOM   4549  HD1 PHE A 299       4.260  -5.165  12.104  1.00 93.46           H
ATOM   4550  CD2 PHE A 299       1.270  -6.063  10.903  1.00 93.46           C
ATOM   4551  HD2 PHE A 299       0.657  -6.950  10.747  1.00 93.46           H
ATOM   4552  CE1 PHE A 299       2.780  -3.794  11.277  1.00 93.46           C
ATOM   4553  HE1 PHE A 299       3.393  -2.907  11.434  1.00 93.46           H
ATOM   4554  CE2 PHE A 299       0.780  -4.785  10.524  1.00 93.46           C
ATOM   4555  HE2 PHE A 299      -0.210  -4.692  10.077  1.00 93.46           H
ATOM   4556  CZ  PHE A 299       1.545  -3.678  10.719  1.00 93.46           C
ATOM   4557  HZ  PHE A 299       1.169  -2.697  10.428  1.00 93.46           H
ATOM   4558  HN  PHE A 299       3.927  -9.738  12.249  1.00 93.46           H
ATOM   4559  N   GLN A 300       5.869  -7.515  10.834  1.00 89.85           N
ATOM   4560  CA  GLN A 300       7.029  -6.761  10.390  1.00 89.85           C
ATOM   4561  C   GLN A 300       7.526  -7.294   9.045  1.00 89.85           C
ATOM   4562  O   GLN A 300       7.803  -6.519   8.130  1.00 89.85           O
ATOM   4563  HA  GLN A 300       6.682  -5.734  10.276  1.00 89.85           H
ATOM   4564  CB  GLN A 300       8.142  -6.801  11.440  1.00 89.85           C
ATOM   4565 1HB  GLN A 300       8.310  -7.829  11.759  1.00 89.85           H
ATOM   4566 2HB  GLN A 300       9.075  -6.448  11.000  1.00 89.85           H
ATOM   4567  CG  GLN A 300       7.784  -5.937  12.651  1.00 89.85           C
ATOM   4568 1HG  GLN A 300       7.572  -4.918  12.326  1.00 89.85           H
ATOM   4569 2HG  GLN A 300       6.876  -6.318  13.119  1.00 89.85           H
ATOM   4570  CD  GLN A 300       8.924  -5.925  13.672  1.00 89.85           C
ATOM   4571  OE1 GLN A 300      10.077  -5.688  13.351  1.00 89.85           O
ATOM   4572  NE2 GLN A 300       8.538  -6.192  14.916  1.00 89.85           N
ATOM   4573 1HE2 GLN A 300       7.575  -6.378  15.112  1.00 89.85           H
ATOM   4574 2HE2 GLN A 300       9.211  -6.208  15.656  1.00 89.85           H
ATOM   4575  HN  GLN A 300       5.969  -7.961  11.723  1.00 89.85           H
ATOM   4576  N   VAL A 301       7.624  -8.613   8.967  1.00 94.74           N
ATOM   4577  CA  VAL A 301       8.193  -9.253   7.793  1.00 94.74           C
ATOM   4578  C   VAL A 301       7.283  -9.002   6.589  1.00 94.74           C
ATOM   4579  O   VAL A 301       7.743  -8.549   5.542  1.00 94.74           O
ATOM   4580  HA  VAL A 301       9.161  -8.790   7.603  1.00 94.74           H
ATOM   4581  CB  VAL A 301       8.424 -10.740   8.068  1.00 94.74           C
ATOM   4582  HB  VAL A 301       7.471 -11.178   8.365  1.00 94.74           H
ATOM   4583  CG1 VAL A 301       8.900 -11.463   6.806  1.00 94.74           C
ATOM   4584 1HG1 VAL A 301       8.146 -11.366   6.025  1.00 94.74           H
ATOM   4585 2HG1 VAL A 301       9.836 -11.021   6.465  1.00 94.74           H
ATOM   4586 3HG1 VAL A 301       9.056 -12.519   7.030  1.00 94.74           H
ATOM   4587  CG2 VAL A 301       9.412 -10.938   9.219  1.00 94.74           C
ATOM   4588 1HG2 VAL A 301      10.366 -10.478   8.962  1.00 94.74           H
ATOM   4589 2HG2 VAL A 301       9.016 -10.473  10.122  1.00 94.74           H
ATOM   4590 3HG2 VAL A 301       9.559 -12.004   9.393  1.00 94.74           H
ATOM   4591  HN  VAL A 301       7.323  -9.240   9.685  1.00 94.74           H
ATOM   4592  N   THR A 302       6.007  -9.308   6.777  1.00 93.70           N
ATOM   4593  CA  THR A 302       5.058  -9.268   5.678  1.00 93.70           C
ATOM   4594  C   THR A 302       4.864  -7.831   5.192  1.00 93.70           C
ATOM   4595  O   THR A 302       4.666  -7.596   4.001  1.00 93.70           O
ATOM   4596  HA  THR A 302       5.473  -9.834   4.845  1.00 93.70           H
ATOM   4597  CB  THR A 302       3.761  -9.931   6.150  1.00 93.70           C
ATOM   4598  HB  THR A 302       3.006  -9.909   5.364  1.00 93.70           H
ATOM   4599  OG1 THR A 302       3.427  -9.229   7.344  1.00 93.70           O
ATOM   4600  HG1 THR A 302       2.462  -9.368   7.564  1.00 93.70           H
ATOM   4601  CG2 THR A 302       3.975 -11.373   6.612  1.00 93.70           C
ATOM   4602 1HG2 THR A 302       4.681 -11.388   7.443  1.00 93.70           H
ATOM   4603 2HG2 THR A 302       4.374 -11.964   5.787  1.00 93.70           H
ATOM   4604 3HG2 THR A 302       3.024 -11.796   6.936  1.00 93.70           H
ATOM   4605  HN  THR A 302       5.622  -9.578   7.660  1.00 93.70           H
ATOM   4606  N   GLN A 303       4.926  -6.906   6.140  1.00 90.38           N
ATOM   4607  CA  GLN A 303       4.799  -5.495   5.818  1.00 90.38           C
ATOM   4608  C   GLN A 303       5.960  -5.047   4.927  1.00 90.38           C
ATOM   4609  O   GLN A 303       5.762  -4.293   3.976  1.00 90.38           O
ATOM   4610  HA  GLN A 303       3.859  -5.406   5.273  1.00 90.38           H
ATOM   4611  CB  GLN A 303       4.724  -4.647   7.089  1.00 90.38           C
ATOM   4612 1HB  GLN A 303       3.857  -4.946   7.679  1.00 90.38           H
ATOM   4613 2HB  GLN A 303       5.605  -4.828   7.704  1.00 90.38           H
ATOM   4614  CG  GLN A 303       4.629  -3.158   6.750  1.00 90.38           C
ATOM   4615 1HG  GLN A 303       5.581  -2.812   6.349  1.00 90.38           H
ATOM   4616 2HG  GLN A 303       3.880  -3.006   5.972  1.00 90.38           H
ATOM   4617  CD  GLN A 303       4.261  -2.337   7.987  1.00 90.38           C
ATOM   4618  OE1 GLN A 303       5.067  -2.109   8.875  1.00 90.38           O
ATOM   4619  NE2 GLN A 303       3.003  -1.906   7.997  1.00 90.38           N
ATOM   4620 1HE2 GLN A 303       2.393  -2.128   7.236  1.00 90.38           H
ATOM   4621 2HE2 GLN A 303       2.667  -1.360   8.764  1.00 90.38           H
ATOM   4622  HN  GLN A 303       5.062  -7.108   7.110  1.00 90.38           H
ATOM   4623  N   THR A 304       7.145  -5.530   5.268  1.00 92.15           N
ATOM   4624  CA  THR A 304       8.344  -5.156   4.536  1.00 92.15           C
ATOM   4625  C   THR A 304       8.260  -5.647   3.090  1.00 92.15           C
ATOM   4626  O   THR A 304       8.590  -4.912   2.161  1.00 92.15           O
ATOM   4627  HA  THR A 304       8.400  -4.068   4.502  1.00 92.15           H
ATOM   4628  CB  THR A 304       9.553  -5.706   5.296  1.00 92.15           C
ATOM   4629  HB  THR A 304       9.552  -6.796   5.290  1.00 92.15           H
ATOM   4630  OG1 THR A 304       9.461  -5.098   6.581  1.00 92.15           O
ATOM   4631  HG1 THR A 304       9.073  -5.744   7.239  1.00 92.15           H
ATOM   4632  CG2 THR A 304      10.880  -5.194   4.734  1.00 92.15           C
ATOM   4633 1HG2 THR A 304      10.908  -4.106   4.803  1.00 92.15           H
ATOM   4634 2HG2 THR A 304      10.974  -5.495   3.691  1.00 92.15           H
ATOM   4635 3HG2 THR A 304      11.705  -5.614   5.310  1.00 92.15           H
ATOM   4636  HN  THR A 304       7.294  -6.164   6.027  1.00 92.15           H
ATOM   4637  N   ILE A 305       7.818  -6.888   2.944  1.00 92.45           N
ATOM   4638  CA  ILE A 305       7.654  -7.474   1.625  1.00 92.45           C
ATOM   4639  C   ILE A 305       6.710  -6.599   0.796  1.00 92.45           C
ATOM   4640  O   ILE A 305       6.928  -6.403  -0.398  1.00 92.45           O
ATOM   4641  HA  ILE A 305       8.632  -7.477   1.145  1.00 92.45           H
ATOM   4642  CB  ILE A 305       7.200  -8.931   1.738  1.00 92.45           C
ATOM   4643  HB  ILE A 305       6.334  -8.968   2.399  1.00 92.45           H
ATOM   4644  CG1 ILE A 305       8.291  -9.796   2.372  1.00 92.45           C
ATOM   4645 1HG1 ILE A 305       9.096  -9.956   1.655  1.00 92.45           H
ATOM   4646 2HG1 ILE A 305       8.724  -9.275   3.226  1.00 92.45           H
ATOM   4647  CG2 ILE A 305       6.756  -9.474   0.379  1.00 92.45           C
ATOM   4648 1HG2 ILE A 305       5.924  -8.877   0.004  1.00 92.45           H
ATOM   4649 2HG2 ILE A 305       7.587  -9.420  -0.324  1.00 92.45           H
ATOM   4650 3HG2 ILE A 305       6.439 -10.511   0.488  1.00 92.45           H
ATOM   4651  CD1 ILE A 305       7.727 -11.145   2.824  1.00 92.45           C
ATOM   4652 1HD1 ILE A 305       6.939 -10.981   3.559  1.00 92.45           H
ATOM   4653 2HD1 ILE A 305       7.317 -11.674   1.964  1.00 92.45           H
ATOM   4654 3HD1 ILE A 305       8.523 -11.740   3.271  1.00 92.45           H
ATOM   4655  HN  ILE A 305       7.573  -7.487   3.706  1.00 92.45           H
ATOM   4656  N   ALA A 306       5.682  -6.096   1.464  1.00 92.61           N
ATOM   4657  CA  ALA A 306       4.677  -5.289   0.793  1.00 92.61           C
ATOM   4658  C   ALA A 306       5.323  -4.002   0.278  1.00 92.61           C
ATOM   4659  O   ALA A 306       4.974  -3.514  -0.796  1.00 92.61           O
ATOM   4660  HA  ALA A 306       4.303  -5.863  -0.055  1.00 92.61           H
ATOM   4661  CB  ALA A 306       3.517  -5.016   1.753  1.00 92.61           C
ATOM   4662 1HB  ALA A 306       3.075  -5.962   2.066  1.00 92.61           H
ATOM   4663 2HB  ALA A 306       3.888  -4.482   2.628  1.00 92.61           H
ATOM   4664 3HB  ALA A 306       2.764  -4.411   1.250  1.00 92.61           H
ATOM   4665  HN  ALA A 306       5.531  -6.232   2.443  1.00 92.61           H
ATOM   4666  N   PHE A 307       6.254  -3.487   1.069  1.00 91.00           N
ATOM   4667  CA  PHE A 307       6.904  -2.230   0.740  1.00 91.00           C
ATOM   4668  C   PHE A 307       7.854  -2.398  -0.448  1.00 91.00           C
ATOM   4669  O   PHE A 307       8.056  -1.464  -1.222  1.00 91.00           O
ATOM   4670  HA  PHE A 307       6.120  -1.519   0.478  1.00 91.00           H
ATOM   4671  CB  PHE A 307       7.712  -1.809   1.968  1.00 91.00           C
ATOM   4672 1HB  PHE A 307       8.324  -2.650   2.293  1.00 91.00           H
ATOM   4673 2HB  PHE A 307       8.395  -1.009   1.685  1.00 91.00           H
ATOM   4674  CG  PHE A 307       6.856  -1.336   3.145  1.00 91.00           C
ATOM   4675  CD1 PHE A 307       5.514  -1.178   2.989  1.00 91.00           C
ATOM   4676  HD1 PHE A 307       5.049  -1.388   2.026  1.00 91.00           H
ATOM   4677  CD2 PHE A 307       7.436  -1.074   4.346  1.00 91.00           C
ATOM   4678  HD2 PHE A 307       8.511  -1.200   4.471  1.00 91.00           H
ATOM   4679  CE1 PHE A 307       4.719  -0.739   4.080  1.00 91.00           C
ATOM   4680  HE1 PHE A 307       3.644  -0.612   3.955  1.00 91.00           H
ATOM   4681  CE2 PHE A 307       6.641  -0.635   5.438  1.00 91.00           C
ATOM   4682  HE2 PHE A 307       7.106  -0.424   6.401  1.00 91.00           H
ATOM   4683  CZ  PHE A 307       5.299  -0.477   5.282  1.00 91.00           C
ATOM   4684  HZ  PHE A 307       4.689  -0.140   6.120  1.00 91.00           H
ATOM   4685  HN  PHE A 307       6.564  -3.913   1.918  1.00 91.00           H
ATOM   4686  N   PHE A 308       8.410  -3.596  -0.554  1.00 87.77           N
ATOM   4687  CA  PHE A 308       9.309  -3.908  -1.652  1.00 87.77           C
ATOM   4688  C   PHE A 308       8.598  -3.771  -3.000  1.00 87.77           C
ATOM   4689  O   PHE A 308       9.241  -3.565  -4.028  1.00 87.77           O
ATOM   4690  HA  PHE A 308      10.136  -3.199  -1.606  1.00 87.77           H
ATOM   4691  CB  PHE A 308       9.752  -5.361  -1.469  1.00 87.77           C
ATOM   4692 1HB  PHE A 308       8.973  -5.902  -0.930  1.00 87.77           H
ATOM   4693 2HB  PHE A 308       9.845  -5.829  -2.449  1.00 87.77           H
ATOM   4694  CG  PHE A 308      11.075  -5.519  -0.717  1.00 87.77           C
ATOM   4695  CD1 PHE A 308      12.250  -5.243  -1.344  1.00 87.77           C
ATOM   4696  HD1 PHE A 308      12.249  -4.909  -2.381  1.00 87.77           H
ATOM   4697  CD2 PHE A 308      11.076  -5.935   0.578  1.00 87.77           C
ATOM   4698  HD2 PHE A 308      10.134  -6.156   1.080  1.00 87.77           H
ATOM   4699  CE1 PHE A 308      13.478  -5.389  -0.646  1.00 87.77           C
ATOM   4700  HE1 PHE A 308      14.420  -5.168  -1.148  1.00 87.77           H
ATOM   4701  CE2 PHE A 308      12.304  -6.081   1.276  1.00 87.77           C
ATOM   4702  HE2 PHE A 308      12.305  -6.414   2.313  1.00 87.77           H
ATOM   4703  CZ  PHE A 308      13.479  -5.805   0.649  1.00 87.77           C
ATOM   4704  HZ  PHE A 308      14.422  -5.917   1.185  1.00 87.77           H
ATOM   4705  HN  PHE A 308       8.256  -4.343   0.092  1.00 87.77           H
ATOM   4706  N   HIS A 309       7.279  -3.889  -2.951  1.00 80.66           N
ATOM   4707  CA  HIS A 309       6.473  -3.788  -4.156  1.00 80.66           C
ATOM   4708  C   HIS A 309       6.721  -2.435  -4.826  1.00 80.66           C
ATOM   4709  O   HIS A 309       6.794  -2.348  -6.051  1.00 80.66           O
ATOM   4710  HA  HIS A 309       6.809  -4.581  -4.824  1.00 80.66           H
ATOM   4711  CB  HIS A 309       4.996  -4.034  -3.844  1.00 80.66           C
ATOM   4712 1HB  HIS A 309       4.883  -5.040  -3.440  1.00 80.66           H
ATOM   4713 2HB  HIS A 309       4.679  -3.340  -3.066  1.00 80.66           H
ATOM   4714  CG  HIS A 309       4.083  -3.881  -5.037  1.00 80.66           C
ATOM   4715  ND1 HIS A 309       4.124  -4.733  -6.127  1.00 80.66           N
ATOM   4716  HD1 HIS A 309       4.740  -5.512  -6.237  1.00 80.66           H
ATOM   4717  CD2 HIS A 309       3.104  -2.967  -5.300  1.00 80.66           C
ATOM   4718  HD2 HIS A 309       2.806  -2.147  -4.646  1.00 80.66           H
ATOM   4719  CE1 HIS A 309       3.208  -4.340  -7.000  1.00 80.66           C
ATOM   4720  HE1 HIS A 309       2.995  -4.809  -7.961  1.00 80.66           H
ATOM   4721  NE2 HIS A 309       2.577  -3.245  -6.485  1.00 80.66           N
ATOM   4722  HN  HIS A 309       6.763  -4.052  -2.110  1.00 80.66           H
ATOM   4723  N   SER A 310       6.843  -1.411  -3.993  1.00 85.22           N
ATOM   4724  CA  SER A 310       6.924  -0.048  -4.489  1.00 85.22           C
ATOM   4725  C   SER A 310       8.243   0.160  -5.235  1.00 85.22           C
ATOM   4726  O   SER A 310       8.362   1.071  -6.053  1.00 85.22           O
ATOM   4727  HA  SER A 310       6.079   0.062  -5.169  1.00 85.22           H
ATOM   4728  CB  SER A 310       6.795   0.962  -3.348  1.00 85.22           C
ATOM   4729 1HB  SER A 310       7.566   0.767  -2.602  1.00 85.22           H
ATOM   4730 2HB  SER A 310       6.970   1.967  -3.731  1.00 85.22           H
ATOM   4731  OG  SER A 310       5.512   0.908  -2.729  1.00 85.22           O
ATOM   4732  HG  SER A 310       4.827   1.329  -3.323  1.00 85.22           H
ATOM   4733  HN  SER A 310       6.886  -1.502  -2.998  1.00 85.22           H
ATOM   4734  N   CYS A 311       9.203  -0.701  -4.927  1.00 87.91           N
ATOM   4735  CA  CYS A 311      10.510  -0.621  -5.556  1.00 87.91           C
ATOM   4736  C   CYS A 311      10.546  -1.617  -6.717  1.00 87.91           C
ATOM   4737  O   CYS A 311      11.399  -1.519  -7.597  1.00 87.91           O
ATOM   4738  HA  CYS A 311      10.621   0.400  -5.919  1.00 87.91           H
ATOM   4739  CB  CYS A 311      11.637  -0.874  -4.552  1.00 87.91           C
ATOM   4740 1HB  CYS A 311      12.582  -0.512  -4.956  1.00 87.91           H
ATOM   4741 2HB  CYS A 311      11.449  -0.318  -3.634  1.00 87.91           H
ATOM   4742  SG  CYS A 311      11.759  -2.663  -4.185  1.00 87.91           S
ATOM   4743  HG  CYS A 311      12.808  -2.567  -3.373  1.00 87.91           H
ATOM   4744  HN  CYS A 311       9.098  -1.440  -4.262  1.00 87.91           H
ATOM   4745  N   LEU A 312       9.608  -2.553  -6.681  1.00 85.75           N
ATOM   4746  CA  LEU A 312       9.626  -3.666  -7.615  1.00 85.75           C
ATOM   4747  C   LEU A 312       9.037  -3.212  -8.953  1.00 85.75           C
ATOM   4748  O   LEU A 312       9.495  -3.637 -10.012  1.00 85.75           O
ATOM   4749  HA  LEU A 312      10.668  -3.944  -7.773  1.00 85.75           H
ATOM   4750  CB  LEU A 312       8.919  -4.882  -7.013  1.00 85.75           C
ATOM   4751 1HB  LEU A 312       8.006  -4.542  -6.525  1.00 85.75           H
ATOM   4752 2HB  LEU A 312       8.618  -5.542  -7.827  1.00 85.75           H
ATOM   4753  CG  LEU A 312       9.730  -5.698  -6.005  1.00 85.75           C
ATOM   4754  HG  LEU A 312      10.057  -5.029  -5.209  1.00 85.75           H
ATOM   4755  CD1 LEU A 312       8.867  -6.783  -5.357  1.00 85.75           C
ATOM   4756 1HD1 LEU A 312       8.029  -6.319  -4.838  1.00 85.75           H
ATOM   4757 2HD1 LEU A 312       8.490  -7.455  -6.128  1.00 85.75           H
ATOM   4758 3HD1 LEU A 312       9.468  -7.348  -4.645  1.00 85.75           H
ATOM   4759  CD2 LEU A 312      10.988  -6.278  -6.654  1.00 85.75           C
ATOM   4760 1HD2 LEU A 312      10.704  -6.928  -7.481  1.00 85.75           H
ATOM   4761 2HD2 LEU A 312      11.611  -5.465  -7.028  1.00 85.75           H
ATOM   4762 3HD2 LEU A 312      11.546  -6.853  -5.915  1.00 85.75           H
ATOM   4763  HN  LEU A 312       8.849  -2.559  -6.030  1.00 85.75           H
ATOM   4764  N   ASN A 313       8.031  -2.356  -8.860  1.00 81.17           N
ATOM   4765  CA  ASN A 313       7.268  -1.967 -10.034  1.00 81.17           C
ATOM   4766  C   ASN A 313       8.227  -1.480 -11.122  1.00 81.17           C
ATOM   4767  O   ASN A 313       8.215  -1.993 -12.240  1.00 81.17           O
ATOM   4768  HA  ASN A 313       6.722  -2.863 -10.330  1.00 81.17           H
ATOM   4769  CB  ASN A 313       6.301  -0.827  -9.710  1.00 81.17           C
ATOM   4770 1HB  ASN A 313       6.785  -0.114  -9.042  1.00 81.17           H
ATOM   4771 2HB  ASN A 313       6.050  -0.288 -10.624  1.00 81.17           H
ATOM   4772  CG  ASN A 313       5.023  -1.359  -9.058  1.00 81.17           C
ATOM   4773  OD1 ASN A 313       4.601  -2.480  -9.285  1.00 81.17           O
ATOM   4774  ND2 ASN A 313       4.434  -0.493  -8.237  1.00 81.17           N
ATOM   4775 1HD2 ASN A 313       4.833   0.412  -8.095  1.00 81.17           H
ATOM   4776 2HD2 ASN A 313       3.592  -0.749  -7.763  1.00 81.17           H
ATOM   4777  HN  ASN A 313       7.735  -1.930  -8.004  1.00 81.17           H
ATOM   4778  N   PRO A 314       9.071  -0.486 -10.817  1.00 82.44           N
ATOM   4779  CA  PRO A 314       9.978   0.070 -11.824  1.00 82.44           C
ATOM   4780  C   PRO A 314      10.809  -1.004 -12.507  1.00 82.44           C
ATOM   4781  O   PRO A 314      11.013  -0.959 -13.719  1.00 82.44           O
ATOM   4782  HA  PRO A 314       9.406   0.539 -12.625  1.00 82.44           H
ATOM   4783  CB  PRO A 314      10.850   1.043 -11.029  1.00 82.44           C
ATOM   4784 1HB  PRO A 314      11.759   0.564 -10.667  1.00 82.44           H
ATOM   4785 2HB  PRO A 314      11.161   1.893 -11.638  1.00 82.44           H
ATOM   4786  CG  PRO A 314       9.944   1.473  -9.882  1.00 82.44           C
ATOM   4787 1HG  PRO A 314      10.514   1.879  -9.046  1.00 82.44           H
ATOM   4788 2HG  PRO A 314       9.248   2.255 -10.187  1.00 82.44           H
ATOM   4789  CD  PRO A 314       9.229   0.184  -9.513  1.00 82.44           C
ATOM   4790 1HD  PRO A 314       9.815  -0.420  -8.821  1.00 82.44           H
ATOM   4791 2HD  PRO A 314       8.270   0.377  -9.031  1.00 82.44           H
ATOM   4792  N   VAL A 315      11.272  -1.950 -11.703  1.00 82.97           N
ATOM   4793  CA  VAL A 315      12.140  -3.001 -12.206  1.00 82.97           C
ATOM   4794  C   VAL A 315      11.367  -3.856 -13.212  1.00 82.97           C
ATOM   4795  O   VAL A 315      11.910  -4.249 -14.244  1.00 82.97           O
ATOM   4796  HA  VAL A 315      12.974  -2.522 -12.719  1.00 82.97           H
ATOM   4797  CB  VAL A 315      12.705  -3.815 -11.040  1.00 82.97           C
ATOM   4798  HB  VAL A 315      11.867  -4.256 -10.501  1.00 82.97           H
ATOM   4799  CG1 VAL A 315      13.590  -4.956 -11.546  1.00 82.97           C
ATOM   4800 1HG1 VAL A 315      13.002  -5.618 -12.181  1.00 82.97           H
ATOM   4801 2HG1 VAL A 315      14.420  -4.544 -12.120  1.00 82.97           H
ATOM   4802 3HG1 VAL A 315      13.979  -5.518 -10.697  1.00 82.97           H
ATOM   4803  CG2 VAL A 315      13.471  -2.918 -10.065  1.00 82.97           C
ATOM   4804 1HG2 VAL A 315      14.297  -2.436 -10.588  1.00 82.97           H
ATOM   4805 2HG2 VAL A 315      12.800  -2.157  -9.667  1.00 82.97           H
ATOM   4806 3HG2 VAL A 315      13.862  -3.522  -9.247  1.00 82.97           H
ATOM   4807  HN  VAL A 315      11.064  -2.004 -10.726  1.00 82.97           H
ATOM   4808  N   LEU A 316      10.113  -4.119 -12.877  1.00 82.27           N
ATOM   4809  CA  LEU A 316       9.274  -4.957 -13.717  1.00 82.27           C
ATOM   4810  C   LEU A 316       9.171  -4.334 -15.111  1.00 82.27           C
ATOM   4811  O   LEU A 316       9.229  -5.040 -16.116  1.00 82.27           O
ATOM   4812  HA  LEU A 316       9.765  -5.925 -13.807  1.00 82.27           H
ATOM   4813  CB  LEU A 316       7.918  -5.197 -13.050  1.00 82.27           C
ATOM   4814 1HB  LEU A 316       7.470  -4.230 -12.824  1.00 82.27           H
ATOM   4815 2HB  LEU A 316       7.264  -5.691 -13.769  1.00 82.27           H
ATOM   4816  CG  LEU A 316       7.940  -6.030 -11.767  1.00 82.27           C
ATOM   4817  HG  LEU A 316       8.615  -5.549 -11.059  1.00 82.27           H
ATOM   4818  CD1 LEU A 316       6.556  -6.072 -11.116  1.00 82.27           C
ATOM   4819 1HD1 LEU A 316       6.240  -5.059 -10.869  1.00 82.27           H
ATOM   4820 2HD1 LEU A 316       5.842  -6.517 -11.809  1.00 82.27           H
ATOM   4821 3HD1 LEU A 316       6.600  -6.671 -10.206  1.00 82.27           H
ATOM   4822  CD2 LEU A 316       8.491  -7.433 -12.033  1.00 82.27           C
ATOM   4823 1HD2 LEU A 316       7.862  -7.937 -12.766  1.00 82.27           H
ATOM   4824 2HD2 LEU A 316       9.508  -7.357 -12.418  1.00 82.27           H
ATOM   4825 3HD2 LEU A 316       8.496  -8.004 -11.104  1.00 82.27           H
ATOM   4826  HN  LEU A 316       9.670  -3.771 -12.051  1.00 82.27           H
ATOM   4827  N   TYR A 317       9.021  -3.018 -15.126  1.00 75.27           N
ATOM   4828  CA  TYR A 317       8.874  -2.296 -16.379  1.00 75.27           C
ATOM   4829  C   TYR A 317      10.133  -2.427 -17.239  1.00 75.27           C
ATOM   4830  O   TYR A 317      10.047  -2.502 -18.463  1.00 75.27           O
ATOM   4831  HA  TYR A 317       8.029  -2.725 -16.917  1.00 75.27           H
ATOM   4832  CB  TYR A 317       8.682  -0.826 -15.998  1.00 75.27           C
ATOM   4833 1HB  TYR A 317       9.563  -0.484 -15.456  1.00 75.27           H
ATOM   4834 2HB  TYR A 317       8.617  -0.231 -16.909  1.00 75.27           H
ATOM   4835  CG  TYR A 317       7.440  -0.562 -15.144  1.00 75.27           C
ATOM   4836  CD1 TYR A 317       6.364  -1.424 -15.206  1.00 75.27           C
ATOM   4837  HD1 TYR A 317       6.399  -2.293 -15.863  1.00 75.27           H
ATOM   4838  CD2 TYR A 317       7.397   0.538 -14.312  1.00 75.27           C
ATOM   4839  HD2 TYR A 317       8.247   1.219 -14.264  1.00 75.27           H
ATOM   4840  CE1 TYR A 317       5.196  -1.175 -14.402  1.00 75.27           C
ATOM   4841  HE1 TYR A 317       4.339  -1.847 -14.441  1.00 75.27           H
ATOM   4842  CE2 TYR A 317       6.228   0.787 -13.508  1.00 75.27           C
ATOM   4843  HE2 TYR A 317       6.181   1.652 -12.847  1.00 75.27           H
ATOM   4844  CZ  TYR A 317       5.185  -0.082 -13.593  1.00 75.27           C
ATOM   4845  OH  TYR A 317       4.082   0.153 -12.833  1.00 75.27           O
ATOM   4846  HH  TYR A 317       4.198   1.000 -12.315  1.00 75.27           H
ATOM   4847  HN  TYR A 317       9.000  -2.447 -14.305  1.00 75.27           H
ATOM   4848  N   VAL A 318      11.272  -2.451 -16.563  1.00 75.74           N
ATOM   4849  CA  VAL A 318      12.549  -2.526 -17.253  1.00 75.74           C
ATOM   4850  C   VAL A 318      12.661  -3.875 -17.965  1.00 75.74           C
ATOM   4851  O   VAL A 318      13.041  -3.934 -19.134  1.00 75.74           O
ATOM   4852  HA  VAL A 318      12.567  -1.732 -17.999  1.00 75.74           H
ATOM   4853  CB  VAL A 318      13.692  -2.274 -16.266  1.00 75.74           C
ATOM   4854  HB  VAL A 318      13.578  -2.971 -15.436  1.00 75.74           H
ATOM   4855  CG1 VAL A 318      15.049  -2.541 -16.920  1.00 75.74           C
ATOM   4856 1HG1 VAL A 318      15.095  -3.578 -17.252  1.00 75.74           H
ATOM   4857 2HG1 VAL A 318      15.175  -1.880 -17.778  1.00 75.74           H
ATOM   4858 3HG1 VAL A 318      15.843  -2.355 -16.198  1.00 75.74           H
ATOM   4859  CG2 VAL A 318      13.625  -0.855 -15.701  1.00 75.74           C
ATOM   4860 1HG2 VAL A 318      13.702  -0.135 -16.515  1.00 75.74           H
ATOM   4861 2HG2 VAL A 318      12.677  -0.715 -15.181  1.00 75.74           H
ATOM   4862 3HG2 VAL A 318      14.448  -0.703 -15.003  1.00 75.74           H
ATOM   4863  HN  VAL A 318      11.332  -2.421 -15.565  1.00 75.74           H
ATOM   4864  N   PHE A 319      12.323  -4.926 -17.232  1.00 74.99           N
ATOM   4865  CA  PHE A 319      12.553  -6.278 -17.711  1.00 74.99           C
ATOM   4866  C   PHE A 319      11.445  -6.716 -18.670  1.00 74.99           C
ATOM   4867  O   PHE A 319      11.710  -7.391 -19.664  1.00 74.99           O
ATOM   4868  HA  PHE A 319      13.507  -6.276 -18.237  1.00 74.99           H
ATOM   4869  CB  PHE A 319      12.542  -7.194 -16.486  1.00 74.99           C
ATOM   4870 1HB  PHE A 319      11.738  -6.883 -15.819  1.00 74.99           H
ATOM   4871 2HB  PHE A 319      12.315  -8.211 -16.807  1.00 74.99           H
ATOM   4872  CG  PHE A 319      13.858  -7.204 -15.704  1.00 74.99           C
ATOM   4873  CD1 PHE A 319      14.970  -7.761 -16.252  1.00 74.99           C
ATOM   4874  HD1 PHE A 319      14.925  -8.200 -17.249  1.00 74.99           H
ATOM   4875  CD2 PHE A 319      13.914  -6.655 -14.461  1.00 74.99           C
ATOM   4876  HD2 PHE A 319      13.022  -6.209 -14.021  1.00 74.99           H
ATOM   4877  CE1 PHE A 319      16.191  -7.769 -15.527  1.00 74.99           C
ATOM   4878  HE1 PHE A 319      17.083  -8.216 -15.967  1.00 74.99           H
ATOM   4879  CE2 PHE A 319      15.135  -6.664 -13.736  1.00 74.99           C
ATOM   4880  HE2 PHE A 319      15.180  -6.224 -12.739  1.00 74.99           H
ATOM   4881  CZ  PHE A 319      16.247  -7.221 -14.284  1.00 74.99           C
ATOM   4882  HZ  PHE A 319      17.184  -7.227 -13.727  1.00 74.99           H
ATOM   4883  HN  PHE A 319      11.899  -4.864 -16.328  1.00 74.99           H
ATOM   4884  N   VAL A 320      10.226  -6.315 -18.340  1.00 77.78           N
ATOM   4885  CA  VAL A 320       9.053  -6.858 -19.003  1.00 77.78           C
ATOM   4886  C   VAL A 320       8.598  -5.891 -20.097  1.00 77.78           C
ATOM   4887  O   VAL A 320       8.031  -6.311 -21.105  1.00 77.78           O
ATOM   4888  HA  VAL A 320       9.345  -7.801 -19.466  1.00 77.78           H
ATOM   4889  CB  VAL A 320       7.960  -7.154 -17.974  1.00 77.78           C
ATOM   4890  HB  VAL A 320       7.608  -6.202 -17.576  1.00 77.78           H
ATOM   4891  CG1 VAL A 320       6.770  -7.859 -18.626  1.00 77.78           C
ATOM   4892 1HG1 VAL A 320       6.352  -7.222 -19.406  1.00 77.78           H
ATOM   4893 2HG1 VAL A 320       7.101  -8.801 -19.064  1.00 77.78           H
ATOM   4894 3HG1 VAL A 320       6.008  -8.058 -17.872  1.00 77.78           H
ATOM   4895  CG2 VAL A 320       8.513  -7.975 -16.807  1.00 77.78           C
ATOM   4896 1HG2 VAL A 320       8.905  -8.921 -17.182  1.00 77.78           H
ATOM   4897 2HG2 VAL A 320       9.313  -7.419 -16.318  1.00 77.78           H
ATOM   4898 3HG2 VAL A 320       7.716  -8.171 -16.091  1.00 77.78           H
ATOM   4899  HN  VAL A 320      10.035  -5.632 -17.634  1.00 77.78           H
ATOM   4900  N   GLY A 321       8.863  -4.614 -19.863  1.00 79.10           N
ATOM   4901  CA  GLY A 321       8.315  -3.568 -20.709  1.00 79.10           C
ATOM   4902  C   GLY A 321       9.258  -3.253 -21.872  1.00 79.10           C
ATOM   4903  O   GLY A 321      10.159  -2.427 -21.739  1.00 79.10           O
ATOM   4904 1HA  GLY A 321       7.345  -3.880 -21.097  1.00 79.10           H
ATOM   4905 2HA  GLY A 321       8.147  -2.668 -20.118  1.00 79.10           H
ATOM   4906  HN  GLY A 321       9.440  -4.292 -19.112  1.00 79.10           H
ATOM   4907  N   GLU A 322       9.018  -3.929 -22.987  1.00 68.76           N
ATOM   4908  CA  GLU A 322       9.741  -3.633 -24.211  1.00 68.76           C
ATOM   4909  C   GLU A 322       9.625  -2.145 -24.550  1.00 68.76           C
ATOM   4910  O   GLU A 322      10.624  -1.494 -24.853  1.00 68.76           O
ATOM   4911  HA  GLU A 322      10.780  -3.885 -24.002  1.00 68.76           H
ATOM   4912  CB  GLU A 322       9.238  -4.499 -25.368  1.00 68.76           C
ATOM   4913 1HB  GLU A 322       8.148  -4.495 -25.383  1.00 68.76           H
ATOM   4914 2HB  GLU A 322       9.682  -4.157 -26.303  1.00 68.76           H
ATOM   4915  CG  GLU A 322       9.672  -5.955 -25.192  1.00 68.76           C
ATOM   4916 1HG  GLU A 322      10.752  -6.003 -25.058  1.00 68.76           H
ATOM   4917 2HG  GLU A 322       9.220  -6.366 -24.288  1.00 68.76           H
ATOM   4918  CD  GLU A 322       9.264  -6.799 -26.401  1.00 68.76           C
ATOM   4919  OE1 GLU A 322       9.592  -8.005 -26.388  1.00 68.76           O
ATOM   4920  OE2 GLU A 322       8.634  -6.219 -27.312  1.00 68.76           O
ATOM   4921  HN  GLU A 322       8.344  -4.664 -23.060  1.00 68.76           H
ATOM   4922  N   ARG A 323       8.398  -1.650 -24.486  1.00 66.12           N
ATOM   4923  CA  ARG A 323       8.132  -0.263 -24.829  1.00 66.12           C
ATOM   4924  C   ARG A 323       8.892   0.672 -23.886  1.00 66.12           C
ATOM   4925  O   ARG A 323       9.549   1.610 -24.334  1.00 66.12           O
ATOM   4926  HA  ARG A 323       8.484  -0.157 -25.855  1.00 66.12           H
ATOM   4927  CB  ARG A 323       6.636   0.047 -24.746  1.00 66.12           C
ATOM   4928 1HB  ARG A 323       6.085  -0.623 -25.406  1.00 66.12           H
ATOM   4929 2HB  ARG A 323       6.278  -0.138 -23.733  1.00 66.12           H
ATOM   4930  CG  ARG A 323       6.355   1.500 -25.135  1.00 66.12           C
ATOM   4931 1HG  ARG A 323       6.881   2.170 -24.456  1.00 66.12           H
ATOM   4932 2HG  ARG A 323       6.741   1.693 -26.136  1.00 66.12           H
ATOM   4933  CD  ARG A 323       4.855   1.798 -25.096  1.00 66.12           C
ATOM   4934 1HD  ARG A 323       4.341   1.225 -25.868  1.00 66.12           H
ATOM   4935 2HD  ARG A 323       4.439   1.486 -24.138  1.00 66.12           H
ATOM   4936  NE  ARG A 323       4.621   3.245 -25.300  1.00 66.12           N
ATOM   4937  HE  ARG A 323       5.327   3.772 -25.772  1.00 66.12           H
ATOM   4938  CZ  ARG A 323       3.521   3.893 -24.893  1.00 66.12           C
ATOM   4939  NH1 ARG A 323       2.541   3.237 -24.256  1.00 66.12           N
ATOM   4940 1HH1 ARG A 323       2.628   2.256 -24.081  1.00 66.12           H
ATOM   4941 2HH1 ARG A 323       1.724   3.727 -23.955  1.00 66.12           H
ATOM   4942  NH2 ARG A 323       3.415   5.207 -25.132  1.00 66.12           N
ATOM   4943 1HH2 ARG A 323       2.600   5.705 -24.835  1.00 66.12           H
ATOM   4944 2HH2 ARG A 323       4.150   5.689 -25.608  1.00 66.12           H
ATOM   4945  HN  ARG A 323       7.596  -2.178 -24.207  1.00 66.12           H
ATOM   4946  N   PHE A 324       8.778   0.383 -22.598  1.00 79.63           N
ATOM   4947  CA  PHE A 324       9.403   1.218 -21.586  1.00 79.63           C
ATOM   4948  C   PHE A 324      10.928   1.160 -21.693  1.00 79.63           C
ATOM   4949  O   PHE A 324      11.600   2.184 -21.589  1.00 79.63           O
ATOM   4950  HA  PHE A 324       9.067   2.240 -21.758  1.00 79.63           H
ATOM   4951  CB  PHE A 324       8.977   0.664 -20.225  1.00 79.63           C
ATOM   4952 1HB  PHE A 324       7.889   0.612 -20.189  1.00 79.63           H
ATOM   4953 2HB  PHE A 324       9.348  -0.357 -20.127  1.00 79.63           H
ATOM   4954  CG  PHE A 324       9.473   1.487 -19.035  1.00 79.63           C
ATOM   4955  CD1 PHE A 324      10.619   1.133 -18.394  1.00 79.63           C
ATOM   4956  HD1 PHE A 324      11.184   0.263 -18.727  1.00 79.63           H
ATOM   4957  CD2 PHE A 324       8.769   2.574 -18.619  1.00 79.63           C
ATOM   4958  HD2 PHE A 324       7.851   2.857 -19.132  1.00 79.63           H
ATOM   4959  CE1 PHE A 324      11.080   1.898 -17.289  1.00 79.63           C
ATOM   4960  HE1 PHE A 324      11.998   1.614 -16.775  1.00 79.63           H
ATOM   4961  CE2 PHE A 324       9.230   3.338 -17.514  1.00 79.63           C
ATOM   4962  HE2 PHE A 324       8.665   4.209 -17.180  1.00 79.63           H
ATOM   4963  CZ  PHE A 324      10.376   2.984 -16.873  1.00 79.63           C
ATOM   4964  HZ  PHE A 324      10.729   3.571 -16.025  1.00 79.63           H
ATOM   4965  HN  PHE A 324       8.271  -0.403 -22.244  1.00 79.63           H
ATOM   4966  N   ARG A 325      11.429  -0.049 -21.898  1.00 76.18           N
ATOM   4967  CA  ARG A 325      12.864  -0.257 -22.002  1.00 76.18           C
ATOM   4968  C   ARG A 325      13.439   0.580 -23.146  1.00 76.18           C
ATOM   4969  O   ARG A 325      14.491   1.201 -22.997  1.00 76.18           O
ATOM   4970  HA  ARG A 325      13.263   0.066 -21.040  1.00 76.18           H
ATOM   4971  CB  ARG A 325      13.191  -1.732 -22.244  1.00 76.18           C
ATOM   4972 1HB  ARG A 325      12.540  -2.357 -21.632  1.00 76.18           H
ATOM   4973 2HB  ARG A 325      12.991  -1.986 -23.285  1.00 76.18           H
ATOM   4974  CG  ARG A 325      14.654  -2.031 -21.912  1.00 76.18           C
ATOM   4975 1HG  ARG A 325      15.302  -1.346 -22.460  1.00 76.18           H
ATOM   4976 2HG  ARG A 325      14.833  -1.858 -20.851  1.00 76.18           H
ATOM   4977  CD  ARG A 325      15.013  -3.475 -22.266  1.00 76.18           C
ATOM   4978 1HD  ARG A 325      14.948  -3.621 -23.344  1.00 76.18           H
ATOM   4979 2HD  ARG A 325      16.043  -3.684 -21.978  1.00 76.18           H
ATOM   4980  NE  ARG A 325      14.096  -4.409 -21.574  1.00 76.18           N
ATOM   4981  HE  ARG A 325      13.610  -4.075 -20.767  1.00 76.18           H
ATOM   4982  CZ  ARG A 325      13.877  -5.672 -21.962  1.00 76.18           C
ATOM   4983  NH1 ARG A 325      14.502  -6.171 -23.038  1.00 76.18           N
ATOM   4984 1HH1 ARG A 325      15.137  -5.600 -23.557  1.00 76.18           H
ATOM   4985 2HH1 ARG A 325      14.333  -7.116 -23.321  1.00 76.18           H
ATOM   4986  NH2 ARG A 325      13.024  -6.429 -21.259  1.00 76.18           N
ATOM   4987 1HH2 ARG A 325      12.850  -7.374 -21.535  1.00 76.18           H
ATOM   4988 2HH2 ARG A 325      12.562  -6.049 -20.458  1.00 76.18           H
ATOM   4989  HN  ARG A 325      10.875  -0.876 -21.992  1.00 76.18           H
ATOM   4990  N   ARG A 326      12.725   0.570 -24.262  1.00 69.16           N
ATOM   4991  CA  ARG A 326      13.158   1.311 -25.434  1.00 69.16           C
ATOM   4992  C   ARG A 326      13.140   2.814 -25.149  1.00 69.16           C
ATOM   4993  O   ARG A 326      14.074   3.529 -25.508  1.00 69.16           O
ATOM   4994  HA  ARG A 326      14.172   0.960 -25.627  1.00 69.16           H
ATOM   4995  CB  ARG A 326      12.257   1.017 -26.635  1.00 69.16           C
ATOM   4996 1HB  ARG A 326      12.205  -0.060 -26.800  1.00 69.16           H
ATOM   4997 2HB  ARG A 326      11.243   1.356 -26.426  1.00 69.16           H
ATOM   4998  CG  ARG A 326      12.781   1.707 -27.896  1.00 69.16           C
ATOM   4999 1HG  ARG A 326      12.876   2.777 -27.717  1.00 69.16           H
ATOM   5000 2HG  ARG A 326      13.778   1.334 -28.131  1.00 69.16           H
ATOM   5001  CD  ARG A 326      11.847   1.463 -29.083  1.00 69.16           C
ATOM   5002 1HD  ARG A 326      12.267   1.910 -29.985  1.00 69.16           H
ATOM   5003 2HD  ARG A 326      11.755   0.394 -29.270  1.00 69.16           H
ATOM   5004  NE  ARG A 326      10.515   2.045 -28.806  1.00 69.16           N
ATOM   5005  HE  ARG A 326      10.420   2.640 -28.008  1.00 69.16           H
ATOM   5006  CZ  ARG A 326       9.427   1.823 -29.557  1.00 69.16           C
ATOM   5007  NH1 ARG A 326       9.497   1.034 -30.638  1.00 69.16           N
ATOM   5008 1HH1 ARG A 326      10.364   0.605 -30.889  1.00 69.16           H
ATOM   5009 2HH1 ARG A 326       8.681   0.874 -31.193  1.00 69.16           H
ATOM   5010  NH2 ARG A 326       8.270   2.403 -29.211  1.00 69.16           N
ATOM   5011 1HH2 ARG A 326       7.449   2.248 -29.761  1.00 69.16           H
ATOM   5012 2HH2 ARG A 326       8.227   2.990 -28.403  1.00 69.16           H
ATOM   5013  HN  ARG A 326      11.866   0.069 -24.371  1.00 69.16           H
ATOM   5014  N   ASP A 327      12.067   3.249 -24.505  1.00 79.71           N
ATOM   5015  CA  ASP A 327      11.858   4.668 -24.271  1.00 79.71           C
ATOM   5016  C   ASP A 327      12.839   5.154 -23.202  1.00 79.71           C
ATOM   5017  O   ASP A 327      13.275   6.304 -23.232  1.00 79.71           O
ATOM   5018  HA  ASP A 327      12.024   5.145 -25.237  1.00 79.71           H
ATOM   5019  CB  ASP A 327      10.438   4.941 -23.770  1.00 79.71           C
ATOM   5020 1HB  ASP A 327      10.206   4.270 -22.943  1.00 79.71           H
ATOM   5021 2HB  ASP A 327      10.375   5.958 -23.383  1.00 79.71           H
ATOM   5022  CG  ASP A 327       9.415   4.751 -24.892  1.00 79.71           C
ATOM   5023  OD1 ASP A 327       9.863   4.550 -26.041  1.00 79.71           O
ATOM   5024  OD2 ASP A 327       8.208   4.812 -24.574  1.00 79.71           O
ATOM   5025  HN  ASP A 327      11.349   2.652 -24.147  1.00 79.71           H
ATOM   5026  N   LEU A 328      13.157   4.254 -22.283  1.00 81.68           N
ATOM   5027  CA  LEU A 328      14.142   4.549 -21.257  1.00 81.68           C
ATOM   5028  C   LEU A 328      15.480   4.879 -21.920  1.00 81.68           C
ATOM   5029  O   LEU A 328      16.082   5.912 -21.632  1.00 81.68           O
ATOM   5030  HA  LEU A 328      13.797   5.431 -20.717  1.00 81.68           H
ATOM   5031  CB  LEU A 328      14.222   3.402 -20.247  1.00 81.68           C
ATOM   5032 1HB  LEU A 328      13.254   3.309 -19.755  1.00 81.68           H
ATOM   5033 2HB  LEU A 328      14.393   2.474 -20.793  1.00 81.68           H
ATOM   5034  CG  LEU A 328      15.300   3.532 -19.169  1.00 81.68           C
ATOM   5035  HG  LEU A 328      16.261   3.674 -19.663  1.00 81.68           H
ATOM   5036  CD1 LEU A 328      15.055   4.764 -18.295  1.00 81.68           C
ATOM   5037 1HD1 LEU A 328      15.072   5.660 -18.916  1.00 81.68           H
ATOM   5038 2HD1 LEU A 328      14.084   4.677 -17.809  1.00 81.68           H
ATOM   5039 3HD1 LEU A 328      15.836   4.833 -17.537  1.00 81.68           H
ATOM   5040  CD2 LEU A 328      15.403   2.251 -18.338  1.00 81.68           C
ATOM   5041 1HD2 LEU A 328      14.446   2.055 -17.854  1.00 81.68           H
ATOM   5042 2HD2 LEU A 328      15.659   1.416 -18.990  1.00 81.68           H
ATOM   5043 3HD2 LEU A 328      16.176   2.371 -17.580  1.00 81.68           H
ATOM   5044  HN  LEU A 328      12.755   3.340 -22.234  1.00 81.68           H
ATOM   5045  N   VAL A 329      15.908   3.981 -22.796  1.00 81.71           N
ATOM   5046  CA  VAL A 329      17.204   4.119 -23.437  1.00 81.71           C
ATOM   5047  C   VAL A 329      17.228   5.409 -24.258  1.00 81.71           C
ATOM   5048  O   VAL A 329      18.251   6.088 -24.327  1.00 81.71           O
ATOM   5049  HA  VAL A 329      17.955   4.191 -22.649  1.00 81.71           H
ATOM   5050  CB  VAL A 329      17.511   2.874 -24.271  1.00 81.71           C
ATOM   5051  HB  VAL A 329      16.693   2.733 -24.977  1.00 81.71           H
ATOM   5052  CG1 VAL A 329      18.800   3.056 -25.075  1.00 81.71           C
ATOM   5053 1HG1 VAL A 329      18.692   3.908 -25.746  1.00 81.71           H
ATOM   5054 2HG1 VAL A 329      19.631   3.233 -24.394  1.00 81.71           H
ATOM   5055 3HG1 VAL A 329      18.994   2.156 -25.659  1.00 81.71           H
ATOM   5056  CG2 VAL A 329      17.588   1.627 -23.388  1.00 81.71           C
ATOM   5057 1HG2 VAL A 329      18.378   1.755 -22.647  1.00 81.71           H
ATOM   5058 2HG2 VAL A 329      16.634   1.482 -22.880  1.00 81.71           H
ATOM   5059 3HG2 VAL A 329      17.807   0.756 -24.006  1.00 81.71           H
ATOM   5060  HN  VAL A 329      15.386   3.172 -23.068  1.00 81.71           H
ATOM   5061  N   LYS A 330      16.087   5.710 -24.861  1.00 75.44           N
ATOM   5062  CA  LYS A 330      15.938   6.948 -25.606  1.00 75.44           C
ATOM   5063  C   LYS A 330      16.214   8.133 -24.679  1.00 75.44           C
[truncated: 117,162 more chars]
