# Supplementary material for: Noncanonical roles of chemokine regions in CCR9 activation revealed by structural modeling and mutational mapping
Source: Nat Commun. 2025 Aug 18;16:7695. doi: 10.1038/s41467-025-62321-9 (PMC12361432; doi:10.1038/s41467-025-62321-9)
Supplement: Supplementary file 5 — Supplementary Data 3 [file 41467_2025_62321_MOESM5_ESM.zip › CCR9_CCL25_05_rnk3.pdb]

ATOM      1  N   GLU A  20      -5.327  -6.593  58.477  1.00 50.62           N
ATOM      2  CA  GLU A  20      -5.114  -7.494  57.357  1.00 50.62           C
ATOM      3  C   GLU A  20      -5.517  -8.920  57.738  1.00 50.62           C
ATOM      4  O   GLU A  20      -4.689  -9.698  58.209  1.00 50.62           O
ATOM      5  HA  GLU A  20      -5.763  -7.126  56.562  1.00 50.62           H
ATOM      6  CB  GLU A  20      -3.661  -7.443  56.881  1.00 50.62           C
ATOM      7 1HB  GLU A  20      -2.997  -7.330  57.739  1.00 50.62           H
ATOM      8 2HB  GLU A  20      -3.440  -8.325  56.280  1.00 50.62           H
ATOM      9  CG  GLU A  20      -3.422  -6.233  55.976  1.00 50.62           C
ATOM     10 1HG  GLU A  20      -4.318  -6.031  55.389  1.00 50.62           H
ATOM     11 2HG  GLU A  20      -3.234  -5.350  56.586  1.00 50.62           H
ATOM     12  CD  GLU A  20      -2.236  -6.475  55.040  1.00 50.62           C
ATOM     13  OE1 GLU A  20      -2.343  -6.053  53.868  1.00 50.62           O
ATOM     14  OE2 GLU A  20      -1.249  -7.075  55.518  1.00 50.62           O
ATOM     15  HN  GLU A  20      -5.719  -7.019  59.293  1.00 50.62           H
ATOM     16  N   SER A  21      -6.789  -9.219  57.520  1.00 58.52           N
ATOM     17  CA  SER A  21      -7.286 -10.569  57.726  1.00 58.52           C
ATOM     18  C   SER A  21      -6.459 -11.562  56.906  1.00 58.52           C
ATOM     19  O   SER A  21      -6.111 -11.287  55.759  1.00 58.52           O
ATOM     20  HA  SER A  21      -7.167 -10.761  58.792  1.00 58.52           H
ATOM     21  CB  SER A  21      -8.766 -10.674  57.351  1.00 58.52           C
ATOM     22 1HB  SER A  21      -9.128 -11.675  57.585  1.00 58.52           H
ATOM     23 2HB  SER A  21      -9.344  -9.976  57.957  1.00 58.52           H
ATOM     24  OG  SER A  21      -8.988 -10.400  55.971  1.00 58.52           O
ATOM     25  HG  SER A  21      -9.265 -11.236  55.496  1.00 58.52           H
ATOM     26  HN  SER A  21      -7.473  -8.560  57.208  1.00 58.52           H
ATOM     27  N   THR A  22      -6.170 -12.696  57.527  1.00 60.23           N
ATOM     28  CA  THR A  22      -5.382 -13.727  56.872  1.00 60.23           C
ATOM     29  C   THR A  22      -5.976 -14.063  55.503  1.00 60.23           C
ATOM     30  O   THR A  22      -5.245 -14.386  54.568  1.00 60.23           O
ATOM     31  HA  THR A  22      -4.380 -13.336  56.699  1.00 60.23           H
ATOM     32  CB  THR A  22      -5.305 -14.931  57.813  1.00 60.23           C
ATOM     33  HB  THR A  22      -5.027 -15.834  57.268  1.00 60.23           H
ATOM     34  OG1 THR A  22      -6.584 -14.963  58.443  1.00 60.23           O
ATOM     35  HG1 THR A  22      -6.734 -15.856  58.866  1.00 60.23           H
ATOM     36  CG2 THR A  22      -4.327 -14.711  58.968  1.00 60.23           C
ATOM     37 1HG2 THR A  22      -4.644 -13.848  59.553  1.00 60.23           H
ATOM     38 2HG2 THR A  22      -3.328 -14.532  58.569  1.00 60.23           H
ATOM     39 3HG2 THR A  22      -4.311 -15.595  59.605  1.00 60.23           H
ATOM     40  HN  THR A  22      -6.462 -12.915  58.458  1.00 60.23           H
ATOM     41  N   SER A  23      -7.296 -13.975  55.428  1.00 63.30           N
ATOM     42  CA  SER A  23      -7.994 -14.236  54.181  1.00 63.30           C
ATOM     43  C   SER A  23      -7.497 -13.281  53.093  1.00 63.30           C
ATOM     44  O   SER A  23      -7.322 -13.682  51.943  1.00 63.30           O
ATOM     45  HA  SER A  23      -7.751 -15.267  53.924  1.00 63.30           H
ATOM     46  CB  SER A  23      -9.507 -14.098  54.357  1.00 63.30           C
ATOM     47 1HB  SER A  23     -10.012 -14.472  53.466  1.00 63.30           H
ATOM     48 2HB  SER A  23      -9.833 -14.720  55.191  1.00 63.30           H
ATOM     49  OG  SER A  23      -9.897 -12.748  54.591  1.00 63.30           O
ATOM     50  HG  SER A  23     -10.894 -12.674  54.589  1.00 63.30           H
ATOM     51  HN  SER A  23      -7.885 -13.731  56.199  1.00 63.30           H
ATOM     52  N   SER A  24      -7.284 -12.037  53.495  1.00 68.18           N
ATOM     53  CA  SER A  24      -6.874 -11.007  52.556  1.00 68.18           C
ATOM     54  C   SER A  24      -5.506 -11.353  51.964  1.00 68.18           C
ATOM     55  O   SER A  24      -5.242 -11.071  50.796  1.00 68.18           O
ATOM     56  HA  SER A  24      -7.638 -11.004  51.779  1.00 68.18           H
ATOM     57  CB  SER A  24      -6.828  -9.634  53.230  1.00 68.18           C
ATOM     58 1HB  SER A  24      -7.845  -9.283  53.406  1.00 68.18           H
ATOM     59 2HB  SER A  24      -6.349  -9.724  54.204  1.00 68.18           H
ATOM     60  OG  SER A  24      -6.126  -8.676  52.442  1.00 68.18           O
ATOM     61  HG  SER A  24      -6.775  -8.098  51.948  1.00 68.18           H
ATOM     62  HN  SER A  24      -7.388 -11.729  54.441  1.00 68.18           H
ATOM     63  N   MET A  25      -4.673 -11.960  52.797  1.00 64.64           N
ATOM     64  CA  MET A  25      -3.322 -12.302  52.386  1.00 64.64           C
ATOM     65  C   MET A  25      -3.317 -13.557  51.510  1.00 64.64           C
ATOM     66  O   MET A  25      -2.537 -13.654  50.564  1.00 64.64           O
ATOM     67  HA  MET A  25      -2.964 -11.448  51.812  1.00 64.64           H
ATOM     68  CB  MET A  25      -2.457 -12.542  53.625  1.00 64.64           C
ATOM     69 1HB  MET A  25      -2.731 -11.833  54.407  1.00 64.64           H
ATOM     70 2HB  MET A  25      -2.647 -13.540  54.019  1.00 64.64           H
ATOM     71  CG  MET A  25      -0.971 -12.392  53.293  1.00 64.64           C
ATOM     72 1HG  MET A  25      -0.628 -13.258  52.727  1.00 64.64           H
ATOM     73 2HG  MET A  25      -0.817 -11.517  52.662  1.00 64.64           H
ATOM     74  SD  MET A  25      -0.022 -12.234  54.797  1.00 64.64           S
ATOM     75  CE  MET A  25       1.606 -11.982  54.111  1.00 64.64           C
ATOM     76 1HE  MET A  25       1.882 -12.843  53.502  1.00 64.64           H
ATOM     77 2HE  MET A  25       1.605 -11.085  53.491  1.00 64.64           H
ATOM     78 3HE  MET A  25       2.327 -11.863  54.920  1.00 64.64           H
ATOM     79  HN  MET A  25      -4.907 -12.215  53.735  1.00 64.64           H
ATOM     80  N   GLU A  26      -4.197 -14.485  51.855  1.00 60.05           N
ATOM     81  CA  GLU A  26      -4.367 -15.688  51.059  1.00 60.05           C
ATOM     82  C   GLU A  26      -4.897 -15.335  49.668  1.00 60.05           C
ATOM     83  O   GLU A  26      -4.446 -15.891  48.668  1.00 60.05           O
ATOM     84  HA  GLU A  26      -3.371 -16.124  50.976  1.00 60.05           H
ATOM     85  CB  GLU A  26      -5.293 -16.684  51.762  1.00 60.05           C
ATOM     86 1HB  GLU A  26      -6.157 -16.159  52.167  1.00 60.05           H
ATOM     87 2HB  GLU A  26      -5.559 -17.486  51.073  1.00 60.05           H
ATOM     88  CG  GLU A  26      -4.586 -17.349  52.945  1.00 60.05           C
ATOM     89 1HG  GLU A  26      -3.692 -17.866  52.595  1.00 60.05           H
ATOM     90 2HG  GLU A  26      -4.258 -16.587  53.652  1.00 60.05           H
ATOM     91  CD  GLU A  26      -5.513 -18.342  53.649  1.00 60.05           C
ATOM     92  OE1 GLU A  26      -4.973 -19.209  54.369  1.00 60.05           O
ATOM     93  OE2 GLU A  26      -6.740 -18.211  53.452  1.00 60.05           O
ATOM     94  HN  GLU A  26      -4.787 -14.424  52.661  1.00 60.05           H
ATOM     95  N   ASP A  27      -5.847 -14.411  49.649  1.00 66.72           N
ATOM     96  CA  ASP A  27      -6.478 -14.012  48.403  1.00 66.72           C
ATOM     97  C   ASP A  27      -5.409 -13.497  47.437  1.00 66.72           C
ATOM     98  O   ASP A  27      -5.470 -13.764  46.238  1.00 66.72           O
ATOM     99  HA  ASP A  27      -6.976 -14.910  48.034  1.00 66.72           H
ATOM    100  CB  ASP A  27      -7.490 -12.888  48.633  1.00 66.72           C
ATOM    101 1HB  ASP A  27      -7.049 -12.122  49.270  1.00 66.72           H
ATOM    102 2HB  ASP A  27      -7.732 -12.412  47.682  1.00 66.72           H
ATOM    103  CG  ASP A  27      -8.768 -13.424  49.281  1.00 66.72           C
ATOM    104  OD1 ASP A  27      -9.010 -14.642  49.136  1.00 66.72           O
ATOM    105  OD2 ASP A  27      -9.474 -12.604  49.906  1.00 66.72           O
ATOM    106  HN  ASP A  27      -6.185 -13.940  50.464  1.00 66.72           H
ATOM    107  N   TYR A  28      -4.455 -12.767  47.996  1.00 65.47           N
ATOM    108  CA  TYR A  28      -3.397 -12.177  47.193  1.00 65.47           C
ATOM    109  C   TYR A  28      -2.407 -13.244  46.721  1.00 65.47           C
ATOM    110  O   TYR A  28      -1.898 -13.173  45.604  1.00 65.47           O
ATOM    111  HA  TYR A  28      -3.857 -11.709  46.323  1.00 65.47           H
ATOM    112  CB  TYR A  28      -2.670 -11.193  48.111  1.00 65.47           C
ATOM    113 1HB  TYR A  28      -3.387 -10.463  48.486  1.00 65.47           H
ATOM    114 2HB  TYR A  28      -2.285 -11.735  48.976  1.00 65.47           H
ATOM    115  CG  TYR A  28      -1.514 -10.451  47.438  1.00 65.47           C
ATOM    116  CD1 TYR A  28      -0.219 -10.903  47.594  1.00 65.47           C
ATOM    117  HD1 TYR A  28      -0.020 -11.789  48.197  1.00 65.47           H
ATOM    118  CD2 TYR A  28      -1.766  -9.330  46.674  1.00 65.47           C
ATOM    119  HD2 TYR A  28      -2.788  -8.973  46.550  1.00 65.47           H
ATOM    120  CE1 TYR A  28       0.869 -10.205  46.959  1.00 65.47           C
ATOM    121  HE1 TYR A  28       1.896 -10.551  47.075  1.00 65.47           H
ATOM    122  CE2 TYR A  28      -0.678  -8.632  46.039  1.00 65.47           C
ATOM    123  HE2 TYR A  28      -0.863  -7.745  45.433  1.00 65.47           H
ATOM    124  CZ  TYR A  28       0.586  -9.104  46.213  1.00 65.47           C
ATOM    125  OH  TYR A  28       1.613  -8.444  45.614  1.00 65.47           O
ATOM    126  HH  TYR A  28       1.316  -7.531  45.335  1.00 65.47           H
ATOM    127  HN  TYR A  28      -4.397 -12.578  48.976  1.00 65.47           H
ATOM    128  N   VAL A  29      -2.163 -14.208  47.597  1.00 66.59           N
ATOM    129  CA  VAL A  29      -1.187 -15.247  47.315  1.00 66.59           C
ATOM    130  C   VAL A  29      -1.763 -16.214  46.278  1.00 66.59           C
ATOM    131  O   VAL A  29      -1.044 -16.689  45.401  1.00 66.59           O
ATOM    132  HA  VAL A  29      -0.306 -14.764  46.892  1.00 66.59           H
ATOM    133  CB  VAL A  29      -0.771 -15.940  48.613  1.00 66.59           C
ATOM    134  HB  VAL A  29      -1.676 -16.262  49.127  1.00 66.59           H
ATOM    135  CG1 VAL A  29       0.073 -17.184  48.324  1.00 66.59           C
ATOM    136 1HG1 VAL A  29      -0.507 -17.885  47.724  1.00 66.59           H
ATOM    137 2HG1 VAL A  29       0.971 -16.895  47.778  1.00 66.59           H
ATOM    138 3HG1 VAL A  29       0.355 -17.658  49.264  1.00 66.59           H
ATOM    139  CG2 VAL A  29      -0.025 -14.975  49.536  1.00 66.59           C
ATOM    140 1HG2 VAL A  29       0.870 -14.609  49.032  1.00 66.59           H
ATOM    141 2HG2 VAL A  29      -0.673 -14.133  49.782  1.00 66.59           H
ATOM    142 3HG2 VAL A  29       0.260 -15.493  50.451  1.00 66.59           H
ATOM    143  HN  VAL A  29      -2.619 -14.286  48.484  1.00 66.59           H
ATOM    144  N   ASN A  30      -3.055 -16.475  46.414  1.00 61.52           N
ATOM    145  CA  ASN A  30      -3.709 -17.468  45.579  1.00 61.52           C
ATOM    146  C   ASN A  30      -4.142 -16.817  44.264  1.00 61.52           C
ATOM    147  O   ASN A  30      -4.607 -17.500  43.352  1.00 61.52           O
ATOM    148  HA  ASN A  30      -2.966 -18.252  45.431  1.00 61.52           H
ATOM    149  CB  ASN A  30      -4.958 -18.028  46.263  1.00 61.52           C
ATOM    150 1HB  ASN A  30      -5.596 -17.207  46.591  1.00 61.52           H
ATOM    151 2HB  ASN A  30      -5.536 -18.615  45.550  1.00 61.52           H
ATOM    152  CG  ASN A  30      -4.582 -18.899  47.463  1.00 61.52           C
ATOM    153  OD1 ASN A  30      -3.499 -19.455  47.544  1.00 61.52           O
ATOM    154  ND2 ASN A  30      -5.533 -18.987  48.388  1.00 61.52           N
ATOM    155 1HD2 ASN A  30      -6.400 -18.505  48.260  1.00 61.52           H
ATOM    156 2HD2 ASN A  30      -5.382 -19.534  49.211  1.00 61.52           H
ATOM    157  HN  ASN A  30      -3.651 -16.023  47.078  1.00 61.52           H
ATOM    158  N   PHE A  31      -3.975 -15.504  44.207  1.00 69.24           N
ATOM    159  CA  PHE A  31      -4.313 -14.757  43.008  1.00 69.24           C
ATOM    160  C   PHE A  31      -3.433 -15.183  41.830  1.00 69.24           C
ATOM    161  O   PHE A  31      -2.207 -15.158  41.926  1.00 69.24           O
ATOM    162  HA  PHE A  31      -5.356 -14.973  42.776  1.00 69.24           H
ATOM    163  CB  PHE A  31      -4.056 -13.280  43.313  1.00 69.24           C
ATOM    164 1HB  PHE A  31      -4.567 -13.017  44.239  1.00 69.24           H
ATOM    165 2HB  PHE A  31      -2.989 -13.136  43.485  1.00 69.24           H
ATOM    166  CG  PHE A  31      -4.513 -12.328  42.206  1.00 69.24           C
ATOM    167  CD1 PHE A  31      -3.610 -11.834  41.318  1.00 69.24           C
ATOM    168  HD1 PHE A  31      -2.560 -12.117  41.394  1.00 69.24           H
ATOM    169  CD2 PHE A  31      -5.823 -11.974  42.111  1.00 69.24           C
ATOM    170  HD2 PHE A  31      -6.547 -12.370  42.824  1.00 69.24           H
ATOM    171  CE1 PHE A  31      -4.034 -10.950  40.291  1.00 69.24           C
ATOM    172  HE1 PHE A  31      -3.310 -10.554  39.579  1.00 69.24           H
ATOM    173  CE2 PHE A  31      -6.247 -11.090  41.084  1.00 69.24           C
ATOM    174  HE2 PHE A  31      -7.297 -10.807  41.009  1.00 69.24           H
ATOM    175  CZ  PHE A  31      -5.344 -10.597  40.196  1.00 69.24           C
ATOM    176  HZ  PHE A  31      -5.670  -9.918  39.408  1.00 69.24           H
ATOM    177  HN  PHE A  31      -3.616 -14.953  44.961  1.00 69.24           H
ATOM    178  N   ASN A  32      -4.094 -15.565  40.747  1.00 61.74           N
ATOM    179  CA  ASN A  32      -3.387 -15.992  39.551  1.00 61.74           C
ATOM    180  C   ASN A  32      -2.908 -14.760  38.780  1.00 61.74           C
ATOM    181  O   ASN A  32      -3.665 -14.173  38.009  1.00 61.74           O
ATOM    182  HA  ASN A  32      -2.561 -16.606  39.911  1.00 61.74           H
ATOM    183  CB  ASN A  32      -4.302 -16.800  38.630  1.00 61.74           C
ATOM    184 1HB  ASN A  32      -4.817 -17.569  39.206  1.00 61.74           H
ATOM    185 2HB  ASN A  32      -5.070 -16.149  38.211  1.00 61.74           H
ATOM    186  CG  ASN A  32      -3.505 -17.451  37.498  1.00 61.74           C
ATOM    187  OD1 ASN A  32      -2.299 -17.302  37.388  1.00 61.74           O
ATOM    188  ND2 ASN A  32      -4.243 -18.179  36.665  1.00 61.74           N
ATOM    189 1HD2 ASN A  32      -5.229 -18.261  36.812  1.00 61.74           H
ATOM    190 2HD2 ASN A  32      -3.812 -18.645  35.892  1.00 61.74           H
ATOM    191  HN  ASN A  32      -5.091 -15.584  40.678  1.00 61.74           H
ATOM    192  N   PHE A  33      -1.653 -14.406  39.014  1.00 64.58           N
ATOM    193  CA  PHE A  33      -1.021 -13.342  38.253  1.00 64.58           C
ATOM    194  C   PHE A  33      -0.583 -13.839  36.874  1.00 64.58           C
ATOM    195  O   PHE A  33       0.601 -13.799  36.543  1.00 64.58           O
ATOM    196  HA  PHE A  33      -1.759 -12.548  38.134  1.00 64.58           H
ATOM    197  CB  PHE A  33       0.215 -12.902  39.040  1.00 64.58           C
ATOM    198 1HB  PHE A  33       0.829 -13.778  39.252  1.00 64.58           H
ATOM    199 2HB  PHE A  33       0.813 -12.238  38.416  1.00 64.58           H
ATOM    200  CG  PHE A  33      -0.105 -12.191  40.356  1.00 64.58           C
ATOM    201  CD1 PHE A  33      -0.383 -10.860  40.360  1.00 64.58           C
ATOM    202  HD1 PHE A  33      -0.378 -10.300  39.425  1.00 64.58           H
ATOM    203  CD2 PHE A  33      -0.112 -12.890  41.523  1.00 64.58           C
ATOM    204  HD2 PHE A  33       0.111 -13.957  41.520  1.00 64.58           H
ATOM    205  CE1 PHE A  33      -0.681 -10.200  41.581  1.00 64.58           C
ATOM    206  HE1 PHE A  33      -0.903  -9.133  41.584  1.00 64.58           H
ATOM    207  CE2 PHE A  33      -0.410 -12.231  42.744  1.00 64.58           C
ATOM    208  HE2 PHE A  33      -0.415 -12.791  43.679  1.00 64.58           H
ATOM    209  CZ  PHE A  33      -0.688 -10.899  42.748  1.00 64.58           C
ATOM    210  HZ  PHE A  33      -0.916 -10.393  43.686  1.00 64.58           H
ATOM    211  HN  PHE A  33      -1.072 -14.832  39.707  1.00 64.58           H
ATOM    212  N   THR A  34      -1.562 -14.297  36.107  1.00 63.64           N
ATOM    213  CA  THR A  34      -1.369 -14.482  34.679  1.00 63.64           C
ATOM    214  C   THR A  34      -0.866 -13.188  34.036  1.00 63.64           C
ATOM    215  O   THR A  34      -1.451 -12.124  34.235  1.00 63.64           O
ATOM    216  HA  THR A  34      -0.594 -15.235  34.531  1.00 63.64           H
ATOM    217  CB  THR A  34      -2.687 -14.984  34.085  1.00 63.64           C
ATOM    218  HB  THR A  34      -3.366 -14.154  33.889  1.00 63.64           H
ATOM    219  OG1 THR A  34      -3.148 -15.947  35.028  1.00 63.64           O
ATOM    220  HG1 THR A  34      -2.438 -16.632  35.193  1.00 63.64           H
ATOM    221  CG2 THR A  34      -2.481 -15.789  32.800  1.00 63.64           C
ATOM    222 1HG2 THR A  34      -1.856 -16.657  33.011  1.00 63.64           H
ATOM    223 2HG2 THR A  34      -1.993 -15.163  32.053  1.00 63.64           H
ATOM    224 3HG2 THR A  34      -3.448 -16.120  32.421  1.00 63.64           H
ATOM    225  HN  THR A  34      -2.471 -14.539  36.446  1.00 63.64           H
ATOM    226  N   ASP A  35       0.213 -13.321  33.279  1.00 67.82           N
ATOM    227  CA  ASP A  35       0.874 -12.160  32.708  1.00 67.82           C
ATOM    228  C   ASP A  35       0.142 -11.739  31.432  1.00 67.82           C
ATOM    229  O   ASP A  35       0.534 -12.123  30.331  1.00 67.82           O
ATOM    230  HA  ASP A  35       0.833 -11.396  33.484  1.00 67.82           H
ATOM    231  CB  ASP A  35       2.324 -12.479  32.337  1.00 67.82           C
ATOM    232 1HB  ASP A  35       2.764 -13.125  33.097  1.00 67.82           H
ATOM    233 2HB  ASP A  35       2.350 -13.030  31.397  1.00 67.82           H
ATOM    234  CG  ASP A  35       3.151 -11.198  32.207  1.00 67.82           C
ATOM    235  OD1 ASP A  35       2.576 -10.122  32.478  1.00 67.82           O
ATOM    236  OD2 ASP A  35       4.339 -11.325  31.840  1.00 67.82           O
ATOM    237  HN  ASP A  35       0.634 -14.200  33.055  1.00 67.82           H
ATOM    238  N   PHE A  36      -0.908 -10.954  31.623  1.00 82.20           N
ATOM    239  CA  PHE A  36      -1.655 -10.417  30.498  1.00 82.20           C
ATOM    240  C   PHE A  36      -0.992  -9.150  29.954  1.00 82.20           C
ATOM    241  O   PHE A  36      -1.356  -8.666  28.883  1.00 82.20           O
ATOM    242  HA  PHE A  36      -1.665 -11.182  29.722  1.00 82.20           H
ATOM    243  CB  PHE A  36      -3.051 -10.065  31.016  1.00 82.20           C
ATOM    244 1HB  PHE A  36      -2.952  -9.440  31.903  1.00 82.20           H
ATOM    245 2HB  PHE A  36      -3.568  -9.470  30.263  1.00 82.20           H
ATOM    246  CG  PHE A  36      -3.912 -11.282  31.361  1.00 82.20           C
ATOM    247  CD1 PHE A  36      -3.883 -12.383  30.563  1.00 82.20           C
ATOM    248  HD1 PHE A  36      -3.246 -12.399  29.679  1.00 82.20           H
ATOM    249  CD2 PHE A  36      -4.707 -11.262  32.464  1.00 82.20           C
ATOM    250  HD2 PHE A  36      -4.730 -10.379  33.103  1.00 82.20           H
ATOM    251  CE1 PHE A  36      -4.682 -13.513  30.883  1.00 82.20           C
ATOM    252  HE1 PHE A  36      -4.659 -14.396  30.244  1.00 82.20           H
ATOM    253  CE2 PHE A  36      -5.505 -12.392  32.784  1.00 82.20           C
ATOM    254  HE2 PHE A  36      -6.142 -12.376  33.669  1.00 82.20           H
ATOM    255  CZ  PHE A  36      -5.476 -13.493  31.987  1.00 82.20           C
ATOM    256  HZ  PHE A  36      -6.090 -14.360  32.233  1.00 82.20           H
ATOM    257  HN  PHE A  36      -1.249 -10.685  32.524  1.00 82.20           H
ATOM    258  N   TYR A  37      -0.030  -8.650  30.715  1.00 86.55           N
ATOM    259  CA  TYR A  37       0.773  -7.527  30.265  1.00 86.55           C
ATOM    260  C   TYR A  37       1.982  -8.005  29.458  1.00 86.55           C
ATOM    261  O   TYR A  37       2.923  -8.566  30.016  1.00 86.55           O
ATOM    262  HA  TYR A  37       0.148  -6.899  29.630  1.00 86.55           H
ATOM    263  CB  TYR A  37       1.267  -6.826  31.532  1.00 86.55           C
ATOM    264 1HB  TYR A  37       0.414  -6.629  32.181  1.00 86.55           H
ATOM    265 2HB  TYR A  37       1.930  -7.500  32.073  1.00 86.55           H
ATOM    266  CG  TYR A  37       2.004  -5.511  31.269  1.00 86.55           C
ATOM    267  CD1 TYR A  37       3.383  -5.491  31.217  1.00 86.55           C
ATOM    268  HD1 TYR A  37       3.947  -6.413  31.364  1.00 86.55           H
ATOM    269  CD2 TYR A  37       1.290  -4.345  31.084  1.00 86.55           C
ATOM    270  HD2 TYR A  37       0.200  -4.360  31.125  1.00 86.55           H
ATOM    271  CE1 TYR A  37       4.076  -4.254  30.970  1.00 86.55           C
ATOM    272  HE1 TYR A  37       5.165  -4.224  30.927  1.00 86.55           H
ATOM    273  CE2 TYR A  37       1.983  -3.107  30.837  1.00 86.55           C
ATOM    274  HE2 TYR A  37       1.431  -2.179  30.689  1.00 86.55           H
ATOM    275  CZ  TYR A  37       3.342  -3.123  30.792  1.00 86.55           C
ATOM    276  OH  TYR A  37       3.998  -1.954  30.558  1.00 86.55           O
ATOM    277  HH  TYR A  37       3.350  -1.253  30.259  1.00 86.55           H
ATOM    278  HN  TYR A  37       0.203  -8.999  31.623  1.00 86.55           H
ATOM    279  N   CYS A  38       1.916  -7.766  28.156  1.00 89.96           N
ATOM    280  CA  CYS A  38       2.931  -8.276  27.250  1.00 89.96           C
ATOM    281  C   CYS A  38       3.959  -7.168  27.008  1.00 89.96           C
ATOM    282  O   CYS A  38       3.648  -6.151  26.390  1.00 89.96           O
ATOM    283  HA  CYS A  38       3.392  -9.130  27.744  1.00 89.96           H
ATOM    284  CB  CYS A  38       2.319  -8.781  25.942  1.00 89.96           C
ATOM    285 1HB  CYS A  38       1.492  -9.458  26.155  1.00 89.96           H
ATOM    286 2HB  CYS A  38       1.909  -7.945  25.375  1.00 89.96           H
ATOM    287  SG  CYS A  38       3.591  -9.644  24.948  1.00 89.96           S
ATOM    288  HN  CYS A  38       1.188  -7.237  27.721  1.00 89.96           H
ATOM    289  N   GLU A  39       5.163  -7.403  27.508  1.00 81.95           N
ATOM    290  CA  GLU A  39       6.294  -6.558  27.164  1.00 81.95           C
ATOM    291  C   GLU A  39       6.897  -6.997  25.828  1.00 81.95           C
ATOM    292  O   GLU A  39       7.242  -8.164  25.652  1.00 81.95           O
ATOM    293  HA  GLU A  39       5.887  -5.552  27.073  1.00 81.95           H
ATOM    294  CB  GLU A  39       7.349  -6.575  28.273  1.00 81.95           C
ATOM    295 1HB  GLU A  39       7.662  -7.601  28.466  1.00 81.95           H
ATOM    296 2HB  GLU A  39       8.174  -5.916  28.005  1.00 81.95           H
ATOM    297  CG  GLU A  39       6.774  -6.035  29.584  1.00 81.95           C
ATOM    298 1HG  GLU A  39       6.287  -5.077  29.404  1.00 81.95           H
ATOM    299 2HG  GLU A  39       6.010  -6.716  29.958  1.00 81.95           H
ATOM    300  CD  GLU A  39       7.872  -5.865  30.635  1.00 81.95           C
ATOM    301  OE1 GLU A  39       7.589  -5.190  31.648  1.00 81.95           O
ATOM    302  OE2 GLU A  39       8.971  -6.414  30.402  1.00 81.95           O
ATOM    303  HN  GLU A  39       5.372  -8.153  28.136  1.00 81.95           H
ATOM    304  N   LYS A  40       7.005  -6.037  24.920  1.00 87.91           N
ATOM    305  CA  LYS A  40       7.380  -6.342  23.550  1.00 87.91           C
ATOM    306  C   LYS A  40       8.778  -5.786  23.273  1.00 87.91           C
ATOM    307  O   LYS A  40       9.069  -5.355  22.158  1.00 87.91           O
ATOM    308  HA  LYS A  40       7.415  -7.427  23.455  1.00 87.91           H
ATOM    309  CB  LYS A  40       6.313  -5.836  22.578  1.00 87.91           C
ATOM    310 1HB  LYS A  40       6.177  -4.763  22.706  1.00 87.91           H
ATOM    311 2HB  LYS A  40       6.646  -5.994  21.552  1.00 87.91           H
ATOM    312  CG  LYS A  40       4.981  -6.555  22.803  1.00 87.91           C
ATOM    313 1HG  LYS A  40       5.138  -7.634  22.782  1.00 87.91           H
ATOM    314 2HG  LYS A  40       4.593  -6.308  23.791  1.00 87.91           H
ATOM    315  CD  LYS A  40       3.958  -6.162  21.735  1.00 87.91           C
ATOM    316 1HD  LYS A  40       3.755  -5.093  21.797  1.00 87.91           H
ATOM    317 2HD  LYS A  40       4.371  -6.351  20.744  1.00 87.91           H
ATOM    318  CE  LYS A  40       2.655  -6.945  21.909  1.00 87.91           C
ATOM    319 1HE  LYS A  40       2.865  -8.015  21.913  1.00 87.91           H
ATOM    320 2HE  LYS A  40       2.206  -6.705  22.873  1.00 87.91           H
ATOM    321  NZ  LYS A  40       1.708  -6.623  20.819  1.00 87.91           N
ATOM    322 1HZ  LYS A  40       0.903  -7.237  20.879  1.00 87.91           H
ATOM    323 2HZ  LYS A  40       1.406  -5.659  20.907  1.00 87.91           H
ATOM    324 3HZ  LYS A  40       2.166  -6.753  19.924  1.00 87.91           H
ATOM    325  HN  LYS A  40       6.842  -5.069  25.109  1.00 87.91           H
ATOM    326  N   ASN A  41       9.607  -5.813  24.306  1.00 83.08           N
ATOM    327  CA  ASN A  41      10.956  -5.284  24.198  1.00 83.08           C
ATOM    328  C   ASN A  41      11.721  -6.066  23.128  1.00 83.08           C
ATOM    329  O   ASN A  41      12.475  -5.484  22.350  1.00 83.08           O
ATOM    330  HA  ASN A  41      10.831  -4.233  23.936  1.00 83.08           H
ATOM    331  CB  ASN A  41      11.712  -5.427  25.520  1.00 83.08           C
ATOM    332 1HB  ASN A  41      11.611  -6.447  25.892  1.00 83.08           H
ATOM    333 2HB  ASN A  41      12.775  -5.251  25.356  1.00 83.08           H
ATOM    334  CG  ASN A  41      11.181  -4.442  26.564  1.00 83.08           C
ATOM    335  OD1 ASN A  41      10.755  -3.341  26.257  1.00 83.08           O
ATOM    336  ND2 ASN A  41      11.231  -4.899  27.813  1.00 83.08           N
ATOM    337 1HD2 ASN A  41      11.593  -5.813  27.997  1.00 83.08           H
ATOM    338 2HD2 ASN A  41      10.907  -4.328  28.567  1.00 83.08           H
ATOM    339  HN  ASN A  41       9.370  -6.187  25.203  1.00 83.08           H
ATOM    340  N   ASN A  42      11.501  -7.372  23.125  1.00 83.96           N
ATOM    341  CA  ASN A  42      12.167  -8.241  22.169  1.00 83.96           C
ATOM    342  C   ASN A  42      11.696  -7.892  20.756  1.00 83.96           C
ATOM    343  O   ASN A  42      12.479  -7.938  19.808  1.00 83.96           O
ATOM    344  HA  ASN A  42      13.232  -8.059  22.311  1.00 83.96           H
ATOM    345  CB  ASN A  42      11.828  -9.710  22.431  1.00 83.96           C
ATOM    346 1HB  ASN A  42      12.313 -10.337  21.683  1.00 83.96           H
ATOM    347 2HB  ASN A  42      12.222 -10.010  23.402  1.00 83.96           H
ATOM    348  CG  ASN A  42      10.316  -9.939  22.395  1.00 83.96           C
ATOM    349  OD1 ASN A  42       9.521  -9.015  22.439  1.00 83.96           O
ATOM    350  ND2 ASN A  42       9.965 -11.219  22.312  1.00 83.96           N
ATOM    351 1HD2 ASN A  42      10.668 -11.929  22.279  1.00 83.96           H
ATOM    352 2HD2 ASN A  42       8.997 -11.471  22.282  1.00 83.96           H
ATOM    353  HN  ASN A  42      10.882  -7.837  23.758  1.00 83.96           H
ATOM    354  N   VAL A  43      10.420  -7.551  20.659  1.00 91.02           N
ATOM    355  CA  VAL A  43       9.828  -7.226  19.372  1.00 91.02           C
ATOM    356  C   VAL A  43      10.469  -5.948  18.829  1.00 91.02           C
ATOM    357  O   VAL A  43      10.798  -5.869  17.646  1.00 91.02           O
ATOM    358  HA  VAL A  43      10.050  -8.047  18.691  1.00 91.02           H
ATOM    359  CB  VAL A  43       8.307  -7.121  19.507  1.00 91.02           C
ATOM    360  HB  VAL A  43       8.087  -6.297  20.186  1.00 91.02           H
ATOM    361  CG1 VAL A  43       7.658  -6.804  18.159  1.00 91.02           C
ATOM    362 1HG1 VAL A  43       8.042  -5.855  17.784  1.00 91.02           H
ATOM    363 2HG1 VAL A  43       7.891  -7.597  17.448  1.00 91.02           H
ATOM    364 3HG1 VAL A  43       6.577  -6.735  18.283  1.00 91.02           H
ATOM    365  CG2 VAL A  43       7.721  -8.398  20.112  1.00 91.02           C
ATOM    366 1HG2 VAL A  43       7.957  -9.246  19.469  1.00 91.02           H
ATOM    367 2HG2 VAL A  43       8.149  -8.562  21.101  1.00 91.02           H
ATOM    368 3HG2 VAL A  43       6.639  -8.296  20.197  1.00 91.02           H
ATOM    369  HN  VAL A  43       9.795  -7.495  21.437  1.00 91.02           H
ATOM    370  N   ARG A  44      10.628  -4.979  19.718  1.00 86.85           N
ATOM    371  CA  ARG A  44      11.215  -3.705  19.340  1.00 86.85           C
ATOM    372  C   ARG A  44      12.683  -3.891  18.951  1.00 86.85           C
ATOM    373  O   ARG A  44      13.179  -3.221  18.047  1.00 86.85           O
ATOM    374  HA  ARG A  44      10.624  -3.367  18.489  1.00 86.85           H
ATOM    375  CB  ARG A  44      11.122  -2.694  20.485  1.00 86.85           C
ATOM    376 1HB  ARG A  44      11.522  -3.136  21.398  1.00 86.85           H
ATOM    377 2HB  ARG A  44      11.736  -1.823  20.257  1.00 86.85           H
ATOM    378  CG  ARG A  44       9.674  -2.258  20.715  1.00 86.85           C
ATOM    379 1HG  ARG A  44       9.217  -1.984  19.764  1.00 86.85           H
ATOM    380 2HG  ARG A  44       9.098  -3.092  21.117  1.00 86.85           H
ATOM    381  CD  ARG A  44       9.605  -1.073  21.680  1.00 86.85           C
ATOM    382 1HD  ARG A  44      10.318  -0.306  21.379  1.00 86.85           H
ATOM    383 2HD  ARG A  44       8.614  -0.619  21.642  1.00 86.85           H
ATOM    384  NE  ARG A  44       9.900  -1.524  23.058  1.00 86.85           N
ATOM    385  HE  ARG A  44      10.859  -1.594  23.333  1.00 86.85           H
ATOM    386  CZ  ARG A  44       8.963  -1.845  23.961  1.00 86.85           C
ATOM    387  NH1 ARG A  44       7.663  -1.770  23.648  1.00 86.85           N
ATOM    388 1HH1 ARG A  44       7.385  -1.472  22.734  1.00 86.85           H
ATOM    389 2HH1 ARG A  44       6.970  -2.011  24.327  1.00 86.85           H
ATOM    390  NH2 ARG A  44       9.347  -2.242  25.182  1.00 86.85           N
ATOM    391 1HH2 ARG A  44       8.660  -2.485  25.867  1.00 86.85           H
ATOM    392 2HH2 ARG A  44      10.319  -2.296  25.408  1.00 86.85           H
ATOM    393  HN  ARG A  44      10.364  -5.054  20.680  1.00 86.85           H
ATOM    394  N   GLN A  45      13.337  -4.804  19.654  1.00 83.35           N
ATOM    395  CA  GLN A  45      14.745  -5.068  19.412  1.00 83.35           C
ATOM    396  C   GLN A  45      14.944  -5.647  18.010  1.00 83.35           C
ATOM    397  O   GLN A  45      15.881  -5.273  17.307  1.00 83.35           O
ATOM    398  HA  GLN A  45      15.238  -4.099  19.486  1.00 83.35           H
ATOM    399  CB  GLN A  45      15.319  -6.004  20.478  1.00 83.35           C
ATOM    400 1HB  GLN A  45      15.070  -5.627  21.470  1.00 83.35           H
ATOM    401 2HB  GLN A  45      14.860  -6.989  20.387  1.00 83.35           H
ATOM    402  CG  GLN A  45      16.837  -6.128  20.339  1.00 83.35           C
ATOM    403 1HG  GLN A  45      17.084  -6.538  19.360  1.00 83.35           H
ATOM    404 2HG  GLN A  45      17.293  -5.139  20.395  1.00 83.35           H
ATOM    405  CD  GLN A  45      17.417  -7.024  21.435  1.00 83.35           C
ATOM    406  OE1 GLN A  45      16.706  -7.704  22.157  1.00 83.35           O
ATOM    407  NE2 GLN A  45      18.744  -6.988  21.518  1.00 83.35           N
ATOM    408 1HE2 GLN A  45      19.268  -6.408  20.895  1.00 83.35           H
ATOM    409 2HE2 GLN A  45      19.217  -7.541  22.205  1.00 83.35           H
ATOM    410  HN  GLN A  45      12.921  -5.358  20.376  1.00 83.35           H
ATOM    411  N   PHE A  46      14.045  -6.550  17.644  1.00 92.67           N
ATOM    412  CA  PHE A  46      14.082  -7.148  16.321  1.00 92.67           C
ATOM    413  C   PHE A  46      13.892  -6.088  15.234  1.00 92.67           C
ATOM    414  O   PHE A  46      14.628  -6.067  14.248  1.00 92.67           O
ATOM    415  HA  PHE A  46      15.060  -7.615  16.204  1.00 92.67           H
ATOM    416  CB  PHE A  46      12.925  -8.147  16.250  1.00 92.67           C
ATOM    417 1HB  PHE A  46      13.074  -8.916  17.008  1.00 92.67           H
ATOM    418 2HB  PHE A  46      11.997  -7.631  16.498  1.00 92.67           H
ATOM    419  CG  PHE A  46      12.767  -8.820  14.885  1.00 92.67           C
ATOM    420  CD1 PHE A  46      11.832  -8.367  14.007  1.00 92.67           C
ATOM    421  HD1 PHE A  46      11.196  -7.524  14.275  1.00 92.67           H
ATOM    422  CD2 PHE A  46      13.561  -9.872  14.550  1.00 92.67           C
ATOM    423  HD2 PHE A  46      14.310 -10.236  15.254  1.00 92.67           H
ATOM    424  CE1 PHE A  46      11.686  -8.992  12.740  1.00 92.67           C
ATOM    425  HE1 PHE A  46      10.937  -8.629  12.037  1.00 92.67           H
ATOM    426  CE2 PHE A  46      13.415 -10.497  13.283  1.00 92.67           C
ATOM    427  HE2 PHE A  46      14.051 -11.341  13.015  1.00 92.67           H
ATOM    428  CZ  PHE A  46      12.480 -10.044  12.405  1.00 92.67           C
ATOM    429  HZ  PHE A  46      12.368 -10.524  11.433  1.00 92.67           H
ATOM    430  HN  PHE A  46      13.304  -6.871  18.234  1.00 92.67           H
ATOM    431  N   ALA A  47      12.902  -5.235  15.451  1.00 92.85           N
ATOM    432  CA  ALA A  47      12.569  -4.211  14.474  1.00 92.85           C
ATOM    433  C   ALA A  47      13.781  -3.301  14.263  1.00 92.85           C
ATOM    434  O   ALA A  47      14.073  -2.902  13.137  1.00 92.85           O
ATOM    435  HA  ALA A  47      12.334  -4.712  13.536  1.00 92.85           H
ATOM    436  CB  ALA A  47      11.335  -3.439  14.945  1.00 92.85           C
ATOM    437 1HB  ALA A  47      10.495  -4.127  15.051  1.00 92.85           H
ATOM    438 2HB  ALA A  47      11.544  -2.970  15.906  1.00 92.85           H
ATOM    439 3HB  ALA A  47      11.085  -2.672  14.212  1.00 92.85           H
ATOM    440  HN  ALA A  47      12.334  -5.234  16.274  1.00 92.85           H
ATOM    441  N   SER A  48      14.453  -2.998  15.364  1.00 91.12           N
ATOM    442  CA  SER A  48      15.517  -2.009  15.343  1.00 91.12           C
ATOM    443  C   SER A  48      16.677  -2.507  14.478  1.00 91.12           C
ATOM    444  O   SER A  48      17.476  -1.711  13.987  1.00 91.12           O
ATOM    445  HA  SER A  48      15.071  -1.114  14.908  1.00 91.12           H
ATOM    446  CB  SER A  48      16.007  -1.697  16.759  1.00 91.12           C
ATOM    447 1HB  SER A  48      16.672  -0.834  16.730  1.00 91.12           H
ATOM    448 2HB  SER A  48      15.157  -1.423  17.384  1.00 91.12           H
ATOM    449  OG  SER A  48      16.689  -2.803  17.343  1.00 91.12           O
ATOM    450  HG  SER A  48      16.229  -3.657  17.100  1.00 91.12           H
ATOM    451  HN  SER A  48      14.280  -3.414  16.257  1.00 91.12           H
ATOM    452  N   HIS A  49      16.731  -3.821  14.317  1.00 87.12           N
ATOM    453  CA  HIS A  49      17.811  -4.438  13.566  1.00 87.12           C
ATOM    454  C   HIS A  49      17.340  -4.736  12.141  1.00 87.12           C
ATOM    455  O   HIS A  49      18.094  -4.561  11.185  1.00 87.12           O
ATOM    456  HA  HIS A  49      18.621  -3.710  13.527  1.00 87.12           H
ATOM    457  CB  HIS A  49      18.335  -5.681  14.289  1.00 87.12           C
ATOM    458 1HB  HIS A  49      17.494  -6.336  14.519  1.00 87.12           H
ATOM    459 2HB  HIS A  49      18.992  -6.231  13.615  1.00 87.12           H
ATOM    460  CG  HIS A  49      19.084  -5.379  15.565  1.00 87.12           C
ATOM    461  ND1 HIS A  49      18.452  -5.229  16.787  1.00 87.12           N
ATOM    462  HD1 HIS A  49      17.468  -5.301  16.950  1.00 87.12           H
ATOM    463  CD2 HIS A  49      20.416  -5.202  15.796  1.00 87.12           C
ATOM    464  HD2 HIS A  49      21.205  -5.253  15.045  1.00 87.12           H
ATOM    465  CE1 HIS A  49      19.373  -4.972  17.705  1.00 87.12           C
ATOM    466  HE1 HIS A  49      19.190  -4.804  18.766  1.00 87.12           H
ATOM    467  NE2 HIS A  49      20.589  -4.956  17.088  1.00 87.12           N
ATOM    468  HN  HIS A  49      16.057  -4.458  14.689  1.00 87.12           H
ATOM    469  N   PHE A  50      16.095  -5.180  12.044  1.00 89.33           N
ATOM    470  CA  PHE A  50      15.601  -5.756  10.805  1.00 89.33           C
ATOM    471  C   PHE A  50      15.105  -4.666   9.853  1.00 89.33           C
ATOM    472  O   PHE A  50      15.417  -4.688   8.663  1.00 89.33           O
ATOM    473  HA  PHE A  50      16.431  -6.290  10.342  1.00 89.33           H
ATOM    474  CB  PHE A  50      14.428  -6.668  11.172  1.00 89.33           C
ATOM    475 1HB  PHE A  50      14.769  -7.407  11.896  1.00 89.33           H
ATOM    476 2HB  PHE A  50      13.658  -6.072  11.663  1.00 89.33           H
ATOM    477  CG  PHE A  50      13.807  -7.394   9.977  1.00 89.33           C
ATOM    478  CD1 PHE A  50      12.618  -6.972   9.469  1.00 89.33           C
ATOM    479  HD1 PHE A  50      12.108  -6.117   9.912  1.00 89.33           H
ATOM    480  CD2 PHE A  50      14.443  -8.461   9.424  1.00 89.33           C
ATOM    481  HD2 PHE A  50      15.395  -8.799   9.832  1.00 89.33           H
ATOM    482  CE1 PHE A  50      12.041  -7.646   8.360  1.00 89.33           C
ATOM    483  HE1 PHE A  50      11.088  -7.308   7.952  1.00 89.33           H
ATOM    484  CE2 PHE A  50      13.866  -9.135   8.315  1.00 89.33           C
ATOM    485  HE2 PHE A  50      14.375  -9.991   7.872  1.00 89.33           H
ATOM    486  CZ  PHE A  50      12.677  -8.713   7.807  1.00 89.33           C
ATOM    487  HZ  PHE A  50      12.234  -9.231   6.955  1.00 89.33           H
ATOM    488  HN  PHE A  50      15.432  -5.152  12.791  1.00 89.33           H
ATOM    489  N   LEU A  51      14.342  -3.738  10.412  1.00 92.96           N
ATOM    490  CA  LEU A  51      13.552  -2.830   9.599  1.00 92.96           C
ATOM    491  C   LEU A  51      14.476  -1.797   8.950  1.00 92.96           C
ATOM    492  O   LEU A  51      14.388  -1.548   7.749  1.00 92.96           O
ATOM    493  HA  LEU A  51      13.085  -3.419   8.811  1.00 92.96           H
ATOM    494  CB  LEU A  51      12.425  -2.210  10.430  1.00 92.96           C
ATOM    495 1HB  LEU A  51      12.869  -1.704  11.287  1.00 92.96           H
ATOM    496 2HB  LEU A  51      11.935  -1.446   9.827  1.00 92.96           H
ATOM    497  CG  LEU A  51      11.358  -3.180  10.941  1.00 92.96           C
ATOM    498  HG  LEU A  51      11.837  -3.888  11.618  1.00 92.96           H
ATOM    499  CD1 LEU A  51      10.286  -2.442  11.744  1.00 92.96           C
ATOM    500 1HD1 LEU A  51      10.748  -1.948  12.599  1.00 92.96           H
ATOM    501 2HD1 LEU A  51       9.806  -1.696  11.110  1.00 92.96           H
ATOM    502 3HD1 LEU A  51       9.540  -3.154  12.096  1.00 92.96           H
ATOM    503  CD2 LEU A  51      10.757  -3.990   9.791  1.00 92.96           C
ATOM    504 1HD2 LEU A  51      10.297  -3.313   9.071  1.00 92.96           H
ATOM    505 2HD2 LEU A  51      11.543  -4.563   9.300  1.00 92.96           H
ATOM    506 3HD2 LEU A  51      10.001  -4.671  10.182  1.00 92.96           H
ATOM    507  HN  LEU A  51      14.260  -3.603  11.399  1.00 92.96           H
ATOM    508  N   PRO A  52      15.376  -1.181   9.729  1.00 94.38           N
ATOM    509  CA  PRO A  52      16.109  -0.006   9.251  1.00 94.38           C
ATOM    510  C   PRO A  52      16.796  -0.258   7.919  1.00 94.38           C
ATOM    511  O   PRO A  52      16.672   0.540   6.991  1.00 94.38           O
ATOM    512  HA  PRO A  52      15.418   0.816   9.063  1.00 94.38           H
ATOM    513  CB  PRO A  52      17.117   0.271  10.367  1.00 94.38           C
ATOM    514 1HB  PRO A  52      18.067  -0.232  10.184  1.00 94.38           H
ATOM    515 2HB  PRO A  52      17.334   1.336  10.457  1.00 94.38           H
ATOM    516  CG  PRO A  52      16.424  -0.269  11.612  1.00 94.38           C
ATOM    517 1HG  PRO A  52      17.133  -0.469  12.415  1.00 94.38           H
ATOM    518 2HG  PRO A  52      15.699   0.440  12.012  1.00 94.38           H
ATOM    519  CD  PRO A  52      15.761  -1.540  11.106  1.00 94.38           C
ATOM    520 1HD  PRO A  52      16.445  -2.388  11.122  1.00 94.38           H
ATOM    521 2HD  PRO A  52      14.900  -1.817  11.715  1.00 94.38           H
ATOM    522  N   PRO A  53      17.535  -1.369   7.793  1.00 95.10           N
ATOM    523  CA  PRO A  53      18.322  -1.619   6.582  1.00 95.10           C
ATOM    524  C   PRO A  53      17.445  -1.896   5.372  1.00 95.10           C
ATOM    525  O   PRO A  53      17.781  -1.504   4.255  1.00 95.10           O
ATOM    526  HA  PRO A  53      18.898  -0.732   6.319  1.00 95.10           H
ATOM    527  CB  PRO A  53      19.180  -2.830   6.951  1.00 95.10           C
ATOM    528 1HB  PRO A  53      19.372  -3.465   6.086  1.00 95.10           H
ATOM    529 2HB  PRO A  53      20.150  -2.530   7.347  1.00 95.10           H
ATOM    530  CG  PRO A  53      18.360  -3.545   7.987  1.00 95.10           C
ATOM    531 1HG  PRO A  53      17.630  -4.209   7.523  1.00 95.10           H
ATOM    532 2HG  PRO A  53      18.987  -4.162   8.630  1.00 95.10           H
ATOM    533  CD  PRO A  53      17.681  -2.461   8.772  1.00 95.10           C
ATOM    534 1HD  PRO A  53      16.715  -2.788   9.157  1.00 95.10           H
ATOM    535 2HD  PRO A  53      18.278  -2.153   9.630  1.00 95.10           H
ATOM    536  N   LEU A  54      16.334  -2.571   5.627  1.00 92.63           N
ATOM    537  CA  LEU A  54      15.446  -2.983   4.554  1.00 92.63           C
ATOM    538  C   LEU A  54      14.732  -1.754   3.988  1.00 92.63           C
ATOM    539  O   LEU A  54      14.558  -1.636   2.776  1.00 92.63           O
ATOM    540  HA  LEU A  54      16.063  -3.417   3.767  1.00 92.63           H
ATOM    541  CB  LEU A  54      14.493  -4.079   5.038  1.00 92.63           C
ATOM    542 1HB  LEU A  54      13.979  -3.718   5.929  1.00 92.63           H
ATOM    543 2HB  LEU A  54      13.733  -4.236   4.273  1.00 92.63           H
ATOM    544  CG  LEU A  54      15.135  -5.429   5.366  1.00 92.63           C
ATOM    545  HG  LEU A  54      15.862  -5.277   6.164  1.00 92.63           H
ATOM    546  CD1 LEU A  54      14.092  -6.419   5.887  1.00 92.63           C
ATOM    547 1HD1 LEU A  54      13.633  -6.021   6.792  1.00 92.63           H
ATOM    548 2HD1 LEU A  54      13.324  -6.572   5.128  1.00 92.63           H
ATOM    549 3HD1 LEU A  54      14.575  -7.370   6.112  1.00 92.63           H
ATOM    550  CD2 LEU A  54      15.897  -5.981   4.160  1.00 92.63           C
ATOM    551 1HD2 LEU A  54      15.209  -6.114   3.325  1.00 92.63           H
ATOM    552 2HD2 LEU A  54      16.682  -5.281   3.875  1.00 92.63           H
ATOM    553 3HD2 LEU A  54      16.343  -6.941   4.420  1.00 92.63           H
ATOM    554  HN  LEU A  54      16.039  -2.836   6.545  1.00 92.63           H
ATOM    555  N   TYR A  55      14.338  -0.869   4.892  1.00 93.26           N
ATOM    556  CA  TYR A  55      13.626   0.335   4.501  1.00 93.26           C
ATOM    557  C   TYR A  55      14.526   1.260   3.678  1.00 93.26           C
ATOM    558  O   TYR A  55      14.075   1.870   2.710  1.00 93.26           O
ATOM    559  HA  TYR A  55      12.771   0.038   3.894  1.00 93.26           H
ATOM    560  CB  TYR A  55      13.243   1.041   5.803  1.00 93.26           C
ATOM    561 1HB  TYR A  55      14.099   1.025   6.478  1.00 93.26           H
ATOM    562 2HB  TYR A  55      13.028   2.088   5.587  1.00 93.26           H
ATOM    563  CG  TYR A  55      12.038   0.423   6.515  1.00 93.26           C
ATOM    564  CD1 TYR A  55      11.458  -0.726   6.017  1.00 93.26           C
ATOM    565  HD1 TYR A  55      11.858  -1.193   5.117  1.00 93.26           H
ATOM    566  CD2 TYR A  55      11.532   1.015   7.654  1.00 93.26           C
ATOM    567  HD2 TYR A  55      11.990   1.922   8.047  1.00 93.26           H
ATOM    568  CE1 TYR A  55      10.323  -1.307   6.687  1.00 93.26           C
ATOM    569  HE1 TYR A  55       9.855  -2.215   6.305  1.00 93.26           H
ATOM    570  CE2 TYR A  55      10.398   0.433   8.324  1.00 93.26           C
ATOM    571  HE2 TYR A  55       9.988   0.890   9.224  1.00 93.26           H
ATOM    572  CZ  TYR A  55       9.849  -0.699   7.807  1.00 93.26           C
ATOM    573  OH  TYR A  55       8.778  -1.249   8.440  1.00 93.26           O
ATOM    574  HH  TYR A  55       8.436  -2.030   7.918  1.00 93.26           H
ATOM    575  HN  TYR A  55      14.498  -0.965   5.875  1.00 93.26           H
ATOM    576  N   TRP A  56      15.781   1.335   4.094  1.00 91.50           N
ATOM    577  CA  TRP A  56      16.759   2.139   3.380  1.00 91.50           C
ATOM    578  C   TRP A  56      16.923   1.550   1.978  1.00 91.50           C
ATOM    579  O   TRP A  56      16.988   2.287   0.995  1.00 91.50           O
ATOM    580  HA  TRP A  56      16.370   3.156   3.315  1.00 91.50           H
ATOM    581  CB  TRP A  56      18.076   2.216   4.155  1.00 91.50           C
ATOM    582 1HB  TRP A  56      18.286   1.240   4.592  1.00 91.50           H
ATOM    583 2HB  TRP A  56      18.885   2.432   3.456  1.00 91.50           H
ATOM    584  CG  TRP A  56      18.086   3.268   5.265  1.00 91.50           C
ATOM    585  CD1 TRP A  56      18.202   3.074   6.586  1.00 91.50           C
ATOM    586  HD1 TRP A  56      18.309   2.096   7.055  1.00 91.50           H
ATOM    587  CD2 TRP A  56      17.969   4.697   5.096  1.00 91.50           C
ATOM    588  NE1 TRP A  56      18.168   4.267   7.278  1.00 91.50           N
ATOM    589  HE1 TRP A  56      18.237   4.379   8.269  1.00 91.50           H
ATOM    590  CE2 TRP A  56      18.022   5.286   6.343  1.00 91.50           C
ATOM    591  CE3 TRP A  56      17.823   5.466   3.928  1.00 91.50           C
ATOM    592  HE3 TRP A  56      17.779   5.025   2.933  1.00 91.50           H
ATOM    593  CZ2 TRP A  56      17.937   6.669   6.542  1.00 91.50           C
ATOM    594  HZ2 TRP A  56      17.982   7.110   7.538  1.00 91.50           H
ATOM    595  CZ3 TRP A  56      17.740   6.847   4.144  1.00 91.50           C
ATOM    596  HZ3 TRP A  56      17.626   7.490   3.272  1.00 91.50           H
ATOM    597  CH2 TRP A  56      17.792   7.455   5.393  1.00 91.50           C
ATOM    598  HH2 TRP A  56      17.719   8.540   5.477  1.00 91.50           H
ATOM    599  HN  TRP A  56      16.133   0.860   4.900  1.00 91.50           H
ATOM    600  N   LEU A  57      16.986   0.228   1.930  1.00 92.47           N
ATOM    601  CA  LEU A  57      17.156  -0.468   0.666  1.00 92.47           C
ATOM    602  C   LEU A  57      15.970  -0.153  -0.248  1.00 92.47           C
ATOM    603  O   LEU A  57      16.157   0.237  -1.400  1.00 92.47           O
ATOM    604  HA  LEU A  57      18.063  -0.083   0.201  1.00 92.47           H
ATOM    605  CB  LEU A  57      17.369  -1.965   0.903  1.00 92.47           C
ATOM    606 1HB  LEU A  57      18.243  -2.091   1.541  1.00 92.47           H
ATOM    607 2HB  LEU A  57      16.512  -2.351   1.456  1.00 92.47           H
ATOM    608  CG  LEU A  57      17.559  -2.822  -0.350  1.00 92.47           C
ATOM    609  HG  LEU A  57      16.724  -2.632  -1.024  1.00 92.47           H
ATOM    610  CD1 LEU A  57      18.838  -2.430  -1.093  1.00 92.47           C
ATOM    611 1HD1 LEU A  57      18.778  -1.383  -1.392  1.00 92.47           H
ATOM    612 2HD1 LEU A  57      19.697  -2.572  -0.438  1.00 92.47           H
ATOM    613 3HD1 LEU A  57      18.949  -3.054  -1.980  1.00 92.47           H
ATOM    614  CD2 LEU A  57      17.531  -4.312  -0.005  1.00 92.47           C
ATOM    615 1HD2 LEU A  57      18.333  -4.537   0.698  1.00 92.47           H
ATOM    616 2HD2 LEU A  57      16.571  -4.562   0.447  1.00 92.47           H
ATOM    617 3HD2 LEU A  57      17.669  -4.898  -0.914  1.00 92.47           H
ATOM    618  HN  LEU A  57      16.923  -0.365   2.734  1.00 92.47           H
ATOM    619  N   VAL A  58      14.777  -0.333   0.299  1.00 94.23           N
ATOM    620  CA  VAL A  58      13.562  -0.136  -0.472  1.00 94.23           C
ATOM    621  C   VAL A  58      13.507   1.310  -0.969  1.00 94.23           C
ATOM    622  O   VAL A  58      13.157   1.561  -2.121  1.00 94.23           O
ATOM    623  HA  VAL A  58      13.609  -0.802  -1.335  1.00 94.23           H
ATOM    624  CB  VAL A  58      12.342  -0.529   0.363  1.00 94.23           C
ATOM    625  HB  VAL A  58      12.384   0.029   1.299  1.00 94.23           H
ATOM    626  CG1 VAL A  58      11.043  -0.151  -0.352  1.00 94.23           C
ATOM    627 1HG1 VAL A  58      11.021   0.926  -0.519  1.00 94.23           H
ATOM    628 2HG1 VAL A  58      10.992  -0.669  -1.310  1.00 94.23           H
ATOM    629 3HG1 VAL A  58      10.192  -0.441   0.264  1.00 94.23           H
ATOM    630  CG2 VAL A  58      12.367  -2.020   0.703  1.00 94.23           C
ATOM    631 1HG2 VAL A  58      12.362  -2.603  -0.218  1.00 94.23           H
ATOM    632 2HG2 VAL A  58      13.268  -2.248   1.272  1.00 94.23           H
ATOM    633 3HG2 VAL A  58      11.489  -2.272   1.298  1.00 94.23           H
ATOM    634  HN  VAL A  58      14.634  -0.608   1.250  1.00 94.23           H
ATOM    635  N   PHE A  59      13.858   2.222  -0.075  1.00 95.10           N
ATOM    636  CA  PHE A  59      13.819   3.639  -0.396  1.00 95.10           C
ATOM    637  C   PHE A  59      14.712   3.954  -1.598  1.00 95.10           C
ATOM    638  O   PHE A  59      14.264   4.571  -2.563  1.00 95.10           O
ATOM    639  HA  PHE A  59      12.785   3.887  -0.639  1.00 95.10           H
ATOM    640  CB  PHE A  59      14.347   4.390   0.827  1.00 95.10           C
ATOM    641 1HB  PHE A  59      13.653   4.249   1.656  1.00 95.10           H
ATOM    642 2HB  PHE A  59      15.297   3.949   1.129  1.00 95.10           H
ATOM    643  CG  PHE A  59      14.547   5.890   0.598  1.00 95.10           C
ATOM    644  CD1 PHE A  59      15.803   6.408   0.547  1.00 95.10           C
ATOM    645  HD1 PHE A  59      16.668   5.755   0.669  1.00 95.10           H
ATOM    646  CD2 PHE A  59      13.469   6.704   0.447  1.00 95.10           C
ATOM    647  HD2 PHE A  59      12.462   6.289   0.488  1.00 95.10           H
ATOM    648  CE1 PHE A  59      15.989   7.800   0.334  1.00 95.10           C
ATOM    649  HE1 PHE A  59      16.996   8.215   0.293  1.00 95.10           H
ATOM    650  CE2 PHE A  59      13.654   8.096   0.234  1.00 95.10           C
ATOM    651  HE2 PHE A  59      12.790   8.749   0.112  1.00 95.10           H
ATOM    652  CZ  PHE A  59      14.910   8.614   0.183  1.00 95.10           C
ATOM    653  HZ  PHE A  59      15.053   9.683   0.019  1.00 95.10           H
ATOM    654  HN  PHE A  59      14.165   2.008   0.853  1.00 95.10           H
ATOM    655  N   ILE A  60      15.958   3.515  -1.500  1.00 92.68           N
ATOM    656  CA  ILE A  60      16.958   3.874  -2.491  1.00 92.68           C
ATOM    657  C   ILE A  60      16.529   3.341  -3.859  1.00 92.68           C
ATOM    658  O   ILE A  60      16.478   4.091  -4.833  1.00 92.68           O
ATOM    659  HA  ILE A  60      16.993   4.962  -2.539  1.00 92.68           H
ATOM    660  CB  ILE A  60      18.343   3.396  -2.051  1.00 92.68           C
ATOM    661  HB  ILE A  60      18.265   2.350  -1.753  1.00 92.68           H
ATOM    662  CG1 ILE A  60      18.832   4.179  -0.831  1.00 92.68           C
ATOM    663 1HG1 ILE A  60      19.093   5.195  -1.127  1.00 92.68           H
ATOM    664 2HG1 ILE A  60      18.029   4.256  -0.098  1.00 92.68           H
ATOM    665  CG2 ILE A  60      19.339   3.461  -3.211  1.00 92.68           C
ATOM    666 1HG2 ILE A  60      18.992   2.825  -4.025  1.00 92.68           H
ATOM    667 2HG2 ILE A  60      19.420   4.489  -3.563  1.00 92.68           H
ATOM    668 3HG2 ILE A  60      20.316   3.115  -2.871  1.00 92.68           H
ATOM    669  CD1 ILE A  60      20.047   3.500  -0.195  1.00 92.68           C
ATOM    670 1HD1 ILE A  60      19.776   2.493   0.122  1.00 92.68           H
ATOM    671 2HD1 ILE A  60      20.856   3.447  -0.923  1.00 92.68           H
ATOM    672 3HD1 ILE A  60      20.374   4.077   0.670  1.00 92.68           H
ATOM    673  HN  ILE A  60      16.287   2.925  -0.762  1.00 92.68           H
ATOM    674  N   VAL A  61      16.231   2.051  -3.889  1.00 92.94           N
ATOM    675  CA  VAL A  61      15.941   1.378  -5.144  1.00 92.94           C
ATOM    676  C   VAL A  61      14.640   1.933  -5.726  1.00 92.94           C
ATOM    677  O   VAL A  61      14.549   2.183  -6.927  1.00 92.94           O
ATOM    678  HA  VAL A  61      16.756   1.601  -5.833  1.00 92.94           H
ATOM    679  CB  VAL A  61      15.903  -0.136  -4.930  1.00 92.94           C
ATOM    680  HB  VAL A  61      15.149  -0.348  -4.171  1.00 92.94           H
ATOM    681  CG1 VAL A  61      15.494  -0.861  -6.214  1.00 92.94           C
ATOM    682 1HG1 VAL A  61      14.503  -0.526  -6.520  1.00 92.94           H
ATOM    683 2HG1 VAL A  61      16.213  -0.638  -7.002  1.00 92.94           H
ATOM    684 3HG1 VAL A  61      15.474  -1.936  -6.034  1.00 92.94           H
ATOM    685  CG2 VAL A  61      17.248  -0.651  -4.414  1.00 92.94           C
ATOM    686 1HG2 VAL A  61      18.028  -0.421  -5.140  1.00 92.94           H
ATOM    687 2HG2 VAL A  61      17.481  -0.170  -3.465  1.00 92.94           H
ATOM    688 3HG2 VAL A  61      17.193  -1.730  -4.271  1.00 92.94           H
ATOM    689  HN  VAL A  61      16.186   1.468  -3.078  1.00 92.94           H
ATOM    690  N   GLY A  62      13.664   2.110  -4.848  1.00 94.57           N
ATOM    691  CA  GLY A  62      12.336   2.518  -5.275  1.00 94.57           C
ATOM    692  C   GLY A  62      12.344   3.959  -5.789  1.00 94.57           C
ATOM    693  O   GLY A  62      11.719   4.264  -6.803  1.00 94.57           O
ATOM    694 1HA  GLY A  62      11.982   1.850  -6.061  1.00 94.57           H
ATOM    695 2HA  GLY A  62      11.639   2.429  -4.443  1.00 94.57           H
ATOM    696  HN  GLY A  62      13.769   1.980  -3.862  1.00 94.57           H
ATOM    697  N   ALA A  63      13.060   4.808  -5.065  1.00 94.72           N
ATOM    698  CA  ALA A  63      13.123   6.218  -5.410  1.00 94.72           C
ATOM    699  C   ALA A  63      13.740   6.371  -6.801  1.00 94.72           C
ATOM    700  O   ALA A  63      13.228   7.119  -7.632  1.00 94.72           O
ATOM    701  HA  ALA A  63      12.102   6.600  -5.430  1.00 94.72           H
ATOM    702  CB  ALA A  63      13.910   6.971  -4.336  1.00 94.72           C
ATOM    703 1HB  ALA A  63      13.414   6.855  -3.373  1.00 94.72           H
ATOM    704 2HB  ALA A  63      14.921   6.567  -4.276  1.00 94.72           H
ATOM    705 3HB  ALA A  63      13.957   8.029  -4.596  1.00 94.72           H
ATOM    706  HN  ALA A  63      13.589   4.546  -4.258  1.00 94.72           H
ATOM    707  N   LEU A  64      14.831   5.649  -7.012  1.00 88.59           N
ATOM    708  CA  LEU A  64      15.524   5.696  -8.289  1.00 88.59           C
ATOM    709  C   LEU A  64      14.597   5.171  -9.387  1.00 88.59           C
ATOM    710  O   LEU A  64      14.465   5.791 -10.441  1.00 88.59           O
ATOM    711  HA  LEU A  64      15.751   6.741  -8.499  1.00 88.59           H
ATOM    712  CB  LEU A  64      16.857   4.951  -8.202  1.00 88.59           C
ATOM    713 1HB  LEU A  64      16.670   3.957  -7.796  1.00 88.59           H
ATOM    714 2HB  LEU A  64      17.241   4.814  -9.213  1.00 88.59           H
ATOM    715  CG  LEU A  64      17.945   5.618  -7.359  1.00 88.59           C
ATOM    716  HG  LEU A  64      17.532   5.829  -6.373  1.00 88.59           H
ATOM    717  CD1 LEU A  64      19.137   4.680  -7.159  1.00 88.59           C
ATOM    718 1HD1 LEU A  64      18.806   3.776  -6.649  1.00 88.59           H
ATOM    719 2HD1 LEU A  64      19.559   4.416  -8.128  1.00 88.59           H
ATOM    720 3HD1 LEU A  64      19.896   5.180  -6.556  1.00 88.59           H
ATOM    721  CD2 LEU A  64      18.366   6.957  -7.968  1.00 88.59           C
ATOM    722 1HD2 LEU A  64      18.754   6.793  -8.973  1.00 88.59           H
ATOM    723 2HD2 LEU A  64      17.504   7.622  -8.016  1.00 88.59           H
ATOM    724 3HD2 LEU A  64      19.141   7.411  -7.349  1.00 88.59           H
ATOM    725  HN  LEU A  64      15.240   5.042  -6.331  1.00 88.59           H
ATOM    726  N   GLY A  65      13.977   4.035  -9.102  1.00 91.61           N
ATOM    727  CA  GLY A  65      13.185   3.343 -10.104  1.00 91.61           C
ATOM    728  C   GLY A  65      11.997   4.198 -10.550  1.00 91.61           C
ATOM    729  O   GLY A  65      11.803   4.422 -11.744  1.00 91.61           O
ATOM    730 1HA  GLY A  65      13.809   3.104 -10.965  1.00 91.61           H
ATOM    731 2HA  GLY A  65      12.825   2.398  -9.698  1.00 91.61           H
ATOM    732  HN  GLY A  65      14.011   3.589  -8.208  1.00 91.61           H
ATOM    733  N   ASN A  66      11.234   4.653  -9.567  1.00 89.20           N
ATOM    734  CA  ASN A  66      10.000   5.367  -9.847  1.00 89.20           C
ATOM    735  C   ASN A  66      10.332   6.727 -10.465  1.00 89.20           C
ATOM    736  O   ASN A  66       9.588   7.229 -11.306  1.00 89.20           O
ATOM    737  HA  ASN A  66       9.444   4.724 -10.529  1.00 89.20           H
ATOM    738  CB  ASN A  66       9.203   5.613  -8.564  1.00 89.20           C
ATOM    739 1HB  ASN A  66       9.874   5.946  -7.773  1.00 89.20           H
ATOM    740 2HB  ASN A  66       8.481   6.414  -8.728  1.00 89.20           H
ATOM    741  CG  ASN A  66       8.472   4.344  -8.121  1.00 89.20           C
ATOM    742  OD1 ASN A  66       7.579   3.846  -8.787  1.00 89.20           O
ATOM    743  ND2 ASN A  66       8.899   3.850  -6.963  1.00 89.20           N
ATOM    744 1HD2 ASN A  66       9.637   4.308  -6.466  1.00 89.20           H
ATOM    745 2HD2 ASN A  66       8.484   3.022  -6.588  1.00 89.20           H
ATOM    746  HN  ASN A  66      11.446   4.540  -8.596  1.00 89.20           H
ATOM    747  N   SER A  67      11.450   7.284 -10.024  1.00 90.38           N
ATOM    748  CA  SER A  67      11.922   8.547 -10.568  1.00 90.38           C
ATOM    749  C   SER A  67      12.214   8.396 -12.062  1.00 90.38           C
ATOM    750  O   SER A  67      11.923   9.296 -12.849  1.00 90.38           O
ATOM    751  HA  SER A  67      11.108   9.253 -10.406  1.00 90.38           H
ATOM    752  CB  SER A  67      13.171   9.032  -9.829  1.00 90.38           C
ATOM    753 1HB  SER A  67      13.955   8.279  -9.910  1.00 90.38           H
ATOM    754 2HB  SER A  67      13.547   9.936 -10.308  1.00 90.38           H
ATOM    755  OG  SER A  67      12.909   9.298  -8.454  1.00 90.38           O
ATOM    756  HG  SER A  67      13.417   8.657  -7.879  1.00 90.38           H
ATOM    757  HN  SER A  67      12.028   6.889  -9.310  1.00 90.38           H
ATOM    758  N   LEU A  68      12.784   7.252 -12.409  1.00 84.65           N
ATOM    759  CA  LEU A  68      13.085   6.956 -13.800  1.00 84.65           C
ATOM    760  C   LEU A  68      11.778   6.849 -14.588  1.00 84.65           C
ATOM    761  O   LEU A  68      11.684   7.340 -15.712  1.00 84.65           O
ATOM    762  HA  LEU A  68      13.659   7.794 -14.195  1.00 84.65           H
ATOM    763  CB  LEU A  68      13.969   5.712 -13.904  1.00 84.65           C
ATOM    764 1HB  LEU A  68      13.595   4.965 -13.204  1.00 84.65           H
ATOM    765 2HB  LEU A  68      13.859   5.295 -14.905  1.00 84.65           H
ATOM    766  CG  LEU A  68      15.460   5.924 -13.632  1.00 84.65           C
ATOM    767  HG  LEU A  68      15.560   6.505 -12.715  1.00 84.65           H
ATOM    768  CD1 LEU A  68      16.171   4.589 -13.401  1.00 84.65           C
ATOM    769 1HD1 LEU A  68      15.727   4.085 -12.543  1.00 84.65           H
ATOM    770 2HD1 LEU A  68      16.063   3.963 -14.286  1.00 84.65           H
ATOM    771 3HD1 LEU A  68      17.229   4.769 -13.210  1.00 84.65           H
ATOM    772  CD2 LEU A  68      16.112   6.735 -14.754  1.00 84.65           C
ATOM    773 1HD2 LEU A  68      16.002   6.202 -15.698  1.00 84.65           H
ATOM    774 2HD2 LEU A  68      15.628   7.709 -14.827  1.00 84.65           H
ATOM    775 3HD2 LEU A  68      17.171   6.871 -14.535  1.00 84.65           H
ATOM    776  HN  LEU A  68      13.040   6.535 -11.760  1.00 84.65           H
ATOM    777  N   VAL A  69      10.801   6.205 -13.967  1.00 86.80           N
ATOM    778  CA  VAL A  69       9.514   5.999 -14.609  1.00 86.80           C
ATOM    779  C   VAL A  69       8.919   7.354 -14.996  1.00 86.80           C
ATOM    780  O   VAL A  69       8.520   7.556 -16.142  1.00 86.80           O
ATOM    781  HA  VAL A  69       9.687   5.420 -15.516  1.00 86.80           H
ATOM    782  CB  VAL A  69       8.597   5.183 -13.694  1.00 86.80           C
ATOM    783  HB  VAL A  69       8.563   5.680 -12.725  1.00 86.80           H
ATOM    784  CG1 VAL A  69       7.172   5.134 -14.249  1.00 86.80           C
ATOM    785 1HG1 VAL A  69       6.777   6.148 -14.325  1.00 86.80           H
ATOM    786 2HG1 VAL A  69       7.182   4.672 -15.236  1.00 86.80           H
ATOM    787 3HG1 VAL A  69       6.542   4.549 -13.580  1.00 86.80           H
ATOM    788  CG2 VAL A  69       9.151   3.773 -13.480  1.00 86.80           C
ATOM    789 1HG2 VAL A  69       9.229   3.263 -14.441  1.00 86.80           H
ATOM    790 2HG2 VAL A  69      10.137   3.835 -13.020  1.00 86.80           H
ATOM    791 3HG2 VAL A  69       8.480   3.215 -12.827  1.00 86.80           H
ATOM    792  HN  VAL A  69      10.878   5.827 -13.044  1.00 86.80           H
ATOM    793  N   ILE A  70       8.878   8.248 -14.018  1.00 88.49           N
ATOM    794  CA  ILE A  70       8.265   9.549 -14.219  1.00 88.49           C
ATOM    795  C   ILE A  70       8.998  10.286 -15.342  1.00 88.49           C
ATOM    796  O   ILE A  70       8.368  10.915 -16.191  1.00 88.49           O
ATOM    797  HA  ILE A  70       7.235   9.380 -14.533  1.00 88.49           H
ATOM    798  CB  ILE A  70       8.215  10.327 -12.903  1.00 88.49           C
ATOM    799  HB  ILE A  70       9.216  10.333 -12.471  1.00 88.49           H
ATOM    800  CG1 ILE A  70       7.292   9.640 -11.895  1.00 88.49           C
ATOM    801 1HG1 ILE A  70       6.252   9.796 -12.182  1.00 88.49           H
ATOM    802 2HG1 ILE A  70       7.468   8.564 -11.909  1.00 88.49           H
ATOM    803  CG2 ILE A  70       7.818  11.785 -13.142  1.00 88.49           C
ATOM    804 1HG2 ILE A  70       8.548  12.257 -13.799  1.00 88.49           H
ATOM    805 2HG2 ILE A  70       6.833  11.822 -13.607  1.00 88.49           H
ATOM    806 3HG2 ILE A  70       7.790  12.315 -12.190  1.00 88.49           H
ATOM    807  CD1 ILE A  70       7.523  10.180 -10.482  1.00 88.49           C
ATOM    808 1HD1 ILE A  70       8.557  10.000 -10.189  1.00 88.49           H
ATOM    809 2HD1 ILE A  70       7.322  11.252 -10.466  1.00 88.49           H
ATOM    810 3HD1 ILE A  70       6.854   9.675  -9.785  1.00 88.49           H
ATOM    811  HN  ILE A  70       9.255   8.094 -13.105  1.00 88.49           H
ATOM    812  N   LEU A  71      10.319  10.185 -15.309  1.00 84.03           N
ATOM    813  CA  LEU A  71      11.150  10.933 -16.236  1.00 84.03           C
ATOM    814  C   LEU A  71      10.916  10.415 -17.657  1.00 84.03           C
ATOM    815  O   LEU A  71      10.866  11.196 -18.606  1.00 84.03           O
ATOM    816  HA  LEU A  71      10.833  11.975 -16.192  1.00 84.03           H
ATOM    817  CB  LEU A  71      12.615  10.887 -15.799  1.00 84.03           C
ATOM    818 1HB  LEU A  71      12.672  11.194 -14.754  1.00 84.03           H
ATOM    819 2HB  LEU A  71      12.956   9.853 -15.847  1.00 84.03           H
ATOM    820  CG  LEU A  71      13.584  11.752 -16.608  1.00 84.03           C
ATOM    821  HG  LEU A  71      13.003  12.490 -17.161  1.00 84.03           H
ATOM    822  CD1 LEU A  71      14.533  12.521 -15.687  1.00 84.03           C
ATOM    823 1HD1 LEU A  71      13.955  13.168 -15.028  1.00 84.03           H
ATOM    824 2HD1 LEU A  71      15.110  11.815 -15.089  1.00 84.03           H
ATOM    825 3HD1 LEU A  71      15.211  13.127 -16.288  1.00 84.03           H
ATOM    826  CD2 LEU A  71      14.341  10.910 -17.637  1.00 84.03           C
ATOM    827 1HD2 LEU A  71      14.910  10.134 -17.125  1.00 84.03           H
ATOM    828 2HD2 LEU A  71      13.630  10.448 -18.322  1.00 84.03           H
ATOM    829 3HD2 LEU A  71      15.023  11.549 -18.199  1.00 84.03           H
ATOM    830  HN  LEU A  71      10.819   9.606 -14.665  1.00 84.03           H
ATOM    831  N   VAL A  72      10.778   9.101 -17.758  1.00 83.54           N
ATOM    832  CA  VAL A  72      10.574   8.468 -19.050  1.00 83.54           C
ATOM    833  C   VAL A  72       9.267   8.975 -19.661  1.00 83.54           C
ATOM    834  O   VAL A  72       9.220   9.312 -20.843  1.00 83.54           O
ATOM    835  HA  VAL A  72      11.401   8.763 -19.695  1.00 83.54           H
ATOM    836  CB  VAL A  72      10.611   6.946 -18.897  1.00 83.54           C
ATOM    837  HB  VAL A  72       9.927   6.672 -18.095  1.00 83.54           H
ATOM    838  CG1 VAL A  72      10.135   6.255 -20.177  1.00 83.54           C
ATOM    839 1HG1 VAL A  72       9.111   6.559 -20.394  1.00 83.54           H
ATOM    840 2HG1 VAL A  72      10.783   6.539 -21.006  1.00 83.54           H
ATOM    841 3HG1 VAL A  72      10.172   5.174 -20.041  1.00 83.54           H
ATOM    842  CG2 VAL A  72      12.011   6.468 -18.505  1.00 83.54           C
ATOM    843 1HG2 VAL A  72      12.724   6.760 -19.276  1.00 83.54           H
ATOM    844 2HG2 VAL A  72      12.297   6.922 -17.556  1.00 83.54           H
ATOM    845 3HG2 VAL A  72      12.010   5.383 -18.404  1.00 83.54           H
ATOM    846  HN  VAL A  72      10.803   8.475 -16.979  1.00 83.54           H
ATOM    847  N   TYR A  73       8.237   9.014 -18.828  1.00 79.36           N
ATOM    848  CA  TYR A  73       6.921   9.429 -19.284  1.00 79.36           C
ATOM    849  C   TYR A  73       6.909  10.915 -19.649  1.00 79.36           C
ATOM    850  O   TYR A  73       6.186  11.330 -20.553  1.00 79.36           O
ATOM    851  HA  TYR A  73       6.672   8.843 -20.170  1.00 79.36           H
ATOM    852  CB  TYR A  73       5.974   9.198 -18.105  1.00 79.36           C
ATOM    853 1HB  TYR A  73       6.541   9.271 -17.177  1.00 79.36           H
ATOM    854 2HB  TYR A  73       5.230   9.994 -18.088  1.00 79.36           H
ATOM    855  CG  TYR A  73       5.254   7.848 -18.140  1.00 79.36           C
ATOM    856  CD1 TYR A  73       4.330   7.584 -19.131  1.00 79.36           C
ATOM    857  HD1 TYR A  73       4.114   8.338 -19.889  1.00 79.36           H
ATOM    858  CD2 TYR A  73       5.528   6.894 -17.181  1.00 79.36           C
ATOM    859  HD2 TYR A  73       6.258   7.103 -16.399  1.00 79.36           H
ATOM    860  CE1 TYR A  73       3.653   6.314 -19.164  1.00 79.36           C
ATOM    861  HE1 TYR A  73       2.921   6.093 -19.941  1.00 79.36           H
ATOM    862  CE2 TYR A  73       4.851   5.624 -17.214  1.00 79.36           C
ATOM    863  HE2 TYR A  73       5.058   4.862 -16.463  1.00 79.36           H
ATOM    864  CZ  TYR A  73       3.947   5.397 -18.204  1.00 79.36           C
ATOM    865  OH  TYR A  73       3.307   4.197 -18.236  1.00 79.36           O
ATOM    866  HH  TYR A  73       2.818   4.092 -19.102  1.00 79.36           H
ATOM    867  HN  TYR A  73       8.291   8.770 -17.860  1.00 79.36           H
ATOM    868  N   TRP A  74       7.719  11.675 -18.926  1.00 72.24           N
ATOM    869  CA  TRP A  74       7.730  13.119 -19.084  1.00 72.24           C
ATOM    870  C   TRP A  74       8.336  13.441 -20.451  1.00 72.24           C
ATOM    871  O   TRP A  74       7.775  14.226 -21.214  1.00 72.24           O
ATOM    872  HA  TRP A  74       6.697  13.466 -19.043  1.00 72.24           H
ATOM    873  CB  TRP A  74       8.472  13.792 -17.928  1.00 72.24           C
ATOM    874 1HB  TRP A  74       8.081  13.406 -16.986  1.00 72.24           H
ATOM    875 2HB  TRP A  74       9.525  13.514 -17.974  1.00 72.24           H
ATOM    876  CG  TRP A  74       8.362  15.318 -17.922  1.00 72.24           C
ATOM    877  CD1 TRP A  74       7.264  16.067 -18.094  1.00 72.24           C
ATOM    878  HD1 TRP A  74       6.267  15.663 -18.267  1.00 72.24           H
ATOM    879  CD2 TRP A  74       9.441  16.256 -17.726  1.00 72.24           C
ATOM    880  NE1 TRP A  74       7.555  17.414 -18.024  1.00 72.24           N
ATOM    881  HE1 TRP A  74       6.904  18.166 -18.121  1.00 72.24           H
ATOM    882  CE2 TRP A  74       8.921  17.533 -17.793  1.00 72.24           C
ATOM    883  CE3 TRP A  74      10.811  16.034 -17.500  1.00 72.24           C
ATOM    884  HE3 TRP A  74      11.245  15.036 -17.443  1.00 72.24           H
ATOM    885  CZ2 TRP A  74       9.700  18.687 -17.645  1.00 72.24           C
ATOM    886  HZ2 TRP A  74       9.265  19.685 -17.702  1.00 72.24           H
ATOM    887  CZ3 TRP A  74      11.576  17.198 -17.354  1.00 72.24           C
ATOM    888  HZ3 TRP A  74      12.645  17.082 -17.177  1.00 72.24           H
ATOM    889  CH2 TRP A  74      11.067  18.490 -17.419  1.00 72.24           C
ATOM    890  HH2 TRP A  74      11.731  19.346 -17.294  1.00 72.24           H
ATOM    891  HN  TRP A  74       8.359  11.320 -18.244  1.00 72.24           H
ATOM    892  N   TYR A  75       9.475  12.818 -20.719  1.00 70.63           N
ATOM    893  CA  TYR A  75      10.288  13.203 -21.860  1.00 70.63           C
ATOM    894  C   TYR A  75       9.868  12.437 -23.117  1.00 70.63           C
ATOM    895  O   TYR A  75       9.882  12.988 -24.217  1.00 70.63           O
ATOM    896  HA  TYR A  75      10.146  14.270 -22.030  1.00 70.63           H
ATOM    897  CB  TYR A  75      11.725  12.821 -21.501  1.00 70.63           C
ATOM    898 1HB  TYR A  75      11.705  11.986 -20.801  1.00 70.63           H
ATOM    899 2HB  TYR A  75      12.233  12.471 -22.400  1.00 70.63           H
ATOM    900  CG  TYR A  75      12.538  13.963 -20.887  1.00 70.63           C
ATOM    901  CD1 TYR A  75      13.170  14.878 -21.705  1.00 70.63           C
ATOM    902  HD1 TYR A  75      13.091  14.786 -22.788  1.00 70.63           H
ATOM    903  CD2 TYR A  75      12.638  14.079 -19.516  1.00 70.63           C
ATOM    904  HD2 TYR A  75      12.138  13.357 -18.870  1.00 70.63           H
ATOM    905  CE1 TYR A  75      13.935  15.952 -21.127  1.00 70.63           C
ATOM    906  HE1 TYR A  75      14.439  16.681 -21.761  1.00 70.63           H
ATOM    907  CE2 TYR A  75      13.402  15.154 -18.938  1.00 70.63           C
ATOM    908  HE2 TYR A  75      13.489  15.257 -17.856  1.00 70.63           H
ATOM    909  CZ  TYR A  75      14.013  16.038 -19.772  1.00 70.63           C
ATOM    910  OH  TYR A  75      14.735  17.053 -19.226  1.00 70.63           O
ATOM    911  HH  TYR A  75      14.801  16.931 -18.236  1.00 70.63           H
ATOM    912  HN  TYR A  75       9.841  12.064 -20.174  1.00 70.63           H
ATOM    913  N   CYS A  76       9.505  11.180 -22.911  1.00 68.83           N
ATOM    914  CA  CYS A  76       9.507  10.213 -23.996  1.00 68.83           C
ATOM    915  C   CYS A  76       8.065   9.764 -24.241  1.00 68.83           C
ATOM    916  O   CYS A  76       7.487  10.061 -25.286  1.00 68.83           O
ATOM    917  HA  CYS A  76       9.907  10.726 -24.871  1.00 68.83           H
ATOM    918  CB  CYS A  76      10.431   9.030 -23.699  1.00 68.83           C
ATOM    919 1HB  CYS A  76      11.360   9.387 -23.253  1.00 68.83           H
ATOM    920 2HB  CYS A  76       9.963   8.367 -22.972  1.00 68.83           H
ATOM    921  SG  CYS A  76      10.789   8.114 -25.241  1.00 68.83           S
ATOM    922  HG  CYS A  76       9.574   7.591 -25.378  1.00 68.83           H
ATOM    923  HN  CYS A  76       9.215  10.819 -22.024  1.00 68.83           H
ATOM    924  N   THR A  77       7.525   9.055 -23.261  1.00 61.67           N
ATOM    925  CA  THR A  77       6.293   8.313 -23.465  1.00 61.67           C
ATOM    926  C   THR A  77       5.124   9.273 -23.694  1.00 61.67           C
ATOM    927  O   THR A  77       4.280   9.035 -24.556  1.00 61.67           O
ATOM    928  HA  THR A  77       6.397   7.715 -24.370  1.00 61.67           H
ATOM    929  CB  THR A  77       6.092   7.389 -22.262  1.00 61.67           C
ATOM    930  HB  THR A  77       5.823   7.960 -21.373  1.00 61.67           H
ATOM    931  OG1 THR A  77       7.314   6.659 -22.177  1.00 61.67           O
ATOM    932  HG1 THR A  77       7.411   6.063 -22.974  1.00 61.67           H
ATOM    933  CG2 THR A  77       5.034   6.315 -22.518  1.00 61.67           C
ATOM    934 1HG2 THR A  77       5.337   5.701 -23.366  1.00 61.67           H
ATOM    935 2HG2 THR A  77       4.078   6.791 -22.738  1.00 61.67           H
ATOM    936 3HG2 THR A  77       4.931   5.687 -21.633  1.00 61.67           H
ATOM    937  HN  THR A  77       7.915   8.983 -22.342  1.00 61.67           H
ATOM    938  N   ARG A  78       5.112  10.339 -22.907  1.00 56.86           N
ATOM    939  CA  ARG A  78       3.922  11.164 -22.782  1.00 56.86           C
ATOM    940  C   ARG A  78       2.699  10.291 -22.496  1.00 56.86           C
ATOM    941  O   ARG A  78       2.622   9.153 -22.957  1.00 56.86           O
ATOM    942  HA  ARG A  78       4.133  11.831 -21.946  1.00 56.86           H
ATOM    943  CB  ARG A  78       3.676  11.973 -24.058  1.00 56.86           C
ATOM    944 1HB  ARG A  78       3.540  11.296 -24.901  1.00 56.86           H
ATOM    945 2HB  ARG A  78       2.755  12.546 -23.957  1.00 56.86           H
ATOM    946  CG  ARG A  78       4.844  12.919 -24.341  1.00 56.86           C
ATOM    947 1HG  ARG A  78       5.051  13.522 -23.456  1.00 56.86           H
ATOM    948 2HG  ARG A  78       5.744  12.341 -24.549  1.00 56.86           H
ATOM    949  CD  ARG A  78       4.533  13.834 -25.527  1.00 56.86           C
ATOM    950 1HD  ARG A  78       4.357  13.237 -26.421  1.00 56.86           H
ATOM    951 2HD  ARG A  78       3.619  14.396 -25.334  1.00 56.86           H
ATOM    952  NE  ARG A  78       5.660  14.766 -25.756  1.00 56.86           N
ATOM    953  HE  ARG A  78       6.504  14.617 -25.241  1.00 56.86           H
ATOM    954  CZ  ARG A  78       5.620  15.797 -26.612  1.00 56.86           C
ATOM    955  NH1 ARG A  78       4.515  16.043 -27.329  1.00 56.86           N
ATOM    956 1HH1 ARG A  78       3.712  15.456 -27.228  1.00 56.86           H
ATOM    957 2HH1 ARG A  78       4.494  16.815 -27.965  1.00 56.86           H
ATOM    958  NH2 ARG A  78       6.702  16.577 -26.739  1.00 56.86           N
ATOM    959 1HH2 ARG A  78       6.688  17.351 -27.373  1.00 56.86           H
ATOM    960 2HH2 ARG A  78       7.522  16.387 -26.201  1.00 56.86           H
ATOM    961  HN  ARG A  78       5.895  10.641 -22.363  1.00 56.86           H
ATOM    962  N   VAL A  79       1.773  10.857 -21.737  1.00 72.07           N
ATOM    963  CA  VAL A  79       0.547  10.153 -21.401  1.00 72.07           C
ATOM    964  C   VAL A  79      -0.400  10.185 -22.602  1.00 72.07           C
ATOM    965  O   VAL A  79      -1.055  11.195 -22.855  1.00 72.07           O
ATOM    966  HA  VAL A  79       0.810   9.116 -21.190  1.00 72.07           H
ATOM    967  CB  VAL A  79      -0.072  10.752 -20.136  1.00 72.07           C
ATOM    968  HB  VAL A  79      -0.349  11.783 -20.355  1.00 72.07           H
ATOM    969  CG1 VAL A  79      -1.342   9.998 -19.737  1.00 72.07           C
ATOM    970 1HG1 VAL A  79      -2.070  10.060 -20.545  1.00 72.07           H
ATOM    971 2HG1 VAL A  79      -1.099   8.953 -19.546  1.00 72.07           H
ATOM    972 3HG1 VAL A  79      -1.761  10.444 -18.835  1.00 72.07           H
ATOM    973  CG2 VAL A  79       0.939  10.771 -18.988  1.00 72.07           C
ATOM    974 1HG2 VAL A  79       1.261   9.753 -18.770  1.00 72.07           H
ATOM    975 2HG2 VAL A  79       1.802  11.372 -19.273  1.00 72.07           H
ATOM    976 3HG2 VAL A  79       0.473  11.202 -18.101  1.00 72.07           H
ATOM    977  HN  VAL A  79       1.849  11.778 -21.354  1.00 72.07           H
ATOM    978  N   LYS A  80      -0.442   9.067 -23.312  1.00 64.84           N
ATOM    979  CA  LYS A  80      -1.235   8.980 -24.527  1.00 64.84           C
ATOM    980  C   LYS A  80      -2.457   8.096 -24.271  1.00 64.84           C
ATOM    981  O   LYS A  80      -3.474   8.225 -24.951  1.00 64.84           O
ATOM    982  HA  LYS A  80      -1.580   9.987 -24.763  1.00 64.84           H
ATOM    983  CB  LYS A  80      -0.370   8.511 -25.699  1.00 64.84           C
ATOM    984 1HB  LYS A  80       0.165   7.603 -25.421  1.00 64.84           H
ATOM    985 2HB  LYS A  80      -1.007   8.259 -26.547  1.00 64.84           H
ATOM    986  CG  LYS A  80       0.630   9.594 -26.110  1.00 64.84           C
ATOM    987 1HG  LYS A  80       0.096  10.508 -26.369  1.00 64.84           H
ATOM    988 2HG  LYS A  80       1.280   9.832 -25.267  1.00 64.84           H
ATOM    989  CD  LYS A  80       1.476   9.135 -27.299  1.00 64.84           C
ATOM    990 1HD  LYS A  80       1.983   8.203 -27.052  1.00 64.84           H
ATOM    991 2HD  LYS A  80       0.829   8.930 -28.152  1.00 64.84           H
ATOM    992  CE  LYS A  80       2.508  10.198 -27.680  1.00 64.84           C
ATOM    993 1HE  LYS A  80       2.001  11.115 -27.982  1.00 64.84           H
ATOM    994 2HE  LYS A  80       3.122  10.445 -26.813  1.00 64.84           H
ATOM    995  NZ  LYS A  80       3.369   9.714 -28.783  1.00 64.84           N
ATOM    996 1HZ  LYS A  80       4.037  10.435 -29.031  1.00 64.84           H
ATOM    997 2HZ  LYS A  80       3.864   8.881 -28.484  1.00 64.84           H
ATOM    998 3HZ  LYS A  80       2.794   9.494 -29.588  1.00 64.84           H
ATOM    999  HN  LYS A  80       0.052   8.231 -23.070  1.00 64.84           H
ATOM   1000  N   THR A  81      -2.317   7.217 -23.290  1.00 74.95           N
ATOM   1001  CA  THR A  81      -3.344   6.226 -23.021  1.00 74.95           C
ATOM   1002  C   THR A  81      -3.808   6.320 -21.566  1.00 74.95           C
ATOM   1003  O   THR A  81      -3.145   6.944 -20.738  1.00 74.95           O
ATOM   1004  HA  THR A  81      -4.209   6.448 -23.647  1.00 74.95           H
ATOM   1005  CB  THR A  81      -2.785   4.851 -23.392  1.00 74.95           C
ATOM   1006  HB  THR A  81      -3.581   4.110 -23.452  1.00 74.95           H
ATOM   1007  OG1 THR A  81      -1.788   4.604 -22.404  1.00 74.95           O
ATOM   1008  HG1 THR A  81      -1.515   3.642 -22.427  1.00 74.95           H
ATOM   1009  CG2 THR A  81      -2.006   4.872 -24.709  1.00 74.95           C
ATOM   1010 1HG2 THR A  81      -1.168   5.564 -24.625  1.00 74.95           H
ATOM   1011 2HG2 THR A  81      -2.665   5.195 -25.515  1.00 74.95           H
ATOM   1012 3HG2 THR A  81      -1.631   3.872 -24.925  1.00 74.95           H
ATOM   1013  HN  THR A  81      -1.521   7.175 -22.686  1.00 74.95           H
ATOM   1014  N   MET A  82      -4.944   5.692 -21.298  1.00 75.21           N
ATOM   1015  CA  MET A  82      -5.480   5.658 -19.948  1.00 75.21           C
ATOM   1016  C   MET A  82      -4.544   4.899 -19.005  1.00 75.21           C
ATOM   1017  O   MET A  82      -4.380   5.280 -17.847  1.00 75.21           O
ATOM   1018  HA  MET A  82      -5.555   6.700 -19.636  1.00 75.21           H
ATOM   1019  CB  MET A  82      -6.852   4.981 -19.960  1.00 75.21           C
ATOM   1020 1HB  MET A  82      -7.450   5.378 -20.780  1.00 75.21           H
ATOM   1021 2HB  MET A  82      -6.732   3.913 -20.142  1.00 75.21           H
ATOM   1022  CG  MET A  82      -7.583   5.200 -18.634  1.00 75.21           C
ATOM   1023 1HG  MET A  82      -7.091   4.637 -17.841  1.00 75.21           H
ATOM   1024 2HG  MET A  82      -7.538   6.252 -18.354  1.00 75.21           H
ATOM   1025  SD  MET A  82      -9.284   4.681 -18.783  1.00 75.21           S
ATOM   1026  CE  MET A  82      -9.895   5.155 -17.174  1.00 75.21           C
ATOM   1027 1HE  MET A  82      -9.336   4.626 -16.402  1.00 75.21           H
ATOM   1028 2HE  MET A  82      -9.769   6.230 -17.040  1.00 75.21           H
ATOM   1029 3HE  MET A  82     -10.952   4.901 -17.096  1.00 75.21           H
ATOM   1030  HN  MET A  82      -5.493   5.214 -21.983  1.00 75.21           H
ATOM   1031  N   THR A  83      -3.954   3.838 -19.536  1.00 76.30           N
ATOM   1032  CA  THR A  83      -3.001   3.051 -18.772  1.00 76.30           C
ATOM   1033  C   THR A  83      -1.799   3.909 -18.373  1.00 76.30           C
ATOM   1034  O   THR A  83      -1.332   3.839 -17.237  1.00 76.30           O
ATOM   1035  HA  THR A  83      -3.484   2.728 -17.850  1.00 76.30           H
ATOM   1036  CB  THR A  83      -2.623   1.826 -19.607  1.00 76.30           C
ATOM   1037  HB  THR A  83      -1.888   2.086 -20.369  1.00 76.30           H
ATOM   1038  OG1 THR A  83      -3.870   1.340 -20.096  1.00 76.30           O
ATOM   1039  HG1 THR A  83      -4.544   1.325 -19.358  1.00 76.30           H
ATOM   1040  CG2 THR A  83      -2.085   0.677 -18.751  1.00 76.30           C
ATOM   1041 1HG2 THR A  83      -2.846   0.372 -18.034  1.00 76.30           H
ATOM   1042 2HG2 THR A  83      -1.194   1.008 -18.218  1.00 76.30           H
ATOM   1043 3HG2 THR A  83      -1.832  -0.166 -19.393  1.00 76.30           H
ATOM   1044  HN  THR A  83      -4.117   3.516 -20.469  1.00 76.30           H
ATOM   1045  N   ASP A  84      -1.332   4.699 -19.328  1.00 78.75           N
ATOM   1046  CA  ASP A  84      -0.175   5.547 -19.100  1.00 78.75           C
ATOM   1047  C   ASP A  84      -0.465   6.495 -17.934  1.00 78.75           C
ATOM   1048  O   ASP A  84       0.414   6.770 -17.119  1.00 78.75           O
ATOM   1049  HA  ASP A  84       0.645   4.862 -18.885  1.00 78.75           H
ATOM   1050  CB  ASP A  84       0.137   6.397 -20.333  1.00 78.75           C
ATOM   1051 1HB  ASP A  84      -0.719   7.028 -20.571  1.00 78.75           H
ATOM   1052 2HB  ASP A  84       0.973   7.063 -20.118  1.00 78.75           H
ATOM   1053  CG  ASP A  84       0.477   5.514 -21.535  1.00 78.75           C
ATOM   1054  OD1 ASP A  84       1.105   4.458 -21.305  1.00 78.75           O
ATOM   1055  OD2 ASP A  84       0.101   5.916 -22.658  1.00 78.75           O
ATOM   1056  HN  ASP A  84      -1.730   4.764 -20.244  1.00 78.75           H
ATOM   1057  N   MET A  85      -1.702   6.967 -17.891  1.00 84.50           N
ATOM   1058  CA  MET A  85      -2.110   7.905 -16.859  1.00 84.50           C
ATOM   1059  C   MET A  85      -2.012   7.270 -15.471  1.00 84.50           C
ATOM   1060  O   MET A  85      -1.482   7.877 -14.542  1.00 84.50           O
ATOM   1061  HA  MET A  85      -1.415   8.742 -16.932  1.00 84.50           H
ATOM   1062  CB  MET A  85      -3.550   8.353 -17.116  1.00 84.50           C
ATOM   1063 1HB  MET A  85      -3.651   8.693 -18.146  1.00 84.50           H
ATOM   1064 2HB  MET A  85      -4.226   7.507 -16.992  1.00 84.50           H
ATOM   1065  CG  MET A  85      -3.953   9.478 -16.160  1.00 84.50           C
ATOM   1066 1HG  MET A  85      -5.025   9.662 -16.232  1.00 84.50           H
ATOM   1067 2HG  MET A  85      -3.748   9.183 -15.131  1.00 84.50           H
ATOM   1068  SD  MET A  85      -3.052  10.968 -16.557  1.00 84.50           S
ATOM   1069  CE  MET A  85      -3.522  11.992 -15.173  1.00 84.50           C
ATOM   1070 1HE  MET A  85      -4.605  12.118 -15.164  1.00 84.50           H
ATOM   1071 2HE  MET A  85      -3.204  11.517 -14.245  1.00 84.50           H
ATOM   1072 3HE  MET A  85      -3.044  12.967 -15.263  1.00 84.50           H
ATOM   1073  HN  MET A  85      -2.419   6.720 -18.544  1.00 84.50           H
ATOM   1074  N   PHE A  86      -2.533   6.055 -15.373  1.00 87.35           N
ATOM   1075  CA  PHE A  86      -2.559   5.352 -14.102  1.00 87.35           C
ATOM   1076  C   PHE A  86      -1.146   4.961 -13.663  1.00 87.35           C
ATOM   1077  O   PHE A  86      -0.817   5.036 -12.480  1.00 87.35           O
ATOM   1078  HA  PHE A  86      -2.992   6.029 -13.366  1.00 87.35           H
ATOM   1079  CB  PHE A  86      -3.385   4.081 -14.310  1.00 87.35           C
ATOM   1080 1HB  PHE A  86      -2.985   3.536 -15.165  1.00 87.35           H
ATOM   1081 2HB  PHE A  86      -3.269   3.437 -13.439  1.00 87.35           H
ATOM   1082  CG  PHE A  86      -4.876   4.339 -14.540  1.00 87.35           C
ATOM   1083  CD1 PHE A  86      -5.524   5.282 -13.805  1.00 87.35           C
ATOM   1084  HD1 PHE A  86      -4.981   5.854 -13.053  1.00 87.35           H
ATOM   1085  CD2 PHE A  86      -5.553   3.625 -15.479  1.00 87.35           C
ATOM   1086  HD2 PHE A  86      -5.033   2.869 -16.068  1.00 87.35           H
ATOM   1087  CE1 PHE A  86      -6.907   5.521 -14.018  1.00 87.35           C
ATOM   1088  HE1 PHE A  86      -7.427   6.277 -13.429  1.00 87.35           H
ATOM   1089  CE2 PHE A  86      -6.936   3.864 -15.692  1.00 87.35           C
ATOM   1090  HE2 PHE A  86      -7.479   3.292 -16.445  1.00 87.35           H
ATOM   1091  CZ  PHE A  86      -7.584   4.807 -14.957  1.00 87.35           C
ATOM   1092  HZ  PHE A  86      -8.646   4.991 -15.121  1.00 87.35           H
ATOM   1093  HN  PHE A  86      -2.931   5.554 -16.141  1.00 87.35           H
ATOM   1094  N   LEU A  87      -0.350   4.551 -14.639  1.00 81.67           N
ATOM   1095  CA  LEU A  87       1.003   4.100 -14.361  1.00 81.67           C
ATOM   1096  C   LEU A  87       1.830   5.274 -13.834  1.00 81.67           C
ATOM   1097  O   LEU A  87       2.683   5.097 -12.966  1.00 81.67           O
ATOM   1098  HA  LEU A  87       0.941   3.343 -13.579  1.00 81.67           H
ATOM   1099  CB  LEU A  87       1.607   3.426 -15.595  1.00 81.67           C
ATOM   1100 1HB  LEU A  87       1.491   4.099 -16.445  1.00 81.67           H
ATOM   1101 2HB  LEU A  87       2.678   3.303 -15.430  1.00 81.67           H
ATOM   1102  CG  LEU A  87       1.018   2.066 -15.973  1.00 81.67           C
ATOM   1103  HG  LEU A  87      -0.049   2.194 -16.155  1.00 81.67           H
ATOM   1104  CD1 LEU A  87       1.638   1.540 -17.269  1.00 81.67           C
ATOM   1105 1HD1 LEU A  87       1.440   2.243 -18.077  1.00 81.67           H
ATOM   1106 2HD1 LEU A  87       2.715   1.431 -17.138  1.00 81.67           H
ATOM   1107 3HD1 LEU A  87       1.202   0.572 -17.514  1.00 81.67           H
ATOM   1108  CD2 LEU A  87       1.162   1.067 -14.822  1.00 81.67           C
ATOM   1109 1HD2 LEU A  87       2.218   0.937 -14.584  1.00 81.67           H
ATOM   1110 2HD2 LEU A  87       0.636   1.445 -13.945  1.00 81.67           H
ATOM   1111 3HD2 LEU A  87       0.735   0.109 -15.117  1.00 81.67           H
ATOM   1112  HN  LEU A  87      -0.614   4.525 -15.603  1.00 81.67           H
ATOM   1113  N   LEU A  88       1.549   6.447 -14.383  1.00 87.72           N
ATOM   1114  CA  LEU A  88       2.242   7.654 -13.964  1.00 87.72           C
ATOM   1115  C   LEU A  88       1.872   7.972 -12.514  1.00 87.72           C
ATOM   1116  O   LEU A  88       2.748   8.213 -11.684  1.00 87.72           O
ATOM   1117  HA  LEU A  88       3.312   7.449 -14.010  1.00 87.72           H
ATOM   1118  CB  LEU A  88       1.958   8.800 -14.937  1.00 87.72           C
ATOM   1119 1HB  LEU A  88       2.325   8.513 -15.922  1.00 87.72           H
ATOM   1120 2HB  LEU A  88       0.878   8.919 -15.021  1.00 87.72           H
ATOM   1121  CG  LEU A  88       2.566  10.156 -14.572  1.00 87.72           C
ATOM   1122  HG  LEU A  88       2.221  10.427 -13.575  1.00 87.72           H
ATOM   1123  CD1 LEU A  88       4.093  10.075 -14.516  1.00 87.72           C
ATOM   1124 1HD1 LEU A  88       4.390   9.345 -13.764  1.00 87.72           H
ATOM   1125 2HD1 LEU A  88       4.476   9.771 -15.490  1.00 87.72           H
ATOM   1126 3HD1 LEU A  88       4.499  11.052 -14.255  1.00 87.72           H
ATOM   1127  CD2 LEU A  88       2.084  11.248 -15.530  1.00 87.72           C
ATOM   1128 1HD2 LEU A  88       2.380  10.995 -16.548  1.00 87.72           H
ATOM   1129 2HD2 LEU A  88       0.998  11.325 -15.475  1.00 87.72           H
ATOM   1130 3HD2 LEU A  88       2.531  12.201 -15.248  1.00 87.72           H
ATOM   1131  HN  LEU A  88       0.864   6.580 -15.099  1.00 87.72           H
ATOM   1132  N   ASN A  89       0.573   7.963 -12.253  1.00 89.59           N
ATOM   1133  CA  ASN A  89       0.072   8.318 -10.936  1.00 89.59           C
ATOM   1134  C   ASN A  89       0.540   7.274  -9.919  1.00 89.59           C
ATOM   1135  O   ASN A  89       0.772   7.597  -8.755  1.00 89.59           O
ATOM   1136  HA  ASN A  89       0.478   9.309 -10.732  1.00 89.59           H
ATOM   1137  CB  ASN A  89      -1.457   8.344 -10.917  1.00 89.59           C
ATOM   1138 1HB  ASN A  89      -1.846   7.515 -11.508  1.00 89.59           H
ATOM   1139 2HB  ASN A  89      -1.814   8.203  -9.897  1.00 89.59           H
ATOM   1140  CG  ASN A  89      -1.990   9.667 -11.471  1.00 89.59           C
ATOM   1141  OD1 ASN A  89      -2.194  10.633 -10.753  1.00 89.59           O
ATOM   1142  ND2 ASN A  89      -2.203   9.658 -12.783  1.00 89.59           N
ATOM   1143 1HD2 ASN A  89      -2.014   8.831 -13.314  1.00 89.59           H
ATOM   1144 2HD2 ASN A  89      -2.551  10.476 -13.240  1.00 89.59           H
ATOM   1145  HN  ASN A  89      -0.130   7.721 -12.921  1.00 89.59           H
ATOM   1146  N   LEU A  90       0.664   6.044 -10.396  1.00 86.68           N
ATOM   1147  CA  LEU A  90       1.126   4.957  -9.550  1.00 86.68           C
ATOM   1148  C   LEU A  90       2.559   5.243  -9.097  1.00 86.68           C
ATOM   1149  O   LEU A  90       2.892   5.062  -7.927  1.00 86.68           O
ATOM   1150  HA  LEU A  90       0.484   4.932  -8.670  1.00 86.68           H
ATOM   1151  CB  LEU A  90       0.964   3.615 -10.267  1.00 86.68           C
ATOM   1152 1HB  LEU A  90      -0.080   3.507 -10.562  1.00 86.68           H
ATOM   1153 2HB  LEU A  90       1.553   3.642 -11.184  1.00 86.68           H
ATOM   1154  CG  LEU A  90       1.371   2.375  -9.469  1.00 86.68           C
ATOM   1155  HG  LEU A  90       2.397   2.510  -9.128  1.00 86.68           H
ATOM   1156  CD1 LEU A  90       0.498   2.215  -8.222  1.00 86.68           C
ATOM   1157 1HD1 LEU A  90       0.609   3.092  -7.585  1.00 86.68           H
ATOM   1158 2HD1 LEU A  90      -0.545   2.112  -8.520  1.00 86.68           H
ATOM   1159 3HD1 LEU A  90       0.809   1.326  -7.673  1.00 86.68           H
ATOM   1160  CD2 LEU A  90       1.348   1.124 -10.349  1.00 86.68           C
ATOM   1161 1HD2 LEU A  90       0.342   0.973 -10.740  1.00 86.68           H
ATOM   1162 2HD2 LEU A  90       2.045   1.250 -11.178  1.00 86.68           H
ATOM   1163 3HD2 LEU A  90       1.641   0.257  -9.757  1.00 86.68           H
ATOM   1164  HN  LEU A  90       0.455   5.787 -11.339  1.00 86.68           H
ATOM   1165  N   ALA A  91       3.370   5.685 -10.048  1.00 90.88           N
ATOM   1166  CA  ALA A  91       4.769   5.959  -9.771  1.00 90.88           C
ATOM   1167  C   ALA A  91       4.871   7.124  -8.785  1.00 90.88           C
ATOM   1168  O   ALA A  91       5.724   7.120  -7.899  1.00 90.88           O
ATOM   1169  HA  ALA A  91       5.198   5.067  -9.312  1.00 90.88           H
ATOM   1170  CB  ALA A  91       5.504   6.239 -11.083  1.00 90.88           C
ATOM   1171 1HB  ALA A  91       5.427   5.370 -11.736  1.00 90.88           H
ATOM   1172 2HB  ALA A  91       5.056   7.103 -11.573  1.00 90.88           H
ATOM   1173 3HB  ALA A  91       6.554   6.445 -10.875  1.00 90.88           H
ATOM   1174  HN  ALA A  91       3.085   5.855 -10.991  1.00 90.88           H
ATOM   1175  N   ILE A  92       3.988   8.094  -8.972  1.00 90.93           N
ATOM   1176  CA  ILE A  92       3.954   9.254  -8.097  1.00 90.93           C
ATOM   1177  C   ILE A  92       3.597   8.807  -6.678  1.00 90.93           C
ATOM   1178  O   ILE A  92       4.228   9.234  -5.712  1.00 90.93           O
ATOM   1179  HA  ILE A  92       4.956   9.682  -8.083  1.00 90.93           H
ATOM   1180  CB  ILE A  92       3.014  10.322  -8.660  1.00 90.93           C
ATOM   1181  HB  ILE A  92       2.064   9.847  -8.904  1.00 90.93           H
ATOM   1182  CG1 ILE A  92       3.570  10.913  -9.958  1.00 90.93           C
ATOM   1183 1HG1 ILE A  92       4.426  11.549  -9.734  1.00 90.93           H
ATOM   1184 2HG1 ILE A  92       3.929  10.111 -10.602  1.00 90.93           H
ATOM   1185  CG2 ILE A  92       2.724  11.403  -7.617  1.00 90.93           C
ATOM   1186 1HG2 ILE A  92       2.255  10.949  -6.744  1.00 90.93           H
ATOM   1187 2HG2 ILE A  92       3.658  11.880  -7.319  1.00 90.93           H
ATOM   1188 3HG2 ILE A  92       2.054  12.149  -8.043  1.00 90.93           H
ATOM   1189  CD1 ILE A  92       2.502  11.726 -10.692  1.00 90.93           C
ATOM   1190 1HD1 ILE A  92       1.658  11.080 -10.935  1.00 90.93           H
ATOM   1191 2HD1 ILE A  92       2.163  12.542 -10.053  1.00 90.93           H
ATOM   1192 3HD1 ILE A  92       2.923  12.134 -11.610  1.00 90.93           H
ATOM   1193  HN  ILE A  92       3.306   8.096  -9.703  1.00 90.93           H
ATOM   1194  N   ALA A  93       2.587   7.953  -6.597  1.00 92.04           N
ATOM   1195  CA  ALA A  93       2.096   7.495  -5.309  1.00 92.04           C
ATOM   1196  C   ALA A  93       3.222   6.772  -4.567  1.00 92.04           C
ATOM   1197  O   ALA A  93       3.485   7.057  -3.400  1.00 92.04           O
ATOM   1198  HA  ALA A  93       1.800   8.373  -4.735  1.00 92.04           H
ATOM   1199  CB  ALA A  93       0.869   6.605  -5.517  1.00 92.04           C
ATOM   1200 1HB  ALA A  93       0.089   7.175  -6.022  1.00 92.04           H
ATOM   1201 2HB  ALA A  93       1.144   5.745  -6.128  1.00 92.04           H
ATOM   1202 3HB  ALA A  93       0.501   6.261  -4.551  1.00 92.04           H
ATOM   1203  HN  ALA A  93       2.108   7.577  -7.391  1.00 92.04           H
ATOM   1204  N   ASP A  94       3.856   5.849  -5.275  1.00 88.80           N
ATOM   1205  CA  ASP A  94       4.908   5.042  -4.681  1.00 88.80           C
ATOM   1206  C   ASP A  94       6.009   5.960  -4.146  1.00 88.80           C
ATOM   1207  O   ASP A  94       6.545   5.728  -3.064  1.00 88.80           O
ATOM   1208  HA  ASP A  94       4.420   4.472  -3.890  1.00 88.80           H
ATOM   1209  CB  ASP A  94       5.535   4.104  -5.715  1.00 88.80           C
ATOM   1210 1HB  ASP A  94       5.661   4.632  -6.660  1.00 88.80           H
ATOM   1211 2HB  ASP A  94       6.528   3.803  -5.383  1.00 88.80           H
ATOM   1212  CG  ASP A  94       4.664   2.865  -5.930  1.00 88.80           C
ATOM   1213  OD1 ASP A  94       3.949   2.500  -4.971  1.00 88.80           O
ATOM   1214  OD2 ASP A  94       4.733   2.309  -7.048  1.00 88.80           O
ATOM   1215  HN  ASP A  94       3.663   5.650  -6.236  1.00 88.80           H
ATOM   1216  N   LEU A  95       6.315   6.983  -4.931  1.00 90.10           N
ATOM   1217  CA  LEU A  95       7.389   7.897  -4.584  1.00 90.10           C
ATOM   1218  C   LEU A  95       7.046   8.607  -3.273  1.00 90.10           C
ATOM   1219  O   LEU A  95       7.907   8.779  -2.412  1.00 90.10           O
ATOM   1220  HA  LEU A  95       8.288   7.301  -4.428  1.00 90.10           H
ATOM   1221  CB  LEU A  95       7.676   8.853  -5.744  1.00 90.10           C
ATOM   1222 1HB  LEU A  95       7.749   8.268  -6.661  1.00 90.10           H
ATOM   1223 2HB  LEU A  95       6.821   9.520  -5.858  1.00 90.10           H
ATOM   1224  CG  LEU A  95       8.939   9.706  -5.614  1.00 90.10           C
ATOM   1225  HG  LEU A  95       8.920  10.199  -4.643  1.00 90.10           H
ATOM   1226  CD1 LEU A  95      10.196   8.833  -5.653  1.00 90.10           C
ATOM   1227 1HD1 LEU A  95      10.169   8.121  -4.829  1.00 90.10           H
ATOM   1228 2HD1 LEU A  95      10.234   8.293  -6.599  1.00 90.10           H
ATOM   1229 3HD1 LEU A  95      11.079   9.465  -5.559  1.00 90.10           H
ATOM   1230  CD2 LEU A  95       8.971  10.804  -6.679  1.00 90.10           C
ATOM   1231 1HD2 LEU A  95       8.956  10.350  -7.670  1.00 90.10           H
ATOM   1232 2HD2 LEU A  95       8.100  11.449  -6.561  1.00 90.10           H
ATOM   1233 3HD2 LEU A  95       9.879  11.395  -6.564  1.00 90.10           H
ATOM   1234  HN  LEU A  95       5.843   7.191  -5.788  1.00 90.10           H
ATOM   1235  N   LEU A  96       5.785   9.000  -3.163  1.00 86.83           N
ATOM   1236  CA  LEU A  96       5.322   9.708  -1.981  1.00 86.83           C
ATOM   1237  C   LEU A  96       5.513   8.818  -0.751  1.00 86.83           C
ATOM   1238  O   LEU A  96       5.918   9.295   0.308  1.00 86.83           O
ATOM   1239  HA  LEU A  96       5.946  10.594  -1.866  1.00 86.83           H
ATOM   1240  CB  LEU A  96       3.883  10.189  -2.174  1.00 86.83           C
ATOM   1241 1HB  LEU A  96       3.289   9.355  -2.547  1.00 86.83           H
ATOM   1242 2HB  LEU A  96       3.477  10.459  -1.199  1.00 86.83           H
ATOM   1243  CG  LEU A  96       3.694  11.376  -3.121  1.00 86.83           C
ATOM   1244  HG  LEU A  96       4.160  11.130  -4.075  1.00 86.83           H
ATOM   1245  CD1 LEU A  96       2.210  11.628  -3.395  1.00 86.83           C
ATOM   1246 1HD1 LEU A  96       1.769  10.743  -3.852  1.00 86.83           H
ATOM   1247 2HD1 LEU A  96       1.699  11.845  -2.456  1.00 86.83           H
ATOM   1248 3HD1 LEU A  96       2.104  12.477  -4.070  1.00 86.83           H
ATOM   1249  CD2 LEU A  96       4.397  12.624  -2.583  1.00 86.83           C
ATOM   1250 1HD2 LEU A  96       3.982  12.884  -1.609  1.00 86.83           H
ATOM   1251 2HD2 LEU A  96       5.464  12.424  -2.482  1.00 86.83           H
ATOM   1252 3HD2 LEU A  96       4.247  13.453  -3.275  1.00 86.83           H
ATOM   1253  HN  LEU A  96       5.087   8.843  -3.861  1.00 86.83           H
ATOM   1254  N   PHE A  97       5.213   7.540  -0.933  1.00 89.43           N
ATOM   1255  CA  PHE A  97       5.351   6.578   0.147  1.00 89.43           C
ATOM   1256  C   PHE A  97       6.811   6.455   0.588  1.00 89.43           C
ATOM   1257  O   PHE A  97       7.108   6.486   1.781  1.00 89.43           O
ATOM   1258  HA  PHE A  97       4.751   6.941   0.982  1.00 89.43           H
ATOM   1259  CB  PHE A  97       4.878   5.228  -0.393  1.00 89.43           C
ATOM   1260 1HB  PHE A  97       3.791   5.240  -0.472  1.00 89.43           H
ATOM   1261 2HB  PHE A  97       5.269   5.094  -1.402  1.00 89.43           H
ATOM   1262  CG  PHE A  97       5.299   4.032   0.464  1.00 89.43           C
ATOM   1263  CD1 PHE A  97       6.160   3.107  -0.036  1.00 89.43           C
ATOM   1264  HD1 PHE A  97       6.551   3.216  -1.048  1.00 89.43           H
ATOM   1265  CD2 PHE A  97       4.811   3.895   1.726  1.00 89.43           C
ATOM   1266  HD2 PHE A  97       4.120   4.637   2.127  1.00 89.43           H
ATOM   1267  CE1 PHE A  97       6.551   1.997   0.759  1.00 89.43           C
ATOM   1268  HE1 PHE A  97       7.242   1.255   0.358  1.00 89.43           H
ATOM   1269  CE2 PHE A  97       5.202   2.786   2.522  1.00 89.43           C
ATOM   1270  HE2 PHE A  97       4.811   2.676   3.533  1.00 89.43           H
ATOM   1271  CZ  PHE A  97       6.063   1.860   2.022  1.00 89.43           C
ATOM   1272  HZ  PHE A  97       6.363   1.009   2.632  1.00 89.43           H
ATOM   1273  HN  PHE A  97       4.881   7.161  -1.797  1.00 89.43           H
ATOM   1274  N   LEU A  98       7.684   6.316  -0.399  1.00 92.33           N
ATOM   1275  CA  LEU A  98       9.073   5.984  -0.129  1.00 92.33           C
ATOM   1276  C   LEU A  98       9.701   7.089   0.723  1.00 92.33           C
ATOM   1277  O   LEU A  98      10.568   6.821   1.552  1.00 92.33           O
ATOM   1278  HA  LEU A  98       9.081   5.058   0.447  1.00 92.33           H
ATOM   1279  CB  LEU A  98       9.822   5.712  -1.434  1.00 92.33           C
ATOM   1280 1HB  LEU A  98       9.670   6.561  -2.101  1.00 92.33           H
ATOM   1281 2HB  LEU A  98      10.889   5.667  -1.215  1.00 92.33           H
ATOM   1282  CG  LEU A  98       9.429   4.436  -2.181  1.00 92.33           C
ATOM   1283  HG  LEU A  98       8.341   4.361  -2.180  1.00 92.33           H
ATOM   1284  CD1 LEU A  98       9.876   4.496  -3.643  1.00 92.33           C
ATOM   1285 1HD1 LEU A  98       9.404   5.347  -4.133  1.00 92.33           H
ATOM   1286 2HD1 LEU A  98      10.960   4.607  -3.687  1.00 92.33           H
ATOM   1287 3HD1 LEU A  98       9.584   3.577  -4.150  1.00 92.33           H
ATOM   1288  CD2 LEU A  98       9.968   3.195  -1.467  1.00 92.33           C
ATOM   1289 1HD2 LEU A  98      11.055   3.249  -1.416  1.00 92.33           H
ATOM   1290 2HD2 LEU A  98       9.559   3.150  -0.458  1.00 92.33           H
ATOM   1291 3HD2 LEU A  98       9.674   2.302  -2.018  1.00 92.33           H
ATOM   1292  HN  LEU A  98       7.457   6.427  -1.366  1.00 92.33           H
ATOM   1293  N   VAL A  99       9.238   8.308   0.488  1.00 89.48           N
ATOM   1294  CA  VAL A  99       9.771   9.460   1.195  1.00 89.48           C
ATOM   1295  C   VAL A  99       9.508   9.299   2.694  1.00 89.48           C
ATOM   1296  O   VAL A  99      10.173   9.928   3.516  1.00 89.48           O
ATOM   1297  HA  VAL A  99      10.848   9.480   1.028  1.00 89.48           H
ATOM   1298  CB  VAL A  99       9.179  10.748   0.620  1.00 89.48           C
ATOM   1299  HB  VAL A  99       8.093  10.654   0.635  1.00 89.48           H
ATOM   1300  CG1 VAL A  99       9.557  11.957   1.478  1.00 89.48           C
ATOM   1301 1HG1 VAL A  99       9.176  11.818   2.489  1.00 89.48           H
ATOM   1302 2HG1 VAL A  99      10.642  12.055   1.509  1.00 89.48           H
ATOM   1303 3HG1 VAL A  99       9.123  12.859   1.046  1.00 89.48           H
ATOM   1304  CG2 VAL A  99       9.612  10.949  -0.834  1.00 89.48           C
ATOM   1305 1HG2 VAL A  99      10.699  11.012  -0.883  1.00 89.48           H
ATOM   1306 2HG2 VAL A  99       9.269  10.107  -1.435  1.00 89.48           H
ATOM   1307 3HG2 VAL A  99       9.177  11.872  -1.218  1.00 89.48           H
ATOM   1308  HN  VAL A  99       8.514   8.515  -0.171  1.00 89.48           H
ATOM   1309  N   THR A 100       8.538   8.452   3.005  1.00 89.22           N
ATOM   1310  CA  THR A 100       8.147   8.235   4.387  1.00 89.22           C
ATOM   1311  C   THR A 100       9.086   7.229   5.055  1.00 89.22           C
ATOM   1312  O   THR A 100       9.244   7.236   6.275  1.00 89.22           O
ATOM   1313  HA  THR A 100       8.253   9.177   4.926  1.00 89.22           H
ATOM   1314  CB  THR A 100       6.681   7.801   4.402  1.00 89.22           C
ATOM   1315  HB  THR A 100       6.258   7.891   5.403  1.00 89.22           H
ATOM   1316  OG1 THR A 100       6.704   6.482   3.862  1.00 89.22           O
ATOM   1317  HG1 THR A 100       6.649   6.521   2.864  1.00 89.22           H
ATOM   1318  CG2 THR A 100       5.825   8.594   3.413  1.00 89.22           C
ATOM   1319 1HG2 THR A 100       6.208   8.448   2.403  1.00 89.22           H
ATOM   1320 2HG2 THR A 100       5.863   9.653   3.667  1.00 89.22           H
ATOM   1321 3HG2 THR A 100       4.793   8.245   3.464  1.00 89.22           H
ATOM   1322  HN  THR A 100       8.023   7.921   2.332  1.00 89.22           H
ATOM   1323  N   LEU A 101       9.686   6.387   4.226  1.00 91.54           N
ATOM   1324  CA  LEU A 101      10.403   5.226   4.726  1.00 91.54           C
ATOM   1325  C   LEU A 101      11.574   5.691   5.594  1.00 91.54           C
ATOM   1326  O   LEU A 101      11.848   5.104   6.640  1.00 91.54           O
ATOM   1327  HA  LEU A 101       9.712   4.661   5.352  1.00 91.54           H
ATOM   1328  CB  LEU A 101      10.818   4.314   3.571  1.00 91.54           C
ATOM   1329 1HB  LEU A 101      11.291   4.925   2.803  1.00 91.54           H
ATOM   1330 2HB  LEU A 101      11.574   3.619   3.936  1.00 91.54           H
ATOM   1331  CG  LEU A 101       9.695   3.505   2.918  1.00 91.54           C
ATOM   1332  HG  LEU A 101       8.983   4.203   2.477  1.00 91.54           H
ATOM   1333  CD1 LEU A 101      10.235   2.633   1.783  1.00 91.54           C
ATOM   1334 1HD1 LEU A 101      10.695   3.268   1.025  1.00 91.54           H
ATOM   1335 2HD1 LEU A 101      10.980   1.942   2.178  1.00 91.54           H
ATOM   1336 3HD1 LEU A 101       9.416   2.069   1.336  1.00 91.54           H
ATOM   1337  CD2 LEU A 101       8.935   2.682   3.960  1.00 91.54           C
ATOM   1338 1HD2 LEU A 101       9.622   1.993   4.451  1.00 91.54           H
ATOM   1339 2HD2 LEU A 101       8.498   3.350   4.703  1.00 91.54           H
ATOM   1340 3HD2 LEU A 101       8.142   2.117   3.470  1.00 91.54           H
ATOM   1341  HN  LEU A 101       9.687   6.488   3.231  1.00 91.54           H
ATOM   1342  N   PRO A 102      12.283   6.749   5.179  1.00 93.52           N
ATOM   1343  CA  PRO A 102      13.436   7.232   5.944  1.00 93.52           C
ATOM   1344  C   PRO A 102      13.094   7.490   7.402  1.00 93.52           C
ATOM   1345  O   PRO A 102      13.862   7.139   8.296  1.00 93.52           O
ATOM   1346  HA  PRO A 102      14.216   6.471   5.965  1.00 93.52           H
ATOM   1347  CB  PRO A 102      13.840   8.517   5.219  1.00 93.52           C
ATOM   1348 1HB  PRO A 102      13.354   9.391   5.651  1.00 93.52           H
ATOM   1349 2HB  PRO A 102      14.914   8.690   5.277  1.00 93.52           H
ATOM   1350  CG  PRO A 102      13.385   8.271   3.785  1.00 93.52           C
ATOM   1351 1HG  PRO A 102      13.277   9.203   3.229  1.00 93.52           H
ATOM   1352 2HG  PRO A 102      14.102   7.665   3.231  1.00 93.52           H
ATOM   1353  CD  PRO A 102      12.055   7.558   3.968  1.00 93.52           C
ATOM   1354 1HD  PRO A 102      11.234   8.262   4.106  1.00 93.52           H
ATOM   1355 2HD  PRO A 102      11.803   6.944   3.104  1.00 93.52           H
ATOM   1356  N   PHE A 103      11.937   8.105   7.605  1.00 91.70           N
ATOM   1357  CA  PHE A 103      11.515   8.482   8.943  1.00 91.70           C
ATOM   1358  C   PHE A 103      11.222   7.245   9.795  1.00 91.70           C
ATOM   1359  O   PHE A 103      11.577   7.199  10.972  1.00 91.70           O
ATOM   1360  HA  PHE A 103      12.332   9.046   9.393  1.00 91.70           H
ATOM   1361  CB  PHE A 103      10.230   9.299   8.793  1.00 91.70           C
ATOM   1362 1HB  PHE A 103       9.498   8.708   8.242  1.00 91.70           H
ATOM   1363 2HB  PHE A 103       9.811   9.483   9.783  1.00 91.70           H
ATOM   1364  CG  PHE A 103      10.424  10.638   8.080  1.00 91.70           C
ATOM   1365  CD1 PHE A 103      10.801  11.737   8.787  1.00 91.70           C
ATOM   1366  HD1 PHE A 103      10.966  11.663   9.862  1.00 91.70           H
ATOM   1367  CD2 PHE A 103      10.219  10.731   6.739  1.00 91.70           C
ATOM   1368  HD2 PHE A 103       9.917   9.850   6.172  1.00 91.70           H
ATOM   1369  CE1 PHE A 103      10.982  12.980   8.125  1.00 91.70           C
ATOM   1370  HE1 PHE A 103      11.284  13.861   8.692  1.00 91.70           H
ATOM   1371  CE2 PHE A 103      10.400  11.974   6.077  1.00 91.70           C
ATOM   1372  HE2 PHE A 103      10.235  12.048   5.002  1.00 91.70           H
ATOM   1373  CZ  PHE A 103      10.777  13.072   6.784  1.00 91.70           C
ATOM   1374  HZ  PHE A 103      10.915  14.027   6.276  1.00 91.70           H
ATOM   1375  HN  PHE A 103      11.295   8.344   6.876  1.00 91.70           H
ATOM   1376  N   TRP A 104      10.577   6.273   9.167  1.00 86.81           N
ATOM   1377  CA  TRP A 104      10.197   5.055   9.863  1.00 86.81           C
ATOM   1378  C   TRP A 104      11.474   4.277  10.187  1.00 86.81           C
ATOM   1379  O   TRP A 104      11.540   3.578  11.196  1.00 86.81           O
ATOM   1380  HA  TRP A 104       9.692   5.343  10.786  1.00 86.81           H
ATOM   1381  CB  TRP A 104       9.194   4.244   9.041  1.00 86.81           C
ATOM   1382 1HB  TRP A 104       9.603   4.084   8.043  1.00 86.81           H
ATOM   1383 2HB  TRP A 104       9.076   3.261   9.498  1.00 86.81           H
ATOM   1384  CG  TRP A 104       7.818   4.900   8.914  1.00 86.81           C
ATOM   1385  CD1 TRP A 104       7.218   5.351   7.804  1.00 86.81           C
ATOM   1386  HD1 TRP A 104       7.657   5.304   6.808  1.00 86.81           H
ATOM   1387  CD2 TRP A 104       6.888   5.161   9.987  1.00 86.81           C
ATOM   1388  NE1 TRP A 104       5.975   5.882   8.082  1.00 86.81           N
ATOM   1389  HE1 TRP A 104       5.340   6.280   7.419  1.00 86.81           H
ATOM   1390  CE2 TRP A 104       5.768   5.763   9.451  1.00 86.81           C
ATOM   1391  CE3 TRP A 104       6.990   4.898  11.364  1.00 86.81           C
ATOM   1392  HE3 TRP A 104       7.864   4.424  11.811  1.00 86.81           H
ATOM   1393  CZ2 TRP A 104       4.665   6.153  10.220  1.00 86.81           C
ATOM   1394  HZ2 TRP A 104       3.791   6.627   9.773  1.00 86.81           H
ATOM   1395  CZ3 TRP A 104       5.880   5.293  12.119  1.00 86.81           C
ATOM   1396  HZ3 TRP A 104       5.907   5.112  13.194  1.00 86.81           H
ATOM   1397  CH2 TRP A 104       4.744   5.900  11.595  1.00 86.81           C
ATOM   1398  HH2 TRP A 104       3.920   6.179  12.251  1.00 86.81           H
ATOM   1399  HN  TRP A 104      10.316   6.307   8.202  1.00 86.81           H
ATOM   1400  N   ALA A 105      12.457   4.424   9.310  1.00 93.89           N
ATOM   1401  CA  ALA A 105      13.731   3.750   9.494  1.00 93.89           C
ATOM   1402  C   ALA A 105      14.398   4.270  10.769  1.00 93.89           C
ATOM   1403  O   ALA A 105      14.887   3.486  11.581  1.00 93.89           O
ATOM   1404  HA  ALA A 105      13.529   2.685   9.608  1.00 93.89           H
ATOM   1405  CB  ALA A 105      14.602   3.958   8.253  1.00 93.89           C
ATOM   1406 1HB  ALA A 105      14.096   3.546   7.381  1.00 93.89           H
ATOM   1407 2HB  ALA A 105      14.773   5.024   8.104  1.00 93.89           H
ATOM   1408 3HB  ALA A 105      15.558   3.452   8.392  1.00 93.89           H
ATOM   1409  HN  ALA A 105      12.393   4.991   8.488  1.00 93.89           H
ATOM   1410  N   ILE A 106      14.397   5.588  10.904  1.00 90.46           N
ATOM   1411  CA  ILE A 106      15.011   6.222  12.058  1.00 90.46           C
ATOM   1412  C   ILE A 106      14.238   5.834  13.320  1.00 90.46           C
ATOM   1413  O   ILE A 106      14.836   5.502  14.342  1.00 90.46           O
ATOM   1414  HA  ILE A 106      16.027   5.834  12.143  1.00 90.46           H
ATOM   1415  CB  ILE A 106      15.121   7.733  11.845  1.00 90.46           C
ATOM   1416  HB  ILE A 106      14.149   8.103  11.519  1.00 90.46           H
ATOM   1417  CG1 ILE A 106      16.123   8.059  10.735  1.00 90.46           C
ATOM   1418 1HG1 ILE A 106      17.139   7.921  11.106  1.00 90.46           H
ATOM   1419 2HG1 ILE A 106      15.990   7.365   9.905  1.00 90.46           H
ATOM   1420  CG2 ILE A 106      15.461   8.449  13.153  1.00 90.46           C
ATOM   1421 1HG2 ILE A 106      14.679   8.256  13.887  1.00 90.46           H
ATOM   1422 2HG2 ILE A 106      16.415   8.080  13.532  1.00 90.46           H
ATOM   1423 3HG2 ILE A 106      15.533   9.521  12.973  1.00 90.46           H
ATOM   1424  CD1 ILE A 106      15.945   9.496  10.240  1.00 90.46           C
ATOM   1425 1HD1 ILE A 106      14.936   9.623   9.848  1.00 90.46           H
ATOM   1426 2HD1 ILE A 106      16.103  10.187  11.068  1.00 90.46           H
ATOM   1427 3HD1 ILE A 106      16.670   9.701   9.452  1.00 90.46           H
ATOM   1428  HN  ILE A 106      13.987   6.218  10.244  1.00 90.46           H
ATOM   1429  N   ALA A 107      12.919   5.889  13.207  1.00 91.97           N
ATOM   1430  CA  ALA A 107      12.059   5.634  14.350  1.00 91.97           C
ATOM   1431  C   ALA A 107      12.274   4.199  14.835  1.00 91.97           C
ATOM   1432  O   ALA A 107      12.263   3.938  16.037  1.00 91.97           O
ATOM   1433  HA  ALA A 107      12.348   6.324  15.144  1.00 91.97           H
ATOM   1434  CB  ALA A 107      10.603   5.908  13.966  1.00 91.97           C
ATOM   1435 1HB  ALA A 107      10.499   6.948  13.657  1.00 91.97           H
ATOM   1436 2HB  ALA A 107      10.316   5.254  13.142  1.00 91.97           H
ATOM   1437 3HB  ALA A 107       9.959   5.717  14.823  1.00 91.97           H
ATOM   1438  HN  ALA A 107      12.439   6.103  12.357  1.00 91.97           H
ATOM   1439  N   ALA A 108      12.463   3.306  13.874  1.00 91.40           N
ATOM   1440  CA  ALA A 108      12.631   1.897  14.185  1.00 91.40           C
ATOM   1441  C   ALA A 108      14.016   1.676  14.797  1.00 91.40           C
ATOM   1442  O   ALA A 108      14.201   0.773  15.612  1.00 91.40           O
ATOM   1443  HA  ALA A 108      11.872   1.626  14.919  1.00 91.40           H
ATOM   1444  CB  ALA A 108      12.414   1.065  12.920  1.00 91.40           C
ATOM   1445 1HB  ALA A 108      11.406   1.236  12.542  1.00 91.40           H
ATOM   1446 2HB  ALA A 108      13.140   1.359  12.162  1.00 91.40           H
ATOM   1447 3HB  ALA A 108      12.540   0.008  13.153  1.00 91.40           H
ATOM   1448  HN  ALA A 108      12.502   3.532  12.901  1.00 91.40           H
ATOM   1449  N   ALA A 109      14.953   2.515  14.381  1.00 90.04           N
ATOM   1450  CA  ALA A 109      16.335   2.361  14.800  1.00 90.04           C
ATOM   1451  C   ALA A 109      16.462   2.745  16.276  1.00 90.04           C
ATOM   1452  O   ALA A 109      17.253   2.152  17.009  1.00 90.04           O
ATOM   1453  HA  ALA A 109      16.603   1.311  14.682  1.00 90.04           H
ATOM   1454  CB  ALA A 109      17.239   3.205  13.899  1.00 90.04           C
ATOM   1455 1HB  ALA A 109      17.133   2.874  12.866  1.00 90.04           H
ATOM   1456 2HB  ALA A 109      16.951   4.254  13.975  1.00 90.04           H
ATOM   1457 3HB  ALA A 109      18.276   3.089  14.213  1.00 90.04           H
ATOM   1458  HN  ALA A 109      14.780   3.288  13.770  1.00 90.04           H
ATOM   1459  N   ASP A 110      15.672   3.733  16.668  1.00 80.56           N
ATOM   1460  CA  ASP A 110      15.803   4.316  17.992  1.00 80.56           C
ATOM   1461  C   ASP A 110      14.422   4.734  18.500  1.00 80.56           C
ATOM   1462  O   ASP A 110      13.708   3.932  19.099  1.00 80.56           O
ATOM   1463  HA  ASP A 110      16.254   3.536  18.605  1.00 80.56           H
ATOM   1464  CB  ASP A 110      16.692   5.561  17.959  1.00 80.56           C
ATOM   1465 1HB  ASP A 110      17.616   5.339  17.426  1.00 80.56           H
ATOM   1466 2HB  ASP A 110      16.190   6.357  17.409  1.00 80.56           H
ATOM   1467  CG  ASP A 110      17.017   6.040  19.376  1.00 80.56           C
ATOM   1468  OD1 ASP A 110      16.650   5.308  20.320  1.00 80.56           O
ATOM   1469  OD2 ASP A 110      17.625   7.127  19.482  1.00 80.56           O
ATOM   1470  HN  ASP A 110      14.953   4.133  16.099  1.00 80.56           H
ATOM   1471  N   GLN A 111      14.087   5.990  18.242  1.00 83.52           N
ATOM   1472  CA  GLN A 111      12.807   6.527  18.672  1.00 83.52           C
ATOM   1473  C   GLN A 111      12.344   7.627  17.715  1.00 83.52           C
ATOM   1474  O   GLN A 111      13.104   8.063  16.851  1.00 83.52           O
ATOM   1475  HA  GLN A 111      12.113   5.687  18.634  1.00 83.52           H
ATOM   1476  CB  GLN A 111      12.885   7.047  20.109  1.00 83.52           C
ATOM   1477 1HB  GLN A 111      11.918   7.454  20.405  1.00 83.52           H
ATOM   1478 2HB  GLN A 111      13.106   6.223  20.787  1.00 83.52           H
ATOM   1479  CG  GLN A 111      13.961   8.127  20.243  1.00 83.52           C
ATOM   1480 1HG  GLN A 111      14.934   7.710  19.980  1.00 83.52           H
ATOM   1481 2HG  GLN A 111      13.760   8.935  19.540  1.00 83.52           H
ATOM   1482  CD  GLN A 111      14.006   8.682  21.668  1.00 83.52           C
ATOM   1483  OE1 GLN A 111      13.097   8.501  22.461  1.00 83.52           O
ATOM   1484  NE2 GLN A 111      15.112   9.366  21.947  1.00 83.52           N
ATOM   1485 1HE2 GLN A 111      15.821   9.477  21.251  1.00 83.52           H
ATOM   1486 2HE2 GLN A 111      15.235   9.768  22.854  1.00 83.52           H
ATOM   1487  HN  GLN A 111      14.672   6.635  17.750  1.00 83.52           H
ATOM   1488  N   TRP A 112      11.100   8.044  17.901  1.00 88.62           N
ATOM   1489  CA  TRP A 112      10.547   9.126  17.104  1.00 88.62           C
ATOM   1490  C   TRP A 112      11.178  10.435  17.583  1.00 88.62           C
ATOM   1491  O   TRP A 112      10.947  10.864  18.712  1.00 88.62           O
ATOM   1492  HA  TRP A 112      10.812   8.943  16.063  1.00 88.62           H
ATOM   1493  CB  TRP A 112       9.019   9.136  17.180  1.00 88.62           C
ATOM   1494 1HB  TRP A 112       8.646   8.143  16.928  1.00 88.62           H
ATOM   1495 2HB  TRP A 112       8.717   9.339  18.207  1.00 88.62           H
ATOM   1496  CG  TRP A 112       8.357  10.162  16.257  1.00 88.62           C
ATOM   1497  CD1 TRP A 112       7.923  11.391  16.567  1.00 88.62           C
ATOM   1498  HD1 TRP A 112       7.990  11.833  17.562  1.00 88.62           H
ATOM   1499  CD2 TRP A 112       8.071   9.997  14.853  1.00 88.62           C
ATOM   1500  NE1 TRP A 112       7.379  12.028  15.470  1.00 88.62           N
ATOM   1501  HE1 TRP A 112       6.990  12.949  15.452  1.00 88.62           H
ATOM   1502  CE2 TRP A 112       7.473  11.152  14.394  1.00 88.62           C
ATOM   1503  CE3 TRP A 112       8.310   8.906  13.998  1.00 88.62           C
ATOM   1504  HE3 TRP A 112       8.781   7.983  14.335  1.00 88.62           H
ATOM   1505  CZ2 TRP A 112       7.063  11.329  13.067  1.00 88.62           C
ATOM   1506  HZ2 TRP A 112       6.592  12.252  12.729  1.00 88.62           H
ATOM   1507  CZ3 TRP A 112       7.895   9.099  12.675  1.00 88.62           C
ATOM   1508  HZ3 TRP A 112       8.057   8.284  11.969  1.00 88.62           H
ATOM   1509  CH2 TRP A 112       7.291  10.256  12.197  1.00 88.62           C
ATOM   1510  HH2 TRP A 112       6.996  10.328  11.150  1.00 88.62           H
ATOM   1511  HN  TRP A 112      10.476   7.656  18.579  1.00 88.62           H
ATOM   1512  N   LYS A 113      11.963  11.034  16.699  1.00 80.78           N
ATOM   1513  CA  LYS A 113      12.769  12.184  17.072  1.00 80.78           C
ATOM   1514  C   LYS A 113      12.137  13.453  16.499  1.00 80.78           C
ATOM   1515  O   LYS A 113      12.724  14.531  16.572  1.00 80.78           O
ATOM   1516  HA  LYS A 113      12.756  12.253  18.160  1.00 80.78           H
ATOM   1517  CB  LYS A 113      14.225  11.977  16.649  1.00 80.78           C
ATOM   1518 1HB  LYS A 113      14.278  11.843  15.568  1.00 80.78           H
ATOM   1519 2HB  LYS A 113      14.807  12.867  16.888  1.00 80.78           H
ATOM   1520  CG  LYS A 113      14.832  10.760  17.349  1.00 80.78           C
ATOM   1521 1HG  LYS A 113      14.707  10.857  18.428  1.00 80.78           H
ATOM   1522 2HG  LYS A 113      14.299   9.858  17.047  1.00 80.78           H
ATOM   1523  CD  LYS A 113      16.318  10.618  17.013  1.00 80.78           C
ATOM   1524 1HD  LYS A 113      16.441  10.508  15.935  1.00 80.78           H
ATOM   1525 2HD  LYS A 113      16.849  11.524  17.304  1.00 80.78           H
ATOM   1526  CE  LYS A 113      16.929   9.410  17.727  1.00 80.78           C
ATOM   1527 1HE  LYS A 113      16.789   9.508  18.803  1.00 80.78           H
ATOM   1528 2HE  LYS A 113      16.414   8.500  17.420  1.00 80.78           H
ATOM   1529  NZ  LYS A 113      18.372   9.300  17.416  1.00 80.78           N
ATOM   1530 1HZ  LYS A 113      18.760   8.495  17.895  1.00 80.78           H
ATOM   1531 2HZ  LYS A 113      18.494   9.190  16.415  1.00 80.78           H
ATOM   1532 3HZ  LYS A 113      18.849  10.139  17.725  1.00 80.78           H
ATOM   1533  HN  LYS A 113      12.052  10.747  15.745  1.00 80.78           H
ATOM   1534  N   PHE A 114      10.947  13.284  15.942  1.00 86.80           N
ATOM   1535  CA  PHE A 114      10.312  14.354  15.191  1.00 86.80           C
ATOM   1536  C   PHE A 114       9.099  14.906  15.943  1.00 86.80           C
ATOM   1537  O   PHE A 114       8.666  14.328  16.939  1.00 86.80           O
ATOM   1538  HA  PHE A 114      11.052  15.145  15.068  1.00 86.80           H
ATOM   1539  CB  PHE A 114       9.845  13.754  13.864  1.00 86.80           C
ATOM   1540 1HB  PHE A 114       9.037  13.048  14.060  1.00 86.80           H
ATOM   1541 2HB  PHE A 114       9.430  14.548  13.244  1.00 86.80           H
ATOM   1542  CG  PHE A 114      10.948  13.039  13.082  1.00 86.80           C
ATOM   1543  CD1 PHE A 114      11.861  13.761  12.379  1.00 86.80           C
ATOM   1544  HD1 PHE A 114      11.807  14.850  12.373  1.00 86.80           H
ATOM   1545  CD2 PHE A 114      11.016  11.680  13.089  1.00 86.80           C
ATOM   1546  HD2 PHE A 114      10.284  11.101  13.652  1.00 86.80           H
ATOM   1547  CE1 PHE A 114      12.885  13.098  11.653  1.00 86.80           C
ATOM   1548  HE1 PHE A 114      13.617  13.677  11.090  1.00 86.80           H
ATOM   1549  CE2 PHE A 114      12.040  11.017  12.363  1.00 86.80           C
ATOM   1550  HE2 PHE A 114      12.094   9.928  12.368  1.00 86.80           H
ATOM   1551  CZ  PHE A 114      12.953  11.739  11.660  1.00 86.80           C
ATOM   1552  HZ  PHE A 114      13.739  11.230  11.103  1.00 86.80           H
ATOM   1553  HN  PHE A 114      10.419  12.436  15.996  1.00 86.80           H
ATOM   1554  N   GLN A 115       8.585  16.018  15.438  1.00 80.97           N
ATOM   1555  CA  GLN A 115       7.469  16.687  16.083  1.00 80.97           C
ATOM   1556  C   GLN A 115       6.164  15.942  15.794  1.00 80.97           C
ATOM   1557  O   GLN A 115       6.110  15.104  14.895  1.00 80.97           O
ATOM   1558  HA  GLN A 115       7.687  16.650  17.150  1.00 80.97           H
ATOM   1559  CB  GLN A 115       7.375  18.149  15.640  1.00 80.97           C
ATOM   1560 1HB  GLN A 115       7.312  18.200  14.553  1.00 80.97           H
ATOM   1561 2HB  GLN A 115       6.462  18.594  16.034  1.00 80.97           H
ATOM   1562  CG  GLN A 115       8.588  18.947  16.124  1.00 80.97           C
ATOM   1563 1HG  GLN A 115       8.699  18.828  17.202  1.00 80.97           H
ATOM   1564 2HG  GLN A 115       9.494  18.552  15.665  1.00 80.97           H
ATOM   1565  CD  GLN A 115       8.440  20.430  15.781  1.00 80.97           C
ATOM   1566  OE1 GLN A 115       7.507  20.851  15.118  1.00 80.97           O
ATOM   1567  NE2 GLN A 115       9.410  21.198  16.270  1.00 80.97           N
ATOM   1568 1HE2 GLN A 115      10.148  20.789  16.807  1.00 80.97           H
ATOM   1569 2HE2 GLN A 115       9.402  22.183  16.099  1.00 80.97           H
ATOM   1570  HN  GLN A 115       8.918  16.459  14.604  1.00 80.97           H
ATOM   1571  N   THR A 116       5.145  16.275  16.572  1.00 87.55           N
ATOM   1572  CA  THR A 116       3.849  15.635  16.422  1.00 87.55           C
ATOM   1573  C   THR A 116       3.307  15.853  15.008  1.00 87.55           C
ATOM   1574  O   THR A 116       2.738  14.941  14.410  1.00 87.55           O
ATOM   1575  HA  THR A 116       3.978  14.561  16.553  1.00 87.55           H
ATOM   1576  CB  THR A 116       2.926  16.175  17.516  1.00 87.55           C
ATOM   1577  HB  THR A 116       2.633  17.204  17.306  1.00 87.55           H
ATOM   1578  OG1 THR A 116       3.663  15.980  18.720  1.00 87.55           O
ATOM   1579  HG1 THR A 116       3.273  16.536  19.454  1.00 87.55           H
ATOM   1580  CG2 THR A 116       1.673  15.316  17.703  1.00 87.55           C
ATOM   1581 1HG2 THR A 116       1.965  14.303  17.980  1.00 87.55           H
ATOM   1582 2HG2 THR A 116       1.109  15.289  16.771  1.00 87.55           H
ATOM   1583 3HG2 THR A 116       1.053  15.744  18.491  1.00 87.55           H
ATOM   1584  HN  THR A 116       5.194  16.966  17.293  1.00 87.55           H
ATOM   1585  N   PHE A 117       3.503  17.066  14.514  1.00 90.21           N
ATOM   1586  CA  PHE A 117       3.028  17.420  13.187  1.00 90.21           C
ATOM   1587  C   PHE A 117       3.549  16.436  12.138  1.00 90.21           C
ATOM   1588  O   PHE A 117       2.792  15.974  11.285  1.00 90.21           O
ATOM   1589  HA  PHE A 117       1.939  17.379  13.212  1.00 90.21           H
ATOM   1590  CB  PHE A 117       3.572  18.815  12.874  1.00 90.21           C
ATOM   1591 1HB  PHE A 117       3.199  19.515  13.622  1.00 90.21           H
ATOM   1592 2HB  PHE A 117       4.658  18.800  12.966  1.00 90.21           H
ATOM   1593  CG  PHE A 117       3.199  19.331  11.483  1.00 90.21           C
ATOM   1594  CD1 PHE A 117       4.132  19.355  10.494  1.00 90.21           C
ATOM   1595  HD1 PHE A 117       5.145  19.007  10.692  1.00 90.21           H
ATOM   1596  CD2 PHE A 117       1.934  19.766  11.235  1.00 90.21           C
ATOM   1597  HD2 PHE A 117       1.186  19.746  12.028  1.00 90.21           H
ATOM   1598  CE1 PHE A 117       3.785  19.834   9.203  1.00 90.21           C
ATOM   1599  HE1 PHE A 117       4.533  19.854   8.410  1.00 90.21           H
ATOM   1600  CE2 PHE A 117       1.588  20.244   9.944  1.00 90.21           C
ATOM   1601  HE2 PHE A 117       0.574  20.593   9.746  1.00 90.21           H
ATOM   1602  CZ  PHE A 117       2.521  20.268   8.955  1.00 90.21           C
ATOM   1603  HZ  PHE A 117       2.255  20.636   7.964  1.00 90.21           H
ATOM   1604  HN  PHE A 117       3.976  17.800  15.003  1.00 90.21           H
ATOM   1605  N   MET A 118       4.837  16.144  12.235  1.00 87.26           N
ATOM   1606  CA  MET A 118       5.479  15.261  11.276  1.00 87.26           C
ATOM   1607  C   MET A 118       4.937  13.835  11.395  1.00 87.26           C
ATOM   1608  O   MET A 118       4.868  13.109  10.405  1.00 87.26           O
ATOM   1609  HA  MET A 118       5.237  15.668  10.294  1.00 87.26           H
ATOM   1610  CB  MET A 118       6.990  15.254  11.519  1.00 87.26           C
ATOM   1611 1HB  MET A 118       7.332  16.267  11.731  1.00 87.26           H
ATOM   1612 2HB  MET A 118       7.218  14.650  12.397  1.00 87.26           H
ATOM   1613  CG  MET A 118       7.738  14.702  10.304  1.00 87.26           C
ATOM   1614 1HG  MET A 118       8.806  14.655  10.515  1.00 87.26           H
ATOM   1615 2HG  MET A 118       7.409  13.683  10.096  1.00 87.26           H
ATOM   1616  SD  MET A 118       7.442  15.739   8.881  1.00 87.26           S
ATOM   1617  CE  MET A 118       7.964  14.635   7.579  1.00 87.26           C
ATOM   1618 1HE  MET A 118       9.011  14.370   7.725  1.00 87.26           H
ATOM   1619 2HE  MET A 118       7.354  13.732   7.603  1.00 87.26           H
ATOM   1620 3HE  MET A 118       7.844  15.129   6.615  1.00 87.26           H
ATOM   1621  HN  MET A 118       5.439  16.498  12.951  1.00 87.26           H
ATOM   1622  N   CYS A 119       4.566  13.477  12.616  1.00 92.37           N
ATOM   1623  CA  CYS A 119       3.951  12.184  12.862  1.00 92.37           C
ATOM   1624  C   CYS A 119       2.647  12.112  12.064  1.00 92.37           C
ATOM   1625  O   CYS A 119       2.387  11.124  11.379  1.00 92.37           O
ATOM   1626  HA  CYS A 119       4.658  11.430  12.516  1.00 92.37           H
ATOM   1627  CB  CYS A 119       3.720  11.942  14.355  1.00 92.37           C
ATOM   1628 1HB  CYS A 119       4.677  11.876  14.873  1.00 92.37           H
ATOM   1629 2HB  CYS A 119       3.181  12.784  14.789  1.00 92.37           H
ATOM   1630  SG  CYS A 119       2.769  10.398  14.600  1.00 92.37           S
ATOM   1631  HN  CYS A 119       4.679  14.052  13.426  1.00 92.37           H
ATOM   1632  N   LYS A 120       1.861  13.173  12.180  1.00 91.14           N
ATOM   1633  CA  LYS A 120       0.582  13.235  11.493  1.00 91.14           C
ATOM   1634  C   LYS A 120       0.810  13.097   9.986  1.00 91.14           C
ATOM   1635  O   LYS A 120       0.121  12.327   9.319  1.00 91.14           O
ATOM   1636  HA  LYS A 120      -0.012  12.386  11.831  1.00 91.14           H
ATOM   1637  CB  LYS A 120      -0.177  14.503  11.887  1.00 91.14           C
ATOM   1638 1HB  LYS A 120       0.475  15.370  11.778  1.00 91.14           H
ATOM   1639 2HB  LYS A 120      -1.020  14.652  11.212  1.00 91.14           H
ATOM   1640  CG  LYS A 120      -0.681  14.416  13.329  1.00 91.14           C
ATOM   1641 1HG  LYS A 120      -1.381  13.585  13.423  1.00 91.14           H
ATOM   1642 2HG  LYS A 120       0.154  14.206  13.997  1.00 91.14           H
ATOM   1643  CD  LYS A 120      -1.366  15.717  13.751  1.00 91.14           C
ATOM   1644 1HD  LYS A 120      -0.656  16.543  13.687  1.00 91.14           H
ATOM   1645 2HD  LYS A 120      -2.180  15.943  13.063  1.00 91.14           H
ATOM   1646  CE  LYS A 120      -1.909  15.614  15.177  1.00 91.14           C
ATOM   1647 1HE  LYS A 120      -1.172  15.132  15.819  1.00 91.14           H
ATOM   1648 2HE  LYS A 120      -2.080  16.612  15.581  1.00 91.14           H
ATOM   1649  NZ  LYS A 120      -3.172  14.842  15.196  1.00 91.14           N
ATOM   1650 1HZ  LYS A 120      -3.638  14.979  16.086  1.00 91.14           H
ATOM   1651 2HZ  LYS A 120      -3.774  15.162  14.446  1.00 91.14           H
ATOM   1652 3HZ  LYS A 120      -2.968  13.857  15.069  1.00 91.14           H
ATOM   1653  HN  LYS A 120       2.085  13.978  12.729  1.00 91.14           H
ATOM   1654  N   VAL A 121       1.779  13.855   9.495  1.00 92.06           N
ATOM   1655  CA  VAL A 121       2.034  13.911   8.066  1.00 92.06           C
ATOM   1656  C   VAL A 121       2.461  12.526   7.574  1.00 92.06           C
ATOM   1657  O   VAL A 121       1.918  12.017   6.595  1.00 92.06           O
ATOM   1658  HA  VAL A 121       1.099  14.184   7.575  1.00 92.06           H
ATOM   1659  CB  VAL A 121       3.066  14.998   7.760  1.00 92.06           C
ATOM   1660  HB  VAL A 121       3.935  14.823   8.394  1.00 92.06           H
ATOM   1661  CG1 VAL A 121       3.525  14.923   6.302  1.00 92.06           C
ATOM   1662 1HG1 VAL A 121       3.977  13.950   6.114  1.00 92.06           H
ATOM   1663 2HG1 VAL A 121       2.668  15.060   5.643  1.00 92.06           H
ATOM   1664 3HG1 VAL A 121       4.259  15.707   6.112  1.00 92.06           H
ATOM   1665  CG2 VAL A 121       2.514  16.386   8.090  1.00 92.06           C
ATOM   1666 1HG2 VAL A 121       1.621  16.574   7.493  1.00 92.06           H
ATOM   1667 2HG2 VAL A 121       2.259  16.434   9.149  1.00 92.06           H
ATOM   1668 3HG2 VAL A 121       3.267  17.140   7.864  1.00 92.06           H
ATOM   1669  HN  VAL A 121       2.382  14.424  10.054  1.00 92.06           H
ATOM   1670  N   VAL A 122       3.429  11.957   8.276  1.00 90.39           N
ATOM   1671  CA  VAL A 122       4.066  10.733   7.818  1.00 90.39           C
ATOM   1672  C   VAL A 122       3.035   9.603   7.801  1.00 90.39           C
ATOM   1673  O   VAL A 122       2.969   8.833   6.845  1.00 90.39           O
ATOM   1674  HA  VAL A 122       4.415  10.905   6.800  1.00 90.39           H
ATOM   1675  CB  VAL A 122       5.283  10.419   8.690  1.00 90.39           C
ATOM   1676  HB  VAL A 122       4.965  10.444   9.732  1.00 90.39           H
ATOM   1677  CG1 VAL A 122       5.820   9.017   8.396  1.00 90.39           C
ATOM   1678 1HG1 VAL A 122       5.044   8.280   8.602  1.00 90.39           H
ATOM   1679 2HG1 VAL A 122       6.115   8.953   7.349  1.00 90.39           H
ATOM   1680 3HG1 VAL A 122       6.685   8.820   9.029  1.00 90.39           H
ATOM   1681  CG2 VAL A 122       6.376  11.475   8.507  1.00 90.39           C
ATOM   1682 1HG2 VAL A 122       6.689  11.496   7.463  1.00 90.39           H
ATOM   1683 2HG2 VAL A 122       5.987  12.453   8.789  1.00 90.39           H
ATOM   1684 3HG2 VAL A 122       7.229  11.227   9.138  1.00 90.39           H
ATOM   1685  HN  VAL A 122       3.778  12.317   9.141  1.00 90.39           H
ATOM   1686  N   ASN A 123       2.256   9.539   8.871  1.00 90.24           N
ATOM   1687  CA  ASN A 123       1.218   8.528   8.982  1.00 90.24           C
ATOM   1688  C   ASN A 123       0.198   8.726   7.859  1.00 90.24           C
ATOM   1689  O   ASN A 123      -0.237   7.760   7.233  1.00 90.24           O
ATOM   1690  HA  ASN A 123       1.739   7.574   8.909  1.00 90.24           H
ATOM   1691  CB  ASN A 123       0.479   8.642  10.317  1.00 90.24           C
ATOM   1692 1HB  ASN A 123       0.569   9.658  10.702  1.00 90.24           H
ATOM   1693 2HB  ASN A 123      -0.584   8.451  10.166  1.00 90.24           H
ATOM   1694  CG  ASN A 123       1.040   7.652  11.340  1.00 90.24           C
ATOM   1695  OD1 ASN A 123       1.749   6.715  11.011  1.00 90.24           O
ATOM   1696  ND2 ASN A 123       0.683   7.910  12.595  1.00 90.24           N
ATOM   1697 1HD2 ASN A 123       0.098   8.695  12.797  1.00 90.24           H
ATOM   1698 2HD2 ASN A 123       0.999   7.319  13.337  1.00 90.24           H
ATOM   1699  HN  ASN A 123       2.325  10.161   9.651  1.00 90.24           H
ATOM   1700  N   SER A 124      -0.155   9.984   7.637  1.00 91.10           N
ATOM   1701  CA  SER A 124      -1.167  10.314   6.649  1.00 91.10           C
ATOM   1702  C   SER A 124      -0.673   9.943   5.249  1.00 91.10           C
ATOM   1703  O   SER A 124      -1.413   9.355   4.462  1.00 91.10           O
ATOM   1704  HA  SER A 124      -2.039   9.717   6.918  1.00 91.10           H
ATOM   1705  CB  SER A 124      -1.530  11.799   6.708  1.00 91.10           C
ATOM   1706 1HB  SER A 124      -0.655  12.397   6.453  1.00 91.10           H
ATOM   1707 2HB  SER A 124      -2.293  12.016   5.960  1.00 91.10           H
ATOM   1708  OG  SER A 124      -2.007  12.182   7.995  1.00 91.10           O
ATOM   1709  HG  SER A 124      -1.336  12.769   8.448  1.00 91.10           H
ATOM   1710  HN  SER A 124       0.238  10.768   8.118  1.00 91.10           H
ATOM   1711  N   MET A 125       0.573  10.304   4.982  1.00 85.22           N
ATOM   1712  CA  MET A 125       1.162  10.050   3.678  1.00 85.22           C
ATOM   1713  C   MET A 125       1.193   8.551   3.373  1.00 85.22           C
ATOM   1714  O   MET A 125       0.865   8.133   2.263  1.00 85.22           O
ATOM   1715  HA  MET A 125       0.520  10.560   2.961  1.00 85.22           H
ATOM   1716  CB  MET A 125       2.587  10.607   3.644  1.00 85.22           C
ATOM   1717 1HB  MET A 125       3.110  10.334   4.561  1.00 85.22           H
ATOM   1718 2HB  MET A 125       3.137  10.157   2.818  1.00 85.22           H
ATOM   1719  CG  MET A 125       2.577  12.129   3.489  1.00 85.22           C
ATOM   1720 1HG  MET A 125       2.027  12.408   2.590  1.00 85.22           H
ATOM   1721 2HG  MET A 125       2.060  12.585   4.334  1.00 85.22           H
ATOM   1722  SD  MET A 125       4.250  12.744   3.395  1.00 85.22           S
ATOM   1723  CE  MET A 125       4.690  12.196   1.754  1.00 85.22           C
ATOM   1724 1HE  MET A 125       4.613  11.110   1.701  1.00 85.22           H
ATOM   1725 2HE  MET A 125       4.011  12.644   1.028  1.00 85.22           H
ATOM   1726 3HE  MET A 125       5.713  12.500   1.532  1.00 85.22           H
ATOM   1727  HN  MET A 125       1.176  10.760   5.636  1.00 85.22           H
ATOM   1728  N   TYR A 126       1.590   7.783   4.377  1.00 85.54           N
ATOM   1729  CA  TYR A 126       1.649   6.338   4.236  1.00 85.54           C
ATOM   1730  C   TYR A 126       0.276   5.766   3.874  1.00 85.54           C
ATOM   1731  O   TYR A 126       0.165   4.930   2.978  1.00 85.54           O
ATOM   1732  HA  TYR A 126       2.353   6.106   3.437  1.00 85.54           H
ATOM   1733  CB  TYR A 126       2.068   5.797   5.604  1.00 85.54           C
ATOM   1734 1HB  TYR A 126       3.122   6.024   5.766  1.00 85.54           H
ATOM   1735 2HB  TYR A 126       1.507   6.321   6.378  1.00 85.54           H
ATOM   1736  CG  TYR A 126       1.855   4.291   5.770  1.00 85.54           C
ATOM   1737  CD1 TYR A 126       0.790   3.823   6.513  1.00 85.54           C
ATOM   1738  HD1 TYR A 126       0.101   4.526   6.981  1.00 85.54           H
ATOM   1739  CD2 TYR A 126       2.728   3.401   5.178  1.00 85.54           C
ATOM   1740  HD2 TYR A 126       3.569   3.771   4.591  1.00 85.54           H
ATOM   1741  CE1 TYR A 126       0.590   2.406   6.669  1.00 85.54           C
ATOM   1742  HE1 TYR A 126      -0.247   2.022   7.253  1.00 85.54           H
ATOM   1743  CE2 TYR A 126       2.527   1.984   5.334  1.00 85.54           C
ATOM   1744  HE2 TYR A 126       3.208   1.270   4.871  1.00 85.54           H
ATOM   1745  CZ  TYR A 126       1.468   1.556   6.072  1.00 85.54           C
ATOM   1746  OH  TYR A 126       1.278   0.217   6.220  1.00 85.54           O
ATOM   1747  HH  TYR A 126       1.789  -0.280   5.518  1.00 85.54           H
ATOM   1748  HN  TYR A 126       1.867   8.131   5.272  1.00 85.54           H
ATOM   1749  N   LYS A 127      -0.734   6.239   4.588  1.00 85.38           N
ATOM   1750  CA  LYS A 127      -2.072   5.690   4.448  1.00 85.38           C
ATOM   1751  C   LYS A 127      -2.636   6.074   3.079  1.00 85.38           C
ATOM   1752  O   LYS A 127      -3.268   5.256   2.412  1.00 85.38           O
ATOM   1753  HA  LYS A 127      -1.985   4.604   4.494  1.00 85.38           H
ATOM   1754  CB  LYS A 127      -2.954   6.123   5.620  1.00 85.38           C
ATOM   1755 1HB  LYS A 127      -2.361   6.159   6.534  1.00 85.38           H
ATOM   1756 2HB  LYS A 127      -3.329   7.132   5.445  1.00 85.38           H
ATOM   1757  CG  LYS A 127      -4.130   5.162   5.807  1.00 85.38           C
ATOM   1758 1HG  LYS A 127      -4.921   5.655   6.372  1.00 85.38           H
ATOM   1759 2HG  LYS A 127      -4.548   4.901   4.834  1.00 85.38           H
ATOM   1760  CD  LYS A 127      -3.689   3.891   6.536  1.00 85.38           C
ATOM   1761 1HD  LYS A 127      -3.080   3.279   5.871  1.00 85.38           H
ATOM   1762 2HD  LYS A 127      -3.064   4.156   7.389  1.00 85.38           H
ATOM   1763  CE  LYS A 127      -4.899   3.086   7.014  1.00 85.38           C
ATOM   1764 1HE  LYS A 127      -5.819   3.590   6.718  1.00 85.38           H
ATOM   1765 2HE  LYS A 127      -4.904   2.107   6.535  1.00 85.38           H
ATOM   1766  NZ  LYS A 127      -4.866   2.924   8.485  1.00 85.38           N
ATOM   1767 1HZ  LYS A 127      -5.684   2.408   8.787  1.00 85.38           H
ATOM   1768 2HZ  LYS A 127      -4.029   2.417   8.750  1.00 85.38           H
ATOM   1769 3HZ  LYS A 127      -4.861   3.838   8.925  1.00 85.38           H
ATOM   1770  HN  LYS A 127      -0.650   6.983   5.252  1.00 85.38           H
ATOM   1771  N   MET A 128      -2.386   7.319   2.700  1.00 85.77           N
ATOM   1772  CA  MET A 128      -2.868   7.824   1.426  1.00 85.77           C
ATOM   1773  C   MET A 128      -2.266   7.035   0.260  1.00 85.77           C
ATOM   1774  O   MET A 128      -2.962   6.715  -0.702  1.00 85.77           O
ATOM   1775  HA  MET A 128      -3.949   7.687   1.446  1.00 85.77           H
ATOM   1776  CB  MET A 128      -2.497   9.302   1.288  1.00 85.77           C
ATOM   1777 1HB  MET A 128      -2.801   9.841   2.185  1.00 85.77           H
ATOM   1778 2HB  MET A 128      -1.414   9.402   1.208  1.00 85.77           H
ATOM   1779  CG  MET A 128      -3.165   9.923   0.061  1.00 85.77           C
ATOM   1780 1HG  MET A 128      -2.828   9.416  -0.843  1.00 85.77           H
ATOM   1781 2HG  MET A 128      -4.245   9.789   0.117  1.00 85.77           H
ATOM   1782  SD  MET A 128      -2.772  11.662  -0.034  1.00 85.77           S
ATOM   1783  CE  MET A 128      -3.750  12.124  -1.454  1.00 85.77           C
ATOM   1784 1HE  MET A 128      -3.426  11.549  -2.321  1.00 85.77           H
ATOM   1785 2HE  MET A 128      -4.801  11.918  -1.254  1.00 85.77           H
ATOM   1786 3HE  MET A 128      -3.620  13.188  -1.654  1.00 85.77           H
ATOM   1787  HN  MET A 128      -1.867   7.976   3.246  1.00 85.77           H
ATOM   1788  N   ASN A 129      -0.980   6.746   0.386  1.00 80.99           N
ATOM   1789  CA  ASN A 129      -0.284   5.972  -0.629  1.00 80.99           C
ATOM   1790  C   ASN A 129      -0.896   4.572  -0.704  1.00 80.99           C
ATOM   1791  O   ASN A 129      -1.188   4.076  -1.792  1.00 80.99           O
ATOM   1792  HA  ASN A 129      -0.412   6.533  -1.555  1.00 80.99           H
ATOM   1793  CB  ASN A 129       1.199   5.822  -0.287  1.00 80.99           C
ATOM   1794 1HB  ASN A 129       1.689   6.795  -0.343  1.00 80.99           H
ATOM   1795 2HB  ASN A 129       1.306   5.470   0.739  1.00 80.99           H
ATOM   1796  CG  ASN A 129       1.886   4.844  -1.241  1.00 80.99           C
ATOM   1797  OD1 ASN A 129       2.004   3.658  -0.977  1.00 80.99           O
ATOM   1798  ND2 ASN A 129       2.331   5.404  -2.363  1.00 80.99           N
ATOM   1799 1HD2 ASN A 129       2.201   6.383  -2.518  1.00 80.99           H
ATOM   1800 2HD2 ASN A 129       2.794   4.845  -3.051  1.00 80.99           H
ATOM   1801  HN  ASN A 129      -0.415   7.030   1.161  1.00 80.99           H
ATOM   1802  N   PHE A 130      -1.072   3.974   0.465  1.00 85.75           N
ATOM   1803  CA  PHE A 130      -1.543   2.601   0.540  1.00 85.75           C
ATOM   1804  C   PHE A 130      -2.810   2.411  -0.296  1.00 85.75           C
ATOM   1805  O   PHE A 130      -2.883   1.501  -1.121  1.00 85.75           O
ATOM   1806  HA  PHE A 130      -0.751   1.965   0.146  1.00 85.75           H
ATOM   1807  CB  PHE A 130      -1.868   2.320   2.008  1.00 85.75           C
ATOM   1808 1HB  PHE A 130      -0.952   2.395   2.594  1.00 85.75           H
ATOM   1809 2HB  PHE A 130      -2.545   3.092   2.375  1.00 85.75           H
ATOM   1810  CG  PHE A 130      -2.501   0.949   2.254  1.00 85.75           C
ATOM   1811  CD1 PHE A 130      -3.849   0.839   2.400  1.00 85.75           C
ATOM   1812  HD1 PHE A 130      -4.478   1.727   2.342  1.00 85.75           H
ATOM   1813  CD2 PHE A 130      -1.717  -0.160   2.326  1.00 85.75           C
ATOM   1814  HD2 PHE A 130      -0.637  -0.071   2.209  1.00 85.75           H
ATOM   1815  CE1 PHE A 130      -4.437  -0.434   2.628  1.00 85.75           C
ATOM   1816  HE1 PHE A 130      -5.517  -0.522   2.745  1.00 85.75           H
ATOM   1817  CE2 PHE A 130      -2.304  -1.432   2.554  1.00 85.75           C
ATOM   1818  HE2 PHE A 130      -1.675  -2.320   2.612  1.00 85.75           H
ATOM   1819  CZ  PHE A 130      -3.652  -1.542   2.700  1.00 85.75           C
ATOM   1820  HZ  PHE A 130      -4.103  -2.519   2.875  1.00 85.75           H
ATOM   1821  HN  PHE A 130      -0.898   4.410   1.348  1.00 85.75           H
ATOM   1822  N   TYR A 131      -3.778   3.284  -0.054  1.00 91.42           N
ATOM   1823  CA  TYR A 131      -5.060   3.185  -0.729  1.00 91.42           C
ATOM   1824  C   TYR A 131      -4.931   3.552  -2.209  1.00 91.42           C
ATOM   1825  O   TYR A 131      -5.489   2.876  -3.071  1.00 91.42           O
ATOM   1826  HA  TYR A 131      -5.406   2.155  -0.647  1.00 91.42           H
ATOM   1827  CB  TYR A 131      -5.977   4.200  -0.043  1.00 91.42           C
ATOM   1828 1HB  TYR A 131      -5.434   5.137   0.084  1.00 91.42           H
ATOM   1829 2HB  TYR A 131      -6.824   4.409  -0.696  1.00 91.42           H
ATOM   1830  CG  TYR A 131      -6.502   3.743   1.319  1.00 91.42           C
ATOM   1831  CD1 TYR A 131      -7.184   2.548   1.430  1.00 91.42           C
ATOM   1832  HD1 TYR A 131      -7.348   1.930   0.547  1.00 91.42           H
ATOM   1833  CD2 TYR A 131      -6.294   4.526   2.437  1.00 91.42           C
ATOM   1834  HD2 TYR A 131      -5.756   5.469   2.349  1.00 91.42           H
ATOM   1835  CE1 TYR A 131      -7.678   2.118   2.712  1.00 91.42           C
ATOM   1836  HE1 TYR A 131      -8.218   1.177   2.814  1.00 91.42           H
ATOM   1837  CE2 TYR A 131      -6.789   4.095   3.719  1.00 91.42           C
ATOM   1838  HE2 TYR A 131      -6.632   4.704   4.610  1.00 91.42           H
ATOM   1839  CZ  TYR A 131      -7.456   2.913   3.793  1.00 91.42           C
ATOM   1840  OH  TYR A 131      -7.923   2.506   5.004  1.00 91.42           O
ATOM   1841  HH  TYR A 131      -7.855   3.253   5.666  1.00 91.42           H
ATOM   1842  HN  TYR A 131      -3.695   4.045   0.589  1.00 91.42           H
ATOM   1843  N   SER A 132      -4.190   4.622  -2.458  1.00 90.55           N
ATOM   1844  CA  SER A 132      -4.100   5.175  -3.799  1.00 90.55           C
ATOM   1845  C   SER A 132      -3.456   4.157  -4.742  1.00 90.55           C
ATOM   1846  O   SER A 132      -3.912   3.977  -5.870  1.00 90.55           O
ATOM   1847  HA  SER A 132      -5.129   5.376  -4.097  1.00 90.55           H
ATOM   1848  CB  SER A 132      -3.303   6.481  -3.804  1.00 90.55           C
ATOM   1849 1HB  SER A 132      -3.250   6.869  -4.821  1.00 90.55           H
ATOM   1850 2HB  SER A 132      -3.825   7.227  -3.204  1.00 90.55           H
ATOM   1851  OG  SER A 132      -1.983   6.303  -3.296  1.00 90.55           O
ATOM   1852  HG  SER A 132      -1.497   7.177  -3.295  1.00 90.55           H
ATOM   1853  HN  SER A 132      -3.659   5.108  -1.764  1.00 90.55           H
ATOM   1854  N   CYS A 133      -2.408   3.517  -4.245  1.00 87.35           N
ATOM   1855  CA  CYS A 133      -1.671   2.553  -5.044  1.00 87.35           C
ATOM   1856  C   CYS A 133      -2.625   1.423  -5.434  1.00 87.35           C
ATOM   1857  O   CYS A 133      -2.729   1.070  -6.608  1.00 87.35           O
ATOM   1858  HA  CYS A 133      -1.318   3.085  -5.929  1.00 87.35           H
ATOM   1859  CB  CYS A 133      -0.438   2.030  -4.305  1.00 87.35           C
ATOM   1860 1HB  CYS A 133      -0.694   1.799  -3.271  1.00 87.35           H
ATOM   1861 2HB  CYS A 133      -0.095   1.102  -4.763  1.00 87.35           H
ATOM   1862  SG  CYS A 133       0.898   3.280  -4.352  1.00 87.35           S
ATOM   1863  HG  CYS A 133       1.885   2.441  -4.054  1.00 87.35           H
ATOM   1864  HN  CYS A 133      -2.062   3.648  -3.316  1.00 87.35           H
ATOM   1865  N   VAL A 134      -3.298   0.885  -4.427  1.00 86.43           N
ATOM   1866  CA  VAL A 134      -4.102  -0.310  -4.617  1.00 86.43           C
ATOM   1867  C   VAL A 134      -5.268   0.010  -5.555  1.00 86.43           C
ATOM   1868  O   VAL A 134      -5.618  -0.799  -6.413  1.00 86.43           O
ATOM   1869  HA  VAL A 134      -3.469  -1.061  -5.089  1.00 86.43           H
ATOM   1870  CB  VAL A 134      -4.557  -0.855  -3.262  1.00 86.43           C
ATOM   1871  HB  VAL A 134      -5.118  -0.070  -2.755  1.00 86.43           H
ATOM   1872  CG1 VAL A 134      -5.488  -2.057  -3.440  1.00 86.43           C
ATOM   1873 1HG1 VAL A 134      -6.367  -1.754  -4.008  1.00 86.43           H
ATOM   1874 2HG1 VAL A 134      -4.963  -2.847  -3.976  1.00 86.43           H
ATOM   1875 3HG1 VAL A 134      -5.796  -2.425  -2.461  1.00 86.43           H
ATOM   1876  CG2 VAL A 134      -3.356  -1.216  -2.385  1.00 86.43           C
ATOM   1877 1HG2 VAL A 134      -2.757  -1.978  -2.885  1.00 86.43           H
ATOM   1878 2HG2 VAL A 134      -2.748  -0.328  -2.218  1.00 86.43           H
ATOM   1879 3HG2 VAL A 134      -3.708  -1.602  -1.428  1.00 86.43           H
ATOM   1880  HN  VAL A 134      -3.299   1.252  -3.497  1.00 86.43           H
ATOM   1881  N   LEU A 135      -5.837   1.191  -5.360  1.00 91.47           N
ATOM   1882  CA  LEU A 135      -6.967   1.620  -6.166  1.00 91.47           C
ATOM   1883  C   LEU A 135      -6.512   1.808  -7.614  1.00 91.47           C
ATOM   1884  O   LEU A 135      -7.260   1.519  -8.547  1.00 91.47           O
ATOM   1885  HA  LEU A 135      -7.709   0.822  -6.138  1.00 91.47           H
ATOM   1886  CB  LEU A 135      -7.616   2.865  -5.559  1.00 91.47           C
ATOM   1887 1HB  LEU A 135      -6.839   3.611  -5.392  1.00 91.47           H
ATOM   1888 2HB  LEU A 135      -8.308   3.282  -6.290  1.00 91.47           H
ATOM   1889  CG  LEU A 135      -8.372   2.654  -4.245  1.00 91.47           C
ATOM   1890  HG  LEU A 135      -7.693   2.186  -3.532  1.00 91.47           H
ATOM   1891  CD1 LEU A 135      -8.808   3.991  -3.643  1.00 91.47           C
ATOM   1892 1HD1 LEU A 135      -7.929   4.605  -3.446  1.00 91.47           H
ATOM   1893 2HD1 LEU A 135      -9.463   4.508  -4.344  1.00 91.47           H
ATOM   1894 3HD1 LEU A 135      -9.343   3.812  -2.710  1.00 91.47           H
ATOM   1895  CD2 LEU A 135      -9.552   1.700  -4.438  1.00 91.47           C
ATOM   1896 1HD2 LEU A 135     -10.240   2.117  -5.173  1.00 91.47           H
ATOM   1897 2HD2 LEU A 135      -9.185   0.735  -4.789  1.00 91.47           H
ATOM   1898 3HD2 LEU A 135     -10.071   1.567  -3.489  1.00 91.47           H
ATOM   1899  HN  LEU A 135      -5.538   1.847  -4.667  1.00 91.47           H
ATOM   1900  N   LEU A 136      -5.287   2.292  -7.758  1.00 90.24           N
ATOM   1901  CA  LEU A 136      -4.726   2.531  -9.077  1.00 90.24           C
ATOM   1902  C   LEU A 136      -4.532   1.194  -9.794  1.00 90.24           C
ATOM   1903  O   LEU A 136      -4.874   1.060 -10.968  1.00 90.24           O
ATOM   1904  HA  LEU A 136      -5.451   3.122  -9.638  1.00 90.24           H
ATOM   1905  CB  LEU A 136      -3.447   3.364  -8.973  1.00 90.24           C
ATOM   1906 1HB  LEU A 136      -2.845   2.968  -8.155  1.00 90.24           H
ATOM   1907 2HB  LEU A 136      -2.872   3.226  -9.889  1.00 90.24           H
ATOM   1908  CG  LEU A 136      -3.640   4.865  -8.747  1.00 90.24           C
ATOM   1909  HG  LEU A 136      -4.347   4.999  -7.927  1.00 90.24           H
ATOM   1910  CD1 LEU A 136      -2.328   5.529  -8.325  1.00 90.24           C
ATOM   1911 1HD1 LEU A 136      -1.974   5.079  -7.398  1.00 90.24           H
ATOM   1912 2HD1 LEU A 136      -1.581   5.387  -9.106  1.00 90.24           H
ATOM   1913 3HD1 LEU A 136      -2.494   6.596  -8.171  1.00 90.24           H
ATOM   1914  CD2 LEU A 136      -4.250   5.532  -9.982  1.00 90.24           C
ATOM   1915 1HD2 LEU A 136      -3.587   5.390 -10.835  1.00 90.24           H
ATOM   1916 2HD2 LEU A 136      -5.219   5.083 -10.196  1.00 90.24           H
ATOM   1917 3HD2 LEU A 136      -4.376   6.598  -9.794  1.00 90.24           H
ATOM   1918  HN  LEU A 136      -4.682   2.520  -6.995  1.00 90.24           H
ATOM   1919  N   ILE A 137      -3.985   0.238  -9.058  1.00 84.29           N
ATOM   1920  CA  ILE A 137      -3.720  -1.078  -9.616  1.00 84.29           C
ATOM   1921  C   ILE A 137      -5.036  -1.704 -10.080  1.00 84.29           C
ATOM   1922  O   ILE A 137      -5.094  -2.321 -11.143  1.00 84.29           O
ATOM   1923  HA  ILE A 137      -3.078  -0.940 -10.485  1.00 84.29           H
ATOM   1924  CB  ILE A 137      -2.949  -1.939  -8.614  1.00 84.29           C
ATOM   1925  HB  ILE A 137      -3.428  -1.843  -7.640  1.00 84.29           H
ATOM   1926  CG1 ILE A 137      -1.509  -1.444  -8.460  1.00 84.29           C
ATOM   1927 1HG1 ILE A 137      -0.940  -1.684  -9.358  1.00 84.29           H
ATOM   1928 2HG1 ILE A 137      -1.503  -0.358  -8.359  1.00 84.29           H
ATOM   1929  CG2 ILE A 137      -3.008  -3.418  -9.003  1.00 84.29           C
ATOM   1930 1HG2 ILE A 137      -4.046  -3.748  -9.020  1.00 84.29           H
ATOM   1931 2HG2 ILE A 137      -2.567  -3.551  -9.991  1.00 84.29           H
ATOM   1932 3HG2 ILE A 137      -2.451  -4.007  -8.274  1.00 84.29           H
ATOM   1933  CD1 ILE A 137      -0.839  -2.078  -7.239  1.00 84.29           C
ATOM   1934 1HD1 ILE A 137      -1.397  -1.816  -6.341  1.00 84.29           H
ATOM   1935 2HD1 ILE A 137      -0.825  -3.162  -7.355  1.00 84.29           H
ATOM   1936 3HD1 ILE A 137       0.183  -1.709  -7.153  1.00 84.29           H
ATOM   1937  HN  ILE A 137      -3.725   0.350  -8.099  1.00 84.29           H
ATOM   1938  N   MET A 138      -6.062  -1.525  -9.261  1.00 87.29           N
ATOM   1939  CA  MET A 138      -7.385  -2.024  -9.596  1.00 87.29           C
ATOM   1940  C   MET A 138      -7.890  -1.405 -10.901  1.00 87.29           C
ATOM   1941  O   MET A 138      -8.423  -2.106 -11.759  1.00 87.29           O
ATOM   1942  HA  MET A 138      -7.269  -3.101  -9.719  1.00 87.29           H
ATOM   1943  CB  MET A 138      -8.358  -1.694  -8.463  1.00 87.29           C
ATOM   1944 1HB  MET A 138      -7.976  -2.092  -7.523  1.00 87.29           H
ATOM   1945 2HB  MET A 138      -8.431  -0.613  -8.345  1.00 87.29           H
ATOM   1946  CG  MET A 138      -9.744  -2.277  -8.744  1.00 87.29           C
ATOM   1947 1HG  MET A 138     -10.115  -1.912  -9.701  1.00 87.29           H
ATOM   1948 2HG  MET A 138      -9.683  -3.363  -8.820  1.00 87.29           H
ATOM   1949  SD  MET A 138     -10.874  -1.821  -7.439  1.00 87.29           S
ATOM   1950  CE  MET A 138     -11.048  -0.077  -7.776  1.00 87.29           C
ATOM   1951 1HE  MET A 138     -10.073   0.405  -7.706  1.00 87.29           H
ATOM   1952 2HE  MET A 138     -11.451   0.061  -8.779  1.00 87.29           H
ATOM   1953 3HE  MET A 138     -11.727   0.367  -7.047  1.00 87.29           H
ATOM   1954  HN  MET A 138      -6.000  -1.049  -8.383  1.00 87.29           H
ATOM   1955  N   CYS A 139      -7.705  -0.097 -11.008  1.00 90.31           N
ATOM   1956  CA  CYS A 139      -8.210   0.639 -12.155  1.00 90.31           C
ATOM   1957  C   CYS A 139      -7.449   0.172 -13.397  1.00 90.31           C
ATOM   1958  O   CYS A 139      -8.022   0.079 -14.482  1.00 90.31           O
ATOM   1959  HA  CYS A 139      -9.270   0.400 -12.238  1.00 90.31           H
ATOM   1960  CB  CYS A 139      -8.096   2.151 -11.951  1.00 90.31           C
ATOM   1961 1HB  CYS A 139      -7.102   2.403 -11.584  1.00 90.31           H
ATOM   1962 2HB  CYS A 139      -8.224   2.665 -12.904  1.00 90.31           H
ATOM   1963  SG  CYS A 139      -9.365   2.719 -10.761  1.00 90.31           S
ATOM   1964  HG  CYS A 139      -8.740   2.280  -9.672  1.00 90.31           H
ATOM   1965  HN  CYS A 139      -7.222   0.457 -10.330  1.00 90.31           H
ATOM   1966  N   ILE A 140      -6.170  -0.110 -13.198  1.00 83.33           N
ATOM   1967  CA  ILE A 140      -5.334  -0.603 -14.280  1.00 83.33           C
ATOM   1968  C   ILE A 140      -5.929  -1.902 -14.827  1.00 83.33           C
ATOM   1969  O   ILE A 140      -5.981  -2.102 -16.040  1.00 83.33           O
ATOM   1970  HA  ILE A 140      -5.351   0.146 -15.072  1.00 83.33           H
ATOM   1971  CB  ILE A 140      -3.882  -0.739 -13.816  1.00 83.33           C
ATOM   1972  HB  ILE A 140      -3.879  -1.229 -12.843  1.00 83.33           H
ATOM   1973  CG1 ILE A 140      -3.235   0.635 -13.632  1.00 83.33           C
ATOM   1974 1HG1 ILE A 140      -3.030   1.078 -14.607  1.00 83.33           H
ATOM   1975 2HG1 ILE A 140      -3.927   1.302 -13.118  1.00 83.33           H
ATOM   1976  CG2 ILE A 140      -3.082  -1.626 -14.772  1.00 83.33           C
ATOM   1977 1HG2 ILE A 140      -3.532  -2.618 -14.809  1.00 83.33           H
ATOM   1978 2HG2 ILE A 140      -3.091  -1.186 -15.769  1.00 83.33           H
ATOM   1979 3HG2 ILE A 140      -2.054  -1.706 -14.419  1.00 83.33           H
ATOM   1980  CD1 ILE A 140      -1.935   0.526 -12.832  1.00 83.33           C
ATOM   1981 1HD1 ILE A 140      -2.147   0.105 -11.850  1.00 83.33           H
ATOM   1982 2HD1 ILE A 140      -1.236  -0.122 -13.362  1.00 83.33           H
ATOM   1983 3HD1 ILE A 140      -1.495   1.516 -12.716  1.00 83.33           H
ATOM   1984  HN  ILE A 140      -5.705  -0.008 -12.318  1.00 83.33           H
ATOM   1985  N   SER A 141      -6.362  -2.751 -13.907  1.00 84.54           N
ATOM   1986  CA  SER A 141      -6.886  -4.054 -14.279  1.00 84.54           C
ATOM   1987  C   SER A 141      -8.183  -3.889 -15.074  1.00 84.54           C
ATOM   1988  O   SER A 141      -8.392  -4.572 -16.075  1.00 84.54           O
ATOM   1989  HA  SER A 141      -6.114  -4.510 -14.897  1.00 84.54           H
ATOM   1990  CB  SER A 141      -7.128  -4.923 -13.043  1.00 84.54           C
ATOM   1991 1HB  SER A 141      -7.868  -4.444 -12.402  1.00 84.54           H
ATOM   1992 2HB  SER A 141      -7.546  -5.882 -13.350  1.00 84.54           H
ATOM   1993  OG  SER A 141      -5.931  -5.143 -12.302  1.00 84.54           O
ATOM   1994  HG  SER A 141      -5.790  -4.398 -11.651  1.00 84.54           H
ATOM   1995  HN  SER A 141      -6.360  -2.561 -12.925  1.00 84.54           H
ATOM   1996  N   VAL A 142      -9.020  -2.979 -14.597  1.00 87.22           N
ATOM   1997  CA  VAL A 142     -10.289  -2.712 -15.254  1.00 87.22           C
ATOM   1998  C   VAL A 142     -10.025  -2.156 -16.655  1.00 87.22           C
ATOM   1999  O   VAL A 142     -10.702  -2.528 -17.612  1.00 87.22           O
ATOM   2000  HA  VAL A 142     -10.817  -3.661 -15.347  1.00 87.22           H
ATOM   2001  CB  VAL A 142     -11.139  -1.779 -14.390  1.00 87.22           C
ATOM   2002  HB  VAL A 142     -10.564  -0.871 -14.210  1.00 87.22           H
ATOM   2003  CG1 VAL A 142     -12.427  -1.383 -15.115  1.00 87.22           C
ATOM   2004 1HG1 VAL A 142     -12.178  -0.869 -16.044  1.00 87.22           H
ATOM   2005 2HG1 VAL A 142     -13.008  -2.278 -15.340  1.00 87.22           H
ATOM   2006 3HG1 VAL A 142     -13.013  -0.720 -14.479  1.00 87.22           H
ATOM   2007  CG2 VAL A 142     -11.448  -2.417 -13.034  1.00 87.22           C
ATOM   2008 1HG2 VAL A 142     -11.994  -3.348 -13.186  1.00 87.22           H
ATOM   2009 2HG2 VAL A 142     -10.515  -2.625 -12.510  1.00 87.22           H
ATOM   2010 3HG2 VAL A 142     -12.053  -1.733 -12.440  1.00 87.22           H
ATOM   2011  HN  VAL A 142      -8.844  -2.431 -13.780  1.00 87.22           H
ATOM   2012  N   ASP A 143      -9.041  -1.273 -16.730  1.00 81.83           N
ATOM   2013  CA  ASP A 143      -8.730  -0.603 -17.982  1.00 81.83           C
ATOM   2014  C   ASP A 143      -8.312  -1.644 -19.022  1.00 81.83           C
ATOM   2015  O   ASP A 143      -8.739  -1.582 -20.174  1.00 81.83           O
ATOM   2016  HA  ASP A 143      -9.644  -0.079 -18.261  1.00 81.83           H
ATOM   2017  CB  ASP A 143      -7.572   0.382 -17.808  1.00 81.83           C
ATOM   2018 1HB  ASP A 143      -7.813   1.096 -17.020  1.00 81.83           H
ATOM   2019 2HB  ASP A 143      -6.679  -0.155 -17.489  1.00 81.83           H
ATOM   2020  CG  ASP A 143      -7.287   1.129 -19.112  1.00 81.83           C
ATOM   2021  OD1 ASP A 143      -8.207   1.840 -19.571  1.00 81.83           O
ATOM   2022  OD2 ASP A 143      -6.156   0.972 -19.620  1.00 81.83           O
ATOM   2023  HN  ASP A 143      -8.461  -1.014 -15.958  1.00 81.83           H
ATOM   2024  N   ARG A 144      -7.483  -2.578 -18.579  1.00 71.69           N
ATOM   2025  CA  ARG A 144      -6.967  -3.604 -19.468  1.00 71.69           C
ATOM   2026  C   ARG A 144      -8.101  -4.515 -19.942  1.00 71.69           C
ATOM   2027  O   ARG A 144      -8.115  -4.947 -21.094  1.00 71.69           O
ATOM   2028  HA  ARG A 144      -6.530  -3.056 -20.303  1.00 71.69           H
ATOM   2029  CB  ARG A 144      -5.899  -4.450 -18.772  1.00 71.69           C
ATOM   2030 1HB  ARG A 144      -6.267  -4.777 -17.799  1.00 71.69           H
ATOM   2031 2HB  ARG A 144      -5.703  -5.349 -19.357  1.00 71.69           H
ATOM   2032  CG  ARG A 144      -4.602  -3.659 -18.593  1.00 71.69           C
ATOM   2033 1HG  ARG A 144      -4.436  -3.025 -19.464  1.00 71.69           H
ATOM   2034 2HG  ARG A 144      -4.691  -2.998 -17.731  1.00 71.69           H
ATOM   2035  CD  ARG A 144      -3.409  -4.597 -18.402  1.00 71.69           C
ATOM   2036 1HD  ARG A 144      -3.597  -5.274 -17.569  1.00 71.69           H
ATOM   2037 2HD  ARG A 144      -3.275  -5.214 -19.291  1.00 71.69           H
ATOM   2038  NE  ARG A 144      -2.182  -3.810 -18.145  1.00 71.69           N
ATOM   2039  HE  ARG A 144      -2.258  -3.001 -17.562  1.00 71.69           H
ATOM   2040  CZ  ARG A 144      -0.977  -4.113 -18.646  1.00 71.69           C
ATOM   2041  NH1 ARG A 144      -0.817  -5.185 -19.434  1.00 71.69           N
ATOM   2042 1HH1 ARG A 144      -1.601  -5.766 -19.652  1.00 71.69           H
ATOM   2043 2HH1 ARG A 144       0.086  -5.404 -19.803  1.00 71.69           H
ATOM   2044  NH2 ARG A 144       0.067  -3.327 -18.346  1.00 71.69           N
ATOM   2045 1HH2 ARG A 144       0.974  -3.539 -18.712  1.00 71.69           H
ATOM   2046 2HH2 ARG A 144      -0.060  -2.529 -17.758  1.00 71.69           H
ATOM   2047  HN  ARG A 144      -7.165  -2.639 -17.633  1.00 71.69           H
ATOM   2048  N   TYR A 145      -9.024  -4.781 -19.030  1.00 82.97           N
ATOM   2049  CA  TYR A 145     -10.209  -5.552 -19.366  1.00 82.97           C
ATOM   2050  C   TYR A 145     -10.979  -4.901 -20.517  1.00 82.97           C
ATOM   2051  O   TYR A 145     -11.310  -5.562 -21.500  1.00 82.97           O
ATOM   2052  HA  TYR A 145      -9.887  -6.547 -19.672  1.00 82.97           H
ATOM   2053  CB  TYR A 145     -11.086  -5.545 -18.113  1.00 82.97           C
ATOM   2054 1HB  TYR A 145     -10.667  -6.238 -17.384  1.00 82.97           H
ATOM   2055 2HB  TYR A 145     -11.054  -4.552 -17.664  1.00 82.97           H
ATOM   2056  CG  TYR A 145     -12.546  -5.924 -18.373  1.00 82.97           C
ATOM   2057  CD1 TYR A 145     -13.527  -4.954 -18.335  1.00 82.97           C
ATOM   2058  HD1 TYR A 145     -13.263  -3.919 -18.119  1.00 82.97           H
ATOM   2059  CD2 TYR A 145     -12.881  -7.234 -18.646  1.00 82.97           C
ATOM   2060  HD2 TYR A 145     -12.105  -8.000 -18.677  1.00 82.97           H
ATOM   2061  CE1 TYR A 145     -14.901  -5.310 -18.580  1.00 82.97           C
ATOM   2062  HE1 TYR A 145     -15.686  -4.555 -18.552  1.00 82.97           H
ATOM   2063  CE2 TYR A 145     -14.254  -7.590 -18.891  1.00 82.97           C
ATOM   2064  HE2 TYR A 145     -14.532  -8.622 -19.108  1.00 82.97           H
ATOM   2065  CZ  TYR A 145     -15.197  -6.611 -18.846  1.00 82.97           C
ATOM   2066  OH  TYR A 145     -16.494  -6.947 -19.077  1.00 82.97           O
ATOM   2067  HH  TYR A 145     -16.564  -7.926 -19.269  1.00 82.97           H
ATOM   2068  HN  TYR A 145      -8.973  -4.479 -18.078  1.00 82.97           H
ATOM   2069  N   ILE A 146     -11.241  -3.612 -20.356  1.00 80.63           N
ATOM   2070  CA  ILE A 146     -12.017  -2.878 -21.341  1.00 80.63           C
ATOM   2071  C   ILE A 146     -11.281  -2.900 -22.683  1.00 80.63           C
ATOM   2072  O   ILE A 146     -11.899  -3.078 -23.731  1.00 80.63           O
ATOM   2073  HA  ILE A 146     -12.968  -3.396 -21.461  1.00 80.63           H
ATOM   2074  CB  ILE A 146     -12.330  -1.469 -20.835  1.00 80.63           C
ATOM   2075  HB  ILE A 146     -11.397  -1.006 -20.514  1.00 80.63           H
ATOM   2076  CG1 ILE A 146     -13.254  -1.517 -19.616  1.00 80.63           C
ATOM   2077 1HG1 ILE A 146     -14.258  -1.805 -19.927  1.00 80.63           H
ATOM   2078 2HG1 ILE A 146     -12.905  -2.280 -18.921  1.00 80.63           H
ATOM   2079  CG2 ILE A 146     -12.904  -0.598 -21.955  1.00 80.63           C
ATOM   2080 1HG2 ILE A 146     -12.179  -0.525 -22.765  1.00 80.63           H
ATOM   2081 2HG2 ILE A 146     -13.824  -1.048 -22.329  1.00 80.63           H
ATOM   2082 3HG2 ILE A 146     -13.118   0.398 -21.567  1.00 80.63           H
ATOM   2083  CD1 ILE A 146     -13.302  -0.160 -18.910  1.00 80.63           C
ATOM   2084 1HD1 ILE A 146     -12.300   0.113 -18.579  1.00 80.63           H
ATOM   2085 2HD1 ILE A 146     -13.674   0.596 -19.601  1.00 80.63           H
ATOM   2086 3HD1 ILE A 146     -13.965  -0.223 -18.048  1.00 80.63           H
ATOM   2087  HN  ILE A 146     -10.934  -3.072 -19.572  1.00 80.63           H
ATOM   2088  N   ALA A 147      -9.971  -2.715 -22.606  1.00 78.81           N
ATOM   2089  CA  ALA A 147      -9.162  -2.588 -23.806  1.00 78.81           C
ATOM   2090  C   ALA A 147      -9.231  -3.891 -24.604  1.00 78.81           C
ATOM   2091  O   ALA A 147      -9.126  -3.880 -25.829  1.00 78.81           O
ATOM   2092  HA  ALA A 147      -9.583  -1.781 -24.406  1.00 78.81           H
ATOM   2093  CB  ALA A 147      -7.729  -2.217 -23.418  1.00 78.81           C
ATOM   2094 1HB  ALA A 147      -7.731  -1.270 -22.880  1.00 78.81           H
ATOM   2095 2HB  ALA A 147      -7.312  -2.997 -22.780  1.00 78.81           H
ATOM   2096 3HB  ALA A 147      -7.122  -2.122 -24.319  1.00 78.81           H
ATOM   2097  HN  ALA A 147      -9.465  -2.653 -21.746  1.00 78.81           H
ATOM   2098  N   ILE A 148      -9.408  -4.985 -23.876  1.00 74.88           N
ATOM   2099  CA  ILE A 148      -9.358  -6.304 -24.483  1.00 74.88           C
ATOM   2100  C   ILE A 148     -10.765  -6.707 -24.932  1.00 74.88           C
ATOM   2101  O   ILE A 148     -10.955  -7.159 -26.060  1.00 74.88           O
ATOM   2102  HA  ILE A 148      -8.722  -6.234 -25.366  1.00 74.88           H
ATOM   2103  CB  ILE A 148      -8.705  -7.308 -23.532  1.00 74.88           C
ATOM   2104  HB  ILE A 148      -9.169  -7.201 -22.551  1.00 74.88           H
ATOM   2105  CG1 ILE A 148      -7.214  -7.010 -23.360  1.00 74.88           C
ATOM   2106 1HG1 ILE A 148      -6.690  -7.209 -24.295  1.00 74.88           H
ATOM   2107 2HG1 ILE A 148      -7.074  -5.952 -23.136  1.00 74.88           H
ATOM   2108  CG2 ILE A 148      -8.953  -8.744 -23.996  1.00 74.88           C
ATOM   2109 1HG2 ILE A 148     -10.025  -8.937 -24.024  1.00 74.88           H
ATOM   2110 2HG2 ILE A 148      -8.532  -8.882 -24.992  1.00 74.88           H
ATOM   2111 3HG2 ILE A 148      -8.477  -9.437 -23.301  1.00 74.88           H
ATOM   2112  CD1 ILE A 148      -6.610  -7.859 -22.240  1.00 74.88           C
ATOM   2113 1HD1 ILE A 148      -7.121  -7.639 -21.302  1.00 74.88           H
ATOM   2114 2HD1 ILE A 148      -6.731  -8.915 -22.480  1.00 74.88           H
ATOM   2115 3HD1 ILE A 148      -5.550  -7.627 -22.139  1.00 74.88           H
ATOM   2116  HN  ILE A 148      -9.581  -4.979 -22.891  1.00 74.88           H
ATOM   2117  N   ALA A 149     -11.714  -6.529 -24.024  1.00 74.63           N
ATOM   2118  CA  ALA A 149     -13.063  -7.019 -24.247  1.00 74.63           C
ATOM   2119  C   ALA A 149     -13.770  -6.114 -25.258  1.00 74.63           C
ATOM   2120  O   ALA A 149     -14.498  -6.595 -26.125  1.00 74.63           O
ATOM   2121  HA  ALA A 149     -12.987  -8.024 -24.664  1.00 74.63           H
ATOM   2122  CB  ALA A 149     -13.807  -7.094 -22.912  1.00 74.63           C
ATOM   2123 1HB  ALA A 149     -13.281  -7.772 -22.241  1.00 74.63           H
ATOM   2124 2HB  ALA A 149     -13.851  -6.101 -22.465  1.00 74.63           H
ATOM   2125 3HB  ALA A 149     -14.819  -7.462 -23.080  1.00 74.63           H
ATOM   2126  HN  ALA A 149     -11.573  -6.061 -23.152  1.00 74.63           H
ATOM   2127  N   GLN A 150     -13.529  -4.819 -25.114  1.00 66.37           N
ATOM   2128  CA  GLN A 150     -14.230  -3.833 -25.920  1.00 66.37           C
ATOM   2129  C   GLN A 150     -13.249  -3.110 -26.844  1.00 66.37           C
ATOM   2130  O   GLN A 150     -13.363  -1.903 -27.054  1.00 66.37           O
ATOM   2131  HA  GLN A 150     -14.947  -4.401 -26.513  1.00 66.37           H
ATOM   2132  CB  GLN A 150     -14.985  -2.839 -25.036  1.00 66.37           C
ATOM   2133 1HB  GLN A 150     -14.276  -2.266 -24.439  1.00 66.37           H
ATOM   2134 2HB  GLN A 150     -15.524  -2.128 -25.661  1.00 66.37           H
ATOM   2135  CG  GLN A 150     -15.968  -3.563 -24.113  1.00 66.37           C
ATOM   2136 1HG  GLN A 150     -16.599  -4.231 -24.700  1.00 66.37           H
ATOM   2137 2HG  GLN A 150     -15.419  -4.183 -23.405  1.00 66.37           H
ATOM   2138  CD  GLN A 150     -16.843  -2.564 -23.352  1.00 66.37           C
ATOM   2139  OE1 GLN A 150     -16.713  -1.358 -23.486  1.00 66.37           O
ATOM   2140  NE2 GLN A 150     -17.738  -3.131 -22.549  1.00 66.37           N
ATOM   2141 1HE2 GLN A 150     -17.792  -4.128 -22.485  1.00 66.37           H
ATOM   2142 2HE2 GLN A 150     -18.357  -2.561 -22.009  1.00 66.37           H
ATOM   2143  HN  GLN A 150     -12.871  -4.442 -24.462  1.00 66.37           H
ATOM   2144  N   ALA A 151     -12.307  -3.877 -27.372  1.00 66.31           N
ATOM   2145  CA  ALA A 151     -11.170  -3.296 -28.067  1.00 66.31           C
ATOM   2146  C   ALA A 151     -11.674  -2.353 -29.161  1.00 66.31           C
ATOM   2147  O   ALA A 151     -11.107  -1.282 -29.372  1.00 66.31           O
ATOM   2148  HA  ALA A 151     -10.595  -2.722 -27.340  1.00 66.31           H
ATOM   2149  CB  ALA A 151     -10.286  -4.414 -28.623  1.00 66.31           C
ATOM   2150 1HB  ALA A 151      -9.930  -5.038 -27.803  1.00 66.31           H
ATOM   2151 2HB  ALA A 151     -10.864  -5.023 -29.318  1.00 66.31           H
ATOM   2152 3HB  ALA A 151      -9.434  -3.978 -29.144  1.00 66.31           H
ATOM   2153  HN  ALA A 151     -12.311  -4.876 -27.331  1.00 66.31           H
ATOM   2154  N   MET A 152     -12.735  -2.785 -29.828  1.00 55.54           N
ATOM   2155  CA  MET A 152     -13.260  -2.042 -30.961  1.00 55.54           C
ATOM   2156  C   MET A 152     -13.762  -0.663 -30.527  1.00 55.54           C
ATOM   2157  O   MET A 152     -13.461   0.341 -31.171  1.00 55.54           O
ATOM   2158  HA  MET A 152     -12.424  -1.931 -31.652  1.00 55.54           H
ATOM   2159  CB  MET A 152     -14.409  -2.827 -31.598  1.00 55.54           C
ATOM   2160 1HB  MET A 152     -15.061  -3.220 -30.818  1.00 55.54           H
ATOM   2161 2HB  MET A 152     -15.013  -2.159 -32.212  1.00 55.54           H
ATOM   2162  CG  MET A 152     -13.878  -3.977 -32.455  1.00 55.54           C
ATOM   2163 1HG  MET A 152     -12.820  -3.824 -32.670  1.00 55.54           H
ATOM   2164 2HG  MET A 152     -13.958  -4.917 -31.907  1.00 55.54           H
ATOM   2165  SD  MET A 152     -14.801  -4.080 -33.979  1.00 55.54           S
ATOM   2166  CE  MET A 152     -16.158  -5.111 -33.450  1.00 55.54           C
ATOM   2167 1HE  MET A 152     -15.772  -6.069 -33.101  1.00 55.54           H
ATOM   2168 2HE  MET A 152     -16.695  -4.618 -32.640  1.00 55.54           H
ATOM   2169 3HE  MET A 152     -16.837  -5.276 -34.287  1.00 55.54           H
ATOM   2170  HN  MET A 152     -13.232  -3.624 -29.605  1.00 55.54           H
ATOM   2171  N   ARG A 153     -14.518  -0.659 -29.440  1.00 53.93           N
ATOM   2172  CA  ARG A 153     -15.122   0.570 -28.953  1.00 53.93           C
ATOM   2173  C   ARG A 153     -14.071   1.443 -28.266  1.00 53.93           C
ATOM   2174  O   ARG A 153     -14.222   2.662 -28.193  1.00 53.93           O
ATOM   2175  HA  ARG A 153     -15.516   1.058 -29.845  1.00 53.93           H
ATOM   2176  CB  ARG A 153     -16.254   0.274 -27.967  1.00 53.93           C
ATOM   2177 1HB  ARG A 153     -15.930  -0.483 -27.253  1.00 53.93           H
ATOM   2178 2HB  ARG A 153     -16.487   1.172 -27.395  1.00 53.93           H
ATOM   2179  CG  ARG A 153     -17.507  -0.210 -28.698  1.00 53.93           C
ATOM   2180 1HG  ARG A 153     -17.762   0.491 -29.493  1.00 53.93           H
ATOM   2181 2HG  ARG A 153     -17.307  -1.171 -29.173  1.00 53.93           H
ATOM   2182  CD  ARG A 153     -18.686  -0.348 -27.734  1.00 53.93           C
ATOM   2183 1HD  ARG A 153     -18.471  -1.115 -26.990  1.00 53.93           H
ATOM   2184 2HD  ARG A 153     -18.836   0.586 -27.193  1.00 53.93           H
ATOM   2185  NE  ARG A 153     -19.914  -0.701 -28.482  1.00 53.93           N
ATOM   2186  HE  ARG A 153     -19.851  -0.777 -29.477  1.00 53.93           H
ATOM   2187  CZ  ARG A 153     -21.104  -0.924 -27.909  1.00 53.93           C
ATOM   2188  NH1 ARG A 153     -21.247  -0.836 -26.580  1.00 53.93           N
ATOM   2189 1HH1 ARG A 153     -20.462  -0.602 -26.007  1.00 53.93           H
ATOM   2190 2HH1 ARG A 153     -22.139  -1.004 -26.160  1.00 53.93           H
ATOM   2191  NH2 ARG A 153     -22.150  -1.238 -28.686  1.00 53.93           N
ATOM   2192 1HH2 ARG A 153     -23.046  -1.407 -28.275  1.00 53.93           H
ATOM   2193 2HH2 ARG A 153     -22.035  -1.301 -29.677  1.00 53.93           H
ATOM   2194  HN  ARG A 153     -14.719  -1.473 -28.895  1.00 53.93           H
ATOM   2195  N   ALA A 154     -13.028   0.786 -27.779  1.00 59.77           N
ATOM   2196  CA  ALA A 154     -12.031   1.461 -26.966  1.00 59.77           C
ATOM   2197  C   ALA A 154     -11.209   2.401 -27.850  1.00 59.77           C
ATOM   2198  O   ALA A 154     -10.695   3.413 -27.376  1.00 59.77           O
ATOM   2199  HA  ALA A 154     -12.559   2.050 -26.215  1.00 59.77           H
ATOM   2200  CB  ALA A 154     -11.163   0.421 -26.255  1.00 59.77           C
ATOM   2201 1HB  ALA A 154     -11.791  -0.202 -25.618  1.00 59.77           H
ATOM   2202 2HB  ALA A 154     -10.664  -0.204 -26.996  1.00 59.77           H
ATOM   2203 3HB  ALA A 154     -10.415   0.927 -25.645  1.00 59.77           H
ATOM   2204  HN  ALA A 154     -12.860  -0.188 -27.933  1.00 59.77           H
ATOM   2205  N   HIS A 155     -11.111   2.033 -29.119  1.00 55.89           N
ATOM   2206  CA  HIS A 155     -10.235   2.741 -30.037  1.00 55.89           C
ATOM   2207  C   HIS A 155     -10.852   4.095 -30.394  1.00 55.89           C
ATOM   2208  O   HIS A 155     -10.144   5.095 -30.500  1.00 55.89           O
ATOM   2209  HA  HIS A 155      -9.297   2.907 -29.509  1.00 55.89           H
ATOM   2210  CB  HIS A 155      -9.933   1.884 -31.268  1.00 55.89           C
ATOM   2211 1HB  HIS A 155     -10.441   0.925 -31.165  1.00 55.89           H
ATOM   2212 2HB  HIS A 155     -10.350   2.372 -32.149  1.00 55.89           H
ATOM   2213  CG  HIS A 155      -8.461   1.636 -31.497  1.00 55.89           C
ATOM   2214  ND1 HIS A 155      -7.577   2.641 -31.849  1.00 55.89           N
ATOM   2215  HD1 HIS A 155      -7.810   3.604 -31.984  1.00 55.89           H
ATOM   2216  CD2 HIS A 155      -7.728   0.488 -31.420  1.00 55.89           C
ATOM   2217  HD2 HIS A 155      -8.114  -0.498 -31.164  1.00 55.89           H
ATOM   2218  CE1 HIS A 155      -6.370   2.111 -31.976  1.00 55.89           C
ATOM   2219  HE1 HIS A 155      -5.460   2.646 -32.246  1.00 55.89           H
ATOM   2220  NE2 HIS A 155      -6.466   0.776 -31.710  1.00 55.89           N
ATOM   2221  HN  HIS A 155     -11.615   1.269 -29.520  1.00 55.89           H
ATOM   2222  N   THR A 156     -12.166   4.083 -30.570  1.00 62.62           N
ATOM   2223  CA  THR A 156     -12.861   5.246 -31.094  1.00 62.62           C
ATOM   2224  C   THR A 156     -12.925   6.350 -30.037  1.00 62.62           C
ATOM   2225  O   THR A 156     -12.929   7.534 -30.371  1.00 62.62           O
ATOM   2226  HA  THR A 156     -12.288   5.639 -31.933  1.00 62.62           H
ATOM   2227  CB  THR A 156     -14.238   4.793 -31.583  1.00 62.62           C
ATOM   2228  HB  THR A 156     -14.904   5.646 -31.716  1.00 62.62           H
ATOM   2229  OG1 THR A 156     -14.653   3.834 -30.614  1.00 62.62           O
ATOM   2230  HG1 THR A 156     -15.638   3.678 -30.686  1.00 62.62           H
ATOM   2231  CG2 THR A 156     -14.164   3.996 -32.887  1.00 62.62           C
ATOM   2232 1HG2 THR A 156     -13.552   3.107 -32.735  1.00 62.62           H
ATOM   2233 2HG2 THR A 156     -13.718   4.615 -33.666  1.00 62.62           H
ATOM   2234 3HG2 THR A 156     -15.168   3.699 -33.189  1.00 62.62           H
ATOM   2235  HN  THR A 156     -12.751   3.299 -30.361  1.00 62.62           H
ATOM   2236  N   TRP A 157     -12.972   5.924 -28.783  1.00 57.43           N
ATOM   2237  CA  TRP A 157     -13.237   6.843 -27.690  1.00 57.43           C
ATOM   2238  C   TRP A 157     -11.919   7.093 -26.953  1.00 57.43           C
ATOM   2239  O   TRP A 157     -11.905   7.235 -25.731  1.00 57.43           O
ATOM   2240  HA  TRP A 157     -13.606   7.775 -28.119  1.00 57.43           H
ATOM   2241  CB  TRP A 157     -14.340   6.305 -26.776  1.00 57.43           C
ATOM   2242 1HB  TRP A 157     -14.211   5.229 -26.662  1.00 57.43           H
ATOM   2243 2HB  TRP A 157     -14.226   6.747 -25.787  1.00 57.43           H
ATOM   2244  CG  TRP A 157     -15.757   6.583 -27.283  1.00 57.43           C
ATOM   2245  CD1 TRP A 157     -16.233   6.433 -28.526  1.00 57.43           C
ATOM   2246  HD1 TRP A 157     -15.642   6.078 -29.370  1.00 57.43           H
ATOM   2247  CD2 TRP A 157     -16.869   7.068 -26.501  1.00 57.43           C
ATOM   2248  NE1 TRP A 157     -17.566   6.784 -28.603  1.00 57.43           N
ATOM   2249  HE1 TRP A 157     -18.138   6.757 -29.423  1.00 57.43           H
ATOM   2250  CE2 TRP A 157     -17.965   7.183 -27.333  1.00 57.43           C
ATOM   2251  CE3 TRP A 157     -16.948   7.399 -25.137  1.00 57.43           C
ATOM   2252  HE3 TRP A 157     -16.097   7.317 -24.460  1.00 57.43           H
ATOM   2253  CZ2 TRP A 157     -19.217   7.629 -26.894  1.00 57.43           C
ATOM   2254  HZ2 TRP A 157     -20.067   7.711 -27.571  1.00 57.43           H
ATOM   2255  CZ3 TRP A 157     -18.206   7.843 -24.714  1.00 57.43           C
ATOM   2256  HZ3 TRP A 157     -18.322   8.113 -23.664  1.00 57.43           H
ATOM   2257  CH2 TRP A 157     -19.319   7.964 -25.539  1.00 57.43           C
ATOM   2258  HH2 TRP A 157     -20.266   8.319 -25.132  1.00 57.43           H
ATOM   2259  HN  TRP A 157     -12.834   4.972 -28.511  1.00 57.43           H
ATOM   2260  N   ARG A 158     -10.845   7.138 -27.726  1.00 59.11           N
ATOM   2261  CA  ARG A 158      -9.513   7.228 -27.153  1.00 59.11           C
ATOM   2262  C   ARG A 158      -9.385   8.493 -26.302  1.00 59.11           C
ATOM   2263  O   ARG A 158      -8.861   8.448 -25.190  1.00 59.11           O
ATOM   2264  HA  ARG A 158      -9.412   6.332 -26.540  1.00 59.11           H
ATOM   2265  CB  ARG A 158      -8.442   7.246 -28.246  1.00 59.11           C
ATOM   2266 1HB  ARG A 158      -8.632   6.444 -28.959  1.00 59.11           H
ATOM   2267 2HB  ARG A 158      -8.498   8.184 -28.799  1.00 59.11           H
ATOM   2268  CG  ARG A 158      -7.044   7.083 -27.646  1.00 59.11           C
ATOM   2269 1HG  ARG A 158      -6.827   7.923 -26.986  1.00 59.11           H
ATOM   2270 2HG  ARG A 158      -7.009   6.180 -27.037  1.00 59.11           H
ATOM   2271  CD  ARG A 158      -5.982   7.004 -28.745  1.00 59.11           C
ATOM   2272 1HD  ARG A 158      -6.196   6.168 -29.410  1.00 59.11           H
ATOM   2273 2HD  ARG A 158      -6.008   7.909 -29.353  1.00 59.11           H
ATOM   2274  NE  ARG A 158      -4.641   6.840 -28.142  1.00 59.11           N
ATOM   2275  HE  ARG A 158      -4.565   6.893 -27.146  1.00 59.11           H
ATOM   2276  CZ  ARG A 158      -3.522   6.624 -28.847  1.00 59.11           C
ATOM   2277  NH1 ARG A 158      -3.565   6.543 -30.184  1.00 59.11           N
ATOM   2278 1HH1 ARG A 158      -4.437   6.644 -30.663  1.00 59.11           H
ATOM   2279 2HH1 ARG A 158      -2.725   6.381 -30.702  1.00 59.11           H
ATOM   2280  NH2 ARG A 158      -2.359   6.489 -28.194  1.00 59.11           N
ATOM   2281 1HH2 ARG A 158      -1.515   6.328 -28.705  1.00 59.11           H
ATOM   2282 2HH2 ARG A 158      -2.336   6.551 -27.196  1.00 59.11           H
ATOM   2283  HN  ARG A 158     -10.874   7.115 -28.726  1.00 59.11           H
ATOM   2284  N   GLU A 159      -9.873   9.593 -26.858  1.00 65.15           N
ATOM   2285  CA  GLU A 159      -9.745  10.883 -26.202  1.00 65.15           C
ATOM   2286  C   GLU A 159     -10.602  10.922 -24.935  1.00 65.15           C
ATOM   2287  O   GLU A 159     -10.139  11.356 -23.881  1.00 65.15           O
ATOM   2288  HA  GLU A 159      -8.691  10.971 -25.939  1.00 65.15           H
ATOM   2289  CB  GLU A 159     -10.121  12.021 -27.153  1.00 65.15           C
ATOM   2290 1HB  GLU A 159     -11.060  11.787 -27.654  1.00 65.15           H
ATOM   2291 2HB  GLU A 159     -10.148  12.963 -26.606  1.00 65.15           H
ATOM   2292  CG  GLU A 159      -9.067  12.190 -28.249  1.00 65.15           C
ATOM   2293 1HG  GLU A 159      -8.074  12.219 -27.802  1.00 65.15           H
ATOM   2294 2HG  GLU A 159      -9.092  11.330 -28.918  1.00 65.15           H
ATOM   2295  CD  GLU A 159      -9.309  13.471 -29.050  1.00 65.15           C
ATOM   2296  OE1 GLU A 159      -8.351  13.911 -29.721  1.00 65.15           O
ATOM   2297  OE2 GLU A 159     -10.448  13.982 -28.972  1.00 65.15           O
ATOM   2298  HN  GLU A 159     -10.348   9.611 -27.738  1.00 65.15           H
ATOM   2299  N   LYS A 160     -11.836  10.462 -25.080  1.00 69.85           N
ATOM   2300  CA  LYS A 160     -12.771  10.463 -23.967  1.00 69.85           C
ATOM   2301  C   LYS A 160     -12.191   9.634 -22.819  1.00 69.85           C
ATOM   2302  O   LYS A 160     -12.328  10.000 -21.653  1.00 69.85           O
ATOM   2303  HA  LYS A 160     -12.875  11.494 -23.629  1.00 69.85           H
ATOM   2304  CB  LYS A 160     -14.152   9.994 -24.427  1.00 69.85           C
ATOM   2305 1HB  LYS A 160     -14.060   9.053 -24.969  1.00 69.85           H
ATOM   2306 2HB  LYS A 160     -14.782   9.801 -23.559  1.00 69.85           H
ATOM   2307  CG  LYS A 160     -14.817  11.042 -25.322  1.00 69.85           C
ATOM   2308 1HG  LYS A 160     -14.732  12.026 -24.861  1.00 69.85           H
ATOM   2309 2HG  LYS A 160     -14.295  11.093 -26.278  1.00 69.85           H
ATOM   2310  CD  LYS A 160     -16.291  10.708 -25.557  1.00 69.85           C
ATOM   2311 1HD  LYS A 160     -16.377   9.710 -25.988  1.00 69.85           H
ATOM   2312 2HD  LYS A 160     -16.820  10.690 -24.604  1.00 69.85           H
ATOM   2313  CE  LYS A 160     -16.944  11.731 -26.489  1.00 69.85           C
ATOM   2314 1HE  LYS A 160     -16.897  12.723 -26.040  1.00 69.85           H
ATOM   2315 2HE  LYS A 160     -16.392  11.780 -27.428  1.00 69.85           H
ATOM   2316  NZ  LYS A 160     -18.353  11.365 -26.754  1.00 69.85           N
ATOM   2317 1HZ  LYS A 160     -18.788  12.084 -27.322  1.00 69.85           H
ATOM   2318 2HZ  LYS A 160     -18.386  10.479 -27.246  1.00 69.85           H
ATOM   2319 3HZ  LYS A 160     -18.852  11.282 -25.875  1.00 69.85           H
ATOM   2320  HN  LYS A 160     -12.199  10.094 -25.936  1.00 69.85           H
ATOM   2321  N   ARG A 161     -11.555   8.532 -23.189  1.00 68.28           N
ATOM   2322  CA  ARG A 161     -10.972   7.637 -22.204  1.00 68.28           C
ATOM   2323  C   ARG A 161      -9.890   8.363 -21.403  1.00 68.28           C
ATOM   2324  O   ARG A 161      -9.728   8.119 -20.208  1.00 68.28           O
ATOM   2325  HA  ARG A 161     -11.805   7.346 -21.565  1.00 68.28           H
ATOM   2326  CB  ARG A 161     -10.361   6.405 -22.873  1.00 68.28           C
ATOM   2327 1HB  ARG A 161      -9.751   6.712 -23.723  1.00 68.28           H
ATOM   2328 2HB  ARG A 161      -9.697   5.897 -22.173  1.00 68.28           H
ATOM   2329  CG  ARG A 161     -11.450   5.438 -23.343  1.00 68.28           C
ATOM   2330 1HG  ARG A 161     -12.091   5.171 -22.503  1.00 68.28           H
ATOM   2331 2HG  ARG A 161     -12.083   5.930 -24.082  1.00 68.28           H
ATOM   2332  CD  ARG A 161     -10.838   4.173 -23.947  1.00 68.28           C
ATOM   2333 1HD  ARG A 161     -11.599   3.614 -24.491  1.00 68.28           H
ATOM   2334 2HD  ARG A 161     -10.065   4.442 -24.668  1.00 68.28           H
ATOM   2335  NE  ARG A 161     -10.260   3.330 -22.877  1.00 68.28           N
ATOM   2336  HE  ARG A 161     -10.523   3.525 -21.933  1.00 68.28           H
ATOM   2337  CZ  ARG A 161      -9.405   2.321 -23.095  1.00 68.28           C
ATOM   2338  NH1 ARG A 161      -9.018   2.015 -24.341  1.00 68.28           N
ATOM   2339 1HH1 ARG A 161      -9.366   2.541 -25.117  1.00 68.28           H
ATOM   2340 2HH1 ARG A 161      -8.380   1.260 -24.495  1.00 68.28           H
ATOM   2341  NH2 ARG A 161      -8.944   1.622 -22.049  1.00 68.28           N
ATOM   2342 1HH2 ARG A 161      -8.306   0.866 -22.194  1.00 68.28           H
ATOM   2343 2HH2 ARG A 161      -9.238   1.857 -21.122  1.00 68.28           H
ATOM   2344  HN  ARG A 161     -11.437   8.248 -24.141  1.00 68.28           H
ATOM   2345  N   LEU A 162      -9.177   9.242 -22.092  1.00 79.34           N
ATOM   2346  CA  LEU A 162      -8.103   9.992 -21.464  1.00 79.34           C
ATOM   2347  C   LEU A 162      -8.696  10.982 -20.461  1.00 79.34           C
ATOM   2348  O   LEU A 162      -8.137  11.194 -19.386  1.00 79.34           O
ATOM   2349  HA  LEU A 162      -7.482   9.280 -20.920  1.00 79.34           H
ATOM   2350  CB  LEU A 162      -7.216  10.647 -22.524  1.00 79.34           C
ATOM   2351 1HB  LEU A 162      -6.914   9.883 -23.241  1.00 79.34           H
ATOM   2352 2HB  LEU A 162      -7.814  11.377 -23.070  1.00 79.34           H
ATOM   2353  CG  LEU A 162      -5.957  11.346 -22.007  1.00 79.34           C
ATOM   2354  HG  LEU A 162      -6.248  12.025 -21.206  1.00 79.34           H
ATOM   2355  CD1 LEU A 162      -4.975  10.336 -21.410  1.00 79.34           C
ATOM   2356 1HD1 LEU A 162      -5.451   9.814 -20.580  1.00 79.34           H
ATOM   2357 2HD1 LEU A 162      -4.685   9.615 -22.174  1.00 79.34           H
ATOM   2358 3HD1 LEU A 162      -4.089  10.859 -21.050  1.00 79.34           H
ATOM   2359  CD2 LEU A 162      -5.310  12.194 -23.105  1.00 79.34           C
ATOM   2360 1HD2 LEU A 162      -5.035  11.554 -23.943  1.00 79.34           H
ATOM   2361 2HD2 LEU A 162      -6.017  12.952 -23.442  1.00 79.34           H
ATOM   2362 3HD2 LEU A 162      -4.417  12.679 -22.710  1.00 79.34           H
ATOM   2363  HN  LEU A 162      -9.324   9.444 -23.061  1.00 79.34           H
ATOM   2364  N   LEU A 163      -9.822  11.564 -20.848  1.00 81.96           N
ATOM   2365  CA  LEU A 163     -10.509  12.512 -19.987  1.00 81.96           C
ATOM   2366  C   LEU A 163     -10.990  11.793 -18.725  1.00 81.96           C
ATOM   2367  O   LEU A 163     -10.775  12.272 -17.613  1.00 81.96           O
ATOM   2368  HA  LEU A 163      -9.785  13.273 -19.696  1.00 81.96           H
ATOM   2369  CB  LEU A 163     -11.626  13.221 -20.755  1.00 81.96           C
ATOM   2370 1HB  LEU A 163     -11.202  13.648 -21.663  1.00 81.96           H
ATOM   2371 2HB  LEU A 163     -12.358  12.475 -21.064  1.00 81.96           H
ATOM   2372  CG  LEU A 163     -12.360  14.330 -19.999  1.00 81.96           C
ATOM   2373  HG  LEU A 163     -12.710  13.924 -19.050  1.00 81.96           H
ATOM   2374  CD1 LEU A 163     -11.416  15.490 -19.673  1.00 81.96           C
ATOM   2375 1HD1 LEU A 163     -10.596  15.127 -19.053  1.00 81.96           H
ATOM   2376 2HD1 LEU A 163     -11.016  15.903 -20.599  1.00 81.96           H
ATOM   2377 3HD1 LEU A 163     -11.964  16.264 -19.136  1.00 81.96           H
ATOM   2378  CD2 LEU A 163     -13.595  14.797 -20.772  1.00 81.96           C
ATOM   2379 1HD2 LEU A 163     -13.290  15.180 -21.746  1.00 81.96           H
ATOM   2380 2HD2 LEU A 163     -14.277  13.957 -20.909  1.00 81.96           H
ATOM   2381 3HD2 LEU A 163     -14.098  15.585 -20.213  1.00 81.96           H
ATOM   2382  HN  LEU A 163     -10.264  11.397 -21.729  1.00 81.96           H
ATOM   2383  N   TYR A 164     -11.633  10.654 -18.940  1.00 75.91           N
ATOM   2384  CA  TYR A 164     -12.141   9.861 -17.834  1.00 75.91           C
ATOM   2385  C   TYR A 164     -11.005   9.413 -16.912  1.00 75.91           C
ATOM   2386  O   TYR A 164     -11.176   9.350 -15.696  1.00 75.91           O
ATOM   2387  HA  TYR A 164     -12.836  10.481 -17.267  1.00 75.91           H
ATOM   2388  CB  TYR A 164     -12.789   8.626 -18.463  1.00 75.91           C
ATOM   2389 1HB  TYR A 164     -12.151   8.266 -19.270  1.00 75.91           H
ATOM   2390 2HB  TYR A 164     -12.836   7.833 -17.716  1.00 75.91           H
ATOM   2391  CG  TYR A 164     -14.194   8.873 -19.014  1.00 75.91           C
ATOM   2392  CD1 TYR A 164     -15.195   9.323 -18.177  1.00 75.91           C
ATOM   2393  HD1 TYR A 164     -14.983   9.503 -17.123  1.00 75.91           H
ATOM   2394  CD2 TYR A 164     -14.462   8.646 -20.349  1.00 75.91           C
ATOM   2395  HD2 TYR A 164     -13.672   8.290 -21.010  1.00 75.91           H
ATOM   2396  CE1 TYR A 164     -16.518   9.556 -18.695  1.00 75.91           C
ATOM   2397  HE1 TYR A 164     -17.317   9.911 -18.045  1.00 75.91           H
ATOM   2398  CE2 TYR A 164     -15.785   8.878 -20.868  1.00 75.91           C
ATOM   2399  HE2 TYR A 164     -16.010   8.702 -21.919  1.00 75.91           H
ATOM   2400  CZ  TYR A 164     -16.748   9.322 -20.015  1.00 75.91           C
ATOM   2401  OH  TYR A 164     -17.997   9.541 -20.505  1.00 75.91           O
ATOM   2402  HH  TYR A 164     -18.595   9.880 -19.779  1.00 75.91           H
ATOM   2403  HN  TYR A 164     -11.807  10.273 -19.848  1.00 75.91           H
ATOM   2404  N   SER A 165      -9.870   9.114 -17.527  1.00 86.18           N
ATOM   2405  CA  SER A 165      -8.716   8.644 -16.781  1.00 86.18           C
ATOM   2406  C   SER A 165      -8.255   9.720 -15.796  1.00 86.18           C
ATOM   2407  O   SER A 165      -7.811   9.407 -14.692  1.00 86.18           O
ATOM   2408  HA  SER A 165      -9.059   7.758 -16.247  1.00 86.18           H
ATOM   2409  CB  SER A 165      -7.571   8.259 -17.721  1.00 86.18           C
ATOM   2410 1HB  SER A 165      -6.824   7.690 -17.168  1.00 86.18           H
ATOM   2411 2HB  SER A 165      -7.951   7.608 -18.508  1.00 86.18           H
ATOM   2412  OG  SER A 165      -6.956   9.403 -18.308  1.00 86.18           O
ATOM   2413  HG  SER A 165      -7.651  10.081 -18.545  1.00 86.18           H
ATOM   2414  HN  SER A 165      -9.733   9.189 -18.515  1.00 86.18           H
ATOM   2415  N   LYS A 166      -8.377  10.966 -16.231  1.00 83.38           N
ATOM   2416  CA  LYS A 166      -8.000  12.091 -15.392  1.00 83.38           C
ATOM   2417  C   LYS A 166      -8.952  12.172 -14.197  1.00 83.38           C
ATOM   2418  O   LYS A 166      -8.511  12.309 -13.057  1.00 83.38           O
ATOM   2419  HA  LYS A 166      -6.994  11.898 -15.020  1.00 83.38           H
ATOM   2420  CB  LYS A 166      -7.938  13.377 -16.218  1.00 83.38           C
ATOM   2421 1HB  LYS A 166      -8.851  13.482 -16.805  1.00 83.38           H
ATOM   2422 2HB  LYS A 166      -7.888  14.239 -15.552  1.00 83.38           H
ATOM   2423  CG  LYS A 166      -6.724  13.374 -17.149  1.00 83.38           C
ATOM   2424 1HG  LYS A 166      -5.812  13.264 -16.562  1.00 83.38           H
ATOM   2425 2HG  LYS A 166      -6.778  12.516 -17.819  1.00 83.38           H
ATOM   2426  CD  LYS A 166      -6.657  14.665 -17.968  1.00 83.38           C
ATOM   2427 1HD  LYS A 166      -7.557  14.761 -18.575  1.00 83.38           H
ATOM   2428 2HD  LYS A 166      -6.631  15.524 -17.297  1.00 83.38           H
ATOM   2429  CE  LYS A 166      -5.422  14.678 -18.870  1.00 83.38           C
ATOM   2430 1HE  LYS A 166      -4.526  14.510 -18.273  1.00 83.38           H
ATOM   2431 2HE  LYS A 166      -5.482  13.862 -19.591  1.00 83.38           H
ATOM   2432  NZ  LYS A 166      -5.315  15.970 -19.584  1.00 83.38           N
ATOM   2433 1HZ  LYS A 166      -4.499  15.958 -20.184  1.00 83.38           H
ATOM   2434 2HZ  LYS A 166      -6.147  16.116 -20.146  1.00 83.38           H
ATOM   2435 3HZ  LYS A 166      -5.228  16.722 -18.909  1.00 83.38           H
ATOM   2436  HN  LYS A 166      -8.725  11.211 -17.135  1.00 83.38           H
ATOM   2437  N   MET A 167     -10.239  12.085 -14.499  1.00 85.03           N
ATOM   2438  CA  MET A 167     -11.258  12.192 -13.469  1.00 85.03           C
ATOM   2439  C   MET A 167     -11.122  11.064 -12.444  1.00 85.03           C
ATOM   2440  O   MET A 167     -11.216  11.299 -11.241  1.00 85.03           O
ATOM   2441  HA  MET A 167     -11.087  13.153 -12.986  1.00 85.03           H
ATOM   2442  CB  MET A 167     -12.644  12.131 -14.114  1.00 85.03           C
ATOM   2443 1HB  MET A 167     -12.686  11.298 -14.816  1.00 85.03           H
ATOM   2444 2HB  MET A 167     -13.397  11.942 -13.349  1.00 85.03           H
ATOM   2445  CG  MET A 167     -12.966  13.437 -14.844  1.00 85.03           C
ATOM   2446 1HG  MET A 167     -12.771  14.287 -14.190  1.00 85.03           H
ATOM   2447 2HG  MET A 167     -12.317  13.548 -15.712  1.00 85.03           H
ATOM   2448  SD  MET A 167     -14.676  13.443 -15.357  1.00 85.03           S
ATOM   2449  CE  MET A 167     -14.536  12.579 -16.912  1.00 85.03           C
ATOM   2450 1HE  MET A 167     -13.872  13.131 -17.577  1.00 85.03           H
ATOM   2451 2HE  MET A 167     -14.130  11.582 -16.739  1.00 85.03           H
ATOM   2452 3HE  MET A 167     -15.521  12.494 -17.371  1.00 85.03           H
ATOM   2453  HN  MET A 167     -10.587  11.944 -15.426  1.00 85.03           H
ATOM   2454  N   VAL A 168     -10.903   9.863 -12.959  1.00 92.27           N
ATOM   2455  CA  VAL A 168     -10.792   8.692 -12.106  1.00 92.27           C
ATOM   2456  C   VAL A 168      -9.610   8.872 -11.152  1.00 92.27           C
ATOM   2457  O   VAL A 168      -9.716   8.571  -9.963  1.00 92.27           O
ATOM   2458  HA  VAL A 168     -11.709   8.624 -11.520  1.00 92.27           H
ATOM   2459  CB  VAL A 168     -10.682   7.429 -12.963  1.00 92.27           C
ATOM   2460  HB  VAL A 168      -9.874   7.579 -13.679  1.00 92.27           H
ATOM   2461  CG1 VAL A 168     -10.329   6.213 -12.104  1.00 92.27           C
ATOM   2462 1HG1 VAL A 168      -9.373   6.384 -11.609  1.00 92.27           H
ATOM   2463 2HG1 VAL A 168     -11.104   6.060 -11.354  1.00 92.27           H
ATOM   2464 3HG1 VAL A 168     -10.257   5.329 -12.738  1.00 92.27           H
ATOM   2465  CG2 VAL A 168     -11.971   7.187 -13.751  1.00 92.27           C
ATOM   2466 1HG2 VAL A 168     -12.804   7.068 -13.058  1.00 92.27           H
ATOM   2467 2HG2 VAL A 168     -12.162   8.038 -14.405  1.00 92.27           H
ATOM   2468 3HG2 VAL A 168     -11.865   6.283 -14.351  1.00 92.27           H
ATOM   2469  HN  VAL A 168     -10.802   9.684 -13.938  1.00 92.27           H
ATOM   2470  N   CYS A 169      -8.511   9.361 -11.707  1.00 93.65           N
ATOM   2471  CA  CYS A 169      -7.307   9.575 -10.922  1.00 93.65           C
ATOM   2472  C   CYS A 169      -7.634  10.564  -9.801  1.00 93.65           C
ATOM   2473  O   CYS A 169      -7.289  10.332  -8.644  1.00 93.65           O
ATOM   2474  HA  CYS A 169      -7.024   8.605 -10.513  1.00 93.65           H
ATOM   2475  CB  CYS A 169      -6.145  10.060 -11.790  1.00 93.65           C
ATOM   2476 1HB  CYS A 169      -6.475  10.877 -12.432  1.00 93.65           H
ATOM   2477 2HB  CYS A 169      -5.348  10.453 -11.159  1.00 93.65           H
ATOM   2478  SG  CYS A 169      -5.509   8.681 -12.812  1.00 93.65           S
ATOM   2479  HG  CYS A 169      -6.472   8.732 -13.728  1.00 93.65           H
ATOM   2480  HN  CYS A 169      -8.436   9.609 -12.673  1.00 93.65           H
ATOM   2481  N   PHE A 170      -8.296  11.646 -10.185  1.00 93.17           N
ATOM   2482  CA  PHE A 170      -8.647  12.685  -9.231  1.00 93.17           C
ATOM   2483  C   PHE A 170      -9.515  12.124  -8.104  1.00 93.17           C
ATOM   2484  O   PHE A 170      -9.271  12.402  -6.931  1.00 93.17           O
ATOM   2485  HA  PHE A 170      -7.716  13.069  -8.814  1.00 93.17           H
ATOM   2486  CB  PHE A 170      -9.446  13.742  -9.996  1.00 93.17           C
ATOM   2487 1HB  PHE A 170      -8.849  14.095 -10.838  1.00 93.17           H
ATOM   2488 2HB  PHE A 170     -10.339  13.277 -10.412  1.00 93.17           H
ATOM   2489  CG  PHE A 170      -9.863  14.943  -9.146  1.00 93.17           C
ATOM   2490  CD1 PHE A 170     -11.140  15.043  -8.690  1.00 93.17           C
ATOM   2491  HD1 PHE A 170     -11.867  14.268  -8.931  1.00 93.17           H
ATOM   2492  CD2 PHE A 170      -8.956  15.911  -8.845  1.00 93.17           C
ATOM   2493  HD2 PHE A 170      -7.932  15.831  -9.210  1.00 93.17           H
ATOM   2494  CE1 PHE A 170     -11.527  16.158  -7.901  1.00 93.17           C
ATOM   2495  HE1 PHE A 170     -12.551  16.239  -7.536  1.00 93.17           H
ATOM   2496  CE2 PHE A 170      -9.343  17.026  -8.055  1.00 93.17           C
ATOM   2497  HE2 PHE A 170      -8.616  17.801  -7.814  1.00 93.17           H
ATOM   2498  CZ  PHE A 170     -10.620  17.126  -7.600  1.00 93.17           C
ATOM   2499  HZ  PHE A 170     -10.917  17.982  -6.993  1.00 93.17           H
ATOM   2500  HN  PHE A 170      -8.590  11.818 -11.125  1.00 93.17           H
ATOM   2501  N   THR A 171     -10.510  11.343  -8.499  1.00 92.83           N
ATOM   2502  CA  THR A 171     -11.427  10.755  -7.537  1.00 92.83           C
ATOM   2503  C   THR A 171     -10.665   9.881  -6.539  1.00 92.83           C
ATOM   2504  O   THR A 171     -10.982   9.868  -5.351  1.00 92.83           O
ATOM   2505  HA  THR A 171     -11.891  11.560  -6.967  1.00 92.83           H
ATOM   2506  CB  THR A 171     -12.503   9.993  -8.314  1.00 92.83           C
ATOM   2507  HB  THR A 171     -12.082   9.113  -8.800  1.00 92.83           H
ATOM   2508  OG1 THR A 171     -13.058  10.972  -9.188  1.00 92.83           O
ATOM   2509  HG1 THR A 171     -12.580  10.957 -10.066  1.00 92.83           H
ATOM   2510  CG2 THR A 171     -13.678   9.574  -7.429  1.00 92.83           C
ATOM   2511 1HG2 THR A 171     -14.141  10.460  -6.996  1.00 92.83           H
ATOM   2512 2HG2 THR A 171     -13.318   8.925  -6.630  1.00 92.83           H
ATOM   2513 3HG2 THR A 171     -14.412   9.037  -8.030  1.00 92.83           H
ATOM   2514  HN  THR A 171     -10.695  11.112  -9.454  1.00 92.83           H
ATOM   2515  N   ILE A 172      -9.673   9.172  -7.059  1.00 93.33           N
ATOM   2516  CA  ILE A 172      -8.885   8.272  -6.235  1.00 93.33           C
ATOM   2517  C   ILE A 172      -8.134   9.081  -5.176  1.00 93.33           C
ATOM   2518  O   ILE A 172      -8.112   8.708  -4.004  1.00 93.33           O
ATOM   2519  HA  ILE A 172      -9.579   7.601  -5.728  1.00 93.33           H
ATOM   2520  CB  ILE A 172      -7.974   7.406  -7.108  1.00 93.33           C
ATOM   2521  HB  ILE A 172      -7.505   8.048  -7.854  1.00 93.33           H
ATOM   2522  CG1 ILE A 172      -8.782   6.349  -7.864  1.00 93.33           C
ATOM   2523 1HG1 ILE A 172      -9.146   5.596  -7.165  1.00 93.33           H
ATOM   2524 2HG1 ILE A 172      -9.658   6.812  -8.318  1.00 93.33           H
ATOM   2525  CG2 ILE A 172      -6.850   6.783  -6.278  1.00 93.33           C
ATOM   2526 1HG2 ILE A 172      -6.252   7.573  -5.825  1.00 93.33           H
ATOM   2527 2HG2 ILE A 172      -7.280   6.158  -5.494  1.00 93.33           H
ATOM   2528 3HG2 ILE A 172      -6.217   6.173  -6.922  1.00 93.33           H
ATOM   2529  CD1 ILE A 172      -7.932   5.681  -8.947  1.00 93.33           C
ATOM   2530 1HD1 ILE A 172      -7.590   6.434  -9.657  1.00 93.33           H
ATOM   2531 2HD1 ILE A 172      -7.070   5.198  -8.485  1.00 93.33           H
ATOM   2532 3HD1 ILE A 172      -8.530   4.934  -9.469  1.00 93.33           H
ATOM   2533  HN  ILE A 172      -9.406   9.206  -8.022  1.00 93.33           H
ATOM   2534  N   TRP A 173      -7.537  10.175  -5.627  1.00 91.97           N
ATOM   2535  CA  TRP A 173      -6.713  10.992  -4.753  1.00 91.97           C
ATOM   2536  C   TRP A 173      -7.612  11.561  -3.652  1.00 91.97           C
ATOM   2537  O   TRP A 173      -7.241  11.556  -2.479  1.00 91.97           O
ATOM   2538  HA  TRP A 173      -5.950  10.348  -4.315  1.00 91.97           H
ATOM   2539  CB  TRP A 173      -5.980  12.076  -5.545  1.00 91.97           C
ATOM   2540 1HB  TRP A 173      -6.679  12.536  -6.244  1.00 91.97           H
ATOM   2541 2HB  TRP A 173      -5.655  12.858  -4.858  1.00 91.97           H
ATOM   2542  CG  TRP A 173      -4.766  11.564  -6.323  1.00 91.97           C
ATOM   2543  CD1 TRP A 173      -4.607  11.496  -7.652  1.00 91.97           C
ATOM   2544  HD1 TRP A 173      -5.358  11.811  -8.377  1.00 91.97           H
ATOM   2545  CD2 TRP A 173      -3.540  11.050  -5.763  1.00 91.97           C
ATOM   2546  NE1 TRP A 173      -3.373  10.976  -7.988  1.00 91.97           N
ATOM   2547  HE1 TRP A 173      -3.025  10.828  -8.913  1.00 91.97           H
ATOM   2548  CE2 TRP A 173      -2.704  10.696  -6.802  1.00 91.97           C
ATOM   2549  CE3 TRP A 173      -3.151  10.888  -4.421  1.00 91.97           C
ATOM   2550  HE3 TRP A 173      -3.792  11.159  -3.583  1.00 91.97           H
ATOM   2551  CZ2 TRP A 173      -1.426  10.158  -6.609  1.00 91.97           C
ATOM   2552  HZ2 TRP A 173      -0.784   9.887  -7.447  1.00 91.97           H
ATOM   2553  CZ3 TRP A 173      -1.870  10.349  -4.245  1.00 91.97           C
ATOM   2554  HZ3 TRP A 173      -1.518  10.203  -3.224  1.00 91.97           H
ATOM   2555  CH2 TRP A 173      -1.016   9.988  -5.281  1.00 91.97           C
ATOM   2556  HH2 TRP A 173      -0.032   9.574  -5.060  1.00 91.97           H
ATOM   2557  HN  TRP A 173      -7.609  10.504  -6.569  1.00 91.97           H
ATOM   2558  N   VAL A 174      -8.775  12.038  -4.070  1.00 95.20           N
ATOM   2559  CA  VAL A 174      -9.716  12.638  -3.139  1.00 95.20           C
ATOM   2560  C   VAL A 174     -10.142  11.592  -2.106  1.00 95.20           C
ATOM   2561  O   VAL A 174     -10.180  11.876  -0.910  1.00 95.20           O
ATOM   2562  HA  VAL A 174      -9.199  13.448  -2.625  1.00 95.20           H
ATOM   2563  CB  VAL A 174     -10.897  13.239  -3.903  1.00 95.20           C
ATOM   2564  HB  VAL A 174     -11.310  12.462  -4.547  1.00 95.20           H
ATOM   2565  CG1 VAL A 174     -12.000  13.688  -2.942  1.00 95.20           C
ATOM   2566 1HG1 VAL A 174     -12.354  12.832  -2.369  1.00 95.20           H
ATOM   2567 2HG1 VAL A 174     -11.604  14.442  -2.262  1.00 95.20           H
ATOM   2568 3HG1 VAL A 174     -12.827  14.112  -3.512  1.00 95.20           H
ATOM   2569  CG2 VAL A 174     -10.442  14.395  -4.795  1.00 95.20           C
ATOM   2570 1HG2 VAL A 174      -9.992  15.174  -4.179  1.00 95.20           H
ATOM   2571 2HG2 VAL A 174      -9.708  14.032  -5.515  1.00 95.20           H
ATOM   2572 3HG2 VAL A 174     -11.301  14.804  -5.327  1.00 95.20           H
ATOM   2573  HN  VAL A 174      -9.078  12.019  -5.023  1.00 95.20           H
ATOM   2574  N   LEU A 175     -10.450  10.405  -2.606  1.00 89.48           N
ATOM   2575  CA  LEU A 175     -10.935   9.335  -1.750  1.00 89.48           C
ATOM   2576  C   LEU A 175      -9.852   8.973  -0.731  1.00 89.48           C
ATOM   2577  O   LEU A 175     -10.133   8.844   0.459  1.00 89.48           O
ATOM   2578  HA  LEU A 175     -11.802   9.716  -1.211  1.00 89.48           H
ATOM   2579  CB  LEU A 175     -11.409   8.148  -2.591  1.00 89.48           C
ATOM   2580 1HB  LEU A 175     -12.180   8.499  -3.277  1.00 89.48           H
ATOM   2581 2HB  LEU A 175     -10.573   7.804  -3.200  1.00 89.48           H
ATOM   2582  CG  LEU A 175     -11.963   6.954  -1.813  1.00 89.48           C
ATOM   2583  HG  LEU A 175     -11.208   6.632  -1.096  1.00 89.48           H
ATOM   2584  CD1 LEU A 175     -13.206   7.350  -1.012  1.00 89.48           C
ATOM   2585 1HD1 LEU A 175     -12.946   8.138  -0.305  1.00 89.48           H
ATOM   2586 2HD1 LEU A 175     -13.976   7.712  -1.693  1.00 89.48           H
ATOM   2587 3HD1 LEU A 175     -13.579   6.482  -0.469  1.00 89.48           H
ATOM   2588  CD2 LEU A 175     -12.235   5.771  -2.744  1.00 89.48           C
ATOM   2589 1HD2 LEU A 175     -12.963   6.064  -3.501  1.00 89.48           H
ATOM   2590 2HD2 LEU A 175     -11.307   5.471  -3.231  1.00 89.48           H
ATOM   2591 3HD2 LEU A 175     -12.629   4.935  -2.166  1.00 89.48           H
ATOM   2592  HN  LEU A 175     -10.375  10.169  -3.575  1.00 89.48           H
ATOM   2593  N   ALA A 176      -8.637   8.820  -1.236  1.00 94.68           N
ATOM   2594  CA  ALA A 176      -7.527   8.395  -0.400  1.00 94.68           C
ATOM   2595  C   ALA A 176      -7.286   9.441   0.691  1.00 94.68           C
ATOM   2596  O   ALA A 176      -6.978   9.094   1.830  1.00 94.68           O
ATOM   2597  HA  ALA A 176      -7.806   7.452   0.068  1.00 94.68           H
ATOM   2598  CB  ALA A 176      -6.290   8.166  -1.271  1.00 94.68           C
ATOM   2599 1HB  ALA A 176      -6.504   7.395  -2.010  1.00 94.68           H
ATOM   2600 2HB  ALA A 176      -6.027   9.094  -1.780  1.00 94.68           H
ATOM   2601 3HB  ALA A 176      -5.458   7.848  -0.643  1.00 94.68           H
ATOM   2602  HN  ALA A 176      -8.405   8.981  -2.196  1.00 94.68           H
ATOM   2603  N   ALA A 177      -7.437  10.699   0.304  1.00 94.69           N
ATOM   2604  CA  ALA A 177      -7.216  11.798   1.229  1.00 94.69           C
ATOM   2605  C   ALA A 177      -8.213  11.695   2.384  1.00 94.69           C
ATOM   2606  O   ALA A 177      -7.837  11.830   3.547  1.00 94.69           O
ATOM   2607  HA  ALA A 177      -6.204  11.701   1.623  1.00 94.69           H
ATOM   2608  CB  ALA A 177      -7.328  13.127   0.479  1.00 94.69           C
ATOM   2609 1HB  ALA A 177      -6.578  13.161  -0.313  1.00 94.69           H
ATOM   2610 2HB  ALA A 177      -8.322  13.214   0.041  1.00 94.69           H
ATOM   2611 3HB  ALA A 177      -7.162  13.951   1.172  1.00 94.69           H
ATOM   2612  HN  ALA A 177      -7.704  10.971  -0.620  1.00 94.69           H
ATOM   2613  N   ALA A 178      -9.466  11.456   2.023  1.00 94.86           N
ATOM   2614  CA  ALA A 178     -10.530  11.394   3.010  1.00 94.86           C
ATOM   2615  C   ALA A 178     -10.268  10.228   3.965  1.00 94.86           C
ATOM   2616  O   ALA A 178     -10.554  10.320   5.157  1.00 94.86           O
ATOM   2617  HA  ALA A 178     -10.513  12.326   3.576  1.00 94.86           H
ATOM   2618  CB  ALA A 178     -11.880  11.274   2.299  1.00 94.86           C
ATOM   2619 1HB  ALA A 178     -12.031  12.141   1.656  1.00 94.86           H
ATOM   2620 2HB  ALA A 178     -11.892  10.367   1.695  1.00 94.86           H
ATOM   2621 3HB  ALA A 178     -12.678  11.227   3.040  1.00 94.86           H
ATOM   2622  HN  ALA A 178      -9.757  11.307   1.078  1.00 94.86           H
ATOM   2623  N   LEU A 179      -9.726   9.156   3.404  1.00 91.71           N
ATOM   2624  CA  LEU A 179      -9.488   7.948   4.174  1.00 91.71           C
ATOM   2625  C   LEU A 179      -8.300   8.172   5.112  1.00 91.71           C
ATOM   2626  O   LEU A 179      -7.998   7.324   5.950  1.00 91.71           O
ATOM   2627  HA  LEU A 179     -10.376   7.766   4.779  1.00 91.71           H
ATOM   2628  CB  LEU A 179      -9.319   6.744   3.245  1.00 91.71           C
ATOM   2629 1HB  LEU A 179      -8.526   6.969   2.532  1.00 91.71           H
ATOM   2630 2HB  LEU A 179      -8.982   5.895   3.839  1.00 91.71           H
ATOM   2631  CG  LEU A 179     -10.565   6.321   2.463  1.00 91.71           C
ATOM   2632  HG  LEU A 179     -10.963   7.199   1.954  1.00 91.71           H
ATOM   2633  CD1 LEU A 179     -10.212   5.294   1.385  1.00 91.71           C
ATOM   2634 1HD1 LEU A 179      -9.494   5.729   0.690  1.00 91.71           H
ATOM   2635 2HD1 LEU A 179      -9.776   4.411   1.852  1.00 91.71           H
ATOM   2636 3HD1 LEU A 179     -11.115   5.010   0.844  1.00 91.71           H
ATOM   2637  CD2 LEU A 179     -11.656   5.811   3.405  1.00 91.71           C
ATOM   2638 1HD2 LEU A 179     -11.284   4.951   3.962  1.00 91.71           H
ATOM   2639 2HD2 LEU A 179     -11.933   6.602   4.102  1.00 91.71           H
ATOM   2640 3HD2 LEU A 179     -12.530   5.517   2.824  1.00 91.71           H
ATOM   2641  HN  LEU A 179      -9.452   9.106   2.443  1.00 91.71           H
ATOM   2642  N   CYS A 180      -7.658   9.318   4.939  1.00 91.04           N
ATOM   2643  CA  CYS A 180      -6.486   9.646   5.733  1.00 91.04           C
ATOM   2644  C   CYS A 180      -6.931  10.516   6.910  1.00 91.04           C
ATOM   2645  O   CYS A 180      -6.120  10.879   7.760  1.00 91.04           O
ATOM   2646  HA  CYS A 180      -6.071   8.702   6.085  1.00 91.04           H
ATOM   2647  CB  CYS A 180      -5.408  10.332   4.892  1.00 91.04           C
ATOM   2648 1HB  CYS A 180      -5.806  11.245   4.449  1.00 91.04           H
ATOM   2649 2HB  CYS A 180      -4.571  10.625   5.526  1.00 91.04           H
ATOM   2650  SG  CYS A 180      -4.827   9.202   3.575  1.00 91.04           S
ATOM   2651  HG  CYS A 180      -6.018   9.020   3.012  1.00 91.04           H
ATOM   2652  HN  CYS A 180      -7.926  10.014   4.273  1.00 91.04           H
ATOM   2653  N   ILE A 181      -8.220  10.826   6.921  1.00 90.87           N
ATOM   2654  CA  ILE A 181      -8.766  11.720   7.928  1.00 90.87           C
ATOM   2655  C   ILE A 181      -8.463  11.160   9.319  1.00 90.87           C
ATOM   2656  O   ILE A 181      -7.991  11.883  10.195  1.00 90.87           O
ATOM   2657  HA  ILE A 181      -8.257  12.679   7.824  1.00 90.87           H
ATOM   2658  CB  ILE A 181     -10.254  11.967   7.675  1.00 90.87           C
ATOM   2659  HB  ILE A 181     -10.736  11.004   7.504  1.00 90.87           H
ATOM   2660  CG1 ILE A 181     -10.464  12.808   6.415  1.00 90.87           C
ATOM   2661 1HG1 ILE A 181     -10.059  13.808   6.569  1.00 90.87           H
ATOM   2662 2HG1 ILE A 181      -9.915  12.366   5.583  1.00 90.87           H
ATOM   2663  CG2 ILE A 181     -10.922  12.594   8.901  1.00 90.87           C
ATOM   2664 1HG2 ILE A 181     -10.819  11.924   9.754  1.00 90.87           H
ATOM   2665 2HG2 ILE A 181     -10.443  13.547   9.127  1.00 90.87           H
ATOM   2666 3HG2 ILE A 181     -11.979  12.759   8.694  1.00 90.87           H
ATOM   2667  CD1 ILE A 181     -11.949  12.902   6.059  1.00 90.87           C
ATOM   2668 1HD1 ILE A 181     -12.345  11.902   5.882  1.00 90.87           H
ATOM   2669 2HD1 ILE A 181     -12.491  13.366   6.883  1.00 90.87           H
ATOM   2670 3HD1 ILE A 181     -12.070  13.505   5.160  1.00 90.87           H
ATOM   2671  HN  ILE A 181      -8.884  10.478   6.260  1.00 90.87           H
ATOM   2672  N   PRO A 182      -8.727   9.866   9.548  1.00 92.41           N
ATOM   2673  CA  PRO A 182      -8.488   9.268  10.863  1.00 92.41           C
ATOM   2674  C   PRO A 182      -7.071   9.509  11.358  1.00 92.41           C
ATOM   2675  O   PRO A 182      -6.866   9.869  12.516  1.00 92.41           O
ATOM   2676  HA  PRO A 182      -9.133   9.732  11.609  1.00 92.41           H
ATOM   2677  CB  PRO A 182      -8.766   7.780  10.641  1.00 92.41           C
ATOM   2678 1HB  PRO A 182      -7.858   7.237  10.375  1.00 92.41           H
ATOM   2679 2HB  PRO A 182      -9.167   7.308  11.538  1.00 92.41           H
ATOM   2680  CG  PRO A 182      -9.778   7.776   9.502  1.00 92.41           C
ATOM   2681 1HG  PRO A 182      -9.812   6.812   8.994  1.00 92.41           H
ATOM   2682 2HG  PRO A 182     -10.789   7.971   9.858  1.00 92.41           H
ATOM   2683  CD  PRO A 182      -9.270   8.883   8.592  1.00 92.41           C
ATOM   2684 1HD  PRO A 182      -8.501   8.524   7.908  1.00 92.41           H
ATOM   2685 2HD  PRO A 182     -10.068   9.302   7.980  1.00 92.41           H
ATOM   2686  N   GLU A 183      -6.121   9.303  10.457  1.00 88.85           N
ATOM   2687  CA  GLU A 183      -4.716   9.420  10.811  1.00 88.85           C
ATOM   2688  C   GLU A 183      -4.393  10.855  11.232  1.00 88.85           C
ATOM   2689  O   GLU A 183      -3.616  11.073  12.161  1.00 88.85           O
ATOM   2690  HA  GLU A 183      -4.573   8.745  11.654  1.00 88.85           H
ATOM   2691  CB  GLU A 183      -3.821   8.974   9.653  1.00 88.85           C
ATOM   2692 1HB  GLU A 183      -4.247   9.310   8.708  1.00 88.85           H
ATOM   2693 2HB  GLU A 183      -2.803   9.330   9.818  1.00 88.85           H
ATOM   2694  CG  GLU A 183      -3.737   7.448   9.582  1.00 88.85           C
ATOM   2695 1HG  GLU A 183      -2.919   7.156   8.923  1.00 88.85           H
ATOM   2696 2HG  GLU A 183      -3.509   7.046  10.569  1.00 88.85           H
ATOM   2697  CD  GLU A 183      -5.049   6.850   9.071  1.00 88.85           C
ATOM   2698  OE1 GLU A 183      -5.201   5.617   9.206  1.00 88.85           O
ATOM   2699  OE2 GLU A 183      -5.871   7.640   8.557  1.00 88.85           O
ATOM   2700  HN  GLU A 183      -6.298   9.060   9.503  1.00 88.85           H
ATOM   2701  N   ILE A 184      -5.006  11.796  10.530  1.00 90.10           N
ATOM   2702  CA  ILE A 184      -4.741  13.204  10.774  1.00 90.10           C
ATOM   2703  C   ILE A 184      -5.167  13.558  12.201  1.00 90.10           C
ATOM   2704  O   ILE A 184      -4.484  14.319  12.885  1.00 90.10           O
ATOM   2705  HA  ILE A 184      -3.665  13.354  10.688  1.00 90.10           H
ATOM   2706  CB  ILE A 184      -5.407  14.069   9.702  1.00 90.10           C
ATOM   2707  HB  ILE A 184      -6.455  13.779   9.632  1.00 90.10           H
ATOM   2708  CG1 ILE A 184      -4.777  13.821   8.329  1.00 90.10           C
ATOM   2709 1HG1 ILE A 184      -3.771  14.239   8.306  1.00 90.10           H
ATOM   2710 2HG1 ILE A 184      -4.681  12.749   8.158  1.00 90.10           H
ATOM   2711  CG2 ILE A 184      -5.371  15.548  10.090  1.00 90.10           C
ATOM   2712 1HG2 ILE A 184      -5.902  15.690  11.031  1.00 90.10           H
ATOM   2713 2HG2 ILE A 184      -4.336  15.869  10.205  1.00 90.10           H
ATOM   2714 3HG2 ILE A 184      -5.851  16.140   9.310  1.00 90.10           H
ATOM   2715  CD1 ILE A 184      -5.622  14.446   7.218  1.00 90.10           C
ATOM   2716 1HD1 ILE A 184      -6.620  14.008   7.229  1.00 90.10           H
ATOM   2717 2HD1 ILE A 184      -5.696  15.522   7.379  1.00 90.10           H
ATOM   2718 3HD1 ILE A 184      -5.152  14.255   6.253  1.00 90.10           H
ATOM   2719  HN  ILE A 184      -5.671  11.611   9.807  1.00 90.10           H
ATOM   2720  N   LEU A 185      -6.292  12.989  12.607  1.00 90.54           N
ATOM   2721  CA  LEU A 185      -6.929  13.393  13.849  1.00 90.54           C
ATOM   2722  C   LEU A 185      -6.186  12.762  15.028  1.00 90.54           C
ATOM   2723  O   LEU A 185      -5.843  13.448  15.989  1.00 90.54           O
ATOM   2724  HA  LEU A 185      -6.839  14.477  13.925  1.00 90.54           H
ATOM   2725  CB  LEU A 185      -8.423  13.064  13.817  1.00 90.54           C
ATOM   2726 1HB  LEU A 185      -8.537  12.006  13.580  1.00 90.54           H
ATOM   2727 2HB  LEU A 185      -8.829  13.212  14.817  1.00 90.54           H
ATOM   2728  CG  LEU A 185      -9.267  13.872  12.829  1.00 90.54           C
ATOM   2729  HG  LEU A 185      -8.882  13.694  11.825  1.00 90.54           H
ATOM   2730  CD1 LEU A 185     -10.724  13.407  12.844  1.00 90.54           C
ATOM   2731 1HD1 LEU A 185     -10.772  12.354  12.565  1.00 90.54           H
ATOM   2732 2HD1 LEU A 185     -11.137  13.536  13.845  1.00 90.54           H
ATOM   2733 3HD1 LEU A 185     -11.302  13.998  12.134  1.00 90.54           H
ATOM   2734  CD2 LEU A 185      -9.142  15.373  13.102  1.00 90.54           C
ATOM   2735 1HD2 LEU A 185      -9.485  15.588  14.113  1.00 90.54           H
ATOM   2736 2HD2 LEU A 185      -8.100  15.675  13.000  1.00 90.54           H
ATOM   2737 3HD2 LEU A 185      -9.752  15.924  12.386  1.00 90.54           H
ATOM   2738  HN  LEU A 185      -6.766  12.266  12.105  1.00 90.54           H
ATOM   2739  N   TYR A 186      -5.958  11.461  14.914  1.00 91.23           N
ATOM   2740  CA  TYR A 186      -5.662  10.649  16.082  1.00 91.23           C
ATOM   2741  C   TYR A 186      -4.185  10.251  16.114  1.00 91.23           C
ATOM   2742  O   TYR A 186      -3.745   9.559  17.030  1.00 91.23           O
ATOM   2743  HA  TYR A 186      -5.892  11.239  16.969  1.00 91.23           H
ATOM   2744  CB  TYR A 186      -6.515   9.386  15.943  1.00 91.23           C
ATOM   2745 1HB  TYR A 186      -6.187   8.833  15.064  1.00 91.23           H
ATOM   2746 2HB  TYR A 186      -6.339   8.745  16.807  1.00 91.23           H
ATOM   2747  CG  TYR A 186      -8.016   9.658  15.826  1.00 91.23           C
ATOM   2748  CD1 TYR A 186      -8.646  10.464  16.753  1.00 91.23           C
ATOM   2749  HD1 TYR A 186      -8.074  10.906  17.568  1.00 91.23           H
ATOM   2750  CD2 TYR A 186      -8.740   9.099  14.793  1.00 91.23           C
ATOM   2751  HD2 TYR A 186      -8.242   8.463  14.060  1.00 91.23           H
ATOM   2752  CE1 TYR A 186     -10.059  10.720  16.642  1.00 91.23           C
ATOM   2753  HE1 TYR A 186     -10.568  11.354  17.367  1.00 91.23           H
ATOM   2754  CE2 TYR A 186     -10.153   9.355  14.682  1.00 91.23           C
ATOM   2755  HE2 TYR A 186     -10.736   8.919  13.871  1.00 91.23           H
ATOM   2756  CZ  TYR A 186     -10.742  10.153  15.612  1.00 91.23           C
ATOM   2757  OH  TYR A 186     -12.076  10.396  15.507  1.00 91.23           O
ATOM   2758  HH  TYR A 186     -12.457   9.887  14.735  1.00 91.23           H
ATOM   2759  HN  TYR A 186      -5.973  10.965  14.046  1.00 91.23           H
ATOM   2760  N   SER A 187      -3.461  10.707  15.103  1.00 91.58           N
ATOM   2761  CA  SER A 187      -2.015  10.564  15.094  1.00 91.58           C
ATOM   2762  C   SER A 187      -1.395  11.450  16.177  1.00 91.58           C
ATOM   2763  O   SER A 187      -1.603  12.662  16.187  1.00 91.58           O
ATOM   2764  HA  SER A 187      -1.827   9.512  15.307  1.00 91.58           H
ATOM   2765  CB  SER A 187      -1.435  10.918  13.723  1.00 91.58           C
ATOM   2766 1HB  SER A 187      -1.735  11.930  13.452  1.00 91.58           H
ATOM   2767 2HB  SER A 187      -0.346  10.913  13.778  1.00 91.58           H
ATOM   2768  OG  SER A 187      -1.863  10.010  12.712  1.00 91.58           O
ATOM   2769  HG  SER A 187      -2.354  10.504  11.994  1.00 91.58           H
ATOM   2770  HN  SER A 187      -3.845  11.166  14.302  1.00 91.58           H
ATOM   2771  N   GLN A 188      -0.646  10.810  17.063  1.00 84.93           N
ATOM   2772  CA  GLN A 188      -0.023  11.519  18.168  1.00 84.93           C
ATOM   2773  C   GLN A 188       1.356  10.927  18.468  1.00 84.93           C
ATOM   2774  O   GLN A 188       1.672   9.825  18.024  1.00 84.93           O
ATOM   2775  HA  GLN A 188       0.082  12.549  17.828  1.00 84.93           H
ATOM   2776  CB  GLN A 188      -0.915  11.489  19.410  1.00 84.93           C
ATOM   2777 1HB  GLN A 188      -1.028  10.462  19.757  1.00 84.93           H
ATOM   2778 2HB  GLN A 188      -0.439  12.046  20.217  1.00 84.93           H
ATOM   2779  CG  GLN A 188      -2.291  12.087  19.112  1.00 84.93           C
ATOM   2780 1HG  GLN A 188      -2.173  13.059  18.633  1.00 84.93           H
ATOM   2781 2HG  GLN A 188      -2.825  11.448  18.409  1.00 84.93           H
ATOM   2782  CD  GLN A 188      -3.112  12.240  20.394  1.00 84.93           C
ATOM   2783  OE1 GLN A 188      -2.611  12.122  21.500  1.00 84.93           O
ATOM   2784  NE2 GLN A 188      -4.398  12.509  20.184  1.00 84.93           N
ATOM   2785 1HE2 GLN A 188      -4.745  12.593  19.250  1.00 84.93           H
ATOM   2786 2HE2 GLN A 188      -5.017  12.627  20.961  1.00 84.93           H
ATOM   2787  HN  GLN A 188      -0.463   9.827  17.034  1.00 84.93           H
ATOM   2788  N   ILE A 189       2.139  11.687  19.219  1.00 88.71           N
ATOM   2789  CA  ILE A 189       3.337  11.144  19.838  1.00 88.71           C
ATOM   2790  C   ILE A 189       2.986  10.593  21.221  1.00 88.71           C
ATOM   2791  O   ILE A 189       2.479  11.321  22.073  1.00 88.71           O
ATOM   2792  HA  ILE A 189       3.682  10.319  19.215  1.00 88.71           H
ATOM   2793  CB  ILE A 189       4.451  12.192  19.858  1.00 88.71           C
ATOM   2794  HB  ILE A 189       4.085  13.071  20.390  1.00 88.71           H
ATOM   2795  CG1 ILE A 189       4.809  12.640  18.439  1.00 88.71           C
ATOM   2796 1HG1 ILE A 189       5.210  11.796  17.878  1.00 88.71           H
ATOM   2797 2HG1 ILE A 189       3.908  12.968  17.920  1.00 88.71           H
ATOM   2798  CG2 ILE A 189       5.673  11.679  20.622  1.00 88.71           C
ATOM   2799 1HG2 ILE A 189       5.390  11.451  21.650  1.00 88.71           H
ATOM   2800 2HG2 ILE A 189       6.051  10.777  20.140  1.00 88.71           H
ATOM   2801 3HG2 ILE A 189       6.450  12.444  20.621  1.00 88.71           H
ATOM   2802  CD1 ILE A 189       5.833  13.776  18.464  1.00 88.71           C
ATOM   2803 1HD1 ILE A 189       5.418  14.627  19.005  1.00 88.71           H
ATOM   2804 2HD1 ILE A 189       6.741  13.436  18.963  1.00 88.71           H
ATOM   2805 3HD1 ILE A 189       6.069  14.075  17.443  1.00 88.71           H
ATOM   2806  HN  ILE A 189       1.967  12.653  19.408  1.00 88.71           H
ATOM   2807  N   LYS A 190       3.271   9.312  21.402  1.00 84.31           N
ATOM   2808  CA  LYS A 190       3.099   8.683  22.701  1.00 84.31           C
ATOM   2809  C   LYS A 190       4.471   8.323  23.274  1.00 84.31           C
ATOM   2810  O   LYS A 190       5.339   7.831  22.554  1.00 84.31           O
ATOM   2811  HA  LYS A 190       2.631   9.415  23.359  1.00 84.31           H
ATOM   2812  CB  LYS A 190       2.144   7.492  22.597  1.00 84.31           C
ATOM   2813 1HB  LYS A 190       1.208   7.810  22.139  1.00 84.31           H
ATOM   2814 2HB  LYS A 190       2.575   6.731  21.946  1.00 84.31           H
ATOM   2815  CG  LYS A 190       1.864   6.892  23.976  1.00 84.31           C
ATOM   2816 1HG  LYS A 190       2.803   6.601  24.448  1.00 84.31           H
ATOM   2817 2HG  LYS A 190       1.405   7.644  24.618  1.00 84.31           H
ATOM   2818  CD  LYS A 190       0.944   5.674  23.868  1.00 84.31           C
ATOM   2819 1HD  LYS A 190      -0.037   5.986  23.508  1.00 84.31           H
ATOM   2820 2HD  LYS A 190       1.345   4.975  23.135  1.00 84.31           H
ATOM   2821  CE  LYS A 190       0.797   4.976  25.221  1.00 84.31           C
ATOM   2822 1HE  LYS A 190       1.759   4.959  25.735  1.00 84.31           H
ATOM   2823 2HE  LYS A 190       0.108   5.535  25.854  1.00 84.31           H
ATOM   2824  NZ  LYS A 190       0.302   3.593  25.040  1.00 84.31           N
ATOM   2825 1HZ  LYS A 190       0.169   3.160  25.947  1.00 84.31           H
ATOM   2826 2HZ  LYS A 190      -0.581   3.613  24.542  1.00 84.31           H
ATOM   2827 3HZ  LYS A 190       0.979   3.059  24.506  1.00 84.31           H
ATOM   2828  HN  LYS A 190       3.613   8.708  20.682  1.00 84.31           H
ATOM   2829  N   GLU A 191       4.624   8.581  24.565  1.00 75.93           N
ATOM   2830  CA  GLU A 191       5.832   8.187  25.269  1.00 75.93           C
ATOM   2831  C   GLU A 191       5.572   6.937  26.111  1.00 75.93           C
ATOM   2832  O   GLU A 191       4.676   6.927  26.954  1.00 75.93           O
ATOM   2833  HA  GLU A 191       6.561   7.963  24.490  1.00 75.93           H
ATOM   2834  CB  GLU A 191       6.361   9.332  26.135  1.00 75.93           C
ATOM   2835 1HB  GLU A 191       6.413  10.246  25.544  1.00 75.93           H
ATOM   2836 2HB  GLU A 191       5.744   9.431  27.028  1.00 75.93           H
ATOM   2837  CG  GLU A 191       7.781   9.040  26.623  1.00 75.93           C
ATOM   2838 1HG  GLU A 191       7.775   8.162  27.268  1.00 75.93           H
ATOM   2839 2HG  GLU A 191       8.421   8.806  25.771  1.00 75.93           H
ATOM   2840  CD  GLU A 191       8.356  10.236  27.384  1.00 75.93           C
ATOM   2841  OE1 GLU A 191       9.501  10.105  27.867  1.00 75.93           O
ATOM   2842  OE2 GLU A 191       7.636  11.255  27.467  1.00 75.93           O
ATOM   2843  HN  GLU A 191       3.942   9.050  25.126  1.00 75.93           H
ATOM   2844  N   GLU A 192       6.371   5.911  25.854  1.00 71.80           N
ATOM   2845  CA  GLU A 192       6.204   4.642  26.540  1.00 71.80           C
ATOM   2846  C   GLU A 192       7.568   4.046  26.893  1.00 71.80           C
ATOM   2847  O   GLU A 192       8.428   3.898  26.026  1.00 71.80           O
ATOM   2848  HA  GLU A 192       5.655   4.876  27.452  1.00 71.80           H
ATOM   2849  CB  GLU A 192       5.381   3.666  25.696  1.00 71.80           C
ATOM   2850 1HB  GLU A 192       4.417   4.113  25.453  1.00 71.80           H
ATOM   2851 2HB  GLU A 192       5.952   3.369  24.817  1.00 71.80           H
ATOM   2852  CG  GLU A 192       5.087   2.381  26.473  1.00 71.80           C
ATOM   2853 1HG  GLU A 192       5.781   1.599  26.165  1.00 71.80           H
ATOM   2854 2HG  GLU A 192       5.250   2.551  27.538  1.00 71.80           H
ATOM   2855  CD  GLU A 192       3.649   1.916  26.239  1.00 71.80           C
ATOM   2856  OE1 GLU A 192       2.998   1.556  27.244  1.00 71.80           O
ATOM   2857  OE2 GLU A 192       3.232   1.931  25.061  1.00 71.80           O
ATOM   2858  HN  GLU A 192       7.120   5.938  25.191  1.00 71.80           H
ATOM   2859  N   SER A 193       7.723   3.719  28.168  1.00 72.40           N
ATOM   2860  CA  SER A 193       8.967   3.139  28.646  1.00 72.40           C
ATOM   2861  C   SER A 193      10.139   4.061  28.305  1.00 72.40           C
ATOM   2862  O   SER A 193      11.247   3.593  28.046  1.00 72.40           O
ATOM   2863  HA  SER A 193       8.849   3.054  29.726  1.00 72.40           H
ATOM   2864  CB  SER A 193       9.193   1.750  28.046  1.00 72.40           C
ATOM   2865 1HB  SER A 193       9.361   1.841  26.973  1.00 72.40           H
ATOM   2866 2HB  SER A 193      10.095   1.313  28.474  1.00 72.40           H
ATOM   2867  OG  SER A 193       8.088   0.881  28.281  1.00 72.40           O
ATOM   2868  HG  SER A 193       8.207   0.030  27.769  1.00 72.40           H
ATOM   2869  HN  SER A 193       7.019   3.844  28.867  1.00 72.40           H
ATOM   2870  N   GLY A 194       9.855   5.355  28.315  1.00 80.81           N
ATOM   2871  CA  GLY A 194      10.884   6.350  28.064  1.00 80.81           C
ATOM   2872  C   GLY A 194      11.221   6.426  26.573  1.00 80.81           C
ATOM   2873  O   GLY A 194      12.184   7.085  26.184  1.00 80.81           O
ATOM   2874 1HA  GLY A 194      10.546   7.325  28.414  1.00 80.81           H
ATOM   2875 2HA  GLY A 194      11.781   6.101  28.630  1.00 80.81           H
ATOM   2876  HN  GLY A 194       8.943   5.726  28.490  1.00 80.81           H
ATOM   2877  N   ILE A 195      10.409   5.743  25.780  1.00 79.03           N
ATOM   2878  CA  ILE A 195      10.581   5.763  24.337  1.00 79.03           C
ATOM   2879  C   ILE A 195       9.418   6.526  23.700  1.00 79.03           C
ATOM   2880  O   ILE A 195       8.254   6.222  23.960  1.00 79.03           O
ATOM   2881  HA  ILE A 195      11.504   6.301  24.125  1.00 79.03           H
ATOM   2882  CB  ILE A 195      10.752   4.341  23.799  1.00 79.03           C
ATOM   2883  HB  ILE A 195       9.865   3.766  24.064  1.00 79.03           H
ATOM   2884  CG1 ILE A 195      11.951   3.649  24.449  1.00 79.03           C
ATOM   2885 1HG1 ILE A 195      12.864   4.194  24.211  1.00 79.03           H
ATOM   2886 2HG1 ILE A 195      11.842   3.669  25.534  1.00 79.03           H
ATOM   2887  CG2 ILE A 195      10.849   4.341  22.272  1.00 79.03           C
ATOM   2888 1HG2 ILE A 195       9.939   4.767  21.849  1.00 79.03           H
ATOM   2889 2HG2 ILE A 195      11.707   4.938  21.962  1.00 79.03           H
ATOM   2890 3HG2 ILE A 195      10.971   3.318  21.915  1.00 79.03           H
ATOM   2891  CD1 ILE A 195      12.075   2.201  23.970  1.00 79.03           C
ATOM   2892 1HD1 ILE A 195      11.170   1.653  24.232  1.00 79.03           H
ATOM   2893 2HD1 ILE A 195      12.208   2.187  22.888  1.00 79.03           H
ATOM   2894 3HD1 ILE A 195      12.935   1.733  24.448  1.00 79.03           H
ATOM   2895  HN  ILE A 195       9.646   5.185  26.107  1.00 79.03           H
ATOM   2896  N   ALA A 196       9.772   7.502  22.877  1.00 89.67           N
ATOM   2897  CA  ALA A 196       8.776   8.246  22.125  1.00 89.67           C
ATOM   2898  C   ALA A 196       8.391   7.453  20.875  1.00 89.67           C
ATOM   2899  O   ALA A 196       9.259   6.994  20.134  1.00 89.67           O
ATOM   2900  HA  ALA A 196       7.897   8.358  22.759  1.00 89.67           H
ATOM   2901  CB  ALA A 196       9.323   9.635  21.789  1.00 89.67           C
ATOM   2902 1HB  ALA A 196       9.553  10.168  22.712  1.00 89.67           H
ATOM   2903 2HB  ALA A 196      10.228   9.535  21.191  1.00 89.67           H
ATOM   2904 3HB  ALA A 196       8.575  10.193  21.225  1.00 89.67           H
ATOM   2905  HN  ALA A 196      10.719   7.786  22.721  1.00 89.67           H
ATOM   2906  N   ILE A 197       7.087   7.318  20.678  1.00 85.61           N
ATOM   2907  CA  ILE A 197       6.576   6.562  19.547  1.00 85.61           C
ATOM   2908  C   ILE A 197       5.481   7.373  18.850  1.00 85.61           C
ATOM   2909  O   ILE A 197       4.660   8.009  19.510  1.00 85.61           O
ATOM   2910  HA  ILE A 197       7.401   6.423  18.847  1.00 85.61           H
ATOM   2911  CB  ILE A 197       6.122   5.171  19.993  1.00 85.61           C
ATOM   2912  HB  ILE A 197       5.567   4.714  19.173  1.00 85.61           H
ATOM   2913  CG1 ILE A 197       5.170   5.262  21.187  1.00 85.61           C
ATOM   2914 1HG1 ILE A 197       5.709   5.636  22.058  1.00 85.61           H
ATOM   2915 2HG1 ILE A 197       4.377   5.978  20.972  1.00 85.61           H
ATOM   2916  CG2 ILE A 197       7.323   4.269  20.284  1.00 85.61           C
ATOM   2917 1HG2 ILE A 197       7.927   4.167  19.382  1.00 85.61           H
ATOM   2918 2HG2 ILE A 197       7.925   4.711  21.077  1.00 85.61           H
ATOM   2919 3HG2 ILE A 197       6.971   3.286  20.599  1.00 85.61           H
ATOM   2920  CD1 ILE A 197       4.559   3.896  21.507  1.00 85.61           C
ATOM   2921 1HD1 ILE A 197       4.001   3.537  20.642  1.00 85.61           H
ATOM   2922 2HD1 ILE A 197       5.353   3.190  21.746  1.00 85.61           H
ATOM   2923 3HD1 ILE A 197       3.887   3.990  22.360  1.00 85.61           H
ATOM   2924  HN  ILE A 197       6.388   7.712  21.273  1.00 85.61           H
ATOM   2925  N   CYS A 198       5.505   7.324  17.526  1.00 91.09           N
ATOM   2926  CA  CYS A 198       4.439   7.918  16.737  1.00 91.09           C
ATOM   2927  C   CYS A 198       3.372   6.851  16.490  1.00 91.09           C
ATOM   2928  O   CYS A 198       3.600   5.900  15.744  1.00 91.09           O
ATOM   2929  HA  CYS A 198       4.035   8.742  17.326  1.00 91.09           H
ATOM   2930  CB  CYS A 198       4.967   8.510  15.428  1.00 91.09           C
ATOM   2931 1HB  CYS A 198       5.587   9.382  15.638  1.00 91.09           H
ATOM   2932 2HB  CYS A 198       5.602   7.783  14.921  1.00 91.09           H
ATOM   2933  SG  CYS A 198       3.570   8.982  14.346  1.00 91.09           S
ATOM   2934  HN  CYS A 198       6.233   6.890  16.995  1.00 91.09           H
ATOM   2935  N   THR A 199       2.228   7.043  17.132  1.00 89.29           N
ATOM   2936  CA  THR A 199       1.139   6.089  17.023  1.00 89.29           C
ATOM   2937  C   THR A 199      -0.203   6.819  16.928  1.00 89.29           C
ATOM   2938  O   THR A 199      -0.280   8.019  17.186  1.00 89.29           O
ATOM   2939  HA  THR A 199       1.264   5.529  16.096  1.00 89.29           H
ATOM   2940  CB  THR A 199       1.227   5.132  18.213  1.00 89.29           C
ATOM   2941  HB  THR A 199       2.252   4.795  18.366  1.00 89.29           H
ATOM   2942  OG1 THR A 199       0.283   4.109  17.907  1.00 89.29           O
ATOM   2943  HG1 THR A 199       0.444   3.310  18.487  1.00 89.29           H
ATOM   2944  CG2 THR A 199       0.696   5.755  19.506  1.00 89.29           C
ATOM   2945 1HG2 THR A 199      -0.350   6.030  19.374  1.00 89.29           H
ATOM   2946 2HG2 THR A 199       1.279   6.644  19.746  1.00 89.29           H
ATOM   2947 3HG2 THR A 199       0.782   5.034  20.319  1.00 89.29           H
ATOM   2948  HN  THR A 199       2.042   7.833  17.717  1.00 89.29           H
ATOM   2949  N   MET A 200      -1.227   6.064  16.558  1.00 88.53           N
ATOM   2950  CA  MET A 200      -2.591   6.552  16.658  1.00 88.53           C
ATOM   2951  C   MET A 200      -3.165   6.294  18.053  1.00 88.53           C
ATOM   2952  O   MET A 200      -3.017   5.201  18.597  1.00 88.53           O
ATOM   2953  HA  MET A 200      -2.533   7.625  16.474  1.00 88.53           H
ATOM   2954  CB  MET A 200      -3.461   5.854  15.611  1.00 88.53           C
ATOM   2955 1HB  MET A 200      -3.368   4.773  15.717  1.00 88.53           H
ATOM   2956 2HB  MET A 200      -4.509   6.101  15.780  1.00 88.53           H
ATOM   2957  CG  MET A 200      -3.056   6.270  14.195  1.00 88.53           C
ATOM   2958 1HG  MET A 200      -3.069   7.356  14.109  1.00 88.53           H
ATOM   2959 2HG  MET A 200      -2.035   5.947  13.991  1.00 88.53           H
ATOM   2960  SD  MET A 200      -4.172   5.550  13.004  1.00 88.53           S
ATOM   2961  CE  MET A 200      -5.666   6.443  13.400  1.00 88.53           C
ATOM   2962 1HE  MET A 200      -5.941   6.250  14.437  1.00 88.53           H
ATOM   2963 2HE  MET A 200      -5.499   7.511  13.261  1.00 88.53           H
ATOM   2964 3HE  MET A 200      -6.472   6.113  12.743  1.00 88.53           H
ATOM   2965  HN  MET A 200      -1.135   5.136  16.196  1.00 88.53           H
ATOM   2966  N   VAL A 201      -3.809   7.320  18.591  1.00 90.69           N
ATOM   2967  CA  VAL A 201      -4.503   7.184  19.860  1.00 90.69           C
ATOM   2968  C   VAL A 201      -5.988   7.495  19.660  1.00 90.69           C
ATOM   2969  O   VAL A 201      -6.346   8.602  19.263  1.00 90.69           O
ATOM   2970  HA  VAL A 201      -4.402   6.147  20.182  1.00 90.69           H
ATOM   2971  CB  VAL A 201      -3.844   8.074  20.916  1.00 90.69           C
ATOM   2972  HB  VAL A 201      -3.960   9.110  20.601  1.00 90.69           H
ATOM   2973  CG1 VAL A 201      -4.531   7.915  22.274  1.00 90.69           C
ATOM   2974 1HG1 VAL A 201      -5.580   8.198  22.185  1.00 90.69           H
ATOM   2975 2HG1 VAL A 201      -4.460   6.877  22.598  1.00 90.69           H
ATOM   2976 3HG1 VAL A 201      -4.042   8.559  23.005  1.00 90.69           H
ATOM   2977  CG2 VAL A 201      -2.346   7.780  21.022  1.00 90.69           C
ATOM   2978 1HG2 VAL A 201      -2.199   6.737  21.303  1.00 90.69           H
ATOM   2979 2HG2 VAL A 201      -1.870   7.968  20.059  1.00 90.69           H
ATOM   2980 3HG2 VAL A 201      -1.902   8.426  21.779  1.00 90.69           H
ATOM   2981  HN  VAL A 201      -3.860   8.228  18.177  1.00 90.69           H
ATOM   2982  N   TYR A 202      -6.812   6.497  19.945  1.00 91.10           N
ATOM   2983  CA  TYR A 202      -8.245   6.628  19.739  1.00 91.10           C
ATOM   2984  C   TYR A 202      -8.938   7.125  21.009  1.00 91.10           C
ATOM   2985  O   TYR A 202      -8.530   6.782  22.118  1.00 91.10           O
ATOM   2986  HA  TYR A 202      -8.405   7.351  18.939  1.00 91.10           H
ATOM   2987  CB  TYR A 202      -8.754   5.222  19.411  1.00 91.10           C
ATOM   2988 1HB  TYR A 202      -8.485   4.550  20.226  1.00 91.10           H
ATOM   2989 2HB  TYR A 202      -9.842   5.244  19.362  1.00 91.10           H
ATOM   2990  CG  TYR A 202      -8.209   4.653  18.100  1.00 91.10           C
ATOM   2991  CD1 TYR A 202      -8.847   4.934  16.908  1.00 91.10           C
ATOM   2992  HD1 TYR A 202      -9.738   5.562  16.902  1.00 91.10           H
ATOM   2993  CD2 TYR A 202      -7.081   3.859  18.108  1.00 91.10           C
ATOM   2994  HD2 TYR A 202      -6.577   3.637  19.049  1.00 91.10           H
ATOM   2995  CE1 TYR A 202      -8.334   4.399  15.674  1.00 91.10           C
ATOM   2996  HE1 TYR A 202      -8.828   4.613  14.726  1.00 91.10           H
ATOM   2997  CE2 TYR A 202      -6.568   3.324  16.873  1.00 91.10           C
ATOM   2998  HE2 TYR A 202      -5.678   2.695  16.866  1.00 91.10           H
ATOM   2999  CZ  TYR A 202      -7.220   3.620  15.717  1.00 91.10           C
ATOM   3000  OH  TYR A 202      -6.736   3.114  14.551  1.00 91.10           O
ATOM   3001  HH  TYR A 202      -7.299   3.424  13.785  1.00 91.10           H
ATOM   3002  HN  TYR A 202      -6.517   5.614  20.309  1.00 91.10           H
ATOM   3003  N   PRO A 203      -9.994   7.939  20.872  1.00 85.58           N
ATOM   3004  CA  PRO A 203     -10.672   8.499  22.043  1.00 85.58           C
ATOM   3005  C   PRO A 203     -11.416   7.439  22.840  1.00 85.58           C
ATOM   3006  O   PRO A 203     -11.868   6.441  22.281  1.00 85.58           O
ATOM   3007  HA  PRO A 203      -9.942   8.915  22.737  1.00 85.58           H
ATOM   3008  CB  PRO A 203     -11.627   9.536  21.448  1.00 85.58           C
ATOM   3009 1HB  PRO A 203     -12.541   9.623  22.036  1.00 85.58           H
ATOM   3010 2HB  PRO A 203     -11.173  10.526  21.416  1.00 85.58           H
ATOM   3011  CG  PRO A 203     -11.905   9.012  20.068  1.00 85.58           C
ATOM   3012 1HG  PRO A 203     -12.714   8.282  20.080  1.00 85.58           H
ATOM   3013 2HG  PRO A 203     -12.211   9.814  19.397  1.00 85.58           H
ATOM   3014  CD  PRO A 203     -10.619   8.387  19.614  1.00 85.58           C
ATOM   3015 1HD  PRO A 203     -10.795   7.554  18.934  1.00 85.58           H
ATOM   3016 2HD  PRO A 203      -9.989   9.103  19.086  1.00 85.58           H
ATOM   3017  N   SER A 204     -11.524   7.687  24.137  1.00 76.95           N
ATOM   3018  CA  SER A 204     -11.844   6.627  25.078  1.00 76.95           C
ATOM   3019  C   SER A 204     -13.217   6.035  24.752  1.00 76.95           C
ATOM   3020  O   SER A 204     -13.406   4.821  24.821  1.00 76.95           O
ATOM   3021  HA  SER A 204     -11.063   5.878  24.944  1.00 76.95           H
ATOM   3022  CB  SER A 204     -11.815   7.141  26.518  1.00 76.95           C
ATOM   3023 1HB  SER A 204     -12.191   6.367  27.187  1.00 76.95           H
ATOM   3024 2HB  SER A 204     -10.785   7.343  26.811  1.00 76.95           H
ATOM   3025  OG  SER A 204     -12.594   8.324  26.678  1.00 76.95           O
ATOM   3026  HG  SER A 204     -13.561   8.087  26.770  1.00 76.95           H
ATOM   3027  HN  SER A 204     -11.398   8.591  24.546  1.00 76.95           H
ATOM   3028  N   ASP A 205     -14.140   6.920  24.406  1.00 70.77           N
ATOM   3029  CA  ASP A 205     -15.554   6.597  24.488  1.00 70.77           C
ATOM   3030  C   ASP A 205     -15.887   5.515  23.459  1.00 70.77           C
ATOM   3031  O   ASP A 205     -16.578   4.547  23.772  1.00 70.77           O
ATOM   3032  HA  ASP A 205     -15.712   6.260  25.513  1.00 70.77           H
ATOM   3033  CB  ASP A 205     -16.418   7.822  24.182  1.00 70.77           C
ATOM   3034 1HB  ASP A 205     -16.158   8.219  23.201  1.00 70.77           H
ATOM   3035 2HB  ASP A 205     -17.467   7.531  24.140  1.00 70.77           H
ATOM   3036  CG  ASP A 205     -16.226   8.907  25.244  1.00 70.77           C
ATOM   3037  OD1 ASP A 205     -15.628   8.578  26.290  1.00 70.77           O
ATOM   3038  OD2 ASP A 205     -16.681  10.042  24.984  1.00 70.77           O
ATOM   3039  HN  ASP A 205     -13.935   7.841  24.074  1.00 70.77           H
ATOM   3040  N   GLU A 206     -15.380   5.716  22.251  1.00 73.72           N
ATOM   3041  CA  GLU A 206     -15.700   4.827  21.147  1.00 73.72           C
ATOM   3042  C   GLU A 206     -14.424   4.203  20.581  1.00 73.72           C
ATOM   3043  O   GLU A 206     -14.384   3.809  19.417  1.00 73.72           O
ATOM   3044  HA  GLU A 206     -16.334   4.051  21.576  1.00 73.72           H
ATOM   3045  CB  GLU A 206     -16.480   5.565  20.057  1.00 73.72           C
ATOM   3046 1HB  GLU A 206     -16.007   6.526  19.854  1.00 73.72           H
ATOM   3047 2HB  GLU A 206     -16.565   4.932  19.174  1.00 73.72           H
ATOM   3048  CG  GLU A 206     -17.909   5.865  20.512  1.00 73.72           C
ATOM   3049 1HG  GLU A 206     -17.907   6.153  21.564  1.00 73.72           H
ATOM   3050 2HG  GLU A 206     -18.304   6.711  19.950  1.00 73.72           H
ATOM   3051  CD  GLU A 206     -18.814   4.647  20.313  1.00 73.72           C
ATOM   3052  OE1 GLU A 206     -19.712   4.463  21.163  1.00 73.72           O
ATOM   3053  OE2 GLU A 206     -18.588   3.929  19.316  1.00 73.72           O
ATOM   3054  HN  GLU A 206     -14.763   6.469  22.022  1.00 73.72           H
ATOM   3055  N   SER A 207     -13.410   4.131  21.432  1.00 86.87           N
ATOM   3056  CA  SER A 207     -12.069   3.814  20.973  1.00 86.87           C
ATOM   3057  C   SER A 207     -12.080   2.497  20.194  1.00 86.87           C
ATOM   3058  O   SER A 207     -11.508   2.409  19.109  1.00 86.87           O
ATOM   3059  HA  SER A 207     -11.783   4.641  20.323  1.00 86.87           H
ATOM   3060  CB  SER A 207     -11.091   3.727  22.147  1.00 86.87           C
ATOM   3061 1HB  SER A 207     -10.121   3.384  21.786  1.00 86.87           H
ATOM   3062 2HB  SER A 207     -10.941   4.722  22.568  1.00 86.87           H
ATOM   3063  OG  SER A 207     -11.557   2.847  23.166  1.00 86.87           O
ATOM   3064  HG  SER A 207     -11.956   3.373  23.917  1.00 86.87           H
ATOM   3065  HN  SER A 207     -13.495   4.286  22.416  1.00 86.87           H
ATOM   3066  N   THR A 208     -12.738   1.506  20.778  1.00 86.73           N
ATOM   3067  CA  THR A 208     -12.718   0.164  20.222  1.00 86.73           C
ATOM   3068  C   THR A 208     -13.391   0.145  18.849  1.00 86.73           C
ATOM   3069  O   THR A 208     -12.857  -0.426  17.899  1.00 86.73           O
ATOM   3070  HA  THR A 208     -11.679  -0.130  20.073  1.00 86.73           H
ATOM   3071  CB  THR A 208     -13.375  -0.777  21.234  1.00 86.73           C
ATOM   3072  HB  THR A 208     -14.445  -0.584  21.307  1.00 86.73           H
ATOM   3073  OG1 THR A 208     -12.630  -0.573  22.432  1.00 86.73           O
ATOM   3074  HG1 THR A 208     -11.667  -0.792  22.278  1.00 86.73           H
ATOM   3075  CG2 THR A 208     -13.144  -2.251  20.898  1.00 86.73           C
ATOM   3076 1HG2 THR A 208     -12.074  -2.459  20.892  1.00 86.73           H
ATOM   3077 2HG2 THR A 208     -13.562  -2.470  19.916  1.00 86.73           H
ATOM   3078 3HG2 THR A 208     -13.631  -2.875  21.648  1.00 86.73           H
ATOM   3079  HN  THR A 208     -13.277   1.609  21.614  1.00 86.73           H
ATOM   3080  N   LYS A 209     -14.554   0.778  18.786  1.00 82.43           N
ATOM   3081  CA  LYS A 209     -15.333   0.792  17.560  1.00 82.43           C
ATOM   3082  C   LYS A 209     -14.530   1.487  16.458  1.00 82.43           C
ATOM   3083  O   LYS A 209     -14.498   1.020  15.321  1.00 82.43           O
ATOM   3084  HA  LYS A 209     -15.498  -0.244  17.266  1.00 82.43           H
ATOM   3085  CB  LYS A 209     -16.708   1.417  17.806  1.00 82.43           C
ATOM   3086 1HB  LYS A 209     -16.588   2.420  18.217  1.00 82.43           H
ATOM   3087 2HB  LYS A 209     -17.238   1.522  16.860  1.00 82.43           H
ATOM   3088  CG  LYS A 209     -17.535   0.562  18.768  1.00 82.43           C
ATOM   3089 1HG  LYS A 209     -17.530  -0.476  18.434  1.00 82.43           H
ATOM   3090 2HG  LYS A 209     -17.080   0.580  19.759  1.00 82.43           H
ATOM   3091  CD  LYS A 209     -18.976   1.069  18.853  1.00 82.43           C
ATOM   3092 1HD  LYS A 209     -18.984   2.159  18.824  1.00 82.43           H
ATOM   3093 2HD  LYS A 209     -19.539   0.723  17.986  1.00 82.43           H
ATOM   3094  CE  LYS A 209     -19.654   0.583  20.135  1.00 82.43           C
ATOM   3095 1HE  LYS A 209     -20.095  -0.400  19.970  1.00 82.43           H
ATOM   3096 2HE  LYS A 209     -18.912   0.471  20.926  1.00 82.43           H
ATOM   3097  NZ  LYS A 209     -20.701   1.538  20.562  1.00 82.43           N
ATOM   3098 1HZ  LYS A 209     -21.258   1.121  21.300  1.00 82.43           H
ATOM   3099 2HZ  LYS A 209     -20.265   2.387  20.905  1.00 82.43           H
ATOM   3100 3HZ  LYS A 209     -21.298   1.759  19.773  1.00 82.43           H
ATOM   3101  HN  LYS A 209     -14.963   1.273  19.553  1.00 82.43           H
ATOM   3102  N   LEU A 210     -13.901   2.590  16.835  1.00 88.79           N
ATOM   3103  CA  LEU A 210     -13.208   3.424  15.868  1.00 88.79           C
ATOM   3104  C   LEU A 210     -12.046   2.635  15.261  1.00 88.79           C
ATOM   3105  O   LEU A 210     -11.886   2.595  14.042  1.00 88.79           O
ATOM   3106  HA  LEU A 210     -13.916   3.660  15.073  1.00 88.79           H
ATOM   3107  CB  LEU A 210     -12.786   4.748  16.506  1.00 88.79           C
ATOM   3108 1HB  LEU A 210     -13.647   5.170  17.025  1.00 88.79           H
ATOM   3109 2HB  LEU A 210     -12.030   4.539  17.263  1.00 88.79           H
ATOM   3110  CG  LEU A 210     -12.231   5.807  15.551  1.00 88.79           C
ATOM   3111  HG  LEU A 210     -11.386   5.375  15.015  1.00 88.79           H
ATOM   3112  CD1 LEU A 210     -13.275   6.202  14.505  1.00 88.79           C
ATOM   3113 1HD1 LEU A 210     -13.560   5.324  13.926  1.00 88.79           H
ATOM   3114 2HD1 LEU A 210     -14.155   6.608  15.005  1.00 88.79           H
ATOM   3115 3HD1 LEU A 210     -12.855   6.956  13.839  1.00 88.79           H
ATOM   3116  CD2 LEU A 210     -11.705   7.019  16.322  1.00 88.79           C
ATOM   3117 1HD2 LEU A 210     -12.515   7.461  16.902  1.00 88.79           H
ATOM   3118 2HD2 LEU A 210     -10.907   6.704  16.995  1.00 88.79           H
ATOM   3119 3HD2 LEU A 210     -11.317   7.756  15.619  1.00 88.79           H
ATOM   3120  HN  LEU A 210     -13.861   2.917  17.779  1.00 88.79           H
ATOM   3121  N   LYS A 211     -11.263   2.026  16.141  1.00 93.14           N
ATOM   3122  CA  LYS A 211     -10.124   1.236  15.707  1.00 93.14           C
ATOM   3123  C   LYS A 211     -10.602   0.139  14.754  1.00 93.14           C
ATOM   3124  O   LYS A 211     -10.047  -0.032  13.670  1.00 93.14           O
ATOM   3125  HA  LYS A 211      -9.454   1.900  15.161  1.00 93.14           H
ATOM   3126  CB  LYS A 211      -9.349   0.706  16.915  1.00 93.14           C
ATOM   3127 1HB  LYS A 211      -8.978   1.541  17.510  1.00 93.14           H
ATOM   3128 2HB  LYS A 211     -10.016   0.131  17.557  1.00 93.14           H
ATOM   3129  CG  LYS A 211      -8.176  -0.171  16.473  1.00 93.14           C
ATOM   3130 1HG  LYS A 211      -8.554  -1.094  16.033  1.00 93.14           H
ATOM   3131 2HG  LYS A 211      -7.606   0.341  15.697  1.00 93.14           H
ATOM   3132  CD  LYS A 211      -7.260  -0.499  17.653  1.00 93.14           C
ATOM   3133 1HD  LYS A 211      -6.901   0.424  18.108  1.00 93.14           H
ATOM   3134 2HD  LYS A 211      -7.824  -1.033  18.419  1.00 93.14           H
ATOM   3135  CE  LYS A 211      -6.070  -1.349  17.204  1.00 93.14           C
ATOM   3136 1HE  LYS A 211      -6.421  -2.313  16.837  1.00 93.14           H
ATOM   3137 2HE  LYS A 211      -5.558  -0.860  16.376  1.00 93.14           H
ATOM   3138  NZ  LYS A 211      -5.126  -1.553  18.326  1.00 93.14           N
ATOM   3139 1HZ  LYS A 211      -4.429  -2.240  18.061  1.00 93.14           H
ATOM   3140 2HZ  LYS A 211      -4.669  -0.676  18.547  1.00 93.14           H
ATOM   3141 3HZ  LYS A 211      -5.634  -1.884  19.139  1.00 93.14           H
ATOM   3142  HN  LYS A 211     -11.398   2.066  17.131  1.00 93.14           H
ATOM   3143  N   SER A 212     -11.627  -0.577  15.193  1.00 90.84           N
ATOM   3144  CA  SER A 212     -12.138  -1.701  14.428  1.00 90.84           C
ATOM   3145  C   SER A 212     -12.610  -1.226  13.052  1.00 90.84           C
ATOM   3146  O   SER A 212     -12.384  -1.900  12.048  1.00 90.84           O
ATOM   3147  HA  SER A 212     -11.297  -2.388  14.328  1.00 90.84           H
ATOM   3148  CB  SER A 212     -13.279  -2.399  15.169  1.00 90.84           C
ATOM   3149 1HB  SER A 212     -14.091  -1.691  15.334  1.00 90.84           H
ATOM   3150 2HB  SER A 212     -13.678  -3.201  14.548  1.00 90.84           H
ATOM   3151  OG  SER A 212     -12.856  -2.935  16.420  1.00 90.84           O
ATOM   3152  HG  SER A 212     -12.967  -2.250  17.140  1.00 90.84           H
ATOM   3153  HN  SER A 212     -12.105  -0.399  16.053  1.00 90.84           H
ATOM   3154  N   ALA A 213     -13.256  -0.070  13.050  1.00 94.21           N
ATOM   3155  CA  ALA A 213     -13.783   0.491  11.818  1.00 94.21           C
ATOM   3156  C   ALA A 213     -12.622   0.824  10.878  1.00 94.21           C
ATOM   3157  O   ALA A 213     -12.664   0.495   9.693  1.00 94.21           O
ATOM   3158  HA  ALA A 213     -14.412  -0.266  11.350  1.00 94.21           H
ATOM   3159  CB  ALA A 213     -14.641   1.716  12.140  1.00 94.21           C
ATOM   3160 1HB  ALA A 213     -15.468   1.420  12.786  1.00 94.21           H
ATOM   3161 2HB  ALA A 213     -14.032   2.463  12.648  1.00 94.21           H
ATOM   3162 3HB  ALA A 213     -15.036   2.137  11.215  1.00 94.21           H
ATOM   3163  HN  ALA A 213     -13.422   0.479  13.869  1.00 94.21           H
ATOM   3164  N   VAL A 214     -11.613   1.473  11.441  1.00 92.29           N
ATOM   3165  CA  VAL A 214     -10.477   1.918  10.653  1.00 92.29           C
ATOM   3166  C   VAL A 214      -9.794   0.704  10.020  1.00 92.29           C
ATOM   3167  O   VAL A 214      -9.444   0.729   8.841  1.00 92.29           O
ATOM   3168  HA  VAL A 214     -10.858   2.560   9.859  1.00 92.29           H
ATOM   3169  CB  VAL A 214      -9.531   2.750  11.522  1.00 92.29           C
ATOM   3170  HB  VAL A 214      -9.313   2.177  12.424  1.00 92.29           H
ATOM   3171  CG1 VAL A 214      -8.208   3.010  10.799  1.00 92.29           C
ATOM   3172 1HG1 VAL A 214      -7.727   2.059  10.570  1.00 92.29           H
ATOM   3173 2HG1 VAL A 214      -8.401   3.553   9.874  1.00 92.29           H
ATOM   3174 3HG1 VAL A 214      -7.555   3.603  11.439  1.00 92.29           H
ATOM   3175  CG2 VAL A 214     -10.191   4.063  11.948  1.00 92.29           C
ATOM   3176 1HG2 VAL A 214     -10.452   4.642  11.063  1.00 92.29           H
ATOM   3177 2HG2 VAL A 214     -11.093   3.848  12.520  1.00 92.29           H
ATOM   3178 3HG2 VAL A 214      -9.497   4.635  12.565  1.00 92.29           H
ATOM   3179  HN  VAL A 214     -11.565   1.694  12.415  1.00 92.29           H
ATOM   3180  N   LEU A 215      -9.625  -0.330  10.831  1.00 91.86           N
ATOM   3181  CA  LEU A 215      -8.920  -1.521  10.388  1.00 91.86           C
ATOM   3182  C   LEU A 215      -9.752  -2.233   9.320  1.00 91.86           C
ATOM   3183  O   LEU A 215      -9.221  -2.657   8.295  1.00 91.86           O
ATOM   3184  HA  LEU A 215      -7.983  -1.197   9.936  1.00 91.86           H
ATOM   3185  CB  LEU A 215      -8.564  -2.408  11.583  1.00 91.86           C
ATOM   3186 1HB  LEU A 215      -9.466  -2.565  12.175  1.00 91.86           H
ATOM   3187 2HB  LEU A 215      -8.256  -3.383  11.207  1.00 91.86           H
ATOM   3188  CG  LEU A 215      -7.466  -1.879  12.508  1.00 91.86           C
ATOM   3189  HG  LEU A 215      -7.810  -0.940  12.943  1.00 91.86           H
ATOM   3190  CD1 LEU A 215      -7.210  -2.846  13.665  1.00 91.86           C
ATOM   3191 1HD1 LEU A 215      -8.125  -2.971  14.244  1.00 91.86           H
ATOM   3192 2HD1 LEU A 215      -6.898  -3.812  13.268  1.00 91.86           H
ATOM   3193 3HD1 LEU A 215      -6.425  -2.446  14.306  1.00 91.86           H
ATOM   3194  CD2 LEU A 215      -6.189  -1.572  11.723  1.00 91.86           C
ATOM   3195 1HD2 LEU A 215      -5.832  -2.483  11.241  1.00 91.86           H
ATOM   3196 2HD2 LEU A 215      -6.401  -0.819  10.964  1.00 91.86           H
ATOM   3197 3HD2 LEU A 215      -5.425  -1.198  12.404  1.00 91.86           H
ATOM   3198  HN  LEU A 215      -9.960  -0.363  11.773  1.00 91.86           H
ATOM   3199  N   THR A 216     -11.043  -2.343   9.596  1.00 91.33           N
ATOM   3200  CA  THR A 216     -11.947  -3.030   8.690  1.00 91.33           C
ATOM   3201  C   THR A 216     -11.933  -2.360   7.314  1.00 91.33           C
ATOM   3202  O   THR A 216     -11.894  -3.039   6.289  1.00 91.33           O
ATOM   3203  HA  THR A 216     -11.587  -4.050   8.552  1.00 91.33           H
ATOM   3204  CB  THR A 216     -13.333  -3.061   9.337  1.00 91.33           C
ATOM   3205  HB  THR A 216     -13.724  -2.052   9.467  1.00 91.33           H
ATOM   3206  OG1 THR A 216     -13.140  -3.805  10.536  1.00 91.33           O
ATOM   3207  HG1 THR A 216     -13.110  -3.187  11.322  1.00 91.33           H
ATOM   3208  CG2 THR A 216     -14.335  -3.896   8.537  1.00 91.33           C
ATOM   3209 1HG2 THR A 216     -13.975  -4.923   8.464  1.00 91.33           H
ATOM   3210 2HG2 THR A 216     -14.440  -3.477   7.536  1.00 91.33           H
ATOM   3211 3HG2 THR A 216     -15.301  -3.885   9.040  1.00 91.33           H
ATOM   3212  HN  THR A 216     -11.472  -1.974  10.421  1.00 91.33           H
ATOM   3213  N   LEU A 217     -11.966  -1.036   7.336  1.00 88.61           N
ATOM   3214  CA  LEU A 217     -11.989  -0.267   6.103  1.00 88.61           C
ATOM   3215  C   LEU A 217     -10.707  -0.541   5.313  1.00 88.61           C
ATOM   3216  O   LEU A 217     -10.741  -0.653   4.089  1.00 88.61           O
ATOM   3217  HA  LEU A 217     -12.838  -0.616   5.516  1.00 88.61           H
ATOM   3218  CB  LEU A 217     -12.223   1.216   6.400  1.00 88.61           C
ATOM   3219 1HB  LEU A 217     -13.046   1.298   7.110  1.00 88.61           H
ATOM   3220 2HB  LEU A 217     -11.335   1.611   6.894  1.00 88.61           H
ATOM   3221  CG  LEU A 217     -12.537   2.100   5.192  1.00 88.61           C
ATOM   3222  HG  LEU A 217     -11.770   1.931   4.436  1.00 88.61           H
ATOM   3223  CD1 LEU A 217     -13.880   1.717   4.567  1.00 88.61           C
ATOM   3224 1HD1 LEU A 217     -13.846   0.678   4.240  1.00 88.61           H
ATOM   3225 2HD1 LEU A 217     -14.673   1.840   5.306  1.00 88.61           H
ATOM   3226 3HD1 LEU A 217     -14.079   2.362   3.711  1.00 88.61           H
ATOM   3227  CD2 LEU A 217     -12.481   3.582   5.568  1.00 88.61           C
ATOM   3228 1HD2 LEU A 217     -13.212   3.786   6.350  1.00 88.61           H
ATOM   3229 2HD2 LEU A 217     -11.483   3.827   5.930  1.00 88.61           H
ATOM   3230 3HD2 LEU A 217     -12.709   4.188   4.691  1.00 88.61           H
ATOM   3231  HN  LEU A 217     -11.978  -0.490   8.174  1.00 88.61           H
ATOM   3232  N   LYS A 218      -9.608  -0.642   6.046  1.00 86.20           N
ATOM   3233  CA  LYS A 218      -8.314  -0.870   5.427  1.00 86.20           C
ATOM   3234  C   LYS A 218      -8.328  -2.221   4.709  1.00 86.20           C
ATOM   3235  O   LYS A 218      -7.851  -2.333   3.581  1.00 86.20           O
ATOM   3236  HA  LYS A 218      -8.164  -0.086   4.685  1.00 86.20           H
ATOM   3237  CB  LYS A 218      -7.194  -0.735   6.461  1.00 86.20           C
ATOM   3238 1HB  LYS A 218      -7.329   0.183   7.032  1.00 86.20           H
ATOM   3239 2HB  LYS A 218      -7.247  -1.562   7.170  1.00 86.20           H
ATOM   3240  CG  LYS A 218      -5.822  -0.724   5.784  1.00 86.20           C
ATOM   3241 1HG  LYS A 218      -5.723  -1.598   5.140  1.00 86.20           H
ATOM   3242 2HG  LYS A 218      -5.735   0.155   5.145  1.00 86.20           H
ATOM   3243  CD  LYS A 218      -4.698  -0.719   6.823  1.00 86.20           C
ATOM   3244 1HD  LYS A 218      -4.761   0.185   7.428  1.00 86.20           H
ATOM   3245 2HD  LYS A 218      -4.821  -1.564   7.500  1.00 86.20           H
ATOM   3246  CE  LYS A 218      -3.327  -0.794   6.148  1.00 86.20           C
ATOM   3247 1HE  LYS A 218      -3.320  -1.600   5.415  1.00 86.20           H
ATOM   3248 2HE  LYS A 218      -3.131   0.131   5.607  1.00 86.20           H
ATOM   3249  NZ  LYS A 218      -2.266  -1.022   7.154  1.00 86.20           N
ATOM   3250 1HZ  LYS A 218      -1.416  -1.317   6.688  1.00 86.20           H
ATOM   3251 2HZ  LYS A 218      -2.092  -0.162   7.663  1.00 86.20           H
ATOM   3252 3HZ  LYS A 218      -2.564  -1.743   7.802  1.00 86.20           H
ATOM   3253  HN  LYS A 218      -9.593  -0.570   7.044  1.00 86.20           H
ATOM   3254  N   VAL A 219      -8.881  -3.212   5.391  1.00 90.43           N
ATOM   3255  CA  VAL A 219      -8.860  -4.574   4.884  1.00 90.43           C
ATOM   3256  C   VAL A 219      -9.755  -4.666   3.646  1.00 90.43           C
ATOM   3257  O   VAL A 219      -9.367  -5.255   2.638  1.00 90.43           O
ATOM   3258  HA  VAL A 219      -7.834  -4.800   4.593  1.00 90.43           H
ATOM   3259  CB  VAL A 219      -9.266  -5.551   5.989  1.00 90.43           C
ATOM   3260  HB  VAL A 219     -10.217  -5.214   6.401  1.00 90.43           H
ATOM   3261  CG1 VAL A 219      -9.469  -6.960   5.428  1.00 90.43           C
ATOM   3262 1HG1 VAL A 219     -10.254  -6.940   4.672  1.00 90.43           H
ATOM   3263 2HG1 VAL A 219      -8.539  -7.308   4.977  1.00 90.43           H
ATOM   3264 3HG1 VAL A 219      -9.757  -7.634   6.234  1.00 90.43           H
ATOM   3265  CG2 VAL A 219      -8.238  -5.554   7.122  1.00 90.43           C
ATOM   3266 1HG2 VAL A 219      -7.266  -5.854   6.730  1.00 90.43           H
ATOM   3267 2HG2 VAL A 219      -8.165  -4.554   7.550  1.00 90.43           H
ATOM   3268 3HG2 VAL A 219      -8.551  -6.257   7.894  1.00 90.43           H
ATOM   3269  HN  VAL A 219      -9.337  -3.098   6.274  1.00 90.43           H
ATOM   3270  N   ILE A 220     -10.935  -4.075   3.763  1.00 90.94           N
ATOM   3271  CA  ILE A 220     -11.933  -4.183   2.713  1.00 90.94           C
ATOM   3272  C   ILE A 220     -11.409  -3.507   1.444  1.00 90.94           C
ATOM   3273  O   ILE A 220     -11.327  -4.135   0.390  1.00 90.94           O
ATOM   3274  HA  ILE A 220     -12.075  -5.243   2.505  1.00 90.94           H
ATOM   3275  CB  ILE A 220     -13.277  -3.632   3.193  1.00 90.94           C
ATOM   3276  HB  ILE A 220     -13.103  -2.658   3.651  1.00 90.94           H
ATOM   3277  CG1 ILE A 220     -13.888  -4.534   4.267  1.00 90.94           C
ATOM   3278 1HG1 ILE A 220     -14.099  -5.516   3.845  1.00 90.94           H
ATOM   3279 2HG1 ILE A 220     -13.170  -4.681   5.074  1.00 90.94           H
ATOM   3280  CG2 ILE A 220     -14.232  -3.414   2.017  1.00 90.94           C
ATOM   3281 1HG2 ILE A 220     -13.792  -2.702   1.318  1.00 90.94           H
ATOM   3282 2HG2 ILE A 220     -14.404  -4.362   1.508  1.00 90.94           H
ATOM   3283 3HG2 ILE A 220     -15.179  -3.022   2.386  1.00 90.94           H
ATOM   3284  CD1 ILE A 220     -15.175  -3.925   4.827  1.00 90.94           C
ATOM   3285 1HD1 ILE A 220     -14.955  -2.954   5.270  1.00 90.94           H
ATOM   3286 2HD1 ILE A 220     -15.899  -3.802   4.022  1.00 90.94           H
ATOM   3287 3HD1 ILE A 220     -15.588  -4.587   5.589  1.00 90.94           H
ATOM   3288  HN  ILE A 220     -11.212  -3.531   4.555  1.00 90.94           H
ATOM   3289  N   LEU A 221     -11.066  -2.235   1.589  1.00 89.32           N
ATOM   3290  CA  LEU A 221     -10.708  -1.421   0.439  1.00 89.32           C
ATOM   3291  C   LEU A 221      -9.266  -1.729   0.031  1.00 89.32           C
ATOM   3292  O   LEU A 221      -8.883  -1.514  -1.117  1.00 89.32           O
ATOM   3293  HA  LEU A 221     -11.367  -1.707  -0.381  1.00 89.32           H
ATOM   3294  CB  LEU A 221     -10.962   0.059   0.730  1.00 89.32           C
ATOM   3295 1HB  LEU A 221     -10.389   0.339   1.614  1.00 89.32           H
ATOM   3296 2HB  LEU A 221     -10.572   0.645  -0.102  1.00 89.32           H
ATOM   3297  CG  LEU A 221     -12.422   0.457   0.958  1.00 89.32           C
ATOM   3298  HG  LEU A 221     -12.789  -0.076   1.835  1.00 89.32           H
ATOM   3299  CD1 LEU A 221     -12.543   1.953   1.254  1.00 89.32           C
ATOM   3300 1HD1 LEU A 221     -11.972   2.193   2.151  1.00 89.32           H
ATOM   3301 2HD1 LEU A 221     -12.153   2.523   0.412  1.00 89.32           H
ATOM   3302 3HD1 LEU A 221     -13.591   2.208   1.412  1.00 89.32           H
ATOM   3303  CD2 LEU A 221     -13.296   0.034  -0.225  1.00 89.32           C
ATOM   3304 1HD2 LEU A 221     -12.938   0.521  -1.133  1.00 89.32           H
ATOM   3305 2HD2 LEU A 221     -13.243  -1.047  -0.348  1.00 89.32           H
ATOM   3306 3HD2 LEU A 221     -14.329   0.329  -0.038  1.00 89.32           H
ATOM   3307  HN  LEU A 221     -11.031  -1.762   2.469  1.00 89.32           H
ATOM   3308  N   GLY A 222      -8.506  -2.227   0.995  1.00 87.71           N
ATOM   3309  CA  GLY A 222      -7.073  -2.385   0.812  1.00 87.71           C
ATOM   3310  C   GLY A 222      -6.752  -3.708   0.114  1.00 87.71           C
ATOM   3311  O   GLY A 222      -5.691  -3.853  -0.492  1.00 87.71           O
ATOM   3312 1HA  GLY A 222      -6.684  -1.555   0.222  1.00 87.71           H
ATOM   3313 2HA  GLY A 222      -6.573  -2.350   1.780  1.00 87.71           H
ATOM   3314  HN  GLY A 222      -8.853  -2.520   1.886  1.00 87.71           H
ATOM   3315  N   PHE A 223      -7.687  -4.640   0.223  1.00 81.62           N
ATOM   3316  CA  PHE A 223      -7.455  -5.993  -0.253  1.00 81.62           C
ATOM   3317  C   PHE A 223      -8.680  -6.532  -0.994  1.00 81.62           C
ATOM   3318  O   PHE A 223      -8.635  -6.742  -2.205  1.00 81.62           O
ATOM   3319  HA  PHE A 223      -6.607  -5.954  -0.937  1.00 81.62           H
ATOM   3320  CB  PHE A 223      -7.196  -6.863   0.979  1.00 81.62           C
ATOM   3321 1HB  PHE A 223      -6.386  -6.421   1.559  1.00 81.62           H
ATOM   3322 2HB  PHE A 223      -8.084  -6.853   1.611  1.00 81.62           H
ATOM   3323  CG  PHE A 223      -6.836  -8.313   0.652  1.00 81.62           C
ATOM   3324  CD1 PHE A 223      -7.672  -9.321   1.020  1.00 81.62           C
ATOM   3325  HD1 PHE A 223      -8.598  -9.095   1.549  1.00 81.62           H
ATOM   3326  CD2 PHE A 223      -5.680  -8.595  -0.007  1.00 81.62           C
ATOM   3327  HD2 PHE A 223      -5.010  -7.788  -0.303  1.00 81.62           H
ATOM   3328  CE1 PHE A 223      -7.338 -10.667   0.717  1.00 81.62           C
ATOM   3329  HE1 PHE A 223      -8.008 -11.475   1.012  1.00 81.62           H
ATOM   3330  CE2 PHE A 223      -5.346  -9.942  -0.311  1.00 81.62           C
ATOM   3331  HE2 PHE A 223      -4.420 -10.168  -0.839  1.00 81.62           H
ATOM   3332  CZ  PHE A 223      -6.182 -10.949   0.058  1.00 81.62           C
ATOM   3333  HZ  PHE A 223      -5.926 -11.983  -0.175  1.00 81.62           H
ATOM   3334  HN  PHE A 223      -8.588  -4.483   0.627  1.00 81.62           H
ATOM   3335  N   PHE A 224      -9.747  -6.739  -0.236  1.00 84.39           N
ATOM   3336  CA  PHE A 224     -10.856  -7.548  -0.711  1.00 84.39           C
ATOM   3337  C   PHE A 224     -11.447  -6.968  -1.998  1.00 84.39           C
ATOM   3338  O   PHE A 224     -11.592  -7.677  -2.993  1.00 84.39           O
ATOM   3339  HA  PHE A 224     -10.467  -8.546  -0.909  1.00 84.39           H
ATOM   3340  CB  PHE A 224     -11.927  -7.525   0.383  1.00 84.39           C
ATOM   3341 1HB  PHE A 224     -11.958  -6.529   0.825  1.00 84.39           H
ATOM   3342 2HB  PHE A 224     -12.901  -7.702  -0.073  1.00 84.39           H
ATOM   3343  CG  PHE A 224     -11.704  -8.554   1.493  1.00 84.39           C
ATOM   3344  CD1 PHE A 224     -11.928  -9.873   1.252  1.00 84.39           C
ATOM   3345  HD1 PHE A 224     -12.266 -10.198   0.268  1.00 84.39           H
ATOM   3346  CD2 PHE A 224     -11.282  -8.149   2.721  1.00 84.39           C
ATOM   3347  HD2 PHE A 224     -11.103  -7.091   2.914  1.00 84.39           H
ATOM   3348  CE1 PHE A 224     -11.722 -10.828   2.283  1.00 84.39           C
ATOM   3349  HE1 PHE A 224     -11.902 -11.886   2.090  1.00 84.39           H
ATOM   3350  CE2 PHE A 224     -11.076  -9.103   3.751  1.00 84.39           C
ATOM   3351  HE2 PHE A 224     -10.738  -8.779   4.735  1.00 84.39           H
ATOM   3352  CZ  PHE A 224     -11.300 -10.423   3.511  1.00 84.39           C
ATOM   3353  HZ  PHE A 224     -11.141 -11.156   4.302  1.00 84.39           H
ATOM   3354  HN  PHE A 224      -9.859  -6.365   0.685  1.00 84.39           H
ATOM   3355  N   LEU A 225     -11.771  -5.685  -1.937  1.00 89.88           N
ATOM   3356  CA  LEU A 225     -12.409  -5.020  -3.060  1.00 89.88           C
ATOM   3357  C   LEU A 225     -11.502  -5.120  -4.288  1.00 89.88           C
ATOM   3358  O   LEU A 225     -11.918  -5.621  -5.332  1.00 89.88           O
ATOM   3359  HA  LEU A 225     -13.336  -5.553  -3.271  1.00 89.88           H
ATOM   3360  CB  LEU A 225     -12.787  -3.585  -2.689  1.00 89.88           C
ATOM   3361 1HB  LEU A 225     -13.502  -3.619  -1.868  1.00 89.88           H
ATOM   3362 2HB  LEU A 225     -11.895  -3.081  -2.315  1.00 89.88           H
ATOM   3363  CG  LEU A 225     -13.384  -2.736  -3.814  1.00 89.88           C
ATOM   3364  HG  LEU A 225     -12.745  -2.834  -4.692  1.00 89.88           H
ATOM   3365  CD1 LEU A 225     -14.772  -3.245  -4.206  1.00 89.88           C
ATOM   3366 1HD1 LEU A 225     -14.698  -4.277  -4.549  1.00 89.88           H
ATOM   3367 2HD1 LEU A 225     -15.435  -3.196  -3.342  1.00 89.88           H
ATOM   3368 3HD1 LEU A 225     -15.174  -2.624  -5.007  1.00 89.88           H
ATOM   3369  CD2 LEU A 225     -13.403  -1.255  -3.432  1.00 89.88           C
ATOM   3370 1HD2 LEU A 225     -14.005  -1.119  -2.534  1.00 89.88           H
ATOM   3371 2HD2 LEU A 225     -12.385  -0.916  -3.241  1.00 89.88           H
ATOM   3372 3HD2 LEU A 225     -13.832  -0.675  -4.249  1.00 89.88           H
ATOM   3373  HN  LEU A 225     -11.605  -5.104  -1.140  1.00 89.88           H
ATOM   3374  N   PRO A 226     -10.253  -4.646  -4.188  1.00 89.88           N
ATOM   3375  CA  PRO A 226      -9.325  -4.720  -5.319  1.00 89.88           C
ATOM   3376  C   PRO A 226      -9.205  -6.130  -5.876  1.00 89.88           C
ATOM   3377  O   PRO A 226      -9.243  -6.327  -7.089  1.00 89.88           O
ATOM   3378  HA  PRO A 226      -9.695  -4.117  -6.148  1.00 89.88           H
ATOM   3379  CB  PRO A 226      -8.000  -4.227  -4.733  1.00 89.88           C
ATOM   3380 1HB  PRO A 226      -7.397  -5.052  -4.354  1.00 89.88           H
ATOM   3381 2HB  PRO A 226      -7.398  -3.711  -5.481  1.00 89.88           H
ATOM   3382  CG  PRO A 226      -8.436  -3.288  -3.615  1.00 89.88           C
ATOM   3383 1HG  PRO A 226      -7.642  -3.131  -2.885  1.00 89.88           H
ATOM   3384 2HG  PRO A 226      -8.702  -2.301  -3.996  1.00 89.88           H
ATOM   3385  CD  PRO A 226      -9.631  -4.009  -3.013  1.00 89.88           C
ATOM   3386 1HD  PRO A 226      -9.327  -4.747  -2.271  1.00 89.88           H
ATOM   3387 2HD  PRO A 226     -10.310  -3.318  -2.512  1.00 89.88           H
ATOM   3388  N   PHE A 227      -9.063  -7.081  -4.965  1.00 84.57           N
ATOM   3389  CA  PHE A 227      -8.785  -8.454  -5.353  1.00 84.57           C
ATOM   3390  C   PHE A 227      -9.945  -9.041  -6.160  1.00 84.57           C
ATOM   3391  O   PHE A 227      -9.731  -9.658  -7.202  1.00 84.57           O
ATOM   3392  HA  PHE A 227      -7.886  -8.439  -5.970  1.00 84.57           H
ATOM   3393  CB  PHE A 227      -8.618  -9.259  -4.063  1.00 84.57           C
ATOM   3394 1HB  PHE A 227      -7.851  -8.787  -3.449  1.00 84.57           H
ATOM   3395 2HB  PHE A 227      -9.549  -9.218  -3.498  1.00 84.57           H
ATOM   3396  CG  PHE A 227      -8.239 -10.724  -4.289  1.00 84.57           C
ATOM   3397  CD1 PHE A 227      -9.196 -11.689  -4.235  1.00 84.57           C
ATOM   3398  HD1 PHE A 227     -10.232 -11.419  -4.032  1.00 84.57           H
ATOM   3399  CD2 PHE A 227      -6.946 -11.061  -4.542  1.00 84.57           C
ATOM   3400  HD2 PHE A 227      -6.180 -10.287  -4.585  1.00 84.57           H
ATOM   3401  CE1 PHE A 227      -8.844 -13.049  -4.444  1.00 84.57           C
ATOM   3402  HE1 PHE A 227      -9.611 -13.823  -4.401  1.00 84.57           H
ATOM   3403  CE2 PHE A 227      -6.595 -12.421  -4.752  1.00 84.57           C
ATOM   3404  HE2 PHE A 227      -5.559 -12.691  -4.955  1.00 84.57           H
ATOM   3405  CZ  PHE A 227      -7.552 -13.386  -4.698  1.00 84.57           C
ATOM   3406  HZ  PHE A 227      -7.282 -14.430  -4.859  1.00 84.57           H
ATOM   3407  HN  PHE A 227      -9.135  -6.928  -3.979  1.00 84.57           H
ATOM   3408  N   VAL A 228     -11.148  -8.828  -5.648  1.00 91.80           N
ATOM   3409  CA  VAL A 228     -12.338  -9.365  -6.285  1.00 91.80           C
ATOM   3410  C   VAL A 228     -12.457  -8.792  -7.699  1.00 91.80           C
ATOM   3411  O   VAL A 228     -12.724  -9.526  -8.649  1.00 91.80           O
ATOM   3412  HA  VAL A 228     -12.216 -10.446  -6.353  1.00 91.80           H
ATOM   3413  CB  VAL A 228     -13.568  -9.081  -5.419  1.00 91.80           C
ATOM   3414  HB  VAL A 228     -13.578  -8.016  -5.190  1.00 91.80           H
ATOM   3415  CG1 VAL A 228     -14.857  -9.411  -6.174  1.00 91.80           C
ATOM   3416 1HG1 VAL A 228     -14.916  -8.802  -7.076  1.00 91.80           H
ATOM   3417 2HG1 VAL A 228     -14.858 -10.466  -6.448  1.00 91.80           H
ATOM   3418 3HG1 VAL A 228     -15.715  -9.200  -5.536  1.00 91.80           H
ATOM   3419  CG2 VAL A 228     -13.495  -9.846  -4.097  1.00 91.80           C
ATOM   3420 1HG2 VAL A 228     -13.449 -10.917  -4.298  1.00 91.80           H
ATOM   3421 2HG2 VAL A 228     -12.604  -9.541  -3.548  1.00 91.80           H
ATOM   3422 3HG2 VAL A 228     -14.382  -9.627  -3.501  1.00 91.80           H
ATOM   3423  HN  VAL A 228     -11.316  -8.300  -4.815  1.00 91.80           H
ATOM   3424  N   VAL A 229     -12.254  -7.486  -7.793  1.00 91.58           N
ATOM   3425  CA  VAL A 229     -12.415  -6.794  -9.060  1.00 91.58           C
ATOM   3426  C   VAL A 229     -11.395  -7.334 -10.065  1.00 91.58           C
ATOM   3427  O   VAL A 229     -11.739  -7.622 -11.210  1.00 91.58           O
ATOM   3428  HA  VAL A 229     -13.418  -7.009  -9.428  1.00 91.58           H
ATOM   3429  CB  VAL A 229     -12.302  -5.283  -8.848  1.00 91.58           C
ATOM   3430  HB  VAL A 229     -11.371  -5.087  -8.317  1.00 91.58           H
ATOM   3431  CG1 VAL A 229     -12.243  -4.544 -10.187  1.00 91.58           C
ATOM   3432 1HG1 VAL A 229     -11.374  -4.884 -10.751  1.00 91.58           H
ATOM   3433 2HG1 VAL A 229     -13.150  -4.751 -10.756  1.00 91.58           H
ATOM   3434 3HG1 VAL A 229     -12.163  -3.472 -10.008  1.00 91.58           H
ATOM   3435  CG2 VAL A 229     -13.454  -4.763  -7.986  1.00 91.58           C
ATOM   3436 1HG2 VAL A 229     -14.402  -4.977  -8.478  1.00 91.58           H
ATOM   3437 2HG2 VAL A 229     -13.430  -5.255  -7.013  1.00 91.58           H
ATOM   3438 3HG2 VAL A 229     -13.349  -3.686  -7.851  1.00 91.58           H
ATOM   3439  HN  VAL A 229     -11.985  -6.905  -7.025  1.00 91.58           H
ATOM   3440  N   MET A 230     -10.160  -7.455  -9.599  1.00 83.68           N
ATOM   3441  CA  MET A 230      -9.086  -7.946 -10.446  1.00 83.68           C
ATOM   3442  C   MET A 230      -9.376  -9.369 -10.929  1.00 83.68           C
ATOM   3443  O   MET A 230      -9.283  -9.654 -12.122  1.00 83.68           O
ATOM   3444  HA  MET A 230      -9.049  -7.266 -11.297  1.00 83.68           H
ATOM   3445  CB  MET A 230      -7.772  -7.930  -9.663  1.00 83.68           C
ATOM   3446 1HB  MET A 230      -7.929  -8.356  -8.672  1.00 83.68           H
ATOM   3447 2HB  MET A 230      -7.037  -8.558 -10.167  1.00 83.68           H
ATOM   3448  CG  MET A 230      -7.229  -6.505  -9.532  1.00 83.68           C
ATOM   3449 1HG  MET A 230      -7.223  -6.019 -10.508  1.00 83.68           H
ATOM   3450 2HG  MET A 230      -7.881  -5.917  -8.887  1.00 83.68           H
ATOM   3451  SD  MET A 230      -5.576  -6.541  -8.859  1.00 83.68           S
ATOM   3452  CE  MET A 230      -5.925  -7.133  -7.211  1.00 83.68           C
ATOM   3453 1HE  MET A 230      -6.594  -6.434  -6.708  1.00 83.68           H
ATOM   3454 2HE  MET A 230      -6.401  -8.112  -7.270  1.00 83.68           H
ATOM   3455 3HE  MET A 230      -4.995  -7.214  -6.650  1.00 83.68           H
ATOM   3456  HN  MET A 230      -9.890  -7.225  -8.664  1.00 83.68           H
ATOM   3457  N   ALA A 231      -9.720 -10.224  -9.978  1.00 89.45           N
ATOM   3458  CA  ALA A 231      -9.926 -11.631 -10.275  1.00 89.45           C
ATOM   3459  C   ALA A 231     -10.991 -11.768 -11.364  1.00 89.45           C
ATOM   3460  O   ALA A 231     -10.833 -12.553 -12.297  1.00 89.45           O
ATOM   3461  HA  ALA A 231      -8.983 -12.032 -10.648  1.00 89.45           H
ATOM   3462  CB  ALA A 231     -10.304 -12.375  -8.992  1.00 89.45           C
ATOM   3463 1HB  ALA A 231      -9.501 -12.271  -8.262  1.00 89.45           H
ATOM   3464 2HB  ALA A 231     -11.223 -11.952  -8.585  1.00 89.45           H
ATOM   3465 3HB  ALA A 231     -10.458 -13.430  -9.216  1.00 89.45           H
ATOM   3466  HN  ALA A 231      -9.859  -9.970  -9.020  1.00 89.45           H
ATOM   3467  N   CYS A 232     -12.054 -10.991 -11.209  1.00 89.22           N
ATOM   3468  CA  CYS A 232     -13.151 -11.025 -12.161  1.00 89.22           C
ATOM   3469  C   CYS A 232     -12.627 -10.542 -13.515  1.00 89.22           C
ATOM   3470  O   CYS A 232     -12.864 -11.180 -14.539  1.00 89.22           O
ATOM   3471  HA  CYS A 232     -13.481 -12.062 -12.221  1.00 89.22           H
ATOM   3472  CB  CYS A 232     -14.342 -10.193 -11.680  1.00 89.22           C
ATOM   3473 1HB  CYS A 232     -14.009  -9.194 -11.400  1.00 89.22           H
ATOM   3474 2HB  CYS A 232     -15.063 -10.074 -12.489  1.00 89.22           H
ATOM   3475  SG  CYS A 232     -15.139 -11.010 -10.250  1.00 89.22           S
ATOM   3476  HG  CYS A 232     -14.278 -10.565  -9.338  1.00 89.22           H
ATOM   3477  HN  CYS A 232     -12.171 -10.350 -10.451  1.00 89.22           H
ATOM   3478  N   CYS A 233     -11.924  -9.419 -13.475  1.00 87.10           N
ATOM   3479  CA  CYS A 233     -11.462  -8.782 -14.697  1.00 87.10           C
ATOM   3480  C   CYS A 233     -10.631  -9.798 -15.483  1.00 87.10           C
ATOM   3481  O   CYS A 233     -10.851  -9.994 -16.677  1.00 87.10           O
ATOM   3482  HA  CYS A 233     -12.352  -8.494 -15.256  1.00 87.10           H
ATOM   3483  CB  CYS A 233     -10.674  -7.504 -14.405  1.00 87.10           C
ATOM   3484 1HB  CYS A 233      -9.937  -7.691 -13.623  1.00 87.10           H
ATOM   3485 2HB  CYS A 233     -10.124  -7.195 -15.294  1.00 87.10           H
ATOM   3486  SG  CYS A 233     -11.814  -6.171 -13.882  1.00 87.10           S
ATOM   3487  HG  CYS A 233     -11.971  -6.605 -12.634  1.00 87.10           H
ATOM   3488  HN  CYS A 233     -11.672  -8.947 -12.631  1.00 87.10           H
ATOM   3489  N   TYR A 234      -9.693 -10.418 -14.782  1.00 74.27           N
ATOM   3490  CA  TYR A 234      -8.726 -11.287 -15.429  1.00 74.27           C
ATOM   3491  C   TYR A 234      -9.389 -12.578 -15.916  1.00 74.27           C
ATOM   3492  O   TYR A 234      -9.011 -13.121 -16.953  1.00 74.27           O
ATOM   3493  HA  TYR A 234      -8.314 -10.754 -16.286  1.00 74.27           H
ATOM   3494  CB  TYR A 234      -7.688 -11.633 -14.360  1.00 74.27           C
ATOM   3495 1HB  TYR A 234      -8.180 -11.668 -13.388  1.00 74.27           H
ATOM   3496 2HB  TYR A 234      -7.299 -12.633 -14.556  1.00 74.27           H
ATOM   3497  CG  TYR A 234      -6.517 -10.651 -14.288  1.00 74.27           C
ATOM   3498  CD1 TYR A 234      -5.340 -10.932 -14.951  1.00 74.27           C
ATOM   3499  HD1 TYR A 234      -5.244 -11.853 -15.525  1.00 74.27           H
ATOM   3500  CD2 TYR A 234      -6.639  -9.484 -13.561  1.00 74.27           C
ATOM   3501  HD2 TYR A 234      -7.569  -9.263 -13.038  1.00 74.27           H
ATOM   3502  CE1 TYR A 234      -4.238 -10.007 -14.884  1.00 74.27           C
ATOM   3503  HE1 TYR A 234      -3.302 -10.216 -15.402  1.00 74.27           H
ATOM   3504  CE2 TYR A 234      -5.537  -8.560 -13.494  1.00 74.27           C
ATOM   3505  HE2 TYR A 234      -5.619  -7.635 -12.923  1.00 74.27           H
ATOM   3506  CZ  TYR A 234      -4.391  -8.867 -14.159  1.00 74.27           C
ATOM   3507  OH  TYR A 234      -3.350  -7.994 -14.095  1.00 74.27           O
ATOM   3508  HH  TYR A 234      -3.606  -7.196 -13.549  1.00 74.27           H
ATOM   3509  HN  TYR A 234      -9.589 -10.333 -13.791  1.00 74.27           H
ATOM   3510  N   THR A 235     -10.366 -13.031 -15.144  1.00 84.62           N
ATOM   3511  CA  THR A 235     -11.111 -14.225 -15.504  1.00 84.62           C
ATOM   3512  C   THR A 235     -11.745 -14.062 -16.887  1.00 84.62           C
ATOM   3513  O   THR A 235     -11.686 -14.972 -17.713  1.00 84.62           O
ATOM   3514  HA  THR A 235     -10.412 -15.059 -15.569  1.00 84.62           H
ATOM   3515  CB  THR A 235     -12.131 -14.498 -14.397  1.00 84.62           C
ATOM   3516  HB  THR A 235     -12.863 -13.693 -14.335  1.00 84.62           H
ATOM   3517  OG1 THR A 235     -11.334 -14.695 -13.232  1.00 84.62           O
ATOM   3518  HG1 THR A 235     -11.380 -13.886 -12.645  1.00 84.62           H
ATOM   3519  CG2 THR A 235     -12.855 -15.833 -14.583  1.00 84.62           C
ATOM   3520 1HG2 THR A 235     -12.127 -16.645 -14.577  1.00 84.62           H
ATOM   3521 2HG2 THR A 235     -13.386 -15.829 -15.535  1.00 84.62           H
ATOM   3522 3HG2 THR A 235     -13.566 -15.977 -13.771  1.00 84.62           H
ATOM   3523  HN  THR A 235     -10.650 -12.597 -14.289  1.00 84.62           H
ATOM   3524  N   ILE A 236     -12.337 -12.895 -17.098  1.00 83.57           N
ATOM   3525  CA  ILE A 236     -13.008 -12.613 -18.355  1.00 83.57           C
ATOM   3526  C   ILE A 236     -11.962 -12.440 -19.459  1.00 83.57           C
ATOM   3527  O   ILE A 236     -12.169 -12.880 -20.589  1.00 83.57           O
ATOM   3528  HA  ILE A 236     -13.626 -13.477 -18.597  1.00 83.57           H
ATOM   3529  CB  ILE A 236     -13.946 -11.414 -18.204  1.00 83.57           C
ATOM   3530  HB  ILE A 236     -13.355 -10.555 -17.885  1.00 83.57           H
ATOM   3531  CG1 ILE A 236     -14.993 -11.670 -17.118  1.00 83.57           C
ATOM   3532 1HG1 ILE A 236     -15.737 -12.377 -17.485  1.00 83.57           H
ATOM   3533 2HG1 ILE A 236     -14.518 -12.128 -16.251  1.00 83.57           H
ATOM   3534  CG2 ILE A 236     -14.588 -11.047 -19.544  1.00 83.57           C
ATOM   3535 1HG2 ILE A 236     -13.809 -10.793 -20.262  1.00 83.57           H
ATOM   3536 2HG2 ILE A 236     -15.162 -11.896 -19.916  1.00 83.57           H
ATOM   3537 3HG2 ILE A 236     -15.250 -10.192 -19.408  1.00 83.57           H
ATOM   3538  CD1 ILE A 236     -15.681 -10.369 -16.702  1.00 83.57           C
ATOM   3539 1HD1 ILE A 236     -14.937  -9.673 -16.313  1.00 83.57           H
ATOM   3540 2HD1 ILE A 236     -16.175  -9.926 -17.566  1.00 83.57           H
ATOM   3541 3HD1 ILE A 236     -16.420 -10.580 -15.929  1.00 83.57           H
ATOM   3542  HN  ILE A 236     -12.363 -12.153 -16.429  1.00 83.57           H
ATOM   3543  N   ILE A 237     -10.862 -11.799 -19.092  1.00 79.42           N
ATOM   3544  CA  ILE A 237      -9.791 -11.549 -20.041  1.00 79.42           C
ATOM   3545  C   ILE A 237      -9.307 -12.880 -20.621  1.00 79.42           C
ATOM   3546  O   ILE A 237      -9.226 -13.039 -21.838  1.00 79.42           O
ATOM   3547  HA  ILE A 237     -10.205 -10.950 -20.852  1.00 79.42           H
ATOM   3548  CB  ILE A 237      -8.680 -10.722 -19.390  1.00 79.42           C
ATOM   3549  HB  ILE A 237      -8.508 -11.112 -18.387  1.00 79.42           H
ATOM   3550  CG1 ILE A 237      -9.102  -9.259 -19.240  1.00 79.42           C
ATOM   3551 1HG1 ILE A 237      -9.094  -8.773 -20.216  1.00 79.42           H
ATOM   3552 2HG1 ILE A 237     -10.125  -9.209 -18.866  1.00 79.42           H
ATOM   3553  CG2 ILE A 237      -7.367 -10.864 -20.162  1.00 79.42           C
ATOM   3554 1HG2 ILE A 237      -7.062 -11.911 -20.172  1.00 79.42           H
ATOM   3555 2HG2 ILE A 237      -7.507 -10.516 -21.185  1.00 79.42           H
ATOM   3556 3HG2 ILE A 237      -6.594 -10.266 -19.677  1.00 79.42           H
ATOM   3557  CD1 ILE A 237      -8.167  -8.514 -18.285  1.00 79.42           C
ATOM   3558 1HD1 ILE A 237      -8.196  -8.989 -17.305  1.00 79.42           H
ATOM   3559 2HD1 ILE A 237      -7.149  -8.546 -18.675  1.00 79.42           H
ATOM   3560 3HD1 ILE A 237      -8.489  -7.477 -18.197  1.00 79.42           H
ATOM   3561  HN  ILE A 237     -10.697 -11.454 -18.168  1.00 79.42           H
ATOM   3562  N   ILE A 238      -8.999 -13.803 -19.721  1.00 77.53           N
ATOM   3563  CA  ILE A 238      -8.452 -15.088 -20.125  1.00 77.53           C
ATOM   3564  C   ILE A 238      -9.443 -15.789 -21.057  1.00 77.53           C
ATOM   3565  O   ILE A 238      -9.053 -16.319 -22.096  1.00 77.53           O
ATOM   3566  HA  ILE A 238      -7.535 -14.893 -20.680  1.00 77.53           H
ATOM   3567  CB  ILE A 238      -8.071 -15.917 -18.897  1.00 77.53           C
ATOM   3568  HB  ILE A 238      -8.906 -15.893 -18.196  1.00 77.53           H
ATOM   3569  CG1 ILE A 238      -6.862 -15.313 -18.181  1.00 77.53           C
ATOM   3570 1HG1 ILE A 238      -5.958 -15.506 -18.759  1.00 77.53           H
ATOM   3571 2HG1 ILE A 238      -6.975 -14.230 -18.119  1.00 77.53           H
ATOM   3572  CG2 ILE A 238      -7.841 -17.382 -19.274  1.00 77.53           C
ATOM   3573 1HG2 ILE A 238      -8.754 -17.794 -19.705  1.00 77.53           H
ATOM   3574 2HG2 ILE A 238      -7.034 -17.446 -20.004  1.00 77.53           H
ATOM   3575 3HG2 ILE A 238      -7.571 -17.949 -18.383  1.00 77.53           H
ATOM   3576  CD1 ILE A 238      -6.709 -15.897 -16.775  1.00 77.53           C
ATOM   3577 1HD1 ILE A 238      -7.604 -15.680 -16.192  1.00 77.53           H
ATOM   3578 2HD1 ILE A 238      -6.571 -16.976 -16.843  1.00 77.53           H
ATOM   3579 3HD1 ILE A 238      -5.842 -15.450 -16.288  1.00 77.53           H
ATOM   3580  HN  ILE A 238      -9.117 -13.685 -18.736  1.00 77.53           H
ATOM   3581  N   HIS A 239     -10.704 -15.768 -20.651  1.00 77.11           N
ATOM   3582  CA  HIS A 239     -11.743 -16.448 -21.405  1.00 77.11           C
ATOM   3583  C   HIS A 239     -11.797 -15.885 -22.827  1.00 77.11           C
ATOM   3584  O   HIS A 239     -11.889 -16.640 -23.794  1.00 77.11           O
ATOM   3585  HA  HIS A 239     -11.461 -17.500 -21.450  1.00 77.11           H
ATOM   3586  CB  HIS A 239     -13.088 -16.357 -20.681  1.00 77.11           C
ATOM   3587 1HB  HIS A 239     -12.951 -16.657 -19.642  1.00 77.11           H
ATOM   3588 2HB  HIS A 239     -13.414 -15.317 -20.671  1.00 77.11           H
ATOM   3589  CG  HIS A 239     -14.176 -17.204 -21.296  1.00 77.11           C
ATOM   3590  ND1 HIS A 239     -14.179 -18.587 -21.225  1.00 77.11           N
ATOM   3591  HD1 HIS A 239     -13.487 -19.151 -20.775  1.00 77.11           H
ATOM   3592  CD2 HIS A 239     -15.295 -16.852 -21.992  1.00 77.11           C
ATOM   3593  HD2 HIS A 239     -15.601 -15.834 -22.232  1.00 77.11           H
ATOM   3594  CE1 HIS A 239     -15.256 -19.035 -21.854  1.00 77.11           C
ATOM   3595  HE1 HIS A 239     -15.540 -20.081 -21.972  1.00 77.11           H
ATOM   3596  NE2 HIS A 239     -15.945 -17.958 -22.329  1.00 77.11           N
ATOM   3597  HN  HIS A 239     -11.018 -15.300 -19.826  1.00 77.11           H
ATOM   3598  N   THR A 240     -11.736 -14.564 -22.910  1.00 78.47           N
ATOM   3599  CA  THR A 240     -11.840 -13.889 -24.192  1.00 78.47           C
ATOM   3600  C   THR A 240     -10.651 -14.253 -25.084  1.00 78.47           C
ATOM   3601  O   THR A 240     -10.805 -14.411 -26.295  1.00 78.47           O
ATOM   3602  HA  THR A 240     -12.739 -14.244 -24.696  1.00 78.47           H
ATOM   3603  CB  THR A 240     -11.962 -12.387 -23.927  1.00 78.47           C
ATOM   3604  HB  THR A 240     -11.023 -11.980 -23.553  1.00 78.47           H
ATOM   3605  OG1 THR A 240     -13.075 -12.281 -23.042  1.00 78.47           O
ATOM   3606  HG1 THR A 240     -12.754 -12.189 -22.099  1.00 78.47           H
ATOM   3607  CG2 THR A 240     -12.398 -11.607 -25.169  1.00 78.47           C
ATOM   3608 1HG2 THR A 240     -13.370 -11.969 -25.503  1.00 78.47           H
ATOM   3609 2HG2 THR A 240     -11.665 -11.749 -25.962  1.00 78.47           H
ATOM   3610 3HG2 THR A 240     -12.469 -10.547 -24.925  1.00 78.47           H
ATOM   3611  HN  THR A 240     -11.618 -13.960 -22.122  1.00 78.47           H
ATOM   3612  N   LEU A 241      -9.493 -14.376 -24.452  1.00 73.84           N
ATOM   3613  CA  LEU A 241      -8.259 -14.594 -25.188  1.00 73.84           C
ATOM   3614  C   LEU A 241      -8.247 -16.019 -25.744  1.00 73.84           C
ATOM   3615  O   LEU A 241      -7.804 -16.246 -26.869  1.00 73.84           O
ATOM   3616  HA  LEU A 241      -8.250 -13.896 -26.025  1.00 73.84           H
ATOM   3617  CB  LEU A 241      -7.049 -14.265 -24.312  1.00 73.84           C
ATOM   3618 1HB  LEU A 241      -7.200 -14.719 -23.332  1.00 73.84           H
ATOM   3619 2HB  LEU A 241      -6.169 -14.738 -24.749  1.00 73.84           H
ATOM   3620  CG  LEU A 241      -6.748 -12.778 -24.113  1.00 73.84           C
ATOM   3621  HG  LEU A 241      -7.657 -12.290 -23.761  1.00 73.84           H
ATOM   3622  CD1 LEU A 241      -5.680 -12.573 -23.038  1.00 73.84           C
ATOM   3623 1HD1 LEU A 241      -6.031 -12.988 -22.093  1.00 73.84           H
ATOM   3624 2HD1 LEU A 241      -4.761 -13.078 -23.337  1.00 73.84           H
ATOM   3625 3HD1 LEU A 241      -5.486 -11.507 -22.917  1.00 73.84           H
ATOM   3626  CD2 LEU A 241      -6.364 -12.115 -25.437  1.00 73.84           C
ATOM   3627 1HD2 LEU A 241      -5.475 -12.600 -25.842  1.00 73.84           H
ATOM   3628 2HD2 LEU A 241      -7.186 -12.214 -26.146  1.00 73.84           H
ATOM   3629 3HD2 LEU A 241      -6.156 -11.058 -25.267  1.00 73.84           H
ATOM   3630  HN  LEU A 241      -9.391 -14.329 -23.459  1.00 73.84           H
ATOM   3631  N   ILE A 242      -8.738 -16.942 -24.930  1.00 75.14           N
ATOM   3632  CA  ILE A 242      -8.818 -18.334 -25.339  1.00 75.14           C
ATOM   3633  C   ILE A 242      -9.669 -18.441 -26.606  1.00 75.14           C
ATOM   3634  O   ILE A 242      -9.315 -19.162 -27.537  1.00 75.14           O
ATOM   3635  HA  ILE A 242      -7.806 -18.665 -25.574  1.00 75.14           H
ATOM   3636  CB  ILE A 242      -9.322 -19.203 -24.185  1.00 75.14           C
ATOM   3637  HB  ILE A 242     -10.207 -18.729 -23.761  1.00 75.14           H
ATOM   3638  CG1 ILE A 242      -8.279 -19.291 -23.069  1.00 75.14           C
ATOM   3639 1HG1 ILE A 242      -7.434 -19.894 -23.403  1.00 75.14           H
ATOM   3640 2HG1 ILE A 242      -7.893 -18.296 -22.848  1.00 75.14           H
ATOM   3641  CG2 ILE A 242      -9.745 -20.586 -24.684  1.00 75.14           C
ATOM   3642 1HG2 ILE A 242     -10.546 -20.479 -25.416  1.00 75.14           H
ATOM   3643 2HG2 ILE A 242      -8.892 -21.082 -25.149  1.00 75.14           H
ATOM   3644 3HG2 ILE A 242     -10.099 -21.183 -23.844  1.00 75.14           H
ATOM   3645  CD1 ILE A 242      -8.881 -19.904 -21.803  1.00 75.14           C
ATOM   3646 1HD1 ILE A 242      -9.710 -19.286 -21.459  1.00 75.14           H
ATOM   3647 2HD1 ILE A 242      -9.243 -20.908 -22.022  1.00 75.14           H
ATOM   3648 3HD1 ILE A 242      -8.118 -19.955 -21.026  1.00 75.14           H
ATOM   3649  HN  ILE A 242      -9.077 -16.752 -24.009  1.00 75.14           H
ATOM   3650  N   GLN A 243     -10.776 -17.712 -26.600  1.00 70.94           N
ATOM   3651  CA  GLN A 243     -11.705 -17.754 -27.716  1.00 70.94           C
ATOM   3652  C   GLN A 243     -11.071 -17.126 -28.959  1.00 70.94           C
ATOM   3653  O   GLN A 243     -11.353 -17.542 -30.082  1.00 70.94           O
ATOM   3654  HA  GLN A 243     -11.897 -18.813 -27.894  1.00 70.94           H
ATOM   3655  CB  GLN A 243     -13.021 -17.059 -27.361  1.00 70.94           C
ATOM   3656 1HB  GLN A 243     -12.815 -16.067 -26.958  1.00 70.94           H
ATOM   3657 2HB  GLN A 243     -13.618 -16.920 -28.262  1.00 70.94           H
ATOM   3658  CG  GLN A 243     -13.814 -17.876 -26.338  1.00 70.94           C
ATOM   3659 1HG  GLN A 243     -13.970 -18.886 -26.717  1.00 70.94           H
ATOM   3660 2HG  GLN A 243     -13.240 -17.966 -25.416  1.00 70.94           H
ATOM   3661  CD  GLN A 243     -15.165 -17.222 -26.043  1.00 70.94           C
ATOM   3662  OE1 GLN A 243     -15.457 -16.118 -26.474  1.00 70.94           O
ATOM   3663  NE2 GLN A 243     -15.971 -17.962 -25.287  1.00 70.94           N
ATOM   3664 1HE2 GLN A 243     -15.670 -18.860 -24.966  1.00 70.94           H
ATOM   3665 2HE2 GLN A 243     -16.877 -17.621 -25.039  1.00 70.94           H
ATOM   3666  HN  GLN A 243     -11.041 -17.103 -25.853  1.00 70.94           H
ATOM   3667  N   ALA A 244     -10.227 -16.134 -28.716  1.00 71.34           N
ATOM   3668  CA  ALA A 244      -9.719 -15.303 -29.794  1.00 71.34           C
ATOM   3669  C   ALA A 244      -8.693 -16.098 -30.605  1.00 71.34           C
ATOM   3670  O   ALA A 244      -8.389 -15.746 -31.743  1.00 71.34           O
ATOM   3671  HA  ALA A 244     -10.559 -15.045 -30.439  1.00 71.34           H
ATOM   3672  CB  ALA A 244      -9.130 -14.016 -29.212  1.00 71.34           C
ATOM   3673 1HB  ALA A 244      -9.906 -13.474 -28.671  1.00 71.34           H
ATOM   3674 2HB  ALA A 244      -8.317 -14.264 -28.530  1.00 71.34           H
ATOM   3675 3HB  ALA A 244      -8.749 -13.393 -30.021  1.00 71.34           H
ATOM   3676  HN  ALA A 244      -9.892 -15.895 -27.804  1.00 71.34           H
ATOM   3677  N   LYS A 245      -8.189 -17.156 -29.986  1.00 59.42           N
ATOM   3678  CA  LYS A 245      -7.232 -18.025 -30.650  1.00 59.42           C
ATOM   3679  C   LYS A 245      -6.127 -17.173 -31.278  1.00 59.42           C
ATOM   3680  O   LYS A 245      -5.303 -17.681 -32.037  1.00 59.42           O
ATOM   3681  HA  LYS A 245      -6.785 -18.662 -29.886  1.00 59.42           H
ATOM   3682  CB  LYS A 245      -7.942 -18.943 -31.646  1.00 59.42           C
ATOM   3683 1HB  LYS A 245      -8.632 -18.360 -32.257  1.00 59.42           H
ATOM   3684 2HB  LYS A 245      -7.212 -19.384 -32.324  1.00 59.42           H
ATOM   3685  CG  LYS A 245      -8.708 -20.052 -30.921  1.00 59.42           C
ATOM   3686 1HG  LYS A 245      -8.076 -20.488 -30.147  1.00 59.42           H
ATOM   3687 2HG  LYS A 245      -9.579 -19.630 -30.420  1.00 59.42           H
ATOM   3688  CD  LYS A 245      -9.153 -21.141 -31.898  1.00 59.42           C
ATOM   3689 1HD  LYS A 245      -9.881 -20.731 -32.598  1.00 59.42           H
ATOM   3690 2HD  LYS A 245      -8.299 -21.477 -32.488  1.00 59.42           H
ATOM   3691  CE  LYS A 245      -9.764 -22.330 -31.154  1.00 59.42           C
ATOM   3692 1HE  LYS A 245      -9.083 -22.667 -30.373  1.00 59.42           H
ATOM   3693 2HE  LYS A 245     -10.686 -22.022 -30.661  1.00 59.42           H
ATOM   3694  NZ  LYS A 245     -10.044 -23.440 -32.091  1.00 59.42           N
ATOM   3695 1HZ  LYS A 245     -10.470 -24.210 -31.586  1.00 59.42           H
ATOM   3696 2HZ  LYS A 245     -10.676 -23.120 -32.816  1.00 59.42           H
ATOM   3697 3HZ  LYS A 245      -9.176 -23.752 -32.513  1.00 59.42           H
ATOM   3698  HN  LYS A 245      -8.424 -17.422 -29.051  1.00 59.42           H
ATOM   3699  N   LYS A 246      -6.146 -15.892 -30.939  1.00 52.35           N
ATOM   3700  CA  LYS A 246      -5.232 -14.943 -31.551  1.00 52.35           C
ATOM   3701  C   LYS A 246      -3.970 -14.831 -30.692  1.00 52.35           C
ATOM   3702  O   LYS A 246      -4.021 -14.330 -29.570  1.00 52.35           O
ATOM   3703  HA  LYS A 246      -4.952 -15.340 -32.526  1.00 52.35           H
ATOM   3704  CB  LYS A 246      -5.932 -13.604 -31.792  1.00 52.35           C
ATOM   3705 1HB  LYS A 246      -6.581 -13.371 -30.947  1.00 52.35           H
ATOM   3706 2HB  LYS A 246      -5.191 -12.807 -31.852  1.00 52.35           H
ATOM   3707  CG  LYS A 246      -6.756 -13.640 -33.080  1.00 52.35           C
ATOM   3708 1HG  LYS A 246      -6.162 -14.075 -33.884  1.00 52.35           H
ATOM   3709 2HG  LYS A 246      -7.625 -14.284 -32.942  1.00 52.35           H
ATOM   3710  CD  LYS A 246      -7.213 -12.236 -33.479  1.00 52.35           C
ATOM   3711 1HD  LYS A 246      -7.884 -11.838 -32.717  1.00 52.35           H
ATOM   3712 2HD  LYS A 246      -6.352 -11.569 -33.525  1.00 52.35           H
ATOM   3713  CE  LYS A 246      -7.924 -12.254 -34.833  1.00 52.35           C
ATOM   3714 1HE  LYS A 246      -7.301 -12.760 -35.571  1.00 52.35           H
ATOM   3715 2HE  LYS A 246      -8.851 -12.822 -34.756  1.00 52.35           H
ATOM   3716  NZ  LYS A 246      -8.216 -10.875 -35.284  1.00 52.35           N
ATOM   3717 1HZ  LYS A 246      -8.708 -10.906 -36.171  1.00 52.35           H
ATOM   3718 2HZ  LYS A 246      -8.794 -10.409 -34.594  1.00 52.35           H
ATOM   3719 3HZ  LYS A 246      -7.347 -10.365 -35.398  1.00 52.35           H
ATOM   3720  HN  LYS A 246      -6.770 -15.502 -30.262  1.00 52.35           H
ATOM   3721  N   SER A 247      -2.868 -15.307 -31.253  1.00 55.22           N
ATOM   3722  CA  SER A 247      -1.612 -15.341 -30.523  1.00 55.22           C
ATOM   3723  C   SER A 247      -1.241 -13.932 -30.054  1.00 55.22           C
ATOM   3724  O   SER A 247      -0.800 -13.748 -28.921  1.00 55.22           O
ATOM   3725  HA  SER A 247      -1.792 -15.994 -29.669  1.00 55.22           H
ATOM   3726  CB  SER A 247      -0.490 -15.925 -31.384  1.00 55.22           C
ATOM   3727 1HB  SER A 247      -0.597 -17.009 -31.431  1.00 55.22           H
ATOM   3728 2HB  SER A 247      -0.583 -15.551 -32.404  1.00 55.22           H
ATOM   3729  OG  SER A 247       0.800 -15.598 -30.874  1.00 55.22           O
ATOM   3730  HG  SER A 247       1.509 -15.971 -31.473  1.00 55.22           H
ATOM   3731  HN  SER A 247      -2.824 -15.663 -32.186  1.00 55.22           H
ATOM   3732  N   SER A 248      -1.434 -12.975 -30.949  1.00 56.14           N
ATOM   3733  CA  SER A 248      -0.846 -11.658 -30.774  1.00 56.14           C
ATOM   3734  C   SER A 248      -1.272 -11.068 -29.428  1.00 56.14           C
ATOM   3735  O   SER A 248      -0.564 -10.240 -28.857  1.00 56.14           O
ATOM   3736  HA  SER A 248       0.232 -11.818 -30.798  1.00 56.14           H
ATOM   3737  CB  SER A 248      -1.247 -10.720 -31.915  1.00 56.14           C
ATOM   3738 1HB  SER A 248      -0.673  -9.796 -31.844  1.00 56.14           H
ATOM   3739 2HB  SER A 248      -0.992 -11.180 -32.870  1.00 56.14           H
ATOM   3740  OG  SER A 248      -2.639 -10.416 -31.892  1.00 56.14           O
ATOM   3741  HG  SER A 248      -2.863  -9.782 -32.632  1.00 56.14           H
ATOM   3742  HN  SER A 248      -1.980 -13.087 -31.779  1.00 56.14           H
ATOM   3743  N   LYS A 249      -2.427 -11.518 -28.960  1.00 52.62           N
ATOM   3744  CA  LYS A 249      -3.008 -10.968 -27.747  1.00 52.62           C
ATOM   3745  C   LYS A 249      -2.243 -11.500 -26.534  1.00 52.62           C
ATOM   3746  O   LYS A 249      -2.382 -10.977 -25.429  1.00 52.62           O
ATOM   3747  HA  LYS A 249      -2.884  -9.886 -27.786  1.00 52.62           H
ATOM   3748  CB  LYS A 249      -4.511 -11.250 -27.698  1.00 52.62           C
ATOM   3749 1HB  LYS A 249      -4.696 -12.300 -27.924  1.00 52.62           H
ATOM   3750 2HB  LYS A 249      -4.885 -11.071 -26.690  1.00 52.62           H
ATOM   3751  CG  LYS A 249      -5.267 -10.366 -28.692  1.00 52.62           C
ATOM   3752 1HG  LYS A 249      -4.947  -9.331 -28.581  1.00 52.62           H
ATOM   3753 2HG  LYS A 249      -5.023 -10.668 -29.711  1.00 52.62           H
ATOM   3754  CD  LYS A 249      -6.778 -10.465 -28.474  1.00 52.62           C
ATOM   3755 1HD  LYS A 249      -7.116 -11.478 -28.693  1.00 52.62           H
ATOM   3756 2HD  LYS A 249      -7.012 -10.270 -27.427  1.00 52.62           H
ATOM   3757  CE  LYS A 249      -7.526  -9.468 -29.363  1.00 52.62           C
ATOM   3758 1HE  LYS A 249      -7.110  -8.470 -29.230  1.00 52.62           H
ATOM   3759 2HE  LYS A 249      -7.391  -9.734 -30.411  1.00 52.62           H
ATOM   3760  NZ  LYS A 249      -8.968  -9.458 -29.030  1.00 52.62           N
ATOM   3761 1HZ  LYS A 249      -9.452  -8.811 -29.642  1.00 52.62           H
ATOM   3762 2HZ  LYS A 249      -9.350 -10.389 -29.153  1.00 52.62           H
ATOM   3763 3HZ  LYS A 249      -9.091  -9.168 -28.066  1.00 52.62           H
ATOM   3764  HN  LYS A 249      -2.962 -12.243 -29.394  1.00 52.62           H
ATOM   3765  N   HIS A 250      -1.451 -12.534 -26.780  1.00 52.58           N
ATOM   3766  CA  HIS A 250      -0.807 -13.258 -25.698  1.00 52.58           C
ATOM   3767  C   HIS A 250       0.253 -12.370 -25.045  1.00 52.58           C
ATOM   3768  O   HIS A 250       0.457 -12.427 -23.833  1.00 52.58           O
ATOM   3769  HA  HIS A 250      -1.583 -13.481 -24.965  1.00 52.58           H
ATOM   3770  CB  HIS A 250      -0.241 -14.589 -26.196  1.00 52.58           C
ATOM   3771 1HB  HIS A 250       0.258 -14.425 -27.151  1.00 52.58           H
ATOM   3772 2HB  HIS A 250       0.519 -14.934 -25.495  1.00 52.58           H
ATOM   3773  CG  HIS A 250      -1.278 -15.673 -26.366  1.00 52.58           C
ATOM   3774  ND1 HIS A 250      -1.786 -16.398 -25.302  1.00 52.58           N
ATOM   3775  HD1 HIS A 250      -1.529 -16.286 -24.342  1.00 52.58           H
ATOM   3776  CD2 HIS A 250      -1.898 -16.147 -27.485  1.00 52.58           C
ATOM   3777  HD2 HIS A 250      -1.731 -15.795 -28.503  1.00 52.58           H
ATOM   3778  CE1 HIS A 250      -2.670 -17.266 -25.771  1.00 52.58           C
ATOM   3779  HE1 HIS A 250      -3.243 -17.981 -25.180  1.00 52.58           H
ATOM   3780  NE2 HIS A 250      -2.737 -17.109 -27.124  1.00 52.58           N
ATOM   3781  HN  HIS A 250      -1.248 -12.876 -27.698  1.00 52.58           H
ATOM   3782  N   LYS A 251       0.902 -11.568 -25.877  1.00 56.12           N
ATOM   3783  CA  LYS A 251       2.001 -10.739 -25.414  1.00 56.12           C
ATOM   3784  C   LYS A 251       1.480  -9.742 -24.376  1.00 56.12           C
ATOM   3785  O   LYS A 251       2.091  -9.560 -23.324  1.00 56.12           O
ATOM   3786  HA  LYS A 251       2.724 -11.395 -24.929  1.00 56.12           H
ATOM   3787  CB  LYS A 251       2.711 -10.079 -26.598  1.00 56.12           C
ATOM   3788 1HB  LYS A 251       1.973  -9.689 -27.298  1.00 56.12           H
ATOM   3789 2HB  LYS A 251       3.297  -9.229 -26.248  1.00 56.12           H
ATOM   3790  CG  LYS A 251       3.624 -11.076 -27.314  1.00 56.12           C
ATOM   3791 1HG  LYS A 251       4.217 -11.623 -26.581  1.00 56.12           H
ATOM   3792 2HG  LYS A 251       3.020 -11.810 -27.847  1.00 56.12           H
ATOM   3793  CD  LYS A 251       4.553 -10.360 -28.297  1.00 56.12           C
ATOM   3794 1HD  LYS A 251       3.963  -9.889 -29.083  1.00 56.12           H
ATOM   3795 2HD  LYS A 251       5.090  -9.564 -27.781  1.00 56.12           H
ATOM   3796  CE  LYS A 251       5.553 -11.338 -28.918  1.00 56.12           C
ATOM   3797 1HE  LYS A 251       6.042 -11.915 -28.133  1.00 56.12           H
ATOM   3798 2HE  LYS A 251       5.027 -12.049 -29.555  1.00 56.12           H
ATOM   3799  NZ  LYS A 251       6.567 -10.608 -29.711  1.00 56.12           N
ATOM   3800 1HZ  LYS A 251       7.210 -11.272 -30.129  1.00 56.12           H
ATOM   3801 2HZ  LYS A 251       6.107 -10.077 -30.441  1.00 56.12           H
ATOM   3802 3HZ  LYS A 251       7.080  -9.977 -29.105  1.00 56.12           H
ATOM   3803  HN  LYS A 251       0.687 -11.480 -26.850  1.00 56.12           H
ATOM   3804  N   ALA A 252       0.358  -9.122 -24.709  1.00 63.07           N
ATOM   3805  CA  ALA A 252      -0.233  -8.123 -23.835  1.00 63.07           C
ATOM   3806  C   ALA A 252      -0.658  -8.786 -22.523  1.00 63.07           C
ATOM   3807  O   ALA A 252      -0.612  -8.161 -21.465  1.00 63.07           O
ATOM   3808  HA  ALA A 252       0.530  -7.374 -23.624  1.00 63.07           H
ATOM   3809  CB  ALA A 252      -1.403  -7.446 -24.552  1.00 63.07           C
ATOM   3810 1HB  ALA A 252      -1.043  -6.965 -25.461  1.00 63.07           H
ATOM   3811 2HB  ALA A 252      -2.154  -8.193 -24.808  1.00 63.07           H
ATOM   3812 3HB  ALA A 252      -1.846  -6.696 -23.896  1.00 63.07           H
ATOM   3813  HN  ALA A 252      -0.145  -9.293 -25.557  1.00 63.07           H
ATOM   3814  N   LEU A 253      -1.061 -10.043 -22.636  1.00 63.96           N
ATOM   3815  CA  LEU A 253      -1.534 -10.784 -21.479  1.00 63.96           C
ATOM   3816  C   LEU A 253      -0.372 -10.999 -20.507  1.00 63.96           C
ATOM   3817  O   LEU A 253      -0.541 -10.872 -19.295  1.00 63.96           O
ATOM   3818  HA  LEU A 253      -2.288 -10.172 -20.985  1.00 63.96           H
ATOM   3819  CB  LEU A 253      -2.218 -12.081 -21.916  1.00 63.96           C
ATOM   3820 1HB  LEU A 253      -2.919 -11.846 -22.717  1.00 63.96           H
ATOM   3821 2HB  LEU A 253      -1.461 -12.743 -22.338  1.00 63.96           H
ATOM   3822  CG  LEU A 253      -2.971 -12.843 -20.824  1.00 63.96           C
ATOM   3823  HG  LEU A 253      -2.310 -12.948 -19.963  1.00 63.96           H
ATOM   3824  CD1 LEU A 253      -4.200 -12.060 -20.357  1.00 63.96           C
ATOM   3825 1HD1 LEU A 253      -3.886 -11.095 -19.957  1.00 63.96           H
ATOM   3826 2HD1 LEU A 253      -4.872 -11.902 -21.200  1.00 63.96           H
ATOM   3827 3HD1 LEU A 253      -4.717 -12.624 -19.581  1.00 63.96           H
ATOM   3828  CD2 LEU A 253      -3.334 -14.254 -21.291  1.00 63.96           C
ATOM   3829 1HD2 LEU A 253      -3.968 -14.192 -22.175  1.00 63.96           H
ATOM   3830 2HD2 LEU A 253      -2.423 -14.801 -21.534  1.00 63.96           H
ATOM   3831 3HD2 LEU A 253      -3.868 -14.773 -20.495  1.00 63.96           H
ATOM   3832  HN  LEU A 253      -1.067 -10.553 -23.496  1.00 63.96           H
ATOM   3833  N   LYS A 254       0.781 -11.320 -21.074  1.00 65.92           N
ATOM   3834  CA  LYS A 254       1.926 -11.716 -20.272  1.00 65.92           C
ATOM   3835  C   LYS A 254       2.226 -10.622 -19.245  1.00 65.92           C
ATOM   3836  O   LYS A 254       2.395 -10.907 -18.060  1.00 65.92           O
ATOM   3837  HA  LYS A 254       1.651 -12.626 -19.737  1.00 65.92           H
ATOM   3838  CB  LYS A 254       3.116 -12.061 -21.169  1.00 65.92           C
ATOM   3839 1HB  LYS A 254       2.793 -12.725 -21.970  1.00 65.92           H
ATOM   3840 2HB  LYS A 254       3.495 -11.154 -21.641  1.00 65.92           H
ATOM   3841  CG  LYS A 254       4.234 -12.728 -20.365  1.00 65.92           C
ATOM   3842 1HG  LYS A 254       4.617 -12.031 -19.620  1.00 65.92           H
ATOM   3843 2HG  LYS A 254       3.834 -13.586 -19.823  1.00 65.92           H
ATOM   3844  CD  LYS A 254       5.372 -13.182 -21.281  1.00 65.92           C
ATOM   3845 1HD  LYS A 254       4.981 -13.850 -22.049  1.00 65.92           H
ATOM   3846 2HD  LYS A 254       5.796 -12.320 -21.795  1.00 65.92           H
ATOM   3847  CE  LYS A 254       6.465 -13.897 -20.484  1.00 65.92           C
ATOM   3848 1HE  LYS A 254       6.886 -13.218 -19.743  1.00 65.92           H
ATOM   3849 2HE  LYS A 254       6.036 -14.737 -19.939  1.00 65.92           H
ATOM   3850  NZ  LYS A 254       7.534 -14.379 -21.387  1.00 65.92           N
ATOM   3851 1HZ  LYS A 254       8.254 -14.840 -20.843  1.00 65.92           H
ATOM   3852 2HZ  LYS A 254       7.143 -15.035 -22.054  1.00 65.92           H
ATOM   3853 3HZ  LYS A 254       7.937 -13.592 -21.884  1.00 65.92           H
ATOM   3854  HN  LYS A 254       0.940 -11.314 -22.062  1.00 65.92           H
ATOM   3855  N   VAL A 255       2.283  -9.393 -19.736  1.00 65.80           N
ATOM   3856  CA  VAL A 255       2.582  -8.258 -18.880  1.00 65.80           C
ATOM   3857  C   VAL A 255       1.567  -8.207 -17.736  1.00 65.80           C
ATOM   3858  O   VAL A 255       1.939  -8.006 -16.581  1.00 65.80           O
ATOM   3859  HA  VAL A 255       3.576  -8.414 -18.461  1.00 65.80           H
ATOM   3860  CB  VAL A 255       2.613  -6.972 -19.709  1.00 65.80           C
ATOM   3861  HB  VAL A 255       1.613  -6.805 -20.108  1.00 65.80           H
ATOM   3862  CG1 VAL A 255       2.978  -5.768 -18.838  1.00 65.80           C
ATOM   3863 1HG1 VAL A 255       2.238  -5.655 -18.046  1.00 65.80           H
ATOM   3864 2HG1 VAL A 255       3.962  -5.924 -18.396  1.00 65.80           H
ATOM   3865 3HG1 VAL A 255       2.994  -4.867 -19.452  1.00 65.80           H
ATOM   3866  CG2 VAL A 255       3.575  -7.105 -20.891  1.00 65.80           C
ATOM   3867 1HG2 VAL A 255       4.580  -7.307 -20.521  1.00 65.80           H
ATOM   3868 2HG2 VAL A 255       3.252  -7.926 -21.532  1.00 65.80           H
ATOM   3869 3HG2 VAL A 255       3.578  -6.177 -21.463  1.00 65.80           H
ATOM   3870  HN  VAL A 255       2.130  -9.168 -20.699  1.00 65.80           H
ATOM   3871  N   THR A 256       0.306  -8.393 -18.097  1.00 63.72           N
ATOM   3872  CA  THR A 256      -0.780  -8.189 -17.153  1.00 63.72           C
ATOM   3873  C   THR A 256      -0.725  -9.239 -16.042  1.00 63.72           C
ATOM   3874  O   THR A 256      -0.860  -8.909 -14.864  1.00 63.72           O
ATOM   3875  HA  THR A 256      -0.647  -7.216 -16.681  1.00 63.72           H
ATOM   3876  CB  THR A 256      -2.095  -8.201 -17.936  1.00 63.72           C
ATOM   3877  HB  THR A 256      -2.417  -9.223 -18.140  1.00 63.72           H
ATOM   3878  OG1 THR A 256      -1.823  -7.402 -19.084  1.00 63.72           O
ATOM   3879  HG1 THR A 256      -1.616  -7.987 -19.867  1.00 63.72           H
ATOM   3880  CG2 THR A 256      -3.214  -7.448 -17.213  1.00 63.72           C
ATOM   3881 1HG2 THR A 256      -2.918  -6.409 -17.070  1.00 63.72           H
ATOM   3882 2HG2 THR A 256      -3.396  -7.911 -16.244  1.00 63.72           H
ATOM   3883 3HG2 THR A 256      -4.124  -7.488 -17.812  1.00 63.72           H
ATOM   3884  HN  THR A 256       0.023  -8.677 -19.013  1.00 63.72           H
ATOM   3885  N   ILE A 257      -0.526 -10.482 -16.455  1.00 72.50           N
ATOM   3886  CA  ILE A 257      -0.485 -11.586 -15.511  1.00 72.50           C
ATOM   3887  C   ILE A 257       0.649 -11.355 -14.511  1.00 72.50           C
ATOM   3888  O   ILE A 257       0.463 -11.523 -13.306  1.00 72.50           O
ATOM   3889  HA  ILE A 257      -1.430 -11.587 -14.968  1.00 72.50           H
ATOM   3890  CB  ILE A 257      -0.388 -12.921 -16.253  1.00 72.50           C
ATOM   3891  HB  ILE A 257       0.413 -12.846 -16.988  1.00 72.50           H
ATOM   3892  CG1 ILE A 257      -1.678 -13.217 -17.019  1.00 72.50           C
ATOM   3893 1HG1 ILE A 257      -2.503 -13.337 -16.317  1.00 72.50           H
ATOM   3894 2HG1 ILE A 257      -1.926 -12.372 -17.662  1.00 72.50           H
ATOM   3895  CG2 ILE A 257      -0.017 -14.055 -15.295  1.00 72.50           C
ATOM   3896 1HG2 ILE A 257       0.947 -13.840 -14.834  1.00 72.50           H
ATOM   3897 2HG2 ILE A 257      -0.779 -14.140 -14.520  1.00 72.50           H
ATOM   3898 3HG2 ILE A 257       0.046 -14.992 -15.848  1.00 72.50           H
ATOM   3899  CD1 ILE A 257      -1.534 -14.484 -17.866  1.00 72.50           C
ATOM   3900 1HD1 ILE A 257      -0.724 -14.351 -18.583  1.00 72.50           H
ATOM   3901 2HD1 ILE A 257      -1.310 -15.331 -17.218  1.00 72.50           H
ATOM   3902 3HD1 ILE A 257      -2.466 -14.671 -18.400  1.00 72.50           H
ATOM   3903  HN  ILE A 257      -0.394 -10.739 -17.412  1.00 72.50           H
ATOM   3904  N   THR A 258       1.799 -10.973 -15.046  1.00 77.17           N
ATOM   3905  CA  THR A 258       2.992 -10.826 -14.230  1.00 77.17           C
ATOM   3906  C   THR A 258       2.748  -9.819 -13.104  1.00 77.17           C
ATOM   3907  O   THR A 258       3.062 -10.089 -11.946  1.00 77.17           O
ATOM   3908  HA  THR A 258       3.208 -11.785 -13.760  1.00 77.17           H
ATOM   3909  CB  THR A 258       4.150 -10.437 -15.152  1.00 77.17           C
ATOM   3910  HB  THR A 258       4.003  -9.438 -15.562  1.00 77.17           H
ATOM   3911  OG1 THR A 258       4.203 -11.493 -16.107  1.00 77.17           O
ATOM   3912  HG1 THR A 258       3.638 -11.265 -16.900  1.00 77.17           H
ATOM   3913  CG2 THR A 258       5.507 -10.503 -14.447  1.00 77.17           C
ATOM   3914 1HG2 THR A 258       5.684 -11.520 -14.096  1.00 77.17           H
ATOM   3915 2HG2 THR A 258       5.509  -9.819 -13.598  1.00 77.17           H
ATOM   3916 3HG2 THR A 258       6.293 -10.218 -15.146  1.00 77.17           H
ATOM   3917  HN  THR A 258       1.923 -10.766 -16.017  1.00 77.17           H
ATOM   3918  N   VAL A 259       2.189  -8.679 -13.484  1.00 71.64           N
ATOM   3919  CA  VAL A 259       1.951  -7.609 -12.530  1.00 71.64           C
ATOM   3920  C   VAL A 259       0.994  -8.104 -11.443  1.00 71.64           C
ATOM   3921  O   VAL A 259       1.208  -7.846 -10.260  1.00 71.64           O
ATOM   3922  HA  VAL A 259       2.907  -7.360 -12.069  1.00 71.64           H
ATOM   3923  CB  VAL A 259       1.437  -6.365 -13.258  1.00 71.64           C
ATOM   3924  HB  VAL A 259       0.579  -6.660 -13.861  1.00 71.64           H
ATOM   3925  CG1 VAL A 259       0.968  -5.302 -12.262  1.00 71.64           C
ATOM   3926 1HG1 VAL A 259       0.162  -5.707 -11.651  1.00 71.64           H
ATOM   3927 2HG1 VAL A 259       1.800  -5.013 -11.621  1.00 71.64           H
ATOM   3928 3HG1 VAL A 259       0.608  -4.429 -12.806  1.00 71.64           H
ATOM   3929  CG2 VAL A 259       2.503  -5.801 -14.200  1.00 71.64           C
ATOM   3930 1HG2 VAL A 259       3.388  -5.529 -13.626  1.00 71.64           H
ATOM   3931 2HG2 VAL A 259       2.767  -6.555 -14.941  1.00 71.64           H
ATOM   3932 3HG2 VAL A 259       2.111  -4.918 -14.704  1.00 71.64           H
ATOM   3933  HN  VAL A 259       1.902  -8.482 -14.421  1.00 71.64           H
ATOM   3934  N   LEU A 260      -0.040  -8.805 -11.884  1.00 71.62           N
ATOM   3935  CA  LEU A 260      -1.046  -9.313 -10.967  1.00 71.62           C
ATOM   3936  C   LEU A 260      -0.384 -10.263  -9.967  1.00 71.62           C
ATOM   3937  O   LEU A 260      -0.555 -10.115  -8.758  1.00 71.62           O
ATOM   3938  HA  LEU A 260      -1.448  -8.461 -10.419  1.00 71.62           H
ATOM   3939  CB  LEU A 260      -2.206  -9.943 -11.740  1.00 71.62           C
ATOM   3940 1HB  LEU A 260      -2.629  -9.188 -12.402  1.00 71.62           H
ATOM   3941 2HB  LEU A 260      -1.807 -10.735 -12.374  1.00 71.62           H
ATOM   3942  CG  LEU A 260      -3.337 -10.529 -10.892  1.00 71.62           C
ATOM   3943  HG  LEU A 260      -2.892 -11.135 -10.102  1.00 71.62           H
ATOM   3944  CD1 LEU A 260      -4.143  -9.421 -10.212  1.00 71.62           C
ATOM   3945 1HD1 LEU A 260      -3.486  -8.839  -9.565  1.00 71.62           H
ATOM   3946 2HD1 LEU A 260      -4.576  -8.769 -10.970  1.00 71.62           H
ATOM   3947 3HD1 LEU A 260      -4.940  -9.865  -9.615  1.00 71.62           H
ATOM   3948  CD2 LEU A 260      -4.225 -11.455 -11.726  1.00 71.62           C
ATOM   3949 1HD2 LEU A 260      -4.662 -10.892 -12.551  1.00 71.62           H
ATOM   3950 2HD2 LEU A 260      -3.625 -12.274 -12.122  1.00 71.62           H
ATOM   3951 3HD2 LEU A 260      -5.020 -11.857 -11.099  1.00 71.62           H
ATOM   3952  HN  LEU A 260      -0.196  -9.026 -12.847  1.00 71.62           H
ATOM   3953  N   THR A 261       0.358 -11.218 -10.509  1.00 81.76           N
ATOM   3954  CA  THR A 261       0.914 -12.286  -9.695  1.00 81.76           C
ATOM   3955  C   THR A 261       1.832 -11.711  -8.615  1.00 81.76           C
ATOM   3956  O   THR A 261       1.775 -12.129  -7.460  1.00 81.76           O
ATOM   3957  HA  THR A 261       0.094 -12.790  -9.183  1.00 81.76           H
ATOM   3958  CB  THR A 261       1.617 -13.274 -10.629  1.00 81.76           C
ATOM   3959  HB  THR A 261       2.471 -12.806 -11.119  1.00 81.76           H
ATOM   3960  OG1 THR A 261       0.582 -13.728 -11.497  1.00 81.76           O
ATOM   3961  HG1 THR A 261       0.519 -13.130 -12.295  1.00 81.76           H
ATOM   3962  CG2 THR A 261       2.076 -14.540  -9.902  1.00 81.76           C
ATOM   3963 1HG2 THR A 261       1.213 -15.044  -9.469  1.00 81.76           H
ATOM   3964 2HG2 THR A 261       2.775 -14.271  -9.110  1.00 81.76           H
ATOM   3965 3HG2 THR A 261       2.569 -15.206 -10.610  1.00 81.76           H
ATOM   3966  HN  THR A 261       0.581 -11.269 -11.482  1.00 81.76           H
ATOM   3967  N   VAL A 262       2.659 -10.762  -9.030  1.00 84.27           N
ATOM   3968  CA  VAL A 262       3.633 -10.172  -8.128  1.00 84.27           C
ATOM   3969  C   VAL A 262       2.901  -9.443  -6.999  1.00 84.27           C
ATOM   3970  O   VAL A 262       3.288  -9.545  -5.836  1.00 84.27           O
ATOM   3971  HA  VAL A 262       4.219 -10.984  -7.699  1.00 84.27           H
ATOM   3972  CB  VAL A 262       4.584  -9.262  -8.908  1.00 84.27           C
ATOM   3973  HB  VAL A 262       3.981  -8.548  -9.468  1.00 84.27           H
ATOM   3974  CG1 VAL A 262       5.489  -8.472  -7.960  1.00 84.27           C
ATOM   3975 1HG1 VAL A 262       4.875  -7.855  -7.303  1.00 84.27           H
ATOM   3976 2HG1 VAL A 262       6.080  -9.165  -7.361  1.00 84.27           H
ATOM   3977 3HG1 VAL A 262       6.155  -7.834  -8.541  1.00 84.27           H
ATOM   3978  CG2 VAL A 262       5.412 -10.067  -9.912  1.00 84.27           C
ATOM   3979 1HG2 VAL A 262       6.001 -10.815  -9.381  1.00 84.27           H
ATOM   3980 2HG2 VAL A 262       4.746 -10.563 -10.618  1.00 84.27           H
ATOM   3981 3HG2 VAL A 262       6.080  -9.396 -10.453  1.00 84.27           H
ATOM   3982  HN  VAL A 262       2.670 -10.398  -9.961  1.00 84.27           H
ATOM   3983  N   PHE A 263       1.855  -8.725  -7.382  1.00 76.39           N
ATOM   3984  CA  PHE A 263       1.070  -7.975  -6.418  1.00 76.39           C
ATOM   3985  C   PHE A 263       0.460  -8.903  -5.365  1.00 76.39           C
ATOM   3986  O   PHE A 263       0.629  -8.684  -4.167  1.00 76.39           O
ATOM   3987  HA  PHE A 263       1.743  -7.269  -5.931  1.00 76.39           H
ATOM   3988  CB  PHE A 263      -0.059  -7.293  -7.194  1.00 76.39           C
ATOM   3989 1HB  PHE A 263       0.377  -6.625  -7.937  1.00 76.39           H
ATOM   3990 2HB  PHE A 263      -0.622  -8.051  -7.738  1.00 76.39           H
ATOM   3991  CG  PHE A 263      -1.024  -6.494  -6.316  1.00 76.39           C
ATOM   3992  CD1 PHE A 263      -2.232  -7.021  -5.979  1.00 76.39           C
ATOM   3993  HD1 PHE A 263      -2.513  -8.012  -6.335  1.00 76.39           H
ATOM   3994  CD2 PHE A 263      -0.674  -5.257  -5.871  1.00 76.39           C
ATOM   3995  HD2 PHE A 263       0.294  -4.835  -6.141  1.00 76.39           H
ATOM   3996  CE1 PHE A 263      -3.128  -6.279  -5.164  1.00 76.39           C
ATOM   3997  HE1 PHE A 263      -4.096  -6.701  -4.895  1.00 76.39           H
ATOM   3998  CE2 PHE A 263      -1.570  -4.516  -5.056  1.00 76.39           C
ATOM   3999  HE2 PHE A 263      -1.289  -3.524  -4.700  1.00 76.39           H
ATOM   4000  CZ  PHE A 263      -2.778  -5.042  -4.720  1.00 76.39           C
ATOM   4001  HZ  PHE A 263      -3.465  -4.473  -4.094  1.00 76.39           H
ATOM   4002  HN  PHE A 263       1.544  -8.652  -8.330  1.00 76.39           H
ATOM   4003  N   VAL A 264      -0.236  -9.920  -5.852  1.00 83.30           N
ATOM   4004  CA  VAL A 264      -0.969 -10.814  -4.971  1.00 83.30           C
ATOM   4005  C   VAL A 264       0.008 -11.487  -4.006  1.00 83.30           C
ATOM   4006  O   VAL A 264      -0.256 -11.571  -2.807  1.00 83.30           O
ATOM   4007  HA  VAL A 264      -1.669 -10.208  -4.396  1.00 83.30           H
ATOM   4008  CB  VAL A 264      -1.777 -11.816  -5.798  1.00 83.30           C
ATOM   4009  HB  VAL A 264      -1.095 -12.306  -6.492  1.00 83.30           H
ATOM   4010  CG1 VAL A 264      -2.393 -12.894  -4.904  1.00 83.30           C
ATOM   4011 1HG1 VAL A 264      -1.600 -13.431  -4.384  1.00 83.30           H
ATOM   4012 2HG1 VAL A 264      -3.055 -12.428  -4.176  1.00 83.30           H
ATOM   4013 3HG1 VAL A 264      -2.962 -13.593  -5.518  1.00 83.30           H
ATOM   4014  CG2 VAL A 264      -2.854 -11.105  -6.621  1.00 83.30           C
ATOM   4015 1HG2 VAL A 264      -3.533 -10.577  -5.952  1.00 83.30           H
ATOM   4016 2HG2 VAL A 264      -2.383 -10.393  -7.298  1.00 83.30           H
ATOM   4017 3HG2 VAL A 264      -3.414 -11.841  -7.199  1.00 83.30           H
ATOM   4018  HN  VAL A 264      -0.304 -10.137  -6.825  1.00 83.30           H
ATOM   4019  N   LEU A 265       1.118 -11.950  -4.564  1.00 86.52           N
ATOM   4020  CA  LEU A 265       2.072 -12.731  -3.796  1.00 86.52           C
ATOM   4021  C   LEU A 265       2.673 -11.856  -2.694  1.00 86.52           C
ATOM   4022  O   LEU A 265       2.982 -12.343  -1.608  1.00 86.52           O
ATOM   4023  HA  LEU A 265       1.523 -13.548  -3.327  1.00 86.52           H
ATOM   4024  CB  LEU A 265       3.117 -13.360  -4.720  1.00 86.52           C
ATOM   4025 1HB  LEU A 265       3.501 -12.584  -5.382  1.00 86.52           H
ATOM   4026 2HB  LEU A 265       3.953 -13.701  -4.111  1.00 86.52           H
ATOM   4027  CG  LEU A 265       2.635 -14.531  -5.578  1.00 86.52           C
ATOM   4028  HG  LEU A 265       1.780 -14.196  -6.165  1.00 86.52           H
ATOM   4029  CD1 LEU A 265       3.718 -14.968  -6.567  1.00 86.52           C
ATOM   4030 1HD1 LEU A 265       3.969 -14.134  -7.223  1.00 86.52           H
ATOM   4031 2HD1 LEU A 265       4.607 -15.279  -6.018  1.00 86.52           H
ATOM   4032 3HD1 LEU A 265       3.349 -15.802  -7.164  1.00 86.52           H
ATOM   4033  CD2 LEU A 265       2.156 -15.691  -4.703  1.00 86.52           C
ATOM   4034 1HD2 LEU A 265       2.977 -16.034  -4.073  1.00 86.52           H
ATOM   4035 2HD2 LEU A 265       1.331 -15.356  -4.075  1.00 86.52           H
ATOM   4036 3HD2 LEU A 265       1.819 -16.511  -5.338  1.00 86.52           H
ATOM   4037  HN  LEU A 265       1.368 -11.799  -5.520  1.00 86.52           H
ATOM   4038  N   SER A 266       2.819 -10.578  -3.012  1.00 88.64           N
ATOM   4039  CA  SER A 266       3.470  -9.650  -2.103  1.00 88.64           C
ATOM   4040  C   SER A 266       2.472  -9.160  -1.052  1.00 88.64           C
ATOM   4041  O   SER A 266       2.828  -8.979   0.111  1.00 88.64           O
ATOM   4042  HA  SER A 266       4.271 -10.221  -1.632  1.00 88.64           H
ATOM   4043  CB  SER A 266       4.068  -8.463  -2.861  1.00 88.64           C
ATOM   4044 1HB  SER A 266       4.506  -7.763  -2.150  1.00 88.64           H
ATOM   4045 2HB  SER A 266       4.877  -8.813  -3.502  1.00 88.64           H
ATOM   4046  OG  SER A 266       3.093  -7.789  -3.652  1.00 88.64           O
ATOM   4047  HG  SER A 266       3.183  -8.061  -4.610  1.00 88.64           H
ATOM   4048  HN  SER A 266       2.503 -10.175  -3.871  1.00 88.64           H
ATOM   4049  N   GLN A 267       1.241  -8.959  -1.500  1.00 84.25           N
ATOM   4050  CA  GLN A 267       0.252  -8.272  -0.687  1.00 84.25           C
ATOM   4051  C   GLN A 267      -0.498  -9.272   0.195  1.00 84.25           C
ATOM   4052  O   GLN A 267      -0.938  -8.929   1.292  1.00 84.25           O
ATOM   4053  HA  GLN A 267       0.819  -7.581  -0.064  1.00 84.25           H
ATOM   4054  CB  GLN A 267      -0.719  -7.476  -1.562  1.00 84.25           C
ATOM   4055 1HB  GLN A 267      -1.167  -8.135  -2.306  1.00 84.25           H
ATOM   4056 2HB  GLN A 267      -1.532  -7.088  -0.949  1.00 84.25           H
ATOM   4057  CG  GLN A 267      -0.004  -6.319  -2.262  1.00 84.25           C
ATOM   4058 1HG  GLN A 267       0.844  -6.701  -2.831  1.00 84.25           H
ATOM   4059 2HG  GLN A 267      -0.680  -5.847  -2.975  1.00 84.25           H
ATOM   4060  CD  GLN A 267       0.481  -5.281  -1.248  1.00 84.25           C
ATOM   4061  OE1 GLN A 267      -0.107  -5.078  -0.198  1.00 84.25           O
ATOM   4062  NE2 GLN A 267       1.585  -4.637  -1.619  1.00 84.25           N
ATOM   4063 1HE2 GLN A 267       2.018  -4.851  -2.494  1.00 84.25           H
ATOM   4064 2HE2 GLN A 267       1.980  -3.938  -1.022  1.00 84.25           H
ATOM   4065  HN  GLN A 267       0.917  -9.257  -2.398  1.00 84.25           H
ATOM   4066  N   PHE A 268      -0.622 -10.487  -0.317  1.00 90.13           N
ATOM   4067  CA  PHE A 268      -1.497 -11.472   0.296  1.00 90.13           C
ATOM   4068  C   PHE A 268      -1.064 -11.772   1.732  1.00 90.13           C
ATOM   4069  O   PHE A 268      -1.863 -11.663   2.661  1.00 90.13           O
ATOM   4070  HA  PHE A 268      -2.503 -11.052   0.302  1.00 90.13           H
ATOM   4071  CB  PHE A 268      -1.384 -12.751  -0.536  1.00 90.13           C
ATOM   4072 1HB  PHE A 268      -1.625 -12.520  -1.574  1.00 90.13           H
ATOM   4073 2HB  PHE A 268      -0.349 -13.094  -0.518  1.00 90.13           H
ATOM   4074  CG  PHE A 268      -2.291 -13.887  -0.058  1.00 90.13           C
ATOM   4075  CD1 PHE A 268      -1.777 -14.894   0.698  1.00 90.13           C
ATOM   4076  HD1 PHE A 268      -0.720 -14.893   0.963  1.00 90.13           H
ATOM   4077  CD2 PHE A 268      -3.610 -13.889  -0.388  1.00 90.13           C
ATOM   4078  HD2 PHE A 268      -4.021 -13.082  -0.994  1.00 90.13           H
ATOM   4079  CE1 PHE A 268      -2.619 -15.949   1.142  1.00 90.13           C
ATOM   4080  HE1 PHE A 268      -2.207 -16.756   1.747  1.00 90.13           H
ATOM   4081  CE2 PHE A 268      -4.451 -14.943   0.055  1.00 90.13           C
ATOM   4082  HE2 PHE A 268      -5.508 -14.945  -0.210  1.00 90.13           H
ATOM   4083  CZ  PHE A 268      -3.938 -15.951   0.811  1.00 90.13           C
ATOM   4084  HZ  PHE A 268      -4.584 -16.760   1.152  1.00 90.13           H
ATOM   4085  HN  PHE A 268      -0.138 -10.802  -1.134  1.00 90.13           H
ATOM   4086  N   PRO A 269       0.203 -12.154   1.940  1.00 93.91           N
ATOM   4087  CA  PRO A 269       0.674 -12.509   3.282  1.00 93.91           C
ATOM   4088  C   PRO A 269       0.381 -11.421   4.302  1.00 93.91           C
ATOM   4089  O   PRO A 269      -0.074 -11.709   5.408  1.00 93.91           O
ATOM   4090  HA  PRO A 269       0.144 -13.390   3.644  1.00 93.91           H
ATOM   4091  CB  PRO A 269       2.178 -12.721   3.094  1.00 93.91           C
ATOM   4092 1HB  PRO A 269       2.739 -11.806   3.282  1.00 93.91           H
ATOM   4093 2HB  PRO A 269       2.565 -13.478   3.776  1.00 93.91           H
ATOM   4094  CG  PRO A 269       2.293 -13.163   1.640  1.00 93.91           C
ATOM   4095 1HG  PRO A 269       3.300 -13.016   1.250  1.00 93.91           H
ATOM   4096 2HG  PRO A 269       2.069 -14.223   1.520  1.00 93.91           H
ATOM   4097  CD  PRO A 269       1.274 -12.282   0.935  1.00 93.91           C
ATOM   4098 1HD  PRO A 269       1.693 -11.311   0.671  1.00 93.91           H
ATOM   4099 2HD  PRO A 269       0.918 -12.735   0.010  1.00 93.91           H
ATOM   4100  N   TYR A 270       0.654 -10.188   3.900  1.00 91.54           N
ATOM   4101  CA  TYR A 270       0.486  -9.055   4.795  1.00 91.54           C
ATOM   4102  C   TYR A 270      -0.980  -8.893   5.204  1.00 91.54           C
ATOM   4103  O   TYR A 270      -1.282  -8.712   6.383  1.00 91.54           O
ATOM   4104  HA  TYR A 270       1.086  -9.238   5.686  1.00 91.54           H
ATOM   4105  CB  TYR A 270       0.920  -7.823   4.000  1.00 91.54           C
ATOM   4106 1HB  TYR A 270       1.992  -7.883   3.812  1.00 91.54           H
ATOM   4107 2HB  TYR A 270       0.425  -7.836   3.029  1.00 91.54           H
ATOM   4108  CG  TYR A 270       0.613  -6.494   4.694  1.00 91.54           C
ATOM   4109  CD1 TYR A 270      -0.274  -5.605   4.122  1.00 91.54           C
ATOM   4110  HD1 TYR A 270      -0.756  -5.850   3.175  1.00 91.54           H
ATOM   4111  CD2 TYR A 270       1.223  -6.185   5.893  1.00 91.54           C
ATOM   4112  HD2 TYR A 270       1.924  -6.887   6.345  1.00 91.54           H
ATOM   4113  CE1 TYR A 270      -0.563  -4.355   4.776  1.00 91.54           C
ATOM   4114  HE1 TYR A 270      -1.262  -3.644   4.335  1.00 91.54           H
ATOM   4115  CE2 TYR A 270       0.934  -4.935   6.547  1.00 91.54           C
ATOM   4116  HE2 TYR A 270       1.409  -4.679   7.494  1.00 91.54           H
ATOM   4117  CZ  TYR A 270       0.055  -4.082   5.956  1.00 91.54           C
ATOM   4118  OH  TYR A 270      -0.218  -2.901   6.573  1.00 91.54           O
ATOM   4119  HH  TYR A 270       0.161  -2.904   7.499  1.00 91.54           H
ATOM   4120  HN  TYR A 270       0.983  -9.959   2.985  1.00 91.54           H
ATOM   4121  N   ASN A 271      -1.851  -8.964   4.209  1.00 89.69           N
ATOM   4122  CA  ASN A 271      -3.264  -8.713   4.432  1.00 89.69           C
ATOM   4123  C   ASN A 271      -3.856  -9.853   5.263  1.00 89.69           C
ATOM   4124  O   ASN A 271      -4.860  -9.669   5.949  1.00 89.69           O
ATOM   4125  HA  ASN A 271      -3.307  -7.754   4.949  1.00 89.69           H
ATOM   4126  CB  ASN A 271      -4.028  -8.648   3.107  1.00 89.69           C
ATOM   4127 1HB  ASN A 271      -3.691  -9.450   2.450  1.00 89.69           H
ATOM   4128 2HB  ASN A 271      -5.091  -8.810   3.288  1.00 89.69           H
ATOM   4129  CG  ASN A 271      -3.821  -7.297   2.421  1.00 89.69           C
ATOM   4130  OD1 ASN A 271      -4.368  -6.280   2.816  1.00 89.69           O
ATOM   4131  ND2 ASN A 271      -3.005  -7.342   1.372  1.00 89.69           N
ATOM   4132 1HD2 ASN A 271      -2.588  -8.209   1.099  1.00 89.69           H
ATOM   4133 2HD2 ASN A 271      -2.806  -6.508   0.856  1.00 89.69           H
ATOM   4134  HN  ASN A 271      -1.605  -9.188   3.265  1.00 89.69           H
ATOM   4135  N   CYS A 272      -3.207 -11.005   5.175  1.00 94.32           N
ATOM   4136  CA  CYS A 272      -3.583 -12.140   6.000  1.00 94.32           C
ATOM   4137  C   CYS A 272      -3.402 -11.748   7.468  1.00 94.32           C
ATOM   4138  O   CYS A 272      -4.301 -11.949   8.283  1.00 94.32           O
ATOM   4139  HA  CYS A 272      -4.630 -12.353   5.783  1.00 94.32           H
ATOM   4140  CB  CYS A 272      -2.780 -13.391   5.641  1.00 94.32           C
ATOM   4141 1HB  CYS A 272      -1.718 -13.149   5.587  1.00 94.32           H
ATOM   4142 2HB  CYS A 272      -2.895 -14.144   6.421  1.00 94.32           H
ATOM   4143  SG  CYS A 272      -3.349 -14.062   4.037  1.00 94.32           S
ATOM   4144  HG  CYS A 272      -2.769 -13.132   3.283  1.00 94.32           H
ATOM   4145  HN  CYS A 272      -2.440 -11.169   4.555  1.00 94.32           H
ATOM   4146  N   ILE A 273      -2.234 -11.194   7.760  1.00 93.14           N
ATOM   4147  CA  ILE A 273      -1.914 -10.796   9.120  1.00 93.14           C
ATOM   4148  C   ILE A 273      -2.810  -9.626   9.529  1.00 93.14           C
ATOM   4149  O   ILE A 273      -3.285  -9.569  10.662  1.00 93.14           O
ATOM   4150  HA  ILE A 273      -2.135 -11.643   9.769  1.00 93.14           H
ATOM   4151  CB  ILE A 273      -0.419 -10.502   9.254  1.00 93.14           C
ATOM   4152  HB  ILE A 273      -0.156  -9.731   8.529  1.00 93.14           H
ATOM   4153  CG1 ILE A 273       0.416 -11.740   8.920  1.00 93.14           C
ATOM   4154 1HG1 ILE A 273       0.230 -12.041   7.889  1.00 93.14           H
ATOM   4155 2HG1 ILE A 273       1.477 -11.499   8.994  1.00 93.14           H
ATOM   4156  CG2 ILE A 273      -0.091  -9.947  10.642  1.00 93.14           C
ATOM   4157 1HG2 ILE A 273      -0.645  -9.022  10.803  1.00 93.14           H
ATOM   4158 2HG2 ILE A 273      -0.373 -10.677  11.401  1.00 93.14           H
ATOM   4159 3HG2 ILE A 273       0.978  -9.746  10.710  1.00 93.14           H
ATOM   4160  CD1 ILE A 273       0.083 -12.897   9.864  1.00 93.14           C
ATOM   4161 1HD1 ILE A 273       0.294 -12.600  10.891  1.00 93.14           H
ATOM   4162 2HD1 ILE A 273      -0.973 -13.151   9.768  1.00 93.14           H
ATOM   4163 3HD1 ILE A 273       0.690 -13.764   9.604  1.00 93.14           H
ATOM   4164  HN  ILE A 273      -1.516 -11.018   7.087  1.00 93.14           H
ATOM   4165  N   LEU A 274      -3.015  -8.720   8.583  1.00 90.18           N
ATOM   4166  CA  LEU A 274      -3.816  -7.536   8.842  1.00 90.18           C
ATOM   4167  C   LEU A 274      -5.235  -7.958   9.226  1.00 90.18           C
ATOM   4168  O   LEU A 274      -5.867  -7.328  10.072  1.00 90.18           O
ATOM   4169  HA  LEU A 274      -3.368  -7.018   9.691  1.00 90.18           H
ATOM   4170  CB  LEU A 274      -3.760  -6.580   7.649  1.00 90.18           C
ATOM   4171 1HB  LEU A 274      -2.714  -6.426   7.380  1.00 90.18           H
ATOM   4172 2HB  LEU A 274      -4.239  -7.064   6.798  1.00 90.18           H
ATOM   4173  CG  LEU A 274      -4.411  -5.211   7.855  1.00 90.18           C
ATOM   4174  HG  LEU A 274      -5.423  -5.367   8.229  1.00 90.18           H
ATOM   4175  CD1 LEU A 274      -3.658  -4.399   8.910  1.00 90.18           C
ATOM   4176 1HD1 LEU A 274      -3.668  -4.937   9.858  1.00 90.18           H
ATOM   4177 2HD1 LEU A 274      -2.628  -4.250   8.587  1.00 90.18           H
ATOM   4178 3HD1 LEU A 274      -4.142  -3.430   9.037  1.00 90.18           H
ATOM   4179  CD2 LEU A 274      -4.532  -4.456   6.529  1.00 90.18           C
ATOM   4180 1HD2 LEU A 274      -3.540  -4.311   6.102  1.00 90.18           H
ATOM   4181 2HD2 LEU A 274      -5.144  -5.034   5.837  1.00 90.18           H
ATOM   4182 3HD2 LEU A 274      -4.998  -3.487   6.704  1.00 90.18           H
ATOM   4183  HN  LEU A 274      -2.646  -8.787   7.656  1.00 90.18           H
ATOM   4184  N   LEU A 275      -5.695  -9.022   8.584  1.00 92.35           N
ATOM   4185  CA  LEU A 275      -7.023  -9.544   8.858  1.00 92.35           C
ATOM   4186  C   LEU A 275      -7.089 -10.025  10.309  1.00 92.35           C
ATOM   4187  O   LEU A 275      -8.042  -9.720  11.025  1.00 92.35           O
ATOM   4188  HA  LEU A 275      -7.729  -8.723   8.734  1.00 92.35           H
ATOM   4189  CB  LEU A 275      -7.397 -10.621   7.836  1.00 92.35           C
ATOM   4190 1HB  LEU A 275      -7.350 -10.180   6.840  1.00 92.35           H
ATOM   4191 2HB  LEU A 275      -6.642 -11.406   7.873  1.00 92.35           H
ATOM   4192  CG  LEU A 275      -8.773 -11.265   8.014  1.00 92.35           C
ATOM   4193  HG  LEU A 275      -8.832 -11.671   9.024  1.00 92.35           H
ATOM   4194  CD1 LEU A 275      -9.887 -10.226   7.878  1.00 92.35           C
ATOM   4195 1HD1 LEU A 275      -9.761  -9.456   8.639  1.00 92.35           H
ATOM   4196 2HD1 LEU A 275      -9.840  -9.770   6.889  1.00 92.35           H
ATOM   4197 3HD1 LEU A 275     -10.854 -10.711   8.008  1.00 92.35           H
ATOM   4198  CD2 LEU A 275      -8.959 -12.435   7.046  1.00 92.35           C
ATOM   4199 1HD2 LEU A 275      -8.871 -12.076   6.021  1.00 92.35           H
ATOM   4200 2HD2 LEU A 275      -8.193 -13.188   7.234  1.00 92.35           H
ATOM   4201 3HD2 LEU A 275      -9.945 -12.876   7.193  1.00 92.35           H
ATOM   4202  HN  LEU A 275      -5.179  -9.524   7.891  1.00 92.35           H
ATOM   4203  N   VAL A 276      -6.064 -10.768  10.700  1.00 94.13           N
ATOM   4204  CA  VAL A 276      -5.998 -11.301  12.050  1.00 94.13           C
ATOM   4205  C   VAL A 276      -6.048 -10.147  13.053  1.00 94.13           C
ATOM   4206  O   VAL A 276      -6.783 -10.207  14.037  1.00 94.13           O
ATOM   4207  HA  VAL A 276      -6.874 -11.932  12.197  1.00 94.13           H
ATOM   4208  CB  VAL A 276      -4.752 -12.175  12.207  1.00 94.13           C
ATOM   4209  HB  VAL A 276      -3.887 -11.583  11.909  1.00 94.13           H
ATOM   4210  CG1 VAL A 276      -4.555 -12.593  13.665  1.00 94.13           C
ATOM   4211 1HG1 VAL A 276      -4.439 -11.704  14.285  1.00 94.13           H
ATOM   4212 2HG1 VAL A 276      -5.424 -13.159  14.002  1.00 94.13           H
ATOM   4213 3HG1 VAL A 276      -3.663 -13.213  13.749  1.00 94.13           H
ATOM   4214  CG2 VAL A 276      -4.822 -13.399  11.291  1.00 94.13           C
ATOM   4215 1HG2 VAL A 276      -5.700 -13.993  11.544  1.00 94.13           H
ATOM   4216 2HG2 VAL A 276      -4.891 -13.073  10.253  1.00 94.13           H
ATOM   4217 3HG2 VAL A 276      -3.924 -14.003  11.422  1.00 94.13           H
ATOM   4218  HN  VAL A 276      -5.290 -11.006  10.113  1.00 94.13           H
ATOM   4219  N   GLN A 277      -5.258  -9.122  12.767  1.00 90.97           N
ATOM   4220  CA  GLN A 277      -5.182  -7.968  13.647  1.00 90.97           C
ATOM   4221  C   GLN A 277      -6.544  -7.275  13.731  1.00 90.97           C
ATOM   4222  O   GLN A 277      -6.917  -6.759  14.783  1.00 90.97           O
ATOM   4223  HA  GLN A 277      -4.908  -8.365  14.624  1.00 90.97           H
ATOM   4224  CB  GLN A 277      -4.099  -6.993  13.180  1.00 90.97           C
ATOM   4225 1HB  GLN A 277      -4.208  -6.808  12.111  1.00 90.97           H
ATOM   4226 2HB  GLN A 277      -4.225  -6.035  13.684  1.00 90.97           H
ATOM   4227  CG  GLN A 277      -2.702  -7.547  13.468  1.00 90.97           C
ATOM   4228 1HG  GLN A 277      -2.607  -7.768  14.531  1.00 90.97           H
ATOM   4229 2HG  GLN A 277      -2.562  -8.486  12.933  1.00 90.97           H
ATOM   4230  CD  GLN A 277      -1.620  -6.549  13.049  1.00 90.97           C
ATOM   4231  OE1 GLN A 277      -1.824  -5.689  12.209  1.00 90.97           O
ATOM   4232  NE2 GLN A 277      -0.461  -6.712  13.681  1.00 90.97           N
ATOM   4233 1HE2 GLN A 277      -0.359  -7.439  14.360  1.00 90.97           H
ATOM   4234 2HE2 GLN A 277       0.309  -6.108  13.476  1.00 90.97           H
ATOM   4235  HN  GLN A 277      -4.677  -9.073  11.955  1.00 90.97           H
ATOM   4236  N   THR A 278      -7.248  -7.286  12.609  1.00 91.68           N
ATOM   4237  CA  THR A 278      -8.540  -6.626  12.530  1.00 91.68           C
ATOM   4238  C   THR A 278      -9.560  -7.341  13.419  1.00 91.68           C
ATOM   4239  O   THR A 278     -10.321  -6.696  14.139  1.00 91.68           O
ATOM   4240  HA  THR A 278      -8.432  -5.613  12.919  1.00 91.68           H
ATOM   4241  CB  THR A 278      -8.952  -6.567  11.058  1.00 91.68           C
ATOM   4242  HB  THR A 278      -9.116  -7.569  10.660  1.00 91.68           H
ATOM   4243  OG1 THR A 278      -7.910  -5.821  10.435  1.00 91.68           O
ATOM   4244  HG1 THR A 278      -7.240  -6.442  10.030  1.00 91.68           H
ATOM   4245  CG2 THR A 278     -10.204  -5.718  10.834  1.00 91.68           C
ATOM   4246 1HG2 THR A 278     -10.017  -4.698  11.170  1.00 91.68           H
ATOM   4247 2HG2 THR A 278     -11.036  -6.140  11.398  1.00 91.68           H
ATOM   4248 3HG2 THR A 278     -10.453  -5.710   9.772  1.00 91.68           H
ATOM   4249  HN  THR A 278      -6.951  -7.735  11.767  1.00 91.68           H
ATOM   4250  N   ILE A 279      -9.543  -8.663  13.338  1.00 92.40           N
ATOM   4251  CA  ILE A 279     -10.460  -9.472  14.123  1.00 92.40           C
ATOM   4252  C   ILE A 279     -10.121  -9.324  15.608  1.00 92.40           C
ATOM   4253  O   ILE A 279     -11.014  -9.177  16.440  1.00 92.40           O
ATOM   4254  HA  ILE A 279     -11.464  -9.082  13.958  1.00 92.40           H
ATOM   4255  CB  ILE A 279     -10.450 -10.921  13.632  1.00 92.40           C
ATOM   4256  HB  ILE A 279      -9.421 -11.278  13.640  1.00 92.40           H
ATOM   4257  CG1 ILE A 279     -10.950 -11.014  12.189  1.00 92.40           C
ATOM   4258 1HG1 ILE A 279     -12.026 -10.843  12.161  1.00 92.40           H
ATOM   4259 2HG1 ILE A 279     -10.487 -10.231  11.589  1.00 92.40           H
ATOM   4260  CG2 ILE A 279     -11.249 -11.825  14.574  1.00 92.40           C
ATOM   4261 1HG2 ILE A 279     -10.808 -11.791  15.570  1.00 92.40           H
ATOM   4262 2HG2 ILE A 279     -12.281 -11.478  14.621  1.00 92.40           H
ATOM   4263 3HG2 ILE A 279     -11.226 -12.849  14.201  1.00 92.40           H
ATOM   4264  CD1 ILE A 279     -10.630 -12.383  11.585  1.00 92.40           C
ATOM   4265 1HD1 ILE A 279      -9.551 -12.540  11.592  1.00 92.40           H
ATOM   4266 2HD1 ILE A 279     -11.115 -13.162  12.173  1.00 92.40           H
ATOM   4267 3HD1 ILE A 279     -10.996 -12.422  10.559  1.00 92.40           H
ATOM   4268  HN  ILE A 279      -8.919  -9.180  12.752  1.00 92.40           H
ATOM   4269  N   ASP A 280      -8.828  -9.368  15.894  1.00 91.69           N
ATOM   4270  CA  ASP A 280      -8.363  -9.293  17.269  1.00 91.69           C
ATOM   4271  C   ASP A 280      -8.739  -7.930  17.855  1.00 91.69           C
ATOM   4272  O   ASP A 280      -9.032  -7.823  19.045  1.00 91.69           O
ATOM   4273  HA  ASP A 280      -8.855 -10.118  17.783  1.00 91.69           H
ATOM   4274  CB  ASP A 280      -6.842  -9.437  17.344  1.00 91.69           C
ATOM   4275 1HB  ASP A 280      -6.534 -10.355  16.844  1.00 91.69           H
ATOM   4276 2HB  ASP A 280      -6.368  -8.611  16.813  1.00 91.69           H
ATOM   4277  CG  ASP A 280      -6.364  -9.456  18.798  1.00 91.69           C
ATOM   4278  OD1 ASP A 280      -6.936 -10.254  19.572  1.00 91.69           O
ATOM   4279  OD2 ASP A 280      -5.438  -8.674  19.102  1.00 91.69           O
ATOM   4280  HN  ASP A 280      -8.106  -9.454  15.208  1.00 91.69           H
ATOM   4281  N   ALA A 281      -8.717  -6.924  16.994  1.00 91.13           N
ATOM   4282  CA  ALA A 281      -9.055  -5.574  17.411  1.00 91.13           C
ATOM   4283  C   ALA A 281     -10.486  -5.554  17.951  1.00 91.13           C
ATOM   4284  O   ALA A 281     -10.816  -4.744  18.815  1.00 91.13           O
ATOM   4285  HA  ALA A 281      -8.370  -5.293  18.211  1.00 91.13           H
ATOM   4286  CB  ALA A 281      -8.861  -4.613  16.236  1.00 91.13           C
ATOM   4287 1HB  ALA A 281      -7.822  -4.643  15.910  1.00 91.13           H
ATOM   4288 2HB  ALA A 281      -9.510  -4.911  15.412  1.00 91.13           H
ATOM   4289 3HB  ALA A 281      -9.114  -3.600  16.550  1.00 91.13           H
ATOM   4290  HN  ALA A 281      -8.476  -7.020  16.028  1.00 91.13           H
ATOM   4291  N   TYR A 282     -11.298  -6.456  17.418  1.00 79.35           N
ATOM   4292  CA  TYR A 282     -12.695  -6.529  17.809  1.00 79.35           C
ATOM   4293  C   TYR A 282     -12.903  -7.575  18.907  1.00 79.35           C
ATOM   4294  O   TYR A 282     -13.553  -7.301  19.914  1.00 79.35           O
ATOM   4295  HA  TYR A 282     -12.990  -5.551  18.189  1.00 79.35           H
ATOM   4296  CB  TYR A 282     -13.462  -6.961  16.557  1.00 79.35           C
ATOM   4297 1HB  TYR A 282     -13.227  -6.274  15.745  1.00 79.35           H
ATOM   4298 2HB  TYR A 282     -13.112  -7.947  16.252  1.00 79.35           H
ATOM   4299  CG  TYR A 282     -14.980  -7.009  16.743  1.00 79.35           C
ATOM   4300  CD1 TYR A 282     -15.616  -8.222  16.915  1.00 79.35           C
ATOM   4301  HD1 TYR A 282     -15.037  -9.145  16.919  1.00 79.35           H
ATOM   4302  CD2 TYR A 282     -15.713  -5.840  16.738  1.00 79.35           C
ATOM   4303  HD2 TYR A 282     -15.210  -4.882  16.602  1.00 79.35           H
ATOM   4304  CE1 TYR A 282     -17.044  -8.267  17.090  1.00 79.35           C
ATOM   4305  HE1 TYR A 282     -17.559  -9.218  17.226  1.00 79.35           H
ATOM   4306  CE2 TYR A 282     -17.141  -5.885  16.913  1.00 79.35           C
ATOM   4307  HE2 TYR A 282     -17.732  -4.969  16.911  1.00 79.35           H
ATOM   4308  CZ  TYR A 282     -17.737  -7.097  17.080  1.00 79.35           C
ATOM   4309  OH  TYR A 282     -19.086  -7.139  17.245  1.00 79.35           O
ATOM   4310  HH  TYR A 282     -19.460  -6.212  17.244  1.00 79.35           H
ATOM   4311  HN  TYR A 282     -11.015  -7.127  16.732  1.00 79.35           H
ATOM   4312  N   ALA A 283     -12.340  -8.751  18.673  1.00 89.55           N
ATOM   4313  CA  ALA A 283     -12.669  -9.912  19.483  1.00 89.55           C
ATOM   4314  C   ALA A 283     -11.694 -10.002  20.658  1.00 89.55           C
ATOM   4315  O   ALA A 283     -11.992 -10.637  21.669  1.00 89.55           O
ATOM   4316  HA  ALA A 283     -13.678  -9.772  19.869  1.00 89.55           H
ATOM   4317  CB  ALA A 283     -12.645 -11.167  18.608  1.00 89.55           C
ATOM   4318 1HB  ALA A 283     -13.375 -11.065  17.805  1.00 89.55           H
ATOM   4319 2HB  ALA A 283     -11.650 -11.293  18.180  1.00 89.55           H
ATOM   4320 3HB  ALA A 283     -12.892 -12.038  19.215  1.00 89.55           H
ATOM   4321  HN  ALA A 283     -11.670  -8.917  17.949  1.00 89.55           H
ATOM   4322  N   MET A 284     -10.549  -9.358  20.487  1.00 82.47           N
ATOM   4323  CA  MET A 284      -9.531  -9.351  21.524  1.00 82.47           C
ATOM   4324  C   MET A 284      -9.257 -10.768  22.032  1.00 82.47           C
ATOM   4325  O   MET A 284      -9.163 -10.992  23.238  1.00 82.47           O
ATOM   4326  HA  MET A 284      -8.635  -8.947  21.053  1.00 82.47           H
ATOM   4327  CB  MET A 284      -9.993  -8.472  22.688  1.00 82.47           C
ATOM   4328 1HB  MET A 284     -10.884  -8.905  23.144  1.00 82.47           H
ATOM   4329 2HB  MET A 284      -9.222  -8.445  23.457  1.00 82.47           H
ATOM   4330  CG  MET A 284     -10.298  -7.050  22.213  1.00 82.47           C
ATOM   4331 1HG  MET A 284      -9.403  -6.602  21.781  1.00 82.47           H
ATOM   4332 2HG  MET A 284     -11.053  -7.073  21.428  1.00 82.47           H
ATOM   4333  SD  MET A 284     -10.873  -6.059  23.582  1.00 82.47           S
ATOM   4334  CE  MET A 284     -11.204  -4.523  22.736  1.00 82.47           C
ATOM   4335 1HE  MET A 284     -10.286  -4.155  22.278  1.00 82.47           H
ATOM   4336 2HE  MET A 284     -11.955  -4.689  21.962  1.00 82.47           H
ATOM   4337 3HE  MET A 284     -11.575  -3.787  23.450  1.00 82.47           H
ATOM   4338  HN  MET A 284     -10.313  -8.848  19.660  1.00 82.47           H
ATOM   4339  N   PHE A 285      -9.136 -11.688  21.086  1.00 84.92           N
ATOM   4340  CA  PHE A 285      -9.058 -13.100  21.421  1.00 84.92           C
ATOM   4341  C   PHE A 285      -7.616 -13.513  21.722  1.00 84.92           C
ATOM   4342  O   PHE A 285      -7.375 -14.591  22.264  1.00 84.92           O
ATOM   4343  HA  PHE A 285      -9.671 -13.256  22.309  1.00 84.92           H
ATOM   4344  CB  PHE A 285      -9.554 -13.878  20.201  1.00 84.92           C
ATOM   4345 1HB  PHE A 285      -9.677 -14.925  20.476  1.00 84.92           H
ATOM   4346 2HB  PHE A 285     -10.539 -13.504  19.921  1.00 84.92           H
ATOM   4347  CG  PHE A 285      -8.627 -13.789  18.987  1.00 84.92           C
ATOM   4348  CD1 PHE A 285      -8.793 -12.793  18.076  1.00 84.92           C
ATOM   4349  HD1 PHE A 285      -9.586 -12.058  18.211  1.00 84.92           H
ATOM   4350  CD2 PHE A 285      -7.637 -14.706  18.819  1.00 84.92           C
ATOM   4351  HD2 PHE A 285      -7.504 -15.505  19.549  1.00 84.92           H
ATOM   4352  CE1 PHE A 285      -7.932 -12.711  16.950  1.00 84.92           C
ATOM   4353  HE1 PHE A 285      -8.065 -11.913  16.219  1.00 84.92           H
ATOM   4354  CE2 PHE A 285      -6.776 -14.624  17.693  1.00 84.92           C
ATOM   4355  HE2 PHE A 285      -5.983 -15.359  17.558  1.00 84.92           H
ATOM   4356  CZ  PHE A 285      -6.942 -13.628  16.782  1.00 84.92           C
ATOM   4357  HZ  PHE A 285      -6.281 -13.565  15.917  1.00 84.92           H
ATOM   4358  HN  PHE A 285      -9.092 -11.483  20.109  1.00 84.92           H
ATOM   4359  N   ILE A 286      -6.694 -12.634  21.358  1.00 86.55           N
ATOM   4360  CA  ILE A 286      -5.285 -12.876  21.616  1.00 86.55           C
ATOM   4361  C   ILE A 286      -4.940 -12.399  23.029  1.00 86.55           C
ATOM   4362  O   ILE A 286      -4.780 -11.202  23.262  1.00 86.55           O
ATOM   4363  HA  ILE A 286      -5.124 -13.953  21.567  1.00 86.55           H
ATOM   4364  CB  ILE A 286      -4.422 -12.239  20.525  1.00 86.55           C
ATOM   4365  HB  ILE A 286      -4.615 -11.166  20.520  1.00 86.55           H
ATOM   4366  CG1 ILE A 286      -4.805 -12.772  19.143  1.00 86.55           C
ATOM   4367 1HG1 ILE A 286      -4.597 -13.841  19.091  1.00 86.55           H
ATOM   4368 2HG1 ILE A 286      -5.876 -12.648  18.985  1.00 86.55           H
ATOM   4369  CG2 ILE A 286      -2.934 -12.430  20.821  1.00 86.55           C
ATOM   4370 1HG2 ILE A 286      -2.690 -11.963  21.775  1.00 86.55           H
ATOM   4371 2HG2 ILE A 286      -2.706 -13.495  20.869  1.00 86.55           H
ATOM   4372 3HG2 ILE A 286      -2.344 -11.968  20.029  1.00 86.55           H
ATOM   4373  CD1 ILE A 286      -4.034 -12.043  18.041  1.00 86.55           C
ATOM   4374 1HD1 ILE A 286      -4.263 -10.978  18.080  1.00 86.55           H
ATOM   4375 2HD1 ILE A 286      -2.964 -12.190  18.188  1.00 86.55           H
ATOM   4376 3HD1 ILE A 286      -4.325 -12.442  17.069  1.00 86.55           H
ATOM   4377  HN  ILE A 286      -6.896 -11.771  20.895  1.00 86.55           H
ATOM   4378  N   SER A 287      -4.837 -13.361  23.934  1.00 85.08           N
ATOM   4379  CA  SER A 287      -4.539 -13.052  25.323  1.00 85.08           C
ATOM   4380  C   SER A 287      -3.114 -13.491  25.663  1.00 85.08           C
ATOM   4381  O   SER A 287      -2.569 -13.100  26.694  1.00 85.08           O
ATOM   4382  HA  SER A 287      -4.636 -11.969  25.405  1.00 85.08           H
ATOM   4383  CB  SER A 287      -5.541 -13.725  26.263  1.00 85.08           C
ATOM   4384 1HB  SER A 287      -5.274 -13.502  27.297  1.00 85.08           H
ATOM   4385 2HB  SER A 287      -6.534 -13.308  26.094  1.00 85.08           H
ATOM   4386  OG  SER A 287      -5.582 -15.137  26.078  1.00 85.08           O
ATOM   4387  HG  SER A 287      -6.269 -15.542  26.681  1.00 85.08           H
ATOM   4388  HN  SER A 287      -4.952 -14.333  23.733  1.00 85.08           H
ATOM   4389  N   ASN A 288      -2.550 -14.299  24.776  1.00 85.83           N
ATOM   4390  CA  ASN A 288      -1.236 -14.871  25.014  1.00 85.83           C
ATOM   4391  C   ASN A 288      -0.167 -13.936  24.445  1.00 85.83           C
ATOM   4392  O   ASN A 288      -0.182 -13.622  23.256  1.00 85.83           O
ATOM   4393  HA  ASN A 288      -1.162 -14.979  26.097  1.00 85.83           H
ATOM   4394  CB  ASN A 288      -1.093 -16.229  24.324  1.00 85.83           C
ATOM   4395 1HB  ASN A 288      -1.944 -16.861  24.578  1.00 85.83           H
ATOM   4396 2HB  ASN A 288      -1.107 -16.094  23.243  1.00 85.83           H
ATOM   4397  CG  ASN A 288       0.206 -16.922  24.740  1.00 85.83           C
ATOM   4398  OD1 ASN A 288       1.248 -16.304  24.893  1.00 85.83           O
ATOM   4399  ND2 ASN A 288       0.088 -18.235  24.914  1.00 85.83           N
ATOM   4400 1HD2 ASN A 288      -0.796 -18.680  24.771  1.00 85.83           H
ATOM   4401 2HD2 ASN A 288       0.883 -18.777  25.186  1.00 85.83           H
ATOM   4402  HN  ASN A 288      -2.975 -14.563  23.910  1.00 85.83           H
ATOM   4403  N   CYS A 289       0.736 -13.518  25.320  1.00 90.59           N
ATOM   4404  CA  CYS A 289       1.751 -12.549  24.944  1.00 90.59           C
ATOM   4405  C   CYS A 289       2.645 -13.181  23.875  1.00 90.59           C
ATOM   4406  O   CYS A 289       3.060 -12.509  22.932  1.00 90.59           O
ATOM   4407  HA  CYS A 289       1.224 -11.683  24.545  1.00 90.59           H
ATOM   4408  CB  CYS A 289       2.557 -12.075  26.155  1.00 90.59           C
ATOM   4409 1HB  CYS A 289       1.887 -11.657  26.907  1.00 90.59           H
ATOM   4410 2HB  CYS A 289       3.066 -12.921  26.617  1.00 90.59           H
ATOM   4411  SG  CYS A 289       3.780 -10.816  25.639  1.00 90.59           S
ATOM   4412  HN  CYS A 289       0.780 -13.830  26.270  1.00 90.59           H
ATOM   4413  N   ALA A 290       2.915 -14.465  24.059  1.00 92.63           N
ATOM   4414  CA  ALA A 290       3.809 -15.177  23.161  1.00 92.63           C
ATOM   4415  C   ALA A 290       3.227 -15.156  21.746  1.00 92.63           C
ATOM   4416  O   ALA A 290       3.953 -14.950  20.775  1.00 92.63           O
ATOM   4417  HA  ALA A 290       4.765 -14.654  23.160  1.00 92.63           H
ATOM   4418  CB  ALA A 290       4.027 -16.600  23.680  1.00 92.63           C
ATOM   4419 1HB  ALA A 290       4.469 -16.560  24.676  1.00 92.63           H
ATOM   4420 2HB  ALA A 290       3.070 -17.120  23.728  1.00 92.63           H
ATOM   4421 3HB  ALA A 290       4.697 -17.134  23.007  1.00 92.63           H
ATOM   4422  HN  ALA A 290       2.536 -15.016  24.802  1.00 92.63           H
ATOM   4423  N   VAL A 291       1.921 -15.371  21.674  1.00 92.83           N
ATOM   4424  CA  VAL A 291       1.233 -15.374  20.395  1.00 92.83           C
ATOM   4425  C   VAL A 291       1.277 -13.968  19.793  1.00 92.83           C
ATOM   4426  O   VAL A 291       1.540 -13.807  18.602  1.00 92.83           O
ATOM   4427  HA  VAL A 291       1.769 -16.056  19.734  1.00 92.83           H
ATOM   4428  CB  VAL A 291      -0.192 -15.905  20.569  1.00 92.83           C
ATOM   4429  HB  VAL A 291      -0.701 -15.268  21.292  1.00 92.83           H
ATOM   4430  CG1 VAL A 291      -0.967 -15.834  19.252  1.00 92.83           C
ATOM   4431 1HG1 VAL A 291      -1.019 -14.799  18.916  1.00 92.83           H
ATOM   4432 2HG1 VAL A 291      -0.460 -16.436  18.498  1.00 92.83           H
ATOM   4433 3HG1 VAL A 291      -1.976 -16.218  19.403  1.00 92.83           H
ATOM   4434  CG2 VAL A 291      -0.181 -17.331  21.123  1.00 92.83           C
ATOM   4435 1HG2 VAL A 291       0.354 -17.985  20.434  1.00 92.83           H
ATOM   4436 2HG2 VAL A 291       0.316 -17.340  22.093  1.00 92.83           H
ATOM   4437 3HG2 VAL A 291      -1.206 -17.684  21.237  1.00 92.83           H
ATOM   4438  HN  VAL A 291       1.338 -15.541  22.469  1.00 92.83           H
ATOM   4439  N   SER A 292       1.017 -12.987  20.644  1.00 93.24           N
ATOM   4440  CA  SER A 292       0.991 -11.602  20.204  1.00 93.24           C
ATOM   4441  C   SER A 292       2.356 -11.207  19.638  1.00 93.24           C
ATOM   4442  O   SER A 292       2.435 -10.541  18.606  1.00 93.24           O
ATOM   4443  HA  SER A 292       0.228 -11.561  19.427  1.00 93.24           H
ATOM   4444  CB  SER A 292       0.601 -10.667  21.351  1.00 93.24           C
ATOM   4445 1HB  SER A 292      -0.333 -11.010  21.797  1.00 93.24           H
ATOM   4446 2HB  SER A 292       1.362 -10.712  22.130  1.00 93.24           H
ATOM   4447  OG  SER A 292       0.449  -9.319  20.912  1.00 93.24           O
ATOM   4448  HG  SER A 292      -0.364  -9.236  20.337  1.00 93.24           H
ATOM   4449  HN  SER A 292       0.827 -13.125  21.616  1.00 93.24           H
ATOM   4450  N   THR A 293       3.397 -11.633  20.337  1.00 89.35           N
ATOM   4451  CA  THR A 293       4.754 -11.293  19.943  1.00 89.35           C
ATOM   4452  C   THR A 293       5.058 -11.842  18.548  1.00 89.35           C
ATOM   4453  O   THR A 293       5.597 -11.131  17.701  1.00 89.35           O
ATOM   4454  HA  THR A 293       4.832 -10.207  19.884  1.00 89.35           H
ATOM   4455  CB  THR A 293       5.705 -11.815  21.022  1.00 89.35           C
ATOM   4456  HB  THR A 293       5.630 -12.898  21.116  1.00 89.35           H
ATOM   4457  OG1 THR A 293       5.352 -11.071  22.185  1.00 89.35           O
ATOM   4458  HG1 THR A 293       4.678 -11.577  22.724  1.00 89.35           H
ATOM   4459  CG2 THR A 293       7.160 -11.425  20.758  1.00 89.35           C
ATOM   4460 1HG2 THR A 293       7.247 -10.339  20.732  1.00 89.35           H
ATOM   4461 2HG2 THR A 293       7.479 -11.838  19.801  1.00 89.35           H
ATOM   4462 3HG2 THR A 293       7.792 -11.820  21.553  1.00 89.35           H
ATOM   4463  HN  THR A 293       3.325 -12.201  21.157  1.00 89.35           H
ATOM   4464  N   ASN A 294       4.698 -13.102  18.351  1.00 91.51           N
ATOM   4465  CA  ASN A 294       4.996 -13.779  17.101  1.00 91.51           C
ATOM   4466  C   ASN A 294       4.222 -13.106  15.965  1.00 91.51           C
ATOM   4467  O   ASN A 294       4.736 -12.965  14.857  1.00 91.51           O
ATOM   4468  HA  ASN A 294       6.075 -13.691  16.978  1.00 91.51           H
ATOM   4469  CB  ASN A 294       4.574 -15.248  17.155  1.00 91.51           C
ATOM   4470 1HB  ASN A 294       3.568 -15.326  17.569  1.00 91.51           H
ATOM   4471 2HB  ASN A 294       4.536 -15.657  16.146  1.00 91.51           H
ATOM   4472  CG  ASN A 294       5.546 -16.066  18.007  1.00 91.51           C
ATOM   4473  OD1 ASN A 294       6.682 -15.685  18.239  1.00 91.51           O
ATOM   4474  ND2 ASN A 294       5.039 -17.210  18.459  1.00 91.51           N
ATOM   4475 1HD2 ASN A 294       4.099 -17.464  18.233  1.00 91.51           H
ATOM   4476 2HD2 ASN A 294       5.598 -17.815  19.026  1.00 91.51           H
ATOM   4477  HN  ASN A 294       4.213 -13.657  19.027  1.00 91.51           H
ATOM   4478  N   ILE A 295       2.998 -12.709  16.280  1.00 91.82           N
ATOM   4479  CA  ILE A 295       2.145 -12.061  15.298  1.00 91.82           C
ATOM   4480  C   ILE A 295       2.785 -10.741  14.865  1.00 91.82           C
ATOM   4481  O   ILE A 295       2.783 -10.405  13.682  1.00 91.82           O
ATOM   4482  HA  ILE A 295       2.088 -12.719  14.431  1.00 91.82           H
ATOM   4483  CB  ILE A 295       0.723 -11.906  15.842  1.00 91.82           C
ATOM   4484  HB  ILE A 295       0.788 -11.546  16.869  1.00 91.82           H
ATOM   4485  CG1 ILE A 295       0.001 -13.254  15.881  1.00 91.82           C
ATOM   4486 1HG1 ILE A 295      -0.176 -13.605  14.864  1.00 91.82           H
ATOM   4487 2HG1 ILE A 295       0.633 -13.996  16.369  1.00 91.82           H
ATOM   4488  CG2 ILE A 295      -0.058 -10.860  15.045  1.00 91.82           C
ATOM   4489 1HG2 ILE A 295       0.449  -9.898  15.114  1.00 91.82           H
ATOM   4490 2HG2 ILE A 295      -0.115 -11.167  14.001  1.00 91.82           H
ATOM   4491 3HG2 ILE A 295      -1.065 -10.770  15.453  1.00 91.82           H
ATOM   4492  CD1 ILE A 295      -1.331 -13.142  16.626  1.00 91.82           C
ATOM   4493 1HD1 ILE A 295      -1.149 -12.814  17.649  1.00 91.82           H
ATOM   4494 2HD1 ILE A 295      -1.970 -12.417  16.120  1.00 91.82           H
ATOM   4495 3HD1 ILE A 295      -1.824 -14.114  16.638  1.00 91.82           H
ATOM   4496  HN  ILE A 295       2.588 -12.823  17.186  1.00 91.82           H
ATOM   4497  N   ASP A 296       3.317 -10.028  15.847  1.00 93.06           N
ATOM   4498  CA  ASP A 296       3.904  -8.724  15.591  1.00 93.06           C
ATOM   4499  C   ASP A 296       5.125  -8.888  14.684  1.00 93.06           C
ATOM   4500  O   ASP A 296       5.348  -8.079  13.785  1.00 93.06           O
ATOM   4501  HA  ASP A 296       3.112  -8.140  15.122  1.00 93.06           H
ATOM   4502  CB  ASP A 296       4.366  -8.063  16.892  1.00 93.06           C
ATOM   4503 1HB  ASP A 296       4.900  -8.790  17.503  1.00 93.06           H
ATOM   4504 2HB  ASP A 296       5.067  -7.260  16.666  1.00 93.06           H
ATOM   4505  CG  ASP A 296       3.177  -7.505  17.676  1.00 93.06           C
ATOM   4506  OD1 ASP A 296       2.061  -7.537  17.113  1.00 93.06           O
ATOM   4507  OD2 ASP A 296       3.411  -7.057  18.819  1.00 93.06           O
ATOM   4508  HN  ASP A 296       3.351 -10.327  16.800  1.00 93.06           H
ATOM   4509  N   ILE A 297       5.884  -9.940  14.952  1.00 92.10           N
ATOM   4510  CA  ILE A 297       7.063 -10.235  14.155  1.00 92.10           C
ATOM   4511  C   ILE A 297       6.634 -10.583  12.728  1.00 92.10           C
ATOM   4512  O   ILE A 297       7.219 -10.091  11.764  1.00 92.10           O
ATOM   4513  HA  ILE A 297       7.670  -9.331  14.123  1.00 92.10           H
ATOM   4514  CB  ILE A 297       7.905 -11.322  14.826  1.00 92.10           C
ATOM   4515  HB  ILE A 297       7.246 -12.147  15.096  1.00 92.10           H
ATOM   4516  CG1 ILE A 297       8.537 -10.806  16.120  1.00 92.10           C
ATOM   4517 1HG1 ILE A 297       9.279 -10.043  15.887  1.00 92.10           H
ATOM   4518 2HG1 ILE A 297       7.774 -10.330  16.737  1.00 92.10           H
ATOM   4519  CG2 ILE A 297       8.952 -11.879  13.860  1.00 92.10           C
ATOM   4520 1HG2 ILE A 297       8.453 -12.310  12.992  1.00 92.10           H
ATOM   4521 2HG2 ILE A 297       9.613 -11.074  13.537  1.00 92.10           H
ATOM   4522 3HG2 ILE A 297       9.537 -12.650  14.362  1.00 92.10           H
ATOM   4523  CD1 ILE A 297       9.195 -11.945  16.902  1.00 92.10           C
ATOM   4524 1HD1 ILE A 297       8.445 -12.694  17.154  1.00 92.10           H
ATOM   4525 2HD1 ILE A 297       9.974 -12.401  16.291  1.00 92.10           H
ATOM   4526 3HD1 ILE A 297       9.636 -11.550  17.817  1.00 92.10           H
ATOM   4527  HN  ILE A 297       5.705 -10.584  15.696  1.00 92.10           H
ATOM   4528  N   CYS A 298       5.618 -11.427  12.638  1.00 94.18           N
ATOM   4529  CA  CYS A 298       5.101 -11.842  11.345  1.00 94.18           C
ATOM   4530  C   CYS A 298       4.661 -10.592  10.581  1.00 94.18           C
ATOM   4531  O   CYS A 298       4.877 -10.490   9.374  1.00 94.18           O
ATOM   4532  HA  CYS A 298       5.918 -12.344  10.828  1.00 94.18           H
ATOM   4533  CB  CYS A 298       3.962 -12.854  11.489  1.00 94.18           C
ATOM   4534 1HB  CYS A 298       3.256 -12.513  12.246  1.00 94.18           H
ATOM   4535 2HB  CYS A 298       3.412 -12.930  10.551  1.00 94.18           H
ATOM   4536  SG  CYS A 298       4.635 -14.491  11.954  1.00 94.18           S
ATOM   4537  HG  CYS A 298       4.836 -14.199  13.236  1.00 94.18           H
ATOM   4538  HN  CYS A 298       5.150 -11.826  13.428  1.00 94.18           H
ATOM   4539  N   PHE A 299       4.051  -9.673  11.314  1.00 93.76           N
ATOM   4540  CA  PHE A 299       3.567  -8.439  10.718  1.00 93.76           C
ATOM   4541  C   PHE A 299       4.717  -7.643  10.097  1.00 93.76           C
ATOM   4542  O   PHE A 299       4.603  -7.156   8.973  1.00 93.76           O
ATOM   4543  HA  PHE A 299       2.855  -8.713   9.940  1.00 93.76           H
ATOM   4544  CB  PHE A 299       2.941  -7.613  11.844  1.00 93.76           C
ATOM   4545 1HB  PHE A 299       2.149  -8.198  12.312  1.00 93.76           H
ATOM   4546 2HB  PHE A 299       3.696  -7.429  12.608  1.00 93.76           H
ATOM   4547  CG  PHE A 299       2.363  -6.273  11.385  1.00 93.76           C
ATOM   4548  CD1 PHE A 299       3.086  -5.132  11.541  1.00 93.76           C
ATOM   4549  HD1 PHE A 299       4.077  -5.172  11.993  1.00 93.76           H
ATOM   4550  CD2 PHE A 299       1.126  -6.223  10.821  1.00 93.76           C
ATOM   4551  HD2 PHE A 299       0.547  -7.138  10.696  1.00 93.76           H
ATOM   4552  CE1 PHE A 299       2.549  -3.888  11.116  1.00 93.76           C
ATOM   4553  HE1 PHE A 299       3.128  -2.973  11.241  1.00 93.76           H
ATOM   4554  CE2 PHE A 299       0.590  -4.979  10.395  1.00 93.76           C
ATOM   4555  HE2 PHE A 299      -0.401  -4.939   9.944  1.00 93.76           H
ATOM   4556  CZ  PHE A 299       1.313  -3.838  10.552  1.00 93.76           C
ATOM   4557  HZ  PHE A 299       0.901  -2.883  10.225  1.00 93.76           H
ATOM   4558  HN  PHE A 299       3.885  -9.760  12.297  1.00 93.76           H
ATOM   4559  N   GLN A 300       5.798  -7.537  10.855  1.00 90.03           N
ATOM   4560  CA  GLN A 300       6.952  -6.774  10.410  1.00 90.03           C
ATOM   4561  C   GLN A 300       7.475  -7.329   9.083  1.00 90.03           C
ATOM   4562  O   GLN A 300       7.745  -6.572   8.153  1.00 90.03           O
ATOM   4563  HA  GLN A 300       6.590  -5.756  10.268  1.00 90.03           H
ATOM   4564  CB  GLN A 300       8.051  -6.771  11.474  1.00 90.03           C
ATOM   4565 1HB  GLN A 300       8.245  -7.792  11.805  1.00 90.03           H
ATOM   4566 2HB  GLN A 300       8.979  -6.395  11.043  1.00 90.03           H
ATOM   4567  CG  GLN A 300       7.652  -5.908  12.672  1.00 90.03           C
ATOM   4568 1HG  GLN A 300       7.427  -4.896  12.337  1.00 90.03           H
ATOM   4569 2HG  GLN A 300       6.742  -6.304  13.123  1.00 90.03           H
ATOM   4570  CD  GLN A 300       8.769  -5.869  13.717  1.00 90.03           C
ATOM   4571  OE1 GLN A 300       9.934  -5.679  13.410  1.00 90.03           O
ATOM   4572  NE2 GLN A 300       8.350  -6.058  14.965  1.00 90.03           N
ATOM   4573 1HE2 GLN A 300       7.379  -6.208  15.149  1.00 90.03           H
ATOM   4574 2HE2 GLN A 300       9.006  -6.050  15.719  1.00 90.03           H
ATOM   4575  HN  GLN A 300       5.893  -7.959  11.756  1.00 90.03           H
ATOM   4576  N   VAL A 301       7.602  -8.647   9.039  1.00 94.70           N
ATOM   4577  CA  VAL A 301       8.196  -9.304   7.886  1.00 94.70           C
ATOM   4578  C   VAL A 301       7.295  -9.098   6.667  1.00 94.70           C
ATOM   4579  O   VAL A 301       7.758  -8.659   5.615  1.00 94.70           O
ATOM   4580  HA  VAL A 301       9.157  -8.827   7.696  1.00 94.70           H
ATOM   4581  CB  VAL A 301       8.451 -10.779   8.199  1.00 94.70           C
ATOM   4582  HB  VAL A 301       7.502 -11.230   8.490  1.00 94.70           H
ATOM   4583  CG1 VAL A 301       8.964 -11.521   6.962  1.00 94.70           C
ATOM   4584 1HG1 VAL A 301       8.222 -11.455   6.166  1.00 94.70           H
ATOM   4585 2HG1 VAL A 301       9.897 -11.068   6.628  1.00 94.70           H
ATOM   4586 3HG1 VAL A 301       9.137 -12.567   7.212  1.00 94.70           H
ATOM   4587  CG2 VAL A 301       9.423 -10.932   9.371  1.00 94.70           C
ATOM   4588 1HG2 VAL A 301      10.372 -10.458   9.120  1.00 94.70           H
ATOM   4589 2HG2 VAL A 301       9.002 -10.455  10.256  1.00 94.70           H
ATOM   4590 3HG2 VAL A 301       9.587 -11.990   9.572  1.00 94.70           H
ATOM   4591  HN  VAL A 301       7.308  -9.262   9.770  1.00 94.70           H
ATOM   4592  N   THR A 302       6.023  -9.425   6.849  1.00 93.71           N
ATOM   4593  CA  THR A 302       5.087  -9.434   5.738  1.00 93.71           C
ATOM   4594  C   THR A 302       4.869  -8.013   5.212  1.00 93.71           C
ATOM   4595  O   THR A 302       4.679  -7.814   4.014  1.00 93.71           O
ATOM   4596  HA  THR A 302       5.524 -10.012   4.924  1.00 93.71           H
ATOM   4597  CB  THR A 302       3.799 -10.111   6.211  1.00 93.71           C
ATOM   4598  HB  THR A 302       3.051 -10.122   5.418  1.00 93.71           H
ATOM   4599  OG1 THR A 302       3.438  -9.389   7.385  1.00 93.71           O
ATOM   4600  HG1 THR A 302       3.724  -9.895   8.199  1.00 93.71           H
ATOM   4601  CG2 THR A 302       4.036 -11.538   6.709  1.00 93.71           C
ATOM   4602 1HG2 THR A 302       4.733 -11.519   7.547  1.00 93.71           H
ATOM   4603 2HG2 THR A 302       4.455 -12.139   5.902  1.00 93.71           H
ATOM   4604 3HG2 THR A 302       3.090 -11.972   7.032  1.00 93.71           H
ATOM   4605  HN  THR A 302       5.632  -9.679   7.733  1.00 93.71           H
ATOM   4606  N   GLN A 303       4.903  -7.063   6.135  1.00 90.40           N
ATOM   4607  CA  GLN A 303       4.754  -5.664   5.775  1.00 90.40           C
ATOM   4608  C   GLN A 303       5.914  -5.219   4.881  1.00 90.40           C
ATOM   4609  O   GLN A 303       5.708  -4.504   3.901  1.00 90.40           O
ATOM   4610  HA  GLN A 303       3.817  -5.606   5.221  1.00 90.40           H
ATOM   4611  CB  GLN A 303       4.654  -4.784   7.022  1.00 90.40           C
ATOM   4612 1HB  GLN A 303       3.783  -5.075   7.609  1.00 90.40           H
ATOM   4613 2HB  GLN A 303       5.529  -4.940   7.653  1.00 90.40           H
ATOM   4614  CG  GLN A 303       4.550  -3.305   6.643  1.00 90.40           C
ATOM   4615 1HG  GLN A 303       5.504  -2.960   6.245  1.00 90.40           H
ATOM   4616 2HG  GLN A 303       3.811  -3.180   5.852  1.00 90.40           H
ATOM   4617  CD  GLN A 303       4.158  -2.455   7.854  1.00 90.40           C
ATOM   4618  OE1 GLN A 303       4.929  -2.250   8.776  1.00 90.40           O
ATOM   4619  NE2 GLN A 303       2.920  -1.974   7.798  1.00 90.40           N
ATOM   4620 1HE2 GLN A 303       2.338  -2.180   7.012  1.00 90.40           H
ATOM   4621 2HE2 GLN A 303       2.571  -1.406   8.544  1.00 90.40           H
ATOM   4622  HN  GLN A 303       5.030  -7.237   7.112  1.00 90.40           H
ATOM   4623  N   THR A 304       7.107  -5.661   5.251  1.00 91.87           N
ATOM   4624  CA  THR A 304       8.305  -5.277   4.525  1.00 91.87           C
ATOM   4625  C   THR A 304       8.254  -5.811   3.092  1.00 91.87           C
ATOM   4626  O   THR A 304       8.585  -5.096   2.147  1.00 91.87           O
ATOM   4627  HA  THR A 304       8.334  -4.189   4.460  1.00 91.87           H
ATOM   4628  CB  THR A 304       9.517  -5.773   5.316  1.00 91.87           C
ATOM   4629  HB  THR A 304       9.552  -6.863   5.331  1.00 91.87           H
ATOM   4630  OG1 THR A 304       9.383  -5.144   6.587  1.00 91.87           O
ATOM   4631  HG1 THR A 304       8.989  -5.785   7.246  1.00 91.87           H
ATOM   4632  CG2 THR A 304      10.837  -5.228   4.767  1.00 91.87           C
ATOM   4633 1HG2 THR A 304      10.829  -4.140   4.815  1.00 91.87           H
ATOM   4634 2HG2 THR A 304      10.959  -5.546   3.732  1.00 91.87           H
ATOM   4635 3HG2 THR A 304      11.665  -5.612   5.365  1.00 91.87           H
ATOM   4636  HN  THR A 304       7.261  -6.269   6.030  1.00 91.87           H
ATOM   4637  N   ILE A 305       7.837  -7.063   2.975  1.00 92.10           N
ATOM   4638  CA  ILE A 305       7.704  -7.689   1.671  1.00 92.10           C
ATOM   4639  C   ILE A 305       6.749  -6.862   0.808  1.00 92.10           C
ATOM   4640  O   ILE A 305       6.977  -6.692  -0.388  1.00 92.10           O
ATOM   4641  HA  ILE A 305       8.688  -7.680   1.202  1.00 92.10           H
ATOM   4642  CB  ILE A 305       7.287  -9.154   1.820  1.00 92.10           C
ATOM   4643  HB  ILE A 305       6.413  -9.195   2.470  1.00 92.10           H
ATOM   4644  CG1 ILE A 305       8.390  -9.972   2.493  1.00 92.10           C
ATOM   4645 1HG1 ILE A 305       9.209 -10.132   1.791  1.00 92.10           H
ATOM   4646 2HG1 ILE A 305       8.798  -9.416   3.337  1.00 92.10           H
ATOM   4647  CG2 ILE A 305       6.875  -9.746   0.470  1.00 92.10           C
ATOM   4648 1HG2 ILE A 305       6.034  -9.182   0.067  1.00 92.10           H
ATOM   4649 2HG2 ILE A 305       7.715  -9.691  -0.222  1.00 92.10           H
ATOM   4650 3HG2 ILE A 305       6.583 -10.788   0.605  1.00 92.10           H
ATOM   4651  CD1 ILE A 305       7.854 -11.322   2.976  1.00 92.10           C
ATOM   4652 1HD1 ILE A 305       7.052 -11.158   3.695  1.00 92.10           H
ATOM   4653 2HD1 ILE A 305       7.470 -11.885   2.125  1.00 92.10           H
ATOM   4654 3HD1 ILE A 305       8.659 -11.884   3.450  1.00 92.10           H
ATOM   4655  HN  ILE A 305       7.593  -7.646   3.751  1.00 92.10           H
ATOM   4656  N   ALA A 306       5.699  -6.369   1.450  1.00 91.81           N
ATOM   4657  CA  ALA A 306       4.681  -5.608   0.746  1.00 91.81           C
ATOM   4658  C   ALA A 306       5.299  -4.318   0.203  1.00 91.81           C
ATOM   4659  O   ALA A 306       4.944  -3.864  -0.883  1.00 91.81           O
ATOM   4660  HA  ALA A 306       4.333  -6.214  -0.091  1.00 91.81           H
ATOM   4661  CB  ALA A 306       3.503  -5.341   1.684  1.00 91.81           C
ATOM   4662 1HB  ALA A 306       3.082  -6.289   2.018  1.00 91.81           H
ATOM   4663 2HB  ALA A 306       3.848  -4.773   2.548  1.00 91.81           H
ATOM   4664 3HB  ALA A 306       2.740  -4.770   1.156  1.00 91.81           H
ATOM   4665  HN  ALA A 306       5.539  -6.483   2.430  1.00 91.81           H
ATOM   4666  N   PHE A 307       6.215  -3.764   0.985  1.00 90.38           N
ATOM   4667  CA  PHE A 307       6.839  -2.501   0.627  1.00 90.38           C
ATOM   4668  C   PHE A 307       7.767  -2.671  -0.577  1.00 90.38           C
ATOM   4669  O   PHE A 307       7.942  -1.743  -1.365  1.00 90.38           O
ATOM   4670  HA  PHE A 307       6.040  -1.806   0.373  1.00 90.38           H
ATOM   4671  CB  PHE A 307       7.666  -2.054   1.835  1.00 90.38           C
ATOM   4672 1HB  PHE A 307       8.292  -2.884   2.161  1.00 90.38           H
ATOM   4673 2HB  PHE A 307       8.335  -1.251   1.526  1.00 90.38           H
ATOM   4674  CG  PHE A 307       6.826  -1.571   3.019  1.00 90.38           C
ATOM   4675  CD1 PHE A 307       5.476  -1.459   2.895  1.00 90.38           C
ATOM   4676  HD1 PHE A 307       4.993  -1.714   1.952  1.00 90.38           H
ATOM   4677  CD2 PHE A 307       7.430  -1.253   4.196  1.00 90.38           C
ATOM   4678  HD2 PHE A 307       8.512  -1.343   4.295  1.00 90.38           H
ATOM   4679  CE1 PHE A 307       4.697  -1.011   3.995  1.00 90.38           C
ATOM   4680  HE1 PHE A 307       3.616  -0.921   3.895  1.00 90.38           H
ATOM   4681  CE2 PHE A 307       6.651  -0.805   5.295  1.00 90.38           C
ATOM   4682  HE2 PHE A 307       7.134  -0.551   6.238  1.00 90.38           H
ATOM   4683  CZ  PHE A 307       5.301  -0.693   5.171  1.00 90.38           C
ATOM   4684  HZ  PHE A 307       4.703  -0.350   6.015  1.00 90.38           H
ATOM   4685  HN  PHE A 307       6.529  -4.162   1.847  1.00 90.38           H
ATOM   4686  N   PHE A 308       8.338  -3.862  -0.681  1.00 86.46           N
ATOM   4687  CA  PHE A 308       9.207  -4.180  -1.801  1.00 86.46           C
ATOM   4688  C   PHE A 308       8.447  -4.092  -3.127  1.00 86.46           C
ATOM   4689  O   PHE A 308       9.053  -3.922  -4.183  1.00 86.46           O
ATOM   4690  HA  PHE A 308      10.017  -3.451  -1.800  1.00 86.46           H
ATOM   4691  CB  PHE A 308       9.689  -5.618  -1.599  1.00 86.46           C
ATOM   4692 1HB  PHE A 308       8.920  -6.177  -1.066  1.00 86.46           H
ATOM   4693 2HB  PHE A 308       9.809  -6.091  -2.574  1.00 86.46           H
ATOM   4694  CG  PHE A 308      11.007  -5.730  -0.828  1.00 86.46           C
ATOM   4695  CD1 PHE A 308      12.185  -5.473  -1.456  1.00 86.46           C
ATOM   4696  HD1 PHE A 308      12.192  -5.188  -2.508  1.00 86.46           H
ATOM   4697  CD2 PHE A 308      10.999  -6.085   0.484  1.00 86.46           C
ATOM   4698  HD2 PHE A 308      10.054  -6.291   0.987  1.00 86.46           H
ATOM   4699  CE1 PHE A 308      13.408  -5.577  -0.741  1.00 86.46           C
ATOM   4700  HE1 PHE A 308      14.353  -5.372  -1.245  1.00 86.46           H
ATOM   4701  CE2 PHE A 308      12.221  -6.189   1.199  1.00 86.46           C
ATOM   4702  HE2 PHE A 308      12.215  -6.474   2.251  1.00 86.46           H
ATOM   4703  CZ  PHE A 308      13.400  -5.932   0.571  1.00 86.46           C
ATOM   4704  HZ  PHE A 308      14.338  -6.012   1.120  1.00 86.46           H
ATOM   4705  HN  PHE A 308       8.215  -4.601  -0.018  1.00 86.46           H
ATOM   4706  N   HIS A 309       7.131  -4.211  -3.027  1.00 77.99           N
ATOM   4707  CA  HIS A 309       6.284  -4.158  -4.206  1.00 77.99           C
ATOM   4708  C   HIS A 309       6.454  -2.805  -4.900  1.00 77.99           C
ATOM   4709  O   HIS A 309       6.462  -2.730  -6.128  1.00 77.99           O
ATOM   4710  HA  HIS A 309       6.629  -4.946  -4.875  1.00 77.99           H
ATOM   4711  CB  HIS A 309       4.828  -4.459  -3.842  1.00 77.99           C
ATOM   4712 1HB  HIS A 309       4.782  -5.428  -3.346  1.00 77.99           H
ATOM   4713 2HB  HIS A 309       4.483  -3.716  -3.124  1.00 77.99           H
ATOM   4714  CG  HIS A 309       3.890  -4.470  -5.025  1.00 77.99           C
ATOM   4715  ND1 HIS A 309       4.009  -5.371  -6.069  1.00 77.99           N
ATOM   4716  HD1 HIS A 309       4.704  -6.085  -6.148  1.00 77.99           H
ATOM   4717  CD2 HIS A 309       2.815  -3.682  -5.318  1.00 77.99           C
ATOM   4718  HD2 HIS A 309       2.439  -2.864  -4.704  1.00 77.99           H
ATOM   4719  CE1 HIS A 309       3.046  -5.126  -6.945  1.00 77.99           C
ATOM   4720  HE1 HIS A 309       2.873  -5.667  -7.875  1.00 77.99           H
ATOM   4721  NE2 HIS A 309       2.307  -4.079  -6.478  1.00 77.99           N
ATOM   4722  HN  HIS A 309       6.646  -4.341  -2.163  1.00 77.99           H
ATOM   4723  N   SER A 310       6.587  -1.770  -4.084  1.00 82.74           N
ATOM   4724  CA  SER A 310       6.630  -0.412  -4.599  1.00 82.74           C
ATOM   4725  C   SER A 310       7.916  -0.196  -5.399  1.00 82.74           C
ATOM   4726  O   SER A 310       7.957   0.637  -6.303  1.00 82.74           O
ATOM   4727  HA  SER A 310       5.757  -0.320  -5.246  1.00 82.74           H
ATOM   4728  CB  SER A 310       6.533   0.611  -3.465  1.00 82.74           C
ATOM   4729 1HB  SER A 310       7.308   0.407  -2.726  1.00 82.74           H
ATOM   4730 2HB  SER A 310       6.723   1.609  -3.859  1.00 82.74           H
ATOM   4731  OG  SER A 310       5.256   0.586  -2.832  1.00 82.74           O
ATOM   4732  HG  SER A 310       4.584   1.061  -3.399  1.00 82.74           H
ATOM   4733  HN  SER A 310       6.664  -1.847  -3.090  1.00 82.74           H
ATOM   4734  N   CYS A 311       8.935  -0.962  -5.037  1.00 85.51           N
ATOM   4735  CA  CYS A 311      10.220  -0.864  -5.709  1.00 85.51           C
ATOM   4736  C   CYS A 311      10.242  -1.879  -6.854  1.00 85.51           C
ATOM   4737  O   CYS A 311      11.071  -1.783  -7.758  1.00 85.51           O
ATOM   4738  HA  CYS A 311      10.296   0.153  -6.093  1.00 85.51           H
ATOM   4739  CB  CYS A 311      11.384  -1.073  -4.738  1.00 85.51           C
ATOM   4740 1HB  CYS A 311      12.316  -0.745  -5.198  1.00 85.51           H
ATOM   4741 2HB  CYS A 311      11.237  -0.465  -3.845  1.00 85.51           H
ATOM   4742  SG  CYS A 311      11.504  -2.840  -4.277  1.00 85.51           S
ATOM   4743  HG  CYS A 311      12.553  -2.702  -3.471  1.00 85.51           H
ATOM   4744  HN  CYS A 311       8.894  -1.638  -4.302  1.00 85.51           H
ATOM   4745  N   LEU A 312       9.322  -2.830  -6.777  1.00 83.23           N
ATOM   4746  CA  LEU A 312       9.291  -3.920  -7.737  1.00 83.23           C
ATOM   4747  C   LEU A 312       8.597  -3.448  -9.016  1.00 83.23           C
ATOM   4748  O   LEU A 312       8.948  -3.880 -10.113  1.00 83.23           O
ATOM   4749  HA  LEU A 312      10.323  -4.173  -7.978  1.00 83.23           H
ATOM   4750  CB  LEU A 312       8.653  -5.164  -7.115  1.00 83.23           C
ATOM   4751 1HB  LEU A 312       7.763  -4.855  -6.566  1.00 83.23           H
ATOM   4752 2HB  LEU A 312       8.320  -5.818  -7.920  1.00 83.23           H
ATOM   4753  CG  LEU A 312       9.544  -5.974  -6.171  1.00 83.23           C
ATOM   4754  HG  LEU A 312       9.896  -5.311  -5.381  1.00 83.23           H
ATOM   4755  CD1 LEU A 312       8.753  -7.098  -5.500  1.00 83.23           C
ATOM   4756 1HD1 LEU A 312       7.932  -6.671  -4.924  1.00 83.23           H
ATOM   4757 2HD1 LEU A 312       8.353  -7.766  -6.263  1.00 83.23           H
ATOM   4758 3HD1 LEU A 312       9.411  -7.658  -4.835  1.00 83.23           H
ATOM   4759  CD2 LEU A 312      10.781  -6.501  -6.903  1.00 83.23           C
ATOM   4760 1HD2 LEU A 312      10.469  -7.142  -7.727  1.00 83.23           H
ATOM   4761 2HD2 LEU A 312      11.357  -5.662  -7.294  1.00 83.23           H
ATOM   4762 3HD2 LEU A 312      11.397  -7.073  -6.210  1.00 83.23           H
ATOM   4763  HN  LEU A 312       8.609  -2.862  -6.077  1.00 83.23           H
ATOM   4764  N   ASN A 313       7.624  -2.567  -8.833  1.00 77.15           N
ATOM   4765  CA  ASN A 313       6.786  -2.137  -9.939  1.00 77.15           C
ATOM   4766  C   ASN A 313       7.673  -1.635 -11.080  1.00 77.15           C
ATOM   4767  O   ASN A 313       7.582  -2.127 -12.204  1.00 77.15           O
ATOM   4768  HA  ASN A 313       6.206  -3.017 -10.218  1.00 77.15           H
ATOM   4769  CB  ASN A 313       5.863  -0.991  -9.518  1.00 77.15           C
ATOM   4770 1HB  ASN A 313       6.414  -0.286  -8.896  1.00 77.15           H
ATOM   4771 2HB  ASN A 313       5.530  -0.445 -10.401  1.00 77.15           H
ATOM   4772  CG  ASN A 313       4.650  -1.518  -8.750  1.00 77.15           C
ATOM   4773  OD1 ASN A 313       4.210  -2.642  -8.928  1.00 77.15           O
ATOM   4774  ND2 ASN A 313       4.135  -0.646  -7.888  1.00 77.15           N
ATOM   4775 1HD2 ASN A 313       4.544   0.261  -7.790  1.00 77.15           H
ATOM   4776 2HD2 ASN A 313       3.338  -0.897  -7.338  1.00 77.15           H
ATOM   4777  HN  ASN A 313       7.406  -2.150  -7.951  1.00 77.15           H
ATOM   4778  N   PRO A 314       8.543  -0.651 -10.815  1.00 76.76           N
ATOM   4779  CA  PRO A 314       9.399  -0.097 -11.867  1.00 76.76           C
ATOM   4780  C   PRO A 314      10.182  -1.174 -12.600  1.00 76.76           C
ATOM   4781  O   PRO A 314      10.304  -1.133 -13.823  1.00 76.76           O
ATOM   4782  HA  PRO A 314       8.790   0.383 -12.632  1.00 76.76           H
ATOM   4783  CB  PRO A 314      10.323   0.862 -11.113  1.00 76.76           C
ATOM   4784 1HB  PRO A 314      11.245   0.371 -10.804  1.00 76.76           H
ATOM   4785 2HB  PRO A 314      10.609   1.713 -11.732  1.00 76.76           H
ATOM   4786  CG  PRO A 314       9.485   1.293  -9.916  1.00 76.76           C
ATOM   4787 1HG  PRO A 314      10.103   1.687  -9.110  1.00 76.76           H
ATOM   4788 2HG  PRO A 314       8.782   2.084 -10.178  1.00 76.76           H
ATOM   4789  CD  PRO A 314       8.777   0.008  -9.517  1.00 76.76           C
ATOM   4790 1HD  PRO A 314       9.394  -0.607  -8.862  1.00 76.76           H
ATOM   4791 2HD  PRO A 314       7.848   0.207  -8.983  1.00 76.76           H
ATOM   4792  N   VAL A 315      10.695  -2.119 -11.826  1.00 78.22           N
ATOM   4793  CA  VAL A 315      11.544  -3.160 -12.379  1.00 78.22           C
ATOM   4794  C   VAL A 315      10.729  -4.011 -13.355  1.00 78.22           C
ATOM   4795  O   VAL A 315      11.221  -4.384 -14.419  1.00 78.22           O
ATOM   4796  HA  VAL A 315      12.349  -2.672 -12.927  1.00 78.22           H
ATOM   4797  CB  VAL A 315      12.170  -3.981 -11.249  1.00 78.22           C
ATOM   4798  HB  VAL A 315      11.360  -4.409 -10.658  1.00 78.22           H
ATOM   4799  CG1 VAL A 315      13.005  -5.135 -11.807  1.00 78.22           C
ATOM   4800 1HG1 VAL A 315      12.369  -5.789 -12.403  1.00 78.22           H
ATOM   4801 2HG1 VAL A 315      13.804  -4.736 -12.432  1.00 78.22           H
ATOM   4802 3HG1 VAL A 315      13.438  -5.701 -10.982  1.00 78.22           H
ATOM   4803  CG2 VAL A 315      13.007  -3.093 -10.326  1.00 78.22           C
ATOM   4804 1HG2 VAL A 315      13.806  -2.624 -10.900  1.00 78.22           H
ATOM   4805 2HG2 VAL A 315      12.373  -2.322  -9.889  1.00 78.22           H
ATOM   4806 3HG2 VAL A 315      13.440  -3.701  -9.532  1.00 78.22           H
ATOM   4807  HN  VAL A 315      10.540  -2.179 -10.840  1.00 78.22           H
ATOM   4808  N   LEU A 316       9.497  -4.294 -12.958  1.00 76.81           N
ATOM   4809  CA  LEU A 316       8.621  -5.123 -13.769  1.00 76.81           C
ATOM   4810  C   LEU A 316       8.451  -4.481 -15.147  1.00 76.81           C
ATOM   4811  O   LEU A 316       8.488  -5.170 -16.165  1.00 76.81           O
ATOM   4812  HA  LEU A 316       9.110  -6.089 -13.896  1.00 76.81           H
ATOM   4813  CB  LEU A 316       7.299  -5.377 -13.041  1.00 76.81           C
ATOM   4814 1HB  LEU A 316       6.882  -4.415 -12.741  1.00 76.81           H
ATOM   4815 2HB  LEU A 316       6.599  -5.821 -13.748  1.00 76.81           H
ATOM   4816  CG  LEU A 316       7.376  -6.276 -11.806  1.00 76.81           C
ATOM   4817  HG  LEU A 316       8.110  -5.854 -11.120  1.00 76.81           H
ATOM   4818  CD1 LEU A 316       6.035  -6.310 -11.069  1.00 76.81           C
ATOM   4819 1HD1 LEU A 316       5.770  -5.302 -10.751  1.00 76.81           H
ATOM   4820 2HD1 LEU A 316       5.264  -6.696 -11.735  1.00 76.81           H
ATOM   4821 3HD1 LEU A 316       6.118  -6.957 -10.195  1.00 76.81           H
ATOM   4822  CD2 LEU A 316       7.861  -7.679 -12.179  1.00 76.81           C
ATOM   4823 1HD2 LEU A 316       7.169  -8.125 -12.894  1.00 76.81           H
ATOM   4824 2HD2 LEU A 316       8.853  -7.614 -12.625  1.00 76.81           H
ATOM   4825 3HD2 LEU A 316       7.906  -8.298 -11.282  1.00 76.81           H
ATOM   4826  HN  LEU A 316       9.097  -3.968 -12.101  1.00 76.81           H
ATOM   4827  N   TYR A 317       8.269  -3.168 -15.135  1.00 64.54           N
ATOM   4828  CA  TYR A 317       8.040  -2.433 -16.367  1.00 64.54           C
ATOM   4829  C   TYR A 317       9.274  -2.480 -17.270  1.00 64.54           C
ATOM   4830  O   TYR A 317       9.151  -2.518 -18.494  1.00 64.54           O
ATOM   4831  HA  TYR A 317       7.201  -2.898 -16.886  1.00 64.54           H
ATOM   4832  CB  TYR A 317       7.782  -0.984 -15.952  1.00 64.54           C
ATOM   4833 1HB  TYR A 317       8.668  -0.597 -15.449  1.00 64.54           H
ATOM   4834 2HB  TYR A 317       7.634  -0.380 -16.847  1.00 64.54           H
ATOM   4835  CG  TYR A 317       6.573  -0.806 -15.030  1.00 64.54           C
ATOM   4836  CD1 TYR A 317       5.479  -1.637 -15.160  1.00 64.54           C
ATOM   4837  HD1 TYR A 317       5.475  -2.419 -15.920  1.00 64.54           H
ATOM   4838  CD2 TYR A 317       6.578   0.184 -14.069  1.00 64.54           C
ATOM   4839  HD2 TYR A 317       7.442   0.840 -13.966  1.00 64.54           H
ATOM   4840  CE1 TYR A 317       4.341  -1.470 -14.294  1.00 64.54           C
ATOM   4841  HE1 TYR A 317       3.470  -2.119 -14.386  1.00 64.54           H
ATOM   4842  CE2 TYR A 317       5.440   0.351 -13.202  1.00 64.54           C
ATOM   4843  HE2 TYR A 317       5.430   1.129 -12.439  1.00 64.54           H
ATOM   4844  CZ  TYR A 317       4.378  -0.484 -13.357  1.00 64.54           C
ATOM   4845  OH  TYR A 317       3.304  -0.327 -12.538  1.00 64.54           O
ATOM   4846  HH  TYR A 317       2.650  -1.069 -12.685  1.00 64.54           H
ATOM   4847  HN  TYR A 317       8.275  -2.611 -14.305  1.00 64.54           H
ATOM   4848  N   VAL A 318      10.435  -2.476 -16.633  1.00 66.73           N
ATOM   4849  CA  VAL A 318      11.691  -2.470 -17.364  1.00 66.73           C
ATOM   4850  C   VAL A 318      11.843  -3.793 -18.118  1.00 66.73           C
ATOM   4851  O   VAL A 318      12.137  -3.801 -19.312  1.00 66.73           O
ATOM   4852  HA  VAL A 318      11.646  -1.657 -18.089  1.00 66.73           H
ATOM   4853  CB  VAL A 318      12.852  -2.190 -16.408  1.00 66.73           C
ATOM   4854  HB  VAL A 318      12.791  -2.906 -15.588  1.00 66.73           H
ATOM   4855  CG1 VAL A 318      14.198  -2.390 -17.108  1.00 66.73           C
ATOM   4856 1HG1 VAL A 318      14.276  -3.419 -17.460  1.00 66.73           H
ATOM   4857 2HG1 VAL A 318      14.272  -1.709 -17.956  1.00 66.73           H
ATOM   4858 3HG1 VAL A 318      15.006  -2.184 -16.406  1.00 66.73           H
ATOM   4859  CG2 VAL A 318      12.746  -0.784 -15.814  1.00 66.73           C
ATOM   4860 1HG2 VAL A 318      12.769  -0.048 -16.617  1.00 66.73           H
ATOM   4861 2HG2 VAL A 318      11.810  -0.692 -15.263  1.00 66.73           H
ATOM   4862 3HG2 VAL A 318      13.584  -0.611 -15.139  1.00 66.73           H
ATOM   4863  HN  VAL A 318      10.526  -2.476 -15.637  1.00 66.73           H
ATOM   4864  N   PHE A 319      11.635  -4.880 -17.389  1.00 67.23           N
ATOM   4865  CA  PHE A 319      11.944  -6.200 -17.910  1.00 67.23           C
ATOM   4866  C   PHE A 319      10.819  -6.710 -18.813  1.00 67.23           C
ATOM   4867  O   PHE A 319      11.075  -7.394 -19.803  1.00 67.23           O
ATOM   4868  HA  PHE A 319      12.862  -6.112 -18.491  1.00 67.23           H
ATOM   4869  CB  PHE A 319      12.080  -7.136 -16.707  1.00 67.23           C
ATOM   4870 1HB  PHE A 319      11.295  -6.902 -15.988  1.00 67.23           H
ATOM   4871 2HB  PHE A 319      11.915  -8.161 -17.037  1.00 67.23           H
ATOM   4872  CG  PHE A 319      13.436  -7.053 -16.004  1.00 67.23           C
ATOM   4873  CD1 PHE A 319      14.549  -7.543 -16.614  1.00 67.23           C
ATOM   4874  HD1 PHE A 319      14.474  -7.995 -17.603  1.00 67.23           H
ATOM   4875  CD2 PHE A 319      13.530  -6.489 -14.770  1.00 67.23           C
ATOM   4876  HD2 PHE A 319      12.638  -6.096 -14.282  1.00 67.23           H
ATOM   4877  CE1 PHE A 319      15.808  -7.466 -15.961  1.00 67.23           C
ATOM   4878  HE1 PHE A 319      16.700  -7.859 -16.450  1.00 67.23           H
ATOM   4879  CE2 PHE A 319      14.789  -6.412 -14.118  1.00 67.23           C
ATOM   4880  HE2 PHE A 319      14.863  -5.960 -13.129  1.00 67.23           H
ATOM   4881  CZ  PHE A 319      15.901  -6.902 -14.727  1.00 67.23           C
ATOM   4882  HZ  PHE A 319      16.868  -6.843 -14.227  1.00 67.23           H
ATOM   4883  HN  PHE A 319      11.264  -4.868 -16.461  1.00 67.23           H
ATOM   4884  N   VAL A 320       9.598  -6.358 -18.440  1.00 71.75           N
ATOM   4885  CA  VAL A 320       8.425  -6.945 -19.065  1.00 71.75           C
ATOM   4886  C   VAL A 320       7.905  -6.002 -20.152  1.00 71.75           C
ATOM   4887  O   VAL A 320       7.279  -6.443 -21.114  1.00 71.75           O
ATOM   4888  HA  VAL A 320       8.735  -7.880 -19.532  1.00 71.75           H
ATOM   4889  CB  VAL A 320       7.374  -7.271 -18.003  1.00 71.75           C
ATOM   4890  HB  VAL A 320       6.927  -6.333 -17.675  1.00 71.75           H
ATOM   4891  CG1 VAL A 320       6.260  -8.144 -18.584  1.00 71.75           C
ATOM   4892 1HG1 VAL A 320       5.775  -7.616 -19.405  1.00 71.75           H
ATOM   4893 2HG1 VAL A 320       6.685  -9.078 -18.953  1.00 71.75           H
ATOM   4894 3HG1 VAL A 320       5.526  -8.361 -17.808  1.00 71.75           H
ATOM   4895  CG2 VAL A 320       8.014  -7.938 -16.784  1.00 71.75           C
ATOM   4896 1HG2 VAL A 320       8.500  -8.865 -17.090  1.00 71.75           H
ATOM   4897 2HG2 VAL A 320       8.754  -7.267 -16.349  1.00 71.75           H
ATOM   4898 3HG2 VAL A 320       7.245  -8.159 -16.044  1.00 71.75           H
ATOM   4899  HN  VAL A 320       9.404  -5.685 -17.726  1.00 71.75           H
ATOM   4900  N   GLY A 321       8.184  -4.720 -19.961  1.00 73.67           N
ATOM   4901  CA  GLY A 321       7.655  -3.699 -20.849  1.00 73.67           C
ATOM   4902  C   GLY A 321       8.635  -3.399 -21.985  1.00 73.67           C
ATOM   4903  O   GLY A 321       9.542  -2.584 -21.828  1.00 73.67           O
ATOM   4904 1HA  GLY A 321       6.703  -4.030 -21.263  1.00 73.67           H
ATOM   4905 2HA  GLY A 321       7.458  -2.788 -20.284  1.00 73.67           H
ATOM   4906  HN  GLY A 321       8.759  -4.378 -19.218  1.00 73.67           H
ATOM   4907  N   GLU A 322       8.418  -4.075 -23.104  1.00 65.04           N
ATOM   4908  CA  GLU A 322       9.205  -3.818 -24.298  1.00 65.04           C
ATOM   4909  C   GLU A 322       9.144  -2.334 -24.665  1.00 65.04           C
ATOM   4910  O   GLU A 322      10.165  -1.725 -24.980  1.00 65.04           O
ATOM   4911  HA  GLU A 322      10.227  -4.091 -24.035  1.00 65.04           H
ATOM   4912  CB  GLU A 322       8.736  -4.691 -25.463  1.00 65.04           C
ATOM   4913 1HB  GLU A 322       7.646  -4.718 -25.486  1.00 65.04           H
ATOM   4914 2HB  GLU A 322       9.178  -4.332 -26.393  1.00 65.04           H
ATOM   4915  CG  GLU A 322       9.209  -6.136 -25.291  1.00 65.04           C
ATOM   4916 1HG  GLU A 322      10.278  -6.149 -25.076  1.00 65.04           H
ATOM   4917 2HG  GLU A 322       8.706  -6.587 -24.436  1.00 65.04           H
ATOM   4918  CD  GLU A 322       8.926  -6.959 -26.549  1.00 65.04           C
ATOM   4919  OE1 GLU A 322       9.299  -8.152 -26.543  1.00 65.04           O
ATOM   4920  OE2 GLU A 322       8.343  -6.376 -27.489  1.00 65.04           O
ATOM   4921  HN  GLU A 322       7.720  -4.784 -23.203  1.00 65.04           H
ATOM   4922  N   ARG A 323       7.935  -1.793 -24.613  1.00 62.80           N
ATOM   4923  CA  ARG A 323       7.715  -0.411 -25.003  1.00 62.80           C
ATOM   4924  C   ARG A 323       8.471   0.532 -24.065  1.00 62.80           C
ATOM   4925  O   ARG A 323       9.196   1.416 -24.520  1.00 62.80           O
ATOM   4926  HA  ARG A 323       8.101  -0.345 -26.021  1.00 62.80           H
ATOM   4927  CB  ARG A 323       6.226  -0.061 -24.976  1.00 62.80           C
ATOM   4928 1HB  ARG A 323       5.678  -0.735 -25.635  1.00 62.80           H
ATOM   4929 2HB  ARG A 323       5.832  -0.210 -23.971  1.00 62.80           H
ATOM   4930  CG  ARG A 323       5.995   1.387 -25.412  1.00 62.80           C
ATOM   4931 1HG  ARG A 323       6.513   2.062 -24.731  1.00 62.80           H
ATOM   4932 2HG  ARG A 323       6.421   1.545 -26.403  1.00 62.80           H
ATOM   4933  CD  ARG A 323       4.502   1.722 -25.433  1.00 62.80           C
ATOM   4934 1HD  ARG A 323       4.003   1.146 -26.213  1.00 62.80           H
ATOM   4935 2HD  ARG A 323       4.044   1.439 -24.485  1.00 62.80           H
ATOM   4936  NE  ARG A 323       4.312   3.170 -25.673  1.00 62.80           N
ATOM   4937  HE  ARG A 323       5.036   3.664 -26.154  1.00 62.80           H
ATOM   4938  CZ  ARG A 323       3.230   3.859 -25.287  1.00 62.80           C
ATOM   4939  NH1 ARG A 323       2.229   3.248 -24.639  1.00 62.80           N
ATOM   4940 1HH1 ARG A 323       2.286   2.269 -24.440  1.00 62.80           H
ATOM   4941 2HH1 ARG A 323       1.425   3.770 -24.354  1.00 62.80           H
ATOM   4942  NH2 ARG A 323       3.163   5.170 -25.558  1.00 62.80           N
ATOM   4943 1HH2 ARG A 323       2.363   5.699 -25.277  1.00 62.80           H
ATOM   4944 2HH2 ARG A 323       3.915   5.619 -26.042  1.00 62.80           H
ATOM   4945  HN  ARG A 323       7.117  -2.283 -24.311  1.00 62.80           H
ATOM   4946  N   PHE A 324       8.275   0.312 -22.773  1.00 74.33           N
ATOM   4947  CA  PHE A 324       8.898   1.156 -21.768  1.00 74.33           C
ATOM   4948  C   PHE A 324      10.422   1.030 -21.813  1.00 74.33           C
ATOM   4949  O   PHE A 324      11.135   2.019 -21.651  1.00 74.33           O
ATOM   4950  HA  PHE A 324       8.614   2.185 -21.989  1.00 74.33           H
ATOM   4951  CB  PHE A 324       8.398   0.672 -20.405  1.00 74.33           C
ATOM   4952 1HB  PHE A 324       7.308   0.660 -20.413  1.00 74.33           H
ATOM   4953 2HB  PHE A 324       8.727  -0.356 -20.254  1.00 74.33           H
ATOM   4954  CG  PHE A 324       8.877   1.524 -19.228  1.00 74.33           C
ATOM   4955  CD1 PHE A 324       9.988   1.161 -18.533  1.00 74.33           C
ATOM   4956  HD1 PHE A 324      10.537   0.262 -18.814  1.00 74.33           H
ATOM   4957  CD2 PHE A 324       8.191   2.645 -18.877  1.00 74.33           C
ATOM   4958  HD2 PHE A 324       7.301   2.937 -19.434  1.00 74.33           H
ATOM   4959  CE1 PHE A 324      10.432   1.952 -17.440  1.00 74.33           C
ATOM   4960  HE1 PHE A 324      11.322   1.660 -16.883  1.00 74.33           H
ATOM   4961  CE2 PHE A 324       8.636   3.436 -17.785  1.00 74.33           C
ATOM   4962  HE2 PHE A 324       8.086   4.335 -17.503  1.00 74.33           H
ATOM   4963  CZ  PHE A 324       9.746   3.073 -17.089  1.00 74.33           C
ATOM   4964  HZ  PHE A 324      10.087   3.680 -16.251  1.00 74.33           H
ATOM   4965  HN  PHE A 324       7.705  -0.425 -22.412  1.00 74.33           H
ATOM   4966  N   ARG A 325      10.876  -0.195 -22.035  1.00 72.24           N
ATOM   4967  CA  ARG A 325      12.303  -0.469 -22.070  1.00 72.24           C
ATOM   4968  C   ARG A 325      12.974   0.353 -23.172  1.00 72.24           C
ATOM   4969  O   ARG A 325      14.062   0.892 -22.974  1.00 72.24           O
ATOM   4970  HA  ARG A 325      12.667  -0.177 -21.085  1.00 72.24           H
ATOM   4971  CB  ARG A 325      12.572  -1.955 -22.316  1.00 72.24           C
ATOM   4972 1HB  ARG A 325      12.047  -2.552 -21.570  1.00 72.24           H
ATOM   4973 2HB  ARG A 325      12.177  -2.243 -23.290  1.00 72.24           H
ATOM   4974  CG  ARG A 325      14.070  -2.258 -22.257  1.00 72.24           C
ATOM   4975 1HG  ARG A 325      14.568  -1.821 -23.123  1.00 72.24           H
ATOM   4976 2HG  ARG A 325      14.504  -1.793 -21.372  1.00 72.24           H
ATOM   4977  CD  ARG A 325      14.324  -3.766 -22.224  1.00 72.24           C
ATOM   4978 1HD  ARG A 325      15.395  -3.964 -22.261  1.00 72.24           H
ATOM   4979 2HD  ARG A 325      13.955  -4.185 -21.287  1.00 72.24           H
ATOM   4980  NE  ARG A 325      13.650  -4.418 -23.369  1.00 72.24           N
ATOM   4981  HE  ARG A 325      13.507  -3.878 -24.198  1.00 72.24           H
ATOM   4982  CZ  ARG A 325      13.219  -5.687 -23.364  1.00 72.24           C
ATOM   4983  NH1 ARG A 325      13.383  -6.457 -22.279  1.00 72.24           N
ATOM   4984 1HH1 ARG A 325      13.831  -6.086 -21.466  1.00 72.24           H
ATOM   4985 2HH1 ARG A 325      13.059  -7.403 -22.284  1.00 72.24           H
ATOM   4986  NH2 ARG A 325      12.620  -6.174 -24.459  1.00 72.24           N
ATOM   4987 1HH2 ARG A 325      12.293  -7.119 -24.472  1.00 72.24           H
ATOM   4988 2HH2 ARG A 325      12.501  -5.593 -25.264  1.00 72.24           H
ATOM   4989  HN  ARG A 325      10.289  -0.990 -22.188  1.00 72.24           H
ATOM   4990  N   ARG A 326      12.297   0.423 -24.309  1.00 67.70           N
ATOM   4991  CA  ARG A 326      12.803   1.191 -25.434  1.00 67.70           C
ATOM   4992  C   ARG A 326      12.809   2.684 -25.098  1.00 67.70           C
ATOM   4993  O   ARG A 326      13.796   3.375 -25.344  1.00 67.70           O
ATOM   4994  HA  ARG A 326      13.816   0.821 -25.592  1.00 67.70           H
ATOM   4995  CB  ARG A 326      11.953   0.960 -26.685  1.00 67.70           C
ATOM   4996 1HB  ARG A 326      10.896   1.040 -26.431  1.00 67.70           H
ATOM   4997 2HB  ARG A 326      12.163   1.737 -27.421  1.00 67.70           H
ATOM   4998  CG  ARG A 326      12.234  -0.415 -27.293  1.00 67.70           C
ATOM   4999 1HG  ARG A 326      13.309  -0.551 -27.414  1.00 67.70           H
ATOM   5000 2HG  ARG A 326      11.889  -1.194 -26.613  1.00 67.70           H
ATOM   5001  CD  ARG A 326      11.539  -0.568 -28.648  1.00 67.70           C
ATOM   5002 1HD  ARG A 326      10.611   0.003 -28.657  1.00 67.70           H
ATOM   5003 2HD  ARG A 326      12.171  -0.163 -29.438  1.00 67.70           H
ATOM   5004  NE  ARG A 326      11.255  -1.997 -28.912  1.00 67.70           N
ATOM   5005  HE  ARG A 326      11.814  -2.680 -28.443  1.00 67.70           H
ATOM   5006  CZ  ARG A 326      10.296  -2.431 -29.741  1.00 67.70           C
ATOM   5007  NH1 ARG A 326       9.517  -1.559 -30.396  1.00 67.70           N
ATOM   5008 1HH1 ARG A 326       9.650  -0.576 -30.268  1.00 67.70           H
ATOM   5009 2HH1 ARG A 326       8.803  -1.891 -31.013  1.00 67.70           H
ATOM   5010  NH2 ARG A 326      10.127  -3.750 -29.905  1.00 67.70           N
ATOM   5011 1HH2 ARG A 326       9.415  -4.090 -30.520  1.00 67.70           H
ATOM   5012 2HH2 ARG A 326      10.712  -4.394 -29.412  1.00 67.70           H
ATOM   5013  HN  ARG A 326      11.421  -0.031 -24.468  1.00 67.70           H
ATOM   5014  N   ASP A 327      11.695   3.137 -24.542  1.00 77.60           N
ATOM   5015  CA  ASP A 327      11.521   4.552 -24.260  1.00 77.60           C
ATOM   5016  C   ASP A 327      12.542   4.987 -23.207  1.00 77.60           C
ATOM   5017  O   ASP A 327      13.030   6.116 -23.240  1.00 77.60           O
ATOM   5018  HA  ASP A 327      11.668   5.054 -25.216  1.00 77.60           H
ATOM   5019  CB  ASP A 327      10.122   4.836 -23.709  1.00 77.60           C
ATOM   5020 1HB  ASP A 327       9.898   4.140 -22.900  1.00 77.60           H
ATOM   5021 2HB  ASP A 327      10.092   5.839 -23.284  1.00 77.60           H
ATOM   5022  CG  ASP A 327       9.064   4.709 -24.806  1.00 77.60           C
ATOM   5023  OD1 ASP A 327       9.473   4.670 -25.987  1.00 77.60           O
ATOM   5024  OD2 ASP A 327       7.870   4.654 -24.440  1.00 77.60           O
ATOM   5025  HN  ASP A 327      10.922   2.557 -24.285  1.00 77.60           H
ATOM   5026  N   LEU A 328      12.834   4.069 -22.298  1.00 79.27           N
ATOM   5027  CA  LEU A 328      13.830   4.324 -21.271  1.00 79.27           C
ATOM   5028  C   LEU A 328      15.185   4.583 -21.933  1.00 79.27           C
ATOM   5029  O   LEU A 328      15.810   5.615 -21.693  1.00 79.27           O
ATOM   5030  HA  LEU A 328      13.528   5.226 -20.739  1.00 79.27           H
ATOM   5031  CB  LEU A 328      13.853   3.183 -20.252  1.00 79.27           C
ATOM   5032 1HB  LEU A 328      12.879   3.139 -19.763  1.00 79.27           H
ATOM   5033 2HB  LEU A 328      13.982   2.244 -20.790  1.00 79.27           H
ATOM   5034  CG  LEU A 328      14.931   3.271 -19.170  1.00 79.27           C
ATOM   5035  HG  LEU A 328      15.900   3.368 -19.660  1.00 79.27           H
ATOM   5036  CD1 LEU A 328      14.737   4.517 -18.303  1.00 79.27           C
ATOM   5037 1HD1 LEU A 328      14.796   5.407 -18.928  1.00 79.27           H
ATOM   5038 2HD1 LEU A 328      13.761   4.475 -17.820  1.00 79.27           H
ATOM   5039 3HD1 LEU A 328      15.517   4.555 -17.542  1.00 79.27           H
ATOM   5040  CD2 LEU A 328      14.974   1.991 -18.333  1.00 79.27           C
ATOM   5041 1HD2 LEU A 328      14.008   1.839 -17.852  1.00 79.27           H
ATOM   5042 2HD2 LEU A 328      15.196   1.142 -18.979  1.00 79.27           H
ATOM   5043 3HD2 LEU A 328      15.749   2.080 -17.572  1.00 79.27           H
ATOM   5044  HN  LEU A 328      12.405   3.167 -22.256  1.00 79.27           H
ATOM   5045  N   VAL A 329      15.599   3.629 -22.754  1.00 79.95           N
ATOM   5046  CA  VAL A 329      16.908   3.696 -23.380  1.00 79.95           C
ATOM   5047  C   VAL A 329      16.990   4.953 -24.248  1.00 79.95           C
ATOM   5048  O   VAL A 329      18.039   5.591 -24.327  1.00 79.95           O
ATOM   5049  HA  VAL A 329      17.650   3.771 -22.584  1.00 79.95           H
ATOM   5050  CB  VAL A 329      17.181   2.410 -24.163  1.00 79.95           C
ATOM   5051  HB  VAL A 329      16.369   2.275 -24.878  1.00 79.95           H
ATOM   5052  CG1 VAL A 329      18.488   2.514 -24.950  1.00 79.95           C
ATOM   5053 1HG1 VAL A 329      18.424   3.345 -25.654  1.00 79.95           H
ATOM   5054 2HG1 VAL A 329      19.315   2.686 -24.261  1.00 79.95           H
ATOM   5055 3HG1 VAL A 329      18.658   1.587 -25.498  1.00 79.95           H
ATOM   5056  CG2 VAL A 329      17.196   1.195 -23.233  1.00 79.95           C
ATOM   5057 1HG2 VAL A 329      17.978   1.320 -22.484  1.00 79.95           H
ATOM   5058 2HG2 VAL A 329      16.229   1.104 -22.738  1.00 79.95           H
ATOM   5059 3HG2 VAL A 329      17.392   0.295 -23.815  1.00 79.95           H
ATOM   5060  HN  VAL A 329      15.058   2.822 -22.992  1.00 79.95           H
ATOM   5061  N   LYS A 330      15.869   5.272 -24.878  1.00 74.30           N
ATOM   5062  CA  LYS A 330      15.796   6.450 -25.726  1.00 74.30           C
ATOM   5063  C   LYS A 330      16.038   7.700 -24.876  1.00 74.30           C
[truncated: 117,162 more chars]
