# Supplementary material for: Noncanonical roles of chemokine regions in CCR9 activation revealed by structural modeling and mutational mapping
Source: Nat Commun. 2025 Aug 18;16:7695. doi: 10.1038/s41467-025-62321-9 (PMC12361432; doi:10.1038/s41467-025-62321-9)
Supplement: Supplementary file 5 — Supplementary Data 3 [file 41467_2025_62321_MOESM5_ESM.zip › CCR9_CCL25_05_rnk4.pdb]

ATOM      1  N   GLU A  20      -6.433  -4.735  58.689  1.00 51.02           N
ATOM      2  CA  GLU A  20      -6.746  -5.569  57.541  1.00 51.02           C
ATOM      3  C   GLU A  20      -7.149  -6.972  57.999  1.00 51.02           C
ATOM      4  O   GLU A  20      -6.319  -7.727  58.502  1.00 51.02           O
ATOM      5  HA  GLU A  20      -7.590  -5.083  57.051  1.00 51.02           H
ATOM      6  CB  GLU A  20      -5.567  -5.627  56.568  1.00 51.02           C
ATOM      7 1HB  GLU A  20      -4.630  -5.630  57.125  1.00 51.02           H
ATOM      8 2HB  GLU A  20      -5.678  -6.488  55.908  1.00 51.02           H
ATOM      9  CG  GLU A  20      -5.539  -4.392  55.665  1.00 51.02           C
ATOM     10 1HG  GLU A  20      -6.555  -4.129  55.371  1.00 51.02           H
ATOM     11 2HG  GLU A  20      -5.137  -3.543  56.217  1.00 51.02           H
ATOM     12  CD  GLU A  20      -4.690  -4.644  54.417  1.00 51.02           C
ATOM     13  OE1 GLU A  20      -4.959  -3.966  53.402  1.00 51.02           O
ATOM     14  OE2 GLU A  20      -3.792  -5.509  54.507  1.00 51.02           O
ATOM     15  HN  GLU A  20      -6.504  -5.192  59.575  1.00 51.02           H
ATOM     16  N   SER A  21      -8.424  -7.278  57.807  1.00 58.52           N
ATOM     17  CA  SER A  21      -8.932  -8.601  58.130  1.00 58.52           C
ATOM     18  C   SER A  21      -8.085  -9.670  57.436  1.00 58.52           C
ATOM     19  O   SER A  21      -7.681  -9.498  56.288  1.00 58.52           O
ATOM     20  HA  SER A  21      -8.846  -8.687  59.213  1.00 58.52           H
ATOM     21  CB  SER A  21     -10.401  -8.741  57.723  1.00 58.52           C
ATOM     22 1HB  SER A  21     -10.750  -9.744  57.967  1.00 58.52           H
ATOM     23 2HB  SER A  21     -11.005  -8.043  58.303  1.00 58.52           H
ATOM     24  OG  SER A  21     -10.596  -8.496  56.333  1.00 58.52           O
ATOM     25  HG  SER A  21     -10.853  -9.344  55.869  1.00 58.52           H
ATOM     26  HN  SER A  21      -9.103  -6.643  57.440  1.00 58.52           H
ATOM     27  N   THR A  22      -7.843 -10.751  58.164  1.00 60.91           N
ATOM     28  CA  THR A  22      -7.048 -11.846  57.634  1.00 60.91           C
ATOM     29  C   THR A  22      -7.576 -12.274  56.264  1.00 60.91           C
ATOM     30  O   THR A  22      -6.804 -12.683  55.397  1.00 60.91           O
ATOM     31  HA  THR A  22      -6.028 -11.491  57.487  1.00 60.91           H
ATOM     32  CB  THR A  22      -7.052 -12.975  58.667  1.00 60.91           C
ATOM     33  HB  THR A  22      -6.719 -13.912  58.220  1.00 60.91           H
ATOM     34  OG1 THR A  22      -8.383 -12.976  59.175  1.00 60.91           O
ATOM     35  HG1 THR A  22      -8.568 -13.837  59.649  1.00 60.91           H
ATOM     36  CG2 THR A  22      -6.187 -12.656  59.887  1.00 60.91           C
ATOM     37 1HG2 THR A  22      -6.562 -11.755  60.373  1.00 60.91           H
ATOM     38 2HG2 THR A  22      -5.156 -12.495  59.570  1.00 60.91           H
ATOM     39 3HG2 THR A  22      -6.225 -13.490  60.588  1.00 60.91           H
ATOM     40  HN  THR A  22      -8.178 -10.884  59.096  1.00 60.91           H
ATOM     41  N   SER A  23      -8.887 -12.166  56.110  1.00 64.08           N
ATOM     42  CA  SER A  23      -9.524 -12.507  54.849  1.00 64.08           C
ATOM     43  C   SER A  23      -8.947 -11.647  53.722  1.00 64.08           C
ATOM     44  O   SER A  23      -8.692 -12.143  52.626  1.00 64.08           O
ATOM     45  HA  SER A  23      -9.292 -13.559  54.684  1.00 64.08           H
ATOM     46  CB  SER A  23     -11.041 -12.326  54.931  1.00 64.08           C
ATOM     47 1HB  SER A  23     -11.501 -12.709  54.020  1.00 64.08           H
ATOM     48 2HB  SER A  23     -11.432 -12.917  55.759  1.00 64.08           H
ATOM     49  OG  SER A  23     -11.407 -10.961  55.109  1.00 64.08           O
ATOM     50  HG  SER A  23     -12.401 -10.863  55.052  1.00 64.08           H
ATOM     51  HN  SER A  23      -9.510 -11.853  56.827  1.00 64.08           H
ATOM     52  N   SER A  24      -8.758 -10.372  54.032  1.00 68.90           N
ATOM     53  CA  SER A  24      -8.314  -9.417  53.031  1.00 68.90           C
ATOM     54  C   SER A  24      -6.901  -9.768  52.563  1.00 68.90           C
ATOM     55  O   SER A  24      -6.538  -9.502  51.418  1.00 68.90           O
ATOM     56  HA  SER A  24      -9.024  -9.510  52.209  1.00 68.90           H
ATOM     57  CB  SER A  24      -8.353  -7.988  53.577  1.00 68.90           C
ATOM     58 1HB  SER A  24      -8.383  -7.283  52.747  1.00 68.90           H
ATOM     59 2HB  SER A  24      -9.269  -7.844  54.150  1.00 68.90           H
ATOM     60  OG  SER A  24      -7.228  -7.701  54.403  1.00 68.90           O
ATOM     61  HG  SER A  24      -7.248  -8.276  55.221  1.00 68.90           H
ATOM     62  HN  SER A  24      -8.902  -9.991  54.945  1.00 68.90           H
ATOM     63  N   MET A  25      -6.140 -10.359  53.473  1.00 65.46           N
ATOM     64  CA  MET A  25      -4.765 -10.722  53.177  1.00 65.46           C
ATOM     65  C   MET A  25      -4.700 -12.034  52.393  1.00 65.46           C
ATOM     66  O   MET A  25      -3.870 -12.187  51.498  1.00 65.46           O
ATOM     67  HA  MET A  25      -4.371  -9.908  52.569  1.00 65.46           H
ATOM     68  CB  MET A  25      -3.983 -10.870  54.484  1.00 65.46           C
ATOM     69 1HB  MET A  25      -4.313 -10.113  55.196  1.00 65.46           H
ATOM     70 2HB  MET A  25      -4.194 -11.841  54.930  1.00 65.46           H
ATOM     71  CG  MET A  25      -2.479 -10.729  54.242  1.00 65.46           C
ATOM     72 1HG  MET A  25      -2.107 -11.596  53.697  1.00 65.46           H
ATOM     73 2HG  MET A  25      -2.282  -9.854  53.622  1.00 65.46           H
ATOM     74  SD  MET A  25      -1.622 -10.577  55.801  1.00 65.46           S
ATOM     75  CE  MET A  25       0.024 -10.212  55.214  1.00 65.46           C
ATOM     76 1HE  MET A  25       0.379 -11.034  54.592  1.00 65.46           H
ATOM     77 2HE  MET A  25       0.006  -9.294  54.628  1.00 65.46           H
ATOM     78 3HE  MET A  25       0.693 -10.086  56.066  1.00 65.46           H
ATOM     79  HN  MET A  25      -6.449 -10.590  54.395  1.00 65.46           H
ATOM     80  N   GLU A  26      -5.588 -12.948  52.756  1.00 60.98           N
ATOM     81  CA  GLU A  26      -5.699 -14.209  52.043  1.00 60.98           C
ATOM     82  C   GLU A  26      -6.136 -13.965  50.598  1.00 60.98           C
ATOM     83  O   GLU A  26      -5.618 -14.592  49.674  1.00 60.98           O
ATOM     84  HA  GLU A  26      -4.697 -14.640  52.059  1.00 60.98           H
ATOM     85  CB  GLU A  26      -6.664 -15.159  52.755  1.00 60.98           C
ATOM     86 1HB  GLU A  26      -7.555 -14.613  53.065  1.00 60.98           H
ATOM     87 2HB  GLU A  26      -6.883 -16.011  52.112  1.00 60.98           H
ATOM     88  CG  GLU A  26      -6.033 -15.730  54.027  1.00 60.98           C
ATOM     89 1HG  GLU A  26      -5.126 -16.279  53.772  1.00 60.98           H
ATOM     90 2HG  GLU A  26      -5.737 -14.915  54.688  1.00 60.98           H
ATOM     91  CD  GLU A  26      -7.009 -16.657  54.755  1.00 60.98           C
ATOM     92  OE1 GLU A  26      -6.527 -17.428  55.612  1.00 60.98           O
ATOM     93  OE2 GLU A  26      -8.215 -16.572  54.438  1.00 60.98           O
ATOM     94  HN  GLU A  26      -6.223 -12.838  53.521  1.00 60.98           H
ATOM     95  N   ASP A  27      -7.086 -13.054  50.446  1.00 67.71           N
ATOM     96  CA  ASP A  27      -7.634 -12.755  49.134  1.00 67.71           C
ATOM     97  C   ASP A  27      -6.503 -12.321  48.200  1.00 67.71           C
ATOM     98  O   ASP A  27      -6.484 -12.694  47.028  1.00 67.71           O
ATOM     99  HA  ASP A  27      -8.114 -13.677  48.808  1.00 67.71           H
ATOM    100  CB  ASP A  27      -8.649 -11.613  49.209  1.00 67.71           C
ATOM    101 1HB  ASP A  27      -8.243 -10.798  49.808  1.00 67.71           H
ATOM    102 2HB  ASP A  27      -8.828 -11.214  48.210  1.00 67.71           H
ATOM    103  CG  ASP A  27      -9.969 -12.091  49.816  1.00 67.71           C
ATOM    104  OD1 ASP A  27     -10.206 -13.318  49.765  1.00 67.71           O
ATOM    105  OD2 ASP A  27     -10.712 -11.220  50.319  1.00 67.71           O
ATOM    106  HN  ASP A  27      -7.478 -12.525  51.199  1.00 67.71           H
ATOM    107  N   TYR A  28      -5.587 -11.541  48.754  1.00 66.52           N
ATOM    108  CA  TYR A  28      -4.480 -11.014  47.973  1.00 66.52           C
ATOM    109  C   TYR A  28      -3.477 -12.118  47.630  1.00 66.52           C
ATOM    110  O   TYR A  28      -2.921 -12.137  46.533  1.00 66.52           O
ATOM    111  HA  TYR A  28      -4.886 -10.602  47.049  1.00 66.52           H
ATOM    112  CB  TYR A  28      -3.793  -9.976  48.862  1.00 66.52           C
ATOM    113 1HB  TYR A  28      -4.514  -9.200  49.121  1.00 66.52           H
ATOM    114 2HB  TYR A  28      -3.491 -10.453  49.794  1.00 66.52           H
ATOM    115  CG  TYR A  28      -2.568  -9.320  48.221  1.00 66.52           C
ATOM    116  CD1 TYR A  28      -1.301  -9.757  48.548  1.00 66.52           C
ATOM    117  HD1 TYR A  28      -1.173 -10.570  49.264  1.00 66.52           H
ATOM    118  CD2 TYR A  28      -2.731  -8.292  47.315  1.00 66.52           C
ATOM    119  HD2 TYR A  28      -3.732  -7.947  47.057  1.00 66.52           H
ATOM    120  CE1 TYR A  28      -0.148  -9.140  47.945  1.00 66.52           C
ATOM    121  HE1 TYR A  28       0.858  -9.476  48.195  1.00 66.52           H
ATOM    122  CE2 TYR A  28      -1.579  -7.675  46.712  1.00 66.52           C
ATOM    123  HE2 TYR A  28      -1.693  -6.862  45.995  1.00 66.52           H
ATOM    124  CZ  TYR A  28      -0.344  -8.130  47.056  1.00 66.52           C
ATOM    125  OH  TYR A  28       0.745  -7.547  46.486  1.00 66.52           O
ATOM    126  HH  TYR A  28       0.468  -6.735  45.972  1.00 66.52           H
ATOM    127  HN  TYR A  28      -5.592 -11.268  49.716  1.00 66.52           H
ATOM    128  N   VAL A  29      -3.277 -13.010  48.589  1.00 68.07           N
ATOM    129  CA  VAL A  29      -2.287 -14.063  48.436  1.00 68.07           C
ATOM    130  C   VAL A  29      -2.792 -15.087  47.417  1.00 68.07           C
ATOM    131  O   VAL A  29      -2.010 -15.629  46.637  1.00 68.07           O
ATOM    132  HA  VAL A  29      -1.376 -13.605  48.050  1.00 68.07           H
ATOM    133  CB  VAL A  29      -1.967 -14.682  49.798  1.00 68.07           C
ATOM    134  HB  VAL A  29      -2.908 -14.976  50.262  1.00 68.07           H
ATOM    135  CG1 VAL A  29      -1.108 -15.938  49.641  1.00 68.07           C
ATOM    136 1HG1 VAL A  29      -1.645 -16.673  49.041  1.00 68.07           H
ATOM    137 2HG1 VAL A  29      -0.172 -15.679  49.146  1.00 68.07           H
ATOM    138 3HG1 VAL A  29      -0.895 -16.358  50.624  1.00 68.07           H
ATOM    139  CG2 VAL A  29      -1.287 -13.664  50.716  1.00 68.07           C
ATOM    140 1HG2 VAL A  29      -0.357 -13.326  50.259  1.00 68.07           H
ATOM    141 2HG2 VAL A  29      -1.949 -12.811  50.867  1.00 68.07           H
ATOM    142 3HG2 VAL A  29      -1.071 -14.130  51.678  1.00 68.07           H
ATOM    143  HN  VAL A  29      -3.776 -13.022  49.455  1.00 68.07           H
ATOM    144  N   ASN A  30      -4.095 -15.322  47.458  1.00 62.74           N
ATOM    145  CA  ASN A  30      -4.692 -16.370  46.647  1.00 62.74           C
ATOM    146  C   ASN A  30      -5.007 -15.815  45.257  1.00 62.74           C
ATOM    147  O   ASN A  30      -5.410 -16.560  44.364  1.00 62.74           O
ATOM    148  HA  ASN A  30      -3.951 -17.168  46.620  1.00 62.74           H
ATOM    149  CB  ASN A  30      -6.001 -16.866  47.266  1.00 62.74           C
ATOM    150 1HB  ASN A  30      -6.648 -16.018  47.485  1.00 62.74           H
ATOM    151 2HB  ASN A  30      -6.530 -17.494  46.549  1.00 62.74           H
ATOM    152  CG  ASN A  30      -5.735 -17.658  48.548  1.00 62.74           C
ATOM    153  OD1 ASN A  30      -4.683 -18.244  48.740  1.00 62.74           O
ATOM    154  ND2 ASN A  30      -6.746 -17.643  49.412  1.00 62.74           N
ATOM    155 1HD2 ASN A  30      -7.584 -17.142  49.193  1.00 62.74           H
ATOM    156 2HD2 ASN A  30      -6.669 -18.132  50.281  1.00 62.74           H
ATOM    157  HN  ASN A  30      -4.737 -14.812  48.030  1.00 62.74           H
ATOM    158  N   PHE A  31      -4.811 -14.512  45.116  1.00 70.06           N
ATOM    159  CA  PHE A  31      -5.073 -13.849  43.850  1.00 70.06           C
ATOM    160  C   PHE A  31      -4.127 -14.355  42.759  1.00 70.06           C
ATOM    161  O   PHE A  31      -2.911 -14.361  42.942  1.00 70.06           O
ATOM    162  HA  PHE A  31      -6.102 -14.079  43.571  1.00 70.06           H
ATOM    163  CB  PHE A  31      -4.828 -12.355  44.069  1.00 70.06           C
ATOM    164 1HB  PHE A  31      -5.388 -12.029  44.945  1.00 70.06           H
ATOM    165 2HB  PHE A  31      -3.772 -12.199  44.290  1.00 70.06           H
ATOM    166  CG  PHE A  31      -5.219 -11.479  42.877  1.00 70.06           C
ATOM    167  CD1 PHE A  31      -4.265 -11.040  42.013  1.00 70.06           C
ATOM    168  HD1 PHE A  31      -3.221 -11.312  42.170  1.00 70.06           H
ATOM    169  CD2 PHE A  31      -6.521 -11.139  42.681  1.00 70.06           C
ATOM    170  HD2 PHE A  31      -7.286 -11.490  43.374  1.00 70.06           H
ATOM    171  CE1 PHE A  31      -4.628 -10.227  40.907  1.00 70.06           C
ATOM    172  HE1 PHE A  31      -3.863  -9.875  40.215  1.00 70.06           H
ATOM    173  CE2 PHE A  31      -6.885 -10.326  41.575  1.00 70.06           C
ATOM    174  HE2 PHE A  31      -7.928 -10.053  41.419  1.00 70.06           H
ATOM    175  CZ  PHE A  31      -5.930  -9.887  40.712  1.00 70.06           C
ATOM    176  HZ  PHE A  31      -6.209  -9.263  39.863  1.00 70.06           H
ATOM    177  HN  PHE A  31      -4.480 -13.915  45.846  1.00 70.06           H
ATOM    178  N   ASN A  32      -4.721 -14.767  41.649  1.00 62.68           N
ATOM    179  CA  ASN A  32      -3.947 -15.273  40.529  1.00 62.68           C
ATOM    180  C   ASN A  32      -3.431 -14.097  39.698  1.00 62.68           C
ATOM    181  O   ASN A  32      -4.169 -13.529  38.894  1.00 62.68           O
ATOM    182  HA  ASN A  32      -3.140 -15.852  40.978  1.00 62.68           H
ATOM    183  CB  ASN A  32      -4.805 -16.155  39.619  1.00 62.68           C
ATOM    184 1HB  ASN A  32      -5.363 -16.871  40.222  1.00 62.68           H
ATOM    185 2HB  ASN A  32      -5.538 -15.540  39.097  1.00 62.68           H
ATOM    186  CG  ASN A  32      -3.939 -16.901  38.602  1.00 62.68           C
ATOM    187  OD1 ASN A  32      -2.725 -16.780  38.575  1.00 62.68           O
ATOM    188  ND2 ASN A  32      -4.628 -17.676  37.770  1.00 62.68           N
ATOM    189 1HD2 ASN A  32      -5.624 -17.730  37.846  1.00 62.68           H
ATOM    190 2HD2 ASN A  32      -4.151 -18.205  37.068  1.00 62.68           H
ATOM    191  HN  ASN A  32      -5.712 -14.758  41.508  1.00 62.68           H
ATOM    192  N   PHE A  33      -2.167 -13.766  39.920  1.00 65.39           N
ATOM    193  CA  PHE A  33      -1.516 -12.730  39.136  1.00 65.39           C
ATOM    194  C   PHE A  33      -1.015 -13.286  37.801  1.00 65.39           C
ATOM    195  O   PHE A  33       0.183 -13.264  37.526  1.00 65.39           O
ATOM    196  HA  PHE A  33      -2.257 -11.953  38.949  1.00 65.39           H
ATOM    197  CB  PHE A  33      -0.319 -12.238  39.951  1.00 65.39           C
ATOM    198 1HB  PHE A  33       0.295 -13.095  40.230  1.00 65.39           H
ATOM    199 2HB  PHE A  33       0.297 -11.596  39.322  1.00 65.39           H
ATOM    200  CG  PHE A  33      -0.702 -11.470  41.218  1.00 65.39           C
ATOM    201  CD1 PHE A  33      -0.984 -10.142  41.148  1.00 65.39           C
ATOM    202  HD1 PHE A  33      -0.937  -9.624  40.190  1.00 65.39           H
ATOM    203  CD2 PHE A  33      -0.760 -12.116  42.413  1.00 65.39           C
ATOM    204  HD2 PHE A  33      -0.534 -13.181  42.469  1.00 65.39           H
ATOM    205  CE1 PHE A  33      -1.339  -9.429  42.324  1.00 65.39           C
ATOM    206  HE1 PHE A  33      -1.565  -8.364  42.268  1.00 65.39           H
ATOM    207  CE2 PHE A  33      -1.116 -11.404  43.589  1.00 65.39           C
ATOM    208  HE2 PHE A  33      -1.163 -11.921  44.547  1.00 65.39           H
ATOM    209  CZ  PHE A  33      -1.398 -10.075  43.519  1.00 65.39           C
ATOM    210  HZ  PHE A  33      -1.671  -9.528  44.422  1.00 65.39           H
ATOM    211  HN  PHE A  33      -1.592 -14.192  40.618  1.00 65.39           H
ATOM    212  N   THR A  34      -1.959 -13.770  37.007  1.00 64.20           N
ATOM    213  CA  THR A  34      -1.692 -14.038  35.604  1.00 64.20           C
ATOM    214  C   THR A  34      -1.191 -12.772  34.905  1.00 64.20           C
ATOM    215  O   THR A  34      -1.796 -11.708  35.033  1.00 64.20           O
ATOM    216  HA  THR A  34      -0.891 -14.775  35.541  1.00 64.20           H
ATOM    217  CB  THR A  34      -2.966 -14.612  34.981  1.00 64.20           C
ATOM    218  HB  THR A  34      -2.901 -14.612  33.893  1.00 64.20           H
ATOM    219  OG1 THR A  34      -4.011 -13.819  35.536  1.00 64.20           O
ATOM    220  HG1 THR A  34      -3.886 -12.860  35.281  1.00 64.20           H
ATOM    221  CG2 THR A  34      -3.271 -16.028  35.474  1.00 64.20           C
ATOM    222 1HG2 THR A  34      -3.402 -16.016  36.556  1.00 64.20           H
ATOM    223 2HG2 THR A  34      -2.443 -16.689  35.215  1.00 64.20           H
ATOM    224 3HG2 THR A  34      -4.185 -16.388  35.001  1.00 64.20           H
ATOM    225  HN  THR A  34      -2.890 -13.979  37.307  1.00 64.20           H
ATOM    226  N   ASP A  35      -0.092 -12.928  34.182  1.00 67.74           N
ATOM    227  CA  ASP A  35       0.548 -11.794  33.539  1.00 67.74           C
ATOM    228  C   ASP A  35      -0.117 -11.538  32.185  1.00 67.74           C
ATOM    229  O   ASP A  35       0.291 -12.105  31.173  1.00 67.74           O
ATOM    230  HA  ASP A  35       0.419 -10.962  34.231  1.00 67.74           H
ATOM    231  CB  ASP A  35       2.033 -12.067  33.293  1.00 67.74           C
ATOM    232 1HB  ASP A  35       2.466 -12.560  34.163  1.00 67.74           H
ATOM    233 2HB  ASP A  35       2.146 -12.750  32.450  1.00 67.74           H
ATOM    234  CG  ASP A  35       2.790 -10.768  33.008  1.00 67.74           C
ATOM    235  OD1 ASP A  35       2.136  -9.705  33.072  1.00 67.74           O
ATOM    236  OD2 ASP A  35       4.005 -10.867  32.732  1.00 67.74           O
ATOM    237  HN  ASP A  35       0.358 -13.809  34.033  1.00 67.74           H
ATOM    238  N   PHE A  36      -1.129 -10.684  32.211  1.00 82.04           N
ATOM    239  CA  PHE A  36      -1.797 -10.278  30.986  1.00 82.04           C
ATOM    240  C   PHE A  36      -1.090  -9.081  30.347  1.00 82.04           C
ATOM    241  O   PHE A  36      -1.431  -8.675  29.237  1.00 82.04           O
ATOM    242  HA  PHE A  36      -1.763 -11.126  30.303  1.00 82.04           H
ATOM    243  CB  PHE A  36      -3.221  -9.869  31.368  1.00 82.04           C
ATOM    244 1HB  PHE A  36      -3.175  -9.145  32.182  1.00 82.04           H
ATOM    245 2HB  PHE A  36      -3.683  -9.365  30.519  1.00 82.04           H
ATOM    246  CG  PHE A  36      -4.111 -11.038  31.795  1.00 82.04           C
ATOM    247  CD1 PHE A  36      -4.087 -12.202  31.092  1.00 82.04           C
ATOM    248  HD1 PHE A  36      -3.434 -12.303  30.226  1.00 82.04           H
ATOM    249  CD2 PHE A  36      -4.926 -10.913  32.876  1.00 82.04           C
ATOM    250  HD2 PHE A  36      -4.946  -9.979  33.439  1.00 82.04           H
ATOM    251  CE1 PHE A  36      -4.913 -13.287  31.488  1.00 82.04           C
ATOM    252  HE1 PHE A  36      -4.894 -14.221  30.925  1.00 82.04           H
ATOM    253  CE2 PHE A  36      -5.752 -11.998  33.272  1.00 82.04           C
ATOM    254  HE2 PHE A  36      -6.406 -11.897  34.139  1.00 82.04           H
ATOM    255  CZ  PHE A  36      -5.728 -13.162  32.570  1.00 82.04           C
ATOM    256  HZ  PHE A  36      -6.362 -13.995  32.874  1.00 82.04           H
ATOM    257  HN  PHE A  36      -1.492 -10.272  33.047  1.00 82.04           H
ATOM    258  N   TYR A  37      -0.118  -8.551  31.074  1.00 86.68           N
ATOM    259  CA  TYR A  37       0.675  -7.443  30.569  1.00 86.68           C
ATOM    260  C   TYR A  37       1.866  -7.948  29.751  1.00 86.68           C
ATOM    261  O   TYR A  37       2.805  -8.518  30.303  1.00 86.68           O
ATOM    262  HA  TYR A  37       0.035  -6.836  29.929  1.00 86.68           H
ATOM    263  CB  TYR A  37       1.197  -6.702  31.802  1.00 86.68           C
ATOM    264 1HB  TYR A  37       0.361  -6.497  32.471  1.00 86.68           H
ATOM    265 2HB  TYR A  37       1.884  -7.353  32.342  1.00 86.68           H
ATOM    266  CG  TYR A  37       1.909  -5.386  31.482  1.00 86.68           C
ATOM    267  CD1 TYR A  37       3.285  -5.353  31.382  1.00 86.68           C
ATOM    268  HD1 TYR A  37       3.864  -6.265  31.530  1.00 86.68           H
ATOM    269  CD2 TYR A  37       1.176  -4.232  31.294  1.00 86.68           C
ATOM    270  HD2 TYR A  37       0.089  -4.258  31.373  1.00 86.68           H
ATOM    271  CE1 TYR A  37       3.956  -4.115  31.080  1.00 86.68           C
ATOM    272  HE1 TYR A  37       5.042  -4.075  30.998  1.00 86.68           H
ATOM    273  CE2 TYR A  37       1.846  -2.994  30.993  1.00 86.68           C
ATOM    274  HE2 TYR A  37       1.279  -2.075  30.842  1.00 86.68           H
ATOM    275  CZ  TYR A  37       3.203  -2.997  30.901  1.00 86.68           C
ATOM    276  OH  TYR A  37       3.837  -1.827  30.616  1.00 86.68           O
ATOM    277  HH  TYR A  37       4.803  -2.000  30.424  1.00 86.68           H
ATOM    278  HN  TYR A  37       0.131  -8.865  31.990  1.00 86.68           H
ATOM    279  N   CYS A  38       1.786  -7.720  28.448  1.00 89.82           N
ATOM    280  CA  CYS A  38       2.786  -8.248  27.535  1.00 89.82           C
ATOM    281  C   CYS A  38       3.820  -7.152  27.269  1.00 89.82           C
ATOM    282  O   CYS A  38       3.503  -6.127  26.669  1.00 89.82           O
ATOM    283  HA  CYS A  38       3.245  -9.102  28.032  1.00 89.82           H
ATOM    284  CB  CYS A  38       2.153  -8.761  26.240  1.00 89.82           C
ATOM    285 1HB  CYS A  38       1.359  -9.472  26.470  1.00 89.82           H
ATOM    286 2HB  CYS A  38       1.693  -7.935  25.698  1.00 89.82           H
ATOM    287  SG  CYS A  38       3.425  -9.562  25.196  1.00 89.82           S
ATOM    288  HN  CYS A  38       1.058  -7.188  28.017  1.00 89.82           H
ATOM    289  N   GLU A  39       5.036  -7.407  27.730  1.00 81.90           N
ATOM    290  CA  GLU A  39       6.160  -6.551  27.389  1.00 81.90           C
ATOM    291  C   GLU A  39       6.772  -6.986  26.055  1.00 81.90           C
ATOM    292  O   GLU A  39       7.148  -8.145  25.890  1.00 81.90           O
ATOM    293  HA  GLU A  39       5.742  -5.549  27.295  1.00 81.90           H
ATOM    294  CB  GLU A  39       7.210  -6.555  28.501  1.00 81.90           C
ATOM    295 1HB  GLU A  39       7.546  -7.576  28.685  1.00 81.90           H
ATOM    296 2HB  GLU A  39       8.021  -5.874  28.243  1.00 81.90           H
ATOM    297  CG  GLU A  39       6.618  -6.043  29.816  1.00 81.90           C
ATOM    298 1HG  GLU A  39       6.128  -5.083  29.648  1.00 81.90           H
ATOM    299 2HG  GLU A  39       5.853  -6.734  30.168  1.00 81.90           H
ATOM    300  CD  GLU A  39       7.704  -5.888  30.882  1.00 81.90           C
ATOM    301  OE1 GLU A  39       7.391  -5.275  31.926  1.00 81.90           O
ATOM    302  OE2 GLU A  39       8.822  -6.386  30.630  1.00 81.90           O
ATOM    303  HN  GLU A  39       5.258  -8.179  28.325  1.00 81.90           H
ATOM    304  N   LYS A  40       6.852  -6.032  25.139  1.00 87.79           N
ATOM    305  CA  LYS A  40       7.231  -6.340  23.770  1.00 87.79           C
ATOM    306  C   LYS A  40       8.648  -5.823  23.510  1.00 87.79           C
ATOM    307  O   LYS A  40       8.971  -5.424  22.392  1.00 87.79           O
ATOM    308  HA  LYS A  40       7.236  -7.425  23.669  1.00 87.79           H
ATOM    309  CB  LYS A  40       6.189  -5.798  22.791  1.00 87.79           C
ATOM    310 1HB  LYS A  40       6.072  -4.724  22.935  1.00 87.79           H
ATOM    311 2HB  LYS A  40       6.535  -5.945  21.768  1.00 87.79           H
ATOM    312  CG  LYS A  40       4.840  -6.494  22.984  1.00 87.79           C
ATOM    313 1HG  LYS A  40       4.978  -7.575  22.957  1.00 87.79           H
ATOM    314 2HG  LYS A  40       4.438  -6.248  23.967  1.00 87.79           H
ATOM    315  CD  LYS A  40       3.845  -6.073  21.901  1.00 87.79           C
ATOM    316 1HD  LYS A  40       3.677  -4.997  21.954  1.00 87.79           H
ATOM    317 2HD  LYS A  40       4.265  -6.282  20.916  1.00 87.79           H
ATOM    318  CE  LYS A  40       2.515  -6.811  22.061  1.00 87.79           C
ATOM    319 1HE  LYS A  40       2.689  -7.887  22.084  1.00 87.79           H
ATOM    320 2HE  LYS A  40       2.056  -6.543  23.013  1.00 87.79           H
ATOM    321  NZ  LYS A  40       1.598  -6.474  20.950  1.00 87.79           N
ATOM    322 1HZ  LYS A  40       0.738  -7.002  21.049  1.00 87.79           H
ATOM    323 2HZ  LYS A  40       1.390  -5.482  20.971  1.00 87.79           H
ATOM    324 3HZ  LYS A  40       2.037  -6.709  20.066  1.00 87.79           H
ATOM    325  HN  LYS A  40       6.664  -5.067  25.318  1.00 87.79           H
ATOM    326  N   ASN A  41       9.455  -5.847  24.560  1.00 82.91           N
ATOM    327  CA  ASN A  41      10.811  -5.332  24.474  1.00 82.91           C
ATOM    328  C   ASN A  41      11.568  -6.082  23.377  1.00 82.91           C
ATOM    329  O   ASN A  41      12.304  -5.476  22.600  1.00 82.91           O
ATOM    330  HA  ASN A  41      10.700  -4.270  24.254  1.00 82.91           H
ATOM    331  CB  ASN A  41      11.562  -5.536  25.791  1.00 82.91           C
ATOM    332 1HB  ASN A  41      11.454  -6.570  26.120  1.00 82.91           H
ATOM    333 2HB  ASN A  41      12.627  -5.361  25.638  1.00 82.91           H
ATOM    334  CG  ASN A  41      11.035  -4.594  26.875  1.00 82.91           C
ATOM    335  OD1 ASN A  41      10.596  -3.486  26.611  1.00 82.91           O
ATOM    336  ND2 ASN A  41      11.103  -5.093  28.106  1.00 82.91           N
ATOM    337 1HD2 ASN A  41      11.474  -6.009  28.254  1.00 82.91           H
ATOM    338 2HD2 ASN A  41      10.782  -4.552  28.883  1.00 82.91           H
ATOM    339  HN  ASN A  41       9.196  -6.210  25.456  1.00 82.91           H
ATOM    340  N   ASN A  42      11.362  -7.391  23.348  1.00 83.71           N
ATOM    341  CA  ASN A  42      12.067  -8.239  22.402  1.00 83.71           C
ATOM    342  C   ASN A  42      11.644  -7.870  20.979  1.00 83.71           C
ATOM    343  O   ASN A  42      12.457  -7.904  20.057  1.00 83.71           O
ATOM    344  HA  ASN A  42      13.126  -8.052  22.584  1.00 83.71           H
ATOM    345  CB  ASN A  42      11.731  -9.714  22.628  1.00 83.71           C
ATOM    346 1HB  ASN A  42      10.650  -9.854  22.597  1.00 83.71           H
ATOM    347 2HB  ASN A  42      12.153 -10.315  21.822  1.00 83.71           H
ATOM    348  CG  ASN A  42      12.275 -10.201  23.973  1.00 83.71           C
ATOM    349  OD1 ASN A  42      13.050  -9.532  24.637  1.00 83.71           O
ATOM    350  ND2 ASN A  42      11.828 -11.400  24.336  1.00 83.71           N
ATOM    351 1HD2 ASN A  42      11.193 -11.896  23.744  1.00 83.71           H
ATOM    352 2HD2 ASN A  42      12.126 -11.805  25.200  1.00 83.71           H
ATOM    353  HN  ASN A  42      10.728  -7.870  23.955  1.00 83.71           H
ATOM    354  N   VAL A  43      10.371  -7.527  20.845  1.00 90.77           N
ATOM    355  CA  VAL A  43       9.813  -7.217  19.539  1.00 90.77           C
ATOM    356  C   VAL A  43      10.446  -5.929  19.011  1.00 90.77           C
ATOM    357  O   VAL A  43      10.786  -5.838  17.833  1.00 90.77           O
ATOM    358  HA  VAL A  43      10.073  -8.036  18.868  1.00 90.77           H
ATOM    359  CB  VAL A  43       8.288  -7.142  19.627  1.00 90.77           C
ATOM    360  HB  VAL A  43       8.030  -6.309  20.282  1.00 90.77           H
ATOM    361  CG1 VAL A  43       7.673  -6.866  18.253  1.00 90.77           C
ATOM    362 1HG1 VAL A  43       8.048  -5.917  17.871  1.00 90.77           H
ATOM    363 2HG1 VAL A  43       7.944  -7.668  17.566  1.00 90.77           H
ATOM    364 3HG1 VAL A  43       6.588  -6.817  18.344  1.00 90.77           H
ATOM    365  CG2 VAL A  43       7.710  -8.419  20.240  1.00 90.77           C
ATOM    366 1HG2 VAL A  43       7.982  -9.274  19.622  1.00 90.77           H
ATOM    367 2HG2 VAL A  43       8.111  -8.554  21.245  1.00 90.77           H
ATOM    368 3HG2 VAL A  43       6.624  -8.338  20.291  1.00 90.77           H
ATOM    369  HN  VAL A  43       9.727  -7.458  21.607  1.00 90.77           H
ATOM    370  N   ARG A  44      10.586  -4.964  19.909  1.00 86.62           N
ATOM    371  CA  ARG A  44      11.160  -3.680  19.545  1.00 86.62           C
ATOM    372  C   ARG A  44      12.635  -3.845  19.172  1.00 86.62           C
ATOM    373  O   ARG A  44      13.130  -3.171  18.270  1.00 86.62           O
ATOM    374  HA  ARG A  44      10.574  -3.345  18.689  1.00 86.62           H
ATOM    375  CB  ARG A  44      11.041  -2.678  20.695  1.00 86.62           C
ATOM    376 1HB  ARG A  44      11.462  -3.109  21.603  1.00 86.62           H
ATOM    377 2HB  ARG A  44      11.624  -1.786  20.466  1.00 86.62           H
ATOM    378  CG  ARG A  44       9.580  -2.292  20.936  1.00 86.62           C
ATOM    379 1HG  ARG A  44       9.107  -2.035  19.989  1.00 86.62           H
ATOM    380 2HG  ARG A  44       9.037  -3.145  21.343  1.00 86.62           H
ATOM    381  CD  ARG A  44       9.478  -1.108  21.900  1.00 86.62           C
ATOM    382 1HD  ARG A  44      10.157  -0.315  21.588  1.00 86.62           H
ATOM    383 2HD  ARG A  44       8.470  -0.694  21.875  1.00 86.62           H
ATOM    384  NE  ARG A  44       9.810  -1.545  23.275  1.00 86.62           N
ATOM    385  HE  ARG A  44      10.775  -1.580  23.535  1.00 86.62           H
ATOM    386  CZ  ARG A  44       8.898  -1.895  24.192  1.00 86.62           C
ATOM    387  NH1 ARG A  44       7.591  -1.867  23.898  1.00 86.62           N
ATOM    388 1HH1 ARG A  44       7.290  -1.582  22.988  1.00 86.62           H
ATOM    389 2HH1 ARG A  44       6.918  -2.130  24.589  1.00 86.62           H
ATOM    390  NH2 ARG A  44       9.314  -2.275  25.408  1.00 86.62           N
ATOM    391 1HH2 ARG A  44       8.646  -2.540  26.105  1.00 86.62           H
ATOM    392 2HH2 ARG A  44      10.291  -2.294  25.620  1.00 86.62           H
ATOM    393  HN  ARG A  44      10.314  -5.050  20.868  1.00 86.62           H
ATOM    394  N   GLN A  45      13.296  -4.745  19.886  1.00 82.97           N
ATOM    395  CA  GLN A  45      14.713  -4.980  19.667  1.00 82.97           C
ATOM    396  C   GLN A  45      14.943  -5.572  18.275  1.00 82.97           C
ATOM    397  O   GLN A  45      15.880  -5.183  17.578  1.00 82.97           O
ATOM    398  HA  GLN A  45      15.183  -3.999  19.734  1.00 82.97           H
ATOM    399  CB  GLN A  45      15.292  -5.890  20.752  1.00 82.97           C
ATOM    400 1HB  GLN A  45      15.003  -5.518  21.735  1.00 82.97           H
ATOM    401 2HB  GLN A  45      14.873  -6.891  20.654  1.00 82.97           H
ATOM    402  CG  GLN A  45      16.817  -5.957  20.654  1.00 82.97           C
ATOM    403 1HG  GLN A  45      17.105  -6.395  19.698  1.00 82.97           H
ATOM    404 2HG  GLN A  45      17.232  -4.950  20.681  1.00 82.97           H
ATOM    405  CD  GLN A  45      17.404  -6.787  21.798  1.00 82.97           C
ATOM    406  OE1 GLN A  45      16.703  -7.469  22.528  1.00 82.97           O
ATOM    407  NE2 GLN A  45      18.725  -6.692  21.913  1.00 82.97           N
ATOM    408 1HE2 GLN A  45      19.242  -6.114  21.281  1.00 82.97           H
ATOM    409 2HE2 GLN A  45      19.202  -7.198  22.632  1.00 82.97           H
ATOM    410  HN  GLN A  45      12.880  -5.307  20.601  1.00 82.97           H
ATOM    411  N   PHE A  46      14.073  -6.503  17.911  1.00 91.94           N
ATOM    412  CA  PHE A  46      14.135  -7.111  16.592  1.00 91.94           C
ATOM    413  C   PHE A  46      13.945  -6.062  15.495  1.00 91.94           C
ATOM    414  O   PHE A  46      14.701  -6.027  14.526  1.00 91.94           O
ATOM    415  HA  PHE A  46      15.121  -7.564  16.492  1.00 91.94           H
ATOM    416  CB  PHE A  46      12.994  -8.127  16.514  1.00 91.94           C
ATOM    417 1HB  PHE A  46      13.145  -8.887  17.280  1.00 91.94           H
ATOM    418 2HB  PHE A  46      12.056  -7.622  16.746  1.00 91.94           H
ATOM    419  CG  PHE A  46      12.864  -8.813  15.153  1.00 91.94           C
ATOM    420  CD1 PHE A  46      11.925  -8.391  14.265  1.00 91.94           C
ATOM    421  HD1 PHE A  46      11.264  -7.564  14.523  1.00 91.94           H
ATOM    422  CD2 PHE A  46      13.689  -9.846  14.831  1.00 91.94           C
ATOM    423  HD2 PHE A  46      14.442 -10.184  15.543  1.00 91.94           H
ATOM    424  CE1 PHE A  46      11.804  -9.028  13.002  1.00 91.94           C
ATOM    425  HE1 PHE A  46      11.051  -8.690  12.290  1.00 91.94           H
ATOM    426  CE2 PHE A  46      13.569 -10.483  13.568  1.00 91.94           C
ATOM    427  HE2 PHE A  46      14.229 -11.311  13.310  1.00 91.94           H
ATOM    428  CZ  PHE A  46      12.629 -10.061  12.680  1.00 91.94           C
ATOM    429  HZ  PHE A  46      12.537 -10.550  11.710  1.00 91.94           H
ATOM    430  HN  PHE A  46      13.338  -6.841  18.498  1.00 91.94           H
ATOM    431  N   ALA A  47      12.930  -5.231  15.685  1.00 92.61           N
ATOM    432  CA  ALA A  47      12.587  -4.229  14.690  1.00 92.61           C
ATOM    433  C   ALA A  47      13.781  -3.296  14.480  1.00 92.61           C
ATOM    434  O   ALA A  47      14.076  -2.904  13.352  1.00 92.61           O
ATOM    435  HA  ALA A  47      12.373  -4.748  13.756  1.00 92.61           H
ATOM    436  CB  ALA A  47      11.331  -3.477  15.134  1.00 92.61           C
ATOM    437 1HB  ALA A  47      10.505  -4.180  15.241  1.00 92.61           H
ATOM    438 2HB  ALA A  47      11.519  -2.990  16.091  1.00 92.61           H
ATOM    439 3HB  ALA A  47      11.074  -2.725  14.388  1.00 92.61           H
ATOM    440  HN  ALA A  47      12.347  -5.236  16.498  1.00 92.61           H
ATOM    441  N   SER A  48      14.436  -2.968  15.584  1.00 90.83           N
ATOM    442  CA  SER A  48      15.476  -1.953  15.563  1.00 90.83           C
ATOM    443  C   SER A  48      16.656  -2.429  14.714  1.00 90.83           C
ATOM    444  O   SER A  48      17.438  -1.618  14.222  1.00 90.83           O
ATOM    445  HA  SER A  48      15.012  -1.074  15.115  1.00 90.83           H
ATOM    446  CB  SER A  48      15.943  -1.614  16.980  1.00 90.83           C
ATOM    447 1HB  SER A  48      16.563  -0.718  16.953  1.00 90.83           H
ATOM    448 2HB  SER A  48      15.078  -1.385  17.602  1.00 90.83           H
ATOM    449  OG  SER A  48      16.680  -2.683  17.569  1.00 90.83           O
ATOM    450  HG  SER A  48      16.221  -3.553  17.391  1.00 90.83           H
ATOM    451  HN  SER A  48      14.268  -3.382  16.478  1.00 90.83           H
ATOM    452  N   HIS A  49      16.747  -3.743  14.569  1.00 86.77           N
ATOM    453  CA  HIS A  49      17.855  -4.340  13.844  1.00 86.77           C
ATOM    454  C   HIS A  49      17.421  -4.655  12.411  1.00 86.77           C
ATOM    455  O   HIS A  49      18.189  -4.464  11.469  1.00 86.77           O
ATOM    456  HA  HIS A  49      18.651  -3.595  13.818  1.00 86.77           H
ATOM    457  CB  HIS A  49      18.390  -5.568  14.584  1.00 86.77           C
ATOM    458 1HB  HIS A  49      17.561  -6.243  14.794  1.00 86.77           H
ATOM    459 2HB  HIS A  49      19.079  -6.103  13.930  1.00 86.77           H
ATOM    460  CG  HIS A  49      19.097  -5.245  15.879  1.00 86.77           C
ATOM    461  ND1 HIS A  49      18.433  -5.134  17.088  1.00 86.77           N
ATOM    462  HD1 HIS A  49      17.450  -5.252  17.228  1.00 86.77           H
ATOM    463  CD2 HIS A  49      20.415  -5.011  16.140  1.00 86.77           C
ATOM    464  HD2 HIS A  49      21.222  -5.020  15.407  1.00 86.77           H
ATOM    465  CE1 HIS A  49      19.322  -4.846  18.028  1.00 86.77           C
ATOM    466  HE1 HIS A  49      19.109  -4.696  19.086  1.00 86.77           H
ATOM    467  NE2 HIS A  49      20.549  -4.769  17.438  1.00 86.77           N
ATOM    468  HN  HIS A  49      16.083  -4.393  14.936  1.00 86.77           H
ATOM    469  N   PHE A  50      16.191  -5.131  12.291  1.00 88.61           N
ATOM    470  CA  PHE A  50      15.740  -5.735  11.048  1.00 88.61           C
ATOM    471  C   PHE A  50      15.241  -4.669  10.070  1.00 88.61           C
ATOM    472  O   PHE A  50      15.581  -4.698   8.888  1.00 88.61           O
ATOM    473  HA  PHE A  50      16.594  -6.254  10.612  1.00 88.61           H
ATOM    474  CB  PHE A  50      14.581  -6.670  11.399  1.00 88.61           C
ATOM    475 1HB  PHE A  50      14.915  -7.376  12.160  1.00 88.61           H
ATOM    476 2HB  PHE A  50      13.775  -6.084  11.841  1.00 88.61           H
ATOM    477  CG  PHE A  50      14.029  -7.452  10.206  1.00 88.61           C
ATOM    478  CD1 PHE A  50      12.836  -7.100   9.656  1.00 88.61           C
ATOM    479  HD1 PHE A  50      12.274  -6.261  10.065  1.00 88.61           H
ATOM    480  CD2 PHE A  50      14.731  -8.499   9.695  1.00 88.61           C
ATOM    481  HD2 PHE A  50      15.687  -8.781  10.136  1.00 88.61           H
ATOM    482  CE1 PHE A  50      12.323  -7.826   8.548  1.00 88.61           C
ATOM    483  HE1 PHE A  50      11.367  -7.544   8.107  1.00 88.61           H
ATOM    484  CE2 PHE A  50      14.218  -9.225   8.588  1.00 88.61           C
ATOM    485  HE2 PHE A  50      14.781 -10.064   8.179  1.00 88.61           H
ATOM    486  CZ  PHE A  50      13.025  -8.873   8.038  1.00 88.61           C
ATOM    487  HZ  PHE A  50      12.632  -9.430   7.187  1.00 88.61           H
ATOM    488  HN  PHE A  50      15.509  -5.110  13.022  1.00 88.61           H
ATOM    489  N   LEU A  51      14.443  -3.753  10.600  1.00 92.62           N
ATOM    490  CA  LEU A  51      13.648  -2.876   9.757  1.00 92.62           C
ATOM    491  C   LEU A  51      14.561  -1.830   9.113  1.00 92.62           C
ATOM    492  O   LEU A  51      14.485  -1.591   7.909  1.00 92.62           O
ATOM    493  HA  LEU A  51      13.213  -3.487   8.966  1.00 92.62           H
ATOM    494  CB  LEU A  51      12.489  -2.273  10.553  1.00 92.62           C
ATOM    495 1HB  LEU A  51      12.901  -1.735  11.406  1.00 92.62           H
ATOM    496 2HB  LEU A  51      11.987  -1.538   9.925  1.00 92.62           H
ATOM    497  CG  LEU A  51      11.442  -3.264  11.067  1.00 92.62           C
ATOM    498  HG  LEU A  51      11.933  -3.953  11.755  1.00 92.62           H
ATOM    499  CD1 LEU A  51      10.346  -2.543  11.855  1.00 92.62           C
ATOM    500 1HD1 LEU A  51      10.790  -2.029  12.708  1.00 92.62           H
ATOM    501 2HD1 LEU A  51       9.853  -1.817  11.210  1.00 92.62           H
ATOM    502 3HD1 LEU A  51       9.616  -3.271  12.209  1.00 92.62           H
ATOM    503  CD2 LEU A  51      10.869  -4.100   9.921  1.00 92.62           C
ATOM    504 1HD2 LEU A  51      10.399  -3.442   9.191  1.00 92.62           H
ATOM    505 2HD2 LEU A  51      11.673  -4.659   9.442  1.00 92.62           H
ATOM    506 3HD2 LEU A  51      10.128  -4.796  10.315  1.00 92.62           H
ATOM    507  HN  LEU A  51      14.334  -3.607  11.583  1.00 92.62           H
ATOM    508  N   PRO A  52      15.438  -1.191   9.900  1.00 94.22           N
ATOM    509  CA  PRO A  52      16.144   0.003   9.429  1.00 94.22           C
ATOM    510  C   PRO A  52      16.848  -0.229   8.102  1.00 94.22           C
ATOM    511  O   PRO A  52      16.716   0.570   7.177  1.00 94.22           O
ATOM    512  HA  PRO A  52      15.433   0.807   9.237  1.00 94.22           H
ATOM    513  CB  PRO A  52      17.136   0.305  10.554  1.00 94.22           C
ATOM    514 1HB  PRO A  52      18.100  -0.173  10.377  1.00 94.22           H
ATOM    515 2HB  PRO A  52      17.324   1.374  10.646  1.00 94.22           H
ATOM    516  CG  PRO A  52      16.448  -0.256  11.792  1.00 94.22           C
ATOM    517 1HG  PRO A  52      17.155  -0.438  12.601  1.00 94.22           H
ATOM    518 2HG  PRO A  52      15.701   0.434  12.187  1.00 94.22           H
ATOM    519  CD  PRO A  52      15.822  -1.542  11.279  1.00 94.22           C
ATOM    520 1HD  PRO A  52      16.528  -2.372  11.300  1.00 94.22           H
ATOM    521 2HD  PRO A  52      14.964  -1.843  11.881  1.00 94.22           H
ATOM    522  N   PRO A  53      17.611  -1.324   7.978  1.00 94.91           N
ATOM    523  CA  PRO A  53      18.406  -1.557   6.769  1.00 94.91           C
ATOM    524  C   PRO A  53      17.538  -1.853   5.557  1.00 94.91           C
ATOM    525  O   PRO A  53      17.876  -1.467   4.439  1.00 94.91           O
ATOM    526  HA  PRO A  53      18.963  -0.658   6.507  1.00 94.91           H
ATOM    527  CB  PRO A  53      19.289  -2.750   7.141  1.00 94.91           C
ATOM    528 1HB  PRO A  53      19.497  -3.380   6.276  1.00 94.91           H
ATOM    529 2HB  PRO A  53      20.251  -2.428   7.538  1.00 94.91           H
ATOM    530  CG  PRO A  53      18.481  -3.482   8.175  1.00 94.91           C
ATOM    531 1HG  PRO A  53      17.767  -4.161   7.709  1.00 94.91           H
ATOM    532 2HG  PRO A  53      19.121  -4.085   8.819  1.00 94.91           H
ATOM    533  CD  PRO A  53      17.778  -2.412   8.958  1.00 94.91           C
ATOM    534 1HD  PRO A  53      16.818  -2.760   9.340  1.00 94.91           H
ATOM    535 2HD  PRO A  53      18.367  -2.091   9.818  1.00 94.91           H
ATOM    536  N   LEU A  54      16.433  -2.537   5.812  1.00 92.36           N
ATOM    537  CA  LEU A  54      15.549  -2.959   4.739  1.00 92.36           C
ATOM    538  C   LEU A  54      14.844  -1.734   4.153  1.00 92.36           C
ATOM    539  O   LEU A  54      14.692  -1.623   2.938  1.00 92.36           O
ATOM    540  HA  LEU A  54      16.169  -3.406   3.962  1.00 92.36           H
ATOM    541  CB  LEU A  54      14.588  -4.044   5.231  1.00 92.36           C
ATOM    542 1HB  LEU A  54      14.065  -3.666   6.110  1.00 92.36           H
ATOM    543 2HB  LEU A  54      13.836  -4.212   4.460  1.00 92.36           H
ATOM    544  CG  LEU A  54      15.222  -5.389   5.589  1.00 92.36           C
ATOM    545  HG  LEU A  54      15.945  -5.225   6.388  1.00 92.36           H
ATOM    546  CD1 LEU A  54      14.172  -6.366   6.122  1.00 92.36           C
ATOM    547 1HD1 LEU A  54      13.710  -5.949   7.017  1.00 92.36           H
ATOM    548 2HD1 LEU A  54      13.409  -6.530   5.362  1.00 92.36           H
ATOM    549 3HD1 LEU A  54      14.650  -7.314   6.369  1.00 92.36           H
ATOM    550  CD2 LEU A  54      15.990  -5.967   4.398  1.00 92.36           C
ATOM    551 1HD2 LEU A  54      15.306  -6.114   3.562  1.00 92.36           H
ATOM    552 2HD2 LEU A  54      16.779  -5.276   4.104  1.00 92.36           H
ATOM    553 3HD2 LEU A  54      16.430  -6.924   4.679  1.00 92.36           H
ATOM    554  HN  LEU A  54      16.139  -2.803   6.731  1.00 92.36           H
ATOM    555  N   TYR A  55      14.434  -0.844   5.045  1.00 93.03           N
ATOM    556  CA  TYR A  55      13.714   0.349   4.635  1.00 93.03           C
ATOM    557  C   TYR A  55      14.611   1.276   3.813  1.00 93.03           C
ATOM    558  O   TYR A  55      14.157   1.893   2.850  1.00 93.03           O
ATOM    559  HA  TYR A  55      12.867   0.038   4.023  1.00 93.03           H
ATOM    560  CB  TYR A  55      13.311   1.064   5.927  1.00 93.03           C
ATOM    561 1HB  TYR A  55      14.163   1.074   6.606  1.00 93.03           H
ATOM    562 2HB  TYR A  55      13.074   2.103   5.697  1.00 93.03           H
ATOM    563  CG  TYR A  55      12.116   0.430   6.642  1.00 93.03           C
ATOM    564  CD1 TYR A  55      11.539  -0.718   6.137  1.00 93.03           C
ATOM    565  HD1 TYR A  55      11.934  -1.172   5.228  1.00 93.03           H
ATOM    566  CD2 TYR A  55      11.615   1.006   7.791  1.00 93.03           C
ATOM    567  HD2 TYR A  55      12.070   1.912   8.190  1.00 93.03           H
ATOM    568  CE1 TYR A  55      10.414  -1.314   6.809  1.00 93.03           C
ATOM    569  HE1 TYR A  55       9.949  -2.220   6.421  1.00 93.03           H
ATOM    570  CE2 TYR A  55      10.490   0.409   8.464  1.00 93.03           C
ATOM    571  HE2 TYR A  55      10.084   0.854   9.373  1.00 93.03           H
ATOM    572  CZ  TYR A  55       9.945  -0.721   7.940  1.00 93.03           C
ATOM    573  OH  TYR A  55       8.883  -1.285   8.575  1.00 93.03           O
ATOM    574  HH  TYR A  55       8.547  -2.068   8.052  1.00 93.03           H
ATOM    575  HN  TYR A  55      14.586  -0.928   6.030  1.00 93.03           H
ATOM    576  N   TRP A  56      15.869   1.345   4.222  1.00 91.51           N
ATOM    577  CA  TRP A  56      16.846   2.147   3.506  1.00 91.51           C
ATOM    578  C   TRP A  56      17.008   1.556   2.104  1.00 91.51           C
ATOM    579  O   TRP A  56      17.054   2.290   1.118  1.00 91.51           O
ATOM    580  HA  TRP A  56      16.458   3.164   3.439  1.00 91.51           H
ATOM    581  CB  TRP A  56      18.165   2.224   4.278  1.00 91.51           C
ATOM    582 1HB  TRP A  56      18.361   1.255   4.739  1.00 91.51           H
ATOM    583 2HB  TRP A  56      18.976   2.411   3.574  1.00 91.51           H
ATOM    584  CG  TRP A  56      18.190   3.303   5.362  1.00 91.51           C
ATOM    585  CD1 TRP A  56      18.295   3.139   6.687  1.00 91.51           C
ATOM    586  HD1 TRP A  56      18.379   2.170   7.181  1.00 91.51           H
ATOM    587  CD2 TRP A  56      18.105   4.729   5.157  1.00 91.51           C
ATOM    588  NE1 TRP A  56      18.283   4.349   7.350  1.00 91.51           N
ATOM    589  HE1 TRP A  56      18.348   4.484   8.338  1.00 91.51           H
ATOM    590  CE2 TRP A  56      18.163   5.347   6.390  1.00 91.51           C
ATOM    591  CE3 TRP A  56      17.981   5.472   3.970  1.00 91.51           C
ATOM    592  HE3 TRP A  56      17.933   5.008   2.985  1.00 91.51           H
ATOM    593  CZ2 TRP A  56      18.106   6.736   6.554  1.00 91.51           C
ATOM    594  HZ2 TRP A  56      18.155   7.200   7.539  1.00 91.51           H
ATOM    595  CZ3 TRP A  56      17.925   6.859   4.151  1.00 91.51           C
ATOM    596  HZ3 TRP A  56      17.829   7.483   3.263  1.00 91.51           H
ATOM    597  CH2 TRP A  56      17.983   7.497   5.385  1.00 91.51           C
ATOM    598  HH2 TRP A  56      17.933   8.584   5.442  1.00 91.51           H
ATOM    599  HN  TRP A  56      16.223   0.866   5.025  1.00 91.51           H
ATOM    600  N   LEU A  57      17.089   0.234   2.060  1.00 92.11           N
ATOM    601  CA  LEU A  57      17.256  -0.463   0.796  1.00 92.11           C
ATOM    602  C   LEU A  57      16.061  -0.161  -0.110  1.00 92.11           C
ATOM    603  O   LEU A  57      16.235   0.207  -1.271  1.00 92.11           O
ATOM    604  HA  LEU A  57      18.156  -0.071   0.323  1.00 92.11           H
ATOM    605  CB  LEU A  57      17.484  -1.957   1.035  1.00 92.11           C
ATOM    606 1HB  LEU A  57      18.366  -2.074   1.664  1.00 92.11           H
ATOM    607 2HB  LEU A  57      16.637  -2.349   1.598  1.00 92.11           H
ATOM    608  CG  LEU A  57      17.669  -2.816  -0.218  1.00 92.11           C
ATOM    609  HG  LEU A  57      16.829  -2.630  -0.887  1.00 92.11           H
ATOM    610  CD1 LEU A  57      18.942  -2.423  -0.970  1.00 92.11           C
ATOM    611 1HD1 LEU A  57      18.878  -1.377  -1.270  1.00 92.11           H
ATOM    612 2HD1 LEU A  57      19.805  -2.562  -0.320  1.00 92.11           H
ATOM    613 3HD1 LEU A  57      19.048  -3.049  -1.856  1.00 92.11           H
ATOM    614  CD2 LEU A  57      17.647  -4.306   0.131  1.00 92.11           C
ATOM    615 1HD2 LEU A  57      18.454  -4.528   0.829  1.00 92.11           H
ATOM    616 2HD2 LEU A  57      16.690  -4.558   0.589  1.00 92.11           H
ATOM    617 3HD2 LEU A  57      17.780  -4.894  -0.778  1.00 92.11           H
ATOM    618  HN  LEU A  57      17.043  -0.356   2.865  1.00 92.11           H
ATOM    619  N   VAL A  58      14.874  -0.326   0.454  1.00 93.78           N
ATOM    620  CA  VAL A  58      13.651  -0.136  -0.306  1.00 93.78           C
ATOM    621  C   VAL A  58      13.599   1.300  -0.831  1.00 93.78           C
ATOM    622  O   VAL A  58      13.249   1.530  -1.988  1.00 93.78           O
ATOM    623  HA  VAL A  58      13.682  -0.819  -1.155  1.00 93.78           H
ATOM    624  CB  VAL A  58      12.438  -0.503   0.552  1.00 93.78           C
ATOM    625  HB  VAL A  58      12.511   0.051   1.489  1.00 93.78           H
ATOM    626  CG1 VAL A  58      11.135  -0.092  -0.136  1.00 93.78           C
ATOM    627 1HG1 VAL A  58      11.134   0.986  -0.300  1.00 93.78           H
ATOM    628 2HG1 VAL A  58      11.053  -0.606  -1.094  1.00 93.78           H
ATOM    629 3HG1 VAL A  58      10.289  -0.364   0.496  1.00 93.78           H
ATOM    630  CG2 VAL A  58      12.435  -1.995   0.888  1.00 93.78           C
ATOM    631 1HG2 VAL A  58      12.398  -2.575  -0.034  1.00 93.78           H
ATOM    632 2HG2 VAL A  58      13.342  -2.246   1.438  1.00 93.78           H
ATOM    633 3HG2 VAL A  58      11.563  -2.228   1.499  1.00 93.78           H
ATOM    634  HN  VAL A  58      14.741  -0.585   1.411  1.00 93.78           H
ATOM    635  N   PHE A  59      13.954   2.229   0.044  1.00 94.93           N
ATOM    636  CA  PHE A  59      13.909   3.639  -0.302  1.00 94.93           C
ATOM    637  C   PHE A  59      14.790   3.935  -1.517  1.00 94.93           C
ATOM    638  O   PHE A  59      14.336   4.544  -2.484  1.00 94.93           O
ATOM    639  HA  PHE A  59      12.873   3.881  -0.539  1.00 94.93           H
ATOM    640  CB  PHE A  59      14.446   4.413   0.904  1.00 94.93           C
ATOM    641 1HB  PHE A  59      13.755   4.293   1.738  1.00 94.93           H
ATOM    642 2HB  PHE A  59      15.396   3.974   1.211  1.00 94.93           H
ATOM    643  CG  PHE A  59      14.653   5.907   0.643  1.00 94.93           C
ATOM    644  CD1 PHE A  59      15.912   6.417   0.574  1.00 94.93           C
ATOM    645  HD1 PHE A  59      16.773   5.762   0.706  1.00 94.93           H
ATOM    646  CD2 PHE A  59      13.578   6.724   0.479  1.00 94.93           C
ATOM    647  HD2 PHE A  59      12.570   6.314   0.534  1.00 94.93           H
ATOM    648  CE1 PHE A  59      16.104   7.803   0.332  1.00 94.93           C
ATOM    649  HE1 PHE A  59      17.113   8.212   0.278  1.00 94.93           H
ATOM    650  CE2 PHE A  59      13.770   8.109   0.237  1.00 94.93           C
ATOM    651  HE2 PHE A  59      12.909   8.764   0.105  1.00 94.93           H
ATOM    652  CZ  PHE A  59      15.029   8.620   0.168  1.00 94.93           C
ATOM    653  HZ  PHE A  59      15.176   9.684  -0.018  1.00 94.93           H
ATOM    654  HN  PHE A  59      14.267   2.032   0.973  1.00 94.93           H
ATOM    655  N   ILE A  60      16.035   3.489  -1.427  1.00 92.46           N
ATOM    656  CA  ILE A  60      17.029   3.839  -2.428  1.00 92.46           C
ATOM    657  C   ILE A  60      16.582   3.307  -3.791  1.00 92.46           C
ATOM    658  O   ILE A  60      16.526   4.057  -4.765  1.00 92.46           O
ATOM    659  HA  ILE A  60      17.073   4.926  -2.479  1.00 92.46           H
ATOM    660  CB  ILE A  60      18.414   3.349  -2.001  1.00 92.46           C
ATOM    661  HB  ILE A  60      18.329   2.306  -1.696  1.00 92.46           H
ATOM    662  CG1 ILE A  60      18.923   4.133  -0.790  1.00 92.46           C
ATOM    663 1HG1 ILE A  60      19.189   5.146  -1.093  1.00 92.46           H
ATOM    664 2HG1 ILE A  60      18.129   4.220  -0.048  1.00 92.46           H
ATOM    665  CG2 ILE A  60      19.398   3.399  -3.171  1.00 92.46           C
ATOM    666 1HG2 ILE A  60      19.035   2.762  -3.978  1.00 92.46           H
ATOM    667 2HG2 ILE A  60      19.485   4.425  -3.530  1.00 92.46           H
ATOM    668 3HG2 ILE A  60      20.374   3.045  -2.840  1.00 92.46           H
ATOM    669  CD1 ILE A  60      20.140   3.447  -0.165  1.00 92.46           C
ATOM    670 1HD1 ILE A  60      19.864   2.443   0.159  1.00 92.46           H
ATOM    671 2HD1 ILE A  60      20.940   3.383  -0.902  1.00 92.46           H
ATOM    672 3HD1 ILE A  60      20.482   4.025   0.694  1.00 92.46           H
ATOM    673  HN  ILE A  60      16.366   2.901  -0.690  1.00 92.46           H
ATOM    674  N   VAL A  61      16.275   2.019  -3.817  1.00 92.62           N
ATOM    675  CA  VAL A  61      15.975   1.346  -5.070  1.00 92.62           C
ATOM    676  C   VAL A  61      14.677   1.912  -5.650  1.00 92.62           C
ATOM    677  O   VAL A  61      14.589   2.169  -6.849  1.00 92.62           O
ATOM    678  HA  VAL A  61      16.790   1.559  -5.761  1.00 92.62           H
ATOM    679  CB  VAL A  61      15.922  -0.167  -4.851  1.00 92.62           C
ATOM    680  HB  VAL A  61      15.173  -0.370  -4.086  1.00 92.62           H
ATOM    681  CG1 VAL A  61      15.496  -0.891  -6.130  1.00 92.62           C
ATOM    682 1HG1 VAL A  61      14.506  -0.547  -6.430  1.00 92.62           H
ATOM    683 2HG1 VAL A  61      16.211  -0.678  -6.924  1.00 92.62           H
ATOM    684 3HG1 VAL A  61      15.466  -1.965  -5.946  1.00 92.62           H
ATOM    685  CG2 VAL A  61      17.266  -0.695  -4.344  1.00 92.62           C
ATOM    686 1HG2 VAL A  61      18.042  -0.475  -5.076  1.00 92.62           H
ATOM    687 2HG2 VAL A  61      17.512  -0.214  -3.398  1.00 92.62           H
ATOM    688 3HG2 VAL A  61      17.200  -1.774  -4.197  1.00 92.62           H
ATOM    689  HN  VAL A  61      16.230   1.438  -3.004  1.00 92.62           H
ATOM    690  N   GLY A  62      13.702   2.090  -4.771  1.00 94.34           N
ATOM    691  CA  GLY A  62      12.375   2.499  -5.198  1.00 94.34           C
ATOM    692  C   GLY A  62      12.386   3.937  -5.719  1.00 94.34           C
ATOM    693  O   GLY A  62      11.746   4.242  -6.724  1.00 94.34           O
ATOM    694 1HA  GLY A  62      12.017   1.828  -5.979  1.00 94.34           H
ATOM    695 2HA  GLY A  62      11.678   2.416  -4.363  1.00 94.34           H
ATOM    696  HN  GLY A  62      13.807   1.959  -3.785  1.00 94.34           H
ATOM    697  N   ALA A  63      13.121   4.784  -5.012  1.00 94.53           N
ATOM    698  CA  ALA A  63      13.187   6.192  -5.364  1.00 94.53           C
ATOM    699  C   ALA A  63      13.789   6.335  -6.764  1.00 94.53           C
ATOM    700  O   ALA A  63      13.276   7.089  -7.589  1.00 94.53           O
ATOM    701  HA  ALA A  63      12.169   6.580  -5.374  1.00 94.53           H
ATOM    702  CB  ALA A  63      13.993   6.946  -4.304  1.00 94.53           C
ATOM    703 1HB  ALA A  63      13.508   6.837  -3.334  1.00 94.53           H
ATOM    704 2HB  ALA A  63      15.001   6.536  -4.254  1.00 94.53           H
ATOM    705 3HB  ALA A  63      14.042   8.002  -4.568  1.00 94.53           H
ATOM    706  HN  ALA A  63      13.662   4.522  -4.213  1.00 94.53           H
ATOM    707  N   LEU A  64      14.867   5.599  -6.988  1.00 88.41           N
ATOM    708  CA  LEU A  64      15.549   5.641  -8.271  1.00 88.41           C
ATOM    709  C   LEU A  64      14.602   5.141  -9.363  1.00 88.41           C
ATOM    710  O   LEU A  64      14.464   5.774 -10.408  1.00 88.41           O
ATOM    711  HA  LEU A  64      15.793   6.683  -8.476  1.00 88.41           H
ATOM    712  CB  LEU A  64      16.869   4.871  -8.201  1.00 88.41           C
ATOM    713 1HB  LEU A  64      16.670   3.884  -7.784  1.00 88.41           H
ATOM    714 2HB  LEU A  64      17.232   4.720  -9.218  1.00 88.41           H
ATOM    715  CG  LEU A  64      17.984   5.524  -7.383  1.00 88.41           C
ATOM    716  HG  LEU A  64      17.593   5.749  -6.391  1.00 88.41           H
ATOM    717  CD1 LEU A  64      19.162   4.565  -7.197  1.00 88.41           C
ATOM    718 1HD1 LEU A  64      18.823   3.670  -6.675  1.00 88.41           H
ATOM    719 2HD1 LEU A  64      19.561   4.287  -8.173  1.00 88.41           H
ATOM    720 3HD1 LEU A  64      19.940   5.055  -6.612  1.00 88.41           H
ATOM    721  CD2 LEU A  64      18.418   6.851  -8.008  1.00 88.41           C
ATOM    722 1HD2 LEU A  64      18.785   6.673  -9.019  1.00 88.41           H
ATOM    723 2HD2 LEU A  64      17.567   7.531  -8.045  1.00 88.41           H
ATOM    724 3HD2 LEU A  64      19.212   7.294  -7.407  1.00 88.41           H
ATOM    725  HN  LEU A  64      15.274   4.983  -6.313  1.00 88.41           H
ATOM    726  N   GLY A  65      13.973   4.008  -9.084  1.00 91.48           N
ATOM    727  CA  GLY A  65      13.163   3.335 -10.085  1.00 91.48           C
ATOM    728  C   GLY A  65      11.988   4.213 -10.521  1.00 91.48           C
ATOM    729  O   GLY A  65      11.792   4.448 -11.712  1.00 91.48           O
ATOM    730 1HA  GLY A  65      13.779   3.089 -10.951  1.00 91.48           H
ATOM    731 2HA  GLY A  65      12.789   2.394  -9.683  1.00 91.48           H
ATOM    732  HN  GLY A  65      14.010   3.552  -8.195  1.00 91.48           H
ATOM    733  N   ASN A  66      11.237   4.674  -9.532  1.00 89.03           N
ATOM    734  CA  ASN A  66      10.009   5.402  -9.802  1.00 89.03           C
ATOM    735  C   ASN A  66      10.351   6.763 -10.411  1.00 89.03           C
ATOM    736  O   ASN A  66       9.606   7.279 -11.243  1.00 89.03           O
ATOM    737  HA  ASN A  66       9.445   4.769 -10.486  1.00 89.03           H
ATOM    738  CB  ASN A  66       9.219   5.646  -8.514  1.00 89.03           C
ATOM    739 1HB  ASN A  66       9.895   5.974  -7.725  1.00 89.03           H
ATOM    740 2HB  ASN A  66       8.498   6.448  -8.672  1.00 89.03           H
ATOM    741  CG  ASN A  66       8.488   4.376  -8.071  1.00 89.03           C
ATOM    742  OD1 ASN A  66       7.578   3.893  -8.724  1.00 89.03           O
ATOM    743  ND2 ASN A  66       8.935   3.866  -6.927  1.00 89.03           N
ATOM    744 1HD2 ASN A  66       9.686   4.313  -6.440  1.00 89.03           H
ATOM    745 2HD2 ASN A  66       8.521   3.036  -6.554  1.00 89.03           H
ATOM    746  HN  ASN A  66      11.455   4.558  -8.563  1.00 89.03           H
ATOM    747  N   SER A  67      11.477   7.306  -9.973  1.00 90.24           N
ATOM    748  CA  SER A  67      11.953   8.573 -10.501  1.00 90.24           C
ATOM    749  C   SER A  67      12.213   8.449 -12.004  1.00 90.24           C
ATOM    750  O   SER A  67      11.914   9.365 -12.767  1.00 90.24           O
ATOM    751  HA  SER A  67      11.150   9.285 -10.310  1.00 90.24           H
ATOM    752  CB  SER A  67      13.221   9.030  -9.778  1.00 90.24           C
ATOM    753 1HB  SER A  67      13.993   8.267  -9.883  1.00 90.24           H
ATOM    754 2HB  SER A  67      13.602   9.935 -10.251  1.00 90.24           H
ATOM    755  OG  SER A  67      12.987   9.280  -8.395  1.00 90.24           O
ATOM    756  HG  SER A  67      13.473   8.607  -7.839  1.00 90.24           H
ATOM    757  HN  SER A  67      12.060   6.895  -9.271  1.00 90.24           H
ATOM    758  N   LEU A  68      12.769   7.307 -12.383  1.00 84.54           N
ATOM    759  CA  LEU A  68      13.053   7.042 -13.783  1.00 84.54           C
ATOM    760  C   LEU A  68      11.738   6.969 -14.561  1.00 84.54           C
ATOM    761  O   LEU A  68      11.641   7.484 -15.674  1.00 84.54           O
ATOM    762  HA  LEU A  68      13.633   7.883 -14.164  1.00 84.54           H
ATOM    763  CB  LEU A  68      13.923   5.791 -13.926  1.00 84.54           C
ATOM    764 1HB  LEU A  68      13.504   5.008 -13.293  1.00 84.54           H
ATOM    765 2HB  LEU A  68      13.853   5.440 -14.955  1.00 84.54           H
ATOM    766  CG  LEU A  68      15.402   5.959 -13.572  1.00 84.54           C
ATOM    767  HG  LEU A  68      15.467   6.431 -12.592  1.00 84.54           H
ATOM    768  CD1 LEU A  68      16.097   4.600 -13.465  1.00 84.54           C
ATOM    769 1HD1 LEU A  68      15.617   4.006 -12.688  1.00 84.54           H
ATOM    770 2HD1 LEU A  68      16.023   4.078 -14.419  1.00 84.54           H
ATOM    771 3HD1 LEU A  68      17.147   4.748 -13.213  1.00 84.54           H
ATOM    772  CD2 LEU A  68      16.102   6.885 -14.568  1.00 84.54           C
ATOM    773 1HD2 LEU A  68      16.028   6.463 -15.570  1.00 84.54           H
ATOM    774 2HD2 LEU A  68      15.626   7.865 -14.550  1.00 84.54           H
ATOM    775 3HD2 LEU A  68      17.152   6.986 -14.293  1.00 84.54           H
ATOM    776  HN  LEU A  68      13.023   6.572 -11.754  1.00 84.54           H
ATOM    777  N   VAL A  69      10.758   6.323 -13.945  1.00 86.69           N
ATOM    778  CA  VAL A  69       9.462   6.151 -14.578  1.00 86.69           C
ATOM    779  C   VAL A  69       8.883   7.523 -14.929  1.00 86.69           C
ATOM    780  O   VAL A  69       8.449   7.748 -16.057  1.00 86.69           O
ATOM    781  HA  VAL A  69       9.617   5.590 -15.500  1.00 86.69           H
ATOM    782  CB  VAL A  69       8.542   5.328 -13.673  1.00 86.69           C
ATOM    783  HB  VAL A  69       8.513   5.812 -12.697  1.00 86.69           H
ATOM    784  CG1 VAL A  69       7.116   5.296 -14.225  1.00 86.69           C
ATOM    785 1HG1 VAL A  69       6.727   6.312 -14.287  1.00 86.69           H
ATOM    786 2HG1 VAL A  69       7.120   4.847 -15.218  1.00 86.69           H
ATOM    787 3HG1 VAL A  69       6.484   4.705 -13.562  1.00 86.69           H
ATOM    788  CG2 VAL A  69       9.088   3.912 -13.479  1.00 86.69           C
ATOM    789 1HG2 VAL A  69       9.161   3.415 -14.446  1.00 86.69           H
ATOM    790 2HG2 VAL A  69      10.076   3.963 -13.021  1.00 86.69           H
ATOM    791 3HG2 VAL A  69       8.416   3.349 -12.831  1.00 86.69           H
ATOM    792  HN  VAL A  69      10.839   5.923 -13.032  1.00 86.69           H
ATOM    793  N   ILE A  70       8.897   8.406 -13.940  1.00 88.32           N
ATOM    794  CA  ILE A  70       8.293   9.718 -14.100  1.00 88.32           C
ATOM    795  C   ILE A  70       9.015  10.474 -15.217  1.00 88.32           C
ATOM    796  O   ILE A  70       8.378  11.116 -16.050  1.00 88.32           O
ATOM    797  HA  ILE A  70       7.256   9.566 -14.401  1.00 88.32           H
ATOM    798  CB  ILE A  70       8.273  10.464 -12.765  1.00 88.32           C
ATOM    799  HB  ILE A  70       9.278  10.440 -12.345  1.00 88.32           H
ATOM    800  CG1 ILE A  70       7.348   9.771 -11.763  1.00 88.32           C
ATOM    801 1HG1 ILE A  70       6.308   9.944 -12.042  1.00 88.32           H
ATOM    802 2HG1 ILE A  70       7.512   8.694 -11.797  1.00 88.32           H
ATOM    803  CG2 ILE A  70       7.902  11.935 -12.965  1.00 88.32           C
ATOM    804 1HG2 ILE A  70       8.633  12.409 -13.619  1.00 88.32           H
ATOM    805 2HG2 ILE A  70       6.912  12.002 -13.418  1.00 88.32           H
ATOM    806 3HG2 ILE A  70       7.894  12.442 -12.000  1.00 88.32           H
ATOM    807  CD1 ILE A  70       7.593  10.285 -10.343  1.00 88.32           C
ATOM    808 1HD1 ILE A  70       8.627  10.089 -10.059  1.00 88.32           H
ATOM    809 2HD1 ILE A  70       7.404  11.358 -10.308  1.00 88.32           H
ATOM    810 3HD1 ILE A  70       6.922   9.776  -9.651  1.00 88.32           H
ATOM    811  HN  ILE A  70       9.309   8.236 -13.045  1.00 88.32           H
ATOM    812  N   LEU A  71      10.336  10.373 -15.198  1.00 83.90           N
ATOM    813  CA  LEU A  71      11.155  11.085 -16.164  1.00 83.90           C
ATOM    814  C   LEU A  71      10.792  10.620 -17.576  1.00 83.90           C
ATOM    815  O   LEU A  71      10.662  11.435 -18.487  1.00 83.90           O
ATOM    816  HA  LEU A  71      10.916  12.145 -16.077  1.00 83.90           H
ATOM    817  CB  LEU A  71      12.640  10.928 -15.828  1.00 83.90           C
ATOM    818 1HB  LEU A  71      12.812   9.901 -15.506  1.00 83.90           H
ATOM    819 2HB  LEU A  71      13.216  11.077 -16.740  1.00 83.90           H
ATOM    820  CG  LEU A  71      13.187  11.869 -14.752  1.00 83.90           C
ATOM    821  HG  LEU A  71      12.486  11.879 -13.918  1.00 83.90           H
ATOM    822  CD1 LEU A  71      14.526  11.363 -14.211  1.00 83.90           C
ATOM    823 1HD1 LEU A  71      14.391  10.374 -13.774  1.00 83.90           H
ATOM    824 2HD1 LEU A  71      15.248  11.305 -15.025  1.00 83.90           H
ATOM    825 3HD1 LEU A  71      14.892  12.050 -13.449  1.00 83.90           H
ATOM    826  CD2 LEU A  71      13.286  13.302 -15.277  1.00 83.90           C
ATOM    827 1HD2 LEU A  71      13.954  13.329 -16.138  1.00 83.90           H
ATOM    828 2HD2 LEU A  71      12.296  13.650 -15.574  1.00 83.90           H
ATOM    829 3HD2 LEU A  71      13.678  13.950 -14.493  1.00 83.90           H
ATOM    830  HN  LEU A  71      10.845   9.818 -14.540  1.00 83.90           H
ATOM    831  N   VAL A  72      10.639   9.311 -17.712  1.00 83.10           N
ATOM    832  CA  VAL A  72      10.396   8.717 -19.016  1.00 83.10           C
ATOM    833  C   VAL A  72       9.096   9.280 -19.593  1.00 83.10           C
ATOM    834  O   VAL A  72       9.047   9.669 -20.759  1.00 83.10           O
ATOM    835  HA  VAL A  72      11.222   9.004 -19.667  1.00 83.10           H
ATOM    836  CB  VAL A  72      10.389   7.192 -18.903  1.00 83.10           C
ATOM    837  HB  VAL A  72       9.703   6.918 -18.101  1.00 83.10           H
ATOM    838  CG1 VAL A  72       9.881   6.549 -20.195  1.00 83.10           C
ATOM    839 1HG1 VAL A  72       8.865   6.889 -20.395  1.00 83.10           H
ATOM    840 2HG1 VAL A  72      10.530   6.835 -21.023  1.00 83.10           H
ATOM    841 3HG1 VAL A  72       9.886   5.464 -20.088  1.00 83.10           H
ATOM    842  CG2 VAL A  72      11.777   6.662 -18.536  1.00 83.10           C
ATOM    843 1HG2 VAL A  72      12.491   6.953 -19.306  1.00 83.10           H
ATOM    844 2HG2 VAL A  72      12.084   7.082 -17.578  1.00 83.10           H
ATOM    845 3HG2 VAL A  72      11.743   5.575 -18.462  1.00 83.10           H
ATOM    846  HN  VAL A  72      10.678   8.661 -16.952  1.00 83.10           H
ATOM    847  N   TYR A  73       8.074   9.306 -18.750  1.00 78.78           N
ATOM    848  CA  TYR A  73       6.761   9.760 -19.179  1.00 78.78           C
ATOM    849  C   TYR A  73       6.767  11.263 -19.464  1.00 78.78           C
ATOM    850  O   TYR A  73       6.060  11.732 -20.355  1.00 78.78           O
ATOM    851  HA  TYR A  73       6.502   9.225 -20.092  1.00 78.78           H
ATOM    852  CB  TYR A  73       5.815   9.479 -18.010  1.00 78.78           C
ATOM    853 1HB  TYR A  73       6.374   9.556 -17.077  1.00 78.78           H
ATOM    854 2HB  TYR A  73       5.046  10.250 -17.985  1.00 78.78           H
ATOM    855  CG  TYR A  73       5.141   8.107 -18.071  1.00 78.78           C
ATOM    856  CD1 TYR A  73       4.239   7.826 -19.078  1.00 78.78           C
ATOM    857  HD1 TYR A  73       4.008   8.581 -19.829  1.00 78.78           H
ATOM    858  CD2 TYR A  73       5.434   7.151 -17.120  1.00 78.78           C
ATOM    859  HD2 TYR A  73       6.146   7.372 -16.325  1.00 78.78           H
ATOM    860  CE1 TYR A  73       3.604   6.535 -19.136  1.00 78.78           C
ATOM    861  HE1 TYR A  73       2.890   6.300 -19.925  1.00 78.78           H
ATOM    862  CE2 TYR A  73       4.799   5.859 -17.179  1.00 78.78           C
ATOM    863  HE2 TYR A  73       5.021   5.095 -16.434  1.00 78.78           H
ATOM    864  CZ  TYR A  73       3.915   5.615 -18.183  1.00 78.78           C
ATOM    865  OH  TYR A  73       3.316   4.396 -18.238  1.00 78.78           O
ATOM    866  HH  TYR A  73       2.793   4.310 -19.086  1.00 78.78           H
ATOM    867  HN  TYR A  73       8.131   9.025 -17.792  1.00 78.78           H
ATOM    868  N   TRP A  74       7.574  11.977 -18.692  1.00 71.87           N
ATOM    869  CA  TRP A  74       7.596  13.427 -18.772  1.00 71.87           C
ATOM    870  C   TRP A  74       8.165  13.816 -20.138  1.00 71.87           C
ATOM    871  O   TRP A  74       7.560  14.603 -20.864  1.00 71.87           O
ATOM    872  HA  TRP A  74       6.570  13.782 -18.680  1.00 71.87           H
ATOM    873  CB  TRP A  74       8.381  14.029 -17.604  1.00 71.87           C
ATOM    874 1HB  TRP A  74       8.000  13.614 -16.671  1.00 71.87           H
ATOM    875 2HB  TRP A  74       9.425  13.723 -17.685  1.00 71.87           H
ATOM    876  CG  TRP A  74       8.317  15.555 -17.531  1.00 71.87           C
ATOM    877  CD1 TRP A  74       9.141  16.444 -18.102  1.00 71.87           C
ATOM    878  HD1 TRP A  74      10.000  16.177 -18.717  1.00 71.87           H
ATOM    879  CD2 TRP A  74       7.336  16.341 -16.821  1.00 71.87           C
ATOM    880  NE1 TRP A  74       8.766  17.740 -17.812  1.00 71.87           N
ATOM    881  HE1 TRP A  74       9.224  18.573 -18.124  1.00 71.87           H
ATOM    882  CE2 TRP A  74       7.633  17.676 -17.009  1.00 71.87           C
ATOM    883  CE3 TRP A  74       6.235  15.938 -16.046  1.00 71.87           C
ATOM    884  HE3 TRP A  74       5.979  14.891 -15.883  1.00 71.87           H
ATOM    885  CZ2 TRP A  74       6.878  18.715 -16.453  1.00 71.87           C
ATOM    886  HZ2 TRP A  74       7.133  19.762 -16.617  1.00 71.87           H
ATOM    887  CZ3 TRP A  74       5.490  16.988 -15.498  1.00 71.87           C
ATOM    888  HZ3 TRP A  74       4.624  16.731 -14.887  1.00 71.87           H
ATOM    889  CH2 TRP A  74       5.776  18.337 -15.677  1.00 71.87           C
ATOM    890  HH2 TRP A  74       5.145  19.096 -15.215  1.00 71.87           H
ATOM    891  HN  TRP A  74       8.202  11.580 -18.022  1.00 71.87           H
ATOM    892  N   TYR A  75       9.321  13.247 -20.446  1.00 70.14           N
ATOM    893  CA  TYR A  75      10.126  13.739 -21.552  1.00 70.14           C
ATOM    894  C   TYR A  75       9.788  12.998 -22.847  1.00 70.14           C
ATOM    895  O   TYR A  75       9.897  13.562 -23.935  1.00 70.14           O
ATOM    896  HA  TYR A  75       9.908  14.799 -21.681  1.00 70.14           H
ATOM    897  CB  TYR A  75      11.580  13.448 -21.176  1.00 70.14           C
ATOM    898 1HB  TYR A  75      11.629  12.482 -20.674  1.00 70.14           H
ATOM    899 2HB  TYR A  75      12.170  13.364 -22.089  1.00 70.14           H
ATOM    900  CG  TYR A  75      12.213  14.508 -20.273  1.00 70.14           C
ATOM    901  CD1 TYR A  75      12.680  15.688 -20.816  1.00 70.14           C
ATOM    902  HD1 TYR A  75      12.598  15.864 -21.888  1.00 70.14           H
ATOM    903  CD2 TYR A  75      12.317  14.285 -18.915  1.00 70.14           C
ATOM    904  HD2 TYR A  75      11.948  13.353 -18.486  1.00 70.14           H
ATOM    905  CE1 TYR A  75      13.276  16.686 -19.966  1.00 70.14           C
ATOM    906  HE1 TYR A  75      13.649  17.622 -20.382  1.00 70.14           H
ATOM    907  CE2 TYR A  75      12.913  15.282 -18.065  1.00 70.14           C
ATOM    908  HE2 TYR A  75      13.002  15.119 -16.991  1.00 70.14           H
ATOM    909  CZ  TYR A  75      13.363  16.434 -18.632  1.00 70.14           C
ATOM    910  OH  TYR A  75      13.926  17.376 -17.829  1.00 70.14           O
ATOM    911  HH  TYR A  75      13.908  17.070 -16.877  1.00 70.14           H
ATOM    912  HN  TYR A  75       9.708  12.466 -19.956  1.00 70.14           H
ATOM    913  N   CYS A  76       9.385  11.746 -22.688  1.00 68.39           N
ATOM    914  CA  CYS A  76       9.386  10.812 -23.801  1.00 68.39           C
ATOM    915  C   CYS A  76       7.935  10.452 -24.126  1.00 68.39           C
ATOM    916  O   CYS A  76       7.418  10.828 -25.177  1.00 68.39           O
ATOM    917  HA  CYS A  76       9.854  11.326 -24.641  1.00 68.39           H
ATOM    918  CB  CYS A  76      10.228   9.571 -23.499  1.00 68.39           C
ATOM    919 1HB  CYS A  76      11.164   9.864 -23.023  1.00 68.39           H
ATOM    920 2HB  CYS A  76       9.701   8.927 -22.796  1.00 68.39           H
ATOM    921  SG  CYS A  76      10.573   8.657 -25.046  1.00 68.39           S
ATOM    922  HG  CYS A  76       9.338   8.192 -25.212  1.00 68.39           H
ATOM    923  HN  CYS A  76       9.064  11.368 -21.820  1.00 68.39           H
ATOM    924  N   THR A  77       7.318   9.727 -23.204  1.00 61.13           N
ATOM    925  CA  THR A  77       6.101   8.997 -23.517  1.00 61.13           C
ATOM    926  C   THR A  77       4.934   9.966 -23.719  1.00 61.13           C
ATOM    927  O   THR A  77       4.120   9.782 -24.622  1.00 61.13           O
ATOM    928  HA  THR A  77       6.248   8.473 -24.461  1.00 61.13           H
ATOM    929  CB  THR A  77       5.860   7.980 -22.400  1.00 61.13           C
ATOM    930  HB  THR A  77       5.466   8.467 -21.508  1.00 61.13           H
ATOM    931  OG1 THR A  77       7.120   7.333 -22.242  1.00 61.13           O
ATOM    932  HG1 THR A  77       7.283   6.709 -23.006  1.00 61.13           H
ATOM    933  CG2 THR A  77       4.915   6.855 -22.827  1.00 61.13           C
ATOM    934 1HG2 THR A  77       5.342   6.324 -23.677  1.00 61.13           H
ATOM    935 2HG2 THR A  77       3.951   7.278 -23.109  1.00 61.13           H
ATOM    936 3HG2 THR A  77       4.778   6.161 -21.997  1.00 61.13           H
ATOM    937  HN  THR A  77       7.635   9.635 -22.261  1.00 61.13           H
ATOM    938  N   ARG A  78       4.891  10.976 -22.863  1.00 55.91           N
ATOM    939  CA  ARG A  78       3.661  11.719 -22.644  1.00 55.91           C
ATOM    940  C   ARG A  78       2.491  10.757 -22.430  1.00 55.91           C
ATOM    941  O   ARG A  78       2.462   9.670 -23.006  1.00 55.91           O
ATOM    942  HA  ARG A  78       3.850  12.312 -21.749  1.00 55.91           H
ATOM    943  CB  ARG A  78       3.351  12.633 -23.831  1.00 55.91           C
ATOM    944 1HB  ARG A  78       3.330  12.047 -24.750  1.00 55.91           H
ATOM    945 2HB  ARG A  78       2.360  13.069 -23.709  1.00 55.91           H
ATOM    946  CG  ARG A  78       4.393  13.746 -23.953  1.00 55.91           C
ATOM    947 1HG  ARG A  78       4.526  14.232 -22.986  1.00 55.91           H
ATOM    948 2HG  ARG A  78       5.357  13.318 -24.229  1.00 55.91           H
ATOM    949  CD  ARG A  78       3.970  14.781 -24.997  1.00 55.91           C
ATOM    950 1HD  ARG A  78       3.899  14.312 -25.978  1.00 55.91           H
ATOM    951 2HD  ARG A  78       2.980  15.169 -24.756  1.00 55.91           H
ATOM    952  NE  ARG A  78       4.951  15.889 -25.037  1.00 55.91           N
ATOM    953  HE  ARG A  78       5.809  15.774 -24.537  1.00 55.91           H
ATOM    954  CZ  ARG A  78       4.760  17.037 -25.701  1.00 55.91           C
ATOM    955  NH1 ARG A  78       3.629  17.246 -26.388  1.00 55.91           N
ATOM    956 1HH1 ARG A  78       2.919  16.542 -26.407  1.00 55.91           H
ATOM    957 2HH1 ARG A  78       3.494  18.105 -26.881  1.00 55.91           H
ATOM    958  NH2 ARG A  78       5.718  17.973 -25.669  1.00 55.91           N
ATOM    959 1HH2 ARG A  78       5.592  18.836 -26.159  1.00 55.91           H
ATOM    960 2HH2 ARG A  78       6.560  17.810 -25.154  1.00 55.91           H
ATOM    961  HN  ARG A  78       5.674  11.287 -22.325  1.00 55.91           H
ATOM    962  N   VAL A  79       1.553  11.191 -21.600  1.00 71.25           N
ATOM    963  CA  VAL A  79       0.394  10.373 -21.287  1.00 71.25           C
ATOM    964  C   VAL A  79      -0.585  10.412 -22.463  1.00 71.25           C
ATOM    965  O   VAL A  79      -1.319  11.384 -22.631  1.00 71.25           O
ATOM    966  HA  VAL A  79       0.740   9.348 -21.153  1.00 71.25           H
ATOM    967  CB  VAL A  79      -0.234  10.837 -19.971  1.00 71.25           C
ATOM    968  HB  VAL A  79      -0.602  11.853 -20.115  1.00 71.25           H
ATOM    969  CG1 VAL A  79      -1.425   9.955 -19.591  1.00 71.25           C
ATOM    970 1HG1 VAL A  79      -2.180  10.006 -20.375  1.00 71.25           H
ATOM    971 2HG1 VAL A  79      -1.091   8.924 -19.474  1.00 71.25           H
ATOM    972 3HG1 VAL A  79      -1.852  10.307 -18.652  1.00 71.25           H
ATOM    973  CG2 VAL A  79       0.806  10.869 -18.849  1.00 71.25           C
ATOM    974 1HG2 VAL A  79       1.217   9.869 -18.707  1.00 71.25           H
ATOM    975 2HG2 VAL A  79       1.608  11.557 -19.115  1.00 71.25           H
ATOM    976 3HG2 VAL A  79       0.333  11.202 -17.925  1.00 71.25           H
ATOM    977  HN  VAL A  79       1.577  12.082 -21.146  1.00 71.25           H
ATOM    978  N   LYS A  80      -0.563   9.343 -23.245  1.00 64.54           N
ATOM    979  CA  LYS A  80      -1.376   9.279 -24.447  1.00 64.54           C
ATOM    980  C   LYS A  80      -2.569   8.352 -24.202  1.00 64.54           C
ATOM    981  O   LYS A  80      -3.602   8.479 -24.857  1.00 64.54           O
ATOM    982  HA  LYS A  80      -1.753  10.283 -24.641  1.00 64.54           H
ATOM    983  CB  LYS A  80      -0.522   8.877 -25.651  1.00 64.54           C
ATOM    984 1HB  LYS A  80       0.034   7.968 -25.420  1.00 64.54           H
ATOM    985 2HB  LYS A  80      -1.167   8.647 -26.499  1.00 64.54           H
ATOM    986  CG  LYS A  80       0.451   9.994 -26.031  1.00 64.54           C
ATOM    987 1HG  LYS A  80      -0.102  10.915 -26.218  1.00 64.54           H
ATOM    988 2HG  LYS A  80       1.127  10.192 -25.199  1.00 64.54           H
ATOM    989  CD  LYS A  80       1.261   9.618 -27.274  1.00 64.54           C
ATOM    990 1HD  LYS A  80       1.796   8.685 -27.095  1.00 64.54           H
ATOM    991 2HD  LYS A  80       0.586   9.442 -28.112  1.00 64.54           H
ATOM    992  CE  LYS A  80       2.256  10.722 -27.635  1.00 64.54           C
ATOM    993 1HE  LYS A  80       1.723  11.655 -27.818  1.00 64.54           H
ATOM    994 2HE  LYS A  80       2.931  10.900 -26.798  1.00 64.54           H
ATOM    995  NZ  LYS A  80       3.035  10.345 -28.836  1.00 64.54           N
ATOM    996 1HZ  LYS A  80       3.684  11.089 -29.065  1.00 64.54           H
ATOM    997 2HZ  LYS A  80       3.550   9.492 -28.650  1.00 64.54           H
ATOM    998 3HZ  LYS A  80       2.404  10.195 -29.615  1.00 64.54           H
ATOM    999  HN  LYS A  80      -0.004   8.533 -23.069  1.00 64.54           H
ATOM   1000  N   THR A  81      -2.386   7.442 -23.257  1.00 75.08           N
ATOM   1001  CA  THR A  81      -3.385   6.420 -22.999  1.00 75.08           C
ATOM   1002  C   THR A  81      -3.849   6.483 -21.542  1.00 75.08           C
ATOM   1003  O   THR A  81      -3.192   7.099 -20.704  1.00 75.08           O
ATOM   1004  HA  THR A  81      -4.257   6.626 -23.621  1.00 75.08           H
ATOM   1005  CB  THR A  81      -2.789   5.066 -23.389  1.00 75.08           C
ATOM   1006  HB  THR A  81      -3.570   4.315 -23.504  1.00 75.08           H
ATOM   1007  OG1 THR A  81      -1.829   4.803 -22.369  1.00 75.08           O
ATOM   1008  HG1 THR A  81      -1.527   3.851 -22.421  1.00 75.08           H
ATOM   1009  CG2 THR A  81      -1.958   5.139 -24.672  1.00 75.08           C
ATOM   1010 1HG2 THR A  81      -1.136   5.841 -24.532  1.00 75.08           H
ATOM   1011 2HG2 THR A  81      -2.589   5.477 -25.494  1.00 75.08           H
ATOM   1012 3HG2 THR A  81      -1.559   4.152 -24.902  1.00 75.08           H
ATOM   1013  HN  THR A  81      -1.574   7.396 -22.675  1.00 75.08           H
ATOM   1014  N   MET A  82      -4.977   5.837 -21.285  1.00 75.31           N
ATOM   1015  CA  MET A  82      -5.523   5.791 -19.939  1.00 75.31           C
ATOM   1016  C   MET A  82      -4.576   5.057 -18.988  1.00 75.31           C
ATOM   1017  O   MET A  82      -4.422   5.451 -17.833  1.00 75.31           O
ATOM   1018  HA  MET A  82      -5.626   6.831 -19.629  1.00 75.31           H
ATOM   1019  CB  MET A  82      -6.877   5.080 -19.962  1.00 75.31           C
ATOM   1020 1HB  MET A  82      -7.471   5.446 -20.799  1.00 75.31           H
ATOM   1021 2HB  MET A  82      -6.728   4.012 -20.120  1.00 75.31           H
ATOM   1022  CG  MET A  82      -7.637   5.307 -18.653  1.00 75.31           C
ATOM   1023 1HG  MET A  82      -7.120   4.811 -17.832  1.00 75.31           H
ATOM   1024 2HG  MET A  82      -7.663   6.370 -18.418  1.00 75.31           H
ATOM   1025  SD  MET A  82      -9.300   4.673 -18.795  1.00 75.31           S
ATOM   1026  CE  MET A  82      -9.980   5.238 -17.245  1.00 75.31           C
ATOM   1027 1HE  MET A  82      -9.412   4.808 -16.420  1.00 75.31           H
ATOM   1028 2HE  MET A  82      -9.923   6.325 -17.197  1.00 75.31           H
ATOM   1029 3HE  MET A  82     -11.022   4.925 -17.169  1.00 75.31           H
ATOM   1030  HN  MET A  82      -5.514   5.353 -21.976  1.00 75.31           H
ATOM   1031  N   THR A  83      -3.966   4.003 -19.509  1.00 76.50           N
ATOM   1032  CA  THR A  83      -3.026   3.219 -18.726  1.00 76.50           C
ATOM   1033  C   THR A  83      -1.813   4.069 -18.341  1.00 76.50           C
ATOM   1034  O   THR A  83      -1.325   3.987 -17.215  1.00 76.50           O
ATOM   1035  HA  THR A  83      -3.515   2.922 -17.798  1.00 76.50           H
ATOM   1036  CB  THR A  83      -2.661   1.972 -19.533  1.00 76.50           C
ATOM   1037  HB  THR A  83      -2.052   2.233 -20.399  1.00 76.50           H
ATOM   1038  OG1 THR A  83      -3.918   1.368 -19.826  1.00 76.50           O
ATOM   1039  HG1 THR A  83      -4.520   1.427 -19.029  1.00 76.50           H
ATOM   1040  CG2 THR A  83      -1.930   0.923 -18.693  1.00 76.50           C
ATOM   1041 1HG2 THR A  83      -2.568   0.612 -17.865  1.00 76.50           H
ATOM   1042 2HG2 THR A  83      -1.008   1.350 -18.301  1.00 76.50           H
ATOM   1043 3HG2 THR A  83      -1.695   0.059 -19.315  1.00 76.50           H
ATOM   1044  HN  THR A  83      -4.104   3.683 -20.447  1.00 76.50           H
ATOM   1045  N   ASP A  84      -1.363   4.868 -19.297  1.00 78.51           N
ATOM   1046  CA  ASP A  84      -0.211   5.725 -19.075  1.00 78.51           C
ATOM   1047  C   ASP A  84      -0.498   6.663 -17.900  1.00 78.51           C
ATOM   1048  O   ASP A  84       0.391   6.951 -17.100  1.00 78.51           O
ATOM   1049  HA  ASP A  84       0.618   5.046 -18.874  1.00 78.51           H
ATOM   1050  CB  ASP A  84       0.080   6.586 -20.306  1.00 78.51           C
ATOM   1051 1HB  ASP A  84      -0.785   7.210 -20.531  1.00 78.51           H
ATOM   1052 2HB  ASP A  84       0.912   7.258 -20.096  1.00 78.51           H
ATOM   1053  CG  ASP A  84       0.416   5.714 -21.518  1.00 78.51           C
ATOM   1054  OD1 ASP A  84       0.990   4.627 -21.293  1.00 78.51           O
ATOM   1055  OD2 ASP A  84       0.090   6.154 -22.642  1.00 78.51           O
ATOM   1056  HN  ASP A  84      -1.769   4.934 -20.208  1.00 78.51           H
ATOM   1057  N   MET A  85      -1.742   7.113 -17.834  1.00 84.47           N
ATOM   1058  CA  MET A  85      -2.152   8.027 -16.782  1.00 84.47           C
ATOM   1059  C   MET A  85      -2.042   7.366 -15.406  1.00 84.47           C
ATOM   1060  O   MET A  85      -1.495   7.951 -14.474  1.00 84.47           O
ATOM   1061  HA  MET A  85      -1.465   8.871 -16.842  1.00 84.47           H
ATOM   1062  CB  MET A  85      -3.597   8.468 -17.022  1.00 84.47           C
ATOM   1063 1HB  MET A  85      -3.687   8.904 -18.017  1.00 84.47           H
ATOM   1064 2HB  MET A  85      -4.255   7.600 -16.994  1.00 84.47           H
ATOM   1065  CG  MET A  85      -4.042   9.487 -15.971  1.00 84.47           C
ATOM   1066 1HG  MET A  85      -5.093   9.736 -16.116  1.00 84.47           H
ATOM   1067 2HG  MET A  85      -3.952   9.055 -14.974  1.00 84.47           H
ATOM   1068  SD  MET A  85      -3.044  10.962 -16.089  1.00 84.47           S
ATOM   1069  CE  MET A  85      -3.744  11.692 -17.559  1.00 84.47           C
ATOM   1070 1HE  MET A  85      -3.623  11.007 -18.399  1.00 84.47           H
ATOM   1071 2HE  MET A  85      -4.804  11.887 -17.399  1.00 84.47           H
ATOM   1072 3HE  MET A  85      -3.232  12.629 -17.779  1.00 84.47           H
ATOM   1073  HN  MET A  85      -2.463   6.863 -18.481  1.00 84.47           H
ATOM   1074  N   PHE A  86      -2.572   6.154 -15.324  1.00 87.30           N
ATOM   1075  CA  PHE A  86      -2.599   5.433 -14.063  1.00 87.30           C
ATOM   1076  C   PHE A  86      -1.186   5.048 -13.621  1.00 87.30           C
ATOM   1077  O   PHE A  86      -0.863   5.111 -12.435  1.00 87.30           O
ATOM   1078  HA  PHE A  86      -3.042   6.097 -13.320  1.00 87.30           H
ATOM   1079  CB  PHE A  86      -3.413   4.158 -14.293  1.00 87.30           C
ATOM   1080 1HB  PHE A  86      -2.999   3.625 -15.149  1.00 87.30           H
ATOM   1081 2HB  PHE A  86      -3.302   3.507 -13.427  1.00 87.30           H
ATOM   1082  CG  PHE A  86      -4.903   4.407 -14.538  1.00 87.30           C
ATOM   1083  CD1 PHE A  86      -5.570   5.327 -13.791  1.00 87.30           C
ATOM   1084  HD1 PHE A  86      -5.043   5.887 -13.018  1.00 87.30           H
ATOM   1085  CD2 PHE A  86      -5.560   3.709 -15.502  1.00 87.30           C
ATOM   1086  HD2 PHE A  86      -5.025   2.971 -16.101  1.00 87.30           H
ATOM   1087  CE1 PHE A  86      -6.953   5.558 -14.017  1.00 87.30           C
ATOM   1088  HE1 PHE A  86      -7.487   6.296 -13.419  1.00 87.30           H
ATOM   1089  CE2 PHE A  86      -6.942   3.940 -15.729  1.00 87.30           C
ATOM   1090  HE2 PHE A  86      -7.469   3.380 -16.502  1.00 87.30           H
ATOM   1091  CZ  PHE A  86      -7.610   4.860 -14.982  1.00 87.30           C
ATOM   1092  HZ  PHE A  86      -8.671   5.037 -15.156  1.00 87.30           H
ATOM   1093  HN  PHE A  86      -2.976   5.667 -16.098  1.00 87.30           H
ATOM   1094  N   LEU A  87      -0.380   4.658 -14.598  1.00 81.39           N
ATOM   1095  CA  LEU A  87       0.975   4.214 -14.318  1.00 81.39           C
ATOM   1096  C   LEU A  87       1.791   5.389 -13.777  1.00 81.39           C
ATOM   1097  O   LEU A  87       2.640   5.211 -12.904  1.00 81.39           O
ATOM   1098  HA  LEU A  87       0.915   3.450 -13.543  1.00 81.39           H
ATOM   1099  CB  LEU A  87       1.589   3.556 -15.555  1.00 81.39           C
ATOM   1100 1HB  LEU A  87       1.474   4.236 -16.399  1.00 81.39           H
ATOM   1101 2HB  LEU A  87       2.659   3.436 -15.385  1.00 81.39           H
ATOM   1102  CG  LEU A  87       1.009   2.196 -15.949  1.00 81.39           C
ATOM   1103  HG  LEU A  87      -0.059   2.319 -16.127  1.00 81.39           H
ATOM   1104  CD1 LEU A  87       1.629   1.693 -17.255  1.00 81.39           C
ATOM   1105 1HD1 LEU A  87       1.423   2.406 -18.053  1.00 81.39           H
ATOM   1106 2HD1 LEU A  87       2.707   1.590 -17.129  1.00 81.39           H
ATOM   1107 3HD1 LEU A  87       1.199   0.725 -17.512  1.00 81.39           H
ATOM   1108  CD2 LEU A  87       1.165   1.183 -14.813  1.00 81.39           C
ATOM   1109 1HD2 LEU A  87       2.223   1.058 -14.581  1.00 81.39           H
ATOM   1110 2HD2 LEU A  87       0.639   1.544 -13.930  1.00 81.39           H
ATOM   1111 3HD2 LEU A  87       0.745   0.225 -15.120  1.00 81.39           H
ATOM   1112  HN  LEU A  87      -0.639   4.642 -15.563  1.00 81.39           H
ATOM   1113  N   LEU A  88       1.506   6.565 -14.318  1.00 87.54           N
ATOM   1114  CA  LEU A  88       2.190   7.772 -13.887  1.00 87.54           C
ATOM   1115  C   LEU A  88       1.819   8.071 -12.433  1.00 87.54           C
ATOM   1116  O   LEU A  88       2.694   8.311 -11.602  1.00 87.54           O
ATOM   1117  HA  LEU A  88       3.261   7.577 -13.937  1.00 87.54           H
ATOM   1118  CB  LEU A  88       1.894   8.927 -14.846  1.00 87.54           C
ATOM   1119 1HB  LEU A  88       2.269   8.658 -15.834  1.00 87.54           H
ATOM   1120 2HB  LEU A  88       0.812   9.032 -14.934  1.00 87.54           H
ATOM   1121  CG  LEU A  88       2.481  10.286 -14.461  1.00 87.54           C
ATOM   1122  HG  LEU A  88       2.123  10.543 -13.464  1.00 87.54           H
ATOM   1123  CD1 LEU A  88       4.008  10.224 -14.391  1.00 87.54           C
ATOM   1124 1HD1 LEU A  88       4.308   9.489 -13.643  1.00 87.54           H
ATOM   1125 2HD1 LEU A  88       4.405   9.934 -15.364  1.00 87.54           H
ATOM   1126 3HD1 LEU A  88       4.399  11.203 -14.115  1.00 87.54           H
ATOM   1127  CD2 LEU A  88       1.995  11.382 -15.412  1.00 87.54           C
ATOM   1128 1HD2 LEU A  88       2.304  11.144 -16.429  1.00 87.54           H
ATOM   1129 2HD2 LEU A  88       0.908  11.446 -15.368  1.00 87.54           H
ATOM   1130 3HD2 LEU A  88       2.428  12.338 -15.115  1.00 87.54           H
ATOM   1131  HN  LEU A  88       0.824   6.699 -15.037  1.00 87.54           H
ATOM   1132  N   ASN A  89       0.521   8.046 -12.169  1.00 89.57           N
ATOM   1133  CA  ASN A  89       0.019   8.386 -10.849  1.00 89.57           C
ATOM   1134  C   ASN A  89       0.497   7.340  -9.841  1.00 89.57           C
ATOM   1135  O   ASN A  89       0.731   7.656  -8.676  1.00 89.57           O
ATOM   1136  HA  ASN A  89       0.415   9.379 -10.639  1.00 89.57           H
ATOM   1137  CB  ASN A  89      -1.511   8.398 -10.828  1.00 89.57           C
ATOM   1138 1HB  ASN A  89      -1.893   7.562 -11.413  1.00 89.57           H
ATOM   1139 2HB  ASN A  89      -1.865   8.259  -9.806  1.00 89.57           H
ATOM   1140  CG  ASN A  89      -2.057   9.712 -11.389  1.00 89.57           C
ATOM   1141  OD1 ASN A  89      -2.269  10.680 -10.678  1.00 89.57           O
ATOM   1142  ND2 ASN A  89      -2.273   9.692 -12.701  1.00 89.57           N
ATOM   1143 1HD2 ASN A  89      -2.078   8.864 -13.227  1.00 89.57           H
ATOM   1144 2HD2 ASN A  89      -2.630  10.505 -13.162  1.00 89.57           H
ATOM   1145  HN  ASN A  89      -0.181   7.799 -12.838  1.00 89.57           H
ATOM   1146  N   LEU A  90       0.629   6.114 -10.326  1.00 86.42           N
ATOM   1147  CA  LEU A  90       1.095   5.023  -9.487  1.00 86.42           C
ATOM   1148  C   LEU A  90       2.525   5.313  -9.028  1.00 86.42           C
ATOM   1149  O   LEU A  90       2.852   5.138  -7.855  1.00 86.42           O
ATOM   1150  HA  LEU A  90       0.451   4.988  -8.608  1.00 86.42           H
ATOM   1151  CB  LEU A  90       0.942   3.685 -10.213  1.00 86.42           C
ATOM   1152 1HB  LEU A  90      -0.098   3.576 -10.519  1.00 86.42           H
ATOM   1153 2HB  LEU A  90       1.540   3.719 -11.125  1.00 86.42           H
ATOM   1154  CG  LEU A  90       1.344   2.441  -9.419  1.00 86.42           C
ATOM   1155  HG  LEU A  90       2.362   2.581  -9.056  1.00 86.42           H
ATOM   1156  CD1 LEU A  90       0.448   2.260  -8.193  1.00 86.42           C
ATOM   1157 1HD1 LEU A  90       0.538   3.132  -7.545  1.00 86.42           H
ATOM   1158 2HD1 LEU A  90      -0.588   2.151  -8.513  1.00 86.42           H
ATOM   1159 3HD1 LEU A  90       0.755   1.368  -7.646  1.00 86.42           H
ATOM   1160  CD2 LEU A  90       1.351   1.198 -10.312  1.00 86.42           C
ATOM   1161 1HD2 LEU A  90       0.354   1.043 -10.725  1.00 86.42           H
ATOM   1162 2HD2 LEU A  90       2.063   1.339 -11.125  1.00 86.42           H
ATOM   1163 3HD2 LEU A  90       1.640   0.328  -9.723  1.00 86.42           H
ATOM   1164  HN  LEU A  90       0.423   5.861 -11.271  1.00 86.42           H
ATOM   1165  N   ALA A  91       3.339   5.753  -9.976  1.00 90.56           N
ATOM   1166  CA  ALA A  91       4.739   6.024  -9.694  1.00 90.56           C
ATOM   1167  C   ALA A  91       4.840   7.186  -8.704  1.00 90.56           C
ATOM   1168  O   ALA A  91       5.695   7.180  -7.820  1.00 90.56           O
ATOM   1169  HA  ALA A  91       5.165   5.131  -9.238  1.00 90.56           H
ATOM   1170  CB  ALA A  91       5.477   6.309 -11.004  1.00 90.56           C
ATOM   1171 1HB  ALA A  91       5.400   5.442 -11.660  1.00 90.56           H
ATOM   1172 2HB  ALA A  91       5.031   7.175 -11.492  1.00 90.56           H
ATOM   1173 3HB  ALA A  91       6.527   6.512 -10.792  1.00 90.56           H
ATOM   1174  HN  ALA A  91       3.057   5.924 -10.920  1.00 90.56           H
ATOM   1175  N   ILE A  92       3.954   8.155  -8.885  1.00 90.95           N
ATOM   1176  CA  ILE A  92       3.923   9.314  -8.009  1.00 90.95           C
ATOM   1177  C   ILE A  92       3.576   8.863  -6.588  1.00 90.95           C
ATOM   1178  O   ILE A  92       4.210   9.292  -5.625  1.00 90.95           O
ATOM   1179  HA  ILE A  92       4.924   9.744  -8.000  1.00 90.95           H
ATOM   1180  CB  ILE A  92       2.976  10.380  -8.564  1.00 90.95           C
ATOM   1181  HB  ILE A  92       2.028   9.901  -8.809  1.00 90.95           H
ATOM   1182  CG1 ILE A  92       3.526  10.981  -9.859  1.00 90.95           C
ATOM   1183 1HG1 ILE A  92       4.381  11.619  -9.634  1.00 90.95           H
ATOM   1184 2HG1 ILE A  92       3.886  10.184 -10.510  1.00 90.95           H
ATOM   1185  CG2 ILE A  92       2.682  11.453  -7.514  1.00 90.95           C
ATOM   1186 1HG2 ILE A  92       2.217  10.991  -6.643  1.00 90.95           H
ATOM   1187 2HG2 ILE A  92       3.614  11.934  -7.215  1.00 90.95           H
ATOM   1188 3HG2 ILE A  92       2.007  12.198  -7.934  1.00 90.95           H
ATOM   1189  CD1 ILE A  92       2.453  11.794 -10.585  1.00 90.95           C
ATOM   1190 1HD1 ILE A  92       1.610  11.148 -10.830  1.00 90.95           H
ATOM   1191 2HD1 ILE A  92       2.113  12.605  -9.940  1.00 90.95           H
ATOM   1192 3HD1 ILE A  92       2.871  12.210 -11.502  1.00 90.95           H
ATOM   1193  HN  ILE A  92       3.269   8.157  -9.614  1.00 90.95           H
ATOM   1194  N   ALA A  93       2.571   8.004  -6.502  1.00 91.77           N
ATOM   1195  CA  ALA A  93       2.083   7.550  -5.211  1.00 91.77           C
ATOM   1196  C   ALA A  93       3.206   6.814  -4.477  1.00 91.77           C
ATOM   1197  O   ALA A  93       3.448   7.064  -3.297  1.00 91.77           O
ATOM   1198  HA  ALA A  93       1.800   8.431  -4.635  1.00 91.77           H
ATOM   1199  CB  ALA A  93       0.846   6.673  -5.413  1.00 91.77           C
ATOM   1200 1HB  ALA A  93       0.068   7.252  -5.912  1.00 91.77           H
ATOM   1201 2HB  ALA A  93       1.107   5.811  -6.026  1.00 91.77           H
ATOM   1202 3HB  ALA A  93       0.480   6.333  -4.444  1.00 91.77           H
ATOM   1203  HN  ALA A  93       2.094   7.621  -7.293  1.00 91.77           H
ATOM   1204  N   ASP A  94       3.860   5.922  -5.205  1.00 88.53           N
ATOM   1205  CA  ASP A  94       4.920   5.114  -4.624  1.00 88.53           C
ATOM   1206  C   ASP A  94       6.021   6.033  -4.091  1.00 88.53           C
ATOM   1207  O   ASP A  94       6.551   5.807  -3.005  1.00 88.53           O
ATOM   1208  HA  ASP A  94       4.440   4.537  -3.834  1.00 88.53           H
ATOM   1209  CB  ASP A  94       5.542   4.187  -5.670  1.00 88.53           C
ATOM   1210 1HB  ASP A  94       5.661   4.723  -6.612  1.00 88.53           H
ATOM   1211 2HB  ASP A  94       6.538   3.885  -5.347  1.00 88.53           H
ATOM   1212  CG  ASP A  94       4.673   2.947  -5.889  1.00 88.53           C
ATOM   1213  OD1 ASP A  94       3.996   2.550  -4.917  1.00 88.53           O
ATOM   1214  OD2 ASP A  94       4.707   2.424  -7.024  1.00 88.53           O
ATOM   1215  HN  ASP A  94       3.677   5.747  -6.172  1.00 88.53           H
ATOM   1216  N   LEU A  95       6.333   7.050  -4.882  1.00 90.01           N
ATOM   1217  CA  LEU A  95       7.418   7.955  -4.543  1.00 90.01           C
ATOM   1218  C   LEU A  95       7.091   8.667  -3.229  1.00 90.01           C
ATOM   1219  O   LEU A  95       7.960   8.831  -2.375  1.00 90.01           O
ATOM   1220  HA  LEU A  95       8.313   7.351  -4.395  1.00 90.01           H
ATOM   1221  CB  LEU A  95       7.703   8.909  -5.705  1.00 90.01           C
ATOM   1222 1HB  LEU A  95       7.782   8.321  -6.620  1.00 90.01           H
ATOM   1223 2HB  LEU A  95       6.845   9.570  -5.824  1.00 90.01           H
ATOM   1224  CG  LEU A  95       8.961   9.769  -5.574  1.00 90.01           C
ATOM   1225  HG  LEU A  95       8.927  10.278  -4.611  1.00 90.01           H
ATOM   1226  CD1 LEU A  95      10.221   8.902  -5.583  1.00 90.01           C
ATOM   1227 1HD1 LEU A  95      10.188   8.203  -4.748  1.00 90.01           H
ATOM   1228 2HD1 LEU A  95      10.274   8.347  -6.520  1.00 90.01           H
ATOM   1229 3HD1 LEU A  95      11.101   9.539  -5.489  1.00 90.01           H
ATOM   1230  CD2 LEU A  95       9.001  10.850  -6.656  1.00 90.01           C
ATOM   1231 1HD2 LEU A  95       8.999  10.381  -7.639  1.00 90.01           H
ATOM   1232 2HD2 LEU A  95       8.126  11.493  -6.559  1.00 90.01           H
ATOM   1233 3HD2 LEU A  95       9.905  11.448  -6.539  1.00 90.01           H
ATOM   1234  HN  LEU A  95       5.860   7.258  -5.738  1.00 90.01           H
ATOM   1235  N   LEU A  96       5.835   9.071  -3.109  1.00 87.02           N
ATOM   1236  CA  LEU A  96       5.389   9.788  -1.926  1.00 87.02           C
ATOM   1237  C   LEU A  96       5.596   8.907  -0.693  1.00 87.02           C
ATOM   1238  O   LEU A  96       6.034   9.388   0.351  1.00 87.02           O
ATOM   1239  HA  LEU A  96       6.016  10.675  -1.826  1.00 87.02           H
ATOM   1240  CB  LEU A  96       3.948  10.271  -2.103  1.00 87.02           C
ATOM   1241 1HB  LEU A  96       3.349   9.436  -2.468  1.00 87.02           H
ATOM   1242 2HB  LEU A  96       3.554  10.542  -1.124  1.00 87.02           H
ATOM   1243  CG  LEU A  96       3.749  11.457  -3.049  1.00 87.02           C
ATOM   1244  HG  LEU A  96       4.192  11.204  -4.012  1.00 87.02           H
ATOM   1245  CD1 LEU A  96       2.262  11.721  -3.291  1.00 87.02           C
ATOM   1246 1HD1 LEU A  96       1.804  10.838  -3.737  1.00 87.02           H
ATOM   1247 2HD1 LEU A  96       1.773  11.944  -2.343  1.00 87.02           H
ATOM   1248 3HD1 LEU A  96       2.149  12.569  -3.967  1.00 87.02           H
ATOM   1249  CD2 LEU A  96       4.475  12.700  -2.530  1.00 87.02           C
ATOM   1250 1HD2 LEU A  96       4.083  12.966  -1.548  1.00 87.02           H
ATOM   1251 2HD2 LEU A  96       5.542  12.491  -2.451  1.00 87.02           H
ATOM   1252 3HD2 LEU A  96       4.317  13.528  -3.221  1.00 87.02           H
ATOM   1253  HN  LEU A  96       5.129   8.916  -3.800  1.00 87.02           H
ATOM   1254  N   PHE A  97       5.271   7.633  -0.853  1.00 89.32           N
ATOM   1255  CA  PHE A  97       5.414   6.681   0.235  1.00 89.32           C
ATOM   1256  C   PHE A  97       6.880   6.539   0.649  1.00 89.32           C
ATOM   1257  O   PHE A  97       7.200   6.579   1.836  1.00 89.32           O
ATOM   1258  HA  PHE A  97       4.836   7.062   1.076  1.00 89.32           H
ATOM   1259  CB  PHE A  97       4.910   5.332  -0.282  1.00 89.32           C
ATOM   1260 1HB  PHE A  97       3.821   5.354  -0.324  1.00 89.32           H
ATOM   1261 2HB  PHE A  97       5.266   5.189  -1.303  1.00 89.32           H
ATOM   1262  CG  PHE A  97       5.349   4.137   0.567  1.00 89.32           C
ATOM   1263  CD1 PHE A  97       6.184   3.201   0.043  1.00 89.32           C
ATOM   1264  HD1 PHE A  97       6.542   3.301  -0.982  1.00 89.32           H
ATOM   1265  CD2 PHE A  97       4.903   4.011   1.845  1.00 89.32           C
ATOM   1266  HD2 PHE A  97       4.233   4.762   2.265  1.00 89.32           H
ATOM   1267  CE1 PHE A  97       6.591   2.092   0.831  1.00 89.32           C
ATOM   1268  HE1 PHE A  97       7.261   1.341   0.411  1.00 89.32           H
ATOM   1269  CE2 PHE A  97       5.310   2.902   2.633  1.00 89.32           C
ATOM   1270  HE2 PHE A  97       4.953   2.801   3.658  1.00 89.32           H
ATOM   1271  CZ  PHE A  97       6.146   1.966   2.109  1.00 89.32           C
ATOM   1272  HZ  PHE A  97       6.458   1.115   2.714  1.00 89.32           H
ATOM   1273  HN  PHE A  97       4.915   7.250  -1.706  1.00 89.32           H
ATOM   1274  N   LEU A  98       7.732   6.377  -0.352  1.00 92.08           N
ATOM   1275  CA  LEU A  98       9.120   6.024  -0.105  1.00 92.08           C
ATOM   1276  C   LEU A  98       9.780   7.122   0.730  1.00 92.08           C
ATOM   1277  O   LEU A  98      10.641   6.842   1.563  1.00 92.08           O
ATOM   1278  HA  LEU A  98       9.123   5.100   0.475  1.00 92.08           H
ATOM   1279  CB  LEU A  98       9.842   5.734  -1.422  1.00 92.08           C
ATOM   1280 1HB  LEU A  98       9.677   6.574  -2.097  1.00 92.08           H
ATOM   1281 2HB  LEU A  98      10.913   5.691  -1.224  1.00 92.08           H
ATOM   1282  CG  LEU A  98       9.432   4.448  -2.143  1.00 92.08           C
ATOM   1283  HG  LEU A  98       8.344   4.385  -2.136  1.00 92.08           H
ATOM   1284  CD1 LEU A  98       9.875   4.476  -3.608  1.00 92.08           C
ATOM   1285 1HD1 LEU A  98       9.409   5.323  -4.112  1.00 92.08           H
ATOM   1286 2HD1 LEU A  98      10.959   4.575  -3.658  1.00 92.08           H
ATOM   1287 3HD1 LEU A  98       9.571   3.551  -4.097  1.00 92.08           H
ATOM   1288  CD2 LEU A  98       9.961   3.215  -1.408  1.00 92.08           C
ATOM   1289 1HD2 LEU A  98      11.049   3.258  -1.362  1.00 92.08           H
ATOM   1290 2HD2 LEU A  98       9.555   3.193  -0.397  1.00 92.08           H
ATOM   1291 3HD2 LEU A  98       9.656   2.315  -1.942  1.00 92.08           H
ATOM   1292  HN  LEU A  98       7.489   6.483  -1.316  1.00 92.08           H
ATOM   1293  N   VAL A  99       9.352   8.351   0.478  1.00 89.40           N
ATOM   1294  CA  VAL A  99       9.921   9.497   1.167  1.00 89.40           C
ATOM   1295  C   VAL A  99       9.663   9.364   2.669  1.00 89.40           C
ATOM   1296  O   VAL A  99      10.344   9.993   3.478  1.00 89.40           O
ATOM   1297  HA  VAL A  99      10.997   9.485   0.993  1.00 89.40           H
ATOM   1298  CB  VAL A  99       9.360  10.793   0.577  1.00 89.40           C
ATOM   1299  HB  VAL A  99       8.272  10.724   0.592  1.00 89.40           H
ATOM   1300  CG1 VAL A  99       9.766  12.001   1.423  1.00 89.40           C
ATOM   1301 1HG1 VAL A  99       9.380  11.882   2.435  1.00 89.40           H
ATOM   1302 2HG1 VAL A  99      10.853  12.073   1.455  1.00 89.40           H
ATOM   1303 3HG1 VAL A  99       9.354  12.909   0.981  1.00 89.40           H
ATOM   1304  CG2 VAL A  99       9.800  10.969  -0.878  1.00 89.40           C
ATOM   1305 1HG2 VAL A  99      10.889  11.005  -0.926  1.00 89.40           H
ATOM   1306 2HG2 VAL A  99       9.438  10.129  -1.471  1.00 89.40           H
ATOM   1307 3HG2 VAL A  99       9.388  11.897  -1.272  1.00 89.40           H
ATOM   1308  HN  VAL A  99       8.633   8.568  -0.181  1.00 89.40           H
ATOM   1309  N   THR A 100       8.679   8.540   2.997  1.00 89.17           N
ATOM   1310  CA  THR A 100       8.293   8.350   4.385  1.00 89.17           C
ATOM   1311  C   THR A 100       9.213   7.330   5.060  1.00 89.17           C
ATOM   1312  O   THR A 100       9.359   7.333   6.281  1.00 89.17           O
ATOM   1313  HA  THR A 100       8.425   9.296   4.911  1.00 89.17           H
ATOM   1314  CB  THR A 100       6.816   7.950   4.415  1.00 89.17           C
ATOM   1315  HB  THR A 100       6.401   8.070   5.416  1.00 89.17           H
ATOM   1316  OG1 THR A 100       6.806   6.621   3.901  1.00 89.17           O
ATOM   1317  HG1 THR A 100       6.725   6.641   2.904  1.00 89.17           H
ATOM   1318  CG2 THR A 100       5.974   8.743   3.414  1.00 89.17           C
ATOM   1319 1HG2 THR A 100       6.349   8.569   2.406  1.00 89.17           H
ATOM   1320 2HG2 THR A 100       6.039   9.806   3.647  1.00 89.17           H
ATOM   1321 3HG2 THR A 100       4.935   8.420   3.477  1.00 89.17           H
ATOM   1322  HN  THR A 100       8.150   8.009   2.335  1.00 89.17           H
ATOM   1323  N   LEU A 101       9.809   6.482   4.234  1.00 91.43           N
ATOM   1324  CA  LEU A 101      10.519   5.320   4.740  1.00 91.43           C
ATOM   1325  C   LEU A 101      11.691   5.782   5.609  1.00 91.43           C
ATOM   1326  O   LEU A 101      11.958   5.199   6.659  1.00 91.43           O
ATOM   1327  HA  LEU A 101       9.825   4.760   5.367  1.00 91.43           H
ATOM   1328  CB  LEU A 101      10.932   4.401   3.589  1.00 91.43           C
ATOM   1329 1HB  LEU A 101      11.392   5.010   2.811  1.00 91.43           H
ATOM   1330 2HB  LEU A 101      11.698   3.716   3.953  1.00 91.43           H
ATOM   1331  CG  LEU A 101       9.810   3.576   2.954  1.00 91.43           C
ATOM   1332  HG  LEU A 101       9.083   4.264   2.522  1.00 91.43           H
ATOM   1333  CD1 LEU A 101      10.346   2.709   1.813  1.00 91.43           C
ATOM   1334 1HD1 LEU A 101      10.786   3.347   1.047  1.00 91.43           H
ATOM   1335 2HD1 LEU A 101      11.104   2.028   2.199  1.00 91.43           H
ATOM   1336 3HD1 LEU A 101       9.528   2.133   1.379  1.00 91.43           H
ATOM   1337  CD2 LEU A 101       9.076   2.746   4.009  1.00 91.43           C
ATOM   1338 1HD2 LEU A 101       9.779   2.067   4.491  1.00 91.43           H
ATOM   1339 2HD2 LEU A 101       8.641   3.411   4.756  1.00 91.43           H
ATOM   1340 3HD2 LEU A 101       8.284   2.170   3.530  1.00 91.43           H
ATOM   1341  HN  LEU A 101       9.813   6.580   3.239  1.00 91.43           H
ATOM   1342  N   PRO A 102      12.410   6.832   5.189  1.00 93.45           N
ATOM   1343  CA  PRO A 102      13.563   7.311   5.954  1.00 93.45           C
ATOM   1344  C   PRO A 102      13.218   7.582   7.410  1.00 93.45           C
ATOM   1345  O   PRO A 102      13.982   7.234   8.308  1.00 93.45           O
ATOM   1346  HA  PRO A 102      14.338   6.545   5.983  1.00 93.45           H
ATOM   1347  CB  PRO A 102      13.978   8.589   5.222  1.00 93.45           C
ATOM   1348 1HB  PRO A 102      13.497   9.470   5.647  1.00 93.45           H
ATOM   1349 2HB  PRO A 102      15.054   8.754   5.282  1.00 93.45           H
ATOM   1350  CG  PRO A 102      13.527   8.337   3.788  1.00 93.45           C
ATOM   1351 1HG  PRO A 102      13.428   9.265   3.226  1.00 93.45           H
ATOM   1352 2HG  PRO A 102      14.241   7.722   3.241  1.00 93.45           H
ATOM   1353  CD  PRO A 102      12.191   7.634   3.972  1.00 93.45           C
ATOM   1354 1HD  PRO A 102      11.375   8.345   4.102  1.00 93.45           H
ATOM   1355 2HD  PRO A 102      11.938   7.016   3.111  1.00 93.45           H
ATOM   1356  N   PHE A 103      12.063   8.203   7.605  1.00 91.64           N
ATOM   1357  CA  PHE A 103      11.633   8.580   8.940  1.00 91.64           C
ATOM   1358  C   PHE A 103      11.342   7.343   9.792  1.00 91.64           C
ATOM   1359  O   PHE A 103      11.700   7.296  10.968  1.00 91.64           O
ATOM   1360  HA  PHE A 103      12.445   9.148   9.394  1.00 91.64           H
ATOM   1361  CB  PHE A 103      10.345   9.390   8.783  1.00 91.64           C
ATOM   1362 1HB  PHE A 103       9.620   8.797   8.226  1.00 91.64           H
ATOM   1363 2HB  PHE A 103       9.918   9.570   9.770  1.00 91.64           H
ATOM   1364  CG  PHE A 103      10.537  10.733   8.074  1.00 91.64           C
ATOM   1365  CD1 PHE A 103      10.846  11.844   8.794  1.00 91.64           C
ATOM   1366  HD1 PHE A 103      10.957  11.779   9.877  1.00 91.64           H
ATOM   1367  CD2 PHE A 103      10.399  10.814   6.724  1.00 91.64           C
ATOM   1368  HD2 PHE A 103      10.151   9.923   6.146  1.00 91.64           H
ATOM   1369  CE1 PHE A 103      11.024  13.090   8.136  1.00 91.64           C
ATOM   1370  HE1 PHE A 103      11.272  13.980   8.713  1.00 91.64           H
ATOM   1371  CE2 PHE A 103      10.577  12.060   6.065  1.00 91.64           C
ATOM   1372  HE2 PHE A 103      10.466  12.125   4.983  1.00 91.64           H
ATOM   1373  CZ  PHE A 103      10.886  13.171   6.786  1.00 91.64           C
ATOM   1374  HZ  PHE A 103      11.023  14.127   6.280  1.00 91.64           H
ATOM   1375  HN  PHE A 103      11.429   8.447   6.872  1.00 91.64           H
ATOM   1376  N   TRP A 104      10.696   6.370   9.166  1.00 86.43           N
ATOM   1377  CA  TRP A 104      10.310   5.156   9.864  1.00 86.43           C
ATOM   1378  C   TRP A 104      11.585   4.382  10.206  1.00 86.43           C
ATOM   1379  O   TRP A 104      11.645   3.699  11.227  1.00 86.43           O
ATOM   1380  HA  TRP A 104       9.795   5.448  10.779  1.00 86.43           H
ATOM   1381  CB  TRP A 104       9.317   4.338   9.036  1.00 86.43           C
ATOM   1382 1HB  TRP A 104       9.726   4.197   8.035  1.00 86.43           H
ATOM   1383 2HB  TRP A 104       9.216   3.349   9.481  1.00 86.43           H
ATOM   1384  CG  TRP A 104       7.931   4.974   8.920  1.00 86.43           C
ATOM   1385  CD1 TRP A 104       7.316   5.418   7.815  1.00 86.43           C
ATOM   1386  HD1 TRP A 104       7.749   5.380   6.815  1.00 86.43           H
ATOM   1387  CD2 TRP A 104       7.005   5.220   9.999  1.00 86.43           C
ATOM   1388  NE1 TRP A 104       6.067   5.931   8.102  1.00 86.43           N
ATOM   1389  HE1 TRP A 104       5.422   6.320   7.445  1.00 86.43           H
ATOM   1390  CE2 TRP A 104       5.872   5.806   9.472  1.00 86.43           C
ATOM   1391  CE3 TRP A 104       7.121   4.956  11.375  1.00 86.43           C
ATOM   1392  HE3 TRP A 104       8.004   4.494  11.816  1.00 86.43           H
ATOM   1393  CZ2 TRP A 104       4.769   6.178  10.250  1.00 86.43           C
ATOM   1394  HZ2 TRP A 104       3.885   6.639   9.810  1.00 86.43           H
ATOM   1395  CZ3 TRP A 104       6.010   5.333  12.139  1.00 86.43           C
ATOM   1396  HZ3 TRP A 104       6.047   5.151  13.213  1.00 86.43           H
ATOM   1397  CH2 TRP A 104       4.862   5.924  11.624  1.00 86.43           C
ATOM   1398  HH2 TRP A 104       4.038   6.189  12.286  1.00 86.43           H
ATOM   1399  HN  TRP A 104      10.437   6.403   8.200  1.00 86.43           H
ATOM   1400  N   ALA A 105      12.571   4.515   9.332  1.00 93.72           N
ATOM   1401  CA  ALA A 105      13.842   3.839   9.530  1.00 93.72           C
ATOM   1402  C   ALA A 105      14.497   4.358  10.811  1.00 93.72           C
ATOM   1403  O   ALA A 105      14.977   3.575  11.629  1.00 93.72           O
ATOM   1404  HA  ALA A 105      13.638   2.774   9.642  1.00 93.72           H
ATOM   1405  CB  ALA A 105      14.727   4.043   8.298  1.00 93.72           C
ATOM   1406 1HB  ALA A 105      14.229   3.631   7.421  1.00 93.72           H
ATOM   1407 2HB  ALA A 105      14.902   5.109   8.150  1.00 93.72           H
ATOM   1408 3HB  ALA A 105      15.680   3.536   8.447  1.00 93.72           H
ATOM   1409  HN  ALA A 105      12.513   5.070   8.502  1.00 93.72           H
ATOM   1410  N   ILE A 106      14.496   5.676  10.946  1.00 90.34           N
ATOM   1411  CA  ILE A 106      15.107   6.311  12.101  1.00 90.34           C
ATOM   1412  C   ILE A 106      14.321   5.934  13.359  1.00 90.34           C
ATOM   1413  O   ILE A 106      14.910   5.610  14.389  1.00 90.34           O
ATOM   1414  HA  ILE A 106      16.118   5.916  12.195  1.00 90.34           H
ATOM   1415  CB  ILE A 106      15.229   7.820  11.882  1.00 90.34           C
ATOM   1416  HB  ILE A 106      14.262   8.196  11.546  1.00 90.34           H
ATOM   1417  CG1 ILE A 106      16.243   8.134  10.780  1.00 90.34           C
ATOM   1418 1HG1 ILE A 106      17.254   7.983  11.159  1.00 90.34           H
ATOM   1419 2HG1 ILE A 106      16.108   7.442   9.949  1.00 90.34           H
ATOM   1420  CG2 ILE A 106      15.563   8.539  13.190  1.00 90.34           C
ATOM   1421 1HG2 ILE A 106      14.772   8.355  13.918  1.00 90.34           H
ATOM   1422 2HG2 ILE A 106      16.510   8.165  13.579  1.00 90.34           H
ATOM   1423 3HG2 ILE A 106      15.644   9.610  13.006  1.00 90.34           H
ATOM   1424  CD1 ILE A 106      16.088   9.573  10.285  1.00 90.34           C
ATOM   1425 1HD1 ILE A 106      15.084   9.713   9.885  1.00 90.34           H
ATOM   1426 2HD1 ILE A 106      16.248  10.262  11.115  1.00 90.34           H
ATOM   1427 3HD1 ILE A 106      16.821   9.769   9.503  1.00 90.34           H
ATOM   1428  HN  ILE A 106      14.089   6.306  10.284  1.00 90.34           H
ATOM   1429  N   ALA A 107      13.003   5.989  13.234  1.00 91.69           N
ATOM   1430  CA  ALA A 107      12.132   5.748  14.371  1.00 91.69           C
ATOM   1431  C   ALA A 107      12.335   4.316  14.869  1.00 91.69           C
ATOM   1432  O   ALA A 107      12.314   4.065  16.073  1.00 91.69           O
ATOM   1433  HA  ALA A 107      12.419   6.442  15.161  1.00 91.69           H
ATOM   1434  CB  ALA A 107      10.682   6.026  13.972  1.00 91.69           C
ATOM   1435 1HB  ALA A 107      10.585   7.065  13.654  1.00 91.69           H
ATOM   1436 2HB  ALA A 107      10.398   5.367  13.152  1.00 91.69           H
ATOM   1437 3HB  ALA A 107      10.029   5.846  14.826  1.00 91.69           H
ATOM   1438  HN  ALA A 107      12.531   6.193  12.376  1.00 91.69           H
ATOM   1439  N   ALA A 108      12.528   3.414  13.918  1.00 91.08           N
ATOM   1440  CA  ALA A 108      12.683   2.006  14.241  1.00 91.08           C
ATOM   1441  C   ALA A 108      14.061   1.779  14.866  1.00 91.08           C
ATOM   1442  O   ALA A 108      14.235   0.877  15.684  1.00 91.08           O
ATOM   1443  HA  ALA A 108      11.916   1.747  14.971  1.00 91.08           H
ATOM   1444  CB  ALA A 108      12.468   1.166  12.981  1.00 91.08           C
ATOM   1445 1HB  ALA A 108      11.464   1.342  12.594  1.00 91.08           H
ATOM   1446 2HB  ALA A 108      13.203   1.448  12.227  1.00 91.08           H
ATOM   1447 3HB  ALA A 108      12.584   0.110  13.224  1.00 91.08           H
ATOM   1448  HN  ALA A 108      12.579   3.632  12.943  1.00 91.08           H
ATOM   1449  N   ALA A 109      15.005   2.613  14.456  1.00 89.80           N
ATOM   1450  CA  ALA A 109      16.383   2.455  14.890  1.00 89.80           C
ATOM   1451  C   ALA A 109      16.493   2.824  16.371  1.00 89.80           C
ATOM   1452  O   ALA A 109      17.280   2.229  17.106  1.00 89.80           O
ATOM   1453  HA  ALA A 109      16.652   1.406  14.765  1.00 89.80           H
ATOM   1454  CB  ALA A 109      17.298   3.307  14.008  1.00 89.80           C
ATOM   1455 1HB  ALA A 109      17.204   2.985  12.970  1.00 89.80           H
ATOM   1456 2HB  ALA A 109      17.009   4.354  14.090  1.00 89.80           H
ATOM   1457 3HB  ALA A 109      18.331   3.187  14.333  1.00 89.80           H
ATOM   1458  HN  ALA A 109      14.842   3.384  13.841  1.00 89.80           H
ATOM   1459  N   ASP A 110      15.692   3.803  16.765  1.00 80.41           N
ATOM   1460  CA  ASP A 110      15.802   4.369  18.098  1.00 80.41           C
ATOM   1461  C   ASP A 110      14.415   4.793  18.584  1.00 80.41           C
ATOM   1462  O   ASP A 110      13.681   3.989  19.157  1.00 80.41           O
ATOM   1463  HA  ASP A 110      16.235   3.578  18.711  1.00 80.41           H
ATOM   1464  CB  ASP A 110      16.702   5.607  18.099  1.00 80.41           C
ATOM   1465 1HB  ASP A 110      17.641   5.379  17.594  1.00 80.41           H
ATOM   1466 2HB  ASP A 110      16.224   6.409  17.536  1.00 80.41           H
ATOM   1467  CG  ASP A 110      16.985   6.078  19.526  1.00 80.41           C
ATOM   1468  OD1 ASP A 110      16.596   5.338  20.456  1.00 80.41           O
ATOM   1469  OD2 ASP A 110      17.585   7.167  19.656  1.00 80.41           O
ATOM   1470  HN  ASP A 110      14.980   4.208  16.191  1.00 80.41           H
ATOM   1471  N   GLN A 111      14.096   6.055  18.337  1.00 83.37           N
ATOM   1472  CA  GLN A 111      12.811   6.596  18.744  1.00 83.37           C
ATOM   1473  C   GLN A 111      12.370   7.699  17.780  1.00 83.37           C
ATOM   1474  O   GLN A 111      13.143   8.126  16.923  1.00 83.37           O
ATOM   1475  HA  GLN A 111      12.115   5.759  18.692  1.00 83.37           H
ATOM   1476  CB  GLN A 111      12.864   7.115  20.182  1.00 83.37           C
ATOM   1477 1HB  GLN A 111      11.893   7.522  20.462  1.00 83.37           H
ATOM   1478 2HB  GLN A 111      13.072   6.289  20.863  1.00 83.37           H
ATOM   1479  CG  GLN A 111      13.939   8.193  20.337  1.00 83.37           C
ATOM   1480 1HG  GLN A 111      14.915   7.776  20.090  1.00 83.37           H
ATOM   1481 2HG  GLN A 111      13.751   9.002  19.632  1.00 83.37           H
ATOM   1482  CD  GLN A 111      13.960   8.745  21.764  1.00 83.37           C
ATOM   1483  OE1 GLN A 111      13.042   8.555  22.544  1.00 83.37           O
ATOM   1484  NE2 GLN A 111      15.056   9.438  22.059  1.00 83.37           N
ATOM   1485 1HE2 GLN A 111      15.773   9.557  21.372  1.00 83.37           H
ATOM   1486 2HE2 GLN A 111      15.164   9.840  22.968  1.00 83.37           H
ATOM   1487  HN  GLN A 111      14.698   6.703  17.870  1.00 83.37           H
ATOM   1488  N   TRP A 112      11.128   8.129  17.951  1.00 88.62           N
ATOM   1489  CA  TRP A 112      10.592   9.210  17.141  1.00 88.62           C
ATOM   1490  C   TRP A 112      11.224  10.518  17.620  1.00 88.62           C
ATOM   1491  O   TRP A 112      10.982  10.953  18.745  1.00 88.62           O
ATOM   1492  HA  TRP A 112      10.870   9.019  16.105  1.00 88.62           H
ATOM   1493  CB  TRP A 112       9.063   9.230  17.196  1.00 88.62           C
ATOM   1494 1HB  TRP A 112       8.688   8.234  16.957  1.00 88.62           H
ATOM   1495 2HB  TRP A 112       8.749   9.453  18.215  1.00 88.62           H
ATOM   1496  CG  TRP A 112       8.420  10.242  16.246  1.00 88.62           C
ATOM   1497  CD1 TRP A 112       7.981  11.476  16.529  1.00 88.62           C
ATOM   1498  HD1 TRP A 112       8.032  11.933  17.518  1.00 88.62           H
ATOM   1499  CD2 TRP A 112       8.158  10.055  14.839  1.00 88.62           C
ATOM   1500  NE1 TRP A 112       7.459  12.096  15.413  1.00 88.62           N
ATOM   1501  HE1 TRP A 112       7.071  13.017  15.374  1.00 88.62           H
ATOM   1502  CE2 TRP A 112       7.570  11.204  14.352  1.00 88.62           C
ATOM   1503  CE3 TRP A 112       8.411   8.951  14.005  1.00 88.62           C
ATOM   1504  HE3 TRP A 112       8.875   8.033  14.366  1.00 88.62           H
ATOM   1505  CZ2 TRP A 112       7.184  11.361  13.015  1.00 88.62           C
ATOM   1506  HZ2 TRP A 112       6.721  12.279  12.655  1.00 88.62           H
ATOM   1507  CZ3 TRP A 112       8.020   9.124  12.672  1.00 88.62           C
ATOM   1508  HZ3 TRP A 112       8.193   8.298  11.982  1.00 88.62           H
ATOM   1509  CH2 TRP A 112       7.426  10.274  12.166  1.00 88.62           C
ATOM   1510  HH2 TRP A 112       7.150  10.330  11.113  1.00 88.62           H
ATOM   1511  HN  TRP A 112      10.494   7.753  18.627  1.00 88.62           H
ATOM   1512  N   LYS A 113      12.023  11.108  16.743  1.00 80.96           N
ATOM   1513  CA  LYS A 113      12.828  12.257  17.119  1.00 80.96           C
ATOM   1514  C   LYS A 113      12.211  13.525  16.524  1.00 80.96           C
ATOM   1515  O   LYS A 113      12.811  14.597  16.580  1.00 80.96           O
ATOM   1516  HA  LYS A 113      12.798  12.336  18.206  1.00 80.96           H
ATOM   1517  CB  LYS A 113      14.290  12.040  16.722  1.00 80.96           C
ATOM   1518 1HB  LYS A 113      14.361  11.900  15.643  1.00 80.96           H
ATOM   1519 2HB  LYS A 113      14.873  12.929  16.965  1.00 80.96           H
ATOM   1520  CG  LYS A 113      14.879  10.825  17.440  1.00 80.96           C
ATOM   1521 1HG  LYS A 113      14.740  10.931  18.516  1.00 80.96           H
ATOM   1522 2HG  LYS A 113      14.344   9.925  17.138  1.00 80.96           H
ATOM   1523  CD  LYS A 113      16.368  10.670  17.125  1.00 80.96           C
ATOM   1524 1HD  LYS A 113      16.505  10.550  16.050  1.00 80.96           H
ATOM   1525 2HD  LYS A 113      16.901  11.575  17.415  1.00 80.96           H
ATOM   1526  CE  LYS A 113      16.961   9.465  17.858  1.00 80.96           C
ATOM   1527 1HE  LYS A 113      16.805   9.572  18.932  1.00 80.96           H
ATOM   1528 2HE  LYS A 113      16.446   8.555  17.551  1.00 80.96           H
ATOM   1529  NZ  LYS A 113      18.408   9.344  17.571  1.00 80.96           N
ATOM   1530 1HZ  LYS A 113      18.784   8.541  18.062  1.00 80.96           H
ATOM   1531 2HZ  LYS A 113      18.546   9.225  16.573  1.00 80.96           H
ATOM   1532 3HZ  LYS A 113      18.885  10.184  17.880  1.00 80.96           H
ATOM   1533  HN  LYS A 113      12.124  10.814  15.792  1.00 80.96           H
ATOM   1534  N   PHE A 114      11.020  13.359  15.968  1.00 86.75           N
ATOM   1535  CA  PHE A 114      10.396  14.426  15.204  1.00 86.75           C
ATOM   1536  C   PHE A 114       9.169  14.977  15.933  1.00 86.75           C
ATOM   1537  O   PHE A 114       8.708  14.390  16.910  1.00 86.75           O
ATOM   1538  HA  PHE A 114      11.136  15.218  15.091  1.00 86.75           H
ATOM   1539  CB  PHE A 114       9.953  13.821  13.870  1.00 86.75           C
ATOM   1540 1HB  PHE A 114       9.152  13.106  14.055  1.00 86.75           H
ATOM   1541 2HB  PHE A 114       9.538  14.611  13.244  1.00 86.75           H
ATOM   1542  CG  PHE A 114      11.076  13.120  13.102  1.00 86.75           C
ATOM   1543  CD1 PHE A 114      11.992  13.854  12.415  1.00 86.75           C
ATOM   1544  HD1 PHE A 114      11.926  14.942  12.412  1.00 86.75           H
ATOM   1545  CD2 PHE A 114      11.157  11.762  13.106  1.00 86.75           C
ATOM   1546  HD2 PHE A 114      10.423  11.174  13.656  1.00 86.75           H
ATOM   1547  CE1 PHE A 114      13.033  13.203  11.702  1.00 86.75           C
ATOM   1548  HE1 PHE A 114      13.767  13.791  11.152  1.00 86.75           H
ATOM   1549  CE2 PHE A 114      12.198  11.111  12.393  1.00 86.75           C
ATOM   1550  HE2 PHE A 114      12.264  10.023  12.396  1.00 86.75           H
ATOM   1551  CZ  PHE A 114      13.114  11.845  11.706  1.00 86.75           C
ATOM   1552  HZ  PHE A 114      13.914  11.345  11.159  1.00 86.75           H
ATOM   1553  HN  PHE A 114      10.485  12.517  16.033  1.00 86.75           H
ATOM   1554  N   GLN A 115       8.675  16.098  15.428  1.00 80.97           N
ATOM   1555  CA  GLN A 115       7.539  16.761  16.047  1.00 80.97           C
ATOM   1556  C   GLN A 115       6.248  16.001  15.736  1.00 80.97           C
ATOM   1557  O   GLN A 115       6.221  15.153  14.846  1.00 80.97           O
ATOM   1558  HA  GLN A 115       7.736  16.732  17.119  1.00 80.97           H
ATOM   1559  CB  GLN A 115       7.441  18.219  15.594  1.00 80.97           C
ATOM   1560 1HB  GLN A 115       7.397  18.263  14.506  1.00 80.97           H
ATOM   1561 2HB  GLN A 115       6.517  18.658  15.968  1.00 80.97           H
ATOM   1562  CG  GLN A 115       8.637  19.030  16.094  1.00 80.97           C
ATOM   1563 1HG  GLN A 115       8.725  18.926  17.176  1.00 80.97           H
ATOM   1564 2HG  GLN A 115       9.556  18.635  15.661  1.00 80.97           H
ATOM   1565  CD  GLN A 115       8.489  20.508  15.729  1.00 80.97           C
ATOM   1566  OE1 GLN A 115       7.586  20.910  15.014  1.00 80.97           O
ATOM   1567  NE2 GLN A 115       9.423  21.293  16.258  1.00 80.97           N
ATOM   1568 1HE2 GLN A 115      10.137  20.900  16.837  1.00 80.97           H
ATOM   1569 2HE2 GLN A 115       9.411  22.277  16.077  1.00 80.97           H
ATOM   1570  HN  GLN A 115       9.036  16.552  14.614  1.00 80.97           H
ATOM   1571  N   THR A 116       5.208  16.334  16.487  1.00 87.51           N
ATOM   1572  CA  THR A 116       3.920  15.683  16.313  1.00 87.51           C
ATOM   1573  C   THR A 116       3.404  15.894  14.888  1.00 87.51           C
ATOM   1574  O   THR A 116       2.813  14.992  14.298  1.00 87.51           O
ATOM   1575  HA  THR A 116       4.057  14.610  16.448  1.00 87.51           H
ATOM   1576  CB  THR A 116       2.972  16.217  17.388  1.00 87.51           C
ATOM   1577  HB  THR A 116       2.664  17.238  17.163  1.00 87.51           H
ATOM   1578  OG1 THR A 116       3.694  16.046  18.604  1.00 87.51           O
ATOM   1579  HG1 THR A 116       3.284  16.603  19.327  1.00 87.51           H
ATOM   1580  CG2 THR A 116       1.732  15.338  17.564  1.00 87.51           C
ATOM   1581 1HG2 THR A 116       2.038  14.333  17.855  1.00 87.51           H
ATOM   1582 2HG2 THR A 116       1.182  15.293  16.624  1.00 87.51           H
ATOM   1583 3HG2 THR A 116       1.093  15.762  18.338  1.00 87.51           H
ATOM   1584  HN  THR A 116       5.235  17.033  17.202  1.00 87.51           H
ATOM   1585  N   PHE A 117       3.647  17.092  14.376  1.00 90.20           N
ATOM   1586  CA  PHE A 117       3.197  17.440  13.039  1.00 90.20           C
ATOM   1587  C   PHE A 117       3.704  16.427  12.010  1.00 90.20           C
ATOM   1588  O   PHE A 117       2.940  15.955  11.170  1.00 90.20           O
ATOM   1589  HA  PHE A 117       2.107  17.428  13.051  1.00 90.20           H
ATOM   1590  CB  PHE A 117       3.782  18.816  12.714  1.00 90.20           C
ATOM   1591 1HB  PHE A 117       3.411  19.538  13.442  1.00 90.20           H
ATOM   1592 2HB  PHE A 117       4.865  18.775  12.828  1.00 90.20           H
ATOM   1593  CG  PHE A 117       3.450  19.316  11.306  1.00 90.20           C
ATOM   1594  CD1 PHE A 117       4.404  19.300  10.337  1.00 90.20           C
ATOM   1595  HD1 PHE A 117       5.405  18.931  10.563  1.00 90.20           H
ATOM   1596  CD2 PHE A 117       2.202  19.776  11.025  1.00 90.20           C
ATOM   1597  HD2 PHE A 117       1.438  19.789  11.801  1.00 90.20           H
ATOM   1598  CE1 PHE A 117       4.097  19.765   9.031  1.00 90.20           C
ATOM   1599  HE1 PHE A 117       4.862  19.752   8.254  1.00 90.20           H
ATOM   1600  CE2 PHE A 117       1.895  20.241   9.718  1.00 90.20           C
ATOM   1601  HE2 PHE A 117       0.894  20.610   9.492  1.00 90.20           H
ATOM   1602  CZ  PHE A 117       2.849  20.225   8.749  1.00 90.20           C
ATOM   1603  HZ  PHE A 117       2.613  20.581   7.746  1.00 90.20           H
ATOM   1604  HN  PHE A 117       4.139  17.817  14.858  1.00 90.20           H
ATOM   1605  N   MET A 118       4.990  16.125  12.109  1.00 87.45           N
ATOM   1606  CA  MET A 118       5.614  15.197  11.181  1.00 87.45           C
ATOM   1607  C   MET A 118       5.016  13.796  11.321  1.00 87.45           C
ATOM   1608  O   MET A 118       4.920  13.057  10.342  1.00 87.45           O
ATOM   1609  HA  MET A 118       5.404  15.591  10.186  1.00 87.45           H
ATOM   1610  CB  MET A 118       7.119  15.140  11.450  1.00 87.45           C
ATOM   1611 1HB  MET A 118       7.296  14.984  12.514  1.00 87.45           H
ATOM   1612 2HB  MET A 118       7.554  14.288  10.927  1.00 87.45           H
ATOM   1613  CG  MET A 118       7.807  16.429  10.996  1.00 87.45           C
ATOM   1614 1HG  MET A 118       7.460  17.268  11.599  1.00 87.45           H
ATOM   1615 2HG  MET A 118       8.883  16.350  11.149  1.00 87.45           H
ATOM   1616  SD  MET A 118       7.458  16.733   9.272  1.00 87.45           S
ATOM   1617  CE  MET A 118       8.244  15.307   8.541  1.00 87.45           C
ATOM   1618 1HE  MET A 118       9.306  15.312   8.785  1.00 87.45           H
ATOM   1619 2HE  MET A 118       7.786  14.398   8.932  1.00 87.45           H
ATOM   1620 3HE  MET A 118       8.120  15.339   7.458  1.00 87.45           H
ATOM   1621  HN  MET A 118       5.601  16.500  12.806  1.00 87.45           H
ATOM   1622  N   CYS A 119       4.631  13.471  12.546  1.00 92.52           N
ATOM   1623  CA  CYS A 119       4.000  12.191  12.818  1.00 92.52           C
ATOM   1624  C   CYS A 119       2.703  12.114  12.010  1.00 92.52           C
ATOM   1625  O   CYS A 119       2.439  11.111  11.348  1.00 92.52           O
ATOM   1626  HA  CYS A 119       4.702  11.422  12.497  1.00 92.52           H
ATOM   1627  CB  CYS A 119       3.753  11.988  14.314  1.00 92.52           C
ATOM   1628 1HB  CYS A 119       4.703  11.964  14.848  1.00 92.52           H
ATOM   1629 2HB  CYS A 119       3.184  12.828  14.714  1.00 92.52           H
ATOM   1630  SG  CYS A 119       2.841  10.427  14.592  1.00 92.52           S
ATOM   1631  HN  CYS A 119       4.743  14.065  13.343  1.00 92.52           H
ATOM   1632  N   LYS A 120       1.928  13.185  12.091  1.00 91.11           N
ATOM   1633  CA  LYS A 120       0.648  13.236  11.405  1.00 91.11           C
ATOM   1634  C   LYS A 120       0.875  13.084   9.900  1.00 91.11           C
ATOM   1635  O   LYS A 120       0.194  12.298   9.243  1.00 91.11           O
ATOM   1636  HA  LYS A 120       0.056  12.389  11.753  1.00 91.11           H
ATOM   1637  CB  LYS A 120      -0.114  14.507  11.787  1.00 91.11           C
ATOM   1638 1HB  LYS A 120       0.533  15.376  11.659  1.00 91.11           H
ATOM   1639 2HB  LYS A 120      -0.963  14.642  11.117  1.00 91.11           H
ATOM   1640  CG  LYS A 120      -0.605  14.439  13.234  1.00 91.11           C
ATOM   1641 1HG  LYS A 120      -1.291  13.600  13.350  1.00 91.11           H
ATOM   1642 2HG  LYS A 120       0.239  14.255  13.900  1.00 91.11           H
ATOM   1643  CD  LYS A 120      -1.306  15.738  13.637  1.00 91.11           C
ATOM   1644 1HD  LYS A 120      -0.618  16.576  13.528  1.00 91.11           H
ATOM   1645 2HD  LYS A 120      -2.145  15.925  12.967  1.00 91.11           H
ATOM   1646  CE  LYS A 120      -1.806  15.665  15.081  1.00 91.11           C
ATOM   1647 1HE  LYS A 120      -1.026  15.253  15.722  1.00 91.11           H
ATOM   1648 2HE  LYS A 120      -2.022  16.669  15.448  1.00 91.11           H
ATOM   1649  NZ  LYS A 120      -3.022  14.827  15.168  1.00 91.11           N
ATOM   1650 1HZ  LYS A 120      -3.479  14.985  16.059  1.00 91.11           H
ATOM   1651 2HZ  LYS A 120      -3.656  15.073  14.415  1.00 91.11           H
ATOM   1652 3HZ  LYS A 120      -2.765  13.849  15.088  1.00 91.11           H
ATOM   1653  HN  LYS A 120       2.161  14.006  12.613  1.00 91.11           H
ATOM   1654  N   VAL A 121       1.834  13.847   9.398  1.00 92.27           N
ATOM   1655  CA  VAL A 121       2.083  13.892   7.967  1.00 92.27           C
ATOM   1656  C   VAL A 121       2.508  12.503   7.485  1.00 92.27           C
ATOM   1657  O   VAL A 121       1.958  11.984   6.515  1.00 92.27           O
ATOM   1658  HA  VAL A 121       1.147  14.162   7.478  1.00 92.27           H
ATOM   1659  CB  VAL A 121       3.114  14.976   7.649  1.00 92.27           C
ATOM   1660  HB  VAL A 121       3.984  14.809   8.284  1.00 92.27           H
ATOM   1661  CG1 VAL A 121       3.572  14.887   6.192  1.00 92.27           C
ATOM   1662 1HG1 VAL A 121       4.025  13.911   6.012  1.00 92.27           H
ATOM   1663 2HG1 VAL A 121       2.714  15.016   5.533  1.00 92.27           H
ATOM   1664 3HG1 VAL A 121       4.305  15.669   5.993  1.00 92.27           H
ATOM   1665  CG2 VAL A 121       2.562  16.367   7.966  1.00 92.27           C
ATOM   1666 1HG2 VAL A 121       1.669  16.549   7.368  1.00 92.27           H
ATOM   1667 2HG2 VAL A 121       2.309  16.426   9.025  1.00 92.27           H
ATOM   1668 3HG2 VAL A 121       3.315  17.120   7.731  1.00 92.27           H
ATOM   1669  HN  VAL A 121       2.433  14.427   9.949  1.00 92.27           H
ATOM   1670  N   VAL A 122       3.484  11.942   8.184  1.00 90.65           N
ATOM   1671  CA  VAL A 122       4.128  10.723   7.724  1.00 90.65           C
ATOM   1672  C   VAL A 122       3.105   9.585   7.710  1.00 90.65           C
ATOM   1673  O   VAL A 122       3.042   8.815   6.753  1.00 90.65           O
ATOM   1674  HA  VAL A 122       4.473  10.897   6.705  1.00 90.65           H
ATOM   1675  CB  VAL A 122       5.350  10.418   8.593  1.00 90.65           C
ATOM   1676  HB  VAL A 122       5.036  10.450   9.636  1.00 90.65           H
ATOM   1677  CG1 VAL A 122       5.888   9.014   8.307  1.00 90.65           C
ATOM   1678 1HG1 VAL A 122       5.114   8.277   8.522  1.00 90.65           H
ATOM   1679 2HG1 VAL A 122       6.178   8.942   7.259  1.00 90.65           H
ATOM   1680 3HG1 VAL A 122       6.757   8.823   8.938  1.00 90.65           H
ATOM   1681  CG2 VAL A 122       6.439  11.473   8.397  1.00 90.65           C
ATOM   1682 1HG2 VAL A 122       6.748  11.487   7.352  1.00 90.65           H
ATOM   1683 2HG2 VAL A 122       6.050  12.453   8.673  1.00 90.65           H
ATOM   1684 3HG2 VAL A 122       7.296  11.232   9.026  1.00 90.65           H
ATOM   1685  HN  VAL A 122       3.833  12.305   9.047  1.00 90.65           H
ATOM   1686  N   ASN A 123       2.330   9.515   8.782  1.00 90.18           N
ATOM   1687  CA  ASN A 123       1.302   8.495   8.897  1.00 90.18           C
ATOM   1688  C   ASN A 123       0.276   8.682   7.778  1.00 90.18           C
ATOM   1689  O   ASN A 123      -0.168   7.710   7.169  1.00 90.18           O
ATOM   1690  HA  ASN A 123       1.831   7.545   8.822  1.00 90.18           H
ATOM   1691  CB  ASN A 123       0.567   8.601  10.235  1.00 90.18           C
ATOM   1692 1HB  ASN A 123       0.586   9.634  10.583  1.00 90.18           H
ATOM   1693 2HB  ASN A 123      -0.480   8.330  10.101  1.00 90.18           H
ATOM   1694  CG  ASN A 123       1.206   7.691  11.286  1.00 90.18           C
ATOM   1695  OD1 ASN A 123       1.984   6.801  10.983  1.00 90.18           O
ATOM   1696  ND2 ASN A 123       0.834   7.962  12.534  1.00 90.18           N
ATOM   1697 1HD2 ASN A 123       0.192   8.706  12.714  1.00 90.18           H
ATOM   1698 2HD2 ASN A 123       1.198   7.421  13.292  1.00 90.18           H
ATOM   1699  HN  ASN A 123       2.396  10.138   9.561  1.00 90.18           H
ATOM   1700  N   SER A 124      -0.071   9.939   7.541  1.00 91.09           N
ATOM   1701  CA  SER A 124      -1.089  10.261   6.555  1.00 91.09           C
ATOM   1702  C   SER A 124      -0.607   9.866   5.158  1.00 91.09           C
ATOM   1703  O   SER A 124      -1.353   9.261   4.388  1.00 91.09           O
ATOM   1704  HA  SER A 124      -1.962   9.674   6.839  1.00 91.09           H
ATOM   1705  CB  SER A 124      -1.441  11.749   6.594  1.00 91.09           C
ATOM   1706 1HB  SER A 124      -0.563  12.337   6.326  1.00 91.09           H
ATOM   1707 2HB  SER A 124      -2.206  11.961   5.847  1.00 91.09           H
ATOM   1708  OG  SER A 124      -1.909  12.154   7.878  1.00 91.09           O
ATOM   1709  HG  SER A 124      -1.230  12.740   8.320  1.00 91.09           H
ATOM   1710  HN  SER A 124       0.330  10.727   8.008  1.00 91.09           H
ATOM   1711  N   MET A 125       0.636  10.224   4.872  1.00 85.48           N
ATOM   1712  CA  MET A 125       1.212   9.951   3.566  1.00 85.48           C
ATOM   1713  C   MET A 125       1.230   8.448   3.278  1.00 85.48           C
ATOM   1714  O   MET A 125       0.898   8.020   2.174  1.00 85.48           O
ATOM   1715  HA  MET A 125       0.566  10.457   2.849  1.00 85.48           H
ATOM   1716  CB  MET A 125       2.640  10.498   3.513  1.00 85.48           C
ATOM   1717 1HB  MET A 125       3.177  10.210   4.416  1.00 85.48           H
ATOM   1718 2HB  MET A 125       3.171  10.056   2.670  1.00 85.48           H
ATOM   1719  CG  MET A 125       2.638  12.022   3.378  1.00 85.48           C
ATOM   1720 1HG  MET A 125       2.098  12.316   2.478  1.00 85.48           H
ATOM   1721 2HG  MET A 125       2.114  12.469   4.223  1.00 85.48           H
ATOM   1722  SD  MET A 125       4.314  12.631   3.309  1.00 85.48           S
ATOM   1723  CE  MET A 125       4.762  12.120   1.658  1.00 85.48           C
ATOM   1724 1HE  MET A 125       4.681  11.036   1.579  1.00 85.48           H
ATOM   1725 2HE  MET A 125       4.090  12.588   0.939  1.00 85.48           H
ATOM   1726 3HE  MET A 125       5.788  12.424   1.450  1.00 85.48           H
ATOM   1727  HN  MET A 125       1.245  10.692   5.512  1.00 85.48           H
ATOM   1728  N   TYR A 126       1.621   7.689   4.291  1.00 85.36           N
ATOM   1729  CA  TYR A 126       1.662   6.241   4.170  1.00 85.36           C
ATOM   1730  C   TYR A 126       0.278   5.680   3.839  1.00 85.36           C
ATOM   1731  O   TYR A 126       0.142   4.834   2.956  1.00 85.36           O
ATOM   1732  HA  TYR A 126       2.350   5.991   3.362  1.00 85.36           H
ATOM   1733  CB  TYR A 126       2.098   5.715   5.539  1.00 85.36           C
ATOM   1734 1HB  TYR A 126       3.145   5.975   5.699  1.00 85.36           H
ATOM   1735 2HB  TYR A 126       1.522   6.222   6.312  1.00 85.36           H
ATOM   1736  CG  TYR A 126       1.932   4.204   5.706  1.00 85.36           C
ATOM   1737  CD1 TYR A 126       0.889   3.704   6.459  1.00 85.36           C
ATOM   1738  HD1 TYR A 126       0.184   4.386   6.934  1.00 85.36           H
ATOM   1739  CD2 TYR A 126       2.824   3.340   5.105  1.00 85.36           C
ATOM   1740  HD2 TYR A 126       3.648   3.735   4.510  1.00 85.36           H
ATOM   1741  CE1 TYR A 126       0.731   2.282   6.617  1.00 85.36           C
ATOM   1742  HE1 TYR A 126      -0.088   1.874   7.209  1.00 85.36           H
ATOM   1743  CE2 TYR A 126       2.667   1.917   5.263  1.00 85.36           C
ATOM   1744  HE2 TYR A 126       3.365   1.224   4.793  1.00 85.36           H
ATOM   1745  CZ  TYR A 126       1.628   1.458   6.011  1.00 85.36           C
ATOM   1746  OH  TYR A 126       1.480   0.115   6.160  1.00 85.36           O
ATOM   1747  HH  TYR A 126       1.864  -0.362   5.369  1.00 85.36           H
ATOM   1748  HN  TYR A 126       1.906   8.046   5.181  1.00 85.36           H
ATOM   1749  N   LYS A 127      -0.715   6.173   4.564  1.00 85.08           N
ATOM   1750  CA  LYS A 127      -2.064   5.647   4.443  1.00 85.08           C
ATOM   1751  C   LYS A 127      -2.618   5.992   3.059  1.00 85.08           C
ATOM   1752  O   LYS A 127      -3.288   5.172   2.433  1.00 85.08           O
ATOM   1753  HA  LYS A 127      -2.001   4.562   4.529  1.00 85.08           H
ATOM   1754  CB  LYS A 127      -2.938   6.143   5.596  1.00 85.08           C
ATOM   1755 1HB  LYS A 127      -2.427   5.975   6.544  1.00 85.08           H
ATOM   1756 2HB  LYS A 127      -3.093   7.218   5.504  1.00 85.08           H
ATOM   1757  CG  LYS A 127      -4.290   5.427   5.607  1.00 85.08           C
ATOM   1758 1HG  LYS A 127      -4.963   5.921   6.307  1.00 85.08           H
ATOM   1759 2HG  LYS A 127      -4.750   5.496   4.621  1.00 85.08           H
ATOM   1760  CD  LYS A 127      -4.129   3.956   5.998  1.00 85.08           C
ATOM   1761 1HD  LYS A 127      -3.652   3.410   5.184  1.00 85.08           H
ATOM   1762 2HD  LYS A 127      -3.471   3.877   6.863  1.00 85.08           H
ATOM   1763  CE  LYS A 127      -5.484   3.323   6.320  1.00 85.08           C
ATOM   1764 1HE  LYS A 127      -6.277   3.863   5.803  1.00 85.08           H
ATOM   1765 2HE  LYS A 127      -5.508   2.296   5.956  1.00 85.08           H
ATOM   1766  NZ  LYS A 127      -5.732   3.343   7.779  1.00 85.08           N
ATOM   1767 1HZ  LYS A 127      -6.612   2.882   7.979  1.00 85.08           H
ATOM   1768 2HZ  LYS A 127      -4.980   2.858   8.256  1.00 85.08           H
ATOM   1769 3HZ  LYS A 127      -5.772   4.304   8.102  1.00 85.08           H
ATOM   1770  HN  LYS A 127      -0.609   6.917   5.225  1.00 85.08           H
ATOM   1771  N   MET A 128      -2.318   7.206   2.622  1.00 85.79           N
ATOM   1772  CA  MET A 128      -2.804   7.681   1.337  1.00 85.79           C
ATOM   1773  C   MET A 128      -2.228   6.846   0.192  1.00 85.79           C
ATOM   1774  O   MET A 128      -2.943   6.493  -0.744  1.00 85.79           O
ATOM   1775  HA  MET A 128      -3.887   7.564   1.372  1.00 85.79           H
ATOM   1776  CB  MET A 128      -2.407   9.147   1.151  1.00 85.79           C
ATOM   1777 1HB  MET A 128      -2.667   9.714   2.045  1.00 85.79           H
ATOM   1778 2HB  MET A 128      -1.327   9.222   1.029  1.00 85.79           H
ATOM   1779  CG  MET A 128      -3.107   9.754  -0.066  1.00 85.79           C
ATOM   1780 1HG  MET A 128      -2.807   9.225  -0.970  1.00 85.79           H
ATOM   1781 2HG  MET A 128      -4.187   9.636   0.029  1.00 85.79           H
ATOM   1782  SD  MET A 128      -2.695  11.485  -0.208  1.00 85.79           S
ATOM   1783  CE  MET A 128      -3.796  11.959  -1.530  1.00 85.79           C
ATOM   1784 1HE  MET A 128      -3.567  11.374  -2.421  1.00 85.79           H
ATOM   1785 2HE  MET A 128      -4.827  11.773  -1.228  1.00 85.79           H
ATOM   1786 3HE  MET A 128      -3.667  13.019  -1.748  1.00 85.79           H
ATOM   1787  HN  MET A 128      -1.756   7.860   3.129  1.00 85.79           H
ATOM   1788  N   ASN A 129      -0.940   6.556   0.303  1.00 80.84           N
ATOM   1789  CA  ASN A 129      -0.265   5.752  -0.702  1.00 80.84           C
ATOM   1790  C   ASN A 129      -0.910   4.366  -0.759  1.00 80.84           C
ATOM   1791  O   ASN A 129      -1.205   3.859  -1.839  1.00 80.84           O
ATOM   1792  HA  ASN A 129      -0.380   6.304  -1.635  1.00 80.84           H
ATOM   1793  CB  ASN A 129       1.215   5.571  -0.359  1.00 80.84           C
ATOM   1794 1HB  ASN A 129       1.728   6.531  -0.423  1.00 80.84           H
ATOM   1795 2HB  ASN A 129       1.314   5.226   0.671  1.00 80.84           H
ATOM   1796  CG  ASN A 129       1.879   4.568  -1.305  1.00 80.84           C
ATOM   1797  OD1 ASN A 129       1.952   3.379  -1.038  1.00 80.84           O
ATOM   1798  ND2 ASN A 129       2.356   5.111  -2.421  1.00 80.84           N
ATOM   1799 1HD2 ASN A 129       2.263   6.094  -2.578  1.00 80.84           H
ATOM   1800 2HD2 ASN A 129       2.808   4.536  -3.103  1.00 80.84           H
ATOM   1801  HN  ASN A 129      -0.362   6.858   1.061  1.00 80.84           H
ATOM   1802  N   PHE A 130      -1.110   3.793   0.419  1.00 85.20           N
ATOM   1803  CA  PHE A 130      -1.611   2.432   0.514  1.00 85.20           C
ATOM   1804  C   PHE A 130      -2.870   2.251  -0.336  1.00 85.20           C
ATOM   1805  O   PHE A 130      -2.953   1.323  -1.139  1.00 85.20           O
ATOM   1806  HA  PHE A 130      -0.826   1.772   0.143  1.00 85.20           H
ATOM   1807  CB  PHE A 130      -1.961   2.186   1.983  1.00 85.20           C
ATOM   1808 1HB  PHE A 130      -1.054   2.267   2.581  1.00 85.20           H
ATOM   1809 2HB  PHE A 130      -2.638   2.970   2.321  1.00 85.20           H
ATOM   1810  CG  PHE A 130      -2.609   0.825   2.248  1.00 85.20           C
ATOM   1811  CD1 PHE A 130      -3.958   0.730   2.393  1.00 85.20           C
ATOM   1812  HD1 PHE A 130      -4.577   1.624   2.319  1.00 85.20           H
ATOM   1813  CD2 PHE A 130      -1.835  -0.290   2.339  1.00 85.20           C
ATOM   1814  HD2 PHE A 130      -0.754  -0.214   2.224  1.00 85.20           H
ATOM   1815  CE1 PHE A 130      -4.558  -0.532   2.639  1.00 85.20           C
ATOM   1816  HE1 PHE A 130      -5.640  -0.608   2.755  1.00 85.20           H
ATOM   1817  CE2 PHE A 130      -2.436  -1.553   2.586  1.00 85.20           C
ATOM   1818  HE2 PHE A 130      -1.816  -2.446   2.659  1.00 85.20           H
ATOM   1819  CZ  PHE A 130      -3.785  -1.647   2.730  1.00 85.20           C
ATOM   1820  HZ  PHE A 130      -4.246  -2.617   2.919  1.00 85.20           H
ATOM   1821  HN  PHE A 130      -0.937   4.241   1.296  1.00 85.20           H
ATOM   1822  N   TYR A 131      -3.820   3.152  -0.129  1.00 91.19           N
ATOM   1823  CA  TYR A 131      -5.097   3.064  -0.817  1.00 91.19           C
ATOM   1824  C   TYR A 131      -4.949   3.425  -2.296  1.00 91.19           C
ATOM   1825  O   TYR A 131      -5.496   2.745  -3.162  1.00 91.19           O
ATOM   1826  HA  TYR A 131      -5.453   2.038  -0.735  1.00 91.19           H
ATOM   1827  CB  TYR A 131      -6.010   4.090  -0.142  1.00 91.19           C
ATOM   1828 1HB  TYR A 131      -5.456   5.019  -0.003  1.00 91.19           H
ATOM   1829 2HB  TYR A 131      -6.843   4.313  -0.808  1.00 91.19           H
ATOM   1830  CG  TYR A 131      -6.564   3.636   1.210  1.00 91.19           C
ATOM   1831  CD1 TYR A 131      -7.249   2.443   1.309  1.00 91.19           C
ATOM   1832  HD1 TYR A 131      -7.396   1.824   0.424  1.00 91.19           H
ATOM   1833  CD2 TYR A 131      -6.378   4.421   2.330  1.00 91.19           C
ATOM   1834  HD2 TYR A 131      -5.836   5.364   2.252  1.00 91.19           H
ATOM   1835  CE1 TYR A 131      -7.771   2.016   2.582  1.00 91.19           C
ATOM   1836  HE1 TYR A 131      -8.314   1.075   2.674  1.00 91.19           H
ATOM   1837  CE2 TYR A 131      -6.899   3.994   3.603  1.00 91.19           C
ATOM   1838  HE2 TYR A 131      -6.759   4.604   4.495  1.00 91.19           H
ATOM   1839  CZ  TYR A 131      -7.570   2.812   3.666  1.00 91.19           C
ATOM   1840  OH  TYR A 131      -8.062   2.409   4.867  1.00 91.19           O
ATOM   1841  HH  TYR A 131      -8.252   3.204   5.444  1.00 91.19           H
ATOM   1842  HN  TYR A 131      -3.727   3.929   0.493  1.00 91.19           H
ATOM   1843  N   SER A 132      -4.207   4.496  -2.540  1.00 90.48           N
ATOM   1844  CA  SER A 132      -4.118   5.055  -3.878  1.00 90.48           C
ATOM   1845  C   SER A 132      -3.498   4.033  -4.833  1.00 90.48           C
ATOM   1846  O   SER A 132      -3.958   3.875  -5.963  1.00 90.48           O
ATOM   1847  HA  SER A 132      -5.146   5.275  -4.168  1.00 90.48           H
ATOM   1848  CB  SER A 132      -3.301   6.348  -3.881  1.00 90.48           C
ATOM   1849 1HB  SER A 132      -3.255   6.746  -4.895  1.00 90.48           H
ATOM   1850 2HB  SER A 132      -3.803   7.096  -3.268  1.00 90.48           H
ATOM   1851  OG  SER A 132      -1.978   6.145  -3.392  1.00 90.48           O
ATOM   1852  HG  SER A 132      -1.502   7.021  -3.317  1.00 90.48           H
ATOM   1853  HN  SER A 132      -3.675   4.977  -1.844  1.00 90.48           H
ATOM   1854  N   CYS A 133      -2.464   3.365  -4.343  1.00 87.27           N
ATOM   1855  CA  CYS A 133      -1.740   2.404  -5.158  1.00 87.27           C
ATOM   1856  C   CYS A 133      -2.711   1.295  -5.568  1.00 87.27           C
ATOM   1857  O   CYS A 133      -2.815   0.962  -6.748  1.00 87.27           O
ATOM   1858  HA  CYS A 133      -1.378   2.945  -6.032  1.00 87.27           H
ATOM   1859  CB  CYS A 133      -0.516   1.850  -4.425  1.00 87.27           C
ATOM   1860 1HB  CYS A 133      -0.786   1.574  -3.406  1.00 87.27           H
ATOM   1861 2HB  CYS A 133      -0.167   0.942  -4.918  1.00 87.27           H
ATOM   1862  SG  CYS A 133       0.819   3.101  -4.402  1.00 87.27           S
ATOM   1863  HG  CYS A 133       1.772   2.278  -3.973  1.00 87.27           H
ATOM   1864  HN  CYS A 133      -2.120   3.472  -3.410  1.00 87.27           H
ATOM   1865  N   VAL A 134      -3.396   0.754  -4.572  1.00 86.47           N
ATOM   1866  CA  VAL A 134      -4.226  -0.420  -4.785  1.00 86.47           C
ATOM   1867  C   VAL A 134      -5.375  -0.062  -5.730  1.00 86.47           C
ATOM   1868  O   VAL A 134      -5.726  -0.846  -6.611  1.00 86.47           O
ATOM   1869  HA  VAL A 134      -3.605  -1.180  -5.260  1.00 86.47           H
ATOM   1870  CB  VAL A 134      -4.707  -0.972  -3.442  1.00 86.47           C
ATOM   1871  HB  VAL A 134      -5.263  -0.183  -2.935  1.00 86.47           H
ATOM   1872  CG1 VAL A 134      -5.651  -2.159  -3.643  1.00 86.47           C
ATOM   1873 1HG1 VAL A 134      -6.519  -1.839  -4.220  1.00 86.47           H
ATOM   1874 2HG1 VAL A 134      -5.130  -2.951  -4.180  1.00 86.47           H
ATOM   1875 3HG1 VAL A 134      -5.978  -2.532  -2.672  1.00 86.47           H
ATOM   1876  CG2 VAL A 134      -3.523  -1.358  -2.552  1.00 86.47           C
ATOM   1877 1HG2 VAL A 134      -2.928  -2.122  -3.051  1.00 86.47           H
ATOM   1878 2HG2 VAL A 134      -2.906  -0.479  -2.368  1.00 86.47           H
ATOM   1879 3HG2 VAL A 134      -3.894  -1.747  -1.604  1.00 86.47           H
ATOM   1880  HN  VAL A 134      -3.391   1.103  -3.635  1.00 86.47           H
ATOM   1881  N   LEU A 135      -5.928   1.123  -5.515  1.00 91.53           N
ATOM   1882  CA  LEU A 135      -7.060   1.574  -6.307  1.00 91.53           C
ATOM   1883  C   LEU A 135      -6.613   1.784  -7.755  1.00 91.53           C
ATOM   1884  O   LEU A 135      -7.372   1.522  -8.687  1.00 91.53           O
ATOM   1885  HA  LEU A 135      -7.809   0.783  -6.288  1.00 91.53           H
ATOM   1886  CB  LEU A 135      -7.696   2.814  -5.674  1.00 91.53           C
ATOM   1887 1HB  LEU A 135      -6.912   3.551  -5.500  1.00 91.53           H
ATOM   1888 2HB  LEU A 135      -8.389   3.249  -6.393  1.00 91.53           H
ATOM   1889  CG  LEU A 135      -8.443   2.587  -4.358  1.00 91.53           C
ATOM   1890  HG  LEU A 135      -7.762   2.106  -3.657  1.00 91.53           H
ATOM   1891  CD1 LEU A 135      -8.871   3.916  -3.734  1.00 91.53           C
ATOM   1892 1HD1 LEU A 135      -7.988   4.524  -3.534  1.00 91.53           H
ATOM   1893 2HD1 LEU A 135      -9.529   4.447  -4.423  1.00 91.53           H
ATOM   1894 3HD1 LEU A 135      -9.400   3.726  -2.800  1.00 91.53           H
ATOM   1895  CD2 LEU A 135      -9.629   1.640  -4.558  1.00 91.53           C
ATOM   1896 1HD2 LEU A 135     -10.319   2.070  -5.283  1.00 91.53           H
ATOM   1897 2HD2 LEU A 135      -9.268   0.679  -4.926  1.00 91.53           H
ATOM   1898 3HD2 LEU A 135     -10.142   1.496  -3.608  1.00 91.53           H
ATOM   1899  HN  LEU A 135      -5.616   1.767  -4.817  1.00 91.53           H
ATOM   1900  N   LEU A 136      -5.383   2.255  -7.899  1.00 90.41           N
ATOM   1901  CA  LEU A 136      -4.832   2.518  -9.217  1.00 90.41           C
ATOM   1902  C   LEU A 136      -4.669   1.197  -9.970  1.00 90.41           C
ATOM   1903  O   LEU A 136      -5.027   1.098 -11.143  1.00 90.41           O
ATOM   1904  HA  LEU A 136      -5.552   3.135  -9.755  1.00 90.41           H
ATOM   1905  CB  LEU A 136      -3.537   3.326  -9.105  1.00 90.41           C
ATOM   1906 1HB  LEU A 136      -2.930   2.893  -8.310  1.00 90.41           H
ATOM   1907 2HB  LEU A 136      -2.978   3.209 -10.033  1.00 90.41           H
ATOM   1908  CG  LEU A 136      -3.702   4.821  -8.826  1.00 90.41           C
ATOM   1909  HG  LEU A 136      -4.398   4.940  -7.996  1.00 90.41           H
ATOM   1910  CD1 LEU A 136      -2.374   5.449  -8.397  1.00 90.41           C
ATOM   1911 1HD1 LEU A 136      -2.019   4.961  -7.489  1.00 90.41           H
ATOM   1912 2HD1 LEU A 136      -1.638   5.320  -9.190  1.00 90.41           H
ATOM   1913 3HD1 LEU A 136      -2.520   6.512  -8.205  1.00 90.41           H
ATOM   1914  CD2 LEU A 136      -4.311   5.540 -10.032  1.00 90.41           C
ATOM   1915 1HD2 LEU A 136      -3.660   5.415 -10.897  1.00 90.41           H
ATOM   1916 2HD2 LEU A 136      -5.291   5.115 -10.251  1.00 90.41           H
ATOM   1917 3HD2 LEU A 136      -4.417   6.601  -9.807  1.00 90.41           H
ATOM   1918  HN  LEU A 136      -4.768   2.455  -7.136  1.00 90.41           H
ATOM   1919  N   ILE A 137      -4.127   0.214  -9.266  1.00 84.67           N
ATOM   1920  CA  ILE A 137      -3.883  -1.088  -9.863  1.00 84.67           C
ATOM   1921  C   ILE A 137      -5.214  -1.697 -10.309  1.00 84.67           C
ATOM   1922  O   ILE A 137      -5.297  -2.301 -11.378  1.00 84.67           O
ATOM   1923  HA  ILE A 137      -3.261  -0.933 -10.745  1.00 84.67           H
ATOM   1924  CB  ILE A 137      -3.091  -1.978  -8.903  1.00 84.67           C
ATOM   1925  HB  ILE A 137      -3.547  -1.906  -7.915  1.00 84.67           H
ATOM   1926  CG1 ILE A 137      -1.646  -1.491  -8.769  1.00 84.67           C
ATOM   1927 1HG1 ILE A 137      -1.111  -1.670  -9.702  1.00 84.67           H
ATOM   1928 2HG1 ILE A 137      -1.636  -0.415  -8.597  1.00 84.67           H
ATOM   1929  CG2 ILE A 137      -3.164  -3.446  -9.328  1.00 84.67           C
ATOM   1930 1HG2 ILE A 137      -4.204  -3.772  -9.330  1.00 84.67           H
ATOM   1931 2HG2 ILE A 137      -2.748  -3.555 -10.330  1.00 84.67           H
ATOM   1932 3HG2 ILE A 137      -2.593  -4.056  -8.629  1.00 84.67           H
ATOM   1933  CD1 ILE A 137      -0.931  -2.204  -7.620  1.00 84.67           C
ATOM   1934 1HD1 ILE A 137      -1.456  -2.003  -6.685  1.00 84.67           H
ATOM   1935 2HD1 ILE A 137      -0.923  -3.278  -7.808  1.00 84.67           H
ATOM   1936 3HD1 ILE A 137       0.093  -1.840  -7.547  1.00 84.67           H
ATOM   1937  HN  ILE A 137      -3.857   0.296  -8.307  1.00 84.67           H
ATOM   1938  N   MET A 138      -6.221  -1.518  -9.468  1.00 87.84           N
ATOM   1939  CA  MET A 138      -7.556  -1.997  -9.786  1.00 87.84           C
ATOM   1940  C   MET A 138      -8.083  -1.341 -11.064  1.00 87.84           C
ATOM   1941  O   MET A 138      -8.654  -2.014 -11.921  1.00 87.84           O
ATOM   1942  HA  MET A 138      -7.454  -3.072  -9.937  1.00 87.84           H
ATOM   1943  CB  MET A 138      -8.501  -1.685  -8.625  1.00 87.84           C
ATOM   1944 1HB  MET A 138      -8.101  -2.105  -7.702  1.00 87.84           H
ATOM   1945 2HB  MET A 138      -8.564  -0.606  -8.482  1.00 87.84           H
ATOM   1946  CG  MET A 138      -9.898  -2.253  -8.886  1.00 87.84           C
ATOM   1947 1HG  MET A 138     -10.280  -1.877  -9.835  1.00 87.84           H
ATOM   1948 2HG  MET A 138      -9.848  -3.338  -8.970  1.00 87.84           H
ATOM   1949  SD  MET A 138     -11.001  -1.793  -7.561  1.00 87.84           S
ATOM   1950  CE  MET A 138     -11.168  -0.047  -7.887  1.00 87.84           C
ATOM   1951 1HE  MET A 138     -10.189   0.429  -7.833  1.00 87.84           H
ATOM   1952 2HE  MET A 138     -11.588   0.098  -8.883  1.00 87.84           H
ATOM   1953 3HE  MET A 138     -11.831   0.400  -7.146  1.00 87.84           H
ATOM   1954  HN  MET A 138      -6.138  -1.057  -8.585  1.00 87.84           H
ATOM   1955  N   CYS A 139      -7.873  -0.036 -11.152  1.00 90.81           N
ATOM   1956  CA  CYS A 139      -8.386   0.731 -12.274  1.00 90.81           C
ATOM   1957  C   CYS A 139      -7.662   0.270 -13.541  1.00 90.81           C
ATOM   1958  O   CYS A 139      -8.258   0.219 -14.617  1.00 90.81           O
ATOM   1959  HA  CYS A 139      -9.453   0.517 -12.338  1.00 90.81           H
ATOM   1960  CB  CYS A 139      -8.235   2.236 -12.047  1.00 90.81           C
ATOM   1961 1HB  CYS A 139      -7.228   2.460 -11.696  1.00 90.81           H
ATOM   1962 2HB  CYS A 139      -8.371   2.770 -12.988  1.00 90.81           H
ATOM   1963  SG  CYS A 139      -9.466   2.810 -10.820  1.00 90.81           S
ATOM   1964  HG  CYS A 139      -8.831   2.334  -9.753  1.00 90.81           H
ATOM   1965  HN  CYS A 139      -7.364   0.495 -10.474  1.00 90.81           H
ATOM   1966  N   ILE A 140      -6.389  -0.054 -13.373  1.00 83.83           N
ATOM   1967  CA  ILE A 140      -5.592  -0.559 -14.478  1.00 83.83           C
ATOM   1968  C   ILE A 140      -6.242  -1.829 -15.031  1.00 83.83           C
ATOM   1969  O   ILE A 140      -6.355  -1.995 -16.244  1.00 83.83           O
ATOM   1970  HA  ILE A 140      -5.599   0.201 -15.260  1.00 83.83           H
ATOM   1971  CB  ILE A 140      -4.137  -0.750 -14.046  1.00 83.83           C
ATOM   1972  HB  ILE A 140      -4.131  -1.255 -13.080  1.00 83.83           H
ATOM   1973  CG1 ILE A 140      -3.440   0.598 -13.855  1.00 83.83           C
ATOM   1974 1HG1 ILE A 140      -3.247   1.053 -14.827  1.00 83.83           H
ATOM   1975 2HG1 ILE A 140      -4.096   1.277 -13.310  1.00 83.83           H
ATOM   1976  CG2 ILE A 140      -3.386  -1.649 -15.031  1.00 83.83           C
ATOM   1977 1HG2 ILE A 140      -3.870  -2.625 -15.073  1.00 83.83           H
ATOM   1978 2HG2 ILE A 140      -3.400  -1.194 -16.021  1.00 83.83           H
ATOM   1979 3HG2 ILE A 140      -2.355  -1.768 -14.700  1.00 83.83           H
ATOM   1980  CD1 ILE A 140      -2.123   0.432 -13.094  1.00 83.83           C
ATOM   1981 1HD1 ILE A 140      -2.323  -0.000 -12.113  1.00 83.83           H
ATOM   1982 2HD1 ILE A 140      -1.461  -0.228 -13.654  1.00 83.83           H
ATOM   1983 3HD1 ILE A 140      -1.649   1.406 -12.972  1.00 83.83           H
ATOM   1984  HN  ILE A 140      -5.903   0.023 -12.502  1.00 83.83           H
ATOM   1985  N   SER A 141      -6.651  -2.694 -14.114  1.00 85.53           N
ATOM   1986  CA  SER A 141      -7.225  -3.973 -14.494  1.00 85.53           C
ATOM   1987  C   SER A 141      -8.518  -3.753 -15.282  1.00 85.53           C
ATOM   1988  O   SER A 141      -8.758  -4.420 -16.287  1.00 85.53           O
ATOM   1989  HA  SER A 141      -6.472  -4.452 -15.120  1.00 85.53           H
ATOM   1990  CB  SER A 141      -7.494  -4.843 -13.265  1.00 85.53           C
ATOM   1991 1HB  SER A 141      -8.211  -4.341 -12.615  1.00 85.53           H
ATOM   1992 2HB  SER A 141      -7.952  -5.782 -13.579  1.00 85.53           H
ATOM   1993  OG  SER A 141      -6.302  -5.118 -12.534  1.00 85.53           O
ATOM   1994  HG  SER A 141      -6.120  -4.377 -11.887  1.00 85.53           H
ATOM   1995  HN  SER A 141      -6.595  -2.532 -13.128  1.00 85.53           H
ATOM   1996  N   VAL A 142      -9.316  -2.814 -14.797  1.00 88.02           N
ATOM   1997  CA  VAL A 142     -10.577  -2.495 -15.444  1.00 88.02           C
ATOM   1998  C   VAL A 142     -10.302  -1.954 -16.849  1.00 88.02           C
ATOM   1999  O   VAL A 142     -10.994  -2.310 -17.802  1.00 88.02           O
ATOM   2000  HA  VAL A 142     -11.146  -3.421 -15.531  1.00 88.02           H
ATOM   2001  CB  VAL A 142     -11.381  -1.525 -14.577  1.00 88.02           C
ATOM   2002  HB  VAL A 142     -10.769  -0.638 -14.410  1.00 88.02           H
ATOM   2003  CG1 VAL A 142     -12.662  -1.085 -15.289  1.00 88.02           C
ATOM   2004 1HG1 VAL A 142     -12.405  -0.587 -16.224  1.00 88.02           H
ATOM   2005 2HG1 VAL A 142     -13.279  -1.958 -15.500  1.00 88.02           H
ATOM   2006 3HG1 VAL A 142     -13.214  -0.395 -14.650  1.00 88.02           H
ATOM   2007  CG2 VAL A 142     -11.697  -2.142 -13.212  1.00 88.02           C
ATOM   2008 1HG2 VAL A 142     -12.280  -3.052 -13.351  1.00 88.02           H
ATOM   2009 2HG2 VAL A 142     -10.766  -2.382 -12.698  1.00 88.02           H
ATOM   2010 3HG2 VAL A 142     -12.268  -1.431 -12.616  1.00 88.02           H
ATOM   2011  HN  VAL A 142      -9.114  -2.276 -13.978  1.00 88.02           H
ATOM   2012  N   ASP A 143      -9.291  -1.102 -16.932  1.00 82.56           N
ATOM   2013  CA  ASP A 143      -8.950  -0.466 -18.194  1.00 82.56           C
ATOM   2014  C   ASP A 143      -8.559  -1.539 -19.212  1.00 82.56           C
ATOM   2015  O   ASP A 143      -8.953  -1.469 -20.375  1.00 82.56           O
ATOM   2016  HA  ASP A 143      -9.845   0.082 -18.489  1.00 82.56           H
ATOM   2017  CB  ASP A 143      -7.762   0.484 -18.028  1.00 82.56           C
ATOM   2018 1HB  ASP A 143      -8.001   1.245 -17.285  1.00 82.56           H
ATOM   2019 2HB  ASP A 143      -6.900  -0.068 -17.654  1.00 82.56           H
ATOM   2020  CG  ASP A 143      -7.408   1.154 -19.357  1.00 82.56           C
ATOM   2021  OD1 ASP A 143      -8.289   1.864 -19.888  1.00 82.56           O
ATOM   2022  OD2 ASP A 143      -6.263   0.942 -19.812  1.00 82.56           O
ATOM   2023  HN  ASP A 143      -8.710  -0.846 -16.159  1.00 82.56           H
ATOM   2024  N   ARG A 144      -7.789  -2.507 -18.737  1.00 72.86           N
ATOM   2025  CA  ARG A 144      -7.328  -3.586 -19.595  1.00 72.86           C
ATOM   2026  C   ARG A 144      -8.519  -4.385 -20.129  1.00 72.86           C
ATOM   2027  O   ARG A 144      -8.558  -4.734 -21.308  1.00 72.86           O
ATOM   2028  HA  ARG A 144      -6.795  -3.088 -20.405  1.00 72.86           H
ATOM   2029  CB  ARG A 144      -6.388  -4.527 -18.840  1.00 72.86           C
ATOM   2030 1HB  ARG A 144      -6.856  -4.842 -17.907  1.00 72.86           H
ATOM   2031 2HB  ARG A 144      -6.217  -5.427 -19.430  1.00 72.86           H
ATOM   2032  CG  ARG A 144      -5.052  -3.845 -18.542  1.00 72.86           C
ATOM   2033 1HG  ARG A 144      -5.221  -2.956 -17.935  1.00 72.86           H
ATOM   2034 2HG  ARG A 144      -4.420  -4.514 -17.958  1.00 72.86           H
ATOM   2035  CD  ARG A 144      -4.334  -3.457 -19.836  1.00 72.86           C
ATOM   2036 1HD  ARG A 144      -3.254  -3.501 -19.690  1.00 72.86           H
ATOM   2037 2HD  ARG A 144      -4.578  -4.168 -20.625  1.00 72.86           H
ATOM   2038  NE  ARG A 144      -4.733  -2.092 -20.246  1.00 72.86           N
ATOM   2039  HE  ARG A 144      -5.345  -1.581 -19.643  1.00 72.86           H
ATOM   2040  CZ  ARG A 144      -4.325  -1.497 -21.376  1.00 72.86           C
ATOM   2041  NH1 ARG A 144      -3.504  -2.135 -22.221  1.00 72.86           N
ATOM   2042 1HH1 ARG A 144      -3.191  -3.061 -22.012  1.00 72.86           H
ATOM   2043 2HH1 ARG A 144      -3.204  -1.684 -23.062  1.00 72.86           H
ATOM   2044  NH2 ARG A 144      -4.750  -0.256 -21.647  1.00 72.86           N
ATOM   2045 1HH2 ARG A 144      -4.455   0.202 -22.485  1.00 72.86           H
ATOM   2046 2HH2 ARG A 144      -5.362   0.213 -21.010  1.00 72.86           H
ATOM   2047  HN  ARG A 144      -7.481  -2.562 -17.787  1.00 72.86           H
ATOM   2048  N   TYR A 145      -9.460  -4.651 -19.236  1.00 84.14           N
ATOM   2049  CA  TYR A 145     -10.666  -5.370 -19.611  1.00 84.14           C
ATOM   2050  C   TYR A 145     -11.386  -4.669 -20.764  1.00 84.14           C
ATOM   2051  O   TYR A 145     -11.693  -5.292 -21.779  1.00 84.14           O
ATOM   2052  HA  TYR A 145     -10.375  -6.371 -19.929  1.00 84.14           H
ATOM   2053  CB  TYR A 145     -11.569  -5.353 -18.376  1.00 84.14           C
ATOM   2054 1HB  TYR A 145     -11.162  -6.038 -17.632  1.00 84.14           H
ATOM   2055 2HB  TYR A 145     -11.547  -4.356 -17.936  1.00 84.14           H
ATOM   2056  CG  TYR A 145     -13.022  -5.737 -18.662  1.00 84.14           C
ATOM   2057  CD1 TYR A 145     -14.000  -4.764 -18.689  1.00 84.14           C
ATOM   2058  HD1 TYR A 145     -13.738  -3.722 -18.507  1.00 84.14           H
ATOM   2059  CD2 TYR A 145     -13.354  -7.057 -18.892  1.00 84.14           C
ATOM   2060  HD2 TYR A 145     -12.581  -7.825 -18.871  1.00 84.14           H
ATOM   2061  CE1 TYR A 145     -15.368  -5.126 -18.958  1.00 84.14           C
ATOM   2062  HE1 TYR A 145     -16.150  -4.367 -18.982  1.00 84.14           H
ATOM   2063  CE2 TYR A 145     -14.722  -7.418 -19.161  1.00 84.14           C
ATOM   2064  HE2 TYR A 145     -14.998  -8.457 -19.345  1.00 84.14           H
ATOM   2065  CZ  TYR A 145     -15.661  -6.435 -19.181  1.00 84.14           C
ATOM   2066  OH  TYR A 145     -16.953  -6.776 -19.435  1.00 84.14           O
ATOM   2067  HH  TYR A 145     -17.023  -7.764 -19.579  1.00 84.14           H
ATOM   2068  HN  TYR A 145      -9.409  -4.385 -18.273  1.00 84.14           H
ATOM   2069  N   ILE A 146     -11.635  -3.382 -20.569  1.00 81.69           N
ATOM   2070  CA  ILE A 146     -12.396  -2.612 -21.539  1.00 81.69           C
ATOM   2071  C   ILE A 146     -11.657  -2.616 -22.879  1.00 81.69           C
ATOM   2072  O   ILE A 146     -12.278  -2.741 -23.933  1.00 81.69           O
ATOM   2073  HA  ILE A 146     -13.356  -3.111 -21.672  1.00 81.69           H
ATOM   2074  CB  ILE A 146     -12.685  -1.210 -21.000  1.00 81.69           C
ATOM   2075  HB  ILE A 146     -11.743  -0.765 -20.682  1.00 81.69           H
ATOM   2076  CG1 ILE A 146     -13.594  -1.271 -19.771  1.00 81.69           C
ATOM   2077 1HG1 ILE A 146     -14.602  -1.555 -20.073  1.00 81.69           H
ATOM   2078 2HG1 ILE A 146     -13.236  -2.042 -19.088  1.00 81.69           H
ATOM   2079  CG2 ILE A 146     -13.262  -0.310 -22.095  1.00 81.69           C
ATOM   2080 1HG2 ILE A 146     -12.547  -0.229 -22.913  1.00 81.69           H
ATOM   2081 2HG2 ILE A 146     -14.192  -0.741 -22.466  1.00 81.69           H
ATOM   2082 3HG2 ILE A 146     -13.459   0.681 -21.685  1.00 81.69           H
ATOM   2083  CD1 ILE A 146     -13.633   0.078 -19.050  1.00 81.69           C
ATOM   2084 1HD1 ILE A 146     -12.627   0.347 -18.728  1.00 81.69           H
ATOM   2085 2HD1 ILE A 146     -14.014   0.841 -19.728  1.00 81.69           H
ATOM   2086 3HD1 ILE A 146     -14.286   0.006 -18.180  1.00 81.69           H
ATOM   2087  HN  ILE A 146     -11.328  -2.868 -19.768  1.00 81.69           H
ATOM   2088  N   ALA A 147     -10.342  -2.477 -22.794  1.00 80.18           N
ATOM   2089  CA  ALA A 147      -9.527  -2.330 -23.987  1.00 80.18           C
ATOM   2090  C   ALA A 147      -9.606  -3.615 -24.814  1.00 80.18           C
ATOM   2091  O   ALA A 147      -9.455  -3.582 -26.035  1.00 80.18           O
ATOM   2092  HA  ALA A 147      -9.938  -1.507 -24.571  1.00 80.18           H
ATOM   2093  CB  ALA A 147      -8.092  -1.982 -23.586  1.00 80.18           C
ATOM   2094 1HB  ALA A 147      -8.088  -1.047 -23.026  1.00 80.18           H
ATOM   2095 2HB  ALA A 147      -7.685  -2.780 -22.964  1.00 80.18           H
ATOM   2096 3HB  ALA A 147      -7.480  -1.873 -24.482  1.00 80.18           H
ATOM   2097  HN  ALA A 147      -9.836  -2.463 -21.932  1.00 80.18           H
ATOM   2098  N   ILE A 148      -9.841  -4.717 -24.117  1.00 76.07           N
ATOM   2099  CA  ILE A 148      -9.767  -6.027 -24.740  1.00 76.07           C
ATOM   2100  C   ILE A 148     -11.174  -6.479 -25.135  1.00 76.07           C
ATOM   2101  O   ILE A 148     -11.403  -6.885 -26.273  1.00 76.07           O
ATOM   2102  HA  ILE A 148      -9.170  -5.925 -25.646  1.00 76.07           H
ATOM   2103  CB  ILE A 148      -9.038  -7.014 -23.826  1.00 76.07           C
ATOM   2104  HB  ILE A 148      -9.466  -6.935 -22.827  1.00 76.07           H
ATOM   2105  CG1 ILE A 148      -7.553  -6.661 -23.711  1.00 76.07           C
ATOM   2106 1HG1 ILE A 148      -7.066  -6.805 -24.675  1.00 76.07           H
ATOM   2107 2HG1 ILE A 148      -7.446  -5.607 -23.454  1.00 76.07           H
ATOM   2108  CG2 ILE A 148      -9.249  -8.455 -24.295  1.00 76.07           C
ATOM   2109 1HG2 ILE A 148     -10.314  -8.689 -24.283  1.00 76.07           H
ATOM   2110 2HG2 ILE A 148      -8.864  -8.567 -25.309  1.00 76.07           H
ATOM   2111 3HG2 ILE A 148      -8.720  -9.136 -23.629  1.00 76.07           H
ATOM   2112  CD1 ILE A 148      -6.865  -7.523 -22.651  1.00 76.07           C
ATOM   2113 1HD1 ILE A 148      -7.339  -7.358 -21.684  1.00 76.07           H
ATOM   2114 2HD1 ILE A 148      -6.954  -8.575 -22.925  1.00 76.07           H
ATOM   2115 3HD1 ILE A 148      -5.811  -7.252 -22.590  1.00 76.07           H
ATOM   2116  HN  ILE A 148     -10.078  -4.723 -23.145  1.00 76.07           H
ATOM   2117  N   ALA A 149     -12.081  -6.395 -24.172  1.00 75.88           N
ATOM   2118  CA  ALA A 149     -13.414  -6.943 -24.349  1.00 75.88           C
ATOM   2119  C   ALA A 149     -14.218  -6.028 -25.275  1.00 75.88           C
ATOM   2120  O   ALA A 149     -15.003  -6.502 -26.094  1.00 75.88           O
ATOM   2121  HA  ALA A 149     -13.311  -7.921 -24.819  1.00 75.88           H
ATOM   2122  CB  ALA A 149     -14.080  -7.120 -22.983  1.00 75.88           C
ATOM   2123 1HB  ALA A 149     -13.485  -7.802 -22.375  1.00 75.88           H
ATOM   2124 2HB  ALA A 149     -14.148  -6.153 -22.484  1.00 75.88           H
ATOM   2125 3HB  ALA A 149     -15.080  -7.531 -23.116  1.00 75.88           H
ATOM   2126  HN  ALA A 149     -11.916  -5.962 -23.285  1.00 75.88           H
ATOM   2127  N   GLN A 150     -13.995  -4.732 -25.113  1.00 67.84           N
ATOM   2128  CA  GLN A 150     -14.772  -3.742 -25.839  1.00 67.84           C
ATOM   2129  C   GLN A 150     -13.867  -2.942 -26.779  1.00 67.84           C
ATOM   2130  O   GLN A 150     -13.967  -1.718 -26.850  1.00 67.84           O
ATOM   2131  HA  GLN A 150     -15.497  -4.312 -26.420  1.00 67.84           H
ATOM   2132  CB  GLN A 150     -15.517  -2.816 -24.877  1.00 67.84           C
ATOM   2133 1HB  GLN A 150     -14.800  -2.252 -24.280  1.00 67.84           H
ATOM   2134 2HB  GLN A 150     -16.101  -2.090 -25.443  1.00 67.84           H
ATOM   2135  CG  GLN A 150     -16.441  -3.613 -23.954  1.00 67.84           C
ATOM   2136 1HG  GLN A 150     -17.073  -4.274 -24.548  1.00 67.84           H
ATOM   2137 2HG  GLN A 150     -15.846  -4.247 -23.297  1.00 67.84           H
ATOM   2138  CD  GLN A 150     -17.317  -2.680 -23.115  1.00 67.84           C
ATOM   2139  OE1 GLN A 150     -17.203  -1.466 -23.167  1.00 67.84           O
ATOM   2140  NE2 GLN A 150     -18.194  -3.312 -22.341  1.00 67.84           N
ATOM   2141 1HE2 GLN A 150     -18.236  -4.311 -22.345  1.00 67.84           H
ATOM   2142 2HE2 GLN A 150     -18.812  -2.788 -21.754  1.00 67.84           H
ATOM   2143  HN  GLN A 150     -13.299  -4.356 -24.501  1.00 67.84           H
ATOM   2144  N   ALA A 151     -13.005  -3.667 -27.478  1.00 67.82           N
ATOM   2145  CA  ALA A 151     -11.916  -3.038 -28.206  1.00 67.82           C
ATOM   2146  C   ALA A 151     -12.487  -1.988 -29.162  1.00 67.82           C
ATOM   2147  O   ALA A 151     -11.921  -0.907 -29.311  1.00 67.82           O
ATOM   2148  HA  ALA A 151     -11.273  -2.543 -27.478  1.00 67.82           H
ATOM   2149  CB  ALA A 151     -11.103  -4.110 -28.934  1.00 67.82           C
ATOM   2150 1HB  ALA A 151     -10.696  -4.813 -28.208  1.00 67.82           H
ATOM   2151 2HB  ALA A 151     -11.748  -4.642 -29.634  1.00 67.82           H
ATOM   2152 3HB  ALA A 151     -10.286  -3.638 -29.480  1.00 67.82           H
ATOM   2153  HN  ALA A 151     -13.043  -4.663 -27.551  1.00 67.82           H
ATOM   2154  N   MET A 152     -13.600  -2.345 -29.785  1.00 57.22           N
ATOM   2155  CA  MET A 152     -14.206  -1.483 -30.786  1.00 57.22           C
ATOM   2156  C   MET A 152     -14.601  -0.135 -30.181  1.00 57.22           C
ATOM   2157  O   MET A 152     -14.244   0.916 -30.712  1.00 57.22           O
ATOM   2158  HA  MET A 152     -13.442  -1.337 -31.549  1.00 57.22           H
ATOM   2159  CB  MET A 152     -15.447  -2.167 -31.364  1.00 57.22           C
ATOM   2160 1HB  MET A 152     -16.050  -2.579 -30.555  1.00 57.22           H
ATOM   2161 2HB  MET A 152     -16.065  -1.431 -31.880  1.00 57.22           H
ATOM   2162  CG  MET A 152     -15.056  -3.283 -32.335  1.00 57.22           C
ATOM   2163 1HG  MET A 152     -14.284  -2.928 -33.018  1.00 57.22           H
ATOM   2164 2HG  MET A 152     -14.633  -4.123 -31.785  1.00 57.22           H
ATOM   2165  SD  MET A 152     -16.487  -3.818 -33.259  1.00 57.22           S
ATOM   2166  CE  MET A 152     -15.760  -5.132 -34.223  1.00 57.22           C
ATOM   2167 1HE  MET A 152     -14.958  -4.728 -34.842  1.00 57.22           H
ATOM   2168 2HE  MET A 152     -15.354  -5.892 -33.555  1.00 57.22           H
ATOM   2169 3HE  MET A 152     -16.522  -5.579 -34.861  1.00 57.22           H
ATOM   2170  HN  MET A 152     -14.085  -3.203 -29.616  1.00 57.22           H
ATOM   2171  N   ARG A 153     -15.333  -0.208 -29.079  1.00 55.91           N
ATOM   2172  CA  ARG A 153     -15.820   0.994 -28.423  1.00 55.91           C
ATOM   2173  C   ARG A 153     -14.653   1.783 -27.826  1.00 55.91           C
ATOM   2174  O   ARG A 153     -14.711   3.008 -27.732  1.00 55.91           O
ATOM   2175  HA  ARG A 153     -16.314   1.561 -29.212  1.00 55.91           H
ATOM   2176  CB  ARG A 153     -16.816   0.651 -27.314  1.00 55.91           C
ATOM   2177 1HB  ARG A 153     -16.444  -0.195 -26.735  1.00 55.91           H
ATOM   2178 2HB  ARG A 153     -16.905   1.492 -26.627  1.00 55.91           H
ATOM   2179  CG  ARG A 153     -18.190   0.312 -27.895  1.00 55.91           C
ATOM   2180 1HG  ARG A 153     -18.520   1.117 -28.551  1.00 55.91           H
ATOM   2181 2HG  ARG A 153     -18.118  -0.588 -28.506  1.00 55.91           H
ATOM   2182  CD  ARG A 153     -19.219   0.099 -26.783  1.00 55.91           C
ATOM   2183 1HD  ARG A 153     -18.954  -0.779 -26.194  1.00 55.91           H
ATOM   2184 2HD  ARG A 153     -19.214   0.952 -26.104  1.00 55.91           H
ATOM   2185  NE  ARG A 153     -20.567  -0.073 -27.368  1.00 55.91           N
ATOM   2186  HE  ARG A 153     -20.663   0.013 -28.359  1.00 55.91           H
ATOM   2187  CZ  ARG A 153     -21.668  -0.338 -26.651  1.00 55.91           C
ATOM   2188  NH1 ARG A 153     -21.599  -0.464 -25.319  1.00 55.91           N
ATOM   2189 1HH1 ARG A 153     -20.721  -0.360 -24.852  1.00 55.91           H
ATOM   2190 2HH1 ARG A 153     -22.425  -0.661 -24.791  1.00 55.91           H
ATOM   2191  NH2 ARG A 153     -22.840  -0.474 -27.287  1.00 55.91           N
ATOM   2192 1HH2 ARG A 153     -23.671  -0.672 -26.767  1.00 55.91           H
ATOM   2193 2HH2 ARG A 153     -22.883  -0.379 -28.281  1.00 55.91           H
ATOM   2194  HN  ARG A 153     -15.593  -1.066 -28.637  1.00 55.91           H
ATOM   2195  N   ALA A 154     -13.621   1.048 -27.438  1.00 62.23           N
ATOM   2196  CA  ALA A 154     -12.493   1.648 -26.745  1.00 62.23           C
ATOM   2197  C   ALA A 154     -11.741   2.569 -27.708  1.00 62.23           C
ATOM   2198  O   ALA A 154     -11.138   3.555 -27.285  1.00 62.23           O
ATOM   2199  HA  ALA A 154     -12.888   2.242 -25.921  1.00 62.23           H
ATOM   2200  CB  ALA A 154     -11.599   0.545 -26.174  1.00 62.23           C
ATOM   2201 1HB  ALA A 154     -12.173  -0.062 -25.475  1.00 62.23           H
ATOM   2202 2HB  ALA A 154     -11.234  -0.083 -26.987  1.00 62.23           H
ATOM   2203 3HB  ALA A 154     -10.753   0.996 -25.655  1.00 62.23           H
ATOM   2204  HN  ALA A 154     -13.548   0.062 -27.589  1.00 62.23           H
ATOM   2205  N   HIS A 155     -11.801   2.215 -28.983  1.00 57.45           N
ATOM   2206  CA  HIS A 155     -11.025   2.917 -29.991  1.00 57.45           C
ATOM   2207  C   HIS A 155     -11.677   4.268 -30.292  1.00 57.45           C
ATOM   2208  O   HIS A 155     -10.991   5.284 -30.394  1.00 57.45           O
ATOM   2209  HA  HIS A 155     -10.037   3.088 -29.564  1.00 57.45           H
ATOM   2210  CB  HIS A 155     -10.849   2.052 -31.241  1.00 57.45           C
ATOM   2211 1HB  HIS A 155     -10.729   1.013 -30.937  1.00 57.45           H
ATOM   2212 2HB  HIS A 155     -11.759   2.106 -31.839  1.00 57.45           H
ATOM   2213  CG  HIS A 155      -9.674   2.450 -32.103  1.00 57.45           C
ATOM   2214  ND1 HIS A 155      -9.671   3.589 -32.888  1.00 57.45           N
ATOM   2215  HD1 HIS A 155     -10.420   4.248 -32.965  1.00 57.45           H
ATOM   2216  CD2 HIS A 155      -8.465   1.848 -32.293  1.00 57.45           C
ATOM   2217  HD2 HIS A 155      -8.133   0.923 -31.823  1.00 57.45           H
ATOM   2218  CE1 HIS A 155      -8.508   3.660 -33.518  1.00 57.45           C
ATOM   2219  HE1 HIS A 155      -8.202   4.444 -34.211  1.00 57.45           H
ATOM   2220  NE2 HIS A 155      -7.762   2.580 -33.149  1.00 57.45           N
ATOM   2221  HN  HIS A 155     -12.365   1.466 -29.330  1.00 57.45           H
ATOM   2222  N   THR A 156     -12.995   4.236 -30.426  1.00 64.08           N
ATOM   2223  CA  THR A 156     -13.737   5.424 -30.814  1.00 64.08           C
ATOM   2224  C   THR A 156     -13.748   6.442 -29.672  1.00 64.08           C
ATOM   2225  O   THR A 156     -13.799   7.648 -29.911  1.00 64.08           O
ATOM   2226  HA  THR A 156     -13.223   5.891 -31.654  1.00 64.08           H
ATOM   2227  CB  THR A 156     -15.136   4.986 -31.251  1.00 64.08           C
ATOM   2228  HB  THR A 156     -15.793   5.847 -31.373  1.00 64.08           H
ATOM   2229  OG1 THR A 156     -15.532   4.045 -30.256  1.00 64.08           O
ATOM   2230  HG1 THR A 156     -16.517   3.882 -30.313  1.00 64.08           H
ATOM   2231  CG2 THR A 156     -15.117   4.172 -32.546  1.00 64.08           C
ATOM   2232 1HG2 THR A 156     -14.514   3.275 -32.403  1.00 64.08           H
ATOM   2233 2HG2 THR A 156     -14.688   4.774 -33.347  1.00 64.08           H
ATOM   2234 3HG2 THR A 156     -16.135   3.886 -32.811  1.00 64.08           H
ATOM   2235  HN  THR A 156     -13.553   3.420 -30.275  1.00 64.08           H
ATOM   2236  N   TRP A 157     -13.700   5.920 -28.455  1.00 58.44           N
ATOM   2237  CA  TRP A 157     -13.877   6.751 -27.277  1.00 58.44           C
ATOM   2238  C   TRP A 157     -12.496   7.017 -26.675  1.00 58.44           C
ATOM   2239  O   TRP A 157     -12.371   7.231 -25.470  1.00 58.44           O
ATOM   2240  HA  TRP A 157     -14.332   7.688 -27.595  1.00 58.44           H
ATOM   2241  CB  TRP A 157     -14.845   6.099 -26.287  1.00 58.44           C
ATOM   2242 1HB  TRP A 157     -14.590   5.044 -26.186  1.00 58.44           H
ATOM   2243 2HB  TRP A 157     -14.707   6.555 -25.306  1.00 58.44           H
ATOM   2244  CG  TRP A 157     -16.317   6.217 -26.686  1.00 58.44           C
ATOM   2245  CD1 TRP A 157     -16.846   6.149 -27.915  1.00 58.44           C
ATOM   2246  HD1 TRP A 157     -16.266   5.994 -28.825  1.00 58.44           H
ATOM   2247  CD2 TRP A 157     -17.434   6.428 -25.798  1.00 58.44           C
ATOM   2248  NE1 TRP A 157     -18.218   6.300 -27.884  1.00 58.44           N
ATOM   2249  HE1 TRP A 157     -18.833   6.286 -28.673  1.00 58.44           H
ATOM   2250  CE2 TRP A 157     -18.587   6.475 -26.556  1.00 58.44           C
ATOM   2251  CE3 TRP A 157     -17.471   6.574 -24.400  1.00 58.44           C
ATOM   2252  HE3 TRP A 157     -16.575   6.540 -23.779  1.00 58.44           H
ATOM   2253  CZ2 TRP A 157     -19.859   6.668 -26.005  1.00 58.44           C
ATOM   2254  HZ2 TRP A 157     -20.755   6.702 -26.626  1.00 58.44           H
ATOM   2255  CZ3 TRP A 157     -18.750   6.766 -23.865  1.00 58.44           C
ATOM   2256  HZ3 TRP A 157     -18.835   6.885 -22.785  1.00 58.44           H
ATOM   2257  CH2 TRP A 157     -19.920   6.816 -24.614  1.00 58.44           C
ATOM   2258  HH2 TRP A 157     -20.880   6.970 -24.121  1.00 58.44           H
ATOM   2259  HN  TRP A 157     -13.544   4.950 -28.269  1.00 58.44           H
ATOM   2260  N   ARG A 158     -11.494   6.997 -27.541  1.00 59.62           N
ATOM   2261  CA  ARG A 158     -10.115   7.085 -27.093  1.00 59.62           C
ATOM   2262  C   ARG A 158      -9.899   8.370 -26.290  1.00 59.62           C
ATOM   2263  O   ARG A 158      -9.294   8.343 -25.219  1.00 59.62           O
ATOM   2264  HA  ARG A 158      -9.967   6.203 -26.469  1.00 59.62           H
ATOM   2265  CB  ARG A 158      -9.147   7.064 -28.278  1.00 59.62           C
ATOM   2266 1HB  ARG A 158      -9.398   6.237 -28.942  1.00 59.62           H
ATOM   2267 2HB  ARG A 158      -9.256   7.981 -28.857  1.00 59.62           H
ATOM   2268  CG  ARG A 158      -7.700   6.923 -27.802  1.00 59.62           C
ATOM   2269 1HG  ARG A 158      -7.417   7.801 -27.222  1.00 59.62           H
ATOM   2270 2HG  ARG A 158      -7.614   6.062 -27.140  1.00 59.62           H
ATOM   2271  CD  ARG A 158      -6.747   6.759 -28.988  1.00 59.62           C
ATOM   2272 1HD  ARG A 158      -7.021   5.876 -29.566  1.00 59.62           H
ATOM   2273 2HD  ARG A 158      -6.833   7.616 -29.655  1.00 59.62           H
ATOM   2274  NE  ARG A 158      -5.354   6.633 -28.504  1.00 59.62           N
ATOM   2275  HE  ARG A 158      -5.184   6.762 -27.527  1.00 59.62           H
ATOM   2276  CZ  ARG A 158      -4.307   6.356 -29.293  1.00 59.62           C
ATOM   2277  NH1 ARG A 158      -4.476   6.173 -30.609  1.00 59.62           N
ATOM   2278 1HH1 ARG A 158      -5.390   6.243 -31.010  1.00 59.62           H
ATOM   2279 2HH1 ARG A 158      -3.690   5.967 -31.191  1.00 59.62           H
ATOM   2280  NH2 ARG A 158      -3.087   6.265 -28.745  1.00 59.62           N
ATOM   2281 1HH2 ARG A 158      -2.295   6.060 -29.320  1.00 59.62           H
ATOM   2282 2HH2 ARG A 158      -2.969   6.403 -27.762  1.00 59.62           H
ATOM   2283  HN  ARG A 158     -11.612   6.921 -28.531  1.00 59.62           H
ATOM   2284  N   GLU A 159     -10.406   9.464 -26.838  1.00 65.46           N
ATOM   2285  CA  GLU A 159     -10.229  10.764 -26.214  1.00 65.46           C
ATOM   2286  C   GLU A 159     -11.025  10.840 -24.910  1.00 65.46           C
ATOM   2287  O   GLU A 159     -10.508  11.290 -23.888  1.00 65.46           O
ATOM   2288  HA  GLU A 159      -9.162  10.841 -26.002  1.00 65.46           H
ATOM   2289  CB  GLU A 159     -10.632  11.890 -27.169  1.00 65.46           C
ATOM   2290 1HB  GLU A 159     -11.604  11.667 -27.610  1.00 65.46           H
ATOM   2291 2HB  GLU A 159     -10.607  12.845 -26.643  1.00 65.46           H
ATOM   2292  CG  GLU A 159      -9.640  12.010 -28.326  1.00 65.46           C
ATOM   2293 1HG  GLU A 159      -8.623  12.048 -27.936  1.00 65.46           H
ATOM   2294 2HG  GLU A 159      -9.705  11.124 -28.959  1.00 65.46           H
ATOM   2295  CD  GLU A 159      -9.919  13.261 -29.161  1.00 65.46           C
ATOM   2296  OE1 GLU A 159      -9.000  13.662 -29.908  1.00 65.46           O
ATOM   2297  OE2 GLU A 159     -11.044  13.790 -29.033  1.00 65.46           O
ATOM   2298  HN  GLU A 159     -10.928   9.472 -27.691  1.00 65.46           H
ATOM   2299  N   LYS A 160     -12.270  10.393 -24.986  1.00 69.86           N
ATOM   2300  CA  LYS A 160     -13.144  10.411 -23.827  1.00 69.86           C
ATOM   2301  C   LYS A 160     -12.509   9.593 -22.701  1.00 69.86           C
ATOM   2302  O   LYS A 160     -12.598   9.964 -21.532  1.00 69.86           O
ATOM   2303  HA  LYS A 160     -13.227  11.447 -23.496  1.00 69.86           H
ATOM   2304  CB  LYS A 160     -14.551   9.945 -24.208  1.00 69.86           C
ATOM   2305 1HB  LYS A 160     -14.492   8.992 -24.734  1.00 69.86           H
ATOM   2306 2HB  LYS A 160     -15.139   9.775 -23.307  1.00 69.86           H
ATOM   2307  CG  LYS A 160     -15.250  10.979 -25.093  1.00 69.86           C
ATOM   2308 1HG  LYS A 160     -15.175  11.965 -24.634  1.00 69.86           H
ATOM   2309 2HG  LYS A 160     -14.747  11.037 -26.058  1.00 69.86           H
ATOM   2310  CD  LYS A 160     -16.722  10.617 -25.300  1.00 69.86           C
ATOM   2311 1HD  LYS A 160     -16.797   9.636 -25.768  1.00 69.86           H
ATOM   2312 2HD  LYS A 160     -17.223  10.548 -24.334  1.00 69.86           H
ATOM   2313  CE  LYS A 160     -17.426  11.660 -26.171  1.00 69.86           C
ATOM   2314 1HE  LYS A 160     -17.358  12.641 -25.701  1.00 69.86           H
ATOM   2315 2HE  LYS A 160     -16.925  11.733 -27.136  1.00 69.86           H
ATOM   2316  NZ  LYS A 160     -18.846  11.296 -26.370  1.00 69.86           N
ATOM   2317 1HZ  LYS A 160     -19.298  11.999 -26.945  1.00 69.86           H
ATOM   2318 2HZ  LYS A 160     -18.903  10.394 -26.831  1.00 69.86           H
ATOM   2319 3HZ  LYS A 160     -19.311  11.246 -25.470  1.00 69.86           H
ATOM   2320  HN  LYS A 160     -12.681  10.024 -25.820  1.00 69.86           H
ATOM   2321  N   ARG A 161     -11.882   8.493 -23.093  1.00 68.46           N
ATOM   2322  CA  ARG A 161     -11.264   7.599 -22.129  1.00 68.46           C
ATOM   2323  C   ARG A 161     -10.149   8.324 -21.373  1.00 68.46           C
ATOM   2324  O   ARG A 161      -9.942   8.084 -20.184  1.00 68.46           O
ATOM   2325  HA  ARG A 161     -12.073   7.314 -21.456  1.00 68.46           H
ATOM   2326  CB  ARG A 161     -10.685   6.362 -22.817  1.00 68.46           C
ATOM   2327 1HB  ARG A 161     -10.088   6.666 -23.677  1.00 68.46           H
ATOM   2328 2HB  ARG A 161     -10.015   5.841 -22.133  1.00 68.46           H
ATOM   2329  CG  ARG A 161     -11.798   5.415 -23.270  1.00 68.46           C
ATOM   2330 1HG  ARG A 161     -12.444   5.176 -22.425  1.00 68.46           H
ATOM   2331 2HG  ARG A 161     -12.419   5.909 -24.017  1.00 68.46           H
ATOM   2332  CD  ARG A 161     -11.216   4.126 -23.854  1.00 68.46           C
ATOM   2333 1HD  ARG A 161     -11.953   3.643 -24.497  1.00 68.46           H
ATOM   2334 2HD  ARG A 161     -10.352   4.356 -24.477  1.00 68.46           H
ATOM   2335  NE  ARG A 161     -10.821   3.208 -22.762  1.00 68.46           N
ATOM   2336  HE  ARG A 161     -11.137   3.418 -21.836  1.00 68.46           H
ATOM   2337  CZ  ARG A 161     -10.067   2.114 -22.936  1.00 68.46           C
ATOM   2338  NH1 ARG A 161      -9.617   1.785 -24.154  1.00 68.46           N
ATOM   2339 1HH1 ARG A 161      -9.843   2.357 -24.942  1.00 68.46           H
ATOM   2340 2HH1 ARG A 161      -9.055   0.967 -24.275  1.00 68.46           H
ATOM   2341  NH2 ARG A 161      -9.770   1.354 -21.873  1.00 68.46           N
ATOM   2342 1HH2 ARG A 161      -9.209   0.535 -21.985  1.00 68.46           H
ATOM   2343 2HH2 ARG A 161     -10.110   1.607 -20.967  1.00 68.46           H
ATOM   2344  HN  ARG A 161     -11.794   8.211 -24.049  1.00 68.46           H
ATOM   2345  N   LEU A 162      -9.458   9.195 -22.094  1.00 79.25           N
ATOM   2346  CA  LEU A 162      -8.365   9.952 -21.508  1.00 79.25           C
ATOM   2347  C   LEU A 162      -8.926  10.942 -20.486  1.00 79.25           C
ATOM   2348  O   LEU A 162      -8.337  11.147 -19.426  1.00 79.25           O
ATOM   2349  HA  LEU A 162      -7.721   9.244 -20.985  1.00 79.25           H
ATOM   2350  CB  LEU A 162      -7.521  10.608 -22.602  1.00 79.25           C
ATOM   2351 1HB  LEU A 162      -7.218   9.838 -23.311  1.00 79.25           H
ATOM   2352 2HB  LEU A 162      -8.151  11.313 -23.146  1.00 79.25           H
ATOM   2353  CG  LEU A 162      -6.268  11.348 -22.129  1.00 79.25           C
ATOM   2354  HG  LEU A 162      -6.561  12.056 -21.354  1.00 79.25           H
ATOM   2355  CD1 LEU A 162      -5.264  10.379 -21.500  1.00 79.25           C
ATOM   2356 1HD1 LEU A 162      -5.723   9.886 -20.644  1.00 79.25           H
ATOM   2357 2HD1 LEU A 162      -4.971   9.631 -22.237  1.00 79.25           H
ATOM   2358 3HD1 LEU A 162      -4.383  10.931 -21.173  1.00 79.25           H
ATOM   2359  CD2 LEU A 162      -5.646  12.158 -23.269  1.00 79.25           C
ATOM   2360 1HD2 LEU A 162      -5.370  11.487 -24.083  1.00 79.25           H
ATOM   2361 2HD2 LEU A 162      -6.369  12.890 -23.630  1.00 79.25           H
ATOM   2362 3HD2 LEU A 162      -4.757  12.674 -22.905  1.00 79.25           H
ATOM   2363  HN  LEU A 162      -9.635   9.387 -23.059  1.00 79.25           H
ATOM   2364  N   LEU A 163     -10.059  11.532 -20.841  1.00 81.82           N
ATOM   2365  CA  LEU A 163     -10.719  12.477 -19.958  1.00 81.82           C
ATOM   2366  C   LEU A 163     -11.145  11.759 -18.675  1.00 81.82           C
ATOM   2367  O   LEU A 163     -10.861  12.227 -17.574  1.00 81.82           O
ATOM   2368  HA  LEU A 163      -9.990  13.245 -19.697  1.00 81.82           H
ATOM   2369  CB  LEU A 163     -11.872  13.174 -20.684  1.00 81.82           C
ATOM   2370 1HB  LEU A 163     -11.483  13.614 -21.602  1.00 81.82           H
ATOM   2371 2HB  LEU A 163     -12.601  12.418 -20.976  1.00 81.82           H
ATOM   2372  CG  LEU A 163     -12.598  14.266 -19.896  1.00 81.82           C
ATOM   2373  HG  LEU A 163     -12.916  13.845 -18.942  1.00 81.82           H
ATOM   2374  CD1 LEU A 163     -11.660  15.434 -19.584  1.00 81.82           C
ATOM   2375 1HD1 LEU A 163     -10.819  15.075 -18.990  1.00 81.82           H
ATOM   2376 2HD1 LEU A 163     -11.290  15.862 -20.515  1.00 81.82           H
ATOM   2377 3HD1 LEU A 163     -12.202  16.195 -19.023  1.00 81.82           H
ATOM   2378  CD2 LEU A 163     -13.859  14.725 -20.631  1.00 81.82           C
ATOM   2379 1HD2 LEU A 163     -13.586  15.122 -21.608  1.00 81.82           H
ATOM   2380 2HD2 LEU A 163     -14.534  13.879 -20.758  1.00 81.82           H
ATOM   2381 3HD2 LEU A 163     -14.356  15.501 -20.049  1.00 81.82           H
ATOM   2382  HN  LEU A 163     -10.523  11.372 -21.712  1.00 81.82           H
ATOM   2383  N   TYR A 164     -11.819  10.634 -18.861  1.00 75.80           N
ATOM   2384  CA  TYR A 164     -12.293   9.850 -17.733  1.00 75.80           C
ATOM   2385  C   TYR A 164     -11.128   9.403 -16.849  1.00 75.80           C
ATOM   2386  O   TYR A 164     -11.264   9.324 -15.629  1.00 75.80           O
ATOM   2387  HA  TYR A 164     -12.965  10.477 -17.147  1.00 75.80           H
ATOM   2388  CB  TYR A 164     -12.967   8.614 -18.332  1.00 75.80           C
ATOM   2389 1HB  TYR A 164     -12.338   8.220 -19.130  1.00 75.80           H
ATOM   2390 2HB  TYR A 164     -13.032   7.841 -17.566  1.00 75.80           H
ATOM   2391  CG  TYR A 164     -14.368   8.878 -18.889  1.00 75.80           C
ATOM   2392  CD1 TYR A 164     -15.329   9.465 -18.092  1.00 75.80           C
ATOM   2393  HD1 TYR A 164     -15.090   9.741 -17.064  1.00 75.80           H
ATOM   2394  CD2 TYR A 164     -14.669   8.529 -20.190  1.00 75.80           C
ATOM   2395  HD2 TYR A 164     -13.910   8.065 -20.820  1.00 75.80           H
ATOM   2396  CE1 TYR A 164     -16.646   9.713 -18.616  1.00 75.80           C
ATOM   2397  HE1 TYR A 164     -17.415  10.176 -17.997  1.00 75.80           H
ATOM   2398  CE2 TYR A 164     -15.987   8.777 -20.715  1.00 75.80           C
ATOM   2399  HE2 TYR A 164     -16.239   8.506 -21.740  1.00 75.80           H
ATOM   2400  CZ  TYR A 164     -16.911   9.357 -19.902  1.00 75.80           C
ATOM   2401  OH  TYR A 164     -18.155   9.592 -20.397  1.00 75.80           O
ATOM   2402  HH  TYR A 164     -18.724  10.028 -19.700  1.00 75.80           H
ATOM   2403  HN  TYR A 164     -12.042  10.258 -19.761  1.00 75.80           H
ATOM   2404  N   SER A 165     -10.008   9.121 -17.498  1.00 86.16           N
ATOM   2405  CA  SER A 165      -8.825   8.664 -16.788  1.00 86.16           C
ATOM   2406  C   SER A 165      -8.354   9.741 -15.809  1.00 86.16           C
ATOM   2407  O   SER A 165      -7.889   9.428 -14.714  1.00 86.16           O
ATOM   2408  HA  SER A 165      -9.139   7.769 -16.251  1.00 86.16           H
ATOM   2409  CB  SER A 165      -7.702   8.304 -17.762  1.00 86.16           C
ATOM   2410 1HB  SER A 165      -6.943   7.720 -17.242  1.00 86.16           H
ATOM   2411 2HB  SER A 165      -8.100   7.673 -18.558  1.00 86.16           H
ATOM   2412  OG  SER A 165      -7.099   9.463 -18.333  1.00 86.16           O
ATOM   2413  HG  SER A 165      -7.806  10.085 -18.670  1.00 86.16           H
ATOM   2414  HN  SER A 165      -9.901   9.200 -18.489  1.00 86.16           H
ATOM   2415  N   LYS A 166      -8.491  10.987 -16.238  1.00 83.29           N
ATOM   2416  CA  LYS A 166      -8.110  12.112 -15.402  1.00 83.29           C
ATOM   2417  C   LYS A 166      -9.048  12.186 -14.195  1.00 83.29           C
ATOM   2418  O   LYS A 166      -8.594  12.319 -13.060  1.00 83.29           O
ATOM   2419  HA  LYS A 166      -7.098  11.925 -15.043  1.00 83.29           H
ATOM   2420  CB  LYS A 166      -8.066  13.401 -16.226  1.00 83.29           C
ATOM   2421 1HB  LYS A 166      -9.001  13.519 -16.774  1.00 83.29           H
ATOM   2422 2HB  LYS A 166      -7.977  14.259 -15.561  1.00 83.29           H
ATOM   2423  CG  LYS A 166      -6.892  13.384 -17.207  1.00 83.29           C
ATOM   2424 1HG  LYS A 166      -5.958  13.256 -16.660  1.00 83.29           H
ATOM   2425 2HG  LYS A 166      -6.988  12.532 -17.880  1.00 83.29           H
ATOM   2426  CD  LYS A 166      -6.839  14.679 -18.020  1.00 83.29           C
ATOM   2427 1HD  LYS A 166      -7.762  14.794 -18.589  1.00 83.29           H
ATOM   2428 2HD  LYS A 166      -6.772  15.534 -17.347  1.00 83.29           H
ATOM   2429  CE  LYS A 166      -5.643  14.679 -18.974  1.00 83.29           C
ATOM   2430 1HE  LYS A 166      -4.724  14.506 -18.415  1.00 83.29           H
ATOM   2431 2HE  LYS A 166      -5.740  13.861 -19.688  1.00 83.29           H
ATOM   2432  NZ  LYS A 166      -5.556  15.968 -19.697  1.00 83.29           N
ATOM   2433 1HZ  LYS A 166      -4.766  15.947 -20.332  1.00 83.29           H
ATOM   2434 2HZ  LYS A 166      -6.409  16.119 -20.223  1.00 83.29           H
ATOM   2435 3HZ  LYS A 166      -5.433  16.722 -19.030  1.00 83.29           H
ATOM   2436  HN  LYS A 166      -8.854  11.231 -17.137  1.00 83.29           H
ATOM   2437  N   MET A 167     -10.338  12.096 -14.482  1.00 85.01           N
ATOM   2438  CA  MET A 167     -11.345  12.201 -13.440  1.00 85.01           C
ATOM   2439  C   MET A 167     -11.182  11.086 -12.405  1.00 85.01           C
ATOM   2440  O   MET A 167     -11.252  11.336 -11.203  1.00 85.01           O
ATOM   2441  HA  MET A 167     -11.180  13.170 -12.969  1.00 85.01           H
ATOM   2442  CB  MET A 167     -12.739  12.116 -14.066  1.00 85.01           C
ATOM   2443 1HB  MET A 167     -12.826  11.197 -14.646  1.00 85.01           H
ATOM   2444 2HB  MET A 167     -13.492  12.070 -13.280  1.00 85.01           H
ATOM   2445  CG  MET A 167     -13.008  13.322 -14.969  1.00 85.01           C
ATOM   2446 1HG  MET A 167     -12.946  14.242 -14.389  1.00 85.01           H
ATOM   2447 2HG  MET A 167     -12.246  13.382 -15.746  1.00 85.01           H
ATOM   2448  SD  MET A 167     -14.625  13.178 -15.713  1.00 85.01           S
ATOM   2449  CE  MET A 167     -15.649  13.570 -14.304  1.00 85.01           C
ATOM   2450 1HE  MET A 167     -15.462  12.849 -13.508  1.00 85.01           H
ATOM   2451 2HE  MET A 167     -15.412  14.573 -13.950  1.00 85.01           H
ATOM   2452 3HE  MET A 167     -16.699  13.526 -14.595  1.00 85.01           H
ATOM   2453  HN  MET A 167     -10.697  11.955 -15.404  1.00 85.01           H
ATOM   2454  N   VAL A 168     -10.967   9.881 -12.910  1.00 92.34           N
ATOM   2455  CA  VAL A 168     -10.847   8.718 -12.047  1.00 92.34           C
ATOM   2456  C   VAL A 168      -9.648   8.902 -11.115  1.00 92.34           C
ATOM   2457  O   VAL A 168      -9.732   8.608  -9.923  1.00 92.34           O
ATOM   2458  HA  VAL A 168     -11.754   8.661 -11.444  1.00 92.34           H
ATOM   2459  CB  VAL A 168     -10.759   7.446 -12.891  1.00 92.34           C
ATOM   2460  HB  VAL A 168      -9.971   7.588 -13.631  1.00 92.34           H
ATOM   2461  CG1 VAL A 168     -10.380   6.240 -12.029  1.00 92.34           C
ATOM   2462 1HG1 VAL A 168      -9.411   6.417 -11.561  1.00 92.34           H
ATOM   2463 2HG1 VAL A 168     -11.135   6.095 -11.256  1.00 92.34           H
ATOM   2464 3HG1 VAL A 168     -10.324   5.349 -12.654  1.00 92.34           H
ATOM   2465  CG2 VAL A 168     -12.068   7.193 -13.642  1.00 92.34           C
ATOM   2466 1HG2 VAL A 168     -12.881   7.081 -12.925  1.00 92.34           H
ATOM   2467 2HG2 VAL A 168     -12.277   8.036 -14.300  1.00 92.34           H
ATOM   2468 3HG2 VAL A 168     -11.977   6.283 -14.234  1.00 92.34           H
ATOM   2469  HN  VAL A 168     -10.875   9.692 -13.888  1.00 92.34           H
ATOM   2470  N   CYS A 169      -8.558   9.386 -11.693  1.00 93.67           N
ATOM   2471  CA  CYS A 169      -7.345   9.616 -10.928  1.00 93.67           C
ATOM   2472  C   CYS A 169      -7.664  10.606  -9.806  1.00 93.67           C
ATOM   2473  O   CYS A 169      -7.304  10.379  -8.652  1.00 93.67           O
ATOM   2474  HA  CYS A 169      -7.045   8.651 -10.519  1.00 93.67           H
ATOM   2475  CB  CYS A 169      -6.201  10.110 -11.816  1.00 93.67           C
ATOM   2476 1HB  CYS A 169      -6.550  10.922 -12.455  1.00 93.67           H
ATOM   2477 2HB  CYS A 169      -5.398  10.513 -11.199  1.00 93.67           H
ATOM   2478  SG  CYS A 169      -5.568   8.735 -12.845  1.00 93.67           S
ATOM   2479  HG  CYS A 169      -6.556   8.761 -13.735  1.00 93.67           H
ATOM   2480  HN  CYS A 169      -8.497   9.619 -12.663  1.00 93.67           H
ATOM   2481  N   PHE A 170      -8.337  11.683 -10.185  1.00 93.18           N
ATOM   2482  CA  PHE A 170      -8.685  12.722  -9.230  1.00 93.18           C
ATOM   2483  C   PHE A 170      -9.541  12.158  -8.094  1.00 93.18           C
ATOM   2484  O   PHE A 170      -9.287  12.437  -6.923  1.00 93.18           O
ATOM   2485  HA  PHE A 170      -7.752  13.111  -8.821  1.00 93.18           H
ATOM   2486  CB  PHE A 170      -9.495  13.774  -9.990  1.00 93.18           C
ATOM   2487 1HB  PHE A 170      -8.900  14.143 -10.825  1.00 93.18           H
ATOM   2488 2HB  PHE A 170     -10.380  13.300 -10.414  1.00 93.18           H
ATOM   2489  CG  PHE A 170      -9.933  14.962  -9.130  1.00 93.18           C
ATOM   2490  CD1 PHE A 170     -11.216  15.043  -8.685  1.00 93.18           C
ATOM   2491  HD1 PHE A 170     -11.931  14.262  -8.940  1.00 93.18           H
ATOM   2492  CD2 PHE A 170      -9.040  15.937  -8.812  1.00 93.18           C
ATOM   2493  HD2 PHE A 170      -8.012  15.872  -9.169  1.00 93.18           H
ATOM   2494  CE1 PHE A 170     -11.622  16.146  -7.888  1.00 93.18           C
ATOM   2495  HE1 PHE A 170     -12.650  16.211  -7.531  1.00 93.18           H
ATOM   2496  CE2 PHE A 170      -9.446  17.039  -8.015  1.00 93.18           C
ATOM   2497  HE2 PHE A 170      -8.730  17.821  -7.760  1.00 93.18           H
ATOM   2498  CZ  PHE A 170     -10.728  17.121  -7.569  1.00 93.18           C
ATOM   2499  HZ  PHE A 170     -11.040  17.967  -6.957  1.00 93.18           H
ATOM   2500  HN  PHE A 170      -8.642  11.851 -11.122  1.00 93.18           H
ATOM   2501  N   THR A 171     -10.538  11.375  -8.480  1.00 92.80           N
ATOM   2502  CA  THR A 171     -11.445  10.785  -7.510  1.00 92.80           C
ATOM   2503  C   THR A 171     -10.672   9.912  -6.519  1.00 92.80           C
ATOM   2504  O   THR A 171     -10.969   9.908  -5.326  1.00 92.80           O
ATOM   2505  HA  THR A 171     -11.904  11.590  -6.935  1.00 92.80           H
ATOM   2506  CB  THR A 171     -12.527  10.022  -8.277  1.00 92.80           C
ATOM   2507  HB  THR A 171     -12.108   9.147  -8.773  1.00 92.80           H
ATOM   2508  OG1 THR A 171     -13.099  11.003  -9.138  1.00 92.80           O
ATOM   2509  HG1 THR A 171     -12.632  10.996 -10.022  1.00 92.80           H
ATOM   2510  CG2 THR A 171     -13.688   9.592  -7.378  1.00 92.80           C
ATOM   2511 1HG2 THR A 171     -14.150  10.474  -6.934  1.00 92.80           H
ATOM   2512 2HG2 THR A 171     -13.314   8.941  -6.588  1.00 92.80           H
ATOM   2513 3HG2 THR A 171     -14.427   9.055  -7.973  1.00 92.80           H
ATOM   2514  HN  THR A 171     -10.729  11.142  -9.433  1.00 92.80           H
ATOM   2515  N   ILE A 172      -9.694   9.192  -7.051  1.00 93.46           N
ATOM   2516  CA  ILE A 172      -8.900   8.289  -6.236  1.00 93.46           C
ATOM   2517  C   ILE A 172      -8.138   9.097  -5.183  1.00 93.46           C
ATOM   2518  O   ILE A 172      -8.116   8.728  -4.009  1.00 93.46           O
ATOM   2519  HA  ILE A 172      -9.591   7.619  -5.723  1.00 93.46           H
ATOM   2520  CB  ILE A 172      -7.999   7.423  -7.118  1.00 93.46           C
ATOM   2521  HB  ILE A 172      -7.540   8.064  -7.870  1.00 93.46           H
ATOM   2522  CG1 ILE A 172      -8.815   6.364  -7.863  1.00 93.46           C
ATOM   2523 1HG1 ILE A 172      -9.172   5.614  -7.158  1.00 93.46           H
ATOM   2524 2HG1 ILE A 172      -9.694   6.827  -8.310  1.00 93.46           H
ATOM   2525  CG2 ILE A 172      -6.865   6.802  -6.300  1.00 93.46           C
ATOM   2526 1HG2 ILE A 172      -6.262   7.594  -5.855  1.00 93.46           H
ATOM   2527 2HG2 ILE A 172      -7.285   6.179  -5.510  1.00 93.46           H
ATOM   2528 3HG2 ILE A 172      -6.239   6.192  -6.951  1.00 93.46           H
ATOM   2529  CD1 ILE A 172      -7.976   5.692  -8.951  1.00 93.46           C
ATOM   2530 1HD1 ILE A 172      -7.640   6.442  -9.667  1.00 93.46           H
ATOM   2531 2HD1 ILE A 172      -7.110   5.210  -8.496  1.00 93.46           H
ATOM   2532 3HD1 ILE A 172      -8.579   4.944  -9.465  1.00 93.46           H
ATOM   2533  HN  ILE A 172      -9.443   9.219  -8.019  1.00 93.46           H
ATOM   2534  N   TRP A 173      -7.533  10.183  -5.640  1.00 92.11           N
ATOM   2535  CA  TRP A 173      -6.698  10.996  -4.772  1.00 92.11           C
ATOM   2536  C   TRP A 173      -7.587  11.574  -3.668  1.00 92.11           C
ATOM   2537  O   TRP A 173      -7.209  11.572  -2.498  1.00 92.11           O
ATOM   2538  HA  TRP A 173      -5.938  10.347  -4.337  1.00 92.11           H
ATOM   2539  CB  TRP A 173      -5.962  12.073  -5.571  1.00 92.11           C
ATOM   2540 1HB  TRP A 173      -6.651  12.512  -6.292  1.00 92.11           H
ATOM   2541 2HB  TRP A 173      -5.659  12.871  -4.893  1.00 92.11           H
ATOM   2542  CG  TRP A 173      -4.727  11.560  -6.316  1.00 92.11           C
ATOM   2543  CD1 TRP A 173      -4.566  11.402  -7.636  1.00 92.11           C
ATOM   2544  HD1 TRP A 173      -5.331  11.630  -8.379  1.00 92.11           H
ATOM   2545  CD2 TRP A 173      -3.479  11.141  -5.724  1.00 92.11           C
ATOM   2546  NE1 TRP A 173      -3.311  10.914  -7.939  1.00 92.11           N
ATOM   2547  HE1 TRP A 173      -2.958  10.715  -8.853  1.00 92.11           H
ATOM   2548  CE2 TRP A 173      -2.629  10.751  -6.739  1.00 92.11           C
ATOM   2549  CE3 TRP A 173      -3.081  11.095  -4.376  1.00 92.11           C
ATOM   2550  HE3 TRP A 173      -3.733  11.398  -3.557  1.00 92.11           H
ATOM   2551  CZ2 TRP A 173      -1.328  10.285  -6.513  1.00 92.11           C
ATOM   2552  HZ2 TRP A 173      -0.676   9.983  -7.332  1.00 92.11           H
ATOM   2553  CZ3 TRP A 173      -1.778  10.627  -4.167  1.00 92.11           C
ATOM   2554  HZ3 TRP A 173      -1.419  10.571  -3.139  1.00 92.11           H
ATOM   2555  CH2 TRP A 173      -0.910  10.230  -5.178  1.00 92.11           C
ATOM   2556  HH2 TRP A 173       0.091   9.877  -4.932  1.00 92.11           H
ATOM   2557  HN  TRP A 173      -7.605  10.508  -6.583  1.00 92.11           H
ATOM   2558  N   VAL A 174      -8.750  12.055  -4.081  1.00 95.20           N
ATOM   2559  CA  VAL A 174      -9.683  12.661  -3.146  1.00 95.20           C
ATOM   2560  C   VAL A 174     -10.108  11.619  -2.109  1.00 95.20           C
ATOM   2561  O   VAL A 174     -10.136  11.904  -0.912  1.00 95.20           O
ATOM   2562  HA  VAL A 174      -9.160  13.470  -2.636  1.00 95.20           H
ATOM   2563  CB  VAL A 174     -10.866  13.266  -3.904  1.00 95.20           C
ATOM   2564  HB  VAL A 174     -11.282  12.492  -4.549  1.00 95.20           H
ATOM   2565  CG1 VAL A 174     -11.965  13.715  -2.939  1.00 95.20           C
ATOM   2566 1HG1 VAL A 174     -12.319  12.857  -2.367  1.00 95.20           H
ATOM   2567 2HG1 VAL A 174     -11.565  14.466  -2.258  1.00 95.20           H
ATOM   2568 3HG1 VAL A 174     -12.793  14.141  -3.505  1.00 95.20           H
ATOM   2569  CG2 VAL A 174     -10.411  14.424  -4.795  1.00 95.20           C
ATOM   2570 1HG2 VAL A 174      -9.958  15.200  -4.178  1.00 95.20           H
ATOM   2571 2HG2 VAL A 174      -9.681  14.062  -5.518  1.00 95.20           H
ATOM   2572 3HG2 VAL A 174     -11.272  14.836  -5.323  1.00 95.20           H
ATOM   2573  HN  VAL A 174      -9.058  12.036  -5.032  1.00 95.20           H
ATOM   2574  N   LEU A 175     -10.429  10.433  -2.605  1.00 89.45           N
ATOM   2575  CA  LEU A 175     -10.916   9.369  -1.744  1.00 89.45           C
ATOM   2576  C   LEU A 175      -9.830   8.999  -0.733  1.00 89.45           C
ATOM   2577  O   LEU A 175     -10.103   8.877   0.460  1.00 89.45           O
ATOM   2578  HA  LEU A 175     -11.777   9.757  -1.200  1.00 89.45           H
ATOM   2579  CB  LEU A 175     -11.406   8.185  -2.581  1.00 89.45           C
ATOM   2580 1HB  LEU A 175     -12.189   8.540  -3.253  1.00 89.45           H
ATOM   2581 2HB  LEU A 175     -10.582   7.842  -3.206  1.00 89.45           H
ATOM   2582  CG  LEU A 175     -11.949   6.989  -1.797  1.00 89.45           C
ATOM   2583  HG  LEU A 175     -11.181   6.663  -1.097  1.00 89.45           H
ATOM   2584  CD1 LEU A 175     -13.175   7.385  -0.972  1.00 89.45           C
ATOM   2585 1HD1 LEU A 175     -12.901   8.169  -0.267  1.00 89.45           H
ATOM   2586 2HD1 LEU A 175     -13.958   7.751  -1.637  1.00 89.45           H
ATOM   2587 3HD1 LEU A 175     -13.541   6.516  -0.425  1.00 89.45           H
ATOM   2588  CD2 LEU A 175     -12.241   5.810  -2.728  1.00 89.45           C
ATOM   2589 1HD2 LEU A 175     -12.983   6.108  -3.470  1.00 89.45           H
ATOM   2590 2HD2 LEU A 175     -11.323   5.510  -3.233  1.00 89.45           H
ATOM   2591 3HD2 LEU A 175     -12.626   4.973  -2.146  1.00 89.45           H
ATOM   2592  HN  LEU A 175     -10.360  10.195  -3.574  1.00 89.45           H
ATOM   2593  N   ALA A 176      -8.620   8.830  -1.247  1.00 94.62           N
ATOM   2594  CA  ALA A 176      -7.508   8.400  -0.417  1.00 94.62           C
ATOM   2595  C   ALA A 176      -7.257   9.444   0.673  1.00 94.62           C
ATOM   2596  O   ALA A 176      -6.953   9.095   1.813  1.00 94.62           O
ATOM   2597  HA  ALA A 176      -7.789   7.457   0.053  1.00 94.62           H
ATOM   2598  CB  ALA A 176      -6.277   8.165  -1.294  1.00 94.62           C
ATOM   2599 1HB  ALA A 176      -6.498   7.395  -2.033  1.00 94.62           H
ATOM   2600 2HB  ALA A 176      -6.012   9.092  -1.804  1.00 94.62           H
ATOM   2601 3HB  ALA A 176      -5.443   7.843  -0.671  1.00 94.62           H
ATOM   2602  HN  ALA A 176      -8.396   8.982  -2.209  1.00 94.62           H
ATOM   2603  N   ALA A 177      -7.393  10.703   0.285  1.00 94.65           N
ATOM   2604  CA  ALA A 177      -7.159  11.800   1.208  1.00 94.65           C
ATOM   2605  C   ALA A 177      -8.154  11.708   2.366  1.00 94.65           C
ATOM   2606  O   ALA A 177      -7.774  11.842   3.528  1.00 94.65           O
ATOM   2607  HA  ALA A 177      -6.147  11.694   1.599  1.00 94.65           H
ATOM   2608  CB  ALA A 177      -7.260  13.130   0.457  1.00 94.65           C
ATOM   2609 1HB  ALA A 177      -6.513  13.157  -0.337  1.00 94.65           H
ATOM   2610 2HB  ALA A 177      -8.255  13.227   0.022  1.00 94.65           H
ATOM   2611 3HB  ALA A 177      -7.084  13.953   1.149  1.00 94.65           H
ATOM   2612  HN  ALA A 177      -7.658  10.977  -0.640  1.00 94.65           H
ATOM   2613  N   ALA A 178      -9.410  11.480   2.009  1.00 94.75           N
ATOM   2614  CA  ALA A 178     -10.471  11.425   3.000  1.00 94.75           C
ATOM   2615  C   ALA A 178     -10.207  10.262   3.959  1.00 94.75           C
ATOM   2616  O   ALA A 178     -10.493  10.359   5.151  1.00 94.75           O
ATOM   2617  HA  ALA A 178     -10.451  12.359   3.561  1.00 94.75           H
ATOM   2618  CB  ALA A 178     -11.823  11.303   2.294  1.00 94.75           C
ATOM   2619 1HB  ALA A 178     -11.974  12.167   1.648  1.00 94.75           H
ATOM   2620 2HB  ALA A 178     -11.838  10.393   1.693  1.00 94.75           H
ATOM   2621 3HB  ALA A 178     -12.619  11.261   3.038  1.00 94.75           H
ATOM   2622  HN  ALA A 178      -9.705  11.336   1.065  1.00 94.75           H
ATOM   2623  N   LEU A 179      -9.665   9.189   3.402  1.00 91.45           N
ATOM   2624  CA  LEU A 179      -9.426   7.983   4.177  1.00 91.45           C
ATOM   2625  C   LEU A 179      -8.220   8.201   5.092  1.00 91.45           C
ATOM   2626  O   LEU A 179      -7.896   7.344   5.913  1.00 91.45           O
ATOM   2627  HA  LEU A 179     -10.306   7.815   4.799  1.00 91.45           H
ATOM   2628  CB  LEU A 179      -9.287   6.771   3.253  1.00 91.45           C
ATOM   2629 1HB  LEU A 179      -8.503   6.983   2.525  1.00 91.45           H
ATOM   2630 2HB  LEU A 179      -8.948   5.923   3.848  1.00 91.45           H
ATOM   2631  CG  LEU A 179     -10.549   6.356   2.496  1.00 91.45           C
ATOM   2632  HG  LEU A 179     -10.945   7.234   1.984  1.00 91.45           H
ATOM   2633  CD1 LEU A 179     -10.227   5.314   1.423  1.00 91.45           C
ATOM   2634 1HD1 LEU A 179      -9.515   5.732   0.712  1.00 91.45           H
ATOM   2635 2HD1 LEU A 179      -9.795   4.430   1.892  1.00 91.45           H
ATOM   2636 3HD1 LEU A 179     -11.143   5.036   0.900  1.00 91.45           H
ATOM   2637  CD2 LEU A 179     -11.632   5.870   3.461  1.00 91.45           C
ATOM   2638 1HD2 LEU A 179     -11.262   5.010   4.020  1.00 91.45           H
ATOM   2639 2HD2 LEU A 179     -11.888   6.671   4.154  1.00 91.45           H
ATOM   2640 3HD2 LEU A 179     -12.519   5.581   2.896  1.00 91.45           H
ATOM   2641  HN  LEU A 179      -9.391   9.135   2.441  1.00 91.45           H
ATOM   2642  N   CYS A 180      -7.587   9.352   4.920  1.00 90.92           N
ATOM   2643  CA  CYS A 180      -6.411   9.684   5.705  1.00 90.92           C
ATOM   2644  C   CYS A 180      -6.852  10.544   6.892  1.00 90.92           C
ATOM   2645  O   CYS A 180      -6.039  10.891   7.747  1.00 90.92           O
ATOM   2646  HA  CYS A 180      -5.986   8.740   6.048  1.00 90.92           H
ATOM   2647  CB  CYS A 180      -5.344  10.383   4.859  1.00 90.92           C
ATOM   2648 1HB  CYS A 180      -5.753  11.297   4.427  1.00 90.92           H
ATOM   2649 2HB  CYS A 180      -4.504  10.676   5.488  1.00 90.92           H
ATOM   2650  SG  CYS A 180      -4.769   9.266   3.529  1.00 90.92           S
ATOM   2651  HG  CYS A 180      -5.968   9.062   2.990  1.00 90.92           H
ATOM   2652  HN  CYS A 180      -7.865  10.050   4.260  1.00 90.92           H
ATOM   2653  N   ILE A 181      -8.138  10.862   6.905  1.00 90.84           N
ATOM   2654  CA  ILE A 181      -8.678  11.755   7.916  1.00 90.84           C
ATOM   2655  C   ILE A 181      -8.377  11.187   9.305  1.00 90.84           C
ATOM   2656  O   ILE A 181      -7.898  11.904  10.182  1.00 90.84           O
ATOM   2657  HA  ILE A 181      -8.164  12.711   7.816  1.00 90.84           H
ATOM   2658  CB  ILE A 181     -10.165  12.011   7.666  1.00 90.84           C
ATOM   2659  HB  ILE A 181     -10.652  11.052   7.489  1.00 90.84           H
ATOM   2660  CG1 ILE A 181     -10.371  12.861   6.411  1.00 90.84           C
ATOM   2661 1HG1 ILE A 181      -9.969  13.861   6.574  1.00 90.84           H
ATOM   2662 2HG1 ILE A 181      -9.818  12.427   5.578  1.00 90.84           H
ATOM   2663  CG2 ILE A 181     -10.829  12.634   8.896  1.00 90.84           C
ATOM   2664 1HG2 ILE A 181     -10.729  11.958   9.745  1.00 90.84           H
ATOM   2665 2HG2 ILE A 181     -10.344  13.583   9.128  1.00 90.84           H
ATOM   2666 3HG2 ILE A 181     -11.885  12.806   8.691  1.00 90.84           H
ATOM   2667  CD1 ILE A 181     -11.855  12.956   6.050  1.00 90.84           C
ATOM   2668 1HD1 ILE A 181     -12.248  11.956   5.864  1.00 90.84           H
ATOM   2669 2HD1 ILE A 181     -12.401  13.412   6.875  1.00 90.84           H
ATOM   2670 3HD1 ILE A 181     -11.973  13.565   5.154  1.00 90.84           H
ATOM   2671  HN  ILE A 181      -8.805  10.521   6.243  1.00 90.84           H
ATOM   2672  N   PRO A 182      -8.650   9.894   9.529  1.00 92.22           N
ATOM   2673  CA  PRO A 182      -8.417   9.290  10.843  1.00 92.22           C
ATOM   2674  C   PRO A 182      -6.999   9.521  11.340  1.00 92.22           C
ATOM   2675  O   PRO A 182      -6.795   9.875  12.500  1.00 92.22           O
ATOM   2676  HA  PRO A 182      -9.060   9.756  11.589  1.00 92.22           H
ATOM   2677  CB  PRO A 182      -8.704   7.804  10.615  1.00 92.22           C
ATOM   2678 1HB  PRO A 182      -7.799   7.257  10.349  1.00 92.22           H
ATOM   2679 2HB  PRO A 182      -9.109   7.332  11.509  1.00 92.22           H
ATOM   2680  CG  PRO A 182      -9.714   7.811   9.474  1.00 92.22           C
ATOM   2681 1HG  PRO A 182      -9.753   6.849   8.963  1.00 92.22           H
ATOM   2682 2HG  PRO A 182     -10.725   8.011   9.829  1.00 92.22           H
ATOM   2683  CD  PRO A 182      -9.197   8.918   8.569  1.00 92.22           C
ATOM   2684 1HD  PRO A 182      -8.430   8.556   7.885  1.00 92.22           H
ATOM   2685 2HD  PRO A 182      -9.991   9.343   7.956  1.00 92.22           H
ATOM   2686  N   GLU A 183      -6.049   9.312  10.441  1.00 88.74           N
ATOM   2687  CA  GLU A 183      -4.644   9.423  10.796  1.00 88.74           C
ATOM   2688  C   GLU A 183      -4.316  10.856  11.220  1.00 88.74           C
ATOM   2689  O   GLU A 183      -3.546  11.069  12.155  1.00 88.74           O
ATOM   2690  HA  GLU A 183      -4.505   8.746  11.640  1.00 88.74           H
ATOM   2691  CB  GLU A 183      -3.749   8.973   9.640  1.00 88.74           C
ATOM   2692 1HB  GLU A 183      -4.159   9.333   8.696  1.00 88.74           H
ATOM   2693 2HB  GLU A 183      -2.725   9.303   9.819  1.00 88.74           H
ATOM   2694  CG  GLU A 183      -3.700   7.447   9.545  1.00 88.74           C
ATOM   2695 1HG  GLU A 183      -2.872   7.145   8.904  1.00 88.74           H
ATOM   2696 2HG  GLU A 183      -3.510   7.024  10.532  1.00 88.74           H
ATOM   2697  CD  GLU A 183      -5.012   6.890   8.989  1.00 88.74           C
ATOM   2698  OE1 GLU A 183      -5.185   5.655   9.075  1.00 88.74           O
ATOM   2699  OE2 GLU A 183      -5.812   7.711   8.492  1.00 88.74           O
ATOM   2700  HN  GLU A 183      -6.225   9.071   9.486  1.00 88.74           H
ATOM   2701  N   ILE A 184      -4.915  11.801  10.510  1.00 90.10           N
ATOM   2702  CA  ILE A 184      -4.643  13.207  10.755  1.00 90.10           C
ATOM   2703  C   ILE A 184      -5.069  13.564  12.181  1.00 90.10           C
ATOM   2704  O   ILE A 184      -4.381  14.318  12.867  1.00 90.10           O
ATOM   2705  HA  ILE A 184      -3.565  13.350  10.671  1.00 90.10           H
ATOM   2706  CB  ILE A 184      -5.301  14.075   9.681  1.00 90.10           C
ATOM   2707  HB  ILE A 184      -6.350  13.791   9.608  1.00 90.10           H
ATOM   2708  CG1 ILE A 184      -4.669  13.824   8.310  1.00 90.10           C
ATOM   2709 1HG1 ILE A 184      -3.656  14.229   8.293  1.00 90.10           H
ATOM   2710 2HG1 ILE A 184      -4.586  12.752   8.134  1.00 90.10           H
ATOM   2711  CG2 ILE A 184      -5.259  15.554  10.070  1.00 90.10           C
ATOM   2712 1HG2 ILE A 184      -5.791  15.698  11.010  1.00 90.10           H
ATOM   2713 2HG2 ILE A 184      -4.222  15.869  10.188  1.00 90.10           H
ATOM   2714 3HG2 ILE A 184      -5.733  16.149   9.289  1.00 90.10           H
ATOM   2715  CD1 ILE A 184      -5.499  14.467   7.198  1.00 90.10           C
ATOM   2716 1HD1 ILE A 184      -6.503  14.043   7.202  1.00 90.10           H
ATOM   2717 2HD1 ILE A 184      -5.559  15.543   7.364  1.00 90.10           H
ATOM   2718 3HD1 ILE A 184      -5.028  14.274   6.234  1.00 90.10           H
ATOM   2719  HN  ILE A 184      -5.575  11.619   9.781  1.00 90.10           H
ATOM   2720  N   LEU A 185      -6.200  13.004  12.584  1.00 90.57           N
ATOM   2721  CA  LEU A 185      -6.837  13.413  13.824  1.00 90.57           C
ATOM   2722  C   LEU A 185      -6.093  12.787  15.005  1.00 90.57           C
ATOM   2723  O   LEU A 185      -5.735  13.479  15.956  1.00 90.57           O
ATOM   2724  HA  LEU A 185      -6.747  14.497  13.895  1.00 90.57           H
ATOM   2725  CB  LEU A 185      -8.331  13.084  13.793  1.00 90.57           C
ATOM   2726 1HB  LEU A 185      -8.445  12.026  13.556  1.00 90.57           H
ATOM   2727 2HB  LEU A 185      -8.736  13.233  14.794  1.00 90.57           H
ATOM   2728  CG  LEU A 185      -9.175  13.893  12.806  1.00 90.57           C
ATOM   2729  HG  LEU A 185      -8.789  13.717  11.802  1.00 90.57           H
ATOM   2730  CD1 LEU A 185     -10.632  13.424  12.819  1.00 90.57           C
ATOM   2731 1HD1 LEU A 185     -10.678  12.372  12.538  1.00 90.57           H
ATOM   2732 2HD1 LEU A 185     -11.046  13.552  13.819  1.00 90.57           H
ATOM   2733 3HD1 LEU A 185     -11.210  14.016  12.109  1.00 90.57           H
ATOM   2734  CD2 LEU A 185      -9.053  15.393  13.081  1.00 90.57           C
ATOM   2735 1HD2 LEU A 185      -9.398  15.606  14.092  1.00 90.57           H
ATOM   2736 2HD2 LEU A 185      -8.011  15.697  12.980  1.00 90.57           H
ATOM   2737 3HD2 LEU A 185      -9.664  15.944  12.365  1.00 90.57           H
ATOM   2738  HN  LEU A 185      -6.679  12.285  12.080  1.00 90.57           H
ATOM   2739  N   TYR A 186      -5.883  11.482  14.906  1.00 90.86           N
ATOM   2740  CA  TYR A 186      -5.601  10.678  16.083  1.00 90.86           C
ATOM   2741  C   TYR A 186      -4.124  10.282  16.135  1.00 90.86           C
ATOM   2742  O   TYR A 186      -3.690   9.614  17.072  1.00 90.86           O
ATOM   2743  HA  TYR A 186      -5.842  11.274  16.963  1.00 90.86           H
ATOM   2744  CB  TYR A 186      -6.451   9.413  15.943  1.00 90.86           C
ATOM   2745 1HB  TYR A 186      -6.111   8.854  15.071  1.00 90.86           H
ATOM   2746 2HB  TYR A 186      -6.285   8.778  16.813  1.00 90.86           H
ATOM   2747  CG  TYR A 186      -7.951   9.683  15.805  1.00 90.86           C
ATOM   2748  CD1 TYR A 186      -8.594  10.489  16.722  1.00 90.86           C
ATOM   2749  HD1 TYR A 186      -8.034  10.932  17.545  1.00 90.86           H
ATOM   2750  CD2 TYR A 186      -8.660   9.121  14.763  1.00 90.86           C
ATOM   2751  HD2 TYR A 186      -8.152   8.485  14.038  1.00 90.86           H
ATOM   2752  CE1 TYR A 186     -10.005  10.743  16.592  1.00 90.86           C
ATOM   2753  HE1 TYR A 186     -10.526  11.377  17.310  1.00 90.86           H
ATOM   2754  CE2 TYR A 186     -10.071   9.375  14.633  1.00 90.86           C
ATOM   2755  HE2 TYR A 186     -10.643   8.938  13.815  1.00 90.86           H
ATOM   2756  CZ  TYR A 186     -10.674  10.174  15.554  1.00 90.86           C
ATOM   2757  OH  TYR A 186     -12.007  10.414  15.431  1.00 90.86           O
ATOM   2758  HH  TYR A 186     -12.376   9.904  14.654  1.00 90.86           H
ATOM   2759  HN  TYR A 186      -5.904  10.976  14.043  1.00 90.86           H
ATOM   2760  N   SER A 187      -3.393  10.712  15.117  1.00 91.53           N
ATOM   2761  CA  SER A 187      -1.944  10.601  15.137  1.00 91.53           C
ATOM   2762  C   SER A 187      -1.359  11.574  16.163  1.00 91.53           C
ATOM   2763  O   SER A 187      -1.588  12.780  16.081  1.00 91.53           O
ATOM   2764  HA  SER A 187      -1.738   9.571  15.426  1.00 91.53           H
ATOM   2765  CB  SER A 187      -1.352  10.870  13.752  1.00 91.53           C
ATOM   2766 1HB  SER A 187      -1.646  11.866  13.419  1.00 91.53           H
ATOM   2767 2HB  SER A 187      -0.264  10.864  13.816  1.00 91.53           H
ATOM   2768  OG  SER A 187      -1.776   9.905  12.794  1.00 91.53           O
ATOM   2769  HG  SER A 187      -2.283  10.354  12.058  1.00 91.53           H
ATOM   2770  HN  SER A 187      -3.773  11.129  14.292  1.00 91.53           H
ATOM   2771  N   GLN A 188      -0.615  11.014  17.105  1.00 85.06           N
ATOM   2772  CA  GLN A 188       0.094  11.825  18.080  1.00 85.06           C
ATOM   2773  C   GLN A 188       1.359  11.105  18.551  1.00 85.06           C
ATOM   2774  O   GLN A 188       1.552   9.926  18.257  1.00 85.06           O
ATOM   2775  HA  GLN A 188       0.363  12.741  17.554  1.00 85.06           H
ATOM   2776  CB  GLN A 188      -0.810  12.175  19.264  1.00 85.06           C
ATOM   2777 1HB  GLN A 188      -0.292  12.862  19.932  1.00 85.06           H
ATOM   2778 2HB  GLN A 188      -1.702  12.690  18.906  1.00 85.06           H
ATOM   2779  CG  GLN A 188      -1.217  10.917  20.034  1.00 85.06           C
ATOM   2780 1HG  GLN A 188      -1.646  10.188  19.346  1.00 85.06           H
ATOM   2781 2HG  GLN A 188      -0.334  10.456  20.477  1.00 85.06           H
ATOM   2782  CD  GLN A 188      -2.230  11.249  21.131  1.00 85.06           C
ATOM   2783  OE1 GLN A 188      -2.942  12.237  21.076  1.00 85.06           O
ATOM   2784  NE2 GLN A 188      -2.254  10.369  22.129  1.00 85.06           N
ATOM   2785 1HE2 GLN A 188      -1.643   9.578  22.113  1.00 85.06           H
ATOM   2786 2HE2 GLN A 188      -2.884  10.500  22.895  1.00 85.06           H
ATOM   2787  HN  GLN A 188      -0.494  10.027  17.209  1.00 85.06           H
ATOM   2788  N   ILE A 189       2.188  11.844  19.274  1.00 88.68           N
ATOM   2789  CA  ILE A 189       3.360  11.257  19.901  1.00 88.68           C
ATOM   2790  C   ILE A 189       2.981  10.731  21.287  1.00 88.68           C
ATOM   2791  O   ILE A 189       2.394  11.454  22.090  1.00 88.68           O
ATOM   2792  HA  ILE A 189       3.672  10.414  19.285  1.00 88.68           H
ATOM   2793  CB  ILE A 189       4.516  12.259  19.919  1.00 88.68           C
ATOM   2794  HB  ILE A 189       4.184  13.155  20.442  1.00 88.68           H
ATOM   2795  CG1 ILE A 189       4.898  12.680  18.498  1.00 88.68           C
ATOM   2796 1HG1 ILE A 189       5.291  11.821  17.954  1.00 88.68           H
ATOM   2797 2HG1 ILE A 189       4.010  13.017  17.964  1.00 88.68           H
ATOM   2798  CG2 ILE A 189       5.713  11.701  20.692  1.00 88.68           C
ATOM   2799 1HG2 ILE A 189       5.415  11.493  21.720  1.00 88.68           H
ATOM   2800 2HG2 ILE A 189       6.054  10.781  20.219  1.00 88.68           H
ATOM   2801 3HG2 ILE A 189       6.520  12.433  20.689  1.00 88.68           H
ATOM   2802  CD1 ILE A 189       5.942  13.798  18.520  1.00 88.68           C
ATOM   2803 1HD1 ILE A 189       5.537  14.663  19.044  1.00 88.68           H
ATOM   2804 2HD1 ILE A 189       6.838  13.448  19.034  1.00 88.68           H
ATOM   2805 3HD1 ILE A 189       6.196  14.078  17.497  1.00 88.68           H
ATOM   2806  HN  ILE A 189       2.069  12.824  19.433  1.00 88.68           H
ATOM   2807  N   LYS A 190       3.333   9.476  21.525  1.00 84.30           N
ATOM   2808  CA  LYS A 190       3.117   8.873  22.829  1.00 84.30           C
ATOM   2809  C   LYS A 190       4.469   8.505  23.446  1.00 84.30           C
ATOM   2810  O   LYS A 190       5.328   7.937  22.773  1.00 84.30           O
ATOM   2811  HA  LYS A 190       2.642   9.622  23.462  1.00 84.30           H
ATOM   2812  CB  LYS A 190       2.150   7.693  22.720  1.00 84.30           C
ATOM   2813 1HB  LYS A 190       1.222   8.020  22.251  1.00 84.30           H
ATOM   2814 2HB  LYS A 190       2.578   6.925  22.077  1.00 84.30           H
ATOM   2815  CG  LYS A 190       1.849   7.101  24.099  1.00 84.30           C
ATOM   2816 1HG  LYS A 190       2.778   6.785  24.573  1.00 84.30           H
ATOM   2817 2HG  LYS A 190       1.409   7.866  24.739  1.00 84.30           H
ATOM   2818  CD  LYS A 190       0.896   5.910  23.989  1.00 84.30           C
ATOM   2819 1HD  LYS A 190      -0.081   6.251  23.648  1.00 84.30           H
ATOM   2820 2HD  LYS A 190       1.268   5.210  23.240  1.00 84.30           H
ATOM   2821  CE  LYS A 190       0.752   5.196  25.334  1.00 84.30           C
ATOM   2822 1HE  LYS A 190       1.724   5.125  25.821  1.00 84.30           H
ATOM   2823 2HE  LYS A 190       0.107   5.778  25.994  1.00 84.30           H
ATOM   2824  NZ  LYS A 190       0.185   3.842  25.145  1.00 84.30           N
ATOM   2825 1HZ  LYS A 190       0.218   3.336  26.023  1.00 84.30           H
ATOM   2826 2HZ  LYS A 190      -0.778   3.919  24.835  1.00 84.30           H
ATOM   2827 3HZ  LYS A 190       0.726   3.344  24.447  1.00 84.30           H
ATOM   2828  HN  LYS A 190       3.757   8.876  20.847  1.00 84.30           H
ATOM   2829  N   GLU A 191       4.614   8.844  24.718  1.00 75.90           N
ATOM   2830  CA  GLU A 191       5.777   8.417  25.478  1.00 75.90           C
ATOM   2831  C   GLU A 191       5.468   7.125  26.238  1.00 75.90           C
ATOM   2832  O   GLU A 191       4.486   7.053  26.975  1.00 75.90           O
ATOM   2833  HA  GLU A 191       6.555   8.233  24.738  1.00 75.90           H
ATOM   2834  CB  GLU A 191       6.242   9.517  26.434  1.00 75.90           C
ATOM   2835 1HB  GLU A 191       5.379   9.961  26.931  1.00 75.90           H
ATOM   2836 2HB  GLU A 191       6.979   9.113  27.128  1.00 75.90           H
ATOM   2837  CG  GLU A 191       6.941  10.645  25.672  1.00 75.90           C
ATOM   2838 1HG  GLU A 191       7.707  10.228  25.019  1.00 75.90           H
ATOM   2839 2HG  GLU A 191       6.221  11.157  25.033  1.00 75.90           H
ATOM   2840  CD  GLU A 191       7.577  11.647  26.638  1.00 75.90           C
ATOM   2841  OE1 GLU A 191       8.247  12.574  26.134  1.00 75.90           O
ATOM   2842  OE2 GLU A 191       7.379  11.463  27.858  1.00 75.90           O
ATOM   2843  HN  GLU A 191       3.957   9.399  25.228  1.00 75.90           H
ATOM   2844  N   GLU A 192       6.326   6.136  26.033  1.00 71.66           N
ATOM   2845  CA  GLU A 192       6.200   4.876  26.746  1.00 71.66           C
ATOM   2846  C   GLU A 192       7.575   4.385  27.203  1.00 71.66           C
ATOM   2847  O   GLU A 192       8.478   4.209  26.387  1.00 71.66           O
ATOM   2848  HA  GLU A 192       5.578   5.095  27.613  1.00 71.66           H
ATOM   2849  CB  GLU A 192       5.502   3.825  25.881  1.00 71.66           C
ATOM   2850 1HB  GLU A 192       4.518   4.187  25.584  1.00 71.66           H
ATOM   2851 2HB  GLU A 192       6.138   3.564  25.034  1.00 71.66           H
ATOM   2852  CG  GLU A 192       5.278   2.530  26.665  1.00 71.66           C
ATOM   2853 1HG  GLU A 192       6.185   1.926  26.644  1.00 71.66           H
ATOM   2854 2HG  GLU A 192       5.076   2.765  27.710  1.00 71.66           H
ATOM   2855  CD  GLU A 192       4.112   1.731  26.081  1.00 71.66           C
ATOM   2856  OE1 GLU A 192       3.255   1.306  26.887  1.00 71.66           O
ATOM   2857  OE2 GLU A 192       4.103   1.562  24.843  1.00 71.66           O
ATOM   2858  HN  GLU A 192       7.095   6.186  25.395  1.00 71.66           H
ATOM   2859  N   SER A 193       7.691   4.179  28.507  1.00 72.28           N
ATOM   2860  CA  SER A 193       8.930   3.681  29.078  1.00 72.28           C
ATOM   2861  C   SER A 193      10.093   4.594  28.684  1.00 72.28           C
ATOM   2862  O   SER A 193      11.218   4.131  28.506  1.00 72.28           O
ATOM   2863  HA  SER A 193       8.778   3.699  30.158  1.00 72.28           H
ATOM   2864  CB  SER A 193       9.207   2.245  28.628  1.00 72.28           C
ATOM   2865 1HB  SER A 193       9.405   2.233  27.556  1.00 72.28           H
ATOM   2866 2HB  SER A 193      10.106   1.877  29.122  1.00 72.28           H
ATOM   2867  OG  SER A 193       8.117   1.375  28.918  1.00 72.28           O
ATOM   2868  HG  SER A 193       8.292   0.467  28.536  1.00 72.28           H
ATOM   2869  HN  SER A 193       6.958   4.345  29.166  1.00 72.28           H
ATOM   2870  N   GLY A 194       9.780   5.876  28.559  1.00 80.68           N
ATOM   2871  CA  GLY A 194      10.798   6.868  28.256  1.00 80.68           C
ATOM   2872  C   GLY A 194      11.138   6.867  26.765  1.00 80.68           C
ATOM   2873  O   GLY A 194      12.064   7.553  26.335  1.00 80.68           O
ATOM   2874 1HA  GLY A 194      10.446   7.856  28.552  1.00 80.68           H
ATOM   2875 2HA  GLY A 194      11.696   6.662  28.838  1.00 80.68           H
ATOM   2876  HN  GLY A 194       8.854   6.238  28.661  1.00 80.68           H
ATOM   2877  N   ILE A 195      10.370   6.089  26.016  1.00 78.79           N
ATOM   2878  CA  ILE A 195      10.536   6.039  24.573  1.00 78.79           C
ATOM   2879  C   ILE A 195       9.392   6.804  23.905  1.00 78.79           C
ATOM   2880  O   ILE A 195       8.222   6.553  24.190  1.00 78.79           O
ATOM   2881  HA  ILE A 195      11.473   6.541  24.335  1.00 78.79           H
ATOM   2882  CB  ILE A 195      10.666   4.590  24.099  1.00 78.79           C
ATOM   2883  HB  ILE A 195       9.767   4.051  24.398  1.00 78.79           H
ATOM   2884  CG1 ILE A 195      11.852   3.897  24.772  1.00 78.79           C
ATOM   2885 1HG1 ILE A 195      12.778   4.401  24.493  1.00 78.79           H
ATOM   2886 2HG1 ILE A 195      11.759   3.978  25.855  1.00 78.79           H
ATOM   2887  CG2 ILE A 195      10.750   4.518  22.573  1.00 78.79           C
ATOM   2888 1HG2 ILE A 195       9.847   4.948  22.139  1.00 78.79           H
ATOM   2889 2HG2 ILE A 195      11.620   5.077  22.230  1.00 78.79           H
ATOM   2890 3HG2 ILE A 195      10.841   3.477  22.263  1.00 78.79           H
ATOM   2891  CD1 ILE A 195      11.926   2.423  24.369  1.00 78.79           C
ATOM   2892 1HD1 ILE A 195      11.009   1.917  24.671  1.00 78.79           H
ATOM   2893 2HD1 ILE A 195      12.044   2.347  23.288  1.00 78.79           H
ATOM   2894 3HD1 ILE A 195      12.779   1.954  24.861  1.00 78.79           H
ATOM   2895  HN  ILE A 195       9.646   5.502  26.378  1.00 78.79           H
ATOM   2896  N   ALA A 196       9.770   7.724  23.029  1.00 89.47           N
ATOM   2897  CA  ALA A 196       8.790   8.472  22.260  1.00 89.47           C
ATOM   2898  C   ALA A 196       8.355   7.643  21.051  1.00 89.47           C
ATOM   2899  O   ALA A 196       9.194   7.132  20.310  1.00 89.47           O
ATOM   2900  HA  ALA A 196       7.926   8.644  22.902  1.00 89.47           H
ATOM   2901  CB  ALA A 196       9.382   9.824  21.857  1.00 89.47           C
ATOM   2902 1HB  ALA A 196       9.647  10.386  22.753  1.00 89.47           H
ATOM   2903 2HB  ALA A 196      10.274   9.665  21.251  1.00 89.47           H
ATOM   2904 3HB  ALA A 196       8.647  10.386  21.281  1.00 89.47           H
ATOM   2905  HN  ALA A 196      10.724   7.959  22.841  1.00 89.47           H
ATOM   2906  N   ILE A 197       7.045   7.534  20.888  1.00 85.42           N
ATOM   2907  CA  ILE A 197       6.488   6.705  19.833  1.00 85.42           C
ATOM   2908  C   ILE A 197       5.426   7.500  19.072  1.00 85.42           C
ATOM   2909  O   ILE A 197       4.548   8.111  19.679  1.00 85.42           O
ATOM   2910  HA  ILE A 197       7.298   6.463  19.145  1.00 85.42           H
ATOM   2911  CB  ILE A 197       5.972   5.383  20.407  1.00 85.42           C
ATOM   2912  HB  ILE A 197       5.159   5.605  21.098  1.00 85.42           H
ATOM   2913  CG1 ILE A 197       7.063   4.670  21.207  1.00 85.42           C
ATOM   2914 1HG1 ILE A 197       7.896   4.418  20.550  1.00 85.42           H
ATOM   2915 2HG1 ILE A 197       7.454   5.339  21.974  1.00 85.42           H
ATOM   2916  CG2 ILE A 197       5.396   4.494  19.303  1.00 85.42           C
ATOM   2917 1HG2 ILE A 197       4.569   5.010  18.815  1.00 85.42           H
ATOM   2918 2HG2 ILE A 197       6.173   4.277  18.569  1.00 85.42           H
ATOM   2919 3HG2 ILE A 197       5.037   3.561  19.738  1.00 85.42           H
ATOM   2920  CD1 ILE A 197       6.521   3.398  21.861  1.00 85.42           C
ATOM   2921 1HD1 ILE A 197       5.705   3.656  22.537  1.00 85.42           H
ATOM   2922 2HD1 ILE A 197       6.153   2.721  21.090  1.00 85.42           H
ATOM   2923 3HD1 ILE A 197       7.317   2.910  22.424  1.00 85.42           H
ATOM   2924  HN  ILE A 197       6.370   8.000  21.461  1.00 85.42           H
ATOM   2925  N   CYS A 198       5.541   7.468  17.752  1.00 91.05           N
ATOM   2926  CA  CYS A 198       4.500   8.011  16.896  1.00 91.05           C
ATOM   2927  C   CYS A 198       3.462   6.914  16.648  1.00 91.05           C
ATOM   2928  O   CYS A 198       3.740   5.938  15.953  1.00 91.05           O
ATOM   2929  HA  CYS A 198       4.057   8.848  17.435  1.00 91.05           H
ATOM   2930  CB  CYS A 198       5.073   8.561  15.589  1.00 91.05           C
ATOM   2931 1HB  CYS A 198       5.675   9.447  15.790  1.00 91.05           H
ATOM   2932 2HB  CYS A 198       5.733   7.824  15.132  1.00 91.05           H
ATOM   2933  SG  CYS A 198       3.713   8.979  14.437  1.00 91.05           S
ATOM   2934  HN  CYS A 198       6.326   7.080  17.269  1.00 91.05           H
ATOM   2935  N   THR A 199       2.288   7.113  17.228  1.00 89.18           N
ATOM   2936  CA  THR A 199       1.213   6.144  17.095  1.00 89.18           C
ATOM   2937  C   THR A 199      -0.133   6.857  16.954  1.00 89.18           C
ATOM   2938  O   THR A 199      -0.229   8.061  17.184  1.00 89.18           O
ATOM   2939  HA  THR A 199       1.373   5.578  16.177  1.00 89.18           H
ATOM   2940  CB  THR A 199       1.278   5.198  18.295  1.00 89.18           C
ATOM   2941  HB  THR A 199       2.301   4.870  18.478  1.00 89.18           H
ATOM   2942  OG1 THR A 199       0.348   4.166  17.975  1.00 89.18           O
ATOM   2943  HG1 THR A 199       0.483   3.384  18.583  1.00 89.18           H
ATOM   2944  CG2 THR A 199       0.709   5.828  19.569  1.00 89.18           C
ATOM   2945 1HG2 THR A 199      -0.335   6.095  19.407  1.00 89.18           H
ATOM   2946 2HG2 THR A 199       1.279   6.724  19.816  1.00 89.18           H
ATOM   2947 3HG2 THR A 199       0.779   5.115  20.390  1.00 89.18           H
ATOM   2948  HN  THR A 199       2.066   7.916  17.781  1.00 89.18           H
ATOM   2949  N   MET A 200      -1.140   6.083  16.576  1.00 88.46           N
ATOM   2950  CA  MET A 200      -2.513   6.549  16.656  1.00 88.46           C
ATOM   2951  C   MET A 200      -3.110   6.266  18.036  1.00 88.46           C
ATOM   2952  O   MET A 200      -2.939   5.175  18.578  1.00 88.46           O
ATOM   2953  HA  MET A 200      -2.468   7.625  16.486  1.00 88.46           H
ATOM   2954  CB  MET A 200      -3.353   5.851  15.584  1.00 88.46           C
ATOM   2955 1HB  MET A 200      -3.231   4.771  15.668  1.00 88.46           H
ATOM   2956 2HB  MET A 200      -4.409   6.066  15.747  1.00 88.46           H
ATOM   2957  CG  MET A 200      -2.944   6.309  14.183  1.00 88.46           C
ATOM   2958 1HG  MET A 200      -2.975   7.397  14.123  1.00 88.46           H
ATOM   2959 2HG  MET A 200      -1.916   6.008  13.978  1.00 88.46           H
ATOM   2960  SD  MET A 200      -4.040   5.601  12.965  1.00 88.46           S
ATOM   2961  CE  MET A 200      -5.550   6.462  13.368  1.00 88.46           C
ATOM   2962 1HE  MET A 200      -5.830   6.241  14.398  1.00 88.46           H
ATOM   2963 2HE  MET A 200      -5.397   7.536  13.256  1.00 88.46           H
ATOM   2964 3HE  MET A 200      -6.345   6.136  12.697  1.00 88.46           H
ATOM   2965  HN  MET A 200      -1.029   5.154  16.222  1.00 88.46           H
ATOM   2966  N   VAL A 201      -3.797   7.268  18.566  1.00 90.84           N
ATOM   2967  CA  VAL A 201      -4.501   7.108  19.826  1.00 90.84           C
ATOM   2968  C   VAL A 201      -5.978   7.454  19.627  1.00 90.84           C
ATOM   2969  O   VAL A 201      -6.309   8.566  19.217  1.00 90.84           O
ATOM   2970  HA  VAL A 201      -4.423   6.060  20.116  1.00 90.84           H
ATOM   2971  CB  VAL A 201      -3.830   7.952  20.912  1.00 90.84           C
ATOM   2972  HB  VAL A 201      -3.910   8.999  20.620  1.00 90.84           H
ATOM   2973  CG1 VAL A 201      -4.542   7.783  22.256  1.00 90.84           C
ATOM   2974 1HG1 VAL A 201      -5.581   8.100  22.159  1.00 90.84           H
ATOM   2975 2HG1 VAL A 201      -4.508   6.736  22.556  1.00 90.84           H
ATOM   2976 3HG1 VAL A 201      -4.045   8.394  23.009  1.00 90.84           H
ATOM   2977  CG2 VAL A 201      -2.344   7.609  21.032  1.00 90.84           C
ATOM   2978 1HG2 VAL A 201      -2.233   6.556  21.290  1.00 90.84           H
ATOM   2979 2HG2 VAL A 201      -1.848   7.804  20.081  1.00 90.84           H
ATOM   2980 3HG2 VAL A 201      -1.891   8.223  21.810  1.00 90.84           H
ATOM   2981  HN  VAL A 201      -3.876   8.173  18.149  1.00 90.84           H
ATOM   2982  N   TYR A 202      -6.827   6.482  19.927  1.00 91.12           N
ATOM   2983  CA  TYR A 202      -8.255   6.642  19.711  1.00 91.12           C
ATOM   2984  C   TYR A 202      -8.949   7.139  20.981  1.00 91.12           C
ATOM   2985  O   TYR A 202      -8.564   6.769  22.089  1.00 91.12           O
ATOM   2986  HA  TYR A 202      -8.395   7.376  18.918  1.00 91.12           H
ATOM   2987  CB  TYR A 202      -8.788   5.250  19.366  1.00 91.12           C
ATOM   2988 1HB  TYR A 202      -8.544   4.566  20.179  1.00 91.12           H
ATOM   2989 2HB  TYR A 202      -9.875   5.294  19.301  1.00 91.12           H
ATOM   2990  CG  TYR A 202      -8.236   4.680  18.057  1.00 91.12           C
ATOM   2991  CD1 TYR A 202      -8.860   4.969  16.861  1.00 91.12           C
ATOM   2992  HD1 TYR A 202      -9.746   5.604  16.848  1.00 91.12           H
ATOM   2993  CD2 TYR A 202      -7.114   3.876  18.074  1.00 91.12           C
ATOM   2994  HD2 TYR A 202      -6.621   3.647  19.019  1.00 91.12           H
ATOM   2995  CE1 TYR A 202      -8.340   4.433  15.630  1.00 91.12           C
ATOM   2996  HE1 TYR A 202      -8.823   4.653  14.678  1.00 91.12           H
ATOM   2997  CE2 TYR A 202      -6.595   3.339  16.843  1.00 91.12           C
ATOM   2998  HE2 TYR A 202      -5.709   2.703  16.842  1.00 91.12           H
ATOM   2999  CZ  TYR A 202      -7.233   3.644  15.682  1.00 91.12           C
ATOM   3000  OH  TYR A 202      -6.743   3.137  14.519  1.00 91.12           O
ATOM   3001  HH  TYR A 202      -7.291   3.460  13.747  1.00 91.12           H
ATOM   3002  HN  TYR A 202      -6.554   5.599  20.310  1.00 91.12           H
ATOM   3003  N   PRO A 203      -9.980   7.984  20.844  1.00 85.74           N
ATOM   3004  CA  PRO A 203     -10.650   8.553  22.016  1.00 85.74           C
ATOM   3005  C   PRO A 203     -11.429   7.508  22.800  1.00 85.74           C
ATOM   3006  O   PRO A 203     -11.914   6.533  22.228  1.00 85.74           O
ATOM   3007  HA  PRO A 203      -9.913   8.943  22.718  1.00 85.74           H
ATOM   3008  CB  PRO A 203     -11.571   9.621  21.424  1.00 85.74           C
ATOM   3009 1HB  PRO A 203     -12.486   9.730  22.007  1.00 85.74           H
ATOM   3010 2HB  PRO A 203     -11.090  10.599  21.404  1.00 85.74           H
ATOM   3011  CG  PRO A 203     -11.856   9.117  20.038  1.00 85.74           C
ATOM   3012 1HG  PRO A 203     -12.685   8.410  20.039  1.00 85.74           H
ATOM   3013 2HG  PRO A 203     -12.134   9.933  19.372  1.00 85.74           H
ATOM   3014  CD  PRO A 203     -10.584   8.460  19.587  1.00 85.74           C
ATOM   3015 1HD  PRO A 203     -10.780   7.638  18.899  1.00 85.74           H
ATOM   3016 2HD  PRO A 203      -9.932   9.162  19.069  1.00 85.74           H
ATOM   3017  N   SER A 204     -11.528   7.742  24.100  1.00 77.40           N
ATOM   3018  CA  SER A 204     -11.864   6.677  25.029  1.00 77.40           C
ATOM   3019  C   SER A 204     -13.269   6.149  24.734  1.00 77.40           C
ATOM   3020  O   SER A 204     -13.524   4.951  24.853  1.00 77.40           O
ATOM   3021  HA  SER A 204     -11.119   5.899  24.857  1.00 77.40           H
ATOM   3022  CB  SER A 204     -11.770   7.159  26.478  1.00 77.40           C
ATOM   3023 1HB  SER A 204     -12.160   6.388  27.142  1.00 77.40           H
ATOM   3024 2HB  SER A 204     -10.724   7.309  26.743  1.00 77.40           H
ATOM   3025  OG  SER A 204     -12.491   8.371  26.684  1.00 77.40           O
ATOM   3026  HG  SER A 204     -13.469   8.179  26.760  1.00 77.40           H
ATOM   3027  HN  SER A 204     -11.384   8.639  24.519  1.00 77.40           H
ATOM   3028  N   ASP A 205     -14.145   7.069  24.356  1.00 72.00           N
ATOM   3029  CA  ASP A 205     -15.574   6.820  24.439  1.00 72.00           C
ATOM   3030  C   ASP A 205     -15.941   5.664  23.506  1.00 72.00           C
ATOM   3031  O   ASP A 205     -16.677   4.758  23.894  1.00 72.00           O
ATOM   3032  HA  ASP A 205     -15.764   6.587  25.486  1.00 72.00           H
ATOM   3033  CB  ASP A 205     -16.373   8.050  24.004  1.00 72.00           C
ATOM   3034 1HB  ASP A 205     -16.063   8.355  23.004  1.00 72.00           H
ATOM   3035 2HB  ASP A 205     -17.432   7.798  23.946  1.00 72.00           H
ATOM   3036  CG  ASP A 205     -16.171   9.209  24.982  1.00 72.00           C
ATOM   3037  OD1 ASP A 205     -15.606   8.945  26.065  1.00 72.00           O
ATOM   3038  OD2 ASP A 205     -16.587  10.332  24.624  1.00 72.00           O
ATOM   3039  HN  ASP A 205     -13.892   7.968  24.000  1.00 72.00           H
ATOM   3040  N   GLU A 206     -15.410   5.733  22.294  1.00 74.97           N
ATOM   3041  CA  GLU A 206     -15.722   4.736  21.283  1.00 74.97           C
ATOM   3042  C   GLU A 206     -14.435   4.191  20.661  1.00 74.97           C
ATOM   3043  O   GLU A 206     -14.419   3.809  19.492  1.00 74.97           O
ATOM   3044  HA  GLU A 206     -16.244   3.940  21.813  1.00 74.97           H
ATOM   3045  CB  GLU A 206     -16.647   5.315  20.210  1.00 74.97           C
ATOM   3046 1HB  GLU A 206     -16.209   6.224  19.799  1.00 74.97           H
ATOM   3047 2HB  GLU A 206     -16.853   4.556  19.455  1.00 74.97           H
ATOM   3048  CG  GLU A 206     -18.000   5.707  20.806  1.00 74.97           C
ATOM   3049 1HG  GLU A 206     -18.193   5.115  21.700  1.00 74.97           H
ATOM   3050 2HG  GLU A 206     -17.976   6.752  21.116  1.00 74.97           H
ATOM   3051  CD  GLU A 206     -19.127   5.496  19.794  1.00 74.97           C
ATOM   3052  OE1 GLU A 206     -20.132   4.865  20.187  1.00 74.97           O
ATOM   3053  OE2 GLU A 206     -18.959   5.969  18.649  1.00 74.97           O
ATOM   3054  HN  GLU A 206     -14.780   6.451  21.999  1.00 74.97           H
ATOM   3055  N   SER A 207     -13.386   4.171  21.471  1.00 87.21           N
ATOM   3056  CA  SER A 207     -12.059   3.857  20.970  1.00 87.21           C
ATOM   3057  C   SER A 207     -12.090   2.535  20.199  1.00 87.21           C
ATOM   3058  O   SER A 207     -11.537   2.437  19.105  1.00 87.21           O
ATOM   3059  HA  SER A 207     -11.800   4.681  20.305  1.00 87.21           H
ATOM   3060  CB  SER A 207     -11.043   3.783  22.111  1.00 87.21           C
ATOM   3061 1HB  SER A 207     -10.087   3.431  21.722  1.00 87.21           H
ATOM   3062 2HB  SER A 207     -10.875   4.782  22.513  1.00 87.21           H
ATOM   3063  OG  SER A 207     -11.476   2.917  23.156  1.00 87.21           O
ATOM   3064  HG  SER A 207     -10.917   3.061  23.973  1.00 87.21           H
ATOM   3065  HN  SER A 207     -13.433   4.363  22.451  1.00 87.21           H
ATOM   3066  N   THR A 208     -12.742   1.551  20.801  1.00 86.89           N
ATOM   3067  CA  THR A 208     -12.753   0.210  20.243  1.00 86.89           C
ATOM   3068  C   THR A 208     -13.456   0.203  18.884  1.00 86.89           C
ATOM   3069  O   THR A 208     -12.958  -0.388  17.927  1.00 86.89           O
ATOM   3070  HA  THR A 208     -11.722  -0.100  20.072  1.00 86.89           H
ATOM   3071  CB  THR A 208     -13.402  -0.723  21.268  1.00 86.89           C
ATOM   3072  HB  THR A 208     -14.468  -0.514  21.364  1.00 86.89           H
ATOM   3073  OG1 THR A 208     -12.629  -0.532  22.450  1.00 86.89           O
ATOM   3074  HG1 THR A 208     -11.674  -0.774  22.277  1.00 86.89           H
ATOM   3075  CG2 THR A 208     -13.201  -2.200  20.925  1.00 86.89           C
ATOM   3076 1HG2 THR A 208     -12.134  -2.424  20.896  1.00 86.89           H
ATOM   3077 2HG2 THR A 208     -13.643  -2.411  19.952  1.00 86.89           H
ATOM   3078 3HG2 THR A 208     -13.681  -2.818  21.684  1.00 86.89           H
ATOM   3079  HN  THR A 208     -13.255   1.659  21.653  1.00 86.89           H
ATOM   3080  N   LYS A 209     -14.602   0.866  18.844  1.00 82.70           N
ATOM   3081  CA  LYS A 209     -15.403   0.902  17.632  1.00 82.70           C
ATOM   3082  C   LYS A 209     -14.591   1.551  16.508  1.00 82.70           C
ATOM   3083  O   LYS A 209     -14.559   1.044  15.388  1.00 82.70           O
ATOM   3084  HA  LYS A 209     -15.618  -0.129  17.351  1.00 82.70           H
ATOM   3085  CB  LYS A 209     -16.744   1.588  17.896  1.00 82.70           C
ATOM   3086 1HB  LYS A 209     -16.574   2.573  18.331  1.00 82.70           H
ATOM   3087 2HB  LYS A 209     -17.270   1.744  16.954  1.00 82.70           H
ATOM   3088  CG  LYS A 209     -17.612   0.751  18.838  1.00 82.70           C
ATOM   3089 1HG  LYS A 209     -17.695  -0.265  18.454  1.00 82.70           H
ATOM   3090 2HG  LYS A 209     -17.135   0.685  19.816  1.00 82.70           H
ATOM   3091  CD  LYS A 209     -19.007   1.362  18.986  1.00 82.70           C
ATOM   3092 1HD  LYS A 209     -18.924   2.440  19.121  1.00 82.70           H
ATOM   3093 2HD  LYS A 209     -19.579   1.198  18.072  1.00 82.70           H
ATOM   3094  CE  LYS A 209     -19.750   0.750  20.175  1.00 82.70           C
ATOM   3095 1HE  LYS A 209     -20.088  -0.255  19.922  1.00 82.70           H
ATOM   3096 2HE  LYS A 209     -19.074   0.654  21.024  1.00 82.70           H
ATOM   3097  NZ  LYS A 209     -20.910   1.590  20.550  1.00 82.70           N
ATOM   3098 1HZ  LYS A 209     -21.357   1.201  21.372  1.00 82.70           H
ATOM   3099 2HZ  LYS A 209     -20.594   2.532  20.751  1.00 82.70           H
ATOM   3100 3HZ  LYS A 209     -21.573   1.612  19.783  1.00 82.70           H
ATOM   3101  HN  LYS A 209     -14.984   1.371  19.618  1.00 82.70           H
ATOM   3102  N   LEU A 210     -13.955   2.663  16.847  1.00 88.71           N
ATOM   3103  CA  LEU A 210     -13.263   3.462  15.851  1.00 88.71           C
ATOM   3104  C   LEU A 210     -12.126   2.639  15.243  1.00 88.71           C
ATOM   3105  O   LEU A 210     -11.991   2.565  14.023  1.00 88.71           O
ATOM   3106  HA  LEU A 210     -13.980   3.695  15.063  1.00 88.71           H
ATOM   3107  CB  LEU A 210     -12.805   4.792  16.454  1.00 88.71           C
ATOM   3108 1HB  LEU A 210     -13.656   5.252  16.957  1.00 88.71           H
ATOM   3109 2HB  LEU A 210     -12.058   4.582  17.219  1.00 88.71           H
ATOM   3110  CG  LEU A 210     -12.219   5.807  15.472  1.00 88.71           C
ATOM   3111  HG  LEU A 210     -11.381   5.339  14.956  1.00 88.71           H
ATOM   3112  CD1 LEU A 210     -13.246   6.196  14.407  1.00 88.71           C
ATOM   3113 1HD1 LEU A 210     -13.548   5.308  13.852  1.00 88.71           H
ATOM   3114 2HD1 LEU A 210     -14.119   6.639  14.888  1.00 88.71           H
ATOM   3115 3HD1 LEU A 210     -12.803   6.919  13.722  1.00 88.71           H
ATOM   3116  CD2 LEU A 210     -11.668   7.029  16.210  1.00 88.71           C
ATOM   3117 1HD2 LEU A 210     -12.471   7.508  16.770  1.00 88.71           H
ATOM   3118 2HD2 LEU A 210     -10.883   6.715  16.898  1.00 88.71           H
ATOM   3119 3HD2 LEU A 210     -11.257   7.735  15.488  1.00 88.71           H
ATOM   3120  HN  LEU A 210     -13.909   3.018  17.781  1.00 88.71           H
ATOM   3121  N   LYS A 211     -11.336   2.040  16.122  1.00 93.02           N
ATOM   3122  CA  LYS A 211     -10.214   1.226  15.688  1.00 93.02           C
ATOM   3123  C   LYS A 211     -10.718   0.131  14.746  1.00 93.02           C
ATOM   3124  O   LYS A 211     -10.180  -0.051  13.655  1.00 93.02           O
ATOM   3125  HA  LYS A 211      -9.536   1.874  15.132  1.00 93.02           H
ATOM   3126  CB  LYS A 211      -9.441   0.691  16.895  1.00 93.02           C
ATOM   3127 1HB  LYS A 211      -9.068   1.523  17.492  1.00 93.02           H
ATOM   3128 2HB  LYS A 211     -10.110   0.115  17.534  1.00 93.02           H
ATOM   3129  CG  LYS A 211      -8.270  -0.189  16.450  1.00 93.02           C
ATOM   3130 1HG  LYS A 211      -8.650  -1.110  16.009  1.00 93.02           H
ATOM   3131 2HG  LYS A 211      -7.699   0.324  15.676  1.00 93.02           H
ATOM   3132  CD  LYS A 211      -7.355  -0.522  17.630  1.00 93.02           C
ATOM   3133 1HD  LYS A 211      -6.999   0.400  18.090  1.00 93.02           H
ATOM   3134 2HD  LYS A 211      -7.920  -1.060  18.392  1.00 93.02           H
ATOM   3135  CE  LYS A 211      -6.163  -1.367  17.178  1.00 93.02           C
ATOM   3136 1HE  LYS A 211      -6.512  -2.335  16.817  1.00 93.02           H
ATOM   3137 2HE  LYS A 211      -5.659  -0.879  16.345  1.00 93.02           H
ATOM   3138  NZ  LYS A 211      -5.212  -1.562  18.296  1.00 93.02           N
ATOM   3139 1HZ  LYS A 211      -4.506  -2.237  18.025  1.00 93.02           H
ATOM   3140 2HZ  LYS A 211      -4.767  -0.678  18.518  1.00 93.02           H
ATOM   3141 3HZ  LYS A 211      -5.712  -1.902  19.109  1.00 93.02           H
ATOM   3142  HN  LYS A 211     -11.452   2.104  17.113  1.00 93.02           H
ATOM   3143  N   SER A 212     -11.746  -0.570  15.202  1.00 90.82           N
ATOM   3144  CA  SER A 212     -12.272  -1.700  14.455  1.00 90.82           C
ATOM   3145  C   SER A 212     -12.751  -1.239  13.077  1.00 90.82           C
ATOM   3146  O   SER A 212     -12.537  -1.926  12.079  1.00 90.82           O
ATOM   3147  HA  SER A 212     -11.437  -2.395  14.357  1.00 90.82           H
ATOM   3148  CB  SER A 212     -13.413  -2.379  15.214  1.00 90.82           C
ATOM   3149 1HB  SER A 212     -14.223  -1.666  15.366  1.00 90.82           H
ATOM   3150 2HB  SER A 212     -13.815  -3.194  14.611  1.00 90.82           H
ATOM   3151  OG  SER A 212     -12.987  -2.888  16.475  1.00 90.82           O
ATOM   3152  HG  SER A 212     -13.112  -2.194  17.184  1.00 90.82           H
ATOM   3153  HN  SER A 212     -12.216  -0.378  16.063  1.00 90.82           H
ATOM   3154  N   ALA A 213     -13.390  -0.079  13.066  1.00 94.11           N
ATOM   3155  CA  ALA A 213     -13.928   0.468  11.832  1.00 94.11           C
ATOM   3156  C   ALA A 213     -12.776   0.792  10.878  1.00 94.11           C
ATOM   3157  O   ALA A 213     -12.827   0.449   9.698  1.00 94.11           O
ATOM   3158  HA  ALA A 213     -14.560  -0.296  11.378  1.00 94.11           H
ATOM   3159  CB  ALA A 213     -14.786   1.694  12.147  1.00 94.11           C
ATOM   3160 1HB  ALA A 213     -15.607   1.405  12.804  1.00 94.11           H
ATOM   3161 2HB  ALA A 213     -14.174   2.449  12.642  1.00 94.11           H
ATOM   3162 3HB  ALA A 213     -15.189   2.104  11.221  1.00 94.11           H
ATOM   3163  HN  ALA A 213     -13.543   0.484  13.879  1.00 94.11           H
ATOM   3164  N   VAL A 214     -11.764   1.449  11.426  1.00 92.11           N
ATOM   3165  CA  VAL A 214     -10.637   1.891  10.622  1.00 92.11           C
ATOM   3166  C   VAL A 214      -9.958   0.674   9.990  1.00 92.11           C
ATOM   3167  O   VAL A 214      -9.612   0.695   8.810  1.00 92.11           O
ATOM   3168  HA  VAL A 214     -11.028   2.526   9.828  1.00 92.11           H
ATOM   3169  CB  VAL A 214      -9.684   2.731  11.475  1.00 92.11           C
ATOM   3170  HB  VAL A 214      -9.457   2.166  12.379  1.00 92.11           H
ATOM   3171  CG1 VAL A 214      -8.368   2.986  10.737  1.00 92.11           C
ATOM   3172 1HG1 VAL A 214      -7.888   2.034  10.511  1.00 92.11           H
ATOM   3173 2HG1 VAL A 214      -8.570   3.521   9.809  1.00 92.11           H
ATOM   3174 3HG1 VAL A 214      -7.710   3.585  11.366  1.00 92.11           H
ATOM   3175  CG2 VAL A 214     -10.341   4.047  11.896  1.00 92.11           C
ATOM   3176 1HG2 VAL A 214     -10.611   4.618  11.008  1.00 92.11           H
ATOM   3177 2HG2 VAL A 214     -11.237   3.836  12.479  1.00 92.11           H
ATOM   3178 3HG2 VAL A 214      -9.642   4.625  12.501  1.00 92.11           H
ATOM   3179  HN  VAL A 214     -11.707   1.679  12.397  1.00 92.11           H
ATOM   3180  N   LEU A 215      -9.787  -0.358  10.804  1.00 91.68           N
ATOM   3181  CA  LEU A 215      -9.079  -1.548  10.366  1.00 91.68           C
ATOM   3182  C   LEU A 215      -9.909  -2.268   9.302  1.00 91.68           C
ATOM   3183  O   LEU A 215      -9.376  -2.703   8.282  1.00 91.68           O
ATOM   3184  HA  LEU A 215      -8.143  -1.222   9.911  1.00 91.68           H
ATOM   3185  CB  LEU A 215      -8.717  -2.428  11.564  1.00 91.68           C
ATOM   3186 1HB  LEU A 215      -9.617  -2.584  12.159  1.00 91.68           H
ATOM   3187 2HB  LEU A 215      -8.408  -3.405  11.191  1.00 91.68           H
ATOM   3188  CG  LEU A 215      -7.617  -1.893  12.482  1.00 91.68           C
ATOM   3189  HG  LEU A 215      -7.956  -0.947  12.906  1.00 91.68           H
ATOM   3190  CD1 LEU A 215      -7.366  -2.847  13.651  1.00 91.68           C
ATOM   3191 1HD1 LEU A 215      -8.282  -2.960  14.232  1.00 91.68           H
ATOM   3192 2HD1 LEU A 215      -7.058  -3.819  13.267  1.00 91.68           H
ATOM   3193 3HD1 LEU A 215      -6.580  -2.442  14.288  1.00 91.68           H
ATOM   3194  CD2 LEU A 215      -6.338  -1.602  11.695  1.00 91.68           C
ATOM   3195 1HD2 LEU A 215      -5.985  -2.519  11.224  1.00 91.68           H
ATOM   3196 2HD2 LEU A 215      -6.546  -0.857  10.927  1.00 91.68           H
ATOM   3197 3HD2 LEU A 215      -5.573  -1.222  12.371  1.00 91.68           H
ATOM   3198  HN  LEU A 215     -10.123  -0.389  11.746  1.00 91.68           H
ATOM   3199  N   THR A 216     -11.202  -2.371   9.575  1.00 91.13           N
ATOM   3200  CA  THR A 216     -12.105  -3.065   8.673  1.00 91.13           C
ATOM   3201  C   THR A 216     -12.098  -2.398   7.296  1.00 91.13           C
ATOM   3202  O   THR A 216     -12.048  -3.080   6.273  1.00 91.13           O
ATOM   3203  HA  THR A 216     -11.740  -4.083   8.537  1.00 91.13           H
ATOM   3204  CB  THR A 216     -13.489  -3.100   9.324  1.00 91.13           C
ATOM   3205  HB  THR A 216     -13.882  -2.093   9.457  1.00 91.13           H
ATOM   3206  OG1 THR A 216     -13.290  -3.846  10.522  1.00 91.13           O
ATOM   3207  HG1 THR A 216     -13.216  -3.226  11.302  1.00 91.13           H
ATOM   3208  CG2 THR A 216     -14.490  -3.938   8.525  1.00 91.13           C
ATOM   3209 1HG2 THR A 216     -14.128  -4.963   8.450  1.00 91.13           H
ATOM   3210 2HG2 THR A 216     -14.600  -3.517   7.526  1.00 91.13           H
ATOM   3211 3HG2 THR A 216     -15.456  -3.929   9.031  1.00 91.13           H
ATOM   3212  HN  THR A 216     -11.632  -1.992  10.395  1.00 91.13           H
ATOM   3213  N   LEU A 217     -12.148  -1.074   7.314  1.00 88.38           N
ATOM   3214  CA  LEU A 217     -12.168  -0.309   6.079  1.00 88.38           C
ATOM   3215  C   LEU A 217     -10.881  -0.577   5.297  1.00 88.38           C
ATOM   3216  O   LEU A 217     -10.905  -0.682   4.072  1.00 88.38           O
ATOM   3217  HA  LEU A 217     -13.012  -0.665   5.487  1.00 88.38           H
ATOM   3218  CB  LEU A 217     -12.414   1.173   6.371  1.00 88.38           C
ATOM   3219 1HB  LEU A 217     -13.256   1.253   7.058  1.00 88.38           H
ATOM   3220 2HB  LEU A 217     -11.541   1.570   6.889  1.00 88.38           H
ATOM   3221  CG  LEU A 217     -12.697   2.058   5.155  1.00 88.38           C
ATOM   3222  HG  LEU A 217     -11.909   1.893   4.421  1.00 88.38           H
ATOM   3223  CD1 LEU A 217     -14.021   1.670   4.492  1.00 88.38           C
ATOM   3224 1HD1 LEU A 217     -13.972   0.632   4.164  1.00 88.38           H
ATOM   3225 2HD1 LEU A 217     -14.834   1.788   5.207  1.00 88.38           H
ATOM   3226 3HD1 LEU A 217     -14.198   2.315   3.631  1.00 88.38           H
ATOM   3227  CD2 LEU A 217     -12.659   3.539   5.535  1.00 88.38           C
ATOM   3228 1HD2 LEU A 217     -13.413   3.739   6.296  1.00 88.38           H
ATOM   3229 2HD2 LEU A 217     -11.672   3.788   5.926  1.00 88.38           H
ATOM   3230 3HD2 LEU A 217     -12.863   4.146   4.653  1.00 88.38           H
ATOM   3231  HN  LEU A 217     -12.175  -0.527   8.150  1.00 88.38           H
ATOM   3232  N   LYS A 218      -9.787  -0.679   6.038  1.00 85.85           N
ATOM   3233  CA  LYS A 218      -8.488  -0.904   5.427  1.00 85.85           C
ATOM   3234  C   LYS A 218      -8.500  -2.246   4.692  1.00 85.85           C
ATOM   3235  O   LYS A 218      -8.017  -2.344   3.565  1.00 85.85           O
ATOM   3236  HA  LYS A 218      -8.329  -0.111   4.696  1.00 85.85           H
ATOM   3237  CB  LYS A 218      -7.377  -0.785   6.472  1.00 85.85           C
ATOM   3238 1HB  LYS A 218      -7.501   0.138   7.038  1.00 85.85           H
ATOM   3239 2HB  LYS A 218      -7.453  -1.607   7.184  1.00 85.85           H
ATOM   3240  CG  LYS A 218      -5.997  -0.803   5.811  1.00 85.85           C
ATOM   3241 1HG  LYS A 218      -5.893  -1.702   5.204  1.00 85.85           H
ATOM   3242 2HG  LYS A 218      -5.902   0.049   5.137  1.00 85.85           H
ATOM   3243  CD  LYS A 218      -4.885  -0.757   6.860  1.00 85.85           C
ATOM   3244 1HD  LYS A 218      -4.947   0.177   7.420  1.00 85.85           H
ATOM   3245 2HD  LYS A 218      -5.022  -1.567   7.576  1.00 85.85           H
ATOM   3246  CE  LYS A 218      -3.508  -0.875   6.205  1.00 85.85           C
ATOM   3247 1HE  LYS A 218      -3.497  -1.721   5.517  1.00 85.85           H
ATOM   3248 2HE  LYS A 218      -3.301   0.018   5.615  1.00 85.85           H
ATOM   3249  NZ  LYS A 218      -2.458  -1.050   7.233  1.00 85.85           N
ATOM   3250 1HZ  LYS A 218      -1.602  -1.369   6.792  1.00 85.85           H
ATOM   3251 2HZ  LYS A 218      -2.289  -0.165   7.698  1.00 85.85           H
ATOM   3252 3HZ  LYS A 218      -2.763  -1.737   7.914  1.00 85.85           H
ATOM   3253  HN  LYS A 218      -9.779  -0.612   7.036  1.00 85.85           H
ATOM   3254  N   VAL A 219      -9.057  -3.245   5.360  1.00 90.09           N
ATOM   3255  CA  VAL A 219      -9.051  -4.597   4.827  1.00 90.09           C
ATOM   3256  C   VAL A 219      -9.931  -4.651   3.576  1.00 90.09           C
ATOM   3257  O   VAL A 219      -9.529  -5.204   2.553  1.00 90.09           O
ATOM   3258  HA  VAL A 219      -8.025  -4.834   4.544  1.00 90.09           H
ATOM   3259  CB  VAL A 219      -9.486  -5.588   5.908  1.00 90.09           C
ATOM   3260  HB  VAL A 219     -10.440  -5.247   6.311  1.00 90.09           H
ATOM   3261  CG1 VAL A 219      -9.698  -6.984   5.319  1.00 90.09           C
ATOM   3262 1HG1 VAL A 219     -10.471  -6.941   4.552  1.00 90.09           H
ATOM   3263 2HG1 VAL A 219      -8.766  -7.337   4.876  1.00 90.09           H
ATOM   3264 3HG1 VAL A 219     -10.007  -7.669   6.109  1.00 90.09           H
ATOM   3265  CG2 VAL A 219      -8.476  -5.625   7.057  1.00 90.09           C
ATOM   3266 1HG2 VAL A 219      -7.502  -5.930   6.674  1.00 90.09           H
ATOM   3267 2HG2 VAL A 219      -8.397  -4.633   7.503  1.00 90.09           H
ATOM   3268 3HG2 VAL A 219      -8.810  -6.337   7.811  1.00 90.09           H
ATOM   3269  HN  VAL A 219      -9.506  -3.143   6.247  1.00 90.09           H
ATOM   3270  N   ILE A 220     -11.116  -4.071   3.700  1.00 90.72           N
ATOM   3271  CA  ILE A 220     -12.106  -4.158   2.640  1.00 90.72           C
ATOM   3272  C   ILE A 220     -11.566  -3.467   1.386  1.00 90.72           C
ATOM   3273  O   ILE A 220     -11.482  -4.079   0.323  1.00 90.72           O
ATOM   3274  HA  ILE A 220     -12.252  -5.214   2.415  1.00 90.72           H
ATOM   3275  CB  ILE A 220     -13.451  -3.605   3.116  1.00 90.72           C
ATOM   3276  HB  ILE A 220     -13.276  -2.634   3.578  1.00 90.72           H
ATOM   3277  CG1 ILE A 220     -14.067  -4.510   4.185  1.00 90.72           C
ATOM   3278 1HG1 ILE A 220     -14.293  -5.485   3.755  1.00 90.72           H
ATOM   3279 2HG1 ILE A 220     -13.348  -4.674   4.987  1.00 90.72           H
ATOM   3280  CG2 ILE A 220     -14.400  -3.382   1.937  1.00 90.72           C
ATOM   3281 1HG2 ILE A 220     -13.955  -2.668   1.243  1.00 90.72           H
ATOM   3282 2HG2 ILE A 220     -14.573  -4.328   1.425  1.00 90.72           H
ATOM   3283 3HG2 ILE A 220     -15.348  -2.989   2.304  1.00 90.72           H
ATOM   3284  CD1 ILE A 220     -15.344  -3.891   4.757  1.00 90.72           C
ATOM   3285 1HD1 ILE A 220     -15.110  -2.926   5.207  1.00 90.72           H
ATOM   3286 2HD1 ILE A 220     -16.070  -3.751   3.956  1.00 90.72           H
ATOM   3287 3HD1 ILE A 220     -15.762  -4.554   5.514  1.00 90.72           H
ATOM   3288  HN  ILE A 220     -11.402  -3.550   4.504  1.00 90.72           H
ATOM   3289  N   LEU A 221     -11.214  -2.200   1.552  1.00 89.18           N
ATOM   3290  CA  LEU A 221     -10.852  -1.369   0.417  1.00 89.18           C
ATOM   3291  C   LEU A 221      -9.409  -1.671   0.008  1.00 89.18           C
ATOM   3292  O   LEU A 221      -9.031  -1.468  -1.144  1.00 89.18           O
ATOM   3293  HA  LEU A 221     -11.509  -1.640  -0.409  1.00 89.18           H
ATOM   3294  CB  LEU A 221     -11.106   0.107   0.731  1.00 89.18           C
ATOM   3295 1HB  LEU A 221     -10.545   0.369   1.628  1.00 89.18           H
ATOM   3296 2HB  LEU A 221     -10.702   0.706  -0.084  1.00 89.18           H
ATOM   3297  CG  LEU A 221     -12.568   0.506   0.943  1.00 89.18           C
ATOM   3298  HG  LEU A 221     -12.940  -0.018   1.824  1.00 89.18           H
ATOM   3299  CD1 LEU A 221     -12.693   2.005   1.222  1.00 89.18           C
ATOM   3300 1HD1 LEU A 221     -12.128   2.256   2.120  1.00 89.18           H
ATOM   3301 2HD1 LEU A 221     -12.297   2.566   0.376  1.00 89.18           H
ATOM   3302 3HD1 LEU A 221     -13.742   2.261   1.369  1.00 89.18           H
ATOM   3303  CD2 LEU A 221     -13.433   0.069  -0.241  1.00 89.18           C
ATOM   3304 1HD2 LEU A 221     -13.069   0.545  -1.151  1.00 89.18           H
ATOM   3305 2HD2 LEU A 221     -13.379  -1.014  -0.351  1.00 89.18           H
ATOM   3306 3HD2 LEU A 221     -14.467   0.365  -0.064  1.00 89.18           H
ATOM   3307  HN  LEU A 221     -11.174  -1.743   2.441  1.00 89.18           H
ATOM   3308  N   GLY A 222      -8.642  -2.152   0.976  1.00 87.72           N
ATOM   3309  CA  GLY A 222      -7.207  -2.288   0.795  1.00 87.72           C
ATOM   3310  C   GLY A 222      -6.866  -3.597   0.081  1.00 87.72           C
ATOM   3311  O   GLY A 222      -5.814  -3.711  -0.547  1.00 87.72           O
ATOM   3312 1HA  GLY A 222      -6.828  -1.445   0.217  1.00 87.72           H
ATOM   3313 2HA  GLY A 222      -6.710  -2.258   1.765  1.00 87.72           H
ATOM   3314  HN  GLY A 222      -8.986  -2.445   1.868  1.00 87.72           H
ATOM   3315  N   PHE A 223      -7.775  -4.553   0.200  1.00 81.41           N
ATOM   3316  CA  PHE A 223      -7.521  -5.894  -0.298  1.00 81.41           C
ATOM   3317  C   PHE A 223      -8.749  -6.452  -1.021  1.00 81.41           C
ATOM   3318  O   PHE A 223      -8.708  -6.692  -2.227  1.00 81.41           O
ATOM   3319  HA  PHE A 223      -6.689  -5.827  -0.999  1.00 81.41           H
ATOM   3320  CB  PHE A 223      -7.216  -6.773   0.917  1.00 81.41           C
ATOM   3321 1HB  PHE A 223      -6.381  -6.339   1.466  1.00 81.41           H
ATOM   3322 2HB  PHE A 223      -8.077  -6.762   1.585  1.00 81.41           H
ATOM   3323  CG  PHE A 223      -6.879  -8.224   0.566  1.00 81.41           C
ATOM   3324  CD1 PHE A 223      -7.705  -9.229   0.964  1.00 81.41           C
ATOM   3325  HD1 PHE A 223      -8.608  -9.000   1.531  1.00 81.41           H
ATOM   3326  CD2 PHE A 223      -5.754  -8.509  -0.142  1.00 81.41           C
ATOM   3327  HD2 PHE A 223      -5.092  -7.703  -0.460  1.00 81.41           H
ATOM   3328  CE1 PHE A 223      -7.393 -10.575   0.639  1.00 81.41           C
ATOM   3329  HE1 PHE A 223      -8.055 -11.380   0.957  1.00 81.41           H
ATOM   3330  CE2 PHE A 223      -5.441  -9.855  -0.467  1.00 81.41           C
ATOM   3331  HE2 PHE A 223      -4.539 -10.083  -1.035  1.00 81.41           H
ATOM   3332  CZ  PHE A 223      -6.267 -10.860  -0.070  1.00 81.41           C
ATOM   3333  HZ  PHE A 223      -6.027 -11.893  -0.319  1.00 81.41           H
ATOM   3334  HN  PHE A 223      -8.670  -4.424   0.628  1.00 81.41           H
ATOM   3335  N   PHE A 224      -9.812  -6.643  -0.254  1.00 84.27           N
ATOM   3336  CA  PHE A 224     -10.894  -7.515  -0.678  1.00 84.27           C
ATOM   3337  C   PHE A 224     -11.527  -7.012  -1.977  1.00 84.27           C
ATOM   3338  O   PHE A 224     -11.601  -7.746  -2.960  1.00 84.27           O
ATOM   3339  HA  PHE A 224     -10.467  -8.504  -0.843  1.00 84.27           H
ATOM   3340  CB  PHE A 224     -11.948  -7.492   0.432  1.00 84.27           C
ATOM   3341 1HB  PHE A 224     -11.458  -7.674   1.388  1.00 84.27           H
ATOM   3342 2HB  PHE A 224     -12.385  -6.494   0.482  1.00 84.27           H
ATOM   3343  CG  PHE A 224     -13.070  -8.515   0.246  1.00 84.27           C
ATOM   3344  CD1 PHE A 224     -14.276  -8.121  -0.242  1.00 84.27           C
ATOM   3345  HD1 PHE A 224     -14.444  -7.076  -0.501  1.00 84.27           H
ATOM   3346  CD2 PHE A 224     -12.860  -9.820   0.569  1.00 84.27           C
ATOM   3347  HD2 PHE A 224     -11.893 -10.136   0.960  1.00 84.27           H
ATOM   3348  CE1 PHE A 224     -15.317  -9.071  -0.414  1.00 84.27           C
ATOM   3349  HE1 PHE A 224     -16.285  -8.756  -0.806  1.00 84.27           H
ATOM   3350  CE2 PHE A 224     -13.901 -10.770   0.397  1.00 84.27           C
ATOM   3351  HE2 PHE A 224     -13.733 -11.815   0.656  1.00 84.27           H
ATOM   3352  CZ  PHE A 224     -15.108 -10.376  -0.091  1.00 84.27           C
ATOM   3353  HZ  PHE A 224     -15.907 -11.105  -0.224  1.00 84.27           H
ATOM   3354  HN  PHE A 224      -9.940  -6.215   0.641  1.00 84.27           H
ATOM   3355  N   LEU A 225     -11.968  -5.763  -1.938  1.00 89.53           N
ATOM   3356  CA  LEU A 225     -12.659  -5.177  -3.074  1.00 89.53           C
ATOM   3357  C   LEU A 225     -11.746  -5.226  -4.301  1.00 89.53           C
ATOM   3358  O   LEU A 225     -12.129  -5.754  -5.343  1.00 89.53           O
ATOM   3359  HA  LEU A 225     -13.538  -5.791  -3.273  1.00 89.53           H
ATOM   3360  CB  LEU A 225     -13.156  -3.771  -2.732  1.00 89.53           C
ATOM   3361 1HB  LEU A 225     -13.883  -3.851  -1.924  1.00 89.53           H
ATOM   3362 2HB  LEU A 225     -12.315  -3.193  -2.348  1.00 89.53           H
ATOM   3363  CG  LEU A 225     -13.796  -2.988  -3.880  1.00 89.53           C
ATOM   3364  HG  LEU A 225     -13.135  -3.050  -4.745  1.00 89.53           H
ATOM   3365  CD1 LEU A 225     -15.134  -3.608  -4.288  1.00 89.53           C
ATOM   3366 1HD1 LEU A 225     -14.974  -4.636  -4.612  1.00 89.53           H
ATOM   3367 2HD1 LEU A 225     -15.814  -3.597  -3.436  1.00 89.53           H
ATOM   3368 3HD1 LEU A 225     -15.567  -3.032  -5.106  1.00 89.53           H
ATOM   3369  CD2 LEU A 225     -13.935  -1.507  -3.523  1.00 89.53           C
ATOM   3370 1HD2 LEU A 225     -14.562  -1.404  -2.638  1.00 89.53           H
ATOM   3371 2HD2 LEU A 225     -12.949  -1.088  -3.321  1.00 89.53           H
ATOM   3372 3HD2 LEU A 225     -14.392  -0.974  -4.357  1.00 89.53           H
ATOM   3373  HN  LEU A 225     -11.859  -5.156  -1.150  1.00 89.53           H
ATOM   3374  N   PRO A 226     -10.528  -4.677  -4.200  1.00 89.99           N
ATOM   3375  CA  PRO A 226      -9.607  -4.671  -5.340  1.00 89.99           C
ATOM   3376  C   PRO A 226      -9.405  -6.058  -5.926  1.00 89.99           C
ATOM   3377  O   PRO A 226      -9.417  -6.229  -7.144  1.00 89.99           O
ATOM   3378  HA  PRO A 226     -10.022  -4.075  -6.153  1.00 89.99           H
ATOM   3379  CB  PRO A 226      -8.310  -4.108  -4.755  1.00 89.99           C
ATOM   3380 1HB  PRO A 226      -7.654  -4.901  -4.397  1.00 89.99           H
ATOM   3381 2HB  PRO A 226      -7.749  -3.540  -5.497  1.00 89.99           H
ATOM   3382  CG  PRO A 226      -8.794  -3.220  -3.614  1.00 89.99           C
ATOM   3383 1HG  PRO A 226      -8.004  -3.028  -2.888  1.00 89.99           H
ATOM   3384 2HG  PRO A 226      -9.124  -2.244  -3.973  1.00 89.99           H
ATOM   3385  CD  PRO A 226      -9.936  -4.025  -3.018  1.00 89.99           C
ATOM   3386 1HD  PRO A 226      -9.580  -4.758  -2.293  1.00 89.99           H
ATOM   3387 2HD  PRO A 226     -10.652  -3.389  -2.497  1.00 89.99           H
ATOM   3388  N   PHE A 227      -9.224  -7.022  -5.035  1.00 84.22           N
ATOM   3389  CA  PHE A 227      -8.905  -8.377  -5.452  1.00 84.22           C
ATOM   3390  C   PHE A 227     -10.044  -8.979  -6.277  1.00 84.22           C
ATOM   3391  O   PHE A 227      -9.809  -9.563  -7.334  1.00 84.22           O
ATOM   3392  HA  PHE A 227      -8.005  -8.323  -6.064  1.00 84.22           H
ATOM   3393  CB  PHE A 227      -8.720  -9.205  -4.179  1.00 84.22           C
ATOM   3394 1HB  PHE A 227      -7.928  -8.758  -3.578  1.00 84.22           H
ATOM   3395 2HB  PHE A 227      -9.635  -9.154  -3.588  1.00 84.22           H
ATOM   3396  CG  PHE A 227      -8.378 -10.674  -4.436  1.00 84.22           C
ATOM   3397  CD1 PHE A 227      -9.349 -11.622  -4.357  1.00 84.22           C
ATOM   3398  HD1 PHE A 227     -10.372 -11.336  -4.110  1.00 84.22           H
ATOM   3399  CD2 PHE A 227      -7.102 -11.031  -4.744  1.00 84.22           C
ATOM   3400  HD2 PHE A 227      -6.324 -10.271  -4.807  1.00 84.22           H
ATOM   3401  CE1 PHE A 227      -9.032 -12.986  -4.596  1.00 84.22           C
ATOM   3402  HE1 PHE A 227      -9.810 -13.746  -4.532  1.00 84.22           H
ATOM   3403  CE2 PHE A 227      -6.785 -12.394  -4.982  1.00 84.22           C
ATOM   3404  HE2 PHE A 227      -5.762 -12.680  -5.229  1.00 84.22           H
ATOM   3405  CZ  PHE A 227      -7.756 -13.343  -4.903  1.00 84.22           C
ATOM   3406  HZ  PHE A 227      -7.512 -14.389  -5.087  1.00 84.22           H
ATOM   3407  HN  PHE A 227      -9.292  -6.889  -4.046  1.00 84.22           H
ATOM   3408  N   VAL A 228     -11.255  -8.817  -5.763  1.00 91.83           N
ATOM   3409  CA  VAL A 228     -12.425  -9.383  -6.411  1.00 91.83           C
ATOM   3410  C   VAL A 228     -12.556  -8.798  -7.819  1.00 91.83           C
ATOM   3411  O   VAL A 228     -12.794  -9.528  -8.779  1.00 91.83           O
ATOM   3412  HA  VAL A 228     -12.268 -10.459  -6.492  1.00 91.83           H
ATOM   3413  CB  VAL A 228     -13.666  -9.149  -5.548  1.00 91.83           C
ATOM   3414  HB  VAL A 228     -13.712  -8.086  -5.309  1.00 91.83           H
ATOM   3415  CG1 VAL A 228     -14.941  -9.514  -6.311  1.00 91.83           C
ATOM   3416 1HG1 VAL A 228     -15.018  -8.898  -7.207  1.00 91.83           H
ATOM   3417 2HG1 VAL A 228     -14.907 -10.566  -6.595  1.00 91.83           H
ATOM   3418 3HG1 VAL A 228     -15.809  -9.338  -5.674  1.00 91.83           H
ATOM   3419  CG2 VAL A 228     -13.573  -9.924  -4.232  1.00 91.83           C
ATOM   3420 1HG2 VAL A 228     -13.491 -10.990  -4.444  1.00 91.83           H
ATOM   3421 2HG2 VAL A 228     -12.695  -9.594  -3.678  1.00 91.83           H
ATOM   3422 3HG2 VAL A 228     -14.468  -9.739  -3.638  1.00 91.83           H
ATOM   3423  HN  VAL A 228     -11.441  -8.311  -4.921  1.00 91.83           H
ATOM   3424  N   VAL A 229     -12.396  -7.485  -7.896  1.00 91.80           N
ATOM   3425  CA  VAL A 229     -12.579  -6.781  -9.154  1.00 91.80           C
ATOM   3426  C   VAL A 229     -11.540  -7.273 -10.164  1.00 91.80           C
ATOM   3427  O   VAL A 229     -11.873  -7.562 -11.312  1.00 91.80           O
ATOM   3428  HA  VAL A 229     -13.573  -7.027  -9.527  1.00 91.80           H
ATOM   3429  CB  VAL A 229     -12.519  -5.270  -8.923  1.00 91.80           C
ATOM   3430  HB  VAL A 229     -11.593  -5.048  -8.394  1.00 91.80           H
ATOM   3431  CG1 VAL A 229     -12.495  -4.512 -10.251  1.00 91.80           C
ATOM   3432 1HG1 VAL A 229     -11.618  -4.813 -10.825  1.00 91.80           H
ATOM   3433 2HG1 VAL A 229     -13.396  -4.744 -10.818  1.00 91.80           H
ATOM   3434 3HG1 VAL A 229     -12.453  -3.440 -10.057  1.00 91.80           H
ATOM   3435  CG2 VAL A 229     -13.684  -4.804  -8.047  1.00 91.80           C
ATOM   3436 1HG2 VAL A 229     -14.627  -5.045  -8.537  1.00 91.80           H
ATOM   3437 2HG2 VAL A 229     -13.637  -5.308  -7.081  1.00 91.80           H
ATOM   3438 3HG2 VAL A 229     -13.617  -3.726  -7.898  1.00 91.80           H
ATOM   3439  HN  VAL A 229     -12.146  -6.905  -7.121  1.00 91.80           H
ATOM   3440  N   MET A 230     -10.301  -7.351  -9.700  1.00 84.06           N
ATOM   3441  CA  MET A 230      -9.204  -7.759 -10.561  1.00 84.06           C
ATOM   3442  C   MET A 230      -9.416  -9.181 -11.084  1.00 84.06           C
ATOM   3443  O   MET A 230      -9.253  -9.439 -12.275  1.00 84.06           O
ATOM   3444  HA  MET A 230      -9.206  -7.054 -11.393  1.00 84.06           H
ATOM   3445  CB  MET A 230      -7.890  -7.693  -9.779  1.00 84.06           C
ATOM   3446 1HB  MET A 230      -8.019  -8.163  -8.804  1.00 84.06           H
ATOM   3447 2HB  MET A 230      -7.121  -8.257 -10.306  1.00 84.06           H
ATOM   3448  CG  MET A 230      -7.433  -6.244  -9.597  1.00 84.06           C
ATOM   3449 1HG  MET A 230      -7.432  -5.730 -10.558  1.00 84.06           H
ATOM   3450 2HG  MET A 230      -8.132  -5.712  -8.952  1.00 84.06           H
ATOM   3451  SD  MET A 230      -5.797  -6.205  -8.885  1.00 84.06           S
ATOM   3452  CE  MET A 230      -6.163  -6.781  -7.235  1.00 84.06           C
ATOM   3453 1HE  MET A 230      -6.869  -6.099  -6.761  1.00 84.06           H
ATOM   3454 2HE  MET A 230      -6.600  -7.778  -7.287  1.00 84.06           H
ATOM   3455 3HE  MET A 230      -5.244  -6.817  -6.650  1.00 84.06           H
ATOM   3456  HN  MET A 230     -10.043  -7.143  -8.757  1.00 84.06           H
ATOM   3457  N   ALA A 231      -9.777 -10.067 -10.167  1.00 89.61           N
ATOM   3458  CA  ALA A 231      -9.931 -11.472 -10.504  1.00 89.61           C
ATOM   3459  C   ALA A 231     -10.997 -11.617 -11.592  1.00 89.61           C
ATOM   3460  O   ALA A 231     -10.807 -12.355 -12.557  1.00 89.61           O
ATOM   3461  HA  ALA A 231      -8.976 -11.827 -10.892  1.00 89.61           H
ATOM   3462  CB  ALA A 231     -10.275 -12.265  -9.241  1.00 89.61           C
ATOM   3463 1HB  ALA A 231      -9.473 -12.152  -8.512  1.00 89.61           H
ATOM   3464 2HB  ALA A 231     -11.207 -11.888  -8.818  1.00 89.61           H
ATOM   3465 3HB  ALA A 231     -10.391 -13.318  -9.494  1.00 89.61           H
ATOM   3466  HN  ALA A 231      -9.962  -9.838  -9.211  1.00 89.61           H
ATOM   3467  N   CYS A 232     -12.095 -10.901 -11.399  1.00 89.50           N
ATOM   3468  CA  CYS A 232     -13.206 -10.970 -12.332  1.00 89.50           C
ATOM   3469  C   CYS A 232     -12.731 -10.439 -13.686  1.00 89.50           C
ATOM   3470  O   CYS A 232     -12.963 -11.065 -14.719  1.00 89.50           O
ATOM   3471  HA  CYS A 232     -13.488 -12.020 -12.406  1.00 89.50           H
ATOM   3472  CB  CYS A 232     -14.427 -10.205 -11.816  1.00 89.50           C
ATOM   3473 1HB  CYS A 232     -14.134  -9.200 -11.512  1.00 89.50           H
ATOM   3474 2HB  CYS A 232     -15.162 -10.095 -12.614  1.00 89.50           H
ATOM   3475  SG  CYS A 232     -15.170 -11.094 -10.400  1.00 89.50           S
ATOM   3476  HG  CYS A 232     -14.324 -10.631  -9.485  1.00 89.50           H
ATOM   3477  HN  CYS A 232     -12.231 -10.283 -10.625  1.00 89.50           H
ATOM   3478  N   CYS A 233     -12.074  -9.289 -13.638  1.00 87.92           N
ATOM   3479  CA  CYS A 233     -11.686  -8.597 -14.855  1.00 87.92           C
ATOM   3480  C   CYS A 233     -10.835  -9.548 -15.698  1.00 87.92           C
ATOM   3481  O   CYS A 233     -11.118  -9.763 -16.875  1.00 87.92           O
ATOM   3482  HA  CYS A 233     -12.608  -8.338 -15.375  1.00 87.92           H
ATOM   3483  CB  CYS A 233     -10.951  -7.290 -14.552  1.00 87.92           C
ATOM   3484 1HB  CYS A 233     -10.194  -7.457 -13.786  1.00 87.92           H
ATOM   3485 2HB  CYS A 233     -10.430  -6.941 -15.444  1.00 87.92           H
ATOM   3486  SG  CYS A 233     -12.141  -6.019 -13.988  1.00 87.92           S
ATOM   3487  HG  CYS A 233     -12.263  -6.484 -12.747  1.00 87.92           H
ATOM   3488  HN  CYS A 233     -11.808  -8.833 -12.789  1.00 87.92           H
ATOM   3489  N   TYR A 234      -9.807 -10.093 -15.062  1.00 75.40           N
ATOM   3490  CA  TYR A 234      -8.815 -10.877 -15.778  1.00 75.40           C
ATOM   3491  C   TYR A 234      -9.385 -12.236 -16.192  1.00 75.40           C
ATOM   3492  O   TYR A 234      -8.972 -12.804 -17.201  1.00 75.40           O
ATOM   3493  HA  TYR A 234      -8.530 -10.324 -16.672  1.00 75.40           H
ATOM   3494  CB  TYR A 234      -7.664 -11.098 -14.795  1.00 75.40           C
ATOM   3495 1HB  TYR A 234      -8.071 -11.186 -13.788  1.00 75.40           H
ATOM   3496 2HB  TYR A 234      -7.179 -12.047 -15.026  1.00 75.40           H
ATOM   3497  CG  TYR A 234      -6.612  -9.987 -14.809  1.00 75.40           C
ATOM   3498  CD1 TYR A 234      -5.587 -10.019 -15.734  1.00 75.40           C
ATOM   3499  HD1 TYR A 234      -5.528 -10.835 -16.453  1.00 75.40           H
ATOM   3500  CD2 TYR A 234      -6.687  -8.954 -13.898  1.00 75.40           C
ATOM   3501  HD2 TYR A 234      -7.496  -8.929 -13.168  1.00 75.40           H
ATOM   3502  CE1 TYR A 234      -4.597  -8.973 -15.747  1.00 75.40           C
ATOM   3503  HE1 TYR A 234      -3.783  -8.986 -16.472  1.00 75.40           H
ATOM   3504  CE2 TYR A 234      -5.697  -7.908 -13.911  1.00 75.40           C
ATOM   3505  HE2 TYR A 234      -5.745  -7.086 -13.197  1.00 75.40           H
ATOM   3506  CZ  TYR A 234      -4.701  -7.970 -14.835  1.00 75.40           C
ATOM   3507  OH  TYR A 234      -3.766  -6.982 -14.848  1.00 75.40           O
ATOM   3508  HH  TYR A 234      -3.985  -6.295 -14.155  1.00 75.40           H
ATOM   3509  HN  TYR A 234      -9.648 -10.006 -14.079  1.00 75.40           H
ATOM   3510  N   THR A 235     -10.324 -12.717 -15.390  1.00 85.11           N
ATOM   3511  CA  THR A 235     -11.022 -13.950 -15.712  1.00 85.11           C
ATOM   3512  C   THR A 235     -11.702 -13.837 -17.078  1.00 85.11           C
ATOM   3513  O   THR A 235     -11.603 -14.745 -17.901  1.00 85.11           O
ATOM   3514  HA  THR A 235     -10.288 -14.752 -15.785  1.00 85.11           H
ATOM   3515  CB  THR A 235     -11.996 -14.253 -14.571  1.00 85.11           C
ATOM   3516  HB  THR A 235     -12.753 -13.473 -14.489  1.00 85.11           H
ATOM   3517  OG1 THR A 235     -11.156 -14.417 -13.432  1.00 85.11           O
ATOM   3518  HG1 THR A 235     -11.260 -13.637 -12.815  1.00 85.11           H
ATOM   3519  CG2 THR A 235     -12.679 -15.612 -14.730  1.00 85.11           C
ATOM   3520 1HG2 THR A 235     -11.925 -16.399 -14.745  1.00 85.11           H
ATOM   3521 2HG2 THR A 235     -13.240 -15.630 -15.664  1.00 85.11           H
ATOM   3522 3HG2 THR A 235     -13.360 -15.777 -13.895  1.00 85.11           H
ATOM   3523  HN  THR A 235     -10.608 -12.281 -14.537  1.00 85.11           H
ATOM   3524  N   ILE A 236     -12.378 -12.715 -17.276  1.00 84.27           N
ATOM   3525  CA  ILE A 236     -13.095 -12.482 -18.518  1.00 84.27           C
ATOM   3526  C   ILE A 236     -12.090 -12.245 -19.646  1.00 84.27           C
ATOM   3527  O   ILE A 236     -12.292 -12.704 -20.769  1.00 84.27           O
ATOM   3528  HA  ILE A 236     -13.660 -13.387 -18.743  1.00 84.27           H
ATOM   3529  CB  ILE A 236     -14.107 -11.348 -18.347  1.00 84.27           C
ATOM   3530  HB  ILE A 236     -13.571 -10.458 -18.018  1.00 84.27           H
ATOM   3531  CG1 ILE A 236     -15.132 -11.685 -17.262  1.00 84.27           C
ATOM   3532 1HG1 ILE A 236     -15.827 -12.437 -17.635  1.00 84.27           H
ATOM   3533 2HG1 ILE A 236     -14.625 -12.119 -16.400  1.00 84.27           H
ATOM   3534  CG2 ILE A 236     -14.776 -11.005 -19.680  1.00 84.27           C
ATOM   3535 1HG2 ILE A 236     -14.017 -10.691 -20.397  1.00 84.27           H
ATOM   3536 2HG2 ILE A 236     -15.296 -11.883 -20.062  1.00 84.27           H
ATOM   3537 3HG2 ILE A 236     -15.490 -10.195 -19.530  1.00 84.27           H
ATOM   3538  CD1 ILE A 236     -15.905 -10.437 -16.831  1.00 84.27           C
ATOM   3539 1HD1 ILE A 236     -15.210  -9.697 -16.437  1.00 84.27           H
ATOM   3540 2HD1 ILE A 236     -16.431 -10.020 -17.691  1.00 84.27           H
ATOM   3541 3HD1 ILE A 236     -16.627 -10.705 -16.060  1.00 84.27           H
ATOM   3542  HN  ILE A 236     -12.439 -11.973 -16.607  1.00 84.27           H
ATOM   3543  N   ILE A 237     -11.027 -11.529 -19.308  1.00 80.43           N
ATOM   3544  CA  ILE A 237      -9.999 -11.209 -20.284  1.00 80.43           C
ATOM   3545  C   ILE A 237      -9.458 -12.505 -20.892  1.00 80.43           C
ATOM   3546  O   ILE A 237      -9.411 -12.651 -22.112  1.00 80.43           O
ATOM   3547  HA  ILE A 237     -10.470 -10.627 -21.076  1.00 80.43           H
ATOM   3548  CB  ILE A 237      -8.919 -10.327 -19.655  1.00 80.43           C
ATOM   3549  HB  ILE A 237      -8.692 -10.720 -18.664  1.00 80.43           H
ATOM   3550  CG1 ILE A 237      -9.422  -8.894 -19.469  1.00 80.43           C
ATOM   3551 1HG1 ILE A 237      -9.472  -8.394 -20.436  1.00 80.43           H
ATOM   3552 2HG1 ILE A 237     -10.434  -8.909 -19.065  1.00 80.43           H
ATOM   3553  CG2 ILE A 237      -7.625 -10.380 -20.469  1.00 80.43           C
ATOM   3554 1HG2 ILE A 237      -7.260 -11.407 -20.505  1.00 80.43           H
ATOM   3555 2HG2 ILE A 237      -7.818 -10.027 -21.482  1.00 80.43           H
ATOM   3556 3HG2 ILE A 237      -6.874  -9.744 -20.000  1.00 80.43           H
ATOM   3557  CD1 ILE A 237      -8.503  -8.109 -18.530  1.00 80.43           C
ATOM   3558 1HD1 ILE A 237      -8.475  -8.598 -17.557  1.00 80.43           H
ATOM   3559 2HD1 ILE A 237      -7.498  -8.075 -18.950  1.00 80.43           H
ATOM   3560 3HD1 ILE A 237      -8.884  -7.093 -18.416  1.00 80.43           H
ATOM   3561  HN  ILE A 237     -10.864 -11.171 -18.389  1.00 80.43           H
ATOM   3562  N   ILE A 238      -9.063 -13.414 -20.012  1.00 78.07           N
ATOM   3563  CA  ILE A 238      -8.443 -14.655 -20.445  1.00 78.07           C
ATOM   3564  C   ILE A 238      -9.401 -15.400 -21.377  1.00 78.07           C
ATOM   3565  O   ILE A 238      -8.994 -15.882 -22.433  1.00 78.07           O
ATOM   3566  HA  ILE A 238      -7.547 -14.393 -21.007  1.00 78.07           H
ATOM   3567  CB  ILE A 238      -7.995 -15.480 -19.237  1.00 78.07           C
ATOM   3568  HB  ILE A 238      -8.816 -15.510 -18.520  1.00 78.07           H
ATOM   3569  CG1 ILE A 238      -6.806 -14.822 -18.534  1.00 78.07           C
ATOM   3570 1HG1 ILE A 238      -5.900 -14.981 -19.118  1.00 78.07           H
ATOM   3571 2HG1 ILE A 238      -6.964 -13.744 -18.477  1.00 78.07           H
ATOM   3572  CG2 ILE A 238      -7.694 -16.924 -19.640  1.00 78.07           C
ATOM   3573 1HG2 ILE A 238      -8.592 -17.379 -20.060  1.00 78.07           H
ATOM   3574 2HG2 ILE A 238      -6.899 -16.935 -20.386  1.00 78.07           H
ATOM   3575 3HG2 ILE A 238      -7.378 -17.489 -18.763  1.00 78.07           H
ATOM   3576  CD1 ILE A 238      -6.619 -15.390 -17.126  1.00 78.07           C
ATOM   3577 1HD1 ILE A 238      -7.518 -15.207 -16.537  1.00 78.07           H
ATOM   3578 2HD1 ILE A 238      -6.438 -16.463 -17.188  1.00 78.07           H
ATOM   3579 3HD1 ILE A 238      -5.767 -14.905 -16.649  1.00 78.07           H
ATOM   3580  HN  ILE A 238      -9.160 -13.313 -19.022  1.00 78.07           H
ATOM   3581  N   HIS A 239     -10.654 -15.470 -20.953  1.00 77.43           N
ATOM   3582  CA  HIS A 239     -11.659 -16.202 -21.705  1.00 77.43           C
ATOM   3583  C   HIS A 239     -11.766 -15.622 -23.117  1.00 77.43           C
ATOM   3584  O   HIS A 239     -11.817 -16.365 -24.096  1.00 77.43           O
ATOM   3585  HA  HIS A 239     -11.311 -17.233 -21.771  1.00 77.43           H
ATOM   3586  CB  HIS A 239     -12.996 -16.208 -20.963  1.00 77.43           C
ATOM   3587 1HB  HIS A 239     -12.828 -16.525 -19.934  1.00 77.43           H
ATOM   3588 2HB  HIS A 239     -13.383 -15.189 -20.924  1.00 77.43           H
ATOM   3589  CG  HIS A 239     -14.040 -17.104 -21.585  1.00 77.43           C
ATOM   3590  ND1 HIS A 239     -13.974 -18.485 -21.529  1.00 77.43           N
ATOM   3591  HD1 HIS A 239     -13.253 -19.018 -21.085  1.00 77.43           H
ATOM   3592  CD2 HIS A 239     -15.177 -16.801 -22.277  1.00 77.43           C
ATOM   3593  HD2 HIS A 239     -15.535 -15.798 -22.506  1.00 77.43           H
ATOM   3594  CE1 HIS A 239     -15.027 -18.981 -22.161  1.00 77.43           C
ATOM   3595  HE1 HIS A 239     -15.258 -20.038 -22.289  1.00 77.43           H
ATOM   3596  NE2 HIS A 239     -15.771 -17.936 -22.625  1.00 77.43           N
ATOM   3597  HN  HIS A 239     -10.985 -15.040 -20.113  1.00 77.43           H
ATOM   3598  N   THR A 240     -11.799 -14.298 -23.177  1.00 79.12           N
ATOM   3599  CA  THR A 240     -11.970 -13.611 -24.446  1.00 79.12           C
ATOM   3600  C   THR A 240     -10.780 -13.888 -25.367  1.00 79.12           C
ATOM   3601  O   THR A 240     -10.951 -14.061 -26.573  1.00 79.12           O
ATOM   3602  HA  THR A 240     -12.855 -14.013 -24.938  1.00 79.12           H
ATOM   3603  CB  THR A 240     -12.178 -12.124 -24.154  1.00 79.12           C
ATOM   3604  HB  THR A 240     -11.260 -11.667 -23.784  1.00 79.12           H
ATOM   3605  OG1 THR A 240     -13.283 -12.098 -23.254  1.00 79.12           O
ATOM   3606  HG1 THR A 240     -12.955 -12.039 -22.311  1.00 79.12           H
ATOM   3607  CG2 THR A 240     -12.676 -11.351 -25.376  1.00 79.12           C
ATOM   3608 1HG2 THR A 240     -13.629 -11.765 -25.705  1.00 79.12           H
ATOM   3609 2HG2 THR A 240     -11.946 -11.435 -26.182  1.00 79.12           H
ATOM   3610 3HG2 THR A 240     -12.808 -10.301 -25.114  1.00 79.12           H
ATOM   3611  HN  THR A 240     -11.711 -13.700 -22.381  1.00 79.12           H
ATOM   3612  N   LEU A 241      -9.601 -13.922 -24.764  1.00 74.44           N
ATOM   3613  CA  LEU A 241      -8.370 -14.018 -25.531  1.00 74.44           C
ATOM   3614  C   LEU A 241      -8.234 -15.435 -26.093  1.00 74.44           C
ATOM   3615  O   LEU A 241      -7.747 -15.620 -27.207  1.00 74.44           O
ATOM   3616  HA  LEU A 241      -8.450 -13.322 -26.366  1.00 74.44           H
ATOM   3617  CB  LEU A 241      -7.175 -13.575 -24.684  1.00 74.44           C
ATOM   3618 1HB  LEU A 241      -7.266 -14.028 -23.697  1.00 74.44           H
ATOM   3619 2HB  LEU A 241      -6.267 -13.974 -25.136  1.00 74.44           H
ATOM   3620  CG  LEU A 241      -7.002 -12.065 -24.508  1.00 74.44           C
ATOM   3621  HG  LEU A 241      -7.924 -11.662 -24.088  1.00 74.44           H
ATOM   3622  CD1 LEU A 241      -5.879 -11.754 -23.516  1.00 74.44           C
ATOM   3623 1HD1 LEU A 241      -6.118 -12.194 -22.548  1.00 74.44           H
ATOM   3624 2HD1 LEU A 241      -4.943 -12.173 -23.885  1.00 74.44           H
ATOM   3625 3HD1 LEU A 241      -5.777 -10.674 -23.409  1.00 74.44           H
ATOM   3626  CD2 LEU A 241      -6.782 -11.377 -25.857  1.00 74.44           C
ATOM   3627 1HD2 LEU A 241      -5.885 -11.779 -26.328  1.00 74.44           H
ATOM   3628 2HD2 LEU A 241      -7.643 -11.557 -26.501  1.00 74.44           H
ATOM   3629 3HD2 LEU A 241      -6.662 -10.304 -25.702  1.00 74.44           H
ATOM   3630  HN  LEU A 241      -9.479 -13.885 -23.772  1.00 74.44           H
ATOM   3631  N   ILE A 242      -8.673 -16.398 -25.296  1.00 75.58           N
ATOM   3632  CA  ILE A 242      -8.659 -17.787 -25.723  1.00 75.58           C
ATOM   3633  C   ILE A 242      -9.501 -17.934 -26.991  1.00 75.58           C
ATOM   3634  O   ILE A 242      -9.109 -18.635 -27.923  1.00 75.58           O
ATOM   3635  HA  ILE A 242      -7.628 -18.045 -25.961  1.00 75.58           H
ATOM   3636  CB  ILE A 242      -9.103 -18.703 -24.580  1.00 75.58           C
ATOM   3637  HB  ILE A 242     -10.004 -18.281 -24.134  1.00 75.58           H
ATOM   3638  CG1 ILE A 242      -8.040 -18.763 -23.481  1.00 75.58           C
ATOM   3639 1HG1 ILE A 242      -7.174 -19.320 -23.838  1.00 75.58           H
ATOM   3640 2HG1 ILE A 242      -7.697 -17.755 -23.247  1.00 75.58           H
ATOM   3641  CG2 ILE A 242      -9.467 -20.094 -25.103  1.00 75.58           C
ATOM   3642 1HG2 ILE A 242     -10.283 -20.011 -25.821  1.00 75.58           H
ATOM   3643 2HG2 ILE A 242      -8.598 -20.538 -25.589  1.00 75.58           H
ATOM   3644 3HG2 ILE A 242      -9.779 -20.725 -24.270  1.00 75.58           H
ATOM   3645  CD1 ILE A 242      -8.595 -19.425 -22.218  1.00 75.58           C
ATOM   3646 1HD1 ILE A 242      -9.445 -18.852 -21.851  1.00 75.58           H
ATOM   3647 2HD1 ILE A 242      -8.914 -20.441 -22.451  1.00 75.58           H
ATOM   3648 3HD1 ILE A 242      -7.819 -19.455 -21.453  1.00 75.58           H
ATOM   3649  HN  ILE A 242      -9.032 -16.242 -24.375  1.00 75.58           H
ATOM   3650  N   GLN A 243     -10.643 -17.262 -26.987  1.00 71.19           N
ATOM   3651  CA  GLN A 243     -11.563 -17.342 -28.109  1.00 71.19           C
ATOM   3652  C   GLN A 243     -10.971 -16.638 -29.331  1.00 71.19           C
ATOM   3653  O   GLN A 243     -11.179 -17.072 -30.463  1.00 71.19           O
ATOM   3654  HA  GLN A 243     -11.678 -18.406 -28.314  1.00 71.19           H
ATOM   3655  CB  GLN A 243     -12.927 -16.752 -27.743  1.00 71.19           C
ATOM   3656 1HB  GLN A 243     -12.795 -15.752 -27.328  1.00 71.19           H
ATOM   3657 2HB  GLN A 243     -13.534 -16.647 -28.642  1.00 71.19           H
ATOM   3658  CG  GLN A 243     -13.654 -17.638 -26.730  1.00 71.19           C
ATOM   3659 1HG  GLN A 243     -13.766 -18.644 -27.136  1.00 71.19           H
ATOM   3660 2HG  GLN A 243     -13.056 -17.726 -25.823  1.00 71.19           H
ATOM   3661  CD  GLN A 243     -15.030 -17.064 -26.387  1.00 71.19           C
ATOM   3662  OE1 GLN A 243     -15.374 -15.951 -26.748  1.00 71.19           O
ATOM   3663  NE2 GLN A 243     -15.795 -17.884 -25.671  1.00 71.19           N
ATOM   3664 1HE2 GLN A 243     -15.451 -18.785 -25.407  1.00 71.19           H
ATOM   3665 2HE2 GLN A 243     -16.713 -17.598 -25.397  1.00 71.19           H
ATOM   3666  HN  GLN A 243     -10.942 -16.673 -26.236  1.00 71.19           H
ATOM   3667  N   ALA A 244     -10.245 -15.563 -29.062  1.00 71.49           N
ATOM   3668  CA  ALA A 244      -9.831 -14.655 -30.118  1.00 71.49           C
ATOM   3669  C   ALA A 244      -8.674 -15.281 -30.898  1.00 71.49           C
ATOM   3670  O   ALA A 244      -8.381 -14.869 -32.020  1.00 71.49           O
ATOM   3671  HA  ALA A 244     -10.679 -14.518 -30.789  1.00 71.49           H
ATOM   3672  CB  ALA A 244      -9.459 -13.301 -29.511  1.00 71.49           C
ATOM   3673 1HB  ALA A 244     -10.324 -12.885 -28.993  1.00 71.49           H
ATOM   3674 2HB  ALA A 244      -8.641 -13.432 -28.803  1.00 71.49           H
ATOM   3675 3HB  ALA A 244      -9.149 -12.620 -30.304  1.00 71.49           H
ATOM   3676  HN  ALA A 244      -9.942 -15.309 -28.143  1.00 71.49           H
ATOM   3677  N   LYS A 245      -8.047 -16.268 -30.274  1.00 59.94           N
ATOM   3678  CA  LYS A 245      -6.934 -16.961 -30.900  1.00 59.94           C
ATOM   3679  C   LYS A 245      -5.945 -15.934 -31.455  1.00 59.94           C
ATOM   3680  O   LYS A 245      -5.140 -16.251 -32.329  1.00 59.94           O
ATOM   3681  HA  LYS A 245      -6.431 -17.539 -30.124  1.00 59.94           H
ATOM   3682  CB  LYS A 245      -7.442 -17.954 -31.947  1.00 59.94           C
ATOM   3683 1HB  LYS A 245      -8.121 -17.449 -32.634  1.00 59.94           H
ATOM   3684 2HB  LYS A 245      -6.605 -18.322 -32.541  1.00 59.94           H
ATOM   3685  CG  LYS A 245      -8.160 -19.131 -31.284  1.00 59.94           C
ATOM   3686 1HG  LYS A 245      -7.555 -19.516 -30.463  1.00 59.94           H
ATOM   3687 2HG  LYS A 245      -9.102 -18.791 -30.854  1.00 59.94           H
ATOM   3688  CD  LYS A 245      -8.429 -20.249 -32.294  1.00 59.94           C
ATOM   3689 1HD  LYS A 245      -9.124 -19.896 -33.056  1.00 59.94           H
ATOM   3690 2HD  LYS A 245      -7.503 -20.512 -32.805  1.00 59.94           H
ATOM   3691  CE  LYS A 245      -9.006 -21.485 -31.602  1.00 59.94           C
ATOM   3692 1HE  LYS A 245      -8.363 -21.779 -30.773  1.00 59.94           H
ATOM   3693 2HE  LYS A 245      -9.983 -21.251 -31.180  1.00 59.94           H
ATOM   3694  NZ  LYS A 245      -9.130 -22.605 -32.562  1.00 59.94           N
ATOM   3695 1HZ  LYS A 245      -9.537 -23.408 -32.094  1.00 59.94           H
ATOM   3696 2HZ  LYS A 245      -9.727 -22.325 -33.333  1.00 59.94           H
ATOM   3697 3HZ  LYS A 245      -8.212 -22.850 -32.916  1.00 59.94           H
ATOM   3698  HN  LYS A 245      -8.288 -16.594 -29.360  1.00 59.94           H
ATOM   3699  N   LYS A 246      -6.039 -14.723 -30.924  1.00 52.75           N
ATOM   3700  CA  LYS A 246      -5.217 -13.628 -31.409  1.00 52.75           C
ATOM   3701  C   LYS A 246      -3.912 -13.584 -30.612  1.00 52.75           C
ATOM   3702  O   LYS A 246      -3.912 -13.239 -29.431  1.00 52.75           O
ATOM   3703  HA  LYS A 246      -4.978 -13.836 -32.452  1.00 52.75           H
ATOM   3704  CB  LYS A 246      -6.001 -12.315 -31.378  1.00 52.75           C
ATOM   3705 1HB  LYS A 246      -6.559 -12.242 -30.444  1.00 52.75           H
ATOM   3706 2HB  LYS A 246      -5.309 -11.473 -31.401  1.00 52.75           H
ATOM   3707  CG  LYS A 246      -6.965 -12.223 -32.562  1.00 52.75           C
ATOM   3708 1HG  LYS A 246      -6.450 -12.511 -33.478  1.00 52.75           H
ATOM   3709 2HG  LYS A 246      -7.785 -12.928 -32.423  1.00 52.75           H
ATOM   3710  CD  LYS A 246      -7.522 -10.806 -32.707  1.00 52.75           C
ATOM   3711 1HD  LYS A 246      -8.102 -10.546 -31.821  1.00 52.75           H
ATOM   3712 2HD  LYS A 246      -6.700 -10.093 -32.770  1.00 52.75           H
ATOM   3713  CE  LYS A 246      -8.403 -10.688 -33.952  1.00 52.75           C
ATOM   3714 1HE  LYS A 246      -7.867 -11.068 -34.822  1.00 52.75           H
ATOM   3715 2HE  LYS A 246      -9.295 -11.303 -33.834  1.00 52.75           H
ATOM   3716  NZ  LYS A 246      -8.793  -9.278 -34.180  1.00 52.75           N
ATOM   3717 1HZ  LYS A 246      -9.393  -9.221 -34.996  1.00 52.75           H
ATOM   3718 2HZ  LYS A 246      -9.291  -8.930 -33.369  1.00 52.75           H
ATOM   3719 3HZ  LYS A 246      -7.961  -8.718 -34.332  1.00 52.75           H
ATOM   3720  HN  LYS A 246      -6.661 -14.487 -30.178  1.00 52.75           H
ATOM   3721  N   SER A 247      -2.829 -13.938 -31.290  1.00 56.28           N
ATOM   3722  CA  SER A 247      -1.543 -14.075 -30.628  1.00 56.28           C
ATOM   3723  C   SER A 247      -1.145 -12.748 -29.979  1.00 56.28           C
ATOM   3724  O   SER A 247      -0.759 -12.715 -28.811  1.00 56.28           O
ATOM   3725  HA  SER A 247      -1.690 -14.843 -29.869  1.00 56.28           H
ATOM   3726  CB  SER A 247      -0.463 -14.530 -31.611  1.00 56.28           C
ATOM   3727 1HB  SER A 247      -0.672 -15.551 -31.932  1.00 56.28           H
ATOM   3728 2HB  SER A 247      -0.496 -13.903 -32.502  1.00 56.28           H
ATOM   3729  OG  SER A 247       0.840 -14.471 -31.038  1.00 56.28           O
ATOM   3730  HG  SER A 247       1.521 -14.777 -31.704  1.00 56.28           H
ATOM   3731  HN  SER A 247      -2.822 -14.129 -32.271  1.00 56.28           H
ATOM   3732  N   SER A 248      -1.252 -11.686 -30.764  1.00 57.03           N
ATOM   3733  CA  SER A 248      -0.686 -10.406 -30.373  1.00 57.03           C
ATOM   3734  C   SER A 248      -1.270  -9.965 -29.029  1.00 57.03           C
ATOM   3735  O   SER A 248      -0.593  -9.307 -28.240  1.00 57.03           O
ATOM   3736  HA  SER A 248       0.386 -10.579 -30.286  1.00 57.03           H
ATOM   3737  CB  SER A 248      -0.946  -9.340 -31.440  1.00 57.03           C
ATOM   3738 1HB  SER A 248      -0.409  -8.428 -31.179  1.00 57.03           H
ATOM   3739 2HB  SER A 248      -0.550  -9.681 -32.396  1.00 57.03           H
ATOM   3740  OG  SER A 248      -2.334  -9.050 -31.578  1.00 57.03           O
ATOM   3741  HG  SER A 248      -2.467  -8.333 -32.262  1.00 57.03           H
ATOM   3742  HN  SER A 248      -1.713 -11.691 -31.651  1.00 57.03           H
ATOM   3743  N   LYS A 249      -2.520 -10.345 -28.810  1.00 53.17           N
ATOM   3744  CA  LYS A 249      -3.212  -9.971 -27.588  1.00 53.17           C
ATOM   3745  C   LYS A 249      -2.631 -10.762 -26.415  1.00 53.17           C
ATOM   3746  O   LYS A 249      -2.704 -10.322 -25.269  1.00 53.17           O
ATOM   3747  HA  LYS A 249      -3.024  -8.911 -27.417  1.00 53.17           H
ATOM   3748  CB  LYS A 249      -4.724 -10.140 -27.756  1.00 53.17           C
ATOM   3749 1HB  LYS A 249      -4.939 -11.122 -28.177  1.00 53.17           H
ATOM   3750 2HB  LYS A 249      -5.208 -10.099 -26.781  1.00 53.17           H
ATOM   3751  CG  LYS A 249      -5.300  -9.052 -28.664  1.00 53.17           C
ATOM   3752 1HG  LYS A 249      -4.939  -8.075 -28.342  1.00 53.17           H
ATOM   3753 2HG  LYS A 249      -4.948  -9.201 -29.685  1.00 53.17           H
ATOM   3754  CD  LYS A 249      -6.830  -9.070 -28.639  1.00 53.17           C
ATOM   3755 1HD  LYS A 249      -7.194  -9.992 -29.091  1.00 53.17           H
ATOM   3756 2HD  LYS A 249      -7.180  -9.061 -27.606  1.00 53.17           H
ATOM   3757  CE  LYS A 249      -7.405  -7.866 -29.388  1.00 53.17           C
ATOM   3758 1HE  LYS A 249      -6.901  -6.955 -29.064  1.00 53.17           H
ATOM   3759 2HE  LYS A 249      -7.217  -7.971 -30.456  1.00 53.17           H
ATOM   3760  NZ  LYS A 249      -8.860  -7.749 -29.143  1.00 53.17           N
ATOM   3761 1HZ  LYS A 249      -9.233  -6.977 -29.683  1.00 53.17           H
ATOM   3762 2HZ  LYS A 249      -9.319  -8.610 -29.421  1.00 53.17           H
ATOM   3763 3HZ  LYS A 249      -9.024  -7.582 -28.156  1.00 53.17           H
ATOM   3764  HN  LYS A 249      -3.057 -10.897 -29.448  1.00 53.17           H
ATOM   3765  N   HIS A 250      -2.068 -11.916 -26.742  1.00 54.04           N
ATOM   3766  CA  HIS A 250      -1.541 -12.807 -25.722  1.00 54.04           C
ATOM   3767  C   HIS A 250      -0.307 -12.175 -25.077  1.00 54.04           C
ATOM   3768  O   HIS A 250      -0.091 -12.312 -23.874  1.00 54.04           O
ATOM   3769  HA  HIS A 250      -2.320 -12.915 -24.968  1.00 54.04           H
ATOM   3770  CB  HIS A 250      -1.261 -14.194 -26.304  1.00 54.04           C
ATOM   3771 1HB  HIS A 250      -0.770 -14.079 -27.270  1.00 54.04           H
ATOM   3772 2HB  HIS A 250      -0.562 -14.717 -25.651  1.00 54.04           H
ATOM   3773  CG  HIS A 250      -2.495 -15.046 -26.482  1.00 54.04           C
ATOM   3774  ND1 HIS A 250      -3.099 -15.719 -25.434  1.00 54.04           N
ATOM   3775  HD1 HIS A 250      -2.793 -15.713 -24.482  1.00 54.04           H
ATOM   3776  CD2 HIS A 250      -3.232 -15.327 -27.595  1.00 54.04           C
ATOM   3777  HD2 HIS A 250      -3.034 -14.956 -28.601  1.00 54.04           H
ATOM   3778  CE1 HIS A 250      -4.150 -16.372 -25.907  1.00 54.04           C
ATOM   3779  HE1 HIS A 250      -4.831 -16.995 -25.327  1.00 54.04           H
ATOM   3780  NE2 HIS A 250      -4.231 -16.128 -27.246  1.00 54.04           N
ATOM   3781  HN  HIS A 250      -1.970 -12.244 -27.681  1.00 54.04           H
ATOM   3782  N   LYS A 251       0.473 -11.495 -25.906  1.00 56.69           N
ATOM   3783  CA  LYS A 251       1.696 -10.866 -25.437  1.00 56.69           C
ATOM   3784  C   LYS A 251       1.351  -9.816 -24.380  1.00 56.69           C
ATOM   3785  O   LYS A 251       1.961  -9.780 -23.312  1.00 56.69           O
ATOM   3786  HA  LYS A 251       2.303 -11.641 -24.968  1.00 56.69           H
ATOM   3787  CB  LYS A 251       2.499 -10.313 -26.615  1.00 56.69           C
ATOM   3788 1HB  LYS A 251       1.836  -9.774 -27.292  1.00 56.69           H
ATOM   3789 2HB  LYS A 251       3.235  -9.595 -26.253  1.00 56.69           H
ATOM   3790  CG  LYS A 251       3.207 -11.438 -27.373  1.00 56.69           C
ATOM   3791 1HG  LYS A 251       3.821 -12.016 -26.683  1.00 56.69           H
ATOM   3792 2HG  LYS A 251       2.467 -12.121 -27.791  1.00 56.69           H
ATOM   3793  CD  LYS A 251       4.082 -10.877 -28.496  1.00 56.69           C
ATOM   3794 1HD  LYS A 251       3.457 -10.361 -29.226  1.00 56.69           H
ATOM   3795 2HD  LYS A 251       4.772 -10.137 -28.089  1.00 56.69           H
ATOM   3796  CE  LYS A 251       4.869 -11.992 -29.187  1.00 56.69           C
ATOM   3797 1HE  LYS A 251       5.616 -12.394 -28.504  1.00 56.69           H
ATOM   3798 2HE  LYS A 251       4.199 -12.812 -29.446  1.00 56.69           H
ATOM   3799  NZ  LYS A 251       5.530 -11.480 -30.408  1.00 56.69           N
ATOM   3800 1HZ  LYS A 251       6.049 -12.229 -30.851  1.00 56.69           H
ATOM   3801 2HZ  LYS A 251       4.828 -11.129 -31.051  1.00 56.69           H
ATOM   3802 3HZ  LYS A 251       6.165 -10.729 -30.160  1.00 56.69           H
ATOM   3803  HN  LYS A 251       0.280 -11.372 -26.879  1.00 56.69           H
ATOM   3804  N   ALA A 252       0.374  -8.985 -24.713  1.00 63.89           N
ATOM   3805  CA  ALA A 252      -0.037  -7.915 -23.820  1.00 63.89           C
ATOM   3806  C   ALA A 252      -0.608  -8.520 -22.536  1.00 63.89           C
ATOM   3807  O   ALA A 252      -0.471  -7.942 -21.459  1.00 63.89           O
ATOM   3808  HA  ALA A 252       0.849  -7.330 -23.573  1.00 63.89           H
ATOM   3809  CB  ALA A 252      -1.041  -7.010 -24.535  1.00 63.89           C
ATOM   3810 1HB  ALA A 252      -0.577  -6.583 -25.424  1.00 63.89           H
ATOM   3811 2HB  ALA A 252      -1.914  -7.595 -24.827  1.00 63.89           H
ATOM   3812 3HB  ALA A 252      -1.349  -6.207 -23.865  1.00 63.89           H
ATOM   3813  HN  ALA A 252      -0.132  -9.035 -25.574  1.00 63.89           H
ATOM   3814  N   LEU A 253      -1.237  -9.675 -22.693  1.00 64.34           N
ATOM   3815  CA  LEU A 253      -1.864 -10.345 -21.566  1.00 64.34           C
ATOM   3816  C   LEU A 253      -0.786 -10.786 -20.575  1.00 64.34           C
ATOM   3817  O   LEU A 253      -0.937 -10.609 -19.367  1.00 64.34           O
ATOM   3818  HA  LEU A 253      -2.510  -9.618 -21.073  1.00 64.34           H
ATOM   3819  CB  LEU A 253      -2.758 -11.488 -22.052  1.00 64.34           C
ATOM   3820 1HB  LEU A 253      -3.447 -11.092 -22.797  1.00 64.34           H
ATOM   3821 2HB  LEU A 253      -2.131 -12.223 -22.556  1.00 64.34           H
ATOM   3822  CG  LEU A 253      -3.573 -12.206 -20.974  1.00 64.34           C
ATOM   3823  HG  LEU A 253      -2.897 -12.487 -20.166  1.00 64.34           H
ATOM   3824  CD1 LEU A 253      -4.631 -11.277 -20.377  1.00 64.34           C
ATOM   3825 1HD1 LEU A 253      -4.144 -10.412 -19.927  1.00 64.34           H
ATOM   3826 2HD1 LEU A 253      -5.309 -10.945 -21.164  1.00 64.34           H
ATOM   3827 3HD1 LEU A 253      -5.196 -11.813 -19.614  1.00 64.34           H
ATOM   3828  CD2 LEU A 253      -4.185 -13.498 -21.520  1.00 64.34           C
ATOM   3829 1HD2 LEU A 253      -4.843 -13.262 -22.357  1.00 64.34           H
ATOM   3830 2HD2 LEU A 253      -3.390 -14.162 -21.859  1.00 64.34           H
ATOM   3831 3HD2 LEU A 253      -4.759 -13.988 -20.734  1.00 64.34           H
ATOM   3832  HN  LEU A 253      -1.321 -10.152 -23.568  1.00 64.34           H
ATOM   3833  N   LYS A 254       0.280 -11.352 -21.122  1.00 64.53           N
ATOM   3834  CA  LYS A 254       1.351 -11.885 -20.297  1.00 64.53           C
ATOM   3835  C   LYS A 254       1.823 -10.806 -19.321  1.00 64.53           C
ATOM   3836  O   LYS A 254       2.016 -11.077 -18.137  1.00 64.53           O
ATOM   3837  HA  LYS A 254       0.938 -12.714 -19.723  1.00 64.53           H
ATOM   3838  CB  LYS A 254       2.469 -12.454 -21.173  1.00 64.53           C
ATOM   3839 1HB  LYS A 254       2.661 -11.780 -22.008  1.00 64.53           H
ATOM   3840 2HB  LYS A 254       3.392 -12.516 -20.596  1.00 64.53           H
ATOM   3841  CG  LYS A 254       2.099 -13.840 -21.704  1.00 64.53           C
ATOM   3842 1HG  LYS A 254       1.808 -14.485 -20.875  1.00 64.53           H
ATOM   3843 2HG  LYS A 254       1.235 -13.762 -22.364  1.00 64.53           H
ATOM   3844  CD  LYS A 254       3.271 -14.469 -22.460  1.00 64.53           C
ATOM   3845 1HD  LYS A 254       3.517 -13.858 -23.329  1.00 64.53           H
ATOM   3846 2HD  LYS A 254       4.154 -14.486 -21.821  1.00 64.53           H
ATOM   3847  CE  LYS A 254       2.933 -15.892 -22.910  1.00 64.53           C
ATOM   3848 1HE  LYS A 254       2.603 -16.481 -22.055  1.00 64.53           H
ATOM   3849 2HE  LYS A 254       2.105 -15.868 -23.620  1.00 64.53           H
ATOM   3850  NZ  LYS A 254       4.112 -16.531 -23.536  1.00 64.53           N
ATOM   3851 1HZ  LYS A 254       3.865 -17.464 -23.848  1.00 64.53           H
ATOM   3852 2HZ  LYS A 254       4.414 -15.978 -24.330  1.00 64.53           H
ATOM   3853 3HZ  LYS A 254       4.864 -16.589 -22.859  1.00 64.53           H
ATOM   3854  HN  LYS A 254       0.418 -11.448 -22.108  1.00 64.53           H
ATOM   3855  N   VAL A 255       1.995  -9.605 -19.854  1.00 65.09           N
ATOM   3856  CA  VAL A 255       2.491  -8.497 -19.056  1.00 65.09           C
ATOM   3857  C   VAL A 255       1.582  -8.302 -17.841  1.00 65.09           C
ATOM   3858  O   VAL A 255       2.050  -8.307 -16.704  1.00 65.09           O
ATOM   3859  HA  VAL A 255       3.489  -8.762 -18.708  1.00 65.09           H
ATOM   3860  CB  VAL A 255       2.609  -7.241 -19.922  1.00 65.09           C
ATOM   3861  HB  VAL A 255       1.606  -6.956 -20.238  1.00 65.09           H
ATOM   3862  CG1 VAL A 255       3.197  -6.077 -19.122  1.00 65.09           C
ATOM   3863 1HG1 VAL A 255       2.550  -5.856 -18.272  1.00 65.09           H
ATOM   3864 2HG1 VAL A 255       4.190  -6.348 -18.762  1.00 65.09           H
ATOM   3865 3HG1 VAL A 255       3.270  -5.197 -19.761  1.00 65.09           H
ATOM   3866  CG2 VAL A 255       3.438  -7.517 -21.178  1.00 65.09           C
ATOM   3867 1HG2 VAL A 255       4.439  -7.838 -20.890  1.00 65.09           H
ATOM   3868 2HG2 VAL A 255       2.959  -8.302 -21.764  1.00 65.09           H
ATOM   3869 3HG2 VAL A 255       3.506  -6.608 -21.775  1.00 65.09           H
ATOM   3870  HN  VAL A 255       1.803  -9.385 -20.810  1.00 65.09           H
ATOM   3871  N   THR A 256       0.298  -8.134 -18.123  1.00 65.11           N
ATOM   3872  CA  THR A 256      -0.646  -7.722 -17.098  1.00 65.11           C
ATOM   3873  C   THR A 256      -0.816  -8.828 -16.055  1.00 65.11           C
ATOM   3874  O   THR A 256      -0.983  -8.547 -14.869  1.00 65.11           O
ATOM   3875  HA  THR A 256      -0.235  -6.855 -16.581  1.00 65.11           H
ATOM   3876  CB  THR A 256      -1.954  -7.332 -17.789  1.00 65.11           C
ATOM   3877  HB  THR A 256      -2.732  -7.117 -17.057  1.00 65.11           H
ATOM   3878  OG1 THR A 256      -2.221  -8.422 -18.668  1.00 65.11           O
ATOM   3879  HG1 THR A 256      -3.139  -8.333 -19.054  1.00 65.11           H
ATOM   3880  CG2 THR A 256      -1.787  -6.133 -18.724  1.00 65.11           C
ATOM   3881 1HG2 THR A 256      -1.057  -6.373 -19.498  1.00 65.11           H
ATOM   3882 2HG2 THR A 256      -1.440  -5.272 -18.153  1.00 65.11           H
ATOM   3883 3HG2 THR A 256      -2.745  -5.898 -19.189  1.00 65.11           H
ATOM   3884  HN  THR A 256      -0.098  -8.275 -19.031  1.00 65.11           H
ATOM   3885  N   ILE A 257      -0.768 -10.062 -16.534  1.00 73.08           N
ATOM   3886  CA  ILE A 257      -0.882 -11.212 -15.652  1.00 73.08           C
ATOM   3887  C   ILE A 257       0.273 -11.196 -14.648  1.00 73.08           C
ATOM   3888  O   ILE A 257       0.059 -11.363 -13.449  1.00 73.08           O
ATOM   3889  HA  ILE A 257      -1.818 -11.112 -15.104  1.00 73.08           H
ATOM   3890  CB  ILE A 257      -0.970 -12.504 -16.467  1.00 73.08           C
ATOM   3891  HB  ILE A 257      -0.196 -12.479 -17.233  1.00 73.08           H
ATOM   3892  CG1 ILE A 257      -2.316 -12.607 -17.187  1.00 73.08           C
ATOM   3893 1HG1 ILE A 257      -3.122 -12.652 -16.454  1.00 73.08           H
ATOM   3894 2HG1 ILE A 257      -2.481 -11.713 -17.787  1.00 73.08           H
ATOM   3895  CG2 ILE A 257      -0.696 -13.726 -15.587  1.00 73.08           C
ATOM   3896 1HG2 ILE A 257       0.305 -13.650 -15.161  1.00 73.08           H
ATOM   3897 2HG2 ILE A 257      -1.431 -13.768 -14.784  1.00 73.08           H
ATOM   3898 3HG2 ILE A 257      -0.765 -14.631 -16.191  1.00 73.08           H
ATOM   3899  CD1 ILE A 257      -2.365 -13.846 -18.083  1.00 73.08           C
ATOM   3900 1HD1 ILE A 257      -1.573 -13.786 -18.830  1.00 73.08           H
ATOM   3901 2HD1 ILE A 257      -2.225 -14.740 -17.476  1.00 73.08           H
ATOM   3902 3HD1 ILE A 257      -3.332 -13.895 -18.583  1.00 73.08           H
ATOM   3903  HN  ILE A 257      -0.654 -10.282 -17.502  1.00 73.08           H
ATOM   3904  N   THR A 258       1.471 -10.993 -15.176  1.00 76.01           N
ATOM   3905  CA  THR A 258       2.668 -11.034 -14.353  1.00 76.01           C
ATOM   3906  C   THR A 258       2.580  -9.995 -13.233  1.00 76.01           C
ATOM   3907  O   THR A 258       2.843 -10.306 -12.072  1.00 76.01           O
ATOM   3908  HA  THR A 258       2.725 -12.013 -13.878  1.00 76.01           H
ATOM   3909  CB  THR A 258       3.878 -10.839 -15.269  1.00 76.01           C
ATOM   3910  HB  THR A 258       3.875  -9.843 -15.712  1.00 76.01           H
ATOM   3911  OG1 THR A 258       3.794 -11.922 -16.190  1.00 76.01           O
ATOM   3912  HG1 THR A 258       3.252 -11.653 -16.986  1.00 76.01           H
ATOM   3913  CG2 THR A 258       5.205 -11.069 -14.542  1.00 76.01           C
ATOM   3914 1HG2 THR A 258       5.236 -12.088 -14.157  1.00 76.01           H
ATOM   3915 2HG2 THR A 258       5.293 -10.365 -13.715  1.00 76.01           H
ATOM   3916 3HG2 THR A 258       6.031 -10.918 -15.237  1.00 76.01           H
ATOM   3917  HN  THR A 258       1.631 -10.804 -16.145  1.00 76.01           H
ATOM   3918  N   VAL A 259       2.209  -8.784 -13.620  1.00 72.24           N
ATOM   3919  CA  VAL A 259       2.130  -7.686 -12.670  1.00 72.24           C
ATOM   3920  C   VAL A 259       1.115  -8.034 -11.580  1.00 72.24           C
ATOM   3921  O   VAL A 259       1.371  -7.815 -10.396  1.00 72.24           O
ATOM   3922  HA  VAL A 259       3.113  -7.575 -12.213  1.00 72.24           H
ATOM   3923  CB  VAL A 259       1.798  -6.384 -13.402  1.00 72.24           C
ATOM   3924  HB  VAL A 259       0.898  -6.552 -13.993  1.00 72.24           H
ATOM   3925  CG1 VAL A 259       1.506  -5.257 -12.410  1.00 72.24           C
ATOM   3926 1HG1 VAL A 259       0.656  -5.533 -11.786  1.00 72.24           H
ATOM   3927 2HG1 VAL A 259       2.380  -5.091 -11.781  1.00 72.24           H
ATOM   3928 3HG1 VAL A 259       1.273  -4.343 -12.957  1.00 72.24           H
ATOM   3929  CG2 VAL A 259       2.924  -5.992 -14.362  1.00 72.24           C
ATOM   3930 1HG2 VAL A 259       3.847  -5.852 -13.800  1.00 72.24           H
ATOM   3931 2HG2 VAL A 259       3.064  -6.782 -15.100  1.00 72.24           H
ATOM   3932 3HG2 VAL A 259       2.662  -5.064 -14.869  1.00 72.24           H
ATOM   3933  HN  VAL A 259       1.967  -8.547 -14.560  1.00 72.24           H
ATOM   3934  N   LEU A 260      -0.015  -8.570 -12.016  1.00 72.90           N
ATOM   3935  CA  LEU A 260      -1.089  -8.905 -11.097  1.00 72.90           C
ATOM   3936  C   LEU A 260      -0.594  -9.955 -10.101  1.00 72.90           C
ATOM   3937  O   LEU A 260      -0.779  -9.807  -8.894  1.00 72.90           O
ATOM   3938  HA  LEU A 260      -1.342  -7.999 -10.546  1.00 72.90           H
ATOM   3939  CB  LEU A 260      -2.341  -9.330 -11.867  1.00 72.90           C
ATOM   3940 1HB  LEU A 260      -2.649  -8.502 -12.506  1.00 72.90           H
ATOM   3941 2HB  LEU A 260      -2.075 -10.158 -12.524  1.00 72.90           H
ATOM   3942  CG  LEU A 260      -3.540  -9.755 -11.016  1.00 72.90           C
ATOM   3943  HG  LEU A 260      -3.208 -10.521 -10.316  1.00 72.90           H
ATOM   3944  CD1 LEU A 260      -4.067  -8.582 -10.187  1.00 72.90           C
ATOM   3945 1HD1 LEU A 260      -3.279  -8.222  -9.525  1.00 72.90           H
ATOM   3946 2HD1 LEU A 260      -4.378  -7.777 -10.853  1.00 72.90           H
ATOM   3947 3HD1 LEU A 260      -4.918  -8.911  -9.592  1.00 72.90           H
ATOM   3948  CD2 LEU A 260      -4.634 -10.380 -11.884  1.00 72.90           C
ATOM   3949 1HD2 LEU A 260      -4.970  -9.654 -12.624  1.00 72.90           H
ATOM   3950 2HD2 LEU A 260      -4.237 -11.259 -12.392  1.00 72.90           H
ATOM   3951 3HD2 LEU A 260      -5.474 -10.673 -11.255  1.00 72.90           H
ATOM   3952  HN  LEU A 260      -0.202  -8.775 -12.977  1.00 72.90           H
ATOM   3953  N   THR A 261       0.026 -10.993 -10.643  1.00 81.87           N
ATOM   3954  CA  THR A 261       0.438 -12.126  -9.833  1.00 81.87           C
ATOM   3955  C   THR A 261       1.436 -11.682  -8.762  1.00 81.87           C
ATOM   3956  O   THR A 261       1.328 -12.081  -7.604  1.00 81.87           O
ATOM   3957  HA  THR A 261      -0.439 -12.512  -9.312  1.00 81.87           H
ATOM   3958  CB  THR A 261       0.990 -13.202 -10.770  1.00 81.87           C
ATOM   3959  HB  THR A 261       1.887 -12.851 -11.280  1.00 81.87           H
ATOM   3960  OG1 THR A 261      -0.111 -13.525 -11.616  1.00 81.87           O
ATOM   3961  HG1 THR A 261      -0.126 -12.912 -12.406  1.00 81.87           H
ATOM   3962  CG2 THR A 261       1.296 -14.512 -10.042  1.00 81.87           C
ATOM   3963 1HG2 THR A 261       0.383 -14.898  -9.589  1.00 81.87           H
ATOM   3964 2HG2 THR A 261       2.039 -14.331  -9.265  1.00 81.87           H
ATOM   3965 3HG2 THR A 261       1.685 -15.241 -10.753  1.00 81.87           H
ATOM   3966  HN  THR A 261       0.248 -11.066 -11.616  1.00 81.87           H
ATOM   3967  N   VAL A 262       2.387 -10.863  -9.188  1.00 83.31           N
ATOM   3968  CA  VAL A 262       3.430 -10.396  -8.291  1.00 83.31           C
ATOM   3969  C   VAL A 262       2.795  -9.591  -7.155  1.00 83.31           C
ATOM   3970  O   VAL A 262       3.171  -9.747  -5.994  1.00 83.31           O
ATOM   3971  HA  VAL A 262       3.918 -11.274  -7.868  1.00 83.31           H
ATOM   3972  CB  VAL A 262       4.477  -9.602  -9.074  1.00 83.31           C
ATOM   3973  HB  VAL A 262       3.958  -8.826  -9.637  1.00 83.31           H
ATOM   3974  CG1 VAL A 262       5.465  -8.916  -8.129  1.00 83.31           C
ATOM   3975 1HG1 VAL A 262       4.925  -8.231  -7.474  1.00 83.31           H
ATOM   3976 2HG1 VAL A 262       5.975  -9.668  -7.527  1.00 83.31           H
ATOM   3977 3HG1 VAL A 262       6.198  -8.358  -8.711  1.00 83.31           H
ATOM   3978  CG2 VAL A 262       5.209 -10.498 -10.075  1.00 83.31           C
ATOM   3979 1HG2 VAL A 262       5.710 -11.306  -9.541  1.00 83.31           H
ATOM   3980 2HG2 VAL A 262       4.490 -10.919 -10.779  1.00 83.31           H
ATOM   3981 3HG2 VAL A 262       5.947  -9.909 -10.618  1.00 83.31           H
ATOM   3982  HN  VAL A 262       2.451 -10.521 -10.126  1.00 83.31           H
ATOM   3983  N   PHE A 263       1.845  -8.747  -7.529  1.00 77.20           N
ATOM   3984  CA  PHE A 263       1.164  -7.908  -6.558  1.00 77.20           C
ATOM   3985  C   PHE A 263       0.459  -8.757  -5.499  1.00 77.20           C
ATOM   3986  O   PHE A 263       0.673  -8.567  -4.302  1.00 77.20           O
ATOM   3987  HA  PHE A 263       1.922  -7.288  -6.078  1.00 77.20           H
ATOM   3988  CB  PHE A 263       0.118  -7.096  -7.324  1.00 77.20           C
ATOM   3989 1HB  PHE A 263       0.622  -6.489  -8.075  1.00 77.20           H
ATOM   3990 2HB  PHE A 263      -0.540  -7.781  -7.857  1.00 77.20           H
ATOM   3991  CG  PHE A 263      -0.732  -6.182  -6.438  1.00 77.20           C
ATOM   3992  CD1 PHE A 263      -2.010  -6.530  -6.130  1.00 77.20           C
ATOM   3993  HD1 PHE A 263      -2.429  -7.460  -6.515  1.00 77.20           H
ATOM   3994  CD2 PHE A 263      -0.208  -5.022  -5.958  1.00 77.20           C
ATOM   3995  HD2 PHE A 263       0.816  -4.743  -6.204  1.00 77.20           H
ATOM   3996  CE1 PHE A 263      -2.798  -5.682  -5.308  1.00 77.20           C
ATOM   3997  HE1 PHE A 263      -3.823  -5.961  -5.061  1.00 77.20           H
ATOM   3998  CE2 PHE A 263      -0.997  -4.174  -5.135  1.00 77.20           C
ATOM   3999  HE2 PHE A 263      -0.577  -3.245  -4.751  1.00 77.20           H
ATOM   4000  CZ  PHE A 263      -2.275  -4.522  -4.828  1.00 77.20           C
ATOM   4001  HZ  PHE A 263      -2.880  -3.871  -4.197  1.00 77.20           H
ATOM   4002  HN  PHE A 263       1.540  -8.632  -8.475  1.00 77.20           H
ATOM   4003  N   VAL A 264      -0.368  -9.675  -5.977  1.00 84.09           N
ATOM   4004  CA  VAL A 264      -1.204 -10.464  -5.089  1.00 84.09           C
ATOM   4005  C   VAL A 264      -0.315 -11.252  -4.125  1.00 84.09           C
ATOM   4006  O   VAL A 264      -0.581 -11.297  -2.925  1.00 84.09           O
ATOM   4007  HA  VAL A 264      -1.818  -9.772  -4.513  1.00 84.09           H
ATOM   4008  CB  VAL A 264      -2.138 -11.358  -5.906  1.00 84.09           C
ATOM   4009  HB  VAL A 264      -1.529 -11.925  -6.611  1.00 84.09           H
ATOM   4010  CG1 VAL A 264      -2.867 -12.358  -5.006  1.00 84.09           C
ATOM   4011 1HG1 VAL A 264      -2.138 -12.988  -4.497  1.00 84.09           H
ATOM   4012 2HG1 VAL A 264      -3.459 -11.818  -4.268  1.00 84.09           H
ATOM   4013 3HG1 VAL A 264      -3.524 -12.981  -5.613  1.00 84.09           H
ATOM   4014  CG2 VAL A 264      -3.132 -10.520  -6.713  1.00 84.09           C
ATOM   4015 1HG2 VAL A 264      -3.734  -9.916  -6.033  1.00 84.09           H
ATOM   4016 2HG2 VAL A 264      -2.588  -9.867  -7.395  1.00 84.09           H
ATOM   4017 3HG2 VAL A 264      -3.784 -11.181  -7.285  1.00 84.09           H
ATOM   4018  HN  VAL A 264      -0.472  -9.882  -6.950  1.00 84.09           H
ATOM   4019  N   LEU A 265       0.724 -11.854  -4.686  1.00 86.48           N
ATOM   4020  CA  LEU A 265       1.577 -12.745  -3.918  1.00 86.48           C
ATOM   4021  C   LEU A 265       2.279 -11.949  -2.816  1.00 86.48           C
ATOM   4022  O   LEU A 265       2.496 -12.461  -1.719  1.00 86.48           O
ATOM   4023  HA  LEU A 265       0.933 -13.490  -3.450  1.00 86.48           H
ATOM   4024  CB  LEU A 265       2.538 -13.495  -4.843  1.00 86.48           C
ATOM   4025 1HB  LEU A 265       3.016 -12.770  -5.503  1.00 86.48           H
ATOM   4026 2HB  LEU A 265       3.326 -13.938  -4.234  1.00 86.48           H
ATOM   4027  CG  LEU A 265       1.918 -14.596  -5.705  1.00 86.48           C
ATOM   4028  HG  LEU A 265       1.116 -14.155  -6.298  1.00 86.48           H
ATOM   4029  CD1 LEU A 265       2.944 -15.167  -6.686  1.00 86.48           C
ATOM   4030 1HD1 LEU A 265       3.303 -14.372  -7.340  1.00 86.48           H
ATOM   4031 2HD1 LEU A 265       3.782 -15.588  -6.131  1.00 86.48           H
ATOM   4032 3HD1 LEU A 265       2.477 -15.948  -7.287  1.00 86.48           H
ATOM   4033  CD2 LEU A 265       1.289 -15.685  -4.834  1.00 86.48           C
ATOM   4034 1HD2 LEU A 265       2.055 -16.129  -4.198  1.00 86.48           H
ATOM   4035 2HD2 LEU A 265       0.509 -15.247  -4.212  1.00 86.48           H
ATOM   4036 3HD2 LEU A 265       0.856 -16.455  -5.472  1.00 86.48           H
ATOM   4037  HN  LEU A 265       0.985 -11.740  -5.644  1.00 86.48           H
ATOM   4038  N   SER A 266       2.613 -10.710  -3.147  1.00 87.51           N
ATOM   4039  CA  SER A 266       3.364  -9.869  -2.231  1.00 87.51           C
ATOM   4040  C   SER A 266       2.435  -9.312  -1.150  1.00 87.51           C
ATOM   4041  O   SER A 266       2.844  -9.141  -0.003  1.00 87.51           O
ATOM   4042  HA  SER A 266       4.117 -10.522  -1.789  1.00 87.51           H
ATOM   4043  CB  SER A 266       4.057  -8.726  -2.976  1.00 87.51           C
ATOM   4044 1HB  SER A 266       4.595  -8.101  -2.262  1.00 87.51           H
ATOM   4045 2HB  SER A 266       4.798  -9.136  -3.662  1.00 87.51           H
ATOM   4046  OG  SER A 266       3.130  -7.924  -3.703  1.00 87.51           O
ATOM   4047  HG  SER A 266       3.079  -8.236  -4.652  1.00 87.51           H
ATOM   4048  HN  SER A 266       2.380 -10.282  -4.020  1.00 87.51           H
ATOM   4049  N   GLN A 267       1.203  -9.044  -1.555  1.00 83.56           N
ATOM   4050  CA  GLN A 267       0.269  -8.337  -0.695  1.00 83.56           C
ATOM   4051  C   GLN A 267      -0.482  -9.326   0.199  1.00 83.56           C
ATOM   4052  O   GLN A 267      -0.907  -8.976   1.299  1.00 83.56           O
ATOM   4053  HA  GLN A 267       0.883  -7.678  -0.082  1.00 83.56           H
ATOM   4054  CB  GLN A 267      -0.705  -7.494  -1.519  1.00 83.56           C
ATOM   4055 1HB  GLN A 267      -1.203  -8.123  -2.257  1.00 83.56           H
ATOM   4056 2HB  GLN A 267      -1.482  -7.090  -0.869  1.00 83.56           H
ATOM   4057  CG  GLN A 267       0.023  -6.348  -2.225  1.00 83.56           C
ATOM   4058 1HG  GLN A 267       0.828  -6.749  -2.841  1.00 83.56           H
ATOM   4059 2HG  GLN A 267      -0.665  -5.833  -2.895  1.00 83.56           H
ATOM   4060  CD  GLN A 267       0.596  -5.355  -1.211  1.00 83.56           C
ATOM   4061  OE1 GLN A 267       0.063  -5.152  -0.133  1.00 83.56           O
ATOM   4062  NE2 GLN A 267       1.709  -4.751  -1.616  1.00 83.56           N
ATOM   4063 1HE2 GLN A 267       2.096  -4.963  -2.514  1.00 83.56           H
ATOM   4064 2HE2 GLN A 267       2.160  -4.084  -1.023  1.00 83.56           H
ATOM   4065  HN  GLN A 267       0.840  -9.301  -2.451  1.00 83.56           H
ATOM   4066  N   PHE A 268      -0.623 -10.543  -0.307  1.00 89.81           N
ATOM   4067  CA  PHE A 268      -1.503 -11.516   0.317  1.00 89.81           C
ATOM   4068  C   PHE A 268      -1.067 -11.807   1.754  1.00 89.81           C
ATOM   4069  O   PHE A 268      -1.862 -11.685   2.685  1.00 89.81           O
ATOM   4070  HA  PHE A 268      -2.506 -11.088   0.324  1.00 89.81           H
ATOM   4071  CB  PHE A 268      -1.403 -12.802  -0.505  1.00 89.81           C
ATOM   4072 1HB  PHE A 268      -1.652 -12.579  -1.542  1.00 89.81           H
ATOM   4073 2HB  PHE A 268      -0.370 -13.149  -0.492  1.00 89.81           H
ATOM   4074  CG  PHE A 268      -2.310 -13.930  -0.009  1.00 89.81           C
ATOM   4075  CD1 PHE A 268      -1.791 -14.944   0.733  1.00 89.81           C
ATOM   4076  HD1 PHE A 268      -0.728 -14.954   0.975  1.00 89.81           H
ATOM   4077  CD2 PHE A 268      -3.636 -13.918  -0.311  1.00 89.81           C
ATOM   4078  HD2 PHE A 268      -4.053 -13.105  -0.906  1.00 89.81           H
ATOM   4079  CE1 PHE A 268      -2.633 -15.991   1.193  1.00 89.81           C
ATOM   4080  HE1 PHE A 268      -2.217 -16.804   1.788  1.00 89.81           H
ATOM   4081  CE2 PHE A 268      -4.479 -14.965   0.149  1.00 89.81           C
ATOM   4082  HE2 PHE A 268      -5.541 -14.955  -0.093  1.00 89.81           H
ATOM   4083  CZ  PHE A 268      -3.959 -15.979   0.891  1.00 89.81           C
ATOM   4084  HZ  PHE A 268      -4.606 -16.782   1.245  1.00 89.81           H
ATOM   4085  HN  PHE A 268      -0.149 -10.866  -1.126  1.00 89.81           H
ATOM   4086  N   PRO A 269       0.198 -12.196   1.961  1.00 93.47           N
ATOM   4087  CA  PRO A 269       0.668 -12.557   3.301  1.00 93.47           C
ATOM   4088  C   PRO A 269       0.382 -11.469   4.324  1.00 93.47           C
ATOM   4089  O   PRO A 269      -0.063 -11.758   5.434  1.00 93.47           O
ATOM   4090  HA  PRO A 269       0.133 -13.435   3.662  1.00 93.47           H
ATOM   4091  CB  PRO A 269       2.170 -12.777   3.112  1.00 93.47           C
ATOM   4092 1HB  PRO A 269       2.736 -11.865   3.302  1.00 93.47           H
ATOM   4093 2HB  PRO A 269       2.553 -13.536   3.793  1.00 93.47           H
ATOM   4094  CG  PRO A 269       2.282 -13.217   1.657  1.00 93.47           C
ATOM   4095 1HG  PRO A 269       3.290 -13.075   1.267  1.00 93.47           H
ATOM   4096 2HG  PRO A 269       2.053 -14.275   1.536  1.00 93.47           H
ATOM   4097  CD  PRO A 269       1.268 -12.328   0.955  1.00 93.47           C
ATOM   4098 1HD  PRO A 269       1.692 -11.359   0.692  1.00 93.47           H
ATOM   4099 2HD  PRO A 269       0.909 -12.778   0.029  1.00 93.47           H
ATOM   4100  N   TYR A 270       0.647 -10.236   3.919  1.00 90.96           N
ATOM   4101  CA  TYR A 270       0.478  -9.102   4.812  1.00 90.96           C
ATOM   4102  C   TYR A 270      -0.988  -8.938   5.218  1.00 90.96           C
ATOM   4103  O   TYR A 270      -1.293  -8.751   6.395  1.00 90.96           O
ATOM   4104  HA  TYR A 270       1.076  -9.285   5.705  1.00 90.96           H
ATOM   4105  CB  TYR A 270       0.916  -7.870   4.018  1.00 90.96           C
ATOM   4106 1HB  TYR A 270       1.989  -7.930   3.837  1.00 90.96           H
ATOM   4107 2HB  TYR A 270       0.427  -7.886   3.044  1.00 90.96           H
ATOM   4108  CG  TYR A 270       0.603  -6.541   4.708  1.00 90.96           C
ATOM   4109  CD1 TYR A 270      -0.336  -5.687   4.166  1.00 90.96           C
ATOM   4110  HD1 TYR A 270      -0.854  -5.959   3.247  1.00 90.96           H
ATOM   4111  CD2 TYR A 270       1.259  -6.197   5.872  1.00 90.96           C
ATOM   4112  HD2 TYR A 270       2.001  -6.871   6.300  1.00 90.96           H
ATOM   4113  CE1 TYR A 270      -0.631  -4.436   4.816  1.00 90.96           C
ATOM   4114  HE1 TYR A 270      -1.370  -3.752   4.399  1.00 90.96           H
ATOM   4115  CE2 TYR A 270       0.965  -4.946   6.521  1.00 90.96           C
ATOM   4116  HE2 TYR A 270       1.476  -4.661   7.441  1.00 90.96           H
ATOM   4117  CZ  TYR A 270       0.034  -4.127   5.961  1.00 90.96           C
ATOM   4118  OH  TYR A 270      -0.244  -2.946   6.575  1.00 90.96           O
ATOM   4119  HH  TYR A 270       0.266  -2.877   7.432  1.00 90.96           H
ATOM   4120  HN  TYR A 270       0.971 -10.006   3.001  1.00 90.96           H
ATOM   4121  N   ASN A 271      -1.857  -9.014   4.220  1.00 89.33           N
ATOM   4122  CA  ASN A 271      -3.272  -8.768   4.440  1.00 89.33           C
ATOM   4123  C   ASN A 271      -3.856  -9.898   5.291  1.00 89.33           C
ATOM   4124  O   ASN A 271      -4.850  -9.705   5.988  1.00 89.33           O
ATOM   4125  HA  ASN A 271      -3.321  -7.802   4.942  1.00 89.33           H
ATOM   4126  CB  ASN A 271      -4.037  -8.730   3.116  1.00 89.33           C
ATOM   4127 1HB  ASN A 271      -3.690  -9.535   2.468  1.00 89.33           H
ATOM   4128 2HB  ASN A 271      -5.098  -8.903   3.299  1.00 89.33           H
ATOM   4129  CG  ASN A 271      -3.848  -7.385   2.412  1.00 89.33           C
ATOM   4130  OD1 ASN A 271      -4.404  -6.370   2.798  1.00 89.33           O
ATOM   4131  ND2 ASN A 271      -3.035  -7.434   1.360  1.00 89.33           N
ATOM   4132 1HD2 ASN A 271      -2.611  -8.300   1.096  1.00 89.33           H
ATOM   4133 2HD2 ASN A 271      -2.848  -6.605   0.834  1.00 89.33           H
ATOM   4134  HN  ASN A 271      -1.609  -9.238   3.278  1.00 89.33           H
ATOM   4135  N   CYS A 272      -3.212 -11.053   5.205  1.00 94.05           N
ATOM   4136  CA  CYS A 272      -3.590 -12.184   6.035  1.00 94.05           C
ATOM   4137  C   CYS A 272      -3.410 -11.785   7.501  1.00 94.05           C
ATOM   4138  O   CYS A 272      -4.313 -11.973   8.315  1.00 94.05           O
ATOM   4139  HA  CYS A 272      -4.636 -12.397   5.817  1.00 94.05           H
ATOM   4140  CB  CYS A 272      -2.787 -13.438   5.682  1.00 94.05           C
ATOM   4141 1HB  CYS A 272      -1.724 -13.200   5.639  1.00 94.05           H
ATOM   4142 2HB  CYS A 272      -2.913 -14.191   6.460  1.00 94.05           H
ATOM   4143  SG  CYS A 272      -3.343 -14.105   4.071  1.00 94.05           S
ATOM   4144  HG  CYS A 272      -2.748 -13.179   3.325  1.00 94.05           H
ATOM   4145  HN  CYS A 272      -2.447 -11.222   4.583  1.00 94.05           H
ATOM   4146  N   ILE A 273      -2.238 -11.241   7.793  1.00 92.80           N
ATOM   4147  CA  ILE A 273      -1.919 -10.836   9.152  1.00 92.80           C
ATOM   4148  C   ILE A 273      -2.823  -9.670   9.557  1.00 92.80           C
ATOM   4149  O   ILE A 273      -3.301  -9.614  10.689  1.00 92.80           O
ATOM   4150  HA  ILE A 273      -2.133 -11.682   9.804  1.00 92.80           H
ATOM   4151  CB  ILE A 273      -0.425 -10.530   9.283  1.00 92.80           C
ATOM   4152  HB  ILE A 273      -0.167  -9.766   8.549  1.00 92.80           H
ATOM   4153  CG1 ILE A 273       0.418 -11.766   8.965  1.00 92.80           C
ATOM   4154 1HG1 ILE A 273       0.214 -12.097   7.946  1.00 92.80           H
ATOM   4155 2HG1 ILE A 273       1.476 -11.511   9.011  1.00 92.80           H
ATOM   4156  CG2 ILE A 273      -0.103  -9.956  10.664  1.00 92.80           C
ATOM   4157 1HG2 ILE A 273      -0.663  -9.033  10.814  1.00 92.80           H
ATOM   4158 2HG2 ILE A 273      -0.380 -10.678  11.432  1.00 92.80           H
ATOM   4159 3HG2 ILE A 273       0.965  -9.748  10.731  1.00 92.80           H
ATOM   4160  CD1 ILE A 273       0.117 -12.902   9.945  1.00 92.80           C
ATOM   4161 1HD1 ILE A 273       0.345 -12.576  10.960  1.00 92.80           H
ATOM   4162 2HD1 ILE A 273      -0.937 -13.171   9.878  1.00 92.80           H
ATOM   4163 3HD1 ILE A 273       0.730 -13.768   9.696  1.00 92.80           H
ATOM   4164  HN  ILE A 273      -1.514 -11.077   7.123  1.00 92.80           H
ATOM   4165  N   LEU A 274      -3.031  -8.767   8.610  1.00 89.83           N
ATOM   4166  CA  LEU A 274      -3.836  -7.585   8.866  1.00 89.83           C
ATOM   4167  C   LEU A 274      -5.254  -8.013   9.252  1.00 89.83           C
ATOM   4168  O   LEU A 274      -5.887  -7.385  10.099  1.00 89.83           O
ATOM   4169  HA  LEU A 274      -3.391  -7.064   9.713  1.00 89.83           H
ATOM   4170  CB  LEU A 274      -3.786  -6.632   7.670  1.00 89.83           C
ATOM   4171 1HB  LEU A 274      -2.744  -6.512   7.370  1.00 89.83           H
ATOM   4172 2HB  LEU A 274      -4.306  -7.101   6.835  1.00 89.83           H
ATOM   4173  CG  LEU A 274      -4.386  -5.243   7.893  1.00 89.83           C
ATOM   4174  HG  LEU A 274      -5.367  -5.365   8.352  1.00 89.83           H
ATOM   4175  CD1 LEU A 274      -3.532  -4.426   8.864  1.00 89.83           C
ATOM   4176 1HD1 LEU A 274      -3.477  -4.941   9.823  1.00 89.83           H
ATOM   4177 2HD1 LEU A 274      -2.528  -4.311   8.456  1.00 89.83           H
ATOM   4178 3HD1 LEU A 274      -3.981  -3.443   9.005  1.00 89.83           H
ATOM   4179  CD2 LEU A 274      -4.597  -4.516   6.563  1.00 89.83           C
ATOM   4180 1HD2 LEU A 274      -3.639  -4.406   6.054  1.00 89.83           H
ATOM   4181 2HD2 LEU A 274      -5.276  -5.095   5.937  1.00 89.83           H
ATOM   4182 3HD2 LEU A 274      -5.025  -3.532   6.751  1.00 89.83           H
ATOM   4183  HN  LEU A 274      -2.661  -8.833   7.683  1.00 89.83           H
ATOM   4184  N   LEU A 275      -5.711  -9.079   8.611  1.00 92.04           N
ATOM   4185  CA  LEU A 275      -7.040  -9.601   8.880  1.00 92.04           C
ATOM   4186  C   LEU A 275      -7.110 -10.079  10.332  1.00 92.04           C
ATOM   4187  O   LEU A 275      -8.062  -9.768  11.046  1.00 92.04           O
ATOM   4188  HA  LEU A 275      -7.746  -8.781   8.752  1.00 92.04           H
ATOM   4189  CB  LEU A 275      -7.408 -10.680   7.860  1.00 92.04           C
ATOM   4190 1HB  LEU A 275      -7.349 -10.244   6.862  1.00 92.04           H
ATOM   4191 2HB  LEU A 275      -6.658 -11.469   7.907  1.00 92.04           H
ATOM   4192  CG  LEU A 275      -8.790 -11.317   8.026  1.00 92.04           C
ATOM   4193  HG  LEU A 275      -8.863 -11.712   9.039  1.00 92.04           H
ATOM   4194  CD1 LEU A 275      -9.897 -10.273   7.867  1.00 92.04           C
ATOM   4195 1HD1 LEU A 275      -9.777  -9.497   8.622  1.00 92.04           H
ATOM   4196 2HD1 LEU A 275      -9.836  -9.827   6.874  1.00 92.04           H
ATOM   4197 3HD1 LEU A 275     -10.868 -10.753   7.990  1.00 92.04           H
ATOM   4198  CD2 LEU A 275      -8.969 -12.495   7.067  1.00 92.04           C
ATOM   4199 1HD2 LEU A 275      -8.867 -12.146   6.039  1.00 92.04           H
ATOM   4200 2HD2 LEU A 275      -8.210 -13.249   7.272  1.00 92.04           H
ATOM   4201 3HD2 LEU A 275      -9.959 -12.929   7.206  1.00 92.04           H
ATOM   4202  HN  LEU A 275      -5.191  -9.581   7.920  1.00 92.04           H
ATOM   4203  N   VAL A 276      -6.090 -10.827  10.726  1.00 93.91           N
ATOM   4204  CA  VAL A 276      -6.027 -11.356  12.078  1.00 93.91           C
ATOM   4205  C   VAL A 276      -6.091 -10.199  13.077  1.00 93.91           C
ATOM   4206  O   VAL A 276      -6.842 -10.255  14.049  1.00 93.91           O
ATOM   4207  HA  VAL A 276      -6.900 -11.993  12.222  1.00 93.91           H
ATOM   4208  CB  VAL A 276      -4.776 -12.221  12.244  1.00 93.91           C
ATOM   4209  HB  VAL A 276      -3.913 -11.623  11.951  1.00 93.91           H
ATOM   4210  CG1 VAL A 276      -4.586 -12.636  13.704  1.00 93.91           C
ATOM   4211 1HG1 VAL A 276      -4.480 -11.746  14.324  1.00 93.91           H
ATOM   4212 2HG1 VAL A 276      -5.453 -13.208  14.035  1.00 93.91           H
ATOM   4213 3HG1 VAL A 276      -3.690 -13.250  13.794  1.00 93.91           H
ATOM   4214  CG2 VAL A 276      -4.831 -13.446  11.328  1.00 93.91           C
ATOM   4215 1HG2 VAL A 276      -5.706 -14.046  11.577  1.00 93.91           H
ATOM   4216 2HG2 VAL A 276      -4.896 -13.121  10.290  1.00 93.91           H
ATOM   4217 3HG2 VAL A 276      -3.930 -14.043  11.466  1.00 93.91           H
ATOM   4218  HN  VAL A 276      -5.317 -11.071  10.140  1.00 93.91           H
ATOM   4219  N   GLN A 277      -5.292  -9.178  12.803  1.00 90.85           N
ATOM   4220  CA  GLN A 277      -5.227  -8.022  13.681  1.00 90.85           C
ATOM   4221  C   GLN A 277      -6.593  -7.338  13.760  1.00 90.85           C
ATOM   4222  O   GLN A 277      -6.976  -6.827  14.811  1.00 90.85           O
ATOM   4223  HA  GLN A 277      -4.954  -8.417  14.660  1.00 90.85           H
ATOM   4224  CB  GLN A 277      -4.148  -7.041  13.218  1.00 90.85           C
ATOM   4225 1HB  GLN A 277      -4.256  -6.855  12.149  1.00 90.85           H
ATOM   4226 2HB  GLN A 277      -4.280  -6.085  13.723  1.00 90.85           H
ATOM   4227  CG  GLN A 277      -2.749  -7.588  13.507  1.00 90.85           C
ATOM   4228 1HG  GLN A 277      -2.649  -7.797  14.572  1.00 90.85           H
ATOM   4229 2HG  GLN A 277      -2.609  -8.534  12.983  1.00 90.85           H
ATOM   4230  CD  GLN A 277      -1.671  -6.593  13.073  1.00 90.85           C
ATOM   4231  OE1 GLN A 277      -1.877  -5.751  12.215  1.00 90.85           O
ATOM   4232  NE2 GLN A 277      -0.513  -6.737  13.712  1.00 90.85           N
ATOM   4233 1HE2 GLN A 277      -0.411  -7.450  14.406  1.00 90.85           H
ATOM   4234 2HE2 GLN A 277       0.254  -6.133  13.498  1.00 90.85           H
ATOM   4235  HN  GLN A 277      -4.697  -9.133  12.001  1.00 90.85           H
ATOM   4236  N   THR A 278      -7.291  -7.351  12.633  1.00 91.56           N
ATOM   4237  CA  THR A 278      -8.587  -6.698  12.548  1.00 91.56           C
ATOM   4238  C   THR A 278      -9.605  -7.417  13.436  1.00 91.56           C
ATOM   4239  O   THR A 278     -10.373  -6.775  14.151  1.00 91.56           O
ATOM   4240  HA  THR A 278      -8.487  -5.684  12.934  1.00 91.56           H
ATOM   4241  CB  THR A 278      -8.994  -6.647  11.075  1.00 91.56           C
ATOM   4242  HB  THR A 278      -9.150  -7.650  10.678  1.00 91.56           H
ATOM   4243  OG1 THR A 278      -7.956  -5.894  10.453  1.00 91.56           O
ATOM   4244  HG1 THR A 278      -7.073  -6.336  10.609  1.00 91.56           H
ATOM   4245  CG2 THR A 278     -10.252  -5.807  10.844  1.00 91.56           C
ATOM   4246 1HG2 THR A 278     -10.074  -4.785  11.179  1.00 91.56           H
ATOM   4247 2HG2 THR A 278     -11.082  -6.234  11.407  1.00 91.56           H
ATOM   4248 3HG2 THR A 278     -10.497  -5.803   9.782  1.00 91.56           H
ATOM   4249  HN  THR A 278      -6.986  -7.795  11.791  1.00 91.56           H
ATOM   4250  N   ILE A 279      -9.579  -8.740  13.360  1.00 92.27           N
ATOM   4251  CA  ILE A 279     -10.494  -9.552  14.143  1.00 92.27           C
ATOM   4252  C   ILE A 279     -10.166  -9.394  15.629  1.00 92.27           C
ATOM   4253  O   ILE A 279     -11.066  -9.249  16.455  1.00 92.27           O
ATOM   4254  HA  ILE A 279     -11.500  -9.171  13.969  1.00 92.27           H
ATOM   4255  CB  ILE A 279     -10.470 -11.004  13.660  1.00 92.27           C
ATOM   4256  HB  ILE A 279      -9.436 -11.349  13.669  1.00 92.27           H
ATOM   4257  CG1 ILE A 279     -10.969 -11.109  12.217  1.00 92.27           C
ATOM   4258 1HG1 ILE A 279     -12.047 -10.950  12.189  1.00 92.27           H
ATOM   4259 2HG1 ILE A 279     -10.515 -10.324  11.613  1.00 92.27           H
ATOM   4260  CG2 ILE A 279     -11.258 -11.910  14.607  1.00 92.27           C
ATOM   4261 1HG2 ILE A 279     -10.817 -11.866  15.603  1.00 92.27           H
ATOM   4262 2HG2 ILE A 279     -12.294 -11.575  14.653  1.00 92.27           H
ATOM   4263 3HG2 ILE A 279     -11.225 -12.936  14.240  1.00 92.27           H
ATOM   4264  CD1 ILE A 279     -10.634 -12.478  11.620  1.00 92.27           C
ATOM   4265 1HD1 ILE A 279      -9.554 -12.623  11.628  1.00 92.27           H
ATOM   4266 2HD1 ILE A 279     -11.110 -13.259  12.213  1.00 92.27           H
ATOM   4267 3HD1 ILE A 279     -11.000 -12.526  10.594  1.00 92.27           H
ATOM   4268  HN  ILE A 279      -8.949  -9.254  12.778  1.00 92.27           H
ATOM   4269  N   ASP A 280      -8.875  -9.426  15.924  1.00 91.70           N
ATOM   4270  CA  ASP A 280      -8.419  -9.344  17.301  1.00 91.70           C
ATOM   4271  C   ASP A 280      -8.811  -7.985  17.884  1.00 91.70           C
ATOM   4272  O   ASP A 280      -9.123  -7.880  19.069  1.00 91.70           O
ATOM   4273  HA  ASP A 280      -8.906 -10.174  17.814  1.00 91.70           H
ATOM   4274  CB  ASP A 280      -6.897  -9.474  17.387  1.00 91.70           C
ATOM   4275 1HB  ASP A 280      -6.578 -10.391  16.891  1.00 91.70           H
ATOM   4276 2HB  ASP A 280      -6.428  -8.646  16.856  1.00 91.70           H
ATOM   4277  CG  ASP A 280      -6.429  -9.485  18.843  1.00 91.70           C
ATOM   4278  OD1 ASP A 280      -7.015 -10.268  19.622  1.00 91.70           O
ATOM   4279  OD2 ASP A 280      -5.495  -8.710  19.145  1.00 91.70           O
ATOM   4280  HN  ASP A 280      -8.147  -9.506  15.242  1.00 91.70           H
ATOM   4281  N   ALA A 281      -8.783  -6.978  17.024  1.00 91.06           N
ATOM   4282  CA  ALA A 281      -9.132  -5.630  17.438  1.00 91.06           C
ATOM   4283  C   ALA A 281     -10.570  -5.618  17.961  1.00 91.06           C
ATOM   4284  O   ALA A 281     -10.914  -4.811  18.823  1.00 91.06           O
ATOM   4285  HA  ALA A 281      -8.458  -5.346  18.246  1.00 91.06           H
ATOM   4286  CB  ALA A 281      -8.930  -4.667  16.266  1.00 91.06           C
ATOM   4287 1HB  ALA A 281      -7.887  -4.691  15.952  1.00 91.06           H
ATOM   4288 2HB  ALA A 281      -9.567  -4.967  15.435  1.00 91.06           H
ATOM   4289 3HB  ALA A 281      -9.192  -3.655  16.578  1.00 91.06           H
ATOM   4290  HN  ALA A 281      -8.527  -7.071  16.061  1.00 91.06           H
ATOM   4291  N   TYR A 282     -11.371  -6.522  17.418  1.00 78.93           N
ATOM   4292  CA  TYR A 282     -12.772  -6.602  17.792  1.00 78.93           C
ATOM   4293  C   TYR A 282     -12.987  -7.640  18.895  1.00 78.93           C
ATOM   4294  O   TYR A 282     -13.646  -7.361  19.896  1.00 78.93           O
ATOM   4295  HA  TYR A 282     -13.079  -5.623  18.160  1.00 78.93           H
ATOM   4296  CB  TYR A 282     -13.520  -7.050  16.535  1.00 78.93           C
ATOM   4297 1HB  TYR A 282     -13.294  -6.358  15.724  1.00 78.93           H
ATOM   4298 2HB  TYR A 282     -13.147  -8.029  16.232  1.00 78.93           H
ATOM   4299  CG  TYR A 282     -15.038  -7.130  16.708  1.00 78.93           C
ATOM   4300  CD1 TYR A 282     -15.650  -8.356  16.872  1.00 78.93           C
ATOM   4301  HD1 TYR A 282     -15.052  -9.268  16.877  1.00 78.93           H
ATOM   4302  CD2 TYR A 282     -15.795  -5.976  16.702  1.00 78.93           C
ATOM   4303  HD2 TYR A 282     -15.312  -5.008  16.573  1.00 78.93           H
ATOM   4304  CE1 TYR A 282     -17.079  -8.432  17.035  1.00 78.93           C
ATOM   4305  HE1 TYR A 282     -17.575  -9.394  17.165  1.00 78.93           H
ATOM   4306  CE2 TYR A 282     -17.224  -6.052  16.865  1.00 78.93           C
ATOM   4307  HE2 TYR A 282     -17.834  -5.148  16.862  1.00 78.93           H
ATOM   4308  CZ  TYR A 282     -17.795  -7.276  17.024  1.00 78.93           C
ATOM   4309  OH  TYR A 282     -19.144  -7.347  17.179  1.00 78.93           O
ATOM   4310  HH  TYR A 282     -19.540  -6.429  17.159  1.00 78.93           H
ATOM   4311  HN  TYR A 282     -11.077  -7.191  16.735  1.00 78.93           H
ATOM   4312  N   ALA A 283     -12.418  -8.816  18.676  1.00 89.37           N
ATOM   4313  CA  ALA A 283     -12.746  -9.971  19.495  1.00 89.37           C
ATOM   4314  C   ALA A 283     -11.778 -10.042  20.678  1.00 89.37           C
ATOM   4315  O   ALA A 283     -12.079 -10.668  21.694  1.00 89.37           O
ATOM   4316  HA  ALA A 283     -13.759  -9.833  19.873  1.00 89.37           H
ATOM   4317  CB  ALA A 283     -12.709 -11.235  18.635  1.00 89.37           C
ATOM   4318 1HB  ALA A 283     -13.435 -11.146  17.826  1.00 89.37           H
ATOM   4319 2HB  ALA A 283     -11.711 -11.360  18.215  1.00 89.37           H
ATOM   4320 3HB  ALA A 283     -12.955 -12.101  19.250  1.00 89.37           H
ATOM   4321  HN  ALA A 283     -11.746  -8.987  17.955  1.00 89.37           H
ATOM   4322  N   MET A 284     -10.636  -9.392  20.508  1.00 82.26           N
ATOM   4323  CA  MET A 284      -9.623  -9.373  21.549  1.00 82.26           C
ATOM   4324  C   MET A 284      -9.358 -10.783  22.082  1.00 82.26           C
ATOM   4325  O   MET A 284      -9.284 -10.989  23.292  1.00 82.26           O
ATOM   4326  HA  MET A 284      -8.723  -8.982  21.076  1.00 82.26           H
ATOM   4327  CB  MET A 284     -10.086  -8.473  22.696  1.00 82.26           C
ATOM   4328 1HB  MET A 284     -10.989  -8.885  23.145  1.00 82.26           H
ATOM   4329 2HB  MET A 284      -9.324  -8.450  23.475  1.00 82.26           H
ATOM   4330  CG  MET A 284     -10.359  -7.051  22.200  1.00 82.26           C
ATOM   4331 1HG  MET A 284      -9.454  -6.628  21.765  1.00 82.26           H
ATOM   4332 2HG  MET A 284     -11.113  -7.070  21.413  1.00 82.26           H
ATOM   4333  SD  MET A 284     -10.918  -6.030  23.553  1.00 82.26           S
ATOM   4334  CE  MET A 284     -11.245  -4.508  22.679  1.00 82.26           C
ATOM   4335 1HE  MET A 284     -10.328  -4.156  22.207  1.00 82.26           H
ATOM   4336 2HE  MET A 284     -12.002  -4.684  21.914  1.00 82.26           H
ATOM   4337 3HE  MET A 284     -11.606  -3.756  23.380  1.00 82.26           H
ATOM   4338  HN  MET A 284     -10.399  -8.886  19.679  1.00 82.26           H
ATOM   4339  N   PHE A 285      -9.224 -11.717  21.152  1.00 84.58           N
ATOM   4340  CA  PHE A 285      -9.148 -13.123  21.509  1.00 84.58           C
ATOM   4341  C   PHE A 285      -7.711 -13.527  21.846  1.00 84.58           C
ATOM   4342  O   PHE A 285      -7.478 -14.597  22.405  1.00 84.58           O
ATOM   4343  HA  PHE A 285      -9.779 -13.269  22.386  1.00 84.58           H
ATOM   4344  CB  PHE A 285      -9.616 -13.921  20.290  1.00 84.58           C
ATOM   4345 1HB  PHE A 285      -9.727 -14.967  20.574  1.00 84.58           H
ATOM   4346 2HB  PHE A 285     -10.603 -13.564  19.993  1.00 84.58           H
ATOM   4347  CG  PHE A 285      -8.674 -13.830  19.088  1.00 84.58           C
ATOM   4348  CD1 PHE A 285      -8.845 -12.848  18.163  1.00 84.58           C
ATOM   4349  HD1 PHE A 285      -9.652 -12.125  18.278  1.00 84.58           H
ATOM   4350  CD2 PHE A 285      -7.667 -14.732  18.944  1.00 84.58           C
ATOM   4351  HD2 PHE A 285      -7.530 -15.520  19.686  1.00 84.58           H
ATOM   4352  CE1 PHE A 285      -7.971 -12.764  17.047  1.00 84.58           C
ATOM   4353  HE1 PHE A 285      -8.107 -11.977  16.306  1.00 84.58           H
ATOM   4354  CE2 PHE A 285      -6.792 -14.648  17.828  1.00 84.58           C
ATOM   4355  HE2 PHE A 285      -5.985 -15.371  17.713  1.00 84.58           H
ATOM   4356  CZ  PHE A 285      -6.963 -13.666  16.903  1.00 84.58           C
ATOM   4357  HZ  PHE A 285      -6.292 -13.601  16.047  1.00 84.58           H
ATOM   4358  HN  PHE A 285      -9.167 -11.526  20.172  1.00 84.58           H
ATOM   4359  N   ILE A 286      -6.785 -12.648  21.492  1.00 86.15           N
ATOM   4360  CA  ILE A 286      -5.381 -12.882  21.781  1.00 86.15           C
ATOM   4361  C   ILE A 286      -5.062 -12.373  23.188  1.00 86.15           C
ATOM   4362  O   ILE A 286      -4.916 -11.169  23.398  1.00 86.15           O
ATOM   4363  HA  ILE A 286      -5.218 -13.960  21.760  1.00 86.15           H
ATOM   4364  CB  ILE A 286      -4.499 -12.270  20.691  1.00 86.15           C
ATOM   4365  HB  ILE A 286      -4.692 -11.197  20.659  1.00 86.15           H
ATOM   4366  CG1 ILE A 286      -4.857 -12.835  19.315  1.00 86.15           C
ATOM   4367 1HG1 ILE A 286      -4.644 -13.904  19.290  1.00 86.15           H
ATOM   4368 2HG1 ILE A 286      -5.926 -12.719  19.137  1.00 86.15           H
ATOM   4369  CG2 ILE A 286      -3.016 -12.453  21.018  1.00 86.15           C
ATOM   4370 1HG2 ILE A 286      -2.790 -11.964  21.966  1.00 86.15           H
ATOM   4371 2HG2 ILE A 286      -2.789 -13.516  21.094  1.00 86.15           H
ATOM   4372 3HG2 ILE A 286      -2.412 -12.008  20.227  1.00 86.15           H
ATOM   4373  CD1 ILE A 286      -4.070 -12.127  18.210  1.00 86.15           C
ATOM   4374 1HD1 ILE A 286      -4.304 -11.062  18.222  1.00 86.15           H
ATOM   4375 2HD1 ILE A 286      -3.002 -12.266  18.378  1.00 86.15           H
ATOM   4376 3HD1 ILE A 286      -4.343 -12.548  17.243  1.00 86.15           H
ATOM   4377  HN  ILE A 286      -6.981 -11.790  21.017  1.00 86.15           H
ATOM   4378  N   SER A 287      -4.963 -13.314  24.116  1.00 84.68           N
ATOM   4379  CA  SER A 287      -4.660 -12.975  25.496  1.00 84.68           C
ATOM   4380  C   SER A 287      -3.241 -13.426  25.846  1.00 84.68           C
ATOM   4381  O   SER A 287      -2.694 -13.028  26.873  1.00 84.68           O
ATOM   4382  HA  SER A 287      -4.741 -11.890  25.551  1.00 84.68           H
ATOM   4383  CB  SER A 287      -5.670 -13.611  26.453  1.00 84.68           C
ATOM   4384 1HB  SER A 287      -5.399 -13.367  27.481  1.00 84.68           H
ATOM   4385 2HB  SER A 287      -6.657 -13.184  26.275  1.00 84.68           H
ATOM   4386  OG  SER A 287      -5.731 -15.026  26.303  1.00 84.68           O
ATOM   4387  HG  SER A 287      -6.426 -15.406  26.914  1.00 84.68           H
ATOM   4388  HN  SER A 287      -5.086 -14.290  23.937  1.00 84.68           H
ATOM   4389  N   ASN A 288      -2.684 -14.252  24.972  1.00 85.67           N
ATOM   4390  CA  ASN A 288      -1.375 -14.831  25.218  1.00 85.67           C
ATOM   4391  C   ASN A 288      -0.297 -13.912  24.639  1.00 85.67           C
ATOM   4392  O   ASN A 288      -0.315 -13.602  23.449  1.00 85.67           O
ATOM   4393  HA  ASN A 288      -1.303 -14.927  26.302  1.00 85.67           H
ATOM   4394  CB  ASN A 288      -1.241 -16.198  24.544  1.00 85.67           C
ATOM   4395 1HB  ASN A 288      -2.096 -16.822  24.806  1.00 85.67           H
ATOM   4396 2HB  ASN A 288      -1.256 -16.077  23.461  1.00 85.67           H
ATOM   4397  CG  ASN A 288       0.054 -16.894  24.967  1.00 85.67           C
ATOM   4398  OD1 ASN A 288       1.119 -16.303  25.017  1.00 85.67           O
ATOM   4399  ND2 ASN A 288      -0.097 -18.181  25.268  1.00 85.67           N
ATOM   4400 1HD2 ASN A 288      -1.000 -18.607  25.207  1.00 85.67           H
ATOM   4401 2HD2 ASN A 288       0.692 -18.723  25.556  1.00 85.67           H
ATOM   4402  HN  ASN A 288      -3.111 -14.525  24.110  1.00 85.67           H
ATOM   4403  N   CYS A 289       0.614 -13.501  25.508  1.00 90.53           N
ATOM   4404  CA  CYS A 289       1.632 -12.537  25.126  1.00 90.53           C
ATOM   4405  C   CYS A 289       2.525 -13.178  24.062  1.00 90.53           C
ATOM   4406  O   CYS A 289       2.937 -12.515  23.111  1.00 90.53           O
ATOM   4407  HA  CYS A 289       1.107 -11.672  24.721  1.00 90.53           H
ATOM   4408  CB  CYS A 289       2.439 -12.057  26.334  1.00 90.53           C
ATOM   4409 1HB  CYS A 289       1.770 -11.636  27.085  1.00 90.53           H
ATOM   4410 2HB  CYS A 289       2.950 -12.900  26.799  1.00 90.53           H
ATOM   4411  SG  CYS A 289       3.660 -10.798  25.811  1.00 90.53           S
ATOM   4412  HN  CYS A 289       0.664 -13.815  26.457  1.00 90.53           H
ATOM   4413  N   ALA A 290       2.798 -14.459  24.257  1.00 92.62           N
ATOM   4414  CA  ALA A 290       3.700 -15.176  23.372  1.00 92.62           C
ATOM   4415  C   ALA A 290       3.133 -15.160  21.951  1.00 92.62           C
ATOM   4416  O   ALA A 290       3.871 -14.964  20.987  1.00 92.62           O
ATOM   4417  HA  ALA A 290       4.656 -14.653  23.379  1.00 92.62           H
ATOM   4418  CB  ALA A 290       3.912 -16.597  23.900  1.00 92.62           C
ATOM   4419 1HB  ALA A 290       4.343 -16.552  24.900  1.00 92.62           H
ATOM   4420 2HB  ALA A 290       2.954 -17.116  23.940  1.00 92.62           H
ATOM   4421 3HB  ALA A 290       4.589 -17.134  23.236  1.00 92.62           H
ATOM   4422  HN  ALA A 290       2.414 -15.005  25.002  1.00 92.62           H
ATOM   4423  N   VAL A 291       1.828 -15.369  21.867  1.00 92.74           N
ATOM   4424  CA  VAL A 291       1.153 -15.379  20.580  1.00 92.74           C
ATOM   4425  C   VAL A 291       1.213 -13.979  19.967  1.00 92.74           C
ATOM   4426  O   VAL A 291       1.482 -13.829  18.776  1.00 92.74           O
ATOM   4427  HA  VAL A 291       1.693 -16.069  19.931  1.00 92.74           H
ATOM   4428  CB  VAL A 291      -0.276 -15.901  20.742  1.00 92.74           C
ATOM   4429  HB  VAL A 291      -0.789 -15.257  21.456  1.00 92.74           H
ATOM   4430  CG1 VAL A 291      -1.038 -15.834  19.417  1.00 92.74           C
ATOM   4431 1HG1 VAL A 291      -1.080 -14.800  19.074  1.00 92.74           H
ATOM   4432 2HG1 VAL A 291      -0.526 -16.443  18.672  1.00 92.74           H
ATOM   4433 3HG1 VAL A 291      -2.051 -16.210  19.561  1.00 92.74           H
ATOM   4434  CG2 VAL A 291      -0.280 -17.323  21.305  1.00 92.74           C
ATOM   4435 1HG2 VAL A 291       0.258 -17.985  20.626  1.00 92.74           H
ATOM   4436 2HG2 VAL A 291       0.207 -17.330  22.280  1.00 92.74           H
ATOM   4437 3HG2 VAL A 291      -1.308 -17.670  21.410  1.00 92.74           H
ATOM   4438  HN  VAL A 291       1.235 -15.530  22.656  1.00 92.74           H
ATOM   4439  N   SER A 292       0.957 -12.988  20.808  1.00 93.07           N
ATOM   4440  CA  SER A 292       0.943 -11.607  20.356  1.00 93.07           C
ATOM   4441  C   SER A 292       2.312 -11.230  19.786  1.00 93.07           C
ATOM   4442  O   SER A 292       2.396 -10.584  18.742  1.00 93.07           O
ATOM   4443  HA  SER A 292       0.180 -11.565  19.579  1.00 93.07           H
ATOM   4444  CB  SER A 292       0.563 -10.659  21.495  1.00 93.07           C
ATOM   4445 1HB  SER A 292      -0.366 -10.997  21.954  1.00 93.07           H
ATOM   4446 2HB  SER A 292       1.331 -10.694  22.268  1.00 93.07           H
ATOM   4447  OG  SER A 292       0.407  -9.317  21.043  1.00 93.07           O
ATOM   4448  HG  SER A 292      -0.407  -9.243  20.466  1.00 93.07           H
ATOM   4449  HN  SER A 292       0.761 -13.116  21.780  1.00 93.07           H
ATOM   4450  N   THR A 293       3.349 -11.649  20.495  1.00 89.04           N
ATOM   4451  CA  THR A 293       4.707 -11.309  20.107  1.00 89.04           C
ATOM   4452  C   THR A 293       5.025 -11.878  18.723  1.00 89.04           C
ATOM   4453  O   THR A 293       5.585 -11.184  17.876  1.00 89.04           O
ATOM   4454  HA  THR A 293       4.782 -10.224  20.032  1.00 89.04           H
ATOM   4455  CB  THR A 293       5.651 -11.811  21.202  1.00 89.04           C
ATOM   4456  HB  THR A 293       5.594 -12.895  21.299  1.00 89.04           H
ATOM   4457  OG1 THR A 293       5.269 -11.069  22.357  1.00 89.04           O
ATOM   4458  HG1 THR A 293       4.582 -11.576  22.877  1.00 89.04           H
ATOM   4459  CG2 THR A 293       7.104 -11.397  20.958  1.00 89.04           C
ATOM   4460 1HG2 THR A 293       7.172 -10.310  20.928  1.00 89.04           H
ATOM   4461 2HG2 THR A 293       7.444 -11.808  20.007  1.00 89.04           H
ATOM   4462 3HG2 THR A 293       7.731 -11.779  21.763  1.00 89.04           H
ATOM   4463  HN  THR A 293       3.273 -12.210  21.320  1.00 89.04           H
ATOM   4464  N   ASN A 294       4.654 -13.137  18.537  1.00 91.16           N
ATOM   4465  CA  ASN A 294       4.953 -13.829  17.295  1.00 91.16           C
ATOM   4466  C   ASN A 294       4.197 -13.158  16.146  1.00 91.16           C
ATOM   4467  O   ASN A 294       4.723 -13.034  15.041  1.00 91.16           O
ATOM   4468  HA  ASN A 294       6.035 -13.757  17.180  1.00 91.16           H
ATOM   4469  CB  ASN A 294       4.512 -15.292  17.360  1.00 91.16           C
ATOM   4470 1HB  ASN A 294       3.502 -15.354  17.764  1.00 91.16           H
ATOM   4471 2HB  ASN A 294       4.478 -15.711  16.354  1.00 91.16           H
ATOM   4472  CG  ASN A 294       5.466 -16.115  18.228  1.00 91.16           C
ATOM   4473  OD1 ASN A 294       6.599 -15.738  18.479  1.00 91.16           O
ATOM   4474  ND2 ASN A 294       4.946 -17.256  18.671  1.00 91.16           N
ATOM   4475 1HD2 ASN A 294       4.009 -17.506  18.428  1.00 91.16           H
ATOM   4476 2HD2 ASN A 294       5.493 -17.864  19.247  1.00 91.16           H
ATOM   4477  HN  ASN A 294       4.158 -13.680  19.214  1.00 91.16           H
ATOM   4478  N   ILE A 295       2.976 -12.741  16.448  1.00 91.55           N
ATOM   4479  CA  ILE A 295       2.136 -12.102  15.449  1.00 91.55           C
ATOM   4480  C   ILE A 295       2.786 -10.791  15.005  1.00 91.55           C
ATOM   4481  O   ILE A 295       2.787 -10.465  13.819  1.00 91.55           O
ATOM   4482  HA  ILE A 295       2.084 -12.771  14.589  1.00 91.55           H
ATOM   4483  CB  ILE A 295       0.710 -11.934  15.977  1.00 91.55           C
ATOM   4484  HB  ILE A 295       0.766 -11.560  17.000  1.00 91.55           H
ATOM   4485  CG1 ILE A 295      -0.019 -13.278  16.027  1.00 91.55           C
ATOM   4486 1HG1 ILE A 295      -0.188 -13.642  15.013  1.00 91.55           H
ATOM   4487 2HG1 ILE A 295       0.605 -14.016  16.531  1.00 91.55           H
ATOM   4488  CG2 ILE A 295      -0.059 -10.894  15.159  1.00 91.55           C
ATOM   4489 1HG2 ILE A 295       0.452  -9.934  15.220  1.00 91.55           H
ATOM   4490 2HG2 ILE A 295      -0.107 -11.215  14.118  1.00 91.55           H
ATOM   4491 3HG2 ILE A 295      -1.069 -10.794  15.556  1.00 91.55           H
ATOM   4492  CD1 ILE A 295      -1.357 -13.149  16.758  1.00 91.55           C
ATOM   4493 1HD1 ILE A 295      -1.183 -12.809  17.778  1.00 91.55           H
ATOM   4494 2HD1 ILE A 295      -1.988 -12.429  16.237  1.00 91.55           H
ATOM   4495 3HD1 ILE A 295      -1.855 -14.119  16.778  1.00 91.55           H
ATOM   4496  HN  ILE A 295       2.561 -12.834  17.353  1.00 91.55           H
ATOM   4497  N   ASP A 296       3.323 -10.073  15.981  1.00 92.74           N
ATOM   4498  CA  ASP A 296       3.921  -8.776  15.714  1.00 92.74           C
ATOM   4499  C   ASP A 296       5.145  -8.959  14.814  1.00 92.74           C
ATOM   4500  O   ASP A 296       5.386  -8.153  13.917  1.00 92.74           O
ATOM   4501  HA  ASP A 296       3.136  -8.191  15.236  1.00 92.74           H
ATOM   4502  CB  ASP A 296       4.383  -8.106  17.010  1.00 92.74           C
ATOM   4503 1HB  ASP A 296       4.955  -8.816  17.607  1.00 92.74           H
ATOM   4504 2HB  ASP A 296       5.051  -7.276  16.776  1.00 92.74           H
ATOM   4505  CG  ASP A 296       3.189  -7.595  17.819  1.00 92.74           C
ATOM   4506  OD1 ASP A 296       2.118  -7.416  17.199  1.00 92.74           O
ATOM   4507  OD2 ASP A 296       3.374  -7.395  19.038  1.00 92.74           O
ATOM   4508  HN  ASP A 296       3.354 -10.364  16.937  1.00 92.74           H
ATOM   4509  N   ILE A 297       5.886 -10.023  15.085  1.00 91.57           N
ATOM   4510  CA  ILE A 297       7.063 -10.337  14.294  1.00 91.57           C
ATOM   4511  C   ILE A 297       6.636 -10.682  12.866  1.00 91.57           C
ATOM   4512  O   ILE A 297       7.236 -10.206  11.903  1.00 91.57           O
ATOM   4513  HA  ILE A 297       7.683  -9.441  14.262  1.00 91.57           H
ATOM   4514  CB  ILE A 297       7.887 -11.434  14.971  1.00 91.57           C
ATOM   4515  HB  ILE A 297       7.216 -12.251  15.236  1.00 91.57           H
ATOM   4516  CG1 ILE A 297       8.514 -10.925  16.271  1.00 91.57           C
ATOM   4517 1HG1 ILE A 297       9.269 -10.172  16.044  1.00 91.57           H
ATOM   4518 2HG1 ILE A 297       7.752 -10.440  16.881  1.00 91.57           H
ATOM   4519  CG2 ILE A 297       8.936 -12.002  14.013  1.00 91.57           C
ATOM   4520 1HG2 ILE A 297       8.439 -12.427  13.141  1.00 91.57           H
ATOM   4521 2HG2 ILE A 297       9.609 -11.205  13.696  1.00 91.57           H
ATOM   4522 3HG2 ILE A 297       9.508 -12.780  14.520  1.00 91.57           H
ATOM   4523  CD1 ILE A 297       9.151 -12.072  17.058  1.00 91.57           C
ATOM   4524 1HD1 ILE A 297       8.389 -12.812  17.304  1.00 91.57           H
ATOM   4525 2HD1 ILE A 297       9.929 -12.539  16.454  1.00 91.57           H
ATOM   4526 3HD1 ILE A 297       9.589 -11.683  17.977  1.00 91.57           H
ATOM   4527  HN  ILE A 297       5.693 -10.664  15.828  1.00 91.57           H
ATOM   4528  N   CYS A 298       5.603 -11.506  12.774  1.00 93.84           N
ATOM   4529  CA  CYS A 298       5.091 -11.923  11.480  1.00 93.84           C
ATOM   4530  C   CYS A 298       4.671 -10.673  10.704  1.00 93.84           C
ATOM   4531  O   CYS A 298       4.891 -10.584   9.497  1.00 93.84           O
ATOM   4532  HA  CYS A 298       5.906 -12.438  10.972  1.00 93.84           H
ATOM   4533  CB  CYS A 298       3.939 -12.920  11.622  1.00 93.84           C
ATOM   4534 1HB  CYS A 298       3.231 -12.566  12.372  1.00 93.84           H
ATOM   4535 2HB  CYS A 298       3.394 -12.995  10.681  1.00 93.84           H
ATOM   4536  SG  CYS A 298       4.588 -14.562  12.100  1.00 93.84           S
ATOM   4537  HG  CYS A 298       4.783 -14.267  13.382  1.00 93.84           H
ATOM   4538  HN  CYS A 298       5.119 -11.886  13.562  1.00 93.84           H
ATOM   4539  N   PHE A 299       4.074  -9.738  11.429  1.00 93.40           N
ATOM   4540  CA  PHE A 299       3.609  -8.503  10.821  1.00 93.40           C
ATOM   4541  C   PHE A 299       4.770  -7.729  10.193  1.00 93.40           C
ATOM   4542  O   PHE A 299       4.665  -7.253   9.064  1.00 93.40           O
ATOM   4543  HA  PHE A 299       2.894  -8.774  10.044  1.00 93.40           H
ATOM   4544  CB  PHE A 299       2.994  -7.658  11.938  1.00 93.40           C
ATOM   4545 1HB  PHE A 299       2.175  -8.216  12.393  1.00 93.40           H
ATOM   4546 2HB  PHE A 299       3.742  -7.500  12.715  1.00 93.40           H
ATOM   4547  CG  PHE A 299       2.468  -6.298  11.473  1.00 93.40           C
ATOM   4548  CD1 PHE A 299       3.223  -5.181  11.651  1.00 93.40           C
ATOM   4549  HD1 PHE A 299       4.202  -5.254  12.125  1.00 93.40           H
ATOM   4550  CD2 PHE A 299       1.247  -6.207  10.882  1.00 93.40           C
ATOM   4551  HD2 PHE A 299       0.642  -7.103  10.739  1.00 93.40           H
ATOM   4552  CE1 PHE A 299       2.735  -3.919  11.219  1.00 93.40           C
ATOM   4553  HE1 PHE A 299       3.340  -3.023  11.362  1.00 93.40           H
ATOM   4554  CE2 PHE A 299       0.759  -4.945  10.450  1.00 93.40           C
ATOM   4555  HE2 PHE A 299      -0.220  -4.872   9.976  1.00 93.40           H
ATOM   4556  CZ  PHE A 299       1.514  -3.828  10.628  1.00 93.40           C
ATOM   4557  HZ  PHE A 299       1.139  -2.859  10.297  1.00 93.40           H
ATOM   4558  HN  PHE A 299       3.908  -9.813  12.412  1.00 93.40           H
ATOM   4559  N   GLN A 300       5.851  -7.628  10.953  1.00 89.50           N
ATOM   4560  CA  GLN A 300       7.014  -6.881  10.504  1.00 89.50           C
ATOM   4561  C   GLN A 300       7.526  -7.445   9.176  1.00 89.50           C
ATOM   4562  O   GLN A 300       7.801  -6.692   8.243  1.00 89.50           O
ATOM   4563  HA  GLN A 300       6.665  -5.859  10.361  1.00 89.50           H
ATOM   4564  CB  GLN A 300       8.116  -6.892  11.565  1.00 89.50           C
ATOM   4565 1HB  GLN A 300       8.300  -7.915  11.893  1.00 89.50           H
ATOM   4566 2HB  GLN A 300       9.046  -6.524  11.133  1.00 89.50           H
ATOM   4567  CG  GLN A 300       7.728  -6.027  12.766  1.00 89.50           C
ATOM   4568 1HG  GLN A 300       7.516  -5.011  12.434  1.00 89.50           H
ATOM   4569 2HG  GLN A 300       6.813  -6.413  13.216  1.00 89.50           H
ATOM   4570  CD  GLN A 300       8.846  -6.006  13.810  1.00 89.50           C
ATOM   4571  OE1 GLN A 300      10.018  -5.863  13.500  1.00 89.50           O
ATOM   4572  NE2 GLN A 300       8.421  -6.157  15.062  1.00 89.50           N
ATOM   4573 1HE2 GLN A 300       7.445  -6.270  15.248  1.00 89.50           H
ATOM   4574 2HE2 GLN A 300       9.078  -6.156  15.816  1.00 89.50           H
ATOM   4575  HN  GLN A 300       5.939  -8.043  11.858  1.00 89.50           H
ATOM   4576  N   VAL A 301       7.639  -8.764   9.134  1.00 93.97           N
ATOM   4577  CA  VAL A 301       8.226  -9.429   7.983  1.00 93.97           C
ATOM   4578  C   VAL A 301       7.330  -9.210   6.762  1.00 93.97           C
ATOM   4579  O   VAL A 301       7.802  -8.775   5.712  1.00 93.97           O
ATOM   4580  HA  VAL A 301       9.195  -8.966   7.795  1.00 93.97           H
ATOM   4581  CB  VAL A 301       8.460 -10.908   8.296  1.00 93.97           C
ATOM   4582  HB  VAL A 301       7.502 -11.346   8.579  1.00 93.97           H
ATOM   4583  CG1 VAL A 301       8.972 -11.655   7.063  1.00 93.97           C
ATOM   4584 1HG1 VAL A 301       8.238 -11.579   6.261  1.00 93.97           H
ATOM   4585 2HG1 VAL A 301       9.914 -11.214   6.736  1.00 93.97           H
ATOM   4586 3HG1 VAL A 301       9.130 -12.704   7.313  1.00 93.97           H
ATOM   4587  CG2 VAL A 301       9.419 -11.074   9.476  1.00 93.97           C
ATOM   4588 1HG2 VAL A 301      10.377 -10.613   9.233  1.00 93.97           H
ATOM   4589 2HG2 VAL A 301       8.997 -10.593  10.358  1.00 93.97           H
ATOM   4590 3HG2 VAL A 301       9.568 -12.135   9.677  1.00 93.97           H
ATOM   4591  HN  VAL A 301       7.338  -9.375   9.867  1.00 93.97           H
ATOM   4592  N   THR A 302       6.055  -9.521   6.940  1.00 93.19           N
ATOM   4593  CA  THR A 302       5.123  -9.524   5.825  1.00 93.19           C
ATOM   4594  C   THR A 302       4.930  -8.104   5.288  1.00 93.19           C
ATOM   4595  O   THR A 302       4.750  -7.911   4.086  1.00 93.19           O
ATOM   4596  HA  THR A 302       5.554 -10.116   5.018  1.00 93.19           H
ATOM   4597  CB  THR A 302       3.822 -10.175   6.299  1.00 93.19           C
ATOM   4598  HB  THR A 302       3.075 -10.175   5.505  1.00 93.19           H
ATOM   4599  OG1 THR A 302       3.474  -9.445   7.471  1.00 93.19           O
ATOM   4600  HG1 THR A 302       3.795  -9.930   8.285  1.00 93.19           H
ATOM   4601  CG2 THR A 302       4.032 -11.606   6.800  1.00 93.19           C
ATOM   4602 1HG2 THR A 302       4.728 -11.598   7.638  1.00 93.19           H
ATOM   4603 2HG2 THR A 302       4.440 -12.217   5.994  1.00 93.19           H
ATOM   4604 3HG2 THR A 302       3.078 -12.021   7.123  1.00 93.19           H
ATOM   4605  HN  THR A 302       5.657  -9.768   7.824  1.00 93.19           H
ATOM   4606  N   GLN A 303       4.976  -7.148   6.203  1.00 89.96           N
ATOM   4607  CA  GLN A 303       4.837  -5.750   5.832  1.00 89.96           C
ATOM   4608  C   GLN A 303       6.003  -5.319   4.940  1.00 89.96           C
ATOM   4609  O   GLN A 303       5.808  -4.602   3.960  1.00 89.96           O
ATOM   4610  HA  GLN A 303       3.903  -5.689   5.275  1.00 89.96           H
ATOM   4611  CB  GLN A 303       4.739  -4.860   7.073  1.00 89.96           C
ATOM   4612 1HB  GLN A 303       3.875  -5.155   7.669  1.00 89.96           H
ATOM   4613 2HB  GLN A 303       5.621  -5.003   7.698  1.00 89.96           H
ATOM   4614  CG  GLN A 303       4.617  -3.386   6.683  1.00 89.96           C
ATOM   4615 1HG  GLN A 303       5.560  -3.039   6.259  1.00 89.96           H
ATOM   4616 2HG  GLN A 303       3.859  -3.272   5.909  1.00 89.96           H
ATOM   4617  CD  GLN A 303       4.250  -2.527   7.895  1.00 89.96           C
ATOM   4618  OE1 GLN A 303       4.995  -2.409   8.854  1.00 89.96           O
ATOM   4619  NE2 GLN A 303       3.063  -1.934   7.798  1.00 89.96           N
ATOM   4620 1HE2 GLN A 303       2.501  -2.072   6.982  1.00 89.96           H
ATOM   4621 2HE2 GLN A 303       2.733  -1.351   8.540  1.00 89.96           H
ATOM   4622  HN  GLN A 303       5.105  -7.315   7.181  1.00 89.96           H
ATOM   4623  N   THR A 304       7.191  -5.774   5.311  1.00 91.24           N
ATOM   4624  CA  THR A 304       8.395  -5.403   4.588  1.00 91.24           C
ATOM   4625  C   THR A 304       8.335  -5.923   3.150  1.00 91.24           C
ATOM   4626  O   THR A 304       8.667  -5.202   2.211  1.00 91.24           O
ATOM   4627  HA  THR A 304       8.440  -4.315   4.532  1.00 91.24           H
ATOM   4628  CB  THR A 304       9.599  -5.925   5.374  1.00 91.24           C
ATOM   4629  HB  THR A 304       9.607  -7.015   5.395  1.00 91.24           H
ATOM   4630  OG1 THR A 304       9.489  -5.286   6.643  1.00 91.24           O
ATOM   4631  HG1 THR A 304       9.076  -5.911   7.306  1.00 91.24           H
ATOM   4632  CG2 THR A 304      10.929  -5.416   4.814  1.00 91.24           C
ATOM   4633 1HG2 THR A 304      10.948  -4.327   4.856  1.00 91.24           H
ATOM   4634 2HG2 THR A 304      11.036  -5.742   3.780  1.00 91.24           H
ATOM   4635 3HG2 THR A 304      11.750  -5.817   5.408  1.00 91.24           H
ATOM   4636  HN  THR A 304       7.337  -6.385   6.090  1.00 91.24           H
ATOM   4637  N   ILE A 305       7.910  -7.172   3.024  1.00 91.20           N
ATOM   4638  CA  ILE A 305       7.777  -7.789   1.715  1.00 91.20           C
ATOM   4639  C   ILE A 305       6.828  -6.951   0.855  1.00 91.20           C
ATOM   4640  O   ILE A 305       7.061  -6.773  -0.339  1.00 91.20           O
ATOM   4641  HA  ILE A 305       8.762  -7.782   1.249  1.00 91.20           H
ATOM   4642  CB  ILE A 305       7.351  -9.252   1.853  1.00 91.20           C
ATOM   4643  HB  ILE A 305       6.469  -9.292   2.491  1.00 91.20           H
ATOM   4644  CG1 ILE A 305       8.442 -10.078   2.538  1.00 91.20           C
ATOM   4645 1HG1 ILE A 305       9.271 -10.235   1.847  1.00 91.20           H
ATOM   4646 2HG1 ILE A 305       8.838  -9.528   3.391  1.00 91.20           H
ATOM   4647  CG2 ILE A 305       6.955  -9.838   0.496  1.00 91.20           C
ATOM   4648 1HG2 ILE A 305       6.122  -9.269   0.084  1.00 91.20           H
ATOM   4649 2HG2 ILE A 305       7.804  -9.783  -0.185  1.00 91.20           H
ATOM   4650 3HG2 ILE A 305       6.657 -10.878   0.623  1.00 91.20           H
ATOM   4651  CD1 ILE A 305       7.896 -11.429   3.003  1.00 91.20           C
ATOM   4652 1HD1 ILE A 305       7.083 -11.268   3.712  1.00 91.20           H
ATOM   4653 2HD1 ILE A 305       7.523 -11.986   2.144  1.00 91.20           H
ATOM   4654 3HD1 ILE A 305       8.692 -11.996   3.486  1.00 91.20           H
ATOM   4655  HN  ILE A 305       7.659  -7.758   3.795  1.00 91.20           H
ATOM   4656  N   ALA A 306       5.779  -6.458   1.497  1.00 91.16           N
ATOM   4657  CA  ALA A 306       4.767  -5.688   0.795  1.00 91.16           C
ATOM   4658  C   ALA A 306       5.396  -4.404   0.249  1.00 91.16           C
ATOM   4659  O   ALA A 306       5.049  -3.954  -0.842  1.00 91.16           O
ATOM   4660  HA  ALA A 306       4.410  -6.291  -0.040  1.00 91.16           H
ATOM   4661  CB  ALA A 306       3.594  -5.407   1.736  1.00 91.16           C
ATOM   4662 1HB  ALA A 306       3.164  -6.351   2.072  1.00 91.16           H
ATOM   4663 2HB  ALA A 306       3.947  -4.842   2.599  1.00 91.16           H
ATOM   4664 3HB  ALA A 306       2.835  -4.830   1.209  1.00 91.16           H
ATOM   4665  HN  ALA A 306       5.616  -6.577   2.476  1.00 91.16           H
ATOM   4666  N   PHE A 307       6.310  -3.851   1.033  1.00 89.82           N
ATOM   4667  CA  PHE A 307       6.943  -2.594   0.673  1.00 89.82           C
ATOM   4668  C   PHE A 307       7.880  -2.774  -0.523  1.00 89.82           C
ATOM   4669  O   PHE A 307       8.037  -1.865  -1.336  1.00 89.82           O
ATOM   4670  HA  PHE A 307       6.149  -1.896   0.408  1.00 89.82           H
ATOM   4671  CB  PHE A 307       7.762  -2.143   1.884  1.00 89.82           C
ATOM   4672 1HB  PHE A 307       8.383  -2.973   2.220  1.00 89.82           H
ATOM   4673 2HB  PHE A 307       8.437  -1.345   1.576  1.00 89.82           H
ATOM   4674  CG  PHE A 307       6.915  -1.649   3.059  1.00 89.82           C
ATOM   4675  CD1 PHE A 307       5.572  -1.496   2.912  1.00 89.82           C
ATOM   4676  HD1 PHE A 307       5.099  -1.724   1.957  1.00 89.82           H
ATOM   4677  CD2 PHE A 307       7.506  -1.365   4.250  1.00 89.82           C
ATOM   4678  HD2 PHE A 307       8.583  -1.488   4.368  1.00 89.82           H
ATOM   4679  CE1 PHE A 307       4.786  -1.038   4.003  1.00 89.82           C
ATOM   4680  HE1 PHE A 307       3.710  -0.914   3.885  1.00 89.82           H
ATOM   4681  CE2 PHE A 307       6.720  -0.907   5.341  1.00 89.82           C
ATOM   4682  HE2 PHE A 307       7.194  -0.679   6.296  1.00 89.82           H
ATOM   4683  CZ  PHE A 307       5.377  -0.753   5.194  1.00 89.82           C
ATOM   4684  HZ  PHE A 307       4.774  -0.402   6.031  1.00 89.82           H
ATOM   4685  HN  PHE A 307       6.618  -4.247   1.898  1.00 89.82           H
ATOM   4686  N   PHE A 308       8.478  -3.955  -0.593  1.00 85.83           N
ATOM   4687  CA  PHE A 308       9.367  -4.279  -1.695  1.00 85.83           C
ATOM   4688  C   PHE A 308       8.626  -4.222  -3.033  1.00 85.83           C
ATOM   4689  O   PHE A 308       9.245  -4.057  -4.083  1.00 85.83           O
ATOM   4690  HA  PHE A 308      10.167  -3.540  -1.693  1.00 85.83           H
ATOM   4691  CB  PHE A 308       9.865  -5.707  -1.463  1.00 85.83           C
ATOM   4692 1HB  PHE A 308       9.097  -6.267  -0.930  1.00 85.83           H
ATOM   4693 2HB  PHE A 308      10.003  -6.195  -2.428  1.00 85.83           H
ATOM   4694  CG  PHE A 308      11.174  -5.789  -0.675  1.00 85.83           C
ATOM   4695  CD1 PHE A 308      12.354  -5.495  -1.285  1.00 85.83           C
ATOM   4696  HD1 PHE A 308      12.367  -5.202  -2.334  1.00 85.83           H
ATOM   4697  CD2 PHE A 308      11.158  -6.156   0.634  1.00 85.83           C
ATOM   4698  HD2 PHE A 308      10.213  -6.391   1.123  1.00 85.83           H
ATOM   4699  CE1 PHE A 308      13.569  -5.571  -0.554  1.00 85.83           C
ATOM   4700  HE1 PHE A 308      14.514  -5.336  -1.043  1.00 85.83           H
ATOM   4701  CE2 PHE A 308      12.373  -6.231   1.365  1.00 85.83           C
ATOM   4702  HE2 PHE A 308      12.360  -6.525   2.415  1.00 85.83           H
ATOM   4703  CZ  PHE A 308      13.553  -5.938   0.756  1.00 85.83           C
ATOM   4704  HZ  PHE A 308      14.486  -5.996   1.317  1.00 85.83           H
ATOM   4705  HN  PHE A 308       8.363  -4.681   0.085  1.00 85.83           H
ATOM   4706  N   HIS A 309       7.311  -4.360  -2.951  1.00 77.03           N
ATOM   4707  CA  HIS A 309       6.481  -4.344  -4.143  1.00 77.03           C
ATOM   4708  C   HIS A 309       6.615  -2.990  -4.844  1.00 77.03           C
ATOM   4709  O   HIS A 309       6.612  -2.920  -6.072  1.00 77.03           O
ATOM   4710  HA  HIS A 309       6.864  -5.124  -4.801  1.00 77.03           H
ATOM   4711  CB  HIS A 309       5.031  -4.693  -3.801  1.00 77.03           C
ATOM   4712 1HB  HIS A 309       5.013  -5.642  -3.266  1.00 77.03           H
ATOM   4713 2HB  HIS A 309       4.637  -3.937  -3.121  1.00 77.03           H
ATOM   4714  CG  HIS A 309       4.123  -4.791  -5.003  1.00 77.03           C
ATOM   4715  ND1 HIS A 309       4.309  -5.723  -6.009  1.00 77.03           N
ATOM   4716  HD1 HIS A 309       5.039  -6.405  -6.047  1.00 77.03           H
ATOM   4717  CD2 HIS A 309       3.020  -4.067  -5.349  1.00 77.03           C
ATOM   4718  HD2 HIS A 309       2.590  -3.246  -4.774  1.00 77.03           H
ATOM   4719  CE1 HIS A 309       3.357  -5.557  -6.915  1.00 77.03           C
ATOM   4720  HE1 HIS A 309       3.233  -6.138  -7.829  1.00 77.03           H
ATOM   4721  NE2 HIS A 309       2.559  -4.530  -6.504  1.00 77.03           N
ATOM   4722  HN  HIS A 309       6.814  -4.482  -2.091  1.00 77.03           H
ATOM   4723  N   SER A 310       6.730  -1.949  -4.032  1.00 81.86           N
ATOM   4724  CA  SER A 310       6.816  -0.597  -4.558  1.00 81.86           C
ATOM   4725  C   SER A 310       8.114  -0.424  -5.349  1.00 81.86           C
ATOM   4726  O   SER A 310       8.218   0.467  -6.190  1.00 81.86           O
ATOM   4727  HA  SER A 310       5.951  -0.486  -5.212  1.00 81.86           H
ATOM   4728  CB  SER A 310       6.739   0.437  -3.433  1.00 81.86           C
ATOM   4729 1HB  SER A 310       7.536   0.250  -2.714  1.00 81.86           H
ATOM   4730 2HB  SER A 310       6.906   1.433  -3.843  1.00 81.86           H
ATOM   4731  OG  SER A 310       5.481   0.405  -2.764  1.00 81.86           O
ATOM   4732  HG  SER A 310       4.794   0.890  -3.305  1.00 81.86           H
ATOM   4733  HN  SER A 310       6.765  -2.018  -3.035  1.00 81.86           H
ATOM   4734  N   CYS A 311       9.070  -1.292  -5.053  1.00 84.53           N
ATOM   4735  CA  CYS A 311      10.346  -1.266  -5.747  1.00 84.53           C
ATOM   4736  C   CYS A 311      10.219  -2.111  -7.017  1.00 84.53           C
ATOM   4737  O   CYS A 311      10.882  -1.839  -8.017  1.00 84.53           O
ATOM   4738  HA  CYS A 311      10.547  -0.224  -5.995  1.00 84.53           H
ATOM   4739  CB  CYS A 311      11.488  -1.750  -4.852  1.00 84.53           C
ATOM   4740 1HB  CYS A 311      11.333  -2.795  -4.584  1.00 84.53           H
ATOM   4741 2HB  CYS A 311      12.433  -1.697  -5.393  1.00 84.53           H
ATOM   4742  SG  CYS A 311      11.575  -0.724  -3.339  1.00 84.53           S
ATOM   4743  HG  CYS A 311      12.176  -1.640  -2.584  1.00 84.53           H
ATOM   4744  HN  CYS A 311       8.984  -2.002  -4.353  1.00 84.53           H
ATOM   4745  N   LEU A 312       9.362  -3.119  -6.935  1.00 82.23           N
ATOM   4746  CA  LEU A 312       9.309  -4.141  -7.967  1.00 82.23           C
ATOM   4747  C   LEU A 312       8.576  -3.587  -9.190  1.00 82.23           C
ATOM   4748  O   LEU A 312       8.889  -3.949 -10.323  1.00 82.23           O
ATOM   4749  HA  LEU A 312      10.335  -4.369  -8.254  1.00 82.23           H
ATOM   4750  CB  LEU A 312       8.696  -5.429  -7.413  1.00 82.23           C
ATOM   4751 1HB  LEU A 312       7.791  -5.171  -6.864  1.00 82.23           H
ATOM   4752 2HB  LEU A 312       8.392  -6.053  -8.253  1.00 82.23           H
ATOM   4753  CG  LEU A 312       9.596  -6.260  -6.496  1.00 82.23           C
ATOM   4754  HG  LEU A 312       9.945  -5.617  -5.687  1.00 82.23           H
ATOM   4755  CD1 LEU A 312       8.815  -7.409  -5.856  1.00 82.23           C
ATOM   4756 1HD1 LEU A 312       7.992  -7.005  -5.266  1.00 82.23           H
ATOM   4757 2HD1 LEU A 312       8.418  -8.058  -6.636  1.00 82.23           H
ATOM   4758 3HD1 LEU A 312       9.478  -7.983  -5.209  1.00 82.23           H
ATOM   4759  CD2 LEU A 312      10.834  -6.756  -7.245  1.00 82.23           C
ATOM   4760 1HD2 LEU A 312      10.526  -7.376  -8.087  1.00 82.23           H
ATOM   4761 2HD2 LEU A 312      11.403  -5.902  -7.613  1.00 82.23           H
ATOM   4762 3HD2 LEU A 312      11.457  -7.343  -6.570  1.00 82.23           H
ATOM   4763  HN  LEU A 312       8.715  -3.243  -6.184  1.00 82.23           H
ATOM   4764  N   ASN A 313       7.613  -2.718  -8.919  1.00 76.57           N
ATOM   4765  CA  ASN A 313       6.745  -2.212  -9.969  1.00 76.57           C
ATOM   4766  C   ASN A 313       7.601  -1.658 -11.110  1.00 76.57           C
ATOM   4767  O   ASN A 313       7.493  -2.112 -12.248  1.00 76.57           O
ATOM   4768  HA  ASN A 313       6.141  -3.065 -10.277  1.00 76.57           H
ATOM   4769  CB  ASN A 313       5.857  -1.078  -9.451  1.00 76.57           C
ATOM   4770 1HB  ASN A 313       6.439  -0.423  -8.803  1.00 76.57           H
ATOM   4771 2HB  ASN A 313       5.510  -0.472 -10.288  1.00 76.57           H
ATOM   4772  CG  ASN A 313       4.656  -1.630  -8.681  1.00 76.57           C
ATOM   4773  OD1 ASN A 313       4.213  -2.748  -8.889  1.00 76.57           O
ATOM   4774  ND2 ASN A 313       4.155  -0.787  -7.783  1.00 76.57           N
ATOM   4775 1HD2 ASN A 313       4.566   0.117  -7.662  1.00 76.57           H
ATOM   4776 2HD2 ASN A 313       3.368  -1.057  -7.229  1.00 76.57           H
ATOM   4777  HN  ASN A 313       7.422  -2.361  -8.005  1.00 76.57           H
ATOM   4778  N   PRO A 314       8.463  -0.672 -10.828  1.00 75.99           N
ATOM   4779  CA  PRO A 314       9.287  -0.067 -11.878  1.00 75.99           C
ATOM   4780  C   PRO A 314      10.067  -1.105 -12.669  1.00 75.99           C
ATOM   4781  O   PRO A 314      10.149  -1.025 -13.893  1.00 75.99           O
ATOM   4782  HA  PRO A 314       8.653   0.432 -12.611  1.00 75.99           H
ATOM   4783  CB  PRO A 314      10.215   0.877 -11.111  1.00 75.99           C
ATOM   4784 1HB  PRO A 314      11.151   0.388 -10.841  1.00 75.99           H
ATOM   4785 2HB  PRO A 314      10.474   1.754 -11.705  1.00 75.99           H
ATOM   4786  CG  PRO A 314       9.399   1.251  -9.880  1.00 75.99           C
ATOM   4787 1HG  PRO A 314      10.031   1.624  -9.074  1.00 75.99           H
ATOM   4788 2HG  PRO A 314       8.679   2.040 -10.096  1.00 75.99           H
ATOM   4789  CD  PRO A 314       8.719  -0.058  -9.513  1.00 75.99           C
ATOM   4790 1HD  PRO A 314       9.359  -0.687  -8.895  1.00 75.99           H
ATOM   4791 2HD  PRO A 314       7.800   0.107  -8.950  1.00 75.99           H
ATOM   4792  N   VAL A 315      10.624  -2.062 -11.940  1.00 77.46           N
ATOM   4793  CA  VAL A 315      11.486  -3.060 -12.550  1.00 77.46           C
ATOM   4794  C   VAL A 315      10.668  -3.905 -13.529  1.00 77.46           C
ATOM   4795  O   VAL A 315      11.136  -4.222 -14.621  1.00 77.46           O
ATOM   4796  HA  VAL A 315      12.261  -2.532 -13.105  1.00 77.46           H
ATOM   4797  CB  VAL A 315      12.168  -3.896 -11.464  1.00 77.46           C
ATOM   4798  HB  VAL A 315      11.388  -4.358 -10.859  1.00 77.46           H
ATOM   4799  CG1 VAL A 315      13.009  -5.015 -12.081  1.00 77.46           C
ATOM   4800 1HG1 VAL A 315      12.368  -5.667 -12.674  1.00 77.46           H
ATOM   4801 2HG1 VAL A 315      13.777  -4.581 -12.722  1.00 77.46           H
ATOM   4802 3HG1 VAL A 315      13.482  -5.593 -11.288  1.00 77.46           H
ATOM   4803  CG2 VAL A 315      13.016  -3.014 -10.545  1.00 77.46           C
ATOM   4804 1HG2 VAL A 315      13.784  -2.511 -11.132  1.00 77.46           H
ATOM   4805 2HG2 VAL A 315      12.379  -2.271 -10.066  1.00 77.46           H
ATOM   4806 3HG2 VAL A 315      13.489  -3.634  -9.783  1.00 77.46           H
ATOM   4807  HN  VAL A 315      10.495  -2.160 -10.954  1.00 77.46           H
ATOM   4808  N   LEU A 316       9.461  -4.245 -13.102  1.00 76.03           N
ATOM   4809  CA  LEU A 316       8.587  -5.077 -13.912  1.00 76.03           C
ATOM   4810  C   LEU A 316       8.358  -4.401 -15.265  1.00 76.03           C
ATOM   4811  O   LEU A 316       8.398  -5.057 -16.305  1.00 76.03           O
ATOM   4812  HA  LEU A 316       9.102  -6.022 -14.081  1.00 76.03           H
ATOM   4813  CB  LEU A 316       7.296  -5.393 -13.155  1.00 76.03           C
ATOM   4814 1HB  LEU A 316       6.880  -4.458 -12.780  1.00 76.03           H
ATOM   4815 2HB  LEU A 316       6.574  -5.802 -13.863  1.00 76.03           H
ATOM   4816  CG  LEU A 316       7.427  -6.368 -11.983  1.00 76.03           C
ATOM   4817  HG  LEU A 316       8.198  -5.992 -11.311  1.00 76.03           H
ATOM   4818  CD1 LEU A 316       6.125  -6.439 -11.182  1.00 76.03           C
ATOM   4819 1HD1 LEU A 316       5.885  -5.451 -10.790  1.00 76.03           H
ATOM   4820 2HD1 LEU A 316       5.318  -6.779 -11.831  1.00 76.03           H
ATOM   4821 3HD1 LEU A 316       6.246  -7.139 -10.355  1.00 76.03           H
ATOM   4822  CD2 LEU A 316       7.880  -7.747 -12.465  1.00 76.03           C
ATOM   4823 1HD2 LEU A 316       7.149  -8.144 -13.170  1.00 76.03           H
ATOM   4824 2HD2 LEU A 316       8.849  -7.660 -12.957  1.00 76.03           H
ATOM   4825 3HD2 LEU A 316       7.965  -8.420 -11.612  1.00 76.03           H
ATOM   4826  HN  LEU A 316       9.079  -3.962 -12.222  1.00 76.03           H
ATOM   4827  N   TYR A 317       8.122  -3.099 -15.208  1.00 63.66           N
ATOM   4828  CA  TYR A 317       7.834  -2.336 -16.411  1.00 63.66           C
ATOM   4829  C   TYR A 317       9.039  -2.327 -17.355  1.00 63.66           C
ATOM   4830  O   TYR A 317       8.877  -2.348 -18.574  1.00 63.66           O
ATOM   4831  HA  TYR A 317       6.991  -2.809 -16.915  1.00 63.66           H
ATOM   4832  CB  TYR A 317       7.554  -0.906 -15.948  1.00 63.66           C
ATOM   4833 1HB  TYR A 317       8.447  -0.509 -15.465  1.00 63.66           H
ATOM   4834 2HB  TYR A 317       7.360  -0.283 -16.821  1.00 63.66           H
ATOM   4835  CG  TYR A 317       6.374  -0.785 -14.981  1.00 63.66           C
ATOM   4836  CD1 TYR A 317       5.316  -1.666 -15.070  1.00 63.66           C
ATOM   4837  HD1 TYR A 317       5.321  -2.448 -15.830  1.00 63.66           H
ATOM   4838  CD2 TYR A 317       6.368   0.205 -14.020  1.00 63.66           C
ATOM   4839  HD2 TYR A 317       7.204   0.901 -13.949  1.00 63.66           H
ATOM   4840  CE1 TYR A 317       4.205  -1.553 -14.161  1.00 63.66           C
ATOM   4841  HE1 TYR A 317       3.363  -2.242 -14.220  1.00 63.66           H
ATOM   4842  CE2 TYR A 317       5.258   0.319 -13.110  1.00 63.66           C
ATOM   4843  HE2 TYR A 317       5.240   1.096 -12.346  1.00 63.66           H
ATOM   4844  CZ  TYR A 317       4.231  -0.566 -13.225  1.00 63.66           C
ATOM   4845  OH  TYR A 317       3.183  -0.459 -12.366  1.00 63.66           O
ATOM   4846  HH  TYR A 317       2.531  -1.200 -12.527  1.00 63.66           H
ATOM   4847  HN  TYR A 317       8.124  -2.566 -14.361  1.00 63.66           H
ATOM   4848  N   VAL A 318      10.220  -2.296 -16.755  1.00 65.66           N
ATOM   4849  CA  VAL A 318      11.450  -2.254 -17.527  1.00 65.66           C
ATOM   4850  C   VAL A 318      11.586  -3.547 -18.333  1.00 65.66           C
ATOM   4851  O   VAL A 318      11.839  -3.508 -19.537  1.00 65.66           O
ATOM   4852  HA  VAL A 318      11.376  -1.415 -18.219  1.00 65.66           H
ATOM   4853  CB  VAL A 318      12.641  -1.999 -16.600  1.00 65.66           C
ATOM   4854  HB  VAL A 318      12.611  -2.744 -15.804  1.00 65.66           H
ATOM   4855  CG1 VAL A 318      13.964  -2.166 -17.350  1.00 65.66           C
ATOM   4856 1HG1 VAL A 318      14.036  -3.181 -17.740  1.00 65.66           H
ATOM   4857 2HG1 VAL A 318      14.006  -1.455 -18.175  1.00 65.66           H
ATOM   4858 3HG1 VAL A 318      14.794  -1.979 -16.667  1.00 65.66           H
ATOM   4859  CG2 VAL A 318      12.547  -0.616 -15.954  1.00 65.66           C
ATOM   4860 1HG2 VAL A 318      12.539   0.148 -16.731  1.00 65.66           H
ATOM   4861 2HG2 VAL A 318      11.629  -0.549 -15.370  1.00 65.66           H
ATOM   4862 3HG2 VAL A 318      13.405  -0.461 -15.300  1.00 65.66           H
ATOM   4863  HN  VAL A 318      10.343  -2.299 -15.763  1.00 65.66           H
ATOM   4864  N   PHE A 319      11.412  -4.661 -17.638  1.00 66.16           N
ATOM   4865  CA  PHE A 319      11.686  -5.961 -18.227  1.00 66.16           C
ATOM   4866  C   PHE A 319      10.573  -6.372 -19.192  1.00 66.16           C
ATOM   4867  O   PHE A 319      10.840  -6.955 -20.242  1.00 66.16           O
ATOM   4868  HA  PHE A 319      12.626  -5.876 -18.774  1.00 66.16           H
ATOM   4869  CB  PHE A 319      11.747  -6.969 -17.078  1.00 66.16           C
ATOM   4870 1HB  PHE A 319      10.984  -6.713 -16.343  1.00 66.16           H
ATOM   4871 2HB  PHE A 319      11.500  -7.958 -17.462  1.00 66.16           H
ATOM   4872  CG  PHE A 319      13.106  -7.034 -16.378  1.00 66.16           C
ATOM   4873  CD1 PHE A 319      14.171  -7.593 -17.013  1.00 66.16           C
ATOM   4874  HD1 PHE A 319      14.056  -7.995 -18.020  1.00 66.16           H
ATOM   4875  CD2 PHE A 319      13.249  -6.534 -15.122  1.00 66.16           C
ATOM   4876  HD2 PHE A 319      12.395  -6.086 -14.613  1.00 66.16           H
ATOM   4877  CE1 PHE A 319      15.432  -7.654 -16.364  1.00 66.16           C
ATOM   4878  HE1 PHE A 319      16.286  -8.102 -16.872  1.00 66.16           H
ATOM   4879  CE2 PHE A 319      14.511  -6.594 -14.473  1.00 66.16           C
ATOM   4880  HE2 PHE A 319      14.625  -6.193 -13.466  1.00 66.16           H
ATOM   4881  CZ  PHE A 319      15.576  -7.153 -15.107  1.00 66.16           C
ATOM   4882  HZ  PHE A 319      16.544  -7.200 -14.609  1.00 66.16           H
ATOM   4883  HN  PHE A 319      11.090  -4.685 -16.692  1.00 66.16           H
ATOM   4884  N   VAL A 320       9.347  -6.052 -18.802  1.00 70.04           N
ATOM   4885  CA  VAL A 320       8.181  -6.609 -19.466  1.00 70.04           C
ATOM   4886  C   VAL A 320       7.667  -5.613 -20.507  1.00 70.04           C
ATOM   4887  O   VAL A 320       7.004  -6.001 -21.468  1.00 70.04           O
ATOM   4888  HA  VAL A 320       8.497  -7.519 -19.976  1.00 70.04           H
ATOM   4889  CB  VAL A 320       7.122  -6.991 -18.430  1.00 70.04           C
ATOM   4890  HB  VAL A 320       6.611  -6.079 -18.122  1.00 70.04           H
ATOM   4891  CG1 VAL A 320       6.079  -7.933 -19.033  1.00 70.04           C
ATOM   4892 1HG1 VAL A 320       5.586  -7.441 -19.872  1.00 70.04           H
ATOM   4893 2HG1 VAL A 320       6.569  -8.842 -19.383  1.00 70.04           H
ATOM   4894 3HG1 VAL A 320       5.338  -8.188 -18.276  1.00 70.04           H
ATOM   4895  CG2 VAL A 320       7.767  -7.610 -17.188  1.00 70.04           C
ATOM   4896 1HG2 VAL A 320       8.316  -8.508 -17.473  1.00 70.04           H
ATOM   4897 2HG2 VAL A 320       8.453  -6.892 -16.739  1.00 70.04           H
ATOM   4898 3HG2 VAL A 320       6.992  -7.872 -16.468  1.00 70.04           H
ATOM   4899  HN  VAL A 320       9.146  -5.425 -18.049  1.00 70.04           H
ATOM   4900  N   GLY A 321       7.994  -4.349 -20.281  1.00 71.93           N
ATOM   4901  CA  GLY A 321       7.479  -3.282 -21.123  1.00 71.93           C
ATOM   4902  C   GLY A 321       8.464  -2.946 -22.245  1.00 71.93           C
ATOM   4903  O   GLY A 321       9.387  -2.157 -22.049  1.00 71.93           O
ATOM   4904 1HA  GLY A 321       6.522  -3.580 -21.551  1.00 71.93           H
ATOM   4905 2HA  GLY A 321       7.295  -2.394 -20.518  1.00 71.93           H
ATOM   4906  HN  GLY A 321       8.596  -4.051 -19.541  1.00 71.93           H
ATOM   4907  N   GLU A 322       8.232  -3.560 -23.395  1.00 63.55           N
ATOM   4908  CA  GLU A 322       9.022  -3.259 -24.577  1.00 63.55           C
ATOM   4909  C   GLU A 322       8.946  -1.765 -24.899  1.00 63.55           C
ATOM   4910  O   GLU A 322       9.944  -1.159 -25.287  1.00 63.55           O
ATOM   4911  HA  GLU A 322      10.045  -3.530 -24.318  1.00 63.55           H
ATOM   4912  CB  GLU A 322       8.566  -4.101 -25.771  1.00 63.55           C
ATOM   4913 1HB  GLU A 322       7.479  -4.070 -25.848  1.00 63.55           H
ATOM   4914 2HB  GLU A 322       9.073  -3.761 -26.674  1.00 63.55           H
ATOM   4915  CG  GLU A 322       8.954  -5.569 -25.585  1.00 63.55           C
ATOM   4916 1HG  GLU A 322      10.017  -5.643 -25.358  1.00 63.55           H
ATOM   4917 2HG  GLU A 322       8.416  -5.986 -24.734  1.00 63.55           H
ATOM   4918  CD  GLU A 322       8.638  -6.382 -26.842  1.00 63.55           C
ATOM   4919  OE1 GLU A 322       9.020  -7.572 -26.860  1.00 63.55           O
ATOM   4920  OE2 GLU A 322       8.021  -5.796 -27.757  1.00 63.55           O
ATOM   4921  HN  GLU A 322       7.521  -4.251 -23.527  1.00 63.55           H
ATOM   4922  N   ARG A 323       7.754  -1.215 -24.726  1.00 62.24           N
ATOM   4923  CA  ARG A 323       7.526   0.189 -25.028  1.00 62.24           C
ATOM   4924  C   ARG A 323       8.319   1.074 -24.065  1.00 62.24           C
ATOM   4925  O   ARG A 323       9.009   1.998 -24.492  1.00 62.24           O
ATOM   4926  HA  ARG A 323       7.875   0.313 -26.053  1.00 62.24           H
ATOM   4927  CB  ARG A 323       6.040   0.540 -24.926  1.00 62.24           C
ATOM   4928 1HB  ARG A 323       5.462  -0.118 -25.575  1.00 62.24           H
ATOM   4929 2HB  ARG A 323       5.692   0.370 -23.908  1.00 62.24           H
ATOM   4930  CG  ARG A 323       5.794   1.998 -25.319  1.00 62.24           C
ATOM   4931 1HG  ARG A 323       6.340   2.657 -24.645  1.00 62.24           H
ATOM   4932 2HG  ARG A 323       6.179   2.178 -26.323  1.00 62.24           H
ATOM   4933  CD  ARG A 323       4.302   2.334 -25.271  1.00 62.24           C
ATOM   4934 1HD  ARG A 323       3.766   1.757 -26.025  1.00 62.24           H
ATOM   4935 2HD  ARG A 323       3.888   2.053 -24.302  1.00 62.24           H
ATOM   4936  NE  ARG A 323       4.101   3.781 -25.506  1.00 62.24           N
ATOM   4937  HE  ARG A 323       4.804   4.275 -26.019  1.00 62.24           H
ATOM   4938  CZ  ARG A 323       3.036   4.471 -25.076  1.00 62.24           C
ATOM   4939  NH1 ARG A 323       2.064   3.861 -24.384  1.00 62.24           N
ATOM   4940 1HH1 ARG A 323       2.130   2.883 -24.186  1.00 62.24           H
ATOM   4941 2HH1 ARG A 323       1.273   4.384 -24.066  1.00 62.24           H
ATOM   4942  NH2 ARG A 323       2.958   5.781 -25.347  1.00 62.24           N
ATOM   4943 1HH2 ARG A 323       2.171   6.311 -25.032  1.00 62.24           H
ATOM   4944 2HH2 ARG A 323       3.688   6.229 -25.863  1.00 62.24           H
ATOM   4945  HN  ARG A 323       6.953  -1.709 -24.387  1.00 62.24           H
ATOM   4946  N   PHE A 324       8.195   0.760 -22.784  1.00 72.92           N
ATOM   4947  CA  PHE A 324       8.847   1.549 -21.753  1.00 72.92           C
ATOM   4948  C   PHE A 324      10.369   1.468 -21.880  1.00 72.92           C
ATOM   4949  O   PHE A 324      11.066   2.462 -21.686  1.00 72.92           O
ATOM   4950  HA  PHE A 324       8.528   2.583 -21.887  1.00 72.92           H
ATOM   4951  CB  PHE A 324       8.427   0.959 -20.405  1.00 72.92           C
ATOM   4952 1HB  PHE A 324       7.339   0.910 -20.365  1.00 72.92           H
ATOM   4953 2HB  PHE A 324       8.795  -0.064 -20.337  1.00 72.92           H
ATOM   4954  CG  PHE A 324       8.932   1.748 -19.196  1.00 72.92           C
ATOM   4955  CD1 PHE A 324      10.077   1.369 -18.566  1.00 72.92           C
ATOM   4956  HD1 PHE A 324      10.633   0.503 -18.923  1.00 72.92           H
ATOM   4957  CD2 PHE A 324       8.238   2.829 -18.750  1.00 72.92           C
ATOM   4958  HD2 PHE A 324       7.320   3.133 -19.254  1.00 72.92           H
ATOM   4959  CE1 PHE A 324      10.546   2.101 -17.444  1.00 72.92           C
ATOM   4960  HE1 PHE A 324      11.463   1.797 -16.939  1.00 72.92           H
ATOM   4961  CE2 PHE A 324       8.707   3.562 -17.628  1.00 72.92           C
ATOM   4962  HE2 PHE A 324       8.150   4.428 -17.270  1.00 72.92           H
ATOM   4963  CZ  PHE A 324       9.851   3.182 -16.998  1.00 72.92           C
ATOM   4964  HZ  PHE A 324      10.211   3.744 -16.137  1.00 72.92           H
ATOM   4965  HN  PHE A 324       7.662  -0.017 -22.448  1.00 72.92           H
ATOM   4966  N   ARG A 325      10.841   0.273 -22.205  1.00 71.21           N
ATOM   4967  CA  ARG A 325      12.270   0.036 -22.310  1.00 71.21           C
ATOM   4968  C   ARG A 325      12.879   0.933 -23.390  1.00 71.21           C
ATOM   4969  O   ARG A 325      13.946   1.512 -23.192  1.00 71.21           O
ATOM   4970  HA  ARG A 325      12.667   0.282 -21.326  1.00 71.21           H
ATOM   4971  CB  ARG A 325      12.562  -1.428 -22.649  1.00 71.21           C
ATOM   4972 1HB  ARG A 325      11.883  -2.075 -22.095  1.00 71.21           H
ATOM   4973 2HB  ARG A 325      12.377  -1.604 -23.708  1.00 71.21           H
ATOM   4974  CG  ARG A 325      14.010  -1.790 -22.311  1.00 71.21           C
ATOM   4975 1HG  ARG A 325      14.688  -1.104 -22.818  1.00 71.21           H
ATOM   4976 2HG  ARG A 325      14.178  -1.671 -21.240  1.00 71.21           H
ATOM   4977  CD  ARG A 325      14.326  -3.229 -22.725  1.00 71.21           C
ATOM   4978 1HD  ARG A 325      14.183  -3.346 -23.799  1.00 71.21           H
ATOM   4979 2HD  ARG A 325      15.372  -3.455 -22.516  1.00 71.21           H
ATOM   4980  NE  ARG A 325      13.450  -4.170 -21.993  1.00 71.21           N
ATOM   4981  HE  ARG A 325      12.960  -3.828 -21.192  1.00 71.21           H
ATOM   4982  CZ  ARG A 325      13.272  -5.453 -22.338  1.00 71.21           C
ATOM   4983  NH1 ARG A 325      13.903  -5.965 -23.403  1.00 71.21           N
ATOM   4984 1HH1 ARG A 325      14.513  -5.389 -23.948  1.00 71.21           H
ATOM   4985 2HH1 ARG A 325      13.765  -6.923 -23.654  1.00 71.21           H
ATOM   4986  NH2 ARG A 325      12.453  -6.216 -21.601  1.00 71.21           N
ATOM   4987 1HH2 ARG A 325      12.309  -7.175 -21.845  1.00 71.21           H
ATOM   4988 2HH2 ARG A 325      11.985  -5.826 -20.808  1.00 71.21           H
ATOM   4989  HN  ARG A 325      10.265  -0.523 -22.394  1.00 71.21           H
ATOM   4990  N   ARG A 326      12.173   1.020 -24.509  1.00 67.37           N
ATOM   4991  CA  ARG A 326      12.625   1.846 -25.616  1.00 67.37           C
ATOM   4992  C   ARG A 326      12.610   3.323 -25.216  1.00 67.37           C
ATOM   4993  O   ARG A 326      13.568   4.049 -25.477  1.00 67.37           O
ATOM   4994  HA  ARG A 326      13.640   1.505 -25.821  1.00 67.37           H
ATOM   4995  CB  ARG A 326      11.739   1.648 -26.847  1.00 67.37           C
ATOM   4996 1HB  ARG A 326      10.697   1.556 -26.539  1.00 67.37           H
ATOM   4997 2HB  ARG A 326      11.804   2.525 -27.491  1.00 67.37           H
ATOM   4998  CG  ARG A 326      12.157   0.402 -27.629  1.00 67.37           C
ATOM   4999 1HG  ARG A 326      13.220   0.457 -27.868  1.00 67.37           H
ATOM   5000 2HG  ARG A 326      12.015  -0.485 -27.011  1.00 67.37           H
ATOM   5001  CD  ARG A 326      11.346   0.266 -28.919  1.00 67.37           C
ATOM   5002 1HD  ARG A 326      11.317   1.221 -29.443  1.00 67.37           H
ATOM   5003 2HD  ARG A 326      11.826  -0.450 -29.587  1.00 67.37           H
ATOM   5004  NE  ARG A 326       9.970  -0.180 -28.607  1.00 67.37           N
ATOM   5005  HE  ARG A 326       9.775  -0.480 -27.673  1.00 67.37           H
ATOM   5006  CZ  ARG A 326       8.968  -0.208 -29.497  1.00 67.37           C
ATOM   5007  NH1 ARG A 326       9.173   0.182 -30.763  1.00 67.37           N
ATOM   5008 1HH1 ARG A 326      10.078   0.497 -31.049  1.00 67.37           H
ATOM   5009 2HH1 ARG A 326       8.420   0.159 -31.421  1.00 67.37           H
ATOM   5010  NH2 ARG A 326       7.760  -0.631 -29.103  1.00 67.37           N
ATOM   5011 1HH2 ARG A 326       7.002  -0.658 -29.755  1.00 67.37           H
ATOM   5012 2HH2 ARG A 326       7.616  -0.921 -28.156  1.00 67.37           H
ATOM   5013  HN  ARG A 326      11.310   0.539 -24.664  1.00 67.37           H
ATOM   5014  N   ASP A 327      11.512   3.723 -24.591  1.00 77.10           N
ATOM   5015  CA  ASP A 327      11.311   5.121 -24.253  1.00 77.10           C
ATOM   5016  C   ASP A 327      12.334   5.538 -23.195  1.00 77.10           C
ATOM   5017  O   ASP A 327      12.773   6.687 -23.169  1.00 77.10           O
ATOM   5018  HA  ASP A 327      11.437   5.663 -25.191  1.00 77.10           H
ATOM   5019  CB  ASP A 327       9.913   5.353 -23.677  1.00 77.10           C
ATOM   5020 1HB  ASP A 327       9.713   4.622 -22.894  1.00 77.10           H
ATOM   5021 2HB  ASP A 327       9.866   6.338 -23.212  1.00 77.10           H
ATOM   5022  CG  ASP A 327       8.845   5.246 -24.767  1.00 77.10           C
ATOM   5023  OD1 ASP A 327       9.238   5.297 -25.953  1.00 77.10           O
ATOM   5024  OD2 ASP A 327       7.661   5.115 -24.391  1.00 77.10           O
ATOM   5025  HN  ASP A 327      10.770   3.111 -24.317  1.00 77.10           H
ATOM   5026  N   LEU A 328      12.684   4.582 -22.347  1.00 78.85           N
ATOM   5027  CA  LEU A 328      13.684   4.821 -21.320  1.00 78.85           C
ATOM   5028  C   LEU A 328      15.015   5.179 -21.985  1.00 78.85           C
ATOM   5029  O   LEU A 328      15.608   6.212 -21.678  1.00 78.85           O
ATOM   5030  HA  LEU A 328      13.351   5.676 -20.733  1.00 78.85           H
ATOM   5031  CB  LEU A 328      13.773   3.625 -20.370  1.00 78.85           C
ATOM   5032 1HB  LEU A 328      12.815   3.519 -19.861  1.00 78.85           H
ATOM   5033 2HB  LEU A 328      13.919   2.724 -20.965  1.00 78.85           H
ATOM   5034  CG  LEU A 328      14.876   3.690 -19.312  1.00 78.85           C
ATOM   5035  HG  LEU A 328      15.829   3.834 -19.822  1.00 78.85           H
ATOM   5036  CD1 LEU A 328      14.675   4.887 -18.382  1.00 78.85           C
ATOM   5037 1HD1 LEU A 328      14.696   5.808 -18.965  1.00 78.85           H
ATOM   5038 2HD1 LEU A 328      13.713   4.798 -17.878  1.00 78.85           H
ATOM   5039 3HD1 LEU A 328      15.473   4.909 -17.640  1.00 78.85           H
ATOM   5040  CD2 LEU A 328      14.972   2.373 -18.539  1.00 78.85           C
ATOM   5041 1HD2 LEU A 328      14.023   2.173 -18.042  1.00 78.85           H
ATOM   5042 2HD2 LEU A 328      15.198   1.561 -19.231  1.00 78.85           H
ATOM   5043 3HD2 LEU A 328      15.764   2.446 -17.794  1.00 78.85           H
ATOM   5044  HN  LEU A 328      12.297   3.660 -22.354  1.00 78.85           H
ATOM   5045  N   VAL A 329      15.446   4.304 -22.882  1.00 79.90           N
ATOM   5046  CA  VAL A 329      16.739   4.467 -23.525  1.00 79.90           C
ATOM   5047  C   VAL A 329      16.752   5.781 -24.309  1.00 79.90           C
ATOM   5048  O   VAL A 329      17.768   6.473 -24.351  1.00 79.90           O
ATOM   5049  HA  VAL A 329      17.493   4.520 -22.739  1.00 79.90           H
ATOM   5050  CB  VAL A 329      17.047   3.248 -24.396  1.00 79.90           C
ATOM   5051  HB  VAL A 329      16.225   3.122 -25.100  1.00 79.90           H
ATOM   5052  CG1 VAL A 329      18.329   3.462 -25.204  1.00 79.90           C
ATOM   5053 1HG1 VAL A 329      18.211   4.332 -25.850  1.00 79.90           H
ATOM   5054 2HG1 VAL A 329      19.165   3.625 -24.523  1.00 79.90           H
ATOM   5055 3HG1 VAL A 329      18.525   2.580 -25.814  1.00 79.90           H
ATOM   5056  CG2 VAL A 329      17.139   1.977 -23.548  1.00 79.90           C
ATOM   5057 1HG2 VAL A 329      17.933   2.089 -22.810  1.00 79.90           H
ATOM   5058 2HG2 VAL A 329      16.190   1.811 -23.039  1.00 79.90           H
ATOM   5059 3HG2 VAL A 329      17.359   1.126 -24.193  1.00 79.90           H
ATOM   5060  HN  VAL A 329      14.929   3.498 -23.170  1.00 79.90           H
ATOM   5061  N   LYS A 330      15.612   6.085 -24.911  1.00 74.18           N
ATOM   5062  CA  LYS A 330      15.476   7.309 -25.682  1.00 74.18           C
ATOM   5063  C   LYS A 330      15.694   8.513 -24.764  1.00 74.18           C
[truncated: 117,162 more chars]
