# Supplementary material for: Noncanonical roles of chemokine regions in CCR9 activation revealed by structural modeling and mutational mapping
Source: Nat Commun. 2025 Aug 18;16:7695. doi: 10.1038/s41467-025-62321-9 (PMC12361432; doi:10.1038/s41467-025-62321-9)
Supplement: Supplementary file 5 — Supplementary Data 3 [file 41467_2025_62321_MOESM5_ESM.zip › CCR9_CCL25_06_rnk0.pdb]

ATOM      1  N   GLU A  20      -6.294  -6.002  58.031  1.00 48.59           N
ATOM      2  CA  GLU A  20      -6.369  -6.891  56.884  1.00 48.59           C
ATOM      3  C   GLU A  20      -6.801  -8.291  57.325  1.00 48.59           C
ATOM      4  O   GLU A  20      -5.995  -9.055  57.853  1.00 48.59           O
ATOM      5  HA  GLU A  20      -7.128  -6.458  56.231  1.00 48.59           H
ATOM      6  CB  GLU A  20      -5.034  -6.938  56.138  1.00 48.59           C
ATOM      7 1HB  GLU A  20      -4.213  -6.845  56.849  1.00 48.59           H
ATOM      8 2HB  GLU A  20      -4.982  -7.844  55.536  1.00 48.59           H
ATOM      9  CG  GLU A  20      -4.908  -5.765  55.164  1.00 48.59           C
ATOM     10 1HG  GLU A  20      -5.862  -5.598  54.665  1.00 48.59           H
ATOM     11 2HG  GLU A  20      -4.673  -4.854  55.715  1.00 48.59           H
ATOM     12  CD  GLU A  20      -3.820  -6.032  54.122  1.00 48.59           C
ATOM     13  OE1 GLU A  20      -3.889  -5.388  53.053  1.00 48.59           O
ATOM     14  OE2 GLU A  20      -2.945  -6.873  54.419  1.00 48.59           O
ATOM     15  HN  GLU A  20      -6.548  -6.417  58.904  1.00 48.59           H
ATOM     16  N   SER A  21      -8.072  -8.584  57.091  1.00 55.19           N
ATOM     17  CA  SER A  21      -8.604  -9.902  57.397  1.00 55.19           C
ATOM     18  C   SER A  21      -7.781 -10.976  56.684  1.00 55.19           C
ATOM     19  O   SER A  21      -7.353 -10.783  55.547  1.00 55.19           O
ATOM     20  HA  SER A  21      -8.514 -10.006  58.478  1.00 55.19           H
ATOM     21  CB  SER A  21     -10.076 -10.008  56.996  1.00 55.19           C
ATOM     22 1HB  SER A  21     -10.471 -10.972  57.316  1.00 55.19           H
ATOM     23 2HB  SER A  21     -10.650  -9.240  57.516  1.00 55.19           H
ATOM     24  OG  SER A  21     -10.258  -9.864  55.590  1.00 55.19           O
ATOM     25  HG  SER A  21     -11.204 -10.078  55.344  1.00 55.19           H
ATOM     26  HN  SER A  21      -8.732  -7.942  56.702  1.00 55.19           H
ATOM     27  N   THR A  22      -7.584 -12.086  57.381  1.00 56.62           N
ATOM     28  CA  THR A  22      -6.826 -13.194  56.826  1.00 56.62           C
ATOM     29  C   THR A  22      -7.347 -13.552  55.433  1.00 56.62           C
ATOM     30  O   THR A  22      -6.578 -13.957  54.563  1.00 56.62           O
ATOM     31  HA  THR A  22      -5.790 -12.877  56.707  1.00 56.62           H
ATOM     32  CB  THR A  22      -6.893 -14.357  57.818  1.00 56.62           C
ATOM     33  HB  THR A  22      -6.762 -15.311  57.308  1.00 56.62           H
ATOM     34  OG1 THR A  22      -8.144 -14.179  58.477  1.00 56.62           O
ATOM     35  HG1 THR A  22      -8.886 -14.518  57.899  1.00 56.62           H
ATOM     36  CG2 THR A  22      -5.860 -14.231  58.939  1.00 56.62           C
ATOM     37 1HG2 THR A  22      -6.034 -13.308  59.492  1.00 56.62           H
ATOM     38 2HG2 THR A  22      -4.858 -14.214  58.510  1.00 56.62           H
ATOM     39 3HG2 THR A  22      -5.951 -15.081  59.615  1.00 56.62           H
ATOM     40  HN  THR A  22      -7.931 -12.233  58.307  1.00 56.62           H
ATOM     41  N   SER A  23      -8.652 -13.391  55.265  1.00 60.56           N
ATOM     42  CA  SER A  23      -9.283 -13.679  53.988  1.00 60.56           C
ATOM     43  C   SER A  23      -8.698 -12.777  52.900  1.00 60.56           C
ATOM     44  O   SER A  23      -8.469 -13.223  51.776  1.00 60.56           O
ATOM     45  HA  SER A  23      -9.054 -14.724  53.783  1.00 60.56           H
ATOM     46  CB  SER A  23     -10.800 -13.496  54.070  1.00 60.56           C
ATOM     47 1HB  SER A  23     -11.288 -14.222  53.421  1.00 60.56           H
ATOM     48 2HB  SER A  23     -11.135 -13.701  55.087  1.00 60.56           H
ATOM     49  OG  SER A  23     -11.200 -12.181  53.695  1.00 60.56           O
ATOM     50  HG  SER A  23     -11.314 -12.128  52.703  1.00 60.56           H
ATOM     51  HN  SER A  23      -9.272 -13.070  55.980  1.00 60.56           H
ATOM     52  N   SER A  24      -8.472 -11.525  53.271  1.00 66.07           N
ATOM     53  CA  SER A  24      -8.001 -10.535  52.317  1.00 66.07           C
ATOM     54  C   SER A  24      -6.589 -10.891  51.847  1.00 66.07           C
ATOM     55  O   SER A  24      -6.227 -10.627  50.702  1.00 66.07           O
ATOM     56  HA  SER A  24      -8.703 -10.580  51.485  1.00 66.07           H
ATOM     57  CB  SER A  24      -8.020  -9.132  52.926  1.00 66.07           C
ATOM     58 1HB  SER A  24      -8.078  -8.391  52.128  1.00 66.07           H
ATOM     59 2HB  SER A  24      -8.916  -9.013  53.536  1.00 66.07           H
ATOM     60  OG  SER A  24      -6.866  -8.880  53.723  1.00 66.07           O
ATOM     61  HG  SER A  24      -6.868  -9.476  54.525  1.00 66.07           H
ATOM     62  HN  SER A  24      -8.605 -11.186  54.202  1.00 66.07           H
ATOM     63  N   MET A  25      -5.829 -11.484  52.757  1.00 63.22           N
ATOM     64  CA  MET A  25      -4.458 -11.859  52.457  1.00 63.22           C
ATOM     65  C   MET A  25      -4.409 -13.147  51.633  1.00 63.22           C
ATOM     66  O   MET A  25      -3.587 -13.279  50.727  1.00 63.22           O
ATOM     67  HA  MET A  25      -4.048 -11.033  51.876  1.00 63.22           H
ATOM     68  CB  MET A  25      -3.686 -12.059  53.762  1.00 63.22           C
ATOM     69 1HB  MET A  25      -4.130 -11.449  54.549  1.00 63.22           H
ATOM     70 2HB  MET A  25      -3.765 -13.098  54.081  1.00 63.22           H
ATOM     71  CG  MET A  25      -2.212 -11.684  53.591  1.00 63.22           C
ATOM     72 1HG  MET A  25      -1.747 -12.332  52.848  1.00 63.22           H
ATOM     73 2HG  MET A  25      -2.129 -10.663  53.219  1.00 63.22           H
ATOM     74  SD  MET A  25      -1.358 -11.835  55.151  1.00 63.22           S
ATOM     75  CE  MET A  25       0.031 -10.755  54.850  1.00 63.22           C
ATOM     76 1HE  MET A  25       0.600 -11.124  53.996  1.00 63.22           H
ATOM     77 2HE  MET A  25      -0.330  -9.749  54.638  1.00 63.22           H
ATOM     78 3HE  MET A  25       0.672 -10.734  55.731  1.00 63.22           H
ATOM     79  HN  MET A  25      -6.136 -11.707  53.682  1.00 63.22           H
ATOM     80  N   GLU A  26      -5.301 -14.065  51.976  1.00 58.14           N
ATOM     81  CA  GLU A  26      -5.434 -15.299  51.220  1.00 58.14           C
ATOM     82  C   GLU A  26      -5.858 -14.997  49.781  1.00 58.14           C
ATOM     83  O   GLU A  26      -5.357 -15.610  48.840  1.00 58.14           O
ATOM     84  HA  GLU A  26      -4.442 -15.750  51.226  1.00 58.14           H
ATOM     85  CB  GLU A  26      -6.423 -16.252  51.894  1.00 58.14           C
ATOM     86 1HB  GLU A  26      -7.278 -15.689  52.268  1.00 58.14           H
ATOM     87 2HB  GLU A  26      -6.700 -17.045  51.200  1.00 58.14           H
ATOM     88  CG  GLU A  26      -5.784 -16.939  53.103  1.00 58.14           C
ATOM     89 1HG  GLU A  26      -4.892 -17.480  52.788  1.00 58.14           H
ATOM     90 2HG  GLU A  26      -5.464 -16.189  53.825  1.00 58.14           H
ATOM     91  CD  GLU A  26      -6.767 -17.907  53.765  1.00 58.14           C
ATOM     92  OE1 GLU A  26      -6.281 -18.791  54.504  1.00 58.14           O
ATOM     93  OE2 GLU A  26      -7.981 -17.742  53.517  1.00 58.14           O
ATOM     94  HN  GLU A  26      -5.925 -13.976  52.752  1.00 58.14           H
ATOM     95  N   ASP A  27      -6.778 -14.051  49.655  1.00 64.93           N
ATOM     96  CA  ASP A  27      -7.307 -13.691  48.351  1.00 64.93           C
ATOM     97  C   ASP A  27      -6.161 -13.223  47.451  1.00 64.93           C
ATOM     98  O   ASP A  27      -6.129 -13.543  46.264  1.00 64.93           O
ATOM     99  HA  ASP A  27      -7.788 -14.594  47.977  1.00 64.93           H
ATOM    100  CB  ASP A  27      -8.316 -12.546  48.463  1.00 64.93           C
ATOM    101 1HB  ASP A  27      -7.924 -11.774  49.124  1.00 64.93           H
ATOM    102 2HB  ASP A  27      -8.460 -12.086  47.485  1.00 64.93           H
ATOM    103  CG  ASP A  27      -9.658 -13.050  48.998  1.00 64.93           C
ATOM    104  OD1 ASP A  27      -9.909 -14.265  48.848  1.00 64.93           O
ATOM    105  OD2 ASP A  27     -10.403 -12.208  49.546  1.00 64.93           O
ATOM    106  HN  ASP A  27      -7.159 -13.536  50.423  1.00 64.93           H
ATOM    107  N   TYR A  28      -5.248 -12.474  48.052  1.00 64.07           N
ATOM    108  CA  TYR A  28      -4.119 -11.933  47.313  1.00 64.07           C
ATOM    109  C   TYR A  28      -3.119 -13.035  46.957  1.00 64.07           C
ATOM    110  O   TYR A  28      -2.550 -13.033  45.866  1.00 64.07           O
ATOM    111  HA  TYR A  28      -4.501 -11.489  46.394  1.00 64.07           H
ATOM    112  CB  TYR A  28      -3.443 -10.930  48.250  1.00 64.07           C
ATOM    113 1HB  TYR A  28      -4.168 -10.166  48.532  1.00 64.07           H
ATOM    114 2HB  TYR A  28      -3.150 -11.444  49.165  1.00 64.07           H
ATOM    115  CG  TYR A  28      -2.213 -10.248  47.648  1.00 64.07           C
ATOM    116  CD1 TYR A  28      -0.952 -10.740  47.914  1.00 64.07           C
ATOM    117  HD1 TYR A  28      -0.832 -11.615  48.553  1.00 64.07           H
ATOM    118  CD2 TYR A  28      -2.366  -9.140  46.839  1.00 64.07           C
ATOM    119  HD2 TYR A  28      -3.362  -8.751  46.629  1.00 64.07           H
ATOM    120  CE1 TYR A  28       0.206 -10.098  47.347  1.00 64.07           C
ATOM    121  HE1 TYR A  28       1.208 -10.476  47.549  1.00 64.07           H
ATOM    122  CE2 TYR A  28      -1.208  -8.498  46.272  1.00 64.07           C
ATOM    123  HE2 TYR A  28      -1.314  -7.622  45.632  1.00 64.07           H
ATOM    124  CZ  TYR A  28       0.020  -9.008  46.554  1.00 64.07           C
ATOM    125  OH  TYR A  28       1.114  -8.402  46.019  1.00 64.07           O
ATOM    126  HH  TYR A  28       0.860  -7.513  45.639  1.00 64.07           H
ATOM    127  HN  TYR A  28      -5.270 -12.236  49.023  1.00 64.07           H
ATOM    128  N   VAL A  29      -2.934 -13.949  47.898  1.00 64.59           N
ATOM    129  CA  VAL A  29      -1.951 -15.006  47.732  1.00 64.59           C
ATOM    130  C   VAL A  29      -2.459 -16.010  46.694  1.00 64.59           C
ATOM    131  O   VAL A  29      -1.682 -16.522  45.889  1.00 64.59           O
ATOM    132  HA  VAL A  29      -1.035 -14.549  47.358  1.00 64.59           H
ATOM    133  CB  VAL A  29      -1.642 -15.651  49.084  1.00 64.59           C
ATOM    134  HB  VAL A  29      -2.588 -15.943  49.541  1.00 64.59           H
ATOM    135  CG1 VAL A  29      -0.795 -16.913  48.909  1.00 64.59           C
ATOM    136 1HG1 VAL A  29      -1.338 -17.632  48.296  1.00 64.59           H
ATOM    137 2HG1 VAL A  29       0.145 -16.655  48.422  1.00 64.59           H
ATOM    138 3HG1 VAL A  29      -0.590 -17.351  49.886  1.00 64.59           H
ATOM    139  CG2 VAL A  29      -0.955 -14.655  50.021  1.00 64.59           C
ATOM    140 1HG2 VAL A  29      -0.020 -14.319  49.573  1.00 64.59           H
ATOM    141 2HG2 VAL A  29      -1.609 -13.799  50.184  1.00 64.59           H
ATOM    142 3HG2 VAL A  29      -0.746 -15.139  50.976  1.00 64.59           H
ATOM    143  HN  VAL A  29      -3.441 -13.975  48.760  1.00 64.59           H
ATOM    144  N   ASN A  30      -3.759 -16.259  46.745  1.00 59.45           N
ATOM    145  CA  ASN A  30      -4.360 -17.275  45.898  1.00 59.45           C
ATOM    146  C   ASN A  30      -4.704 -16.661  44.539  1.00 59.45           C
ATOM    147  O   ASN A  30      -5.120 -17.367  43.622  1.00 59.45           O
ATOM    148  HA  ASN A  30      -3.612 -18.064  45.821  1.00 59.45           H
ATOM    149  CB  ASN A  30      -5.653 -17.812  46.514  1.00 59.45           C
ATOM    150 1HB  ASN A  30      -6.305 -16.981  46.784  1.00 59.45           H
ATOM    151 2HB  ASN A  30      -6.190 -18.411  45.779  1.00 59.45           H
ATOM    152  CG  ASN A  30      -5.359 -18.659  47.754  1.00 59.45           C
ATOM    153  OD1 ASN A  30      -4.294 -19.235  47.906  1.00 59.45           O
ATOM    154  ND2 ASN A  30      -6.360 -18.704  48.629  1.00 59.45           N
ATOM    155 1HD2 ASN A  30      -7.208 -18.208  48.444  1.00 59.45           H
ATOM    156 2HD2 ASN A  30      -6.264 -19.232  49.472  1.00 59.45           H
ATOM    157  HN  ASN A  30      -4.397 -15.782  47.351  1.00 59.45           H
ATOM    158  N   PHE A  31      -4.518 -15.352  44.453  1.00 66.32           N
ATOM    159  CA  PHE A  31      -4.775 -14.640  43.213  1.00 66.32           C
ATOM    160  C   PHE A  31      -3.836 -15.115  42.102  1.00 66.32           C
ATOM    161  O   PHE A  31      -2.616 -15.094  42.264  1.00 66.32           O
ATOM    162  HA  PHE A  31      -5.806 -14.848  42.928  1.00 66.32           H
ATOM    163  CB  PHE A  31      -4.512 -13.157  43.486  1.00 66.32           C
ATOM    164 1HB  PHE A  31      -5.061 -12.860  44.379  1.00 66.32           H
ATOM    165 2HB  PHE A  31      -3.453 -13.020  43.702  1.00 66.32           H
ATOM    166  CG  PHE A  31      -4.906 -12.233  42.332  1.00 66.32           C
ATOM    167  CD1 PHE A  31      -3.960 -11.793  41.460  1.00 66.32           C
ATOM    168  HD1 PHE A  31      -2.921 -12.099  41.583  1.00 66.32           H
ATOM    169  CD2 PHE A  31      -6.202 -11.851  42.178  1.00 66.32           C
ATOM    170  HD2 PHE A  31      -6.960 -12.203  42.878  1.00 66.32           H
ATOM    171  CE1 PHE A  31      -4.325 -10.935  40.389  1.00 66.32           C
ATOM    172  HE1 PHE A  31      -3.566 -10.582  39.690  1.00 66.32           H
ATOM    173  CE2 PHE A  31      -6.567 -10.993  41.108  1.00 66.32           C
ATOM    174  HE2 PHE A  31      -7.606 -10.686  40.985  1.00 66.32           H
ATOM    175  CZ  PHE A  31      -5.621 -10.553  40.235  1.00 66.32           C
ATOM    176  HZ  PHE A  31      -5.902  -9.894  39.413  1.00 66.32           H
ATOM    177  HN  PHE A  31      -4.198 -14.782  45.209  1.00 66.32           H
ATOM    178  N   ASN A  32      -4.439 -15.534  41.000  1.00 60.00           N
ATOM    179  CA  ASN A  32      -3.672 -16.010  39.861  1.00 60.00           C
ATOM    180  C   ASN A  32      -3.159 -14.811  39.061  1.00 60.00           C
ATOM    181  O   ASN A  32      -3.887 -14.245  38.247  1.00 60.00           O
ATOM    182  HA  ASN A  32      -2.864 -16.603  40.288  1.00 60.00           H
ATOM    183  CB  ASN A  32      -4.538 -16.863  38.932  1.00 60.00           C
ATOM    184 1HB  ASN A  32      -5.087 -17.601  39.516  1.00 60.00           H
ATOM    185 2HB  ASN A  32      -5.277 -16.233  38.437  1.00 60.00           H
ATOM    186  CG  ASN A  32      -3.680 -17.572  37.881  1.00 60.00           C
ATOM    187  OD1 ASN A  32      -2.471 -17.422  37.826  1.00 60.00           O
ATOM    188  ND2 ASN A  32      -4.372 -18.351  37.054  1.00 60.00           N
ATOM    189 1HD2 ASN A  32      -5.364 -18.430  37.154  1.00 60.00           H
ATOM    190 2HD2 ASN A  32      -3.900 -18.857  36.332  1.00 60.00           H
ATOM    191  HN  ASN A  32      -5.432 -15.551  40.878  1.00 60.00           H
ATOM    192  N   PHE A  33      -1.907 -14.460  39.320  1.00 61.76           N
ATOM    193  CA  PHE A  33      -1.252 -13.410  38.558  1.00 61.76           C
ATOM    194  C   PHE A  33      -0.766 -13.935  37.206  1.00 61.76           C
ATOM    195  O   PHE A  33       0.430 -13.910  36.920  1.00 61.76           O
ATOM    196  HA  PHE A  33      -1.987 -12.621  38.396  1.00 61.76           H
ATOM    197  CB  PHE A  33      -0.045 -12.950  39.378  1.00 61.76           C
ATOM    198 1HB  PHE A  33       0.562 -13.819  39.630  1.00 61.76           H
ATOM    199 2HB  PHE A  33       0.573 -12.298  38.761  1.00 61.76           H
ATOM    200  CG  PHE A  33      -0.412 -12.211  40.666  1.00 61.76           C
ATOM    201  CD1 PHE A  33      -0.681 -10.878  40.632  1.00 61.76           C
ATOM    202  HD1 PHE A  33      -0.634 -10.337  39.687  1.00 61.76           H
ATOM    203  CD2 PHE A  33      -0.470 -12.887  41.845  1.00 61.76           C
ATOM    204  HD2 PHE A  33      -0.255 -13.955  41.872  1.00 61.76           H
ATOM    205  CE1 PHE A  33      -1.022 -10.192  41.828  1.00 61.76           C
ATOM    206  HE1 PHE A  33      -1.237  -9.124  41.801  1.00 61.76           H
ATOM    207  CE2 PHE A  33      -0.811 -12.201  43.040  1.00 61.76           C
ATOM    208  HE2 PHE A  33      -0.858 -12.742  43.985  1.00 61.76           H
ATOM    209  CZ  PHE A  33      -1.080 -10.868  43.007  1.00 61.76           C
ATOM    210  HZ  PHE A  33      -1.342 -10.341  43.924  1.00 61.76           H
ATOM    211  HN  PHE A  33      -1.345 -14.878  40.033  1.00 61.76           H
ATOM    212  N   THR A  34      -1.718 -14.399  36.410  1.00 62.48           N
ATOM    213  CA  THR A  34      -1.474 -14.606  34.993  1.00 62.48           C
ATOM    214  C   THR A  34      -0.985 -13.310  34.341  1.00 62.48           C
ATOM    215  O   THR A  34      -1.631 -12.270  34.460  1.00 62.48           O
ATOM    216  HA  THR A  34      -0.674 -15.339  34.885  1.00 62.48           H
ATOM    217  CB  THR A  34      -2.757 -15.154  34.367  1.00 62.48           C
ATOM    218  HB  THR A  34      -3.518 -14.377  34.295  1.00 62.48           H
ATOM    219  OG1 THR A  34      -3.093 -16.271  35.186  1.00 62.48           O
ATOM    220  HG1 THR A  34      -2.304 -16.879  35.276  1.00 62.48           H
ATOM    221  CG2 THR A  34      -2.520 -15.765  32.984  1.00 62.48           C
ATOM    222 1HG2 THR A  34      -1.809 -16.587  33.066  1.00 62.48           H
ATOM    223 2HG2 THR A  34      -2.119 -15.003  32.315  1.00 62.48           H
ATOM    224 3HG2 THR A  34      -3.463 -16.139  32.585  1.00 62.48           H
ATOM    225  HN  THR A  34      -2.640 -14.632  36.718  1.00 62.48           H
ATOM    226  N   ASP A  35       0.150 -13.416  33.667  1.00 67.17           N
ATOM    227  CA  ASP A  35       0.786 -12.247  33.084  1.00 67.17           C
ATOM    228  C   ASP A  35       0.125 -11.930  31.740  1.00 67.17           C
ATOM    229  O   ASP A  35       0.570 -12.408  30.698  1.00 67.17           O
ATOM    230  HA  ASP A  35       0.647 -11.450  33.814  1.00 67.17           H
ATOM    231  CB  ASP A  35       2.274 -12.497  32.831  1.00 67.17           C
ATOM    232 1HB  ASP A  35       2.689 -13.094  33.643  1.00 67.17           H
ATOM    233 2HB  ASP A  35       2.399 -13.073  31.915  1.00 67.17           H
ATOM    234  CG  ASP A  35       3.040 -11.177  32.719  1.00 67.17           C
ATOM    235  OD1 ASP A  35       2.376 -10.124  32.829  1.00 67.17           O
ATOM    236  OD2 ASP A  35       4.273 -11.251  32.526  1.00 67.17           O
ATOM    237  HN  ASP A  35       0.634 -14.278  33.518  1.00 67.17           H
ATOM    238  N   PHE A  36      -0.926 -11.126  31.809  1.00 81.69           N
ATOM    239  CA  PHE A  36      -1.610 -10.685  30.605  1.00 81.69           C
ATOM    240  C   PHE A  36      -0.935  -9.447  30.013  1.00 81.69           C
ATOM    241  O   PHE A  36      -1.288  -9.005  28.920  1.00 81.69           O
ATOM    242  HA  PHE A  36      -1.560 -11.503  29.886  1.00 81.69           H
ATOM    243  CB  PHE A  36      -3.041 -10.326  31.011  1.00 81.69           C
ATOM    244 1HB  PHE A  36      -3.007  -9.642  31.858  1.00 81.69           H
ATOM    245 2HB  PHE A  36      -3.518  -9.793  30.188  1.00 81.69           H
ATOM    246  CG  PHE A  36      -3.904 -11.534  31.384  1.00 81.69           C
ATOM    247  CD1 PHE A  36      -3.881 -12.651  30.608  1.00 81.69           C
ATOM    248  HD1 PHE A  36      -3.248 -12.686  29.721  1.00 81.69           H
ATOM    249  CD2 PHE A  36      -4.693 -11.490  32.490  1.00 81.69           C
ATOM    250  HD2 PHE A  36      -4.711 -10.595  33.111  1.00 81.69           H
ATOM    251  CE1 PHE A  36      -4.681 -13.772  30.954  1.00 81.69           C
ATOM    252  HE1 PHE A  36      -4.663 -14.667  30.333  1.00 81.69           H
ATOM    253  CE2 PHE A  36      -5.493 -12.611  32.836  1.00 81.69           C
ATOM    254  HE2 PHE A  36      -6.126 -12.576  33.723  1.00 81.69           H
ATOM    255  CZ  PHE A  36      -5.471 -13.728  32.061  1.00 81.69           C
ATOM    256  HZ  PHE A  36      -6.085 -14.588  32.327  1.00 81.69           H
ATOM    257  HN  PHE A  36      -1.309 -10.778  32.664  1.00 81.69           H
ATOM    258  N   TYR A  37       0.025  -8.921  30.760  1.00 86.39           N
ATOM    259  CA  TYR A  37       0.803  -7.787  30.290  1.00 86.39           C
ATOM    260  C   TYR A  37       2.018  -8.252  29.485  1.00 86.39           C
ATOM    261  O   TYR A  37       2.979  -8.772  30.050  1.00 86.39           O
ATOM    262  HA  TYR A  37       0.162  -7.182  29.649  1.00 86.39           H
ATOM    263  CB  TYR A  37       1.286  -7.058  31.545  1.00 86.39           C
ATOM    264 1HB  TYR A  37       0.432  -6.872  32.196  1.00 86.39           H
ATOM    265 2HB  TYR A  37       1.968  -7.709  32.091  1.00 86.39           H
ATOM    266  CG  TYR A  37       1.990  -5.730  31.260  1.00 86.39           C
ATOM    267  CD1 TYR A  37       3.366  -5.685  31.164  1.00 86.39           C
ATOM    268  HD1 TYR A  37       3.951  -6.596  31.290  1.00 86.39           H
ATOM    269  CD2 TYR A  37       1.249  -4.576  31.100  1.00 86.39           C
ATOM    270  HD2 TYR A  37       0.163  -4.612  31.176  1.00 86.39           H
ATOM    271  CE1 TYR A  37       4.029  -4.435  30.896  1.00 86.39           C
ATOM    272  HE1 TYR A  37       5.115  -4.385  30.818  1.00 86.39           H
ATOM    273  CE2 TYR A  37       1.912  -3.326  30.832  1.00 86.39           C
ATOM    274  HE2 TYR A  37       1.339  -2.408  30.704  1.00 86.39           H
ATOM    275  CZ  TYR A  37       3.269  -3.317  30.743  1.00 86.39           C
ATOM    276  OH  TYR A  37       3.895  -2.136  30.490  1.00 86.39           O
ATOM    277  HH  TYR A  37       3.227  -1.450  30.202  1.00 86.39           H
ATOM    278  HN  TYR A  37       0.272  -9.255  31.669  1.00 86.39           H
ATOM    279  N   CYS A  38       1.935  -8.049  28.178  1.00 89.76           N
ATOM    280  CA  CYS A  38       2.963  -8.542  27.277  1.00 89.76           C
ATOM    281  C   CYS A  38       3.985  -7.424  27.057  1.00 89.76           C
ATOM    282  O   CYS A  38       3.661  -6.389  26.477  1.00 89.76           O
ATOM    283  HA  CYS A  38       3.426  -9.398  27.769  1.00 89.76           H
ATOM    284  CB  CYS A  38       2.369  -9.040  25.959  1.00 89.76           C
ATOM    285 1HB  CYS A  38       1.572  -9.757  26.157  1.00 89.76           H
ATOM    286 2HB  CYS A  38       1.922  -8.209  25.415  1.00 89.76           H
ATOM    287  SG  CYS A  38       3.673  -9.823  24.941  1.00 89.76           S
ATOM    288  HN  CYS A  38       1.184  -7.559  27.735  1.00 89.76           H
ATOM    289  N   GLU A  39       5.197  -7.671  27.532  1.00 81.50           N
ATOM    290  CA  GLU A  39       6.317  -6.804  27.211  1.00 81.50           C
ATOM    291  C   GLU A  39       6.931  -7.204  25.868  1.00 81.50           C
ATOM    292  O   GLU A  39       7.344  -8.348  25.686  1.00 81.50           O
ATOM    293  HA  GLU A  39       5.896  -5.801  27.142  1.00 81.50           H
ATOM    294  CB  GLU A  39       7.367  -6.831  28.324  1.00 81.50           C
ATOM    295 1HB  GLU A  39       7.697  -7.856  28.493  1.00 81.50           H
ATOM    296 2HB  GLU A  39       8.183  -6.151  28.076  1.00 81.50           H
ATOM    297  CG  GLU A  39       6.779  -6.333  29.646  1.00 81.50           C
ATOM    298 1HG  GLU A  39       6.296  -5.368  29.493  1.00 81.50           H
ATOM    299 2HG  GLU A  39       6.008  -7.024  29.988  1.00 81.50           H
ATOM    300  CD  GLU A  39       7.865  -6.203  30.715  1.00 81.50           C
ATOM    301  OE1 GLU A  39       7.552  -5.617  31.774  1.00 81.50           O
ATOM    302  OE2 GLU A  39       8.985  -6.692  30.449  1.00 81.50           O
ATOM    303  HN  GLU A  39       5.418  -8.446  28.124  1.00 81.50           H
ATOM    304  N   LYS A  40       6.971  -6.238  24.961  1.00 87.88           N
ATOM    305  CA  LYS A  40       7.342  -6.520  23.585  1.00 87.88           C
ATOM    306  C   LYS A  40       8.745  -5.970  23.317  1.00 87.88           C
ATOM    307  O   LYS A  40       9.048  -5.550  22.201  1.00 87.88           O
ATOM    308  HA  LYS A  40       7.368  -7.603  23.468  1.00 87.88           H
ATOM    309  CB  LYS A  40       6.279  -5.986  22.623  1.00 87.88           C
ATOM    310 1HB  LYS A  40       6.148  -4.915  22.778  1.00 87.88           H
ATOM    311 2HB  LYS A  40       6.613  -6.120  21.595  1.00 87.88           H
ATOM    312  CG  LYS A  40       4.943  -6.703  22.830  1.00 87.88           C
ATOM    313 1HG  LYS A  40       5.098  -7.782  22.807  1.00 87.88           H
ATOM    314 2HG  LYS A  40       4.543  -6.459  23.814  1.00 87.88           H
ATOM    315  CD  LYS A  40       3.934  -6.305  21.751  1.00 87.88           C
ATOM    316 1HD  LYS A  40       3.748  -5.232  21.800  1.00 87.88           H
ATOM    317 2HD  LYS A  40       4.351  -6.511  20.765  1.00 87.88           H
ATOM    318  CE  LYS A  40       2.618  -7.065  21.924  1.00 87.88           C
ATOM    319 1HE  LYS A  40       2.811  -8.137  21.951  1.00 87.88           H
ATOM    320 2HE  LYS A  40       2.160  -6.799  22.876  1.00 87.88           H
ATOM    321  NZ  LYS A  40       1.688  -6.751  20.815  1.00 87.88           N
ATOM    322 1HZ  LYS A  40       0.862  -7.334  20.891  1.00 87.88           H
ATOM    323 2HZ  LYS A  40       1.419  -5.775  20.866  1.00 87.88           H
ATOM    324 3HZ  LYS A  40       2.147  -6.929  19.929  1.00 87.88           H
ATOM    325  HN  LYS A  40       6.756  -5.281  25.154  1.00 87.88           H
ATOM    326  N   ASN A  41       9.563  -5.992  24.359  1.00 83.26           N
ATOM    327  CA  ASN A  41      10.914  -5.465  24.261  1.00 83.26           C
ATOM    328  C   ASN A  41      11.664  -6.200  23.148  1.00 83.26           C
ATOM    329  O   ASN A  41      12.386  -5.582  22.368  1.00 83.26           O
ATOM    330  HA  ASN A  41      10.792  -4.402  24.050  1.00 83.26           H
ATOM    331  CB  ASN A  41      11.682  -5.673  25.567  1.00 83.26           C
ATOM    332 1HB  ASN A  41      11.582  -6.709  25.891  1.00 83.26           H
ATOM    333 2HB  ASN A  41      12.744  -5.493  25.401  1.00 83.26           H
ATOM    334  CG  ASN A  41      11.166  -4.738  26.662  1.00 83.26           C
ATOM    335  OD1 ASN A  41      10.693  -3.643  26.408  1.00 83.26           O
ATOM    336  ND2 ASN A  41      11.282  -5.230  27.893  1.00 83.26           N
ATOM    337 1HD2 ASN A  41      11.680  -6.137  28.033  1.00 83.26           H
ATOM    338 2HD2 ASN A  41      10.972  -4.693  28.677  1.00 83.26           H
ATOM    339  HN  ASN A  41       9.317  -6.360  25.256  1.00 83.26           H
ATOM    340  N   ASN A  42      11.466  -7.510  23.111  1.00 84.28           N
ATOM    341  CA  ASN A  42      12.155  -8.343  22.140  1.00 84.28           C
ATOM    342  C   ASN A  42      11.702  -7.957  20.730  1.00 84.28           C
ATOM    343  O   ASN A  42      12.497  -7.978  19.791  1.00 84.28           O
ATOM    344  HA  ASN A  42      13.217  -8.155  22.303  1.00 84.28           H
ATOM    345  CB  ASN A  42      11.829  -9.822  22.353  1.00 84.28           C
ATOM    346 1HB  ASN A  42      10.749  -9.966  22.334  1.00 84.28           H
ATOM    347 2HB  ASN A  42      12.244 -10.411  21.535  1.00 84.28           H
ATOM    348  CG  ASN A  42      12.392 -10.322  23.685  1.00 84.28           C
ATOM    349  OD1 ASN A  42      13.161  -9.651  24.354  1.00 84.28           O
ATOM    350  ND2 ASN A  42      11.968 -11.534  24.032  1.00 84.28           N
ATOM    351 1HD2 ASN A  42      11.336 -12.031  23.437  1.00 84.28           H
ATOM    352 2HD2 ASN A  42      12.280 -11.947  24.887  1.00 84.28           H
ATOM    353  HN  ASN A  42      10.851  -8.001  23.727  1.00 84.28           H
ATOM    354  N   VAL A  43      10.427  -7.614  20.627  1.00 91.06           N
ATOM    355  CA  VAL A  43       9.846  -7.274  19.339  1.00 91.06           C
ATOM    356  C   VAL A  43      10.461  -5.967  18.836  1.00 91.06           C
ATOM    357  O   VAL A  43      10.782  -5.841  17.655  1.00 91.06           O
ATOM    358  HA  VAL A  43      10.100  -8.072  18.642  1.00 91.06           H
ATOM    359  CB  VAL A  43       8.321  -7.212  19.453  1.00 91.06           C
ATOM    360  HB  VAL A  43       8.068  -6.391  20.124  1.00 91.06           H
ATOM    361  CG1 VAL A  43       7.681  -6.922  18.094  1.00 91.06           C
ATOM    362 1HG1 VAL A  43       8.043  -5.965  17.719  1.00 91.06           H
ATOM    363 2HG1 VAL A  43       7.947  -7.712  17.391  1.00 91.06           H
ATOM    364 3HG1 VAL A  43       6.597  -6.883  18.203  1.00 91.06           H
ATOM    365  CG2 VAL A  43       7.764  -8.502  20.057  1.00 91.06           C
ATOM    366 1HG2 VAL A  43       8.032  -9.347  19.423  1.00 91.06           H
ATOM    367 2HG2 VAL A  43       8.183  -8.648  21.053  1.00 91.06           H
ATOM    368 3HG2 VAL A  43       6.678  -8.431  20.127  1.00 91.06           H
ATOM    369  HN  VAL A  43       9.796  -7.567  21.401  1.00 91.06           H
ATOM    370  N   ARG A  44      10.607  -5.025  19.757  1.00 87.03           N
ATOM    371  CA  ARG A  44      11.172  -3.730  19.420  1.00 87.03           C
ATOM    372  C   ARG A  44      12.644  -3.878  19.030  1.00 87.03           C
ATOM    373  O   ARG A  44      13.125  -3.188  18.133  1.00 87.03           O
ATOM    374  HA  ARG A  44      10.577  -3.376  18.578  1.00 87.03           H
ATOM    375  CB  ARG A  44      11.059  -2.757  20.596  1.00 87.03           C
ATOM    376 1HB  ARG A  44      11.488  -3.210  21.490  1.00 87.03           H
ATOM    377 2HB  ARG A  44      11.638  -1.858  20.385  1.00 87.03           H
ATOM    378  CG  ARG A  44       9.599  -2.381  20.858  1.00 87.03           C
ATOM    379 1HG  ARG A  44       9.115  -2.113  19.919  1.00 87.03           H
ATOM    380 2HG  ARG A  44       9.064  -3.243  21.257  1.00 87.03           H
ATOM    381  CD  ARG A  44       9.502  -1.213  21.840  1.00 87.03           C
ATOM    382 1HD  ARG A  44      10.178  -0.414  21.536  1.00 87.03           H
ATOM    383 2HD  ARG A  44       8.494  -0.799  21.827  1.00 87.03           H
ATOM    384  NE  ARG A  44       9.842  -1.670  23.206  1.00 87.03           N
ATOM    385  HE  ARG A  44      10.807  -1.684  23.469  1.00 87.03           H
ATOM    386  CZ  ARG A  44       8.939  -2.068  24.112  1.00 87.03           C
ATOM    387  NH1 ARG A  44       7.632  -2.070  23.814  1.00 87.03           N
ATOM    388 1HH1 ARG A  44       7.325  -1.774  22.910  1.00 87.03           H
ATOM    389 2HH1 ARG A  44       6.964  -2.368  24.496  1.00 87.03           H
ATOM    390  NH2 ARG A  44       9.361  -2.462  25.321  1.00 87.03           N
ATOM    391 1HH2 ARG A  44       8.700  -2.762  26.009  1.00 87.03           H
ATOM    392 2HH2 ARG A  44      10.338  -2.458  25.536  1.00 87.03           H
ATOM    393  HN  ARG A  44      10.348  -5.137  20.716  1.00 87.03           H
ATOM    394  N   GLN A  45      13.319  -4.784  19.723  1.00 84.05           N
ATOM    395  CA  GLN A  45      14.731  -5.017  19.474  1.00 84.05           C
ATOM    396  C   GLN A  45      14.937  -5.574  18.064  1.00 84.05           C
ATOM    397  O   GLN A  45      15.847  -5.152  17.353  1.00 84.05           O
ATOM    398  HA  GLN A  45      15.206  -4.039  19.559  1.00 84.05           H
ATOM    399  CB  GLN A  45      15.326  -5.955  20.526  1.00 84.05           C
ATOM    400 1HB  GLN A  45      15.085  -5.588  21.524  1.00 84.05           H
ATOM    401 2HB  GLN A  45      14.876  -6.944  20.433  1.00 84.05           H
ATOM    402  CG  GLN A  45      16.844  -6.063  20.370  1.00 84.05           C
ATOM    403 1HG  GLN A  45      17.084  -6.475  19.389  1.00 84.05           H
ATOM    404 2HG  GLN A  45      17.289  -5.069  20.415  1.00 84.05           H
ATOM    405  CD  GLN A  45      17.446  -6.949  21.462  1.00 84.05           C
ATOM    406  OE1 GLN A  45      16.752  -7.627  22.201  1.00 84.05           O
ATOM    407  NE2 GLN A  45      18.774  -6.905  21.523  1.00 84.05           N
ATOM    408 1HE2 GLN A  45      19.285  -6.327  20.886  1.00 84.05           H
ATOM    409 2HE2 GLN A  45      19.262  -7.450  22.205  1.00 84.05           H
ATOM    410  HN  GLN A  45      12.917  -5.351  20.442  1.00 84.05           H
ATOM    411  N   PHE A  46      14.075  -6.513  17.702  1.00 92.80           N
ATOM    412  CA  PHE A  46      14.120  -7.096  16.372  1.00 92.80           C
ATOM    413  C   PHE A  46      13.894  -6.030  15.298  1.00 92.80           C
ATOM    414  O   PHE A  46      14.619  -5.982  14.305  1.00 92.80           O
ATOM    415  HA  PHE A  46      15.109  -7.535  16.244  1.00 92.80           H
ATOM    416  CB  PHE A  46      12.990  -8.126  16.297  1.00 92.80           C
ATOM    417 1HB  PHE A  46      13.163  -8.895  17.049  1.00 92.80           H
ATOM    418 2HB  PHE A  46      12.050  -7.637  16.552  1.00 92.80           H
ATOM    419  CG  PHE A  46      12.846  -8.793  14.928  1.00 92.80           C
ATOM    420  CD1 PHE A  46      11.892  -8.365  14.059  1.00 92.80           C
ATOM    421  HD1 PHE A  46      11.229  -7.546  14.338  1.00 92.80           H
ATOM    422  CD2 PHE A  46      13.673  -9.815  14.580  1.00 92.80           C
ATOM    423  HD2 PHE A  46      14.439 -10.159  15.276  1.00 92.80           H
ATOM    424  CE1 PHE A  46      11.758  -8.985  12.789  1.00 92.80           C
ATOM    425  HE1 PHE A  46      10.993  -8.642  12.092  1.00 92.80           H
ATOM    426  CE2 PHE A  46      13.540 -10.435  13.309  1.00 92.80           C
ATOM    427  HE2 PHE A  46      14.203 -11.254  13.030  1.00 92.80           H
ATOM    428  CZ  PHE A  46      12.585 -10.007  12.440  1.00 92.80           C
ATOM    429  HZ  PHE A  46      12.483 -10.483  11.465  1.00 92.80           H
ATOM    430  HN  PHE A  46      13.359  -6.874  18.298  1.00 92.80           H
ATOM    431  N   ALA A  47      12.887  -5.202  15.533  1.00 93.00           N
ATOM    432  CA  ALA A  47      12.521  -4.177  14.571  1.00 93.00           C
ATOM    433  C   ALA A  47      13.710  -3.239  14.354  1.00 93.00           C
ATOM    434  O   ALA A  47      13.982  -2.826  13.228  1.00 93.00           O
ATOM    435  HA  ALA A  47      12.284  -4.674  13.630  1.00 93.00           H
ATOM    436  CB  ALA A  47      11.276  -3.436  15.064  1.00 93.00           C
ATOM    437 1HB  ALA A  47      10.453  -4.141  15.174  1.00 93.00           H
ATOM    438 2HB  ALA A  47      11.488  -2.971  16.027  1.00 93.00           H
ATOM    439 3HB  ALA A  47      11.002  -2.667  14.342  1.00 93.00           H
ATOM    440  HN  ALA A  47      12.327  -5.224  16.361  1.00 93.00           H
ATOM    441  N   SER A  48      14.387  -2.931  15.450  1.00 91.37           N
ATOM    442  CA  SER A  48      15.433  -1.923  15.425  1.00 91.37           C
ATOM    443  C   SER A  48      16.603  -2.403  14.563  1.00 91.37           C
ATOM    444  O   SER A  48      17.377  -1.594  14.054  1.00 91.37           O
ATOM    445  HA  SER A  48      14.972  -1.039  14.984  1.00 91.37           H
ATOM    446  CB  SER A  48      15.916  -1.594  16.839  1.00 91.37           C
ATOM    447 1HB  SER A  48      16.533  -0.696  16.811  1.00 91.37           H
ATOM    448 2HB  SER A  48      15.058  -1.371  17.472  1.00 91.37           H
ATOM    449  OG  SER A  48      16.662  -2.665  17.410  1.00 91.37           O
ATOM    450  HG  SER A  48      16.251  -3.541  17.159  1.00 91.37           H
ATOM    451  HN  SER A  48      14.232  -3.356  16.342  1.00 91.37           H
ATOM    452  N   HIS A  49      16.694  -3.718  14.426  1.00 87.62           N
ATOM    453  CA  HIS A  49      17.786  -4.319  13.678  1.00 87.62           C
ATOM    454  C   HIS A  49      17.331  -4.604  12.245  1.00 87.62           C
ATOM    455  O   HIS A  49      18.095  -4.418  11.299  1.00 87.62           O
ATOM    456  HA  HIS A  49      18.590  -3.584  13.656  1.00 87.62           H
ATOM    457  CB  HIS A  49      18.312  -5.565  14.392  1.00 87.62           C
ATOM    458 1HB  HIS A  49      17.473  -6.225  14.614  1.00 87.62           H
ATOM    459 2HB  HIS A  49      18.974  -6.107  13.716  1.00 87.62           H
ATOM    460  CG  HIS A  49      19.055  -5.271  15.673  1.00 87.62           C
ATOM    461  ND1 HIS A  49      20.151  -4.428  15.728  1.00 87.62           N
ATOM    462  HD1 HIS A  49      20.553  -3.941  14.952  1.00 87.62           H
ATOM    463  CD2 HIS A  49      18.849  -5.716  16.946  1.00 87.62           C
ATOM    464  HD2 HIS A  49      18.061  -6.400  17.262  1.00 87.62           H
ATOM    465  CE1 HIS A  49      20.577  -4.376  16.981  1.00 87.62           C
ATOM    466  HE1 HIS A  49      21.425  -3.796  17.346  1.00 87.62           H
ATOM    467  NE2 HIS A  49      19.769  -5.175  17.735  1.00 87.62           N
ATOM    468  HN  HIS A  49      16.040  -4.367  14.814  1.00 87.62           H
ATOM    469  N   PHE A  50      16.089  -5.050  12.130  1.00 90.00           N
ATOM    470  CA  PHE A  50      15.610  -5.616  10.881  1.00 90.00           C
ATOM    471  C   PHE A  50      15.117  -4.520   9.935  1.00 90.00           C
ATOM    472  O   PHE A  50      15.439  -4.528   8.748  1.00 90.00           O
ATOM    473  HA  PHE A  50      16.448  -6.140  10.421  1.00 90.00           H
ATOM    474  CB  PHE A  50      14.439  -6.538  11.228  1.00 90.00           C
ATOM    475 1HB  PHE A  50      14.777  -7.282  11.949  1.00 90.00           H
ATOM    476 2HB  PHE A  50      13.660  -5.952  11.716  1.00 90.00           H
ATOM    477  CG  PHE A  50      13.835  -7.257  10.020  1.00 90.00           C
ATOM    478  CD1 PHE A  50      12.640  -6.850   9.514  1.00 90.00           C
ATOM    479  HD1 PHE A  50      12.112  -6.012   9.969  1.00 90.00           H
ATOM    480  CD2 PHE A  50      14.492  -8.304   9.452  1.00 90.00           C
ATOM    481  HD2 PHE A  50      15.450  -8.630   9.858  1.00 90.00           H
ATOM    482  CE1 PHE A  50      12.078  -7.518   8.394  1.00 90.00           C
ATOM    483  HE1 PHE A  50      11.121  -7.192   7.988  1.00 90.00           H
ATOM    484  CE2 PHE A  50      13.931  -8.971   8.332  1.00 90.00           C
ATOM    485  HE2 PHE A  50      14.458  -9.810   7.877  1.00 90.00           H
ATOM    486  CZ  PHE A  50      12.736  -8.564   7.826  1.00 90.00           C
ATOM    487  HZ  PHE A  50      12.306  -9.076   6.965  1.00 90.00           H
ATOM    488  HN  PHE A  50      15.416  -5.029  12.870  1.00 90.00           H
ATOM    489  N   LEU A  51      14.343  -3.602  10.496  1.00 93.10           N
ATOM    490  CA  LEU A  51      13.549  -2.695   9.685  1.00 93.10           C
ATOM    491  C   LEU A  51      14.465  -1.643   9.058  1.00 93.10           C
ATOM    492  O   LEU A  51      14.387  -1.382   7.858  1.00 93.10           O
ATOM    493  HA  LEU A  51      13.098  -3.282   8.885  1.00 93.10           H
ATOM    494  CB  LEU A  51      12.405  -2.101  10.510  1.00 93.10           C
ATOM    495 1HB  LEU A  51      12.833  -1.586  11.371  1.00 93.10           H
ATOM    496 2HB  LEU A  51      11.901  -1.347   9.906  1.00 93.10           H
ATOM    497  CG  LEU A  51      11.356  -3.094  11.015  1.00 93.10           C
ATOM    498  HG  LEU A  51      11.847  -3.795  11.690  1.00 93.10           H
ATOM    499  CD1 LEU A  51      10.267  -2.380  11.819  1.00 93.10           C
ATOM    500 1HD1 LEU A  51      10.717  -1.881  12.677  1.00 93.10           H
ATOM    501 2HD1 LEU A  51       9.774  -1.642  11.186  1.00 93.10           H
ATOM    502 3HD1 LEU A  51       9.535  -3.109  12.165  1.00 93.10           H
ATOM    503  CD2 LEU A  51      10.774  -3.911   9.860  1.00 93.10           C
ATOM    504 1HD2 LEU A  51      10.302  -3.239   9.142  1.00 93.10           H
ATOM    505 2HD2 LEU A  51      11.572  -4.466   9.368  1.00 93.10           H
ATOM    506 3HD2 LEU A  51      10.031  -4.608  10.246  1.00 93.10           H
ATOM    507  HN  LEU A  51      14.255  -3.473  11.484  1.00 93.10           H
ATOM    508  N   PRO A  52      15.347  -1.022   9.853  1.00 94.70           N
ATOM    509  CA  PRO A  52      16.059   0.176   9.400  1.00 94.70           C
ATOM    510  C   PRO A  52      16.761  -0.040   8.069  1.00 94.70           C
ATOM    511  O   PRO A  52      16.618   0.765   7.150  1.00 94.70           O
ATOM    512  HA  PRO A  52      15.353   0.987   9.221  1.00 94.70           H
ATOM    513  CB  PRO A  52      17.055   0.454  10.528  1.00 94.70           C
ATOM    514 1HB  PRO A  52      18.015  -0.027  10.343  1.00 94.70           H
ATOM    515 2HB  PRO A  52      17.249   1.521  10.637  1.00 94.70           H
ATOM    516  CG  PRO A  52      16.364  -0.121  11.758  1.00 94.70           C
ATOM    517 1HG  PRO A  52      17.071  -0.321  12.564  1.00 94.70           H
ATOM    518 2HG  PRO A  52      15.622   0.566  12.165  1.00 94.70           H
ATOM    519  CD  PRO A  52      15.730  -1.396  11.227  1.00 94.70           C
ATOM    520 1HD  PRO A  52      16.431  -2.230  11.233  1.00 94.70           H
ATOM    521 2HD  PRO A  52      14.871  -1.701  11.825  1.00 94.70           H
ATOM    522  N   PRO A  53      17.532  -1.128   7.933  1.00 95.47           N
ATOM    523  CA  PRO A  53      18.334  -1.338   6.726  1.00 95.47           C
ATOM    524  C   PRO A  53      17.475  -1.625   5.505  1.00 95.47           C
ATOM    525  O   PRO A  53      17.810  -1.212   4.396  1.00 95.47           O
ATOM    526  HA  PRO A  53      18.887  -0.432   6.478  1.00 95.47           H
ATOM    527  CB  PRO A  53      19.225  -2.529   7.085  1.00 95.47           C
ATOM    528 1HB  PRO A  53      19.442  -3.146   6.213  1.00 95.47           H
ATOM    529 2HB  PRO A  53      20.183  -2.206   7.492  1.00 95.47           H
ATOM    530  CG  PRO A  53      18.419  -3.281   8.105  1.00 95.47           C
ATOM    531 1HG  PRO A  53      17.712  -3.960   7.627  1.00 95.47           H
ATOM    532 2HG  PRO A  53      19.059  -3.888   8.745  1.00 95.47           H
ATOM    533  CD  PRO A  53      17.703  -2.227   8.900  1.00 95.47           C
ATOM    534 1HD  PRO A  53      16.745  -2.588   9.273  1.00 95.47           H
ATOM    535 2HD  PRO A  53      18.286  -1.914   9.766  1.00 95.47           H
ATOM    536  N   LEU A  54      16.380  -2.331   5.745  1.00 93.08           N
ATOM    537  CA  LEU A  54      15.508  -2.750   4.661  1.00 93.08           C
ATOM    538  C   LEU A  54      14.785  -1.527   4.091  1.00 93.08           C
ATOM    539  O   LEU A  54      14.638  -1.398   2.877  1.00 93.08           O
ATOM    540  HA  LEU A  54      16.138  -3.173   3.879  1.00 93.08           H
ATOM    541  CB  LEU A  54      14.564  -3.859   5.130  1.00 93.08           C
ATOM    542 1HB  LEU A  54      14.031  -3.505   6.013  1.00 93.08           H
ATOM    543 2HB  LEU A  54      13.817  -4.026   4.354  1.00 93.08           H
ATOM    544  CG  LEU A  54      15.219  -5.199   5.467  1.00 93.08           C
ATOM    545  HG  LEU A  54      15.933  -5.037   6.274  1.00 93.08           H
ATOM    546  CD1 LEU A  54      14.183  -6.204   5.974  1.00 93.08           C
ATOM    547 1HD1 LEU A  54      13.707  -5.813   6.873  1.00 93.08           H
ATOM    548 2HD1 LEU A  54      13.428  -6.367   5.205  1.00 93.08           H
ATOM    549 3HD1 LEU A  54      14.676  -7.149   6.206  1.00 93.08           H
ATOM    550  CD2 LEU A  54      16.005  -5.741   4.271  1.00 93.08           C
ATOM    551 1HD2 LEU A  54      15.330  -5.884   3.427  1.00 93.08           H
ATOM    552 2HD2 LEU A  54      16.784  -5.030   3.996  1.00 93.08           H
ATOM    553 3HD2 LEU A  54      16.461  -6.695   4.537  1.00 93.08           H
ATOM    554  HN  LEU A  54      16.086  -2.615   6.657  1.00 93.08           H
ATOM    555  N   TYR A  55      14.353  -0.661   4.996  1.00 93.62           N
ATOM    556  CA  TYR A  55      13.622   0.531   4.601  1.00 93.62           C
ATOM    557  C   TYR A  55      14.517   1.485   3.807  1.00 93.62           C
ATOM    558  O   TYR A  55      14.072   2.095   2.836  1.00 93.62           O
ATOM    559  HA  TYR A  55      12.787   0.221   3.973  1.00 93.62           H
ATOM    560  CB  TYR A  55      13.195   1.215   5.902  1.00 93.62           C
ATOM    561 1HB  TYR A  55      14.039   1.218   6.592  1.00 93.62           H
ATOM    562 2HB  TYR A  55      12.953   2.256   5.691  1.00 93.62           H
ATOM    563  CG  TYR A  55      11.996   0.555   6.587  1.00 93.62           C
ATOM    564  CD1 TYR A  55      11.465  -0.611   6.076  1.00 93.62           C
ATOM    565  HD1 TYR A  55      11.900  -1.063   5.184  1.00 93.62           H
ATOM    566  CD2 TYR A  55      11.447   1.128   7.716  1.00 93.62           C
ATOM    567  HD2 TYR A  55      11.866   2.049   8.120  1.00 93.62           H
ATOM    568  CE1 TYR A  55      10.337  -1.231   6.721  1.00 93.62           C
ATOM    569  HE1 TYR A  55       9.907  -2.153   6.327  1.00 93.62           H
ATOM    570  CE2 TYR A  55      10.318   0.507   8.361  1.00 93.62           C
ATOM    571  HE2 TYR A  55       9.874   0.949   9.253  1.00 93.62           H
ATOM    572  CZ  TYR A  55       9.819  -0.642   7.831  1.00 93.62           C
ATOM    573  OH  TYR A  55       8.754  -1.228   8.440  1.00 93.62           O
ATOM    574  HH  TYR A  55       8.445  -2.014   7.906  1.00 93.62           H
ATOM    575  HN  TYR A  55      14.495  -0.763   5.981  1.00 93.62           H
ATOM    576  N   TRP A  56      15.761   1.585   4.251  1.00 92.14           N
ATOM    577  CA  TRP A  56      16.733   2.425   3.572  1.00 92.14           C
ATOM    578  C   TRP A  56      16.942   1.862   2.164  1.00 92.14           C
ATOM    579  O   TRP A  56      16.996   2.614   1.193  1.00 92.14           O
ATOM    580  HA  TRP A  56      16.319   3.432   3.512  1.00 92.14           H
ATOM    581  CB  TRP A  56      18.031   2.523   4.376  1.00 92.14           C
ATOM    582 1HB  TRP A  56      18.239   1.554   4.828  1.00 92.14           H
ATOM    583 2HB  TRP A  56      18.853   2.740   3.694  1.00 92.14           H
ATOM    584  CG  TRP A  56      18.003   3.588   5.474  1.00 92.14           C
ATOM    585  CD1 TRP A  56      18.081   3.407   6.800  1.00 92.14           C
ATOM    586  HD1 TRP A  56      18.178   2.435   7.282  1.00 92.14           H
ATOM    587  CD2 TRP A  56      17.887   5.014   5.287  1.00 92.14           C
ATOM    588  NE1 TRP A  56      18.023   4.608   7.478  1.00 92.14           N
ATOM    589  HE1 TRP A  56      18.062   4.730   8.470  1.00 92.14           H
ATOM    590  CE2 TRP A  56      17.901   5.616   6.528  1.00 92.14           C
ATOM    591  CE3 TRP A  56      17.773   5.770   4.107  1.00 92.14           C
ATOM    592  HE3 TRP A  56      17.759   5.318   3.115  1.00 92.14           H
ATOM    593  CZ2 TRP A  56      17.805   7.001   6.710  1.00 92.14           C
ATOM    594  HZ2 TRP A  56      17.819   7.452   7.702  1.00 92.14           H
ATOM    595  CZ3 TRP A  56      17.678   7.153   4.306  1.00 92.14           C
ATOM    596  HZ3 TRP A  56      17.588   7.786   3.423  1.00 92.14           H
ATOM    597  CH2 TRP A  56      17.691   7.774   5.549  1.00 92.14           C
ATOM    598  HH2 TRP A  56      17.612   8.859   5.619  1.00 92.14           H
ATOM    599  HN  TRP A  56      16.107   1.106   5.058  1.00 92.14           H
ATOM    600  N   LEU A  57      17.055   0.544   2.100  1.00 92.94           N
ATOM    601  CA  LEU A  57      17.270  -0.128   0.830  1.00 92.94           C
ATOM    602  C   LEU A  57      16.094   0.168  -0.104  1.00 92.94           C
ATOM    603  O   LEU A  57      16.292   0.586  -1.244  1.00 92.94           O
ATOM    604  HA  LEU A  57      18.175   0.289   0.388  1.00 92.94           H
ATOM    605  CB  LEU A  57      17.520  -1.622   1.049  1.00 92.94           C
ATOM    606 1HB  LEU A  57      18.390  -1.733   1.696  1.00 92.94           H
ATOM    607 2HB  LEU A  57      16.667  -2.037   1.586  1.00 92.94           H
ATOM    608  CG  LEU A  57      17.748  -2.456  -0.214  1.00 92.94           C
ATOM    609  HG  LEU A  57      16.913  -2.282  -0.893  1.00 92.94           H
ATOM    610  CD1 LEU A  57      19.020  -2.015  -0.940  1.00 92.94           C
ATOM    611 1HD1 LEU A  57      18.931  -0.966  -1.225  1.00 92.94           H
ATOM    612 2HD1 LEU A  57      19.878  -2.140  -0.279  1.00 92.94           H
ATOM    613 3HD1 LEU A  57      19.158  -2.624  -1.833  1.00 92.94           H
ATOM    614  CD2 LEU A  57      17.762  -3.950   0.112  1.00 92.94           C
ATOM    615 1HD2 LEU A  57      18.565  -4.160   0.819  1.00 92.94           H
ATOM    616 2HD2 LEU A  57      16.807  -4.236   0.552  1.00 92.94           H
ATOM    617 3HD2 LEU A  57      17.926  -4.520  -0.803  1.00 92.94           H
ATOM    618  HN  LEU A  57      17.003  -0.062   2.894  1.00 92.94           H
ATOM    619  N   VAL A  58      14.896  -0.059   0.415  1.00 94.80           N
ATOM    620  CA  VAL A  58      13.692   0.109  -0.381  1.00 94.80           C
ATOM    621  C   VAL A  58      13.604   1.557  -0.865  1.00 94.80           C
ATOM    622  O   VAL A  58      13.273   1.810  -2.023  1.00 94.80           O
ATOM    623  HA  VAL A  58      13.777  -0.546  -1.249  1.00 94.80           H
ATOM    624  CB  VAL A  58      12.467  -0.328   0.424  1.00 94.80           C
ATOM    625  HB  VAL A  58      12.476   0.216   1.369  1.00 94.80           H
ATOM    626  CG1 VAL A  58      11.173   0.026  -0.311  1.00 94.80           C
ATOM    627 1HG1 VAL A  58      11.125   1.104  -0.463  1.00 94.80           H
ATOM    628 2HG1 VAL A  58      11.154  -0.479  -1.277  1.00 94.80           H
ATOM    629 3HG1 VAL A  58      10.318  -0.296   0.284  1.00 94.80           H
ATOM    630  CG2 VAL A  58      12.526  -1.824   0.743  1.00 94.80           C
ATOM    631 1HG2 VAL A  58      12.554  -2.392  -0.186  1.00 94.80           H
ATOM    632 2HG2 VAL A  58      13.422  -2.036   1.327  1.00 94.80           H
ATOM    633 3HG2 VAL A  58      11.643  -2.108   1.317  1.00 94.80           H
ATOM    634  HN  VAL A  58      14.742  -0.352   1.358  1.00 94.80           H
ATOM    635  N   PHE A  59      13.906   2.471   0.045  1.00 95.66           N
ATOM    636  CA  PHE A  59      13.829   3.889  -0.263  1.00 95.66           C
ATOM    637  C   PHE A  59      14.739   4.244  -1.441  1.00 95.66           C
ATOM    638  O   PHE A  59      14.292   4.847  -2.416  1.00 95.66           O
ATOM    639  HA  PHE A  59      12.794   4.107  -0.527  1.00 95.66           H
ATOM    640  CB  PHE A  59      14.306   4.644   0.979  1.00 95.66           C
ATOM    641 1HB  PHE A  59      13.590   4.485   1.785  1.00 95.66           H
ATOM    642 2HB  PHE A  59      15.255   4.220   1.307  1.00 95.66           H
ATOM    643  CG  PHE A  59      14.484   6.148   0.763  1.00 95.66           C
ATOM    644  CD1 PHE A  59      15.730   6.692   0.763  1.00 95.66           C
ATOM    645  HD1 PHE A  59      16.602   6.057   0.917  1.00 95.66           H
ATOM    646  CD2 PHE A  59      13.396   6.941   0.571  1.00 95.66           C
ATOM    647  HD2 PHE A  59      12.397   6.505   0.571  1.00 95.66           H
ATOM    648  CE1 PHE A  59      15.895   8.088   0.563  1.00 95.66           C
ATOM    649  HE1 PHE A  59      16.894   8.525   0.564  1.00 95.66           H
ATOM    650  CE2 PHE A  59      13.561   8.337   0.371  1.00 95.66           C
ATOM    651  HE2 PHE A  59      12.689   8.972   0.217  1.00 95.66           H
ATOM    652  CZ  PHE A  59      14.807   8.881   0.371  1.00 95.66           C
ATOM    653  HZ  PHE A  59      14.934   9.953   0.217  1.00 95.66           H
ATOM    654  HN  PHE A  59      14.198   2.257   0.977  1.00 95.66           H
ATOM    655  N   ILE A  60      15.999   3.854  -1.313  1.00 93.74           N
ATOM    656  CA  ILE A  60      17.011   4.267  -2.271  1.00 93.74           C
ATOM    657  C   ILE A  60      16.638   3.742  -3.659  1.00 93.74           C
ATOM    658  O   ILE A  60      16.575   4.507  -4.619  1.00 93.74           O
ATOM    659  HA  ILE A  60      17.007   5.356  -2.301  1.00 93.74           H
ATOM    660  CB  ILE A  60      18.401   3.832  -1.802  1.00 93.74           C
ATOM    661  HB  ILE A  60      18.355   2.778  -1.529  1.00 93.74           H
ATOM    662  CG1 ILE A  60      18.823   4.605  -0.550  1.00 93.74           C
ATOM    663 1HG1 ILE A  60      19.052   5.637  -0.816  1.00 93.74           H
ATOM    664 2HG1 ILE A  60      17.997   4.634   0.160  1.00 93.74           H
ATOM    665  CG2 ILE A  60      19.426   3.963  -2.930  1.00 93.74           C
ATOM    666 1HG2 ILE A  60      19.127   3.333  -3.767  1.00 93.74           H
ATOM    667 2HG2 ILE A  60      19.476   5.002  -3.256  1.00 93.74           H
ATOM    668 3HG2 ILE A  60      20.405   3.648  -2.569  1.00 93.74           H
ATOM    669  CD1 ILE A  60      20.046   3.959   0.106  1.00 93.74           C
ATOM    670 1HD1 ILE A  60      19.806   2.935   0.392  1.00 93.74           H
ATOM    671 2HD1 ILE A  60      20.877   3.955  -0.600  1.00 93.74           H
ATOM    672 3HD1 ILE A  60      20.325   4.528   0.993  1.00 93.74           H
ATOM    673  HN  ILE A  60      16.330   3.268  -0.574  1.00 93.74           H
ATOM    674  N   VAL A  61      16.400   2.440  -3.719  1.00 93.86           N
ATOM    675  CA  VAL A  61      16.163   1.781  -4.993  1.00 93.86           C
ATOM    676  C   VAL A  61      14.853   2.296  -5.592  1.00 93.86           C
ATOM    677  O   VAL A  61      14.778   2.570  -6.789  1.00 93.86           O
ATOM    678  HA  VAL A  61      16.983   2.049  -5.659  1.00 93.86           H
ATOM    679  CB  VAL A  61      16.180   0.263  -4.807  1.00 93.86           C
ATOM    680  HB  VAL A  61      15.419   0.006  -4.070  1.00 93.86           H
ATOM    681  CG1 VAL A  61      15.830  -0.453  -6.113  1.00 93.86           C
ATOM    682 1HG1 VAL A  61      14.833  -0.152  -6.437  1.00 93.86           H
ATOM    683 2HG1 VAL A  61      16.557  -0.186  -6.880  1.00 93.86           H
ATOM    684 3HG1 VAL A  61      15.849  -1.531  -5.954  1.00 93.86           H
ATOM    685  CG2 VAL A  61      17.533  -0.209  -4.270  1.00 93.86           C
ATOM    686 1HG2 VAL A  61      18.319   0.066  -4.973  1.00 93.86           H
ATOM    687 2HG2 VAL A  61      17.725   0.263  -3.306  1.00 93.86           H
ATOM    688 3HG2 VAL A  61      17.518  -1.292  -4.147  1.00 93.86           H
ATOM    689  HN  VAL A  61      16.368   1.839  -2.921  1.00 93.86           H
ATOM    690  N   GLY A  62      13.851   2.411  -4.732  1.00 95.29           N
ATOM    691  CA  GLY A  62      12.515   2.763  -5.182  1.00 95.29           C
ATOM    692  C   GLY A  62      12.466   4.210  -5.676  1.00 95.29           C
ATOM    693  O   GLY A  62      11.843   4.501  -6.696  1.00 95.29           O
ATOM    694 1HA  GLY A  62      12.209   2.090  -5.984  1.00 95.29           H
ATOM    695 2HA  GLY A  62      11.805   2.629  -4.366  1.00 95.29           H
ATOM    696  HN  GLY A  62      13.941   2.269  -3.746  1.00 95.29           H
ATOM    697  N   ALA A  63      13.132   5.079  -4.930  1.00 95.23           N
ATOM    698  CA  ALA A  63      13.122   6.498  -5.245  1.00 95.23           C
ATOM    699  C   ALA A  63      13.759   6.714  -6.620  1.00 95.23           C
ATOM    700  O   ALA A  63      13.228   7.456  -7.444  1.00 95.23           O
ATOM    701  HA  ALA A  63      12.083   6.823  -5.281  1.00 95.23           H
ATOM    702  CB  ALA A  63      13.844   7.271  -4.140  1.00 95.23           C
ATOM    703 1HB  ALA A  63      13.335   7.107  -3.190  1.00 95.23           H
ATOM    704 2HB  ALA A  63      14.874   6.923  -4.065  1.00 95.23           H
ATOM    705 3HB  ALA A  63      13.837   8.335  -4.377  1.00 95.23           H
ATOM    706  HN  ALA A  63      13.669   4.829  -4.125  1.00 95.23           H
ATOM    707  N   LEU A  64      14.889   6.053  -6.824  1.00 90.04           N
ATOM    708  CA  LEU A  64      15.606   6.166  -8.083  1.00 90.04           C
ATOM    709  C   LEU A  64      14.734   5.613  -9.212  1.00 90.04           C
ATOM    710  O   LEU A  64      14.598   6.242 -10.261  1.00 90.04           O
ATOM    711  HA  LEU A  64      15.777   7.227  -8.267  1.00 90.04           H
ATOM    712  CB  LEU A  64      16.978   5.497  -7.981  1.00 90.04           C
ATOM    713 1HB  LEU A  64      16.838   4.482  -7.607  1.00 90.04           H
ATOM    714 2HB  LEU A  64      17.394   5.412  -8.985  1.00 90.04           H
ATOM    715  CG  LEU A  64      18.003   6.202  -7.091  1.00 90.04           C
ATOM    716  HG  LEU A  64      17.560   6.344  -6.105  1.00 90.04           H
ATOM    717  CD1 LEU A  64      19.253   5.338  -6.904  1.00 90.04           C
ATOM    718 1HD1 LEU A  64      18.975   4.394  -6.437  1.00 90.04           H
ATOM    719 2HD1 LEU A  64      19.708   5.143  -7.875  1.00 90.04           H
ATOM    720 3HD1 LEU A  64      19.965   5.863  -6.268  1.00 90.04           H
ATOM    721  CD2 LEU A  64      18.342   7.590  -7.638  1.00 90.04           C
ATOM    722 1HD2 LEU A  64      18.758   7.493  -8.641  1.00 90.04           H
ATOM    723 2HD2 LEU A  64      17.437   8.196  -7.677  1.00 90.04           H
ATOM    724 3HD2 LEU A  64      19.073   8.068  -6.987  1.00 90.04           H
ATOM    725  HN  LEU A  64      15.314   5.450  -6.149  1.00 90.04           H
ATOM    726  N   GLY A  65      14.166   4.443  -8.959  1.00 93.10           N
ATOM    727  CA  GLY A  65      13.434   3.728  -9.991  1.00 93.10           C
ATOM    728  C   GLY A  65      12.201   4.516 -10.435  1.00 93.10           C
ATOM    729  O   GLY A  65      12.003   4.747 -11.627  1.00 93.10           O
ATOM    730 1HA  GLY A  65      14.085   3.552 -10.847  1.00 93.10           H
ATOM    731 2HA  GLY A  65      13.130   2.751  -9.615  1.00 93.10           H
ATOM    732  HN  GLY A  65      14.199   3.986  -8.071  1.00 93.10           H
ATOM    733  N   ASN A  66      11.403   4.908  -9.453  1.00 90.99           N
ATOM    734  CA  ASN A  66      10.130   5.550  -9.733  1.00 90.99           C
ATOM    735  C   ASN A  66      10.383   6.935 -10.331  1.00 90.99           C
ATOM    736  O   ASN A  66       9.638   7.386 -11.200  1.00 90.99           O
ATOM    737  HA  ASN A  66       9.619   4.883 -10.428  1.00 90.99           H
ATOM    738  CB  ASN A  66       9.310   5.730  -8.454  1.00 90.99           C
ATOM    739 1HB  ASN A  66       9.956   6.082  -7.650  1.00 90.99           H
ATOM    740 2HB  ASN A  66       8.550   6.495  -8.610  1.00 90.99           H
ATOM    741  CG  ASN A  66       8.642   4.417  -8.041  1.00 90.99           C
ATOM    742  OD1 ASN A  66       7.756   3.905  -8.705  1.00 90.99           O
ATOM    743  ND2 ASN A  66       9.116   3.901  -6.911  1.00 90.99           N
ATOM    744 1HD2 ASN A  66       9.845   4.371  -6.413  1.00 90.99           H
ATOM    745 2HD2 ASN A  66       8.743   3.043  -6.557  1.00 90.99           H
ATOM    746  HN  ASN A  66      11.613   4.793  -8.482  1.00 90.99           H
ATOM    747  N   SER A  67      11.437   7.572  -9.842  1.00 91.38           N
ATOM    748  CA  SER A  67      11.844   8.862 -10.372  1.00 91.38           C
ATOM    749  C   SER A  67      12.162   8.739 -11.863  1.00 91.38           C
ATOM    750  O   SER A  67      11.840   9.631 -12.646  1.00 91.38           O
ATOM    751  HA  SER A  67      10.990   9.521 -10.216  1.00 91.38           H
ATOM    752  CB  SER A  67      13.055   9.411  -9.615  1.00 91.38           C
ATOM    753 1HB  SER A  67      13.882   8.706  -9.693  1.00 91.38           H
ATOM    754 2HB  SER A  67      13.383  10.340 -10.081  1.00 91.38           H
ATOM    755  OG  SER A  67      12.763   9.648  -8.240  1.00 91.38           O
ATOM    756  HG  SER A  67      13.300   9.032  -7.665  1.00 91.38           H
ATOM    757  HN  SER A  67      12.007   7.222  -9.099  1.00 91.38           H
ATOM    758  N   LEU A  68      12.791   7.625 -12.211  1.00 85.93           N
ATOM    759  CA  LEU A  68      13.164   7.377 -13.593  1.00 85.93           C
ATOM    760  C   LEU A  68      11.899   7.175 -14.430  1.00 85.93           C
ATOM    761  O   LEU A  68      11.813   7.657 -15.558  1.00 85.93           O
ATOM    762  HA  LEU A  68      13.680   8.265 -13.957  1.00 85.93           H
ATOM    763  CB  LEU A  68      14.151   6.212 -13.681  1.00 85.93           C
ATOM    764 1HB  LEU A  68      14.951   6.384 -12.961  1.00 85.93           H
ATOM    765 2HB  LEU A  68      13.637   5.301 -13.374  1.00 85.93           H
ATOM    766  CG  LEU A  68      14.782   5.969 -15.054  1.00 85.93           C
ATOM    767  HG  LEU A  68      13.984   5.934 -15.795  1.00 85.93           H
ATOM    768  CD1 LEU A  68      15.709   7.122 -15.443  1.00 85.93           C
ATOM    769 1HD1 LEU A  68      15.139   8.050 -15.479  1.00 85.93           H
ATOM    770 2HD1 LEU A  68      16.505   7.213 -14.704  1.00 85.93           H
ATOM    771 3HD1 LEU A  68      16.144   6.924 -16.422  1.00 85.93           H
ATOM    772  CD2 LEU A  68      15.498   4.618 -15.097  1.00 85.93           C
ATOM    773 1HD2 LEU A  68      16.285   4.599 -14.343  1.00 85.93           H
ATOM    774 2HD2 LEU A  68      14.783   3.821 -14.895  1.00 85.93           H
ATOM    775 3HD2 LEU A  68      15.938   4.471 -16.083  1.00 85.93           H
ATOM    776  HN  LEU A  68      13.045   6.902 -11.569  1.00 85.93           H
ATOM    777  N   VAL A  69      10.948   6.462 -13.844  1.00 88.93           N
ATOM    778  CA  VAL A  69       9.694   6.185 -14.523  1.00 88.93           C
ATOM    779  C   VAL A  69       9.017   7.507 -14.894  1.00 88.93           C
ATOM    780  O   VAL A  69       8.608   7.699 -16.038  1.00 88.93           O
ATOM    781  HA  VAL A  69       9.928   5.643 -15.439  1.00 88.93           H
ATOM    782  CB  VAL A  69       8.814   5.287 -13.652  1.00 88.93           C
ATOM    783  HB  VAL A  69       8.736   5.747 -12.667  1.00 88.93           H
ATOM    784  CG1 VAL A  69       7.402   5.175 -14.231  1.00 88.93           C
ATOM    785 1HG1 VAL A  69       6.950   6.166 -14.279  1.00 88.93           H
ATOM    786 2HG1 VAL A  69       7.452   4.749 -15.233  1.00 88.93           H
ATOM    787 3HG1 VAL A  69       6.797   4.531 -13.592  1.00 88.93           H
ATOM    788  CG2 VAL A  69       9.445   3.904 -13.477  1.00 88.93           C
ATOM    789 1HG2 VAL A  69       9.567   3.434 -14.453  1.00 88.93           H
ATOM    790 2HG2 VAL A  69      10.420   4.008 -13.000  1.00 88.93           H
ATOM    791 3HG2 VAL A  69       8.799   3.286 -12.854  1.00 88.93           H
ATOM    792  HN  VAL A  69      11.024   6.077 -12.924  1.00 88.93           H
ATOM    793  N   ILE A  70       8.920   8.383 -13.905  1.00 89.39           N
ATOM    794  CA  ILE A  70       8.245   9.655 -14.096  1.00 89.39           C
ATOM    795  C   ILE A  70       8.944  10.435 -15.212  1.00 89.39           C
ATOM    796  O   ILE A  70       8.286  11.037 -16.059  1.00 89.39           O
ATOM    797  HA  ILE A  70       7.225   9.440 -14.412  1.00 89.39           H
ATOM    798  CB  ILE A  70       8.158  10.420 -12.773  1.00 89.39           C
ATOM    799  HB  ILE A  70       9.157  10.466 -12.339  1.00 89.39           H
ATOM    800  CG1 ILE A  70       7.265   9.683 -11.773  1.00 89.39           C
ATOM    801 1HG1 ILE A  70       6.220   9.797 -12.061  1.00 89.39           H
ATOM    802 2HG1 ILE A  70       7.488   8.617 -11.797  1.00 89.39           H
ATOM    803  CG2 ILE A  70       7.697  11.860 -13.002  1.00 89.39           C
ATOM    804 1HG2 ILE A  70       8.406  12.370 -13.653  1.00 89.39           H
ATOM    805 2HG2 ILE A  70       6.712  11.857 -13.469  1.00 89.39           H
ATOM    806 3HG2 ILE A  70       7.643  12.381 -12.045  1.00 89.39           H
ATOM    807  CD1 ILE A  70       7.470  10.221 -10.355  1.00 89.39           C
ATOM    808 1HD1 ILE A  70       8.511  10.084 -10.062  1.00 89.39           H
ATOM    809 2HD1 ILE A  70       7.223  11.283 -10.330  1.00 89.39           H
ATOM    810 3HD1 ILE A  70       6.823   9.681  -9.664  1.00 89.39           H
ATOM    811  HN  ILE A  70       9.291   8.235 -12.988  1.00 89.39           H
ATOM    812  N   LEU A  71      10.268  10.399 -15.176  1.00 84.67           N
ATOM    813  CA  LEU A  71      11.063  11.146 -16.136  1.00 84.67           C
ATOM    814  C   LEU A  71      10.751  10.647 -17.548  1.00 84.67           C
ATOM    815  O   LEU A  71      10.569  11.445 -18.466  1.00 84.67           O
ATOM    816  HA  LEU A  71      10.764  12.192 -16.065  1.00 84.67           H
ATOM    817  CB  LEU A  71      12.548  11.074 -15.772  1.00 84.67           C
ATOM    818 1HB  LEU A  71      12.650  11.265 -14.704  1.00 84.67           H
ATOM    819 2HB  LEU A  71      12.896  10.057 -15.950  1.00 84.67           H
ATOM    820  CG  LEU A  71      13.469  12.037 -16.524  1.00 84.67           C
ATOM    821  HG  LEU A  71      13.030  12.238 -17.501  1.00 84.67           H
ATOM    822  CD1 LEU A  71      13.575  13.377 -15.793  1.00 84.67           C
ATOM    823 1HD1 LEU A  71      12.586  13.829 -15.715  1.00 84.67           H
ATOM    824 2HD1 LEU A  71      13.980  13.215 -14.793  1.00 84.67           H
ATOM    825 3HD1 LEU A  71      14.236  14.043 -16.348  1.00 84.67           H
ATOM    826  CD2 LEU A  71      14.841  11.406 -16.766  1.00 84.67           C
ATOM    827 1HD2 LEU A  71      15.301  11.157 -15.810  1.00 84.67           H
ATOM    828 2HD2 LEU A  71      14.725  10.500 -17.360  1.00 84.67           H
ATOM    829 3HD2 LEU A  71      15.476  12.112 -17.302  1.00 84.67           H
ATOM    830  HN  LEU A  71      10.795   9.874 -14.508  1.00 84.67           H
ATOM    831  N   VAL A  72      10.698   9.329 -17.677  1.00 84.74           N
ATOM    832  CA  VAL A  72      10.508   8.712 -18.979  1.00 84.74           C
ATOM    833  C   VAL A  72       9.170   9.167 -19.564  1.00 84.74           C
ATOM    834  O   VAL A  72       9.095   9.541 -20.734  1.00 84.74           O
ATOM    835  HA  VAL A  72      11.312   9.060 -19.628  1.00 84.74           H
ATOM    836  CB  VAL A  72      10.622   7.191 -18.858  1.00 84.74           C
ATOM    837  HB  VAL A  72       9.948   6.866 -18.065  1.00 84.74           H
ATOM    838  CG1 VAL A  72      10.187   6.504 -20.155  1.00 84.74           C
ATOM    839 1HG1 VAL A  72       9.150   6.761 -20.372  1.00 84.74           H
ATOM    840 2HG1 VAL A  72      10.824   6.839 -20.974  1.00 84.74           H
ATOM    841 3HG1 VAL A  72      10.278   5.424 -20.041  1.00 84.74           H
ATOM    842  CG2 VAL A  72      12.042   6.777 -18.468  1.00 84.74           C
ATOM    843 1HG2 VAL A  72      12.743   7.120 -19.229  1.00 84.74           H
ATOM    844 2HG2 VAL A  72      12.300   7.224 -17.508  1.00 84.74           H
ATOM    845 3HG2 VAL A  72      12.095   5.691 -18.389  1.00 84.74           H
ATOM    846  HN  VAL A  72      10.781   8.689 -16.914  1.00 84.74           H
ATOM    847  N   TYR A  73       8.146   9.120 -18.724  1.00 82.18           N
ATOM    848  CA  TYR A  73       6.806   9.475 -19.158  1.00 82.18           C
ATOM    849  C   TYR A  73       6.714  10.965 -19.492  1.00 82.18           C
ATOM    850  O   TYR A  73       5.972  11.359 -20.391  1.00 82.18           O
ATOM    851  HA  TYR A  73       6.577   8.895 -20.052  1.00 82.18           H
ATOM    852  CB  TYR A  73       5.886   9.172 -17.974  1.00 82.18           C
ATOM    853 1HB  TYR A  73       6.453   9.277 -17.049  1.00 82.18           H
ATOM    854 2HB  TYR A  73       5.090   9.916 -17.945  1.00 82.18           H
ATOM    855  CG  TYR A  73       5.258   7.777 -18.014  1.00 82.18           C
ATOM    856  CD1 TYR A  73       4.357   7.454 -19.007  1.00 82.18           C
ATOM    857  HD1 TYR A  73       4.091   8.193 -19.763  1.00 82.18           H
ATOM    858  CD2 TYR A  73       5.595   6.841 -17.056  1.00 82.18           C
ATOM    859  HD2 TYR A  73       6.307   7.096 -16.272  1.00 82.18           H
ATOM    860  CE1 TYR A  73       3.766   6.141 -19.045  1.00 82.18           C
ATOM    861  HE1 TYR A  73       3.053   5.873 -19.824  1.00 82.18           H
ATOM    862  CE2 TYR A  73       5.005   5.528 -17.094  1.00 82.18           C
ATOM    863  HE2 TYR A  73       5.261   4.780 -16.344  1.00 82.18           H
ATOM    864  CZ  TYR A  73       4.120   5.243 -18.087  1.00 82.18           C
ATOM    865  OH  TYR A  73       3.562   4.003 -18.122  1.00 82.18           O
ATOM    866  HH  TYR A  73       3.021   3.895 -18.956  1.00 82.18           H
ATOM    867  HN  TYR A  73       8.222   8.847 -17.765  1.00 82.18           H
ATOM    868  N   TRP A  74       7.477  11.753 -18.749  1.00 72.26           N
ATOM    869  CA  TRP A  74       7.415  13.199 -18.884  1.00 72.26           C
ATOM    870  C   TRP A  74       7.966  13.569 -20.263  1.00 72.26           C
ATOM    871  O   TRP A  74       7.323  14.297 -21.017  1.00 72.26           O
ATOM    872  HA  TRP A  74       6.369  13.496 -18.809  1.00 72.26           H
ATOM    873  CB  TRP A  74       8.158  13.889 -17.739  1.00 72.26           C
ATOM    874 1HB  TRP A  74       7.784  13.500 -16.791  1.00 72.26           H
ATOM    875 2HB  TRP A  74       9.215  13.629 -17.795  1.00 72.26           H
ATOM    876  CG  TRP A  74       8.021  15.413 -17.737  1.00 72.26           C
ATOM    877  CD1 TRP A  74       8.873  16.318 -18.238  1.00 72.26           C
ATOM    878  HD1 TRP A  74       9.813  16.069 -18.731  1.00 72.26           H
ATOM    879  CD2 TRP A  74       6.928  16.178 -17.186  1.00 72.26           C
ATOM    880  NE1 TRP A  74       8.412  17.605 -18.050  1.00 72.26           N
ATOM    881  HE1 TRP A  74       8.871  18.446 -18.336  1.00 72.26           H
ATOM    882  CE2 TRP A  74       7.191  17.517 -17.391  1.00 72.26           C
ATOM    883  CE3 TRP A  74       5.756  15.752 -16.537  1.00 72.26           C
ATOM    884  HE3 TRP A  74       5.526  14.701 -16.364  1.00 72.26           H
ATOM    885  CZ2 TRP A  74       6.330  18.539 -16.976  1.00 72.26           C
ATOM    886  HZ2 TRP A  74       6.560  19.590 -17.149  1.00 72.26           H
ATOM    887  CZ3 TRP A  74       4.905  16.786 -16.128  1.00 72.26           C
ATOM    888  HZ3 TRP A  74       3.982  16.511 -15.619  1.00 72.26           H
ATOM    889  CH2 TRP A  74       5.156  18.139 -16.327  1.00 72.26           C
ATOM    890  HH2 TRP A  74       4.441  18.885 -15.978  1.00 72.26           H
ATOM    891  HN  TRP A  74       8.128  11.420 -18.067  1.00 72.26           H
ATOM    892  N   TYR A  75       9.151  13.051 -20.550  1.00 70.56           N
ATOM    893  CA  TYR A  75       9.931  13.543 -21.673  1.00 70.56           C
ATOM    894  C   TYR A  75       9.634  12.739 -22.940  1.00 70.56           C
ATOM    895  O   TYR A  75       9.667  13.280 -24.045  1.00 70.56           O
ATOM    896  HA  TYR A  75       9.659  14.585 -21.841  1.00 70.56           H
ATOM    897  CB  TYR A  75      11.398  13.342 -21.288  1.00 70.56           C
ATOM    898 1HB  TYR A  75      11.496  12.399 -20.750  1.00 70.56           H
ATOM    899 2HB  TYR A  75      11.993  13.254 -22.197  1.00 70.56           H
ATOM    900  CG  TYR A  75      11.975  14.467 -20.426  1.00 70.56           C
ATOM    901  CD1 TYR A  75      12.405  15.637 -21.017  1.00 70.56           C
ATOM    902  HD1 TYR A  75      12.335  15.760 -22.098  1.00 70.56           H
ATOM    903  CD2 TYR A  75      12.064  14.311 -19.058  1.00 70.56           C
ATOM    904  HD2 TYR A  75      11.724  13.386 -18.591  1.00 70.56           H
ATOM    905  CE1 TYR A  75      12.948  16.696 -20.206  1.00 70.56           C
ATOM    906  HE1 TYR A  75      13.292  17.626 -20.659  1.00 70.56           H
ATOM    907  CE2 TYR A  75      12.607  15.370 -18.247  1.00 70.56           C
ATOM    908  HE2 TYR A  75      12.684  15.259 -17.165  1.00 70.56           H
ATOM    909  CZ  TYR A  75      13.022  16.510 -18.860  1.00 70.56           C
ATOM    910  OH  TYR A  75      13.535  17.510 -18.094  1.00 70.56           O
ATOM    911  HH  TYR A  75      13.780  18.290 -18.670  1.00 70.56           H
ATOM    912  HN  TYR A  75       9.578  12.311 -20.031  1.00 70.56           H
ATOM    913  N   CYS A  76       9.350  11.461 -22.739  1.00 68.79           N
ATOM    914  CA  CYS A  76       9.408  10.501 -23.828  1.00 68.79           C
ATOM    915  C   CYS A  76       7.993   9.976 -24.081  1.00 68.79           C
ATOM    916  O   CYS A  76       7.394  10.269 -25.115  1.00 68.79           O
ATOM    917  HA  CYS A  76       9.783  11.038 -24.699  1.00 68.79           H
ATOM    918  CB  CYS A  76      10.392   9.368 -23.532  1.00 68.79           C
ATOM    919 1HB  CYS A  76      11.311   9.774 -23.110  1.00 68.79           H
ATOM    920 2HB  CYS A  76       9.970   8.694 -22.787  1.00 68.79           H
ATOM    921  SG  CYS A  76      10.765   8.445 -25.068  1.00 68.79           S
ATOM    922  HG  CYS A  76       9.572   7.868 -25.177  1.00 68.79           H
ATOM    923  HN  CYS A  76       9.085  11.079 -21.853  1.00 68.79           H
ATOM    924  N   THR A  77       7.500   9.209 -23.120  1.00 61.54           N
ATOM    925  CA  THR A  77       6.303   8.414 -23.336  1.00 61.54           C
ATOM    926  C   THR A  77       5.100   9.322 -23.600  1.00 61.54           C
ATOM    927  O   THR A  77       4.279   9.035 -24.470  1.00 61.54           O
ATOM    928  HA  THR A  77       6.449   7.809 -24.231  1.00 61.54           H
ATOM    929  CB  THR A  77       6.118   7.498 -22.125  1.00 61.54           C
ATOM    930  HB  THR A  77       5.875   8.076 -21.233  1.00 61.54           H
ATOM    931  OG1 THR A  77       7.332   6.754 -22.064  1.00 61.54           O
ATOM    932  HG1 THR A  77       7.425   6.184 -22.880  1.00 61.54           H
ATOM    933  CG2 THR A  77       5.041   6.435 -22.353  1.00 61.54           C
ATOM    934 1HG2 THR A  77       5.318   5.814 -23.205  1.00 61.54           H
ATOM    935 2HG2 THR A  77       4.087   6.923 -22.554  1.00 61.54           H
ATOM    936 3HG2 THR A  77       4.950   5.813 -21.463  1.00 61.54           H
ATOM    937  HN  THR A  77       7.903   9.125 -22.209  1.00 61.54           H
ATOM    938  N   ARG A  78       5.034  10.401 -22.834  1.00 55.35           N
ATOM    939  CA  ARG A  78       3.812  11.182 -22.744  1.00 55.35           C
ATOM    940  C   ARG A  78       2.612  10.264 -22.509  1.00 55.35           C
ATOM    941  O   ARG A  78       2.548   9.166 -23.060  1.00 55.35           O
ATOM    942  HA  ARG A  78       3.969  11.848 -21.896  1.00 55.35           H
ATOM    943  CB  ARG A  78       3.583  11.994 -24.021  1.00 55.35           C
ATOM    944 1HB  ARG A  78       3.516  11.321 -24.876  1.00 55.35           H
ATOM    945 2HB  ARG A  78       2.631  12.521 -23.954  1.00 55.35           H
ATOM    946  CG  ARG A  78       4.714  12.999 -24.242  1.00 55.35           C
ATOM    947 1HG  ARG A  78       4.859  13.594 -23.340  1.00 55.35           H
ATOM    948 2HG  ARG A  78       5.648  12.467 -24.426  1.00 55.35           H
ATOM    949  CD  ARG A  78       4.406  13.921 -25.424  1.00 55.35           C
ATOM    950 1HD  ARG A  78       4.274  13.331 -26.331  1.00 55.35           H
ATOM    951 2HD  ARG A  78       3.469  14.449 -25.248  1.00 55.35           H
ATOM    952  NE  ARG A  78       5.506  14.892 -25.609  1.00 55.35           N
ATOM    953  HE  ARG A  78       6.345  14.757 -25.081  1.00 55.35           H
ATOM    954  CZ  ARG A  78       5.450  15.942 -26.440  1.00 55.35           C
ATOM    955  NH1 ARG A  78       4.351  16.172 -27.171  1.00 55.35           N
ATOM    956 1HH1 ARG A  78       3.565  15.558 -27.100  1.00 55.35           H
ATOM    957 2HH1 ARG A  78       4.317  16.958 -27.789  1.00 55.35           H
ATOM    958  NH2 ARG A  78       6.509  16.759 -26.528  1.00 55.35           N
ATOM    959 1HH2 ARG A  78       6.482  17.547 -27.143  1.00 55.35           H
ATOM    960 2HH2 ARG A  78       7.325  16.580 -25.978  1.00 55.35           H
ATOM    961  HN  ARG A  78       5.795  10.742 -22.281  1.00 55.35           H
ATOM    962  N   VAL A  79       1.689  10.747 -21.689  1.00 70.32           N
ATOM    963  CA  VAL A  79       0.506   9.973 -21.355  1.00 70.32           C
ATOM    964  C   VAL A  79      -0.440   9.951 -22.558  1.00 70.32           C
ATOM    965  O   VAL A  79      -1.135  10.930 -22.824  1.00 70.32           O
ATOM    966  HA  VAL A  79       0.828   8.954 -21.143  1.00 70.32           H
ATOM    967  CB  VAL A  79      -0.148  10.536 -20.092  1.00 70.32           C
ATOM    968  HB  VAL A  79      -0.485  11.549 -20.312  1.00 70.32           H
ATOM    969  CG1 VAL A  79      -1.373   9.709 -19.693  1.00 70.32           C
ATOM    970 1HG1 VAL A  79      -2.103   9.728 -20.503  1.00 70.32           H
ATOM    971 2HG1 VAL A  79      -1.069   8.680 -19.501  1.00 70.32           H
ATOM    972 3HG1 VAL A  79      -1.818  10.131 -18.792  1.00 70.32           H
ATOM    973  CG2 VAL A  79       0.858  10.614 -18.942  1.00 70.32           C
ATOM    974 1HG2 VAL A  79       1.239   9.617 -18.724  1.00 70.32           H
ATOM    975 2HG2 VAL A  79       1.685  11.265 -19.227  1.00 70.32           H
ATOM    976 3HG2 VAL A  79       0.367  11.018 -18.056  1.00 70.32           H
ATOM    977  HN  VAL A  79       1.741  11.647 -21.257  1.00 70.32           H
ATOM    978  N   LYS A  80      -0.434   8.823 -23.254  1.00 63.84           N
ATOM    979  CA  LYS A  80      -1.213   8.692 -24.473  1.00 63.84           C
ATOM    980  C   LYS A  80      -2.429   7.803 -24.203  1.00 63.84           C
ATOM    981  O   LYS A  80      -3.461   7.941 -24.859  1.00 63.84           O
ATOM    982  HA  LYS A  80      -1.566   9.687 -24.744  1.00 63.84           H
ATOM    983  CB  LYS A  80      -0.332   8.196 -25.621  1.00 63.84           C
ATOM    984 1HB  LYS A  80       0.215   7.307 -25.308  1.00 63.84           H
ATOM    985 2HB  LYS A  80      -0.958   7.904 -26.465  1.00 63.84           H
ATOM    986  CG  LYS A  80       0.655   9.279 -26.062  1.00 63.84           C
ATOM    987 1HG  LYS A  80       0.110  10.177 -26.351  1.00 63.84           H
ATOM    988 2HG  LYS A  80       1.298   9.552 -25.226  1.00 63.84           H
ATOM    989  CD  LYS A  80       1.511   8.796 -27.235  1.00 63.84           C
ATOM    990 1HD  LYS A  80       2.036   7.882 -26.954  1.00 63.84           H
ATOM    991 2HD  LYS A  80       0.870   8.548 -28.080  1.00 63.84           H
ATOM    992  CE  LYS A  80       2.524   9.865 -27.651  1.00 63.84           C
ATOM    993 1HE  LYS A  80       2.001  10.780 -27.930  1.00 63.84           H
ATOM    994 2HE  LYS A  80       3.169  10.111 -26.808  1.00 63.84           H
ATOM    995  NZ  LYS A  80       3.343   9.388 -28.787  1.00 63.84           N
ATOM    996 1HZ  LYS A  80       4.007  10.107 -29.051  1.00 63.84           H
ATOM    997 2HZ  LYS A  80       3.844   8.549 -28.514  1.00 63.84           H
ATOM    998 3HZ  LYS A  80       2.740   9.179 -29.575  1.00 63.84           H
ATOM    999  HN  LYS A  80       0.089   8.010 -22.997  1.00 63.84           H
ATOM   1000  N   THR A  81      -2.268   6.912 -23.237  1.00 75.95           N
ATOM   1001  CA  THR A  81      -3.291   5.919 -22.956  1.00 75.95           C
ATOM   1002  C   THR A  81      -3.753   6.026 -21.502  1.00 75.95           C
ATOM   1003  O   THR A  81      -3.079   6.639 -20.676  1.00 75.95           O
ATOM   1004  HA  THR A  81      -4.157   6.131 -23.583  1.00 75.95           H
ATOM   1005  CB  THR A  81      -2.725   4.543 -23.315  1.00 75.95           C
ATOM   1006  HB  THR A  81      -3.516   3.794 -23.350  1.00 75.95           H
ATOM   1007  OG1 THR A  81      -1.711   4.320 -22.339  1.00 75.95           O
ATOM   1008  HG1 THR A  81      -0.826   4.625 -22.689  1.00 75.95           H
ATOM   1009  CG2 THR A  81      -1.968   4.549 -24.644  1.00 75.95           C
ATOM   1010 1HG2 THR A  81      -1.135   5.250 -24.585  1.00 75.95           H
ATOM   1011 2HG2 THR A  81      -2.642   4.854 -25.445  1.00 75.95           H
ATOM   1012 3HG2 THR A  81      -1.588   3.549 -24.850  1.00 75.95           H
ATOM   1013  HN  THR A  81      -1.458   6.861 -22.652  1.00 75.95           H
ATOM   1014  N   MET A  82      -4.900   5.419 -21.233  1.00 76.86           N
ATOM   1015  CA  MET A  82      -5.434   5.394 -19.882  1.00 76.86           C
ATOM   1016  C   MET A  82      -4.489   4.655 -18.932  1.00 76.86           C
ATOM   1017  O   MET A  82      -4.340   5.042 -17.774  1.00 76.86           O
ATOM   1018  HA  MET A  82      -5.520   6.438 -19.580  1.00 76.86           H
ATOM   1019  CB  MET A  82      -6.798   4.701 -19.885  1.00 76.86           C
ATOM   1020 1HB  MET A  82      -7.401   5.080 -20.710  1.00 76.86           H
ATOM   1021 2HB  MET A  82      -6.667   3.632 -20.051  1.00 76.86           H
ATOM   1022  CG  MET A  82      -7.533   4.931 -18.562  1.00 76.86           C
ATOM   1023 1HG  MET A  82      -7.034   4.388 -17.760  1.00 76.86           H
ATOM   1024 2HG  MET A  82      -7.502   5.988 -18.299  1.00 76.86           H
ATOM   1025  SD  MET A  82      -9.227   4.387 -18.703  1.00 76.86           S
ATOM   1026  CE  MET A  82      -9.837   4.854 -17.091  1.00 76.86           C
ATOM   1027 1HE  MET A  82      -9.267   4.332 -16.322  1.00 76.86           H
ATOM   1028 2HE  MET A  82      -9.727   5.930 -16.959  1.00 76.86           H
ATOM   1029 3HE  MET A  82     -10.890   4.583 -17.009  1.00 76.86           H
ATOM   1030  HN  MET A  82      -5.460   4.952 -21.917  1.00 76.86           H
ATOM   1031  N   THR A  83      -3.875   3.605 -19.458  1.00 79.26           N
ATOM   1032  CA  THR A  83      -2.919   2.832 -18.683  1.00 79.26           C
ATOM   1033  C   THR A  83      -1.720   3.700 -18.296  1.00 79.26           C
ATOM   1034  O   THR A  83      -1.252   3.648 -17.160  1.00 79.26           O
ATOM   1035  HA  THR A  83      -3.400   2.520 -17.756  1.00 79.26           H
ATOM   1036  CB  THR A  83      -2.536   1.597 -19.501  1.00 79.26           C
ATOM   1037  HB  THR A  83      -1.829   1.856 -20.289  1.00 79.26           H
ATOM   1038  OG1 THR A  83      -3.785   1.073 -19.943  1.00 79.26           O
ATOM   1039  HG1 THR A  83      -4.448   1.091 -19.195  1.00 79.26           H
ATOM   1040  CG2 THR A  83      -1.948   0.481 -18.636  1.00 79.26           C
ATOM   1041 1HG2 THR A  83      -2.682   0.175 -17.890  1.00 79.26           H
ATOM   1042 2HG2 THR A  83      -1.050   0.843 -18.135  1.00 79.26           H
ATOM   1043 3HG2 THR A  83      -1.694  -0.372 -19.266  1.00 79.26           H
ATOM   1044  HN  THR A  83      -4.021   3.282 -20.393  1.00 79.26           H
ATOM   1045  N   ASP A  84      -1.257   4.479 -19.263  1.00 81.18           N
ATOM   1046  CA  ASP A  84      -0.102   5.334 -19.047  1.00 81.18           C
ATOM   1047  C   ASP A  84      -0.398   6.305 -17.902  1.00 81.18           C
ATOM   1048  O   ASP A  84       0.484   6.617 -17.104  1.00 81.18           O
ATOM   1049  HA  ASP A  84       0.718   4.654 -18.815  1.00 81.18           H
ATOM   1050  CB  ASP A  84       0.214   6.158 -20.296  1.00 81.18           C
ATOM   1051 1HB  ASP A  84      -0.647   6.772 -20.560  1.00 81.18           H
ATOM   1052 2HB  ASP A  84       1.039   6.840 -20.087  1.00 81.18           H
ATOM   1053  CG  ASP A  84       0.581   5.252 -21.473  1.00 81.18           C
ATOM   1054  OD1 ASP A  84       1.257   4.232 -21.215  1.00 81.18           O
ATOM   1055  OD2 ASP A  84       0.178   5.599 -22.604  1.00 81.18           O
ATOM   1056  HN  ASP A  84      -1.656   4.531 -20.178  1.00 81.18           H
ATOM   1057  N   MET A  85      -1.644   6.755 -17.859  1.00 85.25           N
ATOM   1058  CA  MET A  85      -2.063   7.699 -16.836  1.00 85.25           C
ATOM   1059  C   MET A  85      -1.964   7.076 -15.442  1.00 85.25           C
ATOM   1060  O   MET A  85      -1.443   7.696 -14.517  1.00 85.25           O
ATOM   1061  HA  MET A  85      -1.376   8.541 -16.915  1.00 85.25           H
ATOM   1062  CB  MET A  85      -3.506   8.131 -17.102  1.00 85.25           C
ATOM   1063 1HB  MET A  85      -3.609   8.453 -18.138  1.00 85.25           H
ATOM   1064 2HB  MET A  85      -4.176   7.282 -16.964  1.00 85.25           H
ATOM   1065  CG  MET A  85      -3.918   9.269 -16.166  1.00 85.25           C
ATOM   1066 1HG  MET A  85      -4.989   9.455 -16.254  1.00 85.25           H
ATOM   1067 2HG  MET A  85      -3.729   8.986 -15.130  1.00 85.25           H
ATOM   1068  SD  MET A  85      -3.008  10.751 -16.568  1.00 85.25           S
ATOM   1069  CE  MET A  85      -3.537  11.812 -15.234  1.00 85.25           C
ATOM   1070 1HE  MET A  85      -4.619  11.933 -15.273  1.00 85.25           H
ATOM   1071 2HE  MET A  85      -3.255  11.364 -14.281  1.00 85.25           H
ATOM   1072 3HE  MET A  85      -3.059  12.786 -15.333  1.00 85.25           H
ATOM   1073  HN  MET A  85      -2.359   6.487 -18.505  1.00 85.25           H
ATOM   1074  N   PHE A  86      -2.474   5.857 -15.336  1.00 89.20           N
ATOM   1075  CA  PHE A  86      -2.495   5.164 -14.059  1.00 89.20           C
ATOM   1076  C   PHE A  86      -1.080   4.783 -13.619  1.00 89.20           C
ATOM   1077  O   PHE A  86      -0.748   4.875 -12.438  1.00 89.20           O
ATOM   1078  HA  PHE A  86      -2.930   5.845 -13.328  1.00 89.20           H
ATOM   1079  CB  PHE A  86      -3.316   3.888 -14.257  1.00 89.20           C
ATOM   1080 1HB  PHE A  86      -2.915   3.338 -15.109  1.00 89.20           H
ATOM   1081 2HB  PHE A  86      -3.194   3.251 -13.381  1.00 89.20           H
ATOM   1082  CG  PHE A  86      -4.808   4.137 -14.486  1.00 89.20           C
ATOM   1083  CD1 PHE A  86      -5.461   5.075 -13.750  1.00 89.20           C
ATOM   1084  HD1 PHE A  86      -4.922   5.650 -12.997  1.00 89.20           H
ATOM   1085  CD2 PHE A  86      -5.481   3.420 -15.425  1.00 89.20           C
ATOM   1086  HD2 PHE A  86      -4.957   2.668 -16.015  1.00 89.20           H
ATOM   1087  CE1 PHE A  86      -6.846   5.307 -13.962  1.00 89.20           C
ATOM   1088  HE1 PHE A  86      -7.370   6.059 -13.372  1.00 89.20           H
ATOM   1089  CE2 PHE A  86      -6.866   3.651 -15.638  1.00 89.20           C
ATOM   1090  HE2 PHE A  86      -7.405   3.076 -16.391  1.00 89.20           H
ATOM   1091  CZ  PHE A  86      -7.519   4.590 -14.901  1.00 89.20           C
ATOM   1092  HZ  PHE A  86      -8.582   4.767 -15.065  1.00 89.20           H
ATOM   1093  HN  PHE A  86      -2.866   5.347 -16.101  1.00 89.20           H
ATOM   1094  N   LEU A  87      -0.284   4.364 -14.591  1.00 85.28           N
ATOM   1095  CA  LEU A  87       1.071   3.922 -14.311  1.00 85.28           C
ATOM   1096  C   LEU A  87       1.896   5.108 -13.810  1.00 85.28           C
ATOM   1097  O   LEU A  87       2.763   4.948 -12.951  1.00 85.28           O
ATOM   1098  HA  LEU A  87       1.015   3.179 -13.516  1.00 85.28           H
ATOM   1099  CB  LEU A  87       1.672   3.229 -15.536  1.00 85.28           C
ATOM   1100 1HB  LEU A  87       1.530   3.875 -16.401  1.00 85.28           H
ATOM   1101 2HB  LEU A  87       2.747   3.133 -15.383  1.00 85.28           H
ATOM   1102  CG  LEU A  87       1.107   1.846 -15.869  1.00 85.28           C
ATOM   1103  HG  LEU A  87       0.029   1.939 -15.995  1.00 85.28           H
ATOM   1104  CD1 LEU A  87       1.674   1.326 -17.191  1.00 85.28           C
ATOM   1105 1HD1 LEU A  87       1.411   2.014 -17.995  1.00 85.28           H
ATOM   1106 2HD1 LEU A  87       2.759   1.252 -17.117  1.00 85.28           H
ATOM   1107 3HD1 LEU A  87       1.256   0.342 -17.404  1.00 85.28           H
ATOM   1108  CD2 LEU A  87       1.344   0.866 -14.718  1.00 85.28           C
ATOM   1109 1HD2 LEU A  87       2.415   0.771 -14.536  1.00 85.28           H
ATOM   1110 2HD2 LEU A  87       0.854   1.236 -13.818  1.00 85.28           H
ATOM   1111 3HD2 LEU A  87       0.933  -0.109 -14.981  1.00 85.28           H
ATOM   1112  HN  LEU A  87      -0.552   4.323 -15.554  1.00 85.28           H
ATOM   1113  N   LEU A  88       1.598   6.273 -14.366  1.00 89.37           N
ATOM   1114  CA  LEU A  88       2.276   7.492 -13.959  1.00 89.37           C
ATOM   1115  C   LEU A  88       1.905   7.817 -12.511  1.00 89.37           C
ATOM   1116  O   LEU A  88       2.780   8.069 -11.684  1.00 89.37           O
ATOM   1117  HA  LEU A  88       3.348   7.302 -14.007  1.00 89.37           H
ATOM   1118  CB  LEU A  88       1.973   8.627 -14.940  1.00 89.37           C
ATOM   1119 1HB  LEU A  88       2.357   8.345 -15.921  1.00 89.37           H
ATOM   1120 2HB  LEU A  88       0.891   8.719 -15.036  1.00 89.37           H
ATOM   1121  CG  LEU A  88       2.543   9.999 -14.575  1.00 89.37           C
ATOM   1122  HG  LEU A  88       2.174  10.270 -13.587  1.00 89.37           H
ATOM   1123  CD1 LEU A  88       4.070   9.953 -14.491  1.00 89.37           C
ATOM   1124 1HD1 LEU A  88       4.371   9.236 -13.727  1.00 89.37           H
ATOM   1125 2HD1 LEU A  88       4.479   9.650 -15.455  1.00 89.37           H
ATOM   1126 3HD1 LEU A  88       4.449  10.941 -14.230  1.00 89.37           H
ATOM   1127  CD2 LEU A  88       2.055  11.072 -15.550  1.00 89.37           C
ATOM   1128 1HD2 LEU A  88       2.376  10.818 -16.561  1.00 89.37           H
ATOM   1129 2HD2 LEU A  88       0.967  11.126 -15.517  1.00 89.37           H
ATOM   1130 3HD2 LEU A  88       2.475  12.038 -15.268  1.00 89.37           H
ATOM   1131  HN  LEU A  88       0.910   6.391 -15.082  1.00 89.37           H
ATOM   1132  N   ASN A  89       0.606   7.800 -12.248  1.00 90.78           N
ATOM   1133  CA  ASN A  89       0.105   8.153 -10.930  1.00 90.78           C
ATOM   1134  C   ASN A  89       0.580   7.114  -9.913  1.00 90.78           C
ATOM   1135  O   ASN A  89       0.806   7.438  -8.748  1.00 90.78           O
ATOM   1136  HA  ASN A  89       0.504   9.147 -10.729  1.00 90.78           H
ATOM   1137  CB  ASN A  89      -1.425   8.169 -10.910  1.00 90.78           C
ATOM   1138 1HB  ASN A  89      -1.809   7.326 -11.484  1.00 90.78           H
ATOM   1139 2HB  ASN A  89      -1.780   8.046  -9.886  1.00 90.78           H
ATOM   1140  CG  ASN A  89      -1.967   9.477 -11.489  1.00 90.78           C
ATOM   1141  OD1 ASN A  89      -2.185  10.453 -10.790  1.00 90.78           O
ATOM   1142  ND2 ASN A  89      -2.173   9.443 -12.803  1.00 90.78           N
ATOM   1143 1HD2 ASN A  89      -1.973   8.609 -13.319  1.00 90.78           H
ATOM   1144 2HD2 ASN A  89      -2.526  10.250 -13.275  1.00 90.78           H
ATOM   1145  HN  ASN A  89      -0.096   7.552 -12.915  1.00 90.78           H
ATOM   1146  N   LEU A  90       0.719   5.885 -10.391  1.00 89.68           N
ATOM   1147  CA  LEU A  90       1.201   4.805  -9.547  1.00 89.68           C
ATOM   1148  C   LEU A  90       2.629   5.116  -9.094  1.00 89.68           C
ATOM   1149  O   LEU A  90       2.962   4.949  -7.922  1.00 89.68           O
ATOM   1150  HA  LEU A  90       0.560   4.766  -8.667  1.00 89.68           H
ATOM   1151  CB  LEU A  90       1.064   3.462 -10.267  1.00 89.68           C
ATOM   1152 1HB  LEU A  90       0.021   3.332 -10.555  1.00 89.68           H
ATOM   1153 2HB  LEU A  90       1.646   3.504 -11.187  1.00 89.68           H
ATOM   1154  CG  LEU A  90       1.502   2.228  -9.475  1.00 89.68           C
ATOM   1155  HG  LEU A  90       2.534   2.377  -9.155  1.00 89.68           H
ATOM   1156  CD1 LEU A  90       0.657   2.060  -8.210  1.00 89.68           C
ATOM   1157 1HD1 LEU A  90       0.771   2.940  -7.578  1.00 89.68           H
ATOM   1158 2HD1 LEU A  90      -0.391   1.943  -8.486  1.00 89.68           H
ATOM   1159 3HD1 LEU A  90       0.990   1.176  -7.666  1.00 89.68           H
ATOM   1160  CD2 LEU A  90       1.477   0.975 -10.352  1.00 89.68           C
ATOM   1161 1HD2 LEU A  90       0.465   0.811 -10.722  1.00 89.68           H
ATOM   1162 2HD2 LEU A  90       2.155   1.109 -11.195  1.00 89.68           H
ATOM   1163 3HD2 LEU A  90       1.793   0.114  -9.764  1.00 89.68           H
ATOM   1164  HN  LEU A  90       0.508   5.625 -11.333  1.00 89.68           H
ATOM   1165  N   ALA A  91       3.434   5.563 -10.047  1.00 92.97           N
ATOM   1166  CA  ALA A  91       4.828   5.864  -9.768  1.00 92.97           C
ATOM   1167  C   ALA A  91       4.906   7.033  -8.783  1.00 92.97           C
ATOM   1168  O   ALA A  91       5.772   7.058  -7.911  1.00 92.97           O
ATOM   1169  HA  ALA A  91       5.273   4.982  -9.307  1.00 92.97           H
ATOM   1170  CB  ALA A  91       5.559   6.158 -11.080  1.00 92.97           C
ATOM   1171 1HB  ALA A  91       5.500   5.286 -11.731  1.00 92.97           H
ATOM   1172 2HB  ALA A  91       5.094   7.012 -11.572  1.00 92.97           H
ATOM   1173 3HB  ALA A  91       6.605   6.384 -10.870  1.00 92.97           H
ATOM   1174  HN  ALA A  91       3.149   5.719 -10.992  1.00 92.97           H
ATOM   1175  N   ILE A  92       3.988   7.973  -8.957  1.00 91.82           N
ATOM   1176  CA  ILE A  92       3.926   9.129  -8.079  1.00 91.82           C
ATOM   1177  C   ILE A  92       3.574   8.671  -6.662  1.00 91.82           C
ATOM   1178  O   ILE A  92       4.184   9.117  -5.692  1.00 91.82           O
ATOM   1179  HA  ILE A  92       4.919   9.578  -8.059  1.00 91.82           H
ATOM   1180  CB  ILE A  92       2.966  10.179  -8.642  1.00 91.82           C
ATOM   1181  HB  ILE A  92       2.026   9.685  -8.886  1.00 91.82           H
ATOM   1182  CG1 ILE A  92       3.511  10.781  -9.939  1.00 91.82           C
ATOM   1183 1HG1 ILE A  92       4.358  11.430  -9.715  1.00 91.82           H
ATOM   1184 2HG1 ILE A  92       3.881   9.986 -10.586  1.00 91.82           H
ATOM   1185  CG2 ILE A  92       2.654  11.253  -7.598  1.00 91.82           C
ATOM   1186 1HG2 ILE A  92       2.193  10.789  -6.726  1.00 91.82           H
ATOM   1187 2HG2 ILE A  92       3.578  11.749  -7.299  1.00 91.82           H
ATOM   1188 3HG2 ILE A  92       1.970  11.986  -8.024  1.00 91.82           H
ATOM   1189  CD1 ILE A  92       2.429  11.579 -10.669  1.00 91.82           C
ATOM   1190 1HD1 ILE A  92       1.595  10.921 -10.913  1.00 91.82           H
ATOM   1191 2HD1 ILE A  92       2.079  12.388 -10.028  1.00 91.82           H
ATOM   1192 3HD1 ILE A  92       2.843  11.996 -11.587  1.00 91.82           H
ATOM   1193  HN  ILE A  92       3.297   7.954  -9.679  1.00 91.82           H
ATOM   1194  N   ALA A  93       2.592   7.785  -6.589  1.00 93.54           N
ATOM   1195  CA  ALA A  93       2.099   7.318  -5.304  1.00 93.54           C
ATOM   1196  C   ALA A  93       3.223   6.586  -4.567  1.00 93.54           C
ATOM   1197  O   ALA A  93       3.444   6.816  -3.379  1.00 93.54           O
ATOM   1198  HA  ALA A  93       1.806   8.193  -4.723  1.00 93.54           H
ATOM   1199  CB  ALA A  93       0.870   6.433  -5.518  1.00 93.54           C
ATOM   1200 1HB  ALA A  93       0.091   7.009  -6.018  1.00 93.54           H
ATOM   1201 2HB  ALA A  93       1.142   5.577  -6.136  1.00 93.54           H
ATOM   1202 3HB  ALA A  93       0.501   6.083  -4.554  1.00 93.54           H
ATOM   1203  HN  ALA A  93       2.135   7.388  -7.385  1.00 93.54           H
ATOM   1204  N   ASP A  94       3.903   5.719  -5.303  1.00 90.73           N
ATOM   1205  CA  ASP A  94       4.981   4.933  -4.728  1.00 90.73           C
ATOM   1206  C   ASP A  94       6.059   5.873  -4.186  1.00 90.73           C
ATOM   1207  O   ASP A  94       6.592   5.652  -3.100  1.00 90.73           O
ATOM   1208  HA  ASP A  94       4.515   4.337  -3.944  1.00 90.73           H
ATOM   1209  CB  ASP A  94       5.628   4.031  -5.782  1.00 90.73           C
ATOM   1210 1HB  ASP A  94       5.734   4.578  -6.718  1.00 90.73           H
ATOM   1211 2HB  ASP A  94       6.631   3.751  -5.460  1.00 90.73           H
ATOM   1212  CG  ASP A  94       4.790   2.771  -6.013  1.00 90.73           C
ATOM   1213  OD1 ASP A  94       4.077   2.382  -5.064  1.00 90.73           O
ATOM   1214  OD2 ASP A  94       4.883   2.227  -7.135  1.00 90.73           O
ATOM   1215  HN  ASP A  94       3.728   5.551  -6.273  1.00 90.73           H
ATOM   1216  N   LEU A  95       6.348   6.904  -4.967  1.00 91.10           N
ATOM   1217  CA  LEU A  95       7.406   7.836  -4.615  1.00 91.10           C
ATOM   1218  C   LEU A  95       7.044   8.541  -3.306  1.00 91.10           C
ATOM   1219  O   LEU A  95       7.893   8.710  -2.433  1.00 91.10           O
ATOM   1220  HA  LEU A  95       8.314   7.255  -4.455  1.00 91.10           H
ATOM   1221  CB  LEU A  95       7.681   8.796  -5.775  1.00 91.10           C
ATOM   1222 1HB  LEU A  95       7.839   8.207  -6.678  1.00 91.10           H
ATOM   1223 2HB  LEU A  95       6.789   9.400  -5.940  1.00 91.10           H
ATOM   1224  CG  LEU A  95       8.875   9.737  -5.597  1.00 91.10           C
ATOM   1225  HG  LEU A  95       8.755  10.265  -4.652  1.00 91.10           H
ATOM   1226  CD1 LEU A  95      10.185   8.950  -5.513  1.00 91.10           C
ATOM   1227 1HD1 LEU A  95      10.146   8.270  -4.662  1.00 91.10           H
ATOM   1228 2HD1 LEU A  95      10.324   8.378  -6.430  1.00 91.10           H
ATOM   1229 3HD1 LEU A  95      11.017   9.643  -5.388  1.00 91.10           H
ATOM   1230  CD2 LEU A  95       8.910  10.792  -6.704  1.00 91.10           C
ATOM   1231 1HD2 LEU A  95       8.994  10.300  -7.673  1.00 91.10           H
ATOM   1232 2HD2 LEU A  95       7.993  11.381  -6.674  1.00 91.10           H
ATOM   1233 3HD2 LEU A  95       9.768  11.448  -6.554  1.00 91.10           H
ATOM   1234  HN  LEU A  95       5.875   7.105  -5.825  1.00 91.10           H
ATOM   1235  N   LEU A  96       5.782   8.934  -3.212  1.00 87.90           N
ATOM   1236  CA  LEU A  96       5.308   9.658  -2.045  1.00 87.90           C
ATOM   1237  C   LEU A  96       5.450   8.769  -0.807  1.00 87.90           C
ATOM   1238  O   LEU A  96       5.822   9.246   0.264  1.00 87.90           O
ATOM   1239  HA  LEU A  96       5.950  10.530  -1.919  1.00 87.90           H
ATOM   1240  CB  LEU A  96       3.885  10.171  -2.273  1.00 87.90           C
ATOM   1241 1HB  LEU A  96       3.277   9.345  -2.643  1.00 87.90           H
ATOM   1242 2HB  LEU A  96       3.469  10.468  -1.311  1.00 87.90           H
ATOM   1243  CG  LEU A  96       3.744  11.346  -3.243  1.00 87.90           C
ATOM   1244  HG  LEU A  96       4.220  11.071  -4.184  1.00 87.90           H
ATOM   1245  CD1 LEU A  96       2.272  11.631  -3.547  1.00 87.90           C
ATOM   1246 1HD1 LEU A  96       1.816  10.749  -3.998  1.00 87.90           H
ATOM   1247 2HD1 LEU A  96       1.750  11.877  -2.622  1.00 87.90           H
ATOM   1248 3HD1 LEU A  96       2.200  12.471  -4.239  1.00 87.90           H
ATOM   1249  CD2 LEU A  96       4.470  12.584  -2.713  1.00 87.90           C
ATOM   1250 1HD2 LEU A  96       4.045  12.871  -1.752  1.00 87.90           H
ATOM   1251 2HD2 LEU A  96       5.529  12.359  -2.590  1.00 87.90           H
ATOM   1252 3HD2 LEU A  96       4.353  13.404  -3.422  1.00 87.90           H
ATOM   1253  HN  LEU A  96       5.090   8.765  -3.914  1.00 87.90           H
ATOM   1254  N   PHE A  97       5.147   7.493  -0.996  1.00 90.27           N
ATOM   1255  CA  PHE A  97       5.269   6.528   0.083  1.00 90.27           C
ATOM   1256  C   PHE A  97       6.721   6.411   0.553  1.00 90.27           C
ATOM   1257  O   PHE A  97       6.993   6.437   1.752  1.00 90.27           O
ATOM   1258  HA  PHE A  97       4.650   6.883   0.907  1.00 90.27           H
ATOM   1259  CB  PHE A  97       4.816   5.176  -0.473  1.00 90.27           C
ATOM   1260 1HB  PHE A  97       3.728   5.171  -0.545  1.00 90.27           H
ATOM   1261 2HB  PHE A  97       5.202   5.063  -1.486  1.00 90.27           H
ATOM   1262  CG  PHE A  97       5.262   3.977   0.365  1.00 90.27           C
ATOM   1263  CD1 PHE A  97       6.190   3.112  -0.125  1.00 90.27           C
ATOM   1264  HD1 PHE A  97       6.616   3.274  -1.116  1.00 90.27           H
ATOM   1265  CD2 PHE A  97       4.731   3.775   1.601  1.00 90.27           C
ATOM   1266  HD2 PHE A  97       3.987   4.468   1.994  1.00 90.27           H
ATOM   1267  CE1 PHE A  97       6.605   1.999   0.653  1.00 90.27           C
ATOM   1268  HE1 PHE A  97       7.349   1.306   0.259  1.00 90.27           H
ATOM   1269  CE2 PHE A  97       5.146   2.662   2.379  1.00 90.27           C
ATOM   1270  HE2 PHE A  97       4.721   2.500   3.369  1.00 90.27           H
ATOM   1271  CZ  PHE A  97       6.074   1.797   1.888  1.00 90.27           C
ATOM   1272  HZ  PHE A  97       6.393   0.943   2.486  1.00 90.27           H
ATOM   1273  HN  PHE A  97       4.824   7.118  -1.864  1.00 90.27           H
ATOM   1274  N   LEU A  98       7.615   6.285  -0.417  1.00 93.16           N
ATOM   1275  CA  LEU A  98       9.003   5.976  -0.119  1.00 93.16           C
ATOM   1276  C   LEU A  98       9.595   7.091   0.745  1.00 93.16           C
ATOM   1277  O   LEU A  98      10.427   6.834   1.613  1.00 93.16           O
ATOM   1278  HA  LEU A  98       9.016   5.050   0.456  1.00 93.16           H
ATOM   1279  CB  LEU A  98       9.783   5.718  -1.410  1.00 93.16           C
ATOM   1280 1HB  LEU A  98       9.615   6.556  -2.086  1.00 93.16           H
ATOM   1281 2HB  LEU A  98      10.847   5.709  -1.172  1.00 93.16           H
ATOM   1282  CG  LEU A  98       9.444   4.424  -2.152  1.00 93.16           C
ATOM   1283  HG  LEU A  98       8.360   4.316  -2.170  1.00 93.16           H
ATOM   1284  CD1 LEU A  98       9.917   4.485  -3.605  1.00 93.16           C
ATOM   1285 1HD1 LEU A  98       9.428   5.317  -4.112  1.00 93.16           H
ATOM   1286 2HD1 LEU A  98      10.997   4.629  -3.630  1.00 93.16           H
ATOM   1287 3HD1 LEU A  98       9.663   3.553  -4.110  1.00 93.16           H
ATOM   1288  CD2 LEU A  98      10.007   3.207  -1.416  1.00 93.16           C
ATOM   1289 1HD2 LEU A  98      11.091   3.295  -1.345  1.00 93.16           H
ATOM   1290 2HD2 LEU A  98       9.580   3.158  -0.414  1.00 93.16           H
ATOM   1291 3HD2 LEU A  98       9.752   2.300  -1.965  1.00 93.16           H
ATOM   1292  HN  LEU A  98       7.404   6.389  -1.389  1.00 93.16           H
ATOM   1293  N   VAL A  99       9.142   8.308   0.477  1.00 90.42           N
ATOM   1294  CA  VAL A  99       9.666   9.471   1.171  1.00 90.42           C
ATOM   1295  C   VAL A  99       9.382   9.337   2.669  1.00 90.42           C
ATOM   1296  O   VAL A  99      10.021   9.995   3.487  1.00 90.42           O
ATOM   1297  HA  VAL A  99      10.746   9.487   1.020  1.00 90.42           H
ATOM   1298  CB  VAL A  99       9.084  10.749   0.564  1.00 90.42           C
ATOM   1299  HB  VAL A  99       7.999  10.651   0.553  1.00 90.42           H
ATOM   1300  CG1 VAL A  99       9.436  11.970   1.416  1.00 90.42           C
ATOM   1301 1HG1 VAL A  99       9.029  11.843   2.419  1.00 90.42           H
ATOM   1302 2HG1 VAL A  99      10.519  12.073   1.474  1.00 90.42           H
ATOM   1303 3HG1 VAL A  99       9.010  12.865   0.962  1.00 90.42           H
ATOM   1304  CG2 VAL A  99       9.555  10.934  -0.880  1.00 90.42           C
ATOM   1305 1HG2 VAL A  99      10.642  11.001  -0.902  1.00 90.42           H
ATOM   1306 2HG2 VAL A  99       9.231  10.083  -1.479  1.00 90.42           H
ATOM   1307 3HG2 VAL A  99       9.126  11.850  -1.287  1.00 90.42           H
ATOM   1308  HN  VAL A  99       8.432   8.503  -0.200  1.00 90.42           H
ATOM   1309  N   THR A 100       8.421   8.480   2.981  1.00 89.93           N
ATOM   1310  CA  THR A 100       8.024   8.272   4.363  1.00 89.93           C
ATOM   1311  C   THR A 100       8.973   7.288   5.050  1.00 89.93           C
ATOM   1312  O   THR A 100       9.116   7.307   6.271  1.00 89.93           O
ATOM   1313  HA  THR A 100       8.110   9.222   4.892  1.00 89.93           H
ATOM   1314  CB  THR A 100       6.564   7.814   4.372  1.00 89.93           C
ATOM   1315  HB  THR A 100       6.134   7.904   5.370  1.00 89.93           H
ATOM   1316  OG1 THR A 100       6.611   6.493   3.839  1.00 89.93           O
ATOM   1317  HG1 THR A 100       6.557   6.525   2.841  1.00 89.93           H
ATOM   1318  CG2 THR A 100       5.701   8.588   3.373  1.00 89.93           C
ATOM   1319 1HG2 THR A 100       6.093   8.443   2.366  1.00 89.93           H
ATOM   1320 2HG2 THR A 100       5.721   9.649   3.621  1.00 89.93           H
ATOM   1321 3HG2 THR A 100       4.675   8.223   3.420  1.00 89.93           H
ATOM   1322  HN  THR A 100       7.919   7.933   2.311  1.00 89.93           H
ATOM   1323  N   LEU A 101       9.599   6.452   4.234  1.00 91.99           N
ATOM   1324  CA  LEU A 101      10.330   5.309   4.752  1.00 91.99           C
ATOM   1325  C   LEU A 101      11.482   5.801   5.630  1.00 91.99           C
ATOM   1326  O   LEU A 101      11.757   5.224   6.681  1.00 91.99           O
ATOM   1327  HA  LEU A 101       9.643   4.735   5.373  1.00 91.99           H
ATOM   1328  CB  LEU A 101      10.776   4.396   3.608  1.00 91.99           C
ATOM   1329 1HB  LEU A 101      11.263   5.008   2.849  1.00 91.99           H
ATOM   1330 2HB  LEU A 101      11.529   3.707   3.992  1.00 91.99           H
ATOM   1331  CG  LEU A 101       9.673   3.578   2.933  1.00 91.99           C
ATOM   1332  HG  LEU A 101       8.976   4.270   2.461  1.00 91.99           H
ATOM   1333  CD1 LEU A 101      10.247   2.690   1.827  1.00 91.99           C
ATOM   1334 1HD1 LEU A 101      10.730   3.313   1.075  1.00 91.99           H
ATOM   1335 2HD1 LEU A 101      10.978   2.004   2.255  1.00 91.99           H
ATOM   1336 3HD1 LEU A 101       9.441   2.120   1.365  1.00 91.99           H
ATOM   1337  CD2 LEU A 101       8.881   2.771   3.964  1.00 91.99           C
ATOM   1338 1HD2 LEU A 101       9.552   2.089   4.485  1.00 91.99           H
ATOM   1339 2HD2 LEU A 101       8.423   3.450   4.683  1.00 91.99           H
ATOM   1340 3HD2 LEU A 101       8.103   2.199   3.457  1.00 91.99           H
ATOM   1341  HN  LEU A 101       9.611   6.546   3.238  1.00 91.99           H
ATOM   1342  N   PRO A 102      12.174   6.872   5.219  1.00 94.06           N
ATOM   1343  CA  PRO A 102      13.312   7.377   5.990  1.00 94.06           C
ATOM   1344  C   PRO A 102      12.956   7.631   7.446  1.00 94.06           C
ATOM   1345  O   PRO A 102      13.725   7.296   8.345  1.00 94.06           O
ATOM   1346  HA  PRO A 102      14.107   6.632   6.017  1.00 94.06           H
ATOM   1347  CB  PRO A 102      13.696   8.670   5.266  1.00 94.06           C
ATOM   1348 1HB  PRO A 102      13.190   9.535   5.695  1.00 94.06           H
ATOM   1349 2HB  PRO A 102      14.767   8.863   5.331  1.00 94.06           H
ATOM   1350  CG  PRO A 102      13.255   8.414   3.830  1.00 94.06           C
ATOM   1351 1HG  PRO A 102      13.133   9.343   3.273  1.00 94.06           H
ATOM   1352 2HG  PRO A 102      13.987   7.821   3.282  1.00 94.06           H
ATOM   1353  CD  PRO A 102      11.938   7.676   4.005  1.00 94.06           C
ATOM   1354 1HD  PRO A 102      11.103   8.364   4.137  1.00 94.06           H
ATOM   1355 2HD  PRO A 102      11.704   7.056   3.140  1.00 94.06           H
ATOM   1356  N   PHE A 103      11.786   8.222   7.641  1.00 92.38           N
ATOM   1357  CA  PHE A 103      11.345   8.585   8.977  1.00 92.38           C
ATOM   1358  C   PHE A 103      11.068   7.339   9.821  1.00 92.38           C
ATOM   1359  O   PHE A 103      11.405   7.299  11.003  1.00 92.38           O
ATOM   1360  HA  PHE A 103      12.147   9.163   9.437  1.00 92.38           H
ATOM   1361  CB  PHE A 103      10.046   9.378   8.819  1.00 92.38           C
ATOM   1362 1HB  PHE A 103       9.329   8.774   8.262  1.00 92.38           H
ATOM   1363 2HB  PHE A 103       9.616   9.553   9.805  1.00 92.38           H
ATOM   1364  CG  PHE A 103      10.219  10.722   8.109  1.00 92.38           C
ATOM   1365  CD1 PHE A 103      10.518  11.837   8.828  1.00 92.38           C
ATOM   1366  HD1 PHE A 103      10.634  11.773   9.909  1.00 92.38           H
ATOM   1367  CD2 PHE A 103      10.075  10.802   6.759  1.00 92.38           C
ATOM   1368  HD2 PHE A 103       9.835   9.908   6.183  1.00 92.38           H
ATOM   1369  CE1 PHE A 103      10.680  13.085   8.169  1.00 92.38           C
ATOM   1370  HE1 PHE A 103      10.919  13.978   8.745  1.00 92.38           H
ATOM   1371  CE2 PHE A 103      10.236  12.049   6.100  1.00 92.38           C
ATOM   1372  HE2 PHE A 103      10.120  12.113   5.018  1.00 92.38           H
ATOM   1373  CZ  PHE A 103      10.535  13.164   6.819  1.00 92.38           C
ATOM   1374  HZ  PHE A 103      10.659  14.122   6.313  1.00 92.38           H
ATOM   1375  HN  PHE A 103      11.146   8.452   6.908  1.00 92.38           H
ATOM   1376  N   TRP A 104      10.457   6.353   9.180  1.00 86.80           N
ATOM   1377  CA  TRP A 104      10.092   5.127   9.869  1.00 86.80           C
ATOM   1378  C   TRP A 104      11.380   4.371  10.203  1.00 86.80           C
ATOM   1379  O   TRP A 104      11.452   3.680  11.218  1.00 86.80           O
ATOM   1380  HA  TRP A 104       9.572   5.402  10.786  1.00 86.80           H
ATOM   1381  CB  TRP A 104       9.114   4.300   9.033  1.00 86.80           C
ATOM   1382 1HB  TRP A 104       9.542   4.139   8.044  1.00 86.80           H
ATOM   1383 2HB  TRP A 104       8.998   3.318   9.493  1.00 86.80           H
ATOM   1384  CG  TRP A 104       7.733   4.940   8.876  1.00 86.80           C
ATOM   1385  CD1 TRP A 104       7.152   5.385   7.753  1.00 86.80           C
ATOM   1386  HD1 TRP A 104       7.614   5.344   6.767  1.00 86.80           H
ATOM   1387  CD2 TRP A 104       6.777   5.190   9.928  1.00 86.80           C
ATOM   1388  NE1 TRP A 104       5.898   5.902   8.003  1.00 86.80           N
ATOM   1389  HE1 TRP A 104       5.273   6.293   7.328  1.00 86.80           H
ATOM   1390  CE2 TRP A 104       5.662   5.779   9.368  1.00 86.80           C
ATOM   1391  CE3 TRP A 104       6.852   4.926  11.307  1.00 86.80           C
ATOM   1392  HE3 TRP A 104       7.721   4.462  11.773  1.00 86.80           H
ATOM   1393  CZ2 TRP A 104       4.538   6.155  10.113  1.00 86.80           C
ATOM   1394  HZ2 TRP A 104       3.669   6.619   9.646  1.00 86.80           H
ATOM   1395  CZ3 TRP A 104       5.720   5.308  12.037  1.00 86.80           C
ATOM   1396  HZ3 TRP A 104       5.726   5.126  13.112  1.00 86.80           H
ATOM   1397  CH2 TRP A 104       4.590   5.902  11.489  1.00 86.80           C
ATOM   1398  HH2 TRP A 104       3.748   6.171  12.127  1.00 86.80           H
ATOM   1399  HN  TRP A 104      10.213   6.383   8.211  1.00 86.80           H
ATOM   1400  N   ALA A 105      12.364   4.529   9.331  1.00 94.22           N
ATOM   1401  CA  ALA A 105      13.647   3.874   9.524  1.00 94.22           C
ATOM   1402  C   ALA A 105      14.291   4.393  10.811  1.00 94.22           C
ATOM   1403  O   ALA A 105      14.783   3.610  11.622  1.00 94.22           O
ATOM   1404  HA  ALA A 105      13.462   2.805   9.625  1.00 94.22           H
ATOM   1405  CB  ALA A 105      14.530   4.108   8.296  1.00 94.22           C
ATOM   1406 1HB  ALA A 105      14.041   3.696   7.413  1.00 94.22           H
ATOM   1407 2HB  ALA A 105      14.685   5.178   8.159  1.00 94.22           H
ATOM   1408 3HB  ALA A 105      15.492   3.617   8.441  1.00 94.22           H
ATOM   1409  HN  ALA A 105      12.296   5.090   8.506  1.00 94.22           H
ATOM   1410  N   ILE A 106      14.266   5.709  10.959  1.00 91.15           N
ATOM   1411  CA  ILE A 106      14.866   6.343  12.121  1.00 91.15           C
ATOM   1412  C   ILE A 106      14.086   5.943  13.375  1.00 91.15           C
ATOM   1413  O   ILE A 106      14.679   5.619  14.402  1.00 91.15           O
ATOM   1414  HA  ILE A 106      15.883   5.963  12.211  1.00 91.15           H
ATOM   1415  CB  ILE A 106      14.965   7.856  11.914  1.00 91.15           C
ATOM   1416  HB  ILE A 106      13.991   8.220  11.585  1.00 91.15           H
ATOM   1417  CG1 ILE A 106      15.970   8.194  10.811  1.00 91.15           C
ATOM   1418 1HG1 ILE A 106      16.984   8.055  11.184  1.00 91.15           H
ATOM   1419 2HG1 ILE A 106      15.840   7.509   9.974  1.00 91.15           H
ATOM   1420  CG2 ILE A 106      15.293   8.568  13.228  1.00 91.15           C
ATOM   1421 1HG2 ILE A 106      14.509   8.366  13.957  1.00 91.15           H
ATOM   1422 2HG2 ILE A 106      16.247   8.205  13.609  1.00 91.15           H
ATOM   1423 3HG2 ILE A 106      15.358   9.642  13.052  1.00 91.15           H
ATOM   1424  CD1 ILE A 106      15.791   9.636  10.330  1.00 91.15           C
ATOM   1425 1HD1 ILE A 106      14.783   9.765   9.936  1.00 91.15           H
ATOM   1426 2HD1 ILE A 106      15.945  10.319  11.165  1.00 91.15           H
ATOM   1427 3HD1 ILE A 106      16.518   9.850   9.546  1.00 91.15           H
ATOM   1428  HN  ILE A 106      13.846   6.338  10.304  1.00 91.15           H
ATOM   1429  N   ALA A 107      12.767   5.980  13.249  1.00 92.23           N
ATOM   1430  CA  ALA A 107      11.900   5.712  14.384  1.00 92.23           C
ATOM   1431  C   ALA A 107      12.127   4.278  14.866  1.00 92.23           C
ATOM   1432  O   ALA A 107      12.112   4.013  16.067  1.00 92.23           O
ATOM   1433  HA  ALA A 107      12.174   6.402  15.182  1.00 92.23           H
ATOM   1434  CB  ALA A 107      10.445   5.970  13.987  1.00 92.23           C
ATOM   1435 1HB  ALA A 107      10.331   7.010  13.680  1.00 92.23           H
ATOM   1436 2HB  ALA A 107      10.173   5.315  13.159  1.00 92.23           H
ATOM   1437 3HB  ALA A 107       9.795   5.769  14.838  1.00 92.23           H
ATOM   1438  HN  ALA A 107      12.292   6.187  12.394  1.00 92.23           H
ATOM   1439  N   ALA A 108      12.332   3.389  13.905  1.00 91.70           N
ATOM   1440  CA  ALA A 108      12.506   1.980  14.213  1.00 91.70           C
ATOM   1441  C   ALA A 108      13.886   1.766  14.837  1.00 91.70           C
ATOM   1442  O   ALA A 108      14.071   0.859  15.648  1.00 91.70           O
ATOM   1443  HA  ALA A 108      11.741   1.702  14.938  1.00 91.70           H
ATOM   1444  CB  ALA A 108      12.306   1.151  12.942  1.00 91.70           C
ATOM   1445 1HB  ALA A 108      11.301   1.317  12.555  1.00 91.70           H
ATOM   1446 2HB  ALA A 108      13.038   1.452  12.193  1.00 91.70           H
ATOM   1447 3HB  ALA A 108      12.437   0.094  13.174  1.00 91.70           H
ATOM   1448  HN  ALA A 108      12.379   3.618  12.933  1.00 91.70           H
ATOM   1449  N   ALA A 109      14.820   2.615  14.436  1.00 90.30           N
ATOM   1450  CA  ALA A 109      16.201   2.468  14.866  1.00 90.30           C
ATOM   1451  C   ALA A 109      16.306   2.806  16.354  1.00 90.30           C
ATOM   1452  O   ALA A 109      17.098   2.204  17.077  1.00 90.30           O
ATOM   1453  HA  ALA A 109      16.485   1.426  14.718  1.00 90.30           H
ATOM   1454  CB  ALA A 109      17.102   3.353  14.002  1.00 90.30           C
ATOM   1455 1HB  ALA A 109      17.013   3.053  12.958  1.00 90.30           H
ATOM   1456 2HB  ALA A 109      16.798   4.394  14.108  1.00 90.30           H
ATOM   1457 3HB  ALA A 109      18.137   3.242  14.325  1.00 90.30           H
ATOM   1458  HN  ALA A 109      14.647   3.392  13.830  1.00 90.30           H
ATOM   1459  N   ASP A 110      15.494   3.768  16.769  1.00 81.31           N
ATOM   1460  CA  ASP A 110      15.600   4.309  18.113  1.00 81.31           C
ATOM   1461  C   ASP A 110      14.214   4.741  18.595  1.00 81.31           C
ATOM   1462  O   ASP A 110      13.482   3.946  19.184  1.00 81.31           O
ATOM   1463  HA  ASP A 110      16.018   3.502  18.715  1.00 81.31           H
ATOM   1464  CB  ASP A 110      16.514   5.536  18.142  1.00 81.31           C
ATOM   1465 1HB  ASP A 110      17.468   5.295  17.672  1.00 81.31           H
ATOM   1466 2HB  ASP A 110      16.066   6.341  17.560  1.00 81.31           H
ATOM   1467  CG  ASP A 110      16.751   6.009  19.578  1.00 81.31           C
ATOM   1468  OD1 ASP A 110      16.353   5.259  20.495  1.00 81.31           O
ATOM   1469  OD2 ASP A 110      17.326   7.109  19.725  1.00 81.31           O
ATOM   1470  HN  ASP A 110      14.776   4.175  16.205  1.00 81.31           H
ATOM   1471  N   GLN A 111      13.894   5.998  18.328  1.00 84.04           N
ATOM   1472  CA  GLN A 111      12.613   6.549  18.738  1.00 84.04           C
ATOM   1473  C   GLN A 111      12.178   7.654  17.774  1.00 84.04           C
ATOM   1474  O   GLN A 111      12.953   8.077  16.918  1.00 84.04           O
ATOM   1475  HA  GLN A 111      11.911   5.716  18.688  1.00 84.04           H
ATOM   1476  CB  GLN A 111      12.675   7.067  20.176  1.00 84.04           C
ATOM   1477 1HB  GLN A 111      11.711   7.496  20.453  1.00 84.04           H
ATOM   1478 2HB  GLN A 111      12.862   6.238  20.858  1.00 84.04           H
ATOM   1479  CG  GLN A 111      13.772   8.122  20.332  1.00 84.04           C
ATOM   1480 1HG  GLN A 111      14.739   7.685  20.084  1.00 84.04           H
ATOM   1481 2HG  GLN A 111      13.601   8.937  19.629  1.00 84.04           H
ATOM   1482  CD  GLN A 111      13.805   8.671  21.760  1.00 84.04           C
ATOM   1483  OE1 GLN A 111      12.846   8.583  22.509  1.00 84.04           O
ATOM   1484  NE2 GLN A 111      14.960   9.241  22.094  1.00 84.04           N
ATOM   1485 1HE2 GLN A 111      15.708   9.280  21.431  1.00 84.04           H
ATOM   1486 2HE2 GLN A 111      15.080   9.630  23.007  1.00 84.04           H
ATOM   1487  HN  GLN A 111      14.492   6.636  17.842  1.00 84.04           H
ATOM   1488  N   TRP A 112      10.939   8.091  17.947  1.00 89.65           N
ATOM   1489  CA  TRP A 112      10.408   9.174  17.137  1.00 89.65           C
ATOM   1490  C   TRP A 112      11.046  10.480  17.616  1.00 89.65           C
ATOM   1491  O   TRP A 112      10.787  10.928  18.732  1.00 89.65           O
ATOM   1492  HA  TRP A 112      10.685   8.982  16.100  1.00 89.65           H
ATOM   1493  CB  TRP A 112       8.879   9.201  17.191  1.00 89.65           C
ATOM   1494 1HB  TRP A 112       8.500   8.208  16.948  1.00 89.65           H
ATOM   1495 2HB  TRP A 112       8.566   9.420  18.212  1.00 89.65           H
ATOM   1496  CG  TRP A 112       8.240  10.221  16.246  1.00 89.65           C
ATOM   1497  CD1 TRP A 112       7.798  11.452  16.538  1.00 89.65           C
ATOM   1498  HD1 TRP A 112       7.841  11.900  17.531  1.00 89.65           H
ATOM   1499  CD2 TRP A 112       7.989  10.047  14.836  1.00 89.65           C
ATOM   1500  NE1 TRP A 112       7.282  12.081  15.424  1.00 89.65           N
ATOM   1501  HE1 TRP A 112       6.893  13.002  15.391  1.00 89.65           H
ATOM   1502  CE2 TRP A 112       7.402  11.200  14.356  1.00 89.65           C
ATOM   1503  CE3 TRP A 112       8.249   8.951  13.994  1.00 89.65           C
ATOM   1504  HE3 TRP A 112       8.712   8.031  14.349  1.00 89.65           H
ATOM   1505  CZ2 TRP A 112       7.025  11.368  13.018  1.00 89.65           C
ATOM   1506  HZ2 TRP A 112       6.563  12.289  12.663  1.00 89.65           H
ATOM   1507  CZ3 TRP A 112       7.867   9.136  12.660  1.00 89.65           C
ATOM   1508  HZ3 TRP A 112       8.046   8.316  11.964  1.00 89.65           H
ATOM   1509  CH2 TRP A 112       7.275  10.290  12.160  1.00 89.65           C
ATOM   1510  HH2 TRP A 112       7.006  10.355  11.106  1.00 89.65           H
ATOM   1511  HN  TRP A 112      10.304   7.719  18.623  1.00 89.65           H
ATOM   1512  N   LYS A 113      11.868  11.052  16.749  1.00 82.56           N
ATOM   1513  CA  LYS A 113      12.681  12.194  17.131  1.00 82.56           C
ATOM   1514  C   LYS A 113      12.064  13.470  16.556  1.00 82.56           C
ATOM   1515  O   LYS A 113      12.652  14.546  16.650  1.00 82.56           O
ATOM   1516  HA  LYS A 113      12.661  12.260  18.219  1.00 82.56           H
ATOM   1517  CB  LYS A 113      14.138  11.976  16.718  1.00 82.56           C
ATOM   1518 1HB  LYS A 113      14.201  11.867  15.635  1.00 82.56           H
ATOM   1519 2HB  LYS A 113      14.731  12.851  16.984  1.00 82.56           H
ATOM   1520  CG  LYS A 113      14.720  10.734  17.396  1.00 82.56           C
ATOM   1521 1HG  LYS A 113      14.570  10.800  18.473  1.00 82.56           H
ATOM   1522 2HG  LYS A 113      14.189   9.846  17.053  1.00 82.56           H
ATOM   1523  CD  LYS A 113      16.213  10.592  17.091  1.00 82.56           C
ATOM   1524 1HD  LYS A 113      16.361  10.498  16.015  1.00 82.56           H
ATOM   1525 2HD  LYS A 113      16.740  11.492  17.408  1.00 82.56           H
ATOM   1526  CE  LYS A 113      16.804   9.372  17.801  1.00 82.56           C
ATOM   1527 1HE  LYS A 113      16.640   9.454  18.875  1.00 82.56           H
ATOM   1528 2HE  LYS A 113      16.292   8.468  17.469  1.00 82.56           H
ATOM   1529  NZ  LYS A 113      18.253   9.260  17.520  1.00 82.56           N
ATOM   1530 1HZ  LYS A 113      18.631   8.458  18.012  1.00 82.56           H
ATOM   1531 2HZ  LYS A 113      18.396   9.144  16.523  1.00 82.56           H
ATOM   1532 3HZ  LYS A 113      18.723  10.102  17.834  1.00 82.56           H
ATOM   1533  HN  LYS A 113      11.982  10.750  15.803  1.00 82.56           H
ATOM   1534  N   PHE A 114      10.885  13.309  15.973  1.00 88.39           N
ATOM   1535  CA  PHE A 114      10.266  14.389  15.223  1.00 88.39           C
ATOM   1536  C   PHE A 114       9.057  14.953  15.972  1.00 88.39           C
ATOM   1537  O   PHE A 114       8.603  14.369  16.954  1.00 88.39           O
ATOM   1538  HA  PHE A 114      11.016  15.171  15.105  1.00 88.39           H
ATOM   1539  CB  PHE A 114       9.797  13.798  13.893  1.00 88.39           C
ATOM   1540 1HB  PHE A 114       8.991  13.089  14.085  1.00 88.39           H
ATOM   1541 2HB  PHE A 114       9.378  14.596  13.280  1.00 88.39           H
ATOM   1542  CG  PHE A 114      10.899  13.092  13.101  1.00 88.39           C
ATOM   1543  CD1 PHE A 114      11.811  13.822  12.406  1.00 88.39           C
ATOM   1544  HD1 PHE A 114      11.757  14.911  12.412  1.00 88.39           H
ATOM   1545  CD2 PHE A 114      10.968  11.733  13.094  1.00 88.39           C
ATOM   1546  HD2 PHE A 114      10.236  11.148  13.651  1.00 88.39           H
ATOM   1547  CE1 PHE A 114      12.835  13.167  11.671  1.00 88.39           C
ATOM   1548  HE1 PHE A 114      13.566  13.752  11.114  1.00 88.39           H
ATOM   1549  CE2 PHE A 114      11.991  11.078  12.359  1.00 88.39           C
ATOM   1550  HE2 PHE A 114      12.046   9.989  12.353  1.00 88.39           H
ATOM   1551  CZ  PHE A 114      12.903  11.808  11.664  1.00 88.39           C
ATOM   1552  HZ  PHE A 114      13.689  11.305  11.100  1.00 88.39           H
ATOM   1553  HN  PHE A 114      10.356  12.460  16.006  1.00 88.39           H
ATOM   1554  N   GLN A 115       8.571  16.083  15.479  1.00 81.18           N
ATOM   1555  CA  GLN A 115       7.448  16.753  16.112  1.00 81.18           C
ATOM   1556  C   GLN A 115       6.150  15.995  15.828  1.00 81.18           C
ATOM   1557  O   GLN A 115       6.099  15.158  14.928  1.00 81.18           O
ATOM   1558  HA  GLN A 115       7.662  16.733  17.180  1.00 81.18           H
ATOM   1559  CB  GLN A 115       7.346  18.208  15.649  1.00 81.18           C
ATOM   1560 1HB  GLN A 115       7.285  18.244  14.561  1.00 81.18           H
ATOM   1561 2HB  GLN A 115       6.428  18.652  16.034  1.00 81.18           H
ATOM   1562  CG  GLN A 115       8.551  19.021  16.125  1.00 81.18           C
ATOM   1563 1HG  GLN A 115       8.653  18.928  17.206  1.00 81.18           H
ATOM   1564 2HG  GLN A 115       9.463  18.618  15.684  1.00 81.18           H
ATOM   1565  CD  GLN A 115       8.403  20.495  15.746  1.00 81.18           C
ATOM   1566  OE1 GLN A 115       7.493  20.892  15.036  1.00 81.18           O
ATOM   1567  NE2 GLN A 115       9.345  21.283  16.256  1.00 81.18           N
ATOM   1568 1HE2 GLN A 115      10.064  20.894  16.832  1.00 81.18           H
ATOM   1569 2HE2 GLN A 115       9.334  22.265  16.065  1.00 81.18           H
ATOM   1570  HN  GLN A 115       8.931  16.539  14.665  1.00 81.18           H
ATOM   1571  N   THR A 116       5.131  16.315  16.612  1.00 87.55           N
ATOM   1572  CA  THR A 116       3.838  15.669  16.462  1.00 87.55           C
ATOM   1573  C   THR A 116       3.293  15.889  15.049  1.00 87.55           C
ATOM   1574  O   THR A 116       2.704  14.984  14.460  1.00 87.55           O
ATOM   1575  HA  THR A 116       3.974  14.595  16.589  1.00 87.55           H
ATOM   1576  CB  THR A 116       2.914  16.200  17.559  1.00 87.55           C
ATOM   1577  HB  THR A 116       2.601  17.222  17.344  1.00 87.55           H
ATOM   1578  OG1 THR A 116       3.663  16.027  18.759  1.00 87.55           O
ATOM   1579  HG1 THR A 116       3.270  16.583  19.491  1.00 87.55           H
ATOM   1580  CG2 THR A 116       1.678  15.320  17.761  1.00 87.55           C
ATOM   1581 1HG2 THR A 116       1.991  14.315  18.043  1.00 87.55           H
ATOM   1582 2HG2 THR A 116       1.108  15.277  16.833  1.00 87.55           H
ATOM   1583 3HG2 THR A 116       1.057  15.742  18.550  1.00 87.55           H
ATOM   1584  HN  THR A 116       5.179  17.001  17.339  1.00 87.55           H
ATOM   1585  N   PHE A 117       3.510  17.095  14.547  1.00 90.38           N
ATOM   1586  CA  PHE A 117       3.034  17.450  13.221  1.00 90.38           C
ATOM   1587  C   PHE A 117       3.549  16.464  12.171  1.00 90.38           C
ATOM   1588  O   PHE A 117       2.787  15.997  11.326  1.00 90.38           O
ATOM   1589  HA  PHE A 117       1.945  17.414  13.248  1.00 90.38           H
ATOM   1590  CB  PHE A 117       3.582  18.844  12.907  1.00 90.38           C
ATOM   1591 1HB  PHE A 117       3.209  19.547  13.652  1.00 90.38           H
ATOM   1592 2HB  PHE A 117       4.668  18.826  13.002  1.00 90.38           H
ATOM   1593  CG  PHE A 117       3.216  19.357  11.513  1.00 90.38           C
ATOM   1594  CD1 PHE A 117       4.154  19.384  10.529  1.00 90.38           C
ATOM   1595  HD1 PHE A 117       5.168  19.040  10.734  1.00 90.38           H
ATOM   1596  CD2 PHE A 117       1.951  19.787  11.258  1.00 90.38           C
ATOM   1597  HD2 PHE A 117       1.198  19.765  12.046  1.00 90.38           H
ATOM   1598  CE1 PHE A 117       3.814  19.861   9.236  1.00 90.38           C
ATOM   1599  HE1 PHE A 117       4.567  19.883   8.448  1.00 90.38           H
ATOM   1600  CE2 PHE A 117       1.610  20.264   9.964  1.00 90.38           C
ATOM   1601  HE2 PHE A 117       0.597  20.608   9.759  1.00 90.38           H
ATOM   1602  CZ  PHE A 117       2.549  20.291   8.980  1.00 90.38           C
ATOM   1603  HZ  PHE A 117       2.288  20.656   7.988  1.00 90.38           H
ATOM   1604  HN  PHE A 117       4.000  17.822  15.029  1.00 90.38           H
ATOM   1605  N   MET A 118       4.840  16.176  12.258  1.00 87.64           N
ATOM   1606  CA  MET A 118       5.469  15.266  11.317  1.00 87.64           C
ATOM   1607  C   MET A 118       4.890  13.856  11.446  1.00 87.64           C
ATOM   1608  O   MET A 118       4.798  13.126  10.461  1.00 87.64           O
ATOM   1609  HA  MET A 118       5.248  15.668  10.328  1.00 87.64           H
ATOM   1610  CB  MET A 118       6.976  15.225  11.576  1.00 87.64           C
ATOM   1611 1HB  MET A 118       7.162  15.050  12.636  1.00 87.64           H
ATOM   1612 2HB  MET A 118       7.420  14.390  11.033  1.00 87.64           H
ATOM   1613  CG  MET A 118       7.643  16.533  11.146  1.00 87.64           C
ATOM   1614 1HG  MET A 118       7.281  17.355  11.763  1.00 87.64           H
ATOM   1615 2HG  MET A 118       8.720  16.469  11.299  1.00 87.64           H
ATOM   1616  SD  MET A 118       7.291  16.860   9.427  1.00 87.64           S
ATOM   1617  CE  MET A 118       8.156  15.496   8.668  1.00 87.64           C
ATOM   1618 1HE  MET A 118       9.215  15.551   8.921  1.00 87.64           H
ATOM   1619 2HE  MET A 118       7.744  14.556   9.033  1.00 87.64           H
ATOM   1620 3HE  MET A 118       8.039  15.549   7.585  1.00 87.64           H
ATOM   1621  HN  MET A 118       5.450  16.553  12.955  1.00 87.64           H
ATOM   1622  N   CYS A 119       4.514  13.516  12.670  1.00 92.59           N
ATOM   1623  CA  CYS A 119       3.886  12.231  12.930  1.00 92.59           C
ATOM   1624  C   CYS A 119       2.583  12.163  12.132  1.00 92.59           C
ATOM   1625  O   CYS A 119       2.319  11.174  11.450  1.00 92.59           O
ATOM   1626  HA  CYS A 119       4.587  11.467  12.594  1.00 92.59           H
ATOM   1627  CB  CYS A 119       3.652  12.008  14.426  1.00 92.59           C
ATOM   1628 1HB  CYS A 119       4.606  11.981  14.952  1.00 92.59           H
ATOM   1629 2HB  CYS A 119       3.082  12.840  14.841  1.00 92.59           H
ATOM   1630  SG  CYS A 119       2.749  10.439  14.691  1.00 92.59           S
ATOM   1631  HN  CYS A 119       4.631  14.099  13.474  1.00 92.59           H
ATOM   1632  N   LYS A 120       1.801  13.227  12.244  1.00 91.26           N
ATOM   1633  CA  LYS A 120       0.519  13.289  11.562  1.00 91.26           C
ATOM   1634  C   LYS A 120       0.743  13.166  10.054  1.00 91.26           C
ATOM   1635  O   LYS A 120       0.066  12.388   9.384  1.00 91.26           O
ATOM   1636  HA  LYS A 120      -0.070  12.434  11.895  1.00 91.26           H
ATOM   1637  CB  LYS A 120      -0.244  14.551  11.970  1.00 91.26           C
ATOM   1638 1HB  LYS A 120       0.403  15.422  11.866  1.00 91.26           H
ATOM   1639 2HB  LYS A 120      -1.090  14.701  11.300  1.00 91.26           H
ATOM   1640  CG  LYS A 120      -0.741  14.449  13.414  1.00 91.26           C
ATOM   1641 1HG  LYS A 120      -1.441  13.618  13.503  1.00 91.26           H
ATOM   1642 2HG  LYS A 120       0.097  14.231  14.076  1.00 91.26           H
ATOM   1643  CD  LYS A 120      -1.421  15.747  13.853  1.00 91.26           C
ATOM   1644 1HD  LYS A 120      -0.711  16.571  13.796  1.00 91.26           H
ATOM   1645 2HD  LYS A 120      -2.238  15.982  13.170  1.00 91.26           H
ATOM   1646  CE  LYS A 120      -1.960  15.628  15.280  1.00 91.26           C
ATOM   1647 1HE  LYS A 120      -1.233  15.114  15.908  1.00 91.26           H
ATOM   1648 2HE  LYS A 120      -2.103  16.621  15.705  1.00 91.26           H
ATOM   1649  NZ  LYS A 120      -3.243  14.889  15.290  1.00 91.26           N
ATOM   1650 1HZ  LYS A 120      -3.723  15.057  16.167  1.00 91.26           H
ATOM   1651 2HZ  LYS A 120      -3.822  15.207  14.521  1.00 91.26           H
ATOM   1652 3HZ  LYS A 120      -3.062  13.897  15.188  1.00 91.26           H
ATOM   1653  HN  LYS A 120       2.031  14.035  12.787  1.00 91.26           H
ATOM   1654  N   VAL A 121       1.695  13.946   9.563  1.00 92.42           N
ATOM   1655  CA  VAL A 121       1.938  14.021   8.133  1.00 92.42           C
ATOM   1656  C   VAL A 121       2.377  12.647   7.622  1.00 92.42           C
ATOM   1657  O   VAL A 121       1.839  12.145   6.637  1.00 92.42           O
ATOM   1658  HA  VAL A 121       0.997  14.289   7.652  1.00 92.42           H
ATOM   1659  CB  VAL A 121       2.956  15.123   7.832  1.00 92.42           C
ATOM   1660  HB  VAL A 121       3.829  14.955   8.462  1.00 92.42           H
ATOM   1661  CG1 VAL A 121       3.412  15.064   6.372  1.00 92.42           C
ATOM   1662 1HG1 VAL A 121       3.876  14.098   6.175  1.00 92.42           H
ATOM   1663 2HG1 VAL A 121       2.551  15.195   5.717  1.00 92.42           H
ATOM   1664 3HG1 VAL A 121       4.135  15.859   6.186  1.00 92.42           H
ATOM   1665  CG2 VAL A 121       2.387  16.502   8.173  1.00 92.42           C
ATOM   1666 1HG2 VAL A 121       1.490  16.682   7.580  1.00 92.42           H
ATOM   1667 2HG2 VAL A 121       2.135  16.539   9.233  1.00 92.42           H
ATOM   1668 3HG2 VAL A 121       3.131  17.267   7.950  1.00 92.42           H
ATOM   1669  HN  VAL A 121       2.292  14.519  10.124  1.00 92.42           H
ATOM   1670  N   VAL A 122       3.351  12.076   8.317  1.00 91.05           N
ATOM   1671  CA  VAL A 122       4.005  10.871   7.837  1.00 91.05           C
ATOM   1672  C   VAL A 122       2.993   9.724   7.808  1.00 91.05           C
ATOM   1673  O   VAL A 122       2.938   8.965   6.841  1.00 91.05           O
ATOM   1674  HA  VAL A 122       4.346  11.064   6.820  1.00 91.05           H
ATOM   1675  CB  VAL A 122       5.232  10.564   8.698  1.00 91.05           C
ATOM   1676  HB  VAL A 122       4.919  10.569   9.742  1.00 91.05           H
ATOM   1677  CG1 VAL A 122       5.790   9.174   8.382  1.00 91.05           C
ATOM   1678 1HG1 VAL A 122       5.027   8.422   8.581  1.00 91.05           H
ATOM   1679 2HG1 VAL A 122       6.080   9.130   7.332  1.00 91.05           H
ATOM   1680 3HG1 VAL A 122       6.662   8.982   9.008  1.00 91.05           H
ATOM   1681  CG2 VAL A 122       6.307  11.639   8.525  1.00 91.05           C
ATOM   1682 1HG2 VAL A 122       6.615  11.679   7.480  1.00 91.05           H
ATOM   1683 2HG2 VAL A 122       5.904  12.607   8.823  1.00 91.05           H
ATOM   1684 3HG2 VAL A 122       7.168  11.396   9.147  1.00 91.05           H
ATOM   1685  HN  VAL A 122       3.693  12.424   9.190  1.00 91.05           H
ATOM   1686  N   ASN A 123       2.218   9.634   8.878  1.00 90.57           N
ATOM   1687  CA  ASN A 123       1.195   8.606   8.977  1.00 90.57           C
ATOM   1688  C   ASN A 123       0.160   8.815   7.870  1.00 90.57           C
ATOM   1689  O   ASN A 123      -0.275   7.857   7.233  1.00 90.57           O
ATOM   1690  HA  ASN A 123       1.728   7.661   8.876  1.00 90.57           H
ATOM   1691  CB  ASN A 123       0.470   8.679  10.322  1.00 90.57           C
ATOM   1692 1HB  ASN A 123       0.497   9.701  10.700  1.00 90.57           H
ATOM   1693 2HB  ASN A 123      -0.580   8.416  10.188  1.00 90.57           H
ATOM   1694  CG  ASN A 123       1.111   7.735  11.342  1.00 90.57           C
ATOM   1695  OD1 ASN A 123       1.855   6.829  11.006  1.00 90.57           O
ATOM   1696  ND2 ASN A 123       0.781   7.998  12.604  1.00 90.57           N
ATOM   1697 1HD2 ASN A 123       0.165   8.757  12.812  1.00 90.57           H
ATOM   1698 2HD2 ASN A 123       1.150   7.436  13.344  1.00 90.57           H
ATOM   1699  HN  ASN A 123       2.280  10.246   9.667  1.00 90.57           H
ATOM   1700  N   SER A 124      -0.205  10.074   7.675  1.00 91.57           N
ATOM   1701  CA  SER A 124      -1.232  10.414   6.704  1.00 91.57           C
ATOM   1702  C   SER A 124      -0.752  10.069   5.293  1.00 91.57           C
ATOM   1703  O   SER A 124      -1.491   9.477   4.509  1.00 91.57           O
ATOM   1704  HA  SER A 124      -2.096   9.806   6.973  1.00 91.57           H
ATOM   1705  CB  SER A 124      -1.604  11.895   6.792  1.00 91.57           C
ATOM   1706 1HB  SER A 124      -0.736  12.502   6.535  1.00 91.57           H
ATOM   1707 2HB  SER A 124      -2.378  12.118   6.058  1.00 91.57           H
ATOM   1708  OG  SER A 124      -2.065  12.254   8.092  1.00 91.57           O
ATOM   1709  HG  SER A 124      -1.406  12.863   8.532  1.00 91.57           H
ATOM   1710  HN  SER A 124       0.187  10.852   8.166  1.00 91.57           H
ATOM   1711  N   MET A 125       0.484  10.456   5.012  1.00 85.68           N
ATOM   1712  CA  MET A 125       1.068  10.205   3.705  1.00 85.68           C
ATOM   1713  C   MET A 125       1.095   8.707   3.395  1.00 85.68           C
ATOM   1714  O   MET A 125       0.712   8.288   2.304  1.00 85.68           O
ATOM   1715  HA  MET A 125       0.423  10.719   2.992  1.00 85.68           H
ATOM   1716  CB  MET A 125       2.493  10.761   3.667  1.00 85.68           C
ATOM   1717 1HB  MET A 125       3.021  10.481   4.579  1.00 85.68           H
ATOM   1718 2HB  MET A 125       3.038  10.317   2.834  1.00 85.68           H
ATOM   1719  CG  MET A 125       2.484  12.284   3.525  1.00 85.68           C
ATOM   1720 1HG  MET A 125       1.916  12.571   2.640  1.00 85.68           H
ATOM   1721 2HG  MET A 125       1.986  12.735   4.383  1.00 85.68           H
ATOM   1722  SD  MET A 125       4.156  12.896   3.399  1.00 85.68           S
ATOM   1723  CE  MET A 125       4.568  12.336   1.755  1.00 85.68           C
ATOM   1724 1HE  MET A 125       4.489  11.250   1.710  1.00 85.68           H
ATOM   1725 2HE  MET A 125       3.879  12.780   1.037  1.00 85.68           H
ATOM   1726 3HE  MET A 125       5.588  12.636   1.514  1.00 85.68           H
ATOM   1727  HN  MET A 125       1.082  10.931   5.658  1.00 85.68           H
ATOM   1728  N   TYR A 126       1.553   7.941   4.375  1.00 86.88           N
ATOM   1729  CA  TYR A 126       1.633   6.498   4.221  1.00 86.88           C
ATOM   1730  C   TYR A 126       0.268   5.908   3.864  1.00 86.88           C
ATOM   1731  O   TYR A 126       0.157   5.105   2.939  1.00 86.88           O
ATOM   1732  HA  TYR A 126       2.335   6.284   3.415  1.00 86.88           H
ATOM   1733  CB  TYR A 126       2.071   5.953   5.582  1.00 86.88           C
ATOM   1734 1HB  TYR A 126       3.109   6.237   5.759  1.00 86.88           H
ATOM   1735 2HB  TYR A 126       1.474   6.426   6.361  1.00 86.88           H
ATOM   1736  CG  TYR A 126       1.943   4.434   5.714  1.00 86.88           C
ATOM   1737  CD1 TYR A 126       0.892   3.889   6.422  1.00 86.88           C
ATOM   1738  HD1 TYR A 126       0.153   4.540   6.888  1.00 86.88           H
ATOM   1739  CD2 TYR A 126       2.880   3.609   5.124  1.00 86.88           C
ATOM   1740  HD2 TYR A 126       3.710   4.040   4.564  1.00 86.88           H
ATOM   1741  CE1 TYR A 126       0.772   2.459   6.546  1.00 86.88           C
ATOM   1742  HE1 TYR A 126      -0.053   2.016   7.103  1.00 86.88           H
ATOM   1743  CE2 TYR A 126       2.759   2.179   5.248  1.00 86.88           C
ATOM   1744  HE2 TYR A 126       3.492   1.516   4.787  1.00 86.88           H
ATOM   1745  CZ  TYR A 126       1.712   1.675   5.953  1.00 86.88           C
ATOM   1746  OH  TYR A 126       1.598   0.325   6.070  1.00 86.88           O
ATOM   1747  HH  TYR A 126       0.868   0.098   6.714  1.00 86.88           H
ATOM   1748  HN  TYR A 126       1.864   8.290   5.259  1.00 86.88           H
ATOM   1749  N   LYS A 127      -0.739   6.329   4.616  1.00 85.58           N
ATOM   1750  CA  LYS A 127      -2.067   5.756   4.478  1.00 85.58           C
ATOM   1751  C   LYS A 127      -2.634   6.117   3.104  1.00 85.58           C
ATOM   1752  O   LYS A 127      -3.212   5.270   2.425  1.00 85.58           O
ATOM   1753  HA  LYS A 127      -1.962   4.672   4.535  1.00 85.58           H
ATOM   1754  CB  LYS A 127      -2.959   6.186   5.644  1.00 85.58           C
ATOM   1755 1HB  LYS A 127      -2.424   6.056   6.585  1.00 85.58           H
ATOM   1756 2HB  LYS A 127      -3.193   7.247   5.556  1.00 85.58           H
ATOM   1757  CG  LYS A 127      -4.255   5.373   5.672  1.00 85.58           C
ATOM   1758 1HG  LYS A 127      -5.065   5.987   6.065  1.00 85.58           H
ATOM   1759 2HG  LYS A 127      -4.533   5.091   4.657  1.00 85.58           H
ATOM   1760  CD  LYS A 127      -4.096   4.118   6.531  1.00 85.58           C
ATOM   1761 1HD  LYS A 127      -3.462   3.397   6.015  1.00 85.58           H
ATOM   1762 2HD  LYS A 127      -3.594   4.372   7.465  1.00 85.58           H
ATOM   1763  CE  LYS A 127      -5.456   3.485   6.834  1.00 85.58           C
ATOM   1764 1HE  LYS A 127      -6.250   4.082   6.386  1.00 85.58           H
ATOM   1765 2HE  LYS A 127      -5.510   2.493   6.384  1.00 85.58           H
ATOM   1766  NZ  LYS A 127      -5.667   3.384   8.295  1.00 85.58           N
ATOM   1767 1HZ  LYS A 127      -6.463   2.784   8.481  1.00 85.58           H
ATOM   1768 2HZ  LYS A 127      -4.839   2.992   8.730  1.00 85.58           H
ATOM   1769 3HZ  LYS A 127      -5.844   4.307   8.675  1.00 85.58           H
ATOM   1770  HN  LYS A 127      -0.658   7.047   5.307  1.00 85.58           H
ATOM   1771  N   MET A 128      -2.449   7.376   2.735  1.00 86.26           N
ATOM   1772  CA  MET A 128      -2.988   7.876   1.482  1.00 86.26           C
ATOM   1773  C   MET A 128      -2.401   7.117   0.291  1.00 86.26           C
ATOM   1774  O   MET A 128      -3.126   6.744  -0.631  1.00 86.26           O
ATOM   1775  HA  MET A 128      -4.064   7.705   1.537  1.00 86.26           H
ATOM   1776  CB  MET A 128      -2.668   9.366   1.346  1.00 86.26           C
ATOM   1777 1HB  MET A 128      -2.987   9.893   2.245  1.00 86.26           H
ATOM   1778 2HB  MET A 128      -1.591   9.504   1.261  1.00 86.26           H
ATOM   1779  CG  MET A 128      -3.364   9.967   0.123  1.00 86.26           C
ATOM   1780 1HG  MET A 128      -2.988   9.497  -0.786  1.00 86.26           H
ATOM   1781 2HG  MET A 128      -4.434   9.766   0.167  1.00 86.26           H
ATOM   1782  SD  MET A 128      -3.077  11.727   0.061  1.00 86.26           S
ATOM   1783  CE  MET A 128      -1.336  11.744  -0.332  1.00 86.26           C
ATOM   1784 1HE  MET A 128      -0.781  11.232   0.454  1.00 86.26           H
ATOM   1785 2HE  MET A 128      -1.173  11.235  -1.282  1.00 86.26           H
ATOM   1786 3HE  MET A 128      -0.990  12.775  -0.409  1.00 86.26           H
ATOM   1787  HN  MET A 128      -1.942   8.048   3.275  1.00 86.26           H
ATOM   1788  N   ASN A 129      -1.094   6.910   0.348  1.00 81.54           N
ATOM   1789  CA  ASN A 129      -0.385   6.289  -0.758  1.00 81.54           C
ATOM   1790  C   ASN A 129      -0.731   4.799  -0.808  1.00 81.54           C
ATOM   1791  O   ASN A 129      -0.797   4.209  -1.885  1.00 81.54           O
ATOM   1792  HA  ASN A 129      -0.718   6.824  -1.648  1.00 81.54           H
ATOM   1793  CB  ASN A 129       1.129   6.417  -0.584  1.00 81.54           C
ATOM   1794 1HB  ASN A 129       1.416   6.065   0.407  1.00 81.54           H
ATOM   1795 2HB  ASN A 129       1.638   5.780  -1.307  1.00 81.54           H
ATOM   1796  CG  ASN A 129       1.582   7.867  -0.767  1.00 81.54           C
ATOM   1797  OD1 ASN A 129       1.139   8.575  -1.656  1.00 81.54           O
ATOM   1798  ND2 ASN A 129       2.486   8.268   0.122  1.00 81.54           N
ATOM   1799 1HD2 ASN A 129       2.808   7.636   0.828  1.00 81.54           H
ATOM   1800 2HD2 ASN A 129       2.844   9.201   0.086  1.00 81.54           H
ATOM   1801  HN  ASN A 129      -0.522   7.159   1.130  1.00 81.54           H
ATOM   1802  N   PHE A 130      -0.943   4.234   0.372  1.00 85.38           N
ATOM   1803  CA  PHE A 130      -1.333   2.838   0.474  1.00 85.38           C
ATOM   1804  C   PHE A 130      -2.595   2.560  -0.346  1.00 85.38           C
ATOM   1805  O   PHE A 130      -2.616   1.646  -1.168  1.00 85.38           O
ATOM   1806  HA  PHE A 130      -0.509   2.243   0.082  1.00 85.38           H
ATOM   1807  CB  PHE A 130      -1.628   2.563   1.950  1.00 85.38           C
ATOM   1808 1HB  PHE A 130      -0.711   2.695   2.524  1.00 85.38           H
ATOM   1809 2HB  PHE A 130      -2.340   3.304   2.312  1.00 85.38           H
ATOM   1810  CG  PHE A 130      -2.186   1.165   2.222  1.00 85.38           C
ATOM   1811  CD1 PHE A 130      -3.523   0.989   2.400  1.00 85.38           C
ATOM   1812  HD1 PHE A 130      -4.197   1.844   2.347  1.00 85.38           H
ATOM   1813  CD2 PHE A 130      -1.346   0.098   2.287  1.00 85.38           C
ATOM   1814  HD2 PHE A 130      -0.274   0.239   2.146  1.00 85.38           H
ATOM   1815  CE1 PHE A 130      -4.041  -0.309   2.653  1.00 85.38           C
ATOM   1816  HE1 PHE A 130      -5.113  -0.450   2.795  1.00 85.38           H
ATOM   1817  CE2 PHE A 130      -1.864  -1.200   2.540  1.00 85.38           C
ATOM   1818  HE2 PHE A 130      -1.190  -2.055   2.593  1.00 85.38           H
ATOM   1819  CZ  PHE A 130      -3.200  -1.376   2.718  1.00 85.38           C
ATOM   1820  HZ  PHE A 130      -3.598  -2.372   2.912  1.00 85.38           H
ATOM   1821  HN  PHE A 130      -0.852   4.713   1.245  1.00 85.38           H
ATOM   1822  N   TYR A 131      -3.615   3.367  -0.094  1.00 91.64           N
ATOM   1823  CA  TYR A 131      -4.896   3.182  -0.755  1.00 91.64           C
ATOM   1824  C   TYR A 131      -4.808   3.557  -2.236  1.00 91.64           C
ATOM   1825  O   TYR A 131      -5.379   2.876  -3.087  1.00 91.64           O
ATOM   1826  HA  TYR A 131      -5.170   2.130  -0.670  1.00 91.64           H
ATOM   1827  CB  TYR A 131      -5.872   4.132  -0.058  1.00 91.64           C
ATOM   1828 1HB  TYR A 131      -5.382   5.094   0.091  1.00 91.64           H
ATOM   1829 2HB  TYR A 131      -6.724   4.307  -0.714  1.00 91.64           H
ATOM   1830  CG  TYR A 131      -6.381   3.620   1.291  1.00 91.64           C
ATOM   1831  CD1 TYR A 131      -6.980   2.380   1.377  1.00 91.64           C
ATOM   1832  HD1 TYR A 131      -7.090   1.765   0.484  1.00 91.64           H
ATOM   1833  CD2 TYR A 131      -6.242   4.400   2.421  1.00 91.64           C
ATOM   1834  HD2 TYR A 131      -5.769   5.379   2.353  1.00 91.64           H
ATOM   1835  CE1 TYR A 131      -7.460   1.899   2.647  1.00 91.64           C
ATOM   1836  HE1 TYR A 131      -7.935   0.921   2.729  1.00 91.64           H
ATOM   1837  CE2 TYR A 131      -6.722   3.918   3.691  1.00 91.64           C
ATOM   1838  HE2 TYR A 131      -6.618   4.523   4.592  1.00 91.64           H
ATOM   1839  CZ  TYR A 131      -7.307   2.692   3.741  1.00 91.64           C
ATOM   1840  OH  TYR A 131      -7.760   2.237   4.940  1.00 91.64           O
ATOM   1841  HH  TYR A 131      -7.948   3.008   5.549  1.00 91.64           H
ATOM   1842  HN  TYR A 131      -3.578   4.133   0.547  1.00 91.64           H
ATOM   1843  N   SER A 132      -4.089   4.638  -2.498  1.00 91.45           N
ATOM   1844  CA  SER A 132      -4.006   5.173  -3.846  1.00 91.45           C
ATOM   1845  C   SER A 132      -3.359   4.147  -4.778  1.00 91.45           C
ATOM   1846  O   SER A 132      -3.817   3.947  -5.902  1.00 91.45           O
ATOM   1847  HA  SER A 132      -5.037   5.364  -4.145  1.00 91.45           H
ATOM   1848  CB  SER A 132      -3.217   6.484  -3.871  1.00 91.45           C
ATOM   1849 1HB  SER A 132      -3.225   6.892  -4.882  1.00 91.45           H
ATOM   1850 2HB  SER A 132      -3.708   7.215  -3.229  1.00 91.45           H
ATOM   1851  OG  SER A 132      -1.870   6.305  -3.442  1.00 91.45           O
ATOM   1852  HG  SER A 132      -1.363   7.160  -3.543  1.00 91.45           H
ATOM   1853  HN  SER A 132      -3.570   5.145  -1.810  1.00 91.45           H
ATOM   1854  N   CYS A 133      -2.303   3.522  -4.276  1.00 89.67           N
ATOM   1855  CA  CYS A 133      -1.586   2.524  -5.051  1.00 89.67           C
ATOM   1856  C   CYS A 133      -2.555   1.388  -5.385  1.00 89.67           C
ATOM   1857  O   CYS A 133      -2.674   0.989  -6.542  1.00 89.67           O
ATOM   1858  HA  CYS A 133      -1.243   3.020  -5.959  1.00 89.67           H
ATOM   1859  CB  CYS A 133      -0.346   2.018  -4.311  1.00 89.67           C
ATOM   1860 1HB  CYS A 133      -0.607   1.750  -3.288  1.00 89.67           H
ATOM   1861 2HB  CYS A 133       0.030   1.114  -4.791  1.00 89.67           H
ATOM   1862  SG  CYS A 133       0.951   3.309  -4.308  1.00 89.67           S
ATOM   1863  HG  CYS A 133       0.488   3.969  -3.250  1.00 89.67           H
ATOM   1864  HN  CYS A 133      -1.938   3.689  -3.360  1.00 89.67           H
ATOM   1865  N   VAL A 134      -3.222   0.899  -4.350  1.00 88.52           N
ATOM   1866  CA  VAL A 134      -4.072  -0.271  -4.493  1.00 88.52           C
ATOM   1867  C   VAL A 134      -5.195   0.037  -5.485  1.00 88.52           C
ATOM   1868  O   VAL A 134      -5.507  -0.783  -6.348  1.00 88.52           O
ATOM   1869  HA  VAL A 134      -3.458  -1.076  -4.896  1.00 88.52           H
ATOM   1870  CB  VAL A 134      -4.590  -0.712  -3.122  1.00 88.52           C
ATOM   1871  HB  VAL A 134      -5.015   0.162  -2.628  1.00 88.52           H
ATOM   1872  CG1 VAL A 134      -5.699  -1.757  -3.265  1.00 88.52           C
ATOM   1873 1HG1 VAL A 134      -6.527  -1.332  -3.832  1.00 88.52           H
ATOM   1874 2HG1 VAL A 134      -5.310  -2.630  -3.789  1.00 88.52           H
ATOM   1875 3HG1 VAL A 134      -6.049  -2.052  -2.276  1.00 88.52           H
ATOM   1876  CG2 VAL A 134      -3.450  -1.239  -2.248  1.00 88.52           C
ATOM   1877 1HG2 VAL A 134      -2.983  -2.094  -2.737  1.00 88.52           H
ATOM   1878 2HG2 VAL A 134      -2.708  -0.453  -2.105  1.00 88.52           H
ATOM   1879 3HG2 VAL A 134      -3.846  -1.545  -1.280  1.00 88.52           H
ATOM   1880  HN  VAL A 134      -3.190   1.288  -3.429  1.00 88.52           H
ATOM   1881  N   LEU A 135      -5.770   1.220  -5.330  1.00 92.37           N
ATOM   1882  CA  LEU A 135      -6.912   1.609  -6.140  1.00 92.37           C
ATOM   1883  C   LEU A 135      -6.464   1.790  -7.592  1.00 92.37           C
ATOM   1884  O   LEU A 135      -7.204   1.467  -8.519  1.00 92.37           O
ATOM   1885  HA  LEU A 135      -7.633   0.792  -6.102  1.00 92.37           H
ATOM   1886  CB  LEU A 135      -7.594   2.843  -5.548  1.00 92.37           C
ATOM   1887 1HB  LEU A 135      -6.839   3.616  -5.402  1.00 92.37           H
ATOM   1888 2HB  LEU A 135      -8.305   3.227  -6.279  1.00 92.37           H
ATOM   1889  CG  LEU A 135      -8.330   2.633  -4.223  1.00 92.37           C
ATOM   1890  HG  LEU A 135      -7.631   2.196  -3.510  1.00 92.37           H
ATOM   1891  CD1 LEU A 135      -8.799   3.966  -3.639  1.00 92.37           C
ATOM   1892 1HD1 LEU A 135      -7.937   4.608  -3.461  1.00 92.37           H
ATOM   1893 2HD1 LEU A 135      -9.476   4.453  -4.341  1.00 92.37           H
ATOM   1894 3HD1 LEU A 135      -9.319   3.787  -2.698  1.00 92.37           H
ATOM   1895  CD2 LEU A 135      -9.484   1.642  -4.389  1.00 92.37           C
ATOM   1896 1HD2 LEU A 135     -10.191   2.027  -5.124  1.00 92.37           H
ATOM   1897 2HD2 LEU A 135      -9.093   0.682  -4.729  1.00 92.37           H
ATOM   1898 3HD2 LEU A 135      -9.990   1.510  -3.433  1.00 92.37           H
ATOM   1899  HN  LEU A 135      -5.470   1.905  -4.667  1.00 92.37           H
ATOM   1900  N   LEU A 136      -5.253   2.308  -7.743  1.00 92.12           N
ATOM   1901  CA  LEU A 136      -4.700   2.542  -9.066  1.00 92.12           C
ATOM   1902  C   LEU A 136      -4.509   1.202  -9.779  1.00 92.12           C
ATOM   1903  O   LEU A 136      -4.855   1.064 -10.952  1.00 92.12           O
ATOM   1904  HA  LEU A 136      -5.428   3.130  -9.625  1.00 92.12           H
ATOM   1905  CB  LEU A 136      -3.421   3.376  -8.972  1.00 92.12           C
ATOM   1906 1HB  LEU A 136      -2.816   2.987  -8.153  1.00 92.12           H
ATOM   1907 2HB  LEU A 136      -2.848   3.231  -9.888  1.00 92.12           H
ATOM   1908  CG  LEU A 136      -3.614   4.879  -8.757  1.00 92.12           C
ATOM   1909  HG  LEU A 136      -4.326   5.018  -7.943  1.00 92.12           H
ATOM   1910  CD1 LEU A 136      -2.304   5.545  -8.332  1.00 92.12           C
ATOM   1911 1HD1 LEU A 136      -1.957   5.100  -7.399  1.00 92.12           H
ATOM   1912 2HD1 LEU A 136      -1.553   5.397  -9.107  1.00 92.12           H
ATOM   1913 3HD1 LEU A 136      -2.470   6.612  -8.186  1.00 92.12           H
ATOM   1914  CD2 LEU A 136      -4.215   5.538 -10.000  1.00 92.12           C
ATOM   1915 1HD2 LEU A 136      -3.547   5.389 -10.849  1.00 92.12           H
ATOM   1916 2HD2 LEU A 136      -5.184   5.088 -10.218  1.00 92.12           H
ATOM   1917 3HD2 LEU A 136      -4.342   6.605  -9.821  1.00 92.12           H
ATOM   1918  HN  LEU A 136      -4.656   2.564  -6.984  1.00 92.12           H
ATOM   1919  N   ILE A 137      -3.958   0.249  -9.042  1.00 87.66           N
ATOM   1920  CA  ILE A 137      -3.681  -1.064  -9.601  1.00 87.66           C
ATOM   1921  C   ILE A 137      -4.996  -1.718 -10.030  1.00 87.66           C
ATOM   1922  O   ILE A 137      -5.066  -2.344 -11.087  1.00 87.66           O
ATOM   1923  HA  ILE A 137      -3.063  -0.918 -10.486  1.00 87.66           H
ATOM   1924  CB  ILE A 137      -2.869  -1.905  -8.614  1.00 87.66           C
ATOM   1925  HB  ILE A 137      -3.295  -1.772  -7.620  1.00 87.66           H
ATOM   1926  CG1 ILE A 137      -1.417  -1.426  -8.551  1.00 87.66           C
ATOM   1927 1HG1 ILE A 137      -0.920  -1.637  -9.498  1.00 87.66           H
ATOM   1928 2HG1 ILE A 137      -1.393  -0.346  -8.412  1.00 87.66           H
ATOM   1929  CG2 ILE A 137      -2.967  -3.394  -8.953  1.00 87.66           C
ATOM   1930 1HG2 ILE A 137      -4.010  -3.709  -8.905  1.00 87.66           H
ATOM   1931 2HG2 ILE A 137      -2.582  -3.564  -9.958  1.00 87.66           H
ATOM   1932 3HG2 ILE A 137      -2.381  -3.969  -8.237  1.00 87.66           H
ATOM   1933  CD1 ILE A 137      -0.663  -2.111  -7.410  1.00 87.66           C
ATOM   1934 1HD1 ILE A 137      -1.149  -1.879  -6.462  1.00 87.66           H
ATOM   1935 2HD1 ILE A 137      -0.669  -3.190  -7.566  1.00 87.66           H
ATOM   1936 3HD1 ILE A 137       0.366  -1.753  -7.387  1.00 87.66           H
ATOM   1937  HN  ILE A 137      -3.703   0.362  -8.082  1.00 87.66           H
ATOM   1938  N   MET A 138      -6.006  -1.551  -9.188  1.00 88.90           N
ATOM   1939  CA  MET A 138      -7.329  -2.068  -9.495  1.00 88.90           C
ATOM   1940  C   MET A 138      -7.867  -1.462 -10.792  1.00 88.90           C
ATOM   1941  O   MET A 138      -8.434  -2.169 -11.624  1.00 88.90           O
ATOM   1942  HA  MET A 138      -7.203  -3.144  -9.614  1.00 88.90           H
ATOM   1943  CB  MET A 138      -8.283  -1.743  -8.344  1.00 88.90           C
ATOM   1944 1HB  MET A 138      -7.878  -2.133  -7.410  1.00 88.90           H
ATOM   1945 2HB  MET A 138      -8.365  -0.662  -8.229  1.00 88.90           H
ATOM   1946  CG  MET A 138      -9.669  -2.341  -8.595  1.00 88.90           C
ATOM   1947 1HG  MET A 138     -10.049  -2.006  -9.560  1.00 88.90           H
ATOM   1948 2HG  MET A 138      -9.602  -3.428  -8.639  1.00 88.90           H
ATOM   1949  SD  MET A 138     -10.790  -1.852  -7.295  1.00 88.90           S
ATOM   1950  CE  MET A 138     -10.976  -0.120  -7.682  1.00 88.90           C
ATOM   1951 1HE  MET A 138     -10.003   0.370  -7.635  1.00 88.90           H
ATOM   1952 2HE  MET A 138     -11.388  -0.014  -8.685  1.00 88.90           H
ATOM   1953 3HE  MET A 138     -11.650   0.343  -6.961  1.00 88.90           H
ATOM   1954  HN  MET A 138      -5.931  -1.074  -8.313  1.00 88.90           H
ATOM   1955  N   CYS A 139      -7.672  -0.158 -10.924  1.00 91.81           N
ATOM   1956  CA  CYS A 139      -8.201   0.566 -12.067  1.00 91.81           C
ATOM   1957  C   CYS A 139      -7.464   0.089 -13.321  1.00 91.81           C
ATOM   1958  O   CYS A 139      -8.047   0.031 -14.403  1.00 91.81           O
ATOM   1959  HA  CYS A 139      -9.262   0.325 -12.127  1.00 91.81           H
ATOM   1960  CB  CYS A 139      -8.087   2.081 -11.880  1.00 91.81           C
ATOM   1961 1HB  CYS A 139      -7.087   2.338 -11.531  1.00 91.81           H
ATOM   1962 2HB  CYS A 139      -8.231   2.585 -12.835  1.00 91.81           H
ATOM   1963  SG  CYS A 139      -9.336   2.658 -10.673  1.00 91.81           S
ATOM   1964  HG  CYS A 139      -8.697   2.220  -9.592  1.00 91.81           H
ATOM   1965  HN  CYS A 139      -7.163   0.401 -10.269  1.00 91.81           H
ATOM   1966  N   ILE A 140      -6.195  -0.239 -13.133  1.00 86.91           N
ATOM   1967  CA  ILE A 140      -5.387  -0.759 -14.224  1.00 86.91           C
ATOM   1968  C   ILE A 140      -6.030  -2.039 -14.763  1.00 86.91           C
ATOM   1969  O   ILE A 140      -6.122  -2.228 -15.975  1.00 86.91           O
ATOM   1970  HA  ILE A 140      -5.389  -0.011 -15.017  1.00 86.91           H
ATOM   1971  CB  ILE A 140      -3.936  -0.942 -13.776  1.00 86.91           C
ATOM   1972  HB  ILE A 140      -3.937  -1.435 -12.804  1.00 86.91           H
ATOM   1973  CG1 ILE A 140      -3.244   0.411 -13.595  1.00 86.91           C
ATOM   1974 1HG1 ILE A 140      -3.060   0.863 -14.570  1.00 86.91           H
ATOM   1975 2HG1 ILE A 140      -3.899   1.088 -13.048  1.00 86.91           H
ATOM   1976  CG2 ILE A 140      -3.174  -1.850 -14.743  1.00 86.91           C
ATOM   1977 1HG2 ILE A 140      -3.654  -2.828 -14.777  1.00 86.91           H
ATOM   1978 2HG2 ILE A 140      -3.179  -1.407 -15.739  1.00 86.91           H
ATOM   1979 3HG2 ILE A 140      -2.145  -1.963 -14.401  1.00 86.91           H
ATOM   1980  CD1 ILE A 140      -1.921   0.254 -12.842  1.00 86.91           C
ATOM   1981 1HD1 ILE A 140      -2.112  -0.176 -11.859  1.00 86.91           H
ATOM   1982 2HD1 ILE A 140      -1.259  -0.405 -13.404  1.00 86.91           H
ATOM   1983 3HD1 ILE A 140      -1.450   1.230 -12.727  1.00 86.91           H
ATOM   1984  HN  ILE A 140      -5.719  -0.156 -12.258  1.00 86.91           H
ATOM   1985  N   SER A 141      -6.457  -2.884 -13.837  1.00 86.87           N
ATOM   1986  CA  SER A 141      -7.050  -4.159 -14.204  1.00 86.87           C
ATOM   1987  C   SER A 141      -8.319  -3.928 -15.028  1.00 86.87           C
ATOM   1988  O   SER A 141      -8.523  -4.575 -16.054  1.00 86.87           O
ATOM   1989  HA  SER A 141      -6.294  -4.668 -14.801  1.00 86.87           H
ATOM   1990  CB  SER A 141      -7.369  -4.996 -12.963  1.00 86.87           C
ATOM   1991 1HB  SER A 141      -8.143  -4.498 -12.380  1.00 86.87           H
ATOM   1992 2HB  SER A 141      -7.772  -5.961 -13.271  1.00 86.87           H
ATOM   1993  OG  SER A 141      -6.218  -5.200 -12.148  1.00 86.87           O
ATOM   1994  HG  SER A 141      -6.081  -4.413 -11.547  1.00 86.87           H
ATOM   1995  HN  SER A 141      -6.404  -2.710 -12.854  1.00 86.87           H
ATOM   1996  N   VAL A 142      -9.138  -3.004 -14.549  1.00 88.45           N
ATOM   1997  CA  VAL A 142     -10.403  -2.713 -15.202  1.00 88.45           C
ATOM   1998  C   VAL A 142     -10.133  -2.163 -16.604  1.00 88.45           C
ATOM   1999  O   VAL A 142     -10.824  -2.519 -17.558  1.00 88.45           O
ATOM   2000  HA  VAL A 142     -10.949  -3.652 -15.293  1.00 88.45           H
ATOM   2001  CB  VAL A 142     -11.233  -1.763 -14.336  1.00 88.45           C
ATOM   2002  HB  VAL A 142     -10.646  -0.859 -14.174  1.00 88.45           H
ATOM   2003  CG1 VAL A 142     -12.527  -1.362 -15.048  1.00 88.45           C
ATOM   2004 1HG1 VAL A 142     -12.286  -0.861 -15.985  1.00 88.45           H
ATOM   2005 2HG1 VAL A 142     -13.119  -2.254 -15.254  1.00 88.45           H
ATOM   2006 3HG1 VAL A 142     -13.097  -0.687 -14.410  1.00 88.45           H
ATOM   2007  CG2 VAL A 142     -11.528  -2.384 -12.969  1.00 88.45           C
ATOM   2008 1HG2 VAL A 142     -12.085  -3.311 -13.104  1.00 88.45           H
ATOM   2009 2HG2 VAL A 142     -10.590  -2.595 -12.456  1.00 88.45           H
ATOM   2010 3HG2 VAL A 142     -12.119  -1.687 -12.374  1.00 88.45           H
ATOM   2011  HN  VAL A 142      -8.949  -2.459 -13.732  1.00 88.45           H
ATOM   2012  N   ASP A 143      -9.128  -1.304 -16.685  1.00 83.53           N
ATOM   2013  CA  ASP A 143      -8.788  -0.666 -17.946  1.00 83.53           C
ATOM   2014  C   ASP A 143      -8.431  -1.740 -18.975  1.00 83.53           C
ATOM   2015  O   ASP A 143      -8.863  -1.671 -20.125  1.00 83.53           O
ATOM   2016  HA  ASP A 143      -9.674  -0.097 -18.227  1.00 83.53           H
ATOM   2017  CB  ASP A 143      -7.579   0.257 -17.787  1.00 83.53           C
ATOM   2018 1HB  ASP A 143      -7.812   1.050 -17.076  1.00 83.53           H
ATOM   2019 2HB  ASP A 143      -6.740  -0.303 -17.375  1.00 83.53           H
ATOM   2020  CG  ASP A 143      -7.178   0.872 -19.130  1.00 83.53           C
ATOM   2021  OD1 ASP A 143      -8.035   1.572 -19.712  1.00 83.53           O
ATOM   2022  OD2 ASP A 143      -6.025   0.628 -19.544  1.00 83.53           O
ATOM   2023  HN  ASP A 143      -8.552  -1.043 -15.911  1.00 83.53           H
ATOM   2024  N   ARG A 144      -7.646  -2.708 -18.526  1.00 74.17           N
ATOM   2025  CA  ARG A 144      -7.177  -3.763 -19.409  1.00 74.17           C
ATOM   2026  C   ARG A 144      -8.353  -4.622 -19.879  1.00 74.17           C
ATOM   2027  O   ARG A 144      -8.417  -5.008 -21.045  1.00 74.17           O
ATOM   2028  HA  ARG A 144      -6.714  -3.240 -20.246  1.00 74.17           H
ATOM   2029  CB  ARG A 144      -6.152  -4.654 -18.706  1.00 74.17           C
ATOM   2030 1HB  ARG A 144      -6.533  -4.955 -17.731  1.00 74.17           H
ATOM   2031 2HB  ARG A 144      -6.001  -5.566 -19.284  1.00 74.17           H
ATOM   2032  CG  ARG A 144      -4.817  -3.925 -18.536  1.00 74.17           C
ATOM   2033 1HG  ARG A 144      -4.959  -3.042 -17.913  1.00 74.17           H
ATOM   2034 2HG  ARG A 144      -4.110  -4.572 -18.016  1.00 74.17           H
ATOM   2035  CD  ARG A 144      -4.240  -3.514 -19.891  1.00 74.17           C
ATOM   2036 1HD  ARG A 144      -4.073  -4.397 -20.508  1.00 74.17           H
ATOM   2037 2HD  ARG A 144      -4.953  -2.883 -20.423  1.00 74.17           H
ATOM   2038  NE  ARG A 144      -2.967  -2.785 -19.699  1.00 74.17           N
ATOM   2039  HE  ARG A 144      -2.571  -2.767 -18.781  1.00 74.17           H
ATOM   2040  CZ  ARG A 144      -2.311  -2.146 -20.678  1.00 74.17           C
ATOM   2041  NH1 ARG A 144      -2.795  -2.137 -21.927  1.00 74.17           N
ATOM   2042 1HH1 ARG A 144      -3.652  -2.609 -22.135  1.00 74.17           H
ATOM   2043 2HH1 ARG A 144      -2.300  -1.658 -22.652  1.00 74.17           H
ATOM   2044  NH2 ARG A 144      -1.164  -1.517 -20.388  1.00 74.17           N
ATOM   2045 1HH2 ARG A 144      -0.662  -1.036 -21.107  1.00 74.17           H
ATOM   2046 2HH2 ARG A 144      -0.809  -1.529 -19.454  1.00 74.17           H
ATOM   2047  HN  ARG A 144      -7.330  -2.778 -17.580  1.00 74.17           H
ATOM   2048  N   TYR A 145      -9.254  -4.896 -18.947  1.00 84.76           N
ATOM   2049  CA  TYR A 145     -10.466  -5.630 -19.271  1.00 84.76           C
ATOM   2050  C   TYR A 145     -11.224  -4.957 -20.417  1.00 84.76           C
ATOM   2051  O   TYR A 145     -11.581  -5.609 -21.397  1.00 84.76           O
ATOM   2052  HA  TYR A 145     -10.179  -6.636 -19.576  1.00 84.76           H
ATOM   2053  CB  TYR A 145     -11.332  -5.590 -18.010  1.00 84.76           C
ATOM   2054 1HB  TYR A 145     -10.904  -6.263 -17.267  1.00 84.76           H
ATOM   2055 2HB  TYR A 145     -11.297  -4.586 -17.589  1.00 84.76           H
ATOM   2056  CG  TYR A 145     -12.793  -5.978 -18.247  1.00 84.76           C
ATOM   2057  CD1 TYR A 145     -13.775  -5.008 -18.234  1.00 84.76           C
ATOM   2058  HD1 TYR A 145     -13.509  -3.966 -18.056  1.00 84.76           H
ATOM   2059  CD2 TYR A 145     -13.129  -7.297 -18.473  1.00 84.76           C
ATOM   2060  HD2 TYR A 145     -12.354  -8.063 -18.482  1.00 84.76           H
ATOM   2061  CE1 TYR A 145     -15.150  -5.372 -18.457  1.00 84.76           C
ATOM   2062  HE1 TYR A 145     -15.935  -4.616 -18.450  1.00 84.76           H
ATOM   2063  CE2 TYR A 145     -14.505  -7.661 -18.695  1.00 84.76           C
ATOM   2064  HE2 TYR A 145     -14.784  -8.700 -18.875  1.00 84.76           H
ATOM   2065  CZ  TYR A 145     -15.447  -6.681 -18.677  1.00 84.76           C
ATOM   2066  OH  TYR A 145     -16.746  -7.025 -18.887  1.00 84.76           O
ATOM   2067  HH  TYR A 145     -16.816  -8.009 -19.051  1.00 84.76           H
ATOM   2068  HN  TYR A 145      -9.166  -4.627 -17.988  1.00 84.76           H
ATOM   2069  N   ILE A 146     -11.448  -3.661 -20.256  1.00 81.98           N
ATOM   2070  CA  ILE A 146     -12.217  -2.908 -21.232  1.00 81.98           C
ATOM   2071  C   ILE A 146     -11.482  -2.919 -22.574  1.00 81.98           C
ATOM   2072  O   ILE A 146     -12.104  -3.069 -23.624  1.00 81.98           O
ATOM   2073  HA  ILE A 146     -13.173  -3.416 -21.357  1.00 81.98           H
ATOM   2074  CB  ILE A 146     -12.517  -1.502 -20.707  1.00 81.98           C
ATOM   2075  HB  ILE A 146     -11.578  -1.048 -20.389  1.00 81.98           H
ATOM   2076  CG1 ILE A 146     -13.430  -1.558 -19.481  1.00 81.98           C
ATOM   2077 1HG1 ILE A 146     -14.440  -1.832 -19.787  1.00 81.98           H
ATOM   2078 2HG1 ILE A 146     -13.082  -2.333 -18.799  1.00 81.98           H
ATOM   2079  CG2 ILE A 146     -13.095  -0.616 -21.813  1.00 81.98           C
ATOM   2080 1HG2 ILE A 146     -12.377  -0.539 -22.629  1.00 81.98           H
ATOM   2081 2HG2 ILE A 146     -14.021  -1.056 -22.184  1.00 81.98           H
ATOM   2082 3HG2 ILE A 146     -13.300   0.377 -21.413  1.00 81.98           H
ATOM   2083  CD1 ILE A 146     -13.460  -0.210 -18.758  1.00 81.98           C
ATOM   2084 1HD1 ILE A 146     -12.453   0.050 -18.432  1.00 81.98           H
ATOM   2085 2HD1 ILE A 146     -13.832   0.558 -19.436  1.00 81.98           H
ATOM   2086 3HD1 ILE A 146     -14.116  -0.277 -17.890  1.00 81.98           H
ATOM   2087  HN  ILE A 146     -11.114  -3.128 -19.479  1.00 81.98           H
ATOM   2088  N   ALA A 147     -10.169  -2.760 -22.495  1.00 80.75           N
ATOM   2089  CA  ALA A 147      -9.361  -2.609 -23.692  1.00 80.75           C
ATOM   2090  C   ALA A 147      -9.431  -3.896 -24.516  1.00 80.75           C
ATOM   2091  O   ALA A 147      -9.284  -3.864 -25.737  1.00 80.75           O
ATOM   2092  HA  ALA A 147      -9.782  -1.790 -24.276  1.00 80.75           H
ATOM   2093  CB  ALA A 147      -7.927  -2.247 -23.298  1.00 80.75           C
ATOM   2094 1HB  ALA A 147      -7.929  -1.310 -22.741  1.00 80.75           H
ATOM   2095 2HB  ALA A 147      -7.511  -3.039 -22.676  1.00 80.75           H
ATOM   2096 3HB  ALA A 147      -7.321  -2.133 -24.197  1.00 80.75           H
ATOM   2097  HN  ALA A 147      -9.660  -2.733 -21.635  1.00 80.75           H
ATOM   2098  N   ILE A 148      -9.657  -4.997 -23.816  1.00 76.98           N
ATOM   2099  CA  ILE A 148      -9.571  -6.309 -24.435  1.00 76.98           C
ATOM   2100  C   ILE A 148     -10.977  -6.792 -24.796  1.00 76.98           C
ATOM   2101  O   ILE A 148     -11.236  -7.159 -25.941  1.00 76.98           O
ATOM   2102  HA  ILE A 148      -8.997  -6.199 -25.355  1.00 76.98           H
ATOM   2103  CB  ILE A 148      -8.801  -7.277 -23.534  1.00 76.98           C
ATOM   2104  HB  ILE A 148      -9.214  -7.208 -22.528  1.00 76.98           H
ATOM   2105  CG1 ILE A 148      -7.324  -6.886 -23.445  1.00 76.98           C
ATOM   2106 1HG1 ILE A 148      -6.841  -7.054 -24.407  1.00 76.98           H
ATOM   2107 2HG1 ILE A 148      -7.239  -5.821 -23.227  1.00 76.98           H
ATOM   2108  CG2 ILE A 148      -8.983  -8.723 -24.000  1.00 76.98           C
ATOM   2109 1HG2 ILE A 148     -10.041  -8.983 -23.970  1.00 76.98           H
ATOM   2110 2HG2 ILE A 148      -8.613  -8.825 -25.021  1.00 76.98           H
ATOM   2111 3HG2 ILE A 148      -8.426  -9.390 -23.343  1.00 76.98           H
ATOM   2112  CD1 ILE A 148      -6.608  -7.693 -22.360  1.00 76.98           C
ATOM   2113 1HD1 ILE A 148      -7.079  -7.503 -21.396  1.00 76.98           H
ATOM   2114 2HD1 ILE A 148      -6.675  -8.755 -22.595  1.00 76.98           H
ATOM   2115 3HD1 ILE A 148      -5.560  -7.395 -22.318  1.00 76.98           H
ATOM   2116  HN  ILE A 148      -9.896  -5.003 -22.845  1.00 76.98           H
ATOM   2117  N   ALA A 149     -11.848  -6.775 -23.798  1.00 77.32           N
ATOM   2118  CA  ALA A 149     -13.173  -7.353 -23.951  1.00 77.32           C
ATOM   2119  C   ALA A 149     -14.022  -6.441 -24.839  1.00 77.32           C
ATOM   2120  O   ALA A 149     -14.821  -6.919 -25.642  1.00 77.32           O
ATOM   2121  HA  ALA A 149     -13.059  -8.319 -24.442  1.00 77.32           H
ATOM   2122  CB  ALA A 149     -13.798  -7.570 -22.572  1.00 77.32           C
ATOM   2123 1HB  ALA A 149     -13.171  -8.248 -21.992  1.00 77.32           H
ATOM   2124 2HB  ALA A 149     -13.876  -6.615 -22.054  1.00 77.32           H
ATOM   2125 3HB  ALA A 149     -14.791  -8.003 -22.688  1.00 77.32           H
ATOM   2126  HN  ALA A 149     -11.662  -6.378 -22.900  1.00 77.32           H
ATOM   2127  N   GLN A 150     -13.820  -5.143 -24.664  1.00 69.13           N
ATOM   2128  CA  GLN A 150     -14.621  -4.159 -25.372  1.00 69.13           C
ATOM   2129  C   GLN A 150     -13.750  -3.371 -26.352  1.00 69.13           C
ATOM   2130  O   GLN A 150     -13.890  -2.155 -26.474  1.00 69.13           O
ATOM   2131  HA  GLN A 150     -15.368  -4.733 -25.920  1.00 69.13           H
ATOM   2132  CB  GLN A 150     -15.329  -3.221 -24.392  1.00 69.13           C
ATOM   2133 1HB  GLN A 150     -14.590  -2.632 -23.848  1.00 69.13           H
ATOM   2134 2HB  GLN A 150     -15.954  -2.518 -24.943  1.00 69.13           H
ATOM   2135  CG  GLN A 150     -16.189  -4.009 -23.403  1.00 69.13           C
ATOM   2136 1HG  GLN A 150     -16.824  -4.711 -23.945  1.00 69.13           H
ATOM   2137 2HG  GLN A 150     -15.548  -4.600 -22.748  1.00 69.13           H
ATOM   2138  CD  GLN A 150     -17.059  -3.071 -22.563  1.00 69.13           C
ATOM   2139  OE1 GLN A 150     -17.029  -1.860 -22.707  1.00 69.13           O
ATOM   2140  NE2 GLN A 150     -17.833  -3.697 -21.680  1.00 69.13           N
ATOM   2141 1HE2 GLN A 150     -17.809  -4.694 -21.613  1.00 69.13           H
ATOM   2142 2HE2 GLN A 150     -18.438  -3.169 -21.084  1.00 69.13           H
ATOM   2143  HN  GLN A 150     -13.126  -4.762 -24.053  1.00 69.13           H
ATOM   2144  N   ALA A 151     -12.869  -4.096 -27.026  1.00 69.65           N
ATOM   2145  CA  ALA A 151     -11.807  -3.464 -27.790  1.00 69.65           C
ATOM   2146  C   ALA A 151     -12.420  -2.479 -28.788  1.00 69.65           C
ATOM   2147  O   ALA A 151     -11.901  -1.380 -28.980  1.00 69.65           O
ATOM   2148  HA  ALA A 151     -11.177  -2.914 -27.091  1.00 69.65           H
ATOM   2149  CB  ALA A 151     -10.962  -4.539 -28.476  1.00 69.65           C
ATOM   2150 1HB  ALA A 151     -10.526  -5.194 -27.722  1.00 69.65           H
ATOM   2151 2HB  ALA A 151     -11.592  -5.124 -29.146  1.00 69.65           H
ATOM   2152 3HB  ALA A 151     -10.166  -4.064 -29.050  1.00 69.65           H
ATOM   2153  HN  ALA A 151     -12.873  -5.096 -27.055  1.00 69.65           H
ATOM   2154  N   MET A 152     -13.515  -2.909 -29.398  1.00 58.79           N
ATOM   2155  CA  MET A 152     -14.164  -2.109 -30.423  1.00 58.79           C
ATOM   2156  C   MET A 152     -14.596  -0.750 -29.867  1.00 58.79           C
ATOM   2157  O   MET A 152     -14.254   0.290 -30.426  1.00 58.79           O
ATOM   2158  HA  MET A 152     -13.415  -1.968 -31.203  1.00 58.79           H
ATOM   2159  CB  MET A 152     -15.388  -2.856 -30.956  1.00 58.79           C
ATOM   2160 1HB  MET A 152     -15.947  -3.285 -30.124  1.00 58.79           H
ATOM   2161 2HB  MET A 152     -16.054  -2.156 -31.460  1.00 58.79           H
ATOM   2162  CG  MET A 152     -14.975  -3.965 -31.926  1.00 58.79           C
ATOM   2163 1HG  MET A 152     -14.170  -3.613 -32.571  1.00 58.79           H
ATOM   2164 2HG  MET A 152     -14.588  -4.819 -31.370  1.00 58.79           H
ATOM   2165  SD  MET A 152     -16.374  -4.464 -32.915  1.00 58.79           S
ATOM   2166  CE  MET A 152     -15.647  -5.820 -33.818  1.00 58.79           C
ATOM   2167 1HE  MET A 152     -14.800  -5.457 -34.401  1.00 58.79           H
ATOM   2168 2HE  MET A 152     -15.306  -6.582 -33.118  1.00 58.79           H
ATOM   2169 3HE  MET A 152     -16.391  -6.251 -34.489  1.00 58.79           H
ATOM   2170  HN  MET A 152     -13.958  -3.784 -29.202  1.00 58.79           H
ATOM   2171  N   ARG A 153     -15.342  -0.805 -28.773  1.00 56.81           N
ATOM   2172  CA  ARG A 153     -15.866   0.405 -28.164  1.00 56.81           C
ATOM   2173  C   ARG A 153     -14.722   1.270 -27.630  1.00 56.81           C
ATOM   2174  O   ARG A 153     -14.815   2.496 -27.628  1.00 56.81           O
ATOM   2175  HA  ARG A 153     -16.399   0.913 -28.968  1.00 56.81           H
ATOM   2176  CB  ARG A 153     -16.824   0.074 -27.018  1.00 56.81           C
ATOM   2177 1HB  ARG A 153     -16.415  -0.740 -26.421  1.00 56.81           H
ATOM   2178 2HB  ARG A 153     -16.919   0.937 -26.358  1.00 56.81           H
ATOM   2179  CG  ARG A 153     -18.203  -0.320 -27.552  1.00 56.81           C
ATOM   2180 1HG  ARG A 153     -18.566   0.448 -28.234  1.00 56.81           H
ATOM   2181 2HG  ARG A 153     -18.124  -1.244 -28.125  1.00 56.81           H
ATOM   2182  CD  ARG A 153     -19.201  -0.507 -26.408  1.00 56.81           C
ATOM   2183 1HD  ARG A 153     -18.904  -1.354 -25.789  1.00 56.81           H
ATOM   2184 2HD  ARG A 153     -19.199   0.374 -25.765  1.00 56.81           H
ATOM   2185  NE  ARG A 153     -20.559  -0.732 -26.953  1.00 56.81           N
ATOM   2186  HE  ARG A 153     -20.678  -0.695 -27.945  1.00 56.81           H
ATOM   2187  CZ  ARG A 153     -21.639  -0.981 -26.199  1.00 56.81           C
ATOM   2188  NH1 ARG A 153     -21.537  -1.042 -24.865  1.00 56.81           N
ATOM   2189 1HH1 ARG A 153     -20.651  -0.901 -24.423  1.00 56.81           H
ATOM   2190 2HH1 ARG A 153     -22.348  -1.229 -24.310  1.00 56.81           H
ATOM   2191  NH2 ARG A 153     -22.821  -1.170 -26.801  1.00 56.81           N
ATOM   2192 1HH2 ARG A 153     -23.636  -1.357 -26.253  1.00 56.81           H
ATOM   2193 2HH2 ARG A 153     -22.888  -1.122 -27.798  1.00 56.81           H
ATOM   2194  HN  ARG A 153     -15.587  -1.654 -28.305  1.00 56.81           H
ATOM   2195  N   ALA A 154     -13.670   0.596 -27.190  1.00 62.75           N
ATOM   2196  CA  ALA A 154     -12.574   1.274 -26.519  1.00 62.75           C
ATOM   2197  C   ALA A 154     -11.840   2.166 -27.523  1.00 62.75           C
ATOM   2198  O   ALA A 154     -11.313   3.215 -27.157  1.00 62.75           O
ATOM   2199  HA  ALA A 154     -13.001   1.900 -25.735  1.00 62.75           H
ATOM   2200  CB  ALA A 154     -11.650   0.239 -25.874  1.00 62.75           C
ATOM   2201 1HB  ALA A 154     -12.213  -0.348 -25.148  1.00 62.75           H
ATOM   2202 2HB  ALA A 154     -11.251  -0.421 -26.644  1.00 62.75           H
ATOM   2203 3HB  ALA A 154     -10.828   0.748 -25.371  1.00 62.75           H
ATOM   2204  HN  ALA A 154     -13.559  -0.393 -27.285  1.00 62.75           H
ATOM   2205  N   HIS A 155     -11.829   1.714 -28.768  1.00 58.25           N
ATOM   2206  CA  HIS A 155     -11.037   2.370 -29.795  1.00 58.25           C
ATOM   2207  C   HIS A 155     -11.670   3.716 -30.150  1.00 58.25           C
ATOM   2208  O   HIS A 155     -10.966   4.709 -30.329  1.00 58.25           O
ATOM   2209  HA  HIS A 155     -10.050   2.544 -29.365  1.00 58.25           H
ATOM   2210  CB  HIS A 155     -10.861   1.458 -31.010  1.00 58.25           C
ATOM   2211 1HB  HIS A 155     -11.077   0.431 -30.716  1.00 58.25           H
ATOM   2212 2HB  HIS A 155     -11.595   1.733 -31.768  1.00 58.25           H
ATOM   2213  CG  HIS A 155      -9.482   1.511 -31.624  1.00 58.25           C
ATOM   2214  ND1 HIS A 155      -8.989   2.634 -32.264  1.00 58.25           N
ATOM   2215  HD1 HIS A 155      -9.476   3.499 -32.385  1.00 58.25           H
ATOM   2216  CD2 HIS A 155      -8.498   0.568 -31.687  1.00 58.25           C
ATOM   2217  HD2 HIS A 155      -8.554  -0.440 -31.278  1.00 58.25           H
ATOM   2218  CE1 HIS A 155      -7.763   2.368 -32.690  1.00 58.25           C
ATOM   2219  HE1 HIS A 155      -7.111   3.053 -33.232  1.00 58.25           H
ATOM   2220  NE2 HIS A 155      -7.461   1.088 -32.332  1.00 58.25           N
ATOM   2221  HN  HIS A 155     -12.349   0.918 -29.079  1.00 58.25           H
ATOM   2222  N   THR A 156     -12.991   3.707 -30.243  1.00 64.60           N
ATOM   2223  CA  THR A 156     -13.717   4.875 -30.711  1.00 64.60           C
ATOM   2224  C   THR A 156     -13.609   6.013 -29.694  1.00 64.60           C
ATOM   2225  O   THR A 156     -13.616   7.186 -30.066  1.00 64.60           O
ATOM   2226  HA  THR A 156     -13.250   5.224 -31.632  1.00 64.60           H
ATOM   2227  CB  THR A 156     -15.159   4.452 -30.999  1.00 64.60           C
ATOM   2228  HB  THR A 156     -15.788   4.590 -30.119  1.00 64.60           H
ATOM   2229  OG1 THR A 156     -15.041   3.112 -31.466  1.00 64.60           O
ATOM   2230  HG1 THR A 156     -15.914   2.635 -31.363  1.00 64.60           H
ATOM   2231  CG2 THR A 156     -15.766   5.208 -32.182  1.00 64.60           C
ATOM   2232 1HG2 THR A 156     -15.175   5.015 -33.078  1.00 64.60           H
ATOM   2233 2HG2 THR A 156     -15.766   6.277 -31.970  1.00 64.60           H
ATOM   2234 3HG2 THR A 156     -16.790   4.870 -32.343  1.00 64.60           H
ATOM   2235  HN  THR A 156     -13.563   2.921 -30.006  1.00 64.60           H
ATOM   2236  N   TRP A 157     -13.511   5.627 -28.431  1.00 58.38           N
ATOM   2237  CA  TRP A 157     -13.694   6.573 -27.343  1.00 58.38           C
ATOM   2238  C   TRP A 157     -12.325   6.842 -26.715  1.00 58.38           C
ATOM   2239  O   TRP A 157     -12.228   7.103 -25.517  1.00 58.38           O
ATOM   2240  HA  TRP A 157     -14.096   7.494 -27.766  1.00 58.38           H
ATOM   2241  CB  TRP A 157     -14.723   6.058 -26.335  1.00 58.38           C
ATOM   2242 1HB  TRP A 157     -14.413   5.073 -25.986  1.00 58.38           H
ATOM   2243 2HB  TRP A 157     -14.728   6.717 -25.467  1.00 58.38           H
ATOM   2244  CG  TRP A 157     -16.145   5.962 -26.892  1.00 58.38           C
ATOM   2245  CD1 TRP A 157     -16.571   5.257 -27.949  1.00 58.38           C
ATOM   2246  HD1 TRP A 157     -15.927   4.636 -28.572  1.00 58.38           H
ATOM   2247  CD2 TRP A 157     -17.318   6.624 -26.374  1.00 58.38           C
ATOM   2248  NE1 TRP A 157     -17.927   5.416 -28.150  1.00 58.38           N
ATOM   2249  HE1 TRP A 157     -18.472   4.991 -28.873  1.00 58.38           H
ATOM   2250  CE2 TRP A 157     -18.396   6.273 -27.162  1.00 58.38           C
ATOM   2251  CE3 TRP A 157     -17.463   7.490 -25.277  1.00 58.38           C
ATOM   2252  HE3 TRP A 157     -16.628   7.782 -24.640  1.00 58.38           H
ATOM   2253  CZ2 TRP A 157     -19.695   6.743 -26.936  1.00 58.38           C
ATOM   2254  HZ2 TRP A 157     -20.530   6.451 -27.573  1.00 58.38           H
ATOM   2255  CZ3 TRP A 157     -18.768   7.951 -25.064  1.00 58.38           C
ATOM   2256  HZ3 TRP A 157     -18.937   8.627 -24.226  1.00 58.38           H
ATOM   2257  CH2 TRP A 157     -19.864   7.608 -25.848  1.00 58.38           C
ATOM   2258  HH2 TRP A 157     -20.850   8.010 -25.616  1.00 58.38           H
ATOM   2259  HN  TRP A 157     -13.311   4.690 -28.146  1.00 58.38           H
ATOM   2260  N   ARG A 158     -11.300   6.768 -27.552  1.00 59.52           N
ATOM   2261  CA  ARG A 158      -9.932   6.814 -27.066  1.00 59.52           C
ATOM   2262  C   ARG A 158      -9.700   8.090 -26.254  1.00 59.52           C
ATOM   2263  O   ARG A 158      -9.111   8.044 -25.174  1.00 59.52           O
ATOM   2264  HA  ARG A 158      -9.828   5.927 -26.441  1.00 59.52           H
ATOM   2265  CB  ARG A 158      -8.934   6.767 -28.225  1.00 59.52           C
ATOM   2266 1HB  ARG A 158      -9.176   5.934 -28.884  1.00 59.52           H
ATOM   2267 2HB  ARG A 158      -9.016   7.678 -28.818  1.00 59.52           H
ATOM   2268  CG  ARG A 158      -7.501   6.616 -27.709  1.00 59.52           C
ATOM   2269 1HG  ARG A 158      -7.228   7.494 -27.123  1.00 59.52           H
ATOM   2270 2HG  ARG A 158      -7.439   5.756 -27.042  1.00 59.52           H
ATOM   2271  CD  ARG A 158      -6.517   6.443 -28.867  1.00 59.52           C
ATOM   2272 1HD  ARG A 158      -6.762   5.543 -29.432  1.00 59.52           H
ATOM   2273 2HD  ARG A 158      -6.600   7.284 -29.555  1.00 59.52           H
ATOM   2274  NE  ARG A 158      -5.134   6.352 -28.347  1.00 59.52           N
ATOM   2275  HE  ARG A 158      -4.990   6.507 -27.370  1.00 59.52           H
ATOM   2276  CZ  ARG A 158      -4.064   6.074 -29.104  1.00 59.52           C
ATOM   2277  NH1 ARG A 158      -4.198   5.858 -30.419  1.00 59.52           N
ATOM   2278 1HH1 ARG A 158      -5.103   5.902 -30.843  1.00 59.52           H
ATOM   2279 2HH1 ARG A 158      -3.394   5.651 -30.977  1.00 59.52           H
ATOM   2280  NH2 ARG A 158      -2.856   6.017 -28.525  1.00 59.52           N
ATOM   2281 1HH2 ARG A 158      -2.047   5.811 -29.075  1.00 59.52           H
ATOM   2282 2HH2 ARG A 158      -2.764   6.180 -27.543  1.00 59.52           H
ATOM   2283  HN  ARG A 158     -11.394   6.678 -28.544  1.00 59.52           H
ATOM   2284  N   GLU A 159     -10.174   9.198 -26.803  1.00 64.97           N
ATOM   2285  CA  GLU A 159      -9.964  10.493 -26.179  1.00 64.97           C
ATOM   2286  C   GLU A 159     -10.758  10.588 -24.874  1.00 64.97           C
ATOM   2287  O   GLU A 159     -10.231  11.028 -23.854  1.00 64.97           O
ATOM   2288  HA  GLU A 159      -8.896  10.542 -25.966  1.00 64.97           H
ATOM   2289  CB  GLU A 159     -10.338  11.629 -27.132  1.00 64.97           C
ATOM   2290 1HB  GLU A 159     -11.314  11.430 -27.575  1.00 64.97           H
ATOM   2291 2HB  GLU A 159     -10.291  12.582 -26.605  1.00 64.97           H
ATOM   2292  CG  GLU A 159      -9.341  11.726 -28.288  1.00 64.97           C
ATOM   2293 1HG  GLU A 159      -8.324  11.733 -27.896  1.00 64.97           H
ATOM   2294 2HG  GLU A 159      -9.431  10.846 -28.926  1.00 64.97           H
ATOM   2295  CD  GLU A 159      -9.583  12.989 -29.117  1.00 64.97           C
ATOM   2296  OE1 GLU A 159      -8.653  13.364 -29.864  1.00 64.97           O
ATOM   2297  OE2 GLU A 159     -10.691  13.551 -28.984  1.00 64.97           O
ATOM   2298  HN  GLU A 159     -10.693   9.220 -27.658  1.00 64.97           H
ATOM   2299  N   LYS A 160     -12.012  10.168 -24.950  1.00 69.83           N
ATOM   2300  CA  LYS A 160     -12.887  10.211 -23.791  1.00 69.83           C
ATOM   2301  C   LYS A 160     -12.282   9.365 -22.668  1.00 69.83           C
ATOM   2302  O   LYS A 160     -12.365   9.730 -21.497  1.00 69.83           O
ATOM   2303  HA  LYS A 160     -12.934  11.247 -23.455  1.00 69.83           H
ATOM   2304  CB  LYS A 160     -14.308   9.795 -24.176  1.00 69.83           C
ATOM   2305 1HB  LYS A 160     -14.282   8.840 -24.701  1.00 69.83           H
ATOM   2306 2HB  LYS A 160     -14.905   9.648 -23.276  1.00 69.83           H
ATOM   2307  CG  LYS A 160     -14.967  10.853 -25.064  1.00 69.83           C
ATOM   2308 1HG  LYS A 160     -14.790  11.844 -24.647  1.00 69.83           H
ATOM   2309 2HG  LYS A 160     -14.511  10.838 -26.054  1.00 69.83           H
ATOM   2310  CD  LYS A 160     -16.472  10.606 -25.186  1.00 69.83           C
ATOM   2311 1HD  LYS A 160     -16.649   9.601 -25.569  1.00 69.83           H
ATOM   2312 2HD  LYS A 160     -16.934  10.657 -24.200  1.00 69.83           H
ATOM   2313  CE  LYS A 160     -17.122  11.634 -26.114  1.00 69.83           C
ATOM   2314 1HE  LYS A 160     -16.962  12.639 -25.723  1.00 69.83           H
ATOM   2315 2HE  LYS A 160     -16.652  11.595 -27.096  1.00 69.83           H
ATOM   2316  NZ  LYS A 160     -18.573  11.371 -26.242  1.00 69.83           N
ATOM   2317 1HZ  LYS A 160     -18.996  12.085 -26.826  1.00 69.83           H
ATOM   2318 2HZ  LYS A 160     -18.716  10.461 -26.664  1.00 69.83           H
ATOM   2319 3HZ  LYS A 160     -19.002  11.389 -25.324  1.00 69.83           H
ATOM   2320  HN  LYS A 160     -12.430   9.803 -25.782  1.00 69.83           H
ATOM   2321  N   ARG A 161     -11.687   8.250 -23.066  1.00 68.30           N
ATOM   2322  CA  ARG A 161     -11.080   7.342 -22.108  1.00 68.30           C
ATOM   2323  C   ARG A 161      -9.960   8.049 -21.342  1.00 68.30           C
ATOM   2324  O   ARG A 161      -9.769   7.809 -20.151  1.00 68.30           O
ATOM   2325  HA  ARG A 161     -11.894   7.058 -21.439  1.00 68.30           H
ATOM   2326  CB  ARG A 161     -10.511   6.105 -22.805  1.00 68.30           C
ATOM   2327 1HB  ARG A 161      -9.938   6.408 -23.681  1.00 68.30           H
ATOM   2328 2HB  ARG A 161      -9.821   5.591 -22.135  1.00 68.30           H
ATOM   2329  CG  ARG A 161     -11.629   5.149 -23.225  1.00 68.30           C
ATOM   2330 1HG  ARG A 161     -12.223   4.874 -22.354  1.00 68.30           H
ATOM   2331 2HG  ARG A 161     -12.299   5.651 -23.923  1.00 68.30           H
ATOM   2332  CD  ARG A 161     -11.056   3.888 -23.877  1.00 68.30           C
ATOM   2333 1HD  ARG A 161     -11.847   3.344 -24.393  1.00 68.30           H
ATOM   2334 2HD  ARG A 161     -10.315   4.162 -24.628  1.00 68.30           H
ATOM   2335  NE  ARG A 161     -10.436   3.023 -22.848  1.00 68.30           N
ATOM   2336  HE  ARG A 161     -10.660   3.201 -21.890  1.00 68.30           H
ATOM   2337  CZ  ARG A 161      -9.594   2.018 -23.121  1.00 68.30           C
ATOM   2338  NH1 ARG A 161      -9.259   1.735 -24.387  1.00 68.30           N
ATOM   2339 1HH1 ARG A 161      -9.638   2.277 -25.137  1.00 68.30           H
ATOM   2340 2HH1 ARG A 161      -8.629   0.983 -24.582  1.00 68.30           H
ATOM   2341  NH2 ARG A 161      -9.092   1.298 -22.108  1.00 68.30           N
ATOM   2342 1HH2 ARG A 161      -8.462   0.544 -22.294  1.00 68.30           H
ATOM   2343 2HH2 ARG A 161      -9.347   1.515 -21.166  1.00 68.30           H
ATOM   2344  HN  ARG A 161     -11.616   7.964 -24.022  1.00 68.30           H
ATOM   2345  N   LEU A 162      -9.248   8.907 -22.058  1.00 79.40           N
ATOM   2346  CA  LEU A 162      -8.144   9.642 -21.464  1.00 79.40           C
ATOM   2347  C   LEU A 162      -8.695  10.658 -20.461  1.00 79.40           C
ATOM   2348  O   LEU A 162      -8.105  10.872 -19.403  1.00 79.40           O
ATOM   2349  HA  LEU A 162      -7.526   8.924 -20.925  1.00 79.40           H
ATOM   2350  CB  LEU A 162      -7.269  10.266 -22.553  1.00 79.40           C
ATOM   2351 1HB  LEU A 162      -6.990   9.485 -23.259  1.00 79.40           H
ATOM   2352 2HB  LEU A 162      -7.868  10.993 -23.102  1.00 79.40           H
ATOM   2353  CG  LEU A 162      -5.993  10.959 -22.072  1.00 79.40           C
ATOM   2354  HG  LEU A 162      -6.262  11.664 -21.286  1.00 79.40           H
ATOM   2355  CD1 LEU A 162      -5.018   9.951 -21.460  1.00 79.40           C
ATOM   2356 1HD1 LEU A 162      -5.491   9.459 -20.609  1.00 79.40           H
ATOM   2357 2HD1 LEU A 162      -4.750   9.205 -22.208  1.00 79.40           H
ATOM   2358 3HD1 LEU A 162      -4.120  10.470 -21.126  1.00 79.40           H
ATOM   2359  CD2 LEU A 162      -5.348  11.766 -23.201  1.00 79.40           C
ATOM   2360 1HD2 LEU A 162      -5.094  11.100 -24.025  1.00 79.40           H
ATOM   2361 2HD2 LEU A 162      -6.048  12.526 -23.550  1.00 79.40           H
ATOM   2362 3HD2 LEU A 162      -4.443  12.249 -22.832  1.00 79.40           H
ATOM   2363  HN  LEU A 162      -9.415   9.103 -23.025  1.00 79.40           H
ATOM   2364  N   LEU A 163      -9.819  11.256 -20.828  1.00 82.31           N
ATOM   2365  CA  LEU A 163     -10.473  12.219 -19.959  1.00 82.31           C
ATOM   2366  C   LEU A 163     -10.931  11.517 -18.680  1.00 82.31           C
ATOM   2367  O   LEU A 163     -10.659  11.989 -17.577  1.00 82.31           O
ATOM   2368  HA  LEU A 163      -9.733  12.974 -19.693  1.00 82.31           H
ATOM   2369  CB  LEU A 163     -11.601  12.935 -20.705  1.00 82.31           C
ATOM   2370 1HB  LEU A 163     -11.189  13.368 -21.617  1.00 82.31           H
ATOM   2371 2HB  LEU A 163     -12.337  12.191 -21.010  1.00 82.31           H
ATOM   2372  CG  LEU A 163     -12.323  14.039 -19.930  1.00 82.31           C
ATOM   2373  HG  LEU A 163     -12.668  13.622 -18.984  1.00 82.31           H
ATOM   2374  CD1 LEU A 163     -11.370  15.188 -19.598  1.00 82.31           C
ATOM   2375 1HD1 LEU A 163     -10.547  14.814 -18.988  1.00 82.31           H
ATOM   2376 2HD1 LEU A 163     -10.974  15.611 -20.521  1.00 82.31           H
ATOM   2377 3HD1 LEU A 163     -11.909  15.959 -19.047  1.00 82.31           H
ATOM   2378  CD2 LEU A 163     -13.561  14.521 -20.689  1.00 82.31           C
ATOM   2379 1HD2 LEU A 163     -13.261  14.915 -21.661  1.00 82.31           H
ATOM   2380 2HD2 LEU A 163     -14.248  13.687 -20.832  1.00 82.31           H
ATOM   2381 3HD2 LEU A 163     -14.055  15.306 -20.116  1.00 82.31           H
ATOM   2382  HN  LEU A 163     -10.280  11.092 -21.700  1.00 82.31           H
ATOM   2383  N   TYR A 164     -11.618  10.400 -18.869  1.00 75.78           N
ATOM   2384  CA  TYR A 164     -12.115   9.627 -17.744  1.00 75.78           C
ATOM   2385  C   TYR A 164     -10.966   9.164 -16.846  1.00 75.78           C
ATOM   2386  O   TYR A 164     -11.113   9.099 -15.627  1.00 75.78           O
ATOM   2387  HA  TYR A 164     -12.783  10.266 -17.166  1.00 75.78           H
ATOM   2388  CB  TYR A 164     -12.802   8.400 -18.345  1.00 75.78           C
ATOM   2389 1HB  TYR A 164     -12.196   8.024 -19.170  1.00 75.78           H
ATOM   2390 2HB  TYR A 164     -12.840   7.612 -17.593  1.00 75.78           H
ATOM   2391  CG  TYR A 164     -14.220   8.668 -18.855  1.00 75.78           C
ATOM   2392  CD1 TYR A 164     -15.185   9.142 -17.991  1.00 75.78           C
ATOM   2393  HD1 TYR A 164     -14.938   9.326 -16.945  1.00 75.78           H
ATOM   2394  CD2 TYR A 164     -14.533   8.435 -20.179  1.00 75.78           C
ATOM   2395  HD2 TYR A 164     -13.770   8.060 -20.861  1.00 75.78           H
ATOM   2396  CE1 TYR A 164     -16.520   9.394 -18.470  1.00 75.78           C
ATOM   2397  HE1 TYR A 164     -17.292   9.769 -17.798  1.00 75.78           H
ATOM   2398  CE2 TYR A 164     -15.867   8.687 -20.658  1.00 75.78           C
ATOM   2399  HE2 TYR A 164     -16.128   8.507 -21.701  1.00 75.78           H
ATOM   2400  CZ  TYR A 164     -16.795   9.154 -19.780  1.00 75.78           C
ATOM   2401  OH  TYR A 164     -18.055   9.393 -20.233  1.00 75.78           O
ATOM   2402  HH  TYR A 164     -18.621   9.754 -19.493  1.00 75.78           H
ATOM   2403  HN  TYR A 164     -11.836  10.023 -19.769  1.00 75.78           H
ATOM   2404  N   SER A 165      -9.846   8.855 -17.484  1.00 86.35           N
ATOM   2405  CA  SER A 165      -8.677   8.388 -16.760  1.00 86.35           C
ATOM   2406  C   SER A 165      -8.193   9.471 -15.793  1.00 86.35           C
ATOM   2407  O   SER A 165      -7.737   9.166 -14.692  1.00 86.35           O
ATOM   2408  HA  SER A 165      -9.009   7.507 -16.212  1.00 86.35           H
ATOM   2409  CB  SER A 165      -7.554   7.995 -17.722  1.00 86.35           C
ATOM   2410 1HB  SER A 165      -6.801   7.419 -17.184  1.00 86.35           H
ATOM   2411 2HB  SER A 165      -7.954   7.347 -18.502  1.00 86.35           H
ATOM   2412  OG  SER A 165      -6.940   9.134 -18.320  1.00 86.35           O
ATOM   2413  HG  SER A 165      -7.637   9.807 -18.567  1.00 86.35           H
ATOM   2414  HN  SER A 165      -9.732   8.919 -18.475  1.00 86.35           H
ATOM   2415  N   LYS A 166      -8.309  10.713 -16.240  1.00 83.66           N
ATOM   2416  CA  LYS A 166      -7.920  11.844 -15.415  1.00 83.66           C
ATOM   2417  C   LYS A 166      -8.872  11.951 -14.222  1.00 83.66           C
ATOM   2418  O   LYS A 166      -8.431  12.103 -13.084  1.00 83.66           O
ATOM   2419  HA  LYS A 166      -6.917  11.645 -15.040  1.00 83.66           H
ATOM   2420  CB  LYS A 166      -7.844  13.119 -16.257  1.00 83.66           C
ATOM   2421 1HB  LYS A 166      -8.765  13.238 -16.829  1.00 83.66           H
ATOM   2422 2HB  LYS A 166      -7.762  13.987 -15.603  1.00 83.66           H
ATOM   2423  CG  LYS A 166      -6.648  13.077 -17.209  1.00 83.66           C
ATOM   2424 1HG  LYS A 166      -5.728  12.953 -16.638  1.00 83.66           H
ATOM   2425 2HG  LYS A 166      -6.733  12.213 -17.868  1.00 83.66           H
ATOM   2426  CD  LYS A 166      -6.566  14.356 -18.045  1.00 83.66           C
ATOM   2427 1HD  LYS A 166      -7.473  14.465 -18.639  1.00 83.66           H
ATOM   2428 2HD  LYS A 166      -6.511  15.223 -17.386  1.00 83.66           H
ATOM   2429  CE  LYS A 166      -5.345  14.332 -18.967  1.00 83.66           C
ATOM   2430 1HE  LYS A 166      -4.444  14.150 -18.382  1.00 83.66           H
ATOM   2431 2HE  LYS A 166      -5.435  13.511 -19.678  1.00 83.66           H
ATOM   2432  NZ  LYS A 166      -5.220  15.615 -19.695  1.00 83.66           N
ATOM   2433 1HZ  LYS A 166      -4.415  15.577 -20.309  1.00 83.66           H
ATOM   2434 2HZ  LYS A 166      -6.058  15.774 -20.244  1.00 83.66           H
ATOM   2435 3HZ  LYS A 166      -5.103  16.371 -19.030  1.00 83.66           H
ATOM   2436  HN  LYS A 166      -8.661  10.951 -17.145  1.00 83.66           H
ATOM   2437  N   MET A 167     -10.159  11.867 -14.523  1.00 85.06           N
ATOM   2438  CA  MET A 167     -11.178  11.986 -13.494  1.00 85.06           C
ATOM   2439  C   MET A 167     -11.026  10.884 -12.442  1.00 85.06           C
ATOM   2440  O   MET A 167     -11.090  11.152 -11.244  1.00 85.06           O
ATOM   2441  HA  MET A 167     -11.018  12.961 -13.034  1.00 85.06           H
ATOM   2442  CB  MET A 167     -12.564  11.893 -14.134  1.00 85.06           C
ATOM   2443 1HB  MET A 167     -12.619  11.006 -14.765  1.00 85.06           H
ATOM   2444 2HB  MET A 167     -13.321  11.779 -13.357  1.00 85.06           H
ATOM   2445  CG  MET A 167     -12.867  13.139 -14.969  1.00 85.06           C
ATOM   2446 1HG  MET A 167     -12.834  14.027 -14.337  1.00 85.06           H
ATOM   2447 2HG  MET A 167     -12.104  13.266 -15.737  1.00 85.06           H
ATOM   2448  SD  MET A 167     -14.476  12.990 -15.727  1.00 85.06           S
ATOM   2449  CE  MET A 167     -14.671  14.644 -16.368  1.00 85.06           C
ATOM   2450 1HE  MET A 167     -14.633  15.360 -15.547  1.00 85.06           H
ATOM   2451 2HE  MET A 167     -13.867  14.858 -17.073  1.00 85.06           H
ATOM   2452 3HE  MET A 167     -15.632  14.726 -16.877  1.00 85.06           H
ATOM   2453  HN  MET A 167     -10.509  11.721 -15.448  1.00 85.06           H
ATOM   2454  N   VAL A 168     -10.829   9.668 -12.930  1.00 92.36           N
ATOM   2455  CA  VAL A 168     -10.718   8.518 -12.049  1.00 92.36           C
ATOM   2456  C   VAL A 168      -9.524   8.711 -11.113  1.00 92.36           C
ATOM   2457  O   VAL A 168      -9.620   8.445  -9.916  1.00 92.36           O
ATOM   2458  HA  VAL A 168     -11.628   8.472 -11.452  1.00 92.36           H
ATOM   2459  CB  VAL A 168     -10.627   7.233 -12.876  1.00 92.36           C
ATOM   2460  HB  VAL A 168      -9.832   7.362 -13.610  1.00 92.36           H
ATOM   2461  CG1 VAL A 168     -10.262   6.038 -11.993  1.00 92.36           C
ATOM   2462 1HG1 VAL A 168      -9.297   6.218 -11.519  1.00 92.36           H
ATOM   2463 2HG1 VAL A 168     -11.025   5.907 -11.225  1.00 92.36           H
ATOM   2464 3HG1 VAL A 168     -10.205   5.138 -12.605  1.00 92.36           H
ATOM   2465  CG2 VAL A 168     -11.931   6.977 -13.635  1.00 92.36           C
ATOM   2466 1HG2 VAL A 168     -12.751   6.878 -12.924  1.00 92.36           H
ATOM   2467 2HG2 VAL A 168     -12.130   7.811 -14.307  1.00 92.36           H
ATOM   2468 3HG2 VAL A 168     -11.839   6.058 -14.214  1.00 92.36           H
ATOM   2469  HN  VAL A 168     -10.745   9.464 -13.905  1.00 92.36           H
ATOM   2470  N   CYS A 169      -8.426   9.174 -11.693  1.00 93.83           N
ATOM   2471  CA  CYS A 169      -7.213   9.400 -10.926  1.00 93.83           C
ATOM   2472  C   CYS A 169      -7.527  10.405  -9.816  1.00 93.83           C
ATOM   2473  O   CYS A 169      -7.168  10.190  -8.659  1.00 93.83           O
ATOM   2474  HA  CYS A 169      -6.924   8.437 -10.506  1.00 93.83           H
ATOM   2475  CB  CYS A 169      -6.061   9.874 -11.815  1.00 93.83           C
ATOM   2476 1HB  CYS A 169      -6.400  10.682 -12.464  1.00 93.83           H
ATOM   2477 2HB  CYS A 169      -5.257  10.275 -11.200  1.00 93.83           H
ATOM   2478  SG  CYS A 169      -5.438   8.481 -12.827  1.00 93.83           S
ATOM   2479  HG  CYS A 169      -6.417   8.515 -13.727  1.00 93.83           H
ATOM   2480  HN  CYS A 169      -8.357   9.391 -12.666  1.00 93.83           H
ATOM   2481  N   PHE A 170      -8.193  11.481 -10.207  1.00 93.25           N
ATOM   2482  CA  PHE A 170      -8.530  12.536  -9.266  1.00 93.25           C
ATOM   2483  C   PHE A 170      -9.405  12.000  -8.131  1.00 93.25           C
ATOM   2484  O   PHE A 170      -9.157  12.291  -6.962  1.00 93.25           O
ATOM   2485  HA  PHE A 170      -7.593  12.913  -8.854  1.00 93.25           H
ATOM   2486  CB  PHE A 170      -9.315  13.595 -10.043  1.00 93.25           C
ATOM   2487 1HB  PHE A 170      -8.713  13.933 -10.887  1.00 93.25           H
ATOM   2488 2HB  PHE A 170     -10.213  13.136 -10.456  1.00 93.25           H
ATOM   2489  CG  PHE A 170      -9.720  14.809  -9.205  1.00 93.25           C
ATOM   2490  CD1 PHE A 170     -10.997  14.928  -8.752  1.00 93.25           C
ATOM   2491  HD1 PHE A 170     -11.732  14.158  -8.986  1.00 93.25           H
ATOM   2492  CD2 PHE A 170      -8.803  15.770  -8.913  1.00 93.25           C
ATOM   2493  HD2 PHE A 170      -7.779  15.675  -9.276  1.00 93.25           H
ATOM   2494  CE1 PHE A 170     -11.372  16.055  -7.974  1.00 93.25           C
ATOM   2495  HE1 PHE A 170     -12.396  16.150  -7.611  1.00 93.25           H
ATOM   2496  CE2 PHE A 170      -9.178  16.897  -8.135  1.00 93.25           C
ATOM   2497  HE2 PHE A 170      -8.443  17.667  -7.901  1.00 93.25           H
ATOM   2498  CZ  PHE A 170     -10.455  17.016  -7.682  1.00 93.25           C
ATOM   2499  HZ  PHE A 170     -10.743  17.881  -7.085  1.00 93.25           H
ATOM   2500  HN  PHE A 170      -8.501  11.638 -11.145  1.00 93.25           H
ATOM   2501  N   THR A 171     -10.409  11.227  -8.516  1.00 92.83           N
ATOM   2502  CA  THR A 171     -11.330  10.659  -7.546  1.00 92.83           C
ATOM   2503  C   THR A 171     -10.576   9.783  -6.543  1.00 92.83           C
ATOM   2504  O   THR A 171     -10.890   9.785  -5.354  1.00 92.83           O
ATOM   2505  HA  THR A 171     -11.782  11.475  -6.982  1.00 92.83           H
ATOM   2506  CB  THR A 171     -12.419   9.905  -8.313  1.00 92.83           C
ATOM   2507  HB  THR A 171     -12.009   9.020  -8.800  1.00 92.83           H
ATOM   2508  OG1 THR A 171     -12.972  10.886  -9.185  1.00 92.83           O
ATOM   2509  HG1 THR A 171     -12.503  10.863 -10.068  1.00 92.83           H
ATOM   2510  CG2 THR A 171     -13.591   9.498  -7.418  1.00 92.83           C
ATOM   2511 1HG2 THR A 171     -14.043  10.390  -6.984  1.00 92.83           H
ATOM   2512 2HG2 THR A 171     -13.231   8.848  -6.621  1.00 92.83           H
ATOM   2513 3HG2 THR A 171     -14.334   8.967  -8.012  1.00 92.83           H
ATOM   2514  HN  THR A 171     -10.598  10.987  -9.468  1.00 92.83           H
ATOM   2515  N   ILE A 172      -9.597   9.056  -7.060  1.00 93.61           N
ATOM   2516  CA  ILE A 172      -8.815   8.156  -6.230  1.00 93.61           C
ATOM   2517  C   ILE A 172      -8.059   8.968  -5.176  1.00 93.61           C
ATOM   2518  O   ILE A 172      -8.055   8.612  -3.999  1.00 93.61           O
ATOM   2519  HA  ILE A 172      -9.513   7.493  -5.720  1.00 93.61           H
ATOM   2520  CB  ILE A 172      -7.909   7.279  -7.097  1.00 93.61           C
ATOM   2521  HB  ILE A 172      -7.440   7.912  -7.851  1.00 93.61           H
ATOM   2522  CG1 ILE A 172      -8.722   6.217  -7.840  1.00 93.61           C
ATOM   2523 1HG1 ILE A 172      -9.073   5.464  -7.135  1.00 93.61           H
ATOM   2524 2HG1 ILE A 172      -9.606   6.675  -8.284  1.00 93.61           H
ATOM   2525  CG2 ILE A 172      -6.784   6.661  -6.264  1.00 93.61           C
ATOM   2526 1HG2 ILE A 172      -6.182   7.454  -5.821  1.00 93.61           H
ATOM   2527 2HG2 ILE A 172      -7.213   6.046  -5.473  1.00 93.61           H
ATOM   2528 3HG2 ILE A 172      -6.155   6.043  -6.904  1.00 93.61           H
ATOM   2529  CD1 ILE A 172      -7.883   5.550  -8.933  1.00 93.61           C
ATOM   2530 1HD1 ILE A 172      -7.554   6.303  -9.649  1.00 93.61           H
ATOM   2531 2HD1 ILE A 172      -7.013   5.073  -8.482  1.00 93.61           H
ATOM   2532 3HD1 ILE A 172      -8.485   4.800  -9.445  1.00 93.61           H
ATOM   2533  HN  ILE A 172      -9.335   9.076  -8.025  1.00 93.61           H
ATOM   2534  N   TRP A 173      -7.438  10.044  -5.638  1.00 92.47           N
ATOM   2535  CA  TRP A 173      -6.607  10.859  -4.768  1.00 92.47           C
ATOM   2536  C   TRP A 173      -7.503  11.455  -3.680  1.00 92.47           C
ATOM   2537  O   TRP A 173      -7.137  11.464  -2.506  1.00 92.47           O
ATOM   2538  HA  TRP A 173      -5.857  10.208  -4.318  1.00 92.47           H
ATOM   2539  CB  TRP A 173      -5.851  11.921  -5.569  1.00 92.47           C
ATOM   2540 1HB  TRP A 173      -6.533  12.369  -6.292  1.00 92.47           H
ATOM   2541 2HB  TRP A 173      -5.537  12.716  -4.892  1.00 92.47           H
ATOM   2542  CG  TRP A 173      -4.624  11.386  -6.309  1.00 92.47           C
ATOM   2543  CD1 TRP A 173      -4.453  11.251  -7.631  1.00 92.47           C
ATOM   2544  HD1 TRP A 173      -5.201  11.517  -8.378  1.00 92.47           H
ATOM   2545  CD2 TRP A 173      -3.396  10.918  -5.713  1.00 92.47           C
ATOM   2546  NE1 TRP A 173      -3.209  10.731  -7.930  1.00 92.47           N
ATOM   2547  HE1 TRP A 173      -2.851  10.540  -8.843  1.00 92.47           H
ATOM   2548  CE2 TRP A 173      -2.547  10.523  -6.726  1.00 92.47           C
ATOM   2549  CE3 TRP A 173      -3.016  10.832  -4.362  1.00 92.47           C
ATOM   2550  HE3 TRP A 173      -3.669  11.138  -3.544  1.00 92.47           H
ATOM   2551  CZ2 TRP A 173      -1.263  10.014  -6.495  1.00 92.47           C
ATOM   2552  HZ2 TRP A 173      -0.611   9.708  -7.312  1.00 92.47           H
ATOM   2553  CZ3 TRP A 173      -1.730  10.321  -4.148  1.00 92.47           C
ATOM   2554  HZ3 TRP A 173      -1.386  10.233  -3.118  1.00 92.47           H
ATOM   2555  CH2 TRP A 173      -0.863   9.919  -5.156  1.00 92.47           C
ATOM   2556  HH2 TRP A 173       0.125   9.531  -4.907  1.00 92.47           H
ATOM   2557  HN  TRP A 173      -7.496  10.360  -6.584  1.00 92.47           H
ATOM   2558  N   VAL A 174      -8.660  11.938  -4.110  1.00 95.34           N
ATOM   2559  CA  VAL A 174      -9.601  12.555  -3.191  1.00 95.34           C
ATOM   2560  C   VAL A 174     -10.044  11.523  -2.152  1.00 95.34           C
ATOM   2561  O   VAL A 174     -10.091  11.818  -0.959  1.00 95.34           O
ATOM   2562  HA  VAL A 174      -9.079  13.365  -2.681  1.00 95.34           H
ATOM   2563  CB  VAL A 174     -10.771  13.161  -3.969  1.00 95.34           C
ATOM   2564  HB  VAL A 174     -11.184  12.384  -4.612  1.00 95.34           H
ATOM   2565  CG1 VAL A 174     -11.878  13.625  -3.020  1.00 95.34           C
ATOM   2566 1HG1 VAL A 174     -12.244  12.774  -2.445  1.00 95.34           H
ATOM   2567 2HG1 VAL A 174     -11.482  14.380  -2.341  1.00 95.34           H
ATOM   2568 3HG1 VAL A 174     -12.697  14.051  -3.599  1.00 95.34           H
ATOM   2569  CG2 VAL A 174     -10.299  14.308  -4.864  1.00 95.34           C
ATOM   2570 1HG2 VAL A 174      -9.848  15.087  -4.249  1.00 95.34           H
ATOM   2571 2HG2 VAL A 174      -9.562  13.935  -5.575  1.00 95.34           H
ATOM   2572 3HG2 VAL A 174     -11.150  14.721  -5.405  1.00 95.34           H
ATOM   2573  HN  VAL A 174      -8.956  11.912  -5.065  1.00 95.34           H
ATOM   2574  N   LEU A 175     -10.358  10.333  -2.644  1.00 90.11           N
ATOM   2575  CA  LEU A 175     -10.853   9.274  -1.781  1.00 90.11           C
ATOM   2576  C   LEU A 175      -9.773   8.904  -0.763  1.00 90.11           C
ATOM   2577  O   LEU A 175     -10.054   8.775   0.427  1.00 90.11           O
ATOM   2578  HA  LEU A 175     -11.715   9.668  -1.242  1.00 90.11           H
ATOM   2579  CB  LEU A 175     -11.345   8.089  -2.615  1.00 90.11           C
ATOM   2580 1HB  LEU A 175     -12.125   8.443  -3.289  1.00 90.11           H
ATOM   2581 2HB  LEU A 175     -10.520   7.742  -3.238  1.00 90.11           H
ATOM   2582  CG  LEU A 175     -11.891   6.896  -1.829  1.00 90.11           C
ATOM   2583  HG  LEU A 175     -11.125   6.572  -1.124  1.00 90.11           H
ATOM   2584  CD1 LEU A 175     -13.119   7.296  -1.009  1.00 90.11           C
ATOM   2585 1HD1 LEU A 175     -12.846   8.083  -0.305  1.00 90.11           H
ATOM   2586 2HD1 LEU A 175     -13.899   7.661  -1.677  1.00 90.11           H
ATOM   2587 3HD1 LEU A 175     -13.487   6.429  -0.460  1.00 90.11           H
ATOM   2588  CD2 LEU A 175     -12.181   5.714  -2.756  1.00 90.11           C
ATOM   2589 1HD2 LEU A 175     -12.920   6.010  -3.501  1.00 90.11           H
ATOM   2590 2HD2 LEU A 175     -11.262   5.411  -3.257  1.00 90.11           H
ATOM   2591 3HD2 LEU A 175     -12.568   4.880  -2.172  1.00 90.11           H
ATOM   2592  HN  LEU A 175     -10.278  10.088  -3.610  1.00 90.11           H
ATOM   2593  N   ALA A 176      -8.559   8.742  -1.269  1.00 94.93           N
ATOM   2594  CA  ALA A 176      -7.451   8.312  -0.433  1.00 94.93           C
ATOM   2595  C   ALA A 176      -7.208   9.354   0.660  1.00 94.93           C
ATOM   2596  O   ALA A 176      -6.912   9.004   1.802  1.00 94.93           O
ATOM   2597  HA  ALA A 176      -7.734   7.368   0.033  1.00 94.93           H
ATOM   2598  CB  ALA A 176      -6.214   8.081  -1.303  1.00 94.93           C
ATOM   2599 1HB  ALA A 176      -6.430   7.312  -2.045  1.00 94.93           H
ATOM   2600 2HB  ALA A 176      -5.948   9.009  -1.810  1.00 94.93           H
ATOM   2601 3HB  ALA A 176      -5.383   7.759  -0.676  1.00 94.93           H
ATOM   2602  HN  ALA A 176      -8.328   8.899  -2.229  1.00 94.93           H
ATOM   2603  N   ALA A 177      -7.343  10.614   0.273  1.00 94.89           N
ATOM   2604  CA  ALA A 177      -7.118  11.710   1.200  1.00 94.89           C
ATOM   2605  C   ALA A 177      -8.128  11.620   2.345  1.00 94.89           C
ATOM   2606  O   ALA A 177      -7.764  11.758   3.511  1.00 94.89           O
ATOM   2607  HA  ALA A 177      -6.112  11.601   1.605  1.00 94.89           H
ATOM   2608  CB  ALA A 177      -7.205  13.040   0.448  1.00 94.89           C
ATOM   2609 1HB  ALA A 177      -6.447  13.065  -0.335  1.00 94.89           H
ATOM   2610 2HB  ALA A 177      -8.194  13.141   0.001  1.00 94.89           H
ATOM   2611 3HB  ALA A 177      -7.036  13.862   1.144  1.00 94.89           H
ATOM   2612  HN  ALA A 177      -7.600  10.890  -0.653  1.00 94.89           H
ATOM   2613  N   ALA A 178      -9.378  11.390   1.971  1.00 95.09           N
ATOM   2614  CA  ALA A 178     -10.453  11.334   2.948  1.00 95.09           C
ATOM   2615  C   ALA A 178     -10.200  10.173   3.912  1.00 95.09           C
ATOM   2616  O   ALA A 178     -10.502  10.272   5.100  1.00 95.09           O
ATOM   2617  HA  ALA A 178     -10.442  12.269   3.507  1.00 95.09           H
ATOM   2618  CB  ALA A 178     -11.795  11.208   2.224  1.00 95.09           C
ATOM   2619 1HB  ALA A 178     -11.940  12.070   1.574  1.00 95.09           H
ATOM   2620 2HB  ALA A 178     -11.801  10.297   1.625  1.00 95.09           H
ATOM   2621 3HB  ALA A 178     -12.601  11.166   2.957  1.00 95.09           H
ATOM   2622  HN  ALA A 178      -9.661  11.243   1.023  1.00 95.09           H
ATOM   2623  N   LEU A 179      -9.647   9.101   3.365  1.00 91.90           N
ATOM   2624  CA  LEU A 179      -9.411   7.899   4.147  1.00 91.90           C
ATOM   2625  C   LEU A 179      -8.235   8.136   5.097  1.00 91.90           C
ATOM   2626  O   LEU A 179      -7.911   7.277   5.916  1.00 91.90           O
ATOM   2627  HA  LEU A 179     -10.305   7.716   4.743  1.00 91.90           H
ATOM   2628  CB  LEU A 179      -9.225   6.690   3.228  1.00 91.90           C
ATOM   2629 1HB  LEU A 179      -8.431   6.918   2.517  1.00 91.90           H
ATOM   2630 2HB  LEU A 179      -8.880   5.850   3.831  1.00 91.90           H
ATOM   2631  CG  LEU A 179     -10.462   6.246   2.445  1.00 91.90           C
ATOM   2632  HG  LEU A 179     -10.862   7.113   1.919  1.00 91.90           H
ATOM   2633  CD1 LEU A 179     -10.095   5.205   1.385  1.00 91.90           C
ATOM   2634 1HD1 LEU A 179      -9.375   5.633   0.688  1.00 91.90           H
ATOM   2635 2HD1 LEU A 179      -9.657   4.332   1.870  1.00 91.90           H
ATOM   2636 3HD1 LEU A 179     -10.992   4.906   0.843  1.00 91.90           H
ATOM   2637  CD2 LEU A 179     -11.557   5.744   3.387  1.00 91.90           C
ATOM   2638 1HD2 LEU A 179     -11.183   4.895   3.960  1.00 91.90           H
ATOM   2639 2HD2 LEU A 179     -11.844   6.544   4.070  1.00 91.90           H
ATOM   2640 3HD2 LEU A 179     -12.425   5.435   2.804  1.00 91.90           H
ATOM   2641  HN  LEU A 179      -9.362   9.045   2.408  1.00 91.90           H
ATOM   2642  N   CYS A 180      -7.629   9.306   4.957  1.00 91.14           N
ATOM   2643  CA  CYS A 180      -6.466   9.647   5.758  1.00 91.14           C
ATOM   2644  C   CYS A 180      -6.929  10.512   6.932  1.00 91.14           C
ATOM   2645  O   CYS A 180      -6.128  10.884   7.788  1.00 91.14           O
ATOM   2646  HA  CYS A 180      -6.044   8.707   6.113  1.00 91.14           H
ATOM   2647  CB  CYS A 180      -5.390  10.345   4.925  1.00 91.14           C
ATOM   2648 1HB  CYS A 180      -5.788  11.265   4.498  1.00 91.14           H
ATOM   2649 2HB  CYS A 180      -4.551  10.626   5.562  1.00 91.14           H
ATOM   2650  SG  CYS A 180      -4.814   9.234   3.589  1.00 91.14           S
ATOM   2651  HG  CYS A 180      -6.004   9.079   3.015  1.00 91.14           H
ATOM   2652  HN  CYS A 180      -7.919  10.012   4.311  1.00 91.14           H
ATOM   2653  N   ILE A 181      -8.221  10.808   6.935  1.00 90.92           N
ATOM   2654  CA  ILE A 181      -8.786  11.686   7.945  1.00 90.92           C
ATOM   2655  C   ILE A 181      -8.478  11.124   9.334  1.00 90.92           C
ATOM   2656  O   ILE A 181      -8.018  11.850  10.214  1.00 90.92           O
ATOM   2657  HA  ILE A 181      -8.294  12.654   7.848  1.00 90.92           H
ATOM   2658  CB  ILE A 181     -10.278  11.909   7.688  1.00 90.92           C
ATOM   2659  HB  ILE A 181     -10.744  10.938   7.520  1.00 90.92           H
ATOM   2660  CG1 ILE A 181     -10.499  12.741   6.424  1.00 90.92           C
ATOM   2661 1HG1 ILE A 181     -10.115  13.750   6.576  1.00 90.92           H
ATOM   2662 2HG1 ILE A 181      -9.936  12.308   5.596  1.00 90.92           H
ATOM   2663  CG2 ILE A 181     -10.957  12.531   8.910  1.00 90.92           C
ATOM   2664 1HG2 ILE A 181     -10.845  11.866   9.766  1.00 90.92           H
ATOM   2665 2HG2 ILE A 181     -10.494  13.492   9.133  1.00 90.92           H
ATOM   2666 3HG2 ILE A 181     -12.017  12.678   8.700  1.00 90.92           H
ATOM   2667  CD1 ILE A 181     -11.984  12.803   6.060  1.00 90.92           C
ATOM   2668 1HD1 ILE A 181     -12.357  11.794   5.885  1.00 90.92           H
ATOM   2669 2HD1 ILE A 181     -12.539  13.258   6.880  1.00 90.92           H
ATOM   2670 3HD1 ILE A 181     -12.112  13.400   5.158  1.00 90.92           H
ATOM   2671  HN  ILE A 181      -8.876  10.459   6.264  1.00 90.92           H
ATOM   2672  N   PRO A 182      -8.724   9.825   9.555  1.00 92.08           N
ATOM   2673  CA  PRO A 182      -8.474   9.223  10.867  1.00 92.08           C
ATOM   2674  C   PRO A 182      -7.060   9.481  11.360  1.00 92.08           C
ATOM   2675  O   PRO A 182      -6.859   9.841  12.519  1.00 92.08           O
ATOM   2676  HA  PRO A 182      -9.124   9.675  11.617  1.00 92.08           H
ATOM   2677  CB  PRO A 182      -8.732   7.733  10.637  1.00 92.08           C
ATOM   2678 1HB  PRO A 182      -7.817   7.204  10.366  1.00 92.08           H
ATOM   2679 2HB  PRO A 182      -9.125   7.250  11.532  1.00 92.08           H
ATOM   2680  CG  PRO A 182      -9.746   7.721   9.499  1.00 92.08           C
ATOM   2681 1HG  PRO A 182      -9.768   6.760   8.986  1.00 92.08           H
ATOM   2682 2HG  PRO A 182     -10.759   7.900   9.859  1.00 92.08           H
ATOM   2683  CD  PRO A 182      -9.255   8.840   8.595  1.00 92.08           C
ATOM   2684 1HD  PRO A 182      -8.483   8.496   7.908  1.00 92.08           H
ATOM   2685 2HD  PRO A 182     -10.060   9.251   7.986  1.00 92.08           H
ATOM   2686  N   GLU A 183      -6.108   9.288  10.459  1.00 88.48           N
ATOM   2687  CA  GLU A 183      -4.705   9.423  10.811  1.00 88.48           C
ATOM   2688  C   GLU A 183      -4.404  10.857  11.252  1.00 88.48           C
ATOM   2689  O   GLU A 183      -3.638  11.074  12.190  1.00 88.48           O
ATOM   2690  HA  GLU A 183      -4.549   8.739  11.645  1.00 88.48           H
ATOM   2691  CB  GLU A 183      -3.805   9.007   9.645  1.00 88.48           C
ATOM   2692 1HB  GLU A 183      -4.256   9.319   8.703  1.00 88.48           H
ATOM   2693 2HB  GLU A 183      -2.802   9.406   9.796  1.00 88.48           H
ATOM   2694  CG  GLU A 183      -3.658   7.486   9.582  1.00 88.48           C
ATOM   2695 1HG  GLU A 183      -2.884   7.221   8.861  1.00 88.48           H
ATOM   2696 2HG  GLU A 183      -3.335   7.107  10.551  1.00 88.48           H
ATOM   2697  CD  GLU A 183      -4.980   6.824   9.185  1.00 88.48           C
ATOM   2698  OE1 GLU A 183      -5.124   5.620   9.486  1.00 88.48           O
ATOM   2699  OE2 GLU A 183      -5.815   7.538   8.589  1.00 88.48           O
ATOM   2700  HN  GLU A 183      -6.283   9.045   9.505  1.00 88.48           H
ATOM   2701  N   ILE A 184      -5.022  11.799  10.554  1.00 90.25           N
ATOM   2702  CA  ILE A 184      -4.782  13.207  10.821  1.00 90.25           C
ATOM   2703  C   ILE A 184      -5.226  13.534  12.248  1.00 90.25           C
ATOM   2704  O   ILE A 184      -4.563  14.297  12.949  1.00 90.25           O
ATOM   2705  HA  ILE A 184      -3.707  13.375  10.747  1.00 90.25           H
ATOM   2706  CB  ILE A 184      -5.451  14.076   9.755  1.00 90.25           C
ATOM   2707  HB  ILE A 184      -6.494  13.771   9.671  1.00 90.25           H
ATOM   2708  CG1 ILE A 184      -4.805  13.858   8.385  1.00 90.25           C
ATOM   2709 1HG1 ILE A 184      -3.805  14.291   8.378  1.00 90.25           H
ATOM   2710 2HG1 ILE A 184      -4.692  12.790   8.198  1.00 90.25           H
ATOM   2711  CG2 ILE A 184      -5.443  15.550  10.164  1.00 90.25           C
ATOM   2712 1HG2 ILE A 184      -5.984  15.670  11.103  1.00 90.25           H
ATOM   2713 2HG2 ILE A 184      -4.414  15.886  10.293  1.00 90.25           H
ATOM   2714 3HG2 ILE A 184      -5.925  16.146   9.389  1.00 90.25           H
ATOM   2715  CD1 ILE A 184      -5.648  14.489   7.275  1.00 90.25           C
ATOM   2716 1HD1 ILE A 184      -6.640  14.036   7.269  1.00 90.25           H
ATOM   2717 2HD1 ILE A 184      -5.739  15.561   7.452  1.00 90.25           H
ATOM   2718 3HD1 ILE A 184      -5.166  14.319   6.312  1.00 90.25           H
ATOM   2719  HN  ILE A 184      -5.674  11.613   9.819  1.00 90.25           H
ATOM   2720  N   LEU A 185      -6.344  12.940  12.637  1.00 90.50           N
ATOM   2721  CA  LEU A 185      -6.998  13.314  13.879  1.00 90.50           C
ATOM   2722  C   LEU A 185      -6.248  12.683  15.055  1.00 90.50           C
ATOM   2723  O   LEU A 185      -5.901  13.370  16.014  1.00 90.50           O
ATOM   2724  HA  LEU A 185      -6.932  14.398  13.969  1.00 90.50           H
ATOM   2725  CB  LEU A 185      -8.484  12.952  13.833  1.00 90.50           C
ATOM   2726 1HB  LEU A 185      -8.573  11.896  13.579  1.00 90.50           H
ATOM   2727 2HB  LEU A 185      -8.898  13.075  14.834  1.00 90.50           H
ATOM   2728  CG  LEU A 185      -9.340  13.758  12.854  1.00 90.50           C
ATOM   2729  HG  LEU A 185      -8.944  13.608  11.850  1.00 90.50           H
ATOM   2730  CD1 LEU A 185     -10.786  13.257  12.849  1.00 90.50           C
ATOM   2731 1HD1 LEU A 185     -10.806  12.208  12.550  1.00 90.50           H
ATOM   2732 2HD1 LEU A 185     -11.209  13.357  13.849  1.00 90.50           H
ATOM   2733 3HD1 LEU A 185     -11.372  13.846  12.145  1.00 90.50           H
ATOM   2734  CD2 LEU A 185      -9.254  15.256  13.155  1.00 90.50           C
ATOM   2735 1HD2 LEU A 185      -9.610  15.444  14.168  1.00 90.50           H
ATOM   2736 2HD2 LEU A 185      -8.219  15.585  13.067  1.00 90.50           H
ATOM   2737 3HD2 LEU A 185      -9.872  15.805  12.444  1.00 90.50           H
ATOM   2738  HN  LEU A 185      -6.802  12.216  12.119  1.00 90.50           H
ATOM   2739  N   TYR A 186      -6.019  11.383  14.941  1.00 90.90           N
ATOM   2740  CA  TYR A 186      -5.729  10.569  16.109  1.00 90.90           C
ATOM   2741  C   TYR A 186      -4.252  10.169  16.145  1.00 90.90           C
ATOM   2742  O   TYR A 186      -3.813   9.488  17.069  1.00 90.90           O
ATOM   2743  HA  TYR A 186      -5.959  11.159  16.996  1.00 90.90           H
ATOM   2744  CB  TYR A 186      -6.583   9.308  15.967  1.00 90.90           C
ATOM   2745 1HB  TYR A 186      -6.249   8.751  15.091  1.00 90.90           H
ATOM   2746 2HB  TYR A 186      -6.416   8.669  16.834  1.00 90.90           H
ATOM   2747  CG  TYR A 186      -8.082   9.584  15.835  1.00 90.90           C
ATOM   2748  CD1 TYR A 186      -8.724  10.368  16.772  1.00 90.90           C
ATOM   2749  HD1 TYR A 186      -8.163  10.791  17.606  1.00 90.90           H
ATOM   2750  CD2 TYR A 186      -8.792   9.048  14.780  1.00 90.90           C
ATOM   2751  HD2 TYR A 186      -8.285   8.429  14.040  1.00 90.90           H
ATOM   2752  CE1 TYR A 186     -10.135  10.627  16.649  1.00 90.90           C
ATOM   2753  HE1 TYR A 186     -10.655  11.245  17.381  1.00 90.90           H
ATOM   2754  CE2 TYR A 186     -10.203   9.308  14.656  1.00 90.90           C
ATOM   2755  HE2 TYR A 186     -10.776   8.891  13.828  1.00 90.90           H
ATOM   2756  CZ  TYR A 186     -10.805  10.085  15.597  1.00 90.90           C
ATOM   2757  OH  TYR A 186     -12.138  10.330  15.480  1.00 90.90           O
ATOM   2758  HH  TYR A 186     -12.508   9.841  14.690  1.00 90.90           H
ATOM   2759  HN  TYR A 186      -6.030  10.888  14.072  1.00 90.90           H
ATOM   2760  N   SER A 187      -3.528  10.610  15.127  1.00 91.52           N
ATOM   2761  CA  SER A 187      -2.078  10.520  15.146  1.00 91.52           C
ATOM   2762  C   SER A 187      -1.507  11.492  16.181  1.00 91.52           C
ATOM   2763  O   SER A 187      -1.758  12.694  16.114  1.00 91.52           O
ATOM   2764  HA  SER A 187      -1.856   9.490  15.425  1.00 91.52           H
ATOM   2765  CB  SER A 187      -1.489  10.812  13.764  1.00 91.52           C
ATOM   2766 1HB  SER A 187      -1.791  11.809  13.445  1.00 91.52           H
ATOM   2767 2HB  SER A 187      -0.401  10.813  13.826  1.00 91.52           H
ATOM   2768  OG  SER A 187      -1.908   9.856  12.793  1.00 91.52           O
ATOM   2769  HG  SER A 187      -2.411  10.312  12.059  1.00 91.52           H
ATOM   2770  HN  SER A 187      -3.915  11.022  14.301  1.00 91.52           H
ATOM   2771  N   GLN A 188      -0.750  10.934  17.115  1.00 85.13           N
ATOM   2772  CA  GLN A 188      -0.025  11.748  18.076  1.00 85.13           C
ATOM   2773  C   GLN A 188       1.239  11.022  18.540  1.00 85.13           C
ATOM   2774  O   GLN A 188       1.409   9.833  18.276  1.00 85.13           O
ATOM   2775  HA  GLN A 188       0.245  12.657  17.540  1.00 85.13           H
ATOM   2776  CB  GLN A 188      -0.915  12.114  19.266  1.00 85.13           C
ATOM   2777 1HB  GLN A 188      -0.367  12.764  19.947  1.00 85.13           H
ATOM   2778 2HB  GLN A 188      -1.782  12.675  18.917  1.00 85.13           H
ATOM   2779  CG  GLN A 188      -1.378  10.860  20.010  1.00 85.13           C
ATOM   2780 1HG  GLN A 188      -1.846  10.168  19.310  1.00 85.13           H
ATOM   2781 2HG  GLN A 188      -0.516  10.347  20.437  1.00 85.13           H
ATOM   2782  CD  GLN A 188      -2.368  11.216  21.122  1.00 85.13           C
ATOM   2783  OE1 GLN A 188      -2.842  12.335  21.230  1.00 85.13           O
ATOM   2784  NE2 GLN A 188      -2.651  10.205  21.938  1.00 85.13           N
ATOM   2785 1HE2 GLN A 188      -2.226   9.311  21.793  1.00 85.13           H
ATOM   2786 2HE2 GLN A 188      -3.288  10.339  22.697  1.00 85.13           H
ATOM   2787  HN  GLN A 188      -0.628   9.947  17.220  1.00 85.13           H
ATOM   2788  N   ILE A 189       2.094  11.769  19.223  1.00 89.11           N
ATOM   2789  CA  ILE A 189       3.259  11.179  19.861  1.00 89.11           C
ATOM   2790  C   ILE A 189       2.864  10.643  21.238  1.00 89.11           C
ATOM   2791  O   ILE A 189       2.343  11.383  22.071  1.00 89.11           O
ATOM   2792  HA  ILE A 189       3.580  10.340  19.243  1.00 89.11           H
ATOM   2793  CB  ILE A 189       4.414  12.181  19.899  1.00 89.11           C
ATOM   2794  HB  ILE A 189       4.073  13.076  20.420  1.00 89.11           H
ATOM   2795  CG1 ILE A 189       4.817  12.607  18.486  1.00 89.11           C
ATOM   2796 1HG1 ILE A 189       5.213  11.749  17.943  1.00 89.11           H
ATOM   2797 2HG1 ILE A 189       3.938  12.951  17.941  1.00 89.11           H
ATOM   2798  CG2 ILE A 189       5.599  11.623  20.689  1.00 89.11           C
ATOM   2799 1HG2 ILE A 189       5.287  11.411  21.712  1.00 89.11           H
ATOM   2800 2HG2 ILE A 189       5.949  10.704  20.219  1.00 89.11           H
ATOM   2801 3HG2 ILE A 189       6.406  12.355  20.701  1.00 89.11           H
ATOM   2802  CD1 ILE A 189       5.867  13.720  18.527  1.00 89.11           C
ATOM   2803 1HD1 ILE A 189       5.459  14.585  19.050  1.00 89.11           H
ATOM   2804 2HD1 ILE A 189       6.754  13.364  19.052  1.00 89.11           H
ATOM   2805 3HD1 ILE A 189       6.135  14.004  17.510  1.00 89.11           H
ATOM   2806  HN  ILE A 189       2.001  12.757  19.344  1.00 89.11           H
ATOM   2807  N   LYS A 190       3.128   9.359  21.436  1.00 84.63           N
ATOM   2808  CA  LYS A 190       2.935   8.748  22.740  1.00 84.63           C
ATOM   2809  C   LYS A 190       4.298   8.422  23.353  1.00 84.63           C
ATOM   2810  O   LYS A 190       5.171   7.877  22.679  1.00 84.63           O
ATOM   2811  HA  LYS A 190       2.438   9.482  23.375  1.00 84.63           H
ATOM   2812  CB  LYS A 190       2.003   7.539  22.633  1.00 84.63           C
ATOM   2813 1HB  LYS A 190       1.068   7.836  22.160  1.00 84.63           H
ATOM   2814 2HB  LYS A 190       2.457   6.782  21.992  1.00 84.63           H
ATOM   2815  CG  LYS A 190       1.717   6.943  24.012  1.00 84.63           C
ATOM   2816 1HG  LYS A 190       2.655   6.663  24.493  1.00 84.63           H
ATOM   2817 2HG  LYS A 190       1.245   7.693  24.646  1.00 84.63           H
ATOM   2818  CD  LYS A 190       0.809   5.716  23.902  1.00 84.63           C
ATOM   2819 1HD  LYS A 190      -0.172   6.018  23.535  1.00 84.63           H
ATOM   2820 2HD  LYS A 190       1.220   5.019  23.173  1.00 84.63           H
ATOM   2821  CE  LYS A 190       0.661   5.020  25.256  1.00 84.63           C
ATOM   2822 1HE  LYS A 190       1.624   4.996  25.766  1.00 84.63           H
ATOM   2823 2HE  LYS A 190      -0.021   5.586  25.890  1.00 84.63           H
ATOM   2824  NZ  LYS A 190       0.153   3.641  25.077  1.00 84.63           N
ATOM   2825 1HZ  LYS A 190      -0.009   3.220  25.985  1.00 84.63           H
ATOM   2826 2HZ  LYS A 190      -0.716   3.666  24.556  1.00 84.63           H
ATOM   2827 3HZ  LYS A 190       0.837   3.093  24.567  1.00 84.63           H
ATOM   2828  HN  LYS A 190       3.467   8.742  20.726  1.00 84.63           H
ATOM   2829  N   GLU A 191       4.439   8.769  24.624  1.00 76.35           N
ATOM   2830  CA  GLU A 191       5.633   8.412  25.370  1.00 76.35           C
ATOM   2831  C   GLU A 191       5.367   7.182  26.241  1.00 76.35           C
ATOM   2832  O   GLU A 191       4.488   7.204  27.100  1.00 76.35           O
ATOM   2833  HA  GLU A 191       6.385   8.176  24.617  1.00 76.35           H
ATOM   2834  CB  GLU A 191       6.123   9.588  26.217  1.00 76.35           C
ATOM   2835 1HB  GLU A 191       6.162  10.489  25.605  1.00 76.35           H
ATOM   2836 2HB  GLU A 191       5.492   9.693  27.099  1.00 76.35           H
ATOM   2837  CG  GLU A 191       7.544   9.341  26.729  1.00 76.35           C
ATOM   2838 1HG  GLU A 191       7.540   8.509  27.434  1.00 76.35           H
ATOM   2839 2HG  GLU A 191       8.188   9.052  25.899  1.00 76.35           H
ATOM   2840  CD  GLU A 191       8.106  10.590  27.409  1.00 76.35           C
ATOM   2841  OE1 GLU A 191       9.292  10.537  27.802  1.00 76.35           O
ATOM   2842  OE2 GLU A 191       7.338  11.570  27.521  1.00 76.35           O
ATOM   2843  HN  GLU A 191       3.755   9.284  25.142  1.00 76.35           H
ATOM   2844  N   GLU A 192       6.144   6.139  25.988  1.00 72.04           N
ATOM   2845  CA  GLU A 192       5.976   4.889  26.710  1.00 72.04           C
ATOM   2846  C   GLU A 192       7.338   4.314  27.102  1.00 72.04           C
ATOM   2847  O   GLU A 192       8.207   4.131  26.251  1.00 72.04           O
ATOM   2848  HA  GLU A 192       5.410   5.145  27.605  1.00 72.04           H
ATOM   2849  CB  GLU A 192       5.174   3.882  25.882  1.00 72.04           C
ATOM   2850 1HB  GLU A 192       4.193   4.296  25.649  1.00 72.04           H
ATOM   2851 2HB  GLU A 192       5.743   3.599  24.996  1.00 72.04           H
ATOM   2852  CG  GLU A 192       4.933   2.593  26.670  1.00 72.04           C
ATOM   2853 1HG  GLU A 192       5.780   1.919  26.539  1.00 72.04           H
ATOM   2854 2HG  GLU A 192       4.867   2.820  27.734  1.00 72.04           H
ATOM   2855  CD  GLU A 192       3.648   1.901  26.210  1.00 72.04           C
ATOM   2856  OE1 GLU A 192       3.094   1.133  27.026  1.00 72.04           O
ATOM   2857  OE2 GLU A 192       3.249   2.156  25.053  1.00 72.04           O
ATOM   2858  HN  GLU A 192       6.876   6.138  25.307  1.00 72.04           H
ATOM   2859  N   SER A 193       7.483   4.046  28.391  1.00 72.92           N
ATOM   2860  CA  SER A 193       8.720   3.483  28.905  1.00 72.92           C
ATOM   2861  C   SER A 193       9.899   4.385  28.535  1.00 72.92           C
ATOM   2862  O   SER A 193      11.008   3.902  28.311  1.00 72.92           O
ATOM   2863  HA  SER A 193       8.592   3.444  29.987  1.00 72.92           H
ATOM   2864  CB  SER A 193       8.945   2.068  28.368  1.00 72.92           C
ATOM   2865 1HB  SER A 193       9.117   2.111  27.292  1.00 72.92           H
ATOM   2866 2HB  SER A 193       9.846   1.649  28.817  1.00 72.92           H
ATOM   2867  OG  SER A 193       7.838   1.212  28.637  1.00 72.92           O
ATOM   2868  HG  SER A 193       7.980   0.323  28.202  1.00 72.92           H
ATOM   2869  HN  SER A 193       6.775   4.207  29.079  1.00 72.92           H
ATOM   2870  N   GLY A 194       9.619   5.679  28.482  1.00 81.14           N
ATOM   2871  CA  GLY A 194      10.655   6.658  28.203  1.00 81.14           C
ATOM   2872  C   GLY A 194      11.002   6.680  26.713  1.00 81.14           C
ATOM   2873  O   GLY A 194      11.972   7.319  26.307  1.00 81.14           O
ATOM   2874 1HA  GLY A 194      10.321   7.647  28.516  1.00 81.14           H
ATOM   2875 2HA  GLY A 194      11.547   6.425  28.784  1.00 81.14           H
ATOM   2876  HN  GLY A 194       8.705   6.060  28.625  1.00 81.14           H
ATOM   2877  N   ILE A 195      10.191   5.974  25.938  1.00 79.24           N
ATOM   2878  CA  ILE A 195      10.368   5.947  24.497  1.00 79.24           C
ATOM   2879  C   ILE A 195       9.233   6.728  23.833  1.00 79.24           C
ATOM   2880  O   ILE A 195       8.060   6.483  24.111  1.00 79.24           O
ATOM   2881  HA  ILE A 195      11.309   6.450  24.274  1.00 79.24           H
ATOM   2882  CB  ILE A 195      10.496   4.506  23.999  1.00 79.24           C
ATOM   2883  HB  ILE A 195       9.593   3.965  24.283  1.00 79.24           H
ATOM   2884  CG1 ILE A 195      11.675   3.797  24.669  1.00 79.24           C
ATOM   2885 1HG1 ILE A 195      12.604   4.306  24.411  1.00 79.24           H
ATOM   2886 2HG1 ILE A 195      11.571   3.855  25.753  1.00 79.24           H
ATOM   2887  CG2 ILE A 195      10.591   4.459  22.473  1.00 79.24           C
ATOM   2888 1HG2 ILE A 195       9.693   4.899  22.040  1.00 79.24           H
ATOM   2889 2HG2 ILE A 195      11.466   5.020  22.146  1.00 79.24           H
ATOM   2890 3HG2 ILE A 195      10.680   3.422  22.147  1.00 79.24           H
ATOM   2891  CD1 ILE A 195      11.752   2.332  24.236  1.00 79.24           C
ATOM   2892 1HD1 ILE A 195      10.831   1.821  24.518  1.00 79.24           H
ATOM   2893 2HD1 ILE A 195      11.880   2.279  23.155  1.00 79.24           H
ATOM   2894 3HD1 ILE A 195      12.599   1.852  24.727  1.00 79.24           H
ATOM   2895  HN  ILE A 195       9.426   5.429  26.280  1.00 79.24           H
ATOM   2896  N   ALA A 196       9.621   7.653  22.967  1.00 90.05           N
ATOM   2897  CA  ALA A 196       8.649   8.421  22.206  1.00 90.05           C
ATOM   2898  C   ALA A 196       8.192   7.601  20.998  1.00 90.05           C
ATOM   2899  O   ALA A 196       9.016   7.084  20.246  1.00 90.05           O
ATOM   2900  HA  ALA A 196       7.792   8.607  22.854  1.00 90.05           H
ATOM   2901  CB  ALA A 196       9.262   9.763  21.802  1.00 90.05           C
ATOM   2902 1HB  ALA A 196       9.543  10.318  22.697  1.00 90.05           H
ATOM   2903 2HB  ALA A 196      10.147   9.588  21.190  1.00 90.05           H
ATOM   2904 3HB  ALA A 196       8.533  10.338  21.231  1.00 90.05           H
ATOM   2905  HN  ALA A 196      10.577   7.881  22.782  1.00 90.05           H
ATOM   2906  N   ILE A 197       6.878   7.508  20.849  1.00 85.67           N
ATOM   2907  CA  ILE A 197       6.300   6.669  19.813  1.00 85.67           C
ATOM   2908  C   ILE A 197       5.256   7.473  19.036  1.00 85.67           C
ATOM   2909  O   ILE A 197       4.372   8.088  19.631  1.00 85.67           O
ATOM   2910  HA  ILE A 197       7.103   6.394  19.130  1.00 85.67           H
ATOM   2911  CB  ILE A 197       5.755   5.373  20.416  1.00 85.67           C
ATOM   2912  HB  ILE A 197       5.017   5.633  21.175  1.00 85.67           H
ATOM   2913  CG1 ILE A 197       6.864   4.584  21.116  1.00 85.67           C
ATOM   2914 1HG1 ILE A 197       7.605   4.265  20.383  1.00 85.67           H
ATOM   2915 2HG1 ILE A 197       7.378   5.228  21.830  1.00 85.67           H
ATOM   2916  CG2 ILE A 197       5.037   4.535  19.356  1.00 85.67           C
ATOM   2917 1HG2 ILE A 197       4.205   5.106  18.944  1.00 85.67           H
ATOM   2918 2HG2 ILE A 197       5.735   4.282  18.558  1.00 85.67           H
ATOM   2919 3HG2 ILE A 197       4.659   3.619  19.812  1.00 85.67           H
ATOM   2920  CD1 ILE A 197       6.295   3.362  21.840  1.00 85.67           C
ATOM   2921 1HD1 ILE A 197       5.572   3.687  22.588  1.00 85.67           H
ATOM   2922 2HD1 ILE A 197       5.803   2.709  21.119  1.00 85.67           H
ATOM   2923 3HD1 ILE A 197       7.104   2.820  22.328  1.00 85.67           H
ATOM   2924  HN  ILE A 197       6.215   7.992  21.420  1.00 85.67           H
ATOM   2925  N   CYS A 198       5.391   7.441  17.718  1.00 91.28           N
ATOM   2926  CA  CYS A 198       4.361   7.979  16.847  1.00 91.28           C
ATOM   2927  C   CYS A 198       3.349   6.869  16.556  1.00 91.28           C
ATOM   2928  O   CYS A 198       3.649   5.927  15.824  1.00 91.28           O
ATOM   2929  HA  CYS A 198       3.890   8.800  17.388  1.00 91.28           H
ATOM   2930  CB  CYS A 198       4.954   8.561  15.562  1.00 91.28           C
ATOM   2931 1HB  CYS A 198       5.552   9.443  15.795  1.00 91.28           H
ATOM   2932 2HB  CYS A 198       5.624   7.836  15.100  1.00 91.28           H
ATOM   2933  SG  CYS A 198       3.614   9.005  14.398  1.00 91.28           S
ATOM   2934  HN  CYS A 198       6.185   7.057  17.247  1.00 91.28           H
ATOM   2935  N   THR A 199       2.171   7.017  17.145  1.00 89.43           N
ATOM   2936  CA  THR A 199       1.140   6.001  17.019  1.00 89.43           C
ATOM   2937  C   THR A 199      -0.236   6.655  16.871  1.00 89.43           C
ATOM   2938  O   THR A 199      -0.394   7.845  17.137  1.00 89.43           O
ATOM   2939  HA  THR A 199       1.324   5.435  16.106  1.00 89.43           H
ATOM   2940  CB  THR A 199       1.243   5.069  18.228  1.00 89.43           C
ATOM   2941  HB  THR A 199       2.281   4.802  18.425  1.00 89.43           H
ATOM   2942  OG1 THR A 199       0.379   3.983  17.904  1.00 89.43           O
ATOM   2943  HG1 THR A 199       0.543   3.218  18.527  1.00 89.43           H
ATOM   2944  CG2 THR A 199       0.624   5.675  19.489  1.00 89.43           C
ATOM   2945 1HG2 THR A 199      -0.432   5.880  19.313  1.00 89.43           H
ATOM   2946 2HG2 THR A 199       1.138   6.604  19.736  1.00 89.43           H
ATOM   2947 3HG2 THR A 199       0.725   4.973  20.316  1.00 89.43           H
ATOM   2948  HN  THR A 199       1.918   7.810  17.698  1.00 89.43           H
ATOM   2949  N   MET A 200      -1.197   5.847  16.448  1.00 88.59           N
ATOM   2950  CA  MET A 200      -2.596   6.227  16.555  1.00 88.59           C
ATOM   2951  C   MET A 200      -3.116   6.006  17.977  1.00 88.59           C
ATOM   2952  O   MET A 200      -2.916   4.940  18.557  1.00 88.59           O
ATOM   2953  HA  MET A 200      -2.631   7.288  16.309  1.00 88.59           H
ATOM   2954  CB  MET A 200      -3.426   5.399  15.573  1.00 88.59           C
ATOM   2955 1HB  MET A 200      -3.283   4.338  15.774  1.00 88.59           H
ATOM   2956 2HB  MET A 200      -4.486   5.611  15.719  1.00 88.59           H
ATOM   2957  CG  MET A 200      -3.033   5.708  14.127  1.00 88.59           C
ATOM   2958 1HG  MET A 200      -1.948   5.687  14.024  1.00 88.59           H
ATOM   2959 2HG  MET A 200      -3.431   4.941  13.462  1.00 88.59           H
ATOM   2960  SD  MET A 200      -3.660   7.310  13.652  1.00 88.59           S
ATOM   2961  CE  MET A 200      -5.389   6.917  13.442  1.00 88.59           C
ATOM   2962 1HE  MET A 200      -5.497   6.154  12.672  1.00 88.59           H
ATOM   2963 2HE  MET A 200      -5.793   6.544  14.383  1.00 88.59           H
ATOM   2964 3HE  MET A 200      -5.931   7.814  13.144  1.00 88.59           H
ATOM   2965  HN  MET A 200      -1.033   4.949  16.039  1.00 88.59           H
ATOM   2966  N   VAL A 201      -3.775   7.031  18.498  1.00 90.93           N
ATOM   2967  CA  VAL A 201      -4.465   6.909  19.771  1.00 90.93           C
ATOM   2968  C   VAL A 201      -5.948   7.229  19.575  1.00 90.93           C
ATOM   2969  O   VAL A 201      -6.298   8.332  19.158  1.00 90.93           O
ATOM   2970  HA  VAL A 201      -4.370   5.873  20.098  1.00 90.93           H
ATOM   2971  CB  VAL A 201      -3.794   7.800  20.818  1.00 90.93           C
ATOM   2972  HB  VAL A 201      -3.916   8.836  20.503  1.00 90.93           H
ATOM   2973  CG1 VAL A 201      -4.464   7.641  22.184  1.00 90.93           C
ATOM   2974 1HG1 VAL A 201      -5.514   7.921  22.108  1.00 90.93           H
ATOM   2975 2HG1 VAL A 201      -4.387   6.603  22.507  1.00 90.93           H
ATOM   2976 3HG1 VAL A 201      -3.967   8.285  22.909  1.00 90.93           H
ATOM   2977  CG2 VAL A 201      -2.294   7.509  20.905  1.00 90.93           C
ATOM   2978 1HG2 VAL A 201      -2.142   6.466  21.185  1.00 90.93           H
ATOM   2979 2HG2 VAL A 201      -1.830   7.697  19.937  1.00 90.93           H
ATOM   2980 3HG2 VAL A 201      -1.842   8.156  21.657  1.00 90.93           H
ATOM   2981  HN  VAL A 201      -3.841   7.931  18.066  1.00 90.93           H
ATOM   2982  N   TYR A 202      -6.779   6.246  19.885  1.00 91.09           N
ATOM   2983  CA  TYR A 202      -8.212   6.385  19.686  1.00 91.09           C
ATOM   2984  C   TYR A 202      -8.902   6.849  20.970  1.00 91.09           C
ATOM   2985  O   TYR A 202      -8.503   6.463  22.068  1.00 91.09           O
ATOM   2986  HA  TYR A 202      -8.372   7.131  18.907  1.00 91.09           H
ATOM   2987  CB  TYR A 202      -8.725   4.991  19.321  1.00 91.09           C
ATOM   2988 1HB  TYR A 202      -8.488   4.303  20.133  1.00 91.09           H
ATOM   2989 2HB  TYR A 202      -9.811   5.024  19.238  1.00 91.09           H
ATOM   2990  CG  TYR A 202      -8.146   4.437  18.017  1.00 91.09           C
ATOM   2991  CD1 TYR A 202      -8.720   4.775  16.809  1.00 91.09           C
ATOM   2992  HD1 TYR A 202      -9.585   5.437  16.783  1.00 91.09           H
ATOM   2993  CD2 TYR A 202      -7.050   3.598  18.050  1.00 91.09           C
ATOM   2994  HD2 TYR A 202      -6.597   3.331  19.005  1.00 91.09           H
ATOM   2995  CE1 TYR A 202      -8.175   4.254  15.582  1.00 91.09           C
ATOM   2996  HE1 TYR A 202      -8.619   4.513  14.620  1.00 91.09           H
ATOM   2997  CE2 TYR A 202      -6.506   3.077  16.824  1.00 91.09           C
ATOM   2998  HE2 TYR A 202      -5.641   2.413  16.835  1.00 91.09           H
ATOM   2999  CZ  TYR A 202      -7.095   3.430  15.650  1.00 91.09           C
ATOM   3000  OH  TYR A 202      -6.581   2.937  14.491  1.00 91.09           O
ATOM   3001  HH  TYR A 202      -5.787   2.362  14.687  1.00 91.09           H
ATOM   3002  HN  TYR A 202      -6.489   5.367  20.266  1.00 91.09           H
ATOM   3003  N   PRO A 203      -9.945   7.683  20.858  1.00 85.92           N
ATOM   3004  CA  PRO A 203     -10.614   8.218  22.047  1.00 85.92           C
ATOM   3005  C   PRO A 203     -11.373   7.148  22.813  1.00 85.92           C
ATOM   3006  O   PRO A 203     -11.895   6.206  22.218  1.00 85.92           O
ATOM   3007  HA  PRO A 203      -9.877   8.603  22.752  1.00 85.92           H
ATOM   3008  CB  PRO A 203     -11.552   9.287  21.483  1.00 85.92           C
ATOM   3009 1HB  PRO A 203     -12.465   9.372  22.074  1.00 85.92           H
ATOM   3010 2HB  PRO A 203     -11.084  10.271  21.480  1.00 85.92           H
ATOM   3011  CG  PRO A 203     -11.840   8.809  20.089  1.00 85.92           C
ATOM   3012 1HG  PRO A 203     -12.660   8.091  20.080  1.00 85.92           H
ATOM   3013 2HG  PRO A 203     -12.134   9.635  19.442  1.00 85.92           H
ATOM   3014  CD  PRO A 203     -10.563   8.178  19.615  1.00 85.92           C
ATOM   3015 1HD  PRO A 203     -10.753   7.368  18.911  1.00 85.92           H
ATOM   3016 2HD  PRO A 203      -9.923   8.899  19.108  1.00 85.92           H
ATOM   3017  N   SER A 204     -11.415   7.322  24.125  1.00 77.41           N
ATOM   3018  CA  SER A 204     -11.775   6.230  25.014  1.00 77.41           C
ATOM   3019  C   SER A 204     -13.184   5.731  24.687  1.00 77.41           C
ATOM   3020  O   SER A 204     -13.449   4.531  24.737  1.00 77.41           O
ATOM   3021  HA  SER A 204     -11.039   5.448  24.824  1.00 77.41           H
ATOM   3022  CB  SER A 204     -11.692   6.662  26.479  1.00 77.41           C
ATOM   3023 1HB  SER A 204     -12.103   5.875  27.113  1.00 77.41           H
ATOM   3024 2HB  SER A 204     -10.646   6.785  26.762  1.00 77.41           H
ATOM   3025  OG  SER A 204     -12.394   7.878  26.718  1.00 77.41           O
ATOM   3026  HG  SER A 204     -13.374   7.697  26.802  1.00 77.41           H
ATOM   3027  HN  SER A 204     -11.209   8.187  24.582  1.00 77.41           H
ATOM   3028  N   ASP A 205     -14.051   6.678  24.359  1.00 71.97           N
ATOM   3029  CA  ASP A 205     -15.481   6.425  24.383  1.00 71.97           C
ATOM   3030  C   ASP A 205     -15.831   5.398  23.304  1.00 71.97           C
ATOM   3031  O   ASP A 205     -16.660   4.517  23.526  1.00 71.97           O
ATOM   3032  HA  ASP A 205     -15.691   6.060  25.389  1.00 71.97           H
ATOM   3033  CB  ASP A 205     -16.272   7.702  24.094  1.00 71.97           C
ATOM   3034 1HB  ASP A 205     -15.972   8.110  23.129  1.00 71.97           H
ATOM   3035 2HB  ASP A 205     -17.335   7.468  24.024  1.00 71.97           H
ATOM   3036  CG  ASP A 205     -16.046   8.747  25.189  1.00 71.97           C
ATOM   3037  OD1 ASP A 205     -15.488   8.358  26.238  1.00 71.97           O
ATOM   3038  OD2 ASP A 205     -16.435   9.911  24.952  1.00 71.97           O
ATOM   3039  HN  ASP A 205     -13.790   7.603  24.081  1.00 71.97           H
ATOM   3040  N   GLU A 206     -15.182   5.546  22.159  1.00 74.89           N
ATOM   3041  CA  GLU A 206     -15.484   4.705  21.013  1.00 74.89           C
ATOM   3042  C   GLU A 206     -14.208   4.046  20.486  1.00 74.89           C
ATOM   3043  O   GLU A 206     -14.160   3.608  19.338  1.00 74.89           O
ATOM   3044  HA  GLU A 206     -16.168   3.942  21.386  1.00 74.89           H
ATOM   3045  CB  GLU A 206     -16.181   5.508  19.913  1.00 74.89           C
ATOM   3046 1HB  GLU A 206     -15.565   6.364  19.636  1.00 74.89           H
ATOM   3047 2HB  GLU A 206     -16.413   4.854  19.072  1.00 74.89           H
ATOM   3048  CG  GLU A 206     -17.518   6.068  20.405  1.00 74.89           C
ATOM   3049 1HG  GLU A 206     -18.001   5.342  21.060  1.00 74.89           H
ATOM   3050 2HG  GLU A 206     -17.344   6.966  20.998  1.00 74.89           H
ATOM   3051  CD  GLU A 206     -18.441   6.396  19.230  1.00 74.89           C
ATOM   3052  OE1 GLU A 206     -19.670   6.390  19.455  1.00 74.89           O
ATOM   3053  OE2 GLU A 206     -17.896   6.646  18.133  1.00 74.89           O
ATOM   3054  HN  GLU A 206     -14.462   6.223  22.008  1.00 74.89           H
ATOM   3055  N   SER A 207     -13.205   3.997  21.351  1.00 87.14           N
ATOM   3056  CA  SER A 207     -11.870   3.613  20.927  1.00 87.14           C
ATOM   3057  C   SER A 207     -11.929   2.309  20.129  1.00 87.14           C
ATOM   3058  O   SER A 207     -11.395   2.228  19.024  1.00 87.14           O
ATOM   3059  HA  SER A 207     -11.520   4.431  20.297  1.00 87.14           H
ATOM   3060  CB  SER A 207     -10.934   3.459  22.127  1.00 87.14           C
ATOM   3061 1HB  SER A 207      -9.977   3.059  21.792  1.00 87.14           H
ATOM   3062 2HB  SER A 207     -10.735   4.439  22.560  1.00 87.14           H
ATOM   3063  OG  SER A 207     -11.482   2.602  23.125  1.00 87.14           O
ATOM   3064  HG  SER A 207     -11.898   3.147  23.853  1.00 87.14           H
ATOM   3065  HN  SER A 207     -13.294   4.214  22.323  1.00 87.14           H
ATOM   3066  N   THR A 208     -12.583   1.320  20.721  1.00 86.82           N
ATOM   3067  CA  THR A 208     -12.603  -0.014  20.145  1.00 86.82           C
ATOM   3068  C   THR A 208     -13.307   0.003  18.786  1.00 86.82           C
ATOM   3069  O   THR A 208     -12.809  -0.570  17.818  1.00 86.82           O
ATOM   3070  HA  THR A 208     -11.575  -0.328  19.968  1.00 86.82           H
ATOM   3071  CB  THR A 208     -13.258  -0.956  21.157  1.00 86.82           C
ATOM   3072  HB  THR A 208     -14.325  -0.752  21.245  1.00 86.82           H
ATOM   3073  OG1 THR A 208     -12.496  -0.772  22.347  1.00 86.82           O
ATOM   3074  HG1 THR A 208     -11.539  -1.009  22.180  1.00 86.82           H
ATOM   3075  CG2 THR A 208     -13.049  -2.431  20.805  1.00 86.82           C
ATOM   3076 1HG2 THR A 208     -11.982  -2.651  20.783  1.00 86.82           H
ATOM   3077 2HG2 THR A 208     -13.482  -2.636  19.826  1.00 86.82           H
ATOM   3078 3HG2 THR A 208     -13.534  -3.056  21.555  1.00 86.82           H
ATOM   3079  HN  THR A 208     -13.091   1.418  21.577  1.00 86.82           H
ATOM   3080  N   LYS A 209     -14.454   0.665  18.758  1.00 82.55           N
ATOM   3081  CA  LYS A 209     -15.264   0.709  17.552  1.00 82.55           C
ATOM   3082  C   LYS A 209     -14.460   1.363  16.427  1.00 82.55           C
ATOM   3083  O   LYS A 209     -14.466   0.882  15.294  1.00 82.55           O
ATOM   3084  HA  LYS A 209     -15.481  -0.321  17.267  1.00 82.55           H
ATOM   3085  CB  LYS A 209     -16.603   1.395  17.830  1.00 82.55           C
ATOM   3086 1HB  LYS A 209     -16.430   2.357  18.313  1.00 82.55           H
ATOM   3087 2HB  LYS A 209     -17.114   1.598  16.889  1.00 82.55           H
ATOM   3088  CG  LYS A 209     -17.490   0.523  18.721  1.00 82.55           C
ATOM   3089 1HG  LYS A 209     -17.616  -0.459  18.266  1.00 82.55           H
ATOM   3090 2HG  LYS A 209     -17.004   0.368  19.684  1.00 82.55           H
ATOM   3091  CD  LYS A 209     -18.860   1.172  18.933  1.00 82.55           C
ATOM   3092 1HD  LYS A 209     -18.731   2.178  19.334  1.00 82.55           H
ATOM   3093 2HD  LYS A 209     -19.370   1.273  17.976  1.00 82.55           H
ATOM   3094  CE  LYS A 209     -19.718   0.342  19.890  1.00 82.55           C
ATOM   3095 1HE  LYS A 209     -19.947  -0.623  19.438  1.00 82.55           H
ATOM   3096 2HE  LYS A 209     -19.161   0.140  20.805  1.00 82.55           H
ATOM   3097  NZ  LYS A 209     -20.973   1.056  20.213  1.00 82.55           N
ATOM   3098 1HZ  LYS A 209     -21.542   0.480  20.823  1.00 82.55           H
ATOM   3099 2HZ  LYS A 209     -20.755   1.929  20.679  1.00 82.55           H
ATOM   3100 3HZ  LYS A 209     -21.483   1.247  19.357  1.00 82.55           H
ATOM   3101  HN  LYS A 209     -14.830   1.165  19.538  1.00 82.55           H
ATOM   3102  N   LEU A 210     -13.787   2.450  16.777  1.00 88.78           N
ATOM   3103  CA  LEU A 210     -13.092   3.252  15.785  1.00 88.78           C
ATOM   3104  C   LEU A 210     -11.947   2.434  15.185  1.00 88.78           C
ATOM   3105  O   LEU A 210     -11.797   2.370  13.966  1.00 88.78           O
ATOM   3106  HA  LEU A 210     -13.805   3.481  14.993  1.00 88.78           H
ATOM   3107  CB  LEU A 210     -12.645   4.584  16.391  1.00 88.78           C
ATOM   3108 1HB  LEU A 210     -13.501   5.040  16.888  1.00 88.78           H
ATOM   3109 2HB  LEU A 210     -11.902   4.379  17.161  1.00 88.78           H
ATOM   3110  CG  LEU A 210     -12.057   5.602  15.412  1.00 88.78           C
ATOM   3111  HG  LEU A 210     -11.207   5.141  14.909  1.00 88.78           H
ATOM   3112  CD1 LEU A 210     -13.074   5.975  14.332  1.00 88.78           C
ATOM   3113 1HD1 LEU A 210     -13.359   5.081  13.777  1.00 88.78           H
ATOM   3114 2HD1 LEU A 210     -13.957   6.410  14.799  1.00 88.78           H
ATOM   3115 3HD1 LEU A 210     -12.630   6.700  13.650  1.00 88.78           H
ATOM   3116  CD2 LEU A 210     -11.530   6.833  16.152  1.00 88.78           C
ATOM   3117 1HD2 LEU A 210     -12.346   7.305  16.699  1.00 88.78           H
ATOM   3118 2HD2 LEU A 210     -10.750   6.530  16.852  1.00 88.78           H
ATOM   3119 3HD2 LEU A 210     -11.117   7.540  15.433  1.00 88.78           H
ATOM   3120  HN  LEU A 210     -13.714   2.783  17.717  1.00 88.78           H
ATOM   3121  N   LYS A 211     -11.168   1.829  16.070  1.00 92.90           N
ATOM   3122  CA  LYS A 211     -10.038   1.021  15.643  1.00 92.90           C
ATOM   3123  C   LYS A 211     -10.529  -0.074  14.694  1.00 92.90           C
ATOM   3124  O   LYS A 211      -9.981  -0.249  13.607  1.00 92.90           O
ATOM   3125  HA  LYS A 211      -9.358   1.673  15.096  1.00 92.90           H
ATOM   3126  CB  LYS A 211      -9.274   0.485  16.856  1.00 92.90           C
ATOM   3127 1HB  LYS A 211      -8.892   1.317  17.447  1.00 92.90           H
ATOM   3128 2HB  LYS A 211      -9.952  -0.076  17.499  1.00 92.90           H
ATOM   3129  CG  LYS A 211      -8.115  -0.414  16.421  1.00 92.90           C
ATOM   3130 1HG  LYS A 211      -8.507  -1.339  15.999  1.00 92.90           H
ATOM   3131 2HG  LYS A 211      -7.544   0.079  15.633  1.00 92.90           H
ATOM   3132  CD  LYS A 211      -7.196  -0.733  17.601  1.00 92.90           C
ATOM   3133 1HD  LYS A 211      -6.827   0.194  18.041  1.00 92.90           H
ATOM   3134 2HD  LYS A 211      -7.760  -1.251  18.376  1.00 92.90           H
ATOM   3135  CE  LYS A 211      -6.014  -1.598  17.157  1.00 92.90           C
ATOM   3136 1HE  LYS A 211      -6.373  -2.576  16.834  1.00 92.90           H
ATOM   3137 2HE  LYS A 211      -5.522  -1.140  16.300  1.00 92.90           H
ATOM   3138  NZ  LYS A 211      -5.045  -1.760  18.265  1.00 92.90           N
ATOM   3139 1HZ  LYS A 211      -4.288  -2.364  17.966  1.00 92.90           H
ATOM   3140 2HZ  LYS A 211      -4.672  -0.853  18.522  1.00 92.90           H
ATOM   3141 3HZ  LYS A 211      -5.512  -2.173  19.064  1.00 92.90           H
ATOM   3142  HN  LYS A 211     -11.298   1.884  17.060  1.00 92.90           H
ATOM   3143  N   SER A 212     -11.558  -0.781  15.139  1.00 90.94           N
ATOM   3144  CA  SER A 212     -12.079  -1.904  14.378  1.00 90.94           C
ATOM   3145  C   SER A 212     -12.532  -1.433  12.994  1.00 90.94           C
ATOM   3146  O   SER A 212     -12.306  -2.117  11.997  1.00 90.94           O
ATOM   3147  HA  SER A 212     -11.248  -2.604  14.290  1.00 90.94           H
ATOM   3148  CB  SER A 212     -13.237  -2.579  15.115  1.00 90.94           C
ATOM   3149 1HB  SER A 212     -14.022  -1.847  15.303  1.00 90.94           H
ATOM   3150 2HB  SER A 212     -13.669  -3.353  14.481  1.00 90.94           H
ATOM   3151  OG  SER A 212     -12.820  -3.155  16.350  1.00 90.94           O
ATOM   3152  HG  SER A 212     -12.857  -2.470  17.077  1.00 90.94           H
ATOM   3153  HN  SER A 212     -12.031  -0.598  16.000  1.00 90.94           H
ATOM   3154  N   ALA A 213     -13.164  -0.269  12.979  1.00 94.00           N
ATOM   3155  CA  ALA A 213     -13.672   0.290  11.737  1.00 94.00           C
ATOM   3156  C   ALA A 213     -12.498   0.623  10.815  1.00 94.00           C
ATOM   3157  O   ALA A 213     -12.523   0.296   9.629  1.00 94.00           O
ATOM   3158  HA  ALA A 213     -14.293  -0.469  11.261  1.00 94.00           H
ATOM   3159  CB  ALA A 213     -14.538   1.513  12.045  1.00 94.00           C
ATOM   3160 1HB  ALA A 213     -15.374   1.217  12.679  1.00 94.00           H
ATOM   3161 2HB  ALA A 213     -13.938   2.262  12.561  1.00 94.00           H
ATOM   3162 3HB  ALA A 213     -14.919   1.932  11.113  1.00 94.00           H
ATOM   3163  HN  ALA A 213     -13.330   0.288  13.792  1.00 94.00           H
ATOM   3164  N   VAL A 214     -11.498   1.271  11.393  1.00 92.12           N
ATOM   3165  CA  VAL A 214     -10.348   1.713  10.623  1.00 92.12           C
ATOM   3166  C   VAL A 214      -9.655   0.497  10.005  1.00 92.12           C
ATOM   3167  O   VAL A 214      -9.280   0.521   8.834  1.00 92.12           O
ATOM   3168  HA  VAL A 214     -10.715   2.353   9.821  1.00 92.12           H
ATOM   3169  CB  VAL A 214      -9.417   2.547  11.506  1.00 92.12           C
ATOM   3170  HB  VAL A 214      -9.230   1.985  12.421  1.00 92.12           H
ATOM   3171  CG1 VAL A 214      -8.071   2.781  10.816  1.00 92.12           C
ATOM   3172 1HG1 VAL A 214      -7.595   1.821  10.614  1.00 92.12           H
ATOM   3173 2HG1 VAL A 214      -8.231   3.312   9.877  1.00 92.12           H
ATOM   3174 3HG1 VAL A 214      -7.429   3.376  11.465  1.00 92.12           H
ATOM   3175  CG2 VAL A 214     -10.072   3.874  11.894  1.00 92.12           C
ATOM   3176 1HG2 VAL A 214     -10.301   4.443  10.993  1.00 92.12           H
ATOM   3177 2HG2 VAL A 214     -10.992   3.678  12.444  1.00 92.12           H
ATOM   3178 3HG2 VAL A 214      -9.388   4.447  12.521  1.00 92.12           H
ATOM   3179  HN  VAL A 214     -11.465   1.493  12.368  1.00 92.12           H
ATOM   3180  N   LEU A 215      -9.506  -0.537  10.820  1.00 91.65           N
ATOM   3181  CA  LEU A 215      -8.798  -1.731  10.392  1.00 91.65           C
ATOM   3182  C   LEU A 215      -9.616  -2.445   9.314  1.00 91.65           C
ATOM   3183  O   LEU A 215      -9.071  -2.873   8.298  1.00 91.65           O
ATOM   3184  HA  LEU A 215      -7.853  -1.411   9.952  1.00 91.65           H
ATOM   3185  CB  LEU A 215      -8.461  -2.614  11.595  1.00 91.65           C
ATOM   3186 1HB  LEU A 215      -9.368  -2.756  12.182  1.00 91.65           H
ATOM   3187 2HB  LEU A 215      -8.163  -3.596  11.227  1.00 91.65           H
ATOM   3188  CG  LEU A 215      -7.363  -2.093  12.523  1.00 91.65           C
ATOM   3189  HG  LEU A 215      -7.691  -1.141  12.939  1.00 91.65           H
ATOM   3190  CD1 LEU A 215      -7.139  -3.047  13.698  1.00 91.65           C
ATOM   3191 1HD1 LEU A 215      -8.063  -3.143  14.269  1.00 91.65           H
ATOM   3192 2HD1 LEU A 215      -6.842  -4.025  13.320  1.00 91.65           H
ATOM   3193 3HD1 LEU A 215      -6.353  -2.652  14.342  1.00 91.65           H
ATOM   3194  CD2 LEU A 215      -6.071  -1.826  11.748  1.00 91.65           C
ATOM   3195 1HD2 LEU A 215      -5.727  -2.750  11.285  1.00 91.65           H
ATOM   3196 2HD2 LEU A 215      -6.258  -1.080  10.975  1.00 91.65           H
ATOM   3197 3HD2 LEU A 215      -5.307  -1.456  12.432  1.00 91.65           H
ATOM   3198  HN  LEU A 215      -9.859  -0.567  11.755  1.00 91.65           H
ATOM   3199  N   THR A 216     -10.911  -2.552   9.573  1.00 91.32           N
ATOM   3200  CA  THR A 216     -11.804  -3.236   8.653  1.00 91.32           C
ATOM   3201  C   THR A 216     -11.764  -2.569   7.276  1.00 91.32           C
ATOM   3202  O   THR A 216     -11.702  -3.250   6.254  1.00 91.32           O
ATOM   3203  HA  THR A 216     -11.448  -4.258   8.523  1.00 91.32           H
ATOM   3204  CB  THR A 216     -13.201  -3.257   9.278  1.00 91.32           C
ATOM   3205  HB  THR A 216     -13.587  -2.245   9.400  1.00 91.32           H
ATOM   3206  OG1 THR A 216     -13.031  -4.001  10.481  1.00 91.32           O
ATOM   3207  HG1 THR A 216     -13.046  -3.385  11.269  1.00 91.32           H
ATOM   3208  CG2 THR A 216     -14.194  -4.087   8.463  1.00 91.32           C
ATOM   3209 1HG2 THR A 216     -13.840  -5.116   8.397  1.00 91.32           H
ATOM   3210 2HG2 THR A 216     -14.281  -3.669   7.460  1.00 91.32           H
ATOM   3211 3HG2 THR A 216     -15.169  -4.069   8.950  1.00 91.32           H
ATOM   3212  HN  THR A 216     -11.350  -2.183  10.392  1.00 91.32           H
ATOM   3213  N   LEU A 217     -11.803  -1.244   7.295  1.00 88.55           N
ATOM   3214  CA  LEU A 217     -11.795  -0.478   6.060  1.00 88.55           C
ATOM   3215  C   LEU A 217     -10.494  -0.753   5.303  1.00 88.55           C
ATOM   3216  O   LEU A 217     -10.497  -0.867   4.078  1.00 88.55           O
ATOM   3217  HA  LEU A 217     -12.629  -0.830   5.452  1.00 88.55           H
ATOM   3218  CB  LEU A 217     -12.038   1.004   6.348  1.00 88.55           C
ATOM   3219 1HB  LEU A 217     -12.898   1.089   7.013  1.00 88.55           H
ATOM   3220 2HB  LEU A 217     -11.177   1.395   6.889  1.00 88.55           H
ATOM   3221  CG  LEU A 217     -12.284   1.893   5.127  1.00 88.55           C
ATOM   3222  HG  LEU A 217     -11.487   1.710   4.406  1.00 88.55           H
ATOM   3223  CD1 LEU A 217     -13.604   1.533   4.443  1.00 88.55           C
ATOM   3224 1HD1 LEU A 217     -13.573   0.493   4.118  1.00 88.55           H
ATOM   3225 2HD1 LEU A 217     -14.426   1.669   5.145  1.00 88.55           H
ATOM   3226 3HD1 LEU A 217     -13.754   2.179   3.578  1.00 88.55           H
ATOM   3227  CD2 LEU A 217     -12.220   3.374   5.505  1.00 88.55           C
ATOM   3228 1HD2 LEU A 217     -12.982   3.591   6.254  1.00 88.55           H
ATOM   3229 2HD2 LEU A 217     -11.235   3.603   5.911  1.00 88.55           H
ATOM   3230 3HD2 LEU A 217     -12.398   3.984   4.619  1.00 88.55           H
ATOM   3231  HN  LEU A 217     -11.838  -0.697   8.131  1.00 88.55           H
ATOM   3232  N   LYS A 218      -9.414  -0.850   6.063  1.00 86.45           N
ATOM   3233  CA  LYS A 218      -8.102  -1.065   5.476  1.00 86.45           C
ATOM   3234  C   LYS A 218      -8.084  -2.417   4.759  1.00 86.45           C
ATOM   3235  O   LYS A 218      -7.572  -2.526   3.646  1.00 86.45           O
ATOM   3236  HA  LYS A 218      -7.943  -0.280   4.737  1.00 86.45           H
ATOM   3237  CB  LYS A 218      -7.009  -0.916   6.537  1.00 86.45           C
ATOM   3238 1HB  LYS A 218      -7.162   0.007   7.096  1.00 86.45           H
ATOM   3239 2HB  LYS A 218      -7.077  -1.737   7.251  1.00 86.45           H
ATOM   3240  CG  LYS A 218      -5.620  -0.906   5.895  1.00 86.45           C
ATOM   3241 1HG  LYS A 218      -5.496  -1.793   5.274  1.00 86.45           H
ATOM   3242 2HG  LYS A 218      -5.526  -0.041   5.238  1.00 86.45           H
ATOM   3243  CD  LYS A 218      -4.524  -0.866   6.961  1.00 86.45           C
ATOM   3244 1HD  LYS A 218      -4.611   0.052   7.543  1.00 86.45           H
ATOM   3245 2HD  LYS A 218      -4.656  -1.696   7.655  1.00 86.45           H
ATOM   3246  CE  LYS A 218      -3.135  -0.943   6.324  1.00 86.45           C
ATOM   3247 1HE  LYS A 218      -3.104  -1.761   5.604  1.00 86.45           H
ATOM   3248 2HE  LYS A 218      -2.931  -0.025   5.771  1.00 86.45           H
ATOM   3249  NZ  LYS A 218      -2.099  -1.146   7.361  1.00 86.45           N
ATOM   3250 1HZ  LYS A 218      -1.215  -1.366   6.916  1.00 86.45           H
ATOM   3251 2HZ  LYS A 218      -2.000  -0.299   7.910  1.00 86.45           H
ATOM   3252 3HZ  LYS A 218      -2.373  -1.912   7.966  1.00 86.45           H
ATOM   3253  HN  LYS A 218      -9.424  -0.785   7.061  1.00 86.45           H
ATOM   3254  N   VAL A 219      -8.649  -3.412   5.427  1.00 90.43           N
ATOM   3255  CA  VAL A 219      -8.611  -4.772   4.917  1.00 90.43           C
ATOM   3256  C   VAL A 219      -9.487  -4.867   3.665  1.00 90.43           C
ATOM   3257  O   VAL A 219      -9.078  -5.445   2.660  1.00 90.43           O
ATOM   3258  HA  VAL A 219      -7.580  -4.991   4.640  1.00 90.43           H
ATOM   3259  CB  VAL A 219      -9.027  -5.754   6.013  1.00 90.43           C
ATOM   3260  HB  VAL A 219     -10.001  -5.443   6.390  1.00 90.43           H
ATOM   3261  CG1 VAL A 219      -9.171  -7.171   5.454  1.00 90.43           C
ATOM   3262 1HG1 VAL A 219      -9.931  -7.178   4.673  1.00 90.43           H
ATOM   3263 2HG1 VAL A 219      -8.218  -7.496   5.038  1.00 90.43           H
ATOM   3264 3HG1 VAL A 219      -9.468  -7.849   6.255  1.00 90.43           H
ATOM   3265  CG2 VAL A 219      -8.039  -5.723   7.181  1.00 90.43           C
ATOM   3266 1HG2 VAL A 219      -7.047  -5.997   6.825  1.00 90.43           H
ATOM   3267 2HG2 VAL A 219      -8.009  -4.719   7.604  1.00 90.43           H
ATOM   3268 3HG2 VAL A 219      -8.359  -6.430   7.946  1.00 90.43           H
ATOM   3269  HN  VAL A 219      -9.125  -3.301   6.300  1.00 90.43           H
ATOM   3270  N   ILE A 220     -10.675  -4.290   3.768  1.00 90.83           N
ATOM   3271  CA  ILE A 220     -11.650  -4.389   2.696  1.00 90.83           C
ATOM   3272  C   ILE A 220     -11.098  -3.702   1.445  1.00 90.83           C
ATOM   3273  O   ILE A 220     -10.974  -4.327   0.393  1.00 90.83           O
ATOM   3274  HA  ILE A 220     -11.788  -5.447   2.476  1.00 90.83           H
ATOM   3275  CB  ILE A 220     -13.004  -3.840   3.151  1.00 90.83           C
ATOM   3276  HB  ILE A 220     -12.840  -2.869   3.617  1.00 90.83           H
ATOM   3277  CG1 ILE A 220     -13.636  -4.748   4.208  1.00 90.83           C
ATOM   3278 1HG1 ILE A 220     -13.841  -5.728   3.776  1.00 90.83           H
ATOM   3279 2HG1 ILE A 220     -12.934  -4.902   5.027  1.00 90.83           H
ATOM   3280  CG2 ILE A 220     -13.935  -3.617   1.957  1.00 90.83           C
ATOM   3281 1HG2 ILE A 220     -13.480  -2.902   1.271  1.00 90.83           H
ATOM   3282 2HG2 ILE A 220     -14.096  -4.563   1.440  1.00 90.83           H
ATOM   3283 3HG2 ILE A 220     -14.890  -3.227   2.308  1.00 90.83           H
ATOM   3284  CD1 ILE A 220     -14.933  -4.141   4.747  1.00 90.83           C
ATOM   3285 1HD1 ILE A 220     -14.720  -3.173   5.200  1.00 90.83           H
ATOM   3286 2HD1 ILE A 220     -15.641  -4.012   3.929  1.00 90.83           H
ATOM   3287 3HD1 ILE A 220     -15.361  -4.807   5.497  1.00 90.83           H
ATOM   3288  HN  ILE A 220     -10.974  -3.764   4.565  1.00 90.83           H
ATOM   3289  N   LEU A 221     -10.780  -2.425   1.601  1.00 89.55           N
ATOM   3290  CA  LEU A 221     -10.377  -1.610   0.468  1.00 89.55           C
ATOM   3291  C   LEU A 221      -8.927  -1.935   0.102  1.00 89.55           C
ATOM   3292  O   LEU A 221      -8.507  -1.721  -1.034  1.00 89.55           O
ATOM   3293  HA  LEU A 221     -11.014  -1.883  -0.374  1.00 89.55           H
ATOM   3294  CB  LEU A 221     -10.621  -0.129   0.759  1.00 89.55           C
ATOM   3295 1HB  LEU A 221     -10.063   0.142   1.656  1.00 89.55           H
ATOM   3296 2HB  LEU A 221     -10.207   0.456  -0.062  1.00 89.55           H
ATOM   3297  CG  LEU A 221     -12.081   0.285   0.957  1.00 89.55           C
ATOM   3298  HG  LEU A 221     -12.464  -0.226   1.840  1.00 89.55           H
ATOM   3299  CD1 LEU A 221     -12.195   1.788   1.218  1.00 89.55           C
ATOM   3300 1HD1 LEU A 221     -11.635   2.044   2.118  1.00 89.55           H
ATOM   3301 2HD1 LEU A 221     -11.789   2.336   0.369  1.00 89.55           H
ATOM   3302 3HD1 LEU A 221     -13.243   2.054   1.355  1.00 89.55           H
ATOM   3303  CD2 LEU A 221     -12.941  -0.158  -0.229  1.00 89.55           C
ATOM   3304 1HD2 LEU A 221     -12.568   0.306  -1.142  1.00 89.55           H
ATOM   3305 2HD2 LEU A 221     -12.895  -1.242  -0.326  1.00 89.55           H
ATOM   3306 3HD2 LEU A 221     -13.974   0.148  -0.062  1.00 89.55           H
ATOM   3307  HN  LEU A 221     -10.796  -1.949   2.480  1.00 89.55           H
ATOM   3308  N   GLY A 222      -8.202  -2.445   1.087  1.00 87.79           N
ATOM   3309  CA  GLY A 222      -6.768  -2.630   0.942  1.00 87.79           C
ATOM   3310  C   GLY A 222      -6.457  -3.900   0.148  1.00 87.79           C
ATOM   3311  O   GLY A 222      -5.409  -3.998  -0.487  1.00 87.79           O
ATOM   3312 1HA  GLY A 222      -6.335  -1.767   0.438  1.00 87.79           H
ATOM   3313 2HA  GLY A 222      -6.305  -2.690   1.927  1.00 87.79           H
ATOM   3314  HN  GLY A 222      -8.578  -2.729   1.969  1.00 87.79           H
ATOM   3315  N   PHE A 223      -7.387  -4.842   0.210  1.00 84.83           N
ATOM   3316  CA  PHE A 223      -7.148  -6.168  -0.334  1.00 84.83           C
ATOM   3317  C   PHE A 223      -8.395  -6.704  -1.040  1.00 84.83           C
ATOM   3318  O   PHE A 223      -8.392  -6.894  -2.255  1.00 84.83           O
ATOM   3319  HA  PHE A 223      -6.335  -6.079  -1.055  1.00 84.83           H
ATOM   3320  CB  PHE A 223      -6.811  -7.082   0.845  1.00 84.83           C
ATOM   3321 1HB  PHE A 223      -6.014  -6.623   1.431  1.00 84.83           H
ATOM   3322 2HB  PHE A 223      -7.683  -7.155   1.496  1.00 84.83           H
ATOM   3323  CG  PHE A 223      -6.378  -8.491   0.437  1.00 84.83           C
ATOM   3324  CD1 PHE A 223      -7.178  -9.555   0.715  1.00 84.83           C
ATOM   3325  HD1 PHE A 223      -8.127  -9.404   1.229  1.00 84.83           H
ATOM   3326  CD2 PHE A 223      -5.194  -8.680  -0.205  1.00 84.83           C
ATOM   3327  HD2 PHE A 223      -4.553  -7.827  -0.427  1.00 84.83           H
ATOM   3328  CE1 PHE A 223      -6.777 -10.864   0.335  1.00 84.83           C
ATOM   3329  HE1 PHE A 223      -7.418 -11.717   0.558  1.00 84.83           H
ATOM   3330  CE2 PHE A 223      -4.793  -9.988  -0.584  1.00 84.83           C
ATOM   3331  HE2 PHE A 223      -3.843 -10.139  -1.098  1.00 84.83           H
ATOM   3332  CZ  PHE A 223      -5.592 -11.052  -0.306  1.00 84.83           C
ATOM   3333  HZ  PHE A 223      -5.284 -12.056  -0.597  1.00 84.83           H
ATOM   3334  HN  PHE A 223      -8.289  -4.711   0.622  1.00 84.83           H
ATOM   3335  N   PHE A 224      -9.432  -6.933  -0.247  1.00 84.33           N
ATOM   3336  CA  PHE A 224     -10.544  -7.757  -0.688  1.00 84.33           C
ATOM   3337  C   PHE A 224     -11.188  -7.179  -1.950  1.00 84.33           C
ATOM   3338  O   PHE A 224     -11.357  -7.884  -2.944  1.00 84.33           O
ATOM   3339  HA  PHE A 224     -10.146  -8.748  -0.907  1.00 84.33           H
ATOM   3340  CB  PHE A 224     -11.576  -7.759   0.441  1.00 84.33           C
ATOM   3341 1HB  PHE A 224     -11.610  -6.766   0.890  1.00 84.33           H
ATOM   3342 2HB  PHE A 224     -12.562  -7.951   0.019  1.00 84.33           H
ATOM   3343  CG  PHE A 224     -11.297  -8.789   1.537  1.00 84.33           C
ATOM   3344  CD1 PHE A 224     -11.567 -10.104   1.319  1.00 84.33           C
ATOM   3345  HD1 PHE A 224     -11.983 -10.424   0.364  1.00 84.33           H
ATOM   3346  CD2 PHE A 224     -10.778  -8.390   2.730  1.00 84.33           C
ATOM   3347  HD2 PHE A 224     -10.562  -7.337   2.905  1.00 84.33           H
ATOM   3348  CE1 PHE A 224     -11.308 -11.060   2.337  1.00 84.33           C
ATOM   3349  HE1 PHE A 224     -11.525 -12.114   2.162  1.00 84.33           H
ATOM   3350  CE2 PHE A 224     -10.519  -9.347   3.747  1.00 84.33           C
ATOM   3351  HE2 PHE A 224     -10.104  -9.027   4.703  1.00 84.33           H
ATOM   3352  CZ  PHE A 224     -10.790 -10.662   3.529  1.00 84.33           C
ATOM   3353  HZ  PHE A 224     -10.591 -11.396   4.310  1.00 84.33           H
ATOM   3354  HN  PHE A 224      -9.519  -6.566   0.679  1.00 84.33           H
ATOM   3355  N   LEU A 225     -11.530  -5.901  -1.870  1.00 90.05           N
ATOM   3356  CA  LEU A 225     -12.206  -5.237  -2.971  1.00 90.05           C
ATOM   3357  C   LEU A 225     -11.320  -5.297  -4.217  1.00 90.05           C
ATOM   3358  O   LEU A 225     -11.749  -5.779  -5.264  1.00 90.05           O
ATOM   3359  HA  LEU A 225     -13.123  -5.789  -3.172  1.00 90.05           H
ATOM   3360  CB  LEU A 225     -12.610  -3.816  -2.572  1.00 90.05           C
ATOM   3361 1HB  LEU A 225     -13.299  -3.879  -1.729  1.00 90.05           H
ATOM   3362 2HB  LEU A 225     -11.722  -3.292  -2.219  1.00 90.05           H
ATOM   3363  CG  LEU A 225     -13.265  -2.972  -3.668  1.00 90.05           C
ATOM   3364  HG  LEU A 225     -12.662  -3.060  -4.572  1.00 90.05           H
ATOM   3365  CD1 LEU A 225     -14.662  -3.497  -4.003  1.00 90.05           C
ATOM   3366 1HD1 LEU A 225     -14.589  -4.528  -4.352  1.00 90.05           H
ATOM   3367 2HD1 LEU A 225     -15.288  -3.459  -3.112  1.00 90.05           H
ATOM   3368 3HD1 LEU A 225     -15.104  -2.880  -4.785  1.00 90.05           H
ATOM   3369  CD2 LEU A 225     -13.286  -1.492  -3.281  1.00 90.05           C
ATOM   3370 1HD2 LEU A 225     -13.852  -1.366  -2.358  1.00 90.05           H
ATOM   3371 2HD2 LEU A 225     -12.265  -1.141  -3.132  1.00 90.05           H
ATOM   3372 3HD2 LEU A 225     -13.757  -0.915  -4.077  1.00 90.05           H
ATOM   3373  HN  LEU A 225     -11.353  -5.325  -1.072  1.00 90.05           H
ATOM   3374  N   PRO A 226     -10.075  -4.810  -4.128  1.00 90.95           N
ATOM   3375  CA  PRO A 226      -9.160  -4.866  -5.271  1.00 90.95           C
ATOM   3376  C   PRO A 226      -9.031  -6.270  -5.838  1.00 90.95           C
ATOM   3377  O   PRO A 226      -9.088  -6.461  -7.052  1.00 90.95           O
ATOM   3378  HA  PRO A 226      -9.547  -4.262  -6.091  1.00 90.95           H
ATOM   3379  CB  PRO A 226      -7.834  -4.362  -4.698  1.00 90.95           C
ATOM   3380 1HB  PRO A 226      -7.217  -5.183  -4.331  1.00 90.95           H
ATOM   3381 2HB  PRO A 226      -7.246  -3.834  -5.450  1.00 90.95           H
ATOM   3382  CG  PRO A 226      -8.267  -3.435  -3.569  1.00 90.95           C
ATOM   3383 1HG  PRO A 226      -7.466  -3.274  -2.847  1.00 90.95           H
ATOM   3384 2HG  PRO A 226      -8.548  -2.449  -3.939  1.00 90.95           H
ATOM   3385  CD  PRO A 226      -9.446  -4.173  -2.957  1.00 90.95           C
ATOM   3386 1HD  PRO A 226      -9.125  -4.913  -2.224  1.00 90.95           H
ATOM   3387 2HD  PRO A 226     -10.127  -3.494  -2.443  1.00 90.95           H
ATOM   3388  N   PHE A 227      -8.860  -7.226  -4.936  1.00 88.20           N
ATOM   3389  CA  PHE A 227      -8.571  -8.592  -5.338  1.00 88.20           C
ATOM   3390  C   PHE A 227      -9.727  -9.181  -6.148  1.00 88.20           C
ATOM   3391  O   PHE A 227      -9.510  -9.785  -7.197  1.00 88.20           O
ATOM   3392  HA  PHE A 227      -7.674  -8.564  -5.957  1.00 88.20           H
ATOM   3393  CB  PHE A 227      -8.394  -9.407  -4.056  1.00 88.20           C
ATOM   3394 1HB  PHE A 227      -7.608  -8.951  -3.453  1.00 88.20           H
ATOM   3395 2HB  PHE A 227      -9.314  -9.354  -3.474  1.00 88.20           H
ATOM   3396  CG  PHE A 227      -8.043 -10.877  -4.297  1.00 88.20           C
ATOM   3397  CD1 PHE A 227      -9.009 -11.830  -4.205  1.00 88.20           C
ATOM   3398  HD1 PHE A 227     -10.033 -11.547  -3.960  1.00 88.20           H
ATOM   3399  CD2 PHE A 227      -6.766 -11.230  -4.602  1.00 88.20           C
ATOM   3400  HD2 PHE A 227      -5.992 -10.467  -4.675  1.00 88.20           H
ATOM   3401  CE1 PHE A 227      -8.684 -13.194  -4.428  1.00 88.20           C
ATOM   3402  HE1 PHE A 227      -9.458 -13.958  -4.355  1.00 88.20           H
ATOM   3403  CE2 PHE A 227      -6.441 -12.594  -4.825  1.00 88.20           C
ATOM   3404  HE2 PHE A 227      -5.417 -12.878  -5.070  1.00 88.20           H
ATOM   3405  CZ  PHE A 227      -7.407 -13.548  -4.734  1.00 88.20           C
ATOM   3406  HZ  PHE A 227      -7.157 -14.595  -4.906  1.00 88.20           H
ATOM   3407  HN  PHE A 227      -8.916  -7.078  -3.949  1.00 88.20           H
ATOM   3408  N   VAL A 228     -10.931  -8.986  -5.629  1.00 92.74           N
ATOM   3409  CA  VAL A 228     -12.118  -9.528  -6.268  1.00 92.74           C
ATOM   3410  C   VAL A 228     -12.245  -8.944  -7.677  1.00 92.74           C
ATOM   3411  O   VAL A 228     -12.507  -9.673  -8.633  1.00 92.74           O
ATOM   3412  HA  VAL A 228     -11.986 -10.607  -6.346  1.00 92.74           H
ATOM   3413  CB  VAL A 228     -13.348  -9.263  -5.398  1.00 92.74           C
ATOM   3414  HB  VAL A 228     -13.368  -8.199  -5.161  1.00 92.74           H
ATOM   3415  CG1 VAL A 228     -14.636  -9.600  -6.152  1.00 92.74           C
ATOM   3416 1HG1 VAL A 228     -14.703  -8.984  -7.049  1.00 92.74           H
ATOM   3417 2HG1 VAL A 228     -14.627 -10.653  -6.433  1.00 92.74           H
ATOM   3418 3HG1 VAL A 228     -15.495  -9.402  -5.510  1.00 92.74           H
ATOM   3419  CG2 VAL A 228     -13.265 -10.037  -4.081  1.00 92.74           C
ATOM   3420 1HG2 VAL A 228     -13.209 -11.105  -4.290  1.00 92.74           H
ATOM   3421 2HG2 VAL A 228     -12.375  -9.727  -3.533  1.00 92.74           H
ATOM   3422 3HG2 VAL A 228     -14.152  -9.830  -3.482  1.00 92.74           H
ATOM   3423  HN  VAL A 228     -11.101  -8.469  -4.791  1.00 92.74           H
ATOM   3424  N   VAL A 229     -12.054  -7.636  -7.761  1.00 92.46           N
ATOM   3425  CA  VAL A 229     -12.208  -6.936  -9.025  1.00 92.46           C
ATOM   3426  C   VAL A 229     -11.169  -7.455 -10.020  1.00 92.46           C
ATOM   3427  O   VAL A 229     -11.493  -7.733 -11.174  1.00 92.46           O
ATOM   3428  HA  VAL A 229     -13.204  -7.163  -9.407  1.00 92.46           H
ATOM   3429  CB  VAL A 229     -12.120  -5.425  -8.801  1.00 92.46           C
ATOM   3430  HB  VAL A 229     -11.197  -5.221  -8.258  1.00 92.46           H
ATOM   3431  CG1 VAL A 229     -12.057  -4.677 -10.134  1.00 92.46           C
ATOM   3432 1HG1 VAL A 229     -11.177  -5.000 -10.691  1.00 92.46           H
ATOM   3433 2HG1 VAL A 229     -12.954  -4.892 -10.714  1.00 92.46           H
ATOM   3434 3HG1 VAL A 229     -11.994  -3.605  -9.945  1.00 92.46           H
ATOM   3435  CG2 VAL A 229     -13.288  -4.928  -7.947  1.00 92.46           C
ATOM   3436 1HG2 VAL A 229     -14.228  -5.152  -8.451  1.00 92.46           H
ATOM   3437 2HG2 VAL A 229     -13.267  -5.427  -6.978  1.00 92.46           H
ATOM   3438 3HG2 VAL A 229     -13.200  -3.851  -7.803  1.00 92.46           H
ATOM   3439  HN  VAL A 229     -11.799  -7.058  -6.986  1.00 92.46           H
ATOM   3440  N   MET A 230      -9.940  -7.571  -9.537  1.00 85.21           N
ATOM   3441  CA  MET A 230      -8.844  -8.019 -10.380  1.00 85.21           C
ATOM   3442  C   MET A 230      -9.094  -9.438 -10.896  1.00 85.21           C
ATOM   3443  O   MET A 230      -8.948  -9.703 -12.088  1.00 85.21           O
ATOM   3444  HA  MET A 230      -8.813  -7.321 -11.216  1.00 85.21           H
ATOM   3445  CB  MET A 230      -7.540  -7.989  -9.580  1.00 85.21           C
ATOM   3446 1HB  MET A 230      -7.696  -8.453  -8.606  1.00 85.21           H
ATOM   3447 2HB  MET A 230      -6.780  -8.577 -10.095  1.00 85.21           H
ATOM   3448  CG  MET A 230      -7.044  -6.554  -9.395  1.00 85.21           C
ATOM   3449 1HG  MET A 230      -7.017  -6.043 -10.357  1.00 85.21           H
ATOM   3450 2HG  MET A 230      -7.735  -6.001  -8.759  1.00 85.21           H
ATOM   3451  SD  MET A 230      -5.415  -6.561  -8.663  1.00 85.21           S
ATOM   3452  CE  MET A 230      -5.816  -7.134  -7.021  1.00 85.21           C
ATOM   3453 1HE  MET A 230      -6.509  -6.436  -6.551  1.00 85.21           H
ATOM   3454 2HE  MET A 230      -6.278  -8.120  -7.082  1.00 85.21           H
ATOM   3455 3HE  MET A 230      -4.905  -7.197  -6.426  1.00 85.21           H
ATOM   3456  HN  MET A 230      -9.689  -7.365  -8.591  1.00 85.21           H
ATOM   3457  N   ALA A 231      -9.468 -10.312  -9.973  1.00 90.80           N
ATOM   3458  CA  ALA A 231      -9.648 -11.716 -10.302  1.00 90.80           C
ATOM   3459  C   ALA A 231     -10.716 -11.847 -11.389  1.00 90.80           C
ATOM   3460  O   ALA A 231     -10.547 -12.608 -12.341  1.00 90.80           O
ATOM   3461  HA  ALA A 231      -8.700 -12.091 -10.688  1.00 90.80           H
ATOM   3462  CB  ALA A 231     -10.007 -12.495  -9.035  1.00 90.80           C
ATOM   3463 1HB  ALA A 231      -9.203 -12.393  -8.306  1.00 90.80           H
ATOM   3464 2HB  ALA A 231     -10.931 -12.099  -8.614  1.00 90.80           H
ATOM   3465 3HB  ALA A 231     -10.142 -13.548  -9.281  1.00 90.80           H
ATOM   3466  HN  ALA A 231      -9.645 -10.075  -9.018  1.00 90.80           H
ATOM   3467  N   CYS A 232     -11.792 -11.095 -11.211  1.00 90.22           N
ATOM   3468  CA  CYS A 232     -12.897 -11.134 -12.154  1.00 90.22           C
ATOM   3469  C   CYS A 232     -12.395 -10.616 -13.503  1.00 90.22           C
ATOM   3470  O   CYS A 232     -12.634 -11.236 -14.538  1.00 90.22           O
ATOM   3471  HA  CYS A 232     -13.207 -12.176 -12.231  1.00 90.22           H
ATOM   3472  CB  CYS A 232     -14.100 -10.336 -11.649  1.00 90.22           C
ATOM   3473 1HB  CYS A 232     -13.785  -9.336 -11.350  1.00 90.22           H
ATOM   3474 2HB  CYS A 232     -14.829 -10.215 -12.450  1.00 90.22           H
ATOM   3475  SG  CYS A 232     -14.871 -11.198 -10.230  1.00 90.22           S
ATOM   3476  HG  CYS A 232     -14.018 -10.747  -9.314  1.00 90.22           H
ATOM   3477  HN  CYS A 232     -11.916 -10.469 -10.441  1.00 90.22           H
ATOM   3478  N   CYS A 233     -11.708  -9.484 -13.448  1.00 88.95           N
ATOM   3479  CA  CYS A 233     -11.268  -8.816 -14.661  1.00 88.95           C
ATOM   3480  C   CYS A 233     -10.405  -9.793 -15.462  1.00 88.95           C
ATOM   3481  O   CYS A 233     -10.618  -9.975 -16.660  1.00 88.95           O
ATOM   3482  HA  CYS A 233     -12.168  -8.549 -15.215  1.00 88.95           H
ATOM   3483  CB  CYS A 233     -10.521  -7.516 -14.352  1.00 88.95           C
ATOM   3484 1HB  CYS A 233      -9.774  -7.692 -13.578  1.00 88.95           H
ATOM   3485 2HB  CYS A 233      -9.988  -7.174 -15.239  1.00 88.95           H
ATOM   3486  SG  CYS A 233     -11.702  -6.232 -13.799  1.00 88.95           S
ATOM   3487  HG  CYS A 233     -11.834  -6.690 -12.557  1.00 88.95           H
ATOM   3488  HN  CYS A 233     -11.452  -9.026 -12.597  1.00 88.95           H
ATOM   3489  N   TYR A 234      -9.450 -10.395 -14.769  1.00 76.21           N
ATOM   3490  CA  TYR A 234      -8.471 -11.244 -15.425  1.00 76.21           C
ATOM   3491  C   TYR A 234      -9.119 -12.533 -15.938  1.00 76.21           C
ATOM   3492  O   TYR A 234      -8.766 -13.025 -17.008  1.00 76.21           O
ATOM   3493  HA  TYR A 234      -8.060 -10.692 -16.270  1.00 76.21           H
ATOM   3494  CB  TYR A 234      -7.436 -11.599 -14.356  1.00 76.21           C
ATOM   3495 1HB  TYR A 234      -7.922 -11.603 -13.381  1.00 76.21           H
ATOM   3496 2HB  TYR A 234      -7.074 -12.611 -14.537  1.00 76.21           H
ATOM   3497  CG  TYR A 234      -6.240 -10.646 -14.308  1.00 76.21           C
ATOM   3498  CD1 TYR A 234      -5.361 -10.587 -15.371  1.00 76.21           C
ATOM   3499  HD1 TYR A 234      -5.520 -11.220 -16.245  1.00 76.21           H
ATOM   3500  CD2 TYR A 234      -6.039  -9.845 -13.203  1.00 76.21           C
ATOM   3501  HD2 TYR A 234      -6.733  -9.891 -12.363  1.00 76.21           H
ATOM   3502  CE1 TYR A 234      -4.235  -9.690 -15.326  1.00 76.21           C
ATOM   3503  HE1 TYR A 234      -3.534  -9.634 -16.159  1.00 76.21           H
ATOM   3504  CE2 TYR A 234      -4.913  -8.948 -13.158  1.00 76.21           C
ATOM   3505  HE2 TYR A 234      -4.743  -8.310 -12.290  1.00 76.21           H
ATOM   3506  CZ  TYR A 234      -4.067  -8.915 -14.222  1.00 76.21           C
ATOM   3507  OH  TYR A 234      -3.004  -8.068 -14.179  1.00 76.21           O
ATOM   3508  HH  TYR A 234      -2.611  -7.966 -15.093  1.00 76.21           H
ATOM   3509  HN  TYR A 234      -9.340 -10.310 -13.779  1.00 76.21           H
ATOM   3510  N   THR A 235     -10.054 -13.041 -15.150  1.00 85.73           N
ATOM   3511  CA  THR A 235     -10.777 -14.244 -15.525  1.00 85.73           C
ATOM   3512  C   THR A 235     -11.406 -14.078 -16.910  1.00 85.73           C
ATOM   3513  O   THR A 235     -11.330 -14.980 -17.743  1.00 85.73           O
ATOM   3514  HA  THR A 235     -10.063 -15.066 -15.595  1.00 85.73           H
ATOM   3515  CB  THR A 235     -11.797 -14.546 -14.426  1.00 85.73           C
ATOM   3516  HB  THR A 235     -12.548 -13.759 -14.365  1.00 85.73           H
ATOM   3517  OG1 THR A 235     -11.003 -14.731 -13.257  1.00 85.73           O
ATOM   3518  HG1 THR A 235     -11.070 -13.926 -12.667  1.00 85.73           H
ATOM   3519  CG2 THR A 235     -12.489 -15.896 -14.624  1.00 85.73           C
ATOM   3520 1HG2 THR A 235     -11.743 -16.691 -14.617  1.00 85.73           H
ATOM   3521 2HG2 THR A 235     -13.014 -15.899 -15.579  1.00 85.73           H
ATOM   3522 3HG2 THR A 235     -13.202 -16.061 -13.817  1.00 85.73           H
ATOM   3523  HN  THR A 235     -10.320 -12.646 -14.270  1.00 85.73           H
ATOM   3524  N   ILE A 236     -12.014 -12.918 -17.113  1.00 84.85           N
ATOM   3525  CA  ILE A 236     -12.680 -12.632 -18.372  1.00 84.85           C
ATOM   3526  C   ILE A 236     -11.627 -12.391 -19.457  1.00 84.85           C
ATOM   3527  O   ILE A 236     -11.796 -12.820 -20.597  1.00 84.85           O
ATOM   3528  HA  ILE A 236     -13.259 -13.515 -18.644  1.00 84.85           H
ATOM   3529  CB  ILE A 236     -13.668 -11.476 -18.206  1.00 84.85           C
ATOM   3530  HB  ILE A 236     -13.114 -10.599 -17.871  1.00 84.85           H
ATOM   3531  CG1 ILE A 236     -14.706 -11.793 -17.128  1.00 84.85           C
ATOM   3532 1HG1 ILE A 236     -15.410 -12.535 -17.504  1.00 84.85           H
ATOM   3533 2HG1 ILE A 236     -14.213 -12.231 -16.261  1.00 84.85           H
ATOM   3534  CG2 ILE A 236     -14.320 -11.115 -19.542  1.00 84.85           C
ATOM   3535 1HG2 ILE A 236     -13.550 -10.817 -20.254  1.00 84.85           H
ATOM   3536 2HG2 ILE A 236     -14.857 -11.981 -19.929  1.00 84.85           H
ATOM   3537 3HG2 ILE A 236     -15.017 -10.291 -19.395  1.00 84.85           H
ATOM   3538  CD1 ILE A 236     -15.462 -10.531 -16.707  1.00 84.85           C
ATOM   3539 1HD1 ILE A 236     -14.758  -9.800 -16.310  1.00 84.85           H
ATOM   3540 2HD1 ILE A 236     -15.974 -10.109 -17.572  1.00 84.85           H
ATOM   3541 3HD1 ILE A 236     -16.194 -10.785 -15.941  1.00 84.85           H
ATOM   3542  HN  ILE A 236     -12.056 -12.183 -16.436  1.00 84.85           H
ATOM   3543  N   ILE A 237     -10.564 -11.705 -19.063  1.00 81.59           N
ATOM   3544  CA  ILE A 237      -9.492 -11.388 -19.990  1.00 81.59           C
ATOM   3545  C   ILE A 237      -8.952 -12.684 -20.600  1.00 81.59           C
ATOM   3546  O   ILE A 237      -8.876 -12.815 -21.821  1.00 81.59           O
ATOM   3547  HA  ILE A 237      -9.919 -10.783 -20.789  1.00 81.59           H
ATOM   3548  CB  ILE A 237      -8.421 -10.540 -19.302  1.00 81.59           C
ATOM   3549  HB  ILE A 237      -8.262 -10.937 -18.300  1.00 81.59           H
ATOM   3550  CG1 ILE A 237      -8.887  -9.091 -19.145  1.00 81.59           C
ATOM   3551 1HG1 ILE A 237      -8.869  -8.592 -20.114  1.00 81.59           H
ATOM   3552 2HG1 ILE A 237      -9.920  -9.073 -18.796  1.00 81.59           H
ATOM   3553  CG2 ILE A 237      -7.086 -10.635 -20.043  1.00 81.59           C
ATOM   3554 1HG2 ILE A 237      -6.752 -11.672 -20.059  1.00 81.59           H
ATOM   3555 2HG2 ILE A 237      -7.212 -10.277 -21.065  1.00 81.59           H
ATOM   3556 3HG2 ILE A 237      -6.343 -10.022 -19.533  1.00 81.59           H
ATOM   3557  CD1 ILE A 237      -7.997  -8.333 -18.158  1.00 81.59           C
ATOM   3558 1HD1 ILE A 237      -8.037  -8.821 -17.184  1.00 81.59           H
ATOM   3559 2HD1 ILE A 237      -6.970  -8.332 -18.521  1.00 81.59           H
ATOM   3560 3HD1 ILE A 237      -8.351  -7.306 -18.064  1.00 81.59           H
ATOM   3561  HN  ILE A 237     -10.430 -11.369 -18.130  1.00 81.59           H
ATOM   3562  N   ILE A 238      -8.591 -13.608 -19.722  1.00 78.84           N
ATOM   3563  CA  ILE A 238      -7.969 -14.848 -20.154  1.00 78.84           C
ATOM   3564  C   ILE A 238      -8.915 -15.583 -21.107  1.00 78.84           C
ATOM   3565  O   ILE A 238      -8.493 -16.068 -22.155  1.00 78.84           O
ATOM   3566  HA  ILE A 238      -7.063 -14.587 -20.701  1.00 78.84           H
ATOM   3567  CB  ILE A 238      -7.543 -15.683 -18.945  1.00 78.84           C
ATOM   3568  HB  ILE A 238      -8.380 -15.728 -18.249  1.00 78.84           H
ATOM   3569  CG1 ILE A 238      -6.376 -15.024 -18.207  1.00 78.84           C
ATOM   3570 1HG1 ILE A 238      -5.462 -15.137 -18.791  1.00 78.84           H
ATOM   3571 2HG1 ILE A 238      -6.561 -13.954 -18.109  1.00 78.84           H
ATOM   3572  CG2 ILE A 238      -7.221 -17.121 -19.358  1.00 78.84           C
ATOM   3573 1HG2 ILE A 238      -8.105 -17.577 -19.804  1.00 78.84           H
ATOM   3574 2HG2 ILE A 238      -6.408 -17.117 -20.084  1.00 78.84           H
ATOM   3575 3HG2 ILE A 238      -6.921 -17.693 -18.480  1.00 78.84           H
ATOM   3576  CD1 ILE A 238      -6.183 -15.644 -16.822  1.00 78.84           C
ATOM   3577 1HD1 ILE A 238      -7.091 -15.507 -16.233  1.00 78.84           H
ATOM   3578 2HD1 ILE A 238      -5.974 -16.708 -16.926  1.00 78.84           H
ATOM   3579 3HD1 ILE A 238      -5.348 -15.157 -16.319  1.00 78.84           H
ATOM   3580  HN  ILE A 238      -8.716 -13.520 -18.734  1.00 78.84           H
ATOM   3581  N   HIS A 239     -10.177 -15.642 -20.707  1.00 77.78           N
ATOM   3582  CA  HIS A 239     -11.178 -16.343 -21.493  1.00 77.78           C
ATOM   3583  C   HIS A 239     -11.231 -15.751 -22.903  1.00 77.78           C
ATOM   3584  O   HIS A 239     -11.290 -16.487 -23.887  1.00 77.78           O
ATOM   3585  HA  HIS A 239     -10.855 -17.382 -21.556  1.00 77.78           H
ATOM   3586  CB  HIS A 239     -12.536 -16.319 -20.788  1.00 77.78           C
ATOM   3587 1HB  HIS A 239     -12.403 -16.634 -19.753  1.00 77.78           H
ATOM   3588 2HB  HIS A 239     -12.903 -15.292 -20.764  1.00 77.78           H
ATOM   3589  CG  HIS A 239     -13.580 -17.196 -21.437  1.00 77.78           C
ATOM   3590  ND1 HIS A 239     -13.554 -18.577 -21.355  1.00 77.78           N
ATOM   3591  HD1 HIS A 239     -12.866 -19.122 -20.875  1.00 77.78           H
ATOM   3592  CD2 HIS A 239     -14.680 -16.875 -22.176  1.00 77.78           C
ATOM   3593  HD2 HIS A 239     -15.002 -15.866 -22.435  1.00 77.78           H
ATOM   3594  CE1 HIS A 239     -14.596 -19.055 -22.020  1.00 77.78           C
ATOM   3595  HE1 HIS A 239     -14.851 -20.108 -22.140  1.00 77.78           H
ATOM   3596  NE2 HIS A 239     -15.292 -17.999 -22.529  1.00 77.78           N
ATOM   3597  HN  HIS A 239     -10.518 -15.222 -19.866  1.00 77.78           H
ATOM   3598  N   THR A 240     -11.209 -14.428 -22.956  1.00 79.66           N
ATOM   3599  CA  THR A 240     -11.314 -13.728 -24.225  1.00 79.66           C
ATOM   3600  C   THR A 240     -10.089 -14.015 -25.095  1.00 79.66           C
ATOM   3601  O   THR A 240     -10.212 -14.197 -26.306  1.00 79.66           O
ATOM   3602  HA  THR A 240     -12.183 -14.113 -24.759  1.00 79.66           H
ATOM   3603  CB  THR A 240     -11.514 -12.240 -23.929  1.00 79.66           C
ATOM   3604  HB  THR A 240     -10.603 -11.798 -23.525  1.00 79.66           H
ATOM   3605  OG1 THR A 240     -12.649 -12.207 -23.068  1.00 79.66           O
ATOM   3606  HG1 THR A 240     -12.354 -12.113 -22.117  1.00 79.66           H
ATOM   3607  CG2 THR A 240     -11.959 -11.452 -25.163  1.00 79.66           C
ATOM   3608 1HG2 THR A 240     -12.905 -11.852 -25.527  1.00 79.66           H
ATOM   3609 2HG2 THR A 240     -11.203 -11.541 -25.943  1.00 79.66           H
ATOM   3610 3HG2 THR A 240     -12.086 -10.403 -24.897  1.00 79.66           H
ATOM   3611  HN  THR A 240     -11.120 -13.837 -22.154  1.00 79.66           H
ATOM   3612  N   LEU A 241      -8.935 -14.046 -24.446  1.00 75.76           N
ATOM   3613  CA  LEU A 241      -7.679 -14.204 -25.158  1.00 75.76           C
ATOM   3614  C   LEU A 241      -7.625 -15.600 -25.783  1.00 75.76           C
ATOM   3615  O   LEU A 241      -7.182 -15.758 -26.920  1.00 75.76           O
ATOM   3616  HA  LEU A 241      -7.662 -13.466 -25.960  1.00 75.76           H
ATOM   3617  CB  LEU A 241      -6.497 -13.897 -24.236  1.00 75.76           C
ATOM   3618 1HB  LEU A 241      -6.656 -14.414 -23.290  1.00 75.76           H
ATOM   3619 2HB  LEU A 241      -5.595 -14.318 -24.681  1.00 75.76           H
ATOM   3620  CG  LEU A 241      -6.243 -12.418 -23.941  1.00 75.76           C
ATOM   3621  HG  LEU A 241      -7.158 -11.990 -23.530  1.00 75.76           H
ATOM   3622  CD1 LEU A 241      -5.150 -12.249 -22.883  1.00 75.76           C
ATOM   3623 1HD1 LEU A 241      -5.458 -12.742 -21.961  1.00 75.76           H
ATOM   3624 2HD1 LEU A 241      -4.224 -12.698 -23.243  1.00 75.76           H
ATOM   3625 3HD1 LEU A 241      -4.990 -11.188 -22.693  1.00 75.76           H
ATOM   3626  CD2 LEU A 241      -5.922 -11.650 -25.225  1.00 75.76           C
ATOM   3627 1HD2 LEU A 241      -5.030 -12.072 -25.687  1.00 75.76           H
ATOM   3628 2HD2 LEU A 241      -6.761 -11.729 -25.915  1.00 75.76           H
ATOM   3629 3HD2 LEU A 241      -5.746 -10.601 -24.986  1.00 75.76           H
ATOM   3630  HN  LEU A 241      -8.850 -13.965 -23.452  1.00 75.76           H
ATOM   3631  N   ILE A 242      -8.082 -16.576 -25.013  1.00 75.19           N
ATOM   3632  CA  ILE A 242      -8.091 -17.953 -25.477  1.00 75.19           C
ATOM   3633  C   ILE A 242      -8.915 -18.049 -26.762  1.00 75.19           C
ATOM   3634  O   ILE A 242      -8.522 -18.732 -27.707  1.00 75.19           O
ATOM   3635  HA  ILE A 242      -7.061 -18.228 -25.706  1.00 75.19           H
ATOM   3636  CB  ILE A 242      -8.572 -18.890 -24.366  1.00 75.19           C
ATOM   3637  HB  ILE A 242      -9.486 -18.473 -23.941  1.00 75.19           H
ATOM   3638  CG1 ILE A 242      -7.545 -18.974 -23.236  1.00 75.19           C
ATOM   3639 1HG1 ILE A 242      -6.672 -19.532 -23.574  1.00 75.19           H
ATOM   3640 2HG1 ILE A 242      -7.202 -17.972 -22.976  1.00 75.19           H
ATOM   3641  CG2 ILE A 242      -8.923 -20.270 -24.926  1.00 75.19           C
ATOM   3642 1HG2 ILE A 242      -9.715 -20.170 -25.668  1.00 75.19           H
ATOM   3643 2HG2 ILE A 242      -8.040 -20.707 -25.394  1.00 75.19           H
ATOM   3644 3HG2 ILE A 242      -9.262 -20.915 -24.116  1.00 75.19           H
ATOM   3645  CD1 ILE A 242      -8.143 -19.650 -22.001  1.00 75.19           C
ATOM   3646 1HD1 ILE A 242      -9.001 -19.076 -21.651  1.00 75.19           H
ATOM   3647 2HD1 ILE A 242      -8.462 -20.660 -22.259  1.00 75.19           H
ATOM   3648 3HD1 ILE A 242      -7.391 -19.697 -21.213  1.00 75.19           H
ATOM   3649  HN  ILE A 242      -8.441 -16.439 -24.090  1.00 75.19           H
ATOM   3650  N   GLN A 243     -10.043 -17.354 -26.757  1.00 70.80           N
ATOM   3651  CA  GLN A 243     -10.955 -17.398 -27.888  1.00 70.80           C
ATOM   3652  C   GLN A 243     -10.343 -16.677 -29.091  1.00 70.80           C
ATOM   3653  O   GLN A 243     -10.570 -17.068 -30.234  1.00 70.80           O
ATOM   3654  HA  GLN A 243     -11.082 -18.456 -28.116  1.00 70.80           H
ATOM   3655  CB  GLN A 243     -12.313 -16.797 -27.521  1.00 70.80           C
ATOM   3656 1HB  GLN A 243     -12.170 -15.816 -27.068  1.00 70.80           H
ATOM   3657 2HB  GLN A 243     -12.905 -16.649 -28.424  1.00 70.80           H
ATOM   3658  CG  GLN A 243     -13.071 -17.706 -26.551  1.00 70.80           C
ATOM   3659 1HG  GLN A 243     -13.155 -18.707 -26.976  1.00 70.80           H
ATOM   3660 2HG  GLN A 243     -12.510 -17.801 -25.622  1.00 70.80           H
ATOM   3661  CD  GLN A 243     -14.466 -17.152 -26.257  1.00 70.80           C
ATOM   3662  OE1 GLN A 243     -14.828 -16.061 -26.666  1.00 70.80           O
ATOM   3663  NE2 GLN A 243     -15.228 -17.963 -25.528  1.00 70.80           N
ATOM   3664 1HE2 GLN A 243     -14.870 -18.846 -25.225  1.00 70.80           H
ATOM   3665 2HE2 GLN A 243     -16.158 -17.689 -25.283  1.00 70.80           H
ATOM   3666  HN  GLN A 243     -10.337 -16.770 -26.000  1.00 70.80           H
ATOM   3667  N   ALA A 244      -9.579 -15.637 -28.791  1.00 71.45           N
ATOM   3668  CA  ALA A 244      -9.141 -14.709 -29.820  1.00 71.45           C
ATOM   3669  C   ALA A 244      -8.030 -15.358 -30.647  1.00 71.45           C
ATOM   3670  O   ALA A 244      -7.753 -14.930 -31.766  1.00 71.45           O
ATOM   3671  HA  ALA A 244      -9.994 -14.506 -30.468  1.00 71.45           H
ATOM   3672  CB  ALA A 244      -8.694 -13.398 -29.169  1.00 71.45           C
ATOM   3673 1HB  ALA A 244      -9.528 -12.963 -28.618  1.00 71.45           H
ATOM   3674 2HB  ALA A 244      -7.870 -13.596 -28.483  1.00 71.45           H
ATOM   3675 3HB  ALA A 244      -8.366 -12.703 -29.941  1.00 71.45           H
ATOM   3676  HN  ALA A 244      -9.261 -15.424 -27.867  1.00 71.45           H
ATOM   3677  N   LYS A 245      -7.422 -16.381 -30.063  1.00 60.00           N
ATOM   3678  CA  LYS A 245      -6.350 -17.096 -30.733  1.00 60.00           C
ATOM   3679  C   LYS A 245      -5.325 -16.091 -31.264  1.00 60.00           C
ATOM   3680  O   LYS A 245      -4.382 -16.468 -31.958  1.00 60.00           O
ATOM   3681  HA  LYS A 245      -5.862 -17.726 -29.990  1.00 60.00           H
ATOM   3682  CB  LYS A 245      -6.916 -18.023 -31.811  1.00 60.00           C
ATOM   3683 1HB  LYS A 245      -7.622 -17.474 -32.435  1.00 60.00           H
ATOM   3684 2HB  LYS A 245      -6.112 -18.363 -32.463  1.00 60.00           H
ATOM   3685  CG  LYS A 245      -7.615 -19.231 -31.183  1.00 60.00           C
ATOM   3686 1HG  LYS A 245      -6.986 -19.653 -30.400  1.00 60.00           H
ATOM   3687 2HG  LYS A 245      -8.544 -18.912 -30.709  1.00 60.00           H
ATOM   3688  CD  LYS A 245      -7.915 -20.299 -32.236  1.00 60.00           C
ATOM   3689 1HD  LYS A 245      -8.641 -19.916 -32.952  1.00 60.00           H
ATOM   3690 2HD  LYS A 245      -7.008 -20.529 -32.794  1.00 60.00           H
ATOM   3691  CE  LYS A 245      -8.456 -21.574 -31.585  1.00 60.00           C
ATOM   3692 1HE  LYS A 245      -7.788 -21.893 -30.785  1.00 60.00           H
ATOM   3693 2HE  LYS A 245      -9.426 -21.373 -31.129  1.00 60.00           H
ATOM   3694  NZ  LYS A 245      -8.588 -22.653 -32.589  1.00 60.00           N
ATOM   3695 1HZ  LYS A 245      -8.969 -23.482 -32.146  1.00 60.00           H
ATOM   3696 2HZ  LYS A 245      -9.209 -22.350 -33.331  1.00 60.00           H
ATOM   3697 3HZ  LYS A 245      -7.676 -22.866 -32.978  1.00 60.00           H
ATOM   3698  HN  LYS A 245      -7.650 -16.720 -29.150  1.00 60.00           H
ATOM   3699  N   LYS A 246      -5.545 -14.831 -30.917  1.00 52.95           N
ATOM   3700  CA  LYS A 246      -4.732 -13.754 -31.455  1.00 52.95           C
ATOM   3701  C   LYS A 246      -3.542 -13.506 -30.526  1.00 52.95           C
ATOM   3702  O   LYS A 246      -3.693 -12.903 -29.465  1.00 52.95           O
ATOM   3703  HA  LYS A 246      -4.353 -14.083 -32.422  1.00 52.95           H
ATOM   3704  CB  LYS A 246      -5.588 -12.510 -31.703  1.00 52.95           C
ATOM   3705 1HB  LYS A 246      -6.287 -12.374 -30.879  1.00 52.95           H
ATOM   3706 2HB  LYS A 246      -4.951 -11.626 -31.729  1.00 52.95           H
ATOM   3707  CG  LYS A 246      -6.359 -12.629 -33.019  1.00 52.95           C
ATOM   3708 1HG  LYS A 246      -5.684 -12.952 -33.812  1.00 52.95           H
ATOM   3709 2HG  LYS A 246      -7.130 -13.394 -32.925  1.00 52.95           H
ATOM   3710  CD  LYS A 246      -7.001 -11.294 -33.401  1.00 52.95           C
ATOM   3711 1HD  LYS A 246      -7.734 -11.010 -32.645  1.00 52.95           H
ATOM   3712 2HD  LYS A 246      -6.242 -10.513 -33.418  1.00 52.95           H
ATOM   3713  CE  LYS A 246      -7.681 -11.383 -34.769  1.00 52.95           C
ATOM   3714 1HE  LYS A 246      -6.971 -11.752 -35.510  1.00 52.95           H
ATOM   3715 2HE  LYS A 246      -8.501 -12.100 -34.728  1.00 52.95           H
ATOM   3716  NZ  LYS A 246      -8.193 -10.058 -35.181  1.00 52.95           N
ATOM   3717 1HZ  LYS A 246      -8.658 -10.139 -36.078  1.00 52.95           H
ATOM   3718 2HZ  LYS A 246      -8.852  -9.720 -34.488  1.00 52.95           H
ATOM   3719 3HZ  LYS A 246      -7.421  -9.406 -35.258  1.00 52.95           H
ATOM   3720  HN  LYS A 246      -6.262 -14.543 -30.281  1.00 52.95           H
ATOM   3721  N   SER A 247      -2.385 -13.985 -30.960  1.00 56.02           N
ATOM   3722  CA  SER A 247      -1.184 -13.887 -30.148  1.00 56.02           C
ATOM   3723  C   SER A 247      -0.866 -12.419 -29.856  1.00 56.02           C
ATOM   3724  O   SER A 247      -0.453 -12.078 -28.749  1.00 56.02           O
ATOM   3725  HA  SER A 247      -1.415 -14.419 -29.225  1.00 56.02           H
ATOM   3726  CB  SER A 247       0.004 -14.560 -30.838  1.00 56.02           C
ATOM   3727 1HB  SER A 247      -0.109 -15.643 -30.781  1.00 56.02           H
ATOM   3728 2HB  SER A 247       0.006 -14.296 -31.896  1.00 56.02           H
ATOM   3729  OG  SER A 247       1.247 -14.182 -30.253  1.00 56.02           O
ATOM   3730  HG  SER A 247       1.308 -14.538 -29.320  1.00 56.02           H
ATOM   3731  HN  SER A 247      -2.260 -14.431 -31.846  1.00 56.02           H
ATOM   3732  N   SER A 248      -1.072 -11.590 -30.869  1.00 56.02           N
ATOM   3733  CA  SER A 248      -0.427 -10.289 -30.914  1.00 56.02           C
ATOM   3734  C   SER A 248      -0.738  -9.507 -29.636  1.00 56.02           C
ATOM   3735  O   SER A 248       0.093  -8.736 -29.158  1.00 56.02           O
ATOM   3736  HA  SER A 248       0.640 -10.498 -30.984  1.00 56.02           H
ATOM   3737  CB  SER A 248      -0.873  -9.495 -32.144  1.00 56.02           C
ATOM   3738 1HB  SER A 248      -0.551 -10.015 -33.046  1.00 56.02           H
ATOM   3739 2HB  SER A 248      -1.961  -9.452 -32.172  1.00 56.02           H
ATOM   3740  OG  SER A 248      -0.345  -8.172 -32.145  1.00 56.02           O
ATOM   3741  HG  SER A 248       0.650  -8.200 -32.245  1.00 56.02           H
ATOM   3742  HN  SER A 248      -1.665 -11.795 -31.647  1.00 56.02           H
ATOM   3743  N   LYS A 249      -1.937  -9.732 -29.119  1.00 52.94           N
ATOM   3744  CA  LYS A 249      -2.453  -8.909 -28.038  1.00 52.94           C
ATOM   3745  C   LYS A 249      -1.694  -9.234 -26.750  1.00 52.94           C
ATOM   3746  O   LYS A 249      -1.817  -8.519 -25.757  1.00 52.94           O
ATOM   3747  HA  LYS A 249      -2.261  -7.869 -28.300  1.00 52.94           H
ATOM   3748  CB  LYS A 249      -3.969  -9.073 -27.917  1.00 52.94           C
ATOM   3749 1HB  LYS A 249      -4.230 -10.130 -27.966  1.00 52.94           H
ATOM   3750 2HB  LYS A 249      -4.301  -8.709 -26.945  1.00 52.94           H
ATOM   3751  CG  LYS A 249      -4.694  -8.311 -29.028  1.00 52.94           C
ATOM   3752 1HG  LYS A 249      -4.300  -7.296 -29.094  1.00 52.94           H
ATOM   3753 2HG  LYS A 249      -4.501  -8.790 -29.988  1.00 52.94           H
ATOM   3754  CD  LYS A 249      -6.201  -8.264 -28.768  1.00 52.94           C
ATOM   3755 1HD  LYS A 249      -6.609  -9.274 -28.791  1.00 52.94           H
ATOM   3756 2HD  LYS A 249      -6.389  -7.866 -27.771  1.00 52.94           H
ATOM   3757  CE  LYS A 249      -6.910  -7.397 -29.811  1.00 52.94           C
ATOM   3758 1HE  LYS A 249      -6.448  -6.411 -29.848  1.00 52.94           H
ATOM   3759 2HE  LYS A 249      -6.795  -7.841 -30.800  1.00 52.94           H
ATOM   3760  NZ  LYS A 249      -8.348  -7.266 -29.484  1.00 52.94           N
ATOM   3761 1HZ  LYS A 249      -8.803  -6.694 -30.187  1.00 52.94           H
ATOM   3762 2HZ  LYS A 249      -8.776  -8.185 -29.467  1.00 52.94           H
ATOM   3763 3HZ  LYS A 249      -8.449  -6.829 -28.575  1.00 52.94           H
ATOM   3764  HN  LYS A 249      -2.551 -10.459 -29.427  1.00 52.94           H
ATOM   3765  N   HIS A 250      -0.927 -10.312 -26.808  1.00 56.07           N
ATOM   3766  CA  HIS A 250      -0.359 -10.893 -25.603  1.00 56.07           C
ATOM   3767  C   HIS A 250       0.717  -9.960 -25.042  1.00 56.07           C
ATOM   3768  O   HIS A 250       0.822  -9.787 -23.829  1.00 56.07           O
ATOM   3769  HA  HIS A 250      -1.171 -10.972 -24.881  1.00 56.07           H
ATOM   3770  CB  HIS A 250       0.163 -12.305 -25.875  1.00 56.07           C
ATOM   3771 1HB  HIS A 250       0.807 -12.281 -26.754  1.00 56.07           H
ATOM   3772 2HB  HIS A 250       0.783 -12.620 -25.035  1.00 56.07           H
ATOM   3773  CG  HIS A 250      -0.923 -13.330 -26.092  1.00 56.07           C
ATOM   3774  ND1 HIS A 250      -1.543 -13.998 -25.051  1.00 56.07           N
ATOM   3775  HD1 HIS A 250      -1.345 -13.878 -24.078  1.00 56.07           H
ATOM   3776  CD2 HIS A 250      -1.495 -13.794 -27.241  1.00 56.07           C
ATOM   3777  HD2 HIS A 250      -1.239 -13.477 -28.252  1.00 56.07           H
ATOM   3778  CE1 HIS A 250      -2.444 -14.825 -25.561  1.00 56.07           C
ATOM   3779  HE1 HIS A 250      -3.097 -15.490 -24.996  1.00 56.07           H
ATOM   3780  NE2 HIS A 250      -2.412 -14.697 -26.919  1.00 56.07           N
ATOM   3781  HN  HIS A 250      -0.693 -10.787 -27.657  1.00 56.07           H
ATOM   3782  N   LYS A 251       1.488  -9.384 -25.953  1.00 57.74           N
ATOM   3783  CA  LYS A 251       2.686  -8.657 -25.567  1.00 57.74           C
ATOM   3784  C   LYS A 251       2.300  -7.502 -24.640  1.00 57.74           C
ATOM   3785  O   LYS A 251       2.938  -7.288 -23.611  1.00 57.74           O
ATOM   3786  HA  LYS A 251       3.322  -9.347 -25.012  1.00 57.74           H
ATOM   3787  CB  LYS A 251       3.468  -8.217 -26.806  1.00 57.74           C
ATOM   3788 1HB  LYS A 251       2.787  -7.772 -27.531  1.00 57.74           H
ATOM   3789 2HB  LYS A 251       4.188  -7.446 -26.531  1.00 57.74           H
ATOM   3790  CG  LYS A 251       4.199  -9.401 -27.442  1.00 57.74           C
ATOM   3791 1HG  LYS A 251       4.677  -9.997 -26.666  1.00 57.74           H
ATOM   3792 2HG  LYS A 251       3.480 -10.049 -27.944  1.00 57.74           H
ATOM   3793  CD  LYS A 251       5.249  -8.922 -28.446  1.00 57.74           C
ATOM   3794 1HD  LYS A 251       4.759  -8.418 -29.279  1.00 57.74           H
ATOM   3795 2HD  LYS A 251       5.903  -8.189 -27.972  1.00 57.74           H
ATOM   3796  CE  LYS A 251       6.082 -10.093 -28.970  1.00 57.74           C
ATOM   3797 1HE  LYS A 251       6.341 -10.760 -28.147  1.00 57.74           H
ATOM   3798 2HE  LYS A 251       5.495 -10.676 -29.679  1.00 57.74           H
ATOM   3799  NZ  LYS A 251       7.315  -9.601 -29.624  1.00 57.74           N
ATOM   3800 1HZ  LYS A 251       7.842 -10.388 -29.988  1.00 57.74           H
ATOM   3801 2HZ  LYS A 251       7.068  -8.979 -30.385  1.00 57.74           H
ATOM   3802 3HZ  LYS A 251       7.880  -9.100 -28.947  1.00 57.74           H
ATOM   3803  HN  LYS A 251       1.307  -9.408 -26.936  1.00 57.74           H
ATOM   3804  N   ALA A 252       1.258  -6.789 -25.039  1.00 65.46           N
ATOM   3805  CA  ALA A 252       0.864  -5.581 -24.334  1.00 65.46           C
ATOM   3806  C   ALA A 252       0.351  -5.953 -22.941  1.00 65.46           C
ATOM   3807  O   ALA A 252       0.356  -5.124 -22.033  1.00 65.46           O
ATOM   3808  HA  ALA A 252       1.749  -4.953 -24.231  1.00 65.46           H
ATOM   3809  CB  ALA A 252      -0.182  -4.827 -25.158  1.00 65.46           C
ATOM   3810 1HB  ALA A 252       0.241  -4.560 -26.127  1.00 65.46           H
ATOM   3811 2HB  ALA A 252      -1.056  -5.462 -25.306  1.00 65.46           H
ATOM   3812 3HB  ALA A 252      -0.478  -3.921 -24.629  1.00 65.46           H
ATOM   3813  HN  ALA A 252       0.688  -7.023 -25.827  1.00 65.46           H
ATOM   3814  N   LEU A 253      -0.078  -7.200 -22.817  1.00 69.70           N
ATOM   3815  CA  LEU A 253      -0.695  -7.660 -21.585  1.00 69.70           C
ATOM   3816  C   LEU A 253       0.397  -8.075 -20.597  1.00 69.70           C
ATOM   3817  O   LEU A 253       0.199  -8.014 -19.385  1.00 69.70           O
ATOM   3818  HA  LEU A 253      -1.243  -6.819 -21.160  1.00 69.70           H
ATOM   3819  CB  LEU A 253      -1.714  -8.764 -21.875  1.00 69.70           C
ATOM   3820 1HB  LEU A 253      -2.181  -8.556 -22.837  1.00 69.70           H
ATOM   3821 2HB  LEU A 253      -1.178  -9.708 -21.978  1.00 69.70           H
ATOM   3822  CG  LEU A 253      -2.818  -8.948 -20.832  1.00 69.70           C
ATOM   3823  HG  LEU A 253      -2.362  -8.924 -19.843  1.00 69.70           H
ATOM   3824  CD1 LEU A 253      -3.827  -7.799 -20.893  1.00 69.70           C
ATOM   3825 1HD1 LEU A 253      -3.316  -6.856 -20.698  1.00 69.70           H
ATOM   3826 2HD1 LEU A 253      -4.282  -7.767 -21.883  1.00 69.70           H
ATOM   3827 3HD1 LEU A 253      -4.601  -7.955 -20.142  1.00 69.70           H
ATOM   3828  CD2 LEU A 253      -3.494 -10.312 -20.984  1.00 69.70           C
ATOM   3829 1HD2 LEU A 253      -3.935 -10.390 -21.978  1.00 69.70           H
ATOM   3830 2HD2 LEU A 253      -2.754 -11.101 -20.852  1.00 69.70           H
ATOM   3831 3HD2 LEU A 253      -4.275 -10.417 -20.231  1.00 69.70           H
ATOM   3832  HN  LEU A 253      -0.010  -7.889 -23.539  1.00 69.70           H
ATOM   3833  N   LYS A 254       1.527  -8.489 -21.153  1.00 71.73           N
ATOM   3834  CA  LYS A 254       2.548  -9.157 -20.364  1.00 71.73           C
ATOM   3835  C   LYS A 254       2.919  -8.278 -19.168  1.00 71.73           C
ATOM   3836  O   LYS A 254       2.975  -8.756 -18.036  1.00 71.73           O
ATOM   3837  HA  LYS A 254       2.117 -10.085 -19.990  1.00 71.73           H
ATOM   3838  CB  LYS A 254       3.743  -9.534 -21.243  1.00 71.73           C
ATOM   3839 1HB  LYS A 254       3.392 -10.036 -22.145  1.00 71.73           H
ATOM   3840 2HB  LYS A 254       4.262  -8.631 -21.564  1.00 71.73           H
ATOM   3841  CG  LYS A 254       4.712 -10.446 -20.489  1.00 71.73           C
ATOM   3842 1HG  LYS A 254       5.107  -9.923 -19.618  1.00 71.73           H
ATOM   3843 2HG  LYS A 254       4.179 -11.323 -20.120  1.00 71.73           H
ATOM   3844  CD  LYS A 254       5.865 -10.887 -21.393  1.00 71.73           C
ATOM   3845 1HD  LYS A 254       5.469 -11.392 -22.274  1.00 71.73           H
ATOM   3846 2HD  LYS A 254       6.411 -10.012 -21.745  1.00 71.73           H
ATOM   3847  CE  LYS A 254       6.819 -11.823 -20.647  1.00 71.73           C
ATOM   3848 1HE  LYS A 254       7.216 -11.320 -19.766  1.00 71.73           H
ATOM   3849 2HE  LYS A 254       6.276 -12.700 -20.296  1.00 71.73           H
ATOM   3850  NZ  LYS A 254       7.930 -12.241 -21.530  1.00 71.73           N
ATOM   3851 1HZ  LYS A 254       8.558 -12.851 -21.018  1.00 71.73           H
ATOM   3852 2HZ  LYS A 254       7.557 -12.737 -22.332  1.00 71.73           H
ATOM   3853 3HZ  LYS A 254       8.438 -11.422 -21.846  1.00 71.73           H
ATOM   3854  HN  LYS A 254       1.749  -8.374 -22.121  1.00 71.73           H
ATOM   3855  N   VAL A 255       3.162  -7.009 -19.459  1.00 76.13           N
ATOM   3856  CA  VAL A 255       3.588  -6.073 -18.432  1.00 76.13           C
ATOM   3857  C   VAL A 255       2.557  -6.059 -17.302  1.00 76.13           C
ATOM   3858  O   VAL A 255       2.909  -6.216 -16.134  1.00 76.13           O
ATOM   3859  HA  VAL A 255       4.539  -6.431 -18.036  1.00 76.13           H
ATOM   3860  CB  VAL A 255       3.821  -4.691 -19.047  1.00 76.13           C
ATOM   3861  HB  VAL A 255       2.882  -4.361 -19.492  1.00 76.13           H
ATOM   3862  CG1 VAL A 255       4.216  -3.674 -17.974  1.00 76.13           C
ATOM   3863 1HG1 VAL A 255       3.419  -3.598 -17.235  1.00 76.13           H
ATOM   3864 2HG1 VAL A 255       5.135  -3.999 -17.487  1.00 76.13           H
ATOM   3865 3HG1 VAL A 255       4.375  -2.701 -18.438  1.00 76.13           H
ATOM   3866  CG2 VAL A 255       4.872  -4.755 -20.157  1.00 76.13           C
ATOM   3867 1HG2 VAL A 255       5.814  -5.117 -19.745  1.00 76.13           H
ATOM   3868 2HG2 VAL A 255       4.533  -5.433 -20.940  1.00 76.13           H
ATOM   3869 3HG2 VAL A 255       5.017  -3.759 -20.576  1.00 76.13           H
ATOM   3870  HN  VAL A 255       3.072  -6.618 -20.376  1.00 76.13           H
ATOM   3871  N   THR A 256       1.304  -5.870 -17.689  1.00 73.73           N
ATOM   3872  CA  THR A 256       0.250  -5.626 -16.719  1.00 73.73           C
ATOM   3873  C   THR A 256       0.053  -6.853 -15.827  1.00 73.73           C
ATOM   3874  O   THR A 256      -0.121  -6.723 -14.616  1.00 73.73           O
ATOM   3875  HA  THR A 256       0.561  -4.807 -16.072  1.00 73.73           H
ATOM   3876  CB  THR A 256      -1.012  -5.222 -17.484  1.00 73.73           C
ATOM   3877  HB  THR A 256      -1.464  -6.086 -17.972  1.00 73.73           H
ATOM   3878  OG1 THR A 256      -0.572  -4.184 -18.355  1.00 73.73           O
ATOM   3879  HG1 THR A 256      -0.483  -4.534 -19.287  1.00 73.73           H
ATOM   3880  CG2 THR A 256      -2.048  -4.543 -16.587  1.00 73.73           C
ATOM   3881 1HG2 THR A 256      -1.617  -3.642 -16.151  1.00 73.73           H
ATOM   3882 2HG2 THR A 256      -2.343  -5.226 -15.790  1.00 73.73           H
ATOM   3883 3HG2 THR A 256      -2.923  -4.277 -17.179  1.00 73.73           H
ATOM   3884  HN  THR A 256       1.006  -5.881 -18.643  1.00 73.73           H
ATOM   3885  N   ILE A 257       0.086  -8.017 -16.459  1.00 77.56           N
ATOM   3886  CA  ILE A 257      -0.070  -9.267 -15.735  1.00 77.56           C
ATOM   3887  C   ILE A 257       1.001  -9.357 -14.645  1.00 77.56           C
ATOM   3888  O   ILE A 257       0.692  -9.639 -13.488  1.00 77.56           O
ATOM   3889  HA  ILE A 257      -1.049  -9.248 -15.256  1.00 77.56           H
ATOM   3890  CB  ILE A 257      -0.063 -10.452 -16.703  1.00 77.56           C
ATOM   3891  HB  ILE A 257       0.797 -10.346 -17.365  1.00 77.56           H
ATOM   3892  CG1 ILE A 257      -1.314 -10.448 -17.583  1.00 77.56           C
ATOM   3893 1HG1 ILE A 257      -2.201 -10.560 -16.959  1.00 77.56           H
ATOM   3894 2HG1 ILE A 257      -1.402  -9.489 -18.093  1.00 77.56           H
ATOM   3895  CG2 ILE A 257       0.106 -11.774 -15.951  1.00 77.56           C
ATOM   3896 1HG2 ILE A 257       1.049 -11.763 -15.405  1.00 77.56           H
ATOM   3897 2HG2 ILE A 257      -0.719 -11.900 -15.250  1.00 77.56           H
ATOM   3898 3HG2 ILE A 257       0.108 -12.599 -16.663  1.00 77.56           H
ATOM   3899  CD1 ILE A 257      -1.263 -11.578 -18.614  1.00 77.56           C
ATOM   3900 1HD1 ILE A 257      -0.388 -11.449 -19.250  1.00 77.56           H
ATOM   3901 2HD1 ILE A 257      -1.200 -12.537 -18.099  1.00 77.56           H
ATOM   3902 3HD1 ILE A 257      -2.165 -11.552 -19.226  1.00 77.56           H
ATOM   3903  HN  ILE A 257       0.216  -8.114 -17.446  1.00 77.56           H
ATOM   3904  N   THR A 258       2.237  -9.112 -15.053  1.00 82.15           N
ATOM   3905  CA  THR A 258       3.370  -9.293 -14.161  1.00 82.15           C
ATOM   3906  C   THR A 258       3.229  -8.392 -12.932  1.00 82.15           C
ATOM   3907  O   THR A 258       3.382  -8.851 -11.801  1.00 82.15           O
ATOM   3908  HA  THR A 258       3.365 -10.323 -13.805  1.00 82.15           H
ATOM   3909  CB  THR A 258       4.648  -9.035 -14.961  1.00 82.15           C
ATOM   3910  HB  THR A 258       4.730  -7.983 -15.235  1.00 82.15           H
ATOM   3911  OG1 THR A 258       4.566  -9.949 -16.051  1.00 82.15           O
ATOM   3912  HG1 THR A 258       4.088  -9.524 -16.819  1.00 82.15           H
ATOM   3913  CG2 THR A 258       5.908  -9.465 -14.207  1.00 82.15           C
ATOM   3914 1HG2 THR A 258       5.856 -10.532 -13.992  1.00 82.15           H
ATOM   3915 2HG2 THR A 258       5.979  -8.909 -13.272  1.00 82.15           H
ATOM   3916 3HG2 THR A 258       6.786  -9.260 -14.819  1.00 82.15           H
ATOM   3917  HN  THR A 258       2.470  -8.796 -15.973  1.00 82.15           H
ATOM   3918  N   VAL A 259       2.941  -7.126 -13.196  1.00 80.47           N
ATOM   3919  CA  VAL A 259       2.840  -6.144 -12.130  1.00 80.47           C
ATOM   3920  C   VAL A 259       1.785  -6.599 -11.120  1.00 80.47           C
ATOM   3921  O   VAL A 259       1.997  -6.511  -9.912  1.00 80.47           O
ATOM   3922  HA  VAL A 259       3.808  -6.101 -11.630  1.00 80.47           H
ATOM   3923  CB  VAL A 259       2.549  -4.762 -12.718  1.00 80.47           C
ATOM   3924  HB  VAL A 259       1.700  -4.858 -13.394  1.00 80.47           H
ATOM   3925  CG1 VAL A 259       2.165  -3.769 -11.619  1.00 80.47           C
ATOM   3926 1HG1 VAL A 259       1.272  -4.125 -11.103  1.00 80.47           H
ATOM   3927 2HG1 VAL A 259       2.985  -3.680 -10.906  1.00 80.47           H
ATOM   3928 3HG1 VAL A 259       1.963  -2.795 -12.064  1.00 80.47           H
ATOM   3929  CG2 VAL A 259       3.741  -4.248 -13.528  1.00 80.47           C
ATOM   3930 1HG2 VAL A 259       4.615  -4.176 -12.882  1.00 80.47           H
ATOM   3931 2HG2 VAL A 259       3.949  -4.939 -14.346  1.00 80.47           H
ATOM   3932 3HG2 VAL A 259       3.507  -3.264 -13.935  1.00 80.47           H
ATOM   3933  HN  VAL A 259       2.777  -6.770 -14.116  1.00 80.47           H
ATOM   3934  N   LEU A 260       0.669  -7.075 -11.653  1.00 76.74           N
ATOM   3935  CA  LEU A 260      -0.480  -7.396 -10.823  1.00 76.74           C
ATOM   3936  C   LEU A 260      -0.186  -8.665 -10.021  1.00 76.74           C
ATOM   3937  O   LEU A 260      -0.545  -8.760  -8.848  1.00 76.74           O
ATOM   3938  HA  LEU A 260      -0.618  -6.570 -10.124  1.00 76.74           H
ATOM   3939  CB  LEU A 260      -1.748  -7.486 -11.674  1.00 76.74           C
ATOM   3940 1HB  LEU A 260      -1.515  -8.048 -12.578  1.00 76.74           H
ATOM   3941 2HB  LEU A 260      -2.491  -8.062 -11.123  1.00 76.74           H
ATOM   3942  CG  LEU A 260      -2.377  -6.153 -12.084  1.00 76.74           C
ATOM   3943  HG  LEU A 260      -1.579  -5.421 -12.203  1.00 76.74           H
ATOM   3944  CD1 LEU A 260      -3.086  -6.273 -13.434  1.00 76.74           C
ATOM   3945 1HD1 LEU A 260      -2.367  -6.569 -14.197  1.00 76.74           H
ATOM   3946 2HD1 LEU A 260      -3.873  -7.025 -13.366  1.00 76.74           H
ATOM   3947 3HD1 LEU A 260      -3.525  -5.312 -13.701  1.00 76.74           H
ATOM   3948  CD2 LEU A 260      -3.311  -5.629 -10.991  1.00 76.74           C
ATOM   3949 1HD2 LEU A 260      -4.107  -6.352 -10.815  1.00 76.74           H
ATOM   3950 2HD2 LEU A 260      -2.746  -5.481 -10.070  1.00 76.74           H
ATOM   3951 3HD2 LEU A 260      -3.745  -4.681 -11.307  1.00 76.74           H
ATOM   3952  HN  LEU A 260       0.543  -7.242 -12.631  1.00 76.74           H
ATOM   3953  N   THR A 261       0.466  -9.609 -10.685  1.00 85.08           N
ATOM   3954  CA  THR A 261       0.830 -10.860 -10.043  1.00 85.08           C
ATOM   3955  C   THR A 261       1.773 -10.601  -8.866  1.00 85.08           C
ATOM   3956  O   THR A 261       1.584 -11.150  -7.782  1.00 85.08           O
ATOM   3957  HA  THR A 261      -0.074 -11.312  -9.634  1.00 85.08           H
ATOM   3958  CB  THR A 261       1.427 -11.782 -11.108  1.00 85.08           C
ATOM   3959  HB  THR A 261       2.345 -11.361 -11.517  1.00 85.08           H
ATOM   3960  OG1 THR A 261       0.366 -11.967 -12.041  1.00 85.08           O
ATOM   3961  HG1 THR A 261       0.375 -11.233 -12.720  1.00 85.08           H
ATOM   3962  CG2 THR A 261       1.704 -13.189 -10.575  1.00 85.08           C
ATOM   3963 1HG2 THR A 261       0.773 -13.636 -10.228  1.00 85.08           H
ATOM   3964 2HG2 THR A 261       2.411 -13.131  -9.747  1.00 85.08           H
ATOM   3965 3HG2 THR A 261       2.127 -13.802 -11.371  1.00 85.08           H
ATOM   3966  HN  THR A 261       0.743  -9.529 -11.642  1.00 85.08           H
ATOM   3967  N   VAL A 262       2.768  -9.764  -9.120  1.00 88.16           N
ATOM   3968  CA  VAL A 262       3.766  -9.458  -8.109  1.00 88.16           C
ATOM   3969  C   VAL A 262       3.090  -8.764  -6.925  1.00 88.16           C
ATOM   3970  O   VAL A 262       3.411  -9.043  -5.771  1.00 88.16           O
ATOM   3971  HA  VAL A 262       4.188 -10.404  -7.767  1.00 88.16           H
ATOM   3972  CB  VAL A 262       4.896  -8.629  -8.722  1.00 88.16           C
ATOM   3973  HB  VAL A 262       4.448  -7.772  -9.225  1.00 88.16           H
ATOM   3974  CG1 VAL A 262       5.837  -8.099  -7.639  1.00 88.16           C
ATOM   3975 1HG1 VAL A 262       5.277  -7.469  -6.947  1.00 88.16           H
ATOM   3976 2HG1 VAL A 262       6.274  -8.936  -7.095  1.00 88.16           H
ATOM   3977 3HG1 VAL A 262       6.631  -7.513  -8.102  1.00 88.16           H
ATOM   3978  CG2 VAL A 262       5.665  -9.439  -9.768  1.00 88.16           C
ATOM   3979 1HG2 VAL A 262       6.096 -10.323  -9.298  1.00 88.16           H
ATOM   3980 2HG2 VAL A 262       4.985  -9.745 -10.563  1.00 88.16           H
ATOM   3981 3HG2 VAL A 262       6.463  -8.826 -10.188  1.00 88.16           H
ATOM   3982  HN  VAL A 262       2.899  -9.299  -9.996  1.00 88.16           H
ATOM   3983  N   PHE A 263       2.166  -7.873  -7.252  1.00 82.90           N
ATOM   3984  CA  PHE A 263       1.436  -7.142  -6.229  1.00 82.90           C
ATOM   3985  C   PHE A 263       0.690  -8.099  -5.298  1.00 82.90           C
ATOM   3986  O   PHE A 263       0.851  -8.038  -4.080  1.00 82.90           O
ATOM   3987  HA  PHE A 263       2.168  -6.574  -5.654  1.00 82.90           H
ATOM   3988  CB  PHE A 263       0.419  -6.256  -6.952  1.00 82.90           C
ATOM   3989 1HB  PHE A 263       0.952  -5.577  -7.618  1.00 82.90           H
ATOM   3990 2HB  PHE A 263      -0.214  -6.885  -7.578  1.00 82.90           H
ATOM   3991  CG  PHE A 263      -0.469  -5.436  -6.015  1.00 82.90           C
ATOM   3992  CD1 PHE A 263      -1.746  -5.832  -5.768  1.00 82.90           C
ATOM   3993  HD1 PHE A 263      -2.137  -6.735  -6.237  1.00 82.90           H
ATOM   3994  CD2 PHE A 263       0.019  -4.310  -5.428  1.00 82.90           C
ATOM   3995  HD2 PHE A 263       1.043  -3.992  -5.626  1.00 82.90           H
ATOM   3996  CE1 PHE A 263      -2.570  -5.071  -4.898  1.00 82.90           C
ATOM   3997  HE1 PHE A 263      -3.594  -5.389  -4.700  1.00 82.90           H
ATOM   3998  CE2 PHE A 263      -0.805  -3.548  -4.558  1.00 82.90           C
ATOM   3999  HE2 PHE A 263      -0.414  -2.646  -4.088  1.00 82.90           H
ATOM   4000  CZ  PHE A 263      -2.082  -3.945  -4.311  1.00 82.90           C
ATOM   4001  HZ  PHE A 263      -2.715  -3.360  -3.643  1.00 82.90           H
ATOM   4002  HN  PHE A 263       1.913  -7.648  -8.193  1.00 82.90           H
ATOM   4003  N   VAL A 264      -0.111  -8.962  -5.906  1.00 87.63           N
ATOM   4004  CA  VAL A 264      -0.962  -9.859  -5.144  1.00 87.63           C
ATOM   4005  C   VAL A 264      -0.093 -10.727  -4.231  1.00 87.63           C
ATOM   4006  O   VAL A 264      -0.408 -10.907  -3.056  1.00 87.63           O
ATOM   4007  HA  VAL A 264      -1.617  -9.245  -4.525  1.00 87.63           H
ATOM   4008  CB  VAL A 264      -1.838 -10.681  -6.091  1.00 87.63           C
ATOM   4009  HB  VAL A 264      -1.187 -11.152  -6.827  1.00 87.63           H
ATOM   4010  CG1 VAL A 264      -2.573 -11.790  -5.336  1.00 87.63           C
ATOM   4011 1HG1 VAL A 264      -1.845 -12.454  -4.869  1.00 87.63           H
ATOM   4012 2HG1 VAL A 264      -3.207 -11.348  -4.568  1.00 87.63           H
ATOM   4013 3HG1 VAL A 264      -3.188 -12.359  -6.033  1.00 87.63           H
ATOM   4014  CG2 VAL A 264      -2.824  -9.783  -6.842  1.00 87.63           C
ATOM   4015 1HG2 VAL A 264      -3.468  -9.272  -6.127  1.00 87.63           H
ATOM   4016 2HG2 VAL A 264      -2.273  -9.047  -7.427  1.00 87.63           H
ATOM   4017 3HG2 VAL A 264      -3.435 -10.393  -7.509  1.00 87.63           H
ATOM   4018  HN  VAL A 264      -0.183  -9.053  -6.900  1.00 87.63           H
ATOM   4019  N   LEU A 265       0.985 -11.240  -4.806  1.00 88.91           N
ATOM   4020  CA  LEU A 265       1.834 -12.182  -4.097  1.00 88.91           C
ATOM   4021  C   LEU A 265       2.476 -11.480  -2.898  1.00 88.91           C
ATOM   4022  O   LEU A 265       2.634 -12.080  -1.836  1.00 88.91           O
ATOM   4023  HA  LEU A 265       1.196 -12.984  -3.727  1.00 88.91           H
ATOM   4024  CB  LEU A 265       2.847 -12.815  -5.053  1.00 88.91           C
ATOM   4025 1HB  LEU A 265       3.348 -12.016  -5.601  1.00 88.91           H
ATOM   4026 2HB  LEU A 265       3.609 -13.321  -4.461  1.00 88.91           H
ATOM   4027  CG  LEU A 265       2.281 -13.812  -6.066  1.00 88.91           C
ATOM   4028  HG  LEU A 265       1.498 -13.312  -6.636  1.00 88.91           H
ATOM   4029  CD1 LEU A 265       3.356 -14.251  -7.063  1.00 88.91           C
ATOM   4030 1HD1 LEU A 265       3.729 -13.380  -7.601  1.00 88.91           H
ATOM   4031 2HD1 LEU A 265       4.177 -14.726  -6.526  1.00 88.91           H
ATOM   4032 3HD1 LEU A 265       2.927 -14.960  -7.771  1.00 88.91           H
ATOM   4033  CD2 LEU A 265       1.634 -15.004  -5.358  1.00 88.91           C
ATOM   4034 1HD2 LEU A 265       2.380 -15.512  -4.747  1.00 88.91           H
ATOM   4035 2HD2 LEU A 265       0.822 -14.652  -4.723  1.00 88.91           H
ATOM   4036 3HD2 LEU A 265       1.240 -15.698  -6.101  1.00 88.91           H
ATOM   4037  HN  LEU A 265       1.279 -11.024  -5.737  1.00 88.91           H
ATOM   4038  N   SER A 266       2.828 -10.220  -3.109  1.00 90.38           N
ATOM   4039  CA  SER A 266       3.535  -9.461  -2.092  1.00 90.38           C
ATOM   4040  C   SER A 266       2.555  -8.990  -1.015  1.00 90.38           C
ATOM   4041  O   SER A 266       2.916  -8.890   0.157  1.00 90.38           O
ATOM   4042  HA  SER A 266       4.264 -10.152  -1.670  1.00 90.38           H
ATOM   4043  CB  SER A 266       4.264  -8.264  -2.706  1.00 90.38           C
ATOM   4044 1HB  SER A 266       4.801  -7.727  -1.924  1.00 90.38           H
ATOM   4045 2HB  SER A 266       5.010  -8.620  -3.417  1.00 90.38           H
ATOM   4046  OG  SER A 266       3.368  -7.373  -3.364  1.00 90.38           O
ATOM   4047  HG  SER A 266       3.312  -7.600  -4.336  1.00 90.38           H
ATOM   4048  HN  SER A 266       2.638  -9.721  -3.954  1.00 90.38           H
ATOM   4049  N   GLN A 267       1.335  -8.712  -1.451  1.00 85.79           N
ATOM   4050  CA  GLN A 267       0.357  -8.078  -0.583  1.00 85.79           C
ATOM   4051  C   GLN A 267      -0.376  -9.132   0.250  1.00 85.79           C
ATOM   4052  O   GLN A 267      -0.827  -8.848   1.358  1.00 85.79           O
ATOM   4053  HA  GLN A 267       0.931  -7.423   0.071  1.00 85.79           H
ATOM   4054  CB  GLN A 267      -0.631  -7.236  -1.394  1.00 85.79           C
ATOM   4055 1HB  GLN A 267      -1.064  -7.843  -2.189  1.00 85.79           H
ATOM   4056 2HB  GLN A 267      -1.453  -6.917  -0.753  1.00 85.79           H
ATOM   4057  CG  GLN A 267       0.059  -6.011  -1.997  1.00 85.79           C
ATOM   4058 1HG  GLN A 267       0.924  -6.327  -2.580  1.00 85.79           H
ATOM   4059 2HG  GLN A 267      -0.621  -5.508  -2.684  1.00 85.79           H
ATOM   4060  CD  GLN A 267       0.501  -5.037  -0.904  1.00 85.79           C
ATOM   4061  OE1 GLN A 267      -0.096  -4.940   0.156  1.00 85.79           O
ATOM   4062  NE2 GLN A 267       1.577  -4.322  -1.219  1.00 85.79           N
ATOM   4063 1HE2 GLN A 267       2.020  -4.450  -2.107  1.00 85.79           H
ATOM   4064 2HE2 GLN A 267       1.944  -3.657  -0.569  1.00 85.79           H
ATOM   4065  HN  GLN A 267       1.013  -8.912  -2.376  1.00 85.79           H
ATOM   4066  N   PHE A 268      -0.471 -10.326  -0.316  1.00 91.42           N
ATOM   4067  CA  PHE A 268      -1.324 -11.357   0.250  1.00 91.42           C
ATOM   4068  C   PHE A 268      -0.893 -11.703   1.677  1.00 91.42           C
ATOM   4069  O   PHE A 268      -1.693 -11.622   2.608  1.00 91.42           O
ATOM   4070  HA  PHE A 268      -2.341 -10.963   0.265  1.00 91.42           H
ATOM   4071  CB  PHE A 268      -1.172 -12.598  -0.632  1.00 91.42           C
ATOM   4072 1HB  PHE A 268      -1.432 -12.336  -1.657  1.00 91.42           H
ATOM   4073 2HB  PHE A 268      -0.126 -12.902  -0.636  1.00 91.42           H
ATOM   4074  CG  PHE A 268      -2.032 -13.784  -0.190  1.00 91.42           C
ATOM   4075  CD1 PHE A 268      -1.477 -14.792   0.536  1.00 91.42           C
ATOM   4076  HD1 PHE A 268      -0.421 -14.755   0.803  1.00 91.42           H
ATOM   4077  CD2 PHE A 268      -3.349 -13.831  -0.523  1.00 91.42           C
ATOM   4078  HD2 PHE A 268      -3.793 -13.023  -1.104  1.00 91.42           H
ATOM   4079  CE1 PHE A 268      -2.275 -15.893   0.946  1.00 91.42           C
ATOM   4080  HE1 PHE A 268      -1.831 -16.701   1.527  1.00 91.42           H
ATOM   4081  CE2 PHE A 268      -4.147 -14.932  -0.113  1.00 91.42           C
ATOM   4082  HE2 PHE A 268      -5.203 -14.969  -0.379  1.00 91.42           H
ATOM   4083  CZ  PHE A 268      -3.593 -15.940   0.613  1.00 91.42           C
ATOM   4084  HZ  PHE A 268      -4.205 -16.785   0.928  1.00 91.42           H
ATOM   4085  HN  PHE A 268       0.022 -10.593  -1.144  1.00 91.42           H
ATOM   4086  N   PRO A 269       0.373 -12.094   1.874  1.00 94.52           N
ATOM   4087  CA  PRO A 269       0.845 -12.482   3.205  1.00 94.52           C
ATOM   4088  C   PRO A 269       0.557 -11.417   4.252  1.00 94.52           C
ATOM   4089  O   PRO A 269       0.117 -11.731   5.356  1.00 94.52           O
ATOM   4090  HA  PRO A 269       0.312 -13.369   3.548  1.00 94.52           H
ATOM   4091  CB  PRO A 269       2.347 -12.695   3.010  1.00 94.52           C
ATOM   4092 1HB  PRO A 269       2.912 -11.786   3.219  1.00 94.52           H
ATOM   4093 2HB  PRO A 269       2.732 -13.468   3.675  1.00 94.52           H
ATOM   4094  CG  PRO A 269       2.459 -13.103   1.546  1.00 94.52           C
ATOM   4095 1HG  PRO A 269       3.466 -12.951   1.159  1.00 94.52           H
ATOM   4096 2HG  PRO A 269       2.231 -14.160   1.402  1.00 94.52           H
ATOM   4097  CD  PRO A 269       1.442 -12.202   0.864  1.00 94.52           C
ATOM   4098 1HD  PRO A 269       1.864 -11.227   0.622  1.00 94.52           H
ATOM   4099 2HD  PRO A 269       1.083 -12.632  -0.071  1.00 94.52           H
ATOM   4100  N   TYR A 270       0.816 -10.175   3.872  1.00 91.86           N
ATOM   4101  CA  TYR A 270       0.651  -9.061   4.791  1.00 91.86           C
ATOM   4102  C   TYR A 270      -0.810  -8.919   5.222  1.00 91.86           C
ATOM   4103  O   TYR A 270      -1.098  -8.750   6.406  1.00 91.86           O
ATOM   4104  HA  TYR A 270       1.264  -9.257   5.670  1.00 91.86           H
ATOM   4105  CB  TYR A 270       1.066  -7.809   4.016  1.00 91.86           C
ATOM   4106 1HB  TYR A 270       2.141  -7.844   3.838  1.00 91.86           H
ATOM   4107 2HB  TYR A 270       0.581  -7.822   3.039  1.00 91.86           H
ATOM   4108  CG  TYR A 270       0.722  -6.497   4.723  1.00 91.86           C
ATOM   4109  CD1 TYR A 270      -0.180  -5.621   4.153  1.00 91.86           C
ATOM   4110  HD1 TYR A 270      -0.646  -5.865   3.198  1.00 91.86           H
ATOM   4111  CD2 TYR A 270       1.313  -6.189   5.931  1.00 91.86           C
ATOM   4112  HD2 TYR A 270       2.025  -6.881   6.382  1.00 91.86           H
ATOM   4113  CE1 TYR A 270      -0.503  -4.386   4.818  1.00 91.86           C
ATOM   4114  HE1 TYR A 270      -1.214  -3.686   4.379  1.00 91.86           H
ATOM   4115  CE2 TYR A 270       0.989  -4.954   6.597  1.00 91.86           C
ATOM   4116  HE2 TYR A 270       1.449  -4.698   7.552  1.00 91.86           H
ATOM   4117  CZ  TYR A 270       0.097  -4.114   6.008  1.00 91.86           C
ATOM   4118  OH  TYR A 270      -0.209  -2.947   6.636  1.00 91.86           O
ATOM   4119  HH  TYR A 270       0.389  -2.818   7.427  1.00 91.86           H
ATOM   4120  HN  TYR A 270       1.134  -9.924   2.957  1.00 91.86           H
ATOM   4121  N   ASN A 271      -1.694  -8.993   4.238  1.00 90.41           N
ATOM   4122  CA  ASN A 271      -3.108  -8.766   4.484  1.00 90.41           C
ATOM   4123  C   ASN A 271      -3.678  -9.942   5.281  1.00 90.41           C
ATOM   4124  O   ASN A 271      -4.687  -9.799   5.969  1.00 90.41           O
ATOM   4125  HA  ASN A 271      -3.156  -7.827   5.035  1.00 90.41           H
ATOM   4126  CB  ASN A 271      -3.886  -8.665   3.171  1.00 90.41           C
ATOM   4127 1HB  ASN A 271      -3.540  -9.432   2.478  1.00 90.41           H
ATOM   4128 2HB  ASN A 271      -4.944  -8.855   3.355  1.00 90.41           H
ATOM   4129  CG  ASN A 271      -3.714  -7.283   2.537  1.00 90.41           C
ATOM   4130  OD1 ASN A 271      -4.326  -6.307   2.938  1.00 90.41           O
ATOM   4131  ND2 ASN A 271      -2.849  -7.255   1.527  1.00 90.41           N
ATOM   4132 1HD2 ASN A 271      -2.379  -8.093   1.247  1.00 90.41           H
ATOM   4133 2HD2 ASN A 271      -2.667  -6.397   1.047  1.00 90.41           H
ATOM   4134  HN  ASN A 271      -1.458  -9.203   3.289  1.00 90.41           H
ATOM   4135  N   CYS A 272      -3.005 -11.077   5.162  1.00 94.52           N
ATOM   4136  CA  CYS A 272      -3.350 -12.239   5.964  1.00 94.52           C
ATOM   4137  C   CYS A 272      -3.176 -11.873   7.439  1.00 94.52           C
ATOM   4138  O   CYS A 272      -4.069 -12.111   8.251  1.00 94.52           O
ATOM   4139  HA  CYS A 272      -4.391 -12.474   5.743  1.00 94.52           H
ATOM   4140  CB  CYS A 272      -2.515 -13.461   5.577  1.00 94.52           C
ATOM   4141 1HB  CYS A 272      -1.458 -13.195   5.548  1.00 94.52           H
ATOM   4142 2HB  CYS A 272      -2.626 -14.241   6.330  1.00 94.52           H
ATOM   4143  SG  CYS A 272      -3.046 -14.090   3.943  1.00 94.52           S
ATOM   4144  HG  CYS A 272      -2.466 -13.130   3.229  1.00 94.52           H
ATOM   4145  HN  CYS A 272      -2.239 -11.210   4.533  1.00 94.52           H
ATOM   4146  N   ILE A 273      -2.021 -11.299   7.742  1.00 93.35           N
ATOM   4147  CA  ILE A 273      -1.711 -10.913   9.108  1.00 93.35           C
ATOM   4148  C   ILE A 273      -2.635  -9.769   9.532  1.00 93.35           C
ATOM   4149  O   ILE A 273      -3.119  -9.744  10.662  1.00 93.35           O
ATOM   4150  HA  ILE A 273      -1.914 -11.774   9.744  1.00 93.35           H
ATOM   4151  CB  ILE A 273      -0.223 -10.586   9.249  1.00 93.35           C
ATOM   4152  HB  ILE A 273       0.020  -9.793   8.542  1.00 93.35           H
ATOM   4153  CG1 ILE A 273       0.640 -11.796   8.886  1.00 93.35           C
ATOM   4154 1HG1 ILE A 273       0.465 -12.073   7.847  1.00 93.35           H
ATOM   4155 2HG1 ILE A 273       1.695 -11.533   8.973  1.00 93.35           H
ATOM   4156  CG2 ILE A 273       0.091 -10.056  10.649  1.00 93.35           C
ATOM   4157 1HG2 ILE A 273      -0.485  -9.149  10.832  1.00 93.35           H
ATOM   4158 2HG2 ILE A 273      -0.173 -10.810  11.391  1.00 93.35           H
ATOM   4159 3HG2 ILE A 273       1.156  -9.832  10.722  1.00 93.35           H
ATOM   4160  CD1 ILE A 273       0.329 -12.985   9.797  1.00 93.35           C
ATOM   4161 1HD1 ILE A 273       0.528 -12.711  10.833  1.00 93.35           H
ATOM   4162 2HD1 ILE A 273      -0.721 -13.260   9.689  1.00 93.35           H
ATOM   4163 3HD1 ILE A 273       0.956 -13.831   9.517  1.00 93.35           H
ATOM   4164  HN  ILE A 273      -1.304 -11.098   7.073  1.00 93.35           H
ATOM   4165  N   LEU A 274      -2.852  -8.851   8.602  1.00 90.80           N
ATOM   4166  CA  LEU A 274      -3.670  -7.683   8.880  1.00 90.80           C
ATOM   4167  C   LEU A 274      -5.085  -8.133   9.249  1.00 90.80           C
ATOM   4168  O   LEU A 274      -5.735  -7.521  10.095  1.00 90.80           O
ATOM   4169  HA  LEU A 274      -3.234  -7.176   9.741  1.00 90.80           H
ATOM   4170  CB  LEU A 274      -3.623  -6.703   7.705  1.00 90.80           C
ATOM   4171 1HB  LEU A 274      -2.583  -6.578   7.404  1.00 90.80           H
ATOM   4172 2HB  LEU A 274      -4.147  -7.153   6.862  1.00 90.80           H
ATOM   4173  CG  LEU A 274      -4.221  -5.319   7.962  1.00 90.80           C
ATOM   4174  HG  LEU A 274      -5.210  -5.450   8.401  1.00 90.80           H
ATOM   4175  CD1 LEU A 274      -3.379  -4.537   8.973  1.00 90.80           C
ATOM   4176 1HD1 LEU A 274      -3.343  -5.083   9.916  1.00 90.80           H
ATOM   4177 2HD1 LEU A 274      -2.367  -4.415   8.586  1.00 90.80           H
ATOM   4178 3HD1 LEU A 274      -3.826  -3.557   9.137  1.00 90.80           H
ATOM   4179  CD2 LEU A 274      -4.405  -4.549   6.653  1.00 90.80           C
ATOM   4180 1HD2 LEU A 274      -3.438  -4.427   6.164  1.00 90.80           H
ATOM   4181 2HD2 LEU A 274      -5.076  -5.103   5.997  1.00 90.80           H
ATOM   4182 3HD2 LEU A 274      -4.831  -3.568   6.864  1.00 90.80           H
ATOM   4183  HN  LEU A 274      -2.480  -8.895   7.675  1.00 90.80           H
ATOM   4184  N   LEU A 275      -5.522  -9.200   8.595  1.00 92.57           N
ATOM   4185  CA  LEU A 275      -6.839  -9.752   8.860  1.00 92.57           C
ATOM   4186  C   LEU A 275      -6.901 -10.240  10.308  1.00 92.57           C
ATOM   4187  O   LEU A 275      -7.858  -9.949  11.024  1.00 92.57           O
ATOM   4188  HA  LEU A 275      -7.563  -8.947   8.735  1.00 92.57           H
ATOM   4189  CB  LEU A 275      -7.183 -10.833   7.832  1.00 92.57           C
ATOM   4190 1HB  LEU A 275      -7.140 -10.387   6.838  1.00 92.57           H
ATOM   4191 2HB  LEU A 275      -6.412 -11.602   7.871  1.00 92.57           H
ATOM   4192  CG  LEU A 275      -8.546 -11.507   7.999  1.00 92.57           C
ATOM   4193  HG  LEU A 275      -8.602 -11.919   9.007  1.00 92.57           H
ATOM   4194  CD1 LEU A 275      -9.682 -10.491   7.862  1.00 92.57           C
ATOM   4195 1HD1 LEU A 275      -9.576  -9.722   8.628  1.00 92.57           H
ATOM   4196 2HD1 LEU A 275      -9.639 -10.029   6.875  1.00 92.57           H
ATOM   4197 3HD1 LEU A 275     -10.639 -10.997   7.985  1.00 92.57           H
ATOM   4198  CD2 LEU A 275      -8.703 -12.676   7.024  1.00 92.57           C
ATOM   4199 1HD2 LEU A 275      -8.617 -12.310   6.001  1.00 92.57           H
ATOM   4200 2HD2 LEU A 275      -7.922 -13.413   7.213  1.00 92.57           H
ATOM   4201 3HD2 LEU A 275      -9.680 -13.138   7.164  1.00 92.57           H
ATOM   4202  HN  LEU A 275      -4.993  -9.683   7.897  1.00 92.57           H
ATOM   4203  N   VAL A 276      -5.869 -10.973  10.697  1.00 94.15           N
ATOM   4204  CA  VAL A 276      -5.796 -11.508  12.046  1.00 94.15           C
ATOM   4205  C   VAL A 276      -5.868 -10.357  13.051  1.00 94.15           C
ATOM   4206  O   VAL A 276      -6.606 -10.430  14.033  1.00 94.15           O
ATOM   4207  HA  VAL A 276      -6.662 -12.155  12.191  1.00 94.15           H
ATOM   4208  CB  VAL A 276      -4.536 -12.362  12.204  1.00 94.15           C
ATOM   4209  HB  VAL A 276      -3.680 -11.750  11.921  1.00 94.15           H
ATOM   4210  CG1 VAL A 276      -4.345 -12.793  13.659  1.00 94.15           C
ATOM   4211 1HG1 VAL A 276      -4.250 -11.910  14.291  1.00 94.15           H
ATOM   4212 2HG1 VAL A 276      -5.206 -13.379  13.981  1.00 94.15           H
ATOM   4213 3HG1 VAL A 276      -3.442 -13.399  13.743  1.00 94.15           H
ATOM   4214  CG2 VAL A 276      -4.576 -13.575  11.273  1.00 94.15           C
ATOM   4215 1HG2 VAL A 276      -5.445 -14.188  11.512  1.00 94.15           H
ATOM   4216 2HG2 VAL A 276      -4.642 -13.238  10.238  1.00 94.15           H
ATOM   4217 3HG2 VAL A 276      -3.669 -14.165  11.405  1.00 94.15           H
ATOM   4218  HN  VAL A 276      -5.092 -11.202  10.110  1.00 94.15           H
ATOM   4219  N   GLN A 277      -5.091  -9.321  12.772  1.00 90.83           N
ATOM   4220  CA  GLN A 277      -5.042  -8.165  13.651  1.00 90.83           C
ATOM   4221  C   GLN A 277      -6.417  -7.500  13.732  1.00 90.83           C
ATOM   4222  O   GLN A 277      -6.803  -6.990  14.783  1.00 90.83           O
ATOM   4223  HA  GLN A 277      -4.762  -8.556  14.629  1.00 90.83           H
ATOM   4224  CB  GLN A 277      -3.978  -7.168  13.186  1.00 90.83           C
ATOM   4225 1HB  GLN A 277      -4.090  -6.982  12.118  1.00 90.83           H
ATOM   4226 2HB  GLN A 277      -4.122  -6.214  13.693  1.00 90.83           H
ATOM   4227  CG  GLN A 277      -2.570  -7.696  13.473  1.00 90.83           C
ATOM   4228 1HG  GLN A 277      -2.470  -7.918  14.535  1.00 90.83           H
ATOM   4229 2HG  GLN A 277      -2.412  -8.631  12.935  1.00 90.83           H
ATOM   4230  CD  GLN A 277      -1.507  -6.677  13.057  1.00 90.83           C
ATOM   4231  OE1 GLN A 277      -1.729  -5.816  12.221  1.00 90.83           O
ATOM   4232  NE2 GLN A 277      -0.344  -6.821  13.685  1.00 90.83           N
ATOM   4233 1HE2 GLN A 277      -0.228  -7.549  14.361  1.00 90.83           H
ATOM   4234 2HE2 GLN A 277       0.414  -6.202  13.481  1.00 90.83           H
ATOM   4235  HN  GLN A 277      -4.505  -9.263  11.964  1.00 90.83           H
ATOM   4236  N   THR A 278      -7.119  -7.527  12.609  1.00 91.59           N
ATOM   4237  CA  THR A 278      -8.421  -6.887  12.524  1.00 91.59           C
ATOM   4238  C   THR A 278      -9.437  -7.628  13.396  1.00 91.59           C
ATOM   4239  O   THR A 278     -10.217  -7.004  14.113  1.00 91.59           O
ATOM   4240  HA  THR A 278      -8.334  -5.877  12.923  1.00 91.59           H
ATOM   4241  CB  THR A 278      -8.821  -6.821  11.049  1.00 91.59           C
ATOM   4242  HB  THR A 278      -8.968  -7.821  10.640  1.00 91.59           H
ATOM   4243  OG1 THR A 278      -7.783  -6.056  10.442  1.00 91.59           O
ATOM   4244  HG1 THR A 278      -6.890  -6.422  10.703  1.00 91.59           H
ATOM   4245  CG2 THR A 278     -10.082  -5.985  10.821  1.00 91.59           C
ATOM   4246 1HG2 THR A 278      -9.911  -4.967  11.168  1.00 91.59           H
ATOM   4247 2HG2 THR A 278     -10.913  -6.423  11.374  1.00 91.59           H
ATOM   4248 3HG2 THR A 278     -10.321  -5.971   9.757  1.00 91.59           H
ATOM   4249  HN  THR A 278      -6.813  -7.974  11.768  1.00 91.59           H
ATOM   4250  N   ILE A 279      -9.394  -8.949  13.306  1.00 92.09           N
ATOM   4251  CA  ILE A 279     -10.295  -9.782  14.084  1.00 92.09           C
ATOM   4252  C   ILE A 279      -9.971  -9.625  15.571  1.00 92.09           C
ATOM   4253  O   ILE A 279     -10.874  -9.502  16.397  1.00 92.09           O
ATOM   4254  HA  ILE A 279     -11.308  -9.418  13.911  1.00 92.09           H
ATOM   4255  CB  ILE A 279     -10.244 -11.231  13.593  1.00 92.09           C
ATOM   4256  HB  ILE A 279      -9.205 -11.559  13.604  1.00 92.09           H
ATOM   4257  CG1 ILE A 279     -10.736 -11.337  12.148  1.00 92.09           C
ATOM   4258 1HG1 ILE A 279     -11.818 -11.206  12.118  1.00 92.09           H
ATOM   4259 2HG1 ILE A 279     -10.301 -10.535  11.552  1.00 92.09           H
ATOM   4260  CG2 ILE A 279     -11.020 -12.156  14.533  1.00 92.09           C
ATOM   4261 1HG2 ILE A 279     -10.584 -12.109  15.530  1.00 92.09           H
ATOM   4262 2HG2 ILE A 279     -12.062 -11.838  14.577  1.00 92.09           H
ATOM   4263 3HG2 ILE A 279     -10.968 -13.179  14.160  1.00 92.09           H
ATOM   4264  CD1 ILE A 279     -10.364 -12.691  11.541  1.00 92.09           C
ATOM   4265 1HD1 ILE A 279      -9.280 -12.808  11.551  1.00 92.09           H
ATOM   4266 2HD1 ILE A 279     -10.821 -13.490  12.126  1.00 92.09           H
ATOM   4267 3HD1 ILE A 279     -10.725 -12.741  10.514  1.00 92.09           H
ATOM   4268  HN  ILE A 279      -8.760  -9.449  12.716  1.00 92.09           H
ATOM   4269  N   ASP A 280      -8.680  -9.635  15.867  1.00 91.31           N
ATOM   4270  CA  ASP A 280      -8.227  -9.543  17.245  1.00 91.31           C
ATOM   4271  C   ASP A 280      -8.635  -8.186  17.822  1.00 91.31           C
ATOM   4272  O   ASP A 280      -8.956  -8.082  19.004  1.00 91.31           O
ATOM   4273  HA  ASP A 280      -8.706 -10.376  17.760  1.00 91.31           H
ATOM   4274  CB  ASP A 280      -6.704  -9.656  17.332  1.00 91.31           C
ATOM   4275 1HB  ASP A 280      -6.374 -10.572  16.843  1.00 91.31           H
ATOM   4276 2HB  ASP A 280      -6.243  -8.826  16.797  1.00 91.31           H
ATOM   4277  CG  ASP A 280      -6.237  -9.652  18.789  1.00 91.31           C
ATOM   4278  OD1 ASP A 280      -6.806 -10.446  19.570  1.00 91.31           O
ATOM   4279  OD2 ASP A 280      -5.321  -8.856  19.090  1.00 91.31           O
ATOM   4280  HN  ASP A 280      -7.950  -9.704  15.186  1.00 91.31           H
ATOM   4281  N   ALA A 281      -8.609  -7.180  16.960  1.00 90.71           N
ATOM   4282  CA  ALA A 281      -8.978  -5.836  17.367  1.00 90.71           C
ATOM   4283  C   ALA A 281     -10.423  -5.839  17.871  1.00 90.71           C
ATOM   4284  O   ALA A 281     -10.785  -5.042  18.735  1.00 90.71           O
ATOM   4285  HA  ALA A 281      -8.318  -5.543  18.184  1.00 90.71           H
ATOM   4286  CB  ALA A 281      -8.771  -4.872  16.197  1.00 90.71           C
ATOM   4287 1HB  ALA A 281      -7.723  -4.885  15.897  1.00 90.71           H
ATOM   4288 2HB  ALA A 281      -9.393  -5.181  15.357  1.00 90.71           H
ATOM   4289 3HB  ALA A 281      -9.048  -3.863  16.503  1.00 90.71           H
ATOM   4290  HN  ALA A 281      -8.342  -7.273  16.000  1.00 90.71           H
ATOM   4291  N   TYR A 282     -11.210  -6.745  17.309  1.00 78.36           N
ATOM   4292  CA  TYR A 282     -12.617  -6.835  17.660  1.00 78.36           C
ATOM   4293  C   TYR A 282     -12.839  -7.863  18.772  1.00 78.36           C
ATOM   4294  O   TYR A 282     -13.535  -7.586  19.748  1.00 78.36           O
ATOM   4295  HA  TYR A 282     -12.940  -5.855  18.011  1.00 78.36           H
ATOM   4296  CB  TYR A 282     -13.338  -7.307  16.396  1.00 78.36           C
ATOM   4297 1HB  TYR A 282     -13.082  -6.639  15.573  1.00 78.36           H
ATOM   4298 2HB  TYR A 282     -12.971  -8.297  16.128  1.00 78.36           H
ATOM   4299  CG  TYR A 282     -14.861  -7.363  16.532  1.00 78.36           C
ATOM   4300  CD1 TYR A 282     -15.491  -8.574  16.733  1.00 78.36           C
ATOM   4301  HD1 TYR A 282     -14.904  -9.490  16.794  1.00 78.36           H
ATOM   4302  CD2 TYR A 282     -15.604  -6.202  16.455  1.00 78.36           C
ATOM   4303  HD2 TYR A 282     -15.106  -5.246  16.296  1.00 78.36           H
ATOM   4304  CE1 TYR A 282     -16.924  -8.627  16.862  1.00 78.36           C
ATOM   4305  HE1 TYR A 282     -17.435  -9.577  17.020  1.00 78.36           H
ATOM   4306  CE2 TYR A 282     -17.037  -6.256  16.584  1.00 78.36           C
ATOM   4307  HE2 TYR A 282     -17.636  -5.347  16.524  1.00 78.36           H
ATOM   4308  CZ  TYR A 282     -17.627  -7.465  16.781  1.00 78.36           C
ATOM   4309  OH  TYR A 282     -18.980  -7.515  16.902  1.00 78.36           O
ATOM   4310  HH  TYR A 282     -19.362  -6.593  16.852  1.00 78.36           H
ATOM   4311  HN  TYR A 282     -10.901  -7.407  16.626  1.00 78.36           H
ATOM   4312  N   ALA A 283     -12.234  -9.027  18.588  1.00 88.86           N
ATOM   4313  CA  ALA A 283     -12.560 -10.179  19.412  1.00 88.86           C
ATOM   4314  C   ALA A 283     -11.599 -10.239  20.600  1.00 88.86           C
ATOM   4315  O   ALA A 283     -11.898 -10.867  21.615  1.00 88.86           O
ATOM   4316  HA  ALA A 283     -13.576 -10.044  19.783  1.00 88.86           H
ATOM   4317  CB  ALA A 283     -12.512 -11.447  18.558  1.00 88.86           C
ATOM   4318 1HB  ALA A 283     -13.234 -11.366  17.745  1.00 88.86           H
ATOM   4319 2HB  ALA A 283     -11.511 -11.569  18.144  1.00 88.86           H
ATOM   4320 3HB  ALA A 283     -12.757 -12.311  19.177  1.00 88.86           H
ATOM   4321  HN  ALA A 283     -11.534  -9.190  17.892  1.00 88.86           H
ATOM   4322  N   MET A 284     -10.463  -9.576  20.436  1.00 82.01           N
ATOM   4323  CA  MET A 284      -9.454  -9.551  21.481  1.00 82.01           C
ATOM   4324  C   MET A 284      -9.174 -10.960  22.007  1.00 82.01           C
ATOM   4325  O   MET A 284      -9.115 -11.174  23.217  1.00 82.01           O
ATOM   4326  HA  MET A 284      -8.557  -9.146  21.013  1.00 82.01           H
ATOM   4327  CB  MET A 284      -9.931  -8.662  22.631  1.00 82.01           C
ATOM   4328 1HB  MET A 284     -10.832  -9.087  23.074  1.00 82.01           H
ATOM   4329 2HB  MET A 284      -9.173  -8.634  23.413  1.00 82.01           H
ATOM   4330  CG  MET A 284     -10.219  -7.241  22.142  1.00 82.01           C
ATOM   4331 1HG  MET A 284      -9.307  -6.790  21.751  1.00 82.01           H
ATOM   4332 2HG  MET A 284     -10.937  -7.267  21.323  1.00 82.01           H
ATOM   4333  SD  MET A 284     -10.861  -6.252  23.483  1.00 82.01           S
ATOM   4334  CE  MET A 284     -11.134  -4.709  22.627  1.00 82.01           C
ATOM   4335 1HE  MET A 284     -10.189  -4.346  22.222  1.00 82.01           H
ATOM   4336 2HE  MET A 284     -11.842  -4.866  21.814  1.00 82.01           H
ATOM   4337 3HE  MET A 284     -11.537  -3.974  23.323  1.00 82.01           H
ATOM   4338  HN  MET A 284     -10.229  -9.065  19.609  1.00 82.01           H
ATOM   4339  N   PHE A 285      -9.008 -11.884  21.073  1.00 84.45           N
ATOM   4340  CA  PHE A 285      -8.929 -13.293  21.419  1.00 84.45           C
ATOM   4341  C   PHE A 285      -7.488 -13.702  21.728  1.00 84.45           C
ATOM   4342  O   PHE A 285      -7.249 -14.765  22.298  1.00 84.45           O
ATOM   4343  HA  PHE A 285      -9.546 -13.443  22.305  1.00 84.45           H
ATOM   4344  CB  PHE A 285      -9.420 -14.081  20.203  1.00 84.45           C
ATOM   4345 1HB  PHE A 285      -9.558 -15.123  20.489  1.00 84.45           H
ATOM   4346 2HB  PHE A 285     -10.397 -13.700  19.906  1.00 84.45           H
ATOM   4347  CG  PHE A 285      -8.478 -14.018  18.999  1.00 84.45           C
ATOM   4348  CD1 PHE A 285      -8.618 -13.030  18.076  1.00 84.45           C
ATOM   4349  HD1 PHE A 285      -9.403 -12.282  18.193  1.00 84.45           H
ATOM   4350  CD2 PHE A 285      -7.499 -14.951  18.852  1.00 84.45           C
ATOM   4351  HD2 PHE A 285      -7.387 -15.744  19.592  1.00 84.45           H
ATOM   4352  CE1 PHE A 285      -7.744 -12.972  16.959  1.00 84.45           C
ATOM   4353  HE1 PHE A 285      -7.857 -12.179  16.219  1.00 84.45           H
ATOM   4354  CE2 PHE A 285      -6.625 -14.893  17.735  1.00 84.45           C
ATOM   4355  HE2 PHE A 285      -5.841 -15.641  17.617  1.00 84.45           H
ATOM   4356  CZ  PHE A 285      -6.765 -13.905  16.812  1.00 84.45           C
ATOM   4357  HZ  PHE A 285      -6.094 -13.860  15.954  1.00 84.45           H
ATOM   4358  HN  PHE A 285      -8.928 -11.684  20.096  1.00 84.45           H
ATOM   4359  N   ILE A 286      -6.564 -12.835  21.340  1.00 86.18           N
ATOM   4360  CA  ILE A 286      -5.154 -13.083  21.585  1.00 86.18           C
ATOM   4361  C   ILE A 286      -4.796 -12.615  22.997  1.00 86.18           C
ATOM   4362  O   ILE A 286      -4.611 -11.421  23.231  1.00 86.18           O
ATOM   4363  HA  ILE A 286      -4.997 -14.160  21.529  1.00 86.18           H
ATOM   4364  CB  ILE A 286      -4.298 -12.443  20.490  1.00 86.18           C
ATOM   4365  HB  ILE A 286      -4.485 -11.369  20.495  1.00 86.18           H
ATOM   4366  CG1 ILE A 286      -4.696 -12.965  19.108  1.00 86.18           C
ATOM   4367 1HG1 ILE A 286      -4.492 -14.034  19.047  1.00 86.18           H
ATOM   4368 2HG1 ILE A 286      -5.769 -12.837  18.962  1.00 86.18           H
ATOM   4369  CG2 ILE A 286      -2.808 -12.644  20.771  1.00 86.18           C
ATOM   4370 1HG2 ILE A 286      -2.553 -12.185  21.727  1.00 86.18           H
ATOM   4371 2HG2 ILE A 286      -2.586 -13.711  20.810  1.00 86.18           H
ATOM   4372 3HG2 ILE A 286      -2.222 -12.180  19.978  1.00 86.18           H
ATOM   4373  CD1 ILE A 286      -3.934 -12.230  18.004  1.00 86.18           C
ATOM   4374 1HD1 ILE A 286      -4.160 -11.165  18.054  1.00 86.18           H
ATOM   4375 2HD1 ILE A 286      -2.863 -12.381  18.139  1.00 86.18           H
ATOM   4376 3HD1 ILE A 286      -4.236 -12.621  17.032  1.00 86.18           H
ATOM   4377  HN  ILE A 286      -6.766 -11.978  20.866  1.00 86.18           H
ATOM   4378  N   SER A 287      -4.710 -13.579  23.902  1.00 84.67           N
ATOM   4379  CA  SER A 287      -4.390 -13.279  25.287  1.00 84.67           C
ATOM   4380  C   SER A 287      -2.958 -13.720  25.600  1.00 84.67           C
ATOM   4381  O   SER A 287      -2.390 -13.319  26.615  1.00 84.67           O
ATOM   4382  HA  SER A 287      -4.485 -12.197  25.378  1.00 84.67           H
ATOM   4383  CB  SER A 287      -5.375 -13.958  26.241  1.00 84.67           C
ATOM   4384 1HB  SER A 287      -5.093 -13.738  27.270  1.00 84.67           H
ATOM   4385 2HB  SER A 287      -6.372 -13.544  26.088  1.00 84.67           H
ATOM   4386  OG  SER A 287      -5.414 -15.370  26.051  1.00 84.67           O
ATOM   4387  HG  SER A 287      -6.094 -15.778  26.659  1.00 84.67           H
ATOM   4388  HN  SER A 287      -4.855 -14.548  23.702  1.00 84.67           H
ATOM   4389  N   ASN A 288      -2.418 -14.539  24.711  1.00 85.49           N
ATOM   4390  CA  ASN A 288      -1.099 -15.110  24.924  1.00 85.49           C
ATOM   4391  C   ASN A 288      -0.039 -14.162  24.358  1.00 85.49           C
ATOM   4392  O   ASN A 288      -0.064 -13.835  23.172  1.00 85.49           O
ATOM   4393  HA  ASN A 288      -1.012 -15.235  26.003  1.00 85.49           H
ATOM   4394  CB  ASN A 288      -0.959 -16.456  24.209  1.00 85.49           C
ATOM   4395 1HB  ASN A 288      -1.807 -17.094  24.459  1.00 85.49           H
ATOM   4396 2HB  ASN A 288      -0.982 -16.303  23.130  1.00 85.49           H
ATOM   4397  CG  ASN A 288       0.344 -17.153  24.603  1.00 85.49           C
ATOM   4398  OD1 ASN A 288       1.389 -16.540  24.743  1.00 85.49           O
ATOM   4399  ND2 ASN A 288       0.224 -18.467  24.775  1.00 85.49           N
ATOM   4400 1HD2 ASN A 288      -0.663 -18.909  24.645  1.00 85.49           H
ATOM   4401 2HD2 ASN A 288       1.022 -19.012  25.034  1.00 85.49           H
ATOM   4402  HN  ASN A 288      -2.864 -14.812  23.858  1.00 85.49           H
ATOM   4403  N   CYS A 289       0.866 -13.748  25.232  1.00 90.31           N
ATOM   4404  CA  CYS A 289       1.875 -12.771  24.859  1.00 90.31           C
ATOM   4405  C   CYS A 289       2.762 -13.387  23.775  1.00 90.31           C
ATOM   4406  O   CYS A 289       3.160 -12.706  22.832  1.00 90.31           O
ATOM   4407  HA  CYS A 289       1.341 -11.902  24.474  1.00 90.31           H
ATOM   4408  CB  CYS A 289       2.689 -12.308  26.068  1.00 90.31           C
ATOM   4409 1HB  CYS A 289       2.023 -11.914  26.836  1.00 90.31           H
ATOM   4410 2HB  CYS A 289       3.216 -13.155  26.508  1.00 90.31           H
ATOM   4411  SG  CYS A 289       3.887 -11.022  25.561  1.00 90.31           S
ATOM   4412  HN  CYS A 289       0.917 -14.067  26.178  1.00 90.31           H
ATOM   4413  N   ALA A 290       3.046 -14.670  23.947  1.00 92.44           N
ATOM   4414  CA  ALA A 290       3.948 -15.364  23.043  1.00 92.44           C
ATOM   4415  C   ALA A 290       3.365 -15.338  21.628  1.00 92.44           C
ATOM   4416  O   ALA A 290       4.090 -15.124  20.658  1.00 92.44           O
ATOM   4417  HA  ALA A 290       4.897 -14.829  23.045  1.00 92.44           H
ATOM   4418  CB  ALA A 290       4.183 -16.788  23.550  1.00 92.44           C
ATOM   4419 1HB  ALA A 290       4.624 -16.751  24.546  1.00 92.44           H
ATOM   4420 2HB  ALA A 290       3.232 -17.320  23.594  1.00 92.44           H
ATOM   4421 3HB  ALA A 290       4.859 -17.309  22.872  1.00 92.44           H
ATOM   4422  HN  ALA A 290       2.672 -15.232  24.685  1.00 92.44           H
ATOM   4423  N   VAL A 291       2.060 -15.559  21.556  1.00 92.76           N
ATOM   4424  CA  VAL A 291       1.371 -15.555  20.277  1.00 92.76           C
ATOM   4425  C   VAL A 291       1.407 -14.143  19.687  1.00 92.76           C
ATOM   4426  O   VAL A 291       1.652 -13.972  18.494  1.00 92.76           O
ATOM   4427  HA  VAL A 291       1.910 -16.228  19.610  1.00 92.76           H
ATOM   4428  CB  VAL A 291      -0.051 -16.094  20.448  1.00 92.76           C
ATOM   4429  HB  VAL A 291      -0.561 -15.470  21.181  1.00 92.76           H
ATOM   4430  CG1 VAL A 291      -0.831 -16.009  19.134  1.00 92.76           C
ATOM   4431 1HG1 VAL A 291      -0.888 -14.969  18.812  1.00 92.76           H
ATOM   4432 2HG1 VAL A 291      -0.322 -16.598  18.371  1.00 92.76           H
ATOM   4433 3HG1 VAL A 291      -1.837 -16.399  19.283  1.00 92.76           H
ATOM   4434  CG2 VAL A 291      -0.033 -17.528  20.983  1.00 92.76           C
ATOM   4435 1HG2 VAL A 291       0.504 -18.170  20.284  1.00 92.76           H
ATOM   4436 2HG2 VAL A 291       0.467 -17.548  21.951  1.00 92.76           H
ATOM   4437 3HG2 VAL A 291      -1.056 -17.887  21.094  1.00 92.76           H
ATOM   4438  HN  VAL A 291       1.479 -15.737  22.349  1.00 92.76           H
ATOM   4439  N   SER A 292       1.160 -13.169  20.550  1.00 93.11           N
ATOM   4440  CA  SER A 292       1.129 -11.781  20.123  1.00 93.11           C
ATOM   4441  C   SER A 292       2.492 -11.376  19.557  1.00 93.11           C
ATOM   4442  O   SER A 292       2.566 -10.710  18.526  1.00 93.11           O
ATOM   4443  HA  SER A 292       0.364 -11.734  19.348  1.00 93.11           H
ATOM   4444  CB  SER A 292       0.739 -10.857  21.279  1.00 93.11           C
ATOM   4445 1HB  SER A 292      -0.179 -11.221  21.740  1.00 93.11           H
ATOM   4446 2HB  SER A 292       1.514 -10.888  22.045  1.00 93.11           H
ATOM   4447  OG  SER A 292       0.553  -9.512  20.848  1.00 93.11           O
ATOM   4448  HG  SER A 292      -0.268  -9.445  20.281  1.00 93.11           H
ATOM   4449  HN  SER A 292       0.984 -13.316  21.524  1.00 93.11           H
ATOM   4450  N   THR A 293       3.536 -11.797  20.256  1.00 89.50           N
ATOM   4451  CA  THR A 293       4.890 -11.449  19.862  1.00 89.50           C
ATOM   4452  C   THR A 293       5.195 -11.992  18.464  1.00 89.50           C
ATOM   4453  O   THR A 293       5.736 -11.278  17.621  1.00 89.50           O
ATOM   4454  HA  THR A 293       4.963 -10.363  19.805  1.00 89.50           H
ATOM   4455  CB  THR A 293       5.845 -11.969  20.938  1.00 89.50           C
ATOM   4456  HB  THR A 293       5.767 -13.052  21.036  1.00 89.50           H
ATOM   4457  OG1 THR A 293       5.499 -11.220  22.100  1.00 89.50           O
ATOM   4458  HG1 THR A 293       4.801 -11.707  22.626  1.00 89.50           H
ATOM   4459  CG2 THR A 293       7.300 -11.584  20.666  1.00 89.50           C
ATOM   4460 1HG2 THR A 293       7.389 -10.498  20.635  1.00 89.50           H
ATOM   4461 2HG2 THR A 293       7.613 -12.002  19.709  1.00 89.50           H
ATOM   4462 3HG2 THR A 293       7.935 -11.978  21.460  1.00 89.50           H
ATOM   4463  HN  THR A 293       3.467 -12.365  21.076  1.00 89.50           H
ATOM   4464  N   ASN A 294       4.835 -13.251  18.262  1.00 91.47           N
ATOM   4465  CA  ASN A 294       5.124 -13.919  17.005  1.00 91.47           C
ATOM   4466  C   ASN A 294       4.347 -13.235  15.878  1.00 91.47           C
ATOM   4467  O   ASN A 294       4.856 -13.088  14.768  1.00 91.47           O
ATOM   4468  HA  ASN A 294       6.203 -13.836  16.877  1.00 91.47           H
ATOM   4469  CB  ASN A 294       4.696 -15.388  17.050  1.00 91.47           C
ATOM   4470 1HB  ASN A 294       3.693 -15.465  17.469  1.00 91.47           H
ATOM   4471 2HB  ASN A 294       4.651 -15.788  16.038  1.00 91.47           H
ATOM   4472  CG  ASN A 294       5.671 -16.217  17.889  1.00 91.47           C
ATOM   4473  OD1 ASN A 294       6.806 -15.838  18.125  1.00 91.47           O
ATOM   4474  ND2 ASN A 294       5.165 -17.367  18.326  1.00 91.47           N
ATOM   4475 1HD2 ASN A 294       4.225 -17.619  18.096  1.00 91.47           H
ATOM   4476 2HD2 ASN A 294       5.725 -17.980  18.883  1.00 91.47           H
ATOM   4477  HN  ASN A 294       4.356 -13.811  18.938  1.00 91.47           H
ATOM   4478  N   ILE A 295       3.126 -12.835  16.203  1.00 92.04           N
ATOM   4479  CA  ILE A 295       2.270 -12.179  15.230  1.00 92.04           C
ATOM   4480  C   ILE A 295       2.907 -10.852  14.809  1.00 92.04           C
ATOM   4481  O   ILE A 295       2.906 -10.506  13.629  1.00 92.04           O
ATOM   4482  HA  ILE A 295       2.213 -12.827  14.355  1.00 92.04           H
ATOM   4483  CB  ILE A 295       0.850 -12.032  15.778  1.00 92.04           C
ATOM   4484  HB  ILE A 295       0.915 -11.682  16.808  1.00 92.04           H
ATOM   4485  CG1 ILE A 295       0.131 -13.383  15.806  1.00 92.04           C
ATOM   4486 1HG1 ILE A 295      -0.057 -13.720  14.786  1.00 92.04           H
ATOM   4487 2HG1 ILE A 295       0.770 -14.130  16.276  1.00 92.04           H
ATOM   4488  CG2 ILE A 295       0.064 -10.981  14.992  1.00 92.04           C
ATOM   4489 1HG2 ILE A 295       0.569 -10.018  15.068  1.00 92.04           H
ATOM   4490 2HG2 ILE A 295       0.006 -11.278  13.945  1.00 92.04           H
ATOM   4491 3HG2 ILE A 295      -0.942 -10.897  15.402  1.00 92.04           H
ATOM   4492  CD1 ILE A 295      -1.193 -13.284  16.567  1.00 92.04           C
ATOM   4493 1HD1 ILE A 295      -0.999 -12.970  17.593  1.00 92.04           H
ATOM   4494 2HD1 ILE A 295      -1.839 -12.554  16.080  1.00 92.04           H
ATOM   4495 3HD1 ILE A 295      -1.683 -14.257  16.571  1.00 92.04           H
ATOM   4496  HN  ILE A 295       2.722 -12.952  17.110  1.00 92.04           H
ATOM   4497  N   ASP A 296       3.436 -10.147  15.798  1.00 93.08           N
ATOM   4498  CA  ASP A 296       4.019  -8.838  15.555  1.00 93.08           C
ATOM   4499  C   ASP A 296       5.238  -8.990  14.644  1.00 93.08           C
ATOM   4500  O   ASP A 296       5.450  -8.178  13.744  1.00 93.08           O
ATOM   4501  HA  ASP A 296       3.225  -8.251  15.095  1.00 93.08           H
ATOM   4502  CB  ASP A 296       4.483  -8.191  16.862  1.00 93.08           C
ATOM   4503 1HB  ASP A 296       5.048  -8.914  17.449  1.00 93.08           H
ATOM   4504 2HB  ASP A 296       5.157  -7.363  16.642  1.00 93.08           H
ATOM   4505  CG  ASP A 296       3.291  -7.684  17.676  1.00 93.08           C
ATOM   4506  OD1 ASP A 296       2.199  -7.576  17.076  1.00 93.08           O
ATOM   4507  OD2 ASP A 296       3.499  -7.415  18.879  1.00 93.08           O
ATOM   4508  HN  ASP A 296       3.469 -10.454  16.749  1.00 93.08           H
ATOM   4509  N   ILE A 297       6.009 -10.035  14.908  1.00 92.17           N
ATOM   4510  CA  ILE A 297       7.187 -10.318  14.106  1.00 92.17           C
ATOM   4511  C   ILE A 297       6.757 -10.650  12.675  1.00 92.17           C
ATOM   4512  O   ILE A 297       7.335 -10.142  11.716  1.00 92.17           O
ATOM   4513  HA  ILE A 297       7.792  -9.412  14.083  1.00 92.17           H
ATOM   4514  CB  ILE A 297       8.032 -11.411  14.763  1.00 92.17           C
ATOM   4515  HB  ILE A 297       7.376 -12.242  15.021  1.00 92.17           H
ATOM   4516  CG1 ILE A 297       8.661 -10.910  16.065  1.00 92.17           C
ATOM   4517 1HG1 ILE A 297       9.402 -10.143  15.843  1.00 92.17           H
ATOM   4518 2HG1 ILE A 297       7.896 -10.443  16.686  1.00 92.17           H
ATOM   4519  CG2 ILE A 297       9.082 -11.951  13.790  1.00 92.17           C
ATOM   4520 1HG2 ILE A 297       8.586 -12.372  12.916  1.00 92.17           H
ATOM   4521 2HG2 ILE A 297       9.741 -11.140  13.479  1.00 92.17           H
ATOM   4522 3HG2 ILE A 297       9.669 -12.726  14.283  1.00 92.17           H
ATOM   4523  CD1 ILE A 297       9.320 -12.057  16.833  1.00 92.17           C
ATOM   4524 1HD1 ILE A 297       8.570 -12.811  17.074  1.00 92.17           H
ATOM   4525 2HD1 ILE A 297      10.100 -12.505  16.218  1.00 92.17           H
ATOM   4526 3HD1 ILE A 297       9.758 -11.673  17.754  1.00 92.17           H
ATOM   4527  HN  ILE A 297       5.840 -10.680  15.653  1.00 92.17           H
ATOM   4528  N   CYS A 298       5.745 -11.501  12.578  1.00 94.21           N
ATOM   4529  CA  CYS A 298       5.228 -11.902  11.281  1.00 94.21           C
ATOM   4530  C   CYS A 298       4.780 -10.646  10.532  1.00 94.21           C
ATOM   4531  O   CYS A 298       4.992 -10.528   9.326  1.00 94.21           O
ATOM   4532  HA  CYS A 298       6.047 -12.394  10.756  1.00 94.21           H
ATOM   4533  CB  CYS A 298       4.095 -12.922  11.415  1.00 94.21           C
ATOM   4534 1HB  CYS A 298       3.383 -12.590  12.171  1.00 94.21           H
ATOM   4535 2HB  CYS A 298       3.549 -12.997  10.474  1.00 94.21           H
ATOM   4536  SG  CYS A 298       4.776 -14.557  11.874  1.00 94.21           S
ATOM   4537  HG  CYS A 298       4.957 -14.276  13.161  1.00 94.21           H
ATOM   4538  HN  CYS A 298       5.283 -11.912  13.363  1.00 94.21           H
ATOM   4539  N   PHE A 299       4.168  -9.738  11.279  1.00 93.99           N
ATOM   4540  CA  PHE A 299       3.679  -8.498  10.699  1.00 93.99           C
ATOM   4541  C   PHE A 299       4.824  -7.693  10.081  1.00 93.99           C
ATOM   4542  O   PHE A 299       4.707  -7.203   8.958  1.00 93.99           O
ATOM   4543  HA  PHE A 299       2.963  -8.765   9.921  1.00 93.99           H
ATOM   4544  CB  PHE A 299       3.057  -7.687  11.837  1.00 93.99           C
ATOM   4545 1HB  PHE A 299       2.250  -8.267  12.284  1.00 93.99           H
ATOM   4546 2HB  PHE A 299       3.807  -7.533  12.612  1.00 93.99           H
ATOM   4547  CG  PHE A 299       2.507  -6.327  11.403  1.00 93.99           C
ATOM   4548  CD1 PHE A 299       3.240  -5.200  11.609  1.00 93.99           C
ATOM   4549  HD1 PHE A 299       4.219  -5.266  12.083  1.00 93.99           H
ATOM   4550  CD2 PHE A 299       1.285  -6.244  10.811  1.00 93.99           C
ATOM   4551  HD2 PHE A 299       0.698  -7.147  10.646  1.00 93.99           H
ATOM   4552  CE1 PHE A 299       2.730  -3.937  11.206  1.00 93.99           C
ATOM   4553  HE1 PHE A 299       3.317  -3.034  11.372  1.00 93.99           H
ATOM   4554  CE2 PHE A 299       0.775  -4.982  10.408  1.00 93.99           C
ATOM   4555  HE2 PHE A 299      -0.204  -4.916   9.934  1.00 93.99           H
ATOM   4556  CZ  PHE A 299       1.508  -3.855  10.614  1.00 93.99           C
ATOM   4557  HZ  PHE A 299       1.116  -2.886  10.305  1.00 93.99           H
ATOM   4558  HN  PHE A 299       4.005  -9.838  12.260  1.00 93.99           H
ATOM   4559  N   GLN A 300       5.903  -7.581  10.840  1.00 89.96           N
ATOM   4560  CA  GLN A 300       7.048  -6.801  10.403  1.00 89.96           C
ATOM   4561  C   GLN A 300       7.577  -7.335   9.070  1.00 89.96           C
ATOM   4562  O   GLN A 300       7.832  -6.565   8.146  1.00 89.96           O
ATOM   4563  HA  GLN A 300       6.674  -5.785  10.272  1.00 89.96           H
ATOM   4564  CB  GLN A 300       8.148  -6.797  11.467  1.00 89.96           C
ATOM   4565 1HB  GLN A 300       8.348  -7.817  11.792  1.00 89.96           H
ATOM   4566 2HB  GLN A 300       9.073  -6.412  11.038  1.00 89.96           H
ATOM   4567  CG  GLN A 300       7.743  -5.942  12.670  1.00 89.96           C
ATOM   4568 1HG  GLN A 300       7.518  -4.928  12.341  1.00 89.96           H
ATOM   4569 2HG  GLN A 300       6.832  -6.343  13.115  1.00 89.96           H
ATOM   4570  CD  GLN A 300       8.857  -5.910  13.719  1.00 89.96           C
ATOM   4571  OE1 GLN A 300      10.027  -5.746  13.414  1.00 89.96           O
ATOM   4572  NE2 GLN A 300       8.429  -6.075  14.967  1.00 89.96           N
ATOM   4573 1HE2 GLN A 300       7.454  -6.205  15.149  1.00 89.96           H
ATOM   4574 2HE2 GLN A 300       9.082  -6.069  15.724  1.00 89.96           H
ATOM   4575  HN  GLN A 300       6.003  -8.011  11.737  1.00 89.96           H
ATOM   4576  N   VAL A 301       7.727  -8.650   9.014  1.00 94.83           N
ATOM   4577  CA  VAL A 301       8.332  -9.286   7.856  1.00 94.83           C
ATOM   4578  C   VAL A 301       7.434  -9.073   6.635  1.00 94.83           C
ATOM   4579  O   VAL A 301       7.897  -8.612   5.593  1.00 94.83           O
ATOM   4580  HA  VAL A 301       9.290  -8.797   7.676  1.00 94.83           H
ATOM   4581  CB  VAL A 301       8.601 -10.763   8.151  1.00 94.83           C
ATOM   4582  HB  VAL A 301       7.656 -11.225   8.436  1.00 94.83           H
ATOM   4583  CG1 VAL A 301       9.119 -11.485   6.905  1.00 94.83           C
ATOM   4584 1HG1 VAL A 301       8.377 -11.416   6.110  1.00 94.83           H
ATOM   4585 2HG1 VAL A 301      10.048 -11.019   6.576  1.00 94.83           H
ATOM   4586 3HG1 VAL A 301       9.302 -12.533   7.142  1.00 94.83           H
ATOM   4587  CG2 VAL A 301       9.574 -10.920   9.321  1.00 94.83           C
ATOM   4588 1HG2 VAL A 301      10.519 -10.435   9.075  1.00 94.83           H
ATOM   4589 2HG2 VAL A 301       9.149 -10.458  10.212  1.00 94.83           H
ATOM   4590 3HG2 VAL A 301       9.748 -11.980   9.509  1.00 94.83           H
ATOM   4591  HN  VAL A 301       7.443  -9.277   9.740  1.00 94.83           H
ATOM   4592  N   THR A 302       6.167  -9.420   6.805  1.00 93.91           N
ATOM   4593  CA  THR A 302       5.236  -9.424   5.690  1.00 93.91           C
ATOM   4594  C   THR A 302       5.003  -7.998   5.185  1.00 93.91           C
ATOM   4595  O   THR A 302       4.814  -7.782   3.989  1.00 93.91           O
ATOM   4596  HA  THR A 302       5.684  -9.984   4.869  1.00 93.91           H
ATOM   4597  CB  THR A 302       3.954 -10.123   6.146  1.00 93.91           C
ATOM   4598  HB  THR A 302       3.212 -10.135   5.348  1.00 93.91           H
ATOM   4599  OG1 THR A 302       3.576  -9.421   7.327  1.00 93.91           O
ATOM   4600  HG1 THR A 302       2.650  -9.682   7.598  1.00 93.91           H
ATOM   4601  CG2 THR A 302       4.207 -11.553   6.627  1.00 93.91           C
ATOM   4602 1HG2 THR A 302       4.898 -11.536   7.470  1.00 93.91           H
ATOM   4603 2HG2 THR A 302       4.638 -12.139   5.815  1.00 93.91           H
ATOM   4604 3HG2 THR A 302       3.265 -12.004   6.939  1.00 93.91           H
ATOM   4605  HN  THR A 302       5.775  -9.695   7.683  1.00 93.91           H
ATOM   4606  N   GLN A 303       5.025  -7.062   6.122  1.00 90.86           N
ATOM   4607  CA  GLN A 303       4.863  -5.659   5.782  1.00 90.86           C
ATOM   4608  C   GLN A 303       6.020  -5.189   4.898  1.00 90.86           C
ATOM   4609  O   GLN A 303       5.810  -4.462   3.928  1.00 90.86           O
ATOM   4610  HA  GLN A 303       3.927  -5.602   5.227  1.00 90.86           H
ATOM   4611  CB  GLN A 303       4.751  -4.798   7.042  1.00 90.86           C
ATOM   4612 1HB  GLN A 303       3.897  -5.125   7.635  1.00 90.86           H
ATOM   4613 2HB  GLN A 303       5.639  -4.934   7.660  1.00 90.86           H
ATOM   4614  CG  GLN A 303       4.594  -3.319   6.684  1.00 90.86           C
ATOM   4615 1HG  GLN A 303       5.520  -2.947   6.245  1.00 90.86           H
ATOM   4616 2HG  GLN A 303       3.816  -3.204   5.930  1.00 90.86           H
ATOM   4617  CD  GLN A 303       4.241  -2.490   7.920  1.00 90.86           C
ATOM   4618  OE1 GLN A 303       4.914  -2.526   8.937  1.00 90.86           O
ATOM   4619  NE2 GLN A 303       3.150  -1.743   7.777  1.00 90.86           N
ATOM   4620 1HE2 GLN A 303       2.643  -1.759   6.915  1.00 90.86           H
ATOM   4621 2HE2 GLN A 303       2.837  -1.165   8.531  1.00 90.86           H
ATOM   4622  HN  GLN A 303       5.151  -7.249   7.097  1.00 90.86           H
ATOM   4623  N   THR A 304       7.217  -5.624   5.265  1.00 92.36           N
ATOM   4624  CA  THR A 304       8.413  -5.216   4.549  1.00 92.36           C
ATOM   4625  C   THR A 304       8.374  -5.730   3.108  1.00 92.36           C
ATOM   4626  O   THR A 304       8.700  -4.998   2.175  1.00 92.36           O
ATOM   4627  HA  THR A 304       8.430  -4.127   4.500  1.00 92.36           H
ATOM   4628  CB  THR A 304       9.628  -5.710   5.337  1.00 92.36           C
ATOM   4629  HB  THR A 304       9.668  -6.799   5.348  1.00 92.36           H
ATOM   4630  OG1 THR A 304       9.492  -5.087   6.612  1.00 92.36           O
ATOM   4631  HG1 THR A 304       9.079  -5.725   7.262  1.00 92.36           H
ATOM   4632  CG2 THR A 304      10.946  -5.157   4.791  1.00 92.36           C
ATOM   4633 1HG2 THR A 304      10.932  -4.068   4.843  1.00 92.36           H
ATOM   4634 2HG2 THR A 304      11.069  -5.469   3.754  1.00 92.36           H
ATOM   4635 3HG2 THR A 304      11.775  -5.539   5.386  1.00 92.36           H
ATOM   4636  HN  THR A 304       7.375  -6.243   6.035  1.00 92.36           H
ATOM   4637  N   ILE A 305       7.972  -6.985   2.972  1.00 92.61           N
ATOM   4638  CA  ILE A 305       7.851  -7.594   1.659  1.00 92.61           C
ATOM   4639  C   ILE A 305       6.900  -6.759   0.799  1.00 92.61           C
ATOM   4640  O   ILE A 305       7.136  -6.574  -0.393  1.00 92.61           O
ATOM   4641  HA  ILE A 305       8.839  -7.575   1.198  1.00 92.61           H
ATOM   4642  CB  ILE A 305       7.438  -9.062   1.784  1.00 92.61           C
ATOM   4643  HB  ILE A 305       6.563  -9.116   2.432  1.00 92.61           H
ATOM   4644  CG1 ILE A 305       8.543  -9.887   2.447  1.00 92.61           C
ATOM   4645 1HG1 ILE A 305       9.364 -10.032   1.745  1.00 92.61           H
ATOM   4646 2HG1 ILE A 305       8.946  -9.343   3.301  1.00 92.61           H
ATOM   4647  CG2 ILE A 305       7.031  -9.635   0.426  1.00 92.61           C
ATOM   4648 1HG2 ILE A 305       6.189  -9.068   0.030  1.00 92.61           H
ATOM   4649 2HG2 ILE A 305       7.872  -9.567  -0.264  1.00 92.61           H
ATOM   4650 3HG2 ILE A 305       6.743 -10.680   0.544  1.00 92.61           H
ATOM   4651  CD1 ILE A 305       8.011 -11.247   2.906  1.00 92.61           C
ATOM   4652 1HD1 ILE A 305       7.207 -11.098   3.626  1.00 92.61           H
ATOM   4653 2HD1 ILE A 305       7.632 -11.798   2.046  1.00 92.61           H
ATOM   4654 3HD1 ILE A 305       8.817 -11.813   3.374  1.00 92.61           H
ATOM   4655  HN  ILE A 305       7.731  -7.581   3.738  1.00 92.61           H
ATOM   4656  N   ALA A 306       5.844  -6.277   1.439  1.00 92.86           N
ATOM   4657  CA  ALA A 306       4.832  -5.507   0.738  1.00 92.86           C
ATOM   4658  C   ALA A 306       5.453  -4.210   0.217  1.00 92.86           C
ATOM   4659  O   ALA A 306       5.114  -3.748  -0.872  1.00 92.86           O
ATOM   4660  HA  ALA A 306       4.489  -6.102  -0.109  1.00 92.86           H
ATOM   4661  CB  ALA A 306       3.647  -5.251   1.672  1.00 92.86           C
ATOM   4662 1HB  ALA A 306       3.223  -6.203   1.991  1.00 92.86           H
ATOM   4663 2HB  ALA A 306       3.987  -4.694   2.546  1.00 92.86           H
ATOM   4664 3HB  ALA A 306       2.887  -4.673   1.146  1.00 92.86           H
ATOM   4665  HN  ALA A 306       5.677  -6.405   2.417  1.00 92.86           H
ATOM   4666  N   PHE A 307       6.353  -3.658   1.018  1.00 91.28           N
ATOM   4667  CA  PHE A 307       6.957  -2.377   0.695  1.00 91.28           C
ATOM   4668  C   PHE A 307       7.919  -2.506  -0.487  1.00 91.28           C
ATOM   4669  O   PHE A 307       8.105  -1.558  -1.248  1.00 91.28           O
ATOM   4670  HA  PHE A 307       6.149  -1.696   0.431  1.00 91.28           H
ATOM   4671  CB  PHE A 307       7.743  -1.929   1.930  1.00 91.28           C
ATOM   4672 1HB  PHE A 307       8.378  -2.750   2.261  1.00 91.28           H
ATOM   4673 2HB  PHE A 307       8.403  -1.108   1.650  1.00 91.28           H
ATOM   4674  CG  PHE A 307       6.863  -1.481   3.098  1.00 91.28           C
ATOM   4675  CD1 PHE A 307       5.513  -1.417   2.947  1.00 91.28           C
ATOM   4676  HD1 PHE A 307       5.057  -1.685   1.994  1.00 91.28           H
ATOM   4677  CD2 PHE A 307       7.430  -1.147   4.288  1.00 91.28           C
ATOM   4678  HD2 PHE A 307       8.513  -1.199   4.409  1.00 91.28           H
ATOM   4679  CE1 PHE A 307       4.696  -1.001   4.032  1.00 91.28           C
ATOM   4680  HE1 PHE A 307       3.614  -0.949   3.911  1.00 91.28           H
ATOM   4681  CE2 PHE A 307       6.614  -0.731   5.373  1.00 91.28           C
ATOM   4682  HE2 PHE A 307       7.069  -0.463   6.326  1.00 91.28           H
ATOM   4683  CZ  PHE A 307       5.264  -0.667   5.222  1.00 91.28           C
ATOM   4684  HZ  PHE A 307       4.637  -0.348   6.054  1.00 91.28           H
ATOM   4685  HN  PHE A 307       6.669  -4.072   1.872  1.00 91.28           H
ATOM   4686  N   PHE A 308       8.506  -3.688  -0.605  1.00 87.86           N
ATOM   4687  CA  PHE A 308       9.429  -3.961  -1.694  1.00 87.86           C
ATOM   4688  C   PHE A 308       8.733  -3.826  -3.049  1.00 87.86           C
ATOM   4689  O   PHE A 308       9.387  -3.603  -4.067  1.00 87.86           O
ATOM   4690  HA  PHE A 308      10.234  -3.229  -1.626  1.00 87.86           H
ATOM   4691  CB  PHE A 308       9.910  -5.403  -1.522  1.00 87.86           C
ATOM   4692 1HB  PHE A 308       9.132  -5.978  -1.020  1.00 87.86           H
ATOM   4693 2HB  PHE A 308      10.050  -5.848  -2.507  1.00 87.86           H
ATOM   4694  CG  PHE A 308      11.212  -5.535  -0.730  1.00 87.86           C
ATOM   4695  CD1 PHE A 308      12.401  -5.239  -1.321  1.00 87.86           C
ATOM   4696  HD1 PHE A 308      12.426  -4.908  -2.359  1.00 87.86           H
ATOM   4697  CD2 PHE A 308      11.181  -5.947   0.566  1.00 87.86           C
ATOM   4698  HD2 PHE A 308      10.229  -6.184   1.040  1.00 87.86           H
ATOM   4699  CE1 PHE A 308      13.610  -5.361  -0.585  1.00 87.86           C
ATOM   4700  HE1 PHE A 308      14.562  -5.124  -1.059  1.00 87.86           H
ATOM   4701  CE2 PHE A 308      12.390  -6.069   1.301  1.00 87.86           C
ATOM   4702  HE2 PHE A 308      12.365  -6.400   2.340  1.00 87.86           H
ATOM   4703  CZ  PHE A 308      13.578  -5.774   0.710  1.00 87.86           C
ATOM   4704  HZ  PHE A 308      14.506  -5.867   1.275  1.00 87.86           H
ATOM   4705  HN  PHE A 308       8.360  -4.451   0.026  1.00 87.86           H
ATOM   4706  N   HIS A 309       7.416  -3.966  -3.019  1.00 81.34           N
ATOM   4707  CA  HIS A 309       6.628  -3.898  -4.238  1.00 81.34           C
ATOM   4708  C   HIS A 309       6.840  -2.541  -4.912  1.00 81.34           C
ATOM   4709  O   HIS A 309       6.916  -2.457  -6.136  1.00 81.34           O
ATOM   4710  HA  HIS A 309       7.000  -4.683  -4.895  1.00 81.34           H
ATOM   4711  CB  HIS A 309       5.154  -4.192  -3.949  1.00 81.34           C
ATOM   4712 1HB  HIS A 309       5.072  -5.187  -3.512  1.00 81.34           H
ATOM   4713 2HB  HIS A 309       4.793  -3.485  -3.202  1.00 81.34           H
ATOM   4714  CG  HIS A 309       4.263  -4.117  -5.165  1.00 81.34           C
ATOM   4715  ND1 HIS A 309       4.414  -4.952  -6.258  1.00 81.34           N
ATOM   4716  HD1 HIS A 309       5.105  -5.669  -6.356  1.00 81.34           H
ATOM   4717  CD2 HIS A 309       3.209  -3.298  -5.449  1.00 81.34           C
ATOM   4718  HD2 HIS A 309       2.817  -2.516  -4.799  1.00 81.34           H
ATOM   4719  CE1 HIS A 309       3.489  -4.641  -7.154  1.00 81.34           C
ATOM   4720  HE1 HIS A 309       3.348  -5.120  -8.123  1.00 81.34           H
ATOM   4721  NE2 HIS A 309       2.743  -3.615  -6.651  1.00 81.34           N
ATOM   4722  HN  HIS A 309       6.889  -4.123  -2.183  1.00 81.34           H
ATOM   4723  N   SER A 310       6.931  -1.512  -4.082  1.00 85.19           N
ATOM   4724  CA  SER A 310       6.977  -0.149  -4.583  1.00 85.19           C
ATOM   4725  C   SER A 310       8.292   0.090  -5.329  1.00 85.19           C
ATOM   4726  O   SER A 310       8.368   0.959  -6.196  1.00 85.19           O
ATOM   4727  HA  SER A 310       6.130  -0.063  -5.263  1.00 85.19           H
ATOM   4728  CB  SER A 310       6.821   0.862  -3.445  1.00 85.19           C
ATOM   4729 1HB  SER A 310       7.594   0.686  -2.696  1.00 85.19           H
ATOM   4730 2HB  SER A 310       6.975   1.869  -3.831  1.00 85.19           H
ATOM   4731  OG  SER A 310       5.538   0.780  -2.830  1.00 85.19           O
ATOM   4732  HG  SER A 310       4.844   1.173  -3.433  1.00 85.19           H
ATOM   4733  HN  SER A 310       6.973  -1.598  -3.087  1.00 85.19           H
ATOM   4734  N   CYS A 311       9.294  -0.696  -4.964  1.00 87.82           N
ATOM   4735  CA  CYS A 311      10.605  -0.570  -5.577  1.00 87.82           C
ATOM   4736  C   CYS A 311      10.680  -1.544  -6.755  1.00 87.82           C
ATOM   4737  O   CYS A 311      11.558  -1.425  -7.608  1.00 87.82           O
ATOM   4738  HA  CYS A 311      10.693   0.460  -5.920  1.00 87.82           H
ATOM   4739  CB  CYS A 311      11.728  -0.811  -4.565  1.00 87.82           C
ATOM   4740 1HB  CYS A 311      12.668  -0.418  -4.953  1.00 87.82           H
ATOM   4741 2HB  CYS A 311      11.516  -0.276  -3.640  1.00 87.82           H
ATOM   4742  SG  CYS A 311      11.892  -2.602  -4.227  1.00 87.82           S
ATOM   4743  HG  CYS A 311      12.915  -2.491  -3.384  1.00 87.82           H
ATOM   4744  HN  CYS A 311       9.221  -1.407  -4.264  1.00 87.82           H
ATOM   4745  N   LEU A 312       9.748  -2.485  -6.763  1.00 85.53           N
ATOM   4746  CA  LEU A 312       9.792  -3.574  -7.725  1.00 85.53           C
ATOM   4747  C   LEU A 312       9.167  -3.110  -9.042  1.00 85.53           C
ATOM   4748  O   LEU A 312       9.606  -3.515 -10.118  1.00 85.53           O
ATOM   4749  HA  LEU A 312      10.841  -3.809  -7.904  1.00 85.53           H
ATOM   4750  CB  LEU A 312       9.139  -4.829  -7.143  1.00 85.53           C
ATOM   4751 1HB  LEU A 312       8.206  -4.539  -6.661  1.00 85.53           H
ATOM   4752 2HB  LEU A 312       8.880  -5.494  -7.967  1.00 85.53           H
ATOM   4753  CG  LEU A 312       9.979  -5.616  -6.135  1.00 85.53           C
ATOM   4754  HG  LEU A 312      10.247  -4.946  -5.317  1.00 85.53           H
ATOM   4755  CD1 LEU A 312       9.173  -6.767  -5.530  1.00 85.53           C
ATOM   4756 1HD1 LEU A 312       8.296  -6.368  -5.019  1.00 85.53           H
ATOM   4757 2HD1 LEU A 312       8.855  -7.444  -6.323  1.00 85.53           H
ATOM   4758 3HD1 LEU A 312       9.793  -7.309  -4.817  1.00 85.53           H
ATOM   4759  CD2 LEU A 312      11.285  -6.101  -6.768  1.00 85.53           C
ATOM   4760 1HD2 LEU A 312      11.059  -6.748  -7.615  1.00 85.53           H
ATOM   4761 2HD2 LEU A 312      11.863  -5.242  -7.110  1.00 85.53           H
ATOM   4762 3HD2 LEU A 312      11.862  -6.657  -6.029  1.00 85.53           H
ATOM   4763  HN  LEU A 312       8.974  -2.512  -6.130  1.00 85.53           H
ATOM   4764  N   ASN A 313       8.153  -2.267  -8.915  1.00 80.73           N
ATOM   4765  CA  ASN A 313       7.359  -1.873 -10.067  1.00 80.73           C
ATOM   4766  C   ASN A 313       8.287  -1.367 -11.172  1.00 80.73           C
ATOM   4767  O   ASN A 313       8.245  -1.861 -12.298  1.00 80.73           O
ATOM   4768  HA  ASN A 313       6.813  -2.770 -10.359  1.00 80.73           H
ATOM   4769  CB  ASN A 313       6.391  -0.743  -9.708  1.00 80.73           C
ATOM   4770 1HB  ASN A 313       6.895  -0.017  -9.069  1.00 80.73           H
ATOM   4771 2HB  ASN A 313       6.090  -0.216 -10.613  1.00 80.73           H
ATOM   4772  CG  ASN A 313       5.154  -1.288  -8.992  1.00 80.73           C
ATOM   4773  OD1 ASN A 313       4.745  -2.422  -9.180  1.00 80.73           O
ATOM   4774  ND2 ASN A 313       4.582  -0.419  -8.163  1.00 80.73           N
ATOM   4775 1HD2 ASN A 313       4.969   0.497  -8.054  1.00 80.73           H
ATOM   4776 2HD2 ASN A 313       3.766  -0.682  -7.648  1.00 80.73           H
ATOM   4777  HN  ASN A 313       7.872  -1.857  -8.048  1.00 80.73           H
ATOM   4778  N   PRO A 314       9.140  -0.377 -10.874  1.00 81.75           N
ATOM   4779  CA  PRO A 314      10.021   0.194 -11.896  1.00 81.75           C
ATOM   4780  C   PRO A 314      10.834  -0.869 -12.615  1.00 81.75           C
ATOM   4781  O   PRO A 314      10.996  -0.813 -13.833  1.00 81.75           O
ATOM   4782  HA  PRO A 314       9.429   0.675 -12.674  1.00 81.75           H
ATOM   4783  CB  PRO A 314      10.913   1.156 -11.108  1.00 81.75           C
ATOM   4784 1HB  PRO A 314      11.831   0.670 -10.776  1.00 81.75           H
ATOM   4785 2HB  PRO A 314      11.208   2.014 -11.712  1.00 81.75           H
ATOM   4786  CG  PRO A 314      10.037   1.568  -9.932  1.00 81.75           C
ATOM   4787 1HG  PRO A 314      10.628   1.961  -9.105  1.00 81.75           H
ATOM   4788 2HG  PRO A 314       9.334   2.354 -10.207  1.00 81.75           H
ATOM   4789  CD  PRO A 314       9.330   0.273  -9.564  1.00 81.75           C
ATOM   4790 1HD  PRO A 314       9.934  -0.342  -8.897  1.00 81.75           H
ATOM   4791 2HD  PRO A 314       8.385   0.458  -9.055  1.00 81.75           H
ATOM   4792  N   VAL A 315      11.329  -1.819 -11.835  1.00 82.84           N
ATOM   4793  CA  VAL A 315      12.189  -2.858 -12.375  1.00 82.84           C
ATOM   4794  C   VAL A 315      11.392  -3.712 -13.364  1.00 82.84           C
ATOM   4795  O   VAL A 315      11.907  -4.098 -14.412  1.00 82.84           O
ATOM   4796  HA  VAL A 315      13.001  -2.367 -12.911  1.00 82.84           H
ATOM   4797  CB  VAL A 315      12.800  -3.676 -11.236  1.00 82.84           C
ATOM   4798  HB  VAL A 315      11.984  -4.138 -10.680  1.00 82.84           H
ATOM   4799  CG1 VAL A 315      13.690  -4.796 -11.780  1.00 82.84           C
ATOM   4800 1HG1 VAL A 315      13.095  -5.460 -12.408  1.00 82.84           H
ATOM   4801 2HG1 VAL A 315      14.497  -4.363 -12.371  1.00 82.84           H
ATOM   4802 3HG1 VAL A 315      14.111  -5.362 -10.949  1.00 82.84           H
ATOM   4803  CG2 VAL A 315      13.577  -2.778 -10.271  1.00 82.84           C
ATOM   4804 1HG2 VAL A 315      14.380  -2.276 -10.810  1.00 82.84           H
ATOM   4805 2HG2 VAL A 315      12.904  -2.034  -9.845  1.00 82.84           H
ATOM   4806 3HG2 VAL A 315      14.000  -3.385  -9.471  1.00 82.84           H
ATOM   4807  HN  VAL A 315      11.151  -1.886 -10.854  1.00 82.84           H
ATOM   4808  N   LEU A 316      10.149  -3.982 -12.995  1.00 81.22           N
ATOM   4809  CA  LEU A 316       9.289  -4.818 -13.816  1.00 81.22           C
ATOM   4810  C   LEU A 316       9.149  -4.190 -15.204  1.00 81.22           C
ATOM   4811  O   LEU A 316       9.183  -4.892 -16.213  1.00 81.22           O
ATOM   4812  HA  LEU A 316       9.780  -5.785 -13.922  1.00 81.22           H
ATOM   4813  CB  LEU A 316       7.952  -5.063 -13.114  1.00 81.22           C
ATOM   4814 1HB  LEU A 316       7.502  -4.097 -12.884  1.00 81.22           H
ATOM   4815 2HB  LEU A 316       7.285  -5.567 -13.814  1.00 81.22           H
ATOM   4816  CG  LEU A 316       8.011  -5.886 -11.826  1.00 81.22           C
ATOM   4817  HG  LEU A 316       8.682  -5.383 -11.130  1.00 81.22           H
ATOM   4818  CD1 LEU A 316       6.637  -5.959 -11.158  1.00 81.22           C
ATOM   4819 1HD1 LEU A 316       6.298  -4.952 -10.914  1.00 81.22           H
ATOM   4820 2HD1 LEU A 316       5.926  -6.427 -11.839  1.00 81.22           H
ATOM   4821 3HD1 LEU A 316       6.708  -6.550 -10.245  1.00 81.22           H
ATOM   4822  CD2 LEU A 316       8.595  -7.276 -12.090  1.00 81.22           C
ATOM   4823 1HD2 LEU A 316       7.970  -7.801 -12.812  1.00 81.22           H
ATOM   4824 2HD2 LEU A 316       9.605  -7.176 -12.488  1.00 81.22           H
ATOM   4825 3HD2 LEU A 316       8.626  -7.840 -11.158  1.00 81.22           H
ATOM   4826  HN  LEU A 316       9.728  -3.640 -12.154  1.00 81.22           H
ATOM   4827  N   TYR A 317       8.996  -2.874 -15.211  1.00 73.78           N
ATOM   4828  CA  TYR A 317       8.815  -2.148 -16.456  1.00 73.78           C
ATOM   4829  C   TYR A 317      10.048  -2.279 -17.352  1.00 73.78           C
ATOM   4830  O   TYR A 317       9.925  -2.388 -18.571  1.00 73.78           O
ATOM   4831  HA  TYR A 317       7.953  -2.573 -16.971  1.00 73.78           H
ATOM   4832  CB  TYR A 317       8.637  -0.679 -16.066  1.00 73.78           C
ATOM   4833 1HB  TYR A 317       9.539  -0.337 -15.559  1.00 73.78           H
ATOM   4834 2HB  TYR A 317       8.536  -0.082 -16.972  1.00 73.78           H
ATOM   4835  CG  TYR A 317       7.431  -0.416 -15.162  1.00 73.78           C
ATOM   4836  CD1 TYR A 317       6.371  -1.300 -15.152  1.00 73.78           C
ATOM   4837  HD1 TYR A 317       6.394  -2.185 -15.787  1.00 73.78           H
ATOM   4838  CD2 TYR A 317       7.403   0.704 -14.357  1.00 73.78           C
ATOM   4839  HD2 TYR A 317       8.240   1.402 -14.365  1.00 73.78           H
ATOM   4840  CE1 TYR A 317       5.236  -1.053 -14.301  1.00 73.78           C
ATOM   4841  HE1 TYR A 317       4.392  -1.743 -14.283  1.00 73.78           H
ATOM   4842  CE2 TYR A 317       6.268   0.951 -13.506  1.00 73.78           C
ATOM   4843  HE2 TYR A 317       6.233   1.832 -12.865  1.00 73.78           H
ATOM   4844  CZ  TYR A 317       5.240   0.060 -13.520  1.00 73.78           C
ATOM   4845  OH  TYR A 317       4.168   0.293 -12.716  1.00 73.78           O
ATOM   4846  HH  TYR A 317       4.284   1.162 -12.235  1.00 73.78           H
ATOM   4847  HN  TYR A 317       8.994  -2.307 -14.387  1.00 73.78           H
ATOM   4848  N   VAL A 318      11.209  -2.266 -16.712  1.00 75.66           N
ATOM   4849  CA  VAL A 318      12.465  -2.317 -17.441  1.00 75.66           C
ATOM   4850  C   VAL A 318      12.579  -3.664 -18.158  1.00 75.66           C
ATOM   4851  O   VAL A 318      12.875  -3.713 -19.351  1.00 75.66           O
ATOM   4852  HA  VAL A 318      12.445  -1.523 -18.187  1.00 75.66           H
ATOM   4853  CB  VAL A 318      13.632  -2.046 -16.490  1.00 75.66           C
ATOM   4854  HB  VAL A 318      13.552  -2.740 -15.654  1.00 75.66           H
ATOM   4855  CG1 VAL A 318      14.973  -2.297 -17.183  1.00 75.66           C
ATOM   4856 1HG1 VAL A 318      15.024  -3.336 -17.510  1.00 75.66           H
ATOM   4857 2HG1 VAL A 318      15.065  -1.639 -18.046  1.00 75.66           H
ATOM   4858 3HG1 VAL A 318      15.786  -2.097 -16.485  1.00 75.66           H
ATOM   4859  CG2 VAL A 318      13.563  -0.624 -15.929  1.00 75.66           C
ATOM   4860 1HG2 VAL A 318      13.606   0.093 -16.749  1.00 75.66           H
ATOM   4861 2HG2 VAL A 318      12.629  -0.494 -15.382  1.00 75.66           H
ATOM   4862 3HG2 VAL A 318      14.405  -0.458 -15.256  1.00 75.66           H
ATOM   4863  HN  VAL A 318      11.298  -2.220 -15.718  1.00 75.66           H
ATOM   4864  N   PHE A 319      12.337  -4.724 -17.400  1.00 73.57           N
ATOM   4865  CA  PHE A 319      12.597  -6.068 -17.889  1.00 73.57           C
ATOM   4866  C   PHE A 319      11.469  -6.545 -18.805  1.00 73.57           C
ATOM   4867  O   PHE A 319      11.713  -7.261 -19.775  1.00 73.57           O
ATOM   4868  HA  PHE A 319      13.530  -6.033 -18.451  1.00 73.57           H
ATOM   4869  CB  PHE A 319      12.666  -6.983 -16.664  1.00 73.57           C
ATOM   4870 1HB  PHE A 319      11.875  -6.702 -15.968  1.00 73.57           H
ATOM   4871 2HB  PHE A 319      12.465  -8.008 -16.978  1.00 73.57           H
ATOM   4872  CG  PHE A 319      14.009  -6.943 -15.932  1.00 73.57           C
ATOM   4873  CD1 PHE A 319      15.109  -7.507 -16.498  1.00 73.57           C
ATOM   4874  HD1 PHE A 319      15.035  -7.987 -17.474  1.00 73.57           H
ATOM   4875  CD2 PHE A 319      14.102  -6.343 -14.715  1.00 73.57           C
ATOM   4876  HD2 PHE A 319      13.219  -5.892 -14.261  1.00 73.57           H
ATOM   4877  CE1 PHE A 319      16.355  -7.469 -15.818  1.00 73.57           C
ATOM   4878  HE1 PHE A 319      17.237  -7.921 -16.272  1.00 73.57           H
ATOM   4879  CE2 PHE A 319      15.348  -6.306 -14.035  1.00 73.57           C
ATOM   4880  HE2 PHE A 319      15.422  -5.825 -13.059  1.00 73.57           H
ATOM   4881  CZ  PHE A 319      16.448  -6.870 -14.601  1.00 73.57           C
ATOM   4882  HZ  PHE A 319      17.405  -6.841 -14.079  1.00 73.57           H
ATOM   4883  HN  PHE A 319      11.972  -4.676 -16.471  1.00 73.57           H
ATOM   4884  N   VAL A 320      10.258  -6.130 -18.465  1.00 76.98           N
ATOM   4885  CA  VAL A 320       9.071  -6.696 -19.085  1.00 76.98           C
ATOM   4886  C   VAL A 320       8.575  -5.752 -20.182  1.00 76.98           C
ATOM   4887  O   VAL A 320       7.935  -6.188 -21.138  1.00 76.98           O
ATOM   4888  HA  VAL A 320       9.358  -7.643 -19.541  1.00 76.98           H
ATOM   4889  CB  VAL A 320       8.011  -6.984 -18.020  1.00 76.98           C
ATOM   4890  HB  VAL A 320       7.639  -6.028 -17.651  1.00 76.98           H
ATOM   4891  CG1 VAL A 320       6.829  -7.751 -18.616  1.00 76.98           C
ATOM   4892 1HG1 VAL A 320       6.375  -7.158 -19.410  1.00 76.98           H
ATOM   4893 2HG1 VAL A 320       7.180  -8.698 -19.026  1.00 76.98           H
ATOM   4894 3HG1 VAL A 320       6.091  -7.942 -17.838  1.00 76.98           H
ATOM   4895  CG2 VAL A 320       8.616  -7.742 -16.836  1.00 76.98           C
ATOM   4896 1HG2 VAL A 320       9.028  -8.689 -17.184  1.00 76.98           H
ATOM   4897 2HG2 VAL A 320       9.408  -7.143 -16.387  1.00 76.98           H
ATOM   4898 3HG2 VAL A 320       7.841  -7.934 -16.094  1.00 76.98           H
ATOM   4899  HN  VAL A 320      10.080  -5.422 -17.782  1.00 76.98           H
ATOM   4900  N   GLY A 321       8.889  -4.477 -20.008  1.00 78.32           N
ATOM   4901  CA  GLY A 321       8.322  -3.443 -20.858  1.00 78.32           C
ATOM   4902  C   GLY A 321       9.252  -3.127 -22.031  1.00 78.32           C
ATOM   4903  O   GLY A 321      10.165  -2.313 -21.902  1.00 78.32           O
ATOM   4904 1HA  GLY A 321       7.353  -3.769 -21.236  1.00 78.32           H
ATOM   4905 2HA  GLY A 321       8.149  -2.540 -20.273  1.00 78.32           H
ATOM   4906  HN  GLY A 321       9.518  -4.147 -19.304  1.00 78.32           H
ATOM   4907  N   GLU A 322       8.988  -3.787 -23.149  1.00 68.23           N
ATOM   4908  CA  GLU A 322       9.694  -3.483 -24.382  1.00 68.23           C
ATOM   4909  C   GLU A 322       9.571  -1.994 -24.712  1.00 68.23           C
ATOM   4910  O   GLU A 322      10.564  -1.341 -25.030  1.00 68.23           O
ATOM   4911  HA  GLU A 322      10.737  -3.734 -24.188  1.00 68.23           H
ATOM   4912  CB  GLU A 322       9.178  -4.345 -25.537  1.00 68.23           C
ATOM   4913 1HB  GLU A 322       8.088  -4.327 -25.549  1.00 68.23           H
ATOM   4914 2HB  GLU A 322       9.624  -4.010 -26.473  1.00 68.23           H
ATOM   4915  CG  GLU A 322       9.593  -5.806 -25.358  1.00 68.23           C
ATOM   4916 1HG  GLU A 322      10.676  -5.871 -25.257  1.00 68.23           H
ATOM   4917 2HG  GLU A 322       9.163  -6.201 -24.438  1.00 68.23           H
ATOM   4918  CD  GLU A 322       9.135  -6.655 -26.546  1.00 68.23           C
ATOM   4919  OE1 GLU A 322       9.444  -7.866 -26.531  1.00 68.23           O
ATOM   4920  OE2 GLU A 322       8.485  -6.074 -27.442  1.00 68.23           O
ATOM   4921  HN  GLU A 322       8.307  -4.516 -23.221  1.00 68.23           H
ATOM   4922  N   ARG A 323       8.345  -1.501 -24.624  1.00 64.88           N
ATOM   4923  CA  ARG A 323       8.070  -0.115 -24.962  1.00 64.88           C
ATOM   4924  C   ARG A 323       8.826   0.822 -24.018  1.00 64.88           C
ATOM   4925  O   ARG A 323       9.404   1.816 -24.456  1.00 64.88           O
ATOM   4926  HA  ARG A 323       8.420  -0.004 -25.989  1.00 64.88           H
ATOM   4927  CB  ARG A 323       6.572   0.186 -24.877  1.00 64.88           C
ATOM   4928 1HB  ARG A 323       6.024  -0.490 -25.532  1.00 64.88           H
ATOM   4929 2HB  ARG A 323       6.218   0.004 -23.863  1.00 64.88           H
ATOM   4930  CG  ARG A 323       6.281   1.635 -25.273  1.00 64.88           C
ATOM   4931 1HG  ARG A 323       6.773   2.312 -24.575  1.00 64.88           H
ATOM   4932 2HG  ARG A 323       6.697   1.837 -26.260  1.00 64.88           H
ATOM   4933  CD  ARG A 323       4.776   1.909 -25.281  1.00 64.88           C
ATOM   4934 1HD  ARG A 323       4.297   1.332 -26.072  1.00 64.88           H
ATOM   4935 2HD  ARG A 323       4.333   1.586 -24.339  1.00 64.88           H
ATOM   4936  NE  ARG A 323       4.525   3.353 -25.488  1.00 64.88           N
ATOM   4937  HE  ARG A 323       5.237   3.893 -25.937  1.00 64.88           H
ATOM   4938  CZ  ARG A 323       3.404   3.983 -25.111  1.00 64.88           C
ATOM   4939  NH1 ARG A 323       2.416   3.309 -24.506  1.00 64.88           N
ATOM   4940 1HH1 ARG A 323       2.513   2.329 -24.332  1.00 64.88           H
ATOM   4941 2HH1 ARG A 323       1.583   3.786 -24.228  1.00 64.88           H
ATOM   4942  NH2 ARG A 323       3.285   5.296 -25.349  1.00 64.88           N
ATOM   4943 1HH2 ARG A 323       2.454   5.780 -25.074  1.00 64.88           H
ATOM   4944 2HH2 ARG A 323       4.026   5.791 -25.802  1.00 64.88           H
ATOM   4945  HN  ARG A 323       7.549  -2.030 -24.329  1.00 64.88           H
ATOM   4946  N   PHE A 324       8.797   0.473 -22.741  1.00 78.66           N
ATOM   4947  CA  PHE A 324       9.412   1.307 -21.722  1.00 78.66           C
ATOM   4948  C   PHE A 324      10.933   1.337 -21.882  1.00 78.66           C
ATOM   4949  O   PHE A 324      11.551   2.395 -21.780  1.00 78.66           O
ATOM   4950  HA  PHE A 324       9.015   2.315 -21.848  1.00 78.66           H
ATOM   4951  CB  PHE A 324       9.065   0.688 -20.367  1.00 78.66           C
ATOM   4952 1HB  PHE A 324       7.987   0.532 -20.315  1.00 78.66           H
ATOM   4953 2HB  PHE A 324       9.532  -0.294 -20.298  1.00 78.66           H
ATOM   4954  CG  PHE A 324       9.502   1.531 -19.167  1.00 78.66           C
ATOM   4955  CD1 PHE A 324      10.686   1.272 -18.550  1.00 78.66           C
ATOM   4956  HD1 PHE A 324      11.323   0.464 -18.910  1.00 78.66           H
ATOM   4957  CD2 PHE A 324       8.707   2.539 -18.718  1.00 78.66           C
ATOM   4958  HD2 PHE A 324       7.758   2.746 -19.213  1.00 78.66           H
ATOM   4959  CE1 PHE A 324      11.092   2.055 -17.437  1.00 78.66           C
ATOM   4960  HE1 PHE A 324      12.041   1.847 -16.942  1.00 78.66           H
ATOM   4961  CE2 PHE A 324       9.113   3.321 -17.605  1.00 78.66           C
ATOM   4962  HE2 PHE A 324       8.476   4.129 -17.245  1.00 78.66           H
ATOM   4963  CZ  PHE A 324      10.297   3.062 -16.988  1.00 78.66           C
ATOM   4964  HZ  PHE A 324      10.608   3.663 -16.133  1.00 78.66           H
ATOM   4965  HN  PHE A 324       8.365  -0.362 -22.399  1.00 78.66           H
ATOM   4966  N   ARG A 325      11.493   0.161 -22.130  1.00 75.66           N
ATOM   4967  CA  ARG A 325      12.926   0.044 -22.340  1.00 75.66           C
ATOM   4968  C   ARG A 325      13.375   0.978 -23.466  1.00 75.66           C
ATOM   4969  O   ARG A 325      14.362   1.697 -23.324  1.00 75.66           O
ATOM   4970  HA  ARG A 325      13.371   0.335 -21.389  1.00 75.66           H
ATOM   4971  CB  ARG A 325      13.315  -1.393 -22.692  1.00 75.66           C
ATOM   4972 1HB  ARG A 325      12.676  -1.760 -23.495  1.00 75.66           H
ATOM   4973 2HB  ARG A 325      14.339  -1.415 -23.065  1.00 75.66           H
ATOM   4974  CG  ARG A 325      13.190  -2.309 -21.473  1.00 75.66           C
ATOM   4975 1HG  ARG A 325      13.583  -1.803 -20.592  1.00 75.66           H
ATOM   4976 2HG  ARG A 325      12.138  -2.518 -21.278  1.00 75.66           H
ATOM   4977  CD  ARG A 325      13.944  -3.621 -21.694  1.00 75.66           C
ATOM   4978 1HD  ARG A 325      15.018  -3.434 -21.713  1.00 75.66           H
ATOM   4979 2HD  ARG A 325      13.754  -4.304 -20.866  1.00 75.66           H
ATOM   4980  NE  ARG A 325      13.518  -4.242 -22.969  1.00 75.66           N
ATOM   4981  HE  ARG A 325      13.405  -3.648 -23.765  1.00 75.66           H
ATOM   4982  CZ  ARG A 325      13.275  -5.551 -23.122  1.00 75.66           C
ATOM   4983  NH1 ARG A 325      13.410  -6.394 -22.089  1.00 75.66           N
ATOM   4984 1HH1 ARG A 325      13.696  -6.047 -21.196  1.00 75.66           H
ATOM   4985 2HH1 ARG A 325      13.227  -7.369 -22.212  1.00 75.66           H
ATOM   4986  NH2 ARG A 325      12.893  -6.004 -24.324  1.00 75.66           N
ATOM   4987 1HH2 ARG A 325      12.708  -6.978 -24.456  1.00 75.66           H
ATOM   4988 2HH2 ARG A 325      12.794  -5.368 -25.090  1.00 75.66           H
ATOM   4989  HN  ARG A 325      10.985  -0.698 -22.188  1.00 75.66           H
ATOM   4990  N   ARG A 326      12.628   0.936 -24.560  1.00 68.87           N
ATOM   4991  CA  ARG A 326      12.971   1.724 -25.731  1.00 68.87           C
ATOM   4992  C   ARG A 326      12.896   3.218 -25.406  1.00 68.87           C
ATOM   4993  O   ARG A 326      13.784   3.983 -25.779  1.00 68.87           O
ATOM   4994  HA  ARG A 326      13.990   1.427 -25.978  1.00 68.87           H
ATOM   4995  CB  ARG A 326      12.030   1.416 -26.898  1.00 68.87           C
ATOM   4996 1HB  ARG A 326      12.053   0.348 -27.115  1.00 68.87           H
ATOM   4997 2HB  ARG A 326      11.006   1.663 -26.619  1.00 68.87           H
ATOM   4998  CG  ARG A 326      12.429   2.204 -28.147  1.00 68.87           C
ATOM   4999 1HG  ARG A 326      12.360   3.273 -27.944  1.00 68.87           H
ATOM   5000 2HG  ARG A 326      13.468   1.993 -28.398  1.00 68.87           H
ATOM   5001  CD  ARG A 326      11.529   1.845 -29.332  1.00 68.87           C
ATOM   5002 1HD  ARG A 326      11.791   2.457 -30.195  1.00 68.87           H
ATOM   5003 2HD  ARG A 326      11.688   0.805 -29.618  1.00 68.87           H
ATOM   5004  NE  ARG A 326      10.110   2.059 -28.973  1.00 68.87           N
ATOM   5005  HE  ARG A 326       9.908   2.649 -28.190  1.00 68.87           H
ATOM   5006  CZ  ARG A 326       9.078   1.513 -29.630  1.00 68.87           C
ATOM   5007  NH1 ARG A 326       9.290   0.715 -30.685  1.00 68.87           N
ATOM   5008 1HH1 ARG A 326      10.223   0.523 -30.988  1.00 68.87           H
ATOM   5009 2HH1 ARG A 326       8.514   0.311 -31.170  1.00 68.87           H
ATOM   5010  NH2 ARG A 326       7.831   1.776 -29.216  1.00 68.87           N
ATOM   5011 1HH2 ARG A 326       7.050   1.376 -29.695  1.00 68.87           H
ATOM   5012 2HH2 ARG A 326       7.682   2.373 -28.427  1.00 68.87           H
ATOM   5013  HN  ARG A 326      11.803   0.378 -24.653  1.00 68.87           H
ATOM   5014  N   ASP A 327      11.828   3.588 -24.715  1.00 79.23           N
ATOM   5015  CA  ASP A 327      11.581   4.987 -24.411  1.00 79.23           C
ATOM   5016  C   ASP A 327      12.597   5.465 -23.372  1.00 79.23           C
ATOM   5017  O   ASP A 327      13.000   6.627 -23.381  1.00 79.23           O
ATOM   5018  HA  ASP A 327      11.681   5.509 -25.362  1.00 79.23           H
ATOM   5019  CB  ASP A 327      10.180   5.185 -23.829  1.00 79.23           C
ATOM   5020 1HB  ASP A 327      10.020   4.483 -23.010  1.00 79.23           H
ATOM   5021 2HB  ASP A 327      10.095   6.188 -23.410  1.00 79.23           H
ATOM   5022  CG  ASP A 327       9.107   4.980 -24.900  1.00 79.23           C
ATOM   5023  OD1 ASP A 327       9.497   4.895 -26.084  1.00 79.23           O
ATOM   5024  OD2 ASP A 327       7.921   4.915 -24.510  1.00 79.23           O
ATOM   5025  HN  ASP A 327      11.139   2.951 -24.367  1.00 79.23           H
ATOM   5026  N   LEU A 328      12.981   4.544 -22.499  1.00 81.39           N
ATOM   5027  CA  LEU A 328      13.978   4.844 -21.486  1.00 81.39           C
ATOM   5028  C   LEU A 328      15.296   5.218 -22.167  1.00 81.39           C
ATOM   5029  O   LEU A 328      15.854   6.282 -21.905  1.00 81.39           O
ATOM   5030  HA  LEU A 328      13.623   5.708 -20.923  1.00 81.39           H
ATOM   5031  CB  LEU A 328      14.104   3.682 -20.498  1.00 81.39           C
ATOM   5032 1HB  LEU A 328      13.160   3.582 -19.962  1.00 81.39           H
ATOM   5033 2HB  LEU A 328      14.247   2.763 -21.066  1.00 81.39           H
ATOM   5034  CG  LEU A 328      15.232   3.794 -19.471  1.00 81.39           C
ATOM   5035  HG  LEU A 328      16.175   3.892 -20.009  1.00 81.39           H
ATOM   5036  CD1 LEU A 328      15.069   5.049 -18.612  1.00 81.39           C
ATOM   5037 1HD1 LEU A 328      15.089   5.932 -19.251  1.00 81.39           H
ATOM   5038 2HD1 LEU A 328      14.117   5.006 -18.082  1.00 81.39           H
ATOM   5039 3HD1 LEU A 328      15.884   5.104 -17.890  1.00 81.39           H
ATOM   5040  CD2 LEU A 328      15.328   2.526 -18.621  1.00 81.39           C
ATOM   5041 1HD2 LEU A 328      14.387   2.372 -18.092  1.00 81.39           H
ATOM   5042 2HD2 LEU A 328      15.526   1.670 -19.266  1.00 81.39           H
ATOM   5043 3HD2 LEU A 328      16.138   2.632 -17.899  1.00 81.39           H
ATOM   5044  HN  LEU A 328      12.625   3.610 -22.478  1.00 81.39           H
ATOM   5045  N   VAL A 329      15.755   4.322 -23.028  1.00 81.54           N
ATOM   5046  CA  VAL A 329      17.035   4.507 -23.690  1.00 81.54           C
ATOM   5047  C   VAL A 329      17.002   5.805 -24.500  1.00 81.54           C
ATOM   5048  O   VAL A 329      18.001   6.519 -24.576  1.00 81.54           O
ATOM   5049  HA  VAL A 329      17.796   4.597 -22.915  1.00 81.54           H
ATOM   5050  CB  VAL A 329      17.367   3.280 -24.540  1.00 81.54           C
ATOM   5051  HB  VAL A 329      16.535   3.110 -25.223  1.00 81.54           H
ATOM   5052  CG1 VAL A 329      18.623   3.518 -25.381  1.00 81.54           C
ATOM   5053 1HG1 VAL A 329      18.461   4.369 -26.043  1.00 81.54           H
ATOM   5054 2HG1 VAL A 329      19.467   3.726 -24.722  1.00 81.54           H
ATOM   5055 3HG1 VAL A 329      18.837   2.630 -25.976  1.00 81.54           H
ATOM   5056  CG2 VAL A 329      17.520   2.033 -23.667  1.00 81.54           C
ATOM   5057 1HG2 VAL A 329      18.326   2.188 -22.950  1.00 81.54           H
ATOM   5058 2HG2 VAL A 329      16.589   1.846 -23.133  1.00 81.54           H
ATOM   5059 3HG2 VAL A 329      17.756   1.175 -24.297  1.00 81.54           H
ATOM   5060  HN  VAL A 329      15.270   3.483 -23.274  1.00 81.54           H
ATOM   5061  N   LYS A 330      15.843   6.071 -25.084  1.00 74.90           N
ATOM   5062  CA  LYS A 330      15.661   7.279 -25.870  1.00 74.90           C
ATOM   5063  C   LYS A 330      15.850   8.501 -24.969  1.00 74.90           C
[truncated: 117,162 more chars]
