# Supplementary material for: Noncanonical roles of chemokine regions in CCR9 activation revealed by structural modeling and mutational mapping
Source: Nat Commun. 2025 Aug 18;16:7695. doi: 10.1038/s41467-025-62321-9 (PMC12361432; doi:10.1038/s41467-025-62321-9)
Supplement: Supplementary file 5 — Supplementary Data 3 [file 41467_2025_62321_MOESM5_ESM.zip › CCR9_CCL25_06_rnk1.pdb]

ATOM      1  N   GLU A  20      -6.137  -5.260  58.346  1.00 48.79           N
ATOM      2  CA  GLU A  20      -6.287  -6.126  57.189  1.00 48.79           C
ATOM      3  C   GLU A  20      -6.635  -7.548  57.631  1.00 48.79           C
ATOM      4  O   GLU A  20      -5.766  -8.291  58.085  1.00 48.79           O
ATOM      5  HA  GLU A  20      -7.113  -5.704  56.617  1.00 48.79           H
ATOM      6  CB  GLU A  20      -5.022  -6.114  56.328  1.00 48.79           C
ATOM      7 1HB  GLU A  20      -4.141  -6.138  56.969  1.00 48.79           H
ATOM      8 2HB  GLU A  20      -5.057  -6.935  55.612  1.00 48.79           H
ATOM      9  CG  GLU A  20      -4.932  -4.827  55.504  1.00 48.79           C
ATOM     10 1HG  GLU A  20      -5.917  -4.571  55.115  1.00 48.79           H
ATOM     11 2HG  GLU A  20      -4.617  -4.003  56.144  1.00 48.79           H
ATOM     12  CD  GLU A  20      -3.946  -4.986  54.345  1.00 48.79           C
ATOM     13  OE1 GLU A  20      -4.098  -4.228  53.363  1.00 48.79           O
ATOM     14  OE2 GLU A  20      -3.063  -5.862  54.468  1.00 48.79           O
ATOM     15  HN  GLU A  20      -6.266  -5.710  59.230  1.00 48.79           H
ATOM     16  N   SER A  21      -7.908  -7.885  57.483  1.00 55.85           N
ATOM     17  CA  SER A  21      -8.379  -9.211  57.847  1.00 55.85           C
ATOM     18  C   SER A  21      -7.552 -10.276  57.124  1.00 55.85           C
ATOM     19  O   SER A  21      -7.177 -10.096  55.966  1.00 55.85           O
ATOM     20  HA  SER A  21      -8.236  -9.282  58.925  1.00 55.85           H
ATOM     21  CB  SER A  21      -9.863  -9.377  57.518  1.00 55.85           C
ATOM     22 1HB  SER A  21     -10.199 -10.361  57.845  1.00 55.85           H
ATOM     23 2HB  SER A  21     -10.443  -8.641  58.074  1.00 55.85           H
ATOM     24  OG  SER A  21     -10.121  -9.229  56.124  1.00 55.85           O
ATOM     25  HG  SER A  21     -10.391 -10.107  55.730  1.00 55.85           H
ATOM     26  HN  SER A  21      -8.610  -7.271  57.123  1.00 55.85           H
ATOM     27  N   THR A  22      -7.291 -11.362  57.837  1.00 57.54           N
ATOM     28  CA  THR A  22      -6.522 -12.459  57.275  1.00 57.54           C
ATOM     29  C   THR A  22      -7.096 -12.873  55.919  1.00 57.54           C
ATOM     30  O   THR A  22      -6.355 -13.281  55.025  1.00 57.54           O
ATOM     31  HA  THR A  22      -5.504 -12.111  57.099  1.00 57.54           H
ATOM     32  CB  THR A  22      -6.502 -13.596  58.299  1.00 57.54           C
ATOM     33  HB  THR A  22      -6.239 -14.542  57.826  1.00 57.54           H
ATOM     34  OG1 THR A  22      -7.794 -13.546  58.898  1.00 57.54           O
ATOM     35  HG1 THR A  22      -7.980 -14.401  59.381  1.00 57.54           H
ATOM     36  CG2 THR A  22      -5.543 -13.322  59.459  1.00 57.54           C
ATOM     37 1HG2 THR A  22      -5.847 -12.411  59.975  1.00 57.54           H
ATOM     38 2HG2 THR A  22      -4.531 -13.201  59.073  1.00 57.54           H
ATOM     39 3HG2 THR A  22      -5.568 -14.160  60.156  1.00 57.54           H
ATOM     40  HN  THR A  22      -7.595 -11.498  58.780  1.00 57.54           H
ATOM     41  N   SER A  23      -8.411 -12.754  55.807  1.00 60.96           N
ATOM     42  CA  SER A  23      -9.090 -13.088  54.566  1.00 60.96           C
ATOM     43  C   SER A  23      -8.560 -12.214  53.428  1.00 60.96           C
ATOM     44  O   SER A  23      -8.331 -12.700  52.322  1.00 60.96           O
ATOM     45  HA  SER A  23      -8.857 -14.137  54.383  1.00 60.96           H
ATOM     46  CB  SER A  23     -10.604 -12.920  54.705  1.00 60.96           C
ATOM     47 1HB  SER A  23     -11.095 -13.309  53.813  1.00 60.96           H
ATOM     48 2HB  SER A  23     -10.959 -13.512  55.548  1.00 60.96           H
ATOM     49  OG  SER A  23     -10.975 -11.557  54.893  1.00 60.96           O
ATOM     50  HG  SER A  23     -11.969 -11.462  54.840  1.00 60.96           H
ATOM     51  HN  SER A  23      -9.008 -12.437  56.544  1.00 60.96           H
ATOM     52  N   SER A  24      -8.382 -10.938  53.739  1.00 66.53           N
ATOM     53  CA  SER A  24      -7.967  -9.974  52.734  1.00 66.53           C
ATOM     54  C   SER A  24      -6.560 -10.310  52.236  1.00 66.53           C
ATOM     55  O   SER A  24      -6.222 -10.033  51.086  1.00 66.53           O
ATOM     56  HA  SER A  24      -8.692 -10.070  51.926  1.00 66.53           H
ATOM     57  CB  SER A  24      -8.007  -8.548  53.288  1.00 66.53           C
ATOM     58 1HB  SER A  24      -8.070  -7.840  52.462  1.00 66.53           H
ATOM     59 2HB  SER A  24      -8.908  -8.418  53.889  1.00 66.53           H
ATOM     60  OG  SER A  24      -6.861  -8.251  54.081  1.00 66.53           O
ATOM     61  HG  SER A  24      -6.850  -8.830  54.897  1.00 66.53           H
ATOM     62  HN  SER A  24      -8.515 -10.562  54.656  1.00 66.53           H
ATOM     63  N   MET A  25      -5.777 -10.901  53.126  1.00 63.72           N
ATOM     64  CA  MET A  25      -4.404 -11.249  52.802  1.00 63.72           C
ATOM     65  C   MET A  25      -4.341 -12.558  52.013  1.00 63.72           C
ATOM     66  O   MET A  25      -3.516 -12.706  51.112  1.00 63.72           O
ATOM     67  HA  MET A  25      -4.031 -10.429  52.188  1.00 63.72           H
ATOM     68  CB  MET A  25      -3.594 -11.391  54.092  1.00 63.72           C
ATOM     69 1HB  MET A  25      -3.907 -10.630  54.807  1.00 63.72           H
ATOM     70 2HB  MET A  25      -3.798 -12.360  54.549  1.00 63.72           H
ATOM     71  CG  MET A  25      -2.096 -11.256  53.817  1.00 63.72           C
ATOM     72 1HG  MET A  25      -1.708 -12.187  53.403  1.00 63.72           H
ATOM     73 2HG  MET A  25      -1.923 -10.479  53.072  1.00 63.72           H
ATOM     74  SD  MET A  25      -1.231 -10.855  55.327  1.00 63.72           S
ATOM     75  CE  MET A  25       0.444 -10.785  54.715  1.00 63.72           C
ATOM     76 1HE  MET A  25       0.717 -11.752  54.292  1.00 63.72           H
ATOM     77 2HE  MET A  25       0.518 -10.017  53.945  1.00 63.72           H
ATOM     78 3HE  MET A  25       1.121 -10.544  55.535  1.00 63.72           H
ATOM     79  HN  MET A  25      -6.066 -11.142  54.053  1.00 63.72           H
ATOM     80  N   GLU A  26      -5.224 -13.476  52.380  1.00 58.89           N
ATOM     81  CA  GLU A  26      -5.356 -14.723  51.646  1.00 58.89           C
ATOM     82  C   GLU A  26      -5.828 -14.450  50.216  1.00 58.89           C
ATOM     83  O   GLU A  26      -5.334 -15.060  49.269  1.00 58.89           O
ATOM     84  HA  GLU A  26      -4.356 -15.156  51.629  1.00 58.89           H
ATOM     85  CB  GLU A  26      -6.307 -15.683  52.363  1.00 58.89           C
ATOM     86 1HB  GLU A  26      -7.176 -15.136  52.727  1.00 58.89           H
ATOM     87 2HB  GLU A  26      -6.564 -16.509  51.700  1.00 58.89           H
ATOM     88  CG  GLU A  26      -5.635 -16.307  53.588  1.00 58.89           C
ATOM     89 1HG  GLU A  26      -4.748 -16.860  53.279  1.00 58.89           H
ATOM     90 2HG  GLU A  26      -5.299 -15.519  54.264  1.00 58.89           H
ATOM     91  CD  GLU A  26      -6.596 -17.242  54.324  1.00 58.89           C
ATOM     92  OE1 GLU A  26      -6.088 -18.084  55.097  1.00 58.89           O
ATOM     93  OE2 GLU A  26      -7.816 -17.095  54.097  1.00 58.89           O
ATOM     94  HN  GLU A  26      -5.841 -13.378  53.161  1.00 58.89           H
ATOM     95  N   ASP A  27      -6.779 -13.534  50.106  1.00 65.43           N
ATOM     96  CA  ASP A  27      -7.355 -13.206  48.813  1.00 65.43           C
ATOM     97  C   ASP A  27      -6.246 -12.732  47.870  1.00 65.43           C
ATOM     98  O   ASP A  27      -6.250 -13.064  46.686  1.00 65.43           O
ATOM     99  HA  ASP A  27      -7.830 -14.125  48.469  1.00 65.43           H
ATOM    100  CB  ASP A  27      -8.382 -12.079  48.938  1.00 65.43           C
ATOM    101 1HB  ASP A  27      -7.972 -11.274  49.548  1.00 65.43           H
ATOM    102 2HB  ASP A  27      -8.588 -11.659  47.953  1.00 65.43           H
ATOM    103  CG  ASP A  27      -9.682 -12.589  49.563  1.00 65.43           C
ATOM    104  OD1 ASP A  27      -9.908 -13.815  49.481  1.00 65.43           O
ATOM    105  OD2 ASP A  27     -10.420 -11.740  50.109  1.00 65.43           O
ATOM    106  HN  ASP A  27      -7.154 -13.021  50.878  1.00 65.43           H
ATOM    107  N   TYR A  28      -5.323 -11.965  48.432  1.00 64.33           N
ATOM    108  CA  TYR A  28      -4.224 -11.424  47.652  1.00 64.33           C
ATOM    109  C   TYR A  28      -3.230 -12.523  47.270  1.00 64.33           C
ATOM    110  O   TYR A  28      -2.687 -12.519  46.166  1.00 64.33           O
ATOM    111  HA  TYR A  28      -4.638 -10.989  46.743  1.00 64.33           H
ATOM    112  CB  TYR A  28      -3.522 -10.411  48.558  1.00 64.33           C
ATOM    113 1HB  TYR A  28      -4.240  -9.647  48.857  1.00 64.33           H
ATOM    114 2HB  TYR A  28      -3.197 -10.916  49.467  1.00 64.33           H
ATOM    115  CG  TYR A  28      -2.315  -9.729  47.911  1.00 64.33           C
ATOM    116  CD1 TYR A  28      -1.047 -10.233  48.114  1.00 64.33           C
ATOM    117  HD1 TYR A  28      -0.905 -11.118  48.735  1.00 64.33           H
ATOM    118  CD2 TYR A  28      -2.494  -8.609  47.124  1.00 64.33           C
ATOM    119  HD2 TYR A  28      -3.496  -8.210  46.964  1.00 64.33           H
ATOM    120  CE1 TYR A  28       0.090  -9.592  47.505  1.00 64.33           C
ATOM    121  HE1 TYR A  28       1.097  -9.980  47.657  1.00 64.33           H
ATOM    122  CE2 TYR A  28      -1.358  -7.967  46.516  1.00 64.33           C
ATOM    123  HE2 TYR A  28      -1.486  -7.082  45.892  1.00 64.33           H
ATOM    124  CZ  TYR A  28      -0.122  -8.490  46.736  1.00 64.33           C
ATOM    125  OH  TYR A  28       0.951  -7.884  46.161  1.00 64.33           O
ATOM    126  HH  TYR A  28       0.693  -6.977  45.827  1.00 64.33           H
ATOM    127  HN  TYR A  28      -5.319 -11.713  49.400  1.00 64.33           H
ATOM    128  N   VAL A  29      -3.021 -13.438  48.205  1.00 65.33           N
ATOM    129  CA  VAL A  29      -2.040 -14.493  48.014  1.00 65.33           C
ATOM    130  C   VAL A  29      -2.572 -15.498  46.990  1.00 65.33           C
ATOM    131  O   VAL A  29      -1.811 -16.025  46.179  1.00 65.33           O
ATOM    132  HA  VAL A  29      -1.135 -14.034  47.617  1.00 65.33           H
ATOM    133  CB  VAL A  29      -1.694 -15.137  49.359  1.00 65.33           C
ATOM    134  HB  VAL A  29      -2.628 -15.425  49.842  1.00 65.33           H
ATOM    135  CG1 VAL A  29      -0.856 -16.401  49.162  1.00 65.33           C
ATOM    136 1HG1 VAL A  29      -1.418 -17.120  48.565  1.00 65.33           H
ATOM    137 2HG1 VAL A  29       0.070 -16.147  48.648  1.00 65.33           H
ATOM    138 3HG1 VAL A  29      -0.625 -16.838  50.133  1.00 65.33           H
ATOM    139  CG2 VAL A  29      -0.979 -14.141  50.275  1.00 65.33           C
ATOM    140 1HG2 VAL A  29      -0.056 -13.809  49.799  1.00 65.33           H
ATOM    141 2HG2 VAL A  29      -1.625 -13.283  50.454  1.00 65.33           H
ATOM    142 3HG2 VAL A  29      -0.745 -14.624  51.223  1.00 65.33           H
ATOM    143  HN  VAL A  29      -3.507 -13.466  49.079  1.00 65.33           H
ATOM    144  N   ASN A  30      -3.874 -15.734  47.060  1.00 60.48           N
ATOM    145  CA  ASN A  30      -4.495 -16.757  46.236  1.00 60.48           C
ATOM    146  C   ASN A  30      -4.838 -16.164  44.868  1.00 60.48           C
ATOM    147  O   ASN A  30      -5.278 -16.881  43.970  1.00 60.48           O
ATOM    148  HA  ASN A  30      -3.758 -17.558  46.171  1.00 60.48           H
ATOM    149  CB  ASN A  30      -5.791 -17.263  46.871  1.00 60.48           C
ATOM    150 1HB  ASN A  30      -6.428 -16.418  47.131  1.00 60.48           H
ATOM    151 2HB  ASN A  30      -6.342 -17.867  46.150  1.00 60.48           H
ATOM    152  CG  ASN A  30      -5.501 -18.094  48.123  1.00 60.48           C
ATOM    153  OD1 ASN A  30      -4.448 -18.693  48.272  1.00 60.48           O
ATOM    154  ND2 ASN A  30      -6.489 -18.095  49.013  1.00 60.48           N
ATOM    155 1HD2 ASN A  30      -7.328 -17.582  48.829  1.00 60.48           H
ATOM    156 2HD2 ASN A  30      -6.394 -18.610  49.865  1.00 60.48           H
ATOM    157  HN  ASN A  30      -4.499 -15.240  47.665  1.00 60.48           H
ATOM    158  N   PHE A  31      -4.625 -14.862  44.752  1.00 67.22           N
ATOM    159  CA  PHE A  31      -4.881 -14.170  43.500  1.00 67.22           C
ATOM    160  C   PHE A  31      -3.962 -14.685  42.391  1.00 67.22           C
ATOM    161  O   PHE A  31      -2.747 -14.752  42.568  1.00 67.22           O
ATOM    162  HA  PHE A  31      -5.919 -14.365  43.230  1.00 67.22           H
ATOM    163  CB  PHE A  31      -4.590 -12.688  43.741  1.00 67.22           C
ATOM    164 1HB  PHE A  31      -5.137 -12.358  44.624  1.00 67.22           H
ATOM    165 2HB  PHE A  31      -3.529 -12.568  43.961  1.00 67.22           H
ATOM    166  CG  PHE A  31      -4.957 -11.782  42.563  1.00 67.22           C
ATOM    167  CD1 PHE A  31      -3.990 -11.349  41.711  1.00 67.22           C
ATOM    168  HD1 PHE A  31      -2.953 -11.646  41.867  1.00 67.22           H
ATOM    169  CD2 PHE A  31      -6.251 -11.411  42.369  1.00 67.22           C
ATOM    170  HD2 PHE A  31      -7.026 -11.758  43.052  1.00 67.22           H
ATOM    171  CE1 PHE A  31      -4.331 -10.508  40.618  1.00 67.22           C
ATOM    172  HE1 PHE A  31      -3.556 -10.161  39.935  1.00 67.22           H
ATOM    173  CE2 PHE A  31      -6.592 -10.570  41.276  1.00 67.22           C
ATOM    174  HE2 PHE A  31      -7.629 -10.273  41.121  1.00 67.22           H
ATOM    175  CZ  PHE A  31      -5.625 -10.137  40.424  1.00 67.22           C
ATOM    176  HZ  PHE A  31      -5.886  -9.492  39.585  1.00 67.22           H
ATOM    177  HN  PHE A  31      -4.284 -14.283  45.493  1.00 67.22           H
ATOM    178  N   ASN A  32      -4.578 -15.036  41.271  1.00 60.97           N
ATOM    179  CA  ASN A  32      -3.829 -15.531  40.129  1.00 60.97           C
ATOM    180  C   ASN A  32      -3.252 -14.346  39.351  1.00 60.97           C
ATOM    181  O   ASN A  32      -3.945 -13.737  38.538  1.00 60.97           O
ATOM    182  HA  ASN A  32      -3.053 -16.170  40.550  1.00 60.97           H
ATOM    183  CB  ASN A  32      -4.730 -16.325  39.181  1.00 60.97           C
ATOM    184 1HB  ASN A  32      -5.310 -17.052  39.750  1.00 60.97           H
ATOM    185 2HB  ASN A  32      -5.442 -15.653  38.702  1.00 60.97           H
ATOM    186  CG  ASN A  32      -3.904 -17.046  38.114  1.00 60.97           C
ATOM    187  OD1 ASN A  32      -2.688 -16.951  38.064  1.00 60.97           O
ATOM    188  ND2 ASN A  32      -4.629 -17.770  37.266  1.00 60.97           N
ATOM    189 1HD2 ASN A  32      -5.623 -17.806  37.363  1.00 60.97           H
ATOM    190 2HD2 ASN A  32      -4.179 -18.279  36.532  1.00 60.97           H
ATOM    191  HN  ASN A  32      -5.568 -14.987  41.139  1.00 60.97           H
ATOM    192  N   PHE A  33      -1.989 -14.055  39.628  1.00 61.90           N
ATOM    193  CA  PHE A  33      -1.290 -13.000  38.914  1.00 61.90           C
ATOM    194  C   PHE A  33      -0.768 -13.503  37.567  1.00 61.90           C
ATOM    195  O   PHE A  33       0.427 -13.415  37.288  1.00 61.90           O
ATOM    196  HA  PHE A  33      -2.005 -12.195  38.747  1.00 61.90           H
ATOM    197  CB  PHE A  33      -0.103 -12.582  39.784  1.00 61.90           C
ATOM    198 1HB  PHE A  33       0.475 -13.469  40.043  1.00 61.90           H
ATOM    199 2HB  PHE A  33       0.551 -11.935  39.201  1.00 61.90           H
ATOM    200  CG  PHE A  33      -0.500 -11.856  41.071  1.00 61.90           C
ATOM    201  CD1 PHE A  33      -0.763 -10.522  41.045  1.00 61.90           C
ATOM    202  HD1 PHE A  33      -0.691  -9.970  40.108  1.00 61.90           H
ATOM    203  CD2 PHE A  33      -0.590 -12.544  42.240  1.00 61.90           C
ATOM    204  HD2 PHE A  33      -0.380 -13.613  42.261  1.00 61.90           H
ATOM    205  CE1 PHE A  33      -1.131  -9.848  42.239  1.00 61.90           C
ATOM    206  HE1 PHE A  33      -1.342  -8.778  42.219  1.00 61.90           H
ATOM    207  CE2 PHE A  33      -0.959 -11.870  43.435  1.00 61.90           C
ATOM    208  HE2 PHE A  33      -1.031 -12.422  44.372  1.00 61.90           H
ATOM    209  CZ  PHE A  33      -1.222 -10.536  43.409  1.00 61.90           C
ATOM    210  HZ  PHE A  33      -1.504 -10.019  44.326  1.00 61.90           H
ATOM    211  HN  PHE A  33      -1.447 -14.526  40.324  1.00 61.90           H
ATOM    212  N   THR A  34      -1.689 -14.020  36.766  1.00 62.79           N
ATOM    213  CA  THR A  34      -1.415 -14.244  35.357  1.00 62.79           C
ATOM    214  C   THR A  34      -0.932 -12.952  34.695  1.00 62.79           C
ATOM    215  O   THR A  34      -1.565 -11.907  34.831  1.00 62.79           O
ATOM    216  HA  THR A  34      -0.604 -14.968  35.276  1.00 62.79           H
ATOM    217  CB  THR A  34      -2.679 -14.820  34.716  1.00 62.79           C
ATOM    218  HB  THR A  34      -3.448 -14.054  34.615  1.00 62.79           H
ATOM    219  OG1 THR A  34      -3.018 -15.926  35.548  1.00 62.79           O
ATOM    220  HG1 THR A  34      -2.215 -16.504  35.694  1.00 62.79           H
ATOM    221  CG2 THR A  34      -2.406 -15.452  33.349  1.00 62.79           C
ATOM    222 1HG2 THR A  34      -1.687 -16.264  33.461  1.00 62.79           H
ATOM    223 2HG2 THR A  34      -2.001 -14.698  32.675  1.00 62.79           H
ATOM    224 3HG2 THR A  34      -3.337 -15.845  32.939  1.00 62.79           H
ATOM    225  HN  THR A  34      -2.606 -14.282  37.066  1.00 62.79           H
ATOM    226  N   ASP A  35       0.186 -13.067  33.993  1.00 67.15           N
ATOM    227  CA  ASP A  35       0.798 -11.908  33.366  1.00 67.15           C
ATOM    228  C   ASP A  35       0.129 -11.653  32.014  1.00 67.15           C
ATOM    229  O   ASP A  35       0.524 -12.231  31.003  1.00 67.15           O
ATOM    230  HA  ASP A  35       0.645 -11.088  34.068  1.00 67.15           H
ATOM    231  CB  ASP A  35       2.290 -12.139  33.120  1.00 67.15           C
ATOM    232 1HB  ASP A  35       2.725 -12.667  33.968  1.00 67.15           H
ATOM    233 2HB  ASP A  35       2.424 -12.776  32.245  1.00 67.15           H
ATOM    234  CG  ASP A  35       3.023 -10.812  32.908  1.00 67.15           C
ATOM    235  OD1 ASP A  35       2.334  -9.770  32.954  1.00 67.15           O
ATOM    236  OD2 ASP A  35       4.255 -10.870  32.704  1.00 67.15           O
ATOM    237  HN  ASP A  35       0.671 -13.930  33.851  1.00 67.15           H
ATOM    238  N   PHE A  36      -0.872 -10.785  32.039  1.00 81.62           N
ATOM    239  CA  PHE A  36      -1.551 -10.391  30.817  1.00 81.62           C
ATOM    240  C   PHE A  36      -0.881  -9.168  30.188  1.00 81.62           C
ATOM    241  O   PHE A  36      -1.247  -8.751  29.090  1.00 81.62           O
ATOM    242  HA  PHE A  36      -1.490 -11.232  30.127  1.00 81.62           H
ATOM    243  CB  PHE A  36      -2.988 -10.029  31.201  1.00 81.62           C
ATOM    244 1HB  PHE A  36      -2.965  -9.320  32.028  1.00 81.62           H
ATOM    245 2HB  PHE A  36      -3.460  -9.521  30.360  1.00 81.62           H
ATOM    246  CG  PHE A  36      -3.846 -11.230  31.601  1.00 81.62           C
ATOM    247  CD1 PHE A  36      -3.796 -12.376  30.869  1.00 81.62           C
ATOM    248  HD1 PHE A  36      -3.144 -12.438  29.998  1.00 81.62           H
ATOM    249  CD2 PHE A  36      -4.660 -11.153  32.688  1.00 81.62           C
ATOM    250  HD2 PHE A  36      -4.700 -10.235  33.274  1.00 81.62           H
ATOM    251  CE1 PHE A  36      -4.593 -13.491  31.240  1.00 81.62           C
ATOM    252  HE1 PHE A  36      -4.554 -14.408  30.654  1.00 81.62           H
ATOM    253  CE2 PHE A  36      -5.457 -12.268  33.059  1.00 81.62           C
ATOM    254  HE2 PHE A  36      -6.109 -12.206  33.930  1.00 81.62           H
ATOM    255  CZ  PHE A  36      -5.407 -13.413  32.327  1.00 81.62           C
ATOM    256  HZ  PHE A  36      -6.019 -14.269  32.613  1.00 81.62           H
ATOM    257  HN  PHE A  36      -1.219 -10.356  32.873  1.00 81.62           H
ATOM    258  N   TYR A  37       0.090  -8.628  30.910  1.00 86.40           N
ATOM    259  CA  TYR A  37       0.854  -7.497  30.411  1.00 86.40           C
ATOM    260  C   TYR A  37       2.054  -7.967  29.587  1.00 86.40           C
ATOM    261  O   TYR A  37       3.028  -8.479  30.139  1.00 86.40           O
ATOM    262  HA  TYR A  37       0.198  -6.902  29.775  1.00 86.40           H
ATOM    263  CB  TYR A  37       1.359  -6.751  31.647  1.00 86.40           C
ATOM    264 1HB  TYR A  37       0.520  -6.572  32.319  1.00 86.40           H
ATOM    265 2HB  TYR A  37       2.065  -7.387  32.180  1.00 86.40           H
ATOM    266  CG  TYR A  37       2.036  -5.414  31.333  1.00 86.40           C
ATOM    267  CD1 TYR A  37       3.411  -5.340  31.253  1.00 86.40           C
ATOM    268  HD1 TYR A  37       4.016  -6.233  31.412  1.00 86.40           H
ATOM    269  CD2 TYR A  37       1.270  -4.284  31.132  1.00 86.40           C
ATOM    270  HD2 TYR A  37       0.183  -4.343  31.195  1.00 86.40           H
ATOM    271  CE1 TYR A  37       4.048  -4.082  30.958  1.00 86.40           C
ATOM    272  HE1 TYR A  37       5.134  -4.009  30.891  1.00 86.40           H
ATOM    273  CE2 TYR A  37       1.907  -3.027  30.837  1.00 86.40           C
ATOM    274  HE2 TYR A  37       1.314  -2.126  30.675  1.00 86.40           H
ATOM    275  CZ  TYR A  37       3.264  -2.988  30.764  1.00 86.40           C
ATOM    276  OH  TYR A  37       3.866  -1.800  30.486  1.00 86.40           O
ATOM    277  HH  TYR A  37       3.188  -1.143  30.156  1.00 86.40           H
ATOM    278  HN  TYR A  37       0.356  -8.949  31.819  1.00 86.40           H
ATOM    279  N   CYS A  38       1.946  -7.777  28.280  1.00 89.77           N
ATOM    280  CA  CYS A  38       2.956  -8.282  27.365  1.00 89.77           C
ATOM    281  C   CYS A  38       3.976  -7.170  27.114  1.00 89.77           C
ATOM    282  O   CYS A  38       3.650  -6.146  26.516  1.00 89.77           O
ATOM    283  HA  CYS A  38       3.425  -9.134  27.855  1.00 89.77           H
ATOM    284  CB  CYS A  38       2.334  -8.790  26.062  1.00 89.77           C
ATOM    285 1HB  CYS A  38       1.550  -9.515  26.282  1.00 89.77           H
ATOM    286 2HB  CYS A  38       1.864  -7.964  25.528  1.00 89.77           H
ATOM    287  SG  CYS A  38       3.621  -9.561  25.014  1.00 89.77           S
ATOM    288  HN  CYS A  38       1.189  -7.290  27.847  1.00 89.77           H
ATOM    289  N   GLU A  39       5.191  -7.408  27.586  1.00 81.59           N
ATOM    290  CA  GLU A  39       6.310  -6.547  27.241  1.00 81.59           C
ATOM    291  C   GLU A  39       6.914  -6.973  25.901  1.00 81.59           C
ATOM    292  O   GLU A  39       7.343  -8.115  25.745  1.00 81.59           O
ATOM    293  HA  GLU A  39       5.889  -5.546  27.155  1.00 81.59           H
ATOM    294  CB  GLU A  39       7.368  -6.553  28.346  1.00 81.59           C
ATOM    295 1HB  GLU A  39       7.708  -7.574  28.523  1.00 81.59           H
ATOM    296 2HB  GLU A  39       8.175  -5.869  28.086  1.00 81.59           H
ATOM    297  CG  GLU A  39       6.783  -6.049  29.667  1.00 81.59           C
ATOM    298 1HG  GLU A  39       6.285  -5.093  29.507  1.00 81.59           H
ATOM    299 2HG  GLU A  39       6.026  -6.747  30.024  1.00 81.59           H
ATOM    300  CD  GLU A  39       7.877  -5.889  30.725  1.00 81.59           C
ATOM    301  OE1 GLU A  39       7.557  -5.317  31.790  1.00 81.59           O
ATOM    302  OE2 GLU A  39       9.008  -6.342  30.445  1.00 81.59           O
ATOM    303  HN  GLU A  39       5.416  -8.171  28.191  1.00 81.59           H
ATOM    304  N   LYS A  40       6.929  -6.032  24.969  1.00 87.97           N
ATOM    305  CA  LYS A  40       7.283  -6.345  23.595  1.00 87.97           C
ATOM    306  C   LYS A  40       8.702  -5.848  23.312  1.00 87.97           C
ATOM    307  O   LYS A  40       9.007  -5.433  22.195  1.00 87.97           O
ATOM    308  HA  LYS A  40       7.270  -7.430  23.493  1.00 87.97           H
ATOM    309  CB  LYS A  40       6.233  -5.787  22.632  1.00 87.97           C
ATOM    310 1HB  LYS A  40       6.144  -4.710  22.768  1.00 87.97           H
ATOM    311 2HB  LYS A  40       6.554  -5.952  21.603  1.00 87.97           H
ATOM    312  CG  LYS A  40       4.873  -6.450  22.860  1.00 87.97           C
ATOM    313 1HG  LYS A  40       4.985  -7.534  22.844  1.00 87.97           H
ATOM    314 2HG  LYS A  40       4.495  -6.183  23.847  1.00 87.97           H
ATOM    315  CD  LYS A  40       3.867  -6.020  21.790  1.00 87.97           C
ATOM    316 1HD  LYS A  40       3.727  -4.940  21.830  1.00 87.97           H
ATOM    317 2HD  LYS A  40       4.261  -6.253  20.801  1.00 87.97           H
ATOM    318  CE  LYS A  40       2.522  -6.722  21.987  1.00 87.97           C
ATOM    319 1HE  LYS A  40       2.670  -7.802  22.018  1.00 87.97           H
ATOM    320 2HE  LYS A  40       2.091  -6.433  22.946  1.00 87.97           H
ATOM    321  NZ  LYS A  40       1.590  -6.374  20.892  1.00 87.97           N
ATOM    322 1HZ  LYS A  40       0.721  -6.884  21.013  1.00 87.97           H
ATOM    323 2HZ  LYS A  40       1.403  -5.378  20.911  1.00 87.97           H
ATOM    324 3HZ  LYS A  40       2.007  -6.622  20.002  1.00 87.97           H
ATOM    325  HN  LYS A  40       6.706  -5.072  25.140  1.00 87.97           H
ATOM    326  N   ASN A  41       9.532  -5.908  24.343  1.00 83.38           N
ATOM    327  CA  ASN A  41      10.896  -5.419  24.235  1.00 83.38           C
ATOM    328  C   ASN A  41      11.612  -6.165  23.107  1.00 83.38           C
ATOM    329  O   ASN A  41      12.350  -5.561  22.330  1.00 83.38           O
ATOM    330  HA  ASN A  41      10.803  -4.352  24.036  1.00 83.38           H
ATOM    331  CB  ASN A  41      11.673  -5.663  25.531  1.00 83.38           C
ATOM    332 1HB  ASN A  41      11.550  -6.700  25.842  1.00 83.38           H
ATOM    333 2HB  ASN A  41      12.737  -5.506  25.356  1.00 83.38           H
ATOM    334  CG  ASN A  41      11.190  -4.730  26.643  1.00 83.38           C
ATOM    335  OD1 ASN A  41      10.714  -3.632  26.405  1.00 83.38           O
ATOM    336  ND2 ASN A  41      11.339  -5.227  27.868  1.00 83.38           N
ATOM    337 1HD2 ASN A  41      11.736  -6.136  27.994  1.00 83.38           H
ATOM    338 2HD2 ASN A  41      11.052  -4.692  28.663  1.00 83.38           H
ATOM    339  HN  ASN A  41       9.286  -6.280  25.238  1.00 83.38           H
ATOM    340  N   ASN A  42      11.369  -7.466  23.054  1.00 84.41           N
ATOM    341  CA  ASN A  42      12.025  -8.310  22.069  1.00 84.41           C
ATOM    342  C   ASN A  42      11.585  -7.887  20.667  1.00 84.41           C
ATOM    343  O   ASN A  42      12.379  -7.916  19.728  1.00 84.41           O
ATOM    344  HA  ASN A  42      13.093  -8.164  22.233  1.00 84.41           H
ATOM    345  CB  ASN A  42      11.643  -9.779  22.262  1.00 84.41           C
ATOM    346 1HB  ASN A  42      10.558  -9.882  22.247  1.00 84.41           H
ATOM    347 2HB  ASN A  42      12.030 -10.371  21.432  1.00 84.41           H
ATOM    348  CG  ASN A  42      12.195 -10.321  23.582  1.00 84.41           C
ATOM    349  OD1 ASN A  42      12.990  -9.689  24.258  1.00 84.41           O
ATOM    350  ND2 ASN A  42      11.730 -11.523  23.909  1.00 84.41           N
ATOM    351 1HD2 ASN A  42      11.079 -11.988  23.309  1.00 84.41           H
ATOM    352 2HD2 ASN A  42      12.032 -11.963  24.756  1.00 84.41           H
ATOM    353  HN  ASN A  42      10.738  -7.943  23.666  1.00 84.41           H
ATOM    354  N   VAL A  43      10.320  -7.503  20.568  1.00 91.20           N
ATOM    355  CA  VAL A  43       9.749  -7.131  19.285  1.00 91.20           C
ATOM    356  C   VAL A  43      10.416  -5.847  18.788  1.00 91.20           C
ATOM    357  O   VAL A  43      10.752  -5.734  17.610  1.00 91.20           O
ATOM    358  HA  VAL A  43       9.967  -7.935  18.582  1.00 91.20           H
ATOM    359  CB  VAL A  43       8.229  -7.006  19.406  1.00 91.20           C
ATOM    360  HB  VAL A  43       8.013  -6.191  20.097  1.00 91.20           H
ATOM    361  CG1 VAL A  43       7.598  -6.657  18.056  1.00 91.20           C
ATOM    362 1HG1 VAL A  43       8.000  -5.708  17.702  1.00 91.20           H
ATOM    363 2HG1 VAL A  43       7.828  -7.441  17.335  1.00 91.20           H
ATOM    364 3HG1 VAL A  43       6.518  -6.575  18.171  1.00 91.20           H
ATOM    365  CG2 VAL A  43       7.618  -8.285  19.983  1.00 91.20           C
ATOM    366 1HG2 VAL A  43       7.848  -9.125  19.328  1.00 91.20           H
ATOM    367 2HG2 VAL A  43       8.033  -8.471  20.973  1.00 91.20           H
ATOM    368 3HG2 VAL A  43       6.536  -8.169  20.058  1.00 91.20           H
ATOM    369  HN  VAL A  43       9.692  -7.445  21.344  1.00 91.20           H
ATOM    370  N   ARG A  44      10.589  -4.912  19.711  1.00 87.21           N
ATOM    371  CA  ARG A  44      11.192  -3.633  19.376  1.00 87.21           C
ATOM    372  C   ARG A  44      12.658  -3.824  18.983  1.00 87.21           C
ATOM    373  O   ARG A  44      13.158  -3.145  18.088  1.00 87.21           O
ATOM    374  HA  ARG A  44      10.606  -3.260  18.536  1.00 87.21           H
ATOM    375  CB  ARG A  44      11.109  -2.660  20.554  1.00 87.21           C
ATOM    376 1HB  ARG A  44      11.531  -3.126  21.445  1.00 87.21           H
ATOM    377 2HB  ARG A  44      11.709  -1.775  20.343  1.00 87.21           H
ATOM    378  CG  ARG A  44       9.661  -2.248  20.825  1.00 87.21           C
ATOM    379 1HG  ARG A  44       9.180  -1.962  19.889  1.00 87.21           H
ATOM    380 2HG  ARG A  44       9.105  -3.098  21.222  1.00 87.21           H
ATOM    381  CD  ARG A  44       9.598  -1.083  21.814  1.00 87.21           C
ATOM    382 1HD  ARG A  44      10.294  -0.301  21.512  1.00 87.21           H
ATOM    383 2HD  ARG A  44       8.601  -0.643  21.807  1.00 87.21           H
ATOM    384  NE  ARG A  44       9.931  -1.557  23.176  1.00 87.21           N
ATOM    385  HE  ARG A  44      10.897  -1.625  23.426  1.00 87.21           H
ATOM    386  CZ  ARG A  44       9.019  -1.901  24.096  1.00 87.21           C
ATOM    387  NH1 ARG A  44       7.710  -1.830  23.816  1.00 87.21           N
ATOM    388 1HH1 ARG A  44       7.408  -1.518  22.916  1.00 87.21           H
ATOM    389 2HH1 ARG A  44       7.036  -2.088  24.508  1.00 87.21           H
ATOM    390  NH2 ARG A  44       9.435  -2.318  25.300  1.00 87.21           N
ATOM    391 1HH2 ARG A  44       8.768  -2.578  25.997  1.00 87.21           H
ATOM    392 2HH2 ARG A  44      10.414  -2.368  25.500  1.00 87.21           H
ATOM    393  HN  ARG A  44      10.325  -5.017  20.670  1.00 87.21           H
ATOM    394  N   GLN A  45      13.306  -4.751  19.673  1.00 84.06           N
ATOM    395  CA  GLN A  45      14.715  -5.014  19.433  1.00 84.06           C
ATOM    396  C   GLN A  45      14.919  -5.568  18.022  1.00 84.06           C
ATOM    397  O   GLN A  45      15.847  -5.167  17.321  1.00 84.06           O
ATOM    398  HA  GLN A  45      15.210  -4.047  19.526  1.00 84.06           H
ATOM    399  CB  GLN A  45      15.281  -5.970  20.485  1.00 84.06           C
ATOM    400 1HB  GLN A  45      15.017  -5.617  21.482  1.00 84.06           H
ATOM    401 2HB  GLN A  45      14.831  -6.955  20.366  1.00 84.06           H
ATOM    402  CG  GLN A  45      16.803  -6.080  20.363  1.00 84.06           C
ATOM    403 1HG  GLN A  45      17.064  -6.498  19.391  1.00 84.06           H
ATOM    404 2HG  GLN A  45      17.248  -5.087  20.413  1.00 84.06           H
ATOM    405  CD  GLN A  45      17.379  -6.960  21.475  1.00 84.06           C
ATOM    406  OE1 GLN A  45      16.669  -7.656  22.182  1.00 84.06           O
ATOM    407  NE2 GLN A  45      18.702  -6.890  21.589  1.00 84.06           N
ATOM    408 1HE2 GLN A  45      19.226  -6.298  20.976  1.00 84.06           H
ATOM    409 2HE2 GLN A  45      19.173  -7.429  22.287  1.00 84.06           H
ATOM    410  HN  GLN A  45      12.886  -5.316  20.383  1.00 84.06           H
ATOM    411  N   PHE A  46      14.037  -6.482  17.646  1.00 92.80           N
ATOM    412  CA  PHE A  46      14.076  -7.058  16.313  1.00 92.80           C
ATOM    413  C   PHE A  46      13.873  -5.981  15.245  1.00 92.80           C
ATOM    414  O   PHE A  46      14.603  -5.937  14.256  1.00 92.80           O
ATOM    415  HA  PHE A  46      15.059  -7.512  16.186  1.00 92.80           H
ATOM    416  CB  PHE A  46      12.930  -8.068  16.227  1.00 92.80           C
ATOM    417 1HB  PHE A  46      13.078  -8.836  16.986  1.00 92.80           H
ATOM    418 2HB  PHE A  46      11.995  -7.561  16.465  1.00 92.80           H
ATOM    419  CG  PHE A  46      12.795  -8.741  14.860  1.00 92.80           C
ATOM    420  CD1 PHE A  46      11.866  -8.296  13.971  1.00 92.80           C
ATOM    421  HD1 PHE A  46      11.218  -7.459  14.233  1.00 92.80           H
ATOM    422  CD2 PHE A  46      13.604  -9.784  14.533  1.00 92.80           C
ATOM    423  HD2 PHE A  46      14.348 -10.141  15.245  1.00 92.80           H
ATOM    424  CE1 PHE A  46      11.741  -8.921  12.702  1.00 92.80           C
ATOM    425  HE1 PHE A  46      10.997  -8.564  11.990  1.00 92.80           H
ATOM    426  CE2 PHE A  46      13.478 -10.409  13.264  1.00 92.80           C
ATOM    427  HE2 PHE A  46      14.126 -11.246  13.002  1.00 92.80           H
ATOM    428  CZ  PHE A  46      12.550  -9.964  12.375  1.00 92.80           C
ATOM    429  HZ  PHE A  46      12.454 -10.444  11.401  1.00 92.80           H
ATOM    430  HN  PHE A  46      13.306  -6.829  18.235  1.00 92.80           H
ATOM    431  N   ALA A  47      12.878  -5.139  15.481  1.00 93.01           N
ATOM    432  CA  ALA A  47      12.533  -4.101  14.525  1.00 93.01           C
ATOM    433  C   ALA A  47      13.743  -3.188  14.312  1.00 93.01           C
ATOM    434  O   ALA A  47      14.024  -2.776  13.188  1.00 93.01           O
ATOM    435  HA  ALA A  47      12.286  -4.587  13.581  1.00 93.01           H
ATOM    436  CB  ALA A  47      11.305  -3.336  15.022  1.00 93.01           C
ATOM    437 1HB  ALA A  47      10.467  -4.024  15.128  1.00 93.01           H
ATOM    438 2HB  ALA A  47      11.527  -2.881  15.987  1.00 93.01           H
ATOM    439 3HB  ALA A  47      11.047  -2.557  14.304  1.00 93.01           H
ATOM    440  HN  ALA A  47      12.312  -5.159  16.305  1.00 93.01           H
ATOM    441  N   SER A  48      14.425  -2.898  15.410  1.00 91.36           N
ATOM    442  CA  SER A  48      15.488  -1.908  15.391  1.00 91.36           C
ATOM    443  C   SER A  48      16.648  -2.402  14.524  1.00 91.36           C
ATOM    444  O   SER A  48      17.440  -1.603  14.027  1.00 91.36           O
ATOM    445  HA  SER A  48      15.041  -1.013  14.959  1.00 91.36           H
ATOM    446  CB  SER A  48      15.979  -1.599  16.807  1.00 91.36           C
ATOM    447 1HB  SER A  48      16.620  -0.718  16.785  1.00 91.36           H
ATOM    448 2HB  SER A  48      15.126  -1.356  17.441  1.00 91.36           H
ATOM    449  OG  SER A  48      16.696  -2.692  17.374  1.00 91.36           O
ATOM    450  HG  SER A  48      16.260  -3.556  17.119  1.00 91.36           H
ATOM    451  HN  SER A  48      14.262  -3.326  16.299  1.00 91.36           H
ATOM    452  N   HIS A  49      16.710  -3.716  14.368  1.00 87.57           N
ATOM    453  CA  HIS A  49      17.793  -4.330  13.619  1.00 87.57           C
ATOM    454  C   HIS A  49      17.335  -4.603  12.185  1.00 87.57           C
ATOM    455  O   HIS A  49      18.101  -4.423  11.240  1.00 87.57           O
ATOM    456  HA  HIS A  49      18.609  -3.608  13.600  1.00 87.57           H
ATOM    457  CB  HIS A  49      18.300  -5.588  14.328  1.00 87.57           C
ATOM    458 1HB  HIS A  49      17.452  -6.239  14.542  1.00 87.57           H
ATOM    459 2HB  HIS A  49      18.958  -6.133  13.652  1.00 87.57           H
ATOM    460  CG  HIS A  49      19.040  -5.311  15.615  1.00 87.57           C
ATOM    461  ND1 HIS A  49      20.141  -4.474  15.681  1.00 87.57           N
ATOM    462  HD1 HIS A  49      20.548  -3.982  14.913  1.00 87.57           H
ATOM    463  CD2 HIS A  49      18.826  -5.767  16.882  1.00 87.57           C
ATOM    464  HD2 HIS A  49      18.034  -6.451  17.188  1.00 87.57           H
ATOM    465  CE1 HIS A  49      20.562  -4.437  16.937  1.00 87.57           C
ATOM    466  HE1 HIS A  49      21.412  -3.865  17.311  1.00 87.57           H
ATOM    467  NE2 HIS A  49      19.747  -5.239  17.680  1.00 87.57           N
ATOM    468  HN  HIS A  49      16.039  -4.356  14.743  1.00 87.57           H
ATOM    469  N   PHE A  50      16.087  -5.032  12.068  1.00 89.87           N
ATOM    470  CA  PHE A  50      15.604  -5.598  10.819  1.00 89.87           C
ATOM    471  C   PHE A  50      15.103  -4.500   9.878  1.00 89.87           C
ATOM    472  O   PHE A  50      15.414  -4.508   8.688  1.00 89.87           O
ATOM    473  HA  PHE A  50      16.442  -6.118  10.355  1.00 89.87           H
ATOM    474  CB  PHE A  50      14.438  -6.524  11.169  1.00 89.87           C
ATOM    475 1HB  PHE A  50      14.782  -7.267  11.889  1.00 89.87           H
ATOM    476 2HB  PHE A  50      13.659  -5.942  11.660  1.00 89.87           H
ATOM    477  CG  PHE A  50      13.833  -7.246   9.963  1.00 89.87           C
ATOM    478  CD1 PHE A  50      12.640  -6.836   9.454  1.00 89.87           C
ATOM    479  HD1 PHE A  50      12.116  -5.993   9.906  1.00 89.87           H
ATOM    480  CD2 PHE A  50      14.487  -8.296   9.400  1.00 89.87           C
ATOM    481  HD2 PHE A  50      15.443  -8.625   9.808  1.00 89.87           H
ATOM    482  CE1 PHE A  50      12.078  -7.505   8.335  1.00 89.87           C
ATOM    483  HE1 PHE A  50      11.122  -7.176   7.927  1.00 89.87           H
ATOM    484  CE2 PHE A  50      13.925  -8.966   8.281  1.00 89.87           C
ATOM    485  HE2 PHE A  50      14.450  -9.808   7.830  1.00 89.87           H
ATOM    486  CZ  PHE A  50      12.733  -8.556   7.772  1.00 89.87           C
ATOM    487  HZ  PHE A  50      12.301  -9.069   6.913  1.00 89.87           H
ATOM    488  HN  PHE A  50      15.412  -4.998  12.805  1.00 89.87           H
ATOM    489  N   LEU A  51      14.335  -3.583  10.446  1.00 92.92           N
ATOM    490  CA  LEU A  51      13.537  -2.672   9.643  1.00 92.92           C
ATOM    491  C   LEU A  51      14.453  -1.628   9.002  1.00 92.92           C
ATOM    492  O   LEU A  51      14.355  -1.361   7.806  1.00 92.92           O
ATOM    493  HA  LEU A  51      13.073  -3.258   8.849  1.00 92.92           H
ATOM    494  CB  LEU A  51      12.407  -2.068  10.480  1.00 92.92           C
ATOM    495 1HB  LEU A  51      12.849  -1.560  11.337  1.00 92.92           H
ATOM    496 2HB  LEU A  51      11.906  -1.308   9.882  1.00 92.92           H
ATOM    497  CG  LEU A  51      11.353  -3.052  10.992  1.00 92.92           C
ATOM    498  HG  LEU A  51      11.843  -3.761  11.659  1.00 92.92           H
ATOM    499  CD1 LEU A  51      10.281  -2.329  11.810  1.00 92.92           C
ATOM    500 1HD1 LEU A  51      10.745  -1.838  12.665  1.00 92.92           H
ATOM    501 2HD1 LEU A  51       9.789  -1.583  11.185  1.00 92.92           H
ATOM    502 3HD1 LEU A  51       9.544  -3.051  12.161  1.00 92.92           H
ATOM    503  CD2 LEU A  51      10.749  -3.858   9.840  1.00 92.92           C
ATOM    504 1HD2 LEU A  51      10.278  -3.179   9.129  1.00 92.92           H
ATOM    505 2HD2 LEU A  51      11.537  -4.420   9.338  1.00 92.92           H
ATOM    506 3HD2 LEU A  51      10.003  -4.549  10.232  1.00 92.92           H
ATOM    507  HN  LEU A  51      14.253  -3.456  11.435  1.00 92.92           H
ATOM    508  N   PRO A  52      15.358  -1.021   9.783  1.00 94.52           N
ATOM    509  CA  PRO A  52      16.084   0.163   9.316  1.00 94.52           C
ATOM    510  C   PRO A  52      16.762  -0.068   7.975  1.00 94.52           C
ATOM    511  O   PRO A  52      16.616   0.735   7.055  1.00 94.52           O
ATOM    512  HA  PRO A  52      15.390   0.986   9.146  1.00 94.52           H
ATOM    513  CB  PRO A  52      17.101   0.426  10.428  1.00 94.52           C
ATOM    514 1HB  PRO A  52      18.050  -0.073  10.230  1.00 94.52           H
ATOM    515 2HB  PRO A  52      17.316   1.489  10.532  1.00 94.52           H
ATOM    516  CG  PRO A  52      16.419  -0.135  11.670  1.00 94.52           C
ATOM    517 1HG  PRO A  52      17.135  -0.345  12.465  1.00 94.52           H
ATOM    518 2HG  PRO A  52      15.696   0.567  12.086  1.00 94.52           H
ATOM    519  CD  PRO A  52      15.754  -1.399  11.151  1.00 94.52           C
ATOM    520 1HD  PRO A  52      16.441  -2.246  11.149  1.00 94.52           H
ATOM    521 2HD  PRO A  52      14.899  -1.688  11.763  1.00 94.52           H
ATOM    522  N   PRO A  53      17.516  -1.166   7.832  1.00 95.22           N
ATOM    523  CA  PRO A  53      18.296  -1.393   6.613  1.00 95.22           C
ATOM    524  C   PRO A  53      17.414  -1.672   5.407  1.00 95.22           C
ATOM    525  O   PRO A  53      17.736  -1.268   4.291  1.00 95.22           O
ATOM    526  HA  PRO A  53      18.857  -0.495   6.353  1.00 95.22           H
ATOM    527  CB  PRO A  53      19.176  -2.594   6.964  1.00 95.22           C
ATOM    528 1HB  PRO A  53      19.371  -3.217   6.091  1.00 95.22           H
ATOM    529 2HB  PRO A  53      20.145  -2.282   7.354  1.00 95.22           H
ATOM    530  CG  PRO A  53      18.376  -3.331   8.000  1.00 95.22           C
ATOM    531 1HG  PRO A  53      17.653  -4.002   7.535  1.00 95.22           H
ATOM    532 2HG  PRO A  53      19.018  -3.944   8.632  1.00 95.22           H
ATOM    533  CD  PRO A  53      17.687  -2.264   8.801  1.00 95.22           C
ATOM    534 1HD  PRO A  53      16.730  -2.610   9.190  1.00 95.22           H
ATOM    535 2HD  PRO A  53      18.287  -1.955   9.656  1.00 95.22           H
ATOM    536  N   LEU A  54      16.313  -2.363   5.667  1.00 92.76           N
ATOM    537  CA  LEU A  54      15.424  -2.783   4.597  1.00 92.76           C
ATOM    538  C   LEU A  54      14.704  -1.559   4.028  1.00 92.76           C
ATOM    539  O   LEU A  54      14.527  -1.446   2.816  1.00 92.76           O
ATOM    540  HA  LEU A  54      16.042  -3.217   3.811  1.00 92.76           H
ATOM    541  CB  LEU A  54      14.478  -3.881   5.088  1.00 92.76           C
ATOM    542 1HB  LEU A  54      13.968  -3.521   5.981  1.00 92.76           H
ATOM    543 2HB  LEU A  54      13.714  -4.041   4.327  1.00 92.76           H
ATOM    544  CG  LEU A  54      15.125  -5.229   5.411  1.00 92.76           C
ATOM    545  HG  LEU A  54      15.856  -5.075   6.206  1.00 92.76           H
ATOM    546  CD1 LEU A  54      14.088  -6.223   5.936  1.00 92.76           C
ATOM    547 1HD1 LEU A  54      13.633  -5.828   6.844  1.00 92.76           H
ATOM    548 2HD1 LEU A  54      13.318  -6.378   5.181  1.00 92.76           H
ATOM    549 3HD1 LEU A  54      14.575  -7.173   6.158  1.00 92.76           H
ATOM    550  CD2 LEU A  54      15.884  -5.778   4.201  1.00 92.76           C
ATOM    551 1HD2 LEU A  54      15.192  -5.913   3.369  1.00 92.76           H
ATOM    552 2HD2 LEU A  54      16.665  -5.075   3.913  1.00 92.76           H
ATOM    553 3HD2 LEU A  54      16.334  -6.736   4.458  1.00 92.76           H
ATOM    554  HN  LEU A  54      16.027  -2.634   6.586  1.00 92.76           H
ATOM    555  N   TYR A  55      14.307  -0.674   4.930  1.00 93.34           N
ATOM    556  CA  TYR A  55      13.588   0.526   4.535  1.00 93.34           C
ATOM    557  C   TYR A  55      14.485   1.460   3.721  1.00 93.34           C
ATOM    558  O   TYR A  55      14.035   2.071   2.753  1.00 93.34           O
ATOM    559  HA  TYR A  55      12.740   0.223   3.921  1.00 93.34           H
ATOM    560  CB  TYR A  55      13.190   1.226   5.836  1.00 93.34           C
ATOM    561 1HB  TYR A  55      14.050   1.243   6.506  1.00 93.34           H
ATOM    562 2HB  TYR A  55      12.937   2.263   5.616  1.00 93.34           H
ATOM    563  CG  TYR A  55      12.011   0.572   6.559  1.00 93.34           C
ATOM    564  CD1 TYR A  55      11.409  -0.549   6.024  1.00 93.34           C
ATOM    565  HD1 TYR A  55      11.773  -0.967   5.086  1.00 93.34           H
ATOM    566  CD2 TYR A  55      11.550   1.102   7.747  1.00 93.34           C
ATOM    567  HD2 TYR A  55      12.025   1.987   8.170  1.00 93.34           H
ATOM    568  CE1 TYR A  55      10.299  -1.164   6.705  1.00 93.34           C
ATOM    569  HE1 TYR A  55       9.815  -2.050   6.293  1.00 93.34           H
ATOM    570  CE2 TYR A  55      10.440   0.486   8.428  1.00 93.34           C
ATOM    571  HE2 TYR A  55      10.066   0.895   9.366  1.00 93.34           H
ATOM    572  CZ  TYR A  55       9.870  -0.617   7.873  1.00 93.34           C
ATOM    573  OH  TYR A  55       8.822  -1.198   8.516  1.00 93.34           O
ATOM    574  HH  TYR A  55       8.446  -1.937   7.958  1.00 93.34           H
ATOM    575  HN  TYR A  55      14.469  -0.765   5.913  1.00 93.34           H
ATOM    576  N   TRP A  56      15.739   1.541   4.143  1.00 91.64           N
ATOM    577  CA  TRP A  56      16.716   2.351   3.436  1.00 91.64           C
ATOM    578  C   TRP A  56      16.882   1.770   2.030  1.00 91.64           C
ATOM    579  O   TRP A  56      16.944   2.512   1.051  1.00 91.64           O
ATOM    580  HA  TRP A  56      16.325   3.367   3.375  1.00 91.64           H
ATOM    581  CB  TRP A  56      18.032   2.425   4.212  1.00 91.64           C
ATOM    582 1HB  TRP A  56      18.235   1.451   4.656  1.00 91.64           H
ATOM    583 2HB  TRP A  56      18.843   2.632   3.513  1.00 91.64           H
ATOM    584  CG  TRP A  56      18.045   3.485   5.315  1.00 91.64           C
ATOM    585  CD1 TRP A  56      18.156   3.299   6.637  1.00 91.64           C
ATOM    586  HD1 TRP A  56      18.254   2.324   7.113  1.00 91.64           H
ATOM    587  CD2 TRP A  56      17.941   4.913   5.135  1.00 91.64           C
ATOM    588  NE1 TRP A  56      18.129   4.498   7.321  1.00 91.64           N
ATOM    589  HE1 TRP A  56      18.195   4.616   8.311  1.00 91.64           H
ATOM    590  CE2 TRP A  56      17.994   5.511   6.378  1.00 91.64           C
ATOM    591  CE3 TRP A  56      17.805   5.676   3.962  1.00 91.64           C
ATOM    592  HE3 TRP A  56      17.760   5.228   2.969  1.00 91.64           H
ATOM    593  CZ2 TRP A  56      17.919   6.896   6.567  1.00 91.64           C
ATOM    594  HZ2 TRP A  56      17.964   7.343   7.560  1.00 91.64           H
ATOM    595  CZ3 TRP A  56      17.731   7.058   4.167  1.00 91.64           C
ATOM    596  HZ3 TRP A  56      17.625   7.696   3.290  1.00 91.64           H
ATOM    597  CH2 TRP A  56      17.783   7.675   5.412  1.00 91.64           C
ATOM    598  HH2 TRP A  56      17.719   8.760   5.488  1.00 91.64           H
ATOM    599  HN  TRP A  56      16.088   1.067   4.951  1.00 91.64           H
ATOM    600  N   LEU A  57      16.951   0.448   1.975  1.00 92.36           N
ATOM    601  CA  LEU A  57      17.124  -0.240   0.707  1.00 92.36           C
ATOM    602  C   LEU A  57      15.933   0.069  -0.202  1.00 92.36           C
ATOM    603  O   LEU A  57      16.112   0.463  -1.354  1.00 92.36           O
ATOM    604  HA  LEU A  57      18.026   0.155   0.241  1.00 92.36           H
ATOM    605  CB  LEU A  57      17.350  -1.736   0.936  1.00 92.36           C
ATOM    606 1HB  LEU A  57      18.227  -1.857   1.572  1.00 92.36           H
ATOM    607 2HB  LEU A  57      16.499  -2.132   1.489  1.00 92.36           H
ATOM    608  CG  LEU A  57      17.545  -2.585  -0.322  1.00 92.36           C
ATOM    609  HG  LEU A  57      16.704  -2.403  -0.991  1.00 92.36           H
ATOM    610  CD1 LEU A  57      18.815  -2.173  -1.070  1.00 92.36           C
ATOM    611 1HD1 LEU A  57      18.740  -1.126  -1.363  1.00 92.36           H
ATOM    612 2HD1 LEU A  57      19.679  -2.307  -0.420  1.00 92.36           H
ATOM    613 3HD1 LEU A  57      18.929  -2.792  -1.960  1.00 92.36           H
ATOM    614  CD2 LEU A  57      17.539  -4.077   0.017  1.00 92.36           C
ATOM    615 1HD2 LEU A  57      18.348  -4.295   0.714  1.00 92.36           H
ATOM    616 2HD2 LEU A  57      16.585  -4.342   0.473  1.00 92.36           H
ATOM    617 3HD2 LEU A  57      17.679  -4.657  -0.895  1.00 92.36           H
ATOM    618  HN  LEU A  57      16.891  -0.149   2.775  1.00 92.36           H
ATOM    619  N   VAL A  58      14.743  -0.121   0.349  1.00 94.24           N
ATOM    620  CA  VAL A  58      13.524   0.066  -0.419  1.00 94.24           C
ATOM    621  C   VAL A  58      13.455   1.513  -0.913  1.00 94.24           C
ATOM    622  O   VAL A  58      13.090   1.764  -2.060  1.00 94.24           O
ATOM    623  HA  VAL A  58      13.574  -0.597  -1.283  1.00 94.24           H
ATOM    624  CB  VAL A  58      12.310  -0.338   0.419  1.00 94.24           C
ATOM    625  HB  VAL A  58      12.351   0.216   1.357  1.00 94.24           H
ATOM    626  CG1 VAL A  58      11.006   0.035  -0.289  1.00 94.24           C
ATOM    627 1HG1 VAL A  58      10.975   1.112  -0.451  1.00 94.24           H
ATOM    628 2HG1 VAL A  58      10.954  -0.479  -1.249  1.00 94.24           H
ATOM    629 3HG1 VAL A  58      10.159  -0.264   0.329  1.00 94.24           H
ATOM    630  CG2 VAL A  58      12.346  -1.831   0.753  1.00 94.24           C
ATOM    631 1HG2 VAL A  58      12.341  -2.409  -0.171  1.00 94.24           H
ATOM    632 2HG2 VAL A  58      13.251  -2.055   1.317  1.00 94.24           H
ATOM    633 3HG2 VAL A  58      11.471  -2.091   1.349  1.00 94.24           H
ATOM    634  HN  VAL A  58      14.605  -0.398   1.300  1.00 94.24           H
ATOM    635  N   PHE A  59      13.811   2.426  -0.022  1.00 95.25           N
ATOM    636  CA  PHE A  59      13.763   3.843  -0.342  1.00 95.25           C
ATOM    637  C   PHE A  59      14.644   4.162  -1.550  1.00 95.25           C
ATOM    638  O   PHE A  59      14.188   4.784  -2.509  1.00 95.25           O
ATOM    639  HA  PHE A  59      12.726   4.087  -0.575  1.00 95.25           H
ATOM    640  CB  PHE A  59      14.298   4.595   0.878  1.00 95.25           C
ATOM    641 1HB  PHE A  59      13.615   4.444   1.714  1.00 95.25           H
ATOM    642 2HB  PHE A  59      15.256   4.164   1.167  1.00 95.25           H
ATOM    643  CG  PHE A  59      14.479   6.098   0.652  1.00 95.25           C
ATOM    644  CD1 PHE A  59      15.729   6.629   0.582  1.00 95.25           C
ATOM    645  HD1 PHE A  59      16.602   5.985   0.686  1.00 95.25           H
ATOM    646  CD2 PHE A  59      13.390   6.902   0.522  1.00 95.25           C
ATOM    647  HD2 PHE A  59      12.388   6.476   0.579  1.00 95.25           H
ATOM    648  CE1 PHE A  59      15.897   8.024   0.372  1.00 95.25           C
ATOM    649  HE1 PHE A  59      16.899   8.449   0.316  1.00 95.25           H
ATOM    650  CE2 PHE A  59      13.558   8.296   0.313  1.00 95.25           C
ATOM    651  HE2 PHE A  59      12.685   8.941   0.209  1.00 95.25           H
ATOM    652  CZ  PHE A  59      14.808   8.828   0.242  1.00 95.25           C
ATOM    653  HZ  PHE A  59      14.937   9.898   0.081  1.00 95.25           H
ATOM    654  HN  PHE A  59      14.127   2.212   0.903  1.00 95.25           H
ATOM    655  N   ILE A  60      15.891   3.722  -1.466  1.00 93.01           N
ATOM    656  CA  ILE A  60      16.881   4.082  -2.467  1.00 93.01           C
ATOM    657  C   ILE A  60      16.437   3.550  -3.831  1.00 93.01           C
ATOM    658  O   ILE A  60      16.376   4.300  -4.804  1.00 93.01           O
ATOM    659  HA  ILE A  60      16.916   5.170  -2.516  1.00 93.01           H
ATOM    660  CB  ILE A  60      18.271   3.603  -2.042  1.00 93.01           C
ATOM    661  HB  ILE A  60      18.196   2.556  -1.748  1.00 93.01           H
ATOM    662  CG1 ILE A  60      18.770   4.381  -0.823  1.00 93.01           C
ATOM    663 1HG1 ILE A  60      19.028   5.398  -1.117  1.00 93.01           H
ATOM    664 2HG1 ILE A  60      17.973   4.456  -0.084  1.00 93.01           H
ATOM    665  CG2 ILE A  60      19.256   3.675  -3.211  1.00 93.01           C
ATOM    666 1HG2 ILE A  60      18.902   3.041  -4.024  1.00 93.01           H
ATOM    667 2HG2 ILE A  60      19.333   4.705  -3.559  1.00 93.01           H
ATOM    668 3HG2 ILE A  60      20.236   3.329  -2.881  1.00 93.01           H
ATOM    669  CD1 ILE A  60      19.990   3.699  -0.199  1.00 93.01           C
ATOM    670 1HD1 ILE A  60      19.721   2.691   0.115  1.00 93.01           H
ATOM    671 2HD1 ILE A  60      20.793   3.648  -0.934  1.00 93.01           H
ATOM    672 3HD1 ILE A  60      20.324   4.273   0.665  1.00 93.01           H
ATOM    673  HN  ILE A  60      16.227   3.132  -0.732  1.00 93.01           H
ATOM    674  N   VAL A  61      16.140   2.259  -3.859  1.00 92.84           N
ATOM    675  CA  VAL A  61      15.842   1.587  -5.112  1.00 92.84           C
ATOM    676  C   VAL A  61      14.539   2.145  -5.688  1.00 92.84           C
ATOM    677  O   VAL A  61      14.446   2.402  -6.887  1.00 92.84           O
ATOM    678  HA  VAL A  61      16.654   1.806  -5.805  1.00 92.84           H
ATOM    679  CB  VAL A  61      15.799   0.072  -4.896  1.00 92.84           C
ATOM    680  HB  VAL A  61      15.058  -0.135  -4.124  1.00 92.84           H
ATOM    681  CG1 VAL A  61      15.364  -0.651  -6.172  1.00 92.84           C
ATOM    682 1HG1 VAL A  61      14.369  -0.311  -6.461  1.00 92.84           H
ATOM    683 2HG1 VAL A  61      16.070  -0.432  -6.973  1.00 92.84           H
ATOM    684 3HG1 VAL A  61      15.342  -1.726  -5.991  1.00 92.84           H
ATOM    685  CG2 VAL A  61      17.150  -0.449  -4.403  1.00 92.84           C
ATOM    686 1HG2 VAL A  61      17.918  -0.224  -5.143  1.00 92.84           H
ATOM    687 2HG2 VAL A  61      17.403   0.031  -3.458  1.00 92.84           H
ATOM    688 3HG2 VAL A  61      17.092  -1.528  -4.258  1.00 92.84           H
ATOM    689  HN  VAL A  61      16.102   1.676  -3.047  1.00 92.84           H
ATOM    690  N   GLY A  62      13.565   2.318  -4.806  1.00 94.49           N
ATOM    691  CA  GLY A  62      12.238   2.730  -5.228  1.00 94.49           C
ATOM    692  C   GLY A  62      12.249   4.171  -5.742  1.00 94.49           C
ATOM    693  O   GLY A  62      11.622   4.477  -6.755  1.00 94.49           O
ATOM    694 1HA  GLY A  62      11.877   2.063  -6.011  1.00 94.49           H
ATOM    695 2HA  GLY A  62      11.543   2.644  -4.392  1.00 94.49           H
ATOM    696  HN  GLY A  62      13.672   2.180  -3.821  1.00 94.49           H
ATOM    697  N   ALA A  63      12.969   5.018  -5.021  1.00 94.59           N
ATOM    698  CA  ALA A  63      13.031   6.428  -5.363  1.00 94.59           C
ATOM    699  C   ALA A  63      13.648   6.584  -6.754  1.00 94.59           C
ATOM    700  O   ALA A  63      13.142   7.342  -7.581  1.00 94.59           O
ATOM    701  HA  ALA A  63      12.010   6.810  -5.383  1.00 94.59           H
ATOM    702  CB  ALA A  63      13.818   7.181  -4.288  1.00 94.59           C
ATOM    703 1HB  ALA A  63      13.321   7.063  -3.325  1.00 94.59           H
ATOM    704 2HB  ALA A  63      14.828   6.777  -4.228  1.00 94.59           H
ATOM    705 3HB  ALA A  63      13.864   8.239  -4.546  1.00 94.59           H
ATOM    706  HN  ALA A  63      13.502   4.754  -4.217  1.00 94.59           H
ATOM    707  N   LEU A  64      14.733   5.855  -6.970  1.00 88.62           N
ATOM    708  CA  LEU A  64      15.430   5.908  -8.244  1.00 88.62           C
ATOM    709  C   LEU A  64      14.502   5.401  -9.350  1.00 88.62           C
ATOM    710  O   LEU A  64      14.377   6.031 -10.398  1.00 88.62           O
ATOM    711  HA  LEU A  64      15.665   6.953  -8.444  1.00 88.62           H
ATOM    712  CB  LEU A  64      16.758   5.152  -8.161  1.00 88.62           C
ATOM    713 1HB  LEU A  64      16.564   4.162  -7.750  1.00 88.62           H
ATOM    714 2HB  LEU A  64      17.135   5.009  -9.174  1.00 88.62           H
ATOM    715  CG  LEU A  64      17.855   5.815  -7.327  1.00 88.62           C
ATOM    716  HG  LEU A  64      17.451   6.028  -6.337  1.00 88.62           H
ATOM    717  CD1 LEU A  64      19.044   4.871  -7.135  1.00 88.62           C
ATOM    718 1HD1 LEU A  64      18.712   3.968  -6.622  1.00 88.62           H
ATOM    719 2HD1 LEU A  64      19.457   4.605  -8.108  1.00 88.62           H
ATOM    720 3HD1 LEU A  64      19.809   5.367  -6.539  1.00 88.62           H
ATOM    721  CD2 LEU A  64      18.278   7.152  -7.939  1.00 88.62           C
ATOM    722 1HD2 LEU A  64      18.658   6.986  -8.947  1.00 88.62           H
ATOM    723 2HD2 LEU A  64      17.419   7.821  -7.980  1.00 88.62           H
ATOM    724 3HD2 LEU A  64      19.060   7.601  -7.326  1.00 88.62           H
ATOM    725  HN  LEU A  64      15.135   5.237  -6.294  1.00 88.62           H
ATOM    726  N   GLY A  65      13.874   4.266  -9.077  1.00 91.24           N
ATOM    727  CA  GLY A  65      13.080   3.589 -10.088  1.00 91.24           C
ATOM    728  C   GLY A  65      11.891   4.450 -10.519  1.00 91.24           C
ATOM    729  O   GLY A  65      11.694   4.691 -11.709  1.00 91.24           O
ATOM    730 1HA  GLY A  65      13.703   3.362 -10.953  1.00 91.24           H
ATOM    731 2HA  GLY A  65      12.721   2.637  -9.696  1.00 91.24           H
ATOM    732  HN  GLY A  65      13.902   3.812  -8.187  1.00 91.24           H
ATOM    733  N   ASN A  66      11.129   4.890  -9.529  1.00 89.12           N
ATOM    734  CA  ASN A  66       9.888   5.596  -9.796  1.00 89.12           C
ATOM    735  C   ASN A  66      10.205   6.968 -10.394  1.00 89.12           C
ATOM    736  O   ASN A  66       9.460   7.470 -11.234  1.00 89.12           O
ATOM    737  HA  ASN A  66       9.338   4.957 -10.487  1.00 89.12           H
ATOM    738  CB  ASN A  66       9.090   5.814  -8.508  1.00 89.12           C
ATOM    739 1HB  ASN A  66       9.759   6.143  -7.713  1.00 89.12           H
ATOM    740 2HB  ASN A  66       8.359   6.608  -8.659  1.00 89.12           H
ATOM    741  CG  ASN A  66       8.375   4.530  -8.083  1.00 89.12           C
ATOM    742  OD1 ASN A  66       7.484   4.033  -8.752  1.00 89.12           O
ATOM    743  ND2 ASN A  66       8.813   4.022  -6.934  1.00 89.12           N
ATOM    744 1HD2 ASN A  66       9.548   4.480  -6.433  1.00 89.12           H
ATOM    745 2HD2 ASN A  66       8.408   3.183  -6.571  1.00 89.12           H
ATOM    746  HN  ASN A  66      11.348   4.771  -8.560  1.00 89.12           H
ATOM    747  N   SER A  67      11.311   7.536  -9.936  1.00 90.27           N
ATOM    748  CA  SER A  67      11.774   8.807 -10.466  1.00 90.27           C
ATOM    749  C   SER A  67      12.070   8.674 -11.962  1.00 90.27           C
ATOM    750  O   SER A  67      11.768   9.577 -12.740  1.00 90.27           O
ATOM    751  HA  SER A  67      10.954   9.505 -10.299  1.00 90.27           H
ATOM    752  CB  SER A  67      13.018   9.295  -9.721  1.00 90.27           C
ATOM    753 1HB  SER A  67      13.809   8.550  -9.810  1.00 90.27           H
ATOM    754 2HB  SER A  67      13.386  10.208 -10.188  1.00 90.27           H
ATOM    755  OG  SER A  67      12.752   9.541  -8.343  1.00 90.27           O
ATOM    756  HG  SER A  67      13.271   8.903  -7.775  1.00 90.27           H
ATOM    757  HN  SER A  67      11.886   7.143  -9.219  1.00 90.27           H
ATOM    758  N   LEU A  68      12.656   7.541 -12.318  1.00 84.38           N
ATOM    759  CA  LEU A  68      12.969   7.265 -13.710  1.00 84.38           C
ATOM    760  C   LEU A  68      11.669   7.168 -14.511  1.00 84.38           C
ATOM    761  O   LEU A  68      11.588   7.667 -15.632  1.00 84.38           O
ATOM    762  HA  LEU A  68      13.545   8.109 -14.089  1.00 84.38           H
ATOM    763  CB  LEU A  68      13.856   6.024 -13.824  1.00 84.38           C
ATOM    764 1HB  LEU A  68      13.827   5.492 -12.873  1.00 84.38           H
ATOM    765 2HB  LEU A  68      13.424   5.361 -14.574  1.00 84.38           H
ATOM    766  CG  LEU A  68      15.320   6.277 -14.190  1.00 84.38           C
ATOM    767  HG  LEU A  68      15.611   7.246 -13.785  1.00 84.38           H
ATOM    768  CD1 LEU A  68      16.234   5.228 -13.553  1.00 84.38           C
ATOM    769 1HD1 LEU A  68      16.133   5.269 -12.469  1.00 84.38           H
ATOM    770 2HD1 LEU A  68      15.951   4.237 -13.908  1.00 84.38           H
ATOM    771 3HD1 LEU A  68      17.268   5.432 -13.830  1.00 84.38           H
ATOM    772  CD2 LEU A  68      15.501   6.349 -15.708  1.00 84.38           C
ATOM    773 1HD2 LEU A  68      15.186   5.407 -16.157  1.00 84.38           H
ATOM    774 2HD2 LEU A  68      14.895   7.162 -16.108  1.00 84.38           H
ATOM    775 3HD2 LEU A  68      16.550   6.530 -15.941  1.00 84.38           H
ATOM    776  HN  LEU A  68      12.916   6.820 -11.676  1.00 84.38           H
ATOM    777  N   VAL A  69      10.685   6.521 -13.904  1.00 86.17           N
ATOM    778  CA  VAL A  69       9.403   6.323 -14.560  1.00 86.17           C
ATOM    779  C   VAL A  69       8.814   7.682 -14.939  1.00 86.17           C
ATOM    780  O   VAL A  69       8.412   7.891 -16.083  1.00 86.17           O
ATOM    781  HA  VAL A  69       9.585   5.752 -15.471  1.00 86.17           H
ATOM    782  CB  VAL A  69       8.478   5.499 -13.662  1.00 86.17           C
ATOM    783  HB  VAL A  69       8.441   5.983 -12.686  1.00 86.17           H
ATOM    784  CG1 VAL A  69       7.055   5.466 -14.224  1.00 86.17           C
ATOM    785 1HG1 VAL A  69       6.666   6.482 -14.289  1.00 86.17           H
ATOM    786 2HG1 VAL A  69       7.068   5.018 -15.218  1.00 86.17           H
ATOM    787 3HG1 VAL A  69       6.419   4.874 -13.567  1.00 86.17           H
ATOM    788  CG2 VAL A  69       9.023   4.083 -13.464  1.00 86.17           C
ATOM    789 1HG2 VAL A  69       9.104   3.587 -14.431  1.00 86.17           H
ATOM    790 2HG2 VAL A  69      10.007   4.134 -12.999  1.00 86.17           H
ATOM    791 3HG2 VAL A  69       8.346   3.520 -12.822  1.00 86.17           H
ATOM    792  HN  VAL A  69      10.752   6.137 -12.983  1.00 86.17           H
ATOM    793  N   ILE A  70       8.780   8.572 -13.958  1.00 88.19           N
ATOM    794  CA  ILE A  70       8.181   9.881 -14.155  1.00 88.19           C
ATOM    795  C   ILE A  70       8.940  10.624 -15.256  1.00 88.19           C
ATOM    796  O   ILE A  70       8.330  11.265 -16.111  1.00 88.19           O
ATOM    797  HA  ILE A  70       7.155   9.724 -14.487  1.00 88.19           H
ATOM    798  CB  ILE A  70       8.117  10.645 -12.830  1.00 88.19           C
ATOM    799  HB  ILE A  70       9.102  10.608 -12.366  1.00 88.19           H
ATOM    800  CG1 ILE A  70       7.135   9.981 -11.862  1.00 88.19           C
ATOM    801 1HG1 ILE A  70       6.119  10.084 -12.242  1.00 88.19           H
ATOM    802 2HG1 ILE A  70       7.346   8.914 -11.800  1.00 88.19           H
ATOM    803  CG2 ILE A  70       7.783  12.120 -13.064  1.00 88.19           C
ATOM    804 1HG2 ILE A  70       8.551  12.572 -13.691  1.00 88.19           H
ATOM    805 2HG2 ILE A  70       6.816  12.199 -13.561  1.00 88.19           H
ATOM    806 3HG2 ILE A  70       7.743  12.639 -12.107  1.00 88.19           H
ATOM    807  CD1 ILE A  70       7.231  10.608 -10.470  1.00 88.19           C
ATOM    808 1HD1 ILE A  70       8.242  10.483 -10.083  1.00 88.19           H
ATOM    809 2HD1 ILE A  70       6.995  11.671 -10.533  1.00 88.19           H
ATOM    810 3HD1 ILE A  70       6.523  10.118  -9.801  1.00 88.19           H
ATOM    811  HN  ILE A  70       9.152   8.410 -13.044  1.00 88.19           H
ATOM    812  N   LEU A  71      10.259  10.512 -15.201  1.00 83.59           N
ATOM    813  CA  LEU A  71      11.110  11.223 -16.140  1.00 83.59           C
ATOM    814  C   LEU A  71      10.796  10.755 -17.562  1.00 83.59           C
ATOM    815  O   LEU A  71      10.719  11.566 -18.484  1.00 83.59           O
ATOM    816  HA  LEU A  71      10.866  12.283 -16.064  1.00 83.59           H
ATOM    817  CB  LEU A  71      12.582  11.069 -15.752  1.00 83.59           C
ATOM    818 1HB  LEU A  71      12.664  11.166 -14.670  1.00 83.59           H
ATOM    819 2HB  LEU A  71      12.899  10.057 -16.006  1.00 83.59           H
ATOM    820  CG  LEU A  71      13.554  12.056 -16.401  1.00 83.59           C
ATOM    821  HG  LEU A  71      13.095  12.437 -17.314  1.00 83.59           H
ATOM    822  CD1 LEU A  71      13.807  13.257 -15.487  1.00 83.59           C
ATOM    823 1HD1 LEU A  71      12.866  13.770 -15.292  1.00 83.59           H
ATOM    824 2HD1 LEU A  71      14.235  12.912 -14.546  1.00 83.59           H
ATOM    825 3HD1 LEU A  71      14.501  13.942 -15.973  1.00 83.59           H
ATOM    826  CD2 LEU A  71      14.854  11.359 -16.806  1.00 83.59           C
ATOM    827 1HD2 LEU A  71      15.328  10.932 -15.923  1.00 83.59           H
ATOM    828 2HD2 LEU A  71      14.634  10.565 -17.520  1.00 83.59           H
ATOM    829 3HD2 LEU A  71      15.527  12.084 -17.265  1.00 83.59           H
ATOM    830  HN  LEU A  71      10.745   9.950 -14.533  1.00 83.59           H
ATOM    831  N   VAL A  72      10.624   9.448 -17.696  1.00 82.39           N
ATOM    832  CA  VAL A  72      10.388   8.854 -19.001  1.00 82.39           C
ATOM    833  C   VAL A  72       9.101   9.431 -19.595  1.00 82.39           C
ATOM    834  O   VAL A  72       9.070   9.817 -20.762  1.00 82.39           O
ATOM    835  HA  VAL A  72      11.224   9.129 -19.644  1.00 82.39           H
ATOM    836  CB  VAL A  72      10.361   7.329 -18.885  1.00 82.39           C
ATOM    837  HB  VAL A  72       9.658   7.065 -18.094  1.00 82.39           H
ATOM    838  CG1 VAL A  72       9.868   6.689 -20.184  1.00 82.39           C
ATOM    839 1HG1 VAL A  72       8.860   7.040 -20.403  1.00 82.39           H
ATOM    840 2HG1 VAL A  72      10.535   6.965 -21.001  1.00 82.39           H
ATOM    841 3HG1 VAL A  72       9.859   5.604 -20.074  1.00 82.39           H
ATOM    842  CG2 VAL A  72      11.735   6.784 -18.492  1.00 82.39           C
ATOM    843 1HG2 VAL A  72      12.467   7.064 -19.250  1.00 82.39           H
ATOM    844 2HG2 VAL A  72      12.031   7.203 -17.530  1.00 82.39           H
ATOM    845 3HG2 VAL A  72      11.688   5.698 -18.416  1.00 82.39           H
ATOM    846  HN  VAL A  72      10.643   8.801 -16.934  1.00 82.39           H
ATOM    847  N   TYR A  73       8.070   9.472 -18.763  1.00 79.54           N
ATOM    848  CA  TYR A  73       6.769   9.944 -19.207  1.00 79.54           C
ATOM    849  C   TYR A  73       6.803  11.444 -19.506  1.00 79.54           C
ATOM    850  O   TYR A  73       6.088  11.920 -20.387  1.00 79.54           O
ATOM    851  HA  TYR A  73       6.509   9.405 -20.117  1.00 79.54           H
ATOM    852  CB  TYR A  73       5.809   9.689 -18.043  1.00 79.54           C
ATOM    853 1HB  TYR A  73       6.355   9.796 -17.105  1.00 79.54           H
ATOM    854 2HB  TYR A  73       5.035  10.456 -18.050  1.00 79.54           H
ATOM    855  CG  TYR A  73       5.143   8.312 -18.075  1.00 79.54           C
ATOM    856  CD1 TYR A  73       4.293   7.981 -19.110  1.00 79.54           C
ATOM    857  HD1 TYR A  73       4.096   8.700 -19.905  1.00 79.54           H
ATOM    858  CD2 TYR A  73       5.393   7.401 -17.069  1.00 79.54           C
ATOM    859  HD2 TYR A  73       6.065   7.663 -16.251  1.00 79.54           H
ATOM    860  CE1 TYR A  73       3.666   6.685 -19.140  1.00 79.54           C
ATOM    861  HE1 TYR A  73       2.992   6.410 -19.952  1.00 79.54           H
ATOM    862  CE2 TYR A  73       4.767   6.105 -17.099  1.00 79.54           C
ATOM    863  HE2 TYR A  73       4.955   5.377 -16.310  1.00 79.54           H
ATOM    864  CZ  TYR A  73       3.934   5.811 -18.133  1.00 79.54           C
ATOM    865  OH  TYR A  73       3.342   4.587 -18.162  1.00 79.54           O
ATOM    866  HH  TYR A  73       2.918   4.433 -19.054  1.00 79.54           H
ATOM    867  HN  TYR A  73       8.113   9.191 -17.804  1.00 79.54           H
ATOM    868  N   TRP A  74       7.640  12.146 -18.757  1.00 71.94           N
ATOM    869  CA  TRP A  74       7.714  13.592 -18.872  1.00 71.94           C
ATOM    870  C   TRP A  74       8.279  13.929 -20.253  1.00 71.94           C
ATOM    871  O   TRP A  74       7.698  14.727 -20.988  1.00 71.94           O
ATOM    872  HA  TRP A  74       6.702  13.986 -18.777  1.00 71.94           H
ATOM    873  CB  TRP A  74       8.534  14.192 -17.728  1.00 71.94           C
ATOM    874 1HB  TRP A  74       8.134  13.833 -16.780  1.00 71.94           H
ATOM    875 2HB  TRP A  74       9.559  13.828 -17.800  1.00 71.94           H
ATOM    876  CG  TRP A  74       8.552  15.722 -17.711  1.00 71.94           C
ATOM    877  CD1 TRP A  74       9.402  16.544 -18.342  1.00 71.94           C
ATOM    878  HD1 TRP A  74      10.223  16.210 -18.975  1.00 71.94           H
ATOM    879  CD2 TRP A  74       7.641  16.584 -16.999  1.00 71.94           C
ATOM    880  NE1 TRP A  74       9.106  17.868 -18.089  1.00 71.94           N
ATOM    881  HE1 TRP A  74       9.596  18.663 -18.446  1.00 71.94           H
ATOM    882  CE2 TRP A  74       8.001  17.893 -17.246  1.00 71.94           C
ATOM    883  CE3 TRP A  74       6.548  16.269 -16.172  1.00 71.94           C
ATOM    884  HE3 TRP A  74       6.243  15.244 -15.961  1.00 71.94           H
ATOM    885  CZ2 TRP A  74       7.320  18.991 -16.705  1.00 71.94           C
ATOM    886  HZ2 TRP A  74       7.625  20.016 -16.916  1.00 71.94           H
ATOM    887  CZ3 TRP A  74       5.878  17.377 -15.639  1.00 71.94           C
ATOM    888  HZ3 TRP A  74       5.023  17.188 -14.991  1.00 71.94           H
ATOM    889  CH2 TRP A  74       6.228  18.701 -15.879  1.00 71.94           C
ATOM    890  HH2 TRP A  74       5.655  19.509 -15.425  1.00 71.94           H
ATOM    891  HN  TRP A  74       8.259  11.743 -18.083  1.00 71.94           H
ATOM    892  N   TYR A  75       9.404  13.303 -20.566  1.00 69.93           N
ATOM    893  CA  TYR A  75      10.218  13.741 -21.687  1.00 69.93           C
ATOM    894  C   TYR A  75       9.839  12.992 -22.966  1.00 69.93           C
ATOM    895  O   TYR A  75       9.941  13.538 -24.063  1.00 69.93           O
ATOM    896  HA  TYR A  75      10.042  14.807 -21.834  1.00 69.93           H
ATOM    897  CB  TYR A  75      11.663  13.399 -21.319  1.00 69.93           C
ATOM    898 1HB  TYR A  75      11.673  12.460 -20.765  1.00 69.93           H
ATOM    899 2HB  TYR A  75      12.231  13.235 -22.234  1.00 69.93           H
ATOM    900  CG  TYR A  75      12.364  14.474 -20.485  1.00 69.93           C
ATOM    901  CD1 TYR A  75      12.928  15.569 -21.106  1.00 69.93           C
ATOM    902  HD1 TYR A  75      12.874  15.669 -22.190  1.00 69.93           H
ATOM    903  CD2 TYR A  75      12.433  14.347 -19.113  1.00 69.93           C
ATOM    904  HD2 TYR A  75      11.988  13.481 -18.622  1.00 69.93           H
ATOM    905  CE1 TYR A  75      13.588  16.581 -20.322  1.00 69.93           C
ATOM    906  HE1 TYR A  75      14.037  17.451 -20.800  1.00 69.93           H
ATOM    907  CE2 TYR A  75      13.093  15.358 -18.329  1.00 69.93           C
ATOM    908  HE2 TYR A  75      13.155  15.271 -17.244  1.00 69.93           H
ATOM    909  CZ  TYR A  75      13.638  16.425 -18.972  1.00 69.93           C
ATOM    910  OH  TYR A  75      14.261  17.381 -18.231  1.00 69.93           O
ATOM    911  HH  TYR A  75      14.212  17.147 -17.260  1.00 69.93           H
ATOM    912  HN  TYR A  75       9.761  12.512 -20.068  1.00 69.93           H
ATOM    913  N   CYS A  76       9.409  11.752 -22.781  1.00 67.87           N
ATOM    914  CA  CYS A  76       9.404  10.792 -23.872  1.00 67.87           C
ATOM    915  C   CYS A  76       7.953  10.406 -24.165  1.00 67.87           C
ATOM    916  O   CYS A  76       7.431  10.706 -25.237  1.00 67.87           O
ATOM    917  HA  CYS A  76       9.852  11.292 -24.731  1.00 67.87           H
ATOM    918  CB  CYS A  76      10.267   9.569 -23.554  1.00 67.87           C
ATOM    919 1HB  CYS A  76      11.189   9.883 -23.065  1.00 67.87           H
ATOM    920 2HB  CYS A  76       9.743   8.915 -22.857  1.00 67.87           H
ATOM    921  SG  CYS A  76      10.654   8.659 -25.094  1.00 67.87           S
ATOM    922  HG  CYS A  76       9.424   8.196 -25.295  1.00 67.87           H
ATOM    923  HN  CYS A  76       9.070  11.401 -21.908  1.00 67.87           H
ATOM    924  N   THR A  77       7.342   9.745 -23.192  1.00 60.55           N
ATOM    925  CA  THR A  77       6.146   8.963 -23.454  1.00 60.55           C
ATOM    926  C   THR A  77       4.960   9.885 -23.747  1.00 60.55           C
ATOM    927  O   THR A  77       4.145   9.595 -24.622  1.00 60.55           O
ATOM    928  HA  THR A  77       6.315   8.366 -24.350  1.00 60.55           H
ATOM    929  CB  THR A  77       5.915   8.037 -22.259  1.00 60.55           C
ATOM    930  HB  THR A  77       5.320   8.533 -21.491  1.00 60.55           H
ATOM    931  OG1 THR A  77       7.227   7.647 -21.863  1.00 60.55           O
ATOM    932  HG1 THR A  77       7.619   7.028 -22.544  1.00 60.55           H
ATOM    933  CG2 THR A  77       5.239   6.723 -22.658  1.00 60.55           C
ATOM    934 1HG2 THR A  77       5.867   6.195 -23.375  1.00 60.55           H
ATOM    935 2HG2 THR A  77       4.271   6.936 -23.110  1.00 60.55           H
ATOM    936 3HG2 THR A  77       5.099   6.103 -21.772  1.00 60.55           H
ATOM    937  HN  THR A  77       7.651   9.738 -22.241  1.00 60.55           H
ATOM    938  N   ARG A  78       4.901  10.977 -22.998  1.00 54.74           N
ATOM    939  CA  ARG A  78       3.649  11.692 -22.815  1.00 54.74           C
ATOM    940  C   ARG A  78       2.516  10.709 -22.516  1.00 54.74           C
ATOM    941  O   ARG A  78       2.503   9.593 -23.034  1.00 54.74           O
ATOM    942  HA  ARG A  78       3.828  12.354 -21.968  1.00 54.74           H
ATOM    943  CB  ARG A  78       3.294  12.507 -24.059  1.00 54.74           C
ATOM    944 1HB  ARG A  78       3.322  11.865 -24.940  1.00 54.74           H
ATOM    945 2HB  ARG A  78       2.275  12.884 -23.973  1.00 54.74           H
ATOM    946  CG  ARG A  78       4.262  13.677 -24.244  1.00 54.74           C
ATOM    947 1HG  ARG A  78       4.339  14.241 -23.314  1.00 54.74           H
ATOM    948 2HG  ARG A  78       5.259  13.297 -24.469  1.00 54.74           H
ATOM    949  CD  ARG A  78       3.797  14.602 -25.371  1.00 54.74           C
ATOM    950 1HD  ARG A  78       3.785  14.059 -26.316  1.00 54.74           H
ATOM    951 2HD  ARG A  78       2.776  14.934 -25.181  1.00 54.74           H
ATOM    952  NE  ARG A  78       4.699  15.771 -25.471  1.00 54.74           N
ATOM    953  HE  ARG A  78       5.525  15.775 -24.907  1.00 54.74           H
ATOM    954  CZ  ARG A  78       4.478  16.823 -26.270  1.00 54.74           C
ATOM    955  NH1 ARG A  78       3.388  16.870 -27.047  1.00 54.74           N
ATOM    956 1HH1 ARG A  78       2.731  16.116 -27.034  1.00 54.74           H
ATOM    957 2HH1 ARG A  78       3.230  17.660 -27.641  1.00 54.74           H
ATOM    958  NH2 ARG A  78       5.364  17.828 -26.280  1.00 54.74           N
ATOM    959 1HH2 ARG A  78       5.215  18.621 -26.871  1.00 54.74           H
ATOM    960 2HH2 ARG A  78       6.176  17.786 -25.697  1.00 54.74           H
ATOM    961  HN  ARG A  78       5.687  11.372 -22.523  1.00 54.74           H
ATOM    962  N   VAL A  79       1.590  11.159 -21.681  1.00 69.72           N
ATOM    963  CA  VAL A  79       0.445  10.340 -21.322  1.00 69.72           C
ATOM    964  C   VAL A  79      -0.538  10.302 -22.494  1.00 69.72           C
ATOM    965  O   VAL A  79      -1.320  11.233 -22.683  1.00 69.72           O
ATOM    966  HA  VAL A  79       0.808   9.329 -21.136  1.00 69.72           H
ATOM    967  CB  VAL A  79      -0.186  10.861 -20.029  1.00 69.72           C
ATOM    968  HB  VAL A  79      -0.570  11.862 -20.223  1.00 69.72           H
ATOM    969  CG1 VAL A  79      -1.362   9.982 -19.599  1.00 69.72           C
ATOM    970 1HG1 VAL A  79      -2.120   9.981 -20.382  1.00 69.72           H
ATOM    971 2HG1 VAL A  79      -1.012   8.963 -19.431  1.00 69.72           H
ATOM    972 3HG1 VAL A  79      -1.792  10.375 -18.678  1.00 69.72           H
ATOM    973  CG2 VAL A  79       0.856  10.966 -18.914  1.00 69.72           C
ATOM    974 1HG2 VAL A  79       1.284   9.982 -18.722  1.00 69.72           H
ATOM    975 2HG2 VAL A  79       1.647  11.652 -19.218  1.00 69.72           H
ATOM    976 3HG2 VAL A  79       0.381  11.339 -18.006  1.00 69.72           H
ATOM    977  HN  VAL A  79       1.614  12.063 -21.254  1.00 69.72           H
ATOM    978  N   LYS A  80      -0.466   9.217 -23.250  1.00 62.71           N
ATOM    979  CA  LYS A  80      -1.260   9.095 -24.461  1.00 62.71           C
ATOM    980  C   LYS A  80      -2.432   8.146 -24.205  1.00 62.71           C
ATOM    981  O   LYS A  80      -3.462   8.232 -24.871  1.00 62.71           O
ATOM    982  HA  LYS A  80      -1.659  10.083 -24.691  1.00 62.71           H
ATOM    983  CB  LYS A  80      -0.378   8.679 -25.640  1.00 62.71           C
ATOM    984 1HB  LYS A  80       0.220   7.810 -25.363  1.00 62.71           H
ATOM    985 2HB  LYS A  80      -1.004   8.379 -26.480  1.00 62.71           H
ATOM    986  CG  LYS A  80       0.543   9.823 -26.067  1.00 62.71           C
ATOM    987 1HG  LYS A  80      -0.052  10.708 -26.292  1.00 62.71           H
ATOM    988 2HG  LYS A  80       1.207  10.087 -25.244  1.00 62.71           H
ATOM    989  CD  LYS A  80       1.372   9.433 -27.293  1.00 62.71           C
ATOM    990 1HD  LYS A  80       1.962   8.544 -27.069  1.00 62.71           H
ATOM    991 2HD  LYS A  80       0.708   9.175 -28.117  1.00 62.71           H
ATOM    992  CE  LYS A  80       2.298  10.575 -27.715  1.00 62.71           C
ATOM    993 1HE  LYS A  80       1.712  11.471 -27.918  1.00 62.71           H
ATOM    994 2HE  LYS A  80       2.980  10.818 -26.899  1.00 62.71           H
ATOM    995  NZ  LYS A  80       3.071  10.197 -28.919  1.00 62.71           N
ATOM    996 1HZ  LYS A  80       3.679  10.963 -29.185  1.00 62.71           H
ATOM    997 2HZ  LYS A  80       3.631   9.376 -28.717  1.00 62.71           H
ATOM    998 3HZ  LYS A  80       2.433   9.992 -29.680  1.00 62.71           H
ATOM    999  HN  LYS A  80       0.119   8.432 -23.047  1.00 62.71           H
ATOM   1000  N   THR A  81      -2.235   7.262 -23.237  1.00 73.53           N
ATOM   1001  CA  THR A  81      -3.206   6.214 -22.972  1.00 73.53           C
ATOM   1002  C   THR A  81      -3.686   6.287 -21.521  1.00 73.53           C
ATOM   1003  O   THR A  81      -3.050   6.926 -20.684  1.00 73.53           O
ATOM   1004  HA  THR A  81      -4.077   6.384 -23.606  1.00 73.53           H
ATOM   1005  CB  THR A  81      -2.565   4.873 -23.333  1.00 73.53           C
ATOM   1006  HB  THR A  81      -3.319   4.089 -23.409  1.00 73.53           H
ATOM   1007  OG1 THR A  81      -1.576   4.678 -22.326  1.00 73.53           O
ATOM   1008  HG1 THR A  81      -1.263   3.729 -22.333  1.00 73.53           H
ATOM   1009  CG2 THR A  81      -1.764   4.938 -24.635  1.00 73.53           C
ATOM   1010 1HG2 THR A  81      -0.967   5.674 -24.535  1.00 73.53           H
ATOM   1011 2HG2 THR A  81      -2.424   5.226 -25.453  1.00 73.53           H
ATOM   1012 3HG2 THR A  81      -1.331   3.960 -24.844  1.00 73.53           H
ATOM   1013  HN  THR A  81      -1.432   7.254 -22.642  1.00 73.53           H
ATOM   1014  N   MET A  82      -4.805   5.624 -21.267  1.00 74.91           N
ATOM   1015  CA  MET A  82      -5.353   5.567 -19.923  1.00 74.91           C
ATOM   1016  C   MET A  82      -4.390   4.857 -18.969  1.00 74.91           C
ATOM   1017  O   MET A  82      -4.247   5.257 -17.814  1.00 74.91           O
ATOM   1018  HA  MET A  82      -5.482   6.604 -19.614  1.00 74.91           H
ATOM   1019  CB  MET A  82      -6.690   4.823 -19.947  1.00 74.91           C
ATOM   1020 1HB  MET A  82      -7.311   5.211 -20.754  1.00 74.91           H
ATOM   1021 2HB  MET A  82      -6.519   3.767 -20.156  1.00 74.91           H
ATOM   1022  CG  MET A  82      -7.424   4.972 -18.613  1.00 74.91           C
ATOM   1023 1HG  MET A  82      -6.871   4.463 -17.824  1.00 74.91           H
ATOM   1024 2HG  MET A  82      -7.479   6.025 -18.334  1.00 74.91           H
ATOM   1025  SD  MET A  82      -9.068   4.290 -18.742  1.00 74.91           S
ATOM   1026  CE  MET A  82      -9.706   4.709 -17.128  1.00 74.91           C
ATOM   1027 1HE  MET A  82      -9.090   4.240 -16.361  1.00 74.91           H
ATOM   1028 2HE  MET A  82      -9.684   5.792 -16.999  1.00 74.91           H
ATOM   1029 3HE  MET A  82     -10.732   4.353 -17.039  1.00 74.91           H
ATOM   1030  HN  MET A  82      -5.333   5.133 -21.960  1.00 74.91           H
ATOM   1031  N   THR A  83      -3.756   3.815 -19.486  1.00 75.13           N
ATOM   1032  CA  THR A  83      -2.779   3.072 -18.708  1.00 75.13           C
ATOM   1033  C   THR A  83      -1.629   3.986 -18.283  1.00 75.13           C
ATOM   1034  O   THR A  83      -1.193   3.948 -17.133  1.00 75.13           O
ATOM   1035  HA  THR A  83      -3.262   2.720 -17.796  1.00 75.13           H
ATOM   1036  CB  THR A  83      -2.326   1.871 -19.542  1.00 75.13           C
ATOM   1037  HB  THR A  83      -1.588   2.171 -20.287  1.00 75.13           H
ATOM   1038  OG1 THR A  83      -3.538   1.330 -20.060  1.00 75.13           O
ATOM   1039  HG1 THR A  83      -4.157   1.099 -19.309  1.00 75.13           H
ATOM   1040  CG2 THR A  83      -1.752   0.744 -18.681  1.00 75.13           C
ATOM   1041 1HG2 THR A  83      -2.512   0.398 -17.981  1.00 75.13           H
ATOM   1042 2HG2 THR A  83      -0.889   1.113 -18.127  1.00 75.13           H
ATOM   1043 3HG2 THR A  83      -1.445  -0.083 -19.322  1.00 75.13           H
ATOM   1044  HN  THR A  83      -3.900   3.478 -20.417  1.00 75.13           H
ATOM   1045  N   ASP A  84      -1.168   4.786 -19.234  1.00 78.23           N
ATOM   1046  CA  ASP A  84      -0.045   5.674 -18.986  1.00 78.23           C
ATOM   1047  C   ASP A  84      -0.387   6.609 -17.824  1.00 78.23           C
ATOM   1048  O   ASP A  84       0.469   6.913 -16.995  1.00 78.23           O
ATOM   1049  HA  ASP A  84       0.794   5.017 -18.760  1.00 78.23           H
ATOM   1050  CB  ASP A  84       0.256   6.536 -20.213  1.00 78.23           C
ATOM   1051 1HB  ASP A  84      -0.615   7.143 -20.460  1.00 78.23           H
ATOM   1052 2HB  ASP A  84       1.071   7.225 -19.987  1.00 78.23           H
ATOM   1053  CG  ASP A  84       0.635   5.667 -21.414  1.00 78.23           C
ATOM   1054  OD1 ASP A  84       1.250   4.605 -21.175  1.00 78.23           O
ATOM   1055  OD2 ASP A  84       0.301   6.084 -22.544  1.00 78.23           O
ATOM   1056  HN  ASP A  84      -1.549   4.833 -20.157  1.00 78.23           H
ATOM   1057  N   MET A  85      -1.640   7.039 -17.801  1.00 83.90           N
ATOM   1058  CA  MET A  85      -2.095   7.963 -16.776  1.00 83.90           C
ATOM   1059  C   MET A  85      -1.993   7.334 -15.386  1.00 83.90           C
ATOM   1060  O   MET A  85      -1.500   7.962 -14.451  1.00 83.90           O
ATOM   1061  HA  MET A  85      -1.431   8.825 -16.842  1.00 83.90           H
ATOM   1062  CB  MET A  85      -3.548   8.358 -17.053  1.00 83.90           C
ATOM   1063 1HB  MET A  85      -3.647   8.692 -18.086  1.00 83.90           H
ATOM   1064 2HB  MET A  85      -4.193   7.487 -16.937  1.00 83.90           H
ATOM   1065  CG  MET A  85      -4.004   9.468 -16.106  1.00 83.90           C
ATOM   1066 1HG  MET A  85      -5.079   9.620 -16.200  1.00 83.90           H
ATOM   1067 2HG  MET A  85      -3.813   9.178 -15.072  1.00 83.90           H
ATOM   1068  SD  MET A  85      -3.140  10.985 -16.481  1.00 83.90           S
ATOM   1069  CE  MET A  85      -3.587  11.958 -15.053  1.00 83.90           C
ATOM   1070 1HE  MET A  85      -4.671  12.065 -15.011  1.00 83.90           H
ATOM   1071 2HE  MET A  85      -3.235  11.460 -14.150  1.00 83.90           H
ATOM   1072 3HE  MET A  85      -3.128  12.944 -15.127  1.00 83.90           H
ATOM   1073  HN  MET A  85      -2.337   6.767 -18.465  1.00 83.90           H
ATOM   1074  N   PHE A  86      -2.468   6.100 -15.293  1.00 86.64           N
ATOM   1075  CA  PHE A  86      -2.481   5.397 -14.022  1.00 86.64           C
ATOM   1076  C   PHE A  86      -1.060   5.060 -13.567  1.00 86.64           C
ATOM   1077  O   PHE A  86      -0.748   5.143 -12.380  1.00 86.64           O
ATOM   1078  HA  PHE A  86      -2.947   6.058 -13.291  1.00 86.64           H
ATOM   1079  CB  PHE A  86      -3.257   4.096 -14.238  1.00 86.64           C
ATOM   1080 1HB  PHE A  86      -2.834   3.571 -15.095  1.00 86.64           H
ATOM   1081 2HB  PHE A  86      -3.117   3.453 -13.370  1.00 86.64           H
ATOM   1082  CG  PHE A  86      -4.756   4.296 -14.471  1.00 86.64           C
ATOM   1083  CD1 PHE A  86      -5.446   5.195 -13.720  1.00 86.64           C
ATOM   1084  HD1 PHE A  86      -4.932   5.773 -12.952  1.00 86.64           H
ATOM   1085  CD2 PHE A  86      -5.397   3.575 -15.429  1.00 86.64           C
ATOM   1086  HD2 PHE A  86      -4.844   2.854 -16.031  1.00 86.64           H
ATOM   1087  CE1 PHE A  86      -6.837   5.381 -13.936  1.00 86.64           C
ATOM   1088  HE1 PHE A  86      -7.391   6.102 -13.334  1.00 86.64           H
ATOM   1089  CE2 PHE A  86      -6.789   3.761 -15.645  1.00 86.64           C
ATOM   1090  HE2 PHE A  86      -7.303   3.183 -16.413  1.00 86.64           H
ATOM   1091  CZ  PHE A  86      -7.479   4.660 -14.894  1.00 86.64           C
ATOM   1092  HZ  PHE A  86      -8.547   4.803 -15.060  1.00 86.64           H
ATOM   1093  HN  PHE A  86      -2.839   5.584 -16.065  1.00 86.64           H
ATOM   1094  N   LEU A  87      -0.236   4.686 -14.536  1.00 80.67           N
ATOM   1095  CA  LEU A  87       1.130   4.285 -14.243  1.00 80.67           C
ATOM   1096  C   LEU A  87       1.904   5.487 -13.699  1.00 80.67           C
ATOM   1097  O   LEU A  87       2.745   5.338 -12.813  1.00 80.67           O
ATOM   1098  HA  LEU A  87       1.086   3.521 -13.467  1.00 80.67           H
ATOM   1099  CB  LEU A  87       1.775   3.643 -15.473  1.00 80.67           C
ATOM   1100 1HB  LEU A  87       1.654   4.322 -16.318  1.00 80.67           H
ATOM   1101 2HB  LEU A  87       2.845   3.550 -15.291  1.00 80.67           H
ATOM   1102  CG  LEU A  87       1.232   2.271 -15.876  1.00 80.67           C
ATOM   1103  HG  LEU A  87       0.165   2.370 -16.076  1.00 80.67           H
ATOM   1104  CD1 LEU A  87       1.889   1.779 -17.167  1.00 80.67           C
ATOM   1105 1HD1 LEU A  87       1.684   2.485 -17.971  1.00 80.67           H
ATOM   1106 2HD1 LEU A  87       2.966   1.699 -17.019  1.00 80.67           H
ATOM   1107 3HD1 LEU A  87       1.486   0.801 -17.431  1.00 80.67           H
ATOM   1108  CD2 LEU A  87       1.386   1.264 -14.735  1.00 80.67           C
ATOM   1109 1HD2 LEU A  87       2.441   1.162 -14.480  1.00 80.67           H
ATOM   1110 2HD2 LEU A  87       0.835   1.615 -13.863  1.00 80.67           H
ATOM   1111 3HD2 LEU A  87       0.993   0.297 -15.048  1.00 80.67           H
ATOM   1112  HN  LEU A  87      -0.487   4.656 -15.503  1.00 80.67           H
ATOM   1113  N   LEU A  88       1.594   6.650 -14.252  1.00 87.35           N
ATOM   1114  CA  LEU A  88       2.240   7.879 -13.822  1.00 87.35           C
ATOM   1115  C   LEU A  88       1.851   8.175 -12.372  1.00 87.35           C
ATOM   1116  O   LEU A  88       2.714   8.441 -11.537  1.00 87.35           O
ATOM   1117  HA  LEU A  88       3.317   7.713 -13.864  1.00 87.35           H
ATOM   1118  CB  LEU A  88       1.919   9.019 -14.790  1.00 87.35           C
ATOM   1119 1HB  LEU A  88       2.305   8.753 -15.774  1.00 87.35           H
ATOM   1120 2HB  LEU A  88       0.836   9.097 -14.882  1.00 87.35           H
ATOM   1121  CG  LEU A  88       2.471  10.395 -14.412  1.00 87.35           C
ATOM   1122  HG  LEU A  88       2.113  10.644 -13.413  1.00 87.35           H
ATOM   1123  CD1 LEU A  88       4.000  10.375 -14.352  1.00 87.35           C
ATOM   1124 1HD1 LEU A  88       4.325   9.651 -13.605  1.00 87.35           H
ATOM   1125 2HD1 LEU A  88       4.398  10.095 -15.327  1.00 87.35           H
ATOM   1126 3HD1 LEU A  88       4.366  11.366 -14.081  1.00 87.35           H
ATOM   1127  CD2 LEU A  88       1.949  11.476 -15.361  1.00 87.35           C
ATOM   1128 1HD2 LEU A  88       2.257  11.244 -16.380  1.00 87.35           H
ATOM   1129 2HD2 LEU A  88       0.861  11.509 -15.309  1.00 87.35           H
ATOM   1130 3HD2 LEU A  88       2.357  12.443 -15.069  1.00 87.35           H
ATOM   1131  HN  LEU A  88       0.916   6.761 -14.978  1.00 87.35           H
ATOM   1132  N   ASN A  89       0.552   8.117 -12.118  1.00 89.44           N
ATOM   1133  CA  ASN A  89       0.032   8.451 -10.803  1.00 89.44           C
ATOM   1134  C   ASN A  89       0.517   7.414  -9.789  1.00 89.44           C
ATOM   1135  O   ASN A  89       0.729   7.735  -8.620  1.00 89.44           O
ATOM   1136  HA  ASN A  89       0.410   9.451 -10.591  1.00 89.44           H
ATOM   1137  CB  ASN A  89      -1.498   8.438 -10.797  1.00 89.44           C
ATOM   1138 1HB  ASN A  89      -1.861   7.585 -11.371  1.00 89.44           H
ATOM   1139 2HB  ASN A  89      -1.860   8.313  -9.777  1.00 89.44           H
ATOM   1140  CG  ASN A  89      -2.060   9.733 -11.388  1.00 89.44           C
ATOM   1141  OD1 ASN A  89      -2.275  10.717 -10.700  1.00 89.44           O
ATOM   1142  ND2 ASN A  89      -2.285   9.677 -12.697  1.00 89.44           N
ATOM   1143 1HD2 ASN A  89      -2.086   8.838 -13.204  1.00 89.44           H
ATOM   1144 2HD2 ASN A  89      -2.652  10.475 -13.176  1.00 89.44           H
ATOM   1145  HN  ASN A  89      -0.138   7.850 -12.791  1.00 89.44           H
ATOM   1146  N   LEU A  90       0.680   6.191 -10.272  1.00 85.68           N
ATOM   1147  CA  LEU A  90       1.162   5.111  -9.429  1.00 85.68           C
ATOM   1148  C   LEU A  90       2.583   5.431  -8.959  1.00 85.68           C
ATOM   1149  O   LEU A  90       2.908   5.253  -7.786  1.00 85.68           O
ATOM   1150  HA  LEU A  90       0.512   5.064  -8.555  1.00 85.68           H
ATOM   1151  CB  LEU A  90       1.042   3.770 -10.155  1.00 85.68           C
ATOM   1152 1HB  LEU A  90       0.009   3.646 -10.480  1.00 85.68           H
ATOM   1153 2HB  LEU A  90       1.657   3.810 -11.054  1.00 85.68           H
ATOM   1154  CG  LEU A  90       1.445   2.533  -9.350  1.00 85.68           C
ATOM   1155  HG  LEU A  90       2.457   2.685  -8.974  1.00 85.68           H
ATOM   1156  CD1 LEU A  90       0.535   2.349  -8.134  1.00 85.68           C
ATOM   1157 1HD1 LEU A  90       0.608   3.225  -7.489  1.00 85.68           H
ATOM   1158 2HD1 LEU A  90      -0.496   2.228  -8.467  1.00 85.68           H
ATOM   1159 3HD1 LEU A  90       0.843   1.463  -7.580  1.00 85.68           H
ATOM   1160  CD2 LEU A  90       1.475   1.287 -10.237  1.00 85.68           C
ATOM   1161 1HD2 LEU A  90       0.486   1.120 -10.662  1.00 85.68           H
ATOM   1162 2HD2 LEU A  90       2.197   1.431 -11.041  1.00 85.68           H
ATOM   1163 3HD2 LEU A  90       1.765   0.422  -9.640  1.00 85.68           H
ATOM   1164  HN  LEU A  90       0.489   5.935 -11.220  1.00 85.68           H
ATOM   1165  N   ALA A  91       3.391   5.898  -9.899  1.00 90.27           N
ATOM   1166  CA  ALA A  91       4.780   6.208  -9.606  1.00 90.27           C
ATOM   1167  C   ALA A  91       4.840   7.367  -8.608  1.00 90.27           C
ATOM   1168  O   ALA A  91       5.694   7.386  -7.724  1.00 90.27           O
ATOM   1169  HA  ALA A  91       5.228   5.325  -9.151  1.00 90.27           H
ATOM   1170  CB  ALA A  91       5.520   6.521 -10.908  1.00 90.27           C
ATOM   1171 1HB  ALA A  91       5.473   5.656 -11.570  1.00 90.27           H
ATOM   1172 2HB  ALA A  91       5.052   7.377 -11.395  1.00 90.27           H
ATOM   1173 3HB  ALA A  91       6.561   6.754 -10.687  1.00 90.27           H
ATOM   1174  HN  ALA A  91       3.112   6.065 -10.845  1.00 90.27           H
ATOM   1175  N   ILE A  92       3.920   8.305  -8.784  1.00 90.79           N
ATOM   1176  CA  ILE A  92       3.843   9.452  -7.896  1.00 90.79           C
ATOM   1177  C   ILE A  92       3.498   8.976  -6.483  1.00 90.79           C
ATOM   1178  O   ILE A  92       4.118   9.404  -5.511  1.00 90.79           O
ATOM   1179  HA  ILE A  92       4.829   9.915  -7.873  1.00 90.79           H
ATOM   1180  CB  ILE A  92       2.867  10.493  -8.449  1.00 90.79           C
ATOM   1181  HB  ILE A  92       1.933   9.988  -8.696  1.00 90.79           H
ATOM   1182  CG1 ILE A  92       3.401  11.112  -9.742  1.00 90.79           C
ATOM   1183 1HG1 ILE A  92       4.238  11.772  -9.515  1.00 90.79           H
ATOM   1184 2HG1 ILE A  92       3.782  10.327 -10.395  1.00 90.79           H
ATOM   1185  CG2 ILE A  92       2.543  11.555  -7.396  1.00 90.79           C
ATOM   1186 1HG2 ILE A  92       2.089  11.078  -6.527  1.00 90.79           H
ATOM   1187 2HG2 ILE A  92       3.460  12.061  -7.096  1.00 90.79           H
ATOM   1188 3HG2 ILE A  92       1.847  12.282  -7.816  1.00 90.79           H
ATOM   1189  CD1 ILE A  92       2.306  11.899 -10.466  1.00 90.79           C
ATOM   1190 1HD1 ILE A  92       1.481  11.231 -10.713  1.00 90.79           H
ATOM   1191 2HD1 ILE A  92       1.945  12.698  -9.819  1.00 90.79           H
ATOM   1192 3HD1 ILE A  92       2.713  12.329 -11.381  1.00 90.79           H
ATOM   1193  HN  ILE A  92       3.239   8.290  -9.515  1.00 90.79           H
ATOM   1194  N   ALA A  93       2.510   8.096  -6.415  1.00 92.05           N
ATOM   1195  CA  ALA A  93       2.022   7.616  -5.133  1.00 92.05           C
ATOM   1196  C   ALA A  93       3.156   6.900  -4.397  1.00 92.05           C
ATOM   1197  O   ALA A  93       3.362   7.117  -3.204  1.00 92.05           O
ATOM   1198  HA  ALA A  93       1.714   8.484  -4.549  1.00 92.05           H
ATOM   1199  CB  ALA A  93       0.808   6.713  -5.353  1.00 92.05           C
ATOM   1200 1HB  ALA A  93       0.020   7.278  -5.853  1.00 92.05           H
ATOM   1201 2HB  ALA A  93       1.094   5.864  -5.974  1.00 92.05           H
ATOM   1202 3HB  ALA A  93       0.442   6.353  -4.391  1.00 92.05           H
ATOM   1203  HN  ALA A  93       2.045   7.713  -7.213  1.00 92.05           H
ATOM   1204  N   ASP A  94       3.862   6.059  -5.139  1.00 88.58           N
ATOM   1205  CA  ASP A  94       4.939   5.273  -4.561  1.00 88.58           C
ATOM   1206  C   ASP A  94       5.997   6.214  -3.982  1.00 88.58           C
ATOM   1207  O   ASP A  94       6.524   5.970  -2.898  1.00 88.58           O
ATOM   1208  HA  ASP A  94       4.466   4.658  -3.797  1.00 88.58           H
ATOM   1209  CB  ASP A  94       5.613   4.399  -5.621  1.00 88.58           C
ATOM   1210 1HB  ASP A  94       5.764   4.977  -6.532  1.00 88.58           H
ATOM   1211 2HB  ASP A  94       6.599   4.093  -5.271  1.00 88.58           H
ATOM   1212  CG  ASP A  94       4.767   3.162  -5.929  1.00 88.58           C
ATOM   1213  OD1 ASP A  94       4.061   2.712  -5.001  1.00 88.58           O
ATOM   1214  OD2 ASP A  94       4.847   2.694  -7.085  1.00 88.58           O
ATOM   1215  HN  ASP A  94       3.709   5.912  -6.116  1.00 88.58           H
ATOM   1216  N   LEU A  95       6.277   7.271  -4.731  1.00 90.28           N
ATOM   1217  CA  LEU A  95       7.277   8.240  -4.314  1.00 90.28           C
ATOM   1218  C   LEU A  95       6.857   8.858  -2.979  1.00 90.28           C
ATOM   1219  O   LEU A  95       7.680   9.015  -2.078  1.00 90.28           O
ATOM   1220  HA  LEU A  95       8.213   7.700  -4.166  1.00 90.28           H
ATOM   1221  CB  LEU A  95       7.519   9.269  -5.420  1.00 90.28           C
ATOM   1222 1HB  LEU A  95       6.575   9.447  -5.936  1.00 90.28           H
ATOM   1223 2HB  LEU A  95       7.809  10.211  -4.954  1.00 90.28           H
ATOM   1224  CG  LEU A  95       8.576   8.900  -6.462  1.00 90.28           C
ATOM   1225  HG  LEU A  95       8.296   7.946  -6.909  1.00 90.28           H
ATOM   1226  CD1 LEU A  95       8.619   9.932  -7.590  1.00 90.28           C
ATOM   1227 1HD1 LEU A  95       7.646   9.976  -8.080  1.00 90.28           H
ATOM   1228 2HD1 LEU A  95       8.862  10.911  -7.177  1.00 90.28           H
ATOM   1229 3HD1 LEU A  95       9.379   9.645  -8.317  1.00 90.28           H
ATOM   1230  CD2 LEU A  95       9.946   8.707  -5.808  1.00 90.28           C
ATOM   1231 1HD2 LEU A  95      10.248   9.633  -5.318  1.00 90.28           H
ATOM   1232 2HD2 LEU A  95       9.888   7.907  -5.070  1.00 90.28           H
ATOM   1233 3HD2 LEU A  95      10.679   8.445  -6.571  1.00 90.28           H
ATOM   1234  HN  LEU A  95       5.835   7.469  -5.606  1.00 90.28           H
ATOM   1235  N   LEU A  96       5.578   9.191  -2.894  1.00 87.38           N
ATOM   1236  CA  LEU A  96       5.049   9.831  -1.702  1.00 87.38           C
ATOM   1237  C   LEU A  96       5.294   8.927  -0.492  1.00 87.38           C
ATOM   1238  O   LEU A  96       5.660   9.406   0.581  1.00 87.38           O
ATOM   1239  HA  LEU A  96       5.601  10.759  -1.557  1.00 87.38           H
ATOM   1240  CB  LEU A  96       3.579  10.204  -1.902  1.00 87.38           C
ATOM   1241 1HB  LEU A  96       3.055   9.337  -2.304  1.00 87.38           H
ATOM   1242 2HB  LEU A  96       3.142  10.416  -0.926  1.00 87.38           H
ATOM   1243  CG  LEU A  96       3.309  11.399  -2.819  1.00 87.38           C
ATOM   1244  HG  LEU A  96       3.800  11.213  -3.775  1.00 87.38           H
ATOM   1245  CD1 LEU A  96       1.813  11.547  -3.101  1.00 87.38           C
ATOM   1246 1HD1 LEU A  96       1.443  10.643  -3.586  1.00 87.38           H
ATOM   1247 2HD1 LEU A  96       1.280  11.700  -2.162  1.00 87.38           H
ATOM   1248 3HD1 LEU A  96       1.649  12.403  -3.755  1.00 87.38           H
ATOM   1249  CD2 LEU A  96       3.914  12.681  -2.243  1.00 87.38           C
ATOM   1250 1HD2 LEU A  96       3.473  12.883  -1.267  1.00 87.38           H
ATOM   1251 2HD2 LEU A  96       4.992  12.558  -2.136  1.00 87.38           H
ATOM   1252 3HD2 LEU A  96       3.708  13.514  -2.915  1.00 87.38           H
ATOM   1253  HN  LEU A  96       4.909   9.030  -3.620  1.00 87.38           H
ATOM   1254  N   PHE A  97       5.083   7.636  -0.704  1.00 89.75           N
ATOM   1255  CA  PHE A  97       5.284   6.661   0.354  1.00 89.75           C
ATOM   1256  C   PHE A  97       6.758   6.584   0.757  1.00 89.75           C
ATOM   1257  O   PHE A  97       7.083   6.612   1.942  1.00 89.75           O
ATOM   1258  HA  PHE A  97       4.692   6.986   1.209  1.00 89.75           H
ATOM   1259  CB  PHE A  97       4.848   5.303  -0.201  1.00 89.75           C
ATOM   1260 1HB  PHE A  97       3.759   5.271  -0.240  1.00 89.75           H
ATOM   1261 2HB  PHE A  97       5.207   5.209  -1.226  1.00 89.75           H
ATOM   1262  CG  PHE A  97       5.350   4.109   0.612  1.00 89.75           C
ATOM   1263  CD1 PHE A  97       6.210   3.218   0.051  1.00 89.75           C
ATOM   1264  HD1 PHE A  97       6.542   3.355  -0.978  1.00 89.75           H
ATOM   1265  CD2 PHE A  97       4.936   3.938   1.896  1.00 89.75           C
ATOM   1266  HD2 PHE A  97       4.246   4.652   2.346  1.00 89.75           H
ATOM   1267  CE1 PHE A  97       6.676   2.109   0.806  1.00 89.75           C
ATOM   1268  HE1 PHE A  97       7.366   1.394   0.356  1.00 89.75           H
ATOM   1269  CE2 PHE A  97       5.402   2.829   2.651  1.00 89.75           C
ATOM   1270  HE2 PHE A  97       5.069   2.692   3.680  1.00 89.75           H
ATOM   1271  CZ  PHE A  97       6.262   1.938   2.090  1.00 89.75           C
ATOM   1272  HZ  PHE A  97       6.620   1.087   2.669  1.00 89.75           H
ATOM   1273  HN  PHE A  97       4.781   7.256  -1.578  1.00 89.75           H
ATOM   1274  N   LEU A  98       7.610   6.490  -0.253  1.00 92.53           N
ATOM   1275  CA  LEU A  98       9.009   6.169  -0.025  1.00 92.53           C
ATOM   1276  C   LEU A  98       9.646   7.266   0.830  1.00 92.53           C
ATOM   1277  O   LEU A  98      10.528   6.991   1.642  1.00 92.53           O
ATOM   1278  HA  LEU A  98       9.042   5.233   0.533  1.00 92.53           H
ATOM   1279  CB  LEU A  98       9.728   5.929  -1.354  1.00 92.53           C
ATOM   1280 1HB  LEU A  98       9.531   6.778  -2.009  1.00 92.53           H
ATOM   1281 2HB  LEU A  98      10.801   5.914  -1.166  1.00 92.53           H
ATOM   1282  CG  LEU A  98       9.350   4.648  -2.099  1.00 92.53           C
ATOM   1283  HG  LEU A  98       8.265   4.547  -2.078  1.00 92.53           H
ATOM   1284  CD1 LEU A  98       9.768   4.725  -3.569  1.00 92.53           C
ATOM   1285 1HD1 LEU A  98       9.267   5.567  -4.046  1.00 92.53           H
ATOM   1286 2HD1 LEU A  98      10.848   4.861  -3.633  1.00 92.53           H
ATOM   1287 3HD1 LEU A  98       9.488   3.801  -4.076  1.00 92.53           H
ATOM   1288  CD2 LEU A  98       9.932   3.416  -1.402  1.00 92.53           C
ATOM   1289 1HD2 LEU A  98      11.018   3.495  -1.371  1.00 92.53           H
ATOM   1290 2HD2 LEU A  98       9.542   3.357  -0.385  1.00 92.53           H
ATOM   1291 3HD2 LEU A  98       9.648   2.519  -1.952  1.00 92.53           H
ATOM   1292  HN  LEU A  98       7.359   6.628  -1.212  1.00 92.53           H
ATOM   1293  N   VAL A  99       9.175   8.486   0.619  1.00 90.25           N
ATOM   1294  CA  VAL A  99       9.720   9.632   1.326  1.00 90.25           C
ATOM   1295  C   VAL A  99       9.468   9.467   2.826  1.00 90.25           C
ATOM   1296  O   VAL A  99      10.132  10.102   3.644  1.00 90.25           O
ATOM   1297  HA  VAL A  99      10.795   9.646   1.150  1.00 90.25           H
ATOM   1298  CB  VAL A  99       9.130  10.925   0.760  1.00 90.25           C
ATOM   1299  HB  VAL A  99       8.044  10.836   0.782  1.00 90.25           H
ATOM   1300  CG1 VAL A  99       9.520  12.128   1.621  1.00 90.25           C
ATOM   1301 1HG1 VAL A  99       9.144  11.987   2.634  1.00 90.25           H
ATOM   1302 2HG1 VAL A  99      10.606  12.221   1.646  1.00 90.25           H
ATOM   1303 3HG1 VAL A  99       9.088  13.034   1.196  1.00 90.25           H
ATOM   1304  CG2 VAL A  99       9.556  11.131  -0.695  1.00 90.25           C
ATOM   1305 1HG2 VAL A  99      10.643  11.189  -0.751  1.00 90.25           H
ATOM   1306 2HG2 VAL A  99       9.205  10.293  -1.298  1.00 90.25           H
ATOM   1307 3HG2 VAL A  99       9.123  12.057  -1.073  1.00 90.25           H
ATOM   1308  HN  VAL A  99       8.435   8.696  -0.021  1.00 90.25           H
ATOM   1309  N   THR A 100       8.508   8.610   3.142  1.00 89.99           N
ATOM   1310  CA  THR A 100       8.134   8.383   4.528  1.00 89.99           C
ATOM   1311  C   THR A 100       9.078   7.367   5.175  1.00 89.99           C
ATOM   1312  O   THR A 100       9.239   7.353   6.394  1.00 89.99           O
ATOM   1313  HA  THR A 100       8.250   9.319   5.073  1.00 89.99           H
ATOM   1314  CB  THR A 100       6.666   7.952   4.557  1.00 89.99           C
ATOM   1315  HB  THR A 100       6.249   8.060   5.558  1.00 89.99           H
ATOM   1316  OG1 THR A 100       6.683   6.625   4.038  1.00 89.99           O
ATOM   1317  HG1 THR A 100       5.830   6.157   4.268  1.00 89.99           H
ATOM   1318  CG2 THR A 100       5.807   8.732   3.559  1.00 89.99           C
ATOM   1319 1HG2 THR A 100       6.185   8.569   2.550  1.00 89.99           H
ATOM   1320 2HG2 THR A 100       5.850   9.795   3.796  1.00 89.99           H
ATOM   1321 3HG2 THR A 100       4.775   8.387   3.621  1.00 89.99           H
ATOM   1322  HN  THR A 100       7.990   8.079   2.472  1.00 89.99           H
ATOM   1323  N   LEU A 101       9.678   6.542   4.329  1.00 91.76           N
ATOM   1324  CA  LEU A 101      10.412   5.383   4.808  1.00 91.76           C
ATOM   1325  C   LEU A 101      11.584   5.849   5.674  1.00 91.76           C
ATOM   1326  O   LEU A 101      11.861   5.263   6.719  1.00 91.76           O
ATOM   1327  HA  LEU A 101       9.733   4.801   5.431  1.00 91.76           H
ATOM   1328  CB  LEU A 101      10.829   4.492   3.636  1.00 91.76           C
ATOM   1329 1HB  LEU A 101      11.275   5.122   2.867  1.00 91.76           H
ATOM   1330 2HB  LEU A 101      11.608   3.812   3.982  1.00 91.76           H
ATOM   1331  CG  LEU A 101       9.715   3.662   2.995  1.00 91.76           C
ATOM   1332  HG  LEU A 101       8.984   4.346   2.565  1.00 91.76           H
ATOM   1333  CD1 LEU A 101      10.260   2.805   1.850  1.00 91.76           C
ATOM   1334 1HD1 LEU A 101      10.697   3.451   1.089  1.00 91.76           H
ATOM   1335 2HD1 LEU A 101      11.023   2.128   2.234  1.00 91.76           H
ATOM   1336 3HD1 LEU A 101       9.447   2.225   1.412  1.00 91.76           H
ATOM   1337  CD2 LEU A 101       8.985   2.821   4.044  1.00 91.76           C
ATOM   1338 1HD2 LEU A 101       9.693   2.144   4.524  1.00 91.76           H
ATOM   1339 2HD2 LEU A 101       8.544   3.477   4.794  1.00 91.76           H
ATOM   1340 3HD2 LEU A 101       8.199   2.241   3.561  1.00 91.76           H
ATOM   1341  HN  LEU A 101       9.667   6.655   3.335  1.00 91.76           H
ATOM   1342  N   PRO A 102      12.291   6.909   5.257  1.00 93.90           N
ATOM   1343  CA  PRO A 102      13.446   7.391   6.019  1.00 93.90           C
ATOM   1344  C   PRO A 102      13.108   7.648   7.478  1.00 93.90           C
ATOM   1345  O   PRO A 102      13.879   7.293   8.369  1.00 93.90           O
ATOM   1346  HA  PRO A 102      14.227   6.631   6.036  1.00 93.90           H
ATOM   1347  CB  PRO A 102      13.846   8.678   5.294  1.00 93.90           C
ATOM   1348 1HB  PRO A 102      13.361   9.551   5.729  1.00 93.90           H
ATOM   1349 2HB  PRO A 102      14.921   8.852   5.348  1.00 93.90           H
ATOM   1350  CG  PRO A 102      13.387   8.434   3.861  1.00 93.90           C
ATOM   1351 1HG  PRO A 102      13.276   9.366   3.307  1.00 93.90           H
ATOM   1352 2HG  PRO A 102      14.102   7.829   3.304  1.00 93.90           H
ATOM   1353  CD  PRO A 102      12.058   7.719   4.048  1.00 93.90           C
ATOM   1354 1HD  PRO A 102      11.237   8.422   4.189  1.00 93.90           H
ATOM   1355 2HD  PRO A 102      11.804   7.105   3.184  1.00 93.90           H
ATOM   1356  N   PHE A 103      11.954   8.265   7.686  1.00 92.38           N
ATOM   1357  CA  PHE A 103      11.530   8.627   9.027  1.00 92.38           C
ATOM   1358  C   PHE A 103      11.252   7.381   9.870  1.00 92.38           C
ATOM   1359  O   PHE A 103      11.617   7.327  11.044  1.00 92.38           O
ATOM   1360  HA  PHE A 103      12.342   9.196   9.480  1.00 92.38           H
ATOM   1361  CB  PHE A 103      10.236   9.431   8.886  1.00 92.38           C
ATOM   1362 1HB  PHE A 103       9.511   8.838   8.328  1.00 92.38           H
ATOM   1363 2HB  PHE A 103       9.815   9.600   9.877  1.00 92.38           H
ATOM   1364  CG  PHE A 103      10.415  10.780   8.187  1.00 92.38           C
ATOM   1365  CD1 PHE A 103      10.736  11.885   8.912  1.00 92.38           C
ATOM   1366  HD1 PHE A 103      10.866  11.809   9.992  1.00 92.38           H
ATOM   1367  CD2 PHE A 103      10.253  10.875   6.840  1.00 92.38           C
ATOM   1368  HD2 PHE A 103       9.995   9.990   6.258  1.00 92.38           H
ATOM   1369  CE1 PHE A 103      10.902  13.137   8.264  1.00 92.38           C
ATOM   1370  HE1 PHE A 103      11.160  14.022   8.845  1.00 92.38           H
ATOM   1371  CE2 PHE A 103      10.419  12.127   6.191  1.00 92.38           C
ATOM   1372  HE2 PHE A 103      10.289  12.203   5.111  1.00 92.38           H
ATOM   1373  CZ  PHE A 103      10.740  13.232   6.917  1.00 92.38           C
ATOM   1374  HZ  PHE A 103      10.868  14.193   6.419  1.00 92.38           H
ATOM   1375  HN  PHE A 103      11.315   8.515   6.959  1.00 92.38           H
ATOM   1376  N   TRP A 104      10.609   6.410   9.239  1.00 86.69           N
ATOM   1377  CA  TRP A 104      10.236   5.187   9.929  1.00 86.69           C
ATOM   1378  C   TRP A 104      11.518   4.418  10.254  1.00 86.69           C
ATOM   1379  O   TRP A 104      11.593   3.730  11.271  1.00 86.69           O
ATOM   1380  HA  TRP A 104       9.725   5.466  10.851  1.00 86.69           H
ATOM   1381  CB  TRP A 104       9.243   4.370   9.100  1.00 86.69           C
ATOM   1382 1HB  TRP A 104       9.635   4.258   8.089  1.00 86.69           H
ATOM   1383 2HB  TRP A 104       9.168   3.369   9.525  1.00 86.69           H
ATOM   1384  CG  TRP A 104       7.843   4.982   9.024  1.00 86.69           C
ATOM   1385  CD1 TRP A 104       7.200   5.439   7.941  1.00 86.69           C
ATOM   1386  HD1 TRP A 104       7.614   5.430   6.932  1.00 86.69           H
ATOM   1387  CD2 TRP A 104       6.934   5.188  10.126  1.00 86.69           C
ATOM   1388  NE1 TRP A 104       5.948   5.922   8.262  1.00 86.69           N
ATOM   1389  HE1 TRP A 104       5.283   6.313   7.626  1.00 86.69           H
ATOM   1390  CE2 TRP A 104       5.781   5.764   9.633  1.00 86.69           C
ATOM   1391  CE3 TRP A 104       7.081   4.896  11.493  1.00 86.69           C
ATOM   1392  HE3 TRP A 104       7.981   4.441  11.907  1.00 86.69           H
ATOM   1393  CZ2 TRP A 104       4.686   6.099  10.439  1.00 86.69           C
ATOM   1394  HZ2 TRP A 104       3.786   6.554  10.025  1.00 86.69           H
ATOM   1395  CZ3 TRP A 104       5.978   5.237  12.285  1.00 86.69           C
ATOM   1396  HZ3 TRP A 104       6.039   5.032  13.354  1.00 86.69           H
ATOM   1397  CH2 TRP A 104       4.810   5.817  11.805  1.00 86.69           C
ATOM   1398  HH2 TRP A 104       3.994   6.053  12.488  1.00 86.69           H
ATOM   1399  HN  TRP A 104      10.343   6.449   8.276  1.00 86.69           H
ATOM   1400  N   ALA A 105      12.496   4.561   9.372  1.00 94.10           N
ATOM   1401  CA  ALA A 105      13.774   3.893   9.555  1.00 94.10           C
ATOM   1402  C   ALA A 105      14.435   4.409  10.835  1.00 94.10           C
ATOM   1403  O   ALA A 105      14.929   3.624  11.642  1.00 94.10           O
ATOM   1404  HA  ALA A 105      13.578   2.826   9.662  1.00 94.10           H
ATOM   1405  CB  ALA A 105      14.647   4.113   8.318  1.00 94.10           C
ATOM   1406 1HB  ALA A 105      14.146   3.703   7.442  1.00 94.10           H
ATOM   1407 2HB  ALA A 105      14.813   5.181   8.176  1.00 94.10           H
ATOM   1408 3HB  ALA A 105      15.605   3.612   8.456  1.00 94.10           H
ATOM   1409  HN  ALA A 105      12.426   5.119   8.545  1.00 94.10           H
ATOM   1410  N   ILE A 106      14.422   5.726  10.980  1.00 91.09           N
ATOM   1411  CA  ILE A 106      15.036   6.358  12.136  1.00 91.09           C
ATOM   1412  C   ILE A 106      14.257   5.973  13.395  1.00 91.09           C
ATOM   1413  O   ILE A 106      14.852   5.646  14.421  1.00 91.09           O
ATOM   1414  HA  ILE A 106      16.049   5.966  12.223  1.00 91.09           H
ATOM   1415  CB  ILE A 106      15.152   7.869  11.922  1.00 91.09           C
ATOM   1416  HB  ILE A 106      14.180   8.244  11.601  1.00 91.09           H
ATOM   1417  CG1 ILE A 106      16.150   8.189  10.808  1.00 91.09           C
ATOM   1418 1HG1 ILE A 106      17.167   8.038  11.171  1.00 91.09           H
ATOM   1419 2HG1 ILE A 106      16.004   7.502   9.975  1.00 91.09           H
ATOM   1420  CG2 ILE A 106      15.503   8.582  13.229  1.00 91.09           C
ATOM   1421 1HG2 ILE A 106      14.724   8.392  13.967  1.00 91.09           H
ATOM   1422 2HG2 ILE A 106      16.456   8.207  13.603  1.00 91.09           H
ATOM   1423 3HG2 ILE A 106      15.580   9.654  13.049  1.00 91.09           H
ATOM   1424  CD1 ILE A 106      15.985   9.631  10.322  1.00 91.09           C
ATOM   1425 1HD1 ILE A 106      14.975   9.771   9.937  1.00 91.09           H
ATOM   1426 2HD1 ILE A 106      16.156  10.316  11.152  1.00 91.09           H
ATOM   1427 3HD1 ILE A 106      16.707   9.832   9.530  1.00 91.09           H
ATOM   1428  HN  ILE A 106      14.003   6.357  10.327  1.00 91.09           H
ATOM   1429  N   ALA A 107      12.939   6.026  13.277  1.00 92.16           N
ATOM   1430  CA  ALA A 107      12.074   5.776  14.417  1.00 92.16           C
ATOM   1431  C   ALA A 107      12.280   4.341  14.904  1.00 92.16           C
ATOM   1432  O   ALA A 107      12.266   4.081  16.106  1.00 92.16           O
ATOM   1433  HA  ALA A 107      12.365   6.465  15.211  1.00 92.16           H
ATOM   1434  CB  ALA A 107      10.621   6.057  14.028  1.00 92.16           C
ATOM   1435 1HB  ALA A 107      10.523   7.098  13.718  1.00 92.16           H
ATOM   1436 2HB  ALA A 107      10.333   5.404  13.205  1.00 92.16           H
ATOM   1437 3HB  ALA A 107       9.973   5.870  14.884  1.00 92.16           H
ATOM   1438  HN  ALA A 107      12.462   6.233  12.422  1.00 92.16           H
ATOM   1439  N   ALA A 108      12.466   3.446  13.945  1.00 91.59           N
ATOM   1440  CA  ALA A 108      12.618   2.035  14.257  1.00 91.59           C
ATOM   1441  C   ALA A 108      14.000   1.798  14.871  1.00 91.59           C
ATOM   1442  O   ALA A 108      14.178   0.885  15.675  1.00 91.59           O
ATOM   1443  HA  ALA A 108      11.855   1.773  14.990  1.00 91.59           H
ATOM   1444  CB  ALA A 108      12.393   1.204  12.992  1.00 91.59           C
ATOM   1445 1HB  ALA A 108      11.387   1.386  12.613  1.00 91.59           H
ATOM   1446 2HB  ALA A 108      13.124   1.490  12.235  1.00 91.59           H
ATOM   1447 3HB  ALA A 108      12.507   0.146  13.227  1.00 91.59           H
ATOM   1448  HN  ALA A 108      12.514   3.670  12.972  1.00 91.59           H
ATOM   1449  N   ALA A 109      14.942   2.638  14.469  1.00 90.18           N
ATOM   1450  CA  ALA A 109      16.322   2.474  14.894  1.00 90.18           C
ATOM   1451  C   ALA A 109      16.439   2.829  16.378  1.00 90.18           C
ATOM   1452  O   ALA A 109      17.236   2.233  17.101  1.00 90.18           O
ATOM   1453  HA  ALA A 109      16.589   1.426  14.757  1.00 90.18           H
ATOM   1454  CB  ALA A 109      17.233   3.334  14.015  1.00 90.18           C
ATOM   1455 1HB  ALA A 109      17.134   3.022  12.975  1.00 90.18           H
ATOM   1456 2HB  ALA A 109      16.946   4.381  14.110  1.00 90.18           H
ATOM   1457 3HB  ALA A 109      18.268   3.211  14.334  1.00 90.18           H
ATOM   1458  HN  ALA A 109      14.776   3.418  13.865  1.00 90.18           H
ATOM   1459  N   ASP A 110      15.634   3.798  16.787  1.00 81.26           N
ATOM   1460  CA  ASP A 110      15.752   4.354  18.124  1.00 81.26           C
ATOM   1461  C   ASP A 110      14.368   4.778  18.620  1.00 81.26           C
ATOM   1462  O   ASP A 110      13.640   3.973  19.200  1.00 81.26           O
ATOM   1463  HA  ASP A 110      16.186   3.558  18.729  1.00 81.26           H
ATOM   1464  CB  ASP A 110      16.654   5.590  18.128  1.00 81.26           C
ATOM   1465 1HB  ASP A 110      17.593   5.362  17.623  1.00 81.26           H
ATOM   1466 2HB  ASP A 110      16.178   6.395  17.568  1.00 81.26           H
ATOM   1467  CG  ASP A 110      16.939   6.056  19.558  1.00 81.26           C
ATOM   1468  OD1 ASP A 110      16.561   5.307  20.485  1.00 81.26           O
ATOM   1469  OD2 ASP A 110      17.529   7.150  19.691  1.00 81.26           O
ATOM   1470  HN  ASP A 110      14.912   4.201  16.224  1.00 81.26           H
ATOM   1471  N   GLN A 111      14.047   6.039  18.375  1.00 83.98           N
ATOM   1472  CA  GLN A 111      12.763   6.579  18.788  1.00 83.98           C
ATOM   1473  C   GLN A 111      12.314   7.679  17.825  1.00 83.98           C
ATOM   1474  O   GLN A 111      13.083   8.108  16.965  1.00 83.98           O
ATOM   1475  HA  GLN A 111      12.068   5.740  18.741  1.00 83.98           H
ATOM   1476  CB  GLN A 111      12.824   7.099  20.225  1.00 83.98           C
ATOM   1477 1HB  GLN A 111      11.853   7.505  20.511  1.00 83.98           H
ATOM   1478 2HB  GLN A 111      13.038   6.275  20.906  1.00 83.98           H
ATOM   1479  CG  GLN A 111      13.897   8.180  20.372  1.00 83.98           C
ATOM   1480 1HG  GLN A 111      14.873   7.765  20.122  1.00 83.98           H
ATOM   1481 2HG  GLN A 111      13.703   8.988  19.666  1.00 83.98           H
ATOM   1482  CD  GLN A 111      13.923   8.737  21.797  1.00 83.98           C
ATOM   1483  OE1 GLN A 111      13.003   8.558  22.578  1.00 83.98           O
ATOM   1484  NE2 GLN A 111      15.026   9.420  22.090  1.00 83.98           N
ATOM   1485 1HE2 GLN A 111      15.744   9.530  21.403  1.00 83.98           H
ATOM   1486 2HE2 GLN A 111      15.137   9.824  22.998  1.00 83.98           H
ATOM   1487  HN  GLN A 111      14.645   6.687  17.903  1.00 83.98           H
ATOM   1488  N   TRP A 112      11.072   8.105  18.000  1.00 89.26           N
ATOM   1489  CA  TRP A 112      10.529   9.184  17.192  1.00 89.26           C
ATOM   1490  C   TRP A 112      11.171  10.492  17.657  1.00 89.26           C
ATOM   1491  O   TRP A 112      10.935  10.939  18.778  1.00 89.26           O
ATOM   1492  HA  TRP A 112      10.794   8.987  16.153  1.00 89.26           H
ATOM   1493  CB  TRP A 112       9.001   9.208  17.264  1.00 89.26           C
ATOM   1494 1HB  TRP A 112       8.621   8.212  17.038  1.00 89.26           H
ATOM   1495 2HB  TRP A 112       8.700   9.439  18.286  1.00 89.26           H
ATOM   1496  CG  TRP A 112       8.349  10.215  16.315  1.00 89.26           C
ATOM   1497  CD1 TRP A 112       7.917  11.453  16.595  1.00 89.26           C
ATOM   1498  HD1 TRP A 112       7.981  11.917  17.579  1.00 89.26           H
ATOM   1499  CD2 TRP A 112       8.070  10.019  14.913  1.00 89.26           C
ATOM   1500  NE1 TRP A 112       7.383  12.066  15.480  1.00 89.26           N
ATOM   1501  HE1 TRP A 112       6.998  12.988  15.439  1.00 89.26           H
ATOM   1502  CE2 TRP A 112       7.479  11.166  14.425  1.00 89.26           C
ATOM   1503  CE3 TRP A 112       8.310   8.909  14.084  1.00 89.26           C
ATOM   1504  HE3 TRP A 112       8.775   7.992  14.445  1.00 89.26           H
ATOM   1505  CZ2 TRP A 112       7.077  11.314  13.092  1.00 89.26           C
ATOM   1506  HZ2 TRP A 112       6.612  12.232  12.730  1.00 89.26           H
ATOM   1507  CZ3 TRP A 112       7.903   9.073  12.755  1.00 89.26           C
ATOM   1508  HZ3 TRP A 112       8.065   8.241  12.069  1.00 89.26           H
ATOM   1509  CH2 TRP A 112       7.306  10.221  12.248  1.00 89.26           C
ATOM   1510  HH2 TRP A 112       7.017  10.270  11.198  1.00 89.26           H
ATOM   1511  HN  TRP A 112      10.442   7.727  18.678  1.00 89.26           H
ATOM   1512  N   LYS A 113      11.970  11.070  16.772  1.00 82.22           N
ATOM   1513  CA  LYS A 113      12.785  12.217  17.135  1.00 82.22           C
ATOM   1514  C   LYS A 113      12.167  13.485  16.543  1.00 82.22           C
ATOM   1515  O   LYS A 113      12.759  14.561  16.617  1.00 82.22           O
ATOM   1516  HA  LYS A 113      12.767  12.299  18.222  1.00 82.22           H
ATOM   1517  CB  LYS A 113      14.241  11.991  16.722  1.00 82.22           C
ATOM   1518 1HB  LYS A 113      14.299  11.848  15.644  1.00 82.22           H
ATOM   1519 2HB  LYS A 113      14.830  12.877  16.958  1.00 82.22           H
ATOM   1520  CG  LYS A 113      14.831  10.774  17.437  1.00 82.22           C
ATOM   1521 1HG  LYS A 113      14.716  10.889  18.515  1.00 82.22           H
ATOM   1522 2HG  LYS A 113      14.280   9.878  17.152  1.00 82.22           H
ATOM   1523  CD  LYS A 113      16.312  10.601  17.092  1.00 82.22           C
ATOM   1524 1HD  LYS A 113      16.425  10.465  16.017  1.00 82.22           H
ATOM   1525 2HD  LYS A 113      16.859  11.505  17.358  1.00 82.22           H
ATOM   1526  CE  LYS A 113      16.910   9.401  17.829  1.00 82.22           C
ATOM   1527 1HE  LYS A 113      16.788   9.530  18.905  1.00 82.22           H
ATOM   1528 2HE  LYS A 113      16.372   8.493  17.555  1.00 82.22           H
ATOM   1529  NZ  LYS A 113      18.345   9.253  17.501  1.00 82.22           N
ATOM   1530 1HZ  LYS A 113      18.728   8.461  18.005  1.00 82.22           H
ATOM   1531 2HZ  LYS A 113      18.450   9.102  16.503  1.00 82.22           H
ATOM   1532 3HZ  LYS A 113      18.842  10.096  17.768  1.00 82.22           H
ATOM   1533  HN  LYS A 113      12.064  10.768  15.823  1.00 82.22           H
ATOM   1534  N   PHE A 114      10.984  13.316  15.970  1.00 88.06           N
ATOM   1535  CA  PHE A 114      10.370  14.381  15.195  1.00 88.06           C
ATOM   1536  C   PHE A 114       9.157  14.961  15.926  1.00 88.06           C
ATOM   1537  O   PHE A 114       8.703  14.402  16.923  1.00 88.06           O
ATOM   1538  HA  PHE A 114      11.120  15.161  15.066  1.00 88.06           H
ATOM   1539  CB  PHE A 114       9.907  13.764  13.874  1.00 88.06           C
ATOM   1540 1HB  PHE A 114       9.096  13.064  14.076  1.00 88.06           H
ATOM   1541 2HB  PHE A 114       9.498  14.551  13.241  1.00 88.06           H
ATOM   1542  CG  PHE A 114      11.012  13.034  13.108  1.00 88.06           C
ATOM   1543  CD1 PHE A 114      11.933  13.745  12.402  1.00 88.06           C
ATOM   1544  HD1 PHE A 114      11.883  14.833  12.382  1.00 88.06           H
ATOM   1545  CD2 PHE A 114      11.074  11.676  13.132  1.00 88.06           C
ATOM   1546  HD2 PHE A 114      10.337  11.107  13.698  1.00 88.06           H
ATOM   1547  CE1 PHE A 114      12.958  13.068  11.690  1.00 88.06           C
ATOM   1548  HE1 PHE A 114      13.696  13.637  11.124  1.00 88.06           H
ATOM   1549  CE2 PHE A 114      12.100  10.999  12.421  1.00 88.06           C
ATOM   1550  HE2 PHE A 114      12.150   9.911  12.440  1.00 88.06           H
ATOM   1551  CZ  PHE A 114      13.020  11.709  11.715  1.00 88.06           C
ATOM   1552  HZ  PHE A 114      13.808  11.190  11.169  1.00 88.06           H
ATOM   1553  HN  PHE A 114      10.450  12.473  16.028  1.00 88.06           H
ATOM   1554  N   GLN A 115       8.666  16.074  15.401  1.00 81.01           N
ATOM   1555  CA  GLN A 115       7.540  16.757  16.014  1.00 81.01           C
ATOM   1556  C   GLN A 115       6.242  15.995  15.738  1.00 81.01           C
ATOM   1557  O   GLN A 115       6.197  15.137  14.858  1.00 81.01           O
ATOM   1558  HA  GLN A 115       7.748  16.757  17.084  1.00 81.01           H
ATOM   1559  CB  GLN A 115       7.442  18.203  15.522  1.00 81.01           C
ATOM   1560 1HB  GLN A 115       7.377  18.217  14.434  1.00 81.01           H
ATOM   1561 2HB  GLN A 115       6.527  18.659  15.902  1.00 81.01           H
ATOM   1562  CG  GLN A 115       8.653  19.020  15.977  1.00 81.01           C
ATOM   1563 1HG  GLN A 115       8.761  18.944  17.059  1.00 81.01           H
ATOM   1564 2HG  GLN A 115       9.560  18.608  15.536  1.00 81.01           H
ATOM   1565  CD  GLN A 115       8.505  20.489  15.575  1.00 81.01           C
ATOM   1566  OE1 GLN A 115       7.566  20.884  14.905  1.00 81.01           O
ATOM   1567  NE2 GLN A 115       9.483  21.272  16.021  1.00 81.01           N
ATOM   1568 1HE2 GLN A 115      10.226  20.884  16.566  1.00 81.01           H
ATOM   1569 2HE2 GLN A 115       9.476  22.250  15.810  1.00 81.01           H
ATOM   1570  HN  GLN A 115       9.024  16.507  14.574  1.00 81.01           H
ATOM   1571  N   THR A 116       5.218  16.336  16.506  1.00 87.61           N
ATOM   1572  CA  THR A 116       3.924  15.693  16.358  1.00 87.61           C
ATOM   1573  C   THR A 116       3.387  15.896  14.939  1.00 87.61           C
ATOM   1574  O   THR A 116       2.784  14.991  14.364  1.00 87.61           O
ATOM   1575  HA  THR A 116       4.055  14.620  16.499  1.00 87.61           H
ATOM   1576  CB  THR A 116       2.995  16.242  17.443  1.00 87.61           C
ATOM   1577  HB  THR A 116       2.680  17.258  17.207  1.00 87.61           H
ATOM   1578  OG1 THR A 116       3.743  16.093  18.647  1.00 87.61           O
ATOM   1579  HG1 THR A 116       3.345  16.660  19.368  1.00 87.61           H
ATOM   1580  CG2 THR A 116       1.762  15.362  17.658  1.00 87.61           C
ATOM   1581 1HG2 THR A 116       2.077  14.363  17.960  1.00 87.61           H
ATOM   1582 2HG2 THR A 116       1.194  15.299  16.730  1.00 87.61           H
ATOM   1583 3HG2 THR A 116       1.138  15.796  18.439  1.00 87.61           H
ATOM   1584  HN  THR A 116       5.262  17.037  17.219  1.00 87.61           H
ATOM   1585  N   PHE A 117       3.626  17.089  14.415  1.00 90.46           N
ATOM   1586  CA  PHE A 117       3.170  17.424  13.077  1.00 90.46           C
ATOM   1587  C   PHE A 117       3.663  16.396  12.057  1.00 90.46           C
ATOM   1588  O   PHE A 117       2.886  15.909  11.236  1.00 90.46           O
ATOM   1589  HA  PHE A 117       2.080  17.421  13.097  1.00 90.46           H
ATOM   1590  CB  PHE A 117       3.762  18.792  12.732  1.00 90.46           C
ATOM   1591 1HB  PHE A 117       3.392  19.528  13.447  1.00 90.46           H
ATOM   1592 2HB  PHE A 117       4.845  18.749  12.851  1.00 90.46           H
ATOM   1593  CG  PHE A 117       3.438  19.271  11.316  1.00 90.46           C
ATOM   1594  CD1 PHE A 117       4.397  19.240  10.352  1.00 90.46           C
ATOM   1595  HD1 PHE A 117       5.396  18.875  10.589  1.00 90.46           H
ATOM   1596  CD2 PHE A 117       2.192  19.727  11.020  1.00 90.46           C
ATOM   1597  HD2 PHE A 117       1.423  19.752  11.793  1.00 90.46           H
ATOM   1598  CE1 PHE A 117       4.097  19.685   9.037  1.00 90.46           C
ATOM   1599  HE1 PHE A 117       4.865  19.660   8.265  1.00 90.46           H
ATOM   1600  CE2 PHE A 117       1.891  20.172   9.706  1.00 90.46           C
ATOM   1601  HE2 PHE A 117       0.892  20.537   9.469  1.00 90.46           H
ATOM   1602  CZ  PHE A 117       2.850  20.141   8.742  1.00 90.46           C
ATOM   1603  HZ  PHE A 117       2.619  20.482   7.732  1.00 90.46           H
ATOM   1604  HN  PHE A 117       4.121  17.818  14.888  1.00 90.46           H
ATOM   1605  N   MET A 118       4.951  16.097  12.141  1.00 87.87           N
ATOM   1606  CA  MET A 118       5.561  15.154  11.219  1.00 87.87           C
ATOM   1607  C   MET A 118       4.957  13.758  11.383  1.00 87.87           C
ATOM   1608  O   MET A 118       4.848  13.007  10.415  1.00 87.87           O
ATOM   1609  HA  MET A 118       5.345  15.536  10.222  1.00 87.87           H
ATOM   1610  CB  MET A 118       7.068  15.092  11.476  1.00 87.87           C
ATOM   1611 1HB  MET A 118       7.254  14.965  12.543  1.00 87.87           H
ATOM   1612 2HB  MET A 118       7.491  14.222  10.974  1.00 87.87           H
ATOM   1613  CG  MET A 118       7.762  16.361  10.979  1.00 87.87           C
ATOM   1614 1HG  MET A 118       7.443  17.217  11.574  1.00 87.87           H
ATOM   1615 2HG  MET A 118       8.841  16.270  11.106  1.00 87.87           H
ATOM   1616  SD  MET A 118       7.372  16.637   9.259  1.00 87.87           S
ATOM   1617  CE  MET A 118       8.088  15.169   8.540  1.00 87.87           C
ATOM   1618 1HE  MET A 118       9.157  15.144   8.753  1.00 87.87           H
ATOM   1619 2HE  MET A 118       7.612  14.286   8.966  1.00 87.87           H
ATOM   1620 3HE  MET A 118       7.933  15.180   7.461  1.00 87.87           H
ATOM   1621  HN  MET A 118       5.572  16.486  12.821  1.00 87.87           H
ATOM   1622  N   CYS A 119       4.581  13.452  12.616  1.00 92.75           N
ATOM   1623  CA  CYS A 119       3.943  12.180  12.910  1.00 92.75           C
ATOM   1624  C   CYS A 119       2.642  12.098  12.109  1.00 92.75           C
ATOM   1625  O   CYS A 119       2.376  11.093  11.451  1.00 92.75           O
ATOM   1626  HA  CYS A 119       4.640  11.401  12.598  1.00 92.75           H
ATOM   1627  CB  CYS A 119       3.702  12.001  14.410  1.00 92.75           C
ATOM   1628 1HB  CYS A 119       4.655  11.984  14.941  1.00 92.75           H
ATOM   1629 2HB  CYS A 119       3.136  12.847  14.799  1.00 92.75           H
ATOM   1630  SG  CYS A 119       2.789  10.445  14.716  1.00 92.75           S
ATOM   1631  HN  CYS A 119       4.705  14.054  13.405  1.00 92.75           H
ATOM   1632  N   LYS A 120       1.866  13.168  12.192  1.00 91.34           N
ATOM   1633  CA  LYS A 120       0.589  13.222  11.500  1.00 91.34           C
ATOM   1634  C   LYS A 120       0.822  13.063   9.996  1.00 91.34           C
ATOM   1635  O   LYS A 120       0.150  12.267   9.341  1.00 91.34           O
ATOM   1636  HA  LYS A 120      -0.007  12.378  11.848  1.00 91.34           H
ATOM   1637  CB  LYS A 120      -0.170  14.497  11.874  1.00 91.34           C
ATOM   1638 1HB  LYS A 120       0.481  15.362  11.748  1.00 91.34           H
ATOM   1639 2HB  LYS A 120      -1.015  14.633  11.199  1.00 91.34           H
ATOM   1640  CG  LYS A 120      -0.669  14.434  13.319  1.00 91.34           C
ATOM   1641 1HG  LYS A 120      -1.357  13.596  13.433  1.00 91.34           H
ATOM   1642 2HG  LYS A 120       0.170  14.251  13.990  1.00 91.34           H
ATOM   1643  CD  LYS A 120      -1.371  15.735  13.713  1.00 91.34           C
ATOM   1644 1HD  LYS A 120      -0.677  16.570  13.619  1.00 91.34           H
ATOM   1645 2HD  LYS A 120      -2.198  15.928  13.030  1.00 91.34           H
ATOM   1646  CE  LYS A 120      -1.896  15.661  15.149  1.00 91.34           C
ATOM   1647 1HE  LYS A 120      -1.158  15.175  15.787  1.00 91.34           H
ATOM   1648 2HE  LYS A 120      -2.044  16.667  15.540  1.00 91.34           H
ATOM   1649  NZ  LYS A 120      -3.172  14.912  15.196  1.00 91.34           N
ATOM   1650 1HZ  LYS A 120      -3.629  15.080  16.085  1.00 91.34           H
ATOM   1651 2HZ  LYS A 120      -3.774  15.222  14.442  1.00 91.34           H
ATOM   1652 3HZ  LYS A 120      -2.985  13.920  15.094  1.00 91.34           H
ATOM   1653  HN  LYS A 120       2.096  13.987  12.718  1.00 91.34           H
ATOM   1654  N   VAL A 121       1.775  13.834   9.493  1.00 92.60           N
ATOM   1655  CA  VAL A 121       2.029  13.871   8.062  1.00 92.60           C
ATOM   1656  C   VAL A 121       2.460  12.482   7.589  1.00 92.60           C
ATOM   1657  O   VAL A 121       1.922  11.960   6.614  1.00 92.60           O
ATOM   1658  HA  VAL A 121       1.094  14.136   7.569  1.00 92.60           H
ATOM   1659  CB  VAL A 121       3.058  14.958   7.742  1.00 92.60           C
ATOM   1660  HB  VAL A 121       3.925  14.798   8.383  1.00 92.60           H
ATOM   1661  CG1 VAL A 121       3.523  14.860   6.288  1.00 92.60           C
ATOM   1662 1HG1 VAL A 121       3.980  13.886   6.117  1.00 92.60           H
ATOM   1663 2HG1 VAL A 121       2.668  14.982   5.624  1.00 92.60           H
ATOM   1664 3HG1 VAL A 121       4.254  15.644   6.087  1.00 92.60           H
ATOM   1665  CG2 VAL A 121       2.499  16.349   8.047  1.00 92.60           C
ATOM   1666 1HG2 VAL A 121       1.608  16.523   7.444  1.00 92.60           H
ATOM   1667 2HG2 VAL A 121       2.240  16.413   9.104  1.00 92.60           H
ATOM   1668 3HG2 VAL A 121       3.250  17.102   7.811  1.00 92.60           H
ATOM   1669  HN  VAL A 121       2.366  14.424  10.043  1.00 92.60           H
ATOM   1670  N   VAL A 122       3.427  11.922   8.301  1.00 91.10           N
ATOM   1671  CA  VAL A 122       4.072  10.699   7.856  1.00 91.10           C
ATOM   1672  C   VAL A 122       3.044   9.566   7.829  1.00 91.10           C
ATOM   1673  O   VAL A 122       2.978   8.806   6.864  1.00 91.10           O
ATOM   1674  HA  VAL A 122       4.435  10.868   6.842  1.00 91.10           H
ATOM   1675  CB  VAL A 122       5.278  10.390   8.745  1.00 91.10           C
ATOM   1676  HB  VAL A 122       4.954  10.451   9.784  1.00 91.10           H
ATOM   1677  CG1 VAL A 122       5.794   8.971   8.496  1.00 91.10           C
ATOM   1678 1HG1 VAL A 122       5.004   8.254   8.718  1.00 91.10           H
ATOM   1679 2HG1 VAL A 122       6.094   8.871   7.453  1.00 91.10           H
ATOM   1680 3HG1 VAL A 122       6.651   8.778   9.141  1.00 91.10           H
ATOM   1681  CG2 VAL A 122       6.390  11.421   8.539  1.00 91.10           C
ATOM   1682 1HG2 VAL A 122       6.711  11.407   7.497  1.00 91.10           H
ATOM   1683 2HG2 VAL A 122       6.016  12.414   8.790  1.00 91.10           H
ATOM   1684 3HG2 VAL A 122       7.235  11.178   9.183  1.00 91.10           H
ATOM   1685  HN  VAL A 122       3.769  12.290   9.166  1.00 91.10           H
ATOM   1686  N   ASN A 123       2.267   9.489   8.899  1.00 90.60           N
ATOM   1687  CA  ASN A 123       1.244   8.464   9.009  1.00 90.60           C
ATOM   1688  C   ASN A 123       0.216   8.654   7.891  1.00 90.60           C
ATOM   1689  O   ASN A 123      -0.232   7.682   7.284  1.00 90.60           O
ATOM   1690  HA  ASN A 123       1.777   7.517   8.928  1.00 90.60           H
ATOM   1691  CB  ASN A 123       0.509   8.559  10.348  1.00 90.60           C
ATOM   1692 1HB  ASN A 123       0.502   9.594  10.689  1.00 90.60           H
ATOM   1693 2HB  ASN A 123      -0.530   8.259  10.219  1.00 90.60           H
ATOM   1694  CG  ASN A 123       1.175   7.673  11.403  1.00 90.60           C
ATOM   1695  OD1 ASN A 123       1.938   6.770  11.101  1.00 90.60           O
ATOM   1696  ND2 ASN A 123       0.845   7.980  12.654  1.00 90.60           N
ATOM   1697 1HD2 ASN A 123       0.212   8.734  12.833  1.00 90.60           H
ATOM   1698 2HD2 ASN A 123       1.229   7.458  13.415  1.00 90.60           H
ATOM   1699  HN  ASN A 123       2.328  10.110   9.680  1.00 90.60           H
ATOM   1700  N   SER A 124      -0.128   9.911   7.654  1.00 91.45           N
ATOM   1701  CA  SER A 124      -1.143  10.236   6.667  1.00 91.45           C
ATOM   1702  C   SER A 124      -0.659   9.845   5.270  1.00 91.45           C
ATOM   1703  O   SER A 124      -1.390   9.212   4.510  1.00 91.45           O
ATOM   1704  HA  SER A 124      -2.017   9.648   6.948  1.00 91.45           H
ATOM   1705  CB  SER A 124      -1.497  11.724   6.710  1.00 91.45           C
ATOM   1706 1HB  SER A 124      -0.617  12.313   6.451  1.00 91.45           H
ATOM   1707 2HB  SER A 124      -2.256  11.938   5.958  1.00 91.45           H
ATOM   1708  OG  SER A 124      -1.973  12.123   7.992  1.00 91.45           O
ATOM   1709  HG  SER A 124      -1.299  12.710   8.440  1.00 91.45           H
ATOM   1710  HN  SER A 124       0.274  10.698   8.122  1.00 91.45           H
ATOM   1711  N   MET A 125       0.571  10.239   4.973  1.00 85.76           N
ATOM   1712  CA  MET A 125       1.145   9.979   3.663  1.00 85.76           C
ATOM   1713  C   MET A 125       1.205   8.477   3.380  1.00 85.76           C
ATOM   1714  O   MET A 125       0.888   8.037   2.276  1.00 85.76           O
ATOM   1715  HA  MET A 125       0.478  10.464   2.950  1.00 85.76           H
ATOM   1716  CB  MET A 125       2.555  10.569   3.597  1.00 85.76           C
ATOM   1717 1HB  MET A 125       3.108  10.299   4.497  1.00 85.76           H
ATOM   1718 2HB  MET A 125       3.093  10.140   2.752  1.00 85.76           H
ATOM   1719  CG  MET A 125       2.506  12.092   3.459  1.00 85.76           C
ATOM   1720 1HG  MET A 125       1.955  12.366   2.559  1.00 85.76           H
ATOM   1721 2HG  MET A 125       1.973  12.526   4.304  1.00 85.76           H
ATOM   1722  SD  MET A 125       4.164  12.751   3.382  1.00 85.76           S
ATOM   1723  CE  MET A 125       4.628  12.231   1.739  1.00 85.76           C
ATOM   1724 1HE  MET A 125       4.580  11.144   1.675  1.00 85.76           H
ATOM   1725 2HE  MET A 125       3.943  12.668   1.012  1.00 85.76           H
ATOM   1726 3HE  MET A 125       5.644  12.563   1.526  1.00 85.76           H
ATOM   1727  HN  MET A 125       1.170  10.727   5.608  1.00 85.76           H
ATOM   1728  N   TYR A 126       1.615   7.732   4.396  1.00 86.32           N
ATOM   1729  CA  TYR A 126       1.727   6.289   4.268  1.00 86.32           C
ATOM   1730  C   TYR A 126       0.380   5.665   3.897  1.00 86.32           C
ATOM   1731  O   TYR A 126       0.303   4.837   2.990  1.00 86.32           O
ATOM   1732  HA  TYR A 126       2.447   6.076   3.478  1.00 86.32           H
ATOM   1733  CB  TYR A 126       2.151   5.775   5.645  1.00 86.32           C
ATOM   1734 1HB  TYR A 126       3.189   6.055   5.822  1.00 86.32           H
ATOM   1735 2HB  TYR A 126       1.552   6.273   6.408  1.00 86.32           H
ATOM   1736  CG  TYR A 126       2.010   4.261   5.815  1.00 86.32           C
ATOM   1737  CD1 TYR A 126       0.991   3.745   6.589  1.00 86.32           C
ATOM   1738  HD1 TYR A 126       0.285   4.416   7.078  1.00 86.32           H
ATOM   1739  CD2 TYR A 126       2.904   3.411   5.195  1.00 86.32           C
ATOM   1740  HD2 TYR A 126       3.709   3.818   4.584  1.00 86.32           H
ATOM   1741  CE1 TYR A 126       0.858   2.320   6.748  1.00 86.32           C
ATOM   1742  HE1 TYR A 126       0.057   1.899   7.357  1.00 86.32           H
ATOM   1743  CE2 TYR A 126       2.771   1.986   5.355  1.00 86.32           C
ATOM   1744  HE2 TYR A 126       3.470   1.304   4.870  1.00 86.32           H
ATOM   1745  CZ  TYR A 126       1.755   1.511   6.123  1.00 86.32           C
ATOM   1746  OH  TYR A 126       1.630   0.165   6.274  1.00 86.32           O
ATOM   1747  HH  TYR A 126       1.738  -0.290   5.390  1.00 86.32           H
ATOM   1748  HN  TYR A 126       1.867   8.097   5.292  1.00 86.32           H
ATOM   1749  N   LYS A 127      -0.650   6.086   4.618  1.00 85.36           N
ATOM   1750  CA  LYS A 127      -1.964   5.485   4.467  1.00 85.36           C
ATOM   1751  C   LYS A 127      -2.560   5.901   3.121  1.00 85.36           C
ATOM   1752  O   LYS A 127      -3.216   5.103   2.455  1.00 85.36           O
ATOM   1753  HA  LYS A 127      -1.830   4.403   4.465  1.00 85.36           H
ATOM   1754  CB  LYS A 127      -2.851   5.829   5.665  1.00 85.36           C
ATOM   1755 1HB  LYS A 127      -2.289   5.694   6.590  1.00 85.36           H
ATOM   1756 2HB  LYS A 127      -3.139   6.879   5.619  1.00 85.36           H
ATOM   1757  CG  LYS A 127      -4.104   4.951   5.690  1.00 85.36           C
ATOM   1758 1HG  LYS A 127      -4.721   5.168   4.819  1.00 85.36           H
ATOM   1759 2HG  LYS A 127      -3.818   3.901   5.626  1.00 85.36           H
ATOM   1760  CD  LYS A 127      -4.914   5.188   6.967  1.00 85.36           C
ATOM   1761 1HD  LYS A 127      -4.300   4.960   7.838  1.00 85.36           H
ATOM   1762 2HD  LYS A 127      -5.189   6.240   7.038  1.00 85.36           H
ATOM   1763  CE  LYS A 127      -6.176   4.323   6.984  1.00 85.36           C
ATOM   1764 1HE  LYS A 127      -6.756   4.499   6.078  1.00 85.36           H
ATOM   1765 2HE  LYS A 127      -5.901   3.268   6.986  1.00 85.36           H
ATOM   1766  NZ  LYS A 127      -6.998   4.630   8.175  1.00 85.36           N
ATOM   1767 1HZ  LYS A 127      -7.921   4.225   8.062  1.00 85.36           H
ATOM   1768 2HZ  LYS A 127      -6.557   4.239   9.000  1.00 85.36           H
ATOM   1769 3HZ  LYS A 127      -7.080   5.635   8.280  1.00 85.36           H
ATOM   1770  HN  LYS A 127      -0.596   6.822   5.293  1.00 85.36           H
ATOM   1771  N   MET A 128      -2.309   7.152   2.761  1.00 86.01           N
ATOM   1772  CA  MET A 128      -2.781   7.673   1.490  1.00 86.01           C
ATOM   1773  C   MET A 128      -2.199   6.877   0.320  1.00 86.01           C
ATOM   1774  O   MET A 128      -2.909   6.554  -0.630  1.00 86.01           O
ATOM   1775  HA  MET A 128      -3.865   7.560   1.510  1.00 86.01           H
ATOM   1776  CB  MET A 128      -2.377   9.143   1.359  1.00 86.01           C
ATOM   1777 1HB  MET A 128      -2.672   9.686   2.256  1.00 86.01           H
ATOM   1778 2HB  MET A 128      -1.293   9.220   1.282  1.00 86.01           H
ATOM   1779  CG  MET A 128      -3.028   9.783   0.131  1.00 86.01           C
ATOM   1780 1HG  MET A 128      -2.692   9.279  -0.774  1.00 86.01           H
ATOM   1781 2HG  MET A 128      -4.111   9.664   0.179  1.00 86.01           H
ATOM   1782  SD  MET A 128      -2.610  11.517   0.053  1.00 86.01           S
ATOM   1783  CE  MET A 128      -3.598  12.011  -1.349  1.00 86.01           C
ATOM   1784 1HE  MET A 128      -3.292  11.442  -2.227  1.00 86.01           H
ATOM   1785 2HE  MET A 128      -4.650  11.818  -1.139  1.00 86.01           H
ATOM   1786 3HE  MET A 128      -3.454  13.075  -1.538  1.00 86.01           H
ATOM   1787  HN  MET A 128      -1.795   7.802   3.320  1.00 86.01           H
ATOM   1788  N   ASN A 129      -0.911   6.584   0.429  1.00 81.35           N
ATOM   1789  CA  ASN A 129      -0.230   5.814  -0.598  1.00 81.35           C
ATOM   1790  C   ASN A 129      -0.832   4.409  -0.659  1.00 81.35           C
ATOM   1791  O   ASN A 129      -1.098   3.890  -1.742  1.00 81.35           O
ATOM   1792  HA  ASN A 129      -0.380   6.372  -1.522  1.00 81.35           H
ATOM   1793  CB  ASN A 129       1.262   5.676  -0.284  1.00 81.35           C
ATOM   1794 1HB  ASN A 129       1.711   6.665  -0.194  1.00 81.35           H
ATOM   1795 2HB  ASN A 129       1.390   5.179   0.677  1.00 81.35           H
ATOM   1796  CG  ASN A 129       1.980   4.882  -1.376  1.00 81.35           C
ATOM   1797  OD1 ASN A 129       2.050   5.281  -2.527  1.00 81.35           O
ATOM   1798  ND2 ASN A 129       2.509   3.737  -0.953  1.00 81.35           N
ATOM   1799 1HD2 ASN A 129       2.416   3.467   0.005  1.00 81.35           H
ATOM   1800 2HD2 ASN A 129       3.000   3.146  -1.594  1.00 81.35           H
ATOM   1801  HN  ASN A 129      -0.337   6.863   1.199  1.00 81.35           H
ATOM   1802  N   PHE A 130      -1.028   3.832   0.518  1.00 85.43           N
ATOM   1803  CA  PHE A 130      -1.493   2.458   0.609  1.00 85.43           C
ATOM   1804  C   PHE A 130      -2.751   2.247  -0.236  1.00 85.43           C
ATOM   1805  O   PHE A 130      -2.822   1.307  -1.026  1.00 85.43           O
ATOM   1806  HA  PHE A 130      -0.693   1.821   0.233  1.00 85.43           H
ATOM   1807  CB  PHE A 130      -1.831   2.198   2.079  1.00 85.43           C
ATOM   1808 1HB  PHE A 130      -0.924   2.304   2.674  1.00 85.43           H
ATOM   1809 2HB  PHE A 130      -2.528   2.962   2.422  1.00 85.43           H
ATOM   1810  CG  PHE A 130      -2.439   0.818   2.342  1.00 85.43           C
ATOM   1811  CD1 PHE A 130      -3.783   0.686   2.495  1.00 85.43           C
ATOM   1812  HD1 PHE A 130      -4.428   1.562   2.430  1.00 85.43           H
ATOM   1813  CD2 PHE A 130      -1.634  -0.275   2.424  1.00 85.43           C
ATOM   1814  HD2 PHE A 130      -0.556  -0.168   2.301  1.00 85.43           H
ATOM   1815  CE1 PHE A 130      -4.347  -0.594   2.740  1.00 85.43           C
ATOM   1816  HE1 PHE A 130      -5.425  -0.701   2.862  1.00 85.43           H
ATOM   1817  CE2 PHE A 130      -2.198  -1.555   2.668  1.00 85.43           C
ATOM   1818  HE2 PHE A 130      -1.552  -2.431   2.734  1.00 85.43           H
ATOM   1819  CZ  PHE A 130      -3.542  -1.688   2.821  1.00 85.43           C
ATOM   1820  HZ  PHE A 130      -3.975  -2.670   3.009  1.00 85.43           H
ATOM   1821  HN  PHE A 130      -0.876   4.286   1.395  1.00 85.43           H
ATOM   1822  N   TYR A 131      -3.712   3.138  -0.042  1.00 91.30           N
ATOM   1823  CA  TYR A 131      -4.985   3.029  -0.734  1.00 91.30           C
ATOM   1824  C   TYR A 131      -4.842   3.411  -2.209  1.00 91.30           C
ATOM   1825  O   TYR A 131      -5.372   2.729  -3.085  1.00 91.30           O
ATOM   1826  HA  TYR A 131      -5.317   1.993  -0.665  1.00 91.30           H
ATOM   1827  CB  TYR A 131      -5.924   4.025  -0.051  1.00 91.30           C
ATOM   1828 1HB  TYR A 131      -5.397   4.969   0.088  1.00 91.30           H
ATOM   1829 2HB  TYR A 131      -6.768   4.225  -0.711  1.00 91.30           H
ATOM   1830  CG  TYR A 131      -6.455   3.550   1.304  1.00 91.30           C
ATOM   1831  CD1 TYR A 131      -7.142   2.357   1.396  1.00 91.30           C
ATOM   1832  HD1 TYR A 131      -7.307   1.753   0.504  1.00 91.30           H
ATOM   1833  CD2 TYR A 131      -6.247   4.316   2.433  1.00 91.30           C
ATOM   1834  HD2 TYR A 131      -5.704   5.258   2.360  1.00 91.30           H
ATOM   1835  CE1 TYR A 131      -7.642   1.911   2.670  1.00 91.30           C
ATOM   1836  HE1 TYR A 131      -8.187   0.971   2.757  1.00 91.30           H
ATOM   1837  CE2 TYR A 131      -6.747   3.869   3.707  1.00 91.30           C
ATOM   1838  HE2 TYR A 131      -6.589   4.464   4.607  1.00 91.30           H
ATOM   1839  CZ  TYR A 131      -7.420   2.689   3.763  1.00 91.30           C
ATOM   1840  OH  TYR A 131      -7.892   2.267   4.967  1.00 91.30           O
ATOM   1841  HH  TYR A 131      -8.828   1.930   4.868  1.00 91.30           H
ATOM   1842  HN  TYR A 131      -3.632   3.922   0.574  1.00 91.30           H
ATOM   1843  N   SER A 132      -4.122   4.499  -2.438  1.00 90.59           N
ATOM   1844  CA  SER A 132      -4.038   5.074  -3.769  1.00 90.59           C
ATOM   1845  C   SER A 132      -3.376   4.081  -4.727  1.00 90.59           C
ATOM   1846  O   SER A 132      -3.827   3.911  -5.859  1.00 90.59           O
ATOM   1847  HA  SER A 132      -5.069   5.265  -4.067  1.00 90.59           H
ATOM   1848  CB  SER A 132      -3.261   6.392  -3.752  1.00 90.59           C
ATOM   1849 1HB  SER A 132      -3.235   6.811  -4.758  1.00 90.59           H
ATOM   1850 2HB  SER A 132      -3.782   7.112  -3.121  1.00 90.59           H
ATOM   1851  OG  SER A 132      -1.929   6.221  -3.276  1.00 90.59           O
ATOM   1852  HG  SER A 132      -1.473   7.108  -3.207  1.00 90.59           H
ATOM   1853  HN  SER A 132      -3.604   4.986  -1.734  1.00 90.59           H
ATOM   1854  N   CYS A 133      -2.318   3.452  -4.238  1.00 87.38           N
ATOM   1855  CA  CYS A 133      -1.563   2.515  -5.052  1.00 87.38           C
ATOM   1856  C   CYS A 133      -2.493   1.368  -5.453  1.00 87.38           C
ATOM   1857  O   CYS A 133      -2.594   1.029  -6.631  1.00 87.38           O
ATOM   1858  HA  CYS A 133      -1.225   3.064  -5.931  1.00 87.38           H
ATOM   1859  CB  CYS A 133      -0.315   2.010  -4.324  1.00 87.38           C
ATOM   1860 1HB  CYS A 133      -0.566   1.747  -3.296  1.00 87.38           H
ATOM   1861 2HB  CYS A 133       0.055   1.104  -4.804  1.00 87.38           H
ATOM   1862  SG  CYS A 133       0.983   3.300  -4.339  1.00 87.38           S
ATOM   1863  HG  CYS A 133       0.465   4.030  -3.356  1.00 87.38           H
ATOM   1864  HN  CYS A 133      -1.976   3.573  -3.306  1.00 87.38           H
ATOM   1865  N   VAL A 134      -3.148   0.802  -4.450  1.00 86.28           N
ATOM   1866  CA  VAL A 134      -3.930  -0.405  -4.653  1.00 86.28           C
ATOM   1867  C   VAL A 134      -5.095  -0.100  -5.598  1.00 86.28           C
ATOM   1868  O   VAL A 134      -5.424  -0.908  -6.465  1.00 86.28           O
ATOM   1869  HA  VAL A 134      -3.281  -1.143  -5.125  1.00 86.28           H
ATOM   1870  CB  VAL A 134      -4.386  -0.967  -3.305  1.00 86.28           C
ATOM   1871  HB  VAL A 134      -4.938  -0.185  -2.785  1.00 86.28           H
ATOM   1872  CG1 VAL A 134      -5.328  -2.158  -3.498  1.00 86.28           C
ATOM   1873 1HG1 VAL A 134      -6.206  -1.839  -4.059  1.00 86.28           H
ATOM   1874 2HG1 VAL A 134      -4.811  -2.945  -4.048  1.00 86.28           H
ATOM   1875 3HG1 VAL A 134      -5.637  -2.538  -2.524  1.00 86.28           H
ATOM   1876  CG2 VAL A 134      -3.186  -1.352  -2.438  1.00 86.28           C
ATOM   1877 1HG2 VAL A 134      -2.595  -2.111  -2.951  1.00 86.28           H
ATOM   1878 2HG2 VAL A 134      -2.570  -0.471  -2.259  1.00 86.28           H
ATOM   1879 3HG2 VAL A 134      -3.539  -1.748  -1.485  1.00 86.28           H
ATOM   1880  HN  VAL A 134      -3.149   1.153  -3.514  1.00 86.28           H
ATOM   1881  N   LEU A 135      -5.686   1.069  -5.398  1.00 91.34           N
ATOM   1882  CA  LEU A 135      -6.824   1.479  -6.203  1.00 91.34           C
ATOM   1883  C   LEU A 135      -6.369   1.696  -7.648  1.00 91.34           C
ATOM   1884  O   LEU A 135      -7.110   1.404  -8.586  1.00 91.34           O
ATOM   1885  HA  LEU A 135      -7.547   0.663  -6.187  1.00 91.34           H
ATOM   1886  CB  LEU A 135      -7.506   2.700  -5.583  1.00 91.34           C
ATOM   1887 1HB  LEU A 135      -6.748   3.461  -5.399  1.00 91.34           H
ATOM   1888 2HB  LEU A 135      -8.201   3.113  -6.314  1.00 91.34           H
ATOM   1889  CG  LEU A 135      -8.268   2.453  -4.279  1.00 91.34           C
ATOM   1890  HG  LEU A 135      -7.583   1.998  -3.565  1.00 91.34           H
ATOM   1891  CD1 LEU A 135      -8.749   3.771  -3.667  1.00 91.34           C
ATOM   1892 1HD1 LEU A 135      -7.890   4.408  -3.455  1.00 91.34           H
ATOM   1893 2HD1 LEU A 135      -9.412   4.276  -4.369  1.00 91.34           H
ATOM   1894 3HD1 LEU A 135      -9.287   3.566  -2.742  1.00 91.34           H
ATOM   1895  CD2 LEU A 135      -9.418   1.467  -4.494  1.00 91.34           C
ATOM   1896 1HD2 LEU A 135     -10.110   1.872  -5.232  1.00 91.34           H
ATOM   1897 2HD2 LEU A 135      -9.020   0.518  -4.852  1.00 91.34           H
ATOM   1898 3HD2 LEU A 135      -9.942   1.310  -3.552  1.00 91.34           H
ATOM   1899  HN  LEU A 135      -5.401   1.728  -4.702  1.00 91.34           H
ATOM   1900  N   LEU A 136      -5.154   2.207  -7.782  1.00 89.87           N
ATOM   1901  CA  LEU A 136      -4.594   2.470  -9.096  1.00 89.87           C
ATOM   1902  C   LEU A 136      -4.357   1.143  -9.820  1.00 89.87           C
ATOM   1903  O   LEU A 136      -4.677   1.009 -11.000  1.00 89.87           O
ATOM   1904  HA  LEU A 136      -5.332   3.042  -9.658  1.00 89.87           H
ATOM   1905  CB  LEU A 136      -3.340   3.339  -8.980  1.00 89.87           C
ATOM   1906 1HB  LEU A 136      -2.721   2.944  -8.174  1.00 89.87           H
ATOM   1907 2HB  LEU A 136      -2.766   3.238  -9.901  1.00 89.87           H
ATOM   1908  CG  LEU A 136      -3.577   4.828  -8.720  1.00 89.87           C
ATOM   1909  HG  LEU A 136      -4.287   4.922  -7.898  1.00 89.87           H
ATOM   1910  CD1 LEU A 136      -2.285   5.521  -8.283  1.00 89.87           C
ATOM   1911 1HD1 LEU A 136      -1.918   5.060  -7.366  1.00 89.87           H
ATOM   1912 2HD1 LEU A 136      -1.535   5.419  -9.067  1.00 89.87           H
ATOM   1913 3HD1 LEU A 136      -2.483   6.578  -8.105  1.00 89.87           H
ATOM   1914  CD2 LEU A 136      -4.207   5.504  -9.940  1.00 89.87           C
ATOM   1915 1HD2 LEU A 136      -3.540   5.401 -10.797  1.00 89.87           H
ATOM   1916 2HD2 LEU A 136      -5.163   5.031 -10.164  1.00 89.87           H
ATOM   1917 3HD2 LEU A 136      -4.365   6.561  -9.728  1.00 89.87           H
ATOM   1918  HN  LEU A 136      -4.558   2.440  -7.014  1.00 89.87           H
ATOM   1919  N   ILE A 137      -3.798   0.194  -9.082  1.00 84.12           N
ATOM   1920  CA  ILE A 137      -3.500  -1.112  -9.642  1.00 84.12           C
ATOM   1921  C   ILE A 137      -4.798  -1.765 -10.122  1.00 84.12           C
ATOM   1922  O   ILE A 137      -4.832  -2.377 -11.188  1.00 84.12           O
ATOM   1923  HA  ILE A 137      -2.853  -0.957 -10.505  1.00 84.12           H
ATOM   1924  CB  ILE A 137      -2.720  -1.961  -8.637  1.00 84.12           C
ATOM   1925  HB  ILE A 137      -3.221  -1.895  -7.672  1.00 84.12           H
ATOM   1926  CG1 ILE A 137      -1.301  -1.421  -8.448  1.00 84.12           C
ATOM   1927 1HG1 ILE A 137      -0.708  -1.626  -9.339  1.00 84.12           H
ATOM   1928 2HG1 ILE A 137      -1.333  -0.338  -8.328  1.00 84.12           H
ATOM   1929  CG2 ILE A 137      -2.722  -3.436  -9.046  1.00 84.12           C
ATOM   1930 1HG2 ILE A 137      -3.748  -3.800  -9.089  1.00 84.12           H
ATOM   1931 2HG2 ILE A 137      -2.258  -3.541 -10.027  1.00 84.12           H
ATOM   1932 3HG2 ILE A 137      -2.160  -4.017  -8.315  1.00 84.12           H
ATOM   1933  CD1 ILE A 137      -0.632  -2.054  -7.226  1.00 84.12           C
ATOM   1934 1HD1 ILE A 137      -1.214  -1.827  -6.334  1.00 84.12           H
ATOM   1935 2HD1 ILE A 137      -0.579  -3.135  -7.360  1.00 84.12           H
ATOM   1936 3HD1 ILE A 137       0.376  -1.653  -7.115  1.00 84.12           H
ATOM   1937  HN  ILE A 137      -3.551   0.308  -8.119  1.00 84.12           H
ATOM   1938  N   MET A 138      -5.835  -1.612  -9.311  1.00 87.58           N
ATOM   1939  CA  MET A 138      -7.144  -2.135  -9.663  1.00 87.58           C
ATOM   1940  C   MET A 138      -7.652  -1.510 -10.964  1.00 87.58           C
ATOM   1941  O   MET A 138      -8.169  -2.210 -11.833  1.00 87.58           O
ATOM   1942  HA  MET A 138      -7.005  -3.207  -9.797  1.00 87.58           H
ATOM   1943  CB  MET A 138      -8.133  -1.838  -8.534  1.00 87.58           C
ATOM   1944 1HB  MET A 138      -7.755  -2.250  -7.598  1.00 87.58           H
ATOM   1945 2HB  MET A 138      -8.220  -0.761  -8.395  1.00 87.58           H
ATOM   1946  CG  MET A 138      -9.509  -2.432  -8.840  1.00 87.58           C
ATOM   1947 1HG  MET A 138      -9.862  -2.072  -9.807  1.00 87.58           H
ATOM   1948 2HG  MET A 138      -9.439  -3.517  -8.910  1.00 87.58           H
ATOM   1949  SD  MET A 138     -10.669  -1.978  -7.561  1.00 87.58           S
ATOM   1950  CE  MET A 138     -10.846  -0.236  -7.908  1.00 87.58           C
ATOM   1951 1HE  MET A 138      -9.876   0.253  -7.820  1.00 87.58           H
ATOM   1952 2HE  MET A 138     -11.229  -0.104  -8.920  1.00 87.58           H
ATOM   1953 3HE  MET A 138     -11.542   0.207  -7.195  1.00 87.58           H
ATOM   1954  HN  MET A 138      -5.791  -1.142  -8.429  1.00 87.58           H
ATOM   1955  N   CYS A 139      -7.488  -0.198 -11.056  1.00 89.85           N
ATOM   1956  CA  CYS A 139      -7.991   0.540 -12.203  1.00 89.85           C
ATOM   1957  C   CYS A 139      -7.220   0.083 -13.443  1.00 89.85           C
ATOM   1958  O   CYS A 139      -7.787  -0.011 -14.531  1.00 89.85           O
ATOM   1959  HA  CYS A 139      -9.049   0.296 -12.293  1.00 89.85           H
ATOM   1960  CB  CYS A 139      -7.888   2.052 -11.992  1.00 89.85           C
ATOM   1961 1HB  CYS A 139      -6.897   2.308 -11.618  1.00 89.85           H
ATOM   1962 2HB  CYS A 139      -8.013   2.569 -12.943  1.00 89.85           H
ATOM   1963  SG  CYS A 139      -9.166   2.606 -10.805  1.00 89.85           S
ATOM   1964  HG  CYS A 139      -8.546   2.161  -9.716  1.00 89.85           H
ATOM   1965  HN  CYS A 139      -7.023   0.357 -10.367  1.00 89.85           H
ATOM   1966  N   ILE A 140      -5.940  -0.189 -13.239  1.00 82.83           N
ATOM   1967  CA  ILE A 140      -5.097  -0.677 -14.317  1.00 82.83           C
ATOM   1968  C   ILE A 140      -5.678  -1.983 -14.861  1.00 82.83           C
ATOM   1969  O   ILE A 140      -5.742  -2.181 -16.073  1.00 82.83           O
ATOM   1970  HA  ILE A 140      -5.118   0.068 -15.112  1.00 82.83           H
ATOM   1971  CB  ILE A 140      -3.645  -0.798 -13.849  1.00 82.83           C
ATOM   1972  HB  ILE A 140      -3.639  -1.290 -12.876  1.00 82.83           H
ATOM   1973  CG1 ILE A 140      -3.013   0.583 -13.660  1.00 82.83           C
ATOM   1974 1HG1 ILE A 140      -2.816   1.032 -14.634  1.00 82.83           H
ATOM   1975 2HG1 ILE A 140      -3.712   1.239 -13.142  1.00 82.83           H
ATOM   1976  CG2 ILE A 140      -2.832  -1.675 -14.804  1.00 82.83           C
ATOM   1977 1HG2 ILE A 140      -3.271  -2.672 -14.843  1.00 82.83           H
ATOM   1978 2HG2 ILE A 140      -2.843  -1.233 -15.800  1.00 82.83           H
ATOM   1979 3HG2 ILE A 140      -1.804  -1.744 -14.448  1.00 82.83           H
ATOM   1980  CD1 ILE A 140      -1.710   0.485 -12.865  1.00 82.83           C
ATOM   1981 1HD1 ILE A 140      -1.914   0.058 -11.883  1.00 82.83           H
ATOM   1982 2HD1 ILE A 140      -1.005  -0.152 -13.399  1.00 82.83           H
ATOM   1983 3HD1 ILE A 140      -1.282   1.480 -12.745  1.00 82.83           H
ATOM   1984  HN  ILE A 140      -5.479  -0.080 -12.358  1.00 82.83           H
ATOM   1985  N   SER A 141      -6.087  -2.842 -13.938  1.00 84.74           N
ATOM   1986  CA  SER A 141      -6.593  -4.153 -14.307  1.00 84.74           C
ATOM   1987  C   SER A 141      -7.880  -4.006 -15.122  1.00 84.74           C
ATOM   1988  O   SER A 141      -8.080  -4.715 -16.107  1.00 84.74           O
ATOM   1989  HA  SER A 141      -5.808  -4.606 -14.912  1.00 84.74           H
ATOM   1990  CB  SER A 141      -6.845  -5.015 -13.069  1.00 84.74           C
ATOM   1991 1HB  SER A 141      -7.619  -4.553 -12.456  1.00 84.74           H
ATOM   1992 2HB  SER A 141      -7.221  -5.991 -13.376  1.00 84.74           H
ATOM   1993  OG  SER A 141      -5.664  -5.186 -12.289  1.00 84.74           O
ATOM   1994  HG  SER A 141      -5.574  -4.435 -11.635  1.00 84.74           H
ATOM   1995  HN  SER A 141      -6.076  -2.654 -12.956  1.00 84.74           H
ATOM   1996  N   VAL A 142      -8.720  -3.081 -14.680  1.00 87.41           N
ATOM   1997  CA  VAL A 142      -9.974  -2.820 -15.366  1.00 87.41           C
ATOM   1998  C   VAL A 142      -9.681  -2.283 -16.769  1.00 87.41           C
ATOM   1999  O   VAL A 142     -10.349  -2.655 -17.732  1.00 87.41           O
ATOM   2000  HA  VAL A 142     -10.503  -3.769 -15.458  1.00 87.41           H
ATOM   2001  CB  VAL A 142     -10.840  -1.874 -14.532  1.00 87.41           C
ATOM   2002  HB  VAL A 142     -10.268  -0.963 -14.358  1.00 87.41           H
ATOM   2003  CG1 VAL A 142     -12.115  -1.491 -15.286  1.00 87.41           C
ATOM   2004 1HG1 VAL A 142     -11.851  -0.992 -16.218  1.00 87.41           H
ATOM   2005 2HG1 VAL A 142     -12.692  -2.390 -15.505  1.00 87.41           H
ATOM   2006 3HG1 VAL A 142     -12.712  -0.818 -14.670  1.00 87.41           H
ATOM   2007  CG2 VAL A 142     -11.170  -2.489 -13.171  1.00 87.41           C
ATOM   2008 1HG2 VAL A 142     -11.714  -3.423 -13.317  1.00 87.41           H
ATOM   2009 2HG2 VAL A 142     -10.246  -2.688 -12.628  1.00 87.41           H
ATOM   2010 3HG2 VAL A 142     -11.787  -1.796 -12.599  1.00 87.41           H
ATOM   2011  HN  VAL A 142      -8.556  -2.517 -13.871  1.00 87.41           H
ATOM   2012  N   ASP A 143      -8.681  -1.417 -16.839  1.00 81.76           N
ATOM   2013  CA  ASP A 143      -8.326  -0.783 -18.097  1.00 81.76           C
ATOM   2014  C   ASP A 143      -7.894  -1.856 -19.099  1.00 81.76           C
ATOM   2015  O   ASP A 143      -8.288  -1.818 -20.263  1.00 81.76           O
ATOM   2016  HA  ASP A 143      -9.225  -0.254 -18.415  1.00 81.76           H
ATOM   2017  CB  ASP A 143      -7.160   0.190 -17.915  1.00 81.76           C
ATOM   2018 1HB  ASP A 143      -7.429   0.953 -17.183  1.00 81.76           H
ATOM   2019 2HB  ASP A 143      -6.296  -0.342 -17.517  1.00 81.76           H
ATOM   2020  CG  ASP A 143      -6.789   0.857 -19.241  1.00 81.76           C
ATOM   2021  OD1 ASP A 143      -7.643   1.611 -19.755  1.00 81.76           O
ATOM   2022  OD2 ASP A 143      -5.661   0.597 -19.711  1.00 81.76           O
ATOM   2023  HN  ASP A 143      -8.119  -1.147 -16.057  1.00 81.76           H
ATOM   2024  N   ARG A 144      -7.088  -2.787 -18.609  1.00 71.31           N
ATOM   2025  CA  ARG A 144      -6.579  -3.855 -19.452  1.00 71.31           C
ATOM   2026  C   ARG A 144      -7.731  -4.720 -19.967  1.00 71.31           C
ATOM   2027  O   ARG A 144      -7.752  -5.102 -21.136  1.00 71.31           O
ATOM   2028  HA  ARG A 144      -6.074  -3.346 -20.273  1.00 71.31           H
ATOM   2029  CB  ARG A 144      -5.591  -4.737 -18.687  1.00 71.31           C
ATOM   2030 1HB  ARG A 144      -6.024  -5.032 -17.732  1.00 71.31           H
ATOM   2031 2HB  ARG A 144      -5.405  -5.653 -19.249  1.00 71.31           H
ATOM   2032  CG  ARG A 144      -4.270  -4.002 -18.449  1.00 71.31           C
ATOM   2033 1HG  ARG A 144      -4.459  -3.073 -17.912  1.00 71.31           H
ATOM   2034 2HG  ARG A 144      -3.620  -4.609 -17.819  1.00 71.31           H
ATOM   2035  CD  ARG A 144      -3.566  -3.698 -19.773  1.00 71.31           C
ATOM   2036 1HD  ARG A 144      -3.342  -4.627 -20.297  1.00 71.31           H
ATOM   2037 2HD  ARG A 144      -4.224  -3.117 -20.419  1.00 71.31           H
ATOM   2038  NE  ARG A 144      -2.315  -2.947 -19.520  1.00 71.31           N
ATOM   2039  HE  ARG A 144      -2.074  -2.745 -18.571  1.00 71.31           H
ATOM   2040  CZ  ARG A 144      -1.486  -2.522 -20.483  1.00 71.31           C
ATOM   2041  NH1 ARG A 144      -1.760  -2.766 -21.772  1.00 71.31           N
ATOM   2042 1HH1 ARG A 144      -2.588  -3.268 -22.021  1.00 71.31           H
ATOM   2043 2HH1 ARG A 144      -1.136  -2.445 -22.485  1.00 71.31           H
ATOM   2044  NH2 ARG A 144      -0.380  -1.850 -20.138  1.00 71.31           N
ATOM   2045 1HH2 ARG A 144       0.249  -1.526 -20.844  1.00 71.31           H
ATOM   2046 2HH2 ARG A 144      -0.183  -1.673 -19.174  1.00 71.31           H
ATOM   2047  HN  ARG A 144      -6.784  -2.819 -17.657  1.00 71.31           H
ATOM   2048  N   TYR A 145      -8.663  -5.004 -19.069  1.00 83.69           N
ATOM   2049  CA  TYR A 145      -9.843  -5.770 -19.431  1.00 83.69           C
ATOM   2050  C   TYR A 145     -10.576  -5.125 -20.609  1.00 83.69           C
ATOM   2051  O   TYR A 145     -10.870  -5.790 -21.601  1.00 83.69           O
ATOM   2052  HA  TYR A 145      -9.520  -6.771 -19.718  1.00 83.69           H
ATOM   2053  CB  TYR A 145     -10.756  -5.744 -18.203  1.00 83.69           C
ATOM   2054 1HB  TYR A 145     -10.349  -6.415 -17.446  1.00 83.69           H
ATOM   2055 2HB  TYR A 145     -10.748  -4.741 -17.778  1.00 83.69           H
ATOM   2056  CG  TYR A 145     -12.203  -6.147 -18.495  1.00 83.69           C
ATOM   2057  CD1 TYR A 145     -13.198  -5.191 -18.499  1.00 83.69           C
ATOM   2058  HD1 TYR A 145     -12.953  -4.149 -18.294  1.00 83.69           H
ATOM   2059  CD2 TYR A 145     -12.513  -7.467 -18.754  1.00 83.69           C
ATOM   2060  HD2 TYR A 145     -11.727  -8.222 -18.750  1.00 83.69           H
ATOM   2061  CE1 TYR A 145     -14.560  -5.570 -18.773  1.00 83.69           C
ATOM   2062  HE1 TYR A 145     -15.355  -4.825 -18.779  1.00 83.69           H
ATOM   2063  CE2 TYR A 145     -13.875  -7.846 -19.028  1.00 83.69           C
ATOM   2064  HE2 TYR A 145     -14.133  -8.885 -19.234  1.00 83.69           H
ATOM   2065  CZ  TYR A 145     -14.831  -6.879 -19.024  1.00 83.69           C
ATOM   2066  OH  TYR A 145     -16.117  -7.237 -19.284  1.00 83.69           O
ATOM   2067  HH  TYR A 145     -16.170  -8.221 -19.455  1.00 83.69           H
ATOM   2068  HN  TYR A 145      -8.621  -4.720 -18.111  1.00 83.69           H
ATOM   2069  N   ILE A 146     -10.849  -3.837 -20.461  1.00 81.21           N
ATOM   2070  CA  ILE A 146     -11.614  -3.114 -21.463  1.00 81.21           C
ATOM   2071  C   ILE A 146     -10.848  -3.124 -22.788  1.00 81.21           C
ATOM   2072  O   ILE A 146     -11.446  -3.273 -23.853  1.00 81.21           O
ATOM   2073  HA  ILE A 146     -12.554  -3.646 -21.603  1.00 81.21           H
ATOM   2074  CB  ILE A 146     -11.959  -1.709 -20.963  1.00 81.21           C
ATOM   2075  HB  ILE A 146     -11.037  -1.226 -20.639  1.00 81.21           H
ATOM   2076  CG1 ILE A 146     -12.888  -1.773 -19.749  1.00 81.21           C
ATOM   2077 1HG1 ILE A 146     -13.883  -2.086 -20.065  1.00 81.21           H
ATOM   2078 2HG1 ILE A 146     -12.525  -2.524 -19.048  1.00 81.21           H
ATOM   2079  CG2 ILE A 146     -12.545  -0.855 -22.090  1.00 81.21           C
ATOM   2080 1HG2 ILE A 146     -11.817  -0.770 -22.897  1.00 81.21           H
ATOM   2081 2HG2 ILE A 146     -13.453  -1.325 -22.467  1.00 81.21           H
ATOM   2082 3HG2 ILE A 146     -12.781   0.138 -21.707  1.00 81.21           H
ATOM   2083  CD1 ILE A 146     -12.972  -0.413 -19.052  1.00 81.21           C
ATOM   2084 1HD1 ILE A 146     -11.979  -0.115 -18.717  1.00 81.21           H
ATOM   2085 2HD1 ILE A 146     -13.358   0.330 -19.750  1.00 81.21           H
ATOM   2086 3HD1 ILE A 146     -13.639  -0.486 -18.193  1.00 81.21           H
ATOM   2087  HN  ILE A 146     -10.558  -3.290 -19.676  1.00 81.21           H
ATOM   2088  N   ALA A 147      -9.538  -2.964 -22.679  1.00 79.22           N
ATOM   2089  CA  ALA A 147      -8.700  -2.828 -23.858  1.00 79.22           C
ATOM   2090  C   ALA A 147      -8.739  -4.131 -24.659  1.00 79.22           C
ATOM   2091  O   ALA A 147      -8.604  -4.116 -25.882  1.00 79.22           O
ATOM   2092  HA  ALA A 147      -9.112  -2.024 -24.468  1.00 79.22           H
ATOM   2093  CB  ALA A 147      -7.280  -2.446 -23.434  1.00 79.22           C
ATOM   2094 1HB  ALA A 147      -7.304  -1.499 -22.895  1.00 79.22           H
ATOM   2095 2HB  ALA A 147      -6.873  -3.223 -22.787  1.00 79.22           H
ATOM   2096 3HB  ALA A 147      -6.652  -2.344 -24.319  1.00 79.22           H
ATOM   2097  HN  ALA A 147      -9.050  -2.927 -21.807  1.00 79.22           H
ATOM   2098  N   ILE A 148      -8.923  -5.227 -23.938  1.00 75.90           N
ATOM   2099  CA  ILE A 148      -8.819  -6.545 -24.539  1.00 75.90           C
ATOM   2100  C   ILE A 148     -10.215  -7.032 -24.935  1.00 75.90           C
ATOM   2101  O   ILE A 148     -10.427  -7.466 -26.066  1.00 75.90           O
ATOM   2102  HA  ILE A 148      -8.219  -6.445 -25.444  1.00 75.90           H
ATOM   2103  CB  ILE A 148      -8.076  -7.503 -23.606  1.00 75.90           C
ATOM   2104  HB  ILE A 148      -8.525  -7.432 -22.615  1.00 75.90           H
ATOM   2105  CG1 ILE A 148      -6.606  -7.101 -23.466  1.00 75.90           C
ATOM   2106 1HG1 ILE A 148      -6.096  -7.237 -24.420  1.00 75.90           H
ATOM   2107 2HG1 ILE A 148      -6.537  -6.043 -23.215  1.00 75.90           H
ATOM   2108  CG2 ILE A 148      -8.232  -8.952 -24.070  1.00 75.90           C
ATOM   2109 1HG2 ILE A 148      -9.289  -9.220 -24.076  1.00 75.90           H
ATOM   2110 2HG2 ILE A 148      -7.825  -9.058 -25.076  1.00 75.90           H
ATOM   2111 3HG2 ILE A 148      -7.694  -9.612 -23.389  1.00 75.90           H
ATOM   2112  CD1 ILE A 148      -5.911  -7.933 -22.387  1.00 75.90           C
ATOM   2113 1HD1 ILE A 148      -6.409  -7.776 -21.430  1.00 75.90           H
ATOM   2114 2HD1 ILE A 148      -5.961  -8.989 -22.653  1.00 75.90           H
ATOM   2115 3HD1 ILE A 148      -4.868  -7.628 -22.308  1.00 75.90           H
ATOM   2116  HN  ILE A 148      -9.139  -5.223 -22.961  1.00 75.90           H
ATOM   2117  N   ALA A 149     -11.130  -6.942 -23.981  1.00 76.23           N
ATOM   2118  CA  ALA A 149     -12.444  -7.539 -24.147  1.00 76.23           C
ATOM   2119  C   ALA A 149     -13.289  -6.655 -25.066  1.00 76.23           C
ATOM   2120  O   ALA A 149     -14.103  -7.157 -25.840  1.00 76.23           O
ATOM   2121  HA  ALA A 149     -12.309  -8.513 -24.618  1.00 76.23           H
ATOM   2122  CB  ALA A 149     -13.091  -7.740 -22.775  1.00 76.23           C
ATOM   2123 1HB  ALA A 149     -12.467  -8.399 -22.172  1.00 76.23           H
ATOM   2124 2HB  ALA A 149     -13.191  -6.776 -22.276  1.00 76.23           H
ATOM   2125 3HB  ALA A 149     -14.077  -8.188 -22.900  1.00 76.23           H
ATOM   2126  HN  ALA A 149     -10.986  -6.473 -23.110  1.00 76.23           H
ATOM   2127  N   GLN A 150     -13.067  -5.354 -24.951  1.00 68.05           N
ATOM   2128  CA  GLN A 150     -13.867  -4.390 -25.687  1.00 68.05           C
ATOM   2129  C   GLN A 150     -12.980  -3.575 -26.630  1.00 68.05           C
ATOM   2130  O   GLN A 150     -13.151  -2.363 -26.757  1.00 68.05           O
ATOM   2131  HA  GLN A 150     -14.575  -4.983 -26.266  1.00 68.05           H
ATOM   2132  CB  GLN A 150     -14.640  -3.476 -24.734  1.00 68.05           C
ATOM   2133 1HB  GLN A 150     -13.939  -2.901 -24.129  1.00 68.05           H
ATOM   2134 2HB  GLN A 150     -15.228  -2.760 -25.308  1.00 68.05           H
ATOM   2135  CG  GLN A 150     -15.562  -4.288 -23.823  1.00 68.05           C
ATOM   2136 1HG  GLN A 150     -16.155  -4.979 -24.422  1.00 68.05           H
ATOM   2137 2HG  GLN A 150     -14.965  -4.892 -23.139  1.00 68.05           H
ATOM   2138  CD  GLN A 150     -16.490  -3.371 -23.024  1.00 68.05           C
ATOM   2139  OE1 GLN A 150     -16.428  -2.156 -23.109  1.00 68.05           O
ATOM   2140  NE2 GLN A 150     -17.351  -4.019 -22.244  1.00 68.05           N
ATOM   2141 1HE2 GLN A 150     -17.350  -5.019 -22.221  1.00 68.05           H
ATOM   2142 2HE2 GLN A 150     -18.000  -3.506 -21.682  1.00 68.05           H
ATOM   2143  HN  GLN A 150     -12.358  -4.957 -24.368  1.00 68.05           H
ATOM   2144  N   ALA A 151     -12.051  -4.272 -27.268  1.00 68.85           N
ATOM   2145  CA  ALA A 151     -10.978  -3.606 -27.988  1.00 68.85           C
ATOM   2146  C   ALA A 151     -11.578  -2.600 -28.972  1.00 68.85           C
ATOM   2147  O   ALA A 151     -11.111  -1.466 -29.067  1.00 68.85           O
ATOM   2148  HA  ALA A 151     -10.372  -3.071 -27.258  1.00 68.85           H
ATOM   2149  CB  ALA A 151     -10.104  -4.652 -28.683  1.00 68.85           C
ATOM   2150 1HB  ALA A 151      -9.679  -5.324 -27.937  1.00 68.85           H
ATOM   2151 2HB  ALA A 151     -10.711  -5.225 -29.384  1.00 68.85           H
ATOM   2152 3HB  ALA A 151      -9.300  -4.153 -29.222  1.00 68.85           H
ATOM   2153  HN  ALA A 151     -12.024  -5.271 -27.298  1.00 68.85           H
ATOM   2154  N   MET A 152     -12.602  -3.052 -29.680  1.00 57.99           N
ATOM   2155  CA  MET A 152     -13.219  -2.233 -30.710  1.00 57.99           C
ATOM   2156  C   MET A 152     -13.763  -0.929 -30.121  1.00 57.99           C
ATOM   2157  O   MET A 152     -13.455   0.154 -30.614  1.00 57.99           O
ATOM   2158  HA  MET A 152     -12.426  -2.014 -31.425  1.00 57.99           H
ATOM   2159  CB  MET A 152     -14.361  -3.012 -31.366  1.00 57.99           C
ATOM   2160 1HB  MET A 152     -14.856  -3.635 -30.621  1.00 57.99           H
ATOM   2161 2HB  MET A 152     -15.108  -2.317 -31.748  1.00 57.99           H
ATOM   2162  CG  MET A 152     -13.841  -3.888 -32.508  1.00 57.99           C
ATOM   2163 1HG  MET A 152     -13.005  -3.396 -33.003  1.00 57.99           H
ATOM   2164 2HG  MET A 152     -13.466  -4.832 -32.111  1.00 57.99           H
ATOM   2165  SD  MET A 152     -15.148  -4.199 -33.683  1.00 57.99           S
ATOM   2166  CE  MET A 152     -15.698  -5.801 -33.120  1.00 57.99           C
ATOM   2167 1HE  MET A 152     -14.872  -6.510 -33.179  1.00 57.99           H
ATOM   2168 2HE  MET A 152     -16.039  -5.726 -32.087  1.00 57.99           H
ATOM   2169 3HE  MET A 152     -16.518  -6.146 -33.749  1.00 57.99           H
ATOM   2170  HN  MET A 152     -13.010  -3.957 -29.560  1.00 57.99           H
ATOM   2171  N   ARG A 153     -14.563  -1.078 -29.075  1.00 56.62           N
ATOM   2172  CA  ARG A 153     -15.191   0.071 -28.445  1.00 56.62           C
ATOM   2173  C   ARG A 153     -14.130   0.978 -27.817  1.00 56.62           C
ATOM   2174  O   ARG A 153     -14.291   2.197 -27.786  1.00 56.62           O
ATOM   2175  HA  ARG A 153     -15.715   0.581 -29.253  1.00 56.62           H
ATOM   2176  CB  ARG A 153     -16.181  -0.368 -27.364  1.00 56.62           C
ATOM   2177 1HB  ARG A 153     -15.726  -1.135 -26.738  1.00 56.62           H
ATOM   2178 2HB  ARG A 153     -16.414   0.476 -26.715  1.00 56.62           H
ATOM   2179  CG  ARG A 153     -17.470  -0.908 -27.988  1.00 56.62           C
ATOM   2180 1HG  ARG A 153     -17.861  -0.187 -28.706  1.00 56.62           H
ATOM   2181 2HG  ARG A 153     -17.255  -1.823 -28.540  1.00 56.62           H
ATOM   2182  CD  ARG A 153     -18.523  -1.189 -26.914  1.00 56.62           C
ATOM   2183 1HD  ARG A 153     -18.169  -1.972 -26.242  1.00 56.62           H
ATOM   2184 2HD  ARG A 153     -18.683  -0.298 -26.308  1.00 56.62           H
ATOM   2185  NE  ARG A 153     -19.794  -1.605 -27.548  1.00 56.62           N
ATOM   2186  HE  ARG A 153     -19.837  -1.619 -28.547  1.00 56.62           H
ATOM   2187  CZ  ARG A 153     -20.890  -1.964 -26.868  1.00 56.62           C
ATOM   2188  NH1 ARG A 153     -20.890  -1.965 -25.528  1.00 56.62           N
ATOM   2189 1HH1 ARG A 153     -20.066  -1.695 -25.028  1.00 56.62           H
ATOM   2190 2HH1 ARG A 153     -21.712  -2.234 -25.027  1.00 56.62           H
ATOM   2191  NH2 ARG A 153     -21.988  -2.323 -27.547  1.00 56.62           N
ATOM   2192 1HH2 ARG A 153     -22.815  -2.594 -27.054  1.00 56.62           H
ATOM   2193 2HH2 ARG A 153     -21.981  -2.320 -28.547  1.00 56.62           H
ATOM   2194  HN  ARG A 153     -14.783  -1.961 -28.660  1.00 56.62           H
ATOM   2195  N   ALA A 154     -13.070   0.348 -27.332  1.00 62.07           N
ATOM   2196  CA  ALA A 154     -12.034   1.070 -26.613  1.00 62.07           C
ATOM   2197  C   ALA A 154     -11.324   2.024 -27.575  1.00 62.07           C
ATOM   2198  O   ALA A 154     -10.874   3.096 -27.172  1.00 62.07           O
ATOM   2199  HA  ALA A 154     -12.519   1.651 -25.829  1.00 62.07           H
ATOM   2200  CB  ALA A 154     -11.073   0.072 -25.965  1.00 62.07           C
ATOM   2201 1HB  ALA A 154     -11.622  -0.563 -25.270  1.00 62.07           H
ATOM   2202 2HB  ALA A 154     -10.615  -0.546 -26.738  1.00 62.07           H
ATOM   2203 3HB  ALA A 154     -10.296   0.614 -25.426  1.00 62.07           H
ATOM   2204  HN  ALA A 154     -12.914  -0.636 -27.424  1.00 62.07           H
ATOM   2205  N   HIS A 155     -11.244   1.601 -28.828  1.00 57.79           N
ATOM   2206  CA  HIS A 155     -10.502   2.352 -29.826  1.00 57.79           C
ATOM   2207  C   HIS A 155     -11.245   3.650 -30.148  1.00 57.79           C
ATOM   2208  O   HIS A 155     -10.630   4.709 -30.268  1.00 57.79           O
ATOM   2209  HA  HIS A 155      -9.538   2.597 -29.381  1.00 57.79           H
ATOM   2210  CB  HIS A 155     -10.240   1.496 -31.066  1.00 57.79           C
ATOM   2211 1HB  HIS A 155     -10.071   0.465 -30.755  1.00 57.79           H
ATOM   2212 2HB  HIS A 155     -11.132   1.497 -31.692  1.00 57.79           H
ATOM   2213  CG  HIS A 155      -9.063   1.956 -31.892  1.00 57.79           C
ATOM   2214  ND1 HIS A 155      -9.099   3.092 -32.681  1.00 57.79           N
ATOM   2215  HD1 HIS A 155      -9.880   3.708 -32.785  1.00 57.79           H
ATOM   2216  CD2 HIS A 155      -7.816   1.422 -32.043  1.00 57.79           C
ATOM   2217  HD2 HIS A 155      -7.448   0.518 -31.559  1.00 57.79           H
ATOM   2218  CE1 HIS A 155      -7.922   3.226 -33.276  1.00 57.79           C
ATOM   2219  HE1 HIS A 155      -7.638   4.025 -33.962  1.00 57.79           H
ATOM   2220  NE2 HIS A 155      -7.129   2.190 -32.880  1.00 57.79           N
ATOM   2221  HN  HIS A 155     -11.675   0.763 -29.163  1.00 57.79           H
ATOM   2222  N   THR A 156     -12.558   3.526 -30.280  1.00 64.36           N
ATOM   2223  CA  THR A 156     -13.376   4.648 -30.707  1.00 64.36           C
ATOM   2224  C   THR A 156     -13.390   5.738 -29.633  1.00 64.36           C
ATOM   2225  O   THR A 156     -13.446   6.926 -29.950  1.00 64.36           O
ATOM   2226  HA  THR A 156     -12.925   5.083 -31.599  1.00 64.36           H
ATOM   2227  CB  THR A 156     -14.769   4.115 -31.049  1.00 64.36           C
ATOM   2228  HB  THR A 156     -15.415   4.123 -30.171  1.00 64.36           H
ATOM   2229  OG1 THR A 156     -14.519   2.832 -31.617  1.00 64.36           O
ATOM   2230  HG1 THR A 156     -15.340   2.264 -31.554  1.00 64.36           H
ATOM   2231  CG2 THR A 156     -15.436   4.900 -32.180  1.00 64.36           C
ATOM   2232 1HG2 THR A 156     -14.822   4.835 -33.078  1.00 64.36           H
ATOM   2233 2HG2 THR A 156     -15.540   5.944 -31.885  1.00 64.36           H
ATOM   2234 3HG2 THR A 156     -16.421   4.480 -32.382  1.00 64.36           H
ATOM   2235  HN  THR A 156     -13.061   2.681 -30.100  1.00 64.36           H
ATOM   2236  N   TRP A 157     -13.337   5.296 -28.386  1.00 58.40           N
ATOM   2237  CA  TRP A 157     -13.584   6.187 -27.265  1.00 58.40           C
ATOM   2238  C   TRP A 157     -12.233   6.559 -26.651  1.00 58.40           C
ATOM   2239  O   TRP A 157     -12.157   6.911 -25.474  1.00 58.40           O
ATOM   2240  HA  TRP A 157     -14.077   7.079 -27.650  1.00 58.40           H
ATOM   2241  CB  TRP A 157     -14.543   5.549 -26.258  1.00 58.40           C
ATOM   2242 1HB  TRP A 157     -14.165   4.563 -25.986  1.00 58.40           H
ATOM   2243 2HB  TRP A 157     -14.550   6.148 -25.348  1.00 58.40           H
ATOM   2244  CG  TRP A 157     -15.978   5.406 -26.769  1.00 58.40           C
ATOM   2245  CD1 TRP A 157     -16.417   4.678 -27.804  1.00 58.40           C
ATOM   2246  HD1 TRP A 157     -15.775   4.069 -28.441  1.00 58.40           H
ATOM   2247  CD2 TRP A 157     -17.152   6.041 -26.221  1.00 58.40           C
ATOM   2248  NE1 TRP A 157     -17.782   4.797 -27.964  1.00 58.40           N
ATOM   2249  HE1 TRP A 157     -18.337   4.350 -28.666  1.00 58.40           H
ATOM   2250  CE2 TRP A 157     -18.244   5.653 -26.970  1.00 58.40           C
ATOM   2251  CE3 TRP A 157     -17.288   6.916 -25.128  1.00 58.40           C
ATOM   2252  HE3 TRP A 157     -16.442   7.237 -24.521  1.00 58.40           H
ATOM   2253  CZ2 TRP A 157     -19.548   6.088 -26.709  1.00 58.40           C
ATOM   2254  HZ2 TRP A 157     -20.394   5.767 -27.316  1.00 58.40           H
ATOM   2255  CZ3 TRP A 157     -18.598   7.342 -24.880  1.00 58.40           C
ATOM   2256  HZ3 TRP A 157     -18.759   8.022 -24.043  1.00 58.40           H
ATOM   2257  CH2 TRP A 157     -19.707   6.960 -25.625  1.00 58.40           C
ATOM   2258  HH2 TRP A 157     -20.697   7.337 -25.367  1.00 58.40           H
ATOM   2259  HN  TRP A 157     -13.131   4.349 -28.136  1.00 58.40           H
ATOM   2260  N   ARG A 158     -11.199   6.469 -27.475  1.00 59.09           N
ATOM   2261  CA  ARG A 158      -9.837   6.577 -26.981  1.00 59.09           C
ATOM   2262  C   ARG A 158      -9.652   7.890 -26.218  1.00 59.09           C
ATOM   2263  O   ARG A 158      -9.079   7.904 -25.129  1.00 59.09           O
ATOM   2264  HA  ARG A 158      -9.710   5.719 -26.322  1.00 59.09           H
ATOM   2265  CB  ARG A 158      -8.829   6.517 -28.130  1.00 59.09           C
ATOM   2266 1HB  ARG A 158      -9.028   5.642 -28.748  1.00 59.09           H
ATOM   2267 2HB  ARG A 158      -8.948   7.392 -28.769  1.00 59.09           H
ATOM   2268  CG  ARG A 158      -7.395   6.458 -27.599  1.00 59.09           C
ATOM   2269 1HG  ARG A 158      -7.163   7.379 -27.064  1.00 59.09           H
ATOM   2270 2HG  ARG A 158      -7.302   5.642 -26.883  1.00 59.09           H
ATOM   2271  CD  ARG A 158      -6.395   6.260 -28.740  1.00 59.09           C
ATOM   2272 1HD  ARG A 158      -6.589   5.313 -29.244  1.00 59.09           H
ATOM   2273 2HD  ARG A 158      -6.518   7.047 -29.484  1.00 59.09           H
ATOM   2274  NE  ARG A 158      -5.013   6.277 -28.211  1.00 59.09           N
ATOM   2275  HE  ARG A 158      -4.884   6.499 -27.244  1.00 59.09           H
ATOM   2276  CZ  ARG A 158      -3.924   6.013 -28.945  1.00 59.09           C
ATOM   2277  NH1 ARG A 158      -4.038   5.709 -30.246  1.00 59.09           N
ATOM   2278 1HH1 ARG A 158      -4.941   5.678 -30.675  1.00 59.09           H
ATOM   2279 2HH1 ARG A 158      -3.220   5.513 -30.787  1.00 59.09           H
ATOM   2280  NH2 ARG A 158      -2.719   6.058 -28.360  1.00 59.09           N
ATOM   2281 1HH2 ARG A 158      -1.897   5.863 -28.895  1.00 59.09           H
ATOM   2282 2HH2 ARG A 158      -2.643   6.285 -27.390  1.00 59.09           H
ATOM   2283  HN  ARG A 158     -11.281   6.324 -28.461  1.00 59.09           H
ATOM   2284  N   GLU A 159     -10.148   8.962 -26.818  1.00 65.07           N
ATOM   2285  CA  GLU A 159      -9.968  10.288 -26.252  1.00 65.07           C
ATOM   2286  C   GLU A 159     -10.765  10.423 -24.953  1.00 65.07           C
ATOM   2287  O   GLU A 159     -10.246  10.912 -23.950  1.00 65.07           O
ATOM   2288  HA  GLU A 159      -8.902  10.371 -26.042  1.00 65.07           H
ATOM   2289  CB  GLU A 159     -10.368  11.372 -27.255  1.00 65.07           C
ATOM   2290 1HB  GLU A 159     -11.337  11.129 -27.691  1.00 65.07           H
ATOM   2291 2HB  GLU A 159     -10.346  12.347 -26.770  1.00 65.07           H
ATOM   2292  CG  GLU A 159      -9.369  11.443 -28.412  1.00 65.07           C
ATOM   2293 1HG  GLU A 159      -8.354  11.492 -28.019  1.00 65.07           H
ATOM   2294 2HG  GLU A 159      -9.435  10.534 -29.011  1.00 65.07           H
ATOM   2295  CD  GLU A 159      -9.640  12.662 -29.296  1.00 65.07           C
ATOM   2296  OE1 GLU A 159      -8.708  13.044 -30.036  1.00 65.07           O
ATOM   2297  OE2 GLU A 159     -10.772  13.185 -29.210  1.00 65.07           O
ATOM   2298  HN  GLU A 159     -10.664   8.935 -27.674  1.00 65.07           H
ATOM   2299  N   LYS A 160     -12.013   9.981 -25.012  1.00 69.73           N
ATOM   2300  CA  LYS A 160     -12.893  10.067 -23.859  1.00 69.73           C
ATOM   2301  C   LYS A 160     -12.282   9.280 -22.698  1.00 69.73           C
ATOM   2302  O   LYS A 160     -12.383   9.693 -21.543  1.00 69.73           O
ATOM   2303  HA  LYS A 160     -12.953  11.116 -23.572  1.00 69.73           H
ATOM   2304  CB  LYS A 160     -14.307   9.617 -24.231  1.00 69.73           C
ATOM   2305 1HB  LYS A 160     -14.267   8.645 -24.724  1.00 69.73           H
ATOM   2306 2HB  LYS A 160     -14.901   9.489 -23.326  1.00 69.73           H
ATOM   2307  CG  LYS A 160     -14.982  10.634 -25.152  1.00 69.73           C
ATOM   2308 1HG  LYS A 160     -14.875  11.636 -24.735  1.00 69.73           H
ATOM   2309 2HG  LYS A 160     -14.485  10.638 -26.122  1.00 69.73           H
ATOM   2310  CD  LYS A 160     -16.466  10.309 -25.335  1.00 69.73           C
ATOM   2311 1HD  LYS A 160     -16.574   9.309 -25.755  1.00 69.73           H
ATOM   2312 2HD  LYS A 160     -16.963  10.302 -24.365  1.00 69.73           H
ATOM   2313  CE  LYS A 160     -17.142  11.329 -26.253  1.00 69.73           C
ATOM   2314 1HE  LYS A 160     -17.053  12.328 -25.825  1.00 69.73           H
ATOM   2315 2HE  LYS A 160     -16.636  11.350 -27.218  1.00 69.73           H
ATOM   2316  NZ  LYS A 160     -18.570  10.990 -26.442  1.00 69.73           N
ATOM   2317 1HZ  LYS A 160     -19.004  11.679 -27.046  1.00 69.73           H
ATOM   2318 2HZ  LYS A 160     -18.646  10.072 -26.868  1.00 69.73           H
ATOM   2319 3HZ  LYS A 160     -19.039  10.985 -25.543  1.00 69.73           H
ATOM   2320  HN  LYS A 160     -12.422   9.572 -25.827  1.00 69.73           H
ATOM   2321  N   ARG A 161     -11.663   8.161 -23.043  1.00 67.83           N
ATOM   2322  CA  ARG A 161     -11.072   7.292 -22.040  1.00 67.83           C
ATOM   2323  C   ARG A 161      -9.955   8.025 -21.294  1.00 67.83           C
ATOM   2324  O   ARG A 161      -9.754   7.808 -20.100  1.00 67.83           O
ATOM   2325  HA  ARG A 161     -11.893   7.043 -21.368  1.00 67.83           H
ATOM   2326  CB  ARG A 161     -10.503   6.023 -22.676  1.00 67.83           C
ATOM   2327 1HB  ARG A 161      -9.909   6.285 -23.552  1.00 67.83           H
ATOM   2328 2HB  ARG A 161      -9.832   5.528 -21.974  1.00 67.83           H
ATOM   2329  CG  ARG A 161     -11.623   5.063 -23.082  1.00 67.83           C
ATOM   2330 1HG  ARG A 161     -12.243   4.834 -22.215  1.00 67.83           H
ATOM   2331 2HG  ARG A 161     -12.269   5.543 -23.817  1.00 67.83           H
ATOM   2332  CD  ARG A 161     -11.053   3.769 -23.665  1.00 67.83           C
ATOM   2333 1HD  ARG A 161     -11.845   3.197 -24.147  1.00 67.83           H
ATOM   2334 2HD  ARG A 161     -10.314   4.000 -24.432  1.00 67.83           H
ATOM   2335  NE  ARG A 161     -10.430   2.962 -22.591  1.00 67.83           N
ATOM   2336  HE  ARG A 161     -10.635   3.205 -21.643  1.00 67.83           H
ATOM   2337  CZ  ARG A 161      -9.609   1.926 -22.810  1.00 67.83           C
ATOM   2338  NH1 ARG A 161      -9.300   1.555 -24.060  1.00 67.83           N
ATOM   2339 1HH1 ARG A 161      -9.683   2.053 -24.838  1.00 67.83           H
ATOM   2340 2HH1 ARG A 161      -8.687   0.781 -24.215  1.00 67.83           H
ATOM   2341  NH2 ARG A 161      -9.102   1.266 -21.760  1.00 67.83           N
ATOM   2342 1HH2 ARG A 161      -8.488   0.490 -21.906  1.00 67.83           H
ATOM   2343 2HH2 ARG A 161      -9.338   1.548 -20.830  1.00 67.83           H
ATOM   2344  HN  ARG A 161     -11.561   7.847 -23.987  1.00 67.83           H
ATOM   2345  N   LEU A 162      -9.257   8.879 -22.029  1.00 79.06           N
ATOM   2346  CA  LEU A 162      -8.164   9.644 -21.453  1.00 79.06           C
ATOM   2347  C   LEU A 162      -8.728  10.661 -20.459  1.00 79.06           C
ATOM   2348  O   LEU A 162      -8.141  10.893 -19.404  1.00 79.06           O
ATOM   2349  HA  LEU A 162      -7.528   8.945 -20.909  1.00 79.06           H
ATOM   2350  CB  LEU A 162      -7.309  10.270 -22.556  1.00 79.06           C
ATOM   2351 1HB  LEU A 162      -7.000   9.481 -23.242  1.00 79.06           H
ATOM   2352 2HB  LEU A 162      -7.933  10.960 -23.125  1.00 79.06           H
ATOM   2353  CG  LEU A 162      -6.060  11.022 -22.091  1.00 79.06           C
ATOM   2354  HG  LEU A 162      -6.359  11.743 -21.331  1.00 79.06           H
ATOM   2355  CD1 LEU A 162      -5.057  10.067 -21.440  1.00 79.06           C
ATOM   2356 1HD1 LEU A 162      -5.519   9.589 -20.576  1.00 79.06           H
ATOM   2357 2HD1 LEU A 162      -4.759   9.306 -22.160  1.00 79.06           H
ATOM   2358 3HD1 LEU A 162      -4.179  10.627 -21.118  1.00 79.06           H
ATOM   2359  CD2 LEU A 162      -5.435  11.811 -23.243  1.00 79.06           C
ATOM   2360 1HD2 LEU A 162      -5.153  11.126 -24.043  1.00 79.06           H
ATOM   2361 2HD2 LEU A 162      -6.157  12.535 -23.622  1.00 79.06           H
ATOM   2362 3HD2 LEU A 162      -4.549  12.336 -22.885  1.00 79.06           H
ATOM   2363  HN  LEU A 162      -9.428   9.051 -23.000  1.00 79.06           H
ATOM   2364  N   LEU A 163      -9.860  11.241 -20.832  1.00 82.13           N
ATOM   2365  CA  LEU A 163     -10.521  12.210 -19.976  1.00 82.13           C
ATOM   2366  C   LEU A 163     -10.965  11.523 -18.683  1.00 82.13           C
ATOM   2367  O   LEU A 163     -10.686  12.012 -17.589  1.00 82.13           O
ATOM   2368  HA  LEU A 163      -9.790  12.978 -19.726  1.00 82.13           H
ATOM   2369  CB  LEU A 163     -11.661  12.900 -20.729  1.00 82.13           C
ATOM   2370 1HB  LEU A 163     -11.263  13.304 -21.659  1.00 82.13           H
ATOM   2371 2HB  LEU A 163     -12.400  12.145 -21.000  1.00 82.13           H
ATOM   2372  CG  LEU A 163     -12.375  14.026 -19.979  1.00 82.13           C
ATOM   2373  HG  LEU A 163     -12.689  13.645 -19.008  1.00 82.13           H
ATOM   2374  CD1 LEU A 163     -11.427  15.199 -19.719  1.00 82.13           C
ATOM   2375 1HD1 LEU A 163     -10.584  14.858 -19.118  1.00 82.13           H
ATOM   2376 2HD1 LEU A 163     -11.062  15.588 -20.670  1.00 82.13           H
ATOM   2377 3HD1 LEU A 163     -11.960  15.985 -19.185  1.00 82.13           H
ATOM   2378  CD2 LEU A 163     -13.639  14.464 -20.722  1.00 82.13           C
ATOM   2379 1HD2 LEU A 163     -13.370  14.822 -21.717  1.00 82.13           H
ATOM   2380 2HD2 LEU A 163     -14.320  13.618 -20.812  1.00 82.13           H
ATOM   2381 3HD2 LEU A 163     -14.127  15.266 -20.168  1.00 82.13           H
ATOM   2382  HN  LEU A 163     -10.322  11.058 -21.700  1.00 82.13           H
ATOM   2383  N   TYR A 164     -11.649  10.401 -18.852  1.00 75.53           N
ATOM   2384  CA  TYR A 164     -12.142   9.647 -17.712  1.00 75.53           C
ATOM   2385  C   TYR A 164     -10.991   9.203 -16.807  1.00 75.53           C
ATOM   2386  O   TYR A 164     -11.143   9.141 -15.588  1.00 75.53           O
ATOM   2387  HA  TYR A 164     -12.811  10.294 -17.144  1.00 75.53           H
ATOM   2388  CB  TYR A 164     -12.827   8.407 -18.290  1.00 75.53           C
ATOM   2389 1HB  TYR A 164     -12.161   7.943 -19.017  1.00 75.53           H
ATOM   2390 2HB  TYR A 164     -12.980   7.683 -17.491  1.00 75.53           H
ATOM   2391  CG  TYR A 164     -14.171   8.695 -18.963  1.00 75.53           C
ATOM   2392  CD1 TYR A 164     -15.101   9.494 -18.331  1.00 75.53           C
ATOM   2393  HD1 TYR A 164     -14.879   9.921 -17.353  1.00 75.53           H
ATOM   2394  CD2 TYR A 164     -14.452   8.155 -20.202  1.00 75.53           C
ATOM   2395  HD2 TYR A 164     -13.717   7.524 -20.701  1.00 75.53           H
ATOM   2396  CE1 TYR A 164     -16.366   9.766 -18.964  1.00 75.53           C
ATOM   2397  HE1 TYR A 164     -17.110  10.395 -18.476  1.00 75.53           H
ATOM   2398  CE2 TYR A 164     -15.717   8.427 -20.834  1.00 75.53           C
ATOM   2399  HE2 TYR A 164     -15.952   8.007 -21.812  1.00 75.53           H
ATOM   2400  CZ  TYR A 164     -16.611   9.218 -20.184  1.00 75.53           C
ATOM   2401  OH  TYR A 164     -17.806   9.474 -20.782  1.00 75.53           O
ATOM   2402  HH  TYR A 164     -18.369  10.049 -20.189  1.00 75.53           H
ATOM   2403  HN  TYR A 164     -11.866  10.007 -19.745  1.00 75.53           H
ATOM   2404  N   SER A 165      -9.864   8.908 -17.439  1.00 86.10           N
ATOM   2405  CA  SER A 165      -8.693   8.454 -16.709  1.00 86.10           C
ATOM   2406  C   SER A 165      -8.234   9.539 -15.732  1.00 86.10           C
ATOM   2407  O   SER A 165      -7.782   9.235 -14.629  1.00 86.10           O
ATOM   2408  HA  SER A 165      -9.016   7.565 -16.168  1.00 86.10           H
ATOM   2409  CB  SER A 165      -7.557   8.085 -17.664  1.00 86.10           C
ATOM   2410 1HB  SER A 165      -6.806   7.505 -17.128  1.00 86.10           H
ATOM   2411 2HB  SER A 165      -7.944   7.448 -18.459  1.00 86.10           H
ATOM   2412  OG  SER A 165      -6.945   9.238 -18.237  1.00 86.10           O
ATOM   2413  HG  SER A 165      -7.645   9.895 -18.514  1.00 86.10           H
ATOM   2414  HN  SER A 165      -9.745   8.973 -18.430  1.00 86.10           H
ATOM   2415  N   LYS A 166      -8.365  10.782 -16.173  1.00 83.67           N
ATOM   2416  CA  LYS A 166      -7.999  11.914 -15.339  1.00 83.67           C
ATOM   2417  C   LYS A 166      -8.954  11.993 -14.146  1.00 83.67           C
ATOM   2418  O   LYS A 166      -8.518  12.149 -13.007  1.00 83.67           O
ATOM   2419  HA  LYS A 166      -6.992  11.732 -14.963  1.00 83.67           H
ATOM   2420  CB  LYS A 166      -7.947  13.197 -16.171  1.00 83.67           C
ATOM   2421 1HB  LYS A 166      -8.876  13.311 -16.729  1.00 83.67           H
ATOM   2422 2HB  LYS A 166      -7.865  14.060 -15.510  1.00 83.67           H
ATOM   2423  CG  LYS A 166      -6.763  13.175 -17.139  1.00 83.67           C
ATOM   2424 1HG  LYS A 166      -5.837  13.029 -16.583  1.00 83.67           H
ATOM   2425 2HG  LYS A 166      -6.862  12.330 -17.821  1.00 83.67           H
ATOM   2426  CD  LYS A 166      -6.684  14.477 -17.939  1.00 83.67           C
ATOM   2427 1HD  LYS A 166      -7.596  14.605 -18.521  1.00 83.67           H
ATOM   2428 2HD  LYS A 166      -6.620  15.324 -17.256  1.00 83.67           H
ATOM   2429  CE  LYS A 166      -5.472  14.474 -18.873  1.00 83.67           C
ATOM   2430 1HE  LYS A 166      -4.566  14.268 -18.302  1.00 83.67           H
ATOM   2431 2HE  LYS A 166      -5.574  13.676 -19.608  1.00 83.67           H
ATOM   2432  NZ  LYS A 166      -5.346  15.778 -19.561  1.00 83.67           N
ATOM   2433 1HZ  LYS A 166      -4.547  15.754 -20.186  1.00 83.67           H
ATOM   2434 2HZ  LYS A 166      -6.188  15.961 -20.096  1.00 83.67           H
ATOM   2435 3HZ  LYS A 166      -5.215  16.512 -18.874  1.00 83.67           H
ATOM   2436  HN  LYS A 166      -8.713  11.019 -17.080  1.00 83.67           H
ATOM   2437  N   MET A 167     -10.239  11.880 -14.449  1.00 84.95           N
ATOM   2438  CA  MET A 167     -11.262  11.980 -13.422  1.00 84.95           C
ATOM   2439  C   MET A 167     -11.098  10.875 -12.376  1.00 84.95           C
ATOM   2440  O   MET A 167     -11.182  11.133 -11.177  1.00 84.95           O
ATOM   2441  HA  MET A 167     -11.116  12.954 -12.956  1.00 84.95           H
ATOM   2442  CB  MET A 167     -12.645  11.872 -14.066  1.00 84.95           C
ATOM   2443 1HB  MET A 167     -12.709  10.953 -14.649  1.00 84.95           H
ATOM   2444 2HB  MET A 167     -13.408  11.810 -13.290  1.00 84.95           H
ATOM   2445  CG  MET A 167     -12.925  13.076 -14.969  1.00 84.95           C
ATOM   2446 1HG  MET A 167     -12.873  13.996 -14.388  1.00 84.95           H
ATOM   2447 2HG  MET A 167     -12.161  13.144 -15.744  1.00 84.95           H
ATOM   2448  SD  MET A 167     -14.538  12.917 -15.716  1.00 84.95           S
ATOM   2449  CE  MET A 167     -15.570  13.221 -14.292  1.00 84.95           C
ATOM   2450 1HE  MET A 167     -15.361  12.474 -13.526  1.00 84.95           H
ATOM   2451 2HE  MET A 167     -15.361  14.215 -13.896  1.00 84.95           H
ATOM   2452 3HE  MET A 167     -16.619  13.159 -14.583  1.00 84.95           H
ATOM   2453  HN  MET A 167     -10.584  11.724 -15.375  1.00 84.95           H
ATOM   2454  N   VAL A 168     -10.868   9.667 -12.869  1.00 92.24           N
ATOM   2455  CA  VAL A 168     -10.742   8.513 -11.995  1.00 92.24           C
ATOM   2456  C   VAL A 168      -9.555   8.721 -11.053  1.00 92.24           C
ATOM   2457  O   VAL A 168      -9.648   8.438  -9.859  1.00 92.24           O
ATOM   2458  HA  VAL A 168     -11.654   8.448 -11.402  1.00 92.24           H
ATOM   2459  CB  VAL A 168     -10.627   7.235 -12.829  1.00 92.24           C
ATOM   2460  HB  VAL A 168      -9.829   7.380 -13.556  1.00 92.24           H
ATOM   2461  CG1 VAL A 168     -10.251   6.040 -11.951  1.00 92.24           C
ATOM   2462 1HG1 VAL A 168      -9.292   6.230 -11.469  1.00 92.24           H
ATOM   2463 2HG1 VAL A 168     -11.017   5.893 -11.189  1.00 92.24           H
ATOM   2464 3HG1 VAL A 168     -10.176   5.145 -12.568  1.00 92.24           H
ATOM   2465  CG2 VAL A 168     -11.921   6.964 -13.598  1.00 92.24           C
ATOM   2466 1HG2 VAL A 168     -12.745   6.850 -12.894  1.00 92.24           H
ATOM   2467 2HG2 VAL A 168     -12.128   7.800 -14.267  1.00 92.24           H
ATOM   2468 3HG2 VAL A 168     -11.812   6.050 -14.182  1.00 92.24           H
ATOM   2469  HN  VAL A 168     -10.769   9.471 -13.845  1.00 92.24           H
ATOM   2470  N   CYS A 169      -8.465   9.213 -11.624  1.00 93.62           N
ATOM   2471  CA  CYS A 169      -7.259   9.454 -10.851  1.00 93.62           C
ATOM   2472  C   CYS A 169      -7.595  10.442  -9.732  1.00 93.62           C
ATOM   2473  O   CYS A 169      -7.239  10.219  -8.576  1.00 93.62           O
ATOM   2474  HA  CYS A 169      -6.953   8.492 -10.440  1.00 93.62           H
ATOM   2475  CB  CYS A 169      -6.114   9.959 -11.733  1.00 93.62           C
ATOM   2476 1HB  CYS A 169      -6.466  10.768 -12.372  1.00 93.62           H
ATOM   2477 2HB  CYS A 169      -5.318  10.368 -11.110  1.00 93.62           H
ATOM   2478  SG  CYS A 169      -5.464   8.590 -12.758  1.00 93.62           S
ATOM   2479  HG  CYS A 169      -6.446   8.610 -13.655  1.00 93.62           H
ATOM   2480  HN  CYS A 169      -8.399   9.445 -12.595  1.00 93.62           H
ATOM   2481  N   PHE A 170      -8.277  11.511 -10.115  1.00 93.10           N
ATOM   2482  CA  PHE A 170      -8.637  12.549  -9.163  1.00 93.10           C
ATOM   2483  C   PHE A 170      -9.501  11.982  -8.035  1.00 93.10           C
ATOM   2484  O   PHE A 170      -9.263  12.268  -6.862  1.00 93.10           O
ATOM   2485  HA  PHE A 170      -7.710  12.941  -8.746  1.00 93.10           H
ATOM   2486  CB  PHE A 170      -9.445  13.598  -9.930  1.00 93.10           C
ATOM   2487 1HB  PHE A 170      -8.851  13.954 -10.772  1.00 93.10           H
ATOM   2488 2HB  PHE A 170     -10.335  13.125 -10.345  1.00 93.10           H
ATOM   2489  CG  PHE A 170      -9.871  14.797  -9.082  1.00 93.10           C
ATOM   2490  CD1 PHE A 170     -11.147  14.882  -8.616  1.00 93.10           C
ATOM   2491  HD1 PHE A 170     -11.865  14.095  -8.848  1.00 93.10           H
ATOM   2492  CD2 PHE A 170      -8.976  15.779  -8.792  1.00 93.10           C
ATOM   2493  HD2 PHE A 170      -7.954  15.711  -9.165  1.00 93.10           H
ATOM   2494  CE1 PHE A 170     -11.543  15.995  -7.829  1.00 93.10           C
ATOM   2495  HE1 PHE A 170     -12.565  16.063  -7.456  1.00 93.10           H
ATOM   2496  CE2 PHE A 170      -9.372  16.892  -8.005  1.00 93.10           C
ATOM   2497  HE2 PHE A 170      -8.654  17.679  -7.773  1.00 93.10           H
ATOM   2498  CZ  PHE A 170     -10.647  16.977  -7.540  1.00 93.10           C
ATOM   2499  HZ  PHE A 170     -10.951  17.831  -6.935  1.00 93.10           H
ATOM   2500  HN  PHE A 170      -8.581  11.674 -11.053  1.00 93.10           H
ATOM   2501  N   THR A 171     -10.487  11.189  -8.429  1.00 92.73           N
ATOM   2502  CA  THR A 171     -11.398  10.594  -7.466  1.00 92.73           C
ATOM   2503  C   THR A 171     -10.628   9.728  -6.467  1.00 92.73           C
ATOM   2504  O   THR A 171     -10.941   9.719  -5.278  1.00 92.73           O
ATOM   2505  HA  THR A 171     -11.869  11.395  -6.898  1.00 92.73           H
ATOM   2506  CB  THR A 171     -12.467   9.821  -8.242  1.00 92.73           C
ATOM   2507  HB  THR A 171     -12.039   8.941  -8.723  1.00 92.73           H
ATOM   2508  OG1 THR A 171     -13.027  10.792  -9.122  1.00 92.73           O
ATOM   2509  HG1 THR A 171     -12.545  10.778  -9.998  1.00 92.73           H
ATOM   2510  CG2 THR A 171     -13.642   9.398  -7.358  1.00 92.73           C
ATOM   2511 1HG2 THR A 171     -14.112  10.284  -6.931  1.00 92.73           H
ATOM   2512 2HG2 THR A 171     -13.280   8.756  -6.556  1.00 92.73           H
ATOM   2513 3HG2 THR A 171     -14.371   8.854  -7.958  1.00 92.73           H
ATOM   2514  HN  THR A 171     -10.666  10.952  -9.383  1.00 92.73           H
ATOM   2515  N   ILE A 172      -9.636   9.020  -6.987  1.00 93.37           N
ATOM   2516  CA  ILE A 172      -8.839   8.130  -6.162  1.00 93.37           C
ATOM   2517  C   ILE A 172      -8.097   8.949  -5.104  1.00 93.37           C
ATOM   2518  O   ILE A 172      -8.079   8.583  -3.930  1.00 93.37           O
ATOM   2519  HA  ILE A 172      -9.525   7.452  -5.654  1.00 93.37           H
ATOM   2520  CB  ILE A 172      -7.918   7.273  -7.032  1.00 93.37           C
ATOM   2521  HB  ILE A 172      -7.460   7.917  -7.783  1.00 93.37           H
ATOM   2522  CG1 ILE A 172      -8.712   6.201  -7.781  1.00 93.37           C
ATOM   2523 1HG1 ILE A 172      -9.063   5.446  -7.078  1.00 93.37           H
ATOM   2524 2HG1 ILE A 172      -9.596   6.649  -8.235  1.00 93.37           H
ATOM   2525  CG2 ILE A 172      -6.783   6.670  -6.202  1.00 93.37           C
ATOM   2526 1HG2 ILE A 172      -6.195   7.471  -5.754  1.00 93.37           H
ATOM   2527 2HG2 ILE A 172      -7.202   6.043  -5.415  1.00 93.37           H
ATOM   2528 3HG2 ILE A 172      -6.143   6.065  -6.845  1.00 93.37           H
ATOM   2529  CD1 ILE A 172      -7.856   5.539  -8.863  1.00 93.37           C
ATOM   2530 1HD1 ILE A 172      -7.526   6.293  -9.577  1.00 93.37           H
ATOM   2531 2HD1 ILE A 172      -6.986   5.071  -8.401  1.00 93.37           H
ATOM   2532 3HD1 ILE A 172      -8.445   4.781  -9.379  1.00 93.37           H
ATOM   2533  HN  ILE A 172      -9.375   9.048  -7.952  1.00 93.37           H
ATOM   2534  N   TRP A 173      -7.504  10.043  -5.558  1.00 92.11           N
ATOM   2535  CA  TRP A 173      -6.692  10.873  -4.683  1.00 92.11           C
ATOM   2536  C   TRP A 173      -7.599  11.423  -3.579  1.00 92.11           C
ATOM   2537  O   TRP A 173      -7.232  11.409  -2.405  1.00 92.11           O
ATOM   2538  HA  TRP A 173      -5.918  10.241  -4.248  1.00 92.11           H
ATOM   2539  CB  TRP A 173      -5.979  11.971  -5.474  1.00 92.11           C
ATOM   2540 1HB  TRP A 173      -6.680  12.404  -6.187  1.00 92.11           H
ATOM   2541 2HB  TRP A 173      -5.688  12.767  -4.789  1.00 92.11           H
ATOM   2542  CG  TRP A 173      -4.739  11.489  -6.229  1.00 92.11           C
ATOM   2543  CD1 TRP A 173      -4.560  11.406  -7.554  1.00 92.11           C
ATOM   2544  HD1 TRP A 173      -5.311  11.685  -8.293  1.00 92.11           H
ATOM   2545  CD2 TRP A 173      -3.504  11.023  -5.644  1.00 92.11           C
ATOM   2546  NE1 TRP A 173      -3.305  10.923  -7.866  1.00 92.11           N
ATOM   2547  HE1 TRP A 173      -2.940  10.773  -8.784  1.00 92.11           H
ATOM   2548  CE2 TRP A 173      -2.643  10.683  -6.668  1.00 92.11           C
ATOM   2549  CE3 TRP A 173      -3.127  10.894  -4.296  1.00 92.11           C
ATOM   2550  HE3 TRP A 173      -3.789  11.156  -3.470  1.00 92.11           H
ATOM   2551  CZ2 TRP A 173      -1.350  10.191  -6.450  1.00 92.11           C
ATOM   2552  HZ2 TRP A 173      -0.689   9.929  -7.276  1.00 92.11           H
ATOM   2553  CZ3 TRP A 173      -1.832  10.402  -4.095  1.00 92.11           C
ATOM   2554  HZ3 TRP A 173      -1.489  10.282  -3.068  1.00 92.11           H
ATOM   2555  CH2 TRP A 173      -0.953  10.054  -5.114  1.00 92.11           C
ATOM   2556  HH2 TRP A 173       0.041   9.677  -4.875  1.00 92.11           H
ATOM   2557  HN  TRP A 173      -7.570  10.364  -6.502  1.00 92.11           H
ATOM   2558  N   VAL A 174      -8.764  11.896  -3.996  1.00 95.30           N
ATOM   2559  CA  VAL A 174      -9.714  12.474  -3.061  1.00 95.30           C
ATOM   2560  C   VAL A 174     -10.123  11.415  -2.035  1.00 95.30           C
ATOM   2561  O   VAL A 174     -10.167  11.692  -0.837  1.00 95.30           O
ATOM   2562  HA  VAL A 174      -9.211  13.290  -2.542  1.00 95.30           H
ATOM   2563  CB  VAL A 174     -10.906  13.060  -3.821  1.00 95.30           C
ATOM   2564  HB  VAL A 174     -11.308  12.280  -4.468  1.00 95.30           H
ATOM   2565  CG1 VAL A 174     -12.014  13.489  -2.858  1.00 95.30           C
ATOM   2566 1HG1 VAL A 174     -12.354  12.625  -2.287  1.00 95.30           H
ATOM   2567 2HG1 VAL A 174     -11.628  14.246  -2.175  1.00 95.30           H
ATOM   2568 3HG1 VAL A 174     -12.848  13.902  -3.424  1.00 95.30           H
ATOM   2569  CG2 VAL A 174     -10.469  14.227  -4.709  1.00 95.30           C
ATOM   2570 1HG2 VAL A 174     -10.030  15.010  -4.091  1.00 95.30           H
ATOM   2571 2HG2 VAL A 174      -9.731  13.878  -5.432  1.00 95.30           H
ATOM   2572 3HG2 VAL A 174     -11.335  14.625  -5.238  1.00 95.30           H
ATOM   2573  HN  VAL A 174      -9.062  11.887  -4.950  1.00 95.30           H
ATOM   2574  N   LEU A 175     -10.411  10.226  -2.542  1.00 89.86           N
ATOM   2575  CA  LEU A 175     -10.884   9.145  -1.693  1.00 89.86           C
ATOM   2576  C   LEU A 175      -9.797   8.787  -0.677  1.00 89.86           C
ATOM   2577  O   LEU A 175     -10.079   8.631   0.510  1.00 89.86           O
ATOM   2578  HA  LEU A 175     -11.755   9.513  -1.151  1.00 89.86           H
ATOM   2579  CB  LEU A 175     -11.346   7.960  -2.543  1.00 89.86           C
ATOM   2580 1HB  LEU A 175     -12.116   8.309  -3.230  1.00 89.86           H
ATOM   2581 2HB  LEU A 175     -10.505   7.624  -3.150  1.00 89.86           H
ATOM   2582  CG  LEU A 175     -11.895   6.757  -1.773  1.00 89.86           C
ATOM   2583  HG  LEU A 175     -11.148   6.450  -1.041  1.00 89.86           H
ATOM   2584  CD1 LEU A 175     -13.160   7.132  -0.999  1.00 89.86           C
ATOM   2585 1HD1 LEU A 175     -12.929   7.926  -0.288  1.00 89.86           H
ATOM   2586 2HD1 LEU A 175     -13.923   7.480  -1.696  1.00 89.86           H
ATOM   2587 3HD1 LEU A 175     -13.530   6.259  -0.461  1.00 89.86           H
ATOM   2588  CD2 LEU A 175     -12.127   5.568  -2.708  1.00 89.86           C
ATOM   2589 1HD2 LEU A 175     -12.844   5.846  -3.479  1.00 89.86           H
ATOM   2590 2HD2 LEU A 175     -11.184   5.283  -3.174  1.00 89.86           H
ATOM   2591 3HD2 LEU A 175     -12.517   4.726  -2.135  1.00 89.86           H
ATOM   2592  HN  LEU A 175     -10.326   9.995  -3.511  1.00 89.86           H
ATOM   2593  N   ALA A 176      -8.577   8.668  -1.180  1.00 94.73           N
ATOM   2594  CA  ALA A 176      -7.460   8.260  -0.346  1.00 94.73           C
ATOM   2595  C   ALA A 176      -7.245   9.300   0.755  1.00 94.73           C
ATOM   2596  O   ALA A 176      -6.967   8.948   1.901  1.00 94.73           O
ATOM   2597  HA  ALA A 176      -7.720   7.306   0.113  1.00 94.73           H
ATOM   2598  CB  ALA A 176      -6.217   8.067  -1.216  1.00 94.73           C
ATOM   2599 1HB  ALA A 176      -6.412   7.297  -1.963  1.00 94.73           H
ATOM   2600 2HB  ALA A 176      -5.973   9.004  -1.716  1.00 94.73           H
ATOM   2601 3HB  ALA A 176      -5.379   7.760  -0.590  1.00 94.73           H
ATOM   2602  HN  ALA A 176      -8.347   8.845  -2.138  1.00 94.73           H
ATOM   2603  N   ALA A 177      -7.381  10.561   0.370  1.00 94.79           N
ATOM   2604  CA  ALA A 177      -7.175  11.655   1.302  1.00 94.79           C
ATOM   2605  C   ALA A 177      -8.182  11.541   2.448  1.00 94.79           C
ATOM   2606  O   ALA A 177      -7.819  11.674   3.615  1.00 94.79           O
ATOM   2607  HA  ALA A 177      -6.166  11.561   1.706  1.00 94.79           H
ATOM   2608  CB  ALA A 177      -7.286  12.988   0.559  1.00 94.79           C
ATOM   2609 1HB  ALA A 177      -6.530  13.031  -0.225  1.00 94.79           H
ATOM   2610 2HB  ALA A 177      -8.277  13.073   0.113  1.00 94.79           H
ATOM   2611 3HB  ALA A 177      -7.131  13.809   1.259  1.00 94.79           H
ATOM   2612  HN  ALA A 177      -7.628  10.838  -0.559  1.00 94.79           H
ATOM   2613  N   ALA A 178      -9.430  11.295   2.074  1.00 94.99           N
ATOM   2614  CA  ALA A 178     -10.503  11.219   3.051  1.00 94.99           C
ATOM   2615  C   ALA A 178     -10.227  10.063   4.015  1.00 94.99           C
ATOM   2616  O   ALA A 178     -10.507  10.165   5.208  1.00 94.99           O
ATOM   2617  HA  ALA A 178     -10.509  12.154   3.610  1.00 94.99           H
ATOM   2618  CB  ALA A 178     -11.842  11.068   2.327  1.00 94.99           C
ATOM   2619 1HB  ALA A 178     -12.003  11.928   1.677  1.00 94.99           H
ATOM   2620 2HB  ALA A 178     -11.831  10.157   1.728  1.00 94.99           H
ATOM   2621 3HB  ALA A 178     -12.647  11.011   3.060  1.00 94.99           H
ATOM   2622  HN  ALA A 178      -9.711  11.150   1.125  1.00 94.99           H
ATOM   2623  N   LEU A 179      -9.683   8.989   3.461  1.00 91.54           N
ATOM   2624  CA  LEU A 179      -9.429   7.791   4.243  1.00 91.54           C
ATOM   2625  C   LEU A 179      -8.237   8.034   5.170  1.00 91.54           C
ATOM   2626  O   LEU A 179      -7.924   7.199   6.017  1.00 91.54           O
ATOM   2627  HA  LEU A 179     -10.312   7.609   4.856  1.00 91.54           H
ATOM   2628  CB  LEU A 179      -9.258   6.579   3.325  1.00 91.54           C
ATOM   2629 1HB  LEU A 179      -8.492   6.814   2.586  1.00 91.54           H
ATOM   2630 2HB  LEU A 179      -8.882   5.747   3.921  1.00 91.54           H
ATOM   2631  CG  LEU A 179     -10.514   6.114   2.586  1.00 91.54           C
ATOM   2632  HG  LEU A 179     -10.968   6.980   2.104  1.00 91.54           H
ATOM   2633  CD1 LEU A 179     -10.163   5.114   1.482  1.00 91.54           C
ATOM   2634 1HD1 LEU A 179      -9.491   5.586   0.765  1.00 91.54           H
ATOM   2635 2HD1 LEU A 179      -9.673   4.245   1.921  1.00 91.54           H
ATOM   2636 3HD1 LEU A 179     -11.074   4.800   0.973  1.00 91.54           H
ATOM   2637  CD2 LEU A 179     -11.547   5.548   3.563  1.00 91.54           C
ATOM   2638 1HD2 LEU A 179     -11.118   4.698   4.094  1.00 91.54           H
ATOM   2639 2HD2 LEU A 179     -11.829   6.319   4.281  1.00 91.54           H
ATOM   2640 3HD2 LEU A 179     -12.430   5.225   3.012  1.00 91.54           H
ATOM   2641  HN  LEU A 179      -9.416   8.931   2.499  1.00 91.54           H
ATOM   2642  N   CYS A 180      -7.603   9.182   4.978  1.00 91.12           N
ATOM   2643  CA  CYS A 180      -6.432   9.531   5.763  1.00 91.12           C
ATOM   2644  C   CYS A 180      -6.883  10.404   6.936  1.00 91.12           C
ATOM   2645  O   CYS A 180      -6.080  10.749   7.802  1.00 91.12           O
ATOM   2646  HA  CYS A 180      -6.004   8.594   6.120  1.00 91.12           H
ATOM   2647  CB  CYS A 180      -5.366  10.225   4.912  1.00 91.12           C
ATOM   2648 1HB  CYS A 180      -5.781  11.124   4.458  1.00 91.12           H
ATOM   2649 2HB  CYS A 180      -4.535  10.540   5.542  1.00 91.12           H
ATOM   2650  SG  CYS A 180      -4.766   9.087   3.610  1.00 91.12           S
ATOM   2651  HG  CYS A 180      -5.959   8.855   3.069  1.00 91.12           H
ATOM   2652  HN  CYS A 180      -7.878   9.866   4.301  1.00 91.12           H
ATOM   2653  N   ILE A 181      -8.165  10.735   6.927  1.00 90.94           N
ATOM   2654  CA  ILE A 181      -8.714  11.630   7.932  1.00 90.94           C
ATOM   2655  C   ILE A 181      -8.412  11.074   9.324  1.00 90.94           C
ATOM   2656  O   ILE A 181      -7.944  11.801  10.199  1.00 90.94           O
ATOM   2657  HA  ILE A 181      -8.208  12.590   7.826  1.00 90.94           H
ATOM   2658  CB  ILE A 181     -10.203  11.874   7.676  1.00 90.94           C
ATOM   2659  HB  ILE A 181     -10.683  10.910   7.508  1.00 90.94           H
ATOM   2660  CG1 ILE A 181     -10.413  12.710   6.413  1.00 90.94           C
ATOM   2661 1HG1 ILE A 181     -10.020  13.715   6.568  1.00 90.94           H
ATOM   2662 2HG1 ILE A 181      -9.853  12.273   5.586  1.00 90.94           H
ATOM   2663  CG2 ILE A 181     -10.873  12.504   8.899  1.00 90.94           C
ATOM   2664 1HG2 ILE A 181     -10.770  11.837   9.754  1.00 90.94           H
ATOM   2665 2HG2 ILE A 181     -10.396  13.458   9.123  1.00 90.94           H
ATOM   2666 3HG2 ILE A 181     -11.930  12.666   8.690  1.00 90.94           H
ATOM   2667  CD1 ILE A 181     -11.897  12.787   6.047  1.00 90.94           C
ATOM   2668 1HD1 ILE A 181     -12.280  11.783   5.868  1.00 90.94           H
ATOM   2669 2HD1 ILE A 181     -12.450  13.247   6.866  1.00 90.94           H
ATOM   2670 3HD1 ILE A 181     -12.018  13.387   5.145  1.00 90.94           H
ATOM   2671  HN  ILE A 181      -8.824  10.404   6.251  1.00 90.94           H
ATOM   2672  N   PRO A 182      -8.672   9.780   9.554  1.00 92.25           N
ATOM   2673  CA  PRO A 182      -8.439   9.186  10.874  1.00 92.25           C
ATOM   2674  C   PRO A 182      -7.027   9.436  11.377  1.00 92.25           C
ATOM   2675  O   PRO A 182      -6.831   9.775  12.543  1.00 92.25           O
ATOM   2676  HA  PRO A 182      -9.092   9.650  11.613  1.00 92.25           H
ATOM   2677  CB  PRO A 182      -8.709   7.696  10.653  1.00 92.25           C
ATOM   2678 1HB  PRO A 182      -7.797   7.157  10.396  1.00 92.25           H
ATOM   2679 2HB  PRO A 182      -9.114   7.225  11.549  1.00 92.25           H
ATOM   2680  CG  PRO A 182      -9.713   7.685   9.507  1.00 92.25           C
ATOM   2681 1HG  PRO A 182      -9.739   6.719   9.002  1.00 92.25           H
ATOM   2682 2HG  PRO A 182     -10.728   7.876   9.856  1.00 92.25           H
ATOM   2683  CD  PRO A 182      -9.203   8.791   8.598  1.00 92.25           C
ATOM   2684 1HD  PRO A 182      -8.429   8.434   7.920  1.00 92.25           H
ATOM   2685 2HD  PRO A 182      -9.999   9.205   7.978  1.00 92.25           H
ATOM   2686  N   GLU A 183      -6.072   9.259  10.476  1.00 88.67           N
ATOM   2687  CA  GLU A 183      -4.671   9.404  10.833  1.00 88.67           C
ATOM   2688  C   GLU A 183      -4.380  10.841  11.269  1.00 88.67           C
ATOM   2689  O   GLU A 183      -3.640  11.066  12.225  1.00 88.67           O
ATOM   2690  HA  GLU A 183      -4.513   8.724  11.670  1.00 88.67           H
ATOM   2691  CB  GLU A 183      -3.764   8.989   9.672  1.00 88.67           C
ATOM   2692 1HB  GLU A 183      -4.223   9.277   8.726  1.00 88.67           H
ATOM   2693 2HB  GLU A 183      -2.769   9.412   9.814  1.00 88.67           H
ATOM   2694  CG  GLU A 183      -3.585   7.470   9.631  1.00 88.67           C
ATOM   2695 1HG  GLU A 183      -2.872   7.205   8.851  1.00 88.67           H
ATOM   2696 2HG  GLU A 183      -3.167   7.124  10.576  1.00 88.67           H
ATOM   2697  CD  GLU A 183      -4.919   6.768   9.371  1.00 88.67           C
ATOM   2698  OE1 GLU A 183      -5.015   5.577   9.738  1.00 88.67           O
ATOM   2699  OE2 GLU A 183      -5.813   7.438   8.810  1.00 88.67           O
ATOM   2700  HN  GLU A 183      -6.242   9.021   9.520  1.00 88.67           H
ATOM   2701  N   ILE A 184      -4.979  11.777  10.548  1.00 90.37           N
ATOM   2702  CA  ILE A 184      -4.732  13.187  10.798  1.00 90.37           C
ATOM   2703  C   ILE A 184      -5.180  13.534  12.219  1.00 90.37           C
ATOM   2704  O   ILE A 184      -4.521  14.310  12.909  1.00 90.37           O
ATOM   2705  HA  ILE A 184      -3.656  13.349  10.726  1.00 90.37           H
ATOM   2706  CB  ILE A 184      -5.392  14.047   9.718  1.00 90.37           C
ATOM   2707  HB  ILE A 184      -6.439  13.754   9.641  1.00 90.37           H
ATOM   2708  CG1 ILE A 184      -4.751  13.798   8.351  1.00 90.37           C
ATOM   2709 1HG1 ILE A 184      -3.743  14.212   8.338  1.00 90.37           H
ATOM   2710 2HG1 ILE A 184      -4.657  12.726   8.180  1.00 90.37           H
ATOM   2711  CG2 ILE A 184      -5.365  15.527  10.103  1.00 90.37           C
ATOM   2712 1HG2 ILE A 184      -5.903  15.669  11.040  1.00 90.37           H
ATOM   2713 2HG2 ILE A 184      -4.331  15.852  10.225  1.00 90.37           H
ATOM   2714 3HG2 ILE A 184      -5.840  16.116   9.318  1.00 90.37           H
ATOM   2715  CD1 ILE A 184      -5.582  14.428   7.232  1.00 90.37           C
ATOM   2716 1HD1 ILE A 184      -6.582  13.994   7.234  1.00 90.37           H
ATOM   2717 2HD1 ILE A 184      -5.653  15.504   7.395  1.00 90.37           H
ATOM   2718 3HD1 ILE A 184      -5.104  14.236   6.272  1.00 90.37           H
ATOM   2719  HN  ILE A 184      -5.621  11.586   9.805  1.00 90.37           H
ATOM   2720  N   LEU A 185      -6.298  12.943  12.614  1.00 90.52           N
ATOM   2721  CA  LEU A 185      -6.952  13.330  13.852  1.00 90.52           C
ATOM   2722  C   LEU A 185      -6.207  12.707  15.035  1.00 90.52           C
ATOM   2723  O   LEU A 185      -5.865  13.400  15.992  1.00 90.52           O
ATOM   2724  HA  LEU A 185      -6.883  14.415  13.933  1.00 90.52           H
ATOM   2725  CB  LEU A 185      -8.440  12.973  13.806  1.00 90.52           C
ATOM   2726 1HB  LEU A 185      -8.532  11.914  13.567  1.00 90.52           H
ATOM   2727 2HB  LEU A 185      -8.857  13.112  14.803  1.00 90.52           H
ATOM   2728  CG  LEU A 185      -9.289  13.768  12.813  1.00 90.52           C
ATOM   2729  HG  LEU A 185      -8.889  13.603  11.812  1.00 90.52           H
ATOM   2730  CD1 LEU A 185     -10.736  13.271  12.808  1.00 90.52           C
ATOM   2731 1HD1 LEU A 185     -10.758  12.220  12.524  1.00 90.52           H
ATOM   2732 2HD1 LEU A 185     -11.163  13.387  13.805  1.00 90.52           H
ATOM   2733 3HD1 LEU A 185     -11.318  13.854  12.094  1.00 90.52           H
ATOM   2734  CD2 LEU A 185      -9.200  15.270  13.093  1.00 90.52           C
ATOM   2735 1HD2 LEU A 185      -9.560  15.473  14.102  1.00 90.52           H
ATOM   2736 2HD2 LEU A 185      -8.163  15.595  13.005  1.00 90.52           H
ATOM   2737 3HD2 LEU A 185      -9.813  15.811  12.373  1.00 90.52           H
ATOM   2738  HN  LEU A 185      -6.754  12.213  12.105  1.00 90.52           H
ATOM   2739  N   TYR A 186      -5.977  11.407  14.929  1.00 90.83           N
ATOM   2740  CA  TYR A 186      -5.696  10.599  16.104  1.00 90.83           C
ATOM   2741  C   TYR A 186      -4.218  10.208  16.160  1.00 90.83           C
ATOM   2742  O   TYR A 186      -3.784   9.536  17.094  1.00 90.83           O
ATOM   2743  HA  TYR A 186      -5.941  11.191  16.986  1.00 90.83           H
ATOM   2744  CB  TYR A 186      -6.540   9.332  15.956  1.00 90.83           C
ATOM   2745 1HB  TYR A 186      -6.197   8.778  15.082  1.00 90.83           H
ATOM   2746 2HB  TYR A 186      -6.374   8.693  16.824  1.00 90.83           H
ATOM   2747  CG  TYR A 186      -8.041   9.596  15.817  1.00 90.83           C
ATOM   2748  CD1 TYR A 186      -8.683  10.421  16.718  1.00 90.83           C
ATOM   2749  HD1 TYR A 186      -8.120  10.884  17.529  1.00 90.83           H
ATOM   2750  CD2 TYR A 186      -8.753   9.010  14.790  1.00 90.83           C
ATOM   2751  HD2 TYR A 186      -8.246   8.359  14.078  1.00 90.83           H
ATOM   2752  CE1 TYR A 186     -10.095  10.670  16.587  1.00 90.83           C
ATOM   2753  HE1 TYR A 186     -10.614  11.320  17.292  1.00 90.83           H
ATOM   2754  CE2 TYR A 186     -10.165   9.260  14.659  1.00 90.83           C
ATOM   2755  HE2 TYR A 186     -10.739   8.803  13.853  1.00 90.83           H
ATOM   2756  CZ  TYR A 186     -10.766  10.077  15.564  1.00 90.83           C
ATOM   2757  OH  TYR A 186     -12.100  10.313  15.440  1.00 90.83           O
ATOM   2758  HH  TYR A 186     -12.470   9.788  14.674  1.00 90.83           H
ATOM   2759  HN  TYR A 186      -5.981  10.906  14.063  1.00 90.83           H
ATOM   2760  N   SER A 187      -3.484  10.647  15.147  1.00 91.64           N
ATOM   2761  CA  SER A 187      -2.035  10.542  15.172  1.00 91.64           C
ATOM   2762  C   SER A 187      -1.458  11.524  16.195  1.00 91.64           C
ATOM   2763  O   SER A 187      -1.709  12.725  16.117  1.00 91.64           O
ATOM   2764  HA  SER A 187      -1.825   9.514  15.468  1.00 91.64           H
ATOM   2765  CB  SER A 187      -1.440  10.807  13.788  1.00 91.64           C
ATOM   2766 1HB  SER A 187      -1.725  11.804  13.455  1.00 91.64           H
ATOM   2767 2HB  SER A 187      -0.352  10.791  13.852  1.00 91.64           H
ATOM   2768  OG  SER A 187      -1.871   9.845  12.829  1.00 91.64           O
ATOM   2769  HG  SER A 187      -2.415  10.292  12.118  1.00 91.64           H
ATOM   2770  HN  SER A 187      -3.863  11.066  14.322  1.00 91.64           H
ATOM   2771  N   GLN A 188      -0.695  10.975  17.129  1.00 85.27           N
ATOM   2772  CA  GLN A 188       0.014  11.797  18.094  1.00 85.27           C
ATOM   2773  C   GLN A 188       1.292  11.092  18.555  1.00 85.27           C
ATOM   2774  O   GLN A 188       1.484   9.908  18.283  1.00 85.27           O
ATOM   2775  HA  GLN A 188       0.268  12.714  17.563  1.00 85.27           H
ATOM   2776  CB  GLN A 188      -0.882  12.140  19.286  1.00 85.27           C
ATOM   2777 1HB  GLN A 188      -0.367  12.841  19.943  1.00 85.27           H
ATOM   2778 2HB  GLN A 188      -1.786  12.638  18.934  1.00 85.27           H
ATOM   2779  CG  GLN A 188      -1.259  10.881  20.069  1.00 85.27           C
ATOM   2780 1HG  GLN A 188      -1.692  10.144  19.392  1.00 85.27           H
ATOM   2781 2HG  GLN A 188      -0.363  10.433  20.497  1.00 85.27           H
ATOM   2782  CD  GLN A 188      -2.256  11.206  21.183  1.00 85.27           C
ATOM   2783  OE1 GLN A 188      -2.964  12.199  21.148  1.00 85.27           O
ATOM   2784  NE2 GLN A 188      -2.273  10.316  22.171  1.00 85.27           N
ATOM   2785 1HE2 GLN A 188      -1.666   9.522  22.138  1.00 85.27           H
ATOM   2786 2HE2 GLN A 188      -2.892  10.441  22.946  1.00 85.27           H
ATOM   2787  HN  GLN A 188      -0.558   9.989  17.232  1.00 85.27           H
ATOM   2788  N   ILE A 189       2.133  11.851  19.243  1.00 89.07           N
ATOM   2789  CA  ILE A 189       3.306  11.279  19.881  1.00 89.07           C
ATOM   2790  C   ILE A 189       2.926  10.764  21.270  1.00 89.07           C
ATOM   2791  O   ILE A 189       2.325  11.488  22.062  1.00 89.07           O
ATOM   2792  HA  ILE A 189       3.627  10.431  19.275  1.00 89.07           H
ATOM   2793  CB  ILE A 189       4.456  12.288  19.892  1.00 89.07           C
ATOM   2794  HB  ILE A 189       4.114  13.188  20.404  1.00 89.07           H
ATOM   2795  CG1 ILE A 189       4.842  12.696  18.469  1.00 89.07           C
ATOM   2796 1HG1 ILE A 189       5.224  11.829  17.930  1.00 89.07           H
ATOM   2797 2HG1 ILE A 189       3.957  13.040  17.933  1.00 89.07           H
ATOM   2798  CG2 ILE A 189       5.652  11.748  20.679  1.00 89.07           C
ATOM   2799 1HG2 ILE A 189       5.351  11.549  21.707  1.00 89.07           H
ATOM   2800 2HG2 ILE A 189       6.002  10.825  20.218  1.00 89.07           H
ATOM   2801 3HG2 ILE A 189       6.454  12.485  20.671  1.00 89.07           H
ATOM   2802  CD1 ILE A 189       5.899  13.802  18.484  1.00 89.07           C
ATOM   2803 1HD1 ILE A 189       5.504  14.675  19.002  1.00 89.07           H
ATOM   2804 2HD1 ILE A 189       6.790  13.446  18.999  1.00 89.07           H
ATOM   2805 3HD1 ILE A 189       6.155  14.073  17.459  1.00 89.07           H
ATOM   2806  HN  ILE A 189       2.022  12.837  19.368  1.00 89.07           H
ATOM   2807  N   LYS A 190       3.292   9.516  21.525  1.00 84.77           N
ATOM   2808  CA  LYS A 190       3.075   8.924  22.834  1.00 84.77           C
ATOM   2809  C   LYS A 190       4.424   8.533  23.442  1.00 84.77           C
ATOM   2810  O   LYS A 190       5.260   7.932  22.769  1.00 84.77           O
ATOM   2811  HA  LYS A 190       2.621   9.687  23.466  1.00 84.77           H
ATOM   2812  CB  LYS A 190       2.082   7.764  22.740  1.00 84.77           C
ATOM   2813 1HB  LYS A 190       1.172   8.098  22.243  1.00 84.77           H
ATOM   2814 2HB  LYS A 190       2.505   6.968  22.128  1.00 84.77           H
ATOM   2815  CG  LYS A 190       1.742   7.220  24.129  1.00 84.77           C
ATOM   2816 1HG  LYS A 190       2.656   6.911  24.637  1.00 84.77           H
ATOM   2817 2HG  LYS A 190       1.293   8.009  24.733  1.00 84.77           H
ATOM   2818  CD  LYS A 190       0.780   6.035  24.033  1.00 84.77           C
ATOM   2819 1HD  LYS A 190      -0.171   6.366  23.616  1.00 84.77           H
ATOM   2820 2HD  LYS A 190       1.184   5.288  23.350  1.00 84.77           H
ATOM   2821  CE  LYS A 190       0.548   5.404  25.408  1.00 84.77           C
ATOM   2822 1HE  LYS A 190       1.492   5.339  25.948  1.00 84.77           H
ATOM   2823 2HE  LYS A 190      -0.115   6.037  25.998  1.00 84.77           H
ATOM   2824  NZ  LYS A 190      -0.043   4.054  25.266  1.00 84.77           N
ATOM   2825 1HZ  LYS A 190      -0.143   3.631  26.182  1.00 84.77           H
ATOM   2826 2HZ  LYS A 190      -0.954   4.129  24.826  1.00 84.77           H
ATOM   2827 3HZ  LYS A 190       0.563   3.479  24.692  1.00 84.77           H
ATOM   2828  HN  LYS A 190       3.728   8.914  20.856  1.00 84.77           H
ATOM   2829  N   GLU A 191       4.592   8.888  24.707  1.00 76.60           N
ATOM   2830  CA  GLU A 191       5.751   8.442  25.461  1.00 76.60           C
ATOM   2831  C   GLU A 191       5.442   7.129  26.182  1.00 76.60           C
ATOM   2832  O   GLU A 191       4.491   7.052  26.959  1.00 76.60           O
ATOM   2833  HA  GLU A 191       6.535   8.282  24.721  1.00 76.60           H
ATOM   2834  CB  GLU A 191       6.208   9.516  26.451  1.00 76.60           C
ATOM   2835 1HB  GLU A 191       5.344   9.926  26.973  1.00 76.60           H
ATOM   2836 2HB  GLU A 191       6.960   9.101  27.122  1.00 76.60           H
ATOM   2837  CG  GLU A 191       6.878  10.683  25.722  1.00 76.60           C
ATOM   2838 1HG  GLU A 191       7.640  10.303  25.042  1.00 76.60           H
ATOM   2839 2HG  GLU A 191       6.141  11.208  25.114  1.00 76.60           H
ATOM   2840  CD  GLU A 191       7.514  11.657  26.716  1.00 76.60           C
ATOM   2841  OE1 GLU A 191       8.158  12.616  26.238  1.00 76.60           O
ATOM   2842  OE2 GLU A 191       7.341  11.421  27.931  1.00 76.60           O
ATOM   2843  HN  GLU A 191       3.956   9.469  25.214  1.00 76.60           H
ATOM   2844  N   GLU A 192       6.262   6.128  25.899  1.00 72.10           N
ATOM   2845  CA  GLU A 192       6.077   4.816  26.497  1.00 72.10           C
ATOM   2846  C   GLU A 192       7.410   4.280  27.023  1.00 72.10           C
ATOM   2847  O   GLU A 192       8.342   4.058  26.252  1.00 72.10           O
ATOM   2848  HA  GLU A 192       5.387   4.971  27.326  1.00 72.10           H
ATOM   2849  CB  GLU A 192       5.450   3.842  25.498  1.00 72.10           C
ATOM   2850 1HB  GLU A 192       4.541   4.276  25.082  1.00 72.10           H
ATOM   2851 2HB  GLU A 192       6.184   3.571  24.739  1.00 72.10           H
ATOM   2852  CG  GLU A 192       5.041   2.538  26.186  1.00 72.10           C
ATOM   2853 1HG  GLU A 192       4.781   1.792  25.435  1.00 72.10           H
ATOM   2854 2HG  GLU A 192       5.885   2.141  26.751  1.00 72.10           H
ATOM   2855  CD  GLU A 192       3.853   2.762  27.124  1.00 72.10           C
ATOM   2856  OE1 GLU A 192       3.750   1.992  28.103  1.00 72.10           O
ATOM   2857  OE2 GLU A 192       3.075   3.698  26.840  1.00 72.10           O
ATOM   2858  HN  GLU A 192       7.040   6.201  25.275  1.00 72.10           H
ATOM   2859  N   SER A 193       7.458   4.088  28.333  1.00 72.93           N
ATOM   2860  CA  SER A 193       8.651   3.554  28.968  1.00 72.93           C
ATOM   2861  C   SER A 193       9.859   4.432  28.633  1.00 72.93           C
ATOM   2862  O   SER A 193      10.974   3.932  28.492  1.00 72.93           O
ATOM   2863  HA  SER A 193       8.445   3.580  30.038  1.00 72.93           H
ATOM   2864  CB  SER A 193       8.907   2.110  28.533  1.00 72.93           C
ATOM   2865 1HB  SER A 193       9.155   2.089  27.472  1.00 72.93           H
ATOM   2866 2HB  SER A 193       9.772   1.718  29.069  1.00 72.93           H
ATOM   2867  OG  SER A 193       7.780   1.272  28.774  1.00 72.93           O
ATOM   2868  HG  SER A 193       7.932   0.370  28.370  1.00 72.93           H
ATOM   2869  HN  SER A 193       6.702   4.290  28.956  1.00 72.93           H
ATOM   2870  N   GLY A 194       9.596   5.725  28.515  1.00 81.13           N
ATOM   2871  CA  GLY A 194      10.659   6.685  28.268  1.00 81.13           C
ATOM   2872  C   GLY A 194      11.032   6.719  26.784  1.00 81.13           C
ATOM   2873  O   GLY A 194      11.996   7.378  26.398  1.00 81.13           O
ATOM   2874 1HA  GLY A 194      10.340   7.677  28.589  1.00 81.13           H
ATOM   2875 2HA  GLY A 194      11.535   6.424  28.861  1.00 81.13           H
ATOM   2876  HN  GLY A 194       8.680   6.118  28.587  1.00 81.13           H
ATOM   2877  N   ILE A 195      10.249   6.001  25.993  1.00 79.25           N
ATOM   2878  CA  ILE A 195      10.442   5.996  24.553  1.00 79.25           C
ATOM   2879  C   ILE A 195       9.313   6.787  23.889  1.00 79.25           C
ATOM   2880  O   ILE A 195       8.138   6.545  24.160  1.00 79.25           O
ATOM   2881  HA  ILE A 195      11.385   6.502  24.348  1.00 79.25           H
ATOM   2882  CB  ILE A 195      10.576   4.563  24.035  1.00 79.25           C
ATOM   2883  HB  ILE A 195       9.670   4.017  24.301  1.00 79.25           H
ATOM   2884  CG1 ILE A 195      11.749   3.845  24.705  1.00 79.25           C
ATOM   2885 1HG1 ILE A 195      12.680   4.353  24.457  1.00 79.25           H
ATOM   2886 2HG1 ILE A 195      11.638   3.892  25.789  1.00 79.25           H
ATOM   2887  CG2 ILE A 195      10.685   4.539  22.509  1.00 79.25           C
ATOM   2888 1HG2 ILE A 195       9.792   4.986  22.074  1.00 79.25           H
ATOM   2889 2HG2 ILE A 195      11.563   5.106  22.199  1.00 79.25           H
ATOM   2890 3HG2 ILE A 195      10.779   3.508  22.168  1.00 79.25           H
ATOM   2891  CD1 ILE A 195      11.824   2.383  24.259  1.00 79.25           C
ATOM   2892 1HD1 ILE A 195      10.901   1.872  24.530  1.00 79.25           H
ATOM   2893 2HD1 ILE A 195      11.960   2.340  23.178  1.00 79.25           H
ATOM   2894 3HD1 ILE A 195      12.667   1.896  24.750  1.00 79.25           H
ATOM   2895  HN  ILE A 195       9.495   5.430  26.320  1.00 79.25           H
ATOM   2896  N   ALA A 196       9.710   7.716  23.032  1.00 89.94           N
ATOM   2897  CA  ALA A 196       8.746   8.486  22.263  1.00 89.94           C
ATOM   2898  C   ALA A 196       8.277   7.657  21.065  1.00 89.94           C
ATOM   2899  O   ALA A 196       9.095   7.137  20.308  1.00 89.94           O
ATOM   2900  HA  ALA A 196       7.892   8.689  22.910  1.00 89.94           H
ATOM   2901  CB  ALA A 196       9.374   9.816  21.843  1.00 89.94           C
ATOM   2902 1HB  ALA A 196       9.662  10.379  22.731  1.00 89.94           H
ATOM   2903 2HB  ALA A 196      10.255   9.625  21.231  1.00 89.94           H
ATOM   2904 3HB  ALA A 196       8.650  10.393  21.266  1.00 89.94           H
ATOM   2905  HN  ALA A 196      10.668   7.946  22.859  1.00 89.94           H
ATOM   2906  N   ILE A 197       6.963   7.560  20.931  1.00 85.58           N
ATOM   2907  CA  ILE A 197       6.375   6.711  19.909  1.00 85.58           C
ATOM   2908  C   ILE A 197       5.335   7.511  19.123  1.00 85.58           C
ATOM   2909  O   ILE A 197       4.462   8.148  19.711  1.00 85.58           O
ATOM   2910  HA  ILE A 197       7.174   6.420  19.227  1.00 85.58           H
ATOM   2911  CB  ILE A 197       5.822   5.428  20.532  1.00 85.58           C
ATOM   2912  HB  ILE A 197       5.112   5.705  21.311  1.00 85.58           H
ATOM   2913  CG1 ILE A 197       6.935   4.619  21.201  1.00 85.58           C
ATOM   2914 1HG1 ILE A 197       7.655   4.294  20.450  1.00 85.58           H
ATOM   2915 2HG1 ILE A 197       7.474   5.250  21.907  1.00 85.58           H
ATOM   2916  CG2 ILE A 197       5.056   4.602  19.496  1.00 85.58           C
ATOM   2917 1HG2 ILE A 197       4.224   5.188  19.107  1.00 85.58           H
ATOM   2918 2HG2 ILE A 197       5.725   4.333  18.679  1.00 85.58           H
ATOM   2919 3HG2 ILE A 197       4.674   3.695  19.966  1.00 85.58           H
ATOM   2920  CD1 ILE A 197       6.365   3.401  21.930  1.00 85.58           C
ATOM   2921 1HD1 ILE A 197       5.663   3.731  22.697  1.00 85.58           H
ATOM   2922 2HD1 ILE A 197       5.847   2.759  21.217  1.00 85.58           H
ATOM   2923 3HD1 ILE A 197       7.177   2.843  22.397  1.00 85.58           H
ATOM   2924  HN  ILE A 197       6.305   8.048  21.505  1.00 85.58           H
ATOM   2925  N   CYS A 198       5.462   7.453  17.805  1.00 91.38           N
ATOM   2926  CA  CYS A 198       4.437   7.995  16.930  1.00 91.38           C
ATOM   2927  C   CYS A 198       3.405   6.897  16.662  1.00 91.38           C
ATOM   2928  O   CYS A 198       3.685   5.939  15.944  1.00 91.38           O
ATOM   2929  HA  CYS A 198       3.983   8.832  17.460  1.00 91.38           H
ATOM   2930  CB  CYS A 198       5.034   8.546  15.633  1.00 91.38           C
ATOM   2931 1HB  CYS A 198       5.638   9.427  15.848  1.00 91.38           H
ATOM   2932 2HB  CYS A 198       5.696   7.806  15.185  1.00 91.38           H
ATOM   2933  SG  CYS A 198       3.695   8.977  14.462  1.00 91.38           S
ATOM   2934  HN  CYS A 198       6.246   7.046  17.337  1.00 91.38           H
ATOM   2935  N   THR A 199       2.233   7.074  17.253  1.00 89.37           N
ATOM   2936  CA  THR A 199       1.163   6.103  17.100  1.00 89.37           C
ATOM   2937  C   THR A 199      -0.188   6.811  16.981  1.00 89.37           C
ATOM   2938  O   THR A 199      -0.295   8.004  17.264  1.00 89.37           O
ATOM   2939  HA  THR A 199       1.322   5.560  16.169  1.00 89.37           H
ATOM   2940  CB  THR A 199       1.236   5.129  18.278  1.00 89.37           C
ATOM   2941  HB  THR A 199       2.265   4.822  18.465  1.00 89.37           H
ATOM   2942  OG1 THR A 199       0.338   4.082  17.920  1.00 89.37           O
ATOM   2943  HG1 THR A 199       0.484   3.289  18.511  1.00 89.37           H
ATOM   2944  CG2 THR A 199       0.637   5.713  19.559  1.00 89.37           C
ATOM   2945 1HG2 THR A 199      -0.412   5.957  19.390  1.00 89.37           H
ATOM   2946 2HG2 THR A 199       1.180   6.616  19.836  1.00 89.37           H
ATOM   2947 3HG2 THR A 199       0.715   4.981  20.363  1.00 89.37           H
ATOM   2948  HN  THR A 199       2.009   7.862  17.827  1.00 89.37           H
ATOM   2949  N   MET A 200      -1.186   6.047  16.562  1.00 88.55           N
ATOM   2950  CA  MET A 200      -2.564   6.500  16.653  1.00 88.55           C
ATOM   2951  C   MET A 200      -3.147   6.205  18.036  1.00 88.55           C
ATOM   2952  O   MET A 200      -2.965   5.113  18.571  1.00 88.55           O
ATOM   2953  HA  MET A 200      -2.531   7.577  16.487  1.00 88.55           H
ATOM   2954  CB  MET A 200      -3.403   5.797  15.584  1.00 88.55           C
ATOM   2955 1HB  MET A 200      -3.275   4.718  15.667  1.00 88.55           H
ATOM   2956 2HB  MET A 200      -4.460   6.006  15.751  1.00 88.55           H
ATOM   2957  CG  MET A 200      -3.003   6.258  14.181  1.00 88.55           C
ATOM   2958 1HG  MET A 200      -3.053   7.345  14.119  1.00 88.55           H
ATOM   2959 2HG  MET A 200      -1.970   5.974  13.977  1.00 88.55           H
ATOM   2960  SD  MET A 200      -4.087   5.528  12.966  1.00 88.55           S
ATOM   2961  CE  MET A 200      -5.612   6.364  13.368  1.00 88.55           C
ATOM   2962 1HE  MET A 200      -5.888   6.141  14.399  1.00 88.55           H
ATOM   2963 2HE  MET A 200      -5.477   7.440  13.252  1.00 88.55           H
ATOM   2964 3HE  MET A 200      -6.401   6.022  12.698  1.00 88.55           H
ATOM   2965  HN  MET A 200      -1.065   5.137  16.167  1.00 88.55           H
ATOM   2966  N   VAL A 201      -3.838   7.199  18.576  1.00 91.01           N
ATOM   2967  CA  VAL A 201      -4.559   7.018  19.824  1.00 91.01           C
ATOM   2968  C   VAL A 201      -6.042   7.322  19.599  1.00 91.01           C
ATOM   2969  O   VAL A 201      -6.401   8.434  19.215  1.00 91.01           O
ATOM   2970  HA  VAL A 201      -4.455   5.973  20.115  1.00 91.01           H
ATOM   2971  CB  VAL A 201      -3.932   7.881  20.921  1.00 91.01           C
ATOM   2972  HB  VAL A 201      -4.028   8.925  20.622  1.00 91.01           H
ATOM   2973  CG1 VAL A 201      -4.671   7.702  22.249  1.00 91.01           C
ATOM   2974 1HG1 VAL A 201      -5.714   7.996  22.126  1.00 91.01           H
ATOM   2975 2HG1 VAL A 201      -4.621   6.657  22.554  1.00 91.01           H
ATOM   2976 3HG1 VAL A 201      -4.205   8.327  23.011  1.00 91.01           H
ATOM   2977  CG2 VAL A 201      -2.442   7.572  21.077  1.00 91.01           C
ATOM   2978 1HG2 VAL A 201      -2.314   6.522  21.342  1.00 91.01           H
ATOM   2979 2HG2 VAL A 201      -1.928   7.774  20.137  1.00 91.01           H
ATOM   2980 3HG2 VAL A 201      -2.021   8.198  21.863  1.00 91.01           H
ATOM   2981  HN  VAL A 201      -3.908   8.113  18.176  1.00 91.01           H
ATOM   2982  N   TYR A 202      -6.864   6.313  19.849  1.00 91.18           N
ATOM   2983  CA  TYR A 202      -8.293   6.437  19.618  1.00 91.18           C
ATOM   2984  C   TYR A 202      -9.011   6.931  20.875  1.00 91.18           C
ATOM   2985  O   TYR A 202      -8.633   6.575  21.990  1.00 91.18           O
ATOM   2986  HA  TYR A 202      -8.442   7.160  18.816  1.00 91.18           H
ATOM   2987  CB  TYR A 202      -8.790   5.030  19.281  1.00 91.18           C
ATOM   2988 1HB  TYR A 202      -8.541   4.360  20.104  1.00 91.18           H
ATOM   2989 2HB  TYR A 202      -9.877   5.048  19.202  1.00 91.18           H
ATOM   2990  CG  TYR A 202      -8.209   4.459  17.985  1.00 91.18           C
ATOM   2991  CD1 TYR A 202      -8.815   4.735  16.777  1.00 91.18           C
ATOM   2992  HD1 TYR A 202      -9.707   5.361  16.745  1.00 91.18           H
ATOM   2993  CD2 TYR A 202      -7.079   3.667  18.026  1.00 91.18           C
ATOM   2994  HD2 TYR A 202      -6.601   3.448  18.980  1.00 91.18           H
ATOM   2995  CE1 TYR A 202      -8.269   4.198  15.558  1.00 91.18           C
ATOM   2996  HE1 TYR A 202      -8.738   4.409  14.596  1.00 91.18           H
ATOM   2997  CE2 TYR A 202      -6.533   3.129  16.807  1.00 91.18           C
ATOM   2998  HE2 TYR A 202      -5.641   2.503  16.824  1.00 91.18           H
ATOM   2999  CZ  TYR A 202      -7.155   3.422  15.633  1.00 91.18           C
ATOM   3000  OH  TYR A 202      -6.639   2.914  14.481  1.00 91.18           O
ATOM   3001  HH  TYR A 202      -7.154   3.257  13.696  1.00 91.18           H
ATOM   3002  HN  TYR A 202      -6.569   5.425  20.202  1.00 91.18           H
ATOM   3003  N   PRO A 203     -10.056   7.755  20.721  1.00 85.88           N
ATOM   3004  CA  PRO A 203     -10.753   8.316  21.881  1.00 85.88           C
ATOM   3005  C   PRO A 203     -11.523   7.260  22.656  1.00 85.88           C
ATOM   3006  O   PRO A 203     -12.001   6.285  22.078  1.00 85.88           O
ATOM   3007  HA  PRO A 203     -10.034   8.722  22.592  1.00 85.88           H
ATOM   3008  CB  PRO A 203     -11.685   9.365  21.271  1.00 85.88           C
ATOM   3009 1HB  PRO A 203     -12.610   9.459  21.840  1.00 85.88           H
ATOM   3010 2HB  PRO A 203     -11.221  10.352  21.254  1.00 85.88           H
ATOM   3011  CG  PRO A 203     -11.940   8.851  19.883  1.00 85.88           C
ATOM   3012 1HG  PRO A 203     -12.756   8.129  19.874  1.00 85.88           H
ATOM   3013 2HG  PRO A 203     -12.224   9.660  19.210  1.00 85.88           H
ATOM   3014  CD  PRO A 203     -10.650   8.216  19.453  1.00 85.88           C
ATOM   3015 1HD  PRO A 203     -10.820   7.388  18.765  1.00 85.88           H
ATOM   3016 2HD  PRO A 203     -10.003   8.929  18.941  1.00 85.88           H
ATOM   3017  N   SER A 204     -11.625   7.484  23.958  1.00 77.82           N
ATOM   3018  CA  SER A 204     -11.967   6.412  24.878  1.00 77.82           C
ATOM   3019  C   SER A 204     -13.374   5.892  24.576  1.00 77.82           C
ATOM   3020  O   SER A 204     -13.637   4.697  24.698  1.00 77.82           O
ATOM   3021  HA  SER A 204     -11.225   5.633  24.701  1.00 77.82           H
ATOM   3022  CB  SER A 204     -11.875   6.883  26.331  1.00 77.82           C
ATOM   3023 1HB  SER A 204     -12.300   6.122  26.986  1.00 77.82           H
ATOM   3024 2HB  SER A 204     -10.828   6.995  26.610  1.00 77.82           H
ATOM   3025  OG  SER A 204     -12.556   8.118  26.536  1.00 77.82           O
ATOM   3026  HG  SER A 204     -13.542   7.962  26.578  1.00 77.82           H
ATOM   3027  HN  SER A 204     -11.478   8.376  24.385  1.00 77.82           H
ATOM   3028  N   ASP A 205     -14.241   6.816  24.188  1.00 72.39           N
ATOM   3029  CA  ASP A 205     -15.671   6.563  24.226  1.00 72.39           C
ATOM   3030  C   ASP A 205     -16.004   5.402  23.288  1.00 72.39           C
ATOM   3031  O   ASP A 205     -16.707   4.469  23.674  1.00 72.39           O
ATOM   3032  HA  ASP A 205     -15.894   6.334  25.268  1.00 72.39           H
ATOM   3033  CB  ASP A 205     -16.460   7.789  23.760  1.00 72.39           C
ATOM   3034 1HB  ASP A 205     -16.127   8.083  22.765  1.00 72.39           H
ATOM   3035 2HB  ASP A 205     -17.517   7.537  23.681  1.00 72.39           H
ATOM   3036  CG  ASP A 205     -16.279   8.958  24.730  1.00 72.39           C
ATOM   3037  OD1 ASP A 205     -15.786   8.696  25.849  1.00 72.39           O
ATOM   3038  OD2 ASP A 205     -16.639  10.087  24.331  1.00 72.39           O
ATOM   3039  HN  ASP A 205     -13.980   7.721  23.853  1.00 72.39           H
ATOM   3040  N   GLU A 206     -15.485   5.496  22.072  1.00 75.89           N
ATOM   3041  CA  GLU A 206     -15.778   4.503  21.053  1.00 75.89           C
ATOM   3042  C   GLU A 206     -14.480   3.943  20.468  1.00 75.89           C
ATOM   3043  O   GLU A 206     -14.439   3.549  19.304  1.00 75.89           O
ATOM   3044  HA  GLU A 206     -16.324   3.713  21.568  1.00 75.89           H
ATOM   3045  CB  GLU A 206     -16.666   5.092  19.954  1.00 75.89           C
ATOM   3046 1HB  GLU A 206     -16.205   5.995  19.555  1.00 75.89           H
ATOM   3047 2HB  GLU A 206     -16.860   4.335  19.194  1.00 75.89           H
ATOM   3048  CG  GLU A 206     -18.030   5.502  20.512  1.00 75.89           C
ATOM   3049 1HG  GLU A 206     -18.258   4.909  21.398  1.00 75.89           H
ATOM   3050 2HG  GLU A 206     -18.000   6.545  20.826  1.00 75.89           H
ATOM   3051  CD  GLU A 206     -19.130   5.309  19.467  1.00 75.89           C
ATOM   3052  OE1 GLU A 206     -20.137   4.656  19.816  1.00 75.89           O
ATOM   3053  OE2 GLU A 206     -18.940   5.820  18.342  1.00 75.89           O
ATOM   3054  HN  GLU A 206     -14.874   6.233  21.781  1.00 75.89           H
ATOM   3055  N   SER A 207     -13.452   3.925  21.304  1.00 87.51           N
ATOM   3056  CA  SER A 207     -12.116   3.590  20.839  1.00 87.51           C
ATOM   3057  C   SER A 207     -12.148   2.274  20.060  1.00 87.51           C
ATOM   3058  O   SER A 207     -11.577   2.177  18.975  1.00 87.51           O
ATOM   3059  HA  SER A 207     -11.823   4.413  20.188  1.00 87.51           H
ATOM   3060  CB  SER A 207     -11.135   3.491  22.009  1.00 87.51           C
ATOM   3061 1HB  SER A 207     -10.172   3.133  21.645  1.00 87.51           H
ATOM   3062 2HB  SER A 207     -10.969   4.484  22.428  1.00 87.51           H
ATOM   3063  OG  SER A 207     -11.609   2.619  23.031  1.00 87.51           O
ATOM   3064  HG  SER A 207     -11.066   2.738  23.862  1.00 87.51           H
ATOM   3065  HN  SER A 207     -13.520   4.132  22.279  1.00 87.51           H
ATOM   3066  N   THR A 208     -12.821   1.293  20.644  1.00 86.82           N
ATOM   3067  CA  THR A 208     -12.832  -0.046  20.081  1.00 86.82           C
ATOM   3068  C   THR A 208     -13.505  -0.042  18.707  1.00 86.82           C
ATOM   3069  O   THR A 208     -12.994  -0.637  17.759  1.00 86.82           O
ATOM   3070  HA  THR A 208     -11.800  -0.364  19.930  1.00 86.82           H
ATOM   3071  CB  THR A 208     -13.510  -0.977  21.088  1.00 86.82           C
ATOM   3072  HB  THR A 208     -14.582  -0.784  21.135  1.00 86.82           H
ATOM   3073  OG1 THR A 208     -12.792  -0.760  22.300  1.00 86.82           O
ATOM   3074  HG1 THR A 208     -11.824  -0.969  22.165  1.00 86.82           H
ATOM   3075  CG2 THR A 208     -13.271  -2.455  20.772  1.00 86.82           C
ATOM   3076 1HG2 THR A 208     -12.201  -2.662  20.792  1.00 86.82           H
ATOM   3077 2HG2 THR A 208     -13.668  -2.684  19.783  1.00 86.82           H
ATOM   3078 3HG2 THR A 208     -13.774  -3.072  21.517  1.00 86.82           H
ATOM   3079  HN  THR A 208     -13.352   1.402  21.484  1.00 86.82           H
ATOM   3080  N   LYS A 209     -14.643   0.635  18.643  1.00 82.56           N
ATOM   3081  CA  LYS A 209     -15.413   0.689  17.413  1.00 82.56           C
ATOM   3082  C   LYS A 209     -14.570   1.344  16.317  1.00 82.56           C
ATOM   3083  O   LYS A 209     -14.517   0.851  15.191  1.00 82.56           O
ATOM   3084  HA  LYS A 209     -15.627  -0.338  17.116  1.00 82.56           H
ATOM   3085  CB  LYS A 209     -16.757   1.381  17.652  1.00 82.56           C
ATOM   3086 1HB  LYS A 209     -16.593   2.348  18.127  1.00 82.56           H
ATOM   3087 2HB  LYS A 209     -17.245   1.574  16.697  1.00 82.56           H
ATOM   3088  CG  LYS A 209     -17.667   0.522  18.532  1.00 82.56           C
ATOM   3089 1HG  LYS A 209     -17.760  -0.475  18.100  1.00 82.56           H
ATOM   3090 2HG  LYS A 209     -17.217   0.401  19.517  1.00 82.56           H
ATOM   3091  CD  LYS A 209     -19.052   1.156  18.671  1.00 82.56           C
ATOM   3092 1HD  LYS A 209     -18.950   2.214  18.911  1.00 82.56           H
ATOM   3093 2HD  LYS A 209     -19.581   1.095  17.719  1.00 82.56           H
ATOM   3094  CE  LYS A 209     -19.869   0.456  19.759  1.00 82.56           C
ATOM   3095 1HE  LYS A 209     -20.181  -0.529  19.412  1.00 82.56           H
ATOM   3096 2HE  LYS A 209     -19.250   0.301  20.643  1.00 82.56           H
ATOM   3097  NZ  LYS A 209     -21.057   1.263  20.115  1.00 82.56           N
ATOM   3098 1HZ  LYS A 209     -21.562   0.808  20.868  1.00 82.56           H
ATOM   3099 2HZ  LYS A 209     -20.762   2.186  20.415  1.00 82.56           H
ATOM   3100 3HZ  LYS A 209     -21.662   1.348  19.306  1.00 82.56           H
ATOM   3101  HN  LYS A 209     -15.037   1.139  19.411  1.00 82.56           H
ATOM   3102  N   LEU A 210     -13.933   2.446  16.684  1.00 88.78           N
ATOM   3103  CA  LEU A 210     -13.217   3.255  15.713  1.00 88.78           C
ATOM   3104  C   LEU A 210     -12.064   2.439  15.126  1.00 88.78           C
ATOM   3105  O   LEU A 210     -11.900   2.374  13.909  1.00 88.78           O
ATOM   3106  HA  LEU A 210     -13.914   3.495  14.910  1.00 88.78           H
ATOM   3107  CB  LEU A 210     -12.776   4.580  16.340  1.00 88.78           C
ATOM   3108 1HB  LEU A 210     -13.636   5.027  16.838  1.00 88.78           H
ATOM   3109 2HB  LEU A 210     -12.036   4.365  17.111  1.00 88.78           H
ATOM   3110  CG  LEU A 210     -12.184   5.613  15.379  1.00 88.78           C
ATOM   3111  HG  LEU A 210     -11.358   5.146  14.842  1.00 88.78           H
ATOM   3112  CD1 LEU A 210     -13.216   6.043  14.334  1.00 88.78           C
ATOM   3113 1HD1 LEU A 210     -13.535   5.174  13.759  1.00 88.78           H
ATOM   3114 2HD1 LEU A 210     -14.077   6.484  14.834  1.00 88.78           H
ATOM   3115 3HD1 LEU A 210     -12.769   6.778  13.663  1.00 88.78           H
ATOM   3116  CD2 LEU A 210     -11.610   6.807  16.143  1.00 88.78           C
ATOM   3117 1HD2 LEU A 210     -12.402   7.282  16.723  1.00 88.78           H
ATOM   3118 2HD2 LEU A 210     -10.823   6.464  16.815  1.00 88.78           H
ATOM   3119 3HD2 LEU A 210     -11.196   7.526  15.436  1.00 88.78           H
ATOM   3120  HN  LEU A 210     -13.901   2.787  17.624  1.00 88.78           H
ATOM   3121  N   LYS A 211     -11.294   1.835  16.019  1.00 92.98           N
ATOM   3122  CA  LYS A 211     -10.161   1.024  15.605  1.00 92.98           C
ATOM   3123  C   LYS A 211     -10.644  -0.069  14.651  1.00 92.98           C
ATOM   3124  O   LYS A 211     -10.082  -0.249  13.572  1.00 92.98           O
ATOM   3125  HA  LYS A 211      -9.473   1.675  15.065  1.00 92.98           H
ATOM   3126  CB  LYS A 211      -9.412   0.488  16.826  1.00 92.98           C
ATOM   3127 1HB  LYS A 211      -9.059   1.319  17.436  1.00 92.98           H
ATOM   3128 2HB  LYS A 211     -10.091  -0.096  17.447  1.00 92.98           H
ATOM   3129  CG  LYS A 211      -8.225  -0.381  16.403  1.00 92.98           C
ATOM   3130 1HG  LYS A 211      -8.588  -1.311  15.966  1.00 92.98           H
ATOM   3131 2HG  LYS A 211      -7.651   0.132  15.631  1.00 92.98           H
ATOM   3132  CD  LYS A 211      -7.320  -0.692  17.597  1.00 92.98           C
ATOM   3133 1HD  LYS A 211      -6.989   0.238  18.059  1.00 92.98           H
ATOM   3134 2HD  LYS A 211      -7.883  -1.240  18.352  1.00 92.98           H
ATOM   3135  CE  LYS A 211      -6.104  -1.513  17.164  1.00 92.98           C
ATOM   3136 1HE  LYS A 211      -6.426  -2.493  16.812  1.00 92.98           H
ATOM   3137 2HE  LYS A 211      -5.605  -1.022  16.328  1.00 92.98           H
ATOM   3138  NZ  LYS A 211      -5.157  -1.671  18.290  1.00 92.98           N
ATOM   3139 1HZ  LYS A 211      -4.420  -2.315  18.025  1.00 92.98           H
ATOM   3140 2HZ  LYS A 211      -4.753  -0.770  18.521  1.00 92.98           H
ATOM   3141 3HZ  LYS A 211      -5.650  -2.036  19.097  1.00 92.98           H
ATOM   3142  HN  LYS A 211     -11.433   1.893  17.008  1.00 92.98           H
ATOM   3143  N   SER A 212     -11.682  -0.771  15.082  1.00 90.99           N
ATOM   3144  CA  SER A 212     -12.191  -1.900  14.321  1.00 90.99           C
ATOM   3145  C   SER A 212     -12.633  -1.437  12.932  1.00 90.99           C
ATOM   3146  O   SER A 212     -12.385  -2.118  11.939  1.00 90.99           O
ATOM   3147  HA  SER A 212     -11.356  -2.596  14.245  1.00 90.99           H
ATOM   3148  CB  SER A 212     -13.353  -2.576  15.051  1.00 90.99           C
ATOM   3149 1HB  SER A 212     -14.167  -1.862  15.176  1.00 90.99           H
ATOM   3150 2HB  SER A 212     -13.737  -3.394  14.441  1.00 90.99           H
ATOM   3151  OG  SER A 212     -12.963  -3.079  16.326  1.00 90.99           O
ATOM   3152  HG  SER A 212     -13.148  -2.397  17.033  1.00 90.99           H
ATOM   3153  HN  SER A 212     -12.171  -0.580  15.933  1.00 90.99           H
ATOM   3154  N   ALA A 213     -13.281  -0.281  12.906  1.00 94.05           N
ATOM   3155  CA  ALA A 213     -13.785   0.267  11.659  1.00 94.05           C
ATOM   3156  C   ALA A 213     -12.606   0.615  10.747  1.00 94.05           C
ATOM   3157  O   ALA A 213     -12.618   0.292   9.560  1.00 94.05           O
ATOM   3158  HA  ALA A 213     -14.390  -0.502  11.178  1.00 94.05           H
ATOM   3159  CB  ALA A 213     -14.671   1.479  11.954  1.00 94.05           C
ATOM   3160 1HB  ALA A 213     -15.509   1.172  12.580  1.00 94.05           H
ATOM   3161 2HB  ALA A 213     -14.087   2.238  12.475  1.00 94.05           H
ATOM   3162 3HB  ALA A 213     -15.048   1.890  11.018  1.00 94.05           H
ATOM   3163  HN  ALA A 213     -13.463   0.276  13.717  1.00 94.05           H
ATOM   3164  N   VAL A 214     -11.616   1.269  11.337  1.00 92.33           N
ATOM   3165  CA  VAL A 214     -10.460   1.718  10.579  1.00 92.33           C
ATOM   3166  C   VAL A 214      -9.762   0.508   9.956  1.00 92.33           C
ATOM   3167  O   VAL A 214      -9.387   0.538   8.785  1.00 92.33           O
ATOM   3168  HA  VAL A 214     -10.822   2.365   9.780  1.00 92.33           H
ATOM   3169  CB  VAL A 214      -9.537   2.545  11.476  1.00 92.33           C
ATOM   3170  HB  VAL A 214      -9.367   1.982  12.393  1.00 92.33           H
ATOM   3171  CG1 VAL A 214      -8.180   2.771  10.805  1.00 92.33           C
ATOM   3172 1HG1 VAL A 214      -7.707   1.809  10.609  1.00 92.33           H
ATOM   3173 2HG1 VAL A 214      -8.324   3.304   9.865  1.00 92.33           H
ATOM   3174 3HG1 VAL A 214      -7.543   3.362  11.464  1.00 92.33           H
ATOM   3175  CG2 VAL A 214     -10.189   3.876  11.856  1.00 92.33           C
ATOM   3176 1HG2 VAL A 214     -10.402   4.447  10.952  1.00 92.33           H
ATOM   3177 2HG2 VAL A 214     -11.118   3.685  12.393  1.00 92.33           H
ATOM   3178 3HG2 VAL A 214      -9.511   4.444  12.493  1.00 92.33           H
ATOM   3179  HN  VAL A 214     -11.595   1.492  12.311  1.00 92.33           H
ATOM   3180  N   LEU A 215      -9.609  -0.529  10.767  1.00 91.80           N
ATOM   3181  CA  LEU A 215      -8.893  -1.717  10.336  1.00 91.80           C
ATOM   3182  C   LEU A 215      -9.696  -2.421   9.240  1.00 91.80           C
ATOM   3183  O   LEU A 215      -9.132  -2.868   8.242  1.00 91.80           O
ATOM   3184  HA  LEU A 215      -7.943  -1.390   9.912  1.00 91.80           H
ATOM   3185  CB  LEU A 215      -8.570  -2.613  11.533  1.00 91.80           C
ATOM   3186 1HB  LEU A 215      -9.487  -2.774  12.099  1.00 91.80           H
ATOM   3187 2HB  LEU A 215      -8.251  -3.585  11.159  1.00 91.80           H
ATOM   3188  CG  LEU A 215      -7.498  -2.090  12.492  1.00 91.80           C
ATOM   3189  HG  LEU A 215      -7.841  -1.140  12.902  1.00 91.80           H
ATOM   3190  CD1 LEU A 215      -7.303  -3.046  13.670  1.00 91.80           C
ATOM   3191 1HD1 LEU A 215      -8.241  -3.147  14.216  1.00 91.80           H
ATOM   3192 2HD1 LEU A 215      -6.992  -4.023  13.298  1.00 91.80           H
ATOM   3193 3HD1 LEU A 215      -6.536  -2.651  14.336  1.00 91.80           H
ATOM   3194  CD2 LEU A 215      -6.187  -1.816  11.753  1.00 91.80           C
ATOM   3195 1HD2 LEU A 215      -5.828  -2.738  11.296  1.00 91.80           H
ATOM   3196 2HD2 LEU A 215      -6.357  -1.069  10.977  1.00 91.80           H
ATOM   3197 3HD2 LEU A 215      -5.443  -1.445  12.458  1.00 91.80           H
ATOM   3198  HN  LEU A 215      -9.963  -0.565  11.702  1.00 91.80           H
ATOM   3199  N   THR A 216     -11.000  -2.498   9.463  1.00 91.38           N
ATOM   3200  CA  THR A 216     -11.879  -3.184   8.532  1.00 91.38           C
ATOM   3201  C   THR A 216     -11.812  -2.526   7.152  1.00 91.38           C
ATOM   3202  O   THR A 216     -11.695  -3.213   6.138  1.00 91.38           O
ATOM   3203  HA  THR A 216     -11.525  -4.208   8.415  1.00 91.38           H
ATOM   3204  CB  THR A 216     -13.286  -3.196   9.132  1.00 91.38           C
ATOM   3205  HB  THR A 216     -13.674  -2.182   9.235  1.00 91.38           H
ATOM   3206  OG1 THR A 216     -13.140  -3.925  10.347  1.00 91.38           O
ATOM   3207  HG1 THR A 216     -13.145  -3.297  11.126  1.00 91.38           H
ATOM   3208  CG2 THR A 216     -14.266  -4.035   8.310  1.00 91.38           C
ATOM   3209 1HG2 THR A 216     -13.913  -5.065   8.264  1.00 91.38           H
ATOM   3210 2HG2 THR A 216     -14.335  -3.629   7.301  1.00 91.38           H
ATOM   3211 3HG2 THR A 216     -15.250  -4.010   8.780  1.00 91.38           H
ATOM   3212  HN  THR A 216     -11.455  -2.103  10.261  1.00 91.38           H
ATOM   3213  N   LEU A 217     -11.889  -1.204   7.158  1.00 88.68           N
ATOM   3214  CA  LEU A 217     -11.814  -0.444   5.921  1.00 88.68           C
ATOM   3215  C   LEU A 217     -10.495  -0.761   5.213  1.00 88.68           C
ATOM   3216  O   LEU A 217     -10.461  -0.905   3.992  1.00 88.68           O
ATOM   3217  HA  LEU A 217     -12.635  -0.774   5.285  1.00 88.68           H
ATOM   3218  CB  LEU A 217     -12.022   1.047   6.195  1.00 88.68           C
ATOM   3219 1HB  LEU A 217     -11.457   1.315   7.087  1.00 88.68           H
ATOM   3220 2HB  LEU A 217     -11.595   1.611   5.366  1.00 88.68           H
ATOM   3221  CG  LEU A 217     -13.471   1.497   6.389  1.00 88.68           C
ATOM   3222  HG  LEU A 217     -13.941   0.832   7.114  1.00 88.68           H
ATOM   3223  CD1 LEU A 217     -13.533   2.912   6.967  1.00 88.68           C
ATOM   3224 1HD1 LEU A 217     -13.029   2.932   7.933  1.00 88.68           H
ATOM   3225 2HD1 LEU A 217     -13.040   3.605   6.285  1.00 88.68           H
ATOM   3226 3HD1 LEU A 217     -14.575   3.207   7.095  1.00 88.68           H
ATOM   3227  CD2 LEU A 217     -14.263   1.375   5.085  1.00 88.68           C
ATOM   3228 1HD2 LEU A 217     -13.802   2.001   4.321  1.00 88.68           H
ATOM   3229 2HD2 LEU A 217     -14.260   0.337   4.754  1.00 88.68           H
ATOM   3230 3HD2 LEU A 217     -15.289   1.702   5.251  1.00 88.68           H
ATOM   3231  HN  LEU A 217     -12.001  -0.654   7.986  1.00 88.68           H
ATOM   3232  N   LYS A 218      -9.441  -0.861   6.010  1.00 86.55           N
ATOM   3233  CA  LYS A 218      -8.112  -1.084   5.468  1.00 86.55           C
ATOM   3234  C   LYS A 218      -8.084  -2.426   4.733  1.00 86.55           C
ATOM   3235  O   LYS A 218      -7.543  -2.523   3.632  1.00 86.55           O
ATOM   3236  HA  LYS A 218      -7.916  -0.291   4.746  1.00 86.55           H
ATOM   3237  CB  LYS A 218      -7.057  -0.964   6.570  1.00 86.55           C
ATOM   3238 1HB  LYS A 218      -7.234  -0.060   7.152  1.00 86.55           H
ATOM   3239 2HB  LYS A 218      -7.145  -1.807   7.255  1.00 86.55           H
ATOM   3240  CG  LYS A 218      -5.647  -0.927   5.977  1.00 86.55           C
ATOM   3241 1HG  LYS A 218      -5.480  -1.817   5.370  1.00 86.55           H
ATOM   3242 2HG  LYS A 218      -5.549  -0.067   5.315  1.00 86.55           H
ATOM   3243  CD  LYS A 218      -4.590  -0.850   7.081  1.00 86.55           C
ATOM   3244 1HD  LYS A 218      -4.728   0.064   7.658  1.00 86.55           H
ATOM   3245 2HD  LYS A 218      -4.718  -1.685   7.770  1.00 86.55           H
ATOM   3246  CE  LYS A 218      -3.178  -0.880   6.491  1.00 86.55           C
ATOM   3247 1HE  LYS A 218      -3.076  -1.731   5.819  1.00 86.55           H
ATOM   3248 2HE  LYS A 218      -3.007   0.018   5.897  1.00 86.55           H
ATOM   3249  NZ  LYS A 218      -2.168  -0.967   7.569  1.00 86.55           N
ATOM   3250 1HZ  LYS A 218      -1.267  -1.202   7.169  1.00 86.55           H
ATOM   3251 2HZ  LYS A 218      -2.104  -0.075   8.046  1.00 86.55           H
ATOM   3252 3HZ  LYS A 218      -2.442  -1.685   8.231  1.00 86.55           H
ATOM   3253  HN  LYS A 218      -9.485  -0.792   7.006  1.00 86.55           H
ATOM   3254  N   VAL A 219      -8.673  -3.426   5.371  1.00 90.57           N
ATOM   3255  CA  VAL A 219      -8.617  -4.782   4.851  1.00 90.57           C
ATOM   3256  C   VAL A 219      -9.476  -4.875   3.588  1.00 90.57           C
ATOM   3257  O   VAL A 219      -9.044  -5.431   2.580  1.00 90.57           O
ATOM   3258  HA  VAL A 219      -7.580  -4.990   4.586  1.00 90.57           H
ATOM   3259  CB  VAL A 219      -9.038  -5.776   5.936  1.00 90.57           C
ATOM   3260  HB  VAL A 219     -10.023  -5.481   6.296  1.00 90.57           H
ATOM   3261  CG1 VAL A 219      -9.149  -7.192   5.368  1.00 90.57           C
ATOM   3262 1HG1 VAL A 219      -9.893  -7.207   4.572  1.00 90.57           H
ATOM   3263 2HG1 VAL A 219      -8.183  -7.500   4.968  1.00 90.57           H
ATOM   3264 3HG1 VAL A 219      -9.449  -7.878   6.160  1.00 90.57           H
ATOM   3265  CG2 VAL A 219      -8.072  -5.734   7.122  1.00 90.57           C
ATOM   3266 1HG2 VAL A 219      -7.069  -5.992   6.783  1.00 90.57           H
ATOM   3267 2HG2 VAL A 219      -8.065  -4.732   7.550  1.00 90.57           H
ATOM   3268 3HG2 VAL A 219      -8.395  -6.450   7.878  1.00 90.57           H
ATOM   3269  HN  VAL A 219      -9.181  -3.322   6.226  1.00 90.57           H
ATOM   3270  N   ILE A 220     -10.676  -4.323   3.686  1.00 90.86           N
ATOM   3271  CA  ILE A 220     -11.649  -4.454   2.614  1.00 90.86           C
ATOM   3272  C   ILE A 220     -11.124  -3.740   1.366  1.00 90.86           C
ATOM   3273  O   ILE A 220     -10.973  -4.356   0.312  1.00 90.86           O
ATOM   3274  HA  ILE A 220     -11.747  -5.516   2.389  1.00 90.86           H
ATOM   3275  CB  ILE A 220     -13.022  -3.959   3.073  1.00 90.86           C
ATOM   3276  HB  ILE A 220     -12.895  -2.981   3.538  1.00 90.86           H
ATOM   3277  CG1 ILE A 220     -13.613  -4.890   4.134  1.00 90.86           C
ATOM   3278 1HG1 ILE A 220     -13.758  -5.884   3.711  1.00 90.86           H
ATOM   3279 2HG1 ILE A 220     -12.912  -4.995   4.962  1.00 90.86           H
ATOM   3280  CG2 ILE A 220     -13.965  -3.775   1.883  1.00 90.86           C
ATOM   3281 1HG2 ILE A 220     -13.542  -3.043   1.194  1.00 90.86           H
ATOM   3282 2HG2 ILE A 220     -14.091  -4.728   1.368  1.00 90.86           H
ATOM   3283 3HG2 ILE A 220     -14.934  -3.423   2.238  1.00 90.86           H
ATOM   3284  CD1 ILE A 220     -14.948  -4.352   4.654  1.00 90.86           C
ATOM   3285 1HD1 ILE A 220     -14.794  -3.368   5.098  1.00 90.86           H
ATOM   3286 2HD1 ILE A 220     -15.653  -4.271   3.827  1.00 90.86           H
ATOM   3287 3HD1 ILE A 220     -15.346  -5.033   5.406  1.00 90.86           H
ATOM   3288  HN  ILE A 220     -10.987  -3.796   4.477  1.00 90.86           H
ATOM   3289  N   LEU A 221     -10.862  -2.451   1.526  1.00 89.45           N
ATOM   3290  CA  LEU A 221     -10.515  -1.612   0.393  1.00 89.45           C
ATOM   3291  C   LEU A 221      -9.052  -1.852   0.014  1.00 89.45           C
ATOM   3292  O   LEU A 221      -8.653  -1.608  -1.124  1.00 89.45           O
ATOM   3293  HA  LEU A 221     -11.143  -1.917  -0.445  1.00 89.45           H
ATOM   3294  CB  LEU A 221     -10.840  -0.147   0.691  1.00 89.45           C
ATOM   3295 1HB  LEU A 221     -10.259   0.164   1.560  1.00 89.45           H
ATOM   3296 2HB  LEU A 221     -10.503   0.458  -0.150  1.00 89.45           H
ATOM   3297  CG  LEU A 221     -12.312   0.173   0.957  1.00 89.45           C
ATOM   3298  HG  LEU A 221     -12.645  -0.428   1.804  1.00 89.45           H
ATOM   3299  CD1 LEU A 221     -12.493   1.641   1.346  1.00 89.45           C
ATOM   3300 1HD1 LEU A 221     -11.921   1.851   2.250  1.00 89.45           H
ATOM   3301 2HD1 LEU A 221     -12.138   2.278   0.536  1.00 89.45           H
ATOM   3302 3HD1 LEU A 221     -13.549   1.842   1.529  1.00 89.45           H
ATOM   3303  CD2 LEU A 221     -13.182  -0.214  -0.241  1.00 89.45           C
ATOM   3304 1HD2 LEU A 221     -12.857   0.341  -1.120  1.00 89.45           H
ATOM   3305 2HD2 LEU A 221     -13.085  -1.283  -0.430  1.00 89.45           H
ATOM   3306 3HD2 LEU A 221     -14.224   0.024  -0.025  1.00 89.45           H
ATOM   3307  HN  LEU A 221     -10.884  -1.982   2.409  1.00 89.45           H
ATOM   3308  N   GLY A 222      -8.292  -2.328   0.990  1.00 88.08           N
ATOM   3309  CA  GLY A 222      -6.851  -2.430   0.834  1.00 88.08           C
ATOM   3310  C   GLY A 222      -6.473  -3.677   0.033  1.00 88.08           C
ATOM   3311  O   GLY A 222      -5.415  -3.720  -0.592  1.00 88.08           O
ATOM   3312 1HA  GLY A 222      -6.473  -1.541   0.330  1.00 88.08           H
ATOM   3313 2HA  GLY A 222      -6.377  -2.466   1.815  1.00 88.08           H
ATOM   3314  HN  GLY A 222      -8.645  -2.640   1.872  1.00 88.08           H
ATOM   3315  N   PHE A 223      -7.359  -4.662   0.079  1.00 85.37           N
ATOM   3316  CA  PHE A 223      -7.065  -5.960  -0.504  1.00 85.37           C
ATOM   3317  C   PHE A 223      -8.304  -6.550  -1.180  1.00 85.37           C
ATOM   3318  O   PHE A 223      -8.322  -6.738  -2.395  1.00 85.37           O
ATOM   3319  HA  PHE A 223      -6.283  -5.811  -1.249  1.00 85.37           H
ATOM   3320  CB  PHE A 223      -6.637  -6.878   0.642  1.00 85.37           C
ATOM   3321 1HB  PHE A 223      -5.859  -6.382   1.221  1.00 85.37           H
ATOM   3322 2HB  PHE A 223      -7.486  -7.027   1.311  1.00 85.37           H
ATOM   3323  CG  PHE A 223      -6.121  -8.244   0.186  1.00 85.37           C
ATOM   3324  CD1 PHE A 223      -6.869  -9.360   0.399  1.00 85.37           C
ATOM   3325  HD1 PHE A 223      -7.836  -9.281   0.895  1.00 85.37           H
ATOM   3326  CD2 PHE A 223      -4.914  -8.343  -0.433  1.00 85.37           C
ATOM   3327  HD2 PHE A 223      -4.314  -7.448  -0.604  1.00 85.37           H
ATOM   3328  CE1 PHE A 223      -6.389 -10.628  -0.025  1.00 85.37           C
ATOM   3329  HE1 PHE A 223      -6.989 -11.522   0.146  1.00 85.37           H
ATOM   3330  CE2 PHE A 223      -4.434  -9.610  -0.857  1.00 85.37           C
ATOM   3331  HE2 PHE A 223      -3.467  -9.689  -1.353  1.00 85.37           H
ATOM   3332  CZ  PHE A 223      -5.182 -10.726  -0.644  1.00 85.37           C
ATOM   3333  HZ  PHE A 223      -4.814 -11.699  -0.969  1.00 85.37           H
ATOM   3334  HN  PHE A 223      -8.261  -4.583   0.503  1.00 85.37           H
ATOM   3335  N   PHE A 224      -9.310  -6.827  -0.363  1.00 84.24           N
ATOM   3336  CA  PHE A 224     -10.394  -7.700  -0.779  1.00 84.24           C
ATOM   3337  C   PHE A 224     -11.070  -7.171  -2.045  1.00 84.24           C
ATOM   3338  O   PHE A 224     -11.226  -7.902  -3.022  1.00 84.24           O
ATOM   3339  HA  PHE A 224      -9.960  -8.679  -0.983  1.00 84.24           H
ATOM   3340  CB  PHE A 224     -11.415  -7.719   0.361  1.00 84.24           C
ATOM   3341 1HB  PHE A 224     -11.452  -6.731   0.818  1.00 84.24           H
ATOM   3342 2HB  PHE A 224     -12.403  -7.916  -0.054  1.00 84.24           H
ATOM   3343  CG  PHE A 224     -11.117  -8.756   1.446  1.00 84.24           C
ATOM   3344  CD1 PHE A 224     -11.295 -10.080   1.188  1.00 84.24           C
ATOM   3345  HD1 PHE A 224     -11.650 -10.402   0.209  1.00 84.24           H
ATOM   3346  CD2 PHE A 224     -10.675  -8.355   2.667  1.00 84.24           C
ATOM   3347  HD2 PHE A 224     -10.533  -7.294   2.874  1.00 84.24           H
ATOM   3348  CE1 PHE A 224     -11.019 -11.042   2.195  1.00 84.24           C
ATOM   3349  HE1 PHE A 224     -11.162 -12.103   1.989  1.00 84.24           H
ATOM   3350  CE2 PHE A 224     -10.399  -9.317   3.674  1.00 84.24           C
ATOM   3351  HE2 PHE A 224     -10.045  -8.995   4.653  1.00 84.24           H
ATOM   3352  CZ  PHE A 224     -10.577 -10.641   3.417  1.00 84.24           C
ATOM   3353  HZ  PHE A 224     -10.365 -11.379   4.190  1.00 84.24           H
ATOM   3354  HN  PHE A 224      -9.391  -6.466   0.566  1.00 84.24           H
ATOM   3355  N   LEU A 225     -11.453  -5.904  -1.987  1.00 89.74           N
ATOM   3356  CA  LEU A 225     -12.158  -5.283  -3.096  1.00 89.74           C
ATOM   3357  C   LEU A 225     -11.273  -5.325  -4.344  1.00 89.74           C
ATOM   3358  O   LEU A 225     -11.681  -5.845  -5.381  1.00 89.74           O
ATOM   3359  HA  LEU A 225     -13.052  -5.876  -3.287  1.00 89.74           H
ATOM   3360  CB  LEU A 225     -12.619  -3.875  -2.717  1.00 89.74           C
ATOM   3361 1HB  LEU A 225     -13.304  -3.953  -1.872  1.00 89.74           H
ATOM   3362 2HB  LEU A 225     -11.753  -3.310  -2.374  1.00 89.74           H
ATOM   3363  CG  LEU A 225     -13.310  -3.075  -3.823  1.00 89.74           C
ATOM   3364  HG  LEU A 225     -12.701  -3.144  -4.725  1.00 89.74           H
ATOM   3365  CD1 LEU A 225     -14.680  -3.669  -4.156  1.00 89.74           C
ATOM   3366 1HD1 LEU A 225     -14.558  -4.698  -4.493  1.00 89.74           H
ATOM   3367 2HD1 LEU A 225     -15.310  -3.650  -3.266  1.00 89.74           H
ATOM   3368 3HD1 LEU A 225     -15.149  -3.081  -4.945  1.00 89.74           H
ATOM   3369  CD2 LEU A 225     -13.402  -1.593  -3.453  1.00 89.74           C
ATOM   3370 1HD2 LEU A 225     -13.975  -1.484  -2.532  1.00 89.74           H
ATOM   3371 2HD2 LEU A 225     -12.399  -1.193  -3.305  1.00 89.74           H
ATOM   3372 3HD2 LEU A 225     -13.897  -1.048  -4.256  1.00 89.74           H
ATOM   3373  HN  LEU A 225     -11.290  -5.306  -1.202  1.00 89.74           H
ATOM   3374  N   PRO A 226     -10.051  -4.782  -4.267  1.00 90.41           N
ATOM   3375  CA  PRO A 226      -9.139  -4.811  -5.413  1.00 90.41           C
ATOM   3376  C   PRO A 226      -8.949  -6.214  -5.964  1.00 90.41           C
ATOM   3377  O   PRO A 226      -8.974  -6.417  -7.177  1.00 90.41           O
ATOM   3378  HA  PRO A 226      -9.556  -4.234  -6.238  1.00 90.41           H
ATOM   3379  CB  PRO A 226      -7.834  -4.240  -4.852  1.00 90.41           C
ATOM   3380 1HB  PRO A 226      -7.179  -5.028  -4.479  1.00 90.41           H
ATOM   3381 2HB  PRO A 226      -7.275  -3.696  -5.613  1.00 90.41           H
ATOM   3382  CG  PRO A 226      -8.304  -3.320  -3.732  1.00 90.41           C
ATOM   3383 1HG  PRO A 226      -7.507  -3.115  -3.016  1.00 90.41           H
ATOM   3384 2HG  PRO A 226      -8.631  -2.353  -4.113  1.00 90.41           H
ATOM   3385  CD  PRO A 226      -9.446  -4.103  -3.106  1.00 90.41           C
ATOM   3386 1HD  PRO A 226      -9.089  -4.819  -2.366  1.00 90.41           H
ATOM   3387 2HD  PRO A 226     -10.154  -3.449  -2.597  1.00 90.41           H
ATOM   3388  N   PHE A 227      -8.764  -7.155  -5.050  1.00 87.68           N
ATOM   3389  CA  PHE A 227      -8.436  -8.517  -5.434  1.00 87.68           C
ATOM   3390  C   PHE A 227      -9.564  -9.142  -6.257  1.00 87.68           C
ATOM   3391  O   PHE A 227      -9.317  -9.741  -7.302  1.00 87.68           O
ATOM   3392  HA  PHE A 227      -7.529  -8.474  -6.037  1.00 87.68           H
ATOM   3393  CB  PHE A 227      -8.261  -9.317  -4.141  1.00 87.68           C
ATOM   3394 1HB  PHE A 227      -7.473  -8.857  -3.545  1.00 87.68           H
ATOM   3395 2HB  PHE A 227      -9.180  -9.251  -3.558  1.00 87.68           H
ATOM   3396  CG  PHE A 227      -7.919 -10.791  -4.362  1.00 87.68           C
ATOM   3397  CD1 PHE A 227      -8.878 -11.743  -4.205  1.00 87.68           C
ATOM   3398  HD1 PHE A 227      -9.890 -11.455  -3.921  1.00 87.68           H
ATOM   3399  CD2 PHE A 227      -6.656 -11.150  -4.716  1.00 87.68           C
ATOM   3400  HD2 PHE A 227      -5.888 -10.388  -4.842  1.00 87.68           H
ATOM   3401  CE1 PHE A 227      -8.560 -13.112  -4.410  1.00 87.68           C
ATOM   3402  HE1 PHE A 227      -9.328 -13.874  -4.284  1.00 87.68           H
ATOM   3403  CE2 PHE A 227      -6.338 -12.519  -4.922  1.00 87.68           C
ATOM   3404  HE2 PHE A 227      -5.326 -12.807  -5.206  1.00 87.68           H
ATOM   3405  CZ  PHE A 227      -7.297 -13.471  -4.764  1.00 87.68           C
ATOM   3406  HZ  PHE A 227      -7.053 -14.521  -4.922  1.00 87.68           H
ATOM   3407  HN  PHE A 227      -8.834  -6.999  -4.065  1.00 87.68           H
ATOM   3408  N   VAL A 228     -10.780  -8.980  -5.754  1.00 91.94           N
ATOM   3409  CA  VAL A 228     -11.942  -9.560  -6.406  1.00 91.94           C
ATOM   3410  C   VAL A 228     -12.056  -9.002  -7.826  1.00 91.94           C
ATOM   3411  O   VAL A 228     -12.305  -9.748  -8.772  1.00 91.94           O
ATOM   3412  HA  VAL A 228     -11.784 -10.637  -6.464  1.00 91.94           H
ATOM   3413  CB  VAL A 228     -13.194  -9.310  -5.563  1.00 91.94           C
ATOM   3414  HB  VAL A 228     -13.241  -8.243  -5.341  1.00 91.94           H
ATOM   3415  CG1 VAL A 228     -14.460  -9.686  -6.335  1.00 91.94           C
ATOM   3416 1HG1 VAL A 228     -14.523  -9.085  -7.242  1.00 91.94           H
ATOM   3417 2HG1 VAL A 228     -14.423 -10.742  -6.601  1.00 91.94           H
ATOM   3418 3HG1 VAL A 228     -15.334  -9.498  -5.713  1.00 91.94           H
ATOM   3419  CG2 VAL A 228     -13.119 -10.063  -4.233  1.00 91.94           C
ATOM   3420 1HG2 VAL A 228     -13.035 -11.133  -4.426  1.00 91.94           H
ATOM   3421 2HG2 VAL A 228     -12.247  -9.726  -3.673  1.00 91.94           H
ATOM   3422 3HG2 VAL A 228     -14.021  -9.867  -3.653  1.00 91.94           H
ATOM   3423  HN  VAL A 228     -10.976  -8.466  -4.920  1.00 91.94           H
ATOM   3424  N   VAL A 229     -11.870  -7.694  -7.931  1.00 91.61           N
ATOM   3425  CA  VAL A 229     -12.012  -7.018  -9.209  1.00 91.61           C
ATOM   3426  C   VAL A 229     -10.947  -7.537 -10.177  1.00 91.61           C
ATOM   3427  O   VAL A 229     -11.248  -7.844 -11.330  1.00 91.61           O
ATOM   3428  HA  VAL A 229     -12.997  -7.266  -9.604  1.00 91.61           H
ATOM   3429  CB  VAL A 229     -11.950  -5.502  -9.008  1.00 91.61           C
ATOM   3430  HB  VAL A 229     -11.034  -5.274  -8.464  1.00 91.61           H
ATOM   3431  CG1 VAL A 229     -11.892  -4.774 -10.353  1.00 91.61           C
ATOM   3432 1HG1 VAL A 229     -11.004  -5.091 -10.900  1.00 91.61           H
ATOM   3433 2HG1 VAL A 229     -12.782  -5.013 -10.934  1.00 91.61           H
ATOM   3434 3HG1 VAL A 229     -11.848  -3.698 -10.181  1.00 91.61           H
ATOM   3435  CG2 VAL A 229     -13.131  -5.011  -8.169  1.00 91.61           C
ATOM   3436 1HG2 VAL A 229     -14.064  -5.259  -8.674  1.00 91.61           H
ATOM   3437 2HG2 VAL A 229     -13.108  -5.494  -7.192  1.00 91.61           H
ATOM   3438 3HG2 VAL A 229     -13.062  -3.931  -8.042  1.00 91.61           H
ATOM   3439  HN  VAL A 229     -11.626  -7.101  -7.163  1.00 91.61           H
ATOM   3440  N   MET A 230      -9.725  -7.620  -9.673  1.00 83.95           N
ATOM   3441  CA  MET A 230      -8.607  -8.061 -10.490  1.00 83.95           C
ATOM   3442  C   MET A 230      -8.822  -9.491 -10.989  1.00 83.95           C
ATOM   3443  O   MET A 230      -8.644  -9.772 -12.174  1.00 83.95           O
ATOM   3444  HA  MET A 230      -8.573  -7.374 -11.336  1.00 83.95           H
ATOM   3445  CB  MET A 230      -7.317  -7.995  -9.669  1.00 83.95           C
ATOM   3446 1HB  MET A 230      -7.491  -8.417  -8.679  1.00 83.95           H
ATOM   3447 2HB  MET A 230      -6.548  -8.604 -10.144  1.00 83.95           H
ATOM   3448  CG  MET A 230      -6.824  -6.553  -9.536  1.00 83.95           C
ATOM   3449 1HG  MET A 230      -6.648  -6.128 -10.524  1.00 83.95           H
ATOM   3450 2HG  MET A 230      -7.589  -5.941  -9.057  1.00 83.95           H
ATOM   3451  SD  MET A 230      -5.320  -6.508  -8.577  1.00 83.95           S
ATOM   3452  CE  MET A 230      -4.209  -7.334  -9.704  1.00 83.95           C
ATOM   3453 1HE  MET A 230      -4.576  -8.340  -9.904  1.00 83.95           H
ATOM   3454 2HE  MET A 230      -4.156  -6.774 -10.637  1.00 83.95           H
ATOM   3455 3HE  MET A 230      -3.216  -7.392  -9.258  1.00 83.95           H
ATOM   3456  HN  MET A 230      -9.493  -7.393  -8.727  1.00 83.95           H
ATOM   3457  N   ALA A 231      -9.203 -10.356 -10.062  1.00 89.54           N
ATOM   3458  CA  ALA A 231      -9.363 -11.766 -10.374  1.00 89.54           C
ATOM   3459  C   ALA A 231     -10.394 -11.923 -11.493  1.00 89.54           C
ATOM   3460  O   ALA A 231     -10.186 -12.690 -12.432  1.00 89.54           O
ATOM   3461  HA  ALA A 231      -8.400 -12.140 -10.724  1.00 89.54           H
ATOM   3462  CB  ALA A 231      -9.757 -12.529  -9.107  1.00 89.54           C
ATOM   3463 1HB  ALA A 231      -8.977 -12.410  -8.355  1.00 89.54           H
ATOM   3464 2HB  ALA A 231     -10.697 -12.134  -8.723  1.00 89.54           H
ATOM   3465 3HB  ALA A 231      -9.876 -13.586  -9.342  1.00 89.54           H
ATOM   3466  HN  ALA A 231      -9.401 -10.109  -9.113  1.00 89.54           H
ATOM   3467  N   CYS A 232     -11.485 -11.183 -11.356  1.00 89.08           N
ATOM   3468  CA  CYS A 232     -12.559 -11.245 -12.334  1.00 89.08           C
ATOM   3469  C   CYS A 232     -12.018 -10.745 -13.674  1.00 89.08           C
ATOM   3470  O   CYS A 232     -12.232 -11.376 -14.709  1.00 89.08           O
ATOM   3471  HA  CYS A 232     -12.859 -12.291 -12.403  1.00 89.08           H
ATOM   3472  CB  CYS A 232     -13.784 -10.448 -11.880  1.00 89.08           C
ATOM   3473 1HB  CYS A 232     -13.489  -9.433 -11.612  1.00 89.08           H
ATOM   3474 2HB  CYS A 232     -14.499 -10.367 -12.698  1.00 89.08           H
ATOM   3475  SG  CYS A 232     -14.568 -11.269 -10.445  1.00 89.08           S
ATOM   3476  HG  CYS A 232     -15.498 -10.340 -10.244  1.00 89.08           H
ATOM   3477  HN  CYS A 232     -11.641 -10.551 -10.597  1.00 89.08           H
ATOM   3478  N   CYS A 233     -11.326  -9.616 -13.613  1.00 87.48           N
ATOM   3479  CA  CYS A 233     -10.862  -8.957 -14.822  1.00 87.48           C
ATOM   3480  C   CYS A 233      -9.975  -9.936 -15.593  1.00 87.48           C
ATOM   3481  O   CYS A 233     -10.186 -10.166 -16.783  1.00 87.48           O
ATOM   3482  HA  CYS A 233     -11.750  -8.702 -15.400  1.00 87.48           H
ATOM   3483  CB  CYS A 233     -10.131  -7.650 -14.508  1.00 87.48           C
ATOM   3484 1HB  CYS A 233      -9.412  -7.810 -13.704  1.00 87.48           H
ATOM   3485 2HB  CYS A 233      -9.565  -7.322 -15.380  1.00 87.48           H
ATOM   3486  SG  CYS A 233     -11.335  -6.360 -14.023  1.00 87.48           S
ATOM   3487  HG  CYS A 233     -11.526  -6.807 -12.785  1.00 87.48           H
ATOM   3488  HN  CYS A 233     -11.083  -9.155 -12.760  1.00 87.48           H
ATOM   3489  N   TYR A 234      -9.000 -10.487 -14.884  1.00 75.00           N
ATOM   3490  CA  TYR A 234      -7.992 -11.320 -15.517  1.00 75.00           C
ATOM   3491  C   TYR A 234      -8.585 -12.660 -15.958  1.00 75.00           C
ATOM   3492  O   TYR A 234      -8.151 -13.238 -16.953  1.00 75.00           O
ATOM   3493  HA  TYR A 234      -7.621 -10.790 -16.394  1.00 75.00           H
ATOM   3494  CB  TYR A 234      -6.924 -11.574 -14.451  1.00 75.00           C
ATOM   3495 1HB  TYR A 234      -7.416 -11.758 -13.496  1.00 75.00           H
ATOM   3496 2HB  TYR A 234      -6.377 -12.481 -14.708  1.00 75.00           H
ATOM   3497  CG  TYR A 234      -5.928 -10.425 -14.282  1.00 75.00           C
ATOM   3498  CD1 TYR A 234      -5.173 -10.003 -15.358  1.00 75.00           C
ATOM   3499  HD1 TYR A 234      -5.287 -10.488 -16.327  1.00 75.00           H
ATOM   3500  CD2 TYR A 234      -5.785  -9.811 -13.055  1.00 75.00           C
ATOM   3501  HD2 TYR A 234      -6.381 -10.145 -12.205  1.00 75.00           H
ATOM   3502  CE1 TYR A 234      -4.235  -8.922 -15.199  1.00 75.00           C
ATOM   3503  HE1 TYR A 234      -3.633  -8.578 -16.040  1.00 75.00           H
ATOM   3504  CE2 TYR A 234      -4.847  -8.730 -12.896  1.00 75.00           C
ATOM   3505  HE2 TYR A 234      -4.723  -8.237 -11.932  1.00 75.00           H
ATOM   3506  CZ  TYR A 234      -4.119  -8.339 -13.975  1.00 75.00           C
ATOM   3507  OH  TYR A 234      -3.233  -7.317 -13.825  1.00 75.00           O
ATOM   3508  HH  TYR A 234      -3.271  -6.967 -12.890  1.00 75.00           H
ATOM   3509  HN  TYR A 234      -8.894 -10.372 -13.896  1.00 75.00           H
ATOM   3510  N   THR A 235      -9.568 -13.115 -15.195  1.00 85.04           N
ATOM   3511  CA  THR A 235     -10.277 -14.336 -15.537  1.00 85.04           C
ATOM   3512  C   THR A 235     -10.882 -14.227 -16.938  1.00 85.04           C
ATOM   3513  O   THR A 235     -10.757 -15.146 -17.746  1.00 85.04           O
ATOM   3514  HA  THR A 235      -9.559 -15.155 -15.562  1.00 85.04           H
ATOM   3515  CB  THR A 235     -11.317 -14.601 -14.446  1.00 85.04           C
ATOM   3516  HB  THR A 235     -12.063 -13.807 -14.418  1.00 85.04           H
ATOM   3517  OG1 THR A 235     -10.543 -14.759 -13.260  1.00 85.04           O
ATOM   3518  HG1 THR A 235     -10.665 -13.966 -12.663  1.00 85.04           H
ATOM   3519  CG2 THR A 235     -12.015 -15.951 -14.618  1.00 85.04           C
ATOM   3520 1HG2 THR A 235     -11.275 -16.751 -14.578  1.00 85.04           H
ATOM   3521 2HG2 THR A 235     -12.525 -15.976 -15.581  1.00 85.04           H
ATOM   3522 3HG2 THR A 235     -12.742 -16.089 -13.818  1.00 85.04           H
ATOM   3523  HN  THR A 235      -9.881 -12.665 -14.358  1.00 85.04           H
ATOM   3524  N   ILE A 236     -11.524 -13.094 -17.184  1.00 84.10           N
ATOM   3525  CA  ILE A 236     -12.177 -12.867 -18.463  1.00 84.10           C
ATOM   3526  C   ILE A 236     -11.114 -12.655 -19.542  1.00 84.10           C
ATOM   3527  O   ILE A 236     -11.266 -13.124 -20.669  1.00 84.10           O
ATOM   3528  HA  ILE A 236     -12.741 -13.767 -18.706  1.00 84.10           H
ATOM   3529  CB  ILE A 236     -13.181 -11.718 -18.354  1.00 84.10           C
ATOM   3530  HB  ILE A 236     -12.648 -10.828 -18.021  1.00 84.10           H
ATOM   3531  CG1 ILE A 236     -14.252 -12.022 -17.305  1.00 84.10           C
ATOM   3532 1HG1 ILE A 236     -14.936 -12.779 -17.687  1.00 84.10           H
ATOM   3533 2HG1 ILE A 236     -13.784 -12.438 -16.412  1.00 84.10           H
ATOM   3534  CG2 ILE A 236     -13.792 -11.393 -19.719  1.00 84.10           C
ATOM   3535 1HG2 ILE A 236     -13.002 -11.102 -20.411  1.00 84.10           H
ATOM   3536 2HG2 ILE A 236     -14.308 -12.273 -20.105  1.00 84.10           H
ATOM   3537 3HG2 ILE A 236     -14.503 -10.573 -19.613  1.00 84.10           H
ATOM   3538  CD1 ILE A 236     -15.033 -10.760 -16.936  1.00 84.10           C
ATOM   3539 1HD1 ILE A 236     -14.349 -10.014 -16.531  1.00 84.10           H
ATOM   3540 2HD1 ILE A 236     -15.520 -10.361 -17.826  1.00 84.10           H
ATOM   3541 3HD1 ILE A 236     -15.788 -11.005 -16.188  1.00 84.10           H
ATOM   3542  HN  ILE A 236     -11.603 -12.342 -16.530  1.00 84.10           H
ATOM   3543  N   ILE A 237     -10.061 -11.947 -19.160  1.00 79.80           N
ATOM   3544  CA  ILE A 237      -8.967 -11.678 -20.078  1.00 79.80           C
ATOM   3545  C   ILE A 237      -8.417 -13.003 -20.610  1.00 79.80           C
ATOM   3546  O   ILE A 237      -8.303 -13.190 -21.821  1.00 79.80           O
ATOM   3547  HA  ILE A 237      -9.374 -11.112 -20.915  1.00 79.80           H
ATOM   3548  CB  ILE A 237      -7.910 -10.798 -19.408  1.00 79.80           C
ATOM   3549  HB  ILE A 237      -7.749 -11.168 -18.395  1.00 79.80           H
ATOM   3550  CG1 ILE A 237      -8.395  -9.352 -19.289  1.00 79.80           C
ATOM   3551 1HG1 ILE A 237      -8.382  -8.878 -20.271  1.00 79.80           H
ATOM   3552 2HG1 ILE A 237      -9.429  -9.339 -18.943  1.00 79.80           H
ATOM   3553  CG2 ILE A 237      -6.571 -10.894 -20.142  1.00 79.80           C
ATOM   3554 1HG2 ILE A 237      -6.224 -11.928 -20.130  1.00 79.80           H
ATOM   3555 2HG2 ILE A 237      -6.697 -10.565 -21.173  1.00 79.80           H
ATOM   3556 3HG2 ILE A 237      -5.837 -10.259 -19.645  1.00 79.80           H
ATOM   3557  CD1 ILE A 237      -7.517  -8.556 -18.321  1.00 79.80           C
ATOM   3558 1HD1 ILE A 237      -7.553  -9.019 -17.335  1.00 79.80           H
ATOM   3559 2HD1 ILE A 237      -6.489  -8.551 -18.683  1.00 79.80           H
ATOM   3560 3HD1 ILE A 237      -7.885  -7.532 -18.255  1.00 79.80           H
ATOM   3561  HN  ILE A 237      -9.949 -11.561 -18.245  1.00 79.80           H
ATOM   3562  N   ILE A 238      -8.089 -13.888 -19.680  1.00 77.86           N
ATOM   3563  CA  ILE A 238      -7.483 -15.159 -20.037  1.00 77.86           C
ATOM   3564  C   ILE A 238      -8.399 -15.900 -21.013  1.00 77.86           C
ATOM   3565  O   ILE A 238      -7.940 -16.415 -22.031  1.00 77.86           O
ATOM   3566  HA  ILE A 238      -6.542 -14.942 -20.543  1.00 77.86           H
ATOM   3567  CB  ILE A 238      -7.146 -15.963 -18.780  1.00 77.86           C
ATOM   3568  HB  ILE A 238      -8.007 -15.931 -18.112  1.00 77.86           H
ATOM   3569  CG1 ILE A 238      -5.968 -15.338 -18.028  1.00 77.86           C
ATOM   3570 1HG1 ILE A 238      -5.039 -15.558 -18.554  1.00 77.86           H
ATOM   3571 2HG1 ILE A 238      -6.077 -14.254 -18.012  1.00 77.86           H
ATOM   3572  CG2 ILE A 238      -6.893 -17.433 -19.120  1.00 77.86           C
ATOM   3573 1HG2 ILE A 238      -7.786 -17.859 -19.578  1.00 77.86           H
ATOM   3574 2HG2 ILE A 238      -6.057 -17.506 -19.817  1.00 77.86           H
ATOM   3575 3HG2 ILE A 238      -6.655 -17.982 -18.209  1.00 77.86           H
ATOM   3576  CD1 ILE A 238      -5.888 -15.869 -16.596  1.00 77.86           C
ATOM   3577 1HD1 ILE A 238      -6.809 -15.627 -16.066  1.00 77.86           H
ATOM   3578 2HD1 ILE A 238      -5.755 -16.951 -16.616  1.00 77.86           H
ATOM   3579 3HD1 ILE A 238      -5.042 -15.409 -16.085  1.00 77.86           H
ATOM   3580  HN  ILE A 238      -8.232 -13.747 -18.700  1.00 77.86           H
ATOM   3581  N   HIS A 239      -9.678 -15.930 -20.668  1.00 77.54           N
ATOM   3582  CA  HIS A 239     -10.651 -16.659 -21.463  1.00 77.54           C
ATOM   3583  C   HIS A 239     -10.658 -16.114 -22.893  1.00 77.54           C
ATOM   3584  O   HIS A 239     -10.684 -16.881 -23.854  1.00 77.54           O
ATOM   3585  HA  HIS A 239     -10.323 -17.699 -21.482  1.00 77.54           H
ATOM   3586  CB  HIS A 239     -12.032 -16.617 -20.806  1.00 77.54           C
ATOM   3587 1HB  HIS A 239     -11.921 -16.814 -19.739  1.00 77.54           H
ATOM   3588 2HB  HIS A 239     -12.439 -15.611 -20.904  1.00 77.54           H
ATOM   3589  CG  HIS A 239     -13.018 -17.602 -21.385  1.00 77.54           C
ATOM   3590  ND1 HIS A 239     -12.928 -18.967 -21.171  1.00 77.54           N
ATOM   3591  HD1 HIS A 239     -12.226 -19.429 -20.630  1.00 77.54           H
ATOM   3592  CD2 HIS A 239     -14.116 -17.408 -22.172  1.00 77.54           C
ATOM   3593  HD2 HIS A 239     -14.478 -16.445 -22.531  1.00 77.54           H
ATOM   3594  CE1 HIS A 239     -13.931 -19.557 -21.806  1.00 77.54           C
ATOM   3595  HE1 HIS A 239     -14.134 -20.627 -21.829  1.00 77.54           H
ATOM   3596  NE2 HIS A 239     -14.665 -18.588 -22.426  1.00 77.54           N
ATOM   3597  HN  HIS A 239     -10.051 -15.468 -19.863  1.00 77.54           H
ATOM   3598  N   THR A 240     -10.634 -14.793 -22.988  1.00 79.19           N
ATOM   3599  CA  THR A 240     -10.700 -14.134 -24.282  1.00 79.19           C
ATOM   3600  C   THR A 240      -9.452 -14.454 -25.107  1.00 79.19           C
ATOM   3601  O   THR A 240      -9.538 -14.654 -26.318  1.00 79.19           O
ATOM   3602  HA  THR A 240     -11.555 -14.534 -24.828  1.00 79.19           H
ATOM   3603  CB  THR A 240     -10.902 -12.637 -24.041  1.00 79.19           C
ATOM   3604  HB  THR A 240     -10.005 -12.187 -23.615  1.00 79.19           H
ATOM   3605  OG1 THR A 240     -12.069 -12.571 -23.226  1.00 79.19           O
ATOM   3606  HG1 THR A 240     -11.811 -12.466 -22.266  1.00 79.19           H
ATOM   3607  CG2 THR A 240     -11.294 -11.886 -25.315  1.00 79.19           C
ATOM   3608 1HG2 THR A 240     -12.228 -12.293 -25.704  1.00 79.19           H
ATOM   3609 2HG2 THR A 240     -10.508 -12.003 -26.062  1.00 79.19           H
ATOM   3610 3HG2 THR A 240     -11.424 -10.828 -25.088  1.00 79.19           H
ATOM   3611  HN  THR A 240     -10.572 -14.176 -22.203  1.00 79.19           H
ATOM   3612  N   LEU A 241      -8.320 -14.493 -24.419  1.00 74.28           N
ATOM   3613  CA  LEU A 241      -7.043 -14.672 -25.088  1.00 74.28           C
ATOM   3614  C   LEU A 241      -6.952 -16.099 -25.632  1.00 74.28           C
ATOM   3615  O   LEU A 241      -6.439 -16.318 -26.728  1.00 74.28           O
ATOM   3616  HA  LEU A 241      -7.015 -13.979 -25.929  1.00 74.28           H
ATOM   3617  CB  LEU A 241      -5.891 -14.295 -24.153  1.00 74.28           C
ATOM   3618 1HB  LEU A 241      -6.054 -14.786 -23.193  1.00 74.28           H
ATOM   3619 2HB  LEU A 241      -4.968 -14.701 -24.566  1.00 74.28           H
ATOM   3620  CG  LEU A 241      -5.692 -12.799 -23.903  1.00 74.28           C
ATOM   3621  HG  LEU A 241      -6.616 -12.396 -23.488  1.00 74.28           H
ATOM   3622  CD1 LEU A 241      -4.589 -12.558 -22.870  1.00 74.28           C
ATOM   3623 1HD1 LEU A 241      -4.862 -13.037 -21.929  1.00 74.28           H
ATOM   3624 2HD1 LEU A 241      -3.652 -12.980 -23.234  1.00 74.28           H
ATOM   3625 3HD1 LEU A 241      -4.468 -11.487 -22.711  1.00 74.28           H
ATOM   3626  CD2 LEU A 241      -5.423 -12.055 -25.213  1.00 74.28           C
ATOM   3627 1HD2 LEU A 241      -4.523 -12.455 -25.679  1.00 74.28           H
ATOM   3628 2HD2 LEU A 241      -6.270 -12.187 -25.886  1.00 74.28           H
ATOM   3629 3HD2 LEU A 241      -5.285 -10.994 -25.006  1.00 74.28           H
ATOM   3630  HN  LEU A 241      -8.268 -14.405 -23.424  1.00 74.28           H
ATOM   3631  N   ILE A 242      -7.460 -17.033 -24.841  1.00 75.32           N
ATOM   3632  CA  ILE A 242      -7.450 -18.432 -25.233  1.00 75.32           C
ATOM   3633  C   ILE A 242      -8.265 -18.602 -26.517  1.00 75.32           C
ATOM   3634  O   ILE A 242      -7.837 -19.291 -27.441  1.00 75.32           O
ATOM   3635  HA  ILE A 242      -6.416 -18.706 -25.442  1.00 75.32           H
ATOM   3636  CB  ILE A 242      -7.928 -19.315 -24.079  1.00 75.32           C
ATOM   3637  HB  ILE A 242      -8.844 -18.884 -23.675  1.00 75.32           H
ATOM   3638  CG1 ILE A 242      -6.901 -19.338 -22.945  1.00 75.32           C
ATOM   3639 1HG1 ILE A 242      -6.017 -19.890 -23.262  1.00 75.32           H
ATOM   3640 2HG1 ILE A 242      -6.579 -18.321 -22.720  1.00 75.32           H
ATOM   3641  CG2 ILE A 242      -8.270 -20.723 -24.571  1.00 75.32           C
ATOM   3642 1HG2 ILE A 242      -9.062 -20.664 -25.318  1.00 75.32           H
ATOM   3643 2HG2 ILE A 242      -7.385 -21.177 -25.016  1.00 75.32           H
ATOM   3644 3HG2 ILE A 242      -8.607 -21.330 -23.731  1.00 75.32           H
ATOM   3645  CD1 ILE A 242      -7.488 -19.983 -21.687  1.00 75.32           C
ATOM   3646 1HD1 ILE A 242      -8.358 -19.414 -21.360  1.00 75.32           H
ATOM   3647 2HD1 ILE A 242      -7.787 -21.007 -21.910  1.00 75.32           H
ATOM   3648 3HD1 ILE A 242      -6.738 -19.986 -20.897  1.00 75.32           H
ATOM   3649  HN  ILE A 242      -7.871 -16.847 -23.948  1.00 75.32           H
ATOM   3650  N   GLN A 243      -9.426 -17.963 -26.532  1.00 71.51           N
ATOM   3651  CA  GLN A 243     -10.332 -18.084 -27.662  1.00 71.51           C
ATOM   3652  C   GLN A 243      -9.699 -17.478 -28.916  1.00 71.51           C
ATOM   3653  O   GLN A 243      -9.980 -17.915 -30.031  1.00 71.51           O
ATOM   3654  HA  GLN A 243     -10.479 -19.154 -27.802  1.00 71.51           H
ATOM   3655  CB  GLN A 243     -11.680 -17.428 -27.356  1.00 71.51           C
ATOM   3656 1HB  GLN A 243     -11.518 -16.431 -26.944  1.00 71.51           H
ATOM   3657 2HB  GLN A 243     -12.245 -17.303 -28.279  1.00 71.51           H
ATOM   3658  CG  GLN A 243     -12.488 -18.270 -26.367  1.00 71.51           C
ATOM   3659 1HG  GLN A 243     -12.589 -19.287 -26.747  1.00 71.51           H
ATOM   3660 2HG  GLN A 243     -11.954 -18.336 -25.419  1.00 71.51           H
ATOM   3661  CD  GLN A 243     -13.874 -17.666 -26.136  1.00 71.51           C
ATOM   3662  OE1 GLN A 243     -14.179 -16.566 -26.567  1.00 71.51           O
ATOM   3663  NE2 GLN A 243     -14.694 -18.444 -25.435  1.00 71.51           N
ATOM   3664 1HE2 GLN A 243     -14.380 -19.336 -25.111  1.00 71.51           H
ATOM   3665 2HE2 GLN A 243     -15.623 -18.136 -25.232  1.00 71.51           H
ATOM   3666  HN  GLN A 243      -9.749 -17.373 -25.792  1.00 71.51           H
ATOM   3667  N   ALA A 244      -8.856 -16.480 -28.692  1.00 72.38           N
ATOM   3668  CA  ALA A 244      -8.310 -15.701 -29.790  1.00 72.38           C
ATOM   3669  C   ALA A 244      -7.327 -16.564 -30.583  1.00 72.38           C
ATOM   3670  O   ALA A 244      -6.991 -16.243 -31.722  1.00 72.38           O
ATOM   3671  HA  ALA A 244      -9.138 -15.418 -30.441  1.00 72.38           H
ATOM   3672  CB  ALA A 244      -7.659 -14.430 -29.241  1.00 72.38           C
ATOM   3673 1HB  ALA A 244      -8.406 -13.838 -28.712  1.00 72.38           H
ATOM   3674 2HB  ALA A 244      -6.857 -14.701 -28.554  1.00 72.38           H
ATOM   3675 3HB  ALA A 244      -7.249 -13.846 -30.065  1.00 72.38           H
ATOM   3676  HN  ALA A 244      -8.547 -16.202 -27.783  1.00 72.38           H
ATOM   3677  N   LYS A 245      -6.893 -17.644 -29.949  1.00 60.88           N
ATOM   3678  CA  LYS A 245      -5.976 -18.571 -30.591  1.00 60.88           C
ATOM   3679  C   LYS A 245      -4.822 -17.787 -31.218  1.00 60.88           C
ATOM   3680  O   LYS A 245      -3.980 -18.360 -31.908  1.00 60.88           O
ATOM   3681  HA  LYS A 245      -5.571 -19.220 -29.815  1.00 60.88           H
ATOM   3682  CB  LYS A 245      -6.724 -19.464 -31.584  1.00 60.88           C
ATOM   3683 1HB  LYS A 245      -7.375 -18.853 -32.209  1.00 60.88           H
ATOM   3684 2HB  LYS A 245      -6.011 -19.951 -32.248  1.00 60.88           H
ATOM   3685  CG  LYS A 245      -7.554 -20.521 -30.853  1.00 60.88           C
ATOM   3686 1HG  LYS A 245      -6.955 -20.979 -30.066  1.00 60.88           H
ATOM   3687 2HG  LYS A 245      -8.408 -20.047 -30.368  1.00 60.88           H
ATOM   3688  CD  LYS A 245      -8.044 -21.599 -31.821  1.00 60.88           C
ATOM   3689 1HD  LYS A 245      -8.739 -21.161 -32.538  1.00 60.88           H
ATOM   3690 2HD  LYS A 245      -7.202 -21.990 -32.392  1.00 60.88           H
ATOM   3691  CE  LYS A 245      -8.732 -22.740 -31.069  1.00 60.88           C
ATOM   3692 1HE  LYS A 245      -8.082 -23.103 -30.273  1.00 60.88           H
ATOM   3693 2HE  LYS A 245      -9.643 -22.374 -30.595  1.00 60.88           H
ATOM   3694  NZ  LYS A 245      -9.059 -23.848 -31.994  1.00 60.88           N
ATOM   3695 1HZ  LYS A 245      -9.535 -24.584 -31.485  1.00 60.88           H
ATOM   3696 2HZ  LYS A 245      -9.662 -23.504 -32.733  1.00 60.88           H
ATOM   3697 3HZ  LYS A 245      -8.205 -24.214 -32.398  1.00 60.88           H
ATOM   3698  HN  LYS A 245      -7.158 -17.889 -29.017  1.00 60.88           H
ATOM   3699  N   LYS A 246      -4.819 -16.488 -30.956  1.00 53.06           N
ATOM   3700  CA  LYS A 246      -3.830 -15.607 -31.552  1.00 53.06           C
ATOM   3701  C   LYS A 246      -2.545 -15.654 -30.722  1.00 53.06           C
ATOM   3702  O   LYS A 246      -2.533 -15.239 -29.564  1.00 53.06           O
ATOM   3703  HA  LYS A 246      -3.611 -15.988 -32.549  1.00 53.06           H
ATOM   3704  CB  LYS A 246      -4.401 -14.197 -31.721  1.00 53.06           C
ATOM   3705 1HB  LYS A 246      -4.924 -13.901 -30.811  1.00 53.06           H
ATOM   3706 2HB  LYS A 246      -3.587 -13.486 -31.865  1.00 53.06           H
ATOM   3707  CG  LYS A 246      -5.360 -14.133 -32.911  1.00 53.06           C
ATOM   3708 1HG  LYS A 246      -4.925 -14.660 -33.761  1.00 53.06           H
ATOM   3709 2HG  LYS A 246      -6.290 -14.644 -32.661  1.00 53.06           H
ATOM   3710  CD  LYS A 246      -5.655 -12.683 -33.300  1.00 53.06           C
ATOM   3711 1HD  LYS A 246      -6.178 -12.184 -32.484  1.00 53.06           H
ATOM   3712 2HD  LYS A 246      -4.719 -12.146 -33.454  1.00 53.06           H
ATOM   3713  CE  LYS A 246      -6.503 -12.618 -34.572  1.00 53.06           C
ATOM   3714 1HE  LYS A 246      -6.074 -13.267 -35.335  1.00 53.06           H
ATOM   3715 2HE  LYS A 246      -7.507 -12.989 -34.366  1.00 53.06           H
ATOM   3716  NZ  LYS A 246      -6.575 -11.229 -35.077  1.00 53.06           N
ATOM   3717 1HZ  LYS A 246      -7.163 -11.199 -35.902  1.00 53.06           H
ATOM   3718 2HZ  LYS A 246      -6.968 -10.629 -34.360  1.00 53.06           H
ATOM   3719 3HZ  LYS A 246      -5.643 -10.907 -35.313  1.00 53.06           H
ATOM   3720  HN  LYS A 246      -5.475 -16.039 -30.349  1.00 53.06           H
ATOM   3721  N   SER A 247      -1.493 -16.163 -31.348  1.00 55.55           N
ATOM   3722  CA  SER A 247      -0.240 -16.383 -30.647  1.00 55.55           C
ATOM   3723  C   SER A 247       0.219 -15.087 -29.975  1.00 55.55           C
ATOM   3724  O   SER A 247       0.587 -15.088 -28.801  1.00 55.55           O
ATOM   3725  HA  SER A 247      -0.457 -17.145 -29.898  1.00 55.55           H
ATOM   3726  CB  SER A 247       0.841 -16.898 -31.599  1.00 55.55           C
ATOM   3727 1HB  SER A 247       0.644 -17.943 -31.840  1.00 55.55           H
ATOM   3728 2HB  SER A 247       0.795 -16.341 -32.535  1.00 55.55           H
ATOM   3729  OG  SER A 247       2.146 -16.779 -31.040  1.00 55.55           O
ATOM   3730  HG  SER A 247       2.830 -17.097 -31.697  1.00 55.55           H
ATOM   3731  HN  SER A 247      -1.489 -16.423 -32.313  1.00 55.55           H
ATOM   3732  N   SER A 248       0.181 -14.012 -30.749  1.00 56.98           N
ATOM   3733  CA  SER A 248       0.773 -12.757 -30.316  1.00 56.98           C
ATOM   3734  C   SER A 248       0.192 -12.344 -28.962  1.00 56.98           C
ATOM   3735  O   SER A 248       0.821 -11.598 -28.214  1.00 56.98           O
ATOM   3736  HA  SER A 248       1.841 -12.957 -30.228  1.00 56.98           H
ATOM   3737  CB  SER A 248       0.544 -11.654 -31.350  1.00 56.98           C
ATOM   3738 1HB  SER A 248       1.047 -10.743 -31.026  1.00 56.98           H
ATOM   3739 2HB  SER A 248       0.995 -11.947 -32.299  1.00 56.98           H
ATOM   3740  OG  SER A 248      -0.842 -11.386 -31.547  1.00 56.98           O
ATOM   3741  HG  SER A 248      -0.957 -10.660 -32.225  1.00 56.98           H
ATOM   3742  HN  SER A 248      -0.242 -13.989 -31.654  1.00 56.98           H
ATOM   3743  N   LYS A 249      -1.003 -12.848 -28.688  1.00 53.14           N
ATOM   3744  CA  LYS A 249      -1.717 -12.467 -27.481  1.00 53.14           C
ATOM   3745  C   LYS A 249      -1.162 -13.258 -26.295  1.00 53.14           C
ATOM   3746  O   LYS A 249      -1.436 -12.928 -25.142  1.00 53.14           O
ATOM   3747  HA  LYS A 249      -1.527 -11.408 -27.310  1.00 53.14           H
ATOM   3748  CB  LYS A 249      -3.226 -12.631 -27.677  1.00 53.14           C
ATOM   3749 1HB  LYS A 249      -3.441 -13.629 -28.060  1.00 53.14           H
ATOM   3750 2HB  LYS A 249      -3.732 -12.543 -26.716  1.00 53.14           H
ATOM   3751  CG  LYS A 249      -3.770 -11.580 -28.646  1.00 53.14           C
ATOM   3752 1HG  LYS A 249      -3.383 -10.597 -28.377  1.00 53.14           H
ATOM   3753 2HG  LYS A 249      -3.420 -11.794 -29.656  1.00 53.14           H
ATOM   3754  CD  LYS A 249      -5.300 -11.555 -28.625  1.00 53.14           C
ATOM   3755 1HD  LYS A 249      -5.688 -12.490 -29.029  1.00 53.14           H
ATOM   3756 2HD  LYS A 249      -5.652 -11.481 -27.596  1.00 53.14           H
ATOM   3757  CE  LYS A 249      -5.840 -10.378 -29.441  1.00 53.14           C
ATOM   3758 1HE  LYS A 249      -5.335  -9.459 -29.143  1.00 53.14           H
ATOM   3759 2HE  LYS A 249      -5.625 -10.532 -30.498  1.00 53.14           H
ATOM   3760  NZ  LYS A 249      -7.300 -10.236 -29.241  1.00 53.14           N
ATOM   3761 1HZ  LYS A 249      -7.644  -9.467 -29.805  1.00 53.14           H
ATOM   3762 2HZ  LYS A 249      -7.764 -11.094 -29.519  1.00 53.14           H
ATOM   3763 3HZ  LYS A 249      -7.490 -10.050 -28.263  1.00 53.14           H
ATOM   3764  HN  LYS A 249      -1.481 -13.503 -29.274  1.00 53.14           H
ATOM   3765  N   HIS A 250      -0.390 -14.285 -26.618  1.00 51.96           N
ATOM   3766  CA  HIS A 250       0.158 -15.160 -25.596  1.00 51.96           C
ATOM   3767  C   HIS A 250       1.173 -14.388 -24.751  1.00 51.96           C
ATOM   3768  O   HIS A 250       1.309 -14.640 -23.554  1.00 51.96           O
ATOM   3769  HA  HIS A 250      -0.676 -15.462 -24.962  1.00 51.96           H
ATOM   3770  CB  HIS A 250       0.749 -16.425 -26.223  1.00 51.96           C
ATOM   3771 1HB  HIS A 250       1.194 -16.168 -27.184  1.00 51.96           H
ATOM   3772 2HB  HIS A 250       1.554 -16.791 -25.587  1.00 51.96           H
ATOM   3773  CG  HIS A 250      -0.255 -17.534 -26.430  1.00 51.96           C
ATOM   3774  ND1 HIS A 250      -1.099 -17.977 -25.427  1.00 51.96           N
ATOM   3775  HD1 HIS A 250      -1.134 -17.623 -24.492  1.00 51.96           H
ATOM   3776  CD2 HIS A 250      -0.541 -18.283 -27.533  1.00 51.96           C
ATOM   3777  HD2 HIS A 250      -0.057 -18.195 -28.506  1.00 51.96           H
ATOM   3778  CE1 HIS A 250      -1.854 -18.951 -25.915  1.00 51.96           C
ATOM   3779  HE1 HIS A 250      -2.619 -19.503 -25.370  1.00 51.96           H
ATOM   3780  NE2 HIS A 250      -1.506 -19.139 -27.221  1.00 51.96           N
ATOM   3781  HN  HIS A 250      -0.140 -14.523 -27.557  1.00 51.96           H
ATOM   3782  N   LYS A 251       1.859 -13.463 -25.405  1.00 55.72           N
ATOM   3783  CA  LYS A 251       2.835 -12.631 -24.722  1.00 55.72           C
ATOM   3784  C   LYS A 251       2.123 -11.774 -23.673  1.00 55.72           C
ATOM   3785  O   LYS A 251       2.585 -11.664 -22.539  1.00 55.72           O
ATOM   3786  HA  LYS A 251       3.530 -13.296 -24.210  1.00 55.72           H
ATOM   3787  CB  LYS A 251       3.647 -11.818 -25.732  1.00 55.72           C
ATOM   3788 1HB  LYS A 251       2.978 -11.372 -26.468  1.00 55.72           H
ATOM   3789 2HB  LYS A 251       4.152 -10.997 -25.222  1.00 55.72           H
ATOM   3790  CG  LYS A 251       4.680 -12.697 -26.440  1.00 55.72           C
ATOM   3791 1HG  LYS A 251       5.275 -13.233 -25.700  1.00 55.72           H
ATOM   3792 2HG  LYS A 251       4.170 -13.448 -27.044  1.00 55.72           H
ATOM   3793  CD  LYS A 251       5.598 -11.857 -27.330  1.00 55.72           C
ATOM   3794 1HD  LYS A 251       5.008 -11.357 -28.098  1.00 55.72           H
ATOM   3795 2HD  LYS A 251       6.072 -11.077 -26.735  1.00 55.72           H
ATOM   3796  CE  LYS A 251       6.670 -12.727 -27.988  1.00 55.72           C
ATOM   3797 1HE  LYS A 251       7.285 -13.199 -27.221  1.00 55.72           H
ATOM   3798 2HE  LYS A 251       6.198 -13.529 -28.556  1.00 55.72           H
ATOM   3799  NZ  LYS A 251       7.522 -11.912 -28.883  1.00 55.72           N
ATOM   3800 1HZ  LYS A 251       8.228 -12.503 -29.308  1.00 55.72           H
ATOM   3801 2HZ  LYS A 251       6.948 -11.496 -29.608  1.00 55.72           H
ATOM   3802 3HZ  LYS A 251       7.972 -11.179 -28.346  1.00 55.72           H
ATOM   3803  HN  LYS A 251       1.757 -13.278 -26.383  1.00 55.72           H
ATOM   3804  N   ALA A 252       1.009 -11.189 -24.090  1.00 61.29           N
ATOM   3805  CA  ALA A 252       0.250 -10.314 -23.213  1.00 61.29           C
ATOM   3806  C   ALA A 252      -0.279 -11.123 -22.027  1.00 61.29           C
ATOM   3807  O   ALA A 252      -0.419 -10.595 -20.925  1.00 61.29           O
ATOM   3808  HA  ALA A 252       0.928  -9.545 -22.844  1.00 61.29           H
ATOM   3809  CB  ALA A 252      -0.872  -9.643 -24.008  1.00 61.29           C
ATOM   3810 1HB  ALA A 252      -0.442  -9.058 -24.821  1.00 61.29           H
ATOM   3811 2HB  ALA A 252      -1.532 -10.407 -24.420  1.00 61.29           H
ATOM   3812 3HB  ALA A 252      -1.441  -8.987 -23.350  1.00 61.29           H
ATOM   3813  HN  ALA A 252       0.626 -11.305 -25.007  1.00 61.29           H
ATOM   3814  N   LEU A 253      -0.559 -12.390 -22.293  1.00 60.76           N
ATOM   3815  CA  LEU A 253      -1.087 -13.272 -21.266  1.00 60.76           C
ATOM   3816  C   LEU A 253      -0.049 -13.431 -20.154  1.00 60.76           C
ATOM   3817  O   LEU A 253      -0.357 -13.235 -18.979  1.00 60.76           O
ATOM   3818  HA  LEU A 253      -1.972 -12.792 -20.846  1.00 60.76           H
ATOM   3819  CB  LEU A 253      -1.540 -14.598 -21.879  1.00 60.76           C
ATOM   3820 1HB  LEU A 253      -2.197 -14.381 -22.721  1.00 60.76           H
ATOM   3821 2HB  LEU A 253      -0.665 -15.107 -22.281  1.00 60.76           H
ATOM   3822  CG  LEU A 253      -2.267 -15.559 -20.936  1.00 60.76           C
ATOM   3823  HG  LEU A 253      -1.659 -15.684 -20.040  1.00 60.76           H
ATOM   3824  CD1 LEU A 253      -3.612 -14.981 -20.493  1.00 60.76           C
ATOM   3825 1HD1 LEU A 253      -3.447 -14.037 -19.972  1.00 60.76           H
ATOM   3826 2HD1 LEU A 253      -4.239 -14.808 -21.367  1.00 60.76           H
ATOM   3827 3HD1 LEU A 253      -4.107 -15.684 -19.824  1.00 60.76           H
ATOM   3828  CD2 LEU A 253      -2.420 -16.942 -21.574  1.00 60.76           C
ATOM   3829 1HD2 LEU A 253      -2.995 -16.855 -22.496  1.00 60.76           H
ATOM   3830 2HD2 LEU A 253      -1.434 -17.350 -21.798  1.00 60.76           H
ATOM   3831 3HD2 LEU A 253      -2.940 -17.605 -20.883  1.00 60.76           H
ATOM   3832  HN  LEU A 253      -0.431 -12.815 -23.189  1.00 60.76           H
ATOM   3833  N   LYS A 254       1.160 -13.785 -20.563  1.00 60.88           N
ATOM   3834  CA  LYS A 254       2.233 -14.022 -19.612  1.00 60.88           C
ATOM   3835  C   LYS A 254       2.411 -12.784 -18.732  1.00 60.88           C
ATOM   3836  O   LYS A 254       2.543 -12.897 -17.514  1.00 60.88           O
ATOM   3837  HA  LYS A 254       1.929 -14.855 -18.978  1.00 60.88           H
ATOM   3838  CB  LYS A 254       3.510 -14.449 -20.340  1.00 60.88           C
ATOM   3839 1HB  LYS A 254       3.679 -13.798 -21.198  1.00 60.88           H
ATOM   3840 2HB  LYS A 254       4.367 -14.330 -19.677  1.00 60.88           H
ATOM   3841  CG  LYS A 254       3.416 -15.903 -20.806  1.00 60.88           C
ATOM   3842 1HG  LYS A 254       3.150 -16.542 -19.963  1.00 60.88           H
ATOM   3843 2HG  LYS A 254       2.619 -16.001 -21.544  1.00 60.88           H
ATOM   3844  CD  LYS A 254       4.740 -16.371 -21.411  1.00 60.88           C
ATOM   3845 1HD  LYS A 254       4.987 -15.756 -22.276  1.00 60.88           H
ATOM   3846 2HD  LYS A 254       5.543 -16.238 -20.686  1.00 60.88           H
ATOM   3847  CE  LYS A 254       4.662 -17.841 -21.830  1.00 60.88           C
ATOM   3848 1HE  LYS A 254       4.362 -18.452 -20.979  1.00 60.88           H
ATOM   3849 2HE  LYS A 254       3.898 -17.966 -22.597  1.00 60.88           H
ATOM   3850  NZ  LYS A 254       5.971 -18.303 -22.344  1.00 60.88           N
ATOM   3851 1HZ  LYS A 254       5.897 -19.272 -22.634  1.00 60.88           H
ATOM   3852 2HZ  LYS A 254       6.243 -17.733 -23.137  1.00 60.88           H
ATOM   3853 3HZ  LYS A 254       6.669 -18.222 -21.613  1.00 60.88           H
ATOM   3854  HN  LYS A 254       1.412 -13.910 -21.523  1.00 60.88           H
ATOM   3855  N   VAL A 255       2.410 -11.629 -19.382  1.00 60.92           N
ATOM   3856  CA  VAL A 255       2.629 -10.375 -18.682  1.00 60.92           C
ATOM   3857  C   VAL A 255       1.602 -10.238 -17.557  1.00 60.92           C
ATOM   3858  O   VAL A 255       1.965 -10.009 -16.404  1.00 60.92           O
ATOM   3859  HA  VAL A 255       3.627 -10.413 -18.243  1.00 60.92           H
ATOM   3860  CB  VAL A 255       2.591  -9.209 -19.672  1.00 60.92           C
ATOM   3861  HB  VAL A 255       1.779  -9.394 -20.375  1.00 60.92           H
ATOM   3862  CG1 VAL A 255       2.300  -7.890 -18.954  1.00 60.92           C
ATOM   3863 1HG1 VAL A 255       1.335  -7.954 -18.452  1.00 60.92           H
ATOM   3864 2HG1 VAL A 255       3.081  -7.698 -18.217  1.00 60.92           H
ATOM   3865 3HG1 VAL A 255       2.279  -7.078 -19.681  1.00 60.92           H
ATOM   3866  CG2 VAL A 255       3.894  -9.124 -20.469  1.00 60.92           C
ATOM   3867 1HG2 VAL A 255       4.730  -8.975 -19.785  1.00 60.92           H
ATOM   3868 2HG2 VAL A 255       4.041 -10.050 -21.025  1.00 60.92           H
ATOM   3869 3HG2 VAL A 255       3.840  -8.287 -21.165  1.00 60.92           H
ATOM   3870  HN  VAL A 255       2.263 -11.543 -20.368  1.00 60.92           H
ATOM   3871  N   THR A 256       0.339 -10.384 -17.931  1.00 59.78           N
ATOM   3872  CA  THR A 256      -0.751 -10.093 -17.015  1.00 59.78           C
ATOM   3873  C   THR A 256      -0.729 -11.065 -15.833  1.00 59.78           C
ATOM   3874  O   THR A 256      -1.005 -10.675 -14.700  1.00 59.78           O
ATOM   3875  HA  THR A 256      -0.601  -9.093 -16.609  1.00 59.78           H
ATOM   3876  CB  THR A 256      -2.058 -10.132 -17.809  1.00 59.78           C
ATOM   3877  HB  THR A 256      -2.920 -10.099 -17.142  1.00 59.78           H
ATOM   3878  OG1 THR A 256      -1.944 -11.306 -18.609  1.00 59.78           O
ATOM   3879  HG1 THR A 256      -2.055 -12.120 -18.039  1.00 59.78           H
ATOM   3880  CG2 THR A 256      -2.159  -8.995 -18.828  1.00 59.78           C
ATOM   3881 1HG2 THR A 256      -1.334  -9.068 -19.537  1.00 59.78           H
ATOM   3882 2HG2 THR A 256      -2.109  -8.037 -18.310  1.00 59.78           H
ATOM   3883 3HG2 THR A 256      -3.105  -9.070 -19.364  1.00 59.78           H
ATOM   3884  HN  THR A 256       0.057 -10.694 -18.839  1.00 59.78           H
ATOM   3885  N   ILE A 257      -0.397 -12.311 -16.139  1.00 69.25           N
ATOM   3886  CA  ILE A 257      -0.299 -13.332 -15.111  1.00 69.25           C
ATOM   3887  C   ILE A 257       0.786 -12.936 -14.107  1.00 69.25           C
ATOM   3888  O   ILE A 257       0.564 -12.983 -12.898  1.00 69.25           O
ATOM   3889  HA  ILE A 257      -1.256 -13.366 -14.590  1.00 69.25           H
ATOM   3890  CB  ILE A 257      -0.079 -14.709 -15.742  1.00 69.25           C
ATOM   3891  HB  ILE A 257       0.727 -14.625 -16.471  1.00 69.25           H
ATOM   3892  CG1 ILE A 257      -1.326 -15.170 -16.498  1.00 69.25           C
ATOM   3893 1HG1 ILE A 257      -2.142 -15.334 -15.795  1.00 69.25           H
ATOM   3894 2HG1 ILE A 257      -1.650 -14.389 -17.185  1.00 69.25           H
ATOM   3895  CG2 ILE A 257       0.366 -15.729 -14.692  1.00 69.25           C
ATOM   3896 1HG2 ILE A 257       1.301 -15.399 -14.239  1.00 69.25           H
ATOM   3897 2HG2 ILE A 257      -0.401 -15.816 -13.923  1.00 69.25           H
ATOM   3898 3HG2 ILE A 257       0.515 -16.698 -15.168  1.00 69.25           H
ATOM   3899  CD1 ILE A 257      -1.050 -16.459 -17.276  1.00 69.25           C
ATOM   3900 1HD1 ILE A 257      -0.250 -16.284 -17.996  1.00 69.25           H
ATOM   3901 2HD1 ILE A 257      -0.750 -17.245 -16.583  1.00 69.25           H
ATOM   3902 3HD1 ILE A 257      -1.953 -16.765 -17.805  1.00 69.25           H
ATOM   3903  HN  ILE A 257      -0.199 -12.625 -17.067  1.00 69.25           H
ATOM   3904  N   THR A 258       1.935 -12.555 -14.645  1.00 72.37           N
ATOM   3905  CA  THR A 258       3.084 -12.241 -13.812  1.00 72.37           C
ATOM   3906  C   THR A 258       2.739 -11.122 -12.827  1.00 72.37           C
ATOM   3907  O   THR A 258       3.036 -11.224 -11.638  1.00 72.37           O
ATOM   3908  HA  THR A 258       3.331 -13.123 -13.221  1.00 72.37           H
ATOM   3909  CB  THR A 258       4.256 -11.900 -14.734  1.00 72.37           C
ATOM   3910  HB  THR A 258       4.052 -10.993 -15.304  1.00 72.37           H
ATOM   3911  OG1 THR A 258       4.447 -13.082 -15.506  1.00 72.37           O
ATOM   3912  HG1 THR A 258       3.879 -13.049 -16.328  1.00 72.37           H
ATOM   3913  CG2 THR A 258       5.572 -11.736 -13.970  1.00 72.37           C
ATOM   3914 1HG2 THR A 258       5.811 -12.666 -13.454  1.00 72.37           H
ATOM   3915 2HG2 THR A 258       5.472 -10.932 -13.242  1.00 72.37           H
ATOM   3916 3HG2 THR A 258       6.371 -11.494 -14.671  1.00 72.37           H
ATOM   3917  HN  THR A 258       2.088 -12.460 -15.629  1.00 72.37           H
ATOM   3918  N   VAL A 259       2.116 -10.081 -13.359  1.00 67.62           N
ATOM   3919  CA  VAL A 259       1.787  -8.915 -12.556  1.00 67.62           C
ATOM   3920  C   VAL A 259       0.852  -9.331 -11.419  1.00 67.62           C
ATOM   3921  O   VAL A 259       1.032  -8.911 -10.277  1.00 67.62           O
ATOM   3922  HA  VAL A 259       2.716  -8.539 -12.127  1.00 67.62           H
ATOM   3923  CB  VAL A 259       1.197  -7.818 -13.444  1.00 67.62           C
ATOM   3924  HB  VAL A 259       0.372  -8.251 -14.008  1.00 67.62           H
ATOM   3925  CG1 VAL A 259       0.639  -6.671 -12.600  1.00 67.62           C
ATOM   3926 1HG1 VAL A 259      -0.146  -7.050 -11.945  1.00 67.62           H
ATOM   3927 2HG1 VAL A 259       1.439  -6.240 -11.997  1.00 67.62           H
ATOM   3928 3HG1 VAL A 259       0.226  -5.904 -13.255  1.00 67.62           H
ATOM   3929  CG2 VAL A 259       2.234  -7.306 -14.446  1.00 67.62           C
ATOM   3930 1HG2 VAL A 259       3.090  -6.898 -13.908  1.00 67.62           H
ATOM   3931 2HG2 VAL A 259       2.564  -8.130 -15.080  1.00 67.62           H
ATOM   3932 3HG2 VAL A 259       1.789  -6.527 -15.064  1.00 67.62           H
ATOM   3933  HN  VAL A 259       1.837 -10.026 -14.318  1.00 67.62           H
ATOM   3934  N   LEU A 260      -0.126 -10.153 -11.771  1.00 68.11           N
ATOM   3935  CA  LEU A 260      -1.104 -10.611 -10.799  1.00 68.11           C
ATOM   3936  C   LEU A 260      -0.391 -11.393  -9.695  1.00 68.11           C
ATOM   3937  O   LEU A 260      -0.626 -11.157  -8.511  1.00 68.11           O
ATOM   3938  HA  LEU A 260      -1.563  -9.727 -10.355  1.00 68.11           H
ATOM   3939  CB  LEU A 260      -2.218 -11.400 -11.491  1.00 68.11           C
ATOM   3940 1HB  LEU A 260      -2.680 -10.757 -12.240  1.00 68.11           H
ATOM   3941 2HB  LEU A 260      -1.766 -12.236 -12.024  1.00 68.11           H
ATOM   3942  CG  LEU A 260      -3.318 -11.947 -10.579  1.00 68.11           C
ATOM   3943  HG  LEU A 260      -2.845 -12.505  -9.771  1.00 68.11           H
ATOM   3944  CD1 LEU A 260      -4.115 -10.810  -9.939  1.00 68.11           C
ATOM   3945 1HD1 LEU A 260      -3.447 -10.187  -9.344  1.00 68.11           H
ATOM   3946 2HD1 LEU A 260      -4.577 -10.205 -10.719  1.00 68.11           H
ATOM   3947 3HD1 LEU A 260      -4.891 -11.227  -9.296  1.00 68.11           H
ATOM   3948  CD2 LEU A 260      -4.220 -12.925 -11.335  1.00 68.11           C
ATOM   3949 1HD2 LEU A 260      -4.686 -12.413 -12.177  1.00 68.11           H
ATOM   3950 2HD2 LEU A 260      -3.623 -13.760 -11.703  1.00 68.11           H
ATOM   3951 3HD2 LEU A 260      -4.993 -13.299 -10.664  1.00 68.11           H
ATOM   3952  HN  LEU A 260      -0.256 -10.502 -12.699  1.00 68.11           H
ATOM   3953  N   THR A 261       0.466 -12.309 -10.121  1.00 79.96           N
ATOM   3954  CA  THR A 261       1.125 -13.209  -9.190  1.00 79.96           C
ATOM   3955  C   THR A 261       1.989 -12.419  -8.205  1.00 79.96           C
ATOM   3956  O   THR A 261       1.981 -12.695  -7.006  1.00 79.96           O
ATOM   3957  HA  THR A 261       0.360 -13.720  -8.605  1.00 79.96           H
ATOM   3958  CB  THR A 261       1.916 -14.236 -10.003  1.00 79.96           C
ATOM   3959  HB  THR A 261       2.720 -13.755 -10.560  1.00 79.96           H
ATOM   3960  OG1 THR A 261       0.926 -14.889 -10.794  1.00 79.96           O
ATOM   3961  HG1 THR A 261       0.805 -14.404 -11.660  1.00 79.96           H
ATOM   3962  CG2 THR A 261       2.495 -15.352  -9.133  1.00 79.96           C
ATOM   3963 1HG2 THR A 261       1.684 -15.877  -8.628  1.00 79.96           H
ATOM   3964 2HG2 THR A 261       3.167 -14.923  -8.390  1.00 79.96           H
ATOM   3965 3HG2 THR A 261       3.046 -16.053  -9.759  1.00 79.96           H
ATOM   3966  HN  THR A 261       0.712 -12.441 -11.082  1.00 79.96           H
ATOM   3967  N   VAL A 262       2.713 -11.451  -8.747  1.00 81.99           N
ATOM   3968  CA  VAL A 262       3.632 -10.663  -7.943  1.00 81.99           C
ATOM   3969  C   VAL A 262       2.845  -9.905  -6.872  1.00 81.99           C
ATOM   3970  O   VAL A 262       3.252  -9.859  -5.713  1.00 81.99           O
ATOM   3971  HA  VAL A 262       4.315 -11.356  -7.451  1.00 81.99           H
ATOM   3972  CB  VAL A 262       4.458  -9.742  -8.843  1.00 81.99           C
ATOM   3973  HB  VAL A 262       3.767  -9.184  -9.475  1.00 81.99           H
ATOM   3974  CG1 VAL A 262       5.254  -8.733  -8.012  1.00 81.99           C
ATOM   3975 1HG1 VAL A 262       4.567  -8.124  -7.424  1.00 81.99           H
ATOM   3976 2HG1 VAL A 262       5.930  -9.267  -7.344  1.00 81.99           H
ATOM   3977 3HG1 VAL A 262       5.831  -8.091  -8.677  1.00 81.99           H
ATOM   3978  CG2 VAL A 262       5.381 -10.551  -9.756  1.00 81.99           C
ATOM   3979 1HG2 VAL A 262       6.062 -11.147  -9.148  1.00 81.99           H
ATOM   3980 2HG2 VAL A 262       4.783 -11.210 -10.385  1.00 81.99           H
ATOM   3981 3HG2 VAL A 262       5.956  -9.871 -10.385  1.00 81.99           H
ATOM   3982  HN  VAL A 262       2.680 -11.202  -9.715  1.00 81.99           H
ATOM   3983  N   PHE A 263       1.731  -9.328  -7.300  1.00 73.86           N
ATOM   3984  CA  PHE A 263       0.889  -8.563  -6.395  1.00 73.86           C
ATOM   3985  C   PHE A 263       0.389  -9.436  -5.242  1.00 73.86           C
ATOM   3986  O   PHE A 263       0.519  -9.065  -4.077  1.00 73.86           O
ATOM   3987  HA  PHE A 263       1.498  -7.751  -5.997  1.00 73.86           H
ATOM   3988  CB  PHE A 263      -0.312  -8.074  -7.207  1.00 73.86           C
ATOM   3989 1HB  PHE A 263       0.045  -7.438  -8.017  1.00 73.86           H
ATOM   3990 2HB  PHE A 263      -0.800  -8.933  -7.668  1.00 73.86           H
ATOM   3991  CG  PHE A 263      -1.344  -7.299  -6.386  1.00 73.86           C
ATOM   3992  CD1 PHE A 263      -2.473  -7.921  -5.951  1.00 73.86           C
ATOM   3993  HD1 PHE A 263      -2.642  -8.972  -6.187  1.00 73.86           H
ATOM   3994  CD2 PHE A 263      -1.133  -5.989  -6.091  1.00 73.86           C
ATOM   3995  HD2 PHE A 263      -0.229  -5.490  -6.440  1.00 73.86           H
ATOM   3996  CE1 PHE A 263      -3.431  -7.202  -5.189  1.00 73.86           C
ATOM   3997  HE1 PHE A 263      -4.335  -7.700  -4.841  1.00 73.86           H
ATOM   3998  CE2 PHE A 263      -2.091  -5.269  -5.329  1.00 73.86           C
ATOM   3999  HE2 PHE A 263      -1.922  -4.219  -5.092  1.00 73.86           H
ATOM   4000  CZ  PHE A 263      -3.220  -5.891  -4.894  1.00 73.86           C
ATOM   4001  HZ  PHE A 263      -3.955  -5.339  -4.309  1.00 73.86           H
ATOM   4002  HN  PHE A 263       1.402  -9.377  -8.243  1.00 73.86           H
ATOM   4003  N   VAL A 264      -0.172 -10.579  -5.607  1.00 82.86           N
ATOM   4004  CA  VAL A 264      -0.794 -11.454  -4.628  1.00 82.86           C
ATOM   4005  C   VAL A 264       0.264 -11.933  -3.633  1.00 82.86           C
ATOM   4006  O   VAL A 264       0.039 -11.912  -2.424  1.00 82.86           O
ATOM   4007  HA  VAL A 264      -1.541 -10.868  -4.091  1.00 82.86           H
ATOM   4008  CB  VAL A 264      -1.513 -12.604  -5.336  1.00 82.86           C
ATOM   4009  HB  VAL A 264      -0.799 -13.086  -6.003  1.00 82.86           H
ATOM   4010  CG1 VAL A 264      -1.997 -13.650  -4.330  1.00 82.86           C
ATOM   4011 1HG1 VAL A 264      -1.143 -14.054  -3.787  1.00 82.86           H
ATOM   4012 2HG1 VAL A 264      -2.688 -13.186  -3.627  1.00 82.86           H
ATOM   4013 3HG1 VAL A 264      -2.504 -14.456  -4.860  1.00 82.86           H
ATOM   4014  CG2 VAL A 264      -2.674 -12.084  -6.187  1.00 82.86           C
ATOM   4015 1HG2 VAL A 264      -3.389 -11.565  -5.549  1.00 82.86           H
ATOM   4016 2HG2 VAL A 264      -2.292 -11.394  -6.940  1.00 82.86           H
ATOM   4017 3HG2 VAL A 264      -3.167 -12.922  -6.679  1.00 82.86           H
ATOM   4018  HN  VAL A 264      -0.206 -10.909  -6.551  1.00 82.86           H
ATOM   4019  N   LEU A 265       1.396 -12.354  -4.179  1.00 86.58           N
ATOM   4020  CA  LEU A 265       2.435 -12.966  -3.368  1.00 86.58           C
ATOM   4021  C   LEU A 265       2.967 -11.939  -2.367  1.00 86.58           C
ATOM   4022  O   LEU A 265       3.384 -12.298  -1.267  1.00 86.58           O
ATOM   4023  HA  LEU A 265       1.976 -13.784  -2.813  1.00 86.58           H
ATOM   4024  CB  LEU A 265       3.519 -13.576  -4.259  1.00 86.58           C
ATOM   4025 1HB  LEU A 265       3.811 -12.834  -5.002  1.00 86.58           H
ATOM   4026 2HB  LEU A 265       4.397 -13.774  -3.645  1.00 86.58           H
ATOM   4027  CG  LEU A 265       3.141 -14.867  -4.989  1.00 86.58           C
ATOM   4028  HG  LEU A 265       2.253 -14.671  -5.590  1.00 86.58           H
ATOM   4029  CD1 LEU A 265       4.250 -15.299  -5.949  1.00 86.58           C
ATOM   4030 1HD1 LEU A 265       4.417 -14.516  -6.688  1.00 86.58           H
ATOM   4031 2HD1 LEU A 265       5.169 -15.471  -5.389  1.00 86.58           H
ATOM   4032 3HD1 LEU A 265       3.955 -16.219  -6.454  1.00 86.58           H
ATOM   4033  CD2 LEU A 265       2.779 -15.972  -3.995  1.00 86.58           C
ATOM   4034 1HD2 LEU A 265       3.634 -16.174  -3.349  1.00 86.58           H
ATOM   4035 2HD2 LEU A 265       1.932 -15.653  -3.388  1.00 86.58           H
ATOM   4036 3HD2 LEU A 265       2.514 -16.878  -4.540  1.00 86.58           H
ATOM   4037  HN  LEU A 265       1.608 -12.281  -5.153  1.00 86.58           H
ATOM   4038  N   SER A 266       2.936 -10.682  -2.785  1.00 88.41           N
ATOM   4039  CA  SER A 266       3.514  -9.614  -1.987  1.00 88.41           C
ATOM   4040  C   SER A 266       2.500  -9.128  -0.950  1.00 88.41           C
ATOM   4041  O   SER A 266       2.861  -8.843   0.191  1.00 88.41           O
ATOM   4042  HA  SER A 266       4.381 -10.057  -1.496  1.00 88.41           H
ATOM   4043  CB  SER A 266       3.968  -8.450  -2.870  1.00 88.41           C
ATOM   4044 1HB  SER A 266       4.338  -7.641  -2.241  1.00 88.41           H
ATOM   4045 2HB  SER A 266       4.801  -8.773  -3.496  1.00 88.41           H
ATOM   4046  OG  SER A 266       2.915  -7.965  -3.698  1.00 88.41           O
ATOM   4047  HG  SER A 266       3.029  -8.305  -4.631  1.00 88.41           H
ATOM   4048  HN  SER A 266       2.527 -10.390  -3.649  1.00 88.41           H
ATOM   4049  N   GLN A 267       1.250  -9.049  -1.383  1.00 84.46           N
ATOM   4050  CA  GLN A 267       0.235  -8.349  -0.614  1.00 84.46           C
ATOM   4051  C   GLN A 267      -0.506  -9.326   0.300  1.00 84.46           C
ATOM   4052  O   GLN A 267      -0.937  -8.956   1.391  1.00 84.46           O
ATOM   4053  HA  GLN A 267       0.778  -7.619  -0.014  1.00 84.46           H
ATOM   4054  CB  GLN A 267      -0.741  -7.614  -1.536  1.00 84.46           C
ATOM   4055 1HB  GLN A 267      -1.188  -8.320  -2.236  1.00 84.46           H
ATOM   4056 2HB  GLN A 267      -1.555  -7.191  -0.947  1.00 84.46           H
ATOM   4057  CG  GLN A 267      -0.031  -6.501  -2.310  1.00 84.46           C
ATOM   4058 1HG  GLN A 267       0.800  -6.920  -2.877  1.00 84.46           H
ATOM   4059 2HG  GLN A 267      -0.719  -6.059  -3.031  1.00 84.46           H
ATOM   4060  CD  GLN A 267       0.486  -5.418  -1.361  1.00 84.46           C
ATOM   4061  OE1 GLN A 267      -0.048  -5.189  -0.288  1.00 84.46           O
ATOM   4062  NE2 GLN A 267       1.554  -4.767  -1.814  1.00 84.46           N
ATOM   4063 1HE2 GLN A 267       1.944  -5.004  -2.704  1.00 84.46           H
ATOM   4064 2HE2 GLN A 267       1.966  -4.040  -1.265  1.00 84.46           H
ATOM   4065  HN  GLN A 267       0.929  -9.451  -2.240  1.00 84.46           H
ATOM   4066  N   PHE A 268      -0.631 -10.556  -0.178  1.00 90.67           N
ATOM   4067  CA  PHE A 268      -1.500 -11.525   0.468  1.00 90.67           C
ATOM   4068  C   PHE A 268      -1.047 -11.797   1.904  1.00 90.67           C
ATOM   4069  O   PHE A 268      -1.835 -11.675   2.840  1.00 90.67           O
ATOM   4070  HA  PHE A 268      -2.504 -11.101   0.480  1.00 90.67           H
ATOM   4071  CB  PHE A 268      -1.403 -12.821  -0.340  1.00 90.67           C
ATOM   4072 1HB  PHE A 268      -1.679 -12.615  -1.374  1.00 90.67           H
ATOM   4073 2HB  PHE A 268      -0.365 -13.154  -0.348  1.00 90.67           H
ATOM   4074  CG  PHE A 268      -2.283 -13.954   0.193  1.00 90.67           C
ATOM   4075  CD1 PHE A 268      -1.731 -14.956   0.927  1.00 90.67           C
ATOM   4076  HD1 PHE A 268      -0.661 -14.953   1.136  1.00 90.67           H
ATOM   4077  CD2 PHE A 268      -3.618 -13.958  -0.069  1.00 90.67           C
ATOM   4078  HD2 PHE A 268      -4.060 -13.154  -0.657  1.00 90.67           H
ATOM   4079  CE1 PHE A 268      -2.547 -16.007   1.421  1.00 90.67           C
ATOM   4080  HE1 PHE A 268      -2.105 -16.811   2.009  1.00 90.67           H
ATOM   4081  CE2 PHE A 268      -4.434 -15.009   0.425  1.00 90.67           C
ATOM   4082  HE2 PHE A 268      -5.504 -15.012   0.216  1.00 90.67           H
ATOM   4083  CZ  PHE A 268      -3.882 -16.012   1.160  1.00 90.67           C
ATOM   4084  HZ  PHE A 268      -4.509 -16.818   1.539  1.00 90.67           H
ATOM   4085  HN  PHE A 268      -0.152 -10.892  -0.989  1.00 90.67           H
ATOM   4086  N   PRO A 269       0.225 -12.169   2.102  1.00 94.02           N
ATOM   4087  CA  PRO A 269       0.714 -12.499   3.443  1.00 94.02           C
ATOM   4088  C   PRO A 269       0.429 -11.395   4.448  1.00 94.02           C
ATOM   4089  O   PRO A 269      -0.008 -11.666   5.566  1.00 94.02           O
ATOM   4090  HA  PRO A 269       0.193 -13.376   3.827  1.00 94.02           H
ATOM   4091  CB  PRO A 269       2.216 -12.707   3.240  1.00 94.02           C
ATOM   4092 1HB  PRO A 269       2.775 -11.786   3.405  1.00 94.02           H
ATOM   4093 2HB  PRO A 269       2.615 -13.450   3.930  1.00 94.02           H
ATOM   4094  CG  PRO A 269       2.315 -13.174   1.792  1.00 94.02           C
ATOM   4095 1HG  PRO A 269       3.317 -13.028   1.388  1.00 94.02           H
ATOM   4096 2HG  PRO A 269       2.096 -14.237   1.694  1.00 94.02           H
ATOM   4097  CD  PRO A 269       1.283 -12.309   1.086  1.00 94.02           C
ATOM   4098 1HD  PRO A 269       1.694 -11.341   0.799  1.00 94.02           H
ATOM   4099 2HD  PRO A 269       0.918 -12.780   0.173  1.00 94.02           H
ATOM   4100  N   TYR A 270       0.686 -10.168   4.020  1.00 91.83           N
ATOM   4101  CA  TYR A 270       0.516  -9.020   4.895  1.00 91.83           C
ATOM   4102  C   TYR A 270      -0.946  -8.863   5.317  1.00 91.83           C
ATOM   4103  O   TYR A 270      -1.237  -8.652   6.493  1.00 91.83           O
ATOM   4104  HA  TYR A 270       1.128  -9.180   5.783  1.00 91.83           H
ATOM   4105  CB  TYR A 270       0.931  -7.798   4.072  1.00 91.83           C
ATOM   4106 1HB  TYR A 270       1.992  -7.876   3.835  1.00 91.83           H
ATOM   4107 2HB  TYR A 270       0.392  -7.810   3.125  1.00 91.83           H
ATOM   4108  CG  TYR A 270       0.676  -6.461   4.771  1.00 91.83           C
ATOM   4109  CD1 TYR A 270      -0.125  -5.511   4.171  1.00 91.83           C
ATOM   4110  HD1 TYR A 270      -0.576  -5.713   3.200  1.00 91.83           H
ATOM   4111  CD2 TYR A 270       1.247  -6.206   6.001  1.00 91.83           C
ATOM   4112  HD2 TYR A 270       1.880  -6.956   6.475  1.00 91.83           H
ATOM   4113  CE1 TYR A 270      -0.366  -4.253   4.829  1.00 91.83           C
ATOM   4114  HE1 TYR A 270      -0.996  -3.494   4.366  1.00 91.83           H
ATOM   4115  CE2 TYR A 270       1.007  -4.947   6.659  1.00 91.83           C
ATOM   4116  HE2 TYR A 270       1.451  -4.732   7.630  1.00 91.83           H
ATOM   4117  CZ  TYR A 270       0.212  -4.033   6.040  1.00 91.83           C
ATOM   4118  OH  TYR A 270      -0.015  -2.845   6.661  1.00 91.83           O
ATOM   4119  HH  TYR A 270       0.380  -2.858   7.580  1.00 91.83           H
ATOM   4120  HN  TYR A 270       1.003  -9.952   3.097  1.00 91.83           H
ATOM   4121  N   ASN A 271      -1.827  -8.972   4.333  1.00 90.57           N
ATOM   4122  CA  ASN A 271      -3.242  -8.740   4.568  1.00 90.57           C
ATOM   4123  C   ASN A 271      -3.813  -9.892   5.398  1.00 90.57           C
ATOM   4124  O   ASN A 271      -4.827  -9.730   6.075  1.00 90.57           O
ATOM   4125  HA  ASN A 271      -3.294  -7.784   5.090  1.00 90.57           H
ATOM   4126  CB  ASN A 271      -4.016  -8.679   3.249  1.00 90.57           C
ATOM   4127 1HB  ASN A 271      -3.673  -9.472   2.585  1.00 90.57           H
ATOM   4128 2HB  ASN A 271      -5.075  -8.856   3.436  1.00 90.57           H
ATOM   4129  CG  ASN A 271      -3.833  -7.321   2.568  1.00 90.57           C
ATOM   4130  OD1 ASN A 271      -4.450  -6.331   2.924  1.00 90.57           O
ATOM   4131  ND2 ASN A 271      -2.952  -7.330   1.572  1.00 90.57           N
ATOM   4132 1HD2 ASN A 271      -2.479  -8.177   1.330  1.00 90.57           H
ATOM   4133 2HD2 ASN A 271      -2.763  -6.490   1.064  1.00 90.57           H
ATOM   4134  HN  ASN A 271      -1.589  -9.213   3.393  1.00 90.57           H
ATOM   4135  N   CYS A 272      -3.137 -11.028   5.317  1.00 94.60           N
ATOM   4136  CA  CYS A 272      -3.478 -12.163   6.159  1.00 94.60           C
ATOM   4137  C   CYS A 272      -3.312 -11.743   7.621  1.00 94.60           C
ATOM   4138  O   CYS A 272      -4.193 -11.987   8.444  1.00 94.60           O
ATOM   4139  HA  CYS A 272      -4.517 -12.412   5.943  1.00 94.60           H
ATOM   4140  CB  CYS A 272      -2.634 -13.393   5.819  1.00 94.60           C
ATOM   4141 1HB  CYS A 272      -1.581 -13.118   5.765  1.00 94.60           H
ATOM   4142 2HB  CYS A 272      -2.729 -14.139   6.608  1.00 94.60           H
ATOM   4143  SG  CYS A 272      -3.177 -14.102   4.222  1.00 94.60           S
ATOM   4144  HG  CYS A 272      -2.635 -13.157   3.459  1.00 94.60           H
ATOM   4145  HN  CYS A 272      -2.370 -11.180   4.693  1.00 94.60           H
ATOM   4146  N   ILE A 273      -2.177 -11.120   7.900  1.00 93.47           N
ATOM   4147  CA  ILE A 273      -1.871 -10.691   9.254  1.00 93.47           C
ATOM   4148  C   ILE A 273      -2.819  -9.557   9.650  1.00 93.47           C
ATOM   4149  O   ILE A 273      -3.297  -9.509  10.782  1.00 93.47           O
ATOM   4150  HA  ILE A 273      -2.053 -11.539   9.914  1.00 93.47           H
ATOM   4151  CB  ILE A 273      -0.391 -10.327   9.380  1.00 93.47           C
ATOM   4152  HB  ILE A 273      -0.169  -9.541   8.658  1.00 93.47           H
ATOM   4153  CG1 ILE A 273       0.499 -11.522   9.032  1.00 93.47           C
ATOM   4154 1HG1 ILE A 273       0.318 -11.828   8.002  1.00 93.47           H
ATOM   4155 2HG1 ILE A 273       1.547 -11.232   9.099  1.00 93.47           H
ATOM   4156  CG2 ILE A 273      -0.080  -9.766  10.769  1.00 93.47           C
ATOM   4157 1HG2 ILE A 273      -0.676  -8.869  10.940  1.00 93.47           H
ATOM   4158 2HG2 ILE A 273      -0.322 -10.513  11.525  1.00 93.47           H
ATOM   4159 3HG2 ILE A 273       0.979  -9.516  10.831  1.00 93.47           H
ATOM   4160  CD1 ILE A 273       0.229 -12.698   9.973  1.00 93.47           C
ATOM   4161 1HD1 ILE A 273       0.435 -12.397  11.000  1.00 93.47           H
ATOM   4162 2HD1 ILE A 273      -0.814 -13.002   9.885  1.00 93.47           H
ATOM   4163 3HD1 ILE A 273       0.875 -13.535   9.704  1.00 93.47           H
ATOM   4164  HN  ILE A 273      -1.473 -10.909   7.221  1.00 93.47           H
ATOM   4165  N   LEU A 274      -3.062  -8.671   8.695  1.00 91.06           N
ATOM   4166  CA  LEU A 274      -3.960  -7.551   8.924  1.00 91.06           C
ATOM   4167  C   LEU A 274      -5.331  -8.081   9.346  1.00 91.06           C
ATOM   4168  O   LEU A 274      -5.981  -7.506  10.218  1.00 91.06           O
ATOM   4169  HA  LEU A 274      -3.548  -6.965   9.746  1.00 91.06           H
ATOM   4170  CB  LEU A 274      -4.004  -6.640   7.696  1.00 91.06           C
ATOM   4171 1HB  LEU A 274      -4.074  -7.266   6.806  1.00 91.06           H
ATOM   4172 2HB  LEU A 274      -4.916  -6.046   7.741  1.00 91.06           H
ATOM   4173  CG  LEU A 274      -2.817  -5.689   7.523  1.00 91.06           C
ATOM   4174  HG  LEU A 274      -1.913  -6.287   7.411  1.00 91.06           H
ATOM   4175  CD1 LEU A 274      -2.966  -4.852   6.251  1.00 91.06           C
ATOM   4176 1HD1 LEU A 274      -3.014  -5.512   5.385  1.00 91.06           H
ATOM   4177 2HD1 LEU A 274      -3.881  -4.263   6.309  1.00 91.06           H
ATOM   4178 3HD1 LEU A 274      -2.110  -4.185   6.153  1.00 91.06           H
ATOM   4179  CD2 LEU A 274      -2.630  -4.816   8.765  1.00 91.06           C
ATOM   4180 1HD2 LEU A 274      -3.530  -4.225   8.933  1.00 91.06           H
ATOM   4181 2HD2 LEU A 274      -2.445  -5.451   9.632  1.00 91.06           H
ATOM   4182 3HD2 LEU A 274      -1.780  -4.149   8.616  1.00 91.06           H
ATOM   4183  HN  LEU A 274      -2.659  -8.709   7.781  1.00 91.06           H
ATOM   4184  N   LEU A 275      -5.732  -9.171   8.708  1.00 92.82           N
ATOM   4185  CA  LEU A 275      -7.026  -9.769   8.987  1.00 92.82           C
ATOM   4186  C   LEU A 275      -7.065 -10.234  10.444  1.00 92.82           C
ATOM   4187  O   LEU A 275      -8.028  -9.965  11.160  1.00 92.82           O
ATOM   4188  HA  LEU A 275      -7.780  -8.994   8.852  1.00 92.82           H
ATOM   4189  CB  LEU A 275      -7.332 -10.879   7.979  1.00 92.82           C
ATOM   4190 1HB  LEU A 275      -7.264 -10.460   6.975  1.00 92.82           H
ATOM   4191 2HB  LEU A 275      -6.555 -11.639   8.060  1.00 92.82           H
ATOM   4192  CG  LEU A 275      -8.693 -11.562   8.126  1.00 92.82           C
ATOM   4193  HG  LEU A 275      -8.777 -11.941   9.145  1.00 92.82           H
ATOM   4194  CD1 LEU A 275      -9.833 -10.562   7.921  1.00 92.82           C
ATOM   4195 1HD1 LEU A 275      -9.758  -9.768   8.664  1.00 92.82           H
ATOM   4196 2HD1 LEU A 275      -9.764 -10.132   6.921  1.00 92.82           H
ATOM   4197 3HD1 LEU A 275     -10.789 -11.074   8.031  1.00 92.82           H
ATOM   4198  CD2 LEU A 275      -8.808 -12.763   7.186  1.00 92.82           C
ATOM   4199 1HD2 LEU A 275      -8.694 -12.430   6.155  1.00 92.82           H
ATOM   4200 2HD2 LEU A 275      -8.027 -13.486   7.423  1.00 92.82           H
ATOM   4201 3HD2 LEU A 275      -9.785 -13.230   7.311  1.00 92.82           H
ATOM   4202  HN  LEU A 275      -5.189  -9.642   8.012  1.00 92.82           H
ATOM   4203  N   VAL A 276      -6.005 -10.923  10.840  1.00 94.30           N
ATOM   4204  CA  VAL A 276      -5.908 -11.432  12.198  1.00 94.30           C
ATOM   4205  C   VAL A 276      -6.004 -10.266  13.183  1.00 94.30           C
ATOM   4206  O   VAL A 276      -6.741 -10.338  14.165  1.00 94.30           O
ATOM   4207  HA  VAL A 276      -6.754 -12.099  12.360  1.00 94.30           H
ATOM   4208  CB  VAL A 276      -4.624 -12.248  12.360  1.00 94.30           C
ATOM   4209  HB  VAL A 276      -3.786 -11.619  12.057  1.00 94.30           H
ATOM   4210  CG1 VAL A 276      -4.408 -12.645  13.822  1.00 94.30           C
ATOM   4211 1HG1 VAL A 276      -4.331 -11.747  14.435  1.00 94.30           H
ATOM   4212 2HG1 VAL A 276      -5.250 -13.247  14.163  1.00 94.30           H
ATOM   4213 3HG1 VAL A 276      -3.488 -13.224  13.909  1.00 94.30           H
ATOM   4214  CG2 VAL A 276      -4.638 -13.480  11.453  1.00 94.30           C
ATOM   4215 1HG2 VAL A 276      -5.488 -14.112  11.712  1.00 94.30           H
ATOM   4216 2HG2 VAL A 276      -4.723 -13.165  10.413  1.00 94.30           H
ATOM   4217 3HG2 VAL A 276      -3.714 -14.042  11.589  1.00 94.30           H
ATOM   4218  HN  VAL A 276      -5.224 -11.135  10.253  1.00 94.30           H
ATOM   4219  N   GLN A 277      -5.248  -9.219  12.887  1.00 91.07           N
ATOM   4220  CA  GLN A 277      -5.209  -8.054  13.755  1.00 91.07           C
ATOM   4221  C   GLN A 277      -6.592  -7.406  13.836  1.00 91.07           C
ATOM   4222  O   GLN A 277      -6.978  -6.887  14.882  1.00 91.07           O
ATOM   4223  HA  GLN A 277      -4.920  -8.433  14.735  1.00 91.07           H
ATOM   4224  CB  GLN A 277      -4.159  -7.049  13.277  1.00 91.07           C
ATOM   4225 1HB  GLN A 277      -4.271  -6.883  12.205  1.00 91.07           H
ATOM   4226 2HB  GLN A 277      -4.321  -6.089  13.767  1.00 91.07           H
ATOM   4227  CG  GLN A 277      -2.745  -7.549  13.576  1.00 91.07           C
ATOM   4228 1HG  GLN A 277      -2.642  -7.742  14.644  1.00 91.07           H
ATOM   4229 2HG  GLN A 277      -2.574  -8.495  13.063  1.00 91.07           H
ATOM   4230  CD  GLN A 277      -1.697  -6.526  13.133  1.00 91.07           C
ATOM   4231  OE1 GLN A 277      -1.942  -5.667  12.303  1.00 91.07           O
ATOM   4232  NE2 GLN A 277      -0.517  -6.666  13.733  1.00 91.07           N
ATOM   4233 1HE2 GLN A 277      -0.382  -7.393  14.406  1.00 91.07           H
ATOM   4234 2HE2 GLN A 277       0.233  -6.044  13.510  1.00 91.07           H
ATOM   4235  HN  GLN A 277      -4.671  -9.158  12.072  1.00 91.07           H
ATOM   4236  N   THR A 278      -7.301  -7.456  12.718  1.00 91.74           N
ATOM   4237  CA  THR A 278      -8.616  -6.845  12.637  1.00 91.74           C
ATOM   4238  C   THR A 278      -9.608  -7.591  13.531  1.00 91.74           C
ATOM   4239  O   THR A 278     -10.388  -6.971  14.252  1.00 91.74           O
ATOM   4240  HA  THR A 278      -8.546  -5.826  13.018  1.00 91.74           H
ATOM   4241  CB  THR A 278      -9.033  -6.811  11.165  1.00 91.74           C
ATOM   4242  HB  THR A 278      -9.168  -7.820  10.776  1.00 91.74           H
ATOM   4243  OG1 THR A 278      -8.014  -6.040  10.534  1.00 91.74           O
ATOM   4244  HG1 THR A 278      -7.113  -6.358  10.828  1.00 91.74           H
ATOM   4245  CG2 THR A 278     -10.310  -6.000  10.936  1.00 91.74           C
ATOM   4246 1HG2 THR A 278     -10.151  -4.973  11.263  1.00 91.74           H
ATOM   4247 2HG2 THR A 278     -11.127  -6.441  11.506  1.00 91.74           H
ATOM   4248 3HG2 THR A 278     -10.560  -6.009   9.875  1.00 91.74           H
ATOM   4249  HN  THR A 278      -6.991  -7.904  11.879  1.00 91.74           H
ATOM   4250  N   ILE A 279      -9.545  -8.913  13.456  1.00 92.23           N
ATOM   4251  CA  ILE A 279     -10.426  -9.751  14.252  1.00 92.23           C
ATOM   4252  C   ILE A 279     -10.090  -9.573  15.734  1.00 92.23           C
ATOM   4253  O   ILE A 279     -10.986  -9.446  16.566  1.00 92.23           O
ATOM   4254  HA  ILE A 279     -11.445  -9.404  14.085  1.00 92.23           H
ATOM   4255  CB  ILE A 279     -10.358 -11.203  13.776  1.00 92.23           C
ATOM   4256  HB  ILE A 279      -9.314 -11.516  13.781  1.00 92.23           H
ATOM   4257  CG1 ILE A 279     -10.862 -11.332  12.337  1.00 92.23           C
ATOM   4258 1HG1 ILE A 279     -11.945 -11.215  12.315  1.00 92.23           H
ATOM   4259 2HG1 ILE A 279     -10.443 -10.532  11.728  1.00 92.23           H
ATOM   4260  CG2 ILE A 279     -11.112 -12.129  14.732  1.00 92.23           C
ATOM   4261 1HG2 ILE A 279     -10.667 -12.066  15.725  1.00 92.23           H
ATOM   4262 2HG2 ILE A 279     -12.158 -11.826  14.783  1.00 92.23           H
ATOM   4263 3HG2 ILE A 279     -11.048 -13.155  14.370  1.00 92.23           H
ATOM   4264  CD1 ILE A 279     -10.478 -12.688  11.741  1.00 92.23           C
ATOM   4265 1HD1 ILE A 279      -9.393 -12.791  11.742  1.00 92.23           H
ATOM   4266 2HD1 ILE A 279     -10.919 -13.486  12.339  1.00 92.23           H
ATOM   4267 3HD1 ILE A 279     -10.848 -12.754  10.718  1.00 92.23           H
ATOM   4268  HN  ILE A 279      -8.908  -9.410  12.866  1.00 92.23           H
ATOM   4269  N   ASP A 280      -8.796  -9.570  16.018  1.00 91.37           N
ATOM   4270  CA  ASP A 280      -8.331  -9.466  17.391  1.00 91.37           C
ATOM   4271  C   ASP A 280      -8.744  -8.108  17.963  1.00 91.37           C
ATOM   4272  O   ASP A 280      -9.048  -7.997  19.149  1.00 91.37           O
ATOM   4273  HA  ASP A 280      -8.800 -10.299  17.916  1.00 91.37           H
ATOM   4274  CB  ASP A 280      -6.807  -9.567  17.466  1.00 91.37           C
ATOM   4275 1HB  ASP A 280      -6.475 -10.483  16.978  1.00 91.37           H
ATOM   4276 2HB  ASP A 280      -6.356  -8.736  16.924  1.00 91.37           H
ATOM   4277  CG  ASP A 280      -6.327  -9.555  18.919  1.00 91.37           C
ATOM   4278  OD1 ASP A 280      -6.874 -10.359  19.704  1.00 91.37           O
ATOM   4279  OD2 ASP A 280      -5.424  -8.741  19.212  1.00 91.37           O
ATOM   4280  HN  ASP A 280      -8.072  -9.638  15.332  1.00 91.37           H
ATOM   4281  N   ALA A 281      -8.741  -7.110  17.092  1.00 90.83           N
ATOM   4282  CA  ALA A 281      -9.119  -5.765  17.493  1.00 90.83           C
ATOM   4283  C   ALA A 281     -10.553  -5.780  18.025  1.00 90.83           C
ATOM   4284  O   ALA A 281     -10.911  -4.971  18.879  1.00 90.83           O
ATOM   4285  HA  ALA A 281      -8.447  -5.457  18.294  1.00 90.83           H
ATOM   4286  CB  ALA A 281      -8.945  -4.811  16.310  1.00 90.83           C
ATOM   4287 1HB  ALA A 281      -7.903  -4.816  15.989  1.00 90.83           H
ATOM   4288 2HB  ALA A 281      -9.580  -5.136  15.485  1.00 90.83           H
ATOM   4289 3HB  ALA A 281      -9.228  -3.803  16.611  1.00 90.83           H
ATOM   4290  HN  ALA A 281      -8.488  -7.208  16.129  1.00 90.83           H
ATOM   4291  N   TYR A 282     -11.336  -6.709  17.497  1.00 78.37           N
ATOM   4292  CA  TYR A 282     -12.735  -6.813  17.876  1.00 78.37           C
ATOM   4293  C   TYR A 282     -12.929  -7.854  18.981  1.00 78.37           C
ATOM   4294  O   TYR A 282     -13.601  -7.590  19.977  1.00 78.37           O
ATOM   4295  HA  TYR A 282     -13.057  -5.839  18.245  1.00 78.37           H
ATOM   4296  CB  TYR A 282     -13.479  -7.274  16.621  1.00 78.37           C
ATOM   4297 1HB  TYR A 282     -13.219  -6.614  15.794  1.00 78.37           H
ATOM   4298 2HB  TYR A 282     -13.135  -8.273  16.354  1.00 78.37           H
ATOM   4299  CG  TYR A 282     -15.001  -7.299  16.775  1.00 78.37           C
ATOM   4300  CD1 TYR A 282     -15.652  -8.494  17.006  1.00 78.37           C
ATOM   4301  HD1 TYR A 282     -15.081  -9.420  17.080  1.00 78.37           H
ATOM   4302  CD2 TYR A 282     -15.724  -6.127  16.681  1.00 78.37           C
ATOM   4303  HD2 TYR A 282     -15.210  -5.183  16.498  1.00 78.37           H
ATOM   4304  CE1 TYR A 282     -17.084  -8.518  17.150  1.00 78.37           C
ATOM   4305  HE1 TYR A 282     -17.610  -9.455  17.334  1.00 78.37           H
ATOM   4306  CE2 TYR A 282     -17.156  -6.151  16.825  1.00 78.37           C
ATOM   4307  HE2 TYR A 282     -17.739  -5.233  16.753  1.00 78.37           H
ATOM   4308  CZ  TYR A 282     -17.766  -7.345  17.053  1.00 78.37           C
ATOM   4309  OH  TYR A 282     -19.119  -7.368  17.189  1.00 78.37           O
ATOM   4310  HH  TYR A 282     -19.428  -8.300  17.378  1.00 78.37           H
ATOM   4311  HN  TYR A 282     -11.030  -7.382  16.824  1.00 78.37           H
ATOM   4312  N   ALA A 283     -12.327  -9.015  18.768  1.00 88.77           N
ATOM   4313  CA  ALA A 283     -12.624 -10.174  19.592  1.00 88.77           C
ATOM   4314  C   ALA A 283     -11.654 -10.216  20.774  1.00 88.77           C
ATOM   4315  O   ALA A 283     -11.943 -10.837  21.796  1.00 88.77           O
ATOM   4316  HA  ALA A 283     -13.640 -10.061  19.970  1.00 88.77           H
ATOM   4317  CB  ALA A 283     -12.555 -11.440  18.736  1.00 88.77           C
ATOM   4318 1HB  ALA A 283     -13.283 -11.372  17.927  1.00 88.77           H
ATOM   4319 2HB  ALA A 283     -11.554 -11.540  18.315  1.00 88.77           H
ATOM   4320 3HB  ALA A 283     -12.778 -12.309  19.354  1.00 88.77           H
ATOM   4321  HN  ALA A 283     -11.649  -9.169  18.049  1.00 88.77           H
ATOM   4322  N   MET A 284     -10.524  -9.548  20.596  1.00 81.82           N
ATOM   4323  CA  MET A 284      -9.507  -9.508  21.632  1.00 81.82           C
ATOM   4324  C   MET A 284      -9.216 -10.910  22.170  1.00 81.82           C
ATOM   4325  O   MET A 284      -9.137 -11.111  23.381  1.00 81.82           O
ATOM   4326  HA  MET A 284      -8.615  -9.103  21.153  1.00 81.82           H
ATOM   4327  CB  MET A 284      -9.979  -8.610  22.777  1.00 81.82           C
ATOM   4328 1HB  MET A 284     -10.873  -9.036  23.233  1.00 81.82           H
ATOM   4329 2HB  MET A 284      -9.214  -8.570  23.552  1.00 81.82           H
ATOM   4330  CG  MET A 284     -10.280  -7.196  22.276  1.00 81.82           C
ATOM   4331 1HG  MET A 284      -9.375  -6.744  21.871  1.00 81.82           H
ATOM   4332 2HG  MET A 284     -11.007  -7.235  21.466  1.00 81.82           H
ATOM   4333  SD  MET A 284     -10.913  -6.196  23.613  1.00 81.82           S
ATOM   4334  CE  MET A 284     -11.206  -4.665  22.744  1.00 81.82           C
ATOM   4335 1HE  MET A 284     -10.268  -4.301  22.324  1.00 81.82           H
ATOM   4336 2HE  MET A 284     -11.922  -4.835  21.941  1.00 81.82           H
ATOM   4337 3HE  MET A 284     -11.605  -3.925  23.437  1.00 81.82           H
ATOM   4338  HN  MET A 284     -10.300  -9.041  19.763  1.00 81.82           H
ATOM   4339  N   PHE A 285      -9.065 -11.845  21.243  1.00 84.18           N
ATOM   4340  CA  PHE A 285      -8.965 -13.249  21.605  1.00 84.18           C
ATOM   4341  C   PHE A 285      -7.518 -13.632  21.919  1.00 84.18           C
ATOM   4342  O   PHE A 285      -7.262 -14.693  22.486  1.00 84.18           O
ATOM   4343  HA  PHE A 285      -9.580 -13.398  22.493  1.00 84.18           H
ATOM   4344  CB  PHE A 285      -9.444 -14.058  20.398  1.00 84.18           C
ATOM   4345 1HB  PHE A 285      -9.557 -15.101  20.693  1.00 84.18           H
ATOM   4346 2HB  PHE A 285     -10.431 -13.701  20.103  1.00 84.18           H
ATOM   4347  CG  PHE A 285      -8.510 -13.983  19.189  1.00 84.18           C
ATOM   4348  CD1 PHE A 285      -8.679 -13.007  18.257  1.00 84.18           C
ATOM   4349  HD1 PHE A 285      -9.481 -12.277  18.372  1.00 84.18           H
ATOM   4350  CD2 PHE A 285      -7.509 -14.893  19.045  1.00 84.18           C
ATOM   4351  HD2 PHE A 285      -7.373 -15.676  19.792  1.00 84.18           H
ATOM   4352  CE1 PHE A 285      -7.812 -12.938  17.135  1.00 84.18           C
ATOM   4353  HE1 PHE A 285      -7.948 -12.156  16.388  1.00 84.18           H
ATOM   4354  CE2 PHE A 285      -6.642 -14.824  17.923  1.00 84.18           C
ATOM   4355  HE2 PHE A 285      -5.840 -15.554  17.808  1.00 84.18           H
ATOM   4356  CZ  PHE A 285      -6.811 -13.848  16.992  1.00 84.18           C
ATOM   4357  HZ  PHE A 285      -6.146 -13.795  16.130  1.00 84.18           H
ATOM   4358  HN  PHE A 285      -9.012 -11.657  20.262  1.00 84.18           H
ATOM   4359  N   ILE A 286      -6.609 -12.747  21.537  1.00 85.88           N
ATOM   4360  CA  ILE A 286      -5.194 -12.976  21.778  1.00 85.88           C
ATOM   4361  C   ILE A 286      -4.836 -12.491  23.184  1.00 85.88           C
ATOM   4362  O   ILE A 286      -4.694 -11.291  23.413  1.00 85.88           O
ATOM   4363  HA  ILE A 286      -5.024 -14.052  21.730  1.00 85.88           H
ATOM   4364  CB  ILE A 286      -4.352 -12.335  20.673  1.00 85.88           C
ATOM   4365  HB  ILE A 286      -4.564 -11.266  20.659  1.00 85.88           H
ATOM   4366  CG1 ILE A 286      -4.734 -12.891  19.300  1.00 85.88           C
ATOM   4367 1HG1 ILE A 286      -4.496 -13.954  19.255  1.00 85.88           H
ATOM   4368 2HG1 ILE A 286      -5.810 -12.798  19.153  1.00 85.88           H
ATOM   4369  CG2 ILE A 286      -2.857 -12.494  20.961  1.00 85.88           C
ATOM   4370 1HG2 ILE A 286      -2.616 -12.012  21.908  1.00 85.88           H
ATOM   4371 2HG2 ILE A 286      -2.610 -13.554  21.019  1.00 85.88           H
ATOM   4372 3HG2 ILE A 286      -2.282 -12.030  20.160  1.00 85.88           H
ATOM   4373  CD1 ILE A 286      -3.995 -12.150  18.184  1.00 85.88           C
ATOM   4374 1HD1 ILE A 286      -4.253 -11.092  18.217  1.00 85.88           H
ATOM   4375 2HD1 ILE A 286      -2.920 -12.266  18.321  1.00 85.88           H
ATOM   4376 3HD1 ILE A 286      -4.285 -12.565  17.219  1.00 85.88           H
ATOM   4377  HN  ILE A 286      -6.825 -11.889  21.071  1.00 85.88           H
ATOM   4378  N   SER A 287      -4.701 -13.449  24.090  1.00 84.52           N
ATOM   4379  CA  SER A 287      -4.367 -13.134  25.468  1.00 84.52           C
ATOM   4380  C   SER A 287      -2.928 -13.557  25.768  1.00 84.52           C
ATOM   4381  O   SER A 287      -2.348 -13.134  26.767  1.00 84.52           O
ATOM   4382  HA  SER A 287      -4.473 -12.052  25.551  1.00 84.52           H
ATOM   4383  CB  SER A 287      -5.334 -13.816  26.439  1.00 84.52           C
ATOM   4384 1HB  SER A 287      -5.036 -13.593  27.463  1.00 84.52           H
ATOM   4385 2HB  SER A 287      -6.334 -13.406  26.301  1.00 84.52           H
ATOM   4386  OG  SER A 287      -5.370 -15.228  26.252  1.00 84.52           O
ATOM   4387  HG  SER A 287      -6.039 -15.638  26.871  1.00 84.52           H
ATOM   4388  HN  SER A 287      -4.815 -14.423  23.894  1.00 84.52           H
ATOM   4389  N   ASN A 288      -2.392 -14.386  24.884  1.00 85.37           N
ATOM   4390  CA  ASN A 288      -1.067 -14.946  25.091  1.00 85.37           C
ATOM   4391  C   ASN A 288      -0.020 -13.994  24.509  1.00 85.37           C
ATOM   4392  O   ASN A 288      -0.053 -13.680  23.320  1.00 85.37           O
ATOM   4393  HA  ASN A 288      -0.971 -15.063  26.170  1.00 85.37           H
ATOM   4394  CB  ASN A 288      -0.924 -16.296  24.384  1.00 85.37           C
ATOM   4395 1HB  ASN A 288      -1.762 -16.940  24.650  1.00 85.37           H
ATOM   4396 2HB  ASN A 288      -0.962 -16.151  23.305  1.00 85.37           H
ATOM   4397  CG  ASN A 288       0.392 -16.977  24.766  1.00 85.37           C
ATOM   4398  OD1 ASN A 288       1.427 -16.348  24.914  1.00 85.37           O
ATOM   4399  ND2 ASN A 288       0.294 -18.295  24.918  1.00 85.37           N
ATOM   4400 1HD2 ASN A 288      -0.586 -18.750  24.782  1.00 85.37           H
ATOM   4401 2HD2 ASN A 288       1.101 -18.830  25.167  1.00 85.37           H
ATOM   4402  HN  ASN A 288      -2.847 -14.675  24.042  1.00 85.37           H
ATOM   4403  N   CYS A 289       0.885 -13.561  25.375  1.00 90.29           N
ATOM   4404  CA  CYS A 289       1.880 -12.576  24.987  1.00 90.29           C
ATOM   4405  C   CYS A 289       2.775 -13.194  23.912  1.00 90.29           C
ATOM   4406  O   CYS A 289       3.177 -12.515  22.968  1.00 90.29           O
ATOM   4407  HA  CYS A 289       1.334 -11.719  24.591  1.00 90.29           H
ATOM   4408  CB  CYS A 289       2.688 -12.085  26.190  1.00 90.29           C
ATOM   4409 1HB  CYS A 289       2.018 -11.682  26.949  1.00 90.29           H
ATOM   4410 2HB  CYS A 289       3.221 -12.920  26.645  1.00 90.29           H
ATOM   4411  SG  CYS A 289       3.878 -10.798  25.662  1.00 90.29           S
ATOM   4412  HN  CYS A 289       0.945 -13.872  26.323  1.00 90.29           H
ATOM   4413  N   ALA A 290       3.061 -14.475  24.089  1.00 92.48           N
ATOM   4414  CA  ALA A 290       3.959 -15.174  23.186  1.00 92.48           C
ATOM   4415  C   ALA A 290       3.369 -15.160  21.774  1.00 92.48           C
ATOM   4416  O   ALA A 290       4.088 -14.945  20.800  1.00 92.48           O
ATOM   4417  HA  ALA A 290       4.908 -14.637  23.180  1.00 92.48           H
ATOM   4418  CB  ALA A 290       4.201 -16.594  23.703  1.00 92.48           C
ATOM   4419 1HB  ALA A 290       4.647 -16.548  24.696  1.00 92.48           H
ATOM   4420 2HB  ALA A 290       3.252 -17.127  23.755  1.00 92.48           H
ATOM   4421 3HB  ALA A 290       4.875 -17.117  23.025  1.00 92.48           H
ATOM   4422  HN  ALA A 290       2.691 -15.033  24.832  1.00 92.48           H
ATOM   4423  N   VAL A 291       2.066 -15.391  21.710  1.00 92.90           N
ATOM   4424  CA  VAL A 291       1.370 -15.402  20.434  1.00 92.90           C
ATOM   4425  C   VAL A 291       1.395 -13.995  19.833  1.00 92.90           C
ATOM   4426  O   VAL A 291       1.645 -13.830  18.640  1.00 92.90           O
ATOM   4427  HA  VAL A 291       1.911 -16.076  19.770  1.00 92.90           H
ATOM   4428  CB  VAL A 291      -0.046 -15.950  20.616  1.00 92.90           C
ATOM   4429  HB  VAL A 291      -0.558 -15.321  21.344  1.00 92.90           H
ATOM   4430  CG1 VAL A 291      -0.832 -15.884  19.304  1.00 92.90           C
ATOM   4431 1HG1 VAL A 291      -0.898 -14.848  18.972  1.00 92.90           H
ATOM   4432 2HG1 VAL A 291      -0.322 -16.477  18.545  1.00 92.90           H
ATOM   4433 3HG1 VAL A 291      -1.835 -16.280  19.462  1.00 92.90           H
ATOM   4434  CG2 VAL A 291      -0.016 -17.378  21.165  1.00 92.90           C
ATOM   4435 1HG2 VAL A 291       0.522 -18.023  20.471  1.00 92.90           H
ATOM   4436 2HG2 VAL A 291       0.488 -17.384  22.132  1.00 92.90           H
ATOM   4437 3HG2 VAL A 291      -1.036 -17.743  21.285  1.00 92.90           H
ATOM   4438  HN  VAL A 291       1.490 -15.568  22.507  1.00 92.90           H
ATOM   4439  N   SER A 292       1.132 -13.017  20.687  1.00 93.22           N
ATOM   4440  CA  SER A 292       1.087 -11.632  20.247  1.00 93.22           C
ATOM   4441  C   SER A 292       2.443 -11.223  19.668  1.00 93.22           C
ATOM   4442  O   SER A 292       2.505 -10.562  18.632  1.00 93.22           O
ATOM   4443  HA  SER A 292       0.316 -11.598  19.478  1.00 93.22           H
ATOM   4444  CB  SER A 292       0.699 -10.702  21.398  1.00 93.22           C
ATOM   4445 1HB  SER A 292      -0.226 -11.055  21.854  1.00 93.22           H
ATOM   4446 2HB  SER A 292       1.469 -10.738  22.169  1.00 93.22           H
ATOM   4447  OG  SER A 292       0.529  -9.356  20.962  1.00 93.22           O
ATOM   4448  HG  SER A 292      -0.281  -9.284  20.381  1.00 93.22           H
ATOM   4449  HN  SER A 292       0.951 -13.157  21.660  1.00 93.22           H
ATOM   4450  N   THR A 293       3.495 -11.634  20.360  1.00 89.64           N
ATOM   4451  CA  THR A 293       4.843 -11.270  19.959  1.00 89.64           C
ATOM   4452  C   THR A 293       5.151 -11.821  18.565  1.00 89.64           C
ATOM   4453  O   THR A 293       5.684 -11.108  17.716  1.00 89.64           O
ATOM   4454  HA  THR A 293       4.901 -10.184  19.894  1.00 89.64           H
ATOM   4455  CB  THR A 293       5.808 -11.770  21.036  1.00 89.64           C
ATOM   4456  HB  THR A 293       5.763 -12.855  21.127  1.00 89.64           H
ATOM   4457  OG1 THR A 293       5.435 -11.039  22.202  1.00 89.64           O
ATOM   4458  HG1 THR A 293       4.781 -11.569  22.742  1.00 89.64           H
ATOM   4459  CG2 THR A 293       7.252 -11.339  20.774  1.00 89.64           C
ATOM   4460 1HG2 THR A 293       7.309 -10.251  20.751  1.00 89.64           H
ATOM   4461 2HG2 THR A 293       7.583 -11.740  19.816  1.00 89.64           H
ATOM   4462 3HG2 THR A 293       7.895 -11.720  21.568  1.00 89.64           H
ATOM   4463  HN  THR A 293       3.437 -12.203  21.181  1.00 89.64           H
ATOM   4464  N   ASN A 294       4.803 -13.085  18.373  1.00 91.53           N
ATOM   4465  CA  ASN A 294       5.099 -13.760  17.121  1.00 91.53           C
ATOM   4466  C   ASN A 294       4.313 -13.094  15.989  1.00 91.53           C
ATOM   4467  O   ASN A 294       4.819 -12.955  14.876  1.00 91.53           O
ATOM   4468  HA  ASN A 294       6.177 -13.666  16.992  1.00 91.53           H
ATOM   4469  CB  ASN A 294       4.687 -15.233  17.179  1.00 91.53           C
ATOM   4470 1HB  ASN A 294       3.685 -15.318  17.599  1.00 91.53           H
ATOM   4471 2HB  ASN A 294       4.645 -15.642  16.170  1.00 91.53           H
ATOM   4472  CG  ASN A 294       5.671 -16.044  18.024  1.00 91.53           C
ATOM   4473  OD1 ASN A 294       6.805 -15.654  18.249  1.00 91.53           O
ATOM   4474  ND2 ASN A 294       5.176 -17.192  18.477  1.00 91.53           N
ATOM   4475 1HD2 ASN A 294       4.237 -17.454  18.256  1.00 91.53           H
ATOM   4476 2HD2 ASN A 294       5.743 -17.794  19.040  1.00 91.53           H
ATOM   4477  HN  ASN A 294       4.328 -13.644  19.053  1.00 91.53           H
ATOM   4478  N   ILE A 295       3.090 -12.701  16.312  1.00 92.10           N
ATOM   4479  CA  ILE A 295       2.227 -12.062  15.334  1.00 92.10           C
ATOM   4480  C   ILE A 295       2.849 -10.733  14.901  1.00 92.10           C
ATOM   4481  O   ILE A 295       2.841 -10.396  13.718  1.00 92.10           O
ATOM   4482  HA  ILE A 295       2.176 -12.719  14.465  1.00 92.10           H
ATOM   4483  CB  ILE A 295       0.805 -11.926  15.882  1.00 92.10           C
ATOM   4484  HB  ILE A 295       0.867 -11.557  16.906  1.00 92.10           H
ATOM   4485  CG1 ILE A 295       0.104 -13.285  15.933  1.00 92.10           C
ATOM   4486 1HG1 ILE A 295      -0.097 -13.633  14.920  1.00 92.10           H
ATOM   4487 2HG1 ILE A 295       0.761 -14.020  16.398  1.00 92.10           H
ATOM   4488  CG2 ILE A 295       0.004 -10.898  15.080  1.00 92.10           C
ATOM   4489 1HG2 ILE A 295       0.496  -9.927  15.140  1.00 92.10           H
ATOM   4490 2HG2 ILE A 295      -0.052 -11.213  14.038  1.00 92.10           H
ATOM   4491 3HG2 ILE A 295      -1.003 -10.821  15.491  1.00 92.10           H
ATOM   4492  CD1 ILE A 295      -1.207 -13.197  16.717  1.00 92.10           C
ATOM   4493 1HD1 ILE A 295      -1.000 -12.872  17.737  1.00 92.10           H
ATOM   4494 2HD1 ILE A 295      -1.871 -12.479  16.235  1.00 92.10           H
ATOM   4495 3HD1 ILE A 295      -1.685 -14.176  16.738  1.00 92.10           H
ATOM   4496  HN  ILE A 295       2.689 -12.812  17.221  1.00 92.10           H
ATOM   4497  N   ASP A 296       3.373 -10.014  15.883  1.00 93.17           N
ATOM   4498  CA  ASP A 296       3.941  -8.701  15.628  1.00 93.17           C
ATOM   4499  C   ASP A 296       5.172  -8.848  14.731  1.00 93.17           C
ATOM   4500  O   ASP A 296       5.396  -8.031  13.840  1.00 93.17           O
ATOM   4501  HA  ASP A 296       3.143  -8.132  15.151  1.00 93.17           H
ATOM   4502  CB  ASP A 296       4.382  -8.030  16.930  1.00 93.17           C
ATOM   4503 1HB  ASP A 296       4.952  -8.737  17.533  1.00 93.17           H
ATOM   4504 2HB  ASP A 296       5.046  -7.195  16.706  1.00 93.17           H
ATOM   4505  CG  ASP A 296       3.175  -7.530  17.725  1.00 93.17           C
ATOM   4506  OD1 ASP A 296       2.105  -7.377  17.097  1.00 93.17           O
ATOM   4507  OD2 ASP A 296       3.348  -7.312  18.944  1.00 93.17           O
ATOM   4508  HN  ASP A 296       3.414 -10.315  16.836  1.00 93.17           H
ATOM   4509  N   ILE A 297       5.938  -9.896  14.998  1.00 92.25           N
ATOM   4510  CA  ILE A 297       7.121 -10.180  14.204  1.00 92.25           C
ATOM   4511  C   ILE A 297       6.699 -10.524  12.774  1.00 92.25           C
ATOM   4512  O   ILE A 297       7.283 -10.024  11.814  1.00 92.25           O
ATOM   4513  HA  ILE A 297       7.723  -9.272  14.177  1.00 92.25           H
ATOM   4514  CB  ILE A 297       7.968 -11.265  14.873  1.00 92.25           C
ATOM   4515  HB  ILE A 297       7.312 -12.092  15.142  1.00 92.25           H
ATOM   4516  CG1 ILE A 297       8.598 -10.748  16.168  1.00 92.25           C
ATOM   4517 1HG1 ILE A 297       9.342  -9.986  15.935  1.00 92.25           H
ATOM   4518 2HG1 ILE A 297       7.835 -10.271  16.782  1.00 92.25           H
ATOM   4519  CG2 ILE A 297       9.017 -11.816  13.905  1.00 92.25           C
ATOM   4520 1HG2 ILE A 297       8.519 -12.247  13.037  1.00 92.25           H
ATOM   4521 2HG2 ILE A 297       9.674 -11.008  13.583  1.00 92.25           H
ATOM   4522 3HG2 ILE A 297       9.604 -12.585  14.406  1.00 92.25           H
ATOM   4523  CD1 ILE A 297       9.254 -11.886  16.951  1.00 92.25           C
ATOM   4524 1HD1 ILE A 297       8.502 -12.634  17.203  1.00 92.25           H
ATOM   4525 2HD1 ILE A 297      10.033 -12.345  16.342  1.00 92.25           H
ATOM   4526 3HD1 ILE A 297       9.694 -11.491  17.867  1.00 92.25           H
ATOM   4527  HN  ILE A 297       5.762 -10.542  15.740  1.00 92.25           H
ATOM   4528  N   CYS A 298       5.688 -11.374  12.678  1.00 94.10           N
ATOM   4529  CA  CYS A 298       5.178 -11.787  11.381  1.00 94.10           C
ATOM   4530  C   CYS A 298       4.721 -10.538  10.625  1.00 94.10           C
ATOM   4531  O   CYS A 298       4.925 -10.430   9.417  1.00 94.10           O
ATOM   4532  HA  CYS A 298       6.002 -12.275  10.861  1.00 94.10           H
ATOM   4533  CB  CYS A 298       4.053 -12.815  11.517  1.00 94.10           C
ATOM   4534 1HB  CYS A 298       3.337 -12.486  12.271  1.00 94.10           H
ATOM   4535 2HB  CYS A 298       3.509 -12.897  10.576  1.00 94.10           H
ATOM   4536  SG  CYS A 298       4.746 -14.444  11.982  1.00 94.10           S
ATOM   4537  HG  CYS A 298       4.928 -14.155  13.268  1.00 94.10           H
ATOM   4538  HN  CYS A 298       5.220 -11.779  13.464  1.00 94.10           H
ATOM   4539  N   PHE A 299       4.112  -9.625  11.368  1.00 94.11           N
ATOM   4540  CA  PHE A 299       3.624  -8.388  10.782  1.00 94.11           C
ATOM   4541  C   PHE A 299       4.768  -7.590  10.153  1.00 94.11           C
ATOM   4542  O   PHE A 299       4.645  -7.099   9.032  1.00 94.11           O
ATOM   4543  HA  PHE A 299       2.904  -8.658  10.009  1.00 94.11           H
ATOM   4544  CB  PHE A 299       3.010  -7.567  11.918  1.00 94.11           C
ATOM   4545 1HB  PHE A 299       2.204  -8.142  12.373  1.00 94.11           H
ATOM   4546 2HB  PHE A 299       3.764  -7.411  12.689  1.00 94.11           H
ATOM   4547  CG  PHE A 299       2.462  -6.208  11.478  1.00 94.11           C
ATOM   4548  CD1 PHE A 299       3.211  -5.086  11.647  1.00 94.11           C
ATOM   4549  HD1 PHE A 299       4.202  -5.155  12.096  1.00 94.11           H
ATOM   4550  CD2 PHE A 299       1.226  -6.123  10.918  1.00 94.11           C
ATOM   4551  HD2 PHE A 299       0.625  -7.022  10.782  1.00 94.11           H
ATOM   4552  CE1 PHE A 299       2.702  -3.825  11.239  1.00 94.11           C
ATOM   4553  HE1 PHE A 299       3.303  -2.925  11.374  1.00 94.11           H
ATOM   4554  CE2 PHE A 299       0.717  -4.861  10.509  1.00 94.11           C
ATOM   4555  HE2 PHE A 299      -0.274  -4.793  10.060  1.00 94.11           H
ATOM   4556  CZ  PHE A 299       1.466  -3.739  10.678  1.00 94.11           C
ATOM   4557  HZ  PHE A 299       1.076  -2.771  10.365  1.00 94.11           H
ATOM   4558  HN  PHE A 299       3.951  -9.720  12.350  1.00 94.11           H
ATOM   4559  N   GLN A 300       5.856  -7.485  10.903  1.00 89.91           N
ATOM   4560  CA  GLN A 300       7.004  -6.718  10.453  1.00 89.91           C
ATOM   4561  C   GLN A 300       7.523  -7.270   9.123  1.00 89.91           C
ATOM   4562  O   GLN A 300       7.785  -6.510   8.192  1.00 89.91           O
ATOM   4563  HA  GLN A 300       6.637  -5.701  10.313  1.00 89.91           H
ATOM   4564  CB  GLN A 300       8.109  -6.710  11.511  1.00 89.91           C
ATOM   4565 1HB  GLN A 300       8.308  -7.730  11.841  1.00 89.91           H
ATOM   4566 2HB  GLN A 300       9.033  -6.330  11.076  1.00 89.91           H
ATOM   4567  CG  GLN A 300       7.712  -5.849  12.712  1.00 89.91           C
ATOM   4568 1HG  GLN A 300       7.473  -4.840  12.377  1.00 89.91           H
ATOM   4569 2HG  GLN A 300       6.810  -6.254  13.172  1.00 89.91           H
ATOM   4570  CD  GLN A 300       8.838  -5.797  13.746  1.00 89.91           C
ATOM   4571  OE1 GLN A 300      10.004  -5.639  13.424  1.00 89.91           O
ATOM   4572  NE2 GLN A 300       8.426  -5.939  15.003  1.00 89.91           N
ATOM   4573 1HE2 GLN A 300       7.453  -6.065  15.199  1.00 89.91           H
ATOM   4574 2HE2 GLN A 300       9.089  -5.919  15.751  1.00 89.91           H
ATOM   4575  HN  GLN A 300       5.959  -7.912  11.802  1.00 89.91           H
ATOM   4576  N   VAL A 301       7.656  -8.587   9.077  1.00 94.76           N
ATOM   4577  CA  VAL A 301       8.245  -9.240   7.921  1.00 94.76           C
ATOM   4578  C   VAL A 301       7.339  -9.029   6.705  1.00 94.76           C
ATOM   4579  O   VAL A 301       7.798  -8.580   5.656  1.00 94.76           O
ATOM   4580  HA  VAL A 301       9.206  -8.765   7.729  1.00 94.76           H
ATOM   4581  CB  VAL A 301       8.499 -10.718   8.227  1.00 94.76           C
ATOM   4582  HB  VAL A 301       7.550 -11.168   8.518  1.00 94.76           H
ATOM   4583  CG1 VAL A 301       9.008 -11.455   6.987  1.00 94.76           C
ATOM   4584 1HG1 VAL A 301       8.265 -11.386   6.193  1.00 94.76           H
ATOM   4585 2HG1 VAL A 301       9.941 -11.002   6.652  1.00 94.76           H
ATOM   4586 3HG1 VAL A 301       9.180 -12.503   7.233  1.00 94.76           H
ATOM   4587  CG2 VAL A 301       9.472 -10.875   9.397  1.00 94.76           C
ATOM   4588 1HG2 VAL A 301      10.422 -10.402   9.146  1.00 94.76           H
ATOM   4589 2HG2 VAL A 301       9.054 -10.401  10.285  1.00 94.76           H
ATOM   4590 3HG2 VAL A 301       9.635 -11.935   9.593  1.00 94.76           H
ATOM   4591  HN  VAL A 301       7.370  -9.204   9.811  1.00 94.76           H
ATOM   4592  N   THR A 302       6.070  -9.362   6.888  1.00 93.71           N
ATOM   4593  CA  THR A 302       5.130  -9.364   5.780  1.00 93.71           C
ATOM   4594  C   THR A 302       4.909  -7.940   5.266  1.00 93.71           C
ATOM   4595  O   THR A 302       4.710  -7.732   4.070  1.00 93.71           O
ATOM   4596  HA  THR A 302       5.566  -9.936   4.961  1.00 93.71           H
ATOM   4597  CB  THR A 302       3.844 -10.046   6.252  1.00 93.71           C
ATOM   4598  HB  THR A 302       3.095 -10.055   5.460  1.00 93.71           H
ATOM   4599  OG1 THR A 302       3.485  -9.331   7.431  1.00 93.71           O
ATOM   4600  HG1 THR A 302       2.545  -9.552   7.691  1.00 93.71           H
ATOM   4601  CG2 THR A 302       4.086 -11.476   6.741  1.00 93.71           C
ATOM   4602 1HG2 THR A 302       4.784 -11.460   7.578  1.00 93.71           H
ATOM   4603 2HG2 THR A 302       4.504 -12.072   5.931  1.00 93.71           H
ATOM   4604 3HG2 THR A 302       3.141 -11.913   7.065  1.00 93.71           H
ATOM   4605  HN  THR A 302       5.683  -9.627   7.771  1.00 93.71           H
ATOM   4606  N   GLN A 303       4.952  -6.996   6.195  1.00 90.76           N
ATOM   4607  CA  GLN A 303       4.796  -5.595   5.845  1.00 90.76           C
ATOM   4608  C   GLN A 303       5.942  -5.143   4.939  1.00 90.76           C
ATOM   4609  O   GLN A 303       5.723  -4.421   3.967  1.00 90.76           O
ATOM   4610  HA  GLN A 303       3.851  -5.534   5.305  1.00 90.76           H
ATOM   4611  CB  GLN A 303       4.712  -4.723   7.100  1.00 90.76           C
ATOM   4612 1HB  GLN A 303       3.864  -5.035   7.709  1.00 90.76           H
ATOM   4613 2HB  GLN A 303       5.608  -4.864   7.705  1.00 90.76           H
ATOM   4614  CG  GLN A 303       4.566  -3.245   6.732  1.00 90.76           C
ATOM   4615 1HG  GLN A 303       5.491  -2.885   6.282  1.00 90.76           H
ATOM   4616 2HG  GLN A 303       3.781  -3.129   5.984  1.00 90.76           H
ATOM   4617  CD  GLN A 303       4.232  -2.403   7.965  1.00 90.76           C
ATOM   4618  OE1 GLN A 303       4.999  -2.305   8.908  1.00 90.76           O
ATOM   4619  NE2 GLN A 303       3.046  -1.803   7.905  1.00 90.76           N
ATOM   4620 1HE2 GLN A 303       2.464  -1.925   7.101  1.00 90.76           H
ATOM   4621 2HE2 GLN A 303       2.737  -1.230   8.664  1.00 90.76           H
ATOM   4622  HN  GLN A 303       5.090  -7.176   7.169  1.00 90.76           H
ATOM   4623  N   THR A 304       7.141  -5.587   5.288  1.00 92.04           N
ATOM   4624  CA  THR A 304       8.328  -5.199   4.547  1.00 92.04           C
ATOM   4625  C   THR A 304       8.257  -5.726   3.112  1.00 92.04           C
ATOM   4626  O   THR A 304       8.580  -5.009   2.166  1.00 92.04           O
ATOM   4627  HA  THR A 304       8.356  -4.111   4.486  1.00 92.04           H
ATOM   4628  CB  THR A 304       9.552  -5.698   5.318  1.00 92.04           C
ATOM   4629  HB  THR A 304       9.580  -6.788   5.339  1.00 92.04           H
ATOM   4630  OG1 THR A 304       9.446  -5.060   6.587  1.00 92.04           O
ATOM   4631  HG1 THR A 304       9.038  -5.686   7.252  1.00 92.04           H
ATOM   4632  CG2 THR A 304      10.865  -5.165   4.741  1.00 92.04           C
ATOM   4633 1HG2 THR A 304      10.864  -4.076   4.782  1.00 92.04           H
ATOM   4634 2HG2 THR A 304      10.965  -5.490   3.705  1.00 92.04           H
ATOM   4635 3HG2 THR A 304      11.701  -5.550   5.325  1.00 92.04           H
ATOM   4636  HN  THR A 304       7.307  -6.200   6.061  1.00 92.04           H
ATOM   4637  N   ILE A 305       7.833  -6.976   2.995  1.00 92.01           N
ATOM   4638  CA  ILE A 305       7.686  -7.598   1.690  1.00 92.01           C
ATOM   4639  C   ILE A 305       6.719  -6.769   0.842  1.00 92.01           C
ATOM   4640  O   ILE A 305       6.931  -6.599  -0.358  1.00 92.01           O
ATOM   4641  HA  ILE A 305       8.665  -7.585   1.210  1.00 92.01           H
ATOM   4642  CB  ILE A 305       7.274  -9.063   1.838  1.00 92.01           C
ATOM   4643  HB  ILE A 305       6.405  -9.109   2.495  1.00 92.01           H
ATOM   4644  CG1 ILE A 305       8.384  -9.881   2.501  1.00 92.01           C
ATOM   4645 1HG1 ILE A 305       9.201 -10.032   1.794  1.00 92.01           H
ATOM   4646 2HG1 ILE A 305       8.793  -9.328   3.347  1.00 92.01           H
ATOM   4647  CG2 ILE A 305       6.854  -9.654   0.491  1.00 92.01           C
ATOM   4648 1HG2 ILE A 305       6.008  -9.091   0.096  1.00 92.01           H
ATOM   4649 2HG2 ILE A 305       7.688  -9.594  -0.208  1.00 92.01           H
ATOM   4650 3HG2 ILE A 305       6.565 -10.696   0.625  1.00 92.01           H
ATOM   4651  CD1 ILE A 305       7.858 -11.236   2.977  1.00 92.01           C
ATOM   4652 1HD1 ILE A 305       7.058 -11.081   3.702  1.00 92.01           H
ATOM   4653 2HD1 ILE A 305       7.472 -11.796   2.125  1.00 92.01           H
ATOM   4654 3HD1 ILE A 305       8.667 -11.797   3.444  1.00 92.01           H
ATOM   4655  HN  ILE A 305       7.592  -7.559   3.771  1.00 92.01           H
ATOM   4656  N   ALA A 306       5.679  -6.277   1.498  1.00 91.75           N
ATOM   4657  CA  ALA A 306       4.652  -5.514   0.809  1.00 91.75           C
ATOM   4658  C   ALA A 306       5.262  -4.220   0.267  1.00 91.75           C
ATOM   4659  O   ALA A 306       4.891  -3.758  -0.812  1.00 91.75           O
ATOM   4660  HA  ALA A 306       4.297  -6.116  -0.028  1.00 91.75           H
ATOM   4661  CB  ALA A 306       3.484  -5.254   1.761  1.00 91.75           C
ATOM   4662 1HB  ALA A 306       3.068  -6.205   2.094  1.00 91.75           H
ATOM   4663 2HB  ALA A 306       3.837  -4.690   2.624  1.00 91.75           H
ATOM   4664 3HB  ALA A 306       2.714  -4.681   1.244  1.00 91.75           H
ATOM   4665  HN  ALA A 306       5.532  -6.391   2.480  1.00 91.75           H
ATOM   4666  N   PHE A 307       6.188  -3.670   1.040  1.00 90.17           N
ATOM   4667  CA  PHE A 307       6.806  -2.405   0.682  1.00 90.17           C
ATOM   4668  C   PHE A 307       7.723  -2.566  -0.532  1.00 90.17           C
ATOM   4669  O   PHE A 307       7.881  -1.638  -1.323  1.00 90.17           O
ATOM   4670  HA  PHE A 307       6.003  -1.709   0.439  1.00 90.17           H
ATOM   4671  CB  PHE A 307       7.644  -1.962   1.883  1.00 90.17           C
ATOM   4672 1HB  PHE A 307       8.277  -2.791   2.198  1.00 90.17           H
ATOM   4673 2HB  PHE A 307       8.307  -1.154   1.573  1.00 90.17           H
ATOM   4674  CG  PHE A 307       6.815  -1.490   3.080  1.00 90.17           C
ATOM   4675  CD1 PHE A 307       5.462  -1.398   2.976  1.00 90.17           C
ATOM   4676  HD1 PHE A 307       4.968  -1.661   2.041  1.00 90.17           H
ATOM   4677  CD2 PHE A 307       7.432  -1.162   4.247  1.00 90.17           C
ATOM   4678  HD2 PHE A 307       8.516  -1.235   4.330  1.00 90.17           H
ATOM   4679  CE1 PHE A 307       4.693  -0.960   4.086  1.00 90.17           C
ATOM   4680  HE1 PHE A 307       3.609  -0.887   4.003  1.00 90.17           H
ATOM   4681  CE2 PHE A 307       6.663  -0.724   5.357  1.00 90.17           C
ATOM   4682  HE2 PHE A 307       7.157  -0.461   6.293  1.00 90.17           H
ATOM   4683  CZ  PHE A 307       5.310  -0.632   5.254  1.00 90.17           C
ATOM   4684  HZ  PHE A 307       4.719  -0.296   6.106  1.00 90.17           H
ATOM   4685  HN  PHE A 307       6.514  -4.074   1.894  1.00 90.17           H
ATOM   4686  N   PHE A 308       8.303  -3.753  -0.642  1.00 86.32           N
ATOM   4687  CA  PHE A 308       9.164  -4.063  -1.770  1.00 86.32           C
ATOM   4688  C   PHE A 308       8.386  -4.004  -3.086  1.00 86.32           C
ATOM   4689  O   PHE A 308       8.972  -3.811  -4.150  1.00 86.32           O
ATOM   4690  HA  PHE A 308       9.958  -3.317  -1.786  1.00 86.32           H
ATOM   4691  CB  PHE A 308       9.680  -5.488  -1.561  1.00 86.32           C
ATOM   4692 1HB  PHE A 308       8.920  -6.066  -1.035  1.00 86.32           H
ATOM   4693 2HB  PHE A 308       9.823  -5.959  -2.533  1.00 86.32           H
ATOM   4694  CG  PHE A 308      10.991  -5.566  -0.776  1.00 86.32           C
ATOM   4695  CD1 PHE A 308      12.163  -5.217  -1.372  1.00 86.32           C
ATOM   4696  HD1 PHE A 308      12.167  -4.882  -2.409  1.00 86.32           H
ATOM   4697  CD2 PHE A 308      10.985  -5.983   0.519  1.00 86.32           C
ATOM   4698  HD2 PHE A 308      10.046  -6.263   0.997  1.00 86.32           H
ATOM   4699  CE1 PHE A 308      13.379  -5.289  -0.643  1.00 86.32           C
ATOM   4700  HE1 PHE A 308      14.318  -5.009  -1.122  1.00 86.32           H
ATOM   4701  CE2 PHE A 308      12.202  -6.055   1.247  1.00 86.32           C
ATOM   4702  HE2 PHE A 308      12.197  -6.390   2.285  1.00 86.32           H
ATOM   4703  CZ  PHE A 308      13.373  -5.707   0.651  1.00 86.32           C
ATOM   4704  HZ  PHE A 308      14.307  -5.762   1.210  1.00 86.32           H
ATOM   4705  HN  PHE A 308       8.193  -4.492   0.022  1.00 86.32           H
ATOM   4706  N   HIS A 309       7.077  -4.175  -2.971  1.00 77.48           N
ATOM   4707  CA  HIS A 309       6.212  -4.146  -4.138  1.00 77.48           C
ATOM   4708  C   HIS A 309       6.321  -2.782  -4.823  1.00 77.48           C
ATOM   4709  O   HIS A 309       6.331  -2.699  -6.050  1.00 77.48           O
ATOM   4710  HA  HIS A 309       6.579  -4.914  -4.818  1.00 77.48           H
ATOM   4711  CB  HIS A 309       4.774  -4.506  -3.759  1.00 77.48           C
ATOM   4712 1HB  HIS A 309       4.774  -5.473  -3.257  1.00 77.48           H
ATOM   4713 2HB  HIS A 309       4.405  -3.774  -3.040  1.00 77.48           H
ATOM   4714  CG  HIS A 309       3.825  -4.562  -4.932  1.00 77.48           C
ATOM   4715  ND1 HIS A 309       3.977  -5.458  -5.976  1.00 77.48           N
ATOM   4716  HD1 HIS A 309       4.704  -6.139  -6.062  1.00 77.48           H
ATOM   4717  CD2 HIS A 309       2.712  -3.826  -5.214  1.00 77.48           C
ATOM   4718  HD2 HIS A 309       2.304  -3.026  -4.597  1.00 77.48           H
ATOM   4719  CE1 HIS A 309       2.994  -5.260  -6.842  1.00 77.48           C
ATOM   4720  HE1 HIS A 309       2.838  -5.810  -7.771  1.00 77.48           H
ATOM   4721  NE2 HIS A 309       2.212  -4.248  -6.369  1.00 77.48           N
ATOM   4722  HN  HIS A 309       6.608  -4.330  -2.101  1.00 77.48           H
ATOM   4723  N   SER A 310       6.398  -1.746  -4.000  1.00 81.50           N
ATOM   4724  CA  SER A 310       6.387  -0.385  -4.507  1.00 81.50           C
ATOM   4725  C   SER A 310       7.668  -0.110  -5.298  1.00 81.50           C
ATOM   4726  O   SER A 310       7.671   0.707  -6.217  1.00 81.50           O
ATOM   4727  HA  SER A 310       5.515  -0.327  -5.159  1.00 81.50           H
ATOM   4728  CB  SER A 310       6.239   0.626  -3.368  1.00 81.50           C
ATOM   4729 1HB  SER A 310       7.029   0.465  -2.636  1.00 81.50           H
ATOM   4730 2HB  SER A 310       6.368   1.635  -3.760  1.00 81.50           H
ATOM   4731  OG  SER A 310       4.970   0.525  -2.727  1.00 81.50           O
ATOM   4732  HG  SER A 310       4.273   0.988  -3.273  1.00 81.50           H
ATOM   4733  HN  SER A 310       6.467  -1.826  -3.006  1.00 81.50           H
ATOM   4734  N   CYS A 311       8.725  -0.808  -4.910  1.00 84.49           N
ATOM   4735  CA  CYS A 311      10.014  -0.636  -5.558  1.00 84.49           C
ATOM   4736  C   CYS A 311      10.093  -1.608  -6.737  1.00 84.49           C
ATOM   4737  O   CYS A 311      10.913  -1.433  -7.637  1.00 84.49           O
ATOM   4738  HA  CYS A 311      10.055   0.397  -5.905  1.00 84.49           H
ATOM   4739  CB  CYS A 311      11.171  -0.834  -4.577  1.00 84.49           C
ATOM   4740 1HB  CYS A 311      12.087  -0.412  -4.993  1.00 84.49           H
ATOM   4741 2HB  CYS A 311      10.967  -0.300  -3.649  1.00 84.49           H
ATOM   4742  SG  CYS A 311      11.404  -2.616  -4.235  1.00 84.49           S
ATOM   4743  HG  CYS A 311      12.438  -2.466  -3.412  1.00 84.49           H
ATOM   4744  HN  CYS A 311       8.711  -1.480  -4.170  1.00 84.49           H
ATOM   4745  N   LEU A 312       9.228  -2.611  -6.695  1.00 81.87           N
ATOM   4746  CA  LEU A 312       9.265  -3.673  -7.686  1.00 81.87           C
ATOM   4747  C   LEU A 312       8.514  -3.221  -8.940  1.00 81.87           C
ATOM   4748  O   LEU A 312       8.839  -3.642 -10.048  1.00 81.87           O
ATOM   4749  HA  LEU A 312      10.310  -3.837  -7.950  1.00 81.87           H
ATOM   4750  CB  LEU A 312       8.738  -4.980  -7.090  1.00 81.87           C
ATOM   4751 1HB  LEU A 312       7.839  -4.757  -6.514  1.00 81.87           H
ATOM   4752 2HB  LEU A 312       8.437  -5.634  -7.909  1.00 81.87           H
ATOM   4753  CG  LEU A 312       9.709  -5.748  -6.192  1.00 81.87           C
ATOM   4754  HG  LEU A 312      10.034  -5.082  -5.392  1.00 81.87           H
ATOM   4755  CD1 LEU A 312       9.018  -6.943  -5.532  1.00 81.87           C
ATOM   4756 1HD1 LEU A 312       8.184  -6.590  -4.925  1.00 81.87           H
ATOM   4757 2HD1 LEU A 312       8.646  -7.618  -6.302  1.00 81.87           H
ATOM   4758 3HD1 LEU A 312       9.731  -7.471  -4.899  1.00 81.87           H
ATOM   4759  CD2 LEU A 312      10.960  -6.166  -6.967  1.00 81.87           C
ATOM   4760 1HD2 LEU A 312      10.673  -6.807  -7.800  1.00 81.87           H
ATOM   4761 2HD2 LEU A 312      11.464  -5.278  -7.349  1.00 81.87           H
ATOM   4762 3HD2 LEU A 312      11.633  -6.710  -6.305  1.00 81.87           H
ATOM   4763  HN  LEU A 312       8.514  -2.705  -6.001  1.00 81.87           H
ATOM   4764  N   ASN A 313       7.522  -2.370  -8.722  1.00 75.57           N
ATOM   4765  CA  ASN A 313       6.635  -1.963  -9.798  1.00 75.57           C
ATOM   4766  C   ASN A 313       7.469  -1.451 -10.974  1.00 75.57           C
ATOM   4767  O   ASN A 313       7.345  -1.951 -12.091  1.00 75.57           O
ATOM   4768  HA  ASN A 313       6.062  -2.855 -10.050  1.00 75.57           H
ATOM   4769  CB  ASN A 313       5.707  -0.832  -9.349  1.00 75.57           C
ATOM   4770 1HB  ASN A 313       6.271  -0.102  -8.769  1.00 75.57           H
ATOM   4771 2HB  ASN A 313       5.314  -0.311 -10.222  1.00 75.57           H
ATOM   4772  CG  ASN A 313       4.549  -1.374  -8.509  1.00 75.57           C
ATOM   4773  OD1 ASN A 313       4.155  -2.524  -8.616  1.00 75.57           O
ATOM   4774  ND2 ASN A 313       4.028  -0.485  -7.668  1.00 75.57           N
ATOM   4775 1HD2 ASN A 313       4.399   0.443  -7.629  1.00 75.57           H
ATOM   4776 2HD2 ASN A 313       3.266  -0.744  -7.075  1.00 75.57           H
ATOM   4777  HN  ASN A 313       7.321  -1.962  -7.831  1.00 75.57           H
ATOM   4778  N   PRO A 314       8.329  -0.450 -10.747  1.00 75.62           N
ATOM   4779  CA  PRO A 314       9.123   0.125 -11.836  1.00 75.62           C
ATOM   4780  C   PRO A 314       9.892  -0.933 -12.610  1.00 75.62           C
ATOM   4781  O   PRO A 314       9.944  -0.893 -13.838  1.00 75.62           O
ATOM   4782  HA  PRO A 314       8.467   0.595 -12.570  1.00 75.62           H
ATOM   4783  CB  PRO A 314      10.061   1.102 -11.124  1.00 75.62           C
ATOM   4784 1HB  PRO A 314      11.007   0.630 -10.861  1.00 75.62           H
ATOM   4785 2HB  PRO A 314      10.298   1.960 -11.753  1.00 75.62           H
ATOM   4786  CG  PRO A 314       9.271   1.512  -9.887  1.00 75.62           C
ATOM   4787 1HG  PRO A 314       9.919   1.917  -9.109  1.00 75.62           H
ATOM   4788 2HG  PRO A 314       8.540   2.288 -10.112  1.00 75.62           H
ATOM   4789  CD  PRO A 314       8.611   0.211  -9.460  1.00 75.62           C
ATOM   4790 1HD  PRO A 314       9.271  -0.392  -8.836  1.00 75.62           H
ATOM   4791 2HD  PRO A 314       7.705   0.388  -8.881  1.00 75.62           H
ATOM   4792  N   VAL A 315      10.474  -1.860 -11.864  1.00 76.94           N
ATOM   4793  CA  VAL A 315      11.328  -2.873 -12.460  1.00 76.94           C
ATOM   4794  C   VAL A 315      10.492  -3.760 -13.384  1.00 76.94           C
ATOM   4795  O   VAL A 315      10.937  -4.121 -14.473  1.00 76.94           O
ATOM   4796  HA  VAL A 315      12.083  -2.358 -13.055  1.00 76.94           H
ATOM   4797  CB  VAL A 315      12.047  -3.662 -11.364  1.00 76.94           C
ATOM   4798  HB  VAL A 315      11.290  -4.152 -10.752  1.00 76.94           H
ATOM   4799  CG1 VAL A 315      12.940  -4.749 -11.966  1.00 76.94           C
ATOM   4800 1HG1 VAL A 315      12.330  -5.438 -12.550  1.00 76.94           H
ATOM   4801 2HG1 VAL A 315      13.687  -4.288 -12.612  1.00 76.94           H
ATOM   4802 3HG1 VAL A 315      13.439  -5.294 -11.165  1.00 76.94           H
ATOM   4803  CG2 VAL A 315      12.853  -2.731 -10.456  1.00 76.94           C
ATOM   4804 1HG2 VAL A 315      13.598  -2.200 -11.050  1.00 76.94           H
ATOM   4805 2HG2 VAL A 315      12.183  -2.011  -9.986  1.00 76.94           H
ATOM   4806 3HG2 VAL A 315      13.354  -3.318  -9.686  1.00 76.94           H
ATOM   4807  HN  VAL A 315      10.369  -1.926 -10.871  1.00 76.94           H
ATOM   4808  N   LEU A 316       9.296  -4.085 -12.917  1.00 74.26           N
ATOM   4809  CA  LEU A 316       8.404  -4.945 -13.677  1.00 74.26           C
ATOM   4810  C   LEU A 316       8.155  -4.326 -15.053  1.00 74.26           C
ATOM   4811  O   LEU A 316       8.187  -5.022 -16.066  1.00 74.26           O
ATOM   4812  HA  LEU A 316       8.911  -5.900 -13.815  1.00 74.26           H
ATOM   4813  CB  LEU A 316       7.124  -5.222 -12.886  1.00 74.26           C
ATOM   4814 1HB  LEU A 316       6.720  -4.270 -12.543  1.00 74.26           H
ATOM   4815 2HB  LEU A 316       6.389  -5.655 -13.563  1.00 74.26           H
ATOM   4816  CG  LEU A 316       7.270  -6.148 -11.676  1.00 74.26           C
ATOM   4817  HG  LEU A 316       8.049  -5.744 -11.029  1.00 74.26           H
ATOM   4818  CD1 LEU A 316       5.978  -6.188 -10.857  1.00 74.26           C
ATOM   4819 1HD1 LEU A 316       5.741  -5.184 -10.503  1.00 74.26           H
ATOM   4820 2HD1 LEU A 316       5.163  -6.554 -11.482  1.00 74.26           H
ATOM   4821 3HD1 LEU A 316       6.109  -6.853 -10.004  1.00 74.26           H
ATOM   4822  CD2 LEU A 316       7.719  -7.545 -12.107  1.00 74.26           C
ATOM   4823 1HD2 LEU A 316       6.981  -7.971 -12.786  1.00 74.26           H
ATOM   4824 2HD2 LEU A 316       8.682  -7.478 -12.613  1.00 74.26           H
ATOM   4825 3HD2 LEU A 316       7.815  -8.183 -11.228  1.00 74.26           H
ATOM   4826  HN  LEU A 316       8.934  -3.772 -12.039  1.00 74.26           H
ATOM   4827  N   TYR A 317       7.911  -3.023 -15.046  1.00 63.47           N
ATOM   4828  CA  TYR A 317       7.586  -2.316 -16.272  1.00 63.47           C
ATOM   4829  C   TYR A 317       8.780  -2.302 -17.230  1.00 63.47           C
ATOM   4830  O   TYR A 317       8.603  -2.313 -18.447  1.00 63.47           O
ATOM   4831  HA  TYR A 317       6.754  -2.833 -16.749  1.00 63.47           H
ATOM   4832  CB  TYR A 317       7.264  -0.879 -15.857  1.00 63.47           C
ATOM   4833 1HB  TYR A 317       8.146  -0.439 -15.393  1.00 63.47           H
ATOM   4834 2HB  TYR A 317       7.048  -0.293 -16.751  1.00 63.47           H
ATOM   4835  CG  TYR A 317       6.084  -0.760 -14.890  1.00 63.47           C
ATOM   4836  CD1 TYR A 317       4.993  -1.594 -15.027  1.00 63.47           C
ATOM   4837  HD1 TYR A 317       4.972  -2.337 -15.824  1.00 63.47           H
ATOM   4838  CD2 TYR A 317       6.112   0.181 -13.880  1.00 63.47           C
ATOM   4839  HD2 TYR A 317       6.973   0.839 -13.772  1.00 63.47           H
ATOM   4840  CE1 TYR A 317       3.883  -1.483 -14.116  1.00 63.47           C
ATOM   4841  HE1 TYR A 317       3.015  -2.135 -14.213  1.00 63.47           H
ATOM   4842  CE2 TYR A 317       5.002   0.292 -12.970  1.00 63.47           C
ATOM   4843  HE2 TYR A 317       5.010   1.031 -12.168  1.00 63.47           H
ATOM   4844  CZ  TYR A 317       3.942  -0.545 -13.133  1.00 63.47           C
ATOM   4845  OH  TYR A 317       2.894  -0.440 -12.273  1.00 63.47           O
ATOM   4846  HH  TYR A 317       2.207  -1.136 -12.484  1.00 63.47           H
ATOM   4847  HN  TYR A 317       7.933  -2.455 -14.223  1.00 63.47           H
ATOM   4848  N   VAL A 318       9.968  -2.277 -16.643  1.00 65.94           N
ATOM   4849  CA  VAL A 318      11.190  -2.262 -17.429  1.00 65.94           C
ATOM   4850  C   VAL A 318      11.301  -3.569 -18.216  1.00 65.94           C
ATOM   4851  O   VAL A 318      11.556  -3.554 -19.419  1.00 65.94           O
ATOM   4852  HA  VAL A 318      11.117  -1.433 -18.134  1.00 65.94           H
ATOM   4853  CB  VAL A 318      12.393  -2.007 -16.520  1.00 65.94           C
ATOM   4854  HB  VAL A 318      12.362  -2.735 -15.710  1.00 65.94           H
ATOM   4855  CG1 VAL A 318      13.706  -2.206 -17.280  1.00 65.94           C
ATOM   4856 1HG1 VAL A 318      13.760  -3.229 -17.651  1.00 65.94           H
ATOM   4857 2HG1 VAL A 318      13.749  -1.512 -18.119  1.00 65.94           H
ATOM   4858 3HG1 VAL A 318      14.546  -2.018 -16.610  1.00 65.94           H
ATOM   4859  CG2 VAL A 318      12.325  -0.610 -15.899  1.00 65.94           C
ATOM   4860 1HG2 VAL A 318      12.320   0.140 -16.691  1.00 65.94           H
ATOM   4861 2HG2 VAL A 318      11.415  -0.519 -15.307  1.00 65.94           H
ATOM   4862 3HG2 VAL A 318      13.193  -0.455 -15.258  1.00 65.94           H
ATOM   4863  HN  VAL A 318      10.102  -2.267 -15.653  1.00 65.94           H
ATOM   4864  N   PHE A 319      11.105  -4.670 -17.504  1.00 64.91           N
ATOM   4865  CA  PHE A 319      11.294  -5.985 -18.092  1.00 64.91           C
ATOM   4866  C   PHE A 319      10.118  -6.354 -18.998  1.00 64.91           C
ATOM   4867  O   PHE A 319      10.299  -7.026 -20.013  1.00 64.91           O
ATOM   4868  HA  PHE A 319      12.208  -5.946 -18.684  1.00 64.91           H
ATOM   4869  CB  PHE A 319      11.366  -6.985 -16.937  1.00 64.91           C
ATOM   4870 1HB  PHE A 319      10.611  -6.723 -16.195  1.00 64.91           H
ATOM   4871 2HB  PHE A 319      11.114  -7.977 -17.312  1.00 64.91           H
ATOM   4872  CG  PHE A 319      12.733  -7.047 -16.252  1.00 64.91           C
ATOM   4873  CD1 PHE A 319      13.805  -7.555 -16.918  1.00 64.91           C
ATOM   4874  HD1 PHE A 319      13.690  -7.917 -17.939  1.00 64.91           H
ATOM   4875  CD2 PHE A 319      12.876  -6.595 -14.977  1.00 64.91           C
ATOM   4876  HD2 PHE A 319      12.017  -6.188 -14.443  1.00 64.91           H
ATOM   4877  CE1 PHE A 319      15.073  -7.612 -16.282  1.00 64.91           C
ATOM   4878  HE1 PHE A 319      15.932  -8.019 -16.815  1.00 64.91           H
ATOM   4879  CE2 PHE A 319      14.144  -6.653 -14.341  1.00 64.91           C
ATOM   4880  HE2 PHE A 319      14.259  -6.290 -13.320  1.00 64.91           H
ATOM   4881  CZ  PHE A 319      15.216  -7.160 -15.007  1.00 64.91           C
ATOM   4882  HZ  PHE A 319      16.190  -7.204 -14.519  1.00 64.91           H
ATOM   4883  HN  PHE A 319      10.823  -4.672 -16.545  1.00 64.91           H
ATOM   4884  N   VAL A 320       8.939  -5.899 -18.600  1.00 68.88           N
ATOM   4885  CA  VAL A 320       7.707  -6.393 -19.191  1.00 68.88           C
ATOM   4886  C   VAL A 320       7.306  -5.485 -20.356  1.00 68.88           C
ATOM   4887  O   VAL A 320       6.744  -5.951 -21.346  1.00 68.88           O
ATOM   4888  HA  VAL A 320       7.906  -7.392 -19.578  1.00 68.88           H
ATOM   4889  CB  VAL A 320       6.621  -6.506 -18.120  1.00 68.88           C
ATOM   4890  HB  VAL A 320       6.535  -5.539 -17.626  1.00 68.88           H
ATOM   4891  CG1 VAL A 320       5.265  -6.836 -18.747  1.00 68.88           C
ATOM   4892 1HG1 VAL A 320       4.986  -6.047 -19.445  1.00 68.88           H
ATOM   4893 2HG1 VAL A 320       5.332  -7.785 -19.279  1.00 68.88           H
ATOM   4894 3HG1 VAL A 320       4.511  -6.911 -17.963  1.00 68.88           H
ATOM   4895  CG2 VAL A 320       7.002  -7.543 -17.061  1.00 68.88           C
ATOM   4896 1HG2 VAL A 320       7.129  -8.516 -17.534  1.00 68.88           H
ATOM   4897 2HG2 VAL A 320       7.936  -7.247 -16.582  1.00 68.88           H
ATOM   4898 3HG2 VAL A 320       6.213  -7.603 -16.311  1.00 68.88           H
ATOM   4899  HN  VAL A 320       8.819  -5.207 -17.888  1.00 68.88           H
ATOM   4900  N   GLY A 321       7.610  -4.205 -20.198  1.00 70.62           N
ATOM   4901  CA  GLY A 321       7.103  -3.197 -21.113  1.00 70.62           C
ATOM   4902  C   GLY A 321       8.114  -2.905 -22.223  1.00 70.62           C
ATOM   4903  O   GLY A 321       9.043  -2.122 -22.032  1.00 70.62           O
ATOM   4904 1HA  GLY A 321       6.165  -3.538 -21.552  1.00 70.62           H
ATOM   4905 2HA  GLY A 321       6.884  -2.280 -20.566  1.00 70.62           H
ATOM   4906  HN  GLY A 321       8.191  -3.854 -19.463  1.00 70.62           H
ATOM   4907  N   GLU A 322       7.900  -3.551 -23.360  1.00 62.23           N
ATOM   4908  CA  GLU A 322       8.740  -3.319 -24.523  1.00 62.23           C
ATOM   4909  C   GLU A 322       8.723  -1.837 -24.903  1.00 62.23           C
ATOM   4910  O   GLU A 322       9.750  -1.278 -25.283  1.00 62.23           O
ATOM   4911  HA  GLU A 322       9.745  -3.611 -24.217  1.00 62.23           H
ATOM   4912  CB  GLU A 322       8.301  -4.192 -25.700  1.00 62.23           C
ATOM   4913 1HB  GLU A 322       7.221  -4.118 -25.829  1.00 62.23           H
ATOM   4914 2HB  GLU A 322       8.861  -3.914 -26.593  1.00 62.23           H
ATOM   4915  CG  GLU A 322       8.614  -5.666 -25.437  1.00 62.23           C
ATOM   4916 1HG  GLU A 322       9.664  -5.776 -25.167  1.00 62.23           H
ATOM   4917 2HG  GLU A 322       8.028  -6.020 -24.588  1.00 62.23           H
ATOM   4918  CD  GLU A 322       8.306  -6.520 -26.668  1.00 62.23           C
ATOM   4919  OE1 GLU A 322       8.656  -7.720 -26.628  1.00 62.23           O
ATOM   4920  OE2 GLU A 322       7.727  -5.955 -27.621  1.00 62.23           O
ATOM   4921  HN  GLU A 322       7.170  -4.222 -23.494  1.00 62.23           H
ATOM   4922  N   ARG A 323       7.544  -1.243 -24.786  1.00 59.76           N
ATOM   4923  CA  ARG A 323       7.374   0.158 -25.134  1.00 59.76           C
ATOM   4924  C   ARG A 323       8.144   1.045 -24.154  1.00 59.76           C
ATOM   4925  O   ARG A 323       8.884   1.936 -24.569  1.00 59.76           O
ATOM   4926  HA  ARG A 323       7.777   0.245 -26.143  1.00 59.76           H
ATOM   4927  CB  ARG A 323       5.896   0.554 -25.117  1.00 59.76           C
ATOM   4928 1HB  ARG A 323       5.336  -0.088 -25.797  1.00 59.76           H
ATOM   4929 2HB  ARG A 323       5.486   0.398 -24.120  1.00 59.76           H
ATOM   4930  CG  ARG A 323       5.717   2.017 -25.525  1.00 59.76           C
ATOM   4931 1HG  ARG A 323       6.233   2.663 -24.815  1.00 59.76           H
ATOM   4932 2HG  ARG A 323       6.174   2.186 -26.500  1.00 59.76           H
ATOM   4933  CD  ARG A 323       4.235   2.393 -25.580  1.00 59.76           C
ATOM   4934 1HD  ARG A 323       3.745   1.857 -26.393  1.00 59.76           H
ATOM   4935 2HD  ARG A 323       3.740   2.093 -24.656  1.00 59.76           H
ATOM   4936  NE  ARG A 323       4.090   3.853 -25.778  1.00 59.76           N
ATOM   4937  HE  ARG A 323       4.811   4.332 -26.279  1.00 59.76           H
ATOM   4938  CZ  ARG A 323       3.052   4.573 -25.329  1.00 59.76           C
ATOM   4939  NH1 ARG A 323       2.058   3.983 -24.652  1.00 59.76           N
ATOM   4940 1HH1 ARG A 323       2.086   2.998 -24.479  1.00 59.76           H
ATOM   4941 2HH1 ARG A 323       1.287   4.527 -24.321  1.00 59.76           H
ATOM   4942  NH2 ARG A 323       3.025   5.891 -25.567  1.00 59.76           N
ATOM   4943 1HH2 ARG A 323       2.258   6.443 -25.239  1.00 59.76           H
ATOM   4944 2HH2 ARG A 323       3.771   6.323 -26.073  1.00 59.76           H
ATOM   4945  HN  ARG A 323       6.717  -1.701 -24.461  1.00 59.76           H
ATOM   4946  N   PHE A 324       7.944   0.771 -22.874  1.00 71.54           N
ATOM   4947  CA  PHE A 324       8.574   1.564 -21.831  1.00 71.54           C
ATOM   4948  C   PHE A 324      10.097   1.440 -21.893  1.00 71.54           C
ATOM   4949  O   PHE A 324      10.812   2.419 -21.685  1.00 71.54           O
ATOM   4950  HA  PHE A 324       8.288   2.602 -21.998  1.00 71.54           H
ATOM   4951  CB  PHE A 324       8.083   1.011 -20.491  1.00 71.54           C
ATOM   4952 1HB  PHE A 324       6.993   1.003 -20.491  1.00 71.54           H
ATOM   4953 2HB  PHE A 324       8.409  -0.024 -20.396  1.00 71.54           H
ATOM   4954  CG  PHE A 324       8.574   1.800 -19.276  1.00 71.54           C
ATOM   4955  CD1 PHE A 324       9.680   1.389 -18.600  1.00 71.54           C
ATOM   4956  HD1 PHE A 324      10.216   0.497 -18.924  1.00 71.54           H
ATOM   4957  CD2 PHE A 324       7.904   2.913 -18.871  1.00 71.54           C
ATOM   4958  HD2 PHE A 324       7.018   3.242 -19.413  1.00 71.54           H
ATOM   4959  CE1 PHE A 324      10.135   2.121 -17.471  1.00 71.54           C
ATOM   4960  HE1 PHE A 324      11.021   1.791 -16.929  1.00 71.54           H
ATOM   4961  CE2 PHE A 324       8.359   3.645 -17.743  1.00 71.54           C
ATOM   4962  HE2 PHE A 324       7.823   4.536 -17.419  1.00 71.54           H
ATOM   4963  CZ  PHE A 324       9.465   3.233 -17.067  1.00 71.54           C
ATOM   4964  HZ  PHE A 324       9.815   3.796 -16.201  1.00 71.54           H
ATOM   4965  HN  PHE A 324       7.365   0.025 -22.546  1.00 71.54           H
ATOM   4966  N   ARG A 325      10.549   0.228 -22.180  1.00 70.53           N
ATOM   4967  CA  ARG A 325      11.976  -0.042 -22.247  1.00 70.53           C
ATOM   4968  C   ARG A 325      12.630   0.823 -23.327  1.00 70.53           C
ATOM   4969  O   ARG A 325      13.702   1.386 -23.111  1.00 70.53           O
ATOM   4970  HA  ARG A 325      12.354   0.212 -21.258  1.00 70.53           H
ATOM   4971  CB  ARG A 325      12.243  -1.517 -22.554  1.00 70.53           C
ATOM   4972 1HB  ARG A 325      11.540  -2.141 -22.001  1.00 70.53           H
ATOM   4973 2HB  ARG A 325      12.073  -1.709 -23.614  1.00 70.53           H
ATOM   4974  CG  ARG A 325      13.676  -1.903 -22.185  1.00 70.53           C
ATOM   4975 1HG  ARG A 325      14.377  -1.227 -22.675  1.00 70.53           H
ATOM   4976 2HG  ARG A 325      13.822  -1.789 -21.111  1.00 70.53           H
ATOM   4977  CD  ARG A 325      13.979  -3.346 -22.595  1.00 70.53           C
ATOM   4978 1HD  ARG A 325      13.923  -3.444 -23.679  1.00 70.53           H
ATOM   4979 2HD  ARG A 325      14.995  -3.610 -22.303  1.00 70.53           H
ATOM   4980  NE  ARG A 325      13.014  -4.267 -21.954  1.00 70.53           N
ATOM   4981  HE  ARG A 325      12.426  -3.903 -21.232  1.00 70.53           H
ATOM   4982  CZ  ARG A 325      12.878  -5.559 -22.282  1.00 70.53           C
ATOM   4983  NH1 ARG A 325      13.638  -6.101 -23.243  1.00 70.53           N
ATOM   4984 1HH1 ARG A 325      14.314  -5.540 -23.722  1.00 70.53           H
ATOM   4985 2HH1 ARG A 325      13.531  -7.066 -23.482  1.00 70.53           H
ATOM   4986  NH2 ARG A 325      11.969  -6.302 -21.635  1.00 70.53           N
ATOM   4987 1HH2 ARG A 325      11.855  -7.267 -21.867  1.00 70.53           H
ATOM   4988 2HH2 ARG A 325      11.405  -5.890 -20.919  1.00 70.53           H
ATOM   4989  HN  ARG A 325       9.961  -0.559 -22.365  1.00 70.53           H
ATOM   4990  N   ARG A 326      11.957   0.901 -24.465  1.00 67.19           N
ATOM   4991  CA  ARG A 326      12.451   1.701 -25.573  1.00 67.19           C
ATOM   4992  C   ARG A 326      12.454   3.184 -25.197  1.00 67.19           C
ATOM   4993  O   ARG A 326      13.430   3.890 -25.446  1.00 67.19           O
ATOM   4994  HA  ARG A 326      13.464   1.339 -25.748  1.00 67.19           H
ATOM   4995  CB  ARG A 326      11.593   1.501 -26.823  1.00 67.19           C
ATOM   4996 1HB  ARG A 326      10.552   1.351 -26.535  1.00 67.19           H
ATOM   4997 2HB  ARG A 326      11.626   2.399 -27.440  1.00 67.19           H
ATOM   4998  CG  ARG A 326      12.080   0.299 -27.636  1.00 67.19           C
ATOM   4999 1HG  ARG A 326      13.129   0.435 -27.899  1.00 67.19           H
ATOM   5000 2HG  ARG A 326      12.017  -0.604 -27.029  1.00 67.19           H
ATOM   5001  CD  ARG A 326      11.248   0.124 -28.908  1.00 67.19           C
ATOM   5002 1HD  ARG A 326      11.025   1.098 -29.343  1.00 67.19           H
ATOM   5003 2HD  ARG A 326      11.818  -0.433 -29.651  1.00 67.19           H
ATOM   5004  NE  ARG A 326       9.990  -0.590 -28.597  1.00 67.19           N
ATOM   5005  HE  ARG A 326       9.926  -1.066 -27.719  1.00 67.19           H
ATOM   5006  CZ  ARG A 326       8.931  -0.639 -29.416  1.00 67.19           C
ATOM   5007  NH1 ARG A 326       8.961  -0.019 -30.604  1.00 67.19           N
ATOM   5008 1HH1 ARG A 326       9.778   0.484 -30.885  1.00 67.19           H
ATOM   5009 2HH1 ARG A 326       8.166  -0.061 -31.210  1.00 67.19           H
ATOM   5010  NH2 ARG A 326       7.841  -1.317 -29.030  1.00 67.19           N
ATOM   5011 1HH2 ARG A 326       7.043  -1.363 -29.630  1.00 67.19           H
ATOM   5012 2HH2 ARG A 326       7.827  -1.776 -28.142  1.00 67.19           H
ATOM   5013  HN  ARG A 326      11.091   0.432 -24.637  1.00 67.19           H
ATOM   5014  N   ASP A 327      11.349   3.614 -24.604  1.00 76.64           N
ATOM   5015  CA  ASP A 327      11.172   5.019 -24.279  1.00 76.64           C
ATOM   5016  C   ASP A 327      12.177   5.418 -23.197  1.00 76.64           C
ATOM   5017  O   ASP A 327      12.645   6.555 -23.169  1.00 76.64           O
ATOM   5018  HA  ASP A 327      11.335   5.552 -25.216  1.00 76.64           H
ATOM   5019  CB  ASP A 327       9.765   5.286 -23.741  1.00 76.64           C
ATOM   5020 1HB  ASP A 327       9.536   4.579 -22.944  1.00 76.64           H
ATOM   5021 2HB  ASP A 327       9.723   6.284 -23.304  1.00 76.64           H
ATOM   5022  CG  ASP A 327       8.721   5.166 -24.852  1.00 76.64           C
ATOM   5023  OD1 ASP A 327       9.137   5.217 -26.030  1.00 76.64           O
ATOM   5024  OD2 ASP A 327       7.530   5.026 -24.499  1.00 76.64           O
ATOM   5025  HN  ASP A 327      10.586   3.021 -24.347  1.00 76.64           H
ATOM   5026  N   LEU A 328      12.478   4.461 -22.332  1.00 78.44           N
ATOM   5027  CA  LEU A 328      13.469   4.678 -21.291  1.00 78.44           C
ATOM   5028  C   LEU A 328      14.824   4.973 -21.937  1.00 78.44           C
ATOM   5029  O   LEU A 328      15.444   5.996 -21.648  1.00 78.44           O
ATOM   5030  HA  LEU A 328      13.159   5.554 -20.722  1.00 78.44           H
ATOM   5031  CB  LEU A 328      13.495   3.495 -20.321  1.00 78.44           C
ATOM   5032 1HB  LEU A 328      12.529   3.442 -19.818  1.00 78.44           H
ATOM   5033 2HB  LEU A 328      13.603   2.578 -20.901  1.00 78.44           H
ATOM   5034  CG  LEU A 328      14.592   3.524 -19.256  1.00 78.44           C
ATOM   5035  HG  LEU A 328      15.555   3.614 -19.760  1.00 78.44           H
ATOM   5036  CD1 LEU A 328      14.442   4.746 -18.347  1.00 78.44           C
ATOM   5037 1HD1 LEU A 328      14.511   5.655 -18.946  1.00 78.44           H
ATOM   5038 2HD1 LEU A 328      13.473   4.712 -17.850  1.00 78.44           H
ATOM   5039 3HD1 LEU A 328      15.235   4.742 -17.600  1.00 78.44           H
ATOM   5040  CD2 LEU A 328      14.620   2.218 -18.460  1.00 78.44           C
ATOM   5041 1HD2 LEU A 328      13.658   2.073 -17.967  1.00 78.44           H
ATOM   5042 2HD2 LEU A 328      14.811   1.385 -19.136  1.00 78.44           H
ATOM   5043 3HD2 LEU A 328      15.409   2.266 -17.710  1.00 78.44           H
ATOM   5044  HN  LEU A 328      12.059   3.553 -22.334  1.00 78.44           H
ATOM   5045  N   VAL A 329      15.245   4.059 -22.799  1.00 79.67           N
ATOM   5046  CA  VAL A 329      16.555   4.162 -23.419  1.00 79.67           C
ATOM   5047  C   VAL A 329      16.633   5.463 -24.221  1.00 79.67           C
ATOM   5048  O   VAL A 329      17.679   6.110 -24.261  1.00 79.67           O
ATOM   5049  HA  VAL A 329      17.295   4.198 -22.621  1.00 79.67           H
ATOM   5050  CB  VAL A 329      16.831   2.919 -24.268  1.00 79.67           C
ATOM   5051  HB  VAL A 329      16.006   2.803 -24.971  1.00 79.67           H
ATOM   5052  CG1 VAL A 329      18.119   3.084 -25.077  1.00 79.67           C
ATOM   5053 1HG1 VAL A 329      18.024   3.944 -25.739  1.00 79.67           H
ATOM   5054 2HG1 VAL A 329      18.958   3.237 -24.399  1.00 79.67           H
ATOM   5055 3HG1 VAL A 329      18.292   2.186 -25.671  1.00 79.67           H
ATOM   5056  CG2 VAL A 329      16.888   1.663 -23.397  1.00 79.67           C
ATOM   5057 1HG2 VAL A 329      17.684   1.767 -22.660  1.00 79.67           H
ATOM   5058 2HG2 VAL A 329      15.934   1.532 -22.885  1.00 79.67           H
ATOM   5059 3HG2 VAL A 329      17.086   0.794 -24.025  1.00 79.67           H
ATOM   5060  HN  VAL A 329      14.709   3.261 -23.074  1.00 79.67           H
ATOM   5061  N   LYS A 330      15.514   5.807 -24.841  1.00 73.95           N
ATOM   5062  CA  LYS A 330      15.439   7.026 -25.628  1.00 73.95           C
ATOM   5063  C   LYS A 330      15.685   8.232 -24.719  1.00 73.95           C
[truncated: 117,162 more chars]
