# Supplementary material for: Noncanonical roles of chemokine regions in CCR9 activation revealed by structural modeling and mutational mapping
Source: Nat Commun. 2025 Aug 18;16:7695. doi: 10.1038/s41467-025-62321-9 (PMC12361432; doi:10.1038/s41467-025-62321-9)
Supplement: Supplementary file 5 — Supplementary Data 3 [file 41467_2025_62321_MOESM5_ESM.zip › CCR9_CCL25_06_rnk2.pdb]

ATOM      1  N   GLU A  20      -5.712  -5.736  59.119  1.00 48.52           N
ATOM      2  CA  GLU A  20      -5.459  -6.407  57.855  1.00 48.52           C
ATOM      3  C   GLU A  20      -5.822  -7.889  57.958  1.00 48.52           C
ATOM      4  O   GLU A  20      -4.974  -8.718  58.285  1.00 48.52           O
ATOM      5  HA  GLU A  20      -6.110  -5.916  57.131  1.00 48.52           H
ATOM      6  CB  GLU A  20      -4.002  -6.228  57.421  1.00 48.52           C
ATOM      7 1HB  GLU A  20      -3.365  -6.138  58.301  1.00 48.52           H
ATOM      8 2HB  GLU A  20      -3.713  -7.045  56.761  1.00 48.52           H
ATOM      9  CG  GLU A  20      -3.824  -4.939  56.616  1.00 48.52           C
ATOM     10 1HG  GLU A  20      -4.691  -4.785  55.973  1.00 48.52           H
ATOM     11 2HG  GLU A  20      -3.774  -4.087  57.293  1.00 48.52           H
ATOM     12  CD  GLU A  20      -2.555  -4.996  55.763  1.00 48.52           C
ATOM     13  OE1 GLU A  20      -2.618  -4.500  54.618  1.00 48.52           O
ATOM     14  OE2 GLU A  20      -1.550  -5.534  56.277  1.00 48.52           O
ATOM     15  HN  GLU A  20      -6.065  -6.325  59.846  1.00 48.52           H
ATOM     16  N   SER A  21      -7.083  -8.178  57.673  1.00 55.33           N
ATOM     17  CA  SER A  21      -7.603  -9.522  57.858  1.00 55.33           C
ATOM     18  C   SER A  21      -6.730 -10.529  57.107  1.00 55.33           C
ATOM     19  O   SER A  21      -6.310 -10.273  55.980  1.00 55.33           O
ATOM     20  HA  SER A  21      -7.559  -9.703  58.932  1.00 55.33           H
ATOM     21  CB  SER A  21      -9.055  -9.621  57.384  1.00 55.33           C
ATOM     22 1HB  SER A  21      -9.419 -10.636  57.542  1.00 55.33           H
ATOM     23 2HB  SER A  21      -9.679  -8.961  57.987  1.00 55.33           H
ATOM     24  OG  SER A  21      -9.192  -9.276  56.008  1.00 55.33           O
ATOM     25  HG  SER A  21      -9.403 -10.092  55.471  1.00 55.33           H
ATOM     26  HN  SER A  21      -7.743  -7.514  57.322  1.00 55.33           H
ATOM     27  N   THR A  22      -6.482 -11.654  57.763  1.00 57.36           N
ATOM     28  CA  THR A  22      -5.692 -12.713  57.160  1.00 57.36           C
ATOM     29  C   THR A  22      -6.229 -13.054  55.769  1.00 57.36           C
ATOM     30  O   THR A  22      -5.471 -13.454  54.887  1.00 57.36           O
ATOM     31  HA  THR A  22      -4.673 -12.349  57.028  1.00 57.36           H
ATOM     32  CB  THR A  22      -5.688 -13.905  58.119  1.00 57.36           C
ATOM     33  HB  THR A  22      -5.419 -14.823  57.598  1.00 57.36           H
ATOM     34  OG1 THR A  22      -6.989 -13.886  58.701  1.00 57.36           O
ATOM     35  HG1 THR A  22      -7.646 -14.319  58.083  1.00 57.36           H
ATOM     36  CG2 THR A  22      -4.746 -13.698  59.307  1.00 57.36           C
ATOM     37 1HG2 THR A  22      -5.057 -12.817  59.868  1.00 57.36           H
ATOM     38 2HG2 THR A  22      -3.728 -13.557  58.943  1.00 57.36           H
ATOM     39 3HG2 THR A  22      -4.782 -14.573  59.956  1.00 57.36           H
ATOM     40  HN  THR A  22      -6.811 -11.846  58.688  1.00 57.36           H
ATOM     41  N   SER A  23      -7.535 -12.884  55.616  1.00 60.80           N
ATOM     42  CA  SER A  23      -8.174 -13.113  54.331  1.00 60.80           C
ATOM     43  C   SER A  23      -7.581 -12.175  53.278  1.00 60.80           C
ATOM     44  O   SER A  23      -7.367 -12.576  52.135  1.00 60.80           O
ATOM     45  HA  SER A  23      -7.959 -14.152  54.083  1.00 60.80           H
ATOM     46  CB  SER A  23      -9.688 -12.914  54.426  1.00 60.80           C
ATOM     47 1HB  SER A  23     -10.156 -13.247  53.500  1.00 60.80           H
ATOM     48 2HB  SER A  23     -10.086 -13.538  55.226  1.00 60.80           H
ATOM     49  OG  SER A  23     -10.034 -11.554  54.670  1.00 60.80           O
ATOM     50  HG  SER A  23     -11.020 -11.427  54.561  1.00 60.80           H
ATOM     51  HN  SER A  23      -8.151 -12.596  56.349  1.00 60.80           H
ATOM     52  N   SER A  24      -7.332 -10.944  53.700  1.00 66.19           N
ATOM     53  CA  SER A  24      -6.839  -9.925  52.788  1.00 66.19           C
ATOM     54  C   SER A  24      -5.449 -10.308  52.277  1.00 66.19           C
ATOM     55  O   SER A  24      -5.116 -10.052  51.122  1.00 66.19           O
ATOM     56  HA  SER A  24      -7.556  -9.902  51.967  1.00 66.19           H
ATOM     57  CB  SER A  24      -6.797  -8.554  53.466  1.00 66.19           C
ATOM     58 1HB  SER A  24      -7.643  -7.956  53.126  1.00 66.19           H
ATOM     59 2HB  SER A  24      -6.906  -8.678  54.543  1.00 66.19           H
ATOM     60  OG  SER A  24      -5.584  -7.859  53.189  1.00 66.19           O
ATOM     61  HG  SER A  24      -5.557  -7.001  53.701  1.00 66.19           H
ATOM     62  HN  SER A  24      -7.461 -10.640  54.644  1.00 66.19           H
ATOM     63  N   MET A  25      -4.675 -10.917  53.164  1.00 62.90           N
ATOM     64  CA  MET A  25      -3.348 -11.385  52.802  1.00 62.90           C
ATOM     65  C   MET A  25      -3.428 -12.631  51.917  1.00 62.90           C
ATOM     66  O   MET A  25      -2.688 -12.753  50.942  1.00 62.90           O
ATOM     67  HA  MET A  25      -2.889 -10.566  52.248  1.00 62.90           H
ATOM     68  CB  MET A  25      -2.557 -11.710  54.071  1.00 62.90           C
ATOM     69 1HB  MET A  25      -3.240 -12.033  54.857  1.00 62.90           H
ATOM     70 2HB  MET A  25      -1.878 -12.540  53.878  1.00 62.90           H
ATOM     71  CG  MET A  25      -1.762 -10.493  54.548  1.00 62.90           C
ATOM     72 1HG  MET A  25      -2.390  -9.603  54.517  1.00 62.90           H
ATOM     73 2HG  MET A  25      -1.457 -10.632  55.586  1.00 62.90           H
ATOM     74  SD  MET A  25      -0.324 -10.261  53.517  1.00 62.90           S
ATOM     75  CE  MET A  25       0.957 -10.288  54.759  1.00 62.90           C
ATOM     76 1HE  MET A  25       0.789  -9.481  55.472  1.00 62.90           H
ATOM     77 2HE  MET A  25       0.937 -11.244  55.282  1.00 62.90           H
ATOM     78 3HE  MET A  25       1.928 -10.154  54.283  1.00 62.90           H
ATOM     79  HN  MET A  25      -4.940 -11.090  54.112  1.00 62.90           H
ATOM     80  N   GLU A  26      -4.333 -13.524  52.289  1.00 58.32           N
ATOM     81  CA  GLU A  26      -4.519 -14.757  51.543  1.00 58.32           C
ATOM     82  C   GLU A  26      -4.995 -14.450  50.121  1.00 58.32           C
ATOM     83  O   GLU A  26      -4.534 -15.066  49.162  1.00 58.32           O
ATOM     84  HA  GLU A  26      -3.536 -15.226  51.510  1.00 58.32           H
ATOM     85  CB  GLU A  26      -5.497 -15.690  52.259  1.00 58.32           C
ATOM     86 1HB  GLU A  26      -6.298 -15.105  52.712  1.00 58.32           H
ATOM     87 2HB  GLU A  26      -5.858 -16.448  51.564  1.00 58.32           H
ATOM     88  CG  GLU A  26      -4.804 -16.442  53.396  1.00 58.32           C
ATOM     89 1HG  GLU A  26      -3.948 -16.992  53.005  1.00 58.32           H
ATOM     90 2HG  GLU A  26      -4.418 -15.731  54.126  1.00 58.32           H
ATOM     91  CD  GLU A  26      -5.770 -17.411  54.081  1.00 58.32           C
ATOM     92  OE1 GLU A  26      -5.266 -18.385  54.683  1.00 58.32           O
ATOM     93  OE2 GLU A  26      -6.990 -17.157  53.988  1.00 58.32           O
ATOM     94  HN  GLU A  26      -4.932 -13.416  53.083  1.00 58.32           H
ATOM     95  N   ASP A  27      -5.912 -13.497  50.031  1.00 64.77           N
ATOM     96  CA  ASP A  27      -6.490 -13.135  48.749  1.00 64.77           C
ATOM     97  C   ASP A  27      -5.379 -12.666  47.807  1.00 64.77           C
ATOM     98  O   ASP A  27      -5.395 -12.981  46.618  1.00 64.77           O
ATOM     99  HA  ASP A  27      -6.986 -14.038  48.392  1.00 64.77           H
ATOM    100  CB  ASP A  27      -7.494 -11.990  48.901  1.00 64.77           C
ATOM    101 1HB  ASP A  27      -7.072 -11.214  49.539  1.00 64.77           H
ATOM    102 2HB  ASP A  27      -7.684 -11.536  47.929  1.00 64.77           H
ATOM    103  CG  ASP A  27      -8.810 -12.491  49.501  1.00 64.77           C
ATOM    104  OD1 ASP A  27      -9.051 -13.714  49.399  1.00 64.77           O
ATOM    105  OD2 ASP A  27      -9.545 -11.641  50.047  1.00 64.77           O
ATOM    106  HN  ASP A  27      -6.258 -12.979  50.813  1.00 64.77           H
ATOM    107  N   TYR A  28      -4.441 -11.922  48.374  1.00 63.99           N
ATOM    108  CA  TYR A  28      -3.342 -11.380  47.593  1.00 63.99           C
ATOM    109  C   TYR A  28      -2.352 -12.479  47.202  1.00 63.99           C
ATOM    110  O   TYR A  28      -1.804 -12.463  46.101  1.00 63.99           O
ATOM    111  HA  TYR A  28      -3.759 -10.938  46.688  1.00 63.99           H
ATOM    112  CB  TYR A  28      -2.635 -10.373  48.502  1.00 63.99           C
ATOM    113 1HB  TYR A  28      -3.351  -9.609  48.807  1.00 63.99           H
ATOM    114 2HB  TYR A  28      -2.309 -10.883  49.408  1.00 63.99           H
ATOM    115  CG  TYR A  28      -1.428  -9.691  47.856  1.00 63.99           C
ATOM    116  CD1 TYR A  28      -0.160 -10.195  48.060  1.00 63.99           C
ATOM    117  HD1 TYR A  28      -0.018 -11.079  48.682  1.00 63.99           H
ATOM    118  CD2 TYR A  28      -1.608  -8.572  47.068  1.00 63.99           C
ATOM    119  HD2 TYR A  28      -2.609  -8.174  46.907  1.00 63.99           H
ATOM    120  CE1 TYR A  28       0.977  -9.553  47.451  1.00 63.99           C
ATOM    121  HE1 TYR A  28       1.984  -9.941  47.604  1.00 63.99           H
ATOM    122  CE2 TYR A  28      -0.471  -7.930  46.460  1.00 63.99           C
ATOM    123  HE2 TYR A  28      -0.599  -7.046  45.835  1.00 63.99           H
ATOM    124  CZ  TYR A  28       0.765  -8.453  46.681  1.00 63.99           C
ATOM    125  OH  TYR A  28       1.838  -7.847  46.106  1.00 63.99           O
ATOM    126  HH  TYR A  28       1.562  -6.976  45.700  1.00 63.99           H
ATOM    127  HN  TYR A  28      -4.424 -11.690  49.346  1.00 63.99           H
ATOM    128  N   VAL A  29      -2.153 -13.408  48.126  1.00 64.71           N
ATOM    129  CA  VAL A  29      -1.178 -14.466  47.926  1.00 64.71           C
ATOM    130  C   VAL A  29      -1.723 -15.470  46.908  1.00 64.71           C
ATOM    131  O   VAL A  29      -0.980 -15.972  46.067  1.00 64.71           O
ATOM    132  HA  VAL A  29      -0.276 -14.009  47.519  1.00 64.71           H
ATOM    133  CB  VAL A  29      -0.820 -15.109  49.267  1.00 64.71           C
ATOM    134  HB  VAL A  29      -1.749 -15.388  49.764  1.00 64.71           H
ATOM    135  CG1 VAL A  29       0.005 -16.381  49.063  1.00 64.71           C
ATOM    136 1HG1 VAL A  29      -0.571 -17.096  48.475  1.00 64.71           H
ATOM    137 2HG1 VAL A  29       0.927 -16.136  48.536  1.00 64.71           H
ATOM    138 3HG1 VAL A  29       0.245 -16.818  50.032  1.00 64.71           H
ATOM    139  CG2 VAL A  29      -0.084 -14.118  50.171  1.00 64.71           C
ATOM    140 1HG2 VAL A  29       0.835 -13.794  49.683  1.00 64.71           H
ATOM    141 2HG2 VAL A  29      -0.721 -13.253  50.357  1.00 64.71           H
ATOM    142 3HG2 VAL A  29       0.158 -14.600  51.118  1.00 64.71           H
ATOM    143  HN  VAL A  29      -2.644 -13.444  48.997  1.00 64.71           H
ATOM    144  N   ASN A  30      -3.017 -15.733  47.019  1.00 59.40           N
ATOM    145  CA  ASN A  30      -3.644 -16.761  46.206  1.00 59.40           C
ATOM    146  C   ASN A  30      -4.040 -16.165  44.853  1.00 59.40           C
ATOM    147  O   ASN A  30      -4.455 -16.889  43.950  1.00 59.40           O
ATOM    148  HA  ASN A  30      -2.896 -17.548  46.112  1.00 59.40           H
ATOM    149  CB  ASN A  30      -4.912 -17.296  46.876  1.00 59.40           C
ATOM    150 1HB  ASN A  30      -5.557 -16.464  47.158  1.00 59.40           H
ATOM    151 2HB  ASN A  30      -5.471 -17.907  46.168  1.00 59.40           H
ATOM    152  CG  ASN A  30      -4.569 -18.125  48.115  1.00 59.40           C
ATOM    153  OD1 ASN A  30      -3.487 -18.674  48.247  1.00 59.40           O
ATOM    154  ND2 ASN A  30      -5.548 -18.186  49.013  1.00 59.40           N
ATOM    155 1HD2 ASN A  30      -6.412 -17.713  48.843  1.00 59.40           H
ATOM    156 2HD2 ASN A  30      -5.420 -18.706  49.858  1.00 59.40           H
ATOM    157  HN  ASN A  30      -3.632 -15.258  47.648  1.00 59.40           H
ATOM    158  N   PHE A  31      -3.897 -14.852  44.757  1.00 66.41           N
ATOM    159  CA  PHE A  31      -4.188 -14.157  43.514  1.00 66.41           C
ATOM    160  C   PHE A  31      -3.272 -14.641  42.388  1.00 66.41           C
ATOM    161  O   PHE A  31      -2.050 -14.606  42.518  1.00 66.41           O
ATOM    162  HA  PHE A  31      -5.224 -14.374  43.257  1.00 66.41           H
ATOM    163  CB  PHE A  31      -3.928 -12.669  43.762  1.00 66.41           C
ATOM    164 1HB  PHE A  31      -4.454 -12.365  44.667  1.00 66.41           H
ATOM    165 2HB  PHE A  31      -2.864 -12.523  43.948  1.00 66.41           H
ATOM    166  CG  PHE A  31      -4.360 -11.761  42.609  1.00 66.41           C
ATOM    167  CD1 PHE A  31      -3.441 -11.328  41.704  1.00 66.41           C
ATOM    168  HD1 PHE A  31      -2.398 -11.628  41.801  1.00 66.41           H
ATOM    169  CD2 PHE A  31      -5.662 -11.388  42.489  1.00 66.41           C
ATOM    170  HD2 PHE A  31      -6.398 -11.735  43.214  1.00 66.41           H
ATOM    171  CE1 PHE A  31      -3.842 -10.485  40.634  1.00 66.41           C
ATOM    172  HE1 PHE A  31      -3.106 -10.138  39.909  1.00 66.41           H
ATOM    173  CE2 PHE A  31      -6.062 -10.545  41.418  1.00 66.41           C
ATOM    174  HE2 PHE A  31      -7.106 -10.245  41.322  1.00 66.41           H
ATOM    175  CZ  PHE A  31      -5.144 -10.112  40.513  1.00 66.41           C
ATOM    176  HZ  PHE A  31      -5.452  -9.465  39.692  1.00 66.41           H
ATOM    177  HN  PHE A  31      -3.589 -14.266  45.507  1.00 66.41           H
ATOM    178  N   ASN A  32      -3.900 -15.081  41.307  1.00 60.02           N
ATOM    179  CA  ASN A  32      -3.157 -15.582  40.163  1.00 60.02           C
ATOM    180  C   ASN A  32      -2.677 -14.402  39.316  1.00 60.02           C
ATOM    181  O   ASN A  32      -3.427 -13.877  38.494  1.00 60.02           O
ATOM    182  HA  ASN A  32      -2.332 -16.155  40.586  1.00 60.02           H
ATOM    183  CB  ASN A  32      -4.038 -16.470  39.281  1.00 60.02           C
ATOM    184 1HB  ASN A  32      -4.583 -17.180  39.903  1.00 60.02           H
ATOM    185 2HB  ASN A  32      -4.780 -15.858  38.769  1.00 60.02           H
ATOM    186  CG  ASN A  32      -3.196 -17.227  38.252  1.00 60.02           C
ATOM    187  OD1 ASN A  32      -1.982 -17.113  38.199  1.00 60.02           O
ATOM    188  ND2 ASN A  32      -3.906 -18.005  37.439  1.00 60.02           N
ATOM    189 1HD2 ASN A  32      -4.900 -18.053  37.535  1.00 60.02           H
ATOM    190 2HD2 ASN A  32      -3.445 -18.541  36.732  1.00 60.02           H
ATOM    191  HN  ASN A  32      -4.894 -15.100  41.206  1.00 60.02           H
ATOM    192  N   PHE A  33      -1.429 -14.020  39.545  1.00 61.21           N
ATOM    193  CA  PHE A  33      -0.799 -12.995  38.730  1.00 61.21           C
ATOM    194  C   PHE A  33      -0.309 -13.576  37.402  1.00 61.21           C
ATOM    195  O   PHE A  33       0.888 -13.562  37.118  1.00 61.21           O
ATOM    196  HA  PHE A  33      -1.549 -12.230  38.535  1.00 61.21           H
ATOM    197  CB  PHE A  33       0.404 -12.473  39.519  1.00 61.21           C
ATOM    198 1HB  PHE A  33       1.045 -13.314  39.784  1.00 61.21           H
ATOM    199 2HB  PHE A  33       0.990 -11.817  38.876  1.00 61.21           H
ATOM    200  CG  PHE A  33       0.030 -11.714  40.793  1.00 61.21           C
ATOM    201  CD1 PHE A  33      -0.299 -10.396  40.728  1.00 61.21           C
ATOM    202  HD1 PHE A  33      -0.297  -9.881  39.767  1.00 61.21           H
ATOM    203  CD2 PHE A  33       0.027 -12.357  41.992  1.00 61.21           C
ATOM    204  HD2 PHE A  33       0.291 -13.413  42.045  1.00 61.21           H
ATOM    205  CE1 PHE A  33      -0.647  -9.691  41.911  1.00 61.21           C
ATOM    206  HE1 PHE A  33      -0.910  -8.635  41.858  1.00 61.21           H
ATOM    207  CE2 PHE A  33      -0.320 -11.652  43.175  1.00 61.21           C
ATOM    208  HE2 PHE A  33      -0.323 -12.167  44.135  1.00 61.21           H
ATOM    209  CZ  PHE A  33      -0.650 -10.334  43.109  1.00 61.21           C
ATOM    210  HZ  PHE A  33      -0.916  -9.793  44.017  1.00 61.21           H
ATOM    211  HN  PHE A  33      -0.853 -14.396  40.271  1.00 61.21           H
ATOM    212  N   THR A  34      -1.259 -14.073  36.624  1.00 62.10           N
ATOM    213  CA  THR A  34      -1.033 -14.278  35.203  1.00 62.10           C
ATOM    214  C   THR A  34      -0.608 -12.968  34.537  1.00 62.10           C
ATOM    215  O   THR A  34      -1.273 -11.944  34.692  1.00 62.10           O
ATOM    216  HA  THR A  34      -0.207 -14.979  35.084  1.00 62.10           H
ATOM    217  CB  THR A  34      -2.305 -14.880  34.604  1.00 62.10           C
ATOM    218  HB  THR A  34      -2.290 -14.817  33.515  1.00 62.10           H
ATOM    219  OG1 THR A  34      -3.361 -14.170  35.245  1.00 62.10           O
ATOM    220  HG1 THR A  34      -3.312 -13.199  35.012  1.00 62.10           H
ATOM    221  CG2 THR A  34      -2.521 -16.334  35.028  1.00 62.10           C
ATOM    222 1HG2 THR A  34      -2.604 -16.387  36.114  1.00 62.10           H
ATOM    223 2HG2 THR A  34      -1.676 -16.938  34.698  1.00 62.10           H
ATOM    224 3HG2 THR A  34      -3.438 -16.712  34.575  1.00 62.10           H
ATOM    225  HN  THR A  34      -2.168 -14.334  36.949  1.00 62.10           H
ATOM    226  N   ASP A  35       0.497 -13.042  33.810  1.00 66.70           N
ATOM    227  CA  ASP A  35       1.085 -11.852  33.219  1.00 66.70           C
ATOM    228  C   ASP A  35       0.379 -11.542  31.897  1.00 66.70           C
ATOM    229  O   ASP A  35       0.795 -12.014  30.841  1.00 66.70           O
ATOM    230  HA  ASP A  35       0.947 -11.065  33.960  1.00 66.70           H
ATOM    231  CB  ASP A  35       2.572 -12.061  32.922  1.00 66.70           C
ATOM    232 1HB  ASP A  35       3.024 -12.658  33.714  1.00 66.70           H
ATOM    233 2HB  ASP A  35       2.685 -12.624  31.995  1.00 66.70           H
ATOM    234  CG  ASP A  35       3.301 -10.722  32.805  1.00 66.70           C
ATOM    235  OD1 ASP A  35       2.624  -9.688  32.992  1.00 66.70           O
ATOM    236  OD2 ASP A  35       4.520 -10.762  32.531  1.00 66.70           O
ATOM    237  HN  ASP A  35       0.988 -13.893  33.623  1.00 66.70           H
ATOM    238  N   PHE A  36      -0.679 -10.751  32.000  1.00 81.00           N
ATOM    239  CA  PHE A  36      -1.406 -10.315  30.820  1.00 81.00           C
ATOM    240  C   PHE A  36      -0.747  -9.083  30.195  1.00 81.00           C
ATOM    241  O   PHE A  36      -1.127  -8.658  29.105  1.00 81.00           O
ATOM    242  HA  PHE A  36      -1.385 -11.138  30.105  1.00 81.00           H
ATOM    243  CB  PHE A  36      -2.819  -9.947  31.275  1.00 81.00           C
ATOM    244 1HB  PHE A  36      -2.751  -9.268  32.125  1.00 81.00           H
ATOM    245 2HB  PHE A  36      -3.319  -9.404  30.473  1.00 81.00           H
ATOM    246  CG  PHE A  36      -3.679 -11.150  31.669  1.00 81.00           C
ATOM    247  CD1 PHE A  36      -3.625 -12.293  30.935  1.00 81.00           C
ATOM    248  HD1 PHE A  36      -2.970 -12.353  30.066  1.00 81.00           H
ATOM    249  CD2 PHE A  36      -4.497 -11.075  32.753  1.00 81.00           C
ATOM    250  HD2 PHE A  36      -4.540 -10.159  33.341  1.00 81.00           H
ATOM    251  CE1 PHE A  36      -4.423 -13.410  31.300  1.00 81.00           C
ATOM    252  HE1 PHE A  36      -4.380 -14.326  30.712  1.00 81.00           H
ATOM    253  CE2 PHE A  36      -5.295 -12.192  33.118  1.00 81.00           C
ATOM    254  HE2 PHE A  36      -5.950 -12.132  33.987  1.00 81.00           H
ATOM    255  CZ  PHE A  36      -5.241 -13.335  32.384  1.00 81.00           C
ATOM    256  HZ  PHE A  36      -5.853 -14.192  32.665  1.00 81.00           H
ATOM    257  HN  PHE A  36      -1.040 -10.409  32.869  1.00 81.00           H
ATOM    258  N   TYR A  37       0.228  -8.544  30.912  1.00 85.85           N
ATOM    259  CA  TYR A  37       1.009  -7.432  30.398  1.00 85.85           C
ATOM    260  C   TYR A  37       2.196  -7.932  29.572  1.00 85.85           C
ATOM    261  O   TYR A  37       3.163  -8.456  30.122  1.00 85.85           O
ATOM    262  HA  TYR A  37       0.360  -6.831  29.761  1.00 85.85           H
ATOM    263  CB  TYR A  37       1.535  -6.684  31.624  1.00 85.85           C
ATOM    264 1HB  TYR A  37       0.702  -6.476  32.296  1.00 85.85           H
ATOM    265 2HB  TYR A  37       2.226  -7.332  32.164  1.00 85.85           H
ATOM    266  CG  TYR A  37       2.244  -5.369  31.293  1.00 85.85           C
ATOM    267  CD1 TYR A  37       3.619  -5.337  31.178  1.00 85.85           C
ATOM    268  HD1 TYR A  37       4.200  -6.248  31.322  1.00 85.85           H
ATOM    269  CD2 TYR A  37       1.509  -4.215  31.111  1.00 85.85           C
ATOM    270  HD2 TYR A  37       0.423  -4.241  31.203  1.00 85.85           H
ATOM    271  CE1 TYR A  37       4.287  -4.100  30.866  1.00 85.85           C
ATOM    272  HE1 TYR A  37       5.372  -4.060  30.772  1.00 85.85           H
ATOM    273  CE2 TYR A  37       2.177  -2.978  30.800  1.00 85.85           C
ATOM    274  HE2 TYR A  37       1.608  -2.060  30.654  1.00 85.85           H
ATOM    275  CZ  TYR A  37       3.532  -2.981  30.693  1.00 85.85           C
ATOM    276  OH  TYR A  37       4.163  -1.813  30.399  1.00 85.85           O
ATOM    277  HH  TYR A  37       3.494  -1.125  30.118  1.00 85.85           H
ATOM    278  HN  TYR A  37       0.486  -8.855  31.827  1.00 85.85           H
ATOM    279  N   CYS A  38       2.083  -7.752  28.264  1.00 89.44           N
ATOM    280  CA  CYS A  38       3.083  -8.273  27.348  1.00 89.44           C
ATOM    281  C   CYS A  38       4.114  -7.173  27.086  1.00 89.44           C
ATOM    282  O   CYS A  38       3.797  -6.151  26.480  1.00 89.44           O
ATOM    283  HA  CYS A  38       3.545  -9.127  27.842  1.00 89.44           H
ATOM    284  CB  CYS A  38       2.451  -8.783  26.051  1.00 89.44           C
ATOM    285 1HB  CYS A  38       1.659  -9.496  26.279  1.00 89.44           H
ATOM    286 2HB  CYS A  38       1.990  -7.955  25.512  1.00 89.44           H
ATOM    287  SG  CYS A  38       3.725  -9.577  25.004  1.00 89.44           S
ATOM    288  HN  CYS A  38       1.327  -7.261  27.830  1.00 89.44           H
ATOM    289  N   GLU A  39       5.328  -7.421  27.556  1.00 81.16           N
ATOM    290  CA  GLU A  39       6.453  -6.569  27.209  1.00 81.16           C
ATOM    291  C   GLU A  39       7.039  -6.987  25.859  1.00 81.16           C
ATOM    292  O   GLU A  39       7.448  -8.134  25.684  1.00 81.16           O
ATOM    293  HA  GLU A  39       6.043  -5.562  27.139  1.00 81.16           H
ATOM    294  CB  GLU A  39       7.522  -6.599  28.304  1.00 81.16           C
ATOM    295 1HB  GLU A  39       7.844  -7.627  28.474  1.00 81.16           H
ATOM    296 2HB  GLU A  39       8.340  -5.930  28.037  1.00 81.16           H
ATOM    297  CG  GLU A  39       6.961  -6.087  29.632  1.00 81.16           C
ATOM    298 1HG  GLU A  39       6.467  -5.128  29.477  1.00 81.16           H
ATOM    299 2HG  GLU A  39       6.205  -6.779  30.003  1.00 81.16           H
ATOM    300  CD  GLU A  39       8.072  -5.932  30.673  1.00 81.16           C
ATOM    301  OE1 GLU A  39       7.776  -5.347  31.737  1.00 81.16           O
ATOM    302  OE2 GLU A  39       9.193  -6.402  30.381  1.00 81.16           O
ATOM    303  HN  GLU A  39       5.548  -8.185  28.162  1.00 81.16           H
ATOM    304  N   LYS A  40       7.060  -6.034  24.939  1.00 87.47           N
ATOM    305  CA  LYS A  40       7.414  -6.331  23.561  1.00 87.47           C
ATOM    306  C   LYS A  40       8.833  -5.831  23.284  1.00 87.47           C
ATOM    307  O   LYS A  40       9.143  -5.421  22.166  1.00 87.47           O
ATOM    308  HA  LYS A  40       7.402  -7.415  23.448  1.00 87.47           H
ATOM    309  CB  LYS A  40       6.363  -5.765  22.604  1.00 87.47           C
ATOM    310 1HB  LYS A  40       6.254  -4.693  22.772  1.00 87.47           H
ATOM    311 2HB  LYS A  40       6.697  -5.893  21.575  1.00 87.47           H
ATOM    312  CG  LYS A  40       5.013  -6.458  22.799  1.00 87.47           C
ATOM    313 1HG  LYS A  40       5.144  -7.538  22.743  1.00 87.47           H
ATOM    314 2HG  LYS A  40       4.626  -6.235  23.793  1.00 87.47           H
ATOM    315  CD  LYS A  40       4.006  -6.004  21.740  1.00 87.47           C
ATOM    316 1HD  LYS A  40       3.842  -4.930  21.826  1.00 87.47           H
ATOM    317 2HD  LYS A  40       4.412  -6.186  20.745  1.00 87.47           H
ATOM    318  CE  LYS A  40       2.676  -6.743  21.897  1.00 87.47           C
ATOM    319 1HE  LYS A  40       2.849  -7.819  21.906  1.00 87.47           H
ATOM    320 2HE  LYS A  40       2.221  -6.485  22.853  1.00 87.47           H
ATOM    321  NZ  LYS A  40       1.755  -6.391  20.793  1.00 87.47           N
ATOM    322 1HZ  LYS A  40       0.897  -6.924  20.886  1.00 87.47           H
ATOM    323 2HZ  LYS A  40       1.544  -5.400  20.831  1.00 87.47           H
ATOM    324 3HZ  LYS A  40       2.193  -6.610  19.905  1.00 87.47           H
ATOM    325  HN  LYS A  40       6.842  -5.075  25.122  1.00 87.47           H
ATOM    326  N   ASN A  41       9.657  -5.880  24.320  1.00 82.93           N
ATOM    327  CA  ASN A  41      11.019  -5.386  24.217  1.00 82.93           C
ATOM    328  C   ASN A  41      11.745  -6.134  23.098  1.00 82.93           C
ATOM    329  O   ASN A  41      12.479  -5.531  22.317  1.00 82.93           O
ATOM    330  HA  ASN A  41      10.922  -4.320  24.011  1.00 82.93           H
ATOM    331  CB  ASN A  41      11.789  -5.618  25.519  1.00 82.93           C
ATOM    332 1HB  ASN A  41      11.665  -6.652  25.839  1.00 82.93           H
ATOM    333 2HB  ASN A  41      12.854  -5.462  25.348  1.00 82.93           H
ATOM    334  CG  ASN A  41      11.301  -4.675  26.620  1.00 82.93           C
ATOM    335  OD1 ASN A  41      10.861  -3.564  26.373  1.00 82.93           O
ATOM    336  ND2 ASN A  41      11.402  -5.178  27.847  1.00 82.93           N
ATOM    337 1HD2 ASN A  41      11.772  -6.097  27.982  1.00 82.93           H
ATOM    338 2HD2 ASN A  41      11.109  -4.637  28.635  1.00 82.93           H
ATOM    339  HN  ASN A  41       9.407  -6.248  25.216  1.00 82.93           H
ATOM    340  N   ASN A  42      11.516  -7.439  23.056  1.00 84.03           N
ATOM    341  CA  ASN A  42      12.179  -8.284  22.079  1.00 84.03           C
ATOM    342  C   ASN A  42      11.714  -7.895  20.674  1.00 84.03           C
ATOM    343  O   ASN A  42      12.496  -7.927  19.726  1.00 84.03           O
ATOM    344  HA  ASN A  42      13.245  -8.112  22.227  1.00 84.03           H
ATOM    345  CB  ASN A  42      11.833  -9.758  22.300  1.00 84.03           C
ATOM    346 1HB  ASN A  42      10.751  -9.883  22.314  1.00 84.03           H
ATOM    347 2HB  ASN A  42      12.212 -10.353  21.469  1.00 84.03           H
ATOM    348  CG  ASN A  42      12.428 -10.270  23.614  1.00 84.03           C
ATOM    349  OD1 ASN A  42      13.241  -9.621  24.251  1.00 84.03           O
ATOM    350  ND2 ASN A  42      11.979 -11.466  23.981  1.00 84.03           N
ATOM    351 1HD2 ASN A  42      11.311 -11.946  23.412  1.00 84.03           H
ATOM    352 2HD2 ASN A  42      12.308 -11.886  24.827  1.00 84.03           H
ATOM    353  HN  ASN A  42      10.891  -7.917  23.674  1.00 84.03           H
ATOM    354  N   VAL A  43      10.441  -7.536  20.586  1.00 90.77           N
ATOM    355  CA  VAL A  43       9.849  -7.189  19.305  1.00 90.77           C
ATOM    356  C   VAL A  43      10.483  -5.896  18.789  1.00 90.77           C
ATOM    357  O   VAL A  43      10.802  -5.786  17.606  1.00 90.77           O
ATOM    358  HA  VAL A  43      10.078  -7.995  18.608  1.00 90.77           H
ATOM    359  CB  VAL A  43       8.328  -7.097  19.440  1.00 90.77           C
ATOM    360  HB  VAL A  43       8.101  -6.279  20.124  1.00 90.77           H
ATOM    361  CG1 VAL A  43       7.676  -6.778  18.093  1.00 90.77           C
ATOM    362 1HG1 VAL A  43       8.053  -5.824  17.724  1.00 90.77           H
ATOM    363 2HG1 VAL A  43       7.916  -7.564  17.378  1.00 90.77           H
ATOM    364 3HG1 VAL A  43       6.595  -6.718  18.218  1.00 90.77           H
ATOM    365  CG2 VAL A  43       7.751  -8.382  20.037  1.00 90.77           C
ATOM    366 1HG2 VAL A  43       7.994  -9.224  19.389  1.00 90.77           H
ATOM    367 2HG2 VAL A  43       8.180  -8.548  21.025  1.00 90.77           H
ATOM    368 3HG2 VAL A  43       6.668  -8.289  20.122  1.00 90.77           H
ATOM    369  HN  VAL A  43       9.820  -7.481  21.368  1.00 90.77           H
ATOM    370  N   ARG A  44      10.647  -4.949  19.701  1.00 86.76           N
ATOM    371  CA  ARG A  44      11.228  -3.665  19.351  1.00 86.76           C
ATOM    372  C   ARG A  44      12.692  -3.839  18.941  1.00 86.76           C
ATOM    373  O   ARG A  44      13.171  -3.162  18.033  1.00 86.76           O
ATOM    374  HA  ARG A  44      10.627  -3.305  18.516  1.00 86.76           H
ATOM    375  CB  ARG A  44      11.148  -2.685  20.524  1.00 86.76           C
ATOM    376 1HB  ARG A  44      11.581  -3.142  21.414  1.00 86.76           H
ATOM    377 2HB  ARG A  44      11.739  -1.797  20.302  1.00 86.76           H
ATOM    378  CG  ARG A  44       9.698  -2.284  20.804  1.00 86.76           C
ATOM    379 1HG  ARG A  44       9.207  -2.007  19.871  1.00 86.76           H
ATOM    380 2HG  ARG A  44       9.153  -3.135  21.210  1.00 86.76           H
ATOM    381  CD  ARG A  44       9.634  -1.113  21.787  1.00 86.76           C
ATOM    382 1HD  ARG A  44      10.311  -0.321  21.468  1.00 86.76           H
ATOM    383 2HD  ARG A  44       8.630  -0.689  21.795  1.00 86.76           H
ATOM    384  NE  ARG A  44       9.999  -1.573  23.146  1.00 86.76           N
ATOM    385  HE  ARG A  44      10.969  -1.608  23.383  1.00 86.76           H
ATOM    386  CZ  ARG A  44       9.110  -1.945  24.077  1.00 86.76           C
ATOM    387  NH1 ARG A  44       7.796  -1.918  23.813  1.00 86.76           N
ATOM    388 1HH1 ARG A  44       7.473  -1.618  22.915  1.00 86.76           H
ATOM    389 2HH1 ARG A  44       7.140  -2.197  24.513  1.00 86.76           H
ATOM    390  NH2 ARG A  44       9.554  -2.345  25.276  1.00 86.76           N
ATOM    391 1HH2 ARG A  44       8.904  -2.626  25.982  1.00 86.76           H
ATOM    392 2HH2 ARG A  44      10.536  -2.362  25.465  1.00 86.76           H
ATOM    393  HN  ARG A  44      10.390  -5.049  20.663  1.00 86.76           H
ATOM    394  N   GLN A  45      13.362  -4.751  19.630  1.00 83.65           N
ATOM    395  CA  GLN A  45      14.769  -5.003  19.369  1.00 83.65           C
ATOM    396  C   GLN A  45      14.954  -5.568  17.959  1.00 83.65           C
ATOM    397  O   GLN A  45      15.873  -5.173  17.244  1.00 83.65           O
ATOM    398  HA  GLN A  45      15.256  -4.031  19.444  1.00 83.65           H
ATOM    399  CB  GLN A  45      15.362  -5.944  20.419  1.00 83.65           C
ATOM    400 1HB  GLN A  45      15.123  -5.577  21.417  1.00 83.65           H
ATOM    401 2HB  GLN A  45      14.909  -6.931  20.326  1.00 83.65           H
ATOM    402  CG  GLN A  45      16.880  -6.057  20.260  1.00 83.65           C
ATOM    403 1HG  GLN A  45      17.117  -6.458  19.275  1.00 83.65           H
ATOM    404 2HG  GLN A  45      17.329  -5.065  20.317  1.00 83.65           H
ATOM    405  CD  GLN A  45      17.479  -6.957  21.342  1.00 83.65           C
ATOM    406  OE1 GLN A  45      16.782  -7.645  22.070  1.00 83.65           O
ATOM    407  NE2 GLN A  45      18.807  -6.915  21.407  1.00 83.65           N
ATOM    408 1HE2 GLN A  45      19.319  -6.328  20.779  1.00 83.65           H
ATOM    409 2HE2 GLN A  45      19.292  -7.469  22.083  1.00 83.65           H
ATOM    410  HN  GLN A  45      12.960  -5.311  20.355  1.00 83.65           H
ATOM    411  N   PHE A  46      14.065  -6.484  17.602  1.00 92.03           N
ATOM    412  CA  PHE A  46      14.087  -7.070  16.273  1.00 92.03           C
ATOM    413  C   PHE A  46      13.864  -6.003  15.199  1.00 92.03           C
ATOM    414  O   PHE A  46      14.584  -5.960  14.203  1.00 92.03           O
ATOM    415  HA  PHE A  46      15.070  -7.522  16.135  1.00 92.03           H
ATOM    416  CB  PHE A  46      12.943  -8.085  16.212  1.00 92.03           C
ATOM    417 1HB  PHE A  46      13.109  -8.850  16.970  1.00 92.03           H
ATOM    418 2HB  PHE A  46      12.011  -7.581  16.466  1.00 92.03           H
ATOM    419  CG  PHE A  46      12.785  -8.763  14.850  1.00 92.03           C
ATOM    420  CD1 PHE A  46      11.826  -8.335  13.985  1.00 92.03           C
ATOM    421  HD1 PHE A  46      11.171  -7.510  14.262  1.00 92.03           H
ATOM    422  CD2 PHE A  46      13.603  -9.793  14.503  1.00 92.03           C
ATOM    423  HD2 PHE A  46      14.371 -10.135  15.197  1.00 92.03           H
ATOM    424  CE1 PHE A  46      11.679  -8.965  12.720  1.00 92.03           C
ATOM    425  HE1 PHE A  46      10.910  -8.623  12.027  1.00 92.03           H
ATOM    426  CE2 PHE A  46      13.455 -10.422  13.239  1.00 92.03           C
ATOM    427  HE2 PHE A  46      14.111 -11.248  12.962  1.00 92.03           H
ATOM    428  CZ  PHE A  46      12.497  -9.995  12.374  1.00 92.03           C
ATOM    429  HZ  PHE A  46      12.384 -10.478  11.404  1.00 92.03           H
ATOM    430  HN  PHE A  46      13.342  -6.825  18.202  1.00 92.03           H
ATOM    431  N   ALA A  47      12.864  -5.168  15.440  1.00 92.55           N
ATOM    432  CA  ALA A  47      12.500  -4.141  14.479  1.00 92.55           C
ATOM    433  C   ALA A  47      13.695  -3.213  14.252  1.00 92.55           C
ATOM    434  O   ALA A  47      13.956  -2.795  13.125  1.00 92.55           O
ATOM    435  HA  ALA A  47      12.253  -4.637  13.540  1.00 92.55           H
ATOM    436  CB  ALA A  47      11.265  -3.389  14.978  1.00 92.55           C
ATOM    437 1HB  ALA A  47      10.436  -4.087  15.095  1.00 92.55           H
ATOM    438 2HB  ALA A  47      11.486  -2.924  15.939  1.00 92.55           H
ATOM    439 3HB  ALA A  47      10.992  -2.618  14.257  1.00 92.55           H
ATOM    440  HN  ALA A  47      12.309  -5.185  16.271  1.00 92.55           H
ATOM    441  N   SER A  48      14.390  -2.918  15.341  1.00 90.93           N
ATOM    442  CA  SER A  48      15.446  -1.921  15.309  1.00 90.93           C
ATOM    443  C   SER A  48      16.596  -2.405  14.424  1.00 90.93           C
ATOM    444  O   SER A  48      17.376  -1.600  13.918  1.00 90.93           O
ATOM    445  HA  SER A  48      14.986  -1.028  14.884  1.00 90.93           H
ATOM    446  CB  SER A  48      15.954  -1.610  16.718  1.00 90.93           C
ATOM    447 1HB  SER A  48      16.603  -0.735  16.685  1.00 90.93           H
ATOM    448 2HB  SER A  48      15.111  -1.358  17.360  1.00 90.93           H
ATOM    449  OG  SER A  48      16.667  -2.708  17.282  1.00 90.93           O
ATOM    450  HG  SER A  48      16.208  -3.567  17.056  1.00 90.93           H
ATOM    451  HN  SER A  48      14.241  -3.347  16.232  1.00 90.93           H
ATOM    452  N   HIS A  49      16.665  -3.718  14.264  1.00 87.10           N
ATOM    453  CA  HIS A  49      17.739  -4.324  13.496  1.00 87.10           C
ATOM    454  C   HIS A  49      17.254  -4.613  12.074  1.00 87.10           C
ATOM    455  O   HIS A  49      17.997  -4.429  11.111  1.00 87.10           O
ATOM    456  HA  HIS A  49      18.545  -3.590  13.453  1.00 87.10           H
ATOM    457  CB  HIS A  49      18.279  -5.568  14.203  1.00 87.10           C
ATOM    458 1HB  HIS A  49      17.447  -6.237  14.425  1.00 87.10           H
ATOM    459 2HB  HIS A  49      18.944  -6.101  13.523  1.00 87.10           H
ATOM    460  CG  HIS A  49      19.023  -5.273  15.484  1.00 87.10           C
ATOM    461  ND1 HIS A  49      18.390  -5.156  16.709  1.00 87.10           N
ATOM    462  HD1 HIS A  49      17.408  -5.251  16.871  1.00 87.10           H
ATOM    463  CD2 HIS A  49      20.352  -5.073  15.717  1.00 87.10           C
ATOM    464  HD2 HIS A  49      21.141  -5.096  14.965  1.00 87.10           H
ATOM    465  CE1 HIS A  49      19.307  -4.897  17.630  1.00 87.10           C
ATOM    466  HE1 HIS A  49      19.122  -4.750  18.694  1.00 87.10           H
ATOM    467  NE2 HIS A  49      20.522  -4.845  17.013  1.00 87.10           N
ATOM    468  HN  HIS A  49      16.004  -4.364  14.648  1.00 87.10           H
ATOM    469  N   PHE A  50      16.010  -5.062  11.988  1.00 89.39           N
ATOM    470  CA  PHE A  50      15.506  -5.637  10.752  1.00 89.39           C
ATOM    471  C   PHE A  50      14.980  -4.548   9.815  1.00 89.39           C
ATOM    472  O   PHE A  50      15.277  -4.555   8.621  1.00 89.39           O
ATOM    473  HA  PHE A  50      16.338  -6.155  10.274  1.00 89.39           H
ATOM    474  CB  PHE A  50      14.354  -6.569  11.130  1.00 89.39           C
ATOM    475 1HB  PHE A  50      14.716  -7.307  11.847  1.00 89.39           H
ATOM    476 2HB  PHE A  50      13.581  -5.989  11.634  1.00 89.39           H
ATOM    477  CG  PHE A  50      13.728  -7.300   9.940  1.00 89.39           C
ATOM    478  CD1 PHE A  50      12.529  -6.891   9.445  1.00 89.39           C
ATOM    479  HD1 PHE A  50      12.014  -6.043   9.896  1.00 89.39           H
ATOM    480  CD2 PHE A  50      14.371  -8.358   9.378  1.00 89.39           C
ATOM    481  HD2 PHE A  50      15.332  -8.685   9.774  1.00 89.39           H
ATOM    482  CE1 PHE A  50      11.948  -7.569   8.341  1.00 89.39           C
ATOM    483  HE1 PHE A  50      10.987  -7.242   7.944  1.00 89.39           H
ATOM    484  CE2 PHE A  50      13.790  -9.036   8.273  1.00 89.39           C
ATOM    485  HE2 PHE A  50      14.306  -9.884   7.822  1.00 89.39           H
ATOM    486  CZ  PHE A  50      12.591  -8.627   7.778  1.00 89.39           C
ATOM    487  HZ  PHE A  50      12.146  -9.148   6.930  1.00 89.39           H
ATOM    488  HN  PHE A  50      15.353  -5.037  12.741  1.00 89.39           H
ATOM    489  N   LEU A  51      14.207  -3.639  10.391  1.00 92.45           N
ATOM    490  CA  LEU A  51      13.404  -2.727   9.595  1.00 92.45           C
ATOM    491  C   LEU A  51      14.316  -1.683   8.948  1.00 92.45           C
ATOM    492  O   LEU A  51      14.216  -1.424   7.749  1.00 92.45           O
ATOM    493  HA  LEU A  51      12.932  -3.312   8.805  1.00 92.45           H
ATOM    494  CB  LEU A  51      12.281  -2.123  10.442  1.00 92.45           C
ATOM    495 1HB  LEU A  51      12.730  -1.620  11.298  1.00 92.45           H
ATOM    496 2HB  LEU A  51      11.778  -1.358   9.850  1.00 92.45           H
ATOM    497  CG  LEU A  51      11.227  -3.105  10.957  1.00 92.45           C
ATOM    498  HG  LEU A  51      11.719  -3.817  11.620  1.00 92.45           H
ATOM    499  CD1 LEU A  51      10.162  -2.382  11.783  1.00 92.45           C
ATOM    500 1HD1 LEU A  51      10.632  -1.894  12.636  1.00 92.45           H
ATOM    501 2HD1 LEU A  51       9.668  -1.633  11.163  1.00 92.45           H
ATOM    502 3HD1 LEU A  51       9.425  -3.103  12.137  1.00 92.45           H
ATOM    503  CD2 LEU A  51      10.615  -3.907   9.807  1.00 92.45           C
ATOM    504 1HD2 LEU A  51      10.142  -3.225   9.100  1.00 92.45           H
ATOM    505 2HD2 LEU A  51      11.399  -4.469   9.299  1.00 92.45           H
ATOM    506 3HD2 LEU A  51       9.869  -4.597  10.201  1.00 92.45           H
ATOM    507  HN  LEU A  51      14.125  -3.521  11.381  1.00 92.45           H
ATOM    508  N   PRO A  52      15.217  -1.067   9.724  1.00 94.11           N
ATOM    509  CA  PRO A  52      15.940   0.115   9.249  1.00 94.11           C
ATOM    510  C   PRO A  52      16.620  -0.124   7.910  1.00 94.11           C
ATOM    511  O   PRO A  52      16.464   0.666   6.981  1.00 94.11           O
ATOM    512  HA  PRO A  52      15.244   0.934   9.072  1.00 94.11           H
ATOM    513  CB  PRO A  52      16.956   0.389  10.360  1.00 94.11           C
ATOM    514 1HB  PRO A  52      17.906  -0.107  10.167  1.00 94.11           H
ATOM    515 2HB  PRO A  52      17.168   1.454  10.456  1.00 94.11           H
ATOM    516  CG  PRO A  52      16.274  -0.164  11.606  1.00 94.11           C
ATOM    517 1HG  PRO A  52      16.990  -0.365  12.403  1.00 94.11           H
ATOM    518 2HG  PRO A  52      15.548   0.539  12.016  1.00 94.11           H
ATOM    519  CD  PRO A  52      15.614  -1.434  11.096  1.00 94.11           C
ATOM    520 1HD  PRO A  52      16.303  -2.278  11.101  1.00 94.11           H
ATOM    521 2HD  PRO A  52      14.759  -1.720  11.709  1.00 94.11           H
ATOM    522  N   PRO A  53      17.387  -1.216   7.780  1.00 95.05           N
ATOM    523  CA  PRO A  53      18.169  -1.448   6.563  1.00 95.05           C
ATOM    524  C   PRO A  53      17.289  -1.751   5.362  1.00 95.05           C
ATOM    525  O   PRO A  53      17.610  -1.363   4.239  1.00 95.05           O
ATOM    526  HA  PRO A  53      18.719  -0.546   6.292  1.00 95.05           H
ATOM    527  CB  PRO A  53      19.062  -2.635   6.928  1.00 95.05           C
ATOM    528 1HB  PRO A  53      19.264  -3.266   6.062  1.00 95.05           H
ATOM    529 2HB  PRO A  53      20.028  -2.307   7.314  1.00 95.05           H
ATOM    530  CG  PRO A  53      18.271  -3.368   7.973  1.00 95.05           C
ATOM    531 1HG  PRO A  53      17.556  -4.053   7.517  1.00 95.05           H
ATOM    532 2HG  PRO A  53      18.921  -3.966   8.612  1.00 95.05           H
ATOM    533  CD  PRO A  53      17.571  -2.300   8.762  1.00 95.05           C
ATOM    534 1HD  PRO A  53      16.618  -2.652   9.156  1.00 95.05           H
ATOM    535 2HD  PRO A  53      18.168  -1.974   9.613  1.00 95.05           H
ATOM    536  N   LEU A  54      16.193  -2.445   5.631  1.00 92.37           N
ATOM    537  CA  LEU A  54      15.300  -2.876   4.569  1.00 92.37           C
ATOM    538  C   LEU A  54      14.573  -1.659   3.995  1.00 92.37           C
ATOM    539  O   LEU A  54      14.407  -1.545   2.781  1.00 92.37           O
ATOM    540  HA  LEU A  54      15.915  -3.313   3.782  1.00 92.37           H
ATOM    541  CB  LEU A  54      14.360  -3.974   5.071  1.00 92.37           C
ATOM    542 1HB  LEU A  54      13.853  -3.609   5.965  1.00 92.37           H
ATOM    543 2HB  LEU A  54      13.593  -4.141   4.315  1.00 92.37           H
ATOM    544  CG  LEU A  54      15.013  -5.317   5.402  1.00 92.37           C
ATOM    545  HG  LEU A  54      15.733  -5.159   6.205  1.00 92.37           H
ATOM    546  CD1 LEU A  54      13.977  -6.320   5.914  1.00 92.37           C
ATOM    547 1HD1 LEU A  54      13.508  -5.928   6.816  1.00 92.37           H
ATOM    548 2HD1 LEU A  54      13.217  -6.479   5.149  1.00 92.37           H
ATOM    549 3HD1 LEU A  54      14.468  -7.266   6.141  1.00 92.37           H
ATOM    550  CD2 LEU A  54      15.791  -5.859   4.200  1.00 92.37           C
ATOM    551 1HD2 LEU A  54      15.110  -5.999   3.360  1.00 92.37           H
ATOM    552 2HD2 LEU A  54      16.570  -5.150   3.922  1.00 92.37           H
ATOM    553 3HD2 LEU A  54      16.245  -6.815   4.463  1.00 92.37           H
ATOM    554  HN  LEU A  54      15.913  -2.712   6.553  1.00 92.37           H
ATOM    555  N   TYR A  55      14.159  -0.778   4.894  1.00 92.94           N
ATOM    556  CA  TYR A  55      13.434   0.416   4.494  1.00 92.94           C
ATOM    557  C   TYR A  55      14.325   1.348   3.671  1.00 92.94           C
ATOM    558  O   TYR A  55      13.868   1.956   2.704  1.00 92.94           O
ATOM    559  HA  TYR A  55      12.585   0.106   3.885  1.00 92.94           H
ATOM    560  CB  TYR A  55      13.037   1.123   5.792  1.00 92.94           C
ATOM    561 1HB  TYR A  55      13.891   1.123   6.469  1.00 92.94           H
ATOM    562 2HB  TYR A  55      12.806   2.165   5.570  1.00 92.94           H
ATOM    563  CG  TYR A  55      11.840   0.490   6.504  1.00 92.94           C
ATOM    564  CD1 TYR A  55      11.273  -0.666   6.007  1.00 92.94           C
ATOM    565  HD1 TYR A  55      11.679  -1.128   5.108  1.00 92.94           H
ATOM    566  CD2 TYR A  55      11.327   1.076   7.644  1.00 92.94           C
ATOM    567  HD2 TYR A  55      11.774   1.989   8.036  1.00 92.94           H
ATOM    568  CE1 TYR A  55      10.146  -1.261   6.678  1.00 92.94           C
ATOM    569  HE1 TYR A  55       9.689  -2.174   6.296  1.00 92.94           H
ATOM    570  CE2 TYR A  55      10.200   0.481   8.314  1.00 92.94           C
ATOM    571  HE2 TYR A  55       9.785   0.933   9.215  1.00 92.94           H
ATOM    572  CZ  TYR A  55       9.665  -0.658   7.798  1.00 92.94           C
ATOM    573  OH  TYR A  55       8.601  -1.220   8.431  1.00 92.94           O
ATOM    574  HH  TYR A  55       8.256  -1.994   7.900  1.00 92.94           H
ATOM    575  HN  TYR A  55      14.310  -0.871   5.878  1.00 92.94           H
ATOM    576  N   TRP A  56      15.581   1.432   4.085  1.00 91.29           N
ATOM    577  CA  TRP A  56      16.553   2.240   3.368  1.00 91.29           C
ATOM    578  C   TRP A  56      16.724   1.642   1.970  1.00 91.29           C
ATOM    579  O   TRP A  56      16.775   2.371   0.981  1.00 91.29           O
ATOM    580  HA  TRP A  56      16.155   3.252   3.294  1.00 91.29           H
ATOM    581  CB  TRP A  56      17.868   2.333   4.144  1.00 91.29           C
ATOM    582 1HB  TRP A  56      18.078   1.365   4.600  1.00 91.29           H
ATOM    583 2HB  TRP A  56      18.677   2.538   3.444  1.00 91.29           H
ATOM    584  CG  TRP A  56      17.872   3.406   5.235  1.00 91.29           C
ATOM    585  CD1 TRP A  56      17.989   3.236   6.559  1.00 91.29           C
ATOM    586  HD1 TRP A  56      18.100   2.267   7.045  1.00 91.29           H
ATOM    587  CD2 TRP A  56      17.750   4.830   5.040  1.00 91.29           C
ATOM    588  NE1 TRP A  56      17.950   4.441   7.229  1.00 91.29           N
ATOM    589  HE1 TRP A  56      18.018   4.571   8.218  1.00 91.29           H
ATOM    590  CE2 TRP A  56      17.800   5.442   6.276  1.00 91.29           C
ATOM    591  CE3 TRP A  56      17.601   5.577   3.858  1.00 91.29           C
ATOM    592  HE3 TRP A  56      17.559   5.118   2.870  1.00 91.29           H
ATOM    593  CZ2 TRP A  56      17.709   6.828   6.449  1.00 91.29           C
ATOM    594  HZ2 TRP A  56      17.751   7.287   7.437  1.00 91.29           H
ATOM    595  CZ3 TRP A  56      17.511   6.962   4.049  1.00 91.29           C
ATOM    596  HZ3 TRP A  56      17.395   7.588   3.164  1.00 91.29           H
ATOM    597  CH2 TRP A  56      17.560   7.593   5.286  1.00 91.29           C
ATOM    598  HH2 TRP A  56      17.483   8.678   5.350  1.00 91.29           H
ATOM    599  HN  TRP A  56      15.936   0.962   4.893  1.00 91.29           H
ATOM    600  N   LEU A  57      16.810   0.320   1.933  1.00 91.78           N
ATOM    601  CA  LEU A  57      16.977  -0.384   0.673  1.00 91.78           C
ATOM    602  C   LEU A  57      15.774  -0.101  -0.229  1.00 91.78           C
ATOM    603  O   LEU A  57      15.937   0.254  -1.395  1.00 91.78           O
ATOM    604  HA  LEU A  57      17.870   0.015   0.192  1.00 91.78           H
ATOM    605  CB  LEU A  57      17.224  -1.873   0.920  1.00 91.78           C
ATOM    606 1HB  LEU A  57      18.107  -1.976   1.550  1.00 91.78           H
ATOM    607 2HB  LEU A  57      16.381  -2.272   1.485  1.00 91.78           H
ATOM    608  CG  LEU A  57      17.419  -2.737  -0.328  1.00 91.78           C
ATOM    609  HG  LEU A  57      16.559  -2.592  -0.982  1.00 91.78           H
ATOM    610  CD1 LEU A  57      18.660  -2.299  -1.109  1.00 91.78           C
ATOM    611 1HD1 LEU A  57      18.546  -1.260  -1.418  1.00 91.78           H
ATOM    612 2HD1 LEU A  57      19.541  -2.396  -0.475  1.00 91.78           H
ATOM    613 3HD1 LEU A  57      18.775  -2.929  -1.991  1.00 91.78           H
ATOM    614  CD2 LEU A  57      17.466  -4.223   0.035  1.00 91.78           C
ATOM    615 1HD2 LEU A  57      18.295  -4.404   0.719  1.00 91.78           H
ATOM    616 2HD2 LEU A  57      16.530  -4.509   0.515  1.00 91.78           H
ATOM    617 3HD2 LEU A  57      17.605  -4.814  -0.870  1.00 91.78           H
ATOM    618  HN  LEU A  57      16.766  -0.266   2.742  1.00 91.78           H
ATOM    619  N   VAL A  58      14.592  -0.269   0.346  1.00 93.54           N
ATOM    620  CA  VAL A  58      13.362  -0.071  -0.401  1.00 93.54           C
ATOM    621  C   VAL A  58      13.323   1.360  -0.942  1.00 93.54           C
ATOM    622  O   VAL A  58      12.985   1.579  -2.104  1.00 93.54           O
ATOM    623  HA  VAL A  58      13.373  -0.763  -1.243  1.00 93.54           H
ATOM    624  CB  VAL A  58      12.156  -0.411   0.477  1.00 93.54           C
ATOM    625  HB  VAL A  58      12.254   0.143   1.411  1.00 93.54           H
ATOM    626  CG1 VAL A  58      10.850   0.024  -0.192  1.00 93.54           C
ATOM    627 1HG1 VAL A  58      10.869   1.101  -0.359  1.00 93.54           H
ATOM    628 2HG1 VAL A  58      10.743  -0.490  -1.147  1.00 93.54           H
ATOM    629 3HG1 VAL A  58      10.009  -0.230   0.453  1.00 93.54           H
ATOM    630  CG2 VAL A  58      12.128  -1.903   0.816  1.00 93.54           C
ATOM    631 1HG2 VAL A  58      12.065  -2.483  -0.104  1.00 93.54           H
ATOM    632 2HG2 VAL A  58      13.038  -2.170   1.353  1.00 93.54           H
ATOM    633 3HG2 VAL A  58      11.261  -2.117   1.441  1.00 93.54           H
ATOM    634  HN  VAL A  58      14.468  -0.534   1.302  1.00 93.54           H
ATOM    635  N   PHE A  59      13.674   2.297  -0.073  1.00 94.65           N
ATOM    636  CA  PHE A  59      13.637   3.704  -0.433  1.00 94.65           C
ATOM    637  C   PHE A  59      14.525   3.982  -1.648  1.00 94.65           C
ATOM    638  O   PHE A  59      14.084   4.599  -2.616  1.00 94.65           O
ATOM    639  HA  PHE A  59      12.603   3.948  -0.678  1.00 94.65           H
ATOM    640  CB  PHE A  59      14.174   4.487   0.766  1.00 94.65           C
ATOM    641 1HB  PHE A  59      13.488   4.363   1.604  1.00 94.65           H
ATOM    642 2HB  PHE A  59      15.129   4.058   1.069  1.00 94.65           H
ATOM    643  CG  PHE A  59      14.365   5.982   0.498  1.00 94.65           C
ATOM    644  CD1 PHE A  59      15.618   6.499   0.395  1.00 94.65           C
ATOM    645  HD1 PHE A  59      16.487   5.850   0.503  1.00 94.65           H
ATOM    646  CD2 PHE A  59      13.281   6.792   0.364  1.00 94.65           C
ATOM    647  HD2 PHE A  59      12.276   6.377   0.447  1.00 94.65           H
ATOM    648  CE1 PHE A  59      15.795   7.886   0.147  1.00 94.65           C
ATOM    649  HE1 PHE A  59      16.800   8.301   0.064  1.00 94.65           H
ATOM    650  CE2 PHE A  59      13.458   8.179   0.115  1.00 94.65           C
ATOM    651  HE2 PHE A  59      12.589   8.829   0.008  1.00 94.65           H
ATOM    652  CZ  PHE A  59      14.711   8.697   0.012  1.00 94.65           C
ATOM    653  HZ  PHE A  59      14.847   9.761  -0.179  1.00 94.65           H
ATOM    654  HN  PHE A  59      13.978   2.108   0.861  1.00 94.65           H
ATOM    655  N   ILE A  60      15.761   3.512  -1.557  1.00 92.00           N
ATOM    656  CA  ILE A  60      16.756   3.825  -2.568  1.00 92.00           C
ATOM    657  C   ILE A  60      16.303   3.261  -3.916  1.00 92.00           C
ATOM    658  O   ILE A  60      16.256   3.982  -4.911  1.00 92.00           O
ATOM    659  HA  ILE A  60      16.810   4.911  -2.649  1.00 92.00           H
ATOM    660  CB  ILE A  60      18.138   3.335  -2.130  1.00 92.00           C
ATOM    661  HB  ILE A  60      18.046   2.298  -1.808  1.00 92.00           H
ATOM    662  CG1 ILE A  60      18.649   4.137  -0.931  1.00 92.00           C
ATOM    663 1HG1 ILE A  60      18.923   5.142  -1.252  1.00 92.00           H
ATOM    664 2HG1 ILE A  60      17.853   4.243  -0.194  1.00 92.00           H
ATOM    665  CG2 ILE A  60      19.125   3.359  -3.299  1.00 92.00           C
ATOM    666 1HG2 ILE A  60      18.760   2.710  -4.095  1.00 92.00           H
ATOM    667 2HG2 ILE A  60      19.218   4.378  -3.674  1.00 92.00           H
ATOM    668 3HG2 ILE A  60      20.098   3.006  -2.960  1.00 92.00           H
ATOM    669  CD1 ILE A  60      19.859   3.453  -0.290  1.00 92.00           C
ATOM    670 1HD1 ILE A  60      19.575   2.457   0.051  1.00 92.00           H
ATOM    671 2HD1 ILE A  60      20.661   3.371  -1.024  1.00 92.00           H
ATOM    672 3HD1 ILE A  60      20.202   4.044   0.559  1.00 92.00           H
ATOM    673  HN  ILE A  60      16.084   2.930  -0.812  1.00 92.00           H
ATOM    674  N   VAL A  61      15.980   1.976  -3.905  1.00 91.54           N
ATOM    675  CA  VAL A  61      15.660   1.274  -5.136  1.00 91.54           C
ATOM    676  C   VAL A  61      14.385   1.868  -5.740  1.00 91.54           C
ATOM    677  O   VAL A  61      14.318   2.106  -6.945  1.00 91.54           O
ATOM    678  HA  VAL A  61      16.485   1.434  -5.830  1.00 91.54           H
ATOM    679  CB  VAL A  61      15.551  -0.229  -4.869  1.00 91.54           C
ATOM    680  HB  VAL A  61      14.808  -0.377  -4.085  1.00 91.54           H
ATOM    681  CG1 VAL A  61      15.072  -0.974  -6.116  1.00 91.54           C
ATOM    682 1HG1 VAL A  61      14.091  -0.599  -6.409  1.00 91.54           H
ATOM    683 2HG1 VAL A  61      15.780  -0.814  -6.930  1.00 91.54           H
ATOM    684 3HG1 VAL A  61      15.003  -2.040  -5.899  1.00 91.54           H
ATOM    685  CG2 VAL A  61      16.881  -0.795  -4.369  1.00 91.54           C
ATOM    686 1HG2 VAL A  61      17.652  -0.629  -5.122  1.00 91.54           H
ATOM    687 2HG2 VAL A  61      17.164  -0.294  -3.443  1.00 91.54           H
ATOM    688 3HG2 VAL A  61      16.776  -1.864  -4.187  1.00 91.54           H
ATOM    689  HN  VAL A  61      15.935   1.417  -3.077  1.00 91.54           H
ATOM    690  N   GLY A  62      13.406   2.089  -4.875  1.00 93.10           N
ATOM    691  CA  GLY A  62      12.102   2.548  -5.323  1.00 93.10           C
ATOM    692  C   GLY A  62      12.180   3.975  -5.869  1.00 93.10           C
ATOM    693  O   GLY A  62      11.568   4.287  -6.889  1.00 93.10           O
ATOM    694 1HA  GLY A  62      11.723   1.879  -6.096  1.00 93.10           H
ATOM    695 2HA  GLY A  62      11.395   2.510  -4.494  1.00 93.10           H
ATOM    696  HN  GLY A  62      13.494   1.962  -3.887  1.00 93.10           H
ATOM    697  N   ALA A  63      12.937   4.803  -5.165  1.00 93.50           N
ATOM    698  CA  ALA A  63      13.070   6.200  -5.543  1.00 93.50           C
ATOM    699  C   ALA A  63      13.695   6.289  -6.936  1.00 93.50           C
ATOM    700  O   ALA A  63      13.224   7.045  -7.784  1.00 93.50           O
ATOM    701  HA  ALA A  63      12.070   6.632  -5.574  1.00 93.50           H
ATOM    702  CB  ALA A  63      13.893   6.939  -4.486  1.00 93.50           C
ATOM    703 1HB  ALA A  63      13.391   6.870  -3.521  1.00 93.50           H
ATOM    704 2HB  ALA A  63      14.882   6.487  -4.414  1.00 93.50           H
ATOM    705 3HB  ALA A  63      13.993   7.987  -4.770  1.00 93.50           H
ATOM    706  HN  ALA A  63      13.453   4.535  -4.351  1.00 93.50           H
ATOM    707  N   LEU A  64      14.747   5.507  -7.130  1.00 87.62           N
ATOM    708  CA  LEU A  64      15.448   5.498  -8.402  1.00 87.62           C
ATOM    709  C   LEU A  64      14.503   5.003  -9.498  1.00 87.62           C
ATOM    710  O   LEU A  64      14.391   5.624 -10.554  1.00 87.62           O
ATOM    711  HA  LEU A  64      15.730   6.526  -8.627  1.00 87.62           H
ATOM    712  CB  LEU A  64      16.742   4.688  -8.294  1.00 87.62           C
ATOM    713 1HB  LEU A  64      16.503   3.714  -7.866  1.00 87.62           H
ATOM    714 2HB  LEU A  64      17.120   4.509  -9.301  1.00 87.62           H
ATOM    715  CG  LEU A  64      17.861   5.319  -7.464  1.00 87.62           C
ATOM    716  HG  LEU A  64      17.461   5.563  -6.480  1.00 87.62           H
ATOM    717  CD1 LEU A  64      19.010   4.331  -7.251  1.00 87.62           C
ATOM    718 1HD1 LEU A  64      18.640   3.450  -6.727  1.00 87.62           H
ATOM    719 2HD1 LEU A  64      19.417   4.034  -8.218  1.00 87.62           H
ATOM    720 3HD1 LEU A  64      19.792   4.805  -6.658  1.00 87.62           H
ATOM    721  CD2 LEU A  64      18.340   6.628  -8.094  1.00 87.62           C
ATOM    722 1HD2 LEU A  64      18.718   6.432  -9.098  1.00 87.62           H
ATOM    723 2HD2 LEU A  64      17.508   7.330  -8.150  1.00 87.62           H
ATOM    724 3HD2 LEU A  64      19.136   7.056  -7.484  1.00 87.62           H
ATOM    725  HN  LEU A  64      15.119   4.889  -6.437  1.00 87.62           H
ATOM    726  N   GLY A  65      13.845   3.889  -9.209  1.00 89.54           N
ATOM    727  CA  GLY A  65      13.015   3.231 -10.204  1.00 89.54           C
ATOM    728  C   GLY A  65      11.879   4.147 -10.663  1.00 89.54           C
ATOM    729  O   GLY A  65      11.703   4.371 -11.860  1.00 89.54           O
ATOM    730 1HA  GLY A  65      13.625   2.945 -11.061  1.00 89.54           H
ATOM    731 2HA  GLY A  65      12.601   2.313  -9.787  1.00 89.54           H
ATOM    732  HN  GLY A  65      13.874   3.438  -8.317  1.00 89.54           H
ATOM    733  N   ASN A  66      11.138   4.652  -9.688  1.00 87.93           N
ATOM    734  CA  ASN A  66       9.942   5.424  -9.980  1.00 87.93           C
ATOM    735  C   ASN A  66      10.343   6.760 -10.610  1.00 87.93           C
ATOM    736  O   ASN A  66       9.625   7.292 -11.455  1.00 87.93           O
ATOM    737  HA  ASN A  66       9.358   4.802 -10.658  1.00 87.93           H
ATOM    738  CB  ASN A  66       9.153   5.721  -8.703  1.00 87.93           C
ATOM    739 1HB  ASN A  66       9.838   6.026  -7.911  1.00 87.93           H
ATOM    740 2HB  ASN A  66       8.475   6.556  -8.877  1.00 87.93           H
ATOM    741  CG  ASN A  66       8.357   4.495  -8.253  1.00 87.93           C
ATOM    742  OD1 ASN A  66       7.444   4.036  -8.919  1.00 87.93           O
ATOM    743  ND2 ASN A  66       8.752   3.992  -7.087  1.00 87.93           N
ATOM    744 1HD2 ASN A  66       9.509   4.416  -6.590  1.00 87.93           H
ATOM    745 2HD2 ASN A  66       8.293   3.188  -6.707  1.00 87.93           H
ATOM    746  HN  ASN A  66      11.343   4.542  -8.715  1.00 87.93           H
ATOM    747  N   SER A  67      11.488   7.263 -10.173  1.00 89.39           N
ATOM    748  CA  SER A  67      12.017   8.502 -10.718  1.00 89.39           C
ATOM    749  C   SER A  67      12.296   8.339 -12.213  1.00 89.39           C
ATOM    750  O   SER A  67      12.038   9.250 -12.999  1.00 89.39           O
ATOM    751  HA  SER A  67      11.237   9.245 -10.553  1.00 89.39           H
ATOM    752  CB  SER A  67      13.290   8.928  -9.983  1.00 89.39           C
ATOM    753 1HB  SER A  67      14.036   8.137 -10.062  1.00 89.39           H
ATOM    754 2HB  SER A  67      13.709   9.811 -10.466  1.00 89.39           H
ATOM    755  OG  SER A  67      13.043   9.212  -8.609  1.00 89.39           O
ATOM    756  HG  SER A  67      13.534   8.559  -8.032  1.00 89.39           H
ATOM    757  HN  SER A  67      12.051   6.840  -9.463  1.00 89.39           H
ATOM    758  N   LEU A  68      12.820   7.173 -12.562  1.00 83.93           N
ATOM    759  CA  LEU A  68      13.112   6.869 -13.952  1.00 83.93           C
ATOM    760  C   LEU A  68      11.803   6.812 -14.742  1.00 83.93           C
ATOM    761  O   LEU A  68      11.733   7.297 -15.871  1.00 83.93           O
ATOM    762  HA  LEU A  68      13.717   7.686 -14.345  1.00 83.93           H
ATOM    763  CB  LEU A  68      13.949   5.593 -14.057  1.00 83.93           C
ATOM    764 1HB  LEU A  68      13.518   4.843 -13.394  1.00 83.93           H
ATOM    765 2HB  LEU A  68      13.862   5.208 -15.073  1.00 83.93           H
ATOM    766  CG  LEU A  68      15.435   5.737 -13.722  1.00 83.93           C
ATOM    767  HG  LEU A  68      15.521   6.247 -12.763  1.00 83.93           H
ATOM    768  CD1 LEU A  68      16.097   4.366 -13.565  1.00 83.93           C
ATOM    769 1HD1 LEU A  68      15.609   3.817 -12.761  1.00 83.93           H
ATOM    770 2HD1 LEU A  68      16.001   3.808 -14.497  1.00 83.93           H
ATOM    771 3HD1 LEU A  68      17.153   4.497 -13.327  1.00 83.93           H
ATOM    772  CD2 LEU A  68      16.150   6.603 -14.760  1.00 83.93           C
ATOM    773 1HD2 LEU A  68      16.057   6.143 -15.744  1.00 83.93           H
ATOM    774 2HD2 LEU A  68      15.699   7.595 -14.779  1.00 83.93           H
ATOM    775 3HD2 LEU A  68      17.205   6.689 -14.498  1.00 83.93           H
ATOM    776  HN  LEU A  68      13.045   6.445 -11.914  1.00 83.93           H
ATOM    777  N   VAL A  69      10.797   6.216 -14.118  1.00 85.69           N
ATOM    778  CA  VAL A  69       9.507   6.050 -14.766  1.00 85.69           C
ATOM    779  C   VAL A  69       8.959   7.422 -15.160  1.00 85.69           C
ATOM    780  O   VAL A  69       8.577   7.636 -16.310  1.00 85.69           O
ATOM    781  HA  VAL A  69       9.667   5.463 -15.671  1.00 85.69           H
ATOM    782  CB  VAL A  69       8.561   5.267 -13.854  1.00 85.69           C
ATOM    783  HB  VAL A  69       8.535   5.770 -12.887  1.00 85.69           H
ATOM    784  CG1 VAL A  69       7.138   5.258 -14.418  1.00 85.69           C
ATOM    785 1HG1 VAL A  69       6.775   6.283 -14.502  1.00 85.69           H
ATOM    786 2HG1 VAL A  69       7.141   4.791 -15.403  1.00 85.69           H
ATOM    787 3HG1 VAL A  69       6.486   4.695 -13.750  1.00 85.69           H
ATOM    788  CG2 VAL A  69       9.070   3.842 -13.629  1.00 85.69           C
ATOM    789 1HG2 VAL A  69       9.139   3.325 -14.586  1.00 85.69           H
ATOM    790 2HG2 VAL A  69      10.055   3.877 -13.163  1.00 85.69           H
ATOM    791 3HG2 VAL A  69       8.378   3.308 -12.977  1.00 85.69           H
ATOM    792  HN  VAL A  69      10.854   5.851 -13.189  1.00 85.69           H
ATOM    793  N   ILE A  70       8.936   8.318 -14.184  1.00 87.91           N
ATOM    794  CA  ILE A  70       8.371   9.640 -14.394  1.00 87.91           C
ATOM    795  C   ILE A  70       9.155  10.357 -15.494  1.00 87.91           C
ATOM    796  O   ILE A  70       8.568  11.007 -16.357  1.00 87.91           O
ATOM    797  HA  ILE A  70       7.344   9.505 -14.734  1.00 87.91           H
ATOM    798  CB  ILE A  70       8.313  10.413 -13.075  1.00 87.91           C
ATOM    799  HB  ILE A  70       9.293  10.352 -12.600  1.00 87.91           H
ATOM    800  CG1 ILE A  70       7.305   9.783 -12.113  1.00 87.91           C
ATOM    801 1HG1 ILE A  70       6.296   9.906 -12.506  1.00 87.91           H
ATOM    802 2HG1 ILE A  70       7.489   8.711 -12.037  1.00 87.91           H
ATOM    803  CG2 ILE A  70       8.022  11.895 -13.321  1.00 87.91           C
ATOM    804 1HG2 ILE A  70       8.809  12.322 -13.942  1.00 87.91           H
ATOM    805 2HG2 ILE A  70       7.063  11.998 -13.828  1.00 87.91           H
ATOM    806 3HG2 ILE A  70       7.987  12.422 -12.367  1.00 87.91           H
ATOM    807  CD1 ILE A  70       7.398  10.421 -10.725  1.00 87.91           C
ATOM    808 1HD1 ILE A  70       8.401  10.275 -10.325  1.00 87.91           H
ATOM    809 2HD1 ILE A  70       7.188  11.488 -10.801  1.00 87.91           H
ATOM    810 3HD1 ILE A  70       6.670   9.954 -10.061  1.00 87.91           H
ATOM    811  HN  ILE A  70       9.295   8.153 -13.265  1.00 87.91           H
ATOM    812  N   LEU A  71      10.471  10.214 -15.427  1.00 83.59           N
ATOM    813  CA  LEU A  71      11.347  10.900 -16.362  1.00 83.59           C
ATOM    814  C   LEU A  71      11.011  10.456 -17.787  1.00 83.59           C
ATOM    815  O   LEU A  71      10.931  11.282 -18.696  1.00 83.59           O
ATOM    816  HA  LEU A  71      11.144  11.967 -16.276  1.00 83.59           H
ATOM    817  CB  LEU A  71      12.812  10.685 -15.980  1.00 83.59           C
ATOM    818 1HB  LEU A  71      12.942  10.977 -14.938  1.00 83.59           H
ATOM    819 2HB  LEU A  71      13.030   9.619 -16.041  1.00 83.59           H
ATOM    820  CG  LEU A  71      13.843  11.437 -16.824  1.00 83.59           C
ATOM    821  HG  LEU A  71      13.577  11.317 -17.875  1.00 83.59           H
ATOM    822  CD1 LEU A  71      13.813  12.936 -16.519  1.00 83.59           C
ATOM    823 1HD1 LEU A  71      12.823  13.332 -16.742  1.00 83.59           H
ATOM    824 2HD1 LEU A  71      14.040  13.097 -15.465  1.00 83.59           H
ATOM    825 3HD1 LEU A  71      14.555  13.446 -17.133  1.00 83.59           H
ATOM    826  CD2 LEU A  71      15.241  10.842 -16.641  1.00 83.59           C
ATOM    827 1HD2 LEU A  71      15.531  10.911 -15.593  1.00 83.59           H
ATOM    828 2HD2 LEU A  71      15.234   9.796 -16.948  1.00 83.59           H
ATOM    829 3HD2 LEU A  71      15.954  11.396 -17.252  1.00 83.59           H
ATOM    830  HN  LEU A  71      10.938   9.644 -14.751  1.00 83.59           H
ATOM    831  N   VAL A  72      10.824   9.153 -17.939  1.00 82.55           N
ATOM    832  CA  VAL A  72      10.588   8.579 -19.252  1.00 82.55           C
ATOM    833  C   VAL A  72       9.289   9.147 -19.826  1.00 82.55           C
ATOM    834  O   VAL A  72       9.244   9.556 -20.986  1.00 82.55           O
ATOM    835  HA  VAL A  72      11.416   8.877 -19.896  1.00 82.55           H
ATOM    836  CB  VAL A  72      10.584   7.051 -19.163  1.00 82.55           C
ATOM    837  HB  VAL A  72       9.862   6.762 -18.399  1.00 82.55           H
ATOM    838  CG1 VAL A  72      10.143   6.425 -20.487  1.00 82.55           C
ATOM    839 1HG1 VAL A  72       9.136   6.764 -20.732  1.00 82.55           H
ATOM    840 2HG1 VAL A  72      10.830   6.727 -21.278  1.00 82.55           H
ATOM    841 3HG1 VAL A  72      10.149   5.339 -20.396  1.00 82.55           H
ATOM    842  CG2 VAL A  72      11.955   6.524 -18.736  1.00 82.55           C
ATOM    843 1HG2 VAL A  72      12.705   6.829 -19.466  1.00 82.55           H
ATOM    844 2HG2 VAL A  72      12.213   6.931 -17.759  1.00 82.55           H
ATOM    845 3HG2 VAL A  72      11.924   5.435 -18.680  1.00 82.55           H
ATOM    846  HN  VAL A  72      10.833   8.496 -17.185  1.00 82.55           H
ATOM    847  N   TYR A  73       8.262   9.155 -18.988  1.00 79.95           N
ATOM    848  CA  TYR A  73       6.953   9.621 -19.413  1.00 79.95           C
ATOM    849  C   TYR A  73       6.977  11.120 -19.716  1.00 79.95           C
ATOM    850  O   TYR A  73       6.280  11.586 -20.616  1.00 79.95           O
ATOM    851  HA  TYR A  73       6.680   9.079 -20.318  1.00 79.95           H
ATOM    852  CB  TYR A  73       6.012   9.367 -18.233  1.00 79.95           C
ATOM    853 1HB  TYR A  73       6.582   9.433 -17.306  1.00 79.95           H
ATOM    854 2HB  TYR A  73       5.262  10.157 -18.203  1.00 79.95           H
ATOM    855  CG  TYR A  73       5.304   8.012 -18.283  1.00 79.95           C
ATOM    856  CD1 TYR A  73       4.408   7.738 -19.296  1.00 79.95           C
ATOM    857  HD1 TYR A  73       4.205   8.488 -20.061  1.00 79.95           H
ATOM    858  CD2 TYR A  73       5.561   7.062 -17.315  1.00 79.95           C
ATOM    859  HD2 TYR A  73       6.269   7.278 -16.514  1.00 79.95           H
ATOM    860  CE1 TYR A  73       3.741   6.463 -19.344  1.00 79.95           C
ATOM    861  HE1 TYR A  73       3.031   6.234 -20.138  1.00 79.95           H
ATOM    862  CE2 TYR A  73       4.894   5.787 -17.362  1.00 79.95           C
ATOM    863  HE2 TYR A  73       5.088   5.029 -16.603  1.00 79.95           H
ATOM    864  CZ  TYR A  73       4.017   5.550 -18.374  1.00 79.95           C
ATOM    865  OH  TYR A  73       3.388   4.345 -18.418  1.00 79.95           O
ATOM    866  HH  TYR A  73       2.948   4.222 -19.308  1.00 79.95           H
ATOM    867  HN  TYR A  73       8.315   8.850 -18.037  1.00 79.95           H
ATOM    868  N   TRP A  74       7.787  11.834 -18.949  1.00 72.78           N
ATOM    869  CA  TRP A  74       7.849  13.281 -19.067  1.00 72.78           C
ATOM    870  C   TRP A  74       8.480  13.618 -20.420  1.00 72.78           C
ATOM    871  O   TRP A  74       7.961  14.452 -21.160  1.00 72.78           O
ATOM    872  HA  TRP A  74       6.828  13.662 -19.027  1.00 72.78           H
ATOM    873  CB  TRP A  74       8.601  13.897 -17.886  1.00 72.78           C
ATOM    874 1HB  TRP A  74       8.148  13.548 -16.958  1.00 72.78           H
ATOM    875 2HB  TRP A  74       9.629  13.535 -17.895  1.00 72.78           H
ATOM    876  CG  TRP A  74       8.615  15.427 -17.886  1.00 72.78           C
ATOM    877  CD1 TRP A  74       7.569  16.261 -17.808  1.00 72.78           C
ATOM    878  HD1 TRP A  74       6.531  15.938 -17.731  1.00 72.78           H
ATOM    879  CD2 TRP A  74       9.779  16.276 -17.972  1.00 72.78           C
ATOM    880  NE1 TRP A  74       7.972  17.581 -17.837  1.00 72.78           N
ATOM    881  HE1 TRP A  74       7.376  18.383 -17.792  1.00 72.78           H
ATOM    882  CE2 TRP A  74       9.358  17.590 -17.940  1.00 72.78           C
ATOM    883  CE3 TRP A  74      11.141  15.945 -18.073  1.00 72.78           C
ATOM    884  HE3 TRP A  74      11.498  14.915 -18.100  1.00 72.78           H
ATOM    885  CZ2 TRP A  74      10.237  18.678 -18.004  1.00 72.78           C
ATOM    886  HZ2 TRP A  74       9.880  19.707 -17.977  1.00 72.78           H
ATOM    887  CZ3 TRP A  74      12.007  17.043 -18.136  1.00 72.78           C
ATOM    888  HZ3 TRP A  74      13.075  16.843 -18.216  1.00 72.78           H
ATOM    889  CH2 TRP A  74      11.600  18.372 -18.105  1.00 72.78           C
ATOM    890  HH2 TRP A  74      12.338  19.172 -18.160  1.00 72.78           H
ATOM    891  HN  TRP A  74       8.393  11.441 -18.257  1.00 72.78           H
ATOM    892  N   TYR A  75       9.590  12.953 -20.701  1.00 70.75           N
ATOM    893  CA  TYR A  75      10.482  13.398 -21.758  1.00 70.75           C
ATOM    894  C   TYR A  75      10.126  12.735 -23.091  1.00 70.75           C
ATOM    895  O   TYR A  75      10.294  13.335 -24.151  1.00 70.75           O
ATOM    896  HA  TYR A  75      10.374  14.478 -21.858  1.00 70.75           H
ATOM    897  CB  TYR A  75      11.886  12.954 -21.341  1.00 70.75           C
ATOM    898 1HB  TYR A  75      11.883  12.733 -20.273  1.00 70.75           H
ATOM    899 2HB  TYR A  75      12.131  12.026 -21.858  1.00 70.75           H
ATOM    900  CG  TYR A  75      12.977  13.987 -21.631  1.00 70.75           C
ATOM    901  CD1 TYR A  75      13.641  13.967 -22.840  1.00 70.75           C
ATOM    902  HD1 TYR A  75      13.389  13.216 -23.588  1.00 70.75           H
ATOM    903  CD2 TYR A  75      13.295  14.938 -20.683  1.00 70.75           C
ATOM    904  HD2 TYR A  75      12.770  14.954 -19.728  1.00 70.75           H
ATOM    905  CE1 TYR A  75      14.668  14.939 -23.113  1.00 70.75           C
ATOM    906  HE1 TYR A  75      15.201  14.935 -24.064  1.00 70.75           H
ATOM    907  CE2 TYR A  75      14.322  15.910 -20.956  1.00 70.75           C
ATOM    908  HE2 TYR A  75      14.584  16.667 -20.216  1.00 70.75           H
ATOM    909  CZ  TYR A  75      14.958  15.863 -22.157  1.00 70.75           C
ATOM    910  OH  TYR A  75      15.927  16.781 -22.415  1.00 70.75           O
ATOM    911  HH  TYR A  75      16.313  16.625 -23.325  1.00 70.75           H
ATOM    912  HN  TYR A  75       9.883  12.126 -20.221  1.00 70.75           H
ATOM    913  N   CYS A  76       9.641  11.506 -22.993  1.00 69.51           N
ATOM    914  CA  CYS A  76       9.596  10.625 -24.147  1.00 69.51           C
ATOM    915  C   CYS A  76       8.150  10.162 -24.342  1.00 69.51           C
ATOM    916  O   CYS A  76       7.492  10.559 -25.302  1.00 69.51           O
ATOM    917  HA  CYS A  76       9.933  11.212 -25.002  1.00 69.51           H
ATOM    918  CB  CYS A  76      10.558   9.445 -23.997  1.00 69.51           C
ATOM    919 1HB  CYS A  76      11.515   9.792 -23.608  1.00 69.51           H
ATOM    920 2HB  CYS A  76      10.160   8.731 -23.275  1.00 69.51           H
ATOM    921  SG  CYS A  76      10.802   8.626 -25.615  1.00 69.51           S
ATOM    922  HG  CYS A  76       9.595   8.070 -25.673  1.00 69.51           H
ATOM    923  HN  CYS A  76       9.284  11.111 -22.146  1.00 69.51           H
ATOM    924  N   THR A  77       7.700   9.329 -23.416  1.00 63.16           N
ATOM    925  CA  THR A  77       6.495   8.547 -23.635  1.00 63.16           C
ATOM    926  C   THR A  77       5.296   9.468 -23.871  1.00 63.16           C
ATOM    927  O   THR A  77       4.482   9.218 -24.759  1.00 63.16           O
ATOM    928  HA  THR A  77       6.629   7.957 -24.542  1.00 63.16           H
ATOM    929  CB  THR A  77       6.315   7.611 -22.438  1.00 63.16           C
ATOM    930  HB  THR A  77       6.044   8.170 -21.543  1.00 63.16           H
ATOM    931  OG1 THR A  77       7.546   6.897 -22.368  1.00 63.16           O
ATOM    932  HG1 THR A  77       7.552   6.157 -23.040  1.00 63.16           H
ATOM    933  CG2 THR A  77       5.269   6.524 -22.697  1.00 63.16           C
ATOM    934 1HG2 THR A  77       5.575   5.921 -23.552  1.00 63.16           H
ATOM    935 2HG2 THR A  77       4.306   6.990 -22.907  1.00 63.16           H
ATOM    936 3HG2 THR A  77       5.181   5.888 -21.817  1.00 63.16           H
ATOM    937  HN  THR A  77       8.141   9.186 -22.530  1.00 63.16           H
ATOM    938  N   ARG A  78       5.226  10.514 -23.062  1.00 57.25           N
ATOM    939  CA  ARG A  78       3.993  11.271 -22.922  1.00 57.25           C
ATOM    940  C   ARG A  78       2.829  10.333 -22.597  1.00 57.25           C
ATOM    941  O   ARG A  78       2.826   9.175 -23.011  1.00 57.25           O
ATOM    942  HA  ARG A  78       4.182  11.962 -22.100  1.00 57.25           H
ATOM    943  CB  ARG A  78       3.674  12.044 -24.203  1.00 57.25           C
ATOM    944 1HB  ARG A  78       3.496  11.345 -25.019  1.00 57.25           H
ATOM    945 2HB  ARG A  78       2.755  12.616 -24.067  1.00 57.25           H
ATOM    946  CG  ARG A  78       4.819  12.989 -24.573  1.00 57.25           C
ATOM    947 1HG  ARG A  78       5.033  13.652 -23.735  1.00 57.25           H
ATOM    948 2HG  ARG A  78       5.724  12.412 -24.763  1.00 57.25           H
ATOM    949  CD  ARG A  78       4.467  13.818 -25.810  1.00 57.25           C
ATOM    950 1HD  ARG A  78       4.266  13.160 -26.654  1.00 57.25           H
ATOM    951 2HD  ARG A  78       3.558  14.391 -25.627  1.00 57.25           H
ATOM    952  NE  ARG A  78       5.583  14.734 -26.139  1.00 57.25           N
ATOM    953  HE  ARG A  78       6.420  14.667 -25.597  1.00 57.25           H
ATOM    954  CZ  ARG A  78       5.540  15.648 -27.118  1.00 57.25           C
ATOM    955  NH1 ARG A  78       4.444  15.782 -27.876  1.00 57.25           N
ATOM    956 1HH1 ARG A  78       3.648  15.198 -27.713  1.00 57.25           H
ATOM    957 2HH1 ARG A  78       4.420  16.467 -28.605  1.00 57.25           H
ATOM    958  NH2 ARG A  78       6.611  16.425 -27.327  1.00 57.25           N
ATOM    959 1HH2 ARG A  78       6.596  17.112 -28.054  1.00 57.25           H
ATOM    960 2HH2 ARG A  78       7.426  16.319 -26.757  1.00 57.25           H
ATOM    961  HN  ARG A  78       5.990  10.846 -22.508  1.00 57.25           H
ATOM    962  N   VAL A  79       1.869  10.869 -21.857  1.00 72.29           N
ATOM    963  CA  VAL A  79       0.680  10.109 -21.511  1.00 72.29           C
ATOM    964  C   VAL A  79      -0.271  10.082 -22.709  1.00 72.29           C
ATOM    965  O   VAL A  79      -0.936  11.075 -23.001  1.00 72.29           O
ATOM    966  HA  VAL A  79       0.994   9.089 -21.290  1.00 72.29           H
ATOM    967  CB  VAL A  79       0.036  10.690 -20.250  1.00 72.29           C
ATOM    968  HB  VAL A  79      -0.305  11.699 -20.482  1.00 72.29           H
ATOM    969  CG1 VAL A  79      -1.183   9.868 -19.828  1.00 72.29           C
ATOM    970 1HG1 VAL A  79      -1.920   9.873 -20.631  1.00 72.29           H
ATOM    971 2HG1 VAL A  79      -0.877   8.843 -19.622  1.00 72.29           H
ATOM    972 3HG1 VAL A  79      -1.621  10.303 -18.930  1.00 72.29           H
ATOM    973  CG2 VAL A  79       1.053  10.788 -19.111  1.00 72.29           C
ATOM    974 1HG2 VAL A  79       1.437   9.794 -18.880  1.00 72.29           H
ATOM    975 2HG2 VAL A  79       1.876  11.435 -19.413  1.00 72.29           H
ATOM    976 3HG2 VAL A  79       0.569  11.204 -18.227  1.00 72.29           H
ATOM    977  HN  VAL A  79       1.894  11.801 -21.498  1.00 72.29           H
ATOM    978  N   LYS A  80      -0.305   8.935 -23.371  1.00 64.49           N
ATOM    979  CA  LYS A  80      -1.090   8.796 -24.586  1.00 64.49           C
ATOM    980  C   LYS A  80      -2.307   7.913 -24.304  1.00 64.49           C
ATOM    981  O   LYS A  80      -3.340   8.045 -24.959  1.00 64.49           O
ATOM    982  HA  LYS A  80      -1.441   9.789 -24.865  1.00 64.49           H
ATOM    983  CB  LYS A  80      -0.215   8.287 -25.734  1.00 64.49           C
ATOM    984 1HB  LYS A  80       0.293   7.371 -25.431  1.00 64.49           H
ATOM    985 2HB  LYS A  80      -0.841   8.035 -26.590  1.00 64.49           H
ATOM    986  CG  LYS A  80       0.819   9.338 -26.143  1.00 64.49           C
ATOM    987 1HG  LYS A  80       0.312  10.263 -26.419  1.00 64.49           H
ATOM    988 2HG  LYS A  80       1.463   9.569 -25.295  1.00 64.49           H
ATOM    989  CD  LYS A  80       1.667   8.845 -27.316  1.00 64.49           C
ATOM    990 1HD  LYS A  80       2.129   7.891 -27.060  1.00 64.49           H
ATOM    991 2HD  LYS A  80       1.029   8.668 -28.182  1.00 64.49           H
ATOM    992  CE  LYS A  80       2.752   9.863 -27.675  1.00 64.49           C
ATOM    993 1HE  LYS A  80       2.292  10.814 -27.943  1.00 64.49           H
ATOM    994 2HE  LYS A  80       3.385  10.049 -26.807  1.00 64.49           H
ATOM    995  NZ  LYS A  80       3.575   9.369 -28.801  1.00 64.49           N
ATOM    996 1HZ  LYS A  80       4.286  10.056 -29.027  1.00 64.49           H
ATOM    997 2HZ  LYS A  80       4.020   8.497 -28.537  1.00 64.49           H
ATOM    998 3HZ  LYS A  80       2.984   9.215 -29.610  1.00 64.49           H
ATOM    999  HN  LYS A  80       0.189   8.113 -23.091  1.00 64.49           H
ATOM   1000  N   THR A  81      -2.146   7.033 -23.326  1.00 74.51           N
ATOM   1001  CA  THR A  81      -3.161   6.031 -23.047  1.00 74.51           C
ATOM   1002  C   THR A  81      -3.637   6.145 -21.597  1.00 74.51           C
ATOM   1003  O   THR A  81      -3.006   6.816 -20.783  1.00 74.51           O
ATOM   1004  HA  THR A  81      -4.023   6.229 -23.683  1.00 74.51           H
ATOM   1005  CB  THR A  81      -2.577   4.659 -23.389  1.00 74.51           C
ATOM   1006  HB  THR A  81      -3.364   3.908 -23.459  1.00 74.51           H
ATOM   1007  OG1 THR A  81      -1.601   4.434 -22.375  1.00 74.51           O
ATOM   1008  HG1 THR A  81      -1.299   3.481 -22.396  1.00 74.51           H
ATOM   1009  CG2 THR A  81      -1.768   4.674 -24.688  1.00 74.51           C
ATOM   1010 1HG2 THR A  81      -0.940   5.376 -24.592  1.00 74.51           H
ATOM   1011 2HG2 THR A  81      -2.412   4.980 -25.513  1.00 74.51           H
ATOM   1012 3HG2 THR A  81      -1.377   3.675 -24.883  1.00 74.51           H
ATOM   1013  HN  THR A  81      -1.342   6.998 -22.733  1.00 74.51           H
ATOM   1014  N   MET A  82      -4.748   5.478 -21.319  1.00 75.72           N
ATOM   1015  CA  MET A  82      -5.277   5.436 -19.967  1.00 75.72           C
ATOM   1016  C   MET A  82      -4.302   4.737 -19.017  1.00 75.72           C
ATOM   1017  O   MET A  82      -4.139   5.154 -17.872  1.00 75.72           O
ATOM   1018  HA  MET A  82      -5.401   6.477 -19.668  1.00 75.72           H
ATOM   1019  CB  MET A  82      -6.614   4.693 -19.964  1.00 75.72           C
ATOM   1020 1HB  MET A  82      -7.237   5.055 -20.781  1.00 75.72           H
ATOM   1021 2HB  MET A  82      -6.444   3.630 -20.139  1.00 75.72           H
ATOM   1022  CG  MET A  82      -7.346   4.885 -18.634  1.00 75.72           C
ATOM   1023 1HG  MET A  82      -6.784   4.412 -17.829  1.00 75.72           H
ATOM   1024 2HG  MET A  82      -7.411   5.947 -18.396  1.00 75.72           H
ATOM   1025  SD  MET A  82      -8.983   4.180 -18.730  1.00 75.72           S
ATOM   1026  CE  MET A  82      -9.647   4.725 -17.166  1.00 75.72           C
ATOM   1027 1HE  MET A  82      -9.040   4.326 -16.354  1.00 75.72           H
ATOM   1028 2HE  MET A  82      -9.636   5.815 -17.126  1.00 75.72           H
ATOM   1029 3HE  MET A  82     -10.672   4.369 -17.062  1.00 75.72           H
ATOM   1030  HN  MET A  82      -5.282   4.973 -21.997  1.00 75.72           H
ATOM   1031  N   THR A  83      -3.679   3.685 -19.529  1.00 75.47           N
ATOM   1032  CA  THR A  83      -2.686   2.956 -18.759  1.00 75.47           C
ATOM   1033  C   THR A  83      -1.533   3.880 -18.363  1.00 75.47           C
ATOM   1034  O   THR A  83      -1.067   3.844 -17.226  1.00 75.47           O
ATOM   1035  HA  THR A  83      -3.152   2.612 -17.836  1.00 75.47           H
ATOM   1036  CB  THR A  83      -2.240   1.749 -19.587  1.00 75.47           C
ATOM   1037  HB  THR A  83      -1.546   2.050 -20.371  1.00 75.47           H
ATOM   1038  OG1 THR A  83      -3.460   1.165 -20.036  1.00 75.47           O
ATOM   1039  HG1 THR A  83      -4.018   0.892 -19.252  1.00 75.47           H
ATOM   1040  CG2 THR A  83      -1.598   0.656 -18.729  1.00 75.47           C
ATOM   1041 1HG2 THR A  83      -2.316   0.307 -17.987  1.00 75.47           H
ATOM   1042 2HG2 THR A  83      -0.721   1.059 -18.224  1.00 75.47           H
ATOM   1043 3HG2 THR A  83      -1.300  -0.177 -19.366  1.00 75.47           H
ATOM   1044  HN  THR A  83      -3.843   3.332 -20.450  1.00 75.47           H
ATOM   1045  N   ASP A  84      -1.107   4.687 -19.324  1.00 78.86           N
ATOM   1046  CA  ASP A  84       0.009   5.590 -19.102  1.00 78.86           C
ATOM   1047  C   ASP A  84      -0.326   6.535 -17.946  1.00 78.86           C
ATOM   1048  O   ASP A  84       0.536   6.850 -17.127  1.00 78.86           O
ATOM   1049  HA  ASP A  84       0.859   4.945 -18.880  1.00 78.86           H
ATOM   1050  CB  ASP A  84       0.285   6.441 -20.343  1.00 78.86           C
ATOM   1051 1HB  ASP A  84      -0.600   7.028 -20.590  1.00 78.86           H
ATOM   1052 2HB  ASP A  84       1.088   7.148 -20.134  1.00 78.86           H
ATOM   1053  CG  ASP A  84       0.669   5.563 -21.536  1.00 78.86           C
ATOM   1054  OD1 ASP A  84       1.235   4.477 -21.282  1.00 78.86           O
ATOM   1055  OD2 ASP A  84       0.389   5.997 -22.674  1.00 78.86           O
ATOM   1056  HN  ASP A  84      -1.511   4.731 -20.238  1.00 78.86           H
ATOM   1057  N   MET A  85      -1.580   6.961 -17.917  1.00 84.30           N
ATOM   1058  CA  MET A  85      -2.031   7.890 -16.895  1.00 84.30           C
ATOM   1059  C   MET A  85      -1.917   7.270 -15.501  1.00 84.30           C
ATOM   1060  O   MET A  85      -1.411   7.904 -14.576  1.00 84.30           O
ATOM   1061  HA  MET A  85      -1.371   8.754 -16.972  1.00 84.30           H
ATOM   1062  CB  MET A  85      -3.487   8.277 -17.164  1.00 84.30           C
ATOM   1063 1HB  MET A  85      -3.581   8.671 -18.176  1.00 84.30           H
ATOM   1064 2HB  MET A  85      -4.119   7.391 -17.106  1.00 84.30           H
ATOM   1065  CG  MET A  85      -3.971   9.323 -16.156  1.00 84.30           C
ATOM   1066 1HG  MET A  85      -5.024   9.547 -16.330  1.00 84.30           H
ATOM   1067 2HG  MET A  85      -3.892   8.927 -15.144  1.00 84.30           H
ATOM   1068  SD  MET A  85      -2.999  10.812 -16.307  1.00 84.30           S
ATOM   1069  CE  MET A  85      -3.592  11.412 -17.880  1.00 84.30           C
ATOM   1070 1HE  MET A  85      -3.388  10.670 -18.652  1.00 84.30           H
ATOM   1071 2HE  MET A  85      -4.666  11.588 -17.820  1.00 84.30           H
ATOM   1072 3HE  MET A  85      -3.084  12.344 -18.128  1.00 84.30           H
ATOM   1073  HN  MET A  85      -2.281   6.682 -18.574  1.00 84.30           H
ATOM   1074  N   PHE A  86      -2.394   6.039 -15.395  1.00 86.82           N
ATOM   1075  CA  PHE A  86      -2.396   5.345 -14.118  1.00 86.82           C
ATOM   1076  C   PHE A  86      -0.971   5.008 -13.676  1.00 86.82           C
ATOM   1077  O   PHE A  86      -0.648   5.093 -12.492  1.00 86.82           O
ATOM   1078  HA  PHE A  86      -2.853   6.012 -13.388  1.00 86.82           H
ATOM   1079  CB  PHE A  86      -3.176   4.044 -14.318  1.00 86.82           C
ATOM   1080 1HB  PHE A  86      -2.759   3.509 -15.171  1.00 86.82           H
ATOM   1081 2HB  PHE A  86      -3.034   3.409 -13.443  1.00 86.82           H
ATOM   1082  CG  PHE A  86      -4.676   4.246 -14.545  1.00 86.82           C
ATOM   1083  CD1 PHE A  86      -5.356   5.170 -13.814  1.00 86.82           C
ATOM   1084  HD1 PHE A  86      -4.832   5.765 -13.066  1.00 86.82           H
ATOM   1085  CD2 PHE A  86      -5.328   3.503 -15.478  1.00 86.82           C
ATOM   1086  HD2 PHE A  86      -4.783   2.763 -16.064  1.00 86.82           H
ATOM   1087  CE1 PHE A  86      -6.747   5.357 -14.024  1.00 86.82           C
ATOM   1088  HE1 PHE A  86      -7.292   6.097 -13.438  1.00 86.82           H
ATOM   1089  CE2 PHE A  86      -6.720   3.691 -15.689  1.00 86.82           C
ATOM   1090  HE2 PHE A  86      -7.243   3.095 -16.437  1.00 86.82           H
ATOM   1091  CZ  PHE A  86      -7.400   4.614 -14.958  1.00 86.82           C
ATOM   1092  HZ  PHE A  86      -8.468   4.758 -15.120  1.00 86.82           H
ATOM   1093  HN  PHE A  86      -2.775   5.519 -16.159  1.00 86.82           H
ATOM   1094  N   LEU A  87      -0.156   4.632 -14.650  1.00 81.11           N
ATOM   1095  CA  LEU A  87       1.217   4.247 -14.371  1.00 81.11           C
ATOM   1096  C   LEU A  87       1.983   5.458 -13.835  1.00 81.11           C
ATOM   1097  O   LEU A  87       2.821   5.323 -12.945  1.00 81.11           O
ATOM   1098  HA  LEU A  87       1.191   3.483 -13.594  1.00 81.11           H
ATOM   1099  CB  LEU A  87       1.858   3.612 -15.607  1.00 81.11           C
ATOM   1100 1HB  LEU A  87       1.661   4.256 -16.465  1.00 81.11           H
ATOM   1101 2HB  LEU A  87       2.938   3.594 -15.464  1.00 81.11           H
ATOM   1102  CG  LEU A  87       1.393   2.196 -15.952  1.00 81.11           C
ATOM   1103  HG  LEU A  87       0.307   2.208 -16.051  1.00 81.11           H
ATOM   1104  CD1 LEU A  87       1.966   1.742 -17.296  1.00 81.11           C
ATOM   1105 1HD1 LEU A  87       1.631   2.420 -18.081  1.00 81.11           H
ATOM   1106 2HD1 LEU A  87       3.054   1.751 -17.248  1.00 81.11           H
ATOM   1107 3HD1 LEU A  87       1.619   0.732 -17.516  1.00 81.11           H
ATOM   1108  CD2 LEU A  87       1.732   1.218 -14.824  1.00 81.11           C
ATOM   1109 1HD2 LEU A  87       2.811   1.204 -14.669  1.00 81.11           H
ATOM   1110 2HD2 LEU A  87       1.237   1.536 -13.907  1.00 81.11           H
ATOM   1111 3HD2 LEU A  87       1.391   0.219 -15.095  1.00 81.11           H
ATOM   1112  HN  LEU A  87      -0.419   4.588 -15.614  1.00 81.11           H
ATOM   1113  N   LEU A  88       1.667   6.615 -14.399  1.00 87.90           N
ATOM   1114  CA  LEU A  88       2.314   7.849 -13.988  1.00 87.90           C
ATOM   1115  C   LEU A  88       1.924   8.168 -12.544  1.00 87.90           C
ATOM   1116  O   LEU A  88       2.785   8.454 -11.713  1.00 87.90           O
ATOM   1117  HA  LEU A  88       3.391   7.682 -14.026  1.00 87.90           H
ATOM   1118  CB  LEU A  88       1.996   8.975 -14.974  1.00 87.90           C
ATOM   1119 1HB  LEU A  88       2.373   8.689 -15.956  1.00 87.90           H
ATOM   1120 2HB  LEU A  88       0.913   9.059 -15.061  1.00 87.90           H
ATOM   1121  CG  LEU A  88       2.561  10.353 -14.624  1.00 87.90           C
ATOM   1122  HG  LEU A  88       2.201  10.628 -13.632  1.00 87.90           H
ATOM   1123  CD1 LEU A  88       4.089  10.318 -14.556  1.00 87.90           C
ATOM   1124 1HD1 LEU A  88       4.403   9.607 -13.791  1.00 87.90           H
ATOM   1125 2HD1 LEU A  88       4.489  10.012 -15.522  1.00 87.90           H
ATOM   1126 3HD1 LEU A  88       4.464  11.310 -14.305  1.00 87.90           H
ATOM   1127  CD2 LEU A  88       2.055  11.417 -15.599  1.00 87.90           C
ATOM   1128 1HD2 LEU A  88       2.366  11.159 -16.612  1.00 87.90           H
ATOM   1129 2HD2 LEU A  88       0.967  11.464 -15.554  1.00 87.90           H
ATOM   1130 3HD2 LEU A  88       2.472  12.387 -15.327  1.00 87.90           H
ATOM   1131  HN  LEU A  88       0.985   6.716 -15.123  1.00 87.90           H
ATOM   1132  N   ASN A  89       0.625   8.108 -12.288  1.00 89.85           N
ATOM   1133  CA  ASN A  89       0.104   8.449 -10.976  1.00 89.85           C
ATOM   1134  C   ASN A  89       0.599   7.424  -9.953  1.00 89.85           C
ATOM   1135  O   ASN A  89       0.822   7.759  -8.791  1.00 89.85           O
ATOM   1136  HA  ASN A  89       0.475   9.453 -10.772  1.00 89.85           H
ATOM   1137  CB  ASN A  89      -1.426   8.425 -10.967  1.00 89.85           C
ATOM   1138 1HB  ASN A  89      -1.783   7.577 -11.551  1.00 89.85           H
ATOM   1139 2HB  ASN A  89      -1.785   8.284  -9.948  1.00 89.85           H
ATOM   1140  CG  ASN A  89      -1.998   9.723 -11.540  1.00 89.85           C
ATOM   1141  OD1 ASN A  89      -2.243  10.688 -10.835  1.00 89.85           O
ATOM   1142  ND2 ASN A  89      -2.197   9.692 -12.855  1.00 89.85           N
ATOM   1143 1HD2 ASN A  89      -1.975   8.868 -13.375  1.00 89.85           H
ATOM   1144 2HD2 ASN A  89      -2.569  10.494 -13.323  1.00 89.85           H
ATOM   1145  HN  ASN A  89      -0.064   7.834 -12.959  1.00 89.85           H
ATOM   1146  N   LEU A  90       0.756   6.195 -10.423  1.00 85.68           N
ATOM   1147  CA  LEU A  90       1.236   5.123  -9.569  1.00 85.68           C
ATOM   1148  C   LEU A  90       2.662   5.440  -9.112  1.00 85.68           C
ATOM   1149  O   LEU A  90       2.990   5.284  -7.937  1.00 85.68           O
ATOM   1150  HA  LEU A  90       0.591   5.091  -8.691  1.00 85.68           H
ATOM   1151  CB  LEU A  90       1.103   3.773 -10.277  1.00 85.68           C
ATOM   1152 1HB  LEU A  90       0.060   3.637 -10.565  1.00 85.68           H
ATOM   1153 2HB  LEU A  90       1.686   3.809 -11.197  1.00 85.68           H
ATOM   1154  CG  LEU A  90       1.544   2.548  -9.474  1.00 85.68           C
ATOM   1155  HG  LEU A  90       2.574   2.703  -9.152  1.00 85.68           H
ATOM   1156  CD1 LEU A  90       0.695   2.385  -8.211  1.00 85.68           C
ATOM   1157 1HD1 LEU A  90       0.802   3.270  -7.585  1.00 85.68           H
ATOM   1158 2HD1 LEU A  90      -0.351   2.261  -8.491  1.00 85.68           H
ATOM   1159 3HD1 LEU A  90       1.030   1.506  -7.659  1.00 85.68           H
ATOM   1160  CD2 LEU A  90       1.528   1.288 -10.342  1.00 85.68           C
ATOM   1161 1HD2 LEU A  90       0.518   1.116 -10.715  1.00 85.68           H
ATOM   1162 2HD2 LEU A  90       2.209   1.418 -11.184  1.00 85.68           H
ATOM   1163 3HD2 LEU A  90       1.846   0.432  -9.747  1.00 85.68           H
ATOM   1164  HN  LEU A  90       0.561   5.928 -11.367  1.00 85.68           H
ATOM   1165  N   ALA A  91       3.470   5.878 -10.066  1.00 90.47           N
ATOM   1166  CA  ALA A  91       4.865   6.174  -9.787  1.00 90.47           C
ATOM   1167  C   ALA A  91       4.948   7.342  -8.803  1.00 90.47           C
ATOM   1168  O   ALA A  91       5.809   7.360  -7.925  1.00 90.47           O
ATOM   1169  HA  ALA A  91       5.306   5.290  -9.325  1.00 90.47           H
ATOM   1170  CB  ALA A  91       5.599   6.462 -11.098  1.00 90.47           C
ATOM   1171 1HB  ALA A  91       5.535   5.591 -11.749  1.00 90.47           H
ATOM   1172 2HB  ALA A  91       5.138   7.318 -11.591  1.00 90.47           H
ATOM   1173 3HB  ALA A  91       6.645   6.684 -10.888  1.00 90.47           H
ATOM   1174  HN  ALA A  91       3.187   6.032 -11.013  1.00 90.47           H
ATOM   1175  N   ILE A  92       4.040   8.291  -8.983  1.00 90.94           N
ATOM   1176  CA  ILE A  92       3.985   9.449  -8.108  1.00 90.94           C
ATOM   1177  C   ILE A  92       3.625   8.996  -6.691  1.00 90.94           C
ATOM   1178  O   ILE A  92       4.246   9.427  -5.721  1.00 90.94           O
ATOM   1179  HA  ILE A  92       4.981   9.891  -8.086  1.00 90.94           H
ATOM   1180  CB  ILE A  92       3.034  10.505  -8.675  1.00 90.94           C
ATOM   1181  HB  ILE A  92       2.090  10.017  -8.922  1.00 90.94           H
ATOM   1182  CG1 ILE A  92       3.587  11.101  -9.972  1.00 90.94           C
ATOM   1183 1HG1 ILE A  92       4.436  11.746  -9.746  1.00 90.94           H
ATOM   1184 2HG1 ILE A  92       3.955  10.302 -10.615  1.00 90.94           H
ATOM   1185  CG2 ILE A  92       2.726  11.583  -7.634  1.00 90.94           C
ATOM   1186 1HG2 ILE A  92       2.259  11.124  -6.763  1.00 90.94           H
ATOM   1187 2HG2 ILE A  92       3.653  12.073  -7.334  1.00 90.94           H
ATOM   1188 3HG2 ILE A  92       2.048  12.320  -8.064  1.00 90.94           H
ATOM   1189  CD1 ILE A  92       2.512  11.902 -10.709  1.00 90.94           C
ATOM   1190 1HD1 ILE A  92       1.675  11.248 -10.954  1.00 90.94           H
ATOM   1191 2HD1 ILE A  92       2.163  12.715 -10.071  1.00 90.94           H
ATOM   1192 3HD1 ILE A  92       2.932  12.315 -11.626  1.00 90.94           H
ATOM   1193  HN  ILE A  92       3.354   8.277  -9.710  1.00 90.94           H
ATOM   1194  N   ALA A  93       2.624   8.131  -6.617  1.00 91.76           N
ATOM   1195  CA  ALA A  93       2.120   7.678  -5.332  1.00 91.76           C
ATOM   1196  C   ALA A  93       3.231   6.933  -4.588  1.00 91.76           C
ATOM   1197  O   ALA A  93       3.412   7.120  -3.386  1.00 91.76           O
ATOM   1198  HA  ALA A  93       1.837   8.559  -4.757  1.00 91.76           H
ATOM   1199  CB  ALA A  93       0.879   6.810  -5.548  1.00 91.76           C
ATOM   1200 1HB  ALA A  93       0.110   7.394  -6.053  1.00 91.76           H
ATOM   1201 2HB  ALA A  93       1.141   5.947  -6.160  1.00 91.76           H
ATOM   1202 3HB  ALA A  93       0.502   6.469  -4.583  1.00 91.76           H
ATOM   1203  HN  ALA A  93       2.160   7.744  -7.414  1.00 91.76           H
ATOM   1204  N   ASP A  94       3.945   6.103  -5.334  1.00 87.87           N
ATOM   1205  CA  ASP A  94       4.997   5.288  -4.750  1.00 87.87           C
ATOM   1206  C   ASP A  94       6.089   6.200  -4.187  1.00 87.87           C
ATOM   1207  O   ASP A  94       6.614   5.950  -3.103  1.00 87.87           O
ATOM   1208  HA  ASP A  94       4.506   4.699  -3.976  1.00 87.87           H
ATOM   1209  CB  ASP A  94       5.636   4.378  -5.800  1.00 87.87           C
ATOM   1210 1HB  ASP A  94       5.806   4.939  -6.719  1.00 87.87           H
ATOM   1211 2HB  ASP A  94       6.611   4.040  -5.449  1.00 87.87           H
ATOM   1212  CG  ASP A  94       4.746   3.168  -6.092  1.00 87.87           C
ATOM   1213  OD1 ASP A  94       4.046   2.738  -5.150  1.00 87.87           O
ATOM   1214  OD2 ASP A  94       4.785   2.701  -7.251  1.00 87.87           O
ATOM   1215  HN  ASP A  94       3.816   5.983  -6.319  1.00 87.87           H
ATOM   1216  N   LEU A  95       6.399   7.238  -4.949  1.00 90.20           N
ATOM   1217  CA  LEU A  95       7.426   8.183  -4.544  1.00 90.20           C
ATOM   1218  C   LEU A  95       7.023   8.830  -3.218  1.00 90.20           C
ATOM   1219  O   LEU A  95       7.844   8.956  -2.310  1.00 90.20           O
ATOM   1220  HA  LEU A  95       8.346   7.619  -4.388  1.00 90.20           H
ATOM   1221  CB  LEU A  95       7.698   9.191  -5.663  1.00 90.20           C
ATOM   1222 1HB  LEU A  95       6.747   9.453  -6.128  1.00 90.20           H
ATOM   1223 2HB  LEU A  95       8.094  10.103  -5.215  1.00 90.20           H
ATOM   1224  CG  LEU A  95       8.661   8.734  -6.759  1.00 90.20           C
ATOM   1225  HG  LEU A  95       8.244   7.844  -7.231  1.00 90.20           H
ATOM   1226  CD1 LEU A  95       8.801   9.800  -7.847  1.00 90.20           C
ATOM   1227 1HD1 LEU A  95       7.826   9.991  -8.296  1.00 90.20           H
ATOM   1228 2HD1 LEU A  95       9.184  10.720  -7.407  1.00 90.20           H
ATOM   1229 3HD1 LEU A  95       9.491   9.449  -8.614  1.00 90.20           H
ATOM   1230  CD2 LEU A  95      10.016   8.337  -6.168  1.00 90.20           C
ATOM   1231 1HD2 LEU A  95      10.453   9.194  -5.654  1.00 90.20           H
ATOM   1232 2HD2 LEU A  95       9.878   7.520  -5.460  1.00 90.20           H
ATOM   1233 3HD2 LEU A  95      10.682   8.016  -6.969  1.00 90.20           H
ATOM   1234  HN  LEU A  95       5.963   7.438  -5.827  1.00 90.20           H
ATOM   1235  N   LEU A  96       5.760   9.224  -3.147  1.00 87.43           N
ATOM   1236  CA  LEU A  96       5.253   9.905  -1.968  1.00 87.43           C
ATOM   1237  C   LEU A  96       5.354   8.969  -0.762  1.00 87.43           C
ATOM   1238  O   LEU A  96       5.669   9.407   0.344  1.00 87.43           O
ATOM   1239  HA  LEU A  96       5.893  10.769  -1.789  1.00 87.43           H
ATOM   1240  CB  LEU A  96       3.839  10.433  -2.221  1.00 87.43           C
ATOM   1241 1HB  LEU A  96       3.231   9.615  -2.607  1.00 87.43           H
ATOM   1242 2HB  LEU A  96       3.407  10.727  -1.265  1.00 87.43           H
ATOM   1243  CG  LEU A  96       3.728  11.615  -3.185  1.00 87.43           C
ATOM   1244  HG  LEU A  96       4.216  11.340  -4.120  1.00 87.43           H
ATOM   1245  CD1 LEU A  96       2.264  11.919  -3.513  1.00 87.43           C
ATOM   1246 1HD1 LEU A  96       1.806  11.045  -3.976  1.00 87.43           H
ATOM   1247 2HD1 LEU A  96       1.730  12.165  -2.595  1.00 87.43           H
ATOM   1248 3HD1 LEU A  96       2.213  12.763  -4.200  1.00 87.43           H
ATOM   1249  CD2 LEU A  96       4.459  12.842  -2.637  1.00 87.43           C
ATOM   1250 1HD2 LEU A  96       4.021  13.128  -1.681  1.00 87.43           H
ATOM   1251 2HD2 LEU A  96       5.514  12.603  -2.497  1.00 87.43           H
ATOM   1252 3HD2 LEU A  96       4.364  13.667  -3.342  1.00 87.43           H
ATOM   1253  HN  LEU A  96       5.090   9.085  -3.876  1.00 87.43           H
ATOM   1254  N   PHE A  97       5.080   7.698  -1.015  1.00 89.21           N
ATOM   1255  CA  PHE A  97       5.173   6.690   0.028  1.00 89.21           C
ATOM   1256  C   PHE A  97       6.614   6.542   0.520  1.00 89.21           C
ATOM   1257  O   PHE A  97       6.862   6.504   1.724  1.00 89.21           O
ATOM   1258  HA  PHE A  97       4.542   7.019   0.853  1.00 89.21           H
ATOM   1259  CB  PHE A  97       4.718   5.365  -0.588  1.00 89.21           C
ATOM   1260 1HB  PHE A  97       3.639   5.398  -0.738  1.00 89.21           H
ATOM   1261 2HB  PHE A  97       5.174   5.259  -1.572  1.00 89.21           H
ATOM   1262  CG  PHE A  97       5.065   4.136   0.255  1.00 89.21           C
ATOM   1263  CD1 PHE A  97       6.025   3.271  -0.168  1.00 89.21           C
ATOM   1264  HD1 PHE A  97       6.549   3.454  -1.106  1.00 89.21           H
ATOM   1265  CD2 PHE A  97       4.412   3.908   1.426  1.00 89.21           C
ATOM   1266  HD2 PHE A  97       3.642   4.602   1.764  1.00 89.21           H
ATOM   1267  CE1 PHE A  97       6.347   2.130   0.614  1.00 89.21           C
ATOM   1268  HE1 PHE A  97       7.117   1.437   0.276  1.00 89.21           H
ATOM   1269  CE2 PHE A  97       4.733   2.767   2.208  1.00 89.21           C
ATOM   1270  HE2 PHE A  97       4.210   2.585   3.146  1.00 89.21           H
ATOM   1271  CZ  PHE A  97       5.694   1.902   1.785  1.00 89.21           C
ATOM   1272  HZ  PHE A  97       5.940   1.027   2.386  1.00 89.21           H
ATOM   1273  HN  PHE A  97       4.799   7.354  -1.911  1.00 89.21           H
ATOM   1274  N   LEU A  98       7.527   6.463  -0.437  1.00 91.91           N
ATOM   1275  CA  LEU A  98       8.909   6.137  -0.128  1.00 91.91           C
ATOM   1276  C   LEU A  98       9.495   7.224   0.776  1.00 91.91           C
ATOM   1277  O   LEU A  98      10.329   6.939   1.634  1.00 91.91           O
ATOM   1278  HA  LEU A  98       8.908   5.195   0.420  1.00 91.91           H
ATOM   1279  CB  LEU A  98       9.707   5.911  -1.414  1.00 91.91           C
ATOM   1280 1HB  LEU A  98       9.540   6.761  -2.076  1.00 91.91           H
ATOM   1281 2HB  LEU A  98      10.768   5.906  -1.164  1.00 91.91           H
ATOM   1282  CG  LEU A  98       9.387   4.630  -2.186  1.00 91.91           C
ATOM   1283  HG  LEU A  98       8.304   4.534  -2.255  1.00 91.91           H
ATOM   1284  CD1 LEU A  98       9.928   4.701  -3.615  1.00 91.91           C
ATOM   1285 1HD1 LEU A  98       9.472   5.544  -4.134  1.00 91.91           H
ATOM   1286 2HD1 LEU A  98      11.009   4.832  -3.589  1.00 91.91           H
ATOM   1287 3HD1 LEU A  98       9.687   3.777  -4.141  1.00 91.91           H
ATOM   1288  CD2 LEU A  98       9.902   3.397  -1.439  1.00 91.91           C
ATOM   1289 1HD2 LEU A  98      10.982   3.471  -1.317  1.00 91.91           H
ATOM   1290 2HD2 LEU A  98       9.428   3.343  -0.459  1.00 91.91           H
ATOM   1291 3HD2 LEU A  98       9.661   2.500  -2.009  1.00 91.91           H
ATOM   1292  HN  LEU A  98       7.336   6.616  -1.407  1.00 91.91           H
ATOM   1293  N   VAL A  99       9.034   8.446   0.553  1.00 90.02           N
ATOM   1294  CA  VAL A  99       9.543   9.585   1.298  1.00 90.02           C
ATOM   1295  C   VAL A  99       9.258   9.384   2.787  1.00 90.02           C
ATOM   1296  O   VAL A  99       9.900  10.002   3.635  1.00 90.02           O
ATOM   1297  HA  VAL A  99      10.623   9.619   1.149  1.00 90.02           H
ATOM   1298  CB  VAL A  99       8.948  10.881   0.744  1.00 90.02           C
ATOM   1299  HB  VAL A  99       7.865  10.764   0.710  1.00 90.02           H
ATOM   1300  CG1 VAL A  99       9.264  12.065   1.660  1.00 90.02           C
ATOM   1301 1HG1 VAL A  99       8.844  11.882   2.648  1.00 90.02           H
ATOM   1302 2HG1 VAL A  99      10.345  12.183   1.740  1.00 90.02           H
ATOM   1303 3HG1 VAL A  99       8.829  12.973   1.242  1.00 90.02           H
ATOM   1304  CG2 VAL A  99       9.438  11.144  -0.682  1.00 90.02           C
ATOM   1305 1HG2 VAL A  99      10.524  11.230  -0.682  1.00 90.02           H
ATOM   1306 2HG2 VAL A  99       9.138  10.318  -1.327  1.00 90.02           H
ATOM   1307 3HG2 VAL A  99       8.999  12.071  -1.051  1.00 90.02           H
ATOM   1308  HN  VAL A  99       8.327   8.663  -0.120  1.00 90.02           H
ATOM   1309  N   THR A 100       8.293   8.518   3.061  1.00 89.71           N
ATOM   1310  CA  THR A 100       7.885   8.260   4.431  1.00 89.71           C
ATOM   1311  C   THR A 100       8.832   7.255   5.090  1.00 89.71           C
ATOM   1312  O   THR A 100       8.987   7.251   6.310  1.00 89.71           O
ATOM   1313  HA  THR A 100       7.964   9.191   4.994  1.00 89.71           H
ATOM   1314  CB  THR A 100       6.426   7.798   4.411  1.00 89.71           C
ATOM   1315  HB  THR A 100       5.986   7.858   5.406  1.00 89.71           H
ATOM   1316  OG1 THR A 100       6.483   6.494   3.841  1.00 89.71           O
ATOM   1317  HG1 THR A 100       7.258   6.429   3.212  1.00 89.71           H
ATOM   1318  CG2 THR A 100       5.572   8.599   3.426  1.00 89.71           C
ATOM   1319 1HG2 THR A 100       5.974   8.483   2.420  1.00 89.71           H
ATOM   1320 2HG2 THR A 100       5.587   9.652   3.705  1.00 89.71           H
ATOM   1321 3HG2 THR A 100       4.547   8.230   3.452  1.00 89.71           H
ATOM   1322  HN  THR A 100       7.795   7.998   2.367  1.00 89.71           H
ATOM   1323  N   LEU A 101       9.440   6.428   4.253  1.00 91.44           N
ATOM   1324  CA  LEU A 101      10.171   5.271   4.742  1.00 91.44           C
ATOM   1325  C   LEU A 101      11.348   5.742   5.599  1.00 91.44           C
ATOM   1326  O   LEU A 101      11.636   5.156   6.641  1.00 91.44           O
ATOM   1327  HA  LEU A 101       9.492   4.699   5.374  1.00 91.44           H
ATOM   1328  CB  LEU A 101      10.581   4.365   3.580  1.00 91.44           C
ATOM   1329 1HB  LEU A 101      11.069   4.977   2.822  1.00 91.44           H
ATOM   1330 2HB  LEU A 101      11.323   3.655   3.943  1.00 91.44           H
ATOM   1331  CG  LEU A 101       9.450   3.580   2.911  1.00 91.44           C
ATOM   1332  HG  LEU A 101       8.764   4.293   2.453  1.00 91.44           H
ATOM   1333  CD1 LEU A 101       9.990   2.690   1.790  1.00 91.44           C
ATOM   1334 1HD1 LEU A 101      10.479   3.309   1.038  1.00 91.44           H
ATOM   1335 2HD1 LEU A 101      10.710   1.982   2.202  1.00 91.44           H
ATOM   1336 3HD1 LEU A 101       9.166   2.143   1.331  1.00 91.44           H
ATOM   1337  CD2 LEU A 101       8.651   2.782   3.943  1.00 91.44           C
ATOM   1338 1HD2 LEU A 101       9.312   2.079   4.449  1.00 91.44           H
ATOM   1339 2HD2 LEU A 101       8.218   3.464   4.674  1.00 91.44           H
ATOM   1340 3HD2 LEU A 101       7.854   2.234   3.440  1.00 91.44           H
ATOM   1341  HN  LEU A 101       9.439   6.537   3.259  1.00 91.44           H
ATOM   1342  N   PRO A 102      12.046   6.806   5.179  1.00 93.41           N
ATOM   1343  CA  PRO A 102      13.202   7.296   5.933  1.00 93.41           C
ATOM   1344  C   PRO A 102      12.872   7.551   7.394  1.00 93.41           C
ATOM   1345  O   PRO A 102      13.658   7.218   8.280  1.00 93.41           O
ATOM   1346  HA  PRO A 102      13.988   6.540   5.946  1.00 93.41           H
ATOM   1347  CB  PRO A 102      13.590   8.585   5.205  1.00 93.41           C
ATOM   1348 1HB  PRO A 102      13.102   9.455   5.643  1.00 93.41           H
ATOM   1349 2HB  PRO A 102      14.664   8.765   5.253  1.00 93.41           H
ATOM   1350  CG  PRO A 102      13.124   8.337   3.776  1.00 93.41           C
ATOM   1351 1HG  PRO A 102      13.005   9.268   3.222  1.00 93.41           H
ATOM   1352 2HG  PRO A 102      13.840   7.736   3.215  1.00 93.41           H
ATOM   1353  CD  PRO A 102      11.801   7.615   3.970  1.00 93.41           C
ATOM   1354 1HD  PRO A 102      10.977   8.312   4.116  1.00 93.41           H
ATOM   1355 2HD  PRO A 102      11.545   6.999   3.108  1.00 93.41           H
ATOM   1356  N   PHE A 103      11.705   8.141   7.610  1.00 92.03           N
ATOM   1357  CA  PHE A 103      11.288   8.506   8.953  1.00 92.03           C
ATOM   1358  C   PHE A 103      11.025   7.261   9.803  1.00 92.03           C
ATOM   1359  O   PHE A 103      11.392   7.218  10.976  1.00 92.03           O
ATOM   1360  HA  PHE A 103      12.099   9.083   9.398  1.00 92.03           H
ATOM   1361  CB  PHE A 103       9.987   9.300   8.817  1.00 92.03           C
ATOM   1362 1HB  PHE A 103       9.268   8.705   8.254  1.00 92.03           H
ATOM   1363 2HB  PHE A 103       9.564   9.458   9.809  1.00 92.03           H
ATOM   1364  CG  PHE A 103      10.155  10.656   8.129  1.00 92.03           C
ATOM   1365  CD1 PHE A 103      10.445  11.762   8.866  1.00 92.03           C
ATOM   1366  HD1 PHE A 103      10.558  11.682   9.947  1.00 92.03           H
ATOM   1367  CD2 PHE A 103      10.015  10.756   6.780  1.00 92.03           C
ATOM   1368  HD2 PHE A 103       9.782   9.870   6.189  1.00 92.03           H
ATOM   1369  CE1 PHE A 103      10.601  13.020   8.227  1.00 92.03           C
ATOM   1370  HE1 PHE A 103      10.833  13.906   8.818  1.00 92.03           H
ATOM   1371  CE2 PHE A 103      10.170  12.015   6.141  1.00 92.03           C
ATOM   1372  HE2 PHE A 103      10.058  12.095   5.060  1.00 92.03           H
ATOM   1373  CZ  PHE A 103      10.460  13.120   6.878  1.00 92.03           C
ATOM   1374  HZ  PHE A 103      10.580  14.087   6.388  1.00 92.03           H
ATOM   1375  HN  PHE A 103      11.052   8.369   6.888  1.00 92.03           H
ATOM   1376  N   TRP A 104      10.393   6.279   9.177  1.00 86.69           N
ATOM   1377  CA  TRP A 104      10.050   5.049   9.870  1.00 86.69           C
ATOM   1378  C   TRP A 104      11.351   4.307  10.186  1.00 86.69           C
ATOM   1379  O   TRP A 104      11.449   3.627  11.206  1.00 86.69           O
ATOM   1380  HA  TRP A 104       9.541   5.318  10.795  1.00 86.69           H
ATOM   1381  CB  TRP A 104       9.069   4.212   9.047  1.00 86.69           C
ATOM   1382 1HB  TRP A 104       9.484   4.058   8.051  1.00 86.69           H
ATOM   1383 2HB  TRP A 104       8.972   3.228   9.507  1.00 86.69           H
ATOM   1384  CG  TRP A 104       7.678   4.835   8.914  1.00 86.69           C
ATOM   1385  CD1 TRP A 104       7.051   5.223   7.795  1.00 86.69           C
ATOM   1386  HD1 TRP A 104       7.474   5.137   6.794  1.00 86.69           H
ATOM   1387  CD2 TRP A 104       6.762   5.130   9.989  1.00 86.69           C
ATOM   1388  NE1 TRP A 104       5.803   5.743   8.069  1.00 86.69           N
ATOM   1389  HE1 TRP A 104       5.149   6.097   7.400  1.00 86.69           H
ATOM   1390  CE2 TRP A 104       5.621   5.685   9.445  1.00 86.69           C
ATOM   1391  CE3 TRP A 104       6.892   4.933  11.375  1.00 86.69           C
ATOM   1392  HE3 TRP A 104       7.782   4.497  11.829  1.00 86.69           H
ATOM   1393  CZ2 TRP A 104       4.524   6.090  10.215  1.00 86.69           C
ATOM   1394  HZ2 TRP A 104       3.634   6.526   9.761  1.00 86.69           H
ATOM   1395  CZ3 TRP A 104       5.786   5.343  12.130  1.00 86.69           C
ATOM   1396  HZ3 TRP A 104       5.835   5.214  13.212  1.00 86.69           H
ATOM   1397  CH2 TRP A 104       4.631   5.904  11.598  1.00 86.69           C
ATOM   1398  HH2 TRP A 104       3.812   6.197  12.255  1.00 86.69           H
ATOM   1399  HN  TRP A 104      10.116   6.315   8.217  1.00 86.69           H
ATOM   1400  N   ALA A 105      12.316   4.462   9.291  1.00 93.62           N
ATOM   1401  CA  ALA A 105      13.603   3.809   9.458  1.00 93.62           C
ATOM   1402  C   ALA A 105      14.275   4.332  10.728  1.00 93.62           C
ATOM   1403  O   ALA A 105      14.787   3.553  11.531  1.00 93.62           O
ATOM   1404  HA  ALA A 105      13.420   2.740   9.567  1.00 93.62           H
ATOM   1405  CB  ALA A 105      14.457   4.038   8.209  1.00 93.62           C
ATOM   1406 1HB  ALA A 105      13.948   3.622   7.339  1.00 93.62           H
ATOM   1407 2HB  ALA A 105      14.609   5.107   8.064  1.00 93.62           H
ATOM   1408 3HB  ALA A 105      15.422   3.547   8.334  1.00 93.62           H
ATOM   1409  HN  ALA A 105      12.229   5.022   8.467  1.00 93.62           H
ATOM   1410  N   ILE A 106      14.253   5.649  10.872  1.00 90.59           N
ATOM   1411  CA  ILE A 106      14.874   6.288  12.020  1.00 90.59           C
ATOM   1412  C   ILE A 106      14.115   5.895  13.289  1.00 90.59           C
ATOM   1413  O   ILE A 106      14.726   5.567  14.305  1.00 90.59           O
ATOM   1414  HA  ILE A 106      15.893   5.906  12.094  1.00 90.59           H
ATOM   1415  CB  ILE A 106      14.972   7.799  11.804  1.00 90.59           C
ATOM   1416  HB  ILE A 106      13.994   8.163  11.490  1.00 90.59           H
ATOM   1417  CG1 ILE A 106      15.959   8.131  10.684  1.00 90.59           C
ATOM   1418 1HG1 ILE A 106      16.980   7.997  11.042  1.00 90.59           H
ATOM   1419 2HG1 ILE A 106      15.819   7.438   9.854  1.00 90.59           H
ATOM   1420  CG2 ILE A 106      15.323   8.517  13.109  1.00 90.59           C
ATOM   1421 1HG2 ILE A 106      14.551   8.320  13.852  1.00 90.59           H
ATOM   1422 2HG2 ILE A 106      16.283   8.154  13.477  1.00 90.59           H
ATOM   1423 3HG2 ILE A 106      15.387   9.590  12.927  1.00 90.59           H
ATOM   1424  CD1 ILE A 106      15.770   9.568  10.193  1.00 90.59           C
ATOM   1425 1HD1 ILE A 106      14.756   9.691   9.813  1.00 90.59           H
ATOM   1426 2HD1 ILE A 106      15.935  10.259  11.020  1.00 90.59           H
ATOM   1427 3HD1 ILE A 106      16.484   9.777   9.397  1.00 90.59           H
ATOM   1428  HN  ILE A 106      13.822   6.275  10.222  1.00 90.59           H
ATOM   1429  N   ALA A 107      12.795   5.942  13.189  1.00 92.06           N
ATOM   1430  CA  ALA A 107      11.947   5.687  14.341  1.00 92.06           C
ATOM   1431  C   ALA A 107      12.181   4.257  14.834  1.00 92.06           C
ATOM   1432  O   ALA A 107      12.190   4.006  16.038  1.00 92.06           O
ATOM   1433  HA  ALA A 107      12.237   6.385  15.127  1.00 92.06           H
ATOM   1434  CB  ALA A 107      10.486   5.943  13.967  1.00 92.06           C
ATOM   1435 1HB  ALA A 107      10.368   6.980  13.652  1.00 92.06           H
ATOM   1436 2HB  ALA A 107      10.198   5.280  13.151  1.00 92.06           H
ATOM   1437 3HB  ALA A 107       9.851   5.752  14.832  1.00 92.06           H
ATOM   1438  HN  ALA A 107      12.305   6.149  12.341  1.00 92.06           H
ATOM   1439  N   ALA A 108      12.364   3.358  13.878  1.00 91.41           N
ATOM   1440  CA  ALA A 108      12.539   1.952  14.198  1.00 91.41           C
ATOM   1441  C   ALA A 108      13.933   1.737  14.791  1.00 91.41           C
ATOM   1442  O   ALA A 108      14.131   0.842  15.611  1.00 91.41           O
ATOM   1443  HA  ALA A 108      11.791   1.685  14.944  1.00 91.41           H
ATOM   1444  CB  ALA A 108      12.304   1.110  12.942  1.00 91.41           C
ATOM   1445 1HB  ALA A 108      11.290   1.276  12.577  1.00 91.41           H
ATOM   1446 2HB  ALA A 108      13.019   1.399  12.172  1.00 91.41           H
ATOM   1447 3HB  ALA A 108      12.435   0.054  13.182  1.00 91.41           H
ATOM   1448  HN  ALA A 108      12.393   3.577  12.903  1.00 91.41           H
ATOM   1449  N   ALA A 109      14.862   2.574  14.354  1.00 89.92           N
ATOM   1450  CA  ALA A 109      16.251   2.425  14.752  1.00 89.92           C
ATOM   1451  C   ALA A 109      16.396   2.792  16.231  1.00 89.92           C
ATOM   1452  O   ALA A 109      17.215   2.211  16.941  1.00 89.92           O
ATOM   1453  HA  ALA A 109      16.524   1.378  14.619  1.00 89.92           H
ATOM   1454  CB  ALA A 109      17.137   3.285  13.849  1.00 89.92           C
ATOM   1455 1HB  ALA A 109      17.020   2.964  12.814  1.00 89.92           H
ATOM   1456 2HB  ALA A 109      16.844   4.330  13.941  1.00 89.92           H
ATOM   1457 3HB  ALA A 109      18.179   3.172  14.148  1.00 89.92           H
ATOM   1458  HN  ALA A 109      14.679   3.342  13.740  1.00 89.92           H
ATOM   1459  N   ASP A 110      15.587   3.754  16.650  1.00 81.25           N
ATOM   1460  CA  ASP A 110      15.719   4.313  17.985  1.00 81.25           C
ATOM   1461  C   ASP A 110      14.338   4.728  18.498  1.00 81.25           C
ATOM   1462  O   ASP A 110      13.624   3.921  19.091  1.00 81.25           O
ATOM   1463  HA  ASP A 110      16.165   3.520  18.585  1.00 81.25           H
ATOM   1464  CB  ASP A 110      16.613   5.555  17.976  1.00 81.25           C
ATOM   1465 1HB  ASP A 110      17.554   5.326  17.477  1.00 81.25           H
ATOM   1466 2HB  ASP A 110      16.133   6.349  17.404  1.00 81.25           H
ATOM   1467  CG  ASP A 110      16.889   6.041  19.400  1.00 81.25           C
ATOM   1468  OD1 ASP A 110      16.469   5.326  20.336  1.00 81.25           O
ATOM   1469  OD2 ASP A 110      17.515   7.116  19.521  1.00 81.25           O
ATOM   1470  HN  ASP A 110      14.854   4.150  16.097  1.00 81.25           H
ATOM   1471  N   GLN A 111      14.004   5.986  18.250  1.00 83.73           N
ATOM   1472  CA  GLN A 111      12.719   6.516  18.676  1.00 83.73           C
ATOM   1473  C   GLN A 111      12.261   7.624  17.725  1.00 83.73           C
ATOM   1474  O   GLN A 111      13.020   8.055  16.858  1.00 83.73           O
ATOM   1475  HA  GLN A 111      12.028   5.675  18.625  1.00 83.73           H
ATOM   1476  CB  GLN A 111      12.786   7.024  20.117  1.00 83.73           C
ATOM   1477 1HB  GLN A 111      11.819   7.434  20.407  1.00 83.73           H
ATOM   1478 2HB  GLN A 111      12.994   6.192  20.791  1.00 83.73           H
ATOM   1479  CG  GLN A 111      13.868   8.095  20.272  1.00 83.73           C
ATOM   1480 1HG  GLN A 111      14.841   7.674  20.018  1.00 83.73           H
ATOM   1481 2HG  GLN A 111      13.680   8.910  19.572  1.00 83.73           H
ATOM   1482  CD  GLN A 111      13.899   8.641  21.701  1.00 83.73           C
ATOM   1483  OE1 GLN A 111      12.927   8.584  22.436  1.00 83.73           O
ATOM   1484  NE2 GLN A 111      15.067   9.171  22.052  1.00 83.73           N
ATOM   1485 1HE2 GLN A 111      15.825   9.186  21.400  1.00 83.73           H
ATOM   1486 2HE2 GLN A 111      15.187   9.555  22.968  1.00 83.73           H
ATOM   1487  HN  GLN A 111      14.591   6.637  17.770  1.00 83.73           H
ATOM   1488  N   TRP A 112      11.023   8.052  17.920  1.00 89.02           N
ATOM   1489  CA  TRP A 112      10.476   9.144  17.132  1.00 89.02           C
ATOM   1490  C   TRP A 112      11.120  10.445  17.614  1.00 89.02           C
ATOM   1491  O   TRP A 112      10.897  10.870  18.746  1.00 89.02           O
ATOM   1492  HA  TRP A 112      10.735   8.964  16.088  1.00 89.02           H
ATOM   1493  CB  TRP A 112       8.948   9.167  17.213  1.00 89.02           C
ATOM   1494 1HB  TRP A 112       8.566   8.177  16.965  1.00 89.02           H
ATOM   1495 2HB  TRP A 112       8.653   9.374  18.242  1.00 89.02           H
ATOM   1496  CG  TRP A 112       8.291  10.197  16.292  1.00 89.02           C
ATOM   1497  CD1 TRP A 112       7.859  11.426  16.604  1.00 89.02           C
ATOM   1498  HD1 TRP A 112       7.926  11.866  17.599  1.00 89.02           H
ATOM   1499  CD2 TRP A 112       8.008  10.035  14.886  1.00 89.02           C
ATOM   1500  NE1 TRP A 112       7.320  12.067  15.507  1.00 89.02           N
ATOM   1501  HE1 TRP A 112       6.934  12.989  15.490  1.00 89.02           H
ATOM   1502  CE2 TRP A 112       7.413  11.194  14.429  1.00 89.02           C
ATOM   1503  CE3 TRP A 112       8.246   8.947  14.029  1.00 89.02           C
ATOM   1504  HE3 TRP A 112       8.714   8.021  14.366  1.00 89.02           H
ATOM   1505  CZ2 TRP A 112       7.007  11.375  13.102  1.00 89.02           C
ATOM   1506  HZ2 TRP A 112       6.539  12.300  12.765  1.00 89.02           H
ATOM   1507  CZ3 TRP A 112       7.834   9.143  12.706  1.00 89.02           C
ATOM   1508  HZ3 TRP A 112       7.995   8.329  11.999  1.00 89.02           H
ATOM   1509  CH2 TRP A 112       7.234  10.303  12.230  1.00 89.02           C
ATOM   1510  HH2 TRP A 112       6.942  10.378  11.182  1.00 89.02           H
ATOM   1511  HN  TRP A 112      10.399   7.668  18.600  1.00 89.02           H
ATOM   1512  N   LYS A 113      11.908  11.041  16.731  1.00 82.01           N
ATOM   1513  CA  LYS A 113      12.718  12.187  17.104  1.00 82.01           C
ATOM   1514  C   LYS A 113      12.094  13.458  16.525  1.00 82.01           C
ATOM   1515  O   LYS A 113      12.687  14.534  16.596  1.00 82.01           O
ATOM   1516  HA  LYS A 113      12.701  12.259  18.192  1.00 82.01           H
ATOM   1517  CB  LYS A 113      14.175  11.973  16.688  1.00 82.01           C
ATOM   1518 1HB  LYS A 113      14.232  11.836  15.608  1.00 82.01           H
ATOM   1519 2HB  LYS A 113      14.760  12.860  16.927  1.00 82.01           H
ATOM   1520  CG  LYS A 113      14.773  10.755  17.394  1.00 82.01           C
ATOM   1521 1HG  LYS A 113      14.659  10.863  18.473  1.00 82.01           H
ATOM   1522 2HG  LYS A 113      14.227   9.857  17.105  1.00 82.01           H
ATOM   1523  CD  LYS A 113      16.254  10.592  17.046  1.00 82.01           C
ATOM   1524 1HD  LYS A 113      16.366  10.456  15.971  1.00 82.01           H
ATOM   1525 2HD  LYS A 113      16.796  11.500  17.311  1.00 82.01           H
ATOM   1526  CE  LYS A 113      16.862   9.396  17.782  1.00 82.01           C
ATOM   1527 1HE  LYS A 113      16.758   9.532  18.859  1.00 82.01           H
ATOM   1528 2HE  LYS A 113      16.318   8.487  17.523  1.00 82.01           H
ATOM   1529  NZ  LYS A 113      18.291   9.243  17.431  1.00 82.01           N
ATOM   1530 1HZ  LYS A 113      18.676   8.443  17.922  1.00 82.01           H
ATOM   1531 2HZ  LYS A 113      18.380   9.100  16.431  1.00 82.01           H
ATOM   1532 3HZ  LYS A 113      18.797  10.080  17.699  1.00 82.01           H
ATOM   1533  HN  LYS A 113      11.997  10.753  15.777  1.00 82.01           H
ATOM   1534  N   PHE A 114      10.905  13.293  15.964  1.00 87.55           N
ATOM   1535  CA  PHE A 114      10.276  14.365  15.211  1.00 87.55           C
ATOM   1536  C   PHE A 114       9.070  14.930  15.964  1.00 87.55           C
ATOM   1537  O   PHE A 114       8.618  14.345  16.947  1.00 87.55           O
ATOM   1538  HA  PHE A 114      11.022  15.149  15.082  1.00 87.55           H
ATOM   1539  CB  PHE A 114       9.800  13.762  13.888  1.00 87.55           C
ATOM   1540 1HB  PHE A 114       8.981  13.072  14.088  1.00 87.55           H
ATOM   1541 2HB  PHE A 114       9.399  14.559  13.261  1.00 87.55           H
ATOM   1542  CG  PHE A 114      10.892  13.024  13.111  1.00 87.55           C
ATOM   1543  CD1 PHE A 114      11.811  13.727  12.396  1.00 87.55           C
ATOM   1544  HD1 PHE A 114      11.770  14.816  12.376  1.00 87.55           H
ATOM   1545  CD2 PHE A 114      10.944  11.665  13.136  1.00 87.55           C
ATOM   1546  HD2 PHE A 114      10.208  11.102  13.709  1.00 87.55           H
ATOM   1547  CE1 PHE A 114      12.825  13.042  11.675  1.00 87.55           C
ATOM   1548  HE1 PHE A 114      13.562  13.605  11.102  1.00 87.55           H
ATOM   1549  CE2 PHE A 114      11.958  10.980  12.415  1.00 87.55           C
ATOM   1550  HE2 PHE A 114      12.000   9.891  12.435  1.00 87.55           H
ATOM   1551  CZ  PHE A 114      12.877  11.683  11.700  1.00 87.55           C
ATOM   1552  HZ  PHE A 114      13.655  11.157  11.147  1.00 87.55           H
ATOM   1553  HN  PHE A 114      10.374  12.447  16.018  1.00 87.55           H
ATOM   1554  N   GLN A 115       8.583  16.060  15.473  1.00 80.97           N
ATOM   1555  CA  GLN A 115       7.469  16.736  16.116  1.00 80.97           C
ATOM   1556  C   GLN A 115       6.166  15.980  15.851  1.00 80.97           C
ATOM   1557  O   GLN A 115       6.103  15.138  14.956  1.00 80.97           O
ATOM   1558  HA  GLN A 115       7.696  16.720  17.182  1.00 80.97           H
ATOM   1559  CB  GLN A 115       7.365  18.189  15.647  1.00 80.97           C
ATOM   1560 1HB  GLN A 115       7.290  18.220  14.560  1.00 80.97           H
ATOM   1561 2HB  GLN A 115       6.454  18.638  16.043  1.00 80.97           H
ATOM   1562  CG  GLN A 115       8.580  19.000  16.103  1.00 80.97           C
ATOM   1563 1HG  GLN A 115       8.699  18.908  17.182  1.00 80.97           H
ATOM   1564 2HG  GLN A 115       9.484  18.596  15.646  1.00 80.97           H
ATOM   1565  CD  GLN A 115       8.427  20.475  15.725  1.00 80.97           C
ATOM   1566  OE1 GLN A 115       7.490  20.877  15.056  1.00 80.97           O
ATOM   1567  NE2 GLN A 115       9.398  21.256  16.190  1.00 80.97           N
ATOM   1568 1HE2 GLN A 115      10.140  20.862  16.733  1.00 80.97           H
ATOM   1569 2HE2 GLN A 115       9.387  22.237  15.996  1.00 80.97           H
ATOM   1570  HN  GLN A 115       8.937  16.513  14.654  1.00 80.97           H
ATOM   1571  N   THR A 116       5.157  16.308  16.645  1.00 87.44           N
ATOM   1572  CA  THR A 116       3.858  15.671  16.507  1.00 87.44           C
ATOM   1573  C   THR A 116       3.306  15.888  15.096  1.00 87.44           C
ATOM   1574  O   THR A 116       2.712  14.983  14.513  1.00 87.44           O
ATOM   1575  HA  THR A 116       3.986  14.597  16.638  1.00 87.44           H
ATOM   1576  CB  THR A 116       2.945  16.215  17.607  1.00 87.44           C
ATOM   1577  HB  THR A 116       2.642  17.240  17.390  1.00 87.44           H
ATOM   1578  OG1 THR A 116       3.698  16.037  18.803  1.00 87.44           O
ATOM   1579  HG1 THR A 116       3.315  16.599  19.536  1.00 87.44           H
ATOM   1580  CG2 THR A 116       1.701  15.350  17.817  1.00 87.44           C
ATOM   1581 1HG2 THR A 116       2.004  14.342  18.100  1.00 87.44           H
ATOM   1582 2HG2 THR A 116       1.126  15.310  16.893  1.00 87.44           H
ATOM   1583 3HG2 THR A 116       1.088  15.781  18.609  1.00 87.44           H
ATOM   1584  HN  THR A 116       5.217  16.992  17.372  1.00 87.44           H
ATOM   1585  N   PHE A 117       3.521  17.093  14.590  1.00 90.26           N
ATOM   1586  CA  PHE A 117       3.040  17.445  13.265  1.00 90.26           C
ATOM   1587  C   PHE A 117       3.551  16.456  12.215  1.00 90.26           C
ATOM   1588  O   PHE A 117       2.783  15.981  11.379  1.00 90.26           O
ATOM   1589  HA  PHE A 117       1.951  17.409  13.296  1.00 90.26           H
ATOM   1590  CB  PHE A 117       3.587  18.838  12.945  1.00 90.26           C
ATOM   1591 1HB  PHE A 117       3.214  19.543  13.688  1.00 90.26           H
ATOM   1592 2HB  PHE A 117       4.673  18.821  13.040  1.00 90.26           H
ATOM   1593  CG  PHE A 117       3.219  19.346  11.550  1.00 90.26           C
ATOM   1594  CD1 PHE A 117       4.160  19.377  10.568  1.00 90.26           C
ATOM   1595  HD1 PHE A 117       5.175  19.040  10.775  1.00 90.26           H
ATOM   1596  CD2 PHE A 117       1.952  19.766  11.291  1.00 90.26           C
ATOM   1597  HD2 PHE A 117       1.198  19.741  12.078  1.00 90.26           H
ATOM   1598  CE1 PHE A 117       3.818  19.848   9.272  1.00 90.26           C
ATOM   1599  HE1 PHE A 117       4.572  19.873   8.485  1.00 90.26           H
ATOM   1600  CE2 PHE A 117       1.611  20.237   9.996  1.00 90.26           C
ATOM   1601  HE2 PHE A 117       0.595  20.574   9.789  1.00 90.26           H
ATOM   1602  CZ  PHE A 117       2.551  20.269   9.014  1.00 90.26           C
ATOM   1603  HZ  PHE A 117       2.289  20.630   8.020  1.00 90.26           H
ATOM   1604  HN  PHE A 117       4.014  17.821  15.068  1.00 90.26           H
ATOM   1605  N   MET A 118       4.843  16.175  12.293  1.00 87.49           N
ATOM   1606  CA  MET A 118       5.468  15.260  11.353  1.00 87.49           C
ATOM   1607  C   MET A 118       4.886  13.852  11.489  1.00 87.49           C
ATOM   1608  O   MET A 118       4.786  13.120  10.505  1.00 87.49           O
ATOM   1609  HA  MET A 118       5.244  15.659  10.363  1.00 87.49           H
ATOM   1610  CB  MET A 118       6.976  15.217  11.608  1.00 87.49           C
ATOM   1611 1HB  MET A 118       7.164  15.050  12.668  1.00 87.49           H
ATOM   1612 2HB  MET A 118       7.415  14.376  11.070  1.00 87.49           H
ATOM   1613  CG  MET A 118       7.645  16.519  11.164  1.00 87.49           C
ATOM   1614 1HG  MET A 118       7.291  17.347  11.778  1.00 87.49           H
ATOM   1615 2HG  MET A 118       8.723  16.452  11.310  1.00 87.49           H
ATOM   1616  SD  MET A 118       7.282  16.837   9.445  1.00 87.49           S
ATOM   1617  CE  MET A 118       8.094  15.437   8.693  1.00 87.49           C
ATOM   1618 1HE  MET A 118       9.157  15.461   8.933  1.00 87.49           H
ATOM   1619 2HE  MET A 118       7.657  14.514   9.075  1.00 87.49           H
ATOM   1620 3HE  MET A 118       7.965  15.479   7.611  1.00 87.49           H
ATOM   1621  HN  MET A 118       5.459  16.559  12.981  1.00 87.49           H
ATOM   1622  N   CYS A 119       4.517  13.514  12.716  1.00 92.33           N
ATOM   1623  CA  CYS A 119       3.890  12.231  12.983  1.00 92.33           C
ATOM   1624  C   CYS A 119       2.584  12.160  12.190  1.00 92.33           C
ATOM   1625  O   CYS A 119       2.316  11.168  11.514  1.00 92.33           O
ATOM   1626  HA  CYS A 119       4.589  11.465  12.646  1.00 92.33           H
ATOM   1627  CB  CYS A 119       3.662  12.013  14.480  1.00 92.33           C
ATOM   1628 1HB  CYS A 119       4.619  11.980  15.001  1.00 92.33           H
ATOM   1629 2HB  CYS A 119       3.101  12.850  14.896  1.00 92.33           H
ATOM   1630  SG  CYS A 119       2.748  10.452  14.753  1.00 92.33           S
ATOM   1631  HN  CYS A 119       4.640  14.099  13.517  1.00 92.33           H
ATOM   1632  N   LYS A 120       1.804  13.226  12.299  1.00 90.96           N
ATOM   1633  CA  LYS A 120       0.523  13.289  11.617  1.00 90.96           C
ATOM   1634  C   LYS A 120       0.747  13.169  10.108  1.00 90.96           C
ATOM   1635  O   LYS A 120       0.076  12.384   9.438  1.00 90.96           O
ATOM   1636  HA  LYS A 120      -0.066  12.434  11.948  1.00 90.96           H
ATOM   1637  CB  LYS A 120      -0.241  14.550  12.027  1.00 90.96           C
ATOM   1638 1HB  LYS A 120       0.406  15.422  11.923  1.00 90.96           H
ATOM   1639 2HB  LYS A 120      -1.087  14.701  11.357  1.00 90.96           H
ATOM   1640  CG  LYS A 120      -0.737  14.446  13.470  1.00 90.96           C
ATOM   1641 1HG  LYS A 120      -1.426  13.606  13.562  1.00 90.96           H
ATOM   1642 2HG  LYS A 120       0.103  14.243  14.134  1.00 90.96           H
ATOM   1643  CD  LYS A 120      -1.437  15.736  13.904  1.00 90.96           C
ATOM   1644 1HD  LYS A 120      -0.734  16.568  13.858  1.00 90.96           H
ATOM   1645 2HD  LYS A 120      -2.247  15.965  13.211  1.00 90.96           H
ATOM   1646  CE  LYS A 120      -1.993  15.607  15.323  1.00 90.96           C
ATOM   1647 1HE  LYS A 120      -1.253  15.133  15.968  1.00 90.96           H
ATOM   1648 2HE  LYS A 120      -2.187  16.597  15.735  1.00 90.96           H
ATOM   1649  NZ  LYS A 120      -3.240  14.811  15.322  1.00 90.96           N
ATOM   1650 1HZ  LYS A 120      -3.748  14.977  16.183  1.00 90.96           H
ATOM   1651 2HZ  LYS A 120      -3.815  15.085  14.532  1.00 90.96           H
ATOM   1652 3HZ  LYS A 120      -3.012  13.826  15.248  1.00 90.96           H
ATOM   1653  HN  LYS A 120       2.035  14.035  12.840  1.00 90.96           H
ATOM   1654  N   VAL A 121       1.691  13.958   9.617  1.00 92.24           N
ATOM   1655  CA  VAL A 121       1.937  14.031   8.187  1.00 92.24           C
ATOM   1656  C   VAL A 121       2.372  12.655   7.678  1.00 92.24           C
ATOM   1657  O   VAL A 121       1.826  12.151   6.698  1.00 92.24           O
ATOM   1658  HA  VAL A 121       0.998  14.302   7.705  1.00 92.24           H
ATOM   1659  CB  VAL A 121       2.958  15.130   7.887  1.00 92.24           C
ATOM   1660  HB  VAL A 121       3.831  14.957   8.517  1.00 92.24           H
ATOM   1661  CG1 VAL A 121       3.413  15.071   6.427  1.00 92.24           C
ATOM   1662 1HG1 VAL A 121       3.873  14.103   6.229  1.00 92.24           H
ATOM   1663 2HG1 VAL A 121       2.552  15.206   5.773  1.00 92.24           H
ATOM   1664 3HG1 VAL A 121       4.139  15.863   6.241  1.00 92.24           H
ATOM   1665  CG2 VAL A 121       2.395  16.510   8.231  1.00 92.24           C
ATOM   1666 1HG2 VAL A 121       1.499  16.695   7.639  1.00 92.24           H
ATOM   1667 2HG2 VAL A 121       2.144  16.546   9.291  1.00 92.24           H
ATOM   1668 3HG2 VAL A 121       3.142  17.272   8.008  1.00 92.24           H
ATOM   1669  HN  VAL A 121       2.281  14.539  10.178  1.00 92.24           H
ATOM   1670  N   VAL A 122       3.351  12.087   8.367  1.00 90.79           N
ATOM   1671  CA  VAL A 122       4.001  10.879   7.887  1.00 90.79           C
ATOM   1672  C   VAL A 122       2.984   9.736   7.858  1.00 90.79           C
ATOM   1673  O   VAL A 122       2.920   8.983   6.887  1.00 90.79           O
ATOM   1674  HA  VAL A 122       4.342  11.071   6.870  1.00 90.79           H
ATOM   1675  CB  VAL A 122       5.227  10.567   8.747  1.00 90.79           C
ATOM   1676  HB  VAL A 122       4.914  10.575   9.791  1.00 90.79           H
ATOM   1677  CG1 VAL A 122       5.778   9.175   8.432  1.00 90.79           C
ATOM   1678 1HG1 VAL A 122       5.011   8.427   8.632  1.00 90.79           H
ATOM   1679 2HG1 VAL A 122       6.067   9.128   7.382  1.00 90.79           H
ATOM   1680 3HG1 VAL A 122       6.649   8.979   9.057  1.00 90.79           H
ATOM   1681  CG2 VAL A 122       6.306  11.637   8.572  1.00 90.79           C
ATOM   1682 1HG2 VAL A 122       6.613  11.676   7.527  1.00 90.79           H
ATOM   1683 2HG2 VAL A 122       5.908  12.607   8.869  1.00 90.79           H
ATOM   1684 3HG2 VAL A 122       7.166  11.391   9.194  1.00 90.79           H
ATOM   1685  HN  VAL A 122       3.700  12.438   9.236  1.00 90.79           H
ATOM   1686  N   ASN A 123       2.216   9.642   8.933  1.00 90.45           N
ATOM   1687  CA  ASN A 123       1.190   8.617   9.033  1.00 90.45           C
ATOM   1688  C   ASN A 123       0.161   8.823   7.920  1.00 90.45           C
ATOM   1689  O   ASN A 123      -0.267   7.863   7.281  1.00 90.45           O
ATOM   1690  HA  ASN A 123       1.722   7.670   8.940  1.00 90.45           H
ATOM   1691  CB  ASN A 123       0.460   8.699  10.374  1.00 90.45           C
ATOM   1692 1HB  ASN A 123       0.513   9.716  10.761  1.00 90.45           H
ATOM   1693 2HB  ASN A 123      -0.596   8.467  10.232  1.00 90.45           H
ATOM   1694  CG  ASN A 123       1.067   7.729  11.390  1.00 90.45           C
ATOM   1695  OD1 ASN A 123       1.697   6.742  11.045  1.00 90.45           O
ATOM   1696  ND2 ASN A 123       0.845   8.063  12.658  1.00 90.45           N
ATOM   1697 1HD2 ASN A 123       0.320   8.887  12.873  1.00 90.45           H
ATOM   1698 2HD2 ASN A 123       1.203   7.491  13.396  1.00 90.45           H
ATOM   1699  HN  ASN A 123       2.286  10.249   9.725  1.00 90.45           H
ATOM   1700  N   SER A 124      -0.207  10.080   7.723  1.00 91.33           N
ATOM   1701  CA  SER A 124      -1.237  10.416   6.754  1.00 91.33           C
ATOM   1702  C   SER A 124      -0.752  10.087   5.340  1.00 91.33           C
ATOM   1703  O   SER A 124      -1.479   9.478   4.557  1.00 91.33           O
ATOM   1704  HA  SER A 124      -2.094   9.797   7.018  1.00 91.33           H
ATOM   1705  CB  SER A 124      -1.625  11.892   6.851  1.00 91.33           C
ATOM   1706 1HB  SER A 124      -0.766  12.511   6.592  1.00 91.33           H
ATOM   1707 2HB  SER A 124      -2.406  12.111   6.123  1.00 91.33           H
ATOM   1708  OG  SER A 124      -2.083  12.239   8.156  1.00 91.33           O
ATOM   1709  HG  SER A 124      -1.421  12.842   8.601  1.00 91.33           H
ATOM   1710  HN  SER A 124       0.184  10.861   8.211  1.00 91.33           H
ATOM   1711  N   MET A 125       0.474  10.504   5.058  1.00 85.75           N
ATOM   1712  CA  MET A 125       1.058  10.275   3.747  1.00 85.75           C
ATOM   1713  C   MET A 125       1.121   8.780   3.428  1.00 85.75           C
ATOM   1714  O   MET A 125       0.745   8.359   2.335  1.00 85.75           O
ATOM   1715  HA  MET A 125       0.398  10.777   3.040  1.00 85.75           H
ATOM   1716  CB  MET A 125       2.469  10.866   3.707  1.00 85.75           C
ATOM   1717 1HB  MET A 125       3.006  10.596   4.617  1.00 85.75           H
ATOM   1718 2HB  MET A 125       3.023  10.438   2.871  1.00 85.75           H
ATOM   1719  CG  MET A 125       2.422  12.389   3.569  1.00 85.75           C
ATOM   1720 1HG  MET A 125       1.815  12.666   2.707  1.00 85.75           H
ATOM   1721 2HG  MET A 125       1.948  12.827   4.447  1.00 85.75           H
ATOM   1722  SD  MET A 125       4.075  13.036   3.383  1.00 85.75           S
ATOM   1723  CE  MET A 125       4.425  12.517   1.712  1.00 85.75           C
ATOM   1724 1HE  MET A 125       4.365  11.430   1.648  1.00 85.75           H
ATOM   1725 2HE  MET A 125       3.697  12.961   1.033  1.00 85.75           H
ATOM   1726 3HE  MET A 125       5.427  12.842   1.432  1.00 85.75           H
ATOM   1727  HN  MET A 125       1.062  10.989   5.704  1.00 85.75           H
ATOM   1728  N   TYR A 126       1.599   8.019   4.402  1.00 86.31           N
ATOM   1729  CA  TYR A 126       1.695   6.578   4.246  1.00 86.31           C
ATOM   1730  C   TYR A 126       0.340   5.975   3.870  1.00 86.31           C
ATOM   1731  O   TYR A 126       0.248   5.181   2.935  1.00 86.31           O
ATOM   1732  HA  TYR A 126       2.410   6.372   3.449  1.00 86.31           H
ATOM   1733  CB  TYR A 126       2.120   6.034   5.612  1.00 86.31           C
ATOM   1734 1HB  TYR A 126       3.153   6.326   5.802  1.00 86.31           H
ATOM   1735 2HB  TYR A 126       1.509   6.502   6.384  1.00 86.31           H
ATOM   1736  CG  TYR A 126       2.003   4.514   5.740  1.00 86.31           C
ATOM   1737  CD1 TYR A 126       0.866   3.953   6.285  1.00 86.31           C
ATOM   1738  HD1 TYR A 126       0.051   4.593   6.623  1.00 86.31           H
ATOM   1739  CD2 TYR A 126       3.035   3.704   5.311  1.00 86.31           C
ATOM   1740  HD2 TYR A 126       3.933   4.147   4.881  1.00 86.31           H
ATOM   1741  CE1 TYR A 126       0.755   2.523   6.405  1.00 86.31           C
ATOM   1742  HE1 TYR A 126      -0.137   2.067   6.834  1.00 86.31           H
ATOM   1743  CE2 TYR A 126       2.924   2.273   5.432  1.00 86.31           C
ATOM   1744  HE2 TYR A 126       3.732   1.622   5.097  1.00 86.31           H
ATOM   1745  CZ  TYR A 126       1.790   1.753   5.973  1.00 86.31           C
ATOM   1746  OH  TYR A 126       1.686   0.402   6.087  1.00 86.31           O
ATOM   1747  HH  TYR A 126       0.959   0.168   6.733  1.00 86.31           H
ATOM   1748  HN  TYR A 126       1.917   8.372   5.282  1.00 86.31           H
ATOM   1749  N   LYS A 127      -0.678   6.376   4.617  1.00 85.36           N
ATOM   1750  CA  LYS A 127      -1.990   5.767   4.483  1.00 85.36           C
ATOM   1751  C   LYS A 127      -2.591   6.152   3.130  1.00 85.36           C
ATOM   1752  O   LYS A 127      -3.154   5.309   2.434  1.00 85.36           O
ATOM   1753  HA  LYS A 127      -1.852   4.686   4.504  1.00 85.36           H
ATOM   1754  CB  LYS A 127      -2.875   6.133   5.676  1.00 85.36           C
ATOM   1755 1HB  LYS A 127      -2.317   6.000   6.603  1.00 85.36           H
ATOM   1756 2HB  LYS A 127      -3.150   7.187   5.620  1.00 85.36           H
ATOM   1757  CG  LYS A 127      -4.139   5.271   5.707  1.00 85.36           C
ATOM   1758 1HG  LYS A 127      -4.838   5.670   6.442  1.00 85.36           H
ATOM   1759 2HG  LYS A 127      -4.637   5.315   4.738  1.00 85.36           H
ATOM   1760  CD  LYS A 127      -3.803   3.818   6.049  1.00 85.36           C
ATOM   1761 1HD  LYS A 127      -3.295   3.350   5.206  1.00 85.36           H
ATOM   1762 2HD  LYS A 127      -3.113   3.790   6.893  1.00 85.36           H
ATOM   1763  CE  LYS A 127      -5.069   3.030   6.392  1.00 85.36           C
ATOM   1764 1HE  LYS A 127      -5.894   3.364   5.764  1.00 85.36           H
ATOM   1765 2HE  LYS A 127      -4.914   1.972   6.178  1.00 85.36           H
ATOM   1766  NZ  LYS A 127      -5.419   3.206   7.819  1.00 85.36           N
ATOM   1767 1HZ  LYS A 127      -6.200   2.603   8.052  1.00 85.36           H
ATOM   1768 2HZ  LYS A 127      -4.621   2.965   8.396  1.00 85.36           H
ATOM   1769 3HZ  LYS A 127      -5.677   4.173   7.986  1.00 85.36           H
ATOM   1770  HN  LYS A 127      -0.617   7.102   5.302  1.00 85.36           H
ATOM   1771  N   MET A 128      -2.452   7.427   2.798  1.00 86.12           N
ATOM   1772  CA  MET A 128      -3.019   7.946   1.565  1.00 86.12           C
ATOM   1773  C   MET A 128      -2.415   7.245   0.346  1.00 86.12           C
ATOM   1774  O   MET A 128      -3.136   6.855  -0.570  1.00 86.12           O
ATOM   1775  HA  MET A 128      -4.086   7.735   1.622  1.00 86.12           H
ATOM   1776  CB  MET A 128      -2.752   9.450   1.473  1.00 86.12           C
ATOM   1777 1HB  MET A 128      -3.139   9.946   2.363  1.00 86.12           H
ATOM   1778 2HB  MET A 128      -1.677   9.631   1.449  1.00 86.12           H
ATOM   1779  CG  MET A 128      -3.404  10.047   0.224  1.00 86.12           C
ATOM   1780 1HG  MET A 128      -2.995   9.577  -0.670  1.00 86.12           H
ATOM   1781 2HG  MET A 128      -4.475   9.842   0.230  1.00 86.12           H
ATOM   1782  SD  MET A 128      -3.120  11.808   0.170  1.00 86.12           S
ATOM   1783  CE  MET A 128      -1.365  11.830  -0.151  1.00 86.12           C
ATOM   1784 1HE  MET A 128      -0.841  11.321   0.659  1.00 86.12           H
ATOM   1785 2HE  MET A 128      -1.161  11.319  -1.092  1.00 86.12           H
ATOM   1786 3HE  MET A 128      -1.020  12.862  -0.215  1.00 86.12           H
ATOM   1787  HN  MET A 128      -1.963   8.100   3.354  1.00 86.12           H
ATOM   1788  N   ASN A 129      -1.097   7.106   0.376  1.00 81.29           N
ATOM   1789  CA  ASN A 129      -0.375   6.573  -0.767  1.00 81.29           C
ATOM   1790  C   ASN A 129      -0.643   5.071  -0.878  1.00 81.29           C
ATOM   1791  O   ASN A 129      -0.720   4.531  -1.981  1.00 81.29           O
ATOM   1792  HA  ASN A 129      -0.750   7.128  -1.627  1.00 81.29           H
ATOM   1793  CB  ASN A 129       1.133   6.774  -0.608  1.00 81.29           C
ATOM   1794 1HB  ASN A 129       1.463   6.346   0.339  1.00 81.29           H
ATOM   1795 2HB  ASN A 129       1.660   6.241  -1.399  1.00 81.29           H
ATOM   1796  CG  ASN A 129       1.497   8.259  -0.657  1.00 81.29           C
ATOM   1797  OD1 ASN A 129       0.891   9.050  -1.361  1.00 81.29           O
ATOM   1798  ND2 ASN A 129       2.517   8.593   0.128  1.00 81.29           N
ATOM   1799 1HD2 ASN A 129       2.971   7.895   0.682  1.00 81.29           H
ATOM   1800 2HD2 ASN A 129       2.830   9.542   0.166  1.00 81.29           H
ATOM   1801  HN  ASN A 129      -0.527   7.350   1.160  1.00 81.29           H
ATOM   1802  N   PHE A 130      -0.777   4.438   0.278  1.00 84.09           N
ATOM   1803  CA  PHE A 130      -1.080   3.018   0.324  1.00 84.09           C
ATOM   1804  C   PHE A 130      -2.342   2.700  -0.481  1.00 84.09           C
ATOM   1805  O   PHE A 130      -2.323   1.835  -1.355  1.00 84.09           O
ATOM   1806  HA  PHE A 130      -0.231   2.492  -0.112  1.00 84.09           H
ATOM   1807  CB  PHE A 130      -1.322   2.659   1.791  1.00 84.09           C
ATOM   1808 1HB  PHE A 130      -0.407   2.839   2.355  1.00 84.09           H
ATOM   1809 2HB  PHE A 130      -2.082   3.327   2.197  1.00 84.09           H
ATOM   1810  CG  PHE A 130      -1.764   1.212   2.013  1.00 84.09           C
ATOM   1811  CD1 PHE A 130      -3.079   0.925   2.212  1.00 84.09           C
ATOM   1812  HD1 PHE A 130      -3.817   1.727   2.213  1.00 84.09           H
ATOM   1813  CD2 PHE A 130      -0.843   0.211   2.012  1.00 84.09           C
ATOM   1814  HD2 PHE A 130       0.211   0.441   1.853  1.00 84.09           H
ATOM   1815  CE1 PHE A 130      -3.489  -0.419   2.418  1.00 84.09           C
ATOM   1816  HE1 PHE A 130      -4.543  -0.649   2.577  1.00 84.09           H
ATOM   1817  CE2 PHE A 130      -1.253  -1.132   2.218  1.00 84.09           C
ATOM   1818  HE2 PHE A 130      -0.515  -1.934   2.217  1.00 84.09           H
ATOM   1819  CZ  PHE A 130      -2.568  -1.419   2.417  1.00 84.09           C
ATOM   1820  HZ  PHE A 130      -2.883  -2.451   2.574  1.00 84.09           H
ATOM   1821  HN  PHE A 130      -0.683   4.879   1.171  1.00 84.09           H
ATOM   1822  N   TYR A 131      -3.408   3.418  -0.158  1.00 91.26           N
ATOM   1823  CA  TYR A 131      -4.681   3.210  -0.827  1.00 91.26           C
ATOM   1824  C   TYR A 131      -4.596   3.607  -2.302  1.00 91.26           C
ATOM   1825  O   TYR A 131      -5.154   2.930  -3.164  1.00 91.26           O
ATOM   1826  HA  TYR A 131      -4.929   2.151  -0.757  1.00 91.26           H
ATOM   1827  CB  TYR A 131      -5.683   4.126  -0.122  1.00 91.26           C
ATOM   1828 1HB  TYR A 131      -5.224   5.104   0.025  1.00 91.26           H
ATOM   1829 2HB  TYR A 131      -6.546   4.273  -0.771  1.00 91.26           H
ATOM   1830  CG  TYR A 131      -6.164   3.598   1.231  1.00 91.26           C
ATOM   1831  CD1 TYR A 131      -6.658   2.313   1.334  1.00 91.26           C
ATOM   1832  HD1 TYR A 131      -6.705   1.675   0.451  1.00 91.26           H
ATOM   1833  CD2 TYR A 131      -6.105   4.405   2.348  1.00 91.26           C
ATOM   1834  HD2 TYR A 131      -5.715   5.420   2.267  1.00 91.26           H
ATOM   1835  CE1 TYR A 131      -7.111   1.815   2.607  1.00 91.26           C
ATOM   1836  HE1 TYR A 131      -7.503   0.803   2.701  1.00 91.26           H
ATOM   1837  CE2 TYR A 131      -6.558   3.908   3.621  1.00 91.26           C
ATOM   1838  HE2 TYR A 131      -6.516   4.535   4.512  1.00 91.26           H
ATOM   1839  CZ  TYR A 131      -7.039   2.637   3.688  1.00 91.26           C
ATOM   1840  OH  TYR A 131      -7.466   2.167   4.890  1.00 91.26           O
ATOM   1841  HH  TYR A 131      -7.902   2.902   5.409  1.00 91.26           H
ATOM   1842  HN  TYR A 131      -3.411   4.128   0.546  1.00 91.26           H
ATOM   1843  N   SER A 132      -3.893   4.703  -2.548  1.00 90.42           N
ATOM   1844  CA  SER A 132      -3.782   5.235  -3.895  1.00 90.42           C
ATOM   1845  C   SER A 132      -3.147   4.194  -4.818  1.00 90.42           C
ATOM   1846  O   SER A 132      -3.630   3.963  -5.925  1.00 90.42           O
ATOM   1847  HA  SER A 132      -4.805   5.448  -4.206  1.00 90.42           H
ATOM   1848  CB  SER A 132      -2.965   6.529  -3.911  1.00 90.42           C
ATOM   1849 1HB  SER A 132      -1.961   6.327  -3.539  1.00 90.42           H
ATOM   1850 2HB  SER A 132      -2.861   6.879  -4.938  1.00 90.42           H
ATOM   1851  OG  SER A 132      -3.567   7.550  -3.121  1.00 90.42           O
ATOM   1852  HG  SER A 132      -3.120   7.600  -2.228  1.00 90.42           H
ATOM   1853  HN  SER A 132      -3.406   5.224  -1.846  1.00 90.42           H
ATOM   1854  N   CYS A 133      -2.072   3.594  -4.329  1.00 87.57           N
ATOM   1855  CA  CYS A 133      -1.330   2.626  -5.119  1.00 87.57           C
ATOM   1856  C   CYS A 133      -2.267   1.466  -5.462  1.00 87.57           C
ATOM   1857  O   CYS A 133      -2.384   1.081  -6.625  1.00 87.57           O
ATOM   1858  HA  CYS A 133      -1.006   3.142  -6.023  1.00 87.57           H
ATOM   1859  CB  CYS A 133      -0.072   2.146  -4.391  1.00 87.57           C
ATOM   1860 1HB  CYS A 133      -0.329   1.810  -3.387  1.00 87.57           H
ATOM   1861 2HB  CYS A 133       0.356   1.291  -4.914  1.00 87.57           H
ATOM   1862  SG  CYS A 133       1.154   3.502  -4.302  1.00 87.57           S
ATOM   1863  HG  CYS A 133       2.214   2.749  -4.586  1.00 87.57           H
ATOM   1864  HN  CYS A 133      -1.708   3.759  -3.412  1.00 87.57           H
ATOM   1865  N   VAL A 134      -2.912   0.943  -4.430  1.00 86.36           N
ATOM   1866  CA  VAL A 134      -3.712  -0.261  -4.580  1.00 86.36           C
ATOM   1867  C   VAL A 134      -4.865   0.016  -5.547  1.00 86.36           C
ATOM   1868  O   VAL A 134      -5.177  -0.813  -6.401  1.00 86.36           O
ATOM   1869  HA  VAL A 134      -3.072  -1.031  -5.009  1.00 86.36           H
ATOM   1870  CB  VAL A 134      -4.186  -0.748  -3.209  1.00 86.36           C
ATOM   1871  HB  VAL A 134      -4.704   0.078  -2.720  1.00 86.36           H
ATOM   1872  CG1 VAL A 134      -5.177  -1.905  -3.351  1.00 86.36           C
ATOM   1873 1HG1 VAL A 134      -6.044  -1.573  -3.923  1.00 86.36           H
ATOM   1874 2HG1 VAL A 134      -4.695  -2.734  -3.869  1.00 86.36           H
ATOM   1875 3HG1 VAL A 134      -5.498  -2.232  -2.362  1.00 86.36           H
ATOM   1876  CG2 VAL A 134      -3.000  -1.146  -2.329  1.00 86.36           C
ATOM   1877 1HG2 VAL A 134      -2.443  -1.949  -2.811  1.00 86.36           H
ATOM   1878 2HG2 VAL A 134      -2.347  -0.285  -2.187  1.00 86.36           H
ATOM   1879 3HG2 VAL A 134      -3.365  -1.489  -1.360  1.00 86.36           H
ATOM   1880  HN  VAL A 134      -2.893   1.325  -3.506  1.00 86.36           H
ATOM   1881  N   LEU A 135      -5.467   1.185  -5.381  1.00 91.50           N
ATOM   1882  CA  LEU A 135      -6.618   1.555  -6.187  1.00 91.50           C
ATOM   1883  C   LEU A 135      -6.177   1.750  -7.639  1.00 91.50           C
ATOM   1884  O   LEU A 135      -6.924   1.438  -8.566  1.00 91.50           O
ATOM   1885  HA  LEU A 135      -7.324   0.726  -6.149  1.00 91.50           H
ATOM   1886  CB  LEU A 135      -7.320   2.776  -5.589  1.00 91.50           C
ATOM   1887 1HB  LEU A 135      -6.577   3.558  -5.432  1.00 91.50           H
ATOM   1888 2HB  LEU A 135      -8.032   3.156  -6.322  1.00 91.50           H
ATOM   1889  CG  LEU A 135      -8.062   2.544  -4.271  1.00 91.50           C
ATOM   1890  HG  LEU A 135      -7.358   2.121  -3.554  1.00 91.50           H
ATOM   1891  CD1 LEU A 135      -8.565   3.865  -3.685  1.00 91.50           C
ATOM   1892 1HD1 LEU A 135      -7.718   4.525  -3.498  1.00 91.50           H
ATOM   1893 2HD1 LEU A 135      -9.247   4.339  -4.391  1.00 91.50           H
ATOM   1894 3HD1 LEU A 135      -9.088   3.671  -2.749  1.00 91.50           H
ATOM   1895  CD2 LEU A 135      -9.192   1.528  -4.449  1.00 91.50           C
ATOM   1896 1HD2 LEU A 135      -9.901   1.900  -5.188  1.00 91.50           H
ATOM   1897 2HD2 LEU A 135      -8.777   0.579  -4.788  1.00 91.50           H
ATOM   1898 3HD2 LEU A 135      -9.702   1.382  -3.497  1.00 91.50           H
ATOM   1899  HN  LEU A 135      -5.180   1.872  -4.713  1.00 91.50           H
ATOM   1900  N   LEU A 136      -4.966   2.265  -7.793  1.00 89.78           N
ATOM   1901  CA  LEU A 136      -4.415   2.500  -9.117  1.00 89.78           C
ATOM   1902  C   LEU A 136      -4.167   1.158  -9.808  1.00 89.78           C
ATOM   1903  O   LEU A 136      -4.474   0.997 -10.988  1.00 89.78           O
ATOM   1904  HA  LEU A 136      -5.162   3.050  -9.688  1.00 89.78           H
ATOM   1905  CB  LEU A 136      -3.170   3.386  -9.029  1.00 89.78           C
ATOM   1906 1HB  LEU A 136      -2.541   3.015  -8.220  1.00 89.78           H
ATOM   1907 2HB  LEU A 136      -2.602   3.272  -9.952  1.00 89.78           H
ATOM   1908  CG  LEU A 136      -3.423   4.877  -8.799  1.00 89.78           C
ATOM   1909  HG  LEU A 136      -4.120   4.981  -7.968  1.00 89.78           H
ATOM   1910  CD1 LEU A 136      -2.133   5.597  -8.400  1.00 89.78           C
ATOM   1911 1HD1 LEU A 136      -1.745   5.162  -7.479  1.00 89.78           H
ATOM   1912 2HD1 LEU A 136      -1.394   5.485  -9.194  1.00 89.78           H
ATOM   1913 3HD1 LEU A 136      -2.341   6.655  -8.243  1.00 89.78           H
ATOM   1914  CD2 LEU A 136      -4.080   5.517 -10.024  1.00 89.78           C
ATOM   1915 1HD2 LEU A 136      -3.427   5.402 -10.888  1.00 89.78           H
ATOM   1916 2HD2 LEU A 136      -5.034   5.027 -10.221  1.00 89.78           H
ATOM   1917 3HD2 LEU A 136      -4.249   6.577  -9.833  1.00 89.78           H
ATOM   1918  HN  LEU A 136      -4.366   2.519  -7.034  1.00 89.78           H
ATOM   1919  N   ILE A 137      -3.615   0.228  -9.042  1.00 83.85           N
ATOM   1920  CA  ILE A 137      -3.322  -1.095  -9.566  1.00 83.85           C
ATOM   1921  C   ILE A 137      -4.620  -1.749 -10.045  1.00 83.85           C
ATOM   1922  O   ILE A 137      -4.649  -2.383 -11.099  1.00 83.85           O
ATOM   1923  HA  ILE A 137      -2.663  -0.968 -10.425  1.00 83.85           H
ATOM   1924  CB  ILE A 137      -2.562  -1.926  -8.531  1.00 83.85           C
ATOM   1925  HB  ILE A 137      -3.071  -1.826  -7.572  1.00 83.85           H
ATOM   1926  CG1 ILE A 137      -1.138  -1.397  -8.343  1.00 83.85           C
ATOM   1927 1HG1 ILE A 137      -0.530  -1.667  -9.206  1.00 83.85           H
ATOM   1928 2HG1 ILE A 137      -1.154  -0.309  -8.291  1.00 83.85           H
ATOM   1929  CG2 ILE A 137      -2.578  -3.411  -8.899  1.00 83.85           C
ATOM   1930 1HG2 ILE A 137      -3.609  -3.763  -8.941  1.00 83.85           H
ATOM   1931 2HG2 ILE A 137      -2.107  -3.549  -9.872  1.00 83.85           H
ATOM   1932 3HG2 ILE A 137      -2.031  -3.978  -8.146  1.00 83.85           H
ATOM   1933  CD1 ILE A 137      -0.506  -1.964  -7.070  1.00 83.85           C
ATOM   1934 1HD1 ILE A 137      -1.104  -1.672  -6.206  1.00 83.85           H
ATOM   1935 2HD1 ILE A 137      -0.470  -3.052  -7.135  1.00 83.85           H
ATOM   1936 3HD1 ILE A 137       0.505  -1.573  -6.960  1.00 83.85           H
ATOM   1937  HN  ILE A 137      -3.370   0.366  -8.083  1.00 83.85           H
ATOM   1938  N   MET A 138      -5.664  -1.571  -9.248  1.00 87.51           N
ATOM   1939  CA  MET A 138      -6.971  -2.099  -9.598  1.00 87.51           C
ATOM   1940  C   MET A 138      -7.468  -1.502 -10.916  1.00 87.51           C
ATOM   1941  O   MET A 138      -7.976  -2.221 -11.775  1.00 87.51           O
ATOM   1942  HA  MET A 138      -6.834  -3.175  -9.707  1.00 87.51           H
ATOM   1943  CB  MET A 138      -7.968  -1.775  -8.483  1.00 87.51           C
ATOM   1944 1HB  MET A 138      -7.597  -2.165  -7.535  1.00 87.51           H
ATOM   1945 2HB  MET A 138      -8.056  -0.695  -8.371  1.00 87.51           H
ATOM   1946  CG  MET A 138      -9.342  -2.376  -8.785  1.00 87.51           C
ATOM   1947 1HG  MET A 138      -9.697  -2.024  -9.754  1.00 87.51           H
ATOM   1948 2HG  MET A 138      -9.268  -3.462  -8.848  1.00 87.51           H
ATOM   1949  SD  MET A 138     -10.503  -1.917  -7.508  1.00 87.51           S
ATOM   1950  CE  MET A 138     -10.676  -0.176  -7.858  1.00 87.51           C
ATOM   1951 1HE  MET A 138      -9.705   0.311  -7.769  1.00 87.51           H
ATOM   1952 2HE  MET A 138     -11.057  -0.045  -8.871  1.00 87.51           H
ATOM   1953 3HE  MET A 138     -11.372   0.270  -7.147  1.00 87.51           H
ATOM   1954  HN  MET A 138      -5.626  -1.079  -8.378  1.00 87.51           H
ATOM   1955  N   CYS A 139      -7.305  -0.192 -11.035  1.00 89.97           N
ATOM   1956  CA  CYS A 139      -7.804   0.522 -12.198  1.00 89.97           C
ATOM   1957  C   CYS A 139      -7.028   0.041 -13.426  1.00 89.97           C
ATOM   1958  O   CYS A 139      -7.593  -0.085 -14.511  1.00 89.97           O
ATOM   1959  HA  CYS A 139      -8.862   0.275 -12.287  1.00 89.97           H
ATOM   1960  CB  CYS A 139      -7.703   2.038 -12.017  1.00 89.97           C
ATOM   1961 1HB  CYS A 139      -6.715   2.303 -11.641  1.00 89.97           H
ATOM   1962 2HB  CYS A 139      -7.823   2.536 -12.979  1.00 89.97           H
ATOM   1963  SG  CYS A 139      -8.990   2.615 -10.850  1.00 89.97           S
ATOM   1964  HG  CYS A 139      -8.378   2.193  -9.748  1.00 89.97           H
ATOM   1965  HN  CYS A 139      -6.843   0.377 -10.355  1.00 89.97           H
ATOM   1966  N   ILE A 140      -5.746  -0.215 -13.213  1.00 82.66           N
ATOM   1967  CA  ILE A 140      -4.897  -0.721 -14.278  1.00 82.66           C
ATOM   1968  C   ILE A 140      -5.464  -2.047 -14.790  1.00 82.66           C
ATOM   1969  O   ILE A 140      -5.517  -2.279 -15.997  1.00 82.66           O
ATOM   1970  HA  ILE A 140      -4.926   0.004 -15.092  1.00 82.66           H
ATOM   1971  CB  ILE A 140      -3.444  -0.814 -13.808  1.00 82.66           C
ATOM   1972  HB  ILE A 140      -3.433  -1.288 -12.826  1.00 82.66           H
ATOM   1973  CG1 ILE A 140      -2.830   0.577 -13.645  1.00 82.66           C
ATOM   1974 1HG1 ILE A 140      -2.635   1.009 -14.627  1.00 82.66           H
ATOM   1975 2HG1 ILE A 140      -3.539   1.235 -13.142  1.00 82.66           H
ATOM   1976  CG2 ILE A 140      -2.620  -1.699 -14.745  1.00 82.66           C
ATOM   1977 1HG2 ILE A 140      -3.046  -2.702 -14.765  1.00 82.66           H
ATOM   1978 2HG2 ILE A 140      -2.635  -1.277 -15.750  1.00 82.66           H
ATOM   1979 3HG2 ILE A 140      -1.592  -1.749 -14.387  1.00 82.66           H
ATOM   1980  CD1 ILE A 140      -1.528   0.512 -12.843  1.00 82.66           C
ATOM   1981 1HD1 ILE A 140      -1.732   0.102 -11.854  1.00 82.66           H
ATOM   1982 2HD1 ILE A 140      -0.814  -0.127 -13.362  1.00 82.66           H
ATOM   1983 3HD1 ILE A 140      -1.113   1.515 -12.743  1.00 82.66           H
ATOM   1984  HN  ILE A 140      -5.287  -0.082 -12.335  1.00 82.66           H
ATOM   1985  N   SER A 141      -5.875  -2.881 -13.847  1.00 84.86           N
ATOM   1986  CA  SER A 141      -6.369  -4.206 -14.182  1.00 84.86           C
ATOM   1987  C   SER A 141      -7.659  -4.092 -14.996  1.00 84.86           C
ATOM   1988  O   SER A 141      -7.863  -4.840 -15.952  1.00 84.86           O
ATOM   1989  HA  SER A 141      -5.580  -4.665 -14.778  1.00 84.86           H
ATOM   1990  CB  SER A 141      -6.607  -5.041 -12.922  1.00 84.86           C
ATOM   1991 1HB  SER A 141      -7.396  -4.581 -12.327  1.00 84.86           H
ATOM   1992 2HB  SER A 141      -6.959  -6.033 -13.206  1.00 84.86           H
ATOM   1993  OG  SER A 141      -5.428  -5.163 -12.132  1.00 84.86           O
ATOM   1994  HG  SER A 141      -5.369  -4.403 -11.485  1.00 84.86           H
ATOM   1995  HN  SER A 141      -5.874  -2.666 -12.870  1.00 84.86           H
ATOM   1996  N   VAL A 142      -8.498  -3.152 -14.587  1.00 87.67           N
ATOM   1997  CA  VAL A 142      -9.753  -2.915 -15.281  1.00 87.67           C
ATOM   1998  C   VAL A 142      -9.461  -2.427 -16.701  1.00 87.67           C
ATOM   1999  O   VAL A 142     -10.122  -2.842 -17.652  1.00 87.67           O
ATOM   2000  HA  VAL A 142     -10.282  -3.866 -15.338  1.00 87.67           H
ATOM   2001  CB  VAL A 142     -10.618  -1.940 -14.479  1.00 87.67           C
ATOM   2002  HB  VAL A 142     -10.044  -1.025 -14.333  1.00 87.67           H
ATOM   2003  CG1 VAL A 142     -11.891  -1.578 -15.247  1.00 87.67           C
ATOM   2004 1HG1 VAL A 142     -11.623  -1.110 -16.195  1.00 87.67           H
ATOM   2005 2HG1 VAL A 142     -12.469  -2.481 -15.439  1.00 87.67           H
ATOM   2006 3HG1 VAL A 142     -12.487  -0.883 -14.655  1.00 87.67           H
ATOM   2007  CG2 VAL A 142     -10.953  -2.510 -13.100  1.00 87.67           C
ATOM   2008 1HG2 VAL A 142     -11.499  -3.447 -13.217  1.00 87.67           H
ATOM   2009 2HG2 VAL A 142     -10.031  -2.694 -12.549  1.00 87.67           H
ATOM   2010 3HG2 VAL A 142     -11.569  -1.797 -12.552  1.00 87.67           H
ATOM   2011  HN  VAL A 142      -8.333  -2.559 -13.799  1.00 87.67           H
ATOM   2012  N   ASP A 143      -8.471  -1.552 -16.800  1.00 81.77           N
ATOM   2013  CA  ASP A 143      -8.117  -0.965 -18.081  1.00 81.77           C
ATOM   2014  C   ASP A 143      -7.666  -2.071 -19.037  1.00 81.77           C
ATOM   2015  O   ASP A 143      -8.035  -2.071 -20.211  1.00 81.77           O
ATOM   2016  HA  ASP A 143      -9.020  -0.460 -18.424  1.00 81.77           H
ATOM   2017  CB  ASP A 143      -6.963   0.029 -17.931  1.00 81.77           C
ATOM   2018 1HB  ASP A 143      -7.237   0.804 -17.215  1.00 81.77           H
ATOM   2019 2HB  ASP A 143      -6.088  -0.481 -17.530  1.00 81.77           H
ATOM   2020  CG  ASP A 143      -6.615   0.671 -19.276  1.00 81.77           C
ATOM   2021  OD1 ASP A 143      -7.500   1.365 -19.821  1.00 81.77           O
ATOM   2022  OD2 ASP A 143      -5.470   0.453 -19.729  1.00 81.77           O
ATOM   2023  HN  ASP A 143      -7.917  -1.245 -16.027  1.00 81.77           H
ATOM   2024  N   ARG A 144      -6.874  -2.988 -18.500  1.00 71.89           N
ATOM   2025  CA  ARG A 144      -6.364  -4.094 -19.292  1.00 71.89           C
ATOM   2026  C   ARG A 144      -7.518  -4.964 -19.794  1.00 71.89           C
ATOM   2027  O   ARG A 144      -7.523  -5.389 -20.948  1.00 71.89           O
ATOM   2028  HA  ARG A 144      -5.838  -3.622 -20.122  1.00 71.89           H
ATOM   2029  CB  ARG A 144      -5.401  -4.957 -18.476  1.00 71.89           C
ATOM   2030 1HB  ARG A 144      -5.864  -5.229 -17.527  1.00 71.89           H
ATOM   2031 2HB  ARG A 144      -5.198  -5.886 -19.009  1.00 71.89           H
ATOM   2032  CG  ARG A 144      -4.088  -4.217 -18.213  1.00 71.89           C
ATOM   2033 1HG  ARG A 144      -4.292  -3.278 -17.697  1.00 71.89           H
ATOM   2034 2HG  ARG A 144      -3.456  -4.812 -17.554  1.00 71.89           H
ATOM   2035  CD  ARG A 144      -3.347  -3.935 -19.522  1.00 71.89           C
ATOM   2036 1HD  ARG A 144      -3.142  -4.870 -20.042  1.00 71.89           H
ATOM   2037 2HD  ARG A 144      -3.972  -3.333 -20.181  1.00 71.89           H
ATOM   2038  NE  ARG A 144      -2.078  -3.225 -19.242  1.00 71.89           N
ATOM   2039  HE  ARG A 144      -1.867  -2.999 -18.291  1.00 71.89           H
ATOM   2040  CZ  ARG A 144      -1.195  -2.866 -20.183  1.00 71.89           C
ATOM   2041  NH1 ARG A 144      -1.426  -3.144 -21.474  1.00 71.89           N
ATOM   2042 1HH1 ARG A 144      -2.263  -3.622 -21.741  1.00 71.89           H
ATOM   2043 2HH1 ARG A 144      -0.761  -2.873 -22.170  1.00 71.89           H
ATOM   2044  NH2 ARG A 144      -0.077  -2.226 -19.815  1.00 71.89           N
ATOM   2045 1HH2 ARG A 144       0.593  -1.952 -20.505  1.00 71.89           H
ATOM   2046 2HH2 ARG A 144       0.088  -2.023 -18.850  1.00 71.89           H
ATOM   2047  HN  ARG A 144      -6.582  -2.983 -17.543  1.00 71.89           H
ATOM   2048  N   TYR A 145      -8.468  -5.203 -18.902  1.00 84.47           N
ATOM   2049  CA  TYR A 145      -9.654  -5.964 -19.258  1.00 84.47           C
ATOM   2050  C   TYR A 145     -10.371  -5.334 -20.453  1.00 84.47           C
ATOM   2051  O   TYR A 145     -10.665  -6.015 -21.435  1.00 84.47           O
ATOM   2052  HA  TYR A 145      -9.339  -6.973 -19.522  1.00 84.47           H
ATOM   2053  CB  TYR A 145     -10.575  -5.904 -18.037  1.00 84.47           C
ATOM   2054 1HB  TYR A 145     -10.196  -6.586 -17.276  1.00 84.47           H
ATOM   2055 2HB  TYR A 145     -10.536  -4.901 -17.614  1.00 84.47           H
ATOM   2056  CG  TYR A 145     -12.032  -6.259 -18.339  1.00 84.47           C
ATOM   2057  CD1 TYR A 145     -12.989  -5.266 -18.382  1.00 84.47           C
ATOM   2058  HD1 TYR A 145     -12.707  -4.229 -18.200  1.00 84.47           H
ATOM   2059  CD2 TYR A 145     -12.389  -7.572 -18.569  1.00 84.47           C
ATOM   2060  HD2 TYR A 145     -11.633  -8.356 -18.535  1.00 84.47           H
ATOM   2061  CE1 TYR A 145     -14.361  -5.599 -18.666  1.00 84.47           C
ATOM   2062  HE1 TYR A 145     -15.127  -4.824 -18.703  1.00 84.47           H
ATOM   2063  CE2 TYR A 145     -13.761  -7.906 -18.853  1.00 84.47           C
ATOM   2064  HE2 TYR A 145     -14.057  -8.938 -19.036  1.00 84.47           H
ATOM   2065  CZ  TYR A 145     -14.679  -6.903 -18.888  1.00 84.47           C
ATOM   2066  OH  TYR A 145     -15.974  -7.218 -19.156  1.00 84.47           O
ATOM   2067  HH  TYR A 145     -16.061  -8.201 -19.316  1.00 84.47           H
ATOM   2068  HN  TYR A 145      -8.437  -4.888 -17.953  1.00 84.47           H
ATOM   2069  N   ILE A 146     -10.632  -4.040 -20.332  1.00 81.78           N
ATOM   2070  CA  ILE A 146     -11.378  -3.328 -21.356  1.00 81.78           C
ATOM   2071  C   ILE A 146     -10.614  -3.399 -22.680  1.00 81.78           C
ATOM   2072  O   ILE A 146     -11.214  -3.572 -23.739  1.00 81.78           O
ATOM   2073  HA  ILE A 146     -12.332  -3.840 -21.481  1.00 81.78           H
ATOM   2074  CB  ILE A 146     -11.686  -1.901 -20.899  1.00 81.78           C
ATOM   2075  HB  ILE A 146     -10.752  -1.435 -20.583  1.00 81.78           H
ATOM   2076  CG1 ILE A 146     -12.623  -1.902 -19.690  1.00 81.78           C
ATOM   2077 1HG1 ILE A 146     -13.625  -2.197 -20.002  1.00 81.78           H
ATOM   2078 2HG1 ILE A 146     -12.285  -2.642 -18.964  1.00 81.78           H
ATOM   2079  CG2 ILE A 146     -12.240  -1.063 -22.053  1.00 81.78           C
ATOM   2080 1HG2 ILE A 146     -11.506  -1.022 -22.858  1.00 81.78           H
ATOM   2081 2HG2 ILE A 146     -13.159  -1.518 -22.423  1.00 81.78           H
ATOM   2082 3HG2 ILE A 146     -12.450  -0.054 -21.701  1.00 81.78           H
ATOM   2083  CD1 ILE A 146     -12.672  -0.522 -19.033  1.00 81.78           C
ATOM   2084 1HD1 ILE A 146     -11.673  -0.241 -18.700  1.00 81.78           H
ATOM   2085 2HD1 ILE A 146     -13.034   0.211 -19.754  1.00 81.78           H
ATOM   2086 3HD1 ILE A 146     -13.346  -0.551 -18.176  1.00 81.78           H
ATOM   2087  HN  ILE A 146     -10.344  -3.482 -19.554  1.00 81.78           H
ATOM   2088  N   ALA A 147      -9.300  -3.262 -22.576  1.00 79.61           N
ATOM   2089  CA  ALA A 147      -8.460  -3.181 -23.759  1.00 79.61           C
ATOM   2090  C   ALA A 147      -8.522  -4.510 -24.514  1.00 79.61           C
ATOM   2091  O   ALA A 147      -8.417  -4.537 -25.740  1.00 79.61           O
ATOM   2092  HA  ALA A 147      -8.859  -2.392 -24.396  1.00 79.61           H
ATOM   2093  CB  ALA A 147      -7.034  -2.810 -23.348  1.00 79.61           C
ATOM   2094 1HB  ALA A 147      -7.041  -1.845 -22.842  1.00 79.61           H
ATOM   2095 2HB  ALA A 147      -6.640  -3.571 -22.675  1.00 79.61           H
ATOM   2096 3HB  ALA A 147      -6.404  -2.750 -24.236  1.00 79.61           H
ATOM   2097  HN  ALA A 147      -8.810  -3.206 -21.706  1.00 79.61           H
ATOM   2098  N   ILE A 148      -8.693  -5.581 -23.752  1.00 76.44           N
ATOM   2099  CA  ILE A 148      -8.576  -6.919 -24.305  1.00 76.44           C
ATOM   2100  C   ILE A 148      -9.972  -7.451 -24.639  1.00 76.44           C
ATOM   2101  O   ILE A 148     -10.209  -7.927 -25.748  1.00 76.44           O
ATOM   2102  HA  ILE A 148      -8.005  -6.842 -25.230  1.00 76.44           H
ATOM   2103  CB  ILE A 148      -7.784  -7.823 -23.358  1.00 76.44           C
ATOM   2104  HB  ILE A 148      -8.215  -7.733 -22.360  1.00 76.44           H
ATOM   2105  CG1 ILE A 148      -6.325  -7.373 -23.263  1.00 76.44           C
ATOM   2106 1HG1 ILE A 148      -5.831  -7.525 -24.222  1.00 76.44           H
ATOM   2107 2HG1 ILE A 148      -6.284  -6.305 -23.048  1.00 76.44           H
ATOM   2108  CG2 ILE A 148      -7.905  -9.291 -23.772  1.00 76.44           C
ATOM   2109 1HG2 ILE A 148      -8.953  -9.591 -23.746  1.00 76.44           H
ATOM   2110 2HG2 ILE A 148      -7.516  -9.417 -24.782  1.00 76.44           H
ATOM   2111 3HG2 ILE A 148      -7.333  -9.911 -23.082  1.00 76.44           H
ATOM   2112  CD1 ILE A 148      -5.582  -8.147 -22.172  1.00 76.44           C
ATOM   2113 1HD1 ILE A 148      -6.065  -7.973 -21.210  1.00 76.44           H
ATOM   2114 2HD1 ILE A 148      -5.605  -9.212 -22.402  1.00 76.44           H
ATOM   2115 3HD1 ILE A 148      -4.548  -7.807 -22.125  1.00 76.44           H
ATOM   2116  HN  ILE A 148      -8.906  -5.543 -22.776  1.00 76.44           H
ATOM   2117  N   ALA A 149     -10.858  -7.352 -23.659  1.00 77.32           N
ATOM   2118  CA  ALA A 149     -12.155  -8.001 -23.755  1.00 77.32           C
ATOM   2119  C   ALA A 149     -13.083  -7.148 -24.623  1.00 77.32           C
ATOM   2120  O   ALA A 149     -13.926  -7.680 -25.344  1.00 77.32           O
ATOM   2121  HA  ALA A 149     -12.008  -8.967 -24.236  1.00 77.32           H
ATOM   2122  CB  ALA A 149     -12.717  -8.229 -22.350  1.00 77.32           C
ATOM   2123 1HB  ALA A 149     -12.034  -8.864 -21.785  1.00 77.32           H
ATOM   2124 2HB  ALA A 149     -12.826  -7.271 -21.843  1.00 77.32           H
ATOM   2125 3HB  ALA A 149     -13.690  -8.716 -22.423  1.00 77.32           H
ATOM   2126  HN  ALA A 149     -10.702  -6.842 -22.813  1.00 77.32           H
ATOM   2127  N   GLN A 150     -12.897  -5.840 -24.524  1.00 69.04           N
ATOM   2128  CA  GLN A 150     -13.771  -4.906 -25.213  1.00 69.04           C
ATOM   2129  C   GLN A 150     -12.971  -4.072 -26.216  1.00 69.04           C
ATOM   2130  O   GLN A 150     -13.185  -2.866 -26.336  1.00 69.04           O
ATOM   2131  HA  GLN A 150     -14.497  -5.524 -25.742  1.00 69.04           H
ATOM   2132  CB  GLN A 150     -14.508  -4.008 -24.217  1.00 69.04           C
ATOM   2133 1HB  GLN A 150     -13.788  -3.402 -23.667  1.00 69.04           H
ATOM   2134 2HB  GLN A 150     -15.159  -3.319 -24.756  1.00 69.04           H
ATOM   2135  CG  GLN A 150     -15.337  -4.841 -23.238  1.00 69.04           C
ATOM   2136 1HG  GLN A 150     -15.915  -5.585 -23.786  1.00 69.04           H
ATOM   2137 2HG  GLN A 150     -14.674  -5.384 -22.565  1.00 69.04           H
ATOM   2138  CD  GLN A 150     -16.281  -3.952 -22.425  1.00 69.04           C
ATOM   2139  OE1 GLN A 150     -16.303  -2.740 -22.559  1.00 69.04           O
ATOM   2140  NE2 GLN A 150     -17.057  -4.621 -21.577  1.00 69.04           N
ATOM   2141 1HE2 GLN A 150     -16.989  -5.617 -21.516  1.00 69.04           H
ATOM   2142 2HE2 GLN A 150     -17.708  -4.128 -21.000  1.00 69.04           H
ATOM   2143  HN  GLN A 150     -12.167  -5.418 -23.987  1.00 69.04           H
ATOM   2144  N   ALA A 151     -12.067  -4.747 -26.911  1.00 69.83           N
ATOM   2145  CA  ALA A 151     -11.081  -4.057 -27.725  1.00 69.83           C
ATOM   2146  C   ALA A 151     -11.796  -3.101 -28.682  1.00 69.83           C
ATOM   2147  O   ALA A 151     -11.379  -1.955 -28.848  1.00 69.83           O
ATOM   2148  HA  ALA A 151     -10.444  -3.478 -27.056  1.00 69.83           H
ATOM   2149  CB  ALA A 151     -10.219  -5.083 -28.462  1.00 69.83           C
ATOM   2150 1HB  ALA A 151      -9.710  -5.718 -27.737  1.00 69.83           H
ATOM   2151 2HB  ALA A 151     -10.852  -5.698 -29.102  1.00 69.83           H
ATOM   2152 3HB  ALA A 151      -9.479  -4.565 -29.073  1.00 69.83           H
ATOM   2153  HN  ALA A 151     -12.002  -5.744 -26.923  1.00 69.83           H
ATOM   2154  N   MET A 152     -12.860  -3.607 -29.288  1.00 59.32           N
ATOM   2155  CA  MET A 152     -13.587  -2.842 -30.287  1.00 59.32           C
ATOM   2156  C   MET A 152     -14.151  -1.553 -29.687  1.00 59.32           C
ATOM   2157  O   MET A 152     -13.944  -0.468 -30.229  1.00 59.32           O
ATOM   2158  HA  MET A 152     -12.857  -2.601 -31.060  1.00 59.32           H
ATOM   2159  CB  MET A 152     -14.731  -3.689 -30.846  1.00 59.32           C
ATOM   2160 1HB  MET A 152     -15.316  -4.104 -30.025  1.00 59.32           H
ATOM   2161 2HB  MET A 152     -15.404  -3.060 -31.429  1.00 59.32           H
ATOM   2162  CG  MET A 152     -14.197  -4.823 -31.723  1.00 59.32           C
ATOM   2163 1HG  MET A 152     -13.483  -4.428 -32.447  1.00 59.32           H
ATOM   2164 2HG  MET A 152     -13.661  -5.547 -31.109  1.00 59.32           H
ATOM   2165  SD  MET A 152     -15.545  -5.625 -32.573  1.00 59.32           S
ATOM   2166  CE  MET A 152     -15.471  -4.777 -34.142  1.00 59.32           C
ATOM   2167 1HE  MET A 152     -15.620  -3.709 -33.985  1.00 59.32           H
ATOM   2168 2HE  MET A 152     -14.497  -4.945 -34.600  1.00 59.32           H
ATOM   2169 3HE  MET A 152     -16.252  -5.160 -34.799  1.00 59.32           H
ATOM   2170  HN  MET A 152     -13.225  -4.520 -29.107  1.00 59.32           H
ATOM   2171  N   ARG A 153     -14.854  -1.714 -28.575  1.00 57.34           N
ATOM   2172  CA  ARG A 153     -15.475  -0.580 -27.911  1.00 57.34           C
ATOM   2173  C   ARG A 153     -14.405   0.382 -27.391  1.00 57.34           C
ATOM   2174  O   ARG A 153     -14.620   1.592 -27.350  1.00 57.34           O
ATOM   2175  HA  ARG A 153     -16.086  -0.108 -28.680  1.00 57.34           H
ATOM   2176  CB  ARG A 153     -16.351  -1.038 -26.743  1.00 57.34           C
ATOM   2177 1HB  ARG A 153     -15.811  -1.771 -26.144  1.00 57.34           H
ATOM   2178 2HB  ARG A 153     -16.567  -0.191 -26.092  1.00 57.34           H
ATOM   2179  CG  ARG A 153     -17.661  -1.648 -27.247  1.00 57.34           C
ATOM   2180 1HG  ARG A 153     -18.141  -0.962 -27.944  1.00 57.34           H
ATOM   2181 2HG  ARG A 153     -17.451  -2.566 -27.796  1.00 57.34           H
ATOM   2182  CD  ARG A 153     -18.608  -1.948 -26.083  1.00 57.34           C
ATOM   2183 1HD  ARG A 153     -18.164  -2.695 -25.425  1.00 57.34           H
ATOM   2184 2HD  ARG A 153     -18.762  -1.048 -25.487  1.00 57.34           H
ATOM   2185  NE  ARG A 153     -19.905  -2.438 -26.601  1.00 57.34           N
ATOM   2186  HE  ARG A 153     -20.027  -2.485 -27.592  1.00 57.34           H
ATOM   2187  CZ  ARG A 153     -20.927  -2.822 -25.824  1.00 57.34           C
ATOM   2188  NH1 ARG A 153     -20.820  -2.780 -24.489  1.00 57.34           N
ATOM   2189 1HH1 ARG A 153     -19.973  -2.460 -24.065  1.00 57.34           H
ATOM   2190 2HH1 ARG A 153     -21.588  -3.068 -23.916  1.00 57.34           H
ATOM   2191  NH2 ARG A 153     -22.058  -3.249 -26.402  1.00 57.34           N
ATOM   2192 1HH2 ARG A 153     -22.830  -3.540 -25.837  1.00 57.34           H
ATOM   2193 2HH2 ARG A 153     -22.130  -3.278 -27.399  1.00 57.34           H
ATOM   2194  HN  ARG A 153     -15.001  -2.597 -28.129  1.00 57.34           H
ATOM   2195  N   ALA A 154     -13.275  -0.193 -27.006  1.00 62.21           N
ATOM   2196  CA  ALA A 154     -12.200   0.588 -26.418  1.00 62.21           C
ATOM   2197  C   ALA A 154     -11.643   1.552 -27.467  1.00 62.21           C
ATOM   2198  O   ALA A 154     -11.195   2.648 -27.133  1.00 62.21           O
ATOM   2199  HA  ALA A 154     -12.621   1.165 -25.594  1.00 62.21           H
ATOM   2200  CB  ALA A 154     -11.129  -0.353 -25.863  1.00 62.21           C
ATOM   2201 1HB  ALA A 154     -11.569  -0.996 -25.101  1.00 62.21           H
ATOM   2202 2HB  ALA A 154     -10.731  -0.967 -26.671  1.00 62.21           H
ATOM   2203 3HB  ALA A 154     -10.323   0.234 -25.422  1.00 62.21           H
ATOM   2204  HN  ALA A 154     -13.088  -1.172 -27.090  1.00 62.21           H
ATOM   2205  N   HIS A 155     -11.689   1.109 -28.715  1.00 57.83           N
ATOM   2206  CA  HIS A 155     -11.106   1.875 -29.803  1.00 57.83           C
ATOM   2207  C   HIS A 155     -11.938   3.137 -30.045  1.00 57.83           C
ATOM   2208  O   HIS A 155     -11.387   4.217 -30.252  1.00 57.83           O
ATOM   2209  HA  HIS A 155     -10.106   2.166 -29.480  1.00 57.83           H
ATOM   2210  CB  HIS A 155     -10.959   1.012 -31.058  1.00 57.83           C
ATOM   2211 1HB  HIS A 155     -10.746  -0.014 -30.757  1.00 57.83           H
ATOM   2212 2HB  HIS A 155     -11.910   0.998 -31.590  1.00 57.83           H
ATOM   2213  CG  HIS A 155      -9.877   1.480 -32.001  1.00 57.83           C
ATOM   2214  ND1 HIS A 155      -9.790   2.785 -32.454  1.00 57.83           N
ATOM   2215  HD1 HIS A 155     -10.412   3.530 -32.213  1.00 57.83           H
ATOM   2216  CD2 HIS A 155      -8.838   0.805 -32.572  1.00 57.83           C
ATOM   2217  HD2 HIS A 155      -8.609  -0.251 -32.428  1.00 57.83           H
ATOM   2218  CE1 HIS A 155      -8.743   2.879 -33.261  1.00 57.83           C
ATOM   2219  HE1 HIS A 155      -8.410   3.780 -33.776  1.00 57.83           H
ATOM   2220  NE2 HIS A 155      -8.155   1.650 -33.333  1.00 57.83           N
ATOM   2221  HN  HIS A 155     -12.113   0.245 -28.986  1.00 57.83           H
ATOM   2222  N   THR A 156     -13.250   2.957 -30.012  1.00 63.69           N
ATOM   2223  CA  THR A 156     -14.162   4.039 -30.342  1.00 63.69           C
ATOM   2224  C   THR A 156     -14.089   5.140 -29.282  1.00 63.69           C
ATOM   2225  O   THR A 156     -14.291   6.314 -29.587  1.00 63.69           O
ATOM   2226  HA  THR A 156     -13.843   4.482 -31.286  1.00 63.69           H
ATOM   2227  CB  THR A 156     -15.562   3.444 -30.505  1.00 63.69           C
ATOM   2228  HB  THR A 156     -16.182   3.666 -29.636  1.00 63.69           H
ATOM   2229  OG1 THR A 156     -15.325   2.061 -30.754  1.00 63.69           O
ATOM   2230  HG1 THR A 156     -16.161   1.536 -30.592  1.00 63.69           H
ATOM   2231  CG2 THR A 156     -16.264   3.936 -31.772  1.00 63.69           C
ATOM   2232 1HG2 THR A 156     -15.676   3.655 -32.646  1.00 63.69           H
ATOM   2233 2HG2 THR A 156     -16.362   5.021 -31.735  1.00 63.69           H
ATOM   2234 3HG2 THR A 156     -17.253   3.484 -31.838  1.00 63.69           H
ATOM   2235  HN  THR A 156     -13.690   2.093 -29.766  1.00 63.69           H
ATOM   2236  N   TRP A 157     -13.799   4.721 -28.059  1.00 57.59           N
ATOM   2237  CA  TRP A 157     -13.915   5.611 -26.916  1.00 57.59           C
ATOM   2238  C   TRP A 157     -12.507   6.059 -26.521  1.00 57.59           C
ATOM   2239  O   TRP A 157     -12.281   6.480 -25.387  1.00 57.59           O
ATOM   2240  HA  TRP A 157     -14.508   6.473 -27.224  1.00 57.59           H
ATOM   2241  CB  TRP A 157     -14.672   4.937 -25.770  1.00 57.59           C
ATOM   2242 1HB  TRP A 157     -14.228   3.960 -25.581  1.00 57.59           H
ATOM   2243 2HB  TRP A 157     -14.541   5.528 -24.864  1.00 57.59           H
ATOM   2244  CG  TRP A 157     -16.169   4.758 -26.033  1.00 57.59           C
ATOM   2245  CD1 TRP A 157     -16.759   4.212 -27.105  1.00 57.59           C
ATOM   2246  HD1 TRP A 157     -16.221   3.808 -27.962  1.00 57.59           H
ATOM   2247  CD2 TRP A 157     -17.248   5.152 -25.159  1.00 57.59           C
ATOM   2248  NE1 TRP A 157     -18.134   4.225 -26.986  1.00 57.59           N
ATOM   2249  HE1 TRP A 157     -18.789   3.874 -27.655  1.00 57.59           H
ATOM   2250  CE2 TRP A 157     -18.441   4.815 -25.765  1.00 57.59           C
ATOM   2251  CE3 TRP A 157     -17.217   5.773 -23.898  1.00 57.59           C
ATOM   2252  HE3 TRP A 157     -16.288   6.049 -23.398  1.00 57.59           H
ATOM   2253  CZ2 TRP A 157     -19.691   5.058 -25.185  1.00 57.59           C
ATOM   2254  HZ2 TRP A 157     -20.620   4.782 -25.685  1.00 57.59           H
ATOM   2255  CZ3 TRP A 157     -18.475   6.010 -23.332  1.00 57.59           C
ATOM   2256  HZ3 TRP A 157     -18.508   6.489 -22.353  1.00 57.59           H
ATOM   2257  CH2 TRP A 157     -19.685   5.676 -23.929  1.00 57.59           C
ATOM   2258  HH2 TRP A 157     -20.625   5.894 -23.422  1.00 57.59           H
ATOM   2259  HN  TRP A 157     -13.491   3.795 -27.843  1.00 57.59           H
ATOM   2260  N   ARG A 158     -11.596   5.954 -27.478  1.00 58.04           N
ATOM   2261  CA  ARG A 158     -10.180   6.079 -27.180  1.00 58.04           C
ATOM   2262  C   ARG A 158      -9.900   7.412 -26.482  1.00 58.04           C
ATOM   2263  O   ARG A 158      -9.187   7.454 -25.481  1.00 58.04           O
ATOM   2264  HA  ARG A 158      -9.958   5.238 -26.523  1.00 58.04           H
ATOM   2265  CB  ARG A 158      -9.339   5.992 -28.455  1.00 58.04           C
ATOM   2266 1HB  ARG A 158      -9.652   5.129 -29.043  1.00 58.04           H
ATOM   2267 2HB  ARG A 158      -9.511   6.876 -29.069  1.00 58.04           H
ATOM   2268  CG  ARG A 158      -7.850   5.878 -28.123  1.00 58.04           C
ATOM   2269 1HG  ARG A 158      -7.513   6.788 -27.626  1.00 58.04           H
ATOM   2270 2HG  ARG A 158      -7.691   5.056 -27.425  1.00 58.04           H
ATOM   2271  CD  ARG A 158      -7.022   5.645 -29.389  1.00 58.04           C
ATOM   2272 1HD  ARG A 158      -7.331   4.717 -29.870  1.00 58.04           H
ATOM   2273 2HD  ARG A 158      -7.201   6.449 -30.103  1.00 58.04           H
ATOM   2274  NE  ARG A 158      -5.583   5.583 -29.049  1.00 58.04           N
ATOM   2275  HE  ARG A 158      -5.316   5.774 -28.104  1.00 58.04           H
ATOM   2276  CZ  ARG A 158      -4.616   5.288 -29.927  1.00 58.04           C
ATOM   2277  NH1 ARG A 158      -4.916   5.024 -31.206  1.00 58.04           N
ATOM   2278 1HH1 ARG A 158      -5.868   5.046 -31.511  1.00 58.04           H
ATOM   2279 2HH1 ARG A 158      -4.188   4.804 -31.855  1.00 58.04           H
ATOM   2280  NH2 ARG A 158      -3.343   5.260 -29.507  1.00 58.04           N
ATOM   2281 1HH2 ARG A 158      -2.609   5.041 -30.150  1.00 58.04           H
ATOM   2282 2HH2 ARG A 158      -3.128   5.459 -28.551  1.00 58.04           H
ATOM   2283  HN  ARG A 158     -11.813   5.786 -28.439  1.00 58.04           H
ATOM   2284  N   GLU A 159     -10.476   8.467 -27.039  1.00 63.43           N
ATOM   2285  CA  GLU A 159     -10.229   9.807 -26.535  1.00 63.43           C
ATOM   2286  C   GLU A 159     -10.913   9.998 -25.179  1.00 63.43           C
ATOM   2287  O   GLU A 159     -10.304  10.509 -24.240  1.00 63.43           O
ATOM   2288  HA  GLU A 159      -9.148   9.878 -26.418  1.00 63.43           H
ATOM   2289  CB  GLU A 159     -10.695  10.865 -27.538  1.00 63.43           C
ATOM   2290 1HB  GLU A 159     -11.704  10.630 -27.877  1.00 63.43           H
ATOM   2291 2HB  GLU A 159     -10.610  11.856 -27.092  1.00 63.43           H
ATOM   2292  CG  GLU A 159      -9.803  10.872 -28.780  1.00 63.43           C
ATOM   2293 1HG  GLU A 159      -8.756  10.907 -28.480  1.00 63.43           H
ATOM   2294 2HG  GLU A 159      -9.944   9.948 -29.340  1.00 63.43           H
ATOM   2295  CD  GLU A 159     -10.122  12.071 -29.677  1.00 63.43           C
ATOM   2296  OE1 GLU A 159      -9.245  12.413 -30.499  1.00 63.43           O
ATOM   2297  OE2 GLU A 159     -11.235  12.617 -29.519  1.00 63.43           O
ATOM   2298  HN  GLU A 159     -11.100   8.417 -27.819  1.00 63.43           H
ATOM   2299  N   LYS A 160     -12.168   9.578 -25.120  1.00 69.04           N
ATOM   2300  CA  LYS A 160     -12.955   9.739 -23.910  1.00 69.04           C
ATOM   2301  C   LYS A 160     -12.267   9.003 -22.758  1.00 69.04           C
ATOM   2302  O   LYS A 160     -12.322   9.447 -21.612  1.00 69.04           O
ATOM   2303  HA  LYS A 160     -12.978  10.803 -23.674  1.00 69.04           H
ATOM   2304  CB  LYS A 160     -14.400   9.296 -24.147  1.00 69.04           C
ATOM   2305 1HB  LYS A 160     -14.411   8.295 -24.580  1.00 69.04           H
ATOM   2306 2HB  LYS A 160     -14.927   9.236 -23.195  1.00 69.04           H
ATOM   2307  CG  LYS A 160     -15.126  10.269 -25.079  1.00 69.04           C
ATOM   2308 1HG  LYS A 160     -15.012  11.287 -24.706  1.00 69.04           H
ATOM   2309 2HG  LYS A 160     -14.670  10.239 -26.068  1.00 69.04           H
ATOM   2310  CD  LYS A 160     -16.612   9.921 -25.185  1.00 69.04           C
ATOM   2311 1HD  LYS A 160     -16.726   8.916 -25.591  1.00 69.04           H
ATOM   2312 2HD  LYS A 160     -17.059   9.915 -24.191  1.00 69.04           H
ATOM   2313  CE  LYS A 160     -17.347  10.924 -26.076  1.00 69.04           C
ATOM   2314 1HE  LYS A 160     -17.239  11.929 -25.668  1.00 69.04           H
ATOM   2315 2HE  LYS A 160     -16.900  10.933 -27.070  1.00 69.04           H
ATOM   2316  NZ  LYS A 160     -18.782  10.574 -26.174  1.00 69.04           N
ATOM   2317 1HZ  LYS A 160     -19.256  11.253 -26.760  1.00 69.04           H
ATOM   2318 2HZ  LYS A 160     -18.878   9.651 -26.582  1.00 69.04           H
ATOM   2319 3HZ  LYS A 160     -19.196  10.580 -25.249  1.00 69.04           H
ATOM   2320  HN  LYS A 160     -12.645   9.135 -25.879  1.00 69.04           H
ATOM   2321  N   ARG A 161     -11.636   7.890 -23.102  1.00 67.38           N
ATOM   2322  CA  ARG A 161     -10.996   7.053 -22.102  1.00 67.38           C
ATOM   2323  C   ARG A 161      -9.904   7.838 -21.372  1.00 67.38           C
ATOM   2324  O   ARG A 161      -9.681   7.636 -20.179  1.00 67.38           O
ATOM   2325  HA  ARG A 161     -11.798   6.770 -21.420  1.00 67.38           H
ATOM   2326  CB  ARG A 161     -10.378   5.807 -22.739  1.00 67.38           C
ATOM   2327 1HB  ARG A 161      -9.841   6.086 -23.646  1.00 67.38           H
ATOM   2328 2HB  ARG A 161      -9.648   5.369 -22.058  1.00 67.38           H
ATOM   2329  CG  ARG A 161     -11.454   4.773 -23.077  1.00 67.38           C
ATOM   2330 1HG  ARG A 161     -11.985   4.486 -22.169  1.00 67.38           H
ATOM   2331 2HG  ARG A 161     -12.189   5.214 -23.750  1.00 67.38           H
ATOM   2332  CD  ARG A 161     -10.838   3.532 -23.727  1.00 67.38           C
ATOM   2333 1HD  ARG A 161     -11.616   2.938 -24.205  1.00 67.38           H
ATOM   2334 2HD  ARG A 161     -10.139   3.831 -24.509  1.00 67.38           H
ATOM   2335  NE  ARG A 161     -10.137   2.721 -22.707  1.00 67.38           N
ATOM   2336  HE  ARG A 161     -10.265   2.965 -21.745  1.00 67.38           H
ATOM   2337  CZ  ARG A 161      -9.343   1.680 -22.990  1.00 67.38           C
ATOM   2338  NH1 ARG A 161      -9.136   1.309 -24.261  1.00 67.38           N
ATOM   2339 1HH1 ARG A 161      -9.576   1.810 -25.006  1.00 67.38           H
ATOM   2340 2HH1 ARG A 161      -8.541   0.531 -24.464  1.00 67.38           H
ATOM   2341  NH2 ARG A 161      -8.758   1.016 -21.984  1.00 67.38           N
ATOM   2342 1HH2 ARG A 161      -8.162   0.237 -22.179  1.00 67.38           H
ATOM   2343 2HH2 ARG A 161      -8.918   1.299 -21.038  1.00 67.38           H
ATOM   2344  HN  ARG A 161     -11.558   7.559 -24.042  1.00 67.38           H
ATOM   2345  N   LEU A 162      -9.253   8.718 -22.118  1.00 78.79           N
ATOM   2346  CA  LEU A 162      -8.165   9.507 -21.567  1.00 78.79           C
ATOM   2347  C   LEU A 162      -8.728  10.516 -20.565  1.00 78.79           C
ATOM   2348  O   LEU A 162      -8.128  10.759 -19.519  1.00 78.79           O
ATOM   2349  HA  LEU A 162      -7.503   8.824 -21.035  1.00 78.79           H
ATOM   2350  CB  LEU A 162      -7.346  10.147 -22.690  1.00 78.79           C
ATOM   2351 1HB  LEU A 162      -7.055   9.366 -23.392  1.00 78.79           H
ATOM   2352 2HB  LEU A 162      -7.989  10.840 -23.232  1.00 78.79           H
ATOM   2353  CG  LEU A 162      -6.085  10.899 -22.256  1.00 78.79           C
ATOM   2354  HG  LEU A 162      -6.364  11.615 -21.483  1.00 78.79           H
ATOM   2355  CD1 LEU A 162      -5.063   9.943 -21.638  1.00 78.79           C
ATOM   2356 1HD1 LEU A 162      -5.499   9.459 -20.764  1.00 78.79           H
ATOM   2357 2HD1 LEU A 162      -4.783   9.187 -22.371  1.00 78.79           H
ATOM   2358 3HD1 LEU A 162      -4.177  10.503 -21.338  1.00 78.79           H
ATOM   2359  CD2 LEU A 162      -5.494  11.696 -23.420  1.00 78.79           C
ATOM   2360 1HD2 LEU A 162      -5.234  11.017 -24.231  1.00 78.79           H
ATOM   2361 2HD2 LEU A 162      -6.229  12.420 -23.774  1.00 78.79           H
ATOM   2362 3HD2 LEU A 162      -4.600  12.221 -23.084  1.00 78.79           H
ATOM   2363  HN  LEU A 162      -9.458   8.895 -23.081  1.00 78.79           H
ATOM   2364  N   LEU A 163      -9.875  11.076 -20.919  1.00 81.57           N
ATOM   2365  CA  LEU A 163     -10.533  12.043 -20.057  1.00 81.57           C
ATOM   2366  C   LEU A 163     -10.955  11.357 -18.756  1.00 81.57           C
ATOM   2367  O   LEU A 163     -10.665  11.850 -17.667  1.00 81.57           O
ATOM   2368  HA  LEU A 163      -9.804  12.817 -19.818  1.00 81.57           H
ATOM   2369  CB  LEU A 163     -11.688  12.722 -20.797  1.00 81.57           C
ATOM   2370 1HB  LEU A 163     -11.299  13.152 -21.720  1.00 81.57           H
ATOM   2371 2HB  LEU A 163     -12.411  11.957 -21.080  1.00 81.57           H
ATOM   2372  CG  LEU A 163     -12.425  13.820 -20.027  1.00 81.57           C
ATOM   2373  HG  LEU A 163     -12.748  13.408 -19.071  1.00 81.57           H
ATOM   2374  CD1 LEU A 163     -11.493  14.994 -19.721  1.00 81.57           C
ATOM   2375 1HD1 LEU A 163     -10.655  14.646 -19.117  1.00 81.57           H
ATOM   2376 2HD1 LEU A 163     -11.118  15.414 -20.654  1.00 81.57           H
ATOM   2377 3HD1 LEU A 163     -12.042  15.760 -19.173  1.00 81.57           H
ATOM   2378  CD2 LEU A 163     -13.682  14.266 -20.776  1.00 81.57           C
ATOM   2379 1HD2 LEU A 163     -13.403  14.653 -21.756  1.00 81.57           H
ATOM   2380 2HD2 LEU A 163     -14.352  13.415 -20.899  1.00 81.57           H
ATOM   2381 3HD2 LEU A 163     -14.186  15.047 -20.207  1.00 81.57           H
ATOM   2382  HN  LEU A 163     -10.353  10.880 -21.775  1.00 81.57           H
ATOM   2383  N   TYR A 164     -11.633  10.229 -18.913  1.00 75.32           N
ATOM   2384  CA  TYR A 164     -12.111   9.478 -17.765  1.00 75.32           C
ATOM   2385  C   TYR A 164     -10.949   9.056 -16.863  1.00 75.32           C
ATOM   2386  O   TYR A 164     -11.095   9.000 -15.643  1.00 75.32           O
ATOM   2387  HA  TYR A 164     -12.786  10.121 -17.199  1.00 75.32           H
ATOM   2388  CB  TYR A 164     -12.783   8.225 -18.331  1.00 75.32           C
ATOM   2389 1HB  TYR A 164     -12.162   7.821 -19.130  1.00 75.32           H
ATOM   2390 2HB  TYR A 164     -12.830   7.466 -17.550  1.00 75.32           H
ATOM   2391  CG  TYR A 164     -14.193   8.466 -18.873  1.00 75.32           C
ATOM   2392  CD1 TYR A 164     -15.168   8.992 -18.050  1.00 75.32           C
ATOM   2393  HD1 TYR A 164     -14.934   9.236 -17.014  1.00 75.32           H
ATOM   2394  CD2 TYR A 164     -14.490   8.157 -20.185  1.00 75.32           C
ATOM   2395  HD2 TYR A 164     -13.720   7.741 -20.835  1.00 75.32           H
ATOM   2396  CE1 TYR A 164     -16.495   9.219 -18.561  1.00 75.32           C
ATOM   2397  HE1 TYR A 164     -17.275   9.634 -17.922  1.00 75.32           H
ATOM   2398  CE2 TYR A 164     -15.817   8.384 -20.695  1.00 75.32           C
ATOM   2399  HE2 TYR A 164     -16.065   8.144 -21.729  1.00 75.32           H
ATOM   2400  CZ  TYR A 164     -16.755   8.904 -19.858  1.00 75.32           C
ATOM   2401  OH  TYR A 164     -18.008   9.118 -20.340  1.00 75.32           O
ATOM   2402  HH  TYR A 164     -18.585   9.518 -19.628  1.00 75.32           H
ATOM   2403  HN  TYR A 164     -11.856   9.829 -19.802  1.00 75.32           H
ATOM   2404  N   SER A 165      -9.823   8.770 -17.499  1.00 86.16           N
ATOM   2405  CA  SER A 165      -8.643   8.334 -16.771  1.00 86.16           C
ATOM   2406  C   SER A 165      -8.190   9.429 -15.804  1.00 86.16           C
ATOM   2407  O   SER A 165      -7.721   9.136 -14.705  1.00 86.16           O
ATOM   2408  HA  SER A 165      -8.954   7.444 -16.224  1.00 86.16           H
ATOM   2409  CB  SER A 165      -7.507   7.971 -17.730  1.00 86.16           C
ATOM   2410 1HB  SER A 165      -6.732   7.431 -17.187  1.00 86.16           H
ATOM   2411 2HB  SER A 165      -7.884   7.297 -18.500  1.00 86.16           H
ATOM   2412  OG  SER A 165      -6.939   9.124 -18.346  1.00 86.16           O
ATOM   2413  HG  SER A 165      -7.662   9.764 -18.607  1.00 86.16           H
ATOM   2414  HN  SER A 165      -9.709   8.832 -18.491  1.00 86.16           H
ATOM   2415  N   LYS A 166      -8.347  10.668 -16.247  1.00 83.52           N
ATOM   2416  CA  LYS A 166      -7.998  11.809 -15.418  1.00 83.52           C
ATOM   2417  C   LYS A 166      -8.950  11.875 -14.222  1.00 83.52           C
ATOM   2418  O   LYS A 166      -8.512  12.037 -13.084  1.00 83.52           O
ATOM   2419  HA  LYS A 166      -6.987  11.645 -15.045  1.00 83.52           H
ATOM   2420  CB  LYS A 166      -7.971  13.090 -16.254  1.00 83.52           C
ATOM   2421 1HB  LYS A 166      -8.904  13.188 -16.808  1.00 83.52           H
ATOM   2422 2HB  LYS A 166      -7.899  13.956 -15.596  1.00 83.52           H
ATOM   2423  CG  LYS A 166      -6.791  13.084 -17.228  1.00 83.52           C
ATOM   2424 1HG  LYS A 166      -5.860  12.950 -16.677  1.00 83.52           H
ATOM   2425 2HG  LYS A 166      -6.882  12.238 -17.910  1.00 83.52           H
ATOM   2426  CD  LYS A 166      -6.734  14.387 -18.028  1.00 83.52           C
ATOM   2427 1HD  LYS A 166      -7.651  14.504 -18.606  1.00 83.52           H
ATOM   2428 2HD  LYS A 166      -6.677  15.235 -17.345  1.00 83.52           H
ATOM   2429  CE  LYS A 166      -5.527  14.400 -18.969  1.00 83.52           C
ATOM   2430 1HE  LYS A 166      -4.615  14.217 -18.402  1.00 83.52           H
ATOM   2431 2HE  LYS A 166      -5.617  13.594 -19.697  1.00 83.52           H
ATOM   2432  NZ  LYS A 166      -5.430  15.701 -19.669  1.00 83.52           N
ATOM   2433 1HZ  LYS A 166      -4.634  15.688 -20.296  1.00 83.52           H
ATOM   2434 2HZ  LYS A 166      -6.278  15.862 -20.201  1.00 83.52           H
ATOM   2435 3HZ  LYS A 166      -5.312  16.443 -18.988  1.00 83.52           H
ATOM   2436  HN  LYS A 166      -8.705  10.897 -17.152  1.00 83.52           H
ATOM   2437  N   MET A 167     -10.234  11.748 -14.521  1.00 84.88           N
ATOM   2438  CA  MET A 167     -11.255  11.839 -13.490  1.00 84.88           C
ATOM   2439  C   MET A 167     -11.076  10.739 -12.442  1.00 84.88           C
ATOM   2440  O   MET A 167     -11.165  10.998 -11.243  1.00 84.88           O
ATOM   2441  HA  MET A 167     -11.119  12.816 -13.028  1.00 84.88           H
ATOM   2442  CB  MET A 167     -12.639  11.714 -14.130  1.00 84.88           C
ATOM   2443 1HB  MET A 167     -12.694  10.794 -14.711  1.00 84.88           H
ATOM   2444 2HB  MET A 167     -13.399  11.645 -13.352  1.00 84.88           H
ATOM   2445  CG  MET A 167     -12.935  12.913 -15.034  1.00 84.88           C
ATOM   2446 1HG  MET A 167     -12.867  13.837 -14.461  1.00 84.88           H
ATOM   2447 2HG  MET A 167     -12.190  12.973 -15.827  1.00 84.88           H
ATOM   2448  SD  MET A 167     -14.566  12.755 -15.743  1.00 84.88           S
ATOM   2449  CE  MET A 167     -15.564  13.098 -14.303  1.00 84.88           C
ATOM   2450 1HE  MET A 167     -15.345  12.365 -13.527  1.00 84.88           H
ATOM   2451 2HE  MET A 167     -15.336  14.098 -13.933  1.00 84.88           H
ATOM   2452 3HE  MET A 167     -16.619  13.041 -14.571  1.00 84.88           H
ATOM   2453  HN  MET A 167     -10.580  11.585 -15.445  1.00 84.88           H
ATOM   2454  N   VAL A 168     -10.827   9.533 -12.933  1.00 92.28           N
ATOM   2455  CA  VAL A 168     -10.678   8.384 -12.056  1.00 92.28           C
ATOM   2456  C   VAL A 168      -9.495   8.618 -11.114  1.00 92.28           C
ATOM   2457  O   VAL A 168      -9.584   8.340  -9.919  1.00 92.28           O
ATOM   2458  HA  VAL A 168     -11.588   8.304 -11.462  1.00 92.28           H
ATOM   2459  CB  VAL A 168     -10.538   7.107 -12.886  1.00 92.28           C
ATOM   2460  HB  VAL A 168      -9.741   7.264 -13.613  1.00 92.28           H
ATOM   2461  CG1 VAL A 168     -10.142   5.921 -12.004  1.00 92.28           C
ATOM   2462 1HG1 VAL A 168      -9.188   6.130 -11.521  1.00 92.28           H
ATOM   2463 2HG1 VAL A 168     -10.907   5.762 -11.244  1.00 92.28           H
ATOM   2464 3HG1 VAL A 168     -10.050   5.026 -12.619  1.00 92.28           H
ATOM   2465  CG2 VAL A 168     -11.826   6.811 -13.657  1.00 92.28           C
ATOM   2466 1HG2 VAL A 168     -12.649   6.683 -12.954  1.00 92.28           H
ATOM   2467 2HG2 VAL A 168     -12.047   7.641 -14.328  1.00 92.28           H
ATOM   2468 3HG2 VAL A 168     -11.700   5.898 -14.239  1.00 92.28           H
ATOM   2469  HN  VAL A 168     -10.727   9.336 -13.908  1.00 92.28           H
ATOM   2470  N   CYS A 169      -8.413   9.125 -11.688  1.00 93.65           N
ATOM   2471  CA  CYS A 169      -7.212   9.392 -10.916  1.00 93.65           C
ATOM   2472  C   CYS A 169      -7.567  10.376  -9.800  1.00 93.65           C
ATOM   2473  O   CYS A 169      -7.212  10.162  -8.642  1.00 93.65           O
ATOM   2474  HA  CYS A 169      -6.887   8.438 -10.502  1.00 93.65           H
ATOM   2475  CB  CYS A 169      -6.077   9.916 -11.799  1.00 93.65           C
ATOM   2476 1HB  CYS A 169      -6.443  10.721 -12.436  1.00 93.65           H
ATOM   2477 2HB  CYS A 169      -5.286  10.335 -11.177  1.00 93.65           H
ATOM   2478  SG  CYS A 169      -5.409   8.559 -12.829  1.00 93.65           S
ATOM   2479  HG  CYS A 169      -6.392   8.566 -13.724  1.00 93.65           H
ATOM   2480  HN  CYS A 169      -8.350   9.351 -12.660  1.00 93.65           H
ATOM   2481  N   PHE A 170      -8.264  11.435 -10.187  1.00 93.18           N
ATOM   2482  CA  PHE A 170      -8.639  12.471  -9.241  1.00 93.18           C
ATOM   2483  C   PHE A 170      -9.495  11.897  -8.110  1.00 93.18           C
ATOM   2484  O   PHE A 170      -9.262  12.192  -6.939  1.00 93.18           O
ATOM   2485  HA  PHE A 170      -7.717  12.879  -8.825  1.00 93.18           H
ATOM   2486  CB  PHE A 170      -9.461  13.505 -10.012  1.00 93.18           C
ATOM   2487 1HB  PHE A 170      -8.868  13.875 -10.849  1.00 93.18           H
ATOM   2488 2HB  PHE A 170     -10.338  13.015 -10.436  1.00 93.18           H
ATOM   2489  CG  PHE A 170      -9.919  14.694  -9.165  1.00 93.18           C
ATOM   2490  CD1 PHE A 170     -11.199  14.751  -8.708  1.00 93.18           C
ATOM   2491  HD1 PHE A 170     -11.898  13.949  -8.945  1.00 93.18           H
ATOM   2492  CD2 PHE A 170      -9.046  15.695  -8.870  1.00 93.18           C
ATOM   2493  HD2 PHE A 170      -8.021  15.650  -9.236  1.00 93.18           H
ATOM   2494  CE1 PHE A 170     -11.623  15.854  -7.922  1.00 93.18           C
ATOM   2495  HE1 PHE A 170     -12.649  15.900  -7.555  1.00 93.18           H
ATOM   2496  CE2 PHE A 170      -9.471  16.798  -8.083  1.00 93.18           C
ATOM   2497  HE2 PHE A 170      -8.772  17.600  -7.846  1.00 93.18           H
ATOM   2498  CZ  PHE A 170     -10.751  16.855  -7.626  1.00 93.18           C
ATOM   2499  HZ  PHE A 170     -11.077  17.702  -7.022  1.00 93.18           H
ATOM   2500  HN  PHE A 170      -8.569  11.590 -11.127  1.00 93.18           H
ATOM   2501  N   THR A 171     -10.468  11.087  -8.501  1.00 92.72           N
ATOM   2502  CA  THR A 171     -11.371  10.482  -7.536  1.00 92.72           C
ATOM   2503  C   THR A 171     -10.587   9.635  -6.531  1.00 92.72           C
ATOM   2504  O   THR A 171     -10.904   9.623  -5.343  1.00 92.72           O
ATOM   2505  HA  THR A 171     -11.856  11.279  -6.972  1.00 92.72           H
ATOM   2506  CB  THR A 171     -12.425   9.687  -8.309  1.00 92.72           C
ATOM   2507  HB  THR A 171     -11.980   8.819  -8.794  1.00 92.72           H
ATOM   2508  OG1 THR A 171     -13.012  10.648  -9.183  1.00 92.72           O
ATOM   2509  HG1 THR A 171     -12.537  10.644 -10.063  1.00 92.72           H
ATOM   2510  CG2 THR A 171     -13.586   9.236  -7.420  1.00 92.72           C
ATOM   2511 1HG2 THR A 171     -14.074  10.109  -6.987  1.00 92.72           H
ATOM   2512 2HG2 THR A 171     -13.205   8.599  -6.621  1.00 92.72           H
ATOM   2513 3HG2 THR A 171     -14.305   8.676  -8.018  1.00 92.72           H
ATOM   2514  HN  THR A 171     -10.644  10.843  -9.454  1.00 92.72           H
ATOM   2515  N   ILE A 172      -9.579   8.946  -7.045  1.00 93.61           N
ATOM   2516  CA  ILE A 172      -8.768   8.073  -6.214  1.00 93.61           C
ATOM   2517  C   ILE A 172      -8.047   8.909  -5.154  1.00 93.61           C
ATOM   2518  O   ILE A 172      -8.031   8.547  -3.979  1.00 93.61           O
ATOM   2519  HA  ILE A 172      -9.444   7.383  -5.708  1.00 93.61           H
ATOM   2520  CB  ILE A 172      -7.827   7.232  -7.079  1.00 93.61           C
ATOM   2521  HB  ILE A 172      -7.378   7.884  -7.829  1.00 93.61           H
ATOM   2522  CG1 ILE A 172      -8.597   6.143  -7.829  1.00 93.61           C
ATOM   2523 1HG1 ILE A 172      -8.923   5.375  -7.127  1.00 93.61           H
ATOM   2524 2HG1 ILE A 172      -9.496   6.570  -8.274  1.00 93.61           H
ATOM   2525  CG2 ILE A 172      -6.684   6.653  -6.242  1.00 93.61           C
ATOM   2526 1HG2 ILE A 172      -6.114   7.466  -5.794  1.00 93.61           H
ATOM   2527 2HG2 ILE A 172      -7.095   6.020  -5.455  1.00 93.61           H
ATOM   2528 3HG2 ILE A 172      -6.030   6.060  -6.881  1.00 93.61           H
ATOM   2529  CD1 ILE A 172      -7.731   5.511  -8.920  1.00 93.61           C
ATOM   2530 1HD1 ILE A 172      -7.427   6.279  -9.632  1.00 93.61           H
ATOM   2531 2HD1 ILE A 172      -6.845   5.065  -8.468  1.00 93.61           H
ATOM   2532 3HD1 ILE A 172      -8.303   4.741  -9.437  1.00 93.61           H
ATOM   2533  HN  ILE A 172      -9.313   8.979  -8.009  1.00 93.61           H
ATOM   2534  N   TRP A 173      -7.469  10.011  -5.609  1.00 92.13           N
ATOM   2535  CA  TRP A 173      -6.672  10.853  -4.733  1.00 92.13           C
ATOM   2536  C   TRP A 173      -7.589  11.397  -3.636  1.00 92.13           C
ATOM   2537  O   TRP A 173      -7.223  11.400  -2.461  1.00 92.13           O
ATOM   2538  HA  TRP A 173      -5.892  10.232  -4.293  1.00 92.13           H
ATOM   2539  CB  TRP A 173      -5.968  11.957  -5.525  1.00 92.13           C
ATOM   2540 1HB  TRP A 173      -6.673  12.382  -6.240  1.00 92.13           H
ATOM   2541 2HB  TRP A 173      -5.686  12.757  -4.842  1.00 92.13           H
ATOM   2542  CG  TRP A 173      -4.723  11.485  -6.279  1.00 92.13           C
ATOM   2543  CD1 TRP A 173      -4.558  11.358  -7.602  1.00 92.13           C
ATOM   2544  HD1 TRP A 173      -5.327  11.585  -8.341  1.00 92.13           H
ATOM   2545  CD2 TRP A 173      -3.467  11.081  -5.695  1.00 92.13           C
ATOM   2546  NE1 TRP A 173      -3.293  10.903  -7.913  1.00 92.13           N
ATOM   2547  HE1 TRP A 173      -2.935  10.730  -8.831  1.00 92.13           H
ATOM   2548  CE2 TRP A 173      -2.608  10.729  -6.716  1.00 92.13           C
ATOM   2549  CE3 TRP A 173      -3.069  11.015  -4.348  1.00 92.13           C
ATOM   2550  HE3 TRP A 173      -3.728  11.287  -3.523  1.00 92.13           H
ATOM   2551  CZ2 TRP A 173      -1.298  10.286  -6.498  1.00 92.13           C
ATOM   2552  HZ2 TRP A 173      -0.639  10.014  -7.322  1.00 92.13           H
ATOM   2553  CZ3 TRP A 173      -1.757  10.570  -4.146  1.00 92.13           C
ATOM   2554  HZ3 TRP A 173      -1.397  10.500  -3.120  1.00 92.13           H
ATOM   2555  CH2 TRP A 173      -0.880  10.212  -5.164  1.00 92.13           C
ATOM   2556  HH2 TRP A 173       0.129   9.875  -4.924  1.00 92.13           H
ATOM   2557  HN  TRP A 173      -7.539  10.330  -6.554  1.00 92.13           H
ATOM   2558  N   VAL A 174      -8.763  11.843  -4.057  1.00 95.28           N
ATOM   2559  CA  VAL A 174      -9.723  12.416  -3.129  1.00 95.28           C
ATOM   2560  C   VAL A 174     -10.125  11.357  -2.100  1.00 95.28           C
ATOM   2561  O   VAL A 174     -10.181  11.639  -0.904  1.00 95.28           O
ATOM   2562  HA  VAL A 174      -9.230  13.238  -2.612  1.00 95.28           H
ATOM   2563  CB  VAL A 174     -10.917  12.987  -3.897  1.00 95.28           C
ATOM   2564  HB  VAL A 174     -11.311  12.198  -4.538  1.00 95.28           H
ATOM   2565  CG1 VAL A 174     -12.031  13.415  -2.940  1.00 95.28           C
ATOM   2566 1HG1 VAL A 174     -12.366  12.553  -2.364  1.00 95.28           H
ATOM   2567 2HG1 VAL A 174     -11.653  14.180  -2.262  1.00 95.28           H
ATOM   2568 3HG1 VAL A 174     -12.867  13.817  -3.512  1.00 95.28           H
ATOM   2569  CG2 VAL A 174     -10.486  14.150  -4.793  1.00 95.28           C
ATOM   2570 1HG2 VAL A 174     -10.055  14.941  -4.180  1.00 95.28           H
ATOM   2571 2HG2 VAL A 174      -9.744  13.801  -5.511  1.00 95.28           H
ATOM   2572 3HG2 VAL A 174     -11.354  14.537  -5.328  1.00 95.28           H
ATOM   2573  HN  VAL A 174      -9.061  11.817  -5.011  1.00 95.28           H
ATOM   2574  N   LEU A 175     -10.396  10.162  -2.603  1.00 90.24           N
ATOM   2575  CA  LEU A 175     -10.862   9.080  -1.752  1.00 90.24           C
ATOM   2576  C   LEU A 175      -9.777   8.738  -0.729  1.00 90.24           C
ATOM   2577  O   LEU A 175     -10.064   8.579   0.456  1.00 90.24           O
ATOM   2578  HA  LEU A 175     -11.740   9.441  -1.216  1.00 90.24           H
ATOM   2579  CB  LEU A 175     -11.306   7.886  -2.599  1.00 90.24           C
ATOM   2580 1HB  LEU A 175     -12.098   8.217  -3.271  1.00 90.24           H
ATOM   2581 2HB  LEU A 175     -10.468   7.575  -3.222  1.00 90.24           H
ATOM   2582  CG  LEU A 175     -11.810   6.665  -1.825  1.00 90.24           C
ATOM   2583  HG  LEU A 175     -11.035   6.364  -1.120  1.00 90.24           H
ATOM   2584  CD1 LEU A 175     -13.056   7.011  -1.007  1.00 90.24           C
ATOM   2585 1HD1 LEU A 175     -12.816   7.801  -0.295  1.00 90.24           H
ATOM   2586 2HD1 LEU A 175     -13.846   7.351  -1.675  1.00 90.24           H
ATOM   2587 3HD1 LEU A 175     -13.392   6.126  -0.467  1.00 90.24           H
ATOM   2588  CD2 LEU A 175     -12.051   5.482  -2.764  1.00 90.24           C
ATOM   2589 1HD2 LEU A 175     -12.798   5.756  -3.510  1.00 90.24           H
ATOM   2590 2HD2 LEU A 175     -11.118   5.219  -3.264  1.00 90.24           H
ATOM   2591 3HD2 LEU A 175     -12.408   4.628  -2.189  1.00 90.24           H
ATOM   2592  HN  LEU A 175     -10.302   9.928  -3.571  1.00 90.24           H
ATOM   2593  N   ALA A 176      -8.552   8.637  -1.224  1.00 94.97           N
ATOM   2594  CA  ALA A 176      -7.436   8.235  -0.385  1.00 94.97           C
ATOM   2595  C   ALA A 176      -7.227   9.280   0.713  1.00 94.97           C
ATOM   2596  O   ALA A 176      -6.940   8.935   1.858  1.00 94.97           O
ATOM   2597  HA  ALA A 176      -7.695   7.282   0.077  1.00 94.97           H
ATOM   2598  CB  ALA A 176      -6.190   8.041  -1.250  1.00 94.97           C
ATOM   2599 1HB  ALA A 176      -6.381   7.268  -1.995  1.00 94.97           H
ATOM   2600 2HB  ALA A 176      -5.947   8.977  -1.753  1.00 94.97           H
ATOM   2601 3HB  ALA A 176      -5.353   7.740  -0.620  1.00 94.97           H
ATOM   2602  HN  ALA A 176      -8.317   8.823  -2.178  1.00 94.97           H
ATOM   2603  N   ALA A 177      -7.379  10.538   0.324  1.00 94.90           N
ATOM   2604  CA  ALA A 177      -7.190  11.637   1.256  1.00 94.90           C
ATOM   2605  C   ALA A 177      -8.193  11.505   2.404  1.00 94.90           C
ATOM   2606  O   ALA A 177      -7.830  11.651   3.570  1.00 94.90           O
ATOM   2607  HA  ALA A 177      -6.179  11.562   1.657  1.00 94.90           H
ATOM   2608  CB  ALA A 177      -7.327  12.967   0.512  1.00 94.90           C
ATOM   2609 1HB  ALA A 177      -6.573  13.023  -0.274  1.00 94.90           H
ATOM   2610 2HB  ALA A 177      -8.320  13.034   0.068  1.00 94.90           H
ATOM   2611 3HB  ALA A 177      -7.185  13.791   1.211  1.00 94.90           H
ATOM   2612  HN  ALA A 177      -7.626  10.810  -0.606  1.00 94.90           H
ATOM   2613  N   ALA A 178      -9.435  11.230   2.033  1.00 95.19           N
ATOM   2614  CA  ALA A 178     -10.504  11.135   3.012  1.00 95.19           C
ATOM   2615  C   ALA A 178     -10.213   9.977   3.968  1.00 95.19           C
ATOM   2616  O   ALA A 178     -10.509  10.061   5.159  1.00 95.19           O
ATOM   2617  HA  ALA A 178     -10.520  12.067   3.578  1.00 95.19           H
ATOM   2618  CB  ALA A 178     -11.844  10.973   2.291  1.00 95.19           C
ATOM   2619 1HB  ALA A 178     -12.017  11.835   1.647  1.00 95.19           H
ATOM   2620 2HB  ALA A 178     -11.824  10.066   1.687  1.00 95.19           H
ATOM   2621 3HB  ALA A 178     -12.646  10.902   3.026  1.00 95.19           H
ATOM   2622  HN  ALA A 178      -9.714  11.075   1.086  1.00 95.19           H
ATOM   2623  N   LEU A 179      -9.636   8.922   3.411  1.00 92.00           N
ATOM   2624  CA  LEU A 179      -9.363   7.723   4.184  1.00 92.00           C
ATOM   2625  C   LEU A 179      -8.191   7.988   5.132  1.00 92.00           C
ATOM   2626  O   LEU A 179      -7.853   7.142   5.958  1.00 92.00           O
ATOM   2627  HA  LEU A 179     -10.249   7.511   4.782  1.00 92.00           H
ATOM   2628  CB  LEU A 179      -9.145   6.526   3.257  1.00 92.00           C
ATOM   2629 1HB  LEU A 179      -8.386   6.794   2.522  1.00 92.00           H
ATOM   2630 2HB  LEU A 179      -8.741   5.703   3.847  1.00 92.00           H
ATOM   2631  CG  LEU A 179     -10.382   6.022   2.511  1.00 92.00           C
ATOM   2632  HG  LEU A 179     -10.861   6.874   2.028  1.00 92.00           H
ATOM   2633  CD1 LEU A 179      -9.993   5.037   1.406  1.00 92.00           C
ATOM   2634 1HD1 LEU A 179      -9.333   5.532   0.694  1.00 92.00           H
ATOM   2635 2HD1 LEU A 179      -9.478   4.183   1.846  1.00 92.00           H
ATOM   2636 3HD1 LEU A 179     -10.891   4.695   0.892  1.00 92.00           H
ATOM   2637  CD2 LEU A 179     -11.401   5.421   3.481  1.00 92.00           C
ATOM   2638 1HD2 LEU A 179     -10.948   4.584   4.011  1.00 92.00           H
ATOM   2639 2HD2 LEU A 179     -11.711   6.181   4.199  1.00 92.00           H
ATOM   2640 3HD2 LEU A 179     -12.270   5.071   2.924  1.00 92.00           H
ATOM   2641  HN  LEU A 179      -9.357   8.879   2.452  1.00 92.00           H
ATOM   2642  N   CYS A 180      -7.603   9.166   4.980  1.00 91.36           N
ATOM   2643  CA  CYS A 180      -6.440   9.529   5.772  1.00 91.36           C
ATOM   2644  C   CYS A 180      -6.907  10.402   6.938  1.00 91.36           C
ATOM   2645  O   CYS A 180      -6.107  10.788   7.789  1.00 91.36           O
ATOM   2646  HA  CYS A 180      -6.006   8.598   6.135  1.00 91.36           H
ATOM   2647  CB  CYS A 180      -5.376  10.230   4.925  1.00 91.36           C
ATOM   2648 1HB  CYS A 180      -5.785  11.144   4.495  1.00 91.36           H
ATOM   2649 2HB  CYS A 180      -4.534  10.522   5.553  1.00 91.36           H
ATOM   2650  SG  CYS A 180      -4.803   9.114   3.592  1.00 91.36           S
ATOM   2651  HG  CYS A 180      -5.993   8.961   3.018  1.00 91.36           H
ATOM   2652  HN  CYS A 180      -7.909   9.864   4.333  1.00 91.36           H
ATOM   2653  N   ILE A 181      -8.201  10.689   6.941  1.00 91.01           N
ATOM   2654  CA  ILE A 181      -8.771  11.567   7.948  1.00 91.01           C
ATOM   2655  C   ILE A 181      -8.467  11.006   9.339  1.00 91.01           C
ATOM   2656  O   ILE A 181      -8.012  11.734  10.220  1.00 91.01           O
ATOM   2657  HA  ILE A 181      -8.281  12.536   7.852  1.00 91.01           H
ATOM   2658  CB  ILE A 181     -10.262  11.787   7.686  1.00 91.01           C
ATOM   2659  HB  ILE A 181     -10.726  10.815   7.515  1.00 91.01           H
ATOM   2660  CG1 ILE A 181     -10.480  12.619   6.421  1.00 91.01           C
ATOM   2661 1HG1 ILE A 181     -10.097  13.628   6.575  1.00 91.01           H
ATOM   2662 2HG1 ILE A 181      -9.915  12.187   5.595  1.00 91.01           H
ATOM   2663  CG2 ILE A 181     -10.948  12.406   8.905  1.00 91.01           C
ATOM   2664 1HG2 ILE A 181     -10.838  11.741   9.761  1.00 91.01           H
ATOM   2665 2HG2 ILE A 181     -10.488  13.368   9.131  1.00 91.01           H
ATOM   2666 3HG2 ILE A 181     -12.007  12.551   8.691  1.00 91.01           H
ATOM   2667  CD1 ILE A 181     -11.964  12.682   6.054  1.00 91.01           C
ATOM   2668 1HD1 ILE A 181     -12.337  11.673   5.877  1.00 91.01           H
ATOM   2669 2HD1 ILE A 181     -12.522  13.137   6.872  1.00 91.01           H
ATOM   2670 3HD1 ILE A 181     -12.090  13.279   5.151  1.00 91.01           H
ATOM   2671  HN  ILE A 181      -8.854  10.334   6.272  1.00 91.01           H
ATOM   2672  N   PRO A 182      -8.712   9.707   9.560  1.00 92.35           N
ATOM   2673  CA  PRO A 182      -8.465   9.106  10.873  1.00 92.35           C
ATOM   2674  C   PRO A 182      -7.052   9.367  11.370  1.00 92.35           C
ATOM   2675  O   PRO A 182      -6.856   9.731  12.528  1.00 92.35           O
ATOM   2676  HA  PRO A 182      -9.118   9.557  11.620  1.00 92.35           H
ATOM   2677  CB  PRO A 182      -8.719   7.615  10.642  1.00 92.35           C
ATOM   2678 1HB  PRO A 182      -7.803   7.088  10.375  1.00 92.35           H
ATOM   2679 2HB  PRO A 182      -9.114   7.132  11.536  1.00 92.35           H
ATOM   2680  CG  PRO A 182      -9.730   7.601   9.501  1.00 92.35           C
ATOM   2681 1HG  PRO A 182      -9.748   6.640   8.988  1.00 92.35           H
ATOM   2682 2HG  PRO A 182     -10.745   7.779   9.858  1.00 92.35           H
ATOM   2683  CD  PRO A 182      -9.238   8.721   8.599  1.00 92.35           C
ATOM   2684 1HD  PRO A 182      -8.463   8.377   7.913  1.00 92.35           H
ATOM   2685 2HD  PRO A 182     -10.042   9.130   7.987  1.00 92.35           H
ATOM   2686  N   GLU A 183      -6.098   9.172  10.472  1.00 88.60           N
ATOM   2687  CA  GLU A 183      -4.695   9.300  10.831  1.00 88.60           C
ATOM   2688  C   GLU A 183      -4.386  10.736  11.259  1.00 88.60           C
ATOM   2689  O   GLU A 183      -3.600  10.958  12.178  1.00 88.60           O
ATOM   2690  HA  GLU A 183      -4.549   8.624  11.674  1.00 88.60           H
ATOM   2691  CB  GLU A 183      -3.792   8.865   9.676  1.00 88.60           C
ATOM   2692 1HB  GLU A 183      -4.207   9.218   8.732  1.00 88.60           H
ATOM   2693 2HB  GLU A 183      -2.774   9.212   9.855  1.00 88.60           H
ATOM   2694  CG  GLU A 183      -3.717   7.340   9.582  1.00 88.60           C
ATOM   2695 1HG  GLU A 183      -2.868   7.051   8.963  1.00 88.60           H
ATOM   2696 2HG  GLU A 183      -3.546   6.919  10.573  1.00 88.60           H
ATOM   2697  CD  GLU A 183      -5.005   6.763   8.993  1.00 88.60           C
ATOM   2698  OE1 GLU A 183      -5.141   5.521   9.032  1.00 88.60           O
ATOM   2699  OE2 GLU A 183      -5.825   7.577   8.515  1.00 88.60           O
ATOM   2700  HN  GLU A 183      -6.269   8.931   9.517  1.00 88.60           H
ATOM   2701  N   ILE A 184      -5.021  11.674  10.571  1.00 90.24           N
ATOM   2702  CA  ILE A 184      -4.784  13.084  10.833  1.00 90.24           C
ATOM   2703  C   ILE A 184      -5.219  13.412  12.262  1.00 90.24           C
ATOM   2704  O   ILE A 184      -4.546  14.169  12.961  1.00 90.24           O
ATOM   2705  HA  ILE A 184      -3.711  13.256  10.750  1.00 90.24           H
ATOM   2706  CB  ILE A 184      -5.465  13.948   9.769  1.00 90.24           C
ATOM   2707  HB  ILE A 184      -6.505  13.633   9.687  1.00 90.24           H
ATOM   2708  CG1 ILE A 184      -4.820  13.738   8.398  1.00 90.24           C
ATOM   2709 1HG1 ILE A 184      -3.825  14.184   8.388  1.00 90.24           H
ATOM   2710 2HG1 ILE A 184      -4.693  12.672   8.210  1.00 90.24           H
ATOM   2711  CG2 ILE A 184      -5.470  15.421  10.181  1.00 90.24           C
ATOM   2712 1HG2 ILE A 184      -6.011  15.534  11.121  1.00 90.24           H
ATOM   2713 2HG2 ILE A 184      -4.444  15.767  10.308  1.00 90.24           H
ATOM   2714 3HG2 ILE A 184      -5.959  16.013   9.407  1.00 90.24           H
ATOM   2715  CD1 ILE A 184      -5.673  14.359   7.290  1.00 90.24           C
ATOM   2716 1HD1 ILE A 184      -6.659  13.894   7.287  1.00 90.24           H
ATOM   2717 2HD1 ILE A 184      -5.777  15.429   7.468  1.00 90.24           H
ATOM   2718 3HD1 ILE A 184      -5.192  14.196   6.326  1.00 90.24           H
ATOM   2719  HN  ILE A 184      -5.684  11.484   9.847  1.00 90.24           H
ATOM   2720  N   LEU A 185      -6.341  12.827  12.655  1.00 90.66           N
ATOM   2721  CA  LEU A 185      -6.993  13.214  13.895  1.00 90.66           C
ATOM   2722  C   LEU A 185      -6.241  12.595  15.075  1.00 90.66           C
ATOM   2723  O   LEU A 185      -5.902  13.289  16.032  1.00 90.66           O
ATOM   2724  HA  LEU A 185      -6.927  14.299  13.974  1.00 90.66           H
ATOM   2725  CB  LEU A 185      -8.479  12.852  13.854  1.00 90.66           C
ATOM   2726 1HB  LEU A 185      -8.569  11.795  13.604  1.00 90.66           H
ATOM   2727 2HB  LEU A 185      -8.890  12.978  14.856  1.00 90.66           H
ATOM   2728  CG  LEU A 185      -9.338  13.654  12.875  1.00 90.66           C
ATOM   2729  HG  LEU A 185      -8.941  13.505  11.871  1.00 90.66           H
ATOM   2730  CD1 LEU A 185     -10.782  13.148  12.871  1.00 90.66           C
ATOM   2731 1HD1 LEU A 185     -10.799  12.100  12.573  1.00 90.66           H
ATOM   2732 2HD1 LEU A 185     -11.205  13.249  13.870  1.00 90.66           H
ATOM   2733 3HD1 LEU A 185     -11.371  13.736  12.166  1.00 90.66           H
ATOM   2734  CD2 LEU A 185      -9.256  15.153  13.174  1.00 90.66           C
ATOM   2735 1HD2 LEU A 185      -9.613  15.341  14.187  1.00 90.66           H
ATOM   2736 2HD2 LEU A 185      -8.222  15.485  13.085  1.00 90.66           H
ATOM   2737 3HD2 LEU A 185      -9.876  15.699  12.464  1.00 90.66           H
ATOM   2738  HN  LEU A 185      -6.803  12.103  12.142  1.00 90.66           H
ATOM   2739  N   TYR A 186      -6.003  11.296  14.968  1.00 91.35           N
ATOM   2740  CA  TYR A 186      -5.707  10.491  16.141  1.00 91.35           C
ATOM   2741  C   TYR A 186      -4.222  10.123  16.192  1.00 91.35           C
ATOM   2742  O   TYR A 186      -3.777   9.450  17.121  1.00 91.35           O
ATOM   2743  HA  TYR A 186      -5.958  11.077  17.024  1.00 91.35           H
ATOM   2744  CB  TYR A 186      -6.532   9.211  15.994  1.00 91.35           C
ATOM   2745 1HB  TYR A 186      -6.185   8.666  15.116  1.00 91.35           H
ATOM   2746 2HB  TYR A 186      -6.350   8.572  16.858  1.00 91.35           H
ATOM   2747  CG  TYR A 186      -8.037   9.453  15.865  1.00 91.35           C
ATOM   2748  CD1 TYR A 186      -8.689  10.250  16.783  1.00 91.35           C
ATOM   2749  HD1 TYR A 186      -8.132  10.708  17.600  1.00 91.35           H
ATOM   2750  CD2 TYR A 186      -8.743   8.874  14.829  1.00 91.35           C
ATOM   2751  HD2 TYR A 186      -8.228   8.244  14.104  1.00 91.35           H
ATOM   2752  CE1 TYR A 186     -10.106  10.478  16.661  1.00 91.35           C
ATOM   2753  HE1 TYR A 186     -10.633  11.106  17.380  1.00 91.35           H
ATOM   2754  CE2 TYR A 186     -10.159   9.101  14.708  1.00 91.35           C
ATOM   2755  HE2 TYR A 186     -10.729   8.650  13.895  1.00 91.35           H
ATOM   2756  CZ  TYR A 186     -10.771   9.892  15.630  1.00 91.35           C
ATOM   2757  OH  TYR A 186     -12.109  10.107  15.514  1.00 91.35           O
ATOM   2758  HH  TYR A 186     -12.472   9.596  14.735  1.00 91.35           H
ATOM   2759  HN  TYR A 186      -6.011  10.795  14.103  1.00 91.35           H
ATOM   2760  N   SER A 187      -3.497  10.580  15.182  1.00 91.43           N
ATOM   2761  CA  SER A 187      -2.047  10.483  15.198  1.00 91.43           C
ATOM   2762  C   SER A 187      -1.468  11.459  16.224  1.00 91.43           C
ATOM   2763  O   SER A 187      -1.729  12.660  16.159  1.00 91.43           O
ATOM   2764  HA  SER A 187      -1.830   9.454  15.484  1.00 91.43           H
ATOM   2765  CB  SER A 187      -1.462  10.761  13.812  1.00 91.43           C
ATOM   2766 1HB  SER A 187      -1.767  11.754  13.481  1.00 91.43           H
ATOM   2767 2HB  SER A 187      -0.373  10.766  13.872  1.00 91.43           H
ATOM   2768  OG  SER A 187      -1.879   9.793  12.852  1.00 91.43           O
ATOM   2769  HG  SER A 187      -2.371  10.242  12.106  1.00 91.43           H
ATOM   2770  HN  SER A 187      -3.883  11.010  14.366  1.00 91.43           H
ATOM   2771  N   GLN A 188      -0.694  10.908  17.146  1.00 85.20           N
ATOM   2772  CA  GLN A 188       0.025  11.727  18.108  1.00 85.20           C
ATOM   2773  C   GLN A 188       1.302  11.018  18.560  1.00 85.20           C
ATOM   2774  O   GLN A 188       1.494   9.836  18.276  1.00 85.20           O
ATOM   2775  HA  GLN A 188       0.279  12.643  17.575  1.00 85.20           H
ATOM   2776  CB  GLN A 188      -0.863  12.073  19.305  1.00 85.20           C
ATOM   2777 1HB  GLN A 188      -0.340  12.770  19.960  1.00 85.20           H
ATOM   2778 2HB  GLN A 188      -1.766  12.578  18.959  1.00 85.20           H
ATOM   2779  CG  GLN A 188      -1.243  10.815  20.088  1.00 85.20           C
ATOM   2780 1HG  GLN A 188      -1.690  10.084  19.413  1.00 85.20           H
ATOM   2781 2HG  GLN A 188      -0.347  10.357  20.505  1.00 85.20           H
ATOM   2782  CD  GLN A 188      -2.226  11.145  21.213  1.00 85.20           C
ATOM   2783  OE1 GLN A 188      -2.901  12.162  21.205  1.00 85.20           O
ATOM   2784  NE2 GLN A 188      -2.268  10.233  22.180  1.00 85.20           N
ATOM   2785 1HE2 GLN A 188      -1.687   9.420  22.126  1.00 85.20           H
ATOM   2786 2HE2 GLN A 188      -2.880  10.359  22.960  1.00 85.20           H
ATOM   2787  HN  GLN A 188      -0.554   9.922  17.243  1.00 85.20           H
ATOM   2788  N   ILE A 189       2.143  11.769  19.256  1.00 88.88           N
ATOM   2789  CA  ILE A 189       3.312  11.188  19.895  1.00 88.88           C
ATOM   2790  C   ILE A 189       2.916  10.637  21.267  1.00 88.88           C
ATOM   2791  O   ILE A 189       2.281  11.331  22.059  1.00 88.88           O
ATOM   2792  HA  ILE A 189       3.646  10.357  19.273  1.00 88.88           H
ATOM   2793  CB  ILE A 189       4.455  12.203  19.947  1.00 88.88           C
ATOM   2794  HB  ILE A 189       4.103  13.087  20.479  1.00 88.88           H
ATOM   2795  CG1 ILE A 189       4.853  12.652  18.540  1.00 88.88           C
ATOM   2796 1HG1 ILE A 189       5.264  11.807  17.987  1.00 88.88           H
ATOM   2797 2HG1 ILE A 189       3.970  12.989  17.998  1.00 88.88           H
ATOM   2798  CG2 ILE A 189       5.646  11.649  20.731  1.00 88.88           C
ATOM   2799 1HG2 ILE A 189       5.336  11.420  21.750  1.00 88.88           H
ATOM   2800 2HG2 ILE A 189       6.007  10.741  20.248  1.00 88.88           H
ATOM   2801 3HG2 ILE A 189       6.444  12.391  20.752  1.00 88.88           H
ATOM   2802  CD1 ILE A 189       5.885  13.781  18.596  1.00 88.88           C
ATOM   2803 1HD1 ILE A 189       5.462  14.633  19.128  1.00 88.88           H
ATOM   2804 2HD1 ILE A 189       6.776  13.433  19.117  1.00 88.88           H
ATOM   2805 3HD1 ILE A 189       6.151  14.081  17.582  1.00 88.88           H
ATOM   2806  HN  ILE A 189       2.037  12.754  19.386  1.00 88.88           H
ATOM   2807  N   LYS A 190       3.308   9.394  21.505  1.00 84.54           N
ATOM   2808  CA  LYS A 190       3.079   8.772  22.798  1.00 84.54           C
ATOM   2809  C   LYS A 190       4.422   8.365  23.409  1.00 84.54           C
ATOM   2810  O   LYS A 190       5.276   7.806  22.723  1.00 84.54           O
ATOM   2811  HA  LYS A 190       2.619   9.520  23.444  1.00 84.54           H
ATOM   2812  CB  LYS A 190       2.088   7.614  22.668  1.00 84.54           C
ATOM   2813 1HB  LYS A 190       1.159   7.973  22.223  1.00 84.54           H
ATOM   2814 2HB  LYS A 190       2.491   6.859  21.994  1.00 84.54           H
ATOM   2815  CG  LYS A 190       1.796   6.986  24.032  1.00 84.54           C
ATOM   2816 1HG  LYS A 190       2.728   6.654  24.490  1.00 84.54           H
ATOM   2817 2HG  LYS A 190       1.363   7.734  24.696  1.00 84.54           H
ATOM   2818  CD  LYS A 190       0.839   5.800  23.896  1.00 84.54           C
ATOM   2819 1HD  LYS A 190      -0.135   6.152  23.554  1.00 84.54           H
ATOM   2820 2HD  LYS A 190       1.213   5.110  23.140  1.00 84.54           H
ATOM   2821  CE  LYS A 190       0.682   5.067  25.230  1.00 84.54           C
ATOM   2822 1HE  LYS A 190       1.654   4.963  25.712  1.00 84.54           H
ATOM   2823 2HE  LYS A 190       0.054   5.652  25.902  1.00 84.54           H
ATOM   2824  NZ  LYS A 190       0.081   3.730  25.019  1.00 84.54           N
ATOM   2825 1HZ  LYS A 190      -0.127   3.308  25.917  1.00 84.54           H
ATOM   2826 2HZ  LYS A 190      -0.775   3.825  24.483  1.00 84.54           H
ATOM   2827 3HZ  LYS A 190       0.734   3.143  24.512  1.00 84.54           H
ATOM   2828  HN  LYS A 190       3.774   8.816  20.835  1.00 84.54           H
ATOM   2829  N   GLU A 191       4.567   8.663  24.692  1.00 76.33           N
ATOM   2830  CA  GLU A 191       5.720   8.196  25.443  1.00 76.33           C
ATOM   2831  C   GLU A 191       5.398   6.875  26.144  1.00 76.33           C
ATOM   2832  O   GLU A 191       4.419   6.783  26.883  1.00 76.33           O
ATOM   2833  HA  GLU A 191       6.504   8.040  24.702  1.00 76.33           H
ATOM   2834  CB  GLU A 191       6.183   9.252  26.448  1.00 76.33           C
ATOM   2835 1HB  GLU A 191       5.319   9.678  26.957  1.00 76.33           H
ATOM   2836 2HB  GLU A 191       6.912   8.814  27.131  1.00 76.33           H
ATOM   2837  CG  GLU A 191       6.894  10.408  25.742  1.00 76.33           C
ATOM   2838 1HG  GLU A 191       7.674  10.015  25.089  1.00 76.33           H
ATOM   2839 2HG  GLU A 191       6.186  10.941  25.108  1.00 76.33           H
ATOM   2840  CD  GLU A 191       7.509  11.375  26.756  1.00 76.33           C
ATOM   2841  OE1 GLU A 191       8.166  12.335  26.298  1.00 76.33           O
ATOM   2842  OE2 GLU A 191       7.307  11.133  27.965  1.00 76.33           O
ATOM   2843  HN  GLU A 191       3.915   9.211  25.216  1.00 76.33           H
ATOM   2844  N   GLU A 192       6.240   5.884  25.886  1.00 71.91           N
ATOM   2845  CA  GLU A 192       6.095   4.592  26.534  1.00 71.91           C
ATOM   2846  C   GLU A 192       7.464   4.049  26.948  1.00 71.91           C
ATOM   2847  O   GLU A 192       8.370   3.946  26.123  1.00 71.91           O
ATOM   2848  HA  GLU A 192       5.487   4.778  27.420  1.00 71.91           H
ATOM   2849  CB  GLU A 192       5.365   3.602  25.624  1.00 71.91           C
ATOM   2850 1HB  GLU A 192       4.373   3.985  25.385  1.00 71.91           H
ATOM   2851 2HB  GLU A 192       5.972   3.397  24.742  1.00 71.91           H
ATOM   2852  CG  GLU A 192       5.160   2.259  26.328  1.00 71.91           C
ATOM   2853 1HG  GLU A 192       5.882   1.534  25.953  1.00 71.91           H
ATOM   2854 2HG  GLU A 192       5.347   2.372  27.396  1.00 71.91           H
ATOM   2855  CD  GLU A 192       3.740   1.734  26.106  1.00 71.91           C
ATOM   2856  OE1 GLU A 192       3.298   0.919  26.944  1.00 71.91           O
ATOM   2857  OE2 GLU A 192       3.128   2.160  25.103  1.00 71.91           O
ATOM   2858  HN  GLU A 192       7.008   5.955  25.250  1.00 71.91           H
ATOM   2859  N   SER A 193       7.571   3.715  28.226  1.00 72.90           N
ATOM   2860  CA  SER A 193       8.803   3.152  28.752  1.00 72.90           C
ATOM   2861  C   SER A 193       9.975   4.089  28.455  1.00 72.90           C
ATOM   2862  O   SER A 193      11.100   3.635  28.247  1.00 72.90           O
ATOM   2863  HA  SER A 193       8.645   3.066  29.827  1.00 72.90           H
ATOM   2864  CB  SER A 193       9.069   1.765  28.163  1.00 72.90           C
ATOM   2865 1HB  SER A 193       9.270   1.857  27.096  1.00 72.90           H
ATOM   2866 2HB  SER A 193       9.964   1.343  28.620  1.00 72.90           H
ATOM   2867  OG  SER A 193       7.971   0.880  28.365  1.00 72.90           O
ATOM   2868  HG  SER A 193       8.116   0.033  27.853  1.00 72.90           H
ATOM   2869  HN  SER A 193       6.836   3.824  28.896  1.00 72.90           H
ATOM   2870  N   GLY A 194       9.672   5.379  28.444  1.00 81.22           N
ATOM   2871  CA  GLY A 194      10.698   6.386  28.232  1.00 81.22           C
ATOM   2872  C   GLY A 194      11.068   6.488  26.751  1.00 81.22           C
ATOM   2873  O   GLY A 194      12.016   7.184  26.391  1.00 81.22           O
ATOM   2874 1HA  GLY A 194      10.342   7.353  28.589  1.00 81.22           H
ATOM   2875 2HA  GLY A 194      11.584   6.137  28.815  1.00 81.22           H
ATOM   2876  HN  GLY A 194       8.748   5.737  28.577  1.00 81.22           H
ATOM   2877  N   ILE A 195      10.300   5.785  25.932  1.00 79.20           N
ATOM   2878  CA  ILE A 195      10.501   5.830  24.493  1.00 79.20           C
ATOM   2879  C   ILE A 195       9.349   6.600  23.846  1.00 79.20           C
ATOM   2880  O   ILE A 195       8.181   6.307  24.099  1.00 79.20           O
ATOM   2881  HA  ILE A 195      11.427   6.375  24.310  1.00 79.20           H
ATOM   2882  CB  ILE A 195      10.688   4.418  23.934  1.00 79.20           C
ATOM   2883  HB  ILE A 195       9.802   3.833  24.179  1.00 79.20           H
ATOM   2884  CG1 ILE A 195      11.884   3.723  24.589  1.00 79.20           C
ATOM   2885 1HG1 ILE A 195      12.796   4.278  24.370  1.00 79.20           H
ATOM   2886 2HG1 ILE A 195      11.762   3.726  25.672  1.00 79.20           H
ATOM   2887  CG2 ILE A 195      10.806   4.444  22.409  1.00 79.20           C
ATOM   2888 1HG2 ILE A 195       9.898   4.872  21.982  1.00 79.20           H
ATOM   2889 2HG2 ILE A 195      11.664   5.051  22.120  1.00 79.20           H
ATOM   2890 3HG2 ILE A 195      10.938   3.428  22.037  1.00 79.20           H
ATOM   2891  CD1 ILE A 195      12.022   2.284  24.089  1.00 79.20           C
ATOM   2892 1HD1 ILE A 195      11.118   1.726  24.332  1.00 79.20           H
ATOM   2893 2HD1 ILE A 195      12.168   2.287  23.009  1.00 79.20           H
ATOM   2894 3HD1 ILE A 195      12.879   1.813  24.571  1.00 79.20           H
ATOM   2895  HN  ILE A 195       9.553   5.193  26.236  1.00 79.20           H
ATOM   2896  N   ALA A 196       9.717   7.571  23.022  1.00 89.81           N
ATOM   2897  CA  ALA A 196       8.732   8.317  22.258  1.00 89.81           C
ATOM   2898  C   ALA A 196       8.356   7.523  21.005  1.00 89.81           C
ATOM   2899  O   ALA A 196       9.230   7.076  20.263  1.00 89.81           O
ATOM   2900  HA  ALA A 196       7.846   8.434  22.882  1.00 89.81           H
ATOM   2901  CB  ALA A 196       9.287   9.703  21.925  1.00 89.81           C
ATOM   2902 1HB  ALA A 196       9.510  10.237  22.848  1.00 89.81           H
ATOM   2903 2HB  ALA A 196      10.199   9.598  21.337  1.00 89.81           H
ATOM   2904 3HB  ALA A 196       8.548  10.263  21.351  1.00 89.81           H
ATOM   2905  HN  ALA A 196      10.666   7.848  22.874  1.00 89.81           H
ATOM   2906  N   ILE A 197       7.055   7.371  20.807  1.00 85.62           N
ATOM   2907  CA  ILE A 197       6.554   6.620  19.669  1.00 85.62           C
ATOM   2908  C   ILE A 197       5.478   7.441  18.955  1.00 85.62           C
ATOM   2909  O   ILE A 197       4.662   8.096  19.600  1.00 85.62           O
ATOM   2910  HA  ILE A 197       7.387   6.471  18.983  1.00 85.62           H
ATOM   2911  CB  ILE A 197       6.078   5.234  20.110  1.00 85.62           C
ATOM   2912  HB  ILE A 197       5.545   4.775  19.277  1.00 85.62           H
ATOM   2913  CG1 ILE A 197       5.092   5.338  21.275  1.00 85.62           C
ATOM   2914 1HG1 ILE A 197       5.610   5.700  22.163  1.00 85.62           H
ATOM   2915 2HG1 ILE A 197       4.318   6.069  21.038  1.00 85.62           H
ATOM   2916  CG2 ILE A 197       7.264   4.327  20.442  1.00 85.62           C
ATOM   2917 1HG2 ILE A 197       7.894   4.215  19.559  1.00 85.62           H
ATOM   2918 2HG2 ILE A 197       7.845   4.770  21.250  1.00 85.62           H
ATOM   2919 3HG2 ILE A 197       6.897   3.348  20.752  1.00 85.62           H
ATOM   2920  CD1 ILE A 197       4.447   3.982  21.570  1.00 85.62           C
ATOM   2921 1HD1 ILE A 197       3.910   3.636  20.688  1.00 85.62           H
ATOM   2922 2HD1 ILE A 197       5.221   3.261  21.831  1.00 85.62           H
ATOM   2923 3HD1 ILE A 197       3.751   4.085  22.403  1.00 85.62           H
ATOM   2924  HN  ILE A 197       6.350   7.750  21.407  1.00 85.62           H
ATOM   2925  N   CYS A 198       5.513   7.379  17.632  1.00 91.10           N
ATOM   2926  CA  CYS A 198       4.453   7.962  16.827  1.00 91.10           C
ATOM   2927  C   CYS A 198       3.411   6.877  16.546  1.00 91.10           C
ATOM   2928  O   CYS A 198       3.672   5.942  15.790  1.00 91.10           O
ATOM   2929  HA  CYS A 198       4.020   8.770  17.417  1.00 91.10           H
ATOM   2930  CB  CYS A 198       4.996   8.579  15.537  1.00 91.10           C
ATOM   2931 1HB  CYS A 198       5.585   9.466  15.768  1.00 91.10           H
ATOM   2932 2HB  CYS A 198       5.663   7.875  15.040  1.00 91.10           H
ATOM   2933  SG  CYS A 198       3.612   9.021  14.424  1.00 91.10           S
ATOM   2934  HN  CYS A 198       6.247   6.942  17.111  1.00 91.10           H
ATOM   2935  N   THR A 199       2.253   7.037  17.171  1.00 89.38           N
ATOM   2936  CA  THR A 199       1.186   6.060  17.030  1.00 89.38           C
ATOM   2937  C   THR A 199      -0.168   6.763  16.918  1.00 89.38           C
ATOM   2938  O   THR A 199      -0.276   7.958  17.189  1.00 89.38           O
ATOM   2939  HA  THR A 199       1.341   5.513  16.100  1.00 89.38           H
ATOM   2940  CB  THR A 199       1.272   5.093  18.212  1.00 89.38           C
ATOM   2941  HB  THR A 199       2.301   4.775  18.381  1.00 89.38           H
ATOM   2942  OG1 THR A 199       0.355   4.055  17.879  1.00 89.38           O
ATOM   2943  HG1 THR A 199       0.454   3.292  18.518  1.00 89.38           H
ATOM   2944  CG2 THR A 199       0.706   5.692  19.502  1.00 89.38           C
ATOM   2945 1HG2 THR A 199      -0.343   5.948  19.353  1.00 89.38           H
ATOM   2946 2HG2 THR A 199       1.266   6.590  19.762  1.00 89.38           H
ATOM   2947 3HG2 THR A 199       0.792   4.964  20.308  1.00 89.38           H
ATOM   2948  HN  THR A 199       2.040   7.814  17.762  1.00 89.38           H
ATOM   2949  N   MET A 200      -1.168   5.991  16.517  1.00 88.56           N
ATOM   2950  CA  MET A 200      -2.546   6.439  16.620  1.00 88.56           C
ATOM   2951  C   MET A 200      -3.115   6.147  18.010  1.00 88.56           C
ATOM   2952  O   MET A 200      -2.970   5.038  18.524  1.00 88.56           O
ATOM   2953  HA  MET A 200      -2.519   7.515  16.450  1.00 88.56           H
ATOM   2954  CB  MET A 200      -3.394   5.729  15.562  1.00 88.56           C
ATOM   2955 1HB  MET A 200      -3.268   4.650  15.654  1.00 88.56           H
ATOM   2956 2HB  MET A 200      -4.449   5.943  15.733  1.00 88.56           H
ATOM   2957  CG  MET A 200      -2.999   6.176  14.153  1.00 88.56           C
ATOM   2958 1HG  MET A 200      -3.010   7.264  14.092  1.00 88.56           H
ATOM   2959 2HG  MET A 200      -1.982   5.854  13.932  1.00 88.56           H
ATOM   2960  SD  MET A 200      -4.130   5.488  12.956  1.00 88.56           S
ATOM   2961  CE  MET A 200      -5.621   6.364  13.397  1.00 88.56           C
ATOM   2962 1HE  MET A 200      -5.881   6.140  14.431  1.00 88.56           H
ATOM   2963 2HE  MET A 200      -5.458   7.436  13.287  1.00 88.56           H
ATOM   2964 3HE  MET A 200      -6.434   6.051  12.742  1.00 88.56           H
ATOM   2965  HN  MET A 200      -1.048   5.078  16.128  1.00 88.56           H
ATOM   2966  N   VAL A 201      -3.749   7.161  18.580  1.00 91.07           N
ATOM   2967  CA  VAL A 201      -4.444   6.993  19.845  1.00 91.07           C
ATOM   2968  C   VAL A 201      -5.928   7.312  19.654  1.00 91.07           C
ATOM   2969  O   VAL A 201      -6.282   8.426  19.270  1.00 91.07           O
ATOM   2970  HA  VAL A 201      -4.345   5.948  20.139  1.00 91.07           H
ATOM   2971  CB  VAL A 201      -3.781   7.853  20.924  1.00 91.07           C
ATOM   2972  HB  VAL A 201      -3.876   8.897  20.625  1.00 91.07           H
ATOM   2973  CG1 VAL A 201      -4.488   7.683  22.270  1.00 91.07           C
ATOM   2974 1HG1 VAL A 201      -5.531   7.986  22.174  1.00 91.07           H
ATOM   2975 2HG1 VAL A 201      -4.439   6.639  22.577  1.00 91.07           H
ATOM   2976 3HG1 VAL A 201      -3.997   8.305  23.019  1.00 91.07           H
ATOM   2977  CG2 VAL A 201      -2.290   7.531  21.043  1.00 91.07           C
ATOM   2978 1HG2 VAL A 201      -2.165   6.481  21.307  1.00 91.07           H
ATOM   2979 2HG2 VAL A 201      -1.799   7.726  20.089  1.00 91.07           H
ATOM   2980 3HG2 VAL A 201      -1.844   8.156  21.816  1.00 91.07           H
ATOM   2981  HN  VAL A 201      -3.793   8.082  18.193  1.00 91.07           H
ATOM   2982  N   TYR A 202      -6.755   6.315  19.929  1.00 91.22           N
ATOM   2983  CA  TYR A 202      -8.190   6.465  19.759  1.00 91.22           C
ATOM   2984  C   TYR A 202      -8.847   6.958  21.050  1.00 91.22           C
ATOM   2985  O   TYR A 202      -8.408   6.613  22.145  1.00 91.22           O
ATOM   2986  HA  TYR A 202      -8.361   7.197  18.970  1.00 91.22           H
ATOM   2987  CB  TYR A 202      -8.724   5.069  19.430  1.00 91.22           C
ATOM   2988 1HB  TYR A 202      -8.474   4.394  20.249  1.00 91.22           H
ATOM   2989 2HB  TYR A 202      -9.811   5.111  19.372  1.00 91.22           H
ATOM   2990  CG  TYR A 202      -8.180   4.486  18.124  1.00 91.22           C
ATOM   2991  CD1 TYR A 202      -8.808   4.769  16.928  1.00 91.22           C
ATOM   2992  HD1 TYR A 202      -9.691   5.408  16.914  1.00 91.22           H
ATOM   2993  CD2 TYR A 202      -7.062   3.678  18.142  1.00 91.22           C
ATOM   2994  HD2 TYR A 202      -6.566   3.454  19.087  1.00 91.22           H
ATOM   2995  CE1 TYR A 202      -8.296   4.221  15.699  1.00 91.22           C
ATOM   2996  HE1 TYR A 202      -8.782   4.437  14.748  1.00 91.22           H
ATOM   2997  CE2 TYR A 202      -6.550   3.130  16.913  1.00 91.22           C
ATOM   2998  HE2 TYR A 202      -5.667   2.490  16.913  1.00 91.22           H
ATOM   2999  CZ  TYR A 202      -7.192   3.429  15.752  1.00 91.22           C
ATOM   3000  OH  TYR A 202      -6.709   2.911  14.591  1.00 91.22           O
ATOM   3001  HH  TYR A 202      -7.263   3.225  13.820  1.00 91.22           H
ATOM   3002  HN  TYR A 202      -6.460   5.420  20.263  1.00 91.22           H
ATOM   3003  N   PRO A 203      -9.908   7.770  20.945  1.00 86.40           N
ATOM   3004  CA  PRO A 203     -10.563   8.313  22.138  1.00 86.40           C
ATOM   3005  C   PRO A 203     -11.288   7.241  22.936  1.00 86.40           C
ATOM   3006  O   PRO A 203     -11.744   6.246  22.374  1.00 86.40           O
ATOM   3007  HA  PRO A 203      -9.820   8.723  22.822  1.00 86.40           H
ATOM   3008  CB  PRO A 203     -11.532   9.355  21.576  1.00 86.40           C
ATOM   3009 1HB  PRO A 203     -12.434   9.433  22.183  1.00 86.40           H
ATOM   3010 2HB  PRO A 203     -11.082  10.348  21.548  1.00 86.40           H
ATOM   3011  CG  PRO A 203     -11.838   8.849  20.196  1.00 86.40           C
ATOM   3012 1HG  PRO A 203     -12.645   8.116  20.214  1.00 86.40           H
ATOM   3013 2HG  PRO A 203     -12.160   9.659  19.541  1.00 86.40           H
ATOM   3014  CD  PRO A 203     -10.560   8.234  19.707  1.00 86.40           C
ATOM   3015 1HD  PRO A 203     -10.748   7.409  19.019  1.00 86.40           H
ATOM   3016 2HD  PRO A 203      -9.943   8.958  19.175  1.00 86.40           H
ATOM   3017  N   SER A 204     -11.375   7.475  24.237  1.00 78.05           N
ATOM   3018  CA  SER A 204     -11.829   6.443  25.154  1.00 78.05           C
ATOM   3019  C   SER A 204     -13.211   5.939  24.732  1.00 78.05           C
ATOM   3020  O   SER A 204     -13.486   4.742  24.799  1.00 78.05           O
ATOM   3021  HA  SER A 204     -11.091   5.644  25.077  1.00 78.05           H
ATOM   3022  CB  SER A 204     -11.869   6.963  26.592  1.00 78.05           C
ATOM   3023 1HB  SER A 204     -12.340   6.218  27.234  1.00 78.05           H
ATOM   3024 2HB  SER A 204     -10.851   7.100  26.957  1.00 78.05           H
ATOM   3025  OG  SER A 204     -12.580   8.194  26.695  1.00 78.05           O
ATOM   3026  HG  SER A 204     -13.552   8.016  26.847  1.00 78.05           H
ATOM   3027  HN  SER A 204     -11.143   8.348  24.665  1.00 78.05           H
ATOM   3028  N   ASP A 205     -14.044   6.878  24.308  1.00 73.40           N
ATOM   3029  CA  ASP A 205     -15.411   6.554  23.937  1.00 73.40           C
ATOM   3030  C   ASP A 205     -15.412   5.838  22.586  1.00 73.40           C
ATOM   3031  O   ASP A 205     -14.957   6.391  21.586  1.00 73.40           O
ATOM   3032  HA  ASP A 205     -15.784   5.923  24.744  1.00 73.40           H
ATOM   3033  CB  ASP A 205     -16.260   7.820  23.803  1.00 73.40           C
ATOM   3034 1HB  ASP A 205     -15.756   8.532  23.149  1.00 73.40           H
ATOM   3035 2HB  ASP A 205     -17.212   7.575  23.333  1.00 73.40           H
ATOM   3036  CG  ASP A 205     -16.508   8.462  25.170  1.00 73.40           C
ATOM   3037  OD1 ASP A 205     -16.383   7.726  26.173  1.00 73.40           O
ATOM   3038  OD2 ASP A 205     -16.817   9.673  25.180  1.00 73.40           O
ATOM   3039  HN  ASP A 205     -13.798   7.843  24.215  1.00 73.40           H
ATOM   3040  N   GLU A 206     -15.930   4.618  22.599  1.00 76.54           N
ATOM   3041  CA  GLU A 206     -16.086   3.858  21.370  1.00 76.54           C
ATOM   3042  C   GLU A 206     -14.721   3.590  20.734  1.00 76.54           C
ATOM   3043  O   GLU A 206     -14.633   3.299  19.543  1.00 76.54           O
ATOM   3044  HA  GLU A 206     -16.546   2.916  21.669  1.00 76.54           H
ATOM   3045  CB  GLU A 206     -17.014   4.582  20.392  1.00 76.54           C
ATOM   3046 1HB  GLU A 206     -16.635   5.585  20.200  1.00 76.54           H
ATOM   3047 2HB  GLU A 206     -17.131   3.985  19.488  1.00 76.54           H
ATOM   3048  CG  GLU A 206     -18.415   4.746  20.985  1.00 76.54           C
ATOM   3049 1HG  GLU A 206     -18.340   4.946  22.054  1.00 76.54           H
ATOM   3050 2HG  GLU A 206     -18.906   5.608  20.533  1.00 76.54           H
ATOM   3051  CD  GLU A 206     -19.259   3.491  20.753  1.00 76.54           C
ATOM   3052  OE1 GLU A 206     -19.773   2.959  21.760  1.00 76.54           O
ATOM   3053  OE2 GLU A 206     -19.370   3.092  19.574  1.00 76.54           O
ATOM   3054  HN  GLU A 206     -16.238   4.151  23.427  1.00 76.54           H
ATOM   3055  N   SER A 207     -13.688   3.698  21.558  1.00 87.82           N
ATOM   3056  CA  SER A 207     -12.326   3.560  21.073  1.00 87.82           C
ATOM   3057  C   SER A 207     -12.176   2.248  20.301  1.00 87.82           C
ATOM   3058  O   SER A 207     -11.559   2.216  19.237  1.00 87.82           O
ATOM   3059  HA  SER A 207     -12.167   4.413  20.412  1.00 87.82           H
ATOM   3060  CB  SER A 207     -11.322   3.616  22.226  1.00 87.82           C
ATOM   3061 1HB  SER A 207     -10.321   3.415  21.845  1.00 87.82           H
ATOM   3062 2HB  SER A 207     -11.307   4.621  22.646  1.00 87.82           H
ATOM   3063  OG  SER A 207     -11.635   2.678  23.252  1.00 87.82           O
ATOM   3064  HG  SER A 207     -11.107   2.883  24.076  1.00 87.82           H
ATOM   3065  HN  SER A 207     -13.772   3.877  22.539  1.00 87.82           H
ATOM   3066  N   THR A 208     -12.751   1.197  20.867  1.00 87.18           N
ATOM   3067  CA  THR A 208     -12.626  -0.129  20.284  1.00 87.18           C
ATOM   3068  C   THR A 208     -13.296  -0.172  18.909  1.00 87.18           C
ATOM   3069  O   THR A 208     -12.737  -0.718  17.959  1.00 87.18           O
ATOM   3070  HA  THR A 208     -11.568  -0.339  20.131  1.00 87.18           H
ATOM   3071  CB  THR A 208     -13.209  -1.138  21.276  1.00 87.18           C
ATOM   3072  HB  THR A 208     -14.290  -1.026  21.354  1.00 87.18           H
ATOM   3073  OG1 THR A 208     -12.478  -0.906  22.477  1.00 87.18           O
ATOM   3074  HG1 THR A 208     -11.499  -1.029  22.311  1.00 87.18           H
ATOM   3075  CG2 THR A 208     -12.871  -2.584  20.906  1.00 87.18           C
ATOM   3076 1HG2 THR A 208     -11.788  -2.712  20.894  1.00 87.18           H
ATOM   3077 2HG2 THR A 208     -13.275  -2.811  19.920  1.00 87.18           H
ATOM   3078 3HG2 THR A 208     -13.308  -3.258  21.642  1.00 87.18           H
ATOM   3079  HN  THR A 208     -13.293   1.240  21.706  1.00 87.18           H
ATOM   3080  N   LYS A 209     -14.484   0.411  18.846  1.00 82.85           N
ATOM   3081  CA  LYS A 209     -15.264   0.390  17.621  1.00 82.85           C
ATOM   3082  C   LYS A 209     -14.509   1.149  16.527  1.00 82.85           C
ATOM   3083  O   LYS A 209     -14.468   0.711  15.379  1.00 82.85           O
ATOM   3084  HA  LYS A 209     -15.362  -0.651  17.314  1.00 82.85           H
ATOM   3085  CB  LYS A 209     -16.676   0.922  17.875  1.00 82.85           C
ATOM   3086 1HB  LYS A 209     -16.620   1.905  18.343  1.00 82.85           H
ATOM   3087 2HB  LYS A 209     -17.197   1.051  16.926  1.00 82.85           H
ATOM   3088  CG  LYS A 209     -17.468  -0.032  18.772  1.00 82.85           C
ATOM   3089 1HG  LYS A 209     -17.380  -1.050  18.393  1.00 82.85           H
ATOM   3090 2HG  LYS A 209     -17.045  -0.028  19.777  1.00 82.85           H
ATOM   3091  CD  LYS A 209     -18.943   0.371  18.833  1.00 82.85           C
ATOM   3092 1HD  LYS A 209     -19.025   1.455  18.904  1.00 82.85           H
ATOM   3093 2HD  LYS A 209     -19.443   0.073  17.911  1.00 82.85           H
ATOM   3094  CE  LYS A 209     -19.639  -0.279  20.030  1.00 82.85           C
ATOM   3095 1HE  LYS A 209     -19.944  -1.294  19.775  1.00 82.85           H
ATOM   3096 2HE  LYS A 209     -18.943  -0.356  20.866  1.00 82.85           H
ATOM   3097  NZ  LYS A 209     -20.822   0.514  20.435  1.00 82.85           N
ATOM   3098 1HZ  LYS A 209     -21.478  -0.084  20.926  1.00 82.85           H
ATOM   3099 2HZ  LYS A 209     -20.530   1.269  21.045  1.00 82.85           H
ATOM   3100 3HZ  LYS A 209     -21.269   0.899  19.610  1.00 82.85           H
ATOM   3101  HN  LYS A 209     -14.913   0.890  19.612  1.00 82.85           H
ATOM   3102  N   LEU A 210     -13.931   2.273  16.923  1.00 88.99           N
ATOM   3103  CA  LEU A 210     -13.261   3.144  15.973  1.00 88.99           C
ATOM   3104  C   LEU A 210     -12.078   2.400  15.351  1.00 88.99           C
ATOM   3105  O   LEU A 210     -11.929   2.374  14.130  1.00 88.99           O
ATOM   3106  HA  LEU A 210     -13.975   3.379  15.184  1.00 88.99           H
ATOM   3107  CB  LEU A 210     -12.873   4.466  16.640  1.00 88.99           C
ATOM   3108 1HB  LEU A 210     -13.757   4.879  17.125  1.00 88.99           H
ATOM   3109 2HB  LEU A 210     -12.148   4.255  17.426  1.00 88.99           H
ATOM   3110  CG  LEU A 210     -12.285   5.536  15.717  1.00 88.99           C
ATOM   3111  HG  LEU A 210     -11.412   5.115  15.219  1.00 88.99           H
ATOM   3112  CD1 LEU A 210     -13.284   5.926  14.625  1.00 88.99           C
ATOM   3113 1HD1 LEU A 210     -13.532   5.048  14.029  1.00 88.99           H
ATOM   3114 2HD1 LEU A 210     -14.190   6.320  15.085  1.00 88.99           H
ATOM   3115 3HD1 LEU A 210     -12.841   6.687  13.983  1.00 88.99           H
ATOM   3116  CD2 LEU A 210     -11.809   6.749  16.518  1.00 88.99           C
ATOM   3117 1HD2 LEU A 210     -12.650   7.179  17.061  1.00 88.99           H
ATOM   3118 2HD2 LEU A 210     -11.040   6.438  17.226  1.00 88.99           H
ATOM   3119 3HD2 LEU A 210     -11.396   7.494  15.838  1.00 88.99           H
ATOM   3120  HN  LEU A 210     -13.915   2.590  17.872  1.00 88.99           H
ATOM   3121  N   LYS A 211     -11.267   1.811  16.218  1.00 93.02           N
ATOM   3122  CA  LYS A 211     -10.103   1.068  15.768  1.00 93.02           C
ATOM   3123  C   LYS A 211     -10.547  -0.026  14.794  1.00 93.02           C
ATOM   3124  O   LYS A 211      -9.985  -0.160  13.708  1.00 93.02           O
ATOM   3125  HA  LYS A 211      -9.457   1.764  15.234  1.00 93.02           H
ATOM   3126  CB  LYS A 211      -9.309   0.540  16.965  1.00 93.02           C
ATOM   3127 1HB  LYS A 211      -8.951   1.376  17.566  1.00 93.02           H
ATOM   3128 2HB  LYS A 211      -9.961  -0.056  17.604  1.00 93.02           H
ATOM   3129  CG  LYS A 211      -8.122  -0.309  16.504  1.00 93.02           C
ATOM   3130 1HG  LYS A 211      -8.485  -1.234  16.056  1.00 93.02           H
ATOM   3131 2HG  LYS A 211      -7.567   0.224  15.732  1.00 93.02           H
ATOM   3132  CD  LYS A 211      -7.193  -0.634  17.676  1.00 93.02           C
ATOM   3133 1HD  LYS A 211      -6.837   0.291  18.130  1.00 93.02           H
ATOM   3134 2HD  LYS A 211      -7.746  -1.174  18.444  1.00 93.02           H
ATOM   3135  CE  LYS A 211      -6.000  -1.473  17.213  1.00 93.02           C
ATOM   3136 1HE  LYS A 211      -6.346  -2.445  16.862  1.00 93.02           H
ATOM   3137 2HE  LYS A 211      -5.511  -0.985  16.370  1.00 93.02           H
ATOM   3138  NZ  LYS A 211      -5.034  -1.653  18.319  1.00 93.02           N
ATOM   3139 1HZ  LYS A 211      -4.350  -2.356  18.059  1.00 93.02           H
ATOM   3140 2HZ  LYS A 211      -4.563  -0.774  18.503  1.00 93.02           H
ATOM   3141 3HZ  LYS A 211      -5.526  -1.954  19.153  1.00 93.02           H
ATOM   3142  HN  LYS A 211     -11.395   1.837  17.209  1.00 93.02           H
ATOM   3143  N   SER A 212     -11.551  -0.779  15.218  1.00 91.21           N
ATOM   3144  CA  SER A 212     -12.011  -1.919  14.443  1.00 91.21           C
ATOM   3145  C   SER A 212     -12.475  -1.457  13.060  1.00 91.21           C
ATOM   3146  O   SER A 212     -12.213  -2.123  12.059  1.00 91.21           O
ATOM   3147  HA  SER A 212     -11.146  -2.577  14.356  1.00 91.21           H
ATOM   3148  CB  SER A 212     -13.142  -2.655  15.163  1.00 91.21           C
ATOM   3149 1HB  SER A 212     -13.991  -1.983  15.287  1.00 91.21           H
ATOM   3150 2HB  SER A 212     -13.482  -3.488  14.548  1.00 91.21           H
ATOM   3151  OG  SER A 212     -12.733  -3.143  16.438  1.00 91.21           O
ATOM   3152  HG  SER A 212     -13.013  -2.504  17.155  1.00 91.21           H
ATOM   3153  HN  SER A 212     -12.046  -0.622  16.073  1.00 91.21           H
ATOM   3154  N   ALA A 213     -13.155  -0.321  13.048  1.00 94.40           N
ATOM   3155  CA  ALA A 213     -13.683   0.223  11.808  1.00 94.40           C
ATOM   3156  C   ALA A 213     -12.521   0.604  10.888  1.00 94.40           C
ATOM   3157  O   ALA A 213     -12.535   0.284   9.700  1.00 94.40           O
ATOM   3158  HA  ALA A 213     -14.274  -0.558  11.328  1.00 94.40           H
ATOM   3159  CB  ALA A 213     -14.595   1.411  12.118  1.00 94.40           C
ATOM   3160 1HB  ALA A 213     -15.420   1.081  12.750  1.00 94.40           H
ATOM   3161 2HB  ALA A 213     -14.025   2.181  12.638  1.00 94.40           H
ATOM   3162 3HB  ALA A 213     -14.991   1.819  11.188  1.00 94.40           H
ATOM   3163  HN  ALA A 213     -13.347   0.225  13.863  1.00 94.40           H
ATOM   3164  N   VAL A 214     -11.544   1.283  11.471  1.00 92.46           N
ATOM   3165  CA  VAL A 214     -10.408   1.767  10.705  1.00 92.46           C
ATOM   3166  C   VAL A 214      -9.680   0.578  10.075  1.00 92.46           C
ATOM   3167  O   VAL A 214      -9.308   0.624   8.903  1.00 92.46           O
ATOM   3168  HA  VAL A 214     -10.795   2.403   9.910  1.00 92.46           H
ATOM   3169  CB  VAL A 214      -9.502   2.619  11.596  1.00 92.46           C
ATOM   3170  HB  VAL A 214      -9.277   2.043  12.494  1.00 92.46           H
ATOM   3171  CG1 VAL A 214      -8.179   2.930  10.893  1.00 92.46           C
ATOM   3172 1HG1 VAL A 214      -7.664   1.999  10.660  1.00 92.46           H
ATOM   3173 2HG1 VAL A 214      -8.377   3.477   9.971  1.00 92.46           H
ATOM   3174 3HG1 VAL A 214      -7.554   3.537  11.548  1.00 92.46           H
ATOM   3175  CG2 VAL A 214     -10.210   3.905  12.027  1.00 92.46           C
ATOM   3176 1HG2 VAL A 214     -10.478   4.486  11.145  1.00 92.46           H
ATOM   3177 2HG2 VAL A 214     -11.112   3.654  12.585  1.00 92.46           H
ATOM   3178 3HG2 VAL A 214      -9.543   4.492  12.659  1.00 92.46           H
ATOM   3179  HN  VAL A 214     -11.521   1.502  12.447  1.00 92.46           H
ATOM   3180  N   LEU A 215      -9.499  -0.459  10.880  1.00 91.98           N
ATOM   3181  CA  LEU A 215      -8.762  -1.630  10.437  1.00 91.98           C
ATOM   3182  C   LEU A 215      -9.559  -2.345   9.344  1.00 91.98           C
ATOM   3183  O   LEU A 215      -8.994  -2.774   8.339  1.00 91.98           O
ATOM   3184  HA  LEU A 215      -7.822  -1.282  10.008  1.00 91.98           H
ATOM   3185  CB  LEU A 215      -8.412  -2.525  11.628  1.00 91.98           C
ATOM   3186 1HB  LEU A 215      -9.323  -2.713  12.196  1.00 91.98           H
ATOM   3187 2HB  LEU A 215      -8.071  -3.487  11.246  1.00 91.98           H
ATOM   3188  CG  LEU A 215      -7.350  -1.982  12.585  1.00 91.98           C
ATOM   3189  HG  LEU A 215      -7.722  -1.052  13.017  1.00 91.98           H
ATOM   3190  CD1 LEU A 215      -7.108  -2.952  13.743  1.00 91.98           C
ATOM   3191 1HD1 LEU A 215      -8.036  -3.097  14.296  1.00 91.98           H
ATOM   3192 2HD1 LEU A 215      -6.767  -3.910  13.350  1.00 91.98           H
ATOM   3193 3HD1 LEU A 215      -6.349  -2.542  14.409  1.00 91.98           H
ATOM   3194  CD2 LEU A 215      -6.057  -1.648  11.838  1.00 91.98           C
ATOM   3195 1HD2 LEU A 215      -5.670  -2.548  11.361  1.00 91.98           H
ATOM   3196 2HD2 LEU A 215      -6.262  -0.893  11.078  1.00 91.98           H
ATOM   3197 3HD2 LEU A 215      -5.319  -1.264  12.542  1.00 91.98           H
ATOM   3198  HN  LEU A 215      -9.844  -0.506  11.817  1.00 91.98           H
ATOM   3199  N   THR A 216     -10.859  -2.451   9.577  1.00 91.51           N
ATOM   3200  CA  THR A 216     -11.733  -3.141   8.643  1.00 91.51           C
ATOM   3201  C   THR A 216     -11.679  -2.472   7.268  1.00 91.51           C
ATOM   3202  O   THR A 216     -11.568  -3.150   6.248  1.00 91.51           O
ATOM   3203  HA  THR A 216     -11.366  -4.160   8.518  1.00 91.51           H
ATOM   3204  CB  THR A 216     -13.138  -3.175   9.248  1.00 91.51           C
ATOM   3205  HB  THR A 216     -13.532  -2.166   9.373  1.00 91.51           H
ATOM   3206  OG1 THR A 216     -12.982  -3.927  10.448  1.00 91.51           O
ATOM   3207  HG1 THR A 216     -12.953  -3.312  11.236  1.00 91.51           H
ATOM   3208  CG2 THR A 216     -14.115  -4.004   8.412  1.00 91.51           C
ATOM   3209 1HG2 THR A 216     -13.754  -5.031   8.344  1.00 91.51           H
ATOM   3210 2HG2 THR A 216     -14.190  -3.578   7.412  1.00 91.51           H
ATOM   3211 3HG2 THR A 216     -15.097  -3.995   8.886  1.00 91.51           H
ATOM   3212  HN  THR A 216     -11.315  -2.076  10.384  1.00 91.51           H
ATOM   3213  N   LEU A 217     -11.759  -1.150   7.285  1.00 88.89           N
ATOM   3214  CA  LEU A 217     -11.701  -0.380   6.054  1.00 88.89           C
ATOM   3215  C   LEU A 217     -10.386  -0.680   5.332  1.00 88.89           C
ATOM   3216  O   LEU A 217     -10.363  -0.829   4.111  1.00 88.89           O
ATOM   3217  HA  LEU A 217     -12.525  -0.712   5.422  1.00 88.89           H
ATOM   3218  CB  LEU A 217     -11.920   1.106   6.340  1.00 88.89           C
ATOM   3219 1HB  LEU A 217     -11.338   1.376   7.221  1.00 88.89           H
ATOM   3220 2HB  LEU A 217     -11.519   1.680   5.505  1.00 88.89           H
ATOM   3221  CG  LEU A 217     -13.370   1.539   6.570  1.00 88.89           C
ATOM   3222  HG  LEU A 217     -13.809   0.878   7.317  1.00 88.89           H
ATOM   3223  CD1 LEU A 217     -13.436   2.961   7.130  1.00 88.89           C
ATOM   3224 1HD1 LEU A 217     -12.904   3.002   8.080  1.00 88.89           H
ATOM   3225 2HD1 LEU A 217     -12.973   3.651   6.424  1.00 88.89           H
ATOM   3226 3HD1 LEU A 217     -14.478   3.243   7.284  1.00 88.89           H
ATOM   3227  CD2 LEU A 217     -14.197   1.387   5.291  1.00 88.89           C
ATOM   3228 1HD2 LEU A 217     -13.767   2.008   4.505  1.00 88.89           H
ATOM   3229 2HD2 LEU A 217     -14.189   0.344   4.975  1.00 88.89           H
ATOM   3230 3HD2 LEU A 217     -15.223   1.701   5.482  1.00 88.89           H
ATOM   3231  HN  LEU A 217     -11.862  -0.606   8.119  1.00 88.89           H
ATOM   3232  N   LYS A 218      -9.322  -0.761   6.118  1.00 86.53           N
ATOM   3233  CA  LYS A 218      -7.997  -0.977   5.562  1.00 86.53           C
ATOM   3234  C   LYS A 218      -7.967  -2.321   4.833  1.00 86.53           C
ATOM   3235  O   LYS A 218      -7.439  -2.419   3.726  1.00 86.53           O
ATOM   3236  HA  LYS A 218      -7.814  -0.185   4.835  1.00 86.53           H
ATOM   3237  CB  LYS A 218      -6.931  -0.845   6.652  1.00 86.53           C
ATOM   3238 1HB  LYS A 218      -7.102   0.066   7.226  1.00 86.53           H
ATOM   3239 2HB  LYS A 218      -7.013  -1.679   7.349  1.00 86.53           H
ATOM   3240  CG  LYS A 218      -5.527  -0.816   6.046  1.00 86.53           C
ATOM   3241 1HG  LYS A 218      -5.381  -1.693   5.415  1.00 86.53           H
ATOM   3242 2HG  LYS A 218      -5.422   0.059   5.404  1.00 86.53           H
ATOM   3243  CD  LYS A 218      -4.457  -0.784   7.140  1.00 86.53           C
ATOM   3244 1HD  LYS A 218      -4.560   0.128   7.727  1.00 86.53           H
ATOM   3245 2HD  LYS A 218      -4.605  -1.621   7.822  1.00 86.53           H
ATOM   3246  CE  LYS A 218      -3.053  -0.854   6.536  1.00 86.53           C
ATOM   3247 1HE  LYS A 218      -2.996  -1.680   5.827  1.00 86.53           H
ATOM   3248 2HE  LYS A 218      -2.845   0.060   5.978  1.00 86.53           H
ATOM   3249  NZ  LYS A 218      -2.040  -1.034   7.600  1.00 86.53           N
ATOM   3250 1HZ  LYS A 218      -1.126  -1.153   7.179  1.00 86.53           H
ATOM   3251 2HZ  LYS A 218      -2.032  -0.217   8.200  1.00 86.53           H
ATOM   3252 3HZ  LYS A 218      -2.269  -1.855   8.149  1.00 86.53           H
ATOM   3253  HN  LYS A 218      -9.355  -0.681   7.114  1.00 86.53           H
ATOM   3254  N   VAL A 219      -8.540  -3.324   5.482  1.00 90.78           N
ATOM   3255  CA  VAL A 219      -8.487  -4.680   4.963  1.00 90.78           C
ATOM   3256  C   VAL A 219      -9.328  -4.766   3.688  1.00 90.78           C
ATOM   3257  O   VAL A 219      -8.881  -5.311   2.681  1.00 90.78           O
ATOM   3258  HA  VAL A 219      -7.448  -4.896   4.713  1.00 90.78           H
ATOM   3259  CB  VAL A 219      -8.931  -5.671   6.041  1.00 90.78           C
ATOM   3260  HB  VAL A 219      -9.911  -5.357   6.401  1.00 90.78           H
ATOM   3261  CG1 VAL A 219      -9.071  -7.081   5.465  1.00 90.78           C
ATOM   3262 1HG1 VAL A 219      -9.814  -7.076   4.667  1.00 90.78           H
ATOM   3263 2HG1 VAL A 219      -8.110  -7.407   5.065  1.00 90.78           H
ATOM   3264 3HG1 VAL A 219      -9.387  -7.765   6.252  1.00 90.78           H
ATOM   3265  CG2 VAL A 219      -7.967  -5.656   7.229  1.00 90.78           C
ATOM   3266 1HG2 VAL A 219      -6.969  -5.933   6.891  1.00 90.78           H
ATOM   3267 2HG2 VAL A 219      -7.940  -4.657   7.663  1.00 90.78           H
ATOM   3268 3HG2 VAL A 219      -8.307  -6.370   7.981  1.00 90.78           H
ATOM   3269  HN  VAL A 219      -9.033  -3.221   6.347  1.00 90.78           H
ATOM   3270  N   ILE A 220     -10.532  -4.220   3.774  1.00 90.98           N
ATOM   3271  CA  ILE A 220     -11.491  -4.348   2.689  1.00 90.98           C
ATOM   3272  C   ILE A 220     -10.949  -3.637   1.448  1.00 90.98           C
ATOM   3273  O   ILE A 220     -10.796  -4.251   0.394  1.00 90.98           O
ATOM   3274  HA  ILE A 220     -11.589  -5.410   2.464  1.00 90.98           H
ATOM   3275  CB  ILE A 220     -12.869  -3.850   3.131  1.00 90.98           C
ATOM   3276  HB  ILE A 220     -12.745  -2.873   3.597  1.00 90.98           H
ATOM   3277  CG1 ILE A 220     -13.477  -4.780   4.183  1.00 90.98           C
ATOM   3278 1HG1 ILE A 220     -13.633  -5.769   3.753  1.00 90.98           H
ATOM   3279 2HG1 ILE A 220     -12.781  -4.900   5.013  1.00 90.98           H
ATOM   3280  CG2 ILE A 220     -13.795  -3.663   1.928  1.00 90.98           C
ATOM   3281 1HG2 ILE A 220     -13.361  -2.932   1.246  1.00 90.98           H
ATOM   3282 2HG2 ILE A 220     -13.917  -4.615   1.411  1.00 90.98           H
ATOM   3283 3HG2 ILE A 220     -14.768  -3.308   2.270  1.00 90.98           H
ATOM   3284  CD1 ILE A 220     -14.806  -4.227   4.700  1.00 90.98           C
ATOM   3285 1HD1 ILE A 220     -14.642  -3.249   5.152  1.00 90.98           H
ATOM   3286 2HD1 ILE A 220     -15.507  -4.132   3.871  1.00 90.98           H
ATOM   3287 3HD1 ILE A 220     -15.217  -4.908   5.447  1.00 90.98           H
ATOM   3288  HN  ILE A 220     -10.855  -3.699   4.564  1.00 90.98           H
ATOM   3289  N   LEU A 221     -10.673  -2.352   1.615  1.00 89.84           N
ATOM   3290  CA  LEU A 221     -10.318  -1.510   0.485  1.00 89.84           C
ATOM   3291  C   LEU A 221      -8.848  -1.737   0.127  1.00 89.84           C
ATOM   3292  O   LEU A 221      -8.434  -1.484  -1.003  1.00 89.84           O
ATOM   3293  HA  LEU A 221     -10.931  -1.821  -0.360  1.00 89.84           H
ATOM   3294  CB  LEU A 221     -10.660  -0.047   0.779  1.00 89.84           C
ATOM   3295 1HB  LEU A 221     -10.082   0.273   1.646  1.00 89.84           H
ATOM   3296 2HB  LEU A 221     -10.330   0.558  -0.065  1.00 89.84           H
ATOM   3297  CG  LEU A 221     -12.136   0.256   1.043  1.00 89.84           C
ATOM   3298  HG  LEU A 221     -12.465  -0.355   1.884  1.00 89.84           H
ATOM   3299  CD1 LEU A 221     -12.331   1.720   1.444  1.00 89.84           C
ATOM   3300 1HD1 LEU A 221     -11.764   1.927   2.351  1.00 89.84           H
ATOM   3301 2HD1 LEU A 221     -11.980   2.367   0.640  1.00 89.84           H
ATOM   3302 3HD1 LEU A 221     -13.389   1.908   1.626  1.00 89.84           H
ATOM   3303  CD2 LEU A 221     -12.999  -0.129  -0.160  1.00 89.84           C
ATOM   3304 1HD2 LEU A 221     -12.677   0.437  -1.034  1.00 89.84           H
ATOM   3305 2HD2 LEU A 221     -12.891  -1.196  -0.358  1.00 89.84           H
ATOM   3306 3HD2 LEU A 221     -14.043   0.097   0.055  1.00 89.84           H
ATOM   3307  HN  LEU A 221     -10.689  -1.887   2.500  1.00 89.84           H
ATOM   3308  N   GLY A 222      -8.099  -2.213   1.111  1.00 88.31           N
ATOM   3309  CA  GLY A 222      -6.657  -2.325   0.967  1.00 88.31           C
ATOM   3310  C   GLY A 222      -6.282  -3.570   0.161  1.00 88.31           C
ATOM   3311  O   GLY A 222      -5.217  -3.620  -0.452  1.00 88.31           O
ATOM   3312 1HA  GLY A 222      -6.267  -1.436   0.472  1.00 88.31           H
ATOM   3313 2HA  GLY A 222      -6.192  -2.372   1.952  1.00 88.31           H
ATOM   3314  HN  GLY A 222      -8.460  -2.517   1.992  1.00 88.31           H
ATOM   3315  N   PHE A 223      -7.178  -4.546   0.188  1.00 85.92           N
ATOM   3316  CA  PHE A 223      -6.894  -5.840  -0.409  1.00 85.92           C
ATOM   3317  C   PHE A 223      -8.138  -6.415  -1.089  1.00 85.92           C
ATOM   3318  O   PHE A 223      -8.160  -6.590  -2.306  1.00 85.92           O
ATOM   3319  HA  PHE A 223      -6.113  -5.688  -1.153  1.00 85.92           H
ATOM   3320  CB  PHE A 223      -6.471  -6.773   0.728  1.00 85.92           C
ATOM   3321 1HB  PHE A 223      -5.669  -6.299   1.294  1.00 85.92           H
ATOM   3322 2HB  PHE A 223      -7.311  -6.901   1.411  1.00 85.92           H
ATOM   3323  CG  PHE A 223      -5.999  -8.151   0.258  1.00 85.92           C
ATOM   3324  CD1 PHE A 223      -6.761  -9.250   0.504  1.00 85.92           C
ATOM   3325  HD1 PHE A 223      -7.707  -9.150   1.036  1.00 85.92           H
ATOM   3326  CD2 PHE A 223      -4.818  -8.276  -0.405  1.00 85.92           C
ATOM   3327  HD2 PHE A 223      -4.208  -7.395  -0.601  1.00 85.92           H
ATOM   3328  CE1 PHE A 223      -6.323 -10.529   0.069  1.00 85.92           C
ATOM   3329  HE1 PHE A 223      -6.933 -11.410   0.266  1.00 85.92           H
ATOM   3330  CE2 PHE A 223      -4.381  -9.555  -0.840  1.00 85.92           C
ATOM   3331  HE2 PHE A 223      -3.434  -9.655  -1.371  1.00 85.92           H
ATOM   3332  CZ  PHE A 223      -5.142 -10.654  -0.594  1.00 85.92           C
ATOM   3333  HZ  PHE A 223      -4.806 -11.636  -0.928  1.00 85.92           H
ATOM   3334  HN  PHE A 223      -8.083  -4.463   0.606  1.00 85.92           H
ATOM   3335  N   PHE A 224      -9.144  -6.694  -0.273  1.00 84.77           N
ATOM   3336  CA  PHE A 224     -10.226  -7.569  -0.690  1.00 84.77           C
ATOM   3337  C   PHE A 224     -10.903  -7.038  -1.956  1.00 84.77           C
ATOM   3338  O   PHE A 224     -11.068  -7.771  -2.930  1.00 84.77           O
ATOM   3339  HA  PHE A 224      -9.790  -8.547  -0.897  1.00 84.77           H
ATOM   3340  CB  PHE A 224     -11.247  -7.593   0.449  1.00 84.77           C
ATOM   3341 1HB  PHE A 224     -11.287  -6.605   0.908  1.00 84.77           H
ATOM   3342 2HB  PHE A 224     -12.235  -7.792   0.033  1.00 84.77           H
ATOM   3343  CG  PHE A 224     -10.948  -8.631   1.532  1.00 84.77           C
ATOM   3344  CD1 PHE A 224     -11.175  -9.950   1.291  1.00 84.77           C
ATOM   3345  HD1 PHE A 224     -11.571 -10.268   0.326  1.00 84.77           H
ATOM   3346  CD2 PHE A 224     -10.454  -8.235   2.735  1.00 84.77           C
ATOM   3347  HD2 PHE A 224     -10.271  -7.178   2.928  1.00 84.77           H
ATOM   3348  CE1 PHE A 224     -10.897 -10.914   2.296  1.00 84.77           C
ATOM   3349  HE1 PHE A 224     -11.079 -11.971   2.103  1.00 84.77           H
ATOM   3350  CE2 PHE A 224     -10.175  -9.199   3.740  1.00 84.77           C
ATOM   3351  HE2 PHE A 224      -9.779  -8.881   4.705  1.00 84.77           H
ATOM   3352  CZ  PHE A 224     -10.403 -10.518   3.500  1.00 84.77           C
ATOM   3353  HZ  PHE A 224     -10.189 -11.258   4.271  1.00 84.77           H
ATOM   3354  HN  PHE A 224      -9.226  -6.335   0.657  1.00 84.77           H
ATOM   3355  N   LEU A 225     -11.277  -5.768  -1.900  1.00 90.00           N
ATOM   3356  CA  LEU A 225     -11.970  -5.142  -3.013  1.00 90.00           C
ATOM   3357  C   LEU A 225     -11.080  -5.195  -4.256  1.00 90.00           C
ATOM   3358  O   LEU A 225     -11.486  -5.721  -5.292  1.00 90.00           O
ATOM   3359  HA  LEU A 225     -12.870  -5.726  -3.207  1.00 90.00           H
ATOM   3360  CB  LEU A 225     -12.419  -3.729  -2.637  1.00 90.00           C
ATOM   3361 1HB  LEU A 225     -13.112  -3.800  -1.799  1.00 90.00           H
ATOM   3362 2HB  LEU A 225     -11.550  -3.174  -2.286  1.00 90.00           H
ATOM   3363  CG  LEU A 225     -13.090  -2.920  -3.750  1.00 90.00           C
ATOM   3364  HG  LEU A 225     -12.472  -2.994  -4.645  1.00 90.00           H
ATOM   3365  CD1 LEU A 225     -14.462  -3.501  -4.099  1.00 90.00           C
ATOM   3366 1HD1 LEU A 225     -14.345  -4.531  -4.437  1.00 90.00           H
ATOM   3367 2HD1 LEU A 225     -15.101  -3.478  -3.217  1.00 90.00           H
ATOM   3368 3HD1 LEU A 225     -14.916  -2.908  -4.893  1.00 90.00           H
ATOM   3369  CD2 LEU A 225     -13.172  -1.439  -3.378  1.00 90.00           C
ATOM   3370 1HD2 LEU A 225     -13.755  -1.326  -2.464  1.00 90.00           H
ATOM   3371 2HD2 LEU A 225     -12.167  -1.048  -3.219  1.00 90.00           H
ATOM   3372 3HD2 LEU A 225     -13.653  -0.887  -4.186  1.00 90.00           H
ATOM   3373  HN  LEU A 225     -11.114  -5.171  -1.114  1.00 90.00           H
ATOM   3374  N   PRO A 226      -9.857  -4.654  -4.178  1.00 90.55           N
ATOM   3375  CA  PRO A 226      -8.938  -4.698  -5.318  1.00 90.55           C
ATOM   3376  C   PRO A 226      -8.749  -6.109  -5.852  1.00 90.55           C
ATOM   3377  O   PRO A 226      -8.747  -6.323  -7.063  1.00 90.55           O
ATOM   3378  HA  PRO A 226      -9.349  -4.130  -6.153  1.00 90.55           H
ATOM   3379  CB  PRO A 226      -7.636  -4.124  -4.757  1.00 90.55           C
ATOM   3380 1HB  PRO A 226      -6.985  -4.909  -4.370  1.00 90.55           H
ATOM   3381 2HB  PRO A 226      -7.070  -3.590  -5.520  1.00 90.55           H
ATOM   3382  CG  PRO A 226      -8.110  -3.190  -3.650  1.00 90.55           C
ATOM   3383 1HG  PRO A 226      -7.318  -2.978  -2.932  1.00 90.55           H
ATOM   3384 2HG  PRO A 226      -8.432  -2.226  -4.044  1.00 90.55           H
ATOM   3385  CD  PRO A 226      -9.258  -3.963  -3.022  1.00 90.55           C
ATOM   3386 1HD  PRO A 226      -8.907  -4.671  -2.271  1.00 90.55           H
ATOM   3387 2HD  PRO A 226      -9.968  -3.301  -2.525  1.00 90.55           H
ATOM   3388  N   PHE A 227      -8.594  -7.042  -4.925  1.00 87.52           N
ATOM   3389  CA  PHE A 227      -8.279  -8.413  -5.289  1.00 87.52           C
ATOM   3390  C   PHE A 227      -9.419  -9.043  -6.092  1.00 87.52           C
ATOM   3391  O   PHE A 227      -9.183  -9.667  -7.126  1.00 87.52           O
ATOM   3392  HA  PHE A 227      -7.377  -8.386  -5.900  1.00 87.52           H
ATOM   3393  CB  PHE A 227      -8.099  -9.192  -3.984  1.00 87.52           C
ATOM   3394 1HB  PHE A 227      -7.293  -8.736  -3.409  1.00 87.52           H
ATOM   3395 2HB  PHE A 227      -9.007  -9.098  -3.389  1.00 87.52           H
ATOM   3396  CG  PHE A 227      -7.788 -10.677  -4.184  1.00 87.52           C
ATOM   3397  CD1 PHE A 227      -8.764 -11.606  -4.000  1.00 87.52           C
ATOM   3398  HD1 PHE A 227      -9.767 -11.294  -3.712  1.00 87.52           H
ATOM   3399  CD2 PHE A 227      -6.536 -11.067  -4.544  1.00 87.52           C
ATOM   3400  HD2 PHE A 227      -5.754 -10.322  -4.690  1.00 87.52           H
ATOM   3401  CE1 PHE A 227      -8.475 -12.984  -4.186  1.00 87.52           C
ATOM   3402  HE1 PHE A 227      -9.257 -13.729  -4.039  1.00 87.52           H
ATOM   3403  CE2 PHE A 227      -6.247 -12.445  -4.729  1.00 87.52           C
ATOM   3404  HE2 PHE A 227      -5.244 -12.758  -5.018  1.00 87.52           H
ATOM   3405  CZ  PHE A 227      -7.223 -13.374  -4.546  1.00 87.52           C
ATOM   3406  HZ  PHE A 227      -7.001 -14.432  -4.688  1.00 87.52           H
ATOM   3407  HN  PHE A 227      -8.680  -6.875  -3.943  1.00 87.52           H
ATOM   3408  N   VAL A 228     -10.629  -8.859  -5.586  1.00 91.84           N
ATOM   3409  CA  VAL A 228     -11.800  -9.445  -6.215  1.00 91.84           C
ATOM   3410  C   VAL A 228     -11.926  -8.915  -7.644  1.00 91.84           C
ATOM   3411  O   VAL A 228     -12.150  -9.683  -8.578  1.00 91.84           O
ATOM   3412  HA  VAL A 228     -11.648 -10.524  -6.253  1.00 91.84           H
ATOM   3413  CB  VAL A 228     -13.043  -9.171  -5.365  1.00 91.84           C
ATOM   3414  HB  VAL A 228     -13.076  -8.103  -5.153  1.00 91.84           H
ATOM   3415  CG1 VAL A 228     -14.319  -9.540  -6.124  1.00 91.84           C
ATOM   3416 1HG1 VAL A 228     -14.382  -8.947  -7.037  1.00 91.84           H
ATOM   3417 2HG1 VAL A 228     -14.297 -10.599  -6.380  1.00 91.84           H
ATOM   3418 3HG1 VAL A 228     -15.187  -9.335  -5.497  1.00 91.84           H
ATOM   3419  CG2 VAL A 228     -12.967  -9.913  -4.028  1.00 91.84           C
ATOM   3420 1HG2 VAL A 228     -12.898 -10.985  -4.211  1.00 91.84           H
ATOM   3421 2HG2 VAL A 228     -12.087  -9.581  -3.478  1.00 91.84           H
ATOM   3422 3HG2 VAL A 228     -13.862  -9.701  -3.444  1.00 91.84           H
ATOM   3423  HN  VAL A 228     -10.815  -8.322  -4.763  1.00 91.84           H
ATOM   3424  N   VAL A 229     -11.775  -7.604  -7.770  1.00 91.63           N
ATOM   3425  CA  VAL A 229     -11.917  -6.956  -9.063  1.00 91.63           C
ATOM   3426  C   VAL A 229     -10.841  -7.483 -10.014  1.00 91.63           C
ATOM   3427  O   VAL A 229     -11.125  -7.781 -11.174  1.00 91.63           O
ATOM   3428  HA  VAL A 229     -12.897  -7.223  -9.459  1.00 91.63           H
ATOM   3429  CB  VAL A 229     -11.873  -5.436  -8.893  1.00 91.63           C
ATOM   3430  HB  VAL A 229     -10.964  -5.186  -8.346  1.00 91.63           H
ATOM   3431  CG1 VAL A 229     -11.812  -4.734 -10.252  1.00 91.63           C
ATOM   3432 1HG1 VAL A 229     -10.916  -5.053 -10.785  1.00 91.63           H
ATOM   3433 2HG1 VAL A 229     -12.694  -4.995 -10.836  1.00 91.63           H
ATOM   3434 3HG1 VAL A 229     -11.781  -3.655 -10.102  1.00 91.63           H
ATOM   3435  CG2 VAL A 229     -13.067  -4.941  -8.074  1.00 91.63           C
ATOM   3436 1HG2 VAL A 229     -13.993  -5.209  -8.582  1.00 91.63           H
ATOM   3437 2HG2 VAL A 229     -13.047  -5.403  -7.087  1.00 91.63           H
ATOM   3438 3HG2 VAL A 229     -13.011  -3.857  -7.969  1.00 91.63           H
ATOM   3439  HN  VAL A 229     -11.560  -6.990  -7.011  1.00 91.63           H
ATOM   3440  N   MET A 230      -9.629  -7.581  -9.489  1.00 84.05           N
ATOM   3441  CA  MET A 230      -8.496  -8.003 -10.295  1.00 84.05           C
ATOM   3442  C   MET A 230      -8.674  -9.443 -10.780  1.00 84.05           C
ATOM   3443  O   MET A 230      -8.446  -9.741 -11.951  1.00 84.05           O
ATOM   3444  HA  MET A 230      -8.474  -7.325 -11.149  1.00 84.05           H
ATOM   3445  CB  MET A 230      -7.213  -7.898  -9.468  1.00 84.05           C
ATOM   3446 1HB  MET A 230      -7.127  -6.895  -9.050  1.00 84.05           H
ATOM   3447 2HB  MET A 230      -7.260  -8.590  -8.628  1.00 84.05           H
ATOM   3448  CG  MET A 230      -5.983  -8.207 -10.323  1.00 84.05           C
ATOM   3449 1HG  MET A 230      -6.033  -9.231 -10.691  1.00 84.05           H
ATOM   3450 2HG  MET A 230      -5.964  -7.555 -11.197  1.00 84.05           H
ATOM   3451  SD  MET A 230      -4.497  -7.977  -9.361  1.00 84.05           S
ATOM   3452  CE  MET A 230      -4.494  -6.198  -9.215  1.00 84.05           C
ATOM   3453 1HE  MET A 230      -4.451  -5.752 -10.208  1.00 84.05           H
ATOM   3454 2HE  MET A 230      -5.403  -5.874  -8.709  1.00 84.05           H
ATOM   3455 3HE  MET A 230      -3.625  -5.883  -8.637  1.00 84.05           H
ATOM   3456  HN  MET A 230      -9.415  -7.379  -8.533  1.00 84.05           H
ATOM   3457  N   ALA A 231      -9.081 -10.299  -9.854  1.00 89.39           N
ATOM   3458  CA  ALA A 231      -9.233 -11.712 -10.156  1.00 89.39           C
ATOM   3459  C   ALA A 231     -10.281 -11.884 -11.258  1.00 89.39           C
ATOM   3460  O   ALA A 231     -10.084 -12.659 -12.192  1.00 89.39           O
ATOM   3461  HA  ALA A 231      -8.273 -12.079 -10.520  1.00 89.39           H
ATOM   3462  CB  ALA A 231      -9.600 -12.471  -8.880  1.00 89.39           C
ATOM   3463 1HB  ALA A 231      -8.810 -12.341  -8.140  1.00 89.39           H
ATOM   3464 2HB  ALA A 231     -10.537 -12.082  -8.482  1.00 89.39           H
ATOM   3465 3HB  ALA A 231      -9.714 -13.531  -9.107  1.00 89.39           H
ATOM   3466  HN  ALA A 231      -9.304 -10.042  -8.914  1.00 89.39           H
ATOM   3467  N   CYS A 232     -11.373 -11.147 -11.112  1.00 89.36           N
ATOM   3468  CA  CYS A 232     -12.455 -11.213 -12.079  1.00 89.36           C
ATOM   3469  C   CYS A 232     -11.918 -10.746 -13.433  1.00 89.36           C
ATOM   3470  O   CYS A 232     -12.165 -11.383 -14.456  1.00 89.36           O
ATOM   3471  HA  CYS A 232     -12.770 -12.255 -12.125  1.00 89.36           H
ATOM   3472  CB  CYS A 232     -13.665 -10.390 -11.631  1.00 89.36           C
ATOM   3473 1HB  CYS A 232     -13.348  -9.386 -11.349  1.00 89.36           H
ATOM   3474 2HB  CYS A 232     -14.368 -10.283 -12.457  1.00 89.36           H
ATOM   3475  SG  CYS A 232     -14.486 -11.206 -10.214  1.00 89.36           S
ATOM   3476  HG  CYS A 232     -13.650 -10.749  -9.286  1.00 89.36           H
ATOM   3477  HN  CYS A 232     -11.523 -10.515 -10.351  1.00 89.36           H
ATOM   3478  N   CYS A 233     -11.192  -9.638 -13.397  1.00 87.85           N
ATOM   3479  CA  CYS A 233     -10.699  -9.026 -14.619  1.00 87.85           C
ATOM   3480  C   CYS A 233      -9.844 -10.055 -15.361  1.00 87.85           C
ATOM   3481  O   CYS A 233     -10.052 -10.300 -16.548  1.00 87.85           O
ATOM   3482  HA  CYS A 233     -11.575  -8.753 -15.208  1.00 87.85           H
ATOM   3483  CB  CYS A 233      -9.923  -7.739 -14.333  1.00 87.85           C
ATOM   3484 1HB  CYS A 233      -9.208  -7.906 -13.528  1.00 87.85           H
ATOM   3485 2HB  CYS A 233      -9.350  -7.447 -15.213  1.00 87.85           H
ATOM   3486  SG  CYS A 233     -11.082  -6.399 -13.871  1.00 87.85           S
ATOM   3487  HG  CYS A 233     -11.287  -6.817 -12.625  1.00 87.85           H
ATOM   3488  HN  CYS A 233     -10.942  -9.162 -12.554  1.00 87.85           H
ATOM   3489  N   TYR A 234      -8.900 -10.630 -14.630  1.00 75.26           N
ATOM   3490  CA  TYR A 234      -7.935 -11.534 -15.231  1.00 75.26           C
ATOM   3491  C   TYR A 234      -8.606 -12.836 -15.675  1.00 75.26           C
ATOM   3492  O   TYR A 234      -8.213 -13.430 -16.678  1.00 75.26           O
ATOM   3493  HA  TYR A 234      -7.508 -11.039 -16.103  1.00 75.26           H
ATOM   3494  CB  TYR A 234      -6.913 -11.848 -14.137  1.00 75.26           C
ATOM   3495 1HB  TYR A 234      -7.433 -11.943 -13.184  1.00 75.26           H
ATOM   3496 2HB  TYR A 234      -6.456 -12.815 -14.348  1.00 75.26           H
ATOM   3497  CG  TYR A 234      -5.808 -10.799 -13.997  1.00 75.26           C
ATOM   3498  CD1 TYR A 234      -5.008 -10.491 -15.079  1.00 75.26           C
ATOM   3499  HD1 TYR A 234      -5.162 -10.996 -16.032  1.00 75.26           H
ATOM   3500  CD2 TYR A 234      -5.613 -10.159 -12.790  1.00 75.26           C
ATOM   3501  HD2 TYR A 234      -6.245 -10.402 -11.936  1.00 75.26           H
ATOM   3502  CE1 TYR A 234      -3.969  -9.503 -14.947  1.00 75.26           C
ATOM   3503  HE1 TYR A 234      -3.329  -9.251 -15.793  1.00 75.26           H
ATOM   3504  CE2 TYR A 234      -4.574  -9.171 -12.658  1.00 75.26           C
ATOM   3505  HE2 TYR A 234      -4.409  -8.659 -11.711  1.00 75.26           H
ATOM   3506  CZ  TYR A 234      -3.803  -8.892 -13.743  1.00 75.26           C
ATOM   3507  OH  TYR A 234      -2.821  -7.959 -13.619  1.00 75.26           O
ATOM   3508  HH  TYR A 234      -2.843  -7.560 -12.702  1.00 75.26           H
ATOM   3509  HN  TYR A 234      -8.789 -10.487 -13.646  1.00 75.26           H
ATOM   3510  N   THR A 235      -9.606 -13.241 -14.906  1.00 85.01           N
ATOM   3511  CA  THR A 235     -10.364 -14.437 -15.232  1.00 85.01           C
ATOM   3512  C   THR A 235     -10.969 -14.320 -16.632  1.00 85.01           C
ATOM   3513  O   THR A 235     -10.891 -15.255 -17.427  1.00 85.01           O
ATOM   3514  HA  THR A 235      -9.678 -15.284 -15.250  1.00 85.01           H
ATOM   3515  CB  THR A 235     -11.408 -14.649 -14.134  1.00 85.01           C
ATOM   3516  HB  THR A 235     -12.127 -13.830 -14.117  1.00 85.01           H
ATOM   3517  OG1 THR A 235     -10.636 -14.814 -12.948  1.00 85.01           O
ATOM   3518  HG1 THR A 235     -10.632 -13.964 -12.421  1.00 85.01           H
ATOM   3519  CG2 THR A 235     -12.152 -15.977 -14.283  1.00 85.01           C
ATOM   3520 1HG2 THR A 235     -11.440 -16.801 -14.232  1.00 85.01           H
ATOM   3521 2HG2 THR A 235     -12.666 -16.001 -15.244  1.00 85.01           H
ATOM   3522 3HG2 THR A 235     -12.881 -16.077 -13.478  1.00 85.01           H
ATOM   3523  HN  THR A 235      -9.900 -12.767 -14.076  1.00 85.01           H
ATOM   3524  N   ILE A 236     -11.560 -13.162 -16.892  1.00 84.73           N
ATOM   3525  CA  ILE A 236     -12.209 -12.923 -18.170  1.00 84.73           C
ATOM   3526  C   ILE A 236     -11.144 -12.782 -19.259  1.00 84.73           C
ATOM   3527  O   ILE A 236     -11.329 -13.258 -20.378  1.00 84.73           O
ATOM   3528  HA  ILE A 236     -12.819 -13.798 -18.395  1.00 84.73           H
ATOM   3529  CB  ILE A 236     -13.154 -11.724 -18.074  1.00 84.73           C
ATOM   3530  HB  ILE A 236     -12.577 -10.859 -17.749  1.00 84.73           H
ATOM   3531  CG1 ILE A 236     -14.239 -11.964 -17.023  1.00 84.73           C
ATOM   3532 1HG1 ILE A 236     -14.962 -12.687 -17.399  1.00 84.73           H
ATOM   3533 2HG1 ILE A 236     -13.794 -12.395 -16.127  1.00 84.73           H
ATOM   3534  CG2 ILE A 236     -13.748 -11.383 -19.443  1.00 84.73           C
ATOM   3535 1HG2 ILE A 236     -12.943 -11.140 -20.137  1.00 84.73           H
ATOM   3536 2HG2 ILE A 236     -14.306 -12.240 -19.820  1.00 84.73           H
ATOM   3537 3HG2 ILE A 236     -14.416 -10.527 -19.346  1.00 84.73           H
ATOM   3538  CD1 ILE A 236     -14.954 -10.659 -16.665  1.00 84.73           C
ATOM   3539 1HD1 ILE A 236     -14.232  -9.946 -16.266  1.00 84.73           H
ATOM   3540 2HD1 ILE A 236     -15.419 -10.243 -17.559  1.00 84.73           H
ATOM   3541 3HD1 ILE A 236     -15.720 -10.858 -15.916  1.00 84.73           H
ATOM   3542  HN  ILE A 236     -11.598 -12.397 -16.249  1.00 84.73           H
ATOM   3543  N   ILE A 237     -10.053 -12.124 -18.894  1.00 80.23           N
ATOM   3544  CA  ILE A 237      -8.956 -11.920 -19.825  1.00 80.23           C
ATOM   3545  C   ILE A 237      -8.465 -13.276 -20.333  1.00 80.23           C
ATOM   3546  O   ILE A 237      -8.375 -13.496 -21.540  1.00 80.23           O
ATOM   3547  HA  ILE A 237      -9.347 -11.355 -20.671  1.00 80.23           H
ATOM   3548  CB  ILE A 237      -7.859 -11.070 -19.181  1.00 80.23           C
ATOM   3549  HB  ILE A 237      -7.702 -11.428 -18.164  1.00 80.23           H
ATOM   3550  CG1 ILE A 237      -8.287  -9.604 -19.083  1.00 80.23           C
ATOM   3551 1HG1 ILE A 237      -8.259  -9.146 -20.071  1.00 80.23           H
ATOM   3552 2HG1 ILE A 237      -9.318  -9.546 -18.733  1.00 80.23           H
ATOM   3553  CG2 ILE A 237      -6.533 -11.230 -19.927  1.00 80.23           C
ATOM   3554 1HG2 ILE A 237      -6.225 -12.276 -19.901  1.00 80.23           H
ATOM   3555 2HG2 ILE A 237      -6.657 -10.914 -20.963  1.00 80.23           H
ATOM   3556 3HG2 ILE A 237      -5.770 -10.616 -19.449  1.00 80.23           H
ATOM   3557  CD1 ILE A 237      -7.375  -8.829 -18.130  1.00 80.23           C
ATOM   3558 1HD1 ILE A 237      -7.425  -9.276 -17.136  1.00 80.23           H
ATOM   3559 2HD1 ILE A 237      -6.349  -8.870 -18.495  1.00 80.23           H
ATOM   3560 3HD1 ILE A 237      -7.702  -7.791 -18.078  1.00 80.23           H
ATOM   3561  HN  ILE A 237      -9.913 -11.736 -17.984  1.00 80.23           H
ATOM   3562  N   ILE A 238      -8.159 -14.152 -19.387  1.00 78.26           N
ATOM   3563  CA  ILE A 238      -7.604 -15.452 -19.721  1.00 78.26           C
ATOM   3564  C   ILE A 238      -8.570 -16.191 -20.650  1.00 78.26           C
ATOM   3565  O   ILE A 238      -8.155 -16.751 -21.664  1.00 78.26           O
ATOM   3566  HA  ILE A 238      -6.671 -15.281 -20.259  1.00 78.26           H
ATOM   3567  CB  ILE A 238      -7.257 -16.230 -18.450  1.00 78.26           C
ATOM   3568  HB  ILE A 238      -8.101 -16.157 -17.764  1.00 78.26           H
ATOM   3569  CG1 ILE A 238      -6.047 -15.615 -17.744  1.00 78.26           C
ATOM   3570 1HG1 ILE A 238      -5.137 -15.865 -18.291  1.00 78.26           H
ATOM   3571 2HG1 ILE A 238      -6.132 -14.529 -17.748  1.00 78.26           H
ATOM   3572  CG2 ILE A 238      -7.050 -17.715 -18.755  1.00 78.26           C
ATOM   3573 1HG2 ILE A 238      -7.964 -18.129 -19.179  1.00 78.26           H
ATOM   3574 2HG2 ILE A 238      -6.234 -17.829 -19.468  1.00 78.26           H
ATOM   3575 3HG2 ILE A 238      -6.805 -18.244 -17.834  1.00 78.26           H
ATOM   3576  CD1 ILE A 238      -5.938 -16.119 -16.304  1.00 78.26           C
ATOM   3577 1HD1 ILE A 238      -6.838 -15.846 -15.754  1.00 78.26           H
ATOM   3578 2HD1 ILE A 238      -5.828 -17.203 -16.305  1.00 78.26           H
ATOM   3579 3HD1 ILE A 238      -5.069 -15.666 -15.825  1.00 78.26           H
ATOM   3580  HN  ILE A 238      -8.286 -13.985 -18.409  1.00 78.26           H
ATOM   3581  N   HIS A 239      -9.839 -16.169 -20.270  1.00 77.94           N
ATOM   3582  CA  HIS A 239     -10.860 -16.867 -21.032  1.00 77.94           C
ATOM   3583  C   HIS A 239     -10.860 -16.359 -22.476  1.00 77.94           C
ATOM   3584  O   HIS A 239     -10.938 -17.149 -23.415  1.00 77.94           O
ATOM   3585  HA  HIS A 239     -10.588 -17.922 -21.027  1.00 77.94           H
ATOM   3586  CB  HIS A 239     -12.227 -16.734 -20.357  1.00 77.94           C
ATOM   3587 1HB  HIS A 239     -12.146 -17.077 -19.326  1.00 77.94           H
ATOM   3588 2HB  HIS A 239     -12.503 -15.681 -20.323  1.00 77.94           H
ATOM   3589  CG  HIS A 239     -13.328 -17.506 -21.044  1.00 77.94           C
ATOM   3590  ND1 HIS A 239     -14.275 -16.903 -21.853  1.00 77.94           N
ATOM   3591  HD1 HIS A 239     -14.329 -15.926 -22.062  1.00 77.94           H
ATOM   3592  CD2 HIS A 239     -13.623 -18.838 -21.035  1.00 77.94           C
ATOM   3593  HD2 HIS A 239     -13.074 -19.608 -20.493  1.00 77.94           H
ATOM   3594  CE1 HIS A 239     -15.098 -17.839 -22.304  1.00 77.94           C
ATOM   3595  HE1 HIS A 239     -15.949 -17.678 -22.966  1.00 77.94           H
ATOM   3596  NE2 HIS A 239     -14.692 -19.037 -21.795  1.00 77.94           N
ATOM   3597  HN  HIS A 239     -10.172 -15.686 -19.460  1.00 77.94           H
ATOM   3598  N   THR A 240     -10.772 -15.044 -22.607  1.00 79.59           N
ATOM   3599  CA  THR A 240     -10.809 -14.418 -23.918  1.00 79.59           C
ATOM   3600  C   THR A 240      -9.581 -14.821 -24.736  1.00 79.59           C
ATOM   3601  O   THR A 240      -9.685 -15.067 -25.937  1.00 79.59           O
ATOM   3602  HA  THR A 240     -11.685 -14.789 -24.451  1.00 79.59           H
ATOM   3603  CB  THR A 240     -10.936 -12.906 -23.717  1.00 79.59           C
ATOM   3604  HB  THR A 240     -10.022 -12.493 -23.290  1.00 79.59           H
ATOM   3605  OG1 THR A 240     -12.108 -12.759 -22.920  1.00 79.59           O
ATOM   3606  HG1 THR A 240     -11.857 -12.636 -21.960  1.00 79.59           H
ATOM   3607  CG2 THR A 240     -11.271 -12.169 -25.014  1.00 79.59           C
ATOM   3608 1HG2 THR A 240     -12.220 -12.536 -25.406  1.00 79.59           H
ATOM   3609 2HG2 THR A 240     -10.484 -12.346 -25.747  1.00 79.59           H
ATOM   3610 3HG2 THR A 240     -11.350 -11.100 -24.815  1.00 79.59           H
ATOM   3611  HN  THR A 240     -10.677 -14.410 -21.839  1.00 79.59           H
ATOM   3612  N   LEU A 241      -8.447 -14.877 -24.054  1.00 74.59           N
ATOM   3613  CA  LEU A 241      -7.185 -15.150 -24.720  1.00 74.59           C
ATOM   3614  C   LEU A 241      -7.188 -16.590 -25.238  1.00 74.59           C
ATOM   3615  O   LEU A 241      -6.693 -16.861 -26.331  1.00 74.59           O
ATOM   3616  HA  LEU A 241      -7.114 -14.476 -25.574  1.00 74.59           H
ATOM   3617  CB  LEU A 241      -6.010 -14.832 -23.794  1.00 74.59           C
ATOM   3618 1HB  LEU A 241      -6.195 -15.305 -22.829  1.00 74.59           H
ATOM   3619 2HB  LEU A 241      -5.112 -15.291 -24.208  1.00 74.59           H
ATOM   3620  CG  LEU A 241      -5.726 -13.347 -23.556  1.00 74.59           C
ATOM   3621  HG  LEU A 241      -6.622 -12.892 -23.134  1.00 74.59           H
ATOM   3622  CD1 LEU A 241      -4.601 -13.161 -22.536  1.00 74.59           C
ATOM   3623 1HD1 LEU A 241      -4.889 -13.618 -21.589  1.00 74.59           H
ATOM   3624 2HD1 LEU A 241      -3.692 -13.635 -22.906  1.00 74.59           H
ATOM   3625 3HD1 LEU A 241      -4.420 -12.097 -22.385  1.00 74.59           H
ATOM   3626  CD2 LEU A 241      -5.431 -12.628 -24.873  1.00 74.59           C
ATOM   3627 1HD2 LEU A 241      -4.558 -13.079 -25.346  1.00 74.59           H
ATOM   3628 2HD2 LEU A 241      -6.291 -12.717 -25.537  1.00 74.59           H
ATOM   3629 3HD2 LEU A 241      -5.233 -11.574 -24.675  1.00 74.59           H
ATOM   3630  HN  LEU A 241      -8.382 -14.740 -23.065  1.00 74.59           H
ATOM   3631  N   ILE A 242      -7.751 -17.475 -24.429  1.00 75.49           N
ATOM   3632  CA  ILE A 242      -7.813 -18.882 -24.786  1.00 75.49           C
ATOM   3633  C   ILE A 242      -8.645 -19.044 -26.059  1.00 75.49           C
ATOM   3634  O   ILE A 242      -8.244 -19.755 -26.980  1.00 75.49           O
ATOM   3635  HA  ILE A 242      -6.795 -19.212 -24.994  1.00 75.49           H
ATOM   3636  CB  ILE A 242      -8.325 -19.712 -23.607  1.00 75.49           C
ATOM   3637  HB  ILE A 242      -9.215 -19.226 -23.208  1.00 75.49           H
ATOM   3638  CG1 ILE A 242      -7.292 -19.758 -22.479  1.00 75.49           C
ATOM   3639 1HG1 ILE A 242      -6.438 -20.360 -22.788  1.00 75.49           H
ATOM   3640 2HG1 ILE A 242      -6.919 -18.753 -22.281  1.00 75.49           H
ATOM   3641  CG2 ILE A 242      -8.740 -21.112 -24.061  1.00 75.49           C
ATOM   3642 1HG2 ILE A 242      -9.534 -21.033 -24.804  1.00 75.49           H
ATOM   3643 2HG2 ILE A 242      -7.882 -21.621 -24.500  1.00 75.49           H
ATOM   3644 3HG2 ILE A 242      -9.100 -21.681 -23.204  1.00 75.49           H
ATOM   3645  CD1 ILE A 242      -7.900 -20.342 -21.202  1.00 75.49           C
ATOM   3646 1HD1 ILE A 242      -8.739 -19.724 -20.883  1.00 75.49           H
ATOM   3647 2HD1 ILE A 242      -8.250 -21.356 -21.397  1.00 75.49           H
ATOM   3648 3HD1 ILE A 242      -7.144 -20.364 -20.417  1.00 75.49           H
ATOM   3649  HN  ILE A 242      -8.158 -17.245 -23.545  1.00 75.49           H
ATOM   3650  N   GLN A 243      -9.787 -18.373 -26.071  1.00 71.67           N
ATOM   3651  CA  GLN A 243     -10.717 -18.499 -27.180  1.00 71.67           C
ATOM   3652  C   GLN A 243     -10.075 -17.990 -28.472  1.00 71.67           C
ATOM   3653  O   GLN A 243     -10.387 -18.476 -29.558  1.00 71.67           O
ATOM   3654  HA  GLN A 243     -10.924 -19.566 -27.265  1.00 71.67           H
ATOM   3655  CB  GLN A 243     -12.023 -17.758 -26.888  1.00 71.67           C
ATOM   3656 1HB  GLN A 243     -11.802 -16.766 -26.494  1.00 71.67           H
ATOM   3657 2HB  GLN A 243     -12.580 -17.616 -27.814  1.00 71.67           H
ATOM   3658  CG  GLN A 243     -12.880 -18.531 -25.884  1.00 71.67           C
ATOM   3659 1HG  GLN A 243     -12.966 -19.571 -26.199  1.00 71.67           H
ATOM   3660 2HG  GLN A 243     -12.392 -18.533 -24.909  1.00 71.67           H
ATOM   3661  CD  GLN A 243     -14.274 -17.913 -25.761  1.00 71.67           C
ATOM   3662  OE1 GLN A 243     -14.527 -16.799 -26.189  1.00 71.67           O
ATOM   3663  NE2 GLN A 243     -15.162 -18.696 -25.155  1.00 71.67           N
ATOM   3664 1HE2 GLN A 243     -14.889 -19.600 -24.827  1.00 71.67           H
ATOM   3665 2HE2 GLN A 243     -16.102 -18.380 -25.027  1.00 71.67           H
ATOM   3666  HN  GLN A 243     -10.079 -17.754 -25.343  1.00 71.67           H
ATOM   3667  N   ALA A 244      -9.190 -17.017 -28.312  1.00 72.82           N
ATOM   3668  CA  ALA A 244      -8.612 -16.335 -29.457  1.00 72.82           C
ATOM   3669  C   ALA A 244      -7.648 -17.281 -30.176  1.00 72.82           C
ATOM   3670  O   ALA A 244      -7.228 -17.009 -31.300  1.00 72.82           O
ATOM   3671  HA  ALA A 244      -9.426 -16.075 -30.134  1.00 72.82           H
ATOM   3672  CB  ALA A 244      -7.927 -15.048 -28.993  1.00 72.82           C
ATOM   3673 1HB  ALA A 244      -8.661 -14.398 -28.515  1.00 72.82           H
ATOM   3674 2HB  ALA A 244      -7.139 -15.292 -28.280  1.00 72.82           H
ATOM   3675 3HB  ALA A 244      -7.494 -14.536 -29.852  1.00 72.82           H
ATOM   3676  HN  ALA A 244      -8.868 -16.695 -27.421  1.00 72.82           H
ATOM   3677  N   LYS A 245      -7.326 -18.373 -29.499  1.00 61.23           N
ATOM   3678  CA  LYS A 245      -6.495 -19.406 -30.095  1.00 61.23           C
ATOM   3679  C   LYS A 245      -5.297 -18.754 -30.787  1.00 61.23           C
ATOM   3680  O   LYS A 245      -4.549 -19.421 -31.500  1.00 61.23           O
ATOM   3681  HA  LYS A 245      -6.126 -20.036 -29.286  1.00 61.23           H
ATOM   3682  CB  LYS A 245      -7.329 -20.297 -31.018  1.00 61.23           C
ATOM   3683 1HB  LYS A 245      -7.961 -19.678 -31.654  1.00 61.23           H
ATOM   3684 2HB  LYS A 245      -6.669 -20.861 -31.678  1.00 61.23           H
ATOM   3685  CG  LYS A 245      -8.198 -21.262 -30.210  1.00 61.23           C
ATOM   3686 1HG  LYS A 245      -7.604 -21.715 -29.416  1.00 61.23           H
ATOM   3687 2HG  LYS A 245      -9.007 -20.713 -29.729  1.00 61.23           H
ATOM   3688  CD  LYS A 245      -8.780 -22.357 -31.106  1.00 61.23           C
ATOM   3689 1HD  LYS A 245      -9.471 -21.915 -31.825  1.00 61.23           H
ATOM   3690 2HD  LYS A 245      -7.981 -22.826 -31.680  1.00 61.23           H
ATOM   3691  CE  LYS A 245      -9.508 -23.416 -30.276  1.00 61.23           C
ATOM   3692 1HE  LYS A 245      -8.850 -23.786 -29.490  1.00 61.23           H
ATOM   3693 2HE  LYS A 245     -10.373 -22.970 -29.784  1.00 61.23           H
ATOM   3694  NZ  LYS A 245      -9.945 -24.539 -31.135  1.00 61.23           N
ATOM   3695 1HZ  LYS A 245     -10.444 -25.220 -30.574  1.00 61.23           H
ATOM   3696 2HZ  LYS A 245     -10.556 -24.189 -31.864  1.00 61.23           H
ATOM   3697 3HZ  LYS A 245      -9.133 -24.978 -31.556  1.00 61.23           H
ATOM   3698  HN  LYS A 245      -7.621 -18.557 -28.562  1.00 61.23           H
ATOM   3699  N   LYS A 246      -5.152 -17.458 -30.553  1.00 53.41           N
ATOM   3700  CA  LYS A 246      -4.093 -16.696 -31.192  1.00 53.41           C
ATOM   3701  C   LYS A 246      -2.792 -16.881 -30.408  1.00 53.41           C
ATOM   3702  O   LYS A 246      -2.700 -16.481 -29.249  1.00 53.41           O
ATOM   3703  HA  LYS A 246      -3.954 -17.105 -32.193  1.00 53.41           H
ATOM   3704  CB  LYS A 246      -4.509 -15.233 -31.356  1.00 53.41           C
ATOM   3705 1HB  LYS A 246      -4.976 -14.878 -30.437  1.00 53.41           H
ATOM   3706 2HB  LYS A 246      -3.626 -14.616 -31.523  1.00 53.41           H
ATOM   3707  CG  LYS A 246      -5.482 -15.067 -32.525  1.00 53.41           C
ATOM   3708 1HG  LYS A 246      -5.132 -15.648 -33.379  1.00 53.41           H
ATOM   3709 2HG  LYS A 246      -6.459 -15.463 -32.249  1.00 53.41           H
ATOM   3710  CD  LYS A 246      -5.616 -13.595 -32.923  1.00 53.41           C
ATOM   3711 1HD  LYS A 246      -6.069 -13.034 -32.106  1.00 53.41           H
ATOM   3712 2HD  LYS A 246      -4.627 -13.169 -33.092  1.00 53.41           H
ATOM   3713  CE  LYS A 246      -6.465 -13.444 -34.186  1.00 53.41           C
ATOM   3714 1HE  LYS A 246      -6.127 -14.149 -34.946  1.00 53.41           H
ATOM   3715 2HE  LYS A 246      -7.504 -13.688 -33.964  1.00 53.41           H
ATOM   3716  NZ  LYS A 246      -6.375 -12.062 -34.709  1.00 53.41           N
ATOM   3717 1HZ  LYS A 246      -6.967 -11.971 -35.527  1.00 53.41           H
ATOM   3718 2HZ  LYS A 246      -6.682 -11.410 -33.995  1.00 53.41           H
ATOM   3719 3HZ  LYS A 246      -5.415 -11.859 -34.962  1.00 53.41           H
ATOM   3720  HN  LYS A 246      -5.741 -16.931 -29.940  1.00 53.41           H
ATOM   3721  N   SER A 247      -1.819 -17.488 -31.072  1.00 55.47           N
ATOM   3722  CA  SER A 247      -0.561 -17.814 -30.424  1.00 55.47           C
ATOM   3723  C   SER A 247       0.029 -16.564 -29.766  1.00 55.47           C
ATOM   3724  O   SER A 247       0.412 -16.595 -28.598  1.00 55.47           O
ATOM   3725  HA  SER A 247      -0.809 -18.561 -29.671  1.00 55.47           H
ATOM   3726  CB  SER A 247       0.435 -18.408 -31.422  1.00 55.47           C
ATOM   3727 1HB  SER A 247       0.165 -19.444 -31.630  1.00 55.47           H
ATOM   3728 2HB  SER A 247       0.371 -17.866 -32.365  1.00 55.47           H
ATOM   3729  OG  SER A 247       1.774 -18.356 -30.935  1.00 55.47           O
ATOM   3730  HG  SER A 247       2.401 -18.730 -31.619  1.00 55.47           H
ATOM   3731  HN  SER A 247      -1.881 -17.754 -32.034  1.00 55.47           H
ATOM   3732  N   SER A 248       0.083 -15.494 -30.545  1.00 56.76           N
ATOM   3733  CA  SER A 248       0.779 -14.292 -30.119  1.00 56.76           C
ATOM   3734  C   SER A 248       0.237 -13.825 -28.767  1.00 56.76           C
ATOM   3735  O   SER A 248       0.912 -13.098 -28.041  1.00 56.76           O
ATOM   3736  HA  SER A 248       1.826 -14.581 -30.032  1.00 56.76           H
ATOM   3737  CB  SER A 248       0.642 -13.178 -31.159  1.00 56.76           C
ATOM   3738 1HB  SER A 248       1.213 -12.308 -30.835  1.00 56.76           H
ATOM   3739 2HB  SER A 248       1.074 -13.509 -32.103  1.00 56.76           H
ATOM   3740  OG  SER A 248      -0.717 -12.804 -31.364  1.00 56.76           O
ATOM   3741  HG  SER A 248      -0.772 -12.076 -32.048  1.00 56.76           H
ATOM   3742  HN  SER A 248      -0.338 -15.440 -31.451  1.00 56.76           H
ATOM   3743  N   LYS A 249      -0.978 -14.263 -28.469  1.00 52.71           N
ATOM   3744  CA  LYS A 249      -1.655 -13.827 -27.259  1.00 52.71           C
ATOM   3745  C   LYS A 249      -1.070 -14.570 -26.057  1.00 52.71           C
ATOM   3746  O   LYS A 249      -1.317 -14.196 -24.911  1.00 52.71           O
ATOM   3747  HA  LYS A 249      -1.455 -12.763 -27.138  1.00 52.71           H
ATOM   3748  CB  LYS A 249      -3.169 -13.989 -27.405  1.00 52.71           C
ATOM   3749 1HB  LYS A 249      -3.400 -14.999 -27.744  1.00 52.71           H
ATOM   3750 2HB  LYS A 249      -3.648 -13.862 -26.434  1.00 52.71           H
ATOM   3751  CG  LYS A 249      -3.737 -12.971 -28.396  1.00 52.71           C
ATOM   3752 1HG  LYS A 249      -3.395 -11.971 -28.131  1.00 52.71           H
ATOM   3753 2HG  LYS A 249      -3.359 -13.182 -29.396  1.00 52.71           H
ATOM   3754  CD  LYS A 249      -5.267 -13.007 -28.404  1.00 52.71           C
ATOM   3755 1HD  LYS A 249      -5.609 -13.947 -28.837  1.00 52.71           H
ATOM   3756 2HD  LYS A 249      -5.640 -12.973 -27.381  1.00 52.71           H
ATOM   3757  CE  LYS A 249      -5.839 -11.834 -29.202  1.00 52.71           C
ATOM   3758 1HE  LYS A 249      -5.364 -10.905 -28.885  1.00 52.71           H
ATOM   3759 2HE  LYS A 249      -5.613 -11.962 -30.261  1.00 52.71           H
ATOM   3760  NZ  LYS A 249      -7.303 -11.741 -29.009  1.00 52.71           N
ATOM   3761 1HZ  LYS A 249      -7.617 -10.807 -29.250  1.00 52.71           H
ATOM   3762 2HZ  LYS A 249      -7.766 -12.418 -29.604  1.00 52.71           H
ATOM   3763 3HZ  LYS A 249      -7.529 -11.934 -28.039  1.00 52.71           H
ATOM   3764  HN  LYS A 249      -1.497 -14.902 -29.037  1.00 52.71           H
ATOM   3765  N   HIS A 250      -0.306 -15.610 -26.358  1.00 51.17           N
ATOM   3766  CA  HIS A 250       0.273 -16.440 -25.316  1.00 51.17           C
ATOM   3767  C   HIS A 250       1.264 -15.615 -24.493  1.00 51.17           C
ATOM   3768  O   HIS A 250       1.357 -15.782 -23.278  1.00 51.17           O
ATOM   3769  HA  HIS A 250      -0.549 -16.753 -24.672  1.00 51.17           H
ATOM   3770  CB  HIS A 250       0.904 -17.700 -25.913  1.00 51.17           C
ATOM   3771 1HB  HIS A 250       1.297 -17.464 -26.901  1.00 51.17           H
ATOM   3772 2HB  HIS A 250       1.751 -17.998 -25.295  1.00 51.17           H
ATOM   3773  CG  HIS A 250      -0.049 -18.866 -26.031  1.00 51.17           C
ATOM   3774  ND1 HIS A 250      -1.227 -18.801 -26.755  1.00 51.17           N
ATOM   3775  HD1 HIS A 250      -1.561 -18.004 -27.258  1.00 51.17           H
ATOM   3776  CD2 HIS A 250       0.016 -20.126 -25.513  1.00 51.17           C
ATOM   3777  HD2 HIS A 250       0.818 -20.517 -24.887  1.00 51.17           H
ATOM   3778  CE1 HIS A 250      -1.836 -19.975 -26.668  1.00 51.17           C
ATOM   3779  HE1 HIS A 250      -2.787 -20.239 -27.131  1.00 51.17           H
ATOM   3780  NE2 HIS A 250      -1.065 -20.794 -25.897  1.00 51.17           N
ATOM   3781  HN  HIS A 250      -0.081 -15.886 -27.293  1.00 51.17           H
ATOM   3782  N   LYS A 251       1.978 -14.741 -25.187  1.00 54.31           N
ATOM   3783  CA  LYS A 251       2.955 -13.886 -24.535  1.00 54.31           C
ATOM   3784  C   LYS A 251       2.240 -12.972 -23.537  1.00 54.31           C
ATOM   3785  O   LYS A 251       2.702 -12.794 -22.411  1.00 54.31           O
ATOM   3786  HA  LYS A 251       3.638 -14.531 -23.983  1.00 54.31           H
ATOM   3787  CB  LYS A 251       3.785 -13.131 -25.575  1.00 54.31           C
ATOM   3788 1HB  LYS A 251       3.126 -12.696 -26.327  1.00 54.31           H
ATOM   3789 2HB  LYS A 251       4.310 -12.304 -25.096  1.00 54.31           H
ATOM   3790  CG  LYS A 251       4.795 -14.061 -26.250  1.00 54.31           C
ATOM   3791 1HG  LYS A 251       5.397 -14.562 -25.492  1.00 54.31           H
ATOM   3792 2HG  LYS A 251       4.267 -14.838 -26.803  1.00 54.31           H
ATOM   3793  CD  LYS A 251       5.707 -13.282 -27.200  1.00 54.31           C
ATOM   3794 1HD  LYS A 251       5.108 -12.803 -27.974  1.00 54.31           H
ATOM   3795 2HD  LYS A 251       6.215 -12.488 -26.653  1.00 54.31           H
ATOM   3796  CE  LYS A 251       6.742 -14.206 -27.847  1.00 54.31           C
ATOM   3797 1HE  LYS A 251       7.405 -14.610 -27.082  1.00 54.31           H
ATOM   3798 2HE  LYS A 251       6.240 -15.053 -28.314  1.00 54.31           H
ATOM   3799  NZ  LYS A 251       7.532 -13.470 -28.859  1.00 54.31           N
ATOM   3800 1HZ  LYS A 251       8.213 -14.095 -29.276  1.00 54.31           H
ATOM   3801 2HZ  LYS A 251       6.913 -13.116 -29.579  1.00 54.31           H
ATOM   3802 3HZ  LYS A 251       8.012 -12.695 -28.415  1.00 54.31           H
ATOM   3803  HN  LYS A 251       1.899 -14.614 -26.176  1.00 54.31           H
ATOM   3804  N   ALA A 252       1.124 -12.416 -23.987  1.00 60.76           N
ATOM   3805  CA  ALA A 252       0.359 -11.500 -23.159  1.00 60.76           C
ATOM   3806  C   ALA A 252      -0.189 -12.252 -21.945  1.00 60.76           C
ATOM   3807  O   ALA A 252      -0.280 -11.694 -20.853  1.00 60.76           O
ATOM   3808  HA  ALA A 252       1.036 -10.718 -22.816  1.00 60.76           H
ATOM   3809  CB  ALA A 252      -0.750 -10.860 -23.997  1.00 60.76           C
ATOM   3810 1HB  ALA A 252      -0.306 -10.313 -24.830  1.00 60.76           H
ATOM   3811 2HB  ALA A 252      -1.409 -11.637 -24.383  1.00 60.76           H
ATOM   3812 3HB  ALA A 252      -1.324 -10.172 -23.376  1.00 60.76           H
ATOM   3813  HN  ALA A 252       0.744 -12.583 -24.896  1.00 60.76           H
ATOM   3814  N   LEU A 253      -0.540 -13.509 -22.177  1.00 60.03           N
ATOM   3815  CA  LEU A 253      -1.082 -14.342 -21.117  1.00 60.03           C
ATOM   3816  C   LEU A 253      -0.029 -14.516 -20.021  1.00 60.03           C
ATOM   3817  O   LEU A 253      -0.316 -14.320 -18.841  1.00 60.03           O
ATOM   3818  HA  LEU A 253      -1.938 -13.816 -20.693  1.00 60.03           H
ATOM   3819  CB  LEU A 253      -1.601 -15.664 -21.686  1.00 60.03           C
ATOM   3820 1HB  LEU A 253      -2.292 -15.440 -22.499  1.00 60.03           H
ATOM   3821 2HB  LEU A 253      -0.760 -16.203 -22.123  1.00 60.03           H
ATOM   3822  CG  LEU A 253      -2.306 -16.591 -20.694  1.00 60.03           C
ATOM   3823  HG  LEU A 253      -1.637 -16.760 -19.850  1.00 60.03           H
ATOM   3824  CD1 LEU A 253      -3.575 -15.940 -20.142  1.00 60.03           C
ATOM   3825 1HD1 LEU A 253      -3.315 -15.013 -19.630  1.00 60.03           H
ATOM   3826 2HD1 LEU A 253      -4.259 -15.721 -20.963  1.00 60.03           H
ATOM   3827 3HD1 LEU A 253      -4.057 -16.620 -19.440  1.00 60.03           H
ATOM   3828  CD2 LEU A 253      -2.590 -17.955 -21.326  1.00 60.03           C
ATOM   3829 1HD2 LEU A 253      -3.230 -17.826 -22.199  1.00 60.03           H
ATOM   3830 2HD2 LEU A 253      -1.651 -18.418 -21.630  1.00 60.03           H
ATOM   3831 3HD2 LEU A 253      -3.092 -18.595 -20.599  1.00 60.03           H
ATOM   3832  HN  LEU A 253      -0.460 -13.957 -23.067  1.00 60.03           H
ATOM   3833  N   LYS A 254       1.170 -14.882 -20.450  1.00 59.42           N
ATOM   3834  CA  LYS A 254       2.243 -15.175 -19.515  1.00 59.42           C
ATOM   3835  C   LYS A 254       2.482 -13.956 -18.622  1.00 59.42           C
ATOM   3836  O   LYS A 254       2.581 -14.085 -17.403  1.00 59.42           O
ATOM   3837  HA  LYS A 254       1.912 -16.003 -18.888  1.00 59.42           H
ATOM   3838  CB  LYS A 254       3.493 -15.644 -20.262  1.00 59.42           C
ATOM   3839 1HB  LYS A 254       3.227 -16.436 -20.962  1.00 59.42           H
ATOM   3840 2HB  LYS A 254       3.898 -14.822 -20.852  1.00 59.42           H
ATOM   3841  CG  LYS A 254       4.556 -16.152 -19.287  1.00 59.42           C
ATOM   3842 1HG  LYS A 254       4.893 -15.333 -18.651  1.00 59.42           H
ATOM   3843 2HG  LYS A 254       4.122 -16.907 -18.632  1.00 59.42           H
ATOM   3844  CD  LYS A 254       5.750 -16.746 -20.038  1.00 59.42           C
ATOM   3845 1HD  LYS A 254       5.408 -17.542 -20.700  1.00 59.42           H
ATOM   3846 2HD  LYS A 254       6.205 -15.981 -20.668  1.00 59.42           H
ATOM   3847  CE  LYS A 254       6.791 -17.298 -19.063  1.00 59.42           C
ATOM   3848 1HE  LYS A 254       7.179 -16.492 -18.440  1.00 59.42           H
ATOM   3849 2HE  LYS A 254       6.325 -18.021 -18.394  1.00 59.42           H
ATOM   3850  NZ  LYS A 254       7.902 -17.940 -19.801  1.00 59.42           N
ATOM   3851 1HZ  LYS A 254       8.590 -18.288 -19.141  1.00 59.42           H
ATOM   3852 2HZ  LYS A 254       7.541 -18.712 -20.351  1.00 59.42           H
ATOM   3853 3HZ  LYS A 254       8.337 -17.261 -20.415  1.00 59.42           H
ATOM   3854  HN  LYS A 254       1.413 -14.979 -21.416  1.00 59.42           H
ATOM   3855  N   VAL A 255       2.568 -12.799 -19.263  1.00 59.93           N
ATOM   3856  CA  VAL A 255       2.786 -11.557 -18.542  1.00 59.93           C
ATOM   3857  C   VAL A 255       1.697 -11.392 -17.479  1.00 59.93           C
ATOM   3858  O   VAL A 255       1.993 -11.104 -16.321  1.00 59.93           O
ATOM   3859  HA  VAL A 255       3.753 -11.631 -18.044  1.00 59.93           H
ATOM   3860  CB  VAL A 255       2.846 -10.385 -19.523  1.00 59.93           C
ATOM   3861  HB  VAL A 255       2.057 -10.526 -20.262  1.00 59.93           H
ATOM   3862  CG1 VAL A 255       2.589  -9.057 -18.808  1.00 59.93           C
ATOM   3863 1HG1 VAL A 255       1.601  -9.078 -18.348  1.00 59.93           H
ATOM   3864 2HG1 VAL A 255       3.345  -8.907 -18.038  1.00 59.93           H
ATOM   3865 3HG1 VAL A 255       2.638  -8.241 -19.529  1.00 59.93           H
ATOM   3866  CG2 VAL A 255       4.184 -10.359 -20.264  1.00 59.93           C
ATOM   3867 1HG2 VAL A 255       4.996 -10.254 -19.545  1.00 59.93           H
ATOM   3868 2HG2 VAL A 255       4.310 -11.288 -20.821  1.00 59.93           H
ATOM   3869 3HG2 VAL A 255       4.200  -9.517 -20.955  1.00 59.93           H
ATOM   3870  HN  VAL A 255       2.491 -12.704 -20.256  1.00 59.93           H
ATOM   3871  N   THR A 256       0.459 -11.581 -17.912  1.00 61.12           N
ATOM   3872  CA  THR A 256      -0.683 -11.304 -17.058  1.00 61.12           C
ATOM   3873  C   THR A 256      -0.635 -12.179 -15.803  1.00 61.12           C
ATOM   3874  O   THR A 256      -0.869 -11.696 -14.696  1.00 61.12           O
ATOM   3875  HA  THR A 256      -0.621 -10.267 -16.727  1.00 61.12           H
ATOM   3876  CB  THR A 256      -1.953 -11.501 -17.888  1.00 61.12           C
ATOM   3877  HB  THR A 256      -2.040 -12.533 -18.227  1.00 61.12           H
ATOM   3878  OG1 THR A 256      -1.851 -10.521 -18.917  1.00 61.12           O
ATOM   3879  HG1 THR A 256      -1.653 -10.963 -19.792  1.00 61.12           H
ATOM   3880  CG2 THR A 256      -3.219 -11.107 -17.123  1.00 61.12           C
ATOM   3881 1HG2 THR A 256      -3.161 -10.055 -16.842  1.00 61.12           H
ATOM   3882 2HG2 THR A 256      -3.307 -11.719 -16.226  1.00 61.12           H
ATOM   3883 3HG2 THR A 256      -4.091 -11.266 -17.758  1.00 61.12           H
ATOM   3884  HN  THR A 256       0.231 -11.916 -18.826  1.00 61.12           H
ATOM   3885  N   ILE A 257      -0.332 -13.450 -16.019  1.00 67.91           N
ATOM   3886  CA  ILE A 257      -0.254 -14.398 -14.920  1.00 67.91           C
ATOM   3887  C   ILE A 257       0.837 -13.953 -13.944  1.00 67.91           C
ATOM   3888  O   ILE A 257       0.618 -13.922 -12.734  1.00 67.91           O
ATOM   3889  HA  ILE A 257      -1.212 -14.375 -14.400  1.00 67.91           H
ATOM   3890  CB  ILE A 257      -0.062 -15.820 -15.451  1.00 67.91           C
ATOM   3891  HB  ILE A 257       0.760 -15.809 -16.167  1.00 67.91           H
ATOM   3892  CG1 ILE A 257      -1.307 -16.299 -16.200  1.00 67.91           C
ATOM   3893 1HG1 ILE A 257      -2.133 -16.419 -15.499  1.00 67.91           H
ATOM   3894 2HG1 ILE A 257      -1.612 -15.544 -16.925  1.00 67.91           H
ATOM   3895  CG2 ILE A 257       0.333 -16.777 -14.325  1.00 67.91           C
ATOM   3896 1HG2 ILE A 257       1.268 -16.443 -13.875  1.00 67.91           H
ATOM   3897 2HG2 ILE A 257      -0.451 -16.790 -13.567  1.00 67.91           H
ATOM   3898 3HG2 ILE A 257       0.463 -17.781 -14.730  1.00 67.91           H
ATOM   3899  CD1 ILE A 257      -1.041 -17.624 -16.915  1.00 67.91           C
ATOM   3900 1HD1 ILE A 257      -0.231 -17.494 -17.633  1.00 67.91           H
ATOM   3901 2HD1 ILE A 257      -0.760 -18.382 -16.184  1.00 67.91           H
ATOM   3902 3HD1 ILE A 257      -1.942 -17.942 -17.440  1.00 67.91           H
ATOM   3903  HN  ILE A 257      -0.141 -13.835 -16.922  1.00 67.91           H
ATOM   3904  N   THR A 258       1.989 -13.619 -14.507  1.00 70.04           N
ATOM   3905  CA  THR A 258       3.143 -13.266 -13.698  1.00 70.04           C
ATOM   3906  C   THR A 258       2.795 -12.119 -12.746  1.00 70.04           C
ATOM   3907  O   THR A 258       3.090 -12.187 -11.554  1.00 70.04           O
ATOM   3908  HA  THR A 258       3.406 -14.125 -13.081  1.00 70.04           H
ATOM   3909  CB  THR A 258       4.302 -12.941 -14.643  1.00 70.04           C
ATOM   3910  HB  THR A 258       4.078 -12.059 -15.243  1.00 70.04           H
ATOM   3911  OG1 THR A 258       4.503 -14.147 -15.374  1.00 70.04           O
ATOM   3912  HG1 THR A 258       3.921 -14.155 -16.187  1.00 70.04           H
ATOM   3913  CG2 THR A 258       5.622 -12.731 -13.899  1.00 70.04           C
ATOM   3914 1HG2 THR A 258       5.879 -13.638 -13.352  1.00 70.04           H
ATOM   3915 2HG2 THR A 258       5.517 -11.902 -13.199  1.00 70.04           H
ATOM   3916 3HG2 THR A 258       6.411 -12.503 -14.616  1.00 70.04           H
ATOM   3917  HN  THR A 258       2.141 -13.588 -15.495  1.00 70.04           H
ATOM   3918  N   VAL A 259       2.174 -11.093 -13.308  1.00 67.41           N
ATOM   3919  CA  VAL A 259       1.845  -9.905 -12.540  1.00 67.41           C
ATOM   3920  C   VAL A 259       0.906 -10.287 -11.394  1.00 67.41           C
ATOM   3921  O   VAL A 259       1.090  -9.842 -10.262  1.00 67.41           O
ATOM   3922  HA  VAL A 259       2.773  -9.518 -12.119  1.00 67.41           H
ATOM   3923  CB  VAL A 259       1.259  -8.832 -13.460  1.00 67.41           C
ATOM   3924  HB  VAL A 259       0.454  -9.288 -14.035  1.00 67.41           H
ATOM   3925  CG1 VAL A 259       0.664  -7.679 -12.649  1.00 67.41           C
ATOM   3926 1HG1 VAL A 259      -0.130  -8.060 -12.006  1.00 67.41           H
ATOM   3927 2HG1 VAL A 259       1.443  -7.226 -12.035  1.00 67.41           H
ATOM   3928 3HG1 VAL A 259       0.255  -6.931 -13.327  1.00 67.41           H
ATOM   3929  CG2 VAL A 259       2.311  -8.322 -14.447  1.00 67.41           C
ATOM   3930 1HG2 VAL A 259       3.148  -7.891 -13.896  1.00 67.41           H
ATOM   3931 2HG2 VAL A 259       2.668  -9.151 -15.059  1.00 67.41           H
ATOM   3932 3HG2 VAL A 259       1.869  -7.561 -15.089  1.00 67.41           H
ATOM   3933  HN  VAL A 259       1.896 -11.066 -14.269  1.00 67.41           H
ATOM   3934  N   LEU A 260      -0.079 -11.108 -11.727  1.00 68.78           N
ATOM   3935  CA  LEU A 260      -1.070 -11.524 -10.749  1.00 68.78           C
ATOM   3936  C   LEU A 260      -0.373 -12.271  -9.610  1.00 68.78           C
ATOM   3937  O   LEU A 260      -0.620 -11.993  -8.437  1.00 68.78           O
ATOM   3938  HA  LEU A 260      -1.526 -10.621 -10.342  1.00 68.78           H
ATOM   3939  CB  LEU A 260      -2.183 -12.329 -11.422  1.00 68.78           C
ATOM   3940 1HB  LEU A 260      -2.631 -11.711 -12.201  1.00 68.78           H
ATOM   3941 2HB  LEU A 260      -1.732 -13.189 -11.918  1.00 68.78           H
ATOM   3942  CG  LEU A 260      -3.298 -12.831 -10.503  1.00 68.78           C
ATOM   3943  HG  LEU A 260      -2.841 -13.386  -9.684  1.00 68.78           H
ATOM   3944  CD1 LEU A 260      -4.066 -11.661  -9.884  1.00 68.78           C
ATOM   3945 1HD1 LEU A 260      -3.382 -11.046  -9.300  1.00 68.78           H
ATOM   3946 2HD1 LEU A 260      -4.511 -11.059 -10.676  1.00 68.78           H
ATOM   3947 3HD1 LEU A 260      -4.853 -12.046  -9.235  1.00 68.78           H
ATOM   3948  CD2 LEU A 260      -4.225 -13.798 -11.243  1.00 68.78           C
ATOM   3949 1HD2 LEU A 260      -4.676 -13.289 -12.094  1.00 68.78           H
ATOM   3950 2HD2 LEU A 260      -3.650 -14.654 -11.595  1.00 68.78           H
ATOM   3951 3HD2 LEU A 260      -5.008 -14.139 -10.566  1.00 68.78           H
ATOM   3952  HN  LEU A 260      -0.206 -11.486 -12.644  1.00 68.78           H
ATOM   3953  N   THR A 261       0.484 -13.205  -9.995  1.00 78.60           N
ATOM   3954  CA  THR A 261       1.138 -14.066  -9.024  1.00 78.60           C
ATOM   3955  C   THR A 261       1.985 -13.234  -8.058  1.00 78.60           C
ATOM   3956  O   THR A 261       1.953 -13.458  -6.849  1.00 78.60           O
ATOM   3957  HA  THR A 261       0.370 -14.561  -8.431  1.00 78.60           H
ATOM   3958  CB  THR A 261       1.946 -15.115  -9.791  1.00 78.60           C
ATOM   3959  HB  THR A 261       2.749 -14.647 -10.361  1.00 78.60           H
ATOM   3960  OG1 THR A 261       0.969 -15.810 -10.562  1.00 78.60           O
ATOM   3961  HG1 THR A 261       0.851 -15.362 -11.448  1.00 78.60           H
ATOM   3962  CG2 THR A 261       2.531 -16.190  -8.873  1.00 78.60           C
ATOM   3963 1HG2 THR A 261       1.722 -16.704  -8.354  1.00 78.60           H
ATOM   3964 2HG2 THR A 261       3.193 -15.724  -8.144  1.00 78.60           H
ATOM   3965 3HG2 THR A 261       3.094 -16.909  -9.468  1.00 78.60           H
ATOM   3966  HN  THR A 261       0.733 -13.377 -10.948  1.00 78.60           H
ATOM   3967  N   VAL A 262       2.721 -12.292  -8.628  1.00 80.18           N
ATOM   3968  CA  VAL A 262       3.631 -11.475  -7.842  1.00 80.18           C
ATOM   3969  C   VAL A 262       2.830 -10.674  -6.814  1.00 80.18           C
ATOM   3970  O   VAL A 262       3.225 -10.577  -5.653  1.00 80.18           O
ATOM   3971  HA  VAL A 262       4.305 -12.149  -7.313  1.00 80.18           H
ATOM   3972  CB  VAL A 262       4.472 -10.592  -8.765  1.00 80.18           C
ATOM   3973  HB  VAL A 262       3.791 -10.039  -9.412  1.00 80.18           H
ATOM   3974  CG1 VAL A 262       5.285  -9.576  -7.961  1.00 80.18           C
ATOM   3975 1HG1 VAL A 262       4.609  -8.940  -7.389  1.00 80.18           H
ATOM   3976 2HG1 VAL A 262       5.952 -10.103  -7.278  1.00 80.18           H
ATOM   3977 3HG1 VAL A 262       5.874  -8.961  -8.641  1.00 80.18           H
ATOM   3978  CG2 VAL A 262       5.381 -11.440  -9.657  1.00 80.18           C
ATOM   3979 1HG2 VAL A 262       6.051 -12.032  -9.033  1.00 80.18           H
ATOM   3980 2HG2 VAL A 262       4.772 -12.105 -10.269  1.00 80.18           H
ATOM   3981 3HG2 VAL A 262       5.968 -10.787 -10.303  1.00 80.18           H
ATOM   3982  HN  VAL A 262       2.704 -12.083  -9.606  1.00 80.18           H
ATOM   3983  N   PHE A 263       1.719 -10.120  -7.277  1.00 72.40           N
ATOM   3984  CA  PHE A 263       0.869  -9.315  -6.417  1.00 72.40           C
ATOM   3985  C   PHE A 263       0.361 -10.132  -5.228  1.00 72.40           C
ATOM   3986  O   PHE A 263       0.492  -9.711  -4.079  1.00 72.40           O
ATOM   3987  HA  PHE A 263       1.472  -8.483  -6.053  1.00 72.40           H
ATOM   3988  CB  PHE A 263      -0.327  -8.868  -7.261  1.00 72.40           C
ATOM   3989 1HB  PHE A 263       0.036  -8.282  -8.105  1.00 72.40           H
ATOM   3990 2HB  PHE A 263      -0.817  -9.750  -7.673  1.00 72.40           H
ATOM   3991  CG  PHE A 263      -1.359  -8.042  -6.491  1.00 72.40           C
ATOM   3992  CD1 PHE A 263      -2.484  -8.636  -6.010  1.00 72.40           C
ATOM   3993  HD1 PHE A 263      -2.650  -9.701  -6.173  1.00 72.40           H
ATOM   3994  CD2 PHE A 263      -1.151  -6.714  -6.287  1.00 72.40           C
ATOM   3995  HD2 PHE A 263      -0.250  -6.237  -6.672  1.00 72.40           H
ATOM   3996  CE1 PHE A 263      -3.441  -7.870  -5.295  1.00 72.40           C
ATOM   3997  HE1 PHE A 263      -4.343  -8.346  -4.909  1.00 72.40           H
ATOM   3998  CE2 PHE A 263      -2.109  -5.947  -5.572  1.00 72.40           C
ATOM   3999  HE2 PHE A 263      -1.943  -4.882  -5.408  1.00 72.40           H
ATOM   4000  CZ  PHE A 263      -3.234  -6.541  -5.091  1.00 72.40           C
ATOM   4001  HZ  PHE A 263      -3.969  -5.953  -4.542  1.00 72.40           H
ATOM   4002  HN  PHE A 263       1.399 -10.213  -8.220  1.00 72.40           H
ATOM   4003  N   VAL A 264      -0.208 -11.286  -5.543  1.00 82.05           N
ATOM   4004  CA  VAL A 264      -0.845 -12.109  -4.529  1.00 82.05           C
ATOM   4005  C   VAL A 264       0.202 -12.554  -3.507  1.00 82.05           C
ATOM   4006  O   VAL A 264      -0.026 -12.468  -2.301  1.00 82.05           O
ATOM   4007  HA  VAL A 264      -1.588 -11.491  -4.024  1.00 82.05           H
ATOM   4008  CB  VAL A 264      -1.573 -13.282  -5.188  1.00 82.05           C
ATOM   4009  HB  VAL A 264      -0.859 -13.806  -5.823  1.00 82.05           H
ATOM   4010  CG1 VAL A 264      -2.082 -14.271  -4.138  1.00 82.05           C
ATOM   4011 1HG1 VAL A 264      -1.239 -14.660  -3.566  1.00 82.05           H
ATOM   4012 2HG1 VAL A 264      -2.774 -13.764  -3.466  1.00 82.05           H
ATOM   4013 3HG1 VAL A 264      -2.596 -15.095  -4.634  1.00 82.05           H
ATOM   4014  CG2 VAL A 264      -2.717 -12.788  -6.076  1.00 82.05           C
ATOM   4015 1HG2 VAL A 264      -3.431 -12.229  -5.472  1.00 82.05           H
ATOM   4016 2HG2 VAL A 264      -2.318 -12.141  -6.858  1.00 82.05           H
ATOM   4017 3HG2 VAL A 264      -3.218 -13.642  -6.533  1.00 82.05           H
ATOM   4018  HN  VAL A 264      -0.237 -11.660  -6.470  1.00 82.05           H
ATOM   4019  N   LEU A 265       1.329 -13.020  -4.026  1.00 85.65           N
ATOM   4020  CA  LEU A 265       2.349 -13.621  -3.183  1.00 85.65           C
ATOM   4021  C   LEU A 265       2.891 -12.567  -2.216  1.00 85.65           C
ATOM   4022  O   LEU A 265       3.330 -12.897  -1.115  1.00 85.65           O
ATOM   4023  HA  LEU A 265       1.870 -14.409  -2.602  1.00 85.65           H
ATOM   4024  CB  LEU A 265       3.429 -14.283  -4.040  1.00 85.65           C
ATOM   4025 1HB  LEU A 265       3.739 -13.577  -4.810  1.00 85.65           H
ATOM   4026 2HB  LEU A 265       4.300 -14.471  -3.411  1.00 85.65           H
ATOM   4027  CG  LEU A 265       3.035 -15.596  -4.720  1.00 85.65           C
ATOM   4028  HG  LEU A 265       2.158 -15.409  -5.341  1.00 85.65           H
ATOM   4029  CD1 LEU A 265       4.148 -16.090  -5.647  1.00 85.65           C
ATOM   4030 1HD1 LEU A 265       4.339 -15.341  -6.416  1.00 85.65           H
ATOM   4031 2HD1 LEU A 265       5.056 -16.256  -5.067  1.00 85.65           H
ATOM   4032 3HD1 LEU A 265       3.841 -17.024  -6.117  1.00 85.65           H
ATOM   4033  CD2 LEU A 265       2.639 -16.652  -3.686  1.00 85.65           C
ATOM   4034 1HD2 LEU A 265       3.481 -16.843  -3.021  1.00 85.65           H
ATOM   4035 2HD2 LEU A 265       1.791 -16.291  -3.105  1.00 85.65           H
ATOM   4036 3HD2 LEU A 265       2.363 -17.575  -4.197  1.00 85.65           H
ATOM   4037  HN  LEU A 265       1.549 -12.992  -5.001  1.00 85.65           H
ATOM   4038  N   SER A 266       2.843 -11.320  -2.662  1.00 87.69           N
ATOM   4039  CA  SER A 266       3.439 -10.231  -1.906  1.00 87.69           C
ATOM   4040  C   SER A 266       2.420  -9.663  -0.916  1.00 87.69           C
ATOM   4041  O   SER A 266       2.759  -9.372   0.230  1.00 87.69           O
ATOM   4042  HA  SER A 266       4.281 -10.675  -1.376  1.00 87.69           H
ATOM   4043  CB  SER A 266       3.947  -9.128  -2.836  1.00 87.69           C
ATOM   4044 1HB  SER A 266       4.323  -8.296  -2.241  1.00 87.69           H
ATOM   4045 2HB  SER A 266       4.785  -9.505  -3.422  1.00 87.69           H
ATOM   4046  OG  SER A 266       2.928  -8.659  -3.715  1.00 87.69           O
ATOM   4047  HG  SER A 266       3.072  -9.028  -4.634  1.00 87.69           H
ATOM   4048  HN  SER A 266       2.409 -11.050  -3.521  1.00 87.69           H
ATOM   4049  N   GLN A 267       1.192  -9.523  -1.394  1.00 83.56           N
ATOM   4050  CA  GLN A 267       0.190  -8.759  -0.671  1.00 83.56           C
ATOM   4051  C   GLN A 267      -0.582  -9.669   0.286  1.00 83.56           C
ATOM   4052  O   GLN A 267      -1.008  -9.233   1.355  1.00 83.56           O
ATOM   4053  HA  GLN A 267       0.748  -8.014  -0.104  1.00 83.56           H
ATOM   4054  CB  GLN A 267      -0.759  -8.047  -1.637  1.00 83.56           C
ATOM   4055 1HB  GLN A 267      -1.201  -8.773  -2.319  1.00 83.56           H
ATOM   4056 2HB  GLN A 267      -1.578  -7.594  -1.079  1.00 83.56           H
ATOM   4057  CG  GLN A 267      -0.022  -6.971  -2.436  1.00 83.56           C
ATOM   4058 1HG  GLN A 267       0.827  -7.416  -2.956  1.00 83.56           H
ATOM   4059 2HG  GLN A 267      -0.684  -6.562  -3.199  1.00 83.56           H
ATOM   4060  CD  GLN A 267       0.467  -5.846  -1.521  1.00 83.56           C
ATOM   4061  OE1 GLN A 267      -0.055  -5.618  -0.442  1.00 83.56           O
ATOM   4062  NE2 GLN A 267       1.495  -5.159  -2.010  1.00 83.56           N
ATOM   4063 1HE2 GLN A 267       1.877  -5.398  -2.903  1.00 83.56           H
ATOM   4064 2HE2 GLN A 267       1.886  -4.403  -1.485  1.00 83.56           H
ATOM   4065  HN  GLN A 267       0.880  -9.920  -2.257  1.00 83.56           H
ATOM   4066  N   PHE A 268      -0.740 -10.916  -0.132  1.00 90.63           N
ATOM   4067  CA  PHE A 268      -1.626 -11.833   0.566  1.00 90.63           C
ATOM   4068  C   PHE A 268      -1.145 -12.076   1.998  1.00 90.63           C
ATOM   4069  O   PHE A 268      -1.913 -11.927   2.948  1.00 90.63           O
ATOM   4070  HA  PHE A 268      -2.614 -11.374   0.589  1.00 90.63           H
ATOM   4071  CB  PHE A 268      -1.594 -13.157  -0.201  1.00 90.63           C
ATOM   4072 1HB  PHE A 268      -1.864 -12.969  -1.240  1.00 90.63           H
ATOM   4073 2HB  PHE A 268      -0.574 -13.541  -0.201  1.00 90.63           H
ATOM   4074  CG  PHE A 268      -2.527 -14.228   0.368  1.00 90.63           C
ATOM   4075  CD1 PHE A 268      -2.024 -15.225   1.144  1.00 90.63           C
ATOM   4076  HD1 PHE A 268      -0.956 -15.260   1.361  1.00 90.63           H
ATOM   4077  CD2 PHE A 268      -3.859 -14.183   0.097  1.00 90.63           C
ATOM   4078  HD2 PHE A 268      -4.262 -13.385  -0.526  1.00 90.63           H
ATOM   4079  CE1 PHE A 268      -2.889 -16.219   1.672  1.00 90.63           C
ATOM   4080  HE1 PHE A 268      -2.486 -17.018   2.294  1.00 90.63           H
ATOM   4081  CE2 PHE A 268      -4.724 -15.178   0.624  1.00 90.63           C
ATOM   4082  HE2 PHE A 268      -5.792 -15.142   0.407  1.00 90.63           H
ATOM   4083  CZ  PHE A 268      -4.221 -16.175   1.401  1.00 90.63           C
ATOM   4084  HZ  PHE A 268      -4.886 -16.938   1.806  1.00 90.63           H
ATOM   4085  HN  PHE A 268      -0.277 -11.301  -0.930  1.00 90.63           H
ATOM   4086  N   PRO A 269       0.128 -12.452   2.179  1.00 93.67           N
ATOM   4087  CA  PRO A 269       0.642 -12.756   3.517  1.00 93.67           C
ATOM   4088  C   PRO A 269       0.384 -11.630   4.504  1.00 93.67           C
ATOM   4089  O   PRO A 269      -0.052 -11.873   5.629  1.00 93.67           O
ATOM   4090  HA  PRO A 269       0.123 -13.622   3.930  1.00 93.67           H
ATOM   4091  CB  PRO A 269       2.138 -12.979   3.289  1.00 93.67           C
ATOM   4092 1HB  PRO A 269       2.706 -12.058   3.423  1.00 93.67           H
ATOM   4093 2HB  PRO A 269       2.547 -13.709   3.987  1.00 93.67           H
ATOM   4094  CG  PRO A 269       2.206 -13.477   1.850  1.00 93.67           C
ATOM   4095 1HG  PRO A 269       3.200 -13.347   1.422  1.00 93.67           H
ATOM   4096 2HG  PRO A 269       1.978 -14.540   1.778  1.00 93.67           H
ATOM   4097  CD  PRO A 269       1.165 -12.621   1.146  1.00 93.67           C
ATOM   4098 1HD  PRO A 269       1.576 -11.662   0.831  1.00 93.67           H
ATOM   4099 2HD  PRO A 269       0.779 -13.108   0.250  1.00 93.67           H
ATOM   4100  N   TYR A 270       0.662 -10.415   4.053  1.00 91.50           N
ATOM   4101  CA  TYR A 270       0.522  -9.249   4.909  1.00 91.50           C
ATOM   4102  C   TYR A 270      -0.931  -9.065   5.351  1.00 91.50           C
ATOM   4103  O   TYR A 270      -1.201  -8.838   6.529  1.00 91.50           O
ATOM   4104  HA  TYR A 270       1.146  -9.401   5.790  1.00 91.50           H
ATOM   4105  CB  TYR A 270       0.940  -8.049   4.057  1.00 91.50           C
ATOM   4106 1HB  TYR A 270       2.007  -8.120   3.845  1.00 91.50           H
ATOM   4107 2HB  TYR A 270       0.421  -8.098   3.099  1.00 91.50           H
ATOM   4108  CG  TYR A 270       0.652  -6.694   4.707  1.00 91.50           C
ATOM   4109  CD1 TYR A 270      -0.262  -5.834   4.134  1.00 91.50           C
ATOM   4110  HD1 TYR A 270      -0.779  -6.119   3.219  1.00 91.50           H
ATOM   4111  CD2 TYR A 270       1.308  -6.333   5.867  1.00 91.50           C
ATOM   4112  HD2 TYR A 270       2.030  -7.012   6.319  1.00 91.50           H
ATOM   4113  CE1 TYR A 270      -0.532  -4.559   4.747  1.00 91.50           C
ATOM   4114  HE1 TYR A 270      -1.252  -3.870   4.305  1.00 91.50           H
ATOM   4115  CE2 TYR A 270       1.038  -5.058   6.479  1.00 91.50           C
ATOM   4116  HE2 TYR A 270       1.548  -4.760   7.395  1.00 91.50           H
ATOM   4117  CZ  TYR A 270       0.131  -4.234   5.889  1.00 91.50           C
ATOM   4118  OH  TYR A 270      -0.124  -3.029   6.467  1.00 91.50           O
ATOM   4119  HH  TYR A 270       0.243  -3.012   7.397  1.00 91.50           H
ATOM   4120  HN  TYR A 270       0.977 -10.223   3.124  1.00 91.50           H
ATOM   4121  N   ASN A 271      -1.829  -9.169   4.382  1.00 90.35           N
ATOM   4122  CA  ASN A 271      -3.234  -8.895   4.631  1.00 90.35           C
ATOM   4123  C   ASN A 271      -3.827 -10.023   5.477  1.00 90.35           C
ATOM   4124  O   ASN A 271      -4.832  -9.830   6.159  1.00 90.35           O
ATOM   4125  HA  ASN A 271      -3.251  -7.934   5.146  1.00 90.35           H
ATOM   4126  CB  ASN A 271      -4.021  -8.822   3.321  1.00 90.35           C
ATOM   4127 1HB  ASN A 271      -3.714  -9.634   2.662  1.00 90.35           H
ATOM   4128 2HB  ASN A 271      -5.083  -8.961   3.523  1.00 90.35           H
ATOM   4129  CG  ASN A 271      -3.801  -7.479   2.622  1.00 90.35           C
ATOM   4130  OD1 ASN A 271      -4.375  -6.463   2.978  1.00 90.35           O
ATOM   4131  ND2 ASN A 271      -2.939  -7.531   1.611  1.00 90.35           N
ATOM   4132 1HD2 ASN A 271      -2.502  -8.398   1.370  1.00 90.35           H
ATOM   4133 2HD2 ASN A 271      -2.728  -6.703   1.090  1.00 90.35           H
ATOM   4134  HN  ASN A 271      -1.610  -9.434   3.443  1.00 90.35           H
ATOM   4135  N   CYS A 272      -3.178 -11.176   5.407  1.00 94.47           N
ATOM   4136  CA  CYS A 272      -3.539 -12.292   6.265  1.00 94.47           C
ATOM   4137  C   CYS A 272      -3.325 -11.868   7.719  1.00 94.47           C
ATOM   4138  O   CYS A 272      -4.207 -12.047   8.558  1.00 94.47           O
ATOM   4139  HA  CYS A 272      -4.591 -12.505   6.075  1.00 94.47           H
ATOM   4140  CB  CYS A 272      -2.748 -13.554   5.916  1.00 94.47           C
ATOM   4141 1HB  CYS A 272      -1.688 -13.315   5.828  1.00 94.47           H
ATOM   4142 2HB  CYS A 272      -2.845 -14.287   6.717  1.00 94.47           H
ATOM   4143  SG  CYS A 272      -3.360 -14.262   4.343  1.00 94.47           S
ATOM   4144  HG  CYS A 272      -2.819 -13.338   3.555  1.00 94.47           H
ATOM   4145  HN  CYS A 272      -2.421 -11.354   4.779  1.00 94.47           H
ATOM   4146  N   ILE A 273      -2.149 -11.313   7.973  1.00 93.25           N
ATOM   4147  CA  ILE A 273      -1.802 -10.877   9.315  1.00 93.25           C
ATOM   4148  C   ILE A 273      -2.706  -9.710   9.717  1.00 93.25           C
ATOM   4149  O   ILE A 273      -3.170  -9.643  10.854  1.00 93.25           O
ATOM   4150  HA  ILE A 273      -1.994 -11.710   9.990  1.00 93.25           H
ATOM   4151  CB  ILE A 273      -0.308 -10.556   9.404  1.00 93.25           C
ATOM   4152  HB  ILE A 273      -0.076  -9.796   8.659  1.00 93.25           H
ATOM   4153  CG1 ILE A 273       0.537 -11.788   9.072  1.00 93.25           C
ATOM   4154 1HG1 ILE A 273       0.332 -12.109   8.051  1.00 93.25           H
ATOM   4155 2HG1 ILE A 273       1.595 -11.530   9.119  1.00 93.25           H
ATOM   4156  CG2 ILE A 273       0.046  -9.970  10.773  1.00 93.25           C
ATOM   4157 1HG2 ILE A 273      -0.518  -9.051  10.931  1.00 93.25           H
ATOM   4158 2HG2 ILE A 273      -0.205 -10.690  11.552  1.00 93.25           H
ATOM   4159 3HG2 ILE A 273       1.113  -9.752  10.809  1.00 93.25           H
ATOM   4160  CD1 ILE A 273       0.243 -12.933  10.042  1.00 93.25           C
ATOM   4161 1HD1 ILE A 273       0.472 -12.616  11.060  1.00 93.25           H
ATOM   4162 2HD1 ILE A 273      -0.811 -13.204   9.975  1.00 93.25           H
ATOM   4163 3HD1 ILE A 273       0.857 -13.796   9.783  1.00 93.25           H
ATOM   4164  HN  ILE A 273      -1.441 -11.161   7.283  1.00 93.25           H
ATOM   4165  N   LEU A 274      -2.928  -8.819   8.762  1.00 90.90           N
ATOM   4166  CA  LEU A 274      -3.729  -7.633   9.016  1.00 90.90           C
ATOM   4167  C   LEU A 274      -5.148  -8.055   9.403  1.00 90.90           C
ATOM   4168  O   LEU A 274      -5.786  -7.410  10.234  1.00 90.90           O
ATOM   4169  HA  LEU A 274      -3.281  -7.111   9.861  1.00 90.90           H
ATOM   4170  CB  LEU A 274      -3.676  -6.684   7.817  1.00 90.90           C
ATOM   4171 1HB  LEU A 274      -2.631  -6.527   7.549  1.00 90.90           H
ATOM   4172 2HB  LEU A 274      -4.153  -7.174   6.969  1.00 90.90           H
ATOM   4173  CG  LEU A 274      -4.333  -5.316   8.015  1.00 90.90           C
ATOM   4174  HG  LEU A 274      -5.362  -5.475   8.339  1.00 90.90           H
ATOM   4175  CD1 LEU A 274      -3.629  -4.524   9.119  1.00 90.90           C
ATOM   4176 1HD1 LEU A 274      -3.686  -5.078  10.056  1.00 90.90           H
ATOM   4177 2HD1 LEU A 274      -2.584  -4.374   8.848  1.00 90.90           H
ATOM   4178 3HD1 LEU A 274      -4.116  -3.557   9.239  1.00 90.90           H
ATOM   4179  CD2 LEU A 274      -4.389  -4.539   6.699  1.00 90.90           C
ATOM   4180 1HD2 LEU A 274      -3.377  -4.389   6.322  1.00 90.90           H
ATOM   4181 2HD2 LEU A 274      -4.969  -5.103   5.968  1.00 90.90           H
ATOM   4182 3HD2 LEU A 274      -4.860  -3.571   6.868  1.00 90.90           H
ATOM   4183  HN  LEU A 274      -2.573  -8.897   7.830  1.00 90.90           H
ATOM   4184  N   LEU A 275      -5.600  -9.135   8.784  1.00 92.96           N
ATOM   4185  CA  LEU A 275      -6.923  -9.663   9.070  1.00 92.96           C
ATOM   4186  C   LEU A 275      -6.976 -10.134  10.525  1.00 92.96           C
ATOM   4187  O   LEU A 275      -7.926  -9.829  11.245  1.00 92.96           O
ATOM   4188  HA  LEU A 275      -7.635  -8.847   8.945  1.00 92.96           H
ATOM   4189  CB  LEU A 275      -7.297 -10.749   8.058  1.00 92.96           C
ATOM   4190 1HB  LEU A 275      -7.255 -10.316   7.059  1.00 92.96           H
ATOM   4191 2HB  LEU A 275      -6.540 -11.532   8.099  1.00 92.96           H
ATOM   4192  CG  LEU A 275      -8.670 -11.397   8.246  1.00 92.96           C
ATOM   4193  HG  LEU A 275      -8.728 -11.787   9.262  1.00 92.96           H
ATOM   4194  CD1 LEU A 275      -9.789 -10.363   8.096  1.00 92.96           C
ATOM   4195 1HD1 LEU A 275      -9.665  -9.582   8.846  1.00 92.96           H
ATOM   4196 2HD1 LEU A 275      -9.744  -9.922   7.100  1.00 92.96           H
ATOM   4197 3HD1 LEU A 275     -10.754 -10.850   8.234  1.00 92.96           H
ATOM   4198  CD2 LEU A 275      -8.853 -12.581   7.295  1.00 92.96           C
ATOM   4199 1HD2 LEU A 275      -8.767 -12.237   6.265  1.00 92.96           H
ATOM   4200 2HD2 LEU A 275      -8.084 -13.328   7.494  1.00 92.96           H
ATOM   4201 3HD2 LEU A 275      -9.837 -13.023   7.450  1.00 92.96           H
ATOM   4202  HN  LEU A 275      -5.080  -9.646   8.099  1.00 92.96           H
ATOM   4203  N   VAL A 276      -5.945 -10.869  10.914  1.00 94.30           N
ATOM   4204  CA  VAL A 276      -5.861 -11.382  12.270  1.00 94.30           C
ATOM   4205  C   VAL A 276      -5.913 -10.214  13.257  1.00 94.30           C
ATOM   4206  O   VAL A 276      -6.644 -10.265  14.246  1.00 94.30           O
ATOM   4207  HA  VAL A 276      -6.729 -12.020  12.435  1.00 94.30           H
ATOM   4208  CB  VAL A 276      -4.605 -12.242  12.428  1.00 94.30           C
ATOM   4209  HB  VAL A 276      -3.749 -11.647  12.109  1.00 94.30           H
ATOM   4210  CG1 VAL A 276      -4.388 -12.632  13.891  1.00 94.30           C
ATOM   4211 1HG1 VAL A 276      -4.272 -11.731  14.494  1.00 94.30           H
ATOM   4212 2HG1 VAL A 276      -5.247 -13.200  14.247  1.00 94.30           H
ATOM   4213 3HG1 VAL A 276      -3.489 -13.242  13.974  1.00 94.30           H
ATOM   4214  CG2 VAL A 276      -4.674 -13.482  11.534  1.00 94.30           C
ATOM   4215 1HG2 VAL A 276      -5.543 -14.080  11.808  1.00 94.30           H
ATOM   4216 2HG2 VAL A 276      -4.759 -13.175  10.492  1.00 94.30           H
ATOM   4217 3HG2 VAL A 276      -3.769 -14.075  11.666  1.00 94.30           H
ATOM   4218  HN  VAL A 276      -5.177 -11.113  10.321  1.00 94.30           H
ATOM   4219  N   GLN A 277      -5.130  -9.190  12.955  1.00 90.91           N
ATOM   4220  CA  GLN A 277      -5.065  -8.019  13.812  1.00 90.91           C
ATOM   4221  C   GLN A 277      -6.437  -7.347  13.899  1.00 90.91           C
ATOM   4222  O   GLN A 277      -6.813  -6.829  14.949  1.00 90.91           O
ATOM   4223  HA  GLN A 277      -4.773  -8.394  14.793  1.00 90.91           H
ATOM   4224  CB  GLN A 277      -4.003  -7.034  13.316  1.00 90.91           C
ATOM   4225 1HB  GLN A 277      -4.124  -6.873  12.245  1.00 90.91           H
ATOM   4226 2HB  GLN A 277      -4.143  -6.068  13.801  1.00 90.91           H
ATOM   4227  CG  GLN A 277      -2.594  -7.557  13.604  1.00 90.91           C
ATOM   4228 1HG  GLN A 277      -2.482  -7.742  14.672  1.00 90.91           H
ATOM   4229 2HG  GLN A 277      -2.446  -8.510  13.097  1.00 90.91           H
ATOM   4230  CD  GLN A 277      -1.533  -6.556  13.140  1.00 90.91           C
ATOM   4231  OE1 GLN A 277      -1.774  -5.699  12.306  1.00 90.91           O
ATOM   4232  NE2 GLN A 277      -0.350  -6.713  13.725  1.00 90.91           N
ATOM   4233 1HE2 GLN A 277      -0.218  -7.437  14.402  1.00 90.91           H
ATOM   4234 2HE2 GLN A 277       0.409  -6.106  13.488  1.00 90.91           H
ATOM   4235  HN  GLN A 277      -4.547  -9.152  12.143  1.00 90.91           H
ATOM   4236  N   THR A 278      -7.147  -7.379  12.781  1.00 91.80           N
ATOM   4237  CA  THR A 278      -8.449  -6.737  12.703  1.00 91.80           C
ATOM   4238  C   THR A 278      -9.455  -7.462  13.599  1.00 91.80           C
ATOM   4239  O   THR A 278     -10.223  -6.825  14.318  1.00 91.80           O
ATOM   4240  HA  THR A 278      -8.354  -5.721  13.086  1.00 91.80           H
ATOM   4241  CB  THR A 278      -8.866  -6.692  11.232  1.00 91.80           C
ATOM   4242  HB  THR A 278      -9.017  -7.698  10.839  1.00 91.80           H
ATOM   4243  OG1 THR A 278      -7.838  -5.933  10.602  1.00 91.80           O
ATOM   4244  HG1 THR A 278      -6.943  -6.325  10.817  1.00 91.80           H
ATOM   4245  CG2 THR A 278     -10.132  -5.862  11.008  1.00 91.80           C
ATOM   4246 1HG2 THR A 278      -9.958  -4.839  11.339  1.00 91.80           H
ATOM   4247 2HG2 THR A 278     -10.955  -6.294  11.577  1.00 91.80           H
ATOM   4248 3HG2 THR A 278     -10.384  -5.864   9.947  1.00 91.80           H
ATOM   4249  HN  THR A 278      -6.848  -7.832  11.941  1.00 91.80           H
ATOM   4250  N   ILE A 279      -9.420  -8.784  13.525  1.00 92.33           N
ATOM   4251  CA  ILE A 279     -10.320  -9.603  14.320  1.00 92.33           C
ATOM   4252  C   ILE A 279      -9.982  -9.433  15.802  1.00 92.33           C
ATOM   4253  O   ILE A 279     -10.876  -9.295  16.635  1.00 92.33           O
ATOM   4254  HA  ILE A 279     -11.332  -9.233  14.152  1.00 92.33           H
ATOM   4255  CB  ILE A 279     -10.284 -11.056  13.844  1.00 92.33           C
ATOM   4256  HB  ILE A 279      -9.247 -11.391  13.847  1.00 92.33           H
ATOM   4257  CG1 ILE A 279     -10.793 -11.175  12.406  1.00 92.33           C
ATOM   4258 1HG1 ILE A 279     -11.873 -11.030  12.385  1.00 92.33           H
ATOM   4259 2HG1 ILE A 279     -10.354 -10.386  11.795  1.00 92.33           H
ATOM   4260  CG2 ILE A 279     -11.055 -11.966  14.802  1.00 92.33           C
ATOM   4261 1HG2 ILE A 279     -10.607 -11.913  15.794  1.00 92.33           H
ATOM   4262 2HG2 ILE A 279     -12.095 -11.641  14.854  1.00 92.33           H
ATOM   4263 3HG2 ILE A 279     -11.014 -12.993  14.439  1.00 92.33           H
ATOM   4264  CD1 ILE A 279     -10.445 -12.541  11.812  1.00 92.33           C
ATOM   4265 1HD1 ILE A 279      -9.363 -12.672  11.811  1.00 92.33           H
ATOM   4266 2HD1 ILE A 279     -10.906 -13.326  12.411  1.00 92.33           H
ATOM   4267 3HD1 ILE A 279     -10.818 -12.598  10.789  1.00 92.33           H
ATOM   4268  HN  ILE A 279      -8.792  -9.295  12.937  1.00 92.33           H
ATOM   4269  N   ASP A 280      -8.688  -9.448  16.087  1.00 91.36           N
ATOM   4270  CA  ASP A 280      -8.222  -9.347  17.459  1.00 91.36           C
ATOM   4271  C   ASP A 280      -8.615  -7.982  18.028  1.00 91.36           C
ATOM   4272  O   ASP A 280      -8.922  -7.864  19.213  1.00 91.36           O
ATOM   4273  HA  ASP A 280      -8.702 -10.172  17.986  1.00 91.36           H
ATOM   4274  CB  ASP A 280      -6.699  -9.470  17.535  1.00 91.36           C
ATOM   4275 1HB  ASP A 280      -6.381 -10.396  17.056  1.00 91.36           H
ATOM   4276 2HB  ASP A 280      -6.237  -8.651  16.983  1.00 91.36           H
ATOM   4277  CG  ASP A 280      -6.218  -9.450  18.987  1.00 91.36           C
ATOM   4278  OD1 ASP A 280      -6.783 -10.231  19.783  1.00 91.36           O
ATOM   4279  OD2 ASP A 280      -5.297  -8.653  19.269  1.00 91.36           O
ATOM   4280  HN  ASP A 280      -7.965  -9.528  15.400  1.00 91.36           H
ATOM   4281  N   ALA A 281      -8.592  -6.985  17.155  1.00 91.08           N
ATOM   4282  CA  ALA A 281      -8.958  -5.636  17.552  1.00 91.08           C
ATOM   4283  C   ALA A 281     -10.403  -5.631  18.056  1.00 91.08           C
ATOM   4284  O   ALA A 281     -10.765  -4.818  18.905  1.00 91.08           O
ATOM   4285  HA  ALA A 281      -8.297  -5.337  18.365  1.00 91.08           H
ATOM   4286  CB  ALA A 281      -8.750  -4.683  16.373  1.00 91.08           C
ATOM   4287 1HB  ALA A 281      -7.702  -4.701  16.071  1.00 91.08           H
ATOM   4288 2HB  ALA A 281      -9.374  -4.998  15.536  1.00 91.08           H
ATOM   4289 3HB  ALA A 281      -9.025  -3.671  16.670  1.00 91.08           H
ATOM   4290  HN  ALA A 281      -8.330  -7.087  16.196  1.00 91.08           H
ATOM   4291  N   TYR A 282     -11.188  -6.549  17.513  1.00 79.22           N
ATOM   4292  CA  TYR A 282     -12.595  -6.634  17.866  1.00 79.22           C
ATOM   4293  C   TYR A 282     -12.818  -7.640  18.996  1.00 79.22           C
ATOM   4294  O   TYR A 282     -13.522  -7.349  19.962  1.00 79.22           O
ATOM   4295  HA  TYR A 282     -12.918  -5.647  18.199  1.00 79.22           H
ATOM   4296  CB  TYR A 282     -13.316  -7.128  16.610  1.00 79.22           C
ATOM   4297 1HB  TYR A 282     -13.067  -6.469  15.778  1.00 79.22           H
ATOM   4298 2HB  TYR A 282     -12.942  -8.119  16.354  1.00 79.22           H
ATOM   4299  CG  TYR A 282     -14.838  -7.194  16.751  1.00 79.22           C
ATOM   4300  CD1 TYR A 282     -15.458  -8.407  16.974  1.00 79.22           C
ATOM   4301  HD1 TYR A 282     -14.863  -9.317  17.049  1.00 79.22           H
ATOM   4302  CD2 TYR A 282     -15.591  -6.041  16.656  1.00 79.22           C
ATOM   4303  HD2 TYR A 282     -15.101  -5.083  16.480  1.00 79.22           H
ATOM   4304  CE1 TYR A 282     -16.890  -8.469  17.107  1.00 79.22           C
ATOM   4305  HE1 TYR A 282     -17.393  -9.421  17.283  1.00 79.22           H
ATOM   4306  CE2 TYR A 282     -17.023  -6.104  16.789  1.00 79.22           C
ATOM   4307  HE2 TYR A 282     -17.630  -5.201  16.716  1.00 79.22           H
ATOM   4308  CZ  TYR A 282     -17.602  -7.315  17.008  1.00 79.22           C
ATOM   4309  OH  TYR A 282     -18.955  -7.374  17.134  1.00 79.22           O
ATOM   4310  HH  TYR A 282     -19.241  -8.316  17.311  1.00 79.22           H
ATOM   4311  HN  TYR A 282     -10.879  -7.226  16.845  1.00 79.22           H
ATOM   4312  N   ALA A 283     -12.204  -8.804  18.838  1.00 89.13           N
ATOM   4313  CA  ALA A 283     -12.535  -9.944  19.677  1.00 89.13           C
ATOM   4314  C   ALA A 283     -11.556 -10.009  20.851  1.00 89.13           C
ATOM   4315  O   ALA A 283     -11.848 -10.627  21.874  1.00 89.13           O
ATOM   4316  HA  ALA A 283     -13.543  -9.791  20.063  1.00 89.13           H
ATOM   4317  CB  ALA A 283     -12.518 -11.220  18.833  1.00 89.13           C
ATOM   4318 1HB  ALA A 283     -13.251 -11.135  18.031  1.00 89.13           H
ATOM   4319 2HB  ALA A 283     -11.525 -11.360  18.405  1.00 89.13           H
ATOM   4320 3HB  ALA A 283     -12.766 -12.075  19.462  1.00 89.13           H
ATOM   4321  HN  ALA A 283     -11.495  -8.974  18.155  1.00 89.13           H
ATOM   4322  N   MET A 284     -10.415  -9.362  20.665  1.00 82.21           N
ATOM   4323  CA  MET A 284      -9.388  -9.346  21.693  1.00 82.21           C
ATOM   4324  C   MET A 284      -9.110 -10.758  22.213  1.00 82.21           C
ATOM   4325  O   MET A 284      -9.030 -10.974  23.421  1.00 82.21           O
ATOM   4326  HA  MET A 284      -8.496  -8.948  21.210  1.00 82.21           H
ATOM   4327  CB  MET A 284      -9.839  -8.455  22.852  1.00 82.21           C
ATOM   4328 1HB  MET A 284     -10.733  -8.874  23.311  1.00 82.21           H
ATOM   4329 2HB  MET A 284      -9.066  -8.433  23.620  1.00 82.21           H
ATOM   4330  CG  MET A 284     -10.126  -7.031  22.369  1.00 82.21           C
ATOM   4331 1HG  MET A 284      -9.229  -6.602  21.922  1.00 82.21           H
ATOM   4332 2HG  MET A 284     -10.892  -7.049  21.594  1.00 82.21           H
ATOM   4333  SD  MET A 284     -10.668  -6.021  23.737  1.00 82.21           S
ATOM   4334  CE  MET A 284     -10.980  -4.485  22.882  1.00 82.21           C
ATOM   4335 1HE  MET A 284     -10.060  -4.137  22.412  1.00 82.21           H
ATOM   4336 2HE  MET A 284     -11.741  -4.642  22.119  1.00 82.21           H
ATOM   4337 3HE  MET A 284     -11.328  -3.737  23.595  1.00 82.21           H
ATOM   4338  HN  MET A 284     -10.188  -8.856  19.833  1.00 82.21           H
ATOM   4339  N   PHE A 285      -8.972 -11.683  21.274  1.00 84.43           N
ATOM   4340  CA  PHE A 285      -8.886 -13.092  21.619  1.00 84.43           C
ATOM   4341  C   PHE A 285      -7.441 -13.495  21.922  1.00 84.43           C
ATOM   4342  O   PHE A 285      -7.194 -14.564  22.476  1.00 84.43           O
ATOM   4343  HA  PHE A 285      -9.498 -13.246  22.508  1.00 84.43           H
ATOM   4344  CB  PHE A 285      -9.378 -13.881  20.404  1.00 84.43           C
ATOM   4345 1HB  PHE A 285      -9.510 -14.924  20.691  1.00 84.43           H
ATOM   4346 2HB  PHE A 285     -10.359 -13.505  20.113  1.00 84.43           H
ATOM   4347  CG  PHE A 285      -8.442 -13.812  19.196  1.00 84.43           C
ATOM   4348  CD1 PHE A 285      -8.596 -12.827  18.272  1.00 84.43           C
ATOM   4349  HD1 PHE A 285      -9.386 -12.086  18.391  1.00 84.43           H
ATOM   4350  CD2 PHE A 285      -7.456 -14.737  19.047  1.00 84.43           C
ATOM   4351  HD2 PHE A 285      -7.333 -15.527  19.788  1.00 84.43           H
ATOM   4352  CE1 PHE A 285      -7.727 -12.763  17.150  1.00 84.43           C
ATOM   4353  HE1 PHE A 285      -7.850 -11.974  16.409  1.00 84.43           H
ATOM   4354  CE2 PHE A 285      -6.587 -14.673  17.926  1.00 84.43           C
ATOM   4355  HE2 PHE A 285      -5.797 -15.414  17.806  1.00 84.43           H
ATOM   4356  CZ  PHE A 285      -6.741 -13.688  17.001  1.00 84.43           C
ATOM   4357  HZ  PHE A 285      -6.074 -13.639  16.141  1.00 84.43           H
ATOM   4358  HN  PHE A 285      -8.919 -11.484  20.296  1.00 84.43           H
ATOM   4359  N   ILE A 286      -6.524 -12.616  21.545  1.00 85.90           N
ATOM   4360  CA  ILE A 286      -5.112 -12.856  21.790  1.00 85.90           C
ATOM   4361  C   ILE A 286      -4.754 -12.374  23.198  1.00 85.90           C
ATOM   4362  O   ILE A 286      -4.581 -11.178  23.423  1.00 85.90           O
ATOM   4363  HA  ILE A 286      -4.950 -13.932  21.742  1.00 85.90           H
ATOM   4364  CB  ILE A 286      -4.261 -12.220  20.688  1.00 85.90           C
ATOM   4365  HB  ILE A 286      -4.458 -11.148  20.680  1.00 85.90           H
ATOM   4366  CG1 ILE A 286      -4.653 -12.762  19.312  1.00 85.90           C
ATOM   4367 1HG1 ILE A 286      -4.439 -13.830  19.263  1.00 85.90           H
ATOM   4368 2HG1 ILE A 286      -5.727 -12.645  19.163  1.00 85.90           H
ATOM   4369  CG2 ILE A 286      -2.769 -12.404  20.973  1.00 85.90           C
ATOM   4370 1HG2 ILE A 286      -2.520 -11.931  21.923  1.00 85.90           H
ATOM   4371 2HG2 ILE A 286      -2.537 -13.468  21.024  1.00 85.90           H
ATOM   4372 3HG2 ILE A 286      -2.188 -11.943  20.175  1.00 85.90           H
ATOM   4373  CD1 ILE A 286      -3.896 -12.033  18.200  1.00 85.90           C
ATOM   4374 1HD1 ILE A 286      -4.131 -10.970  18.237  1.00 85.90           H
ATOM   4375 2HD1 ILE A 286      -2.824 -12.173  18.339  1.00 85.90           H
ATOM   4376 3HD1 ILE A 286      -4.193 -12.438  17.233  1.00 85.90           H
ATOM   4377  HN  ILE A 286      -6.732 -11.755  21.081  1.00 85.90           H
ATOM   4378  N   SER A 287      -4.655 -13.332  24.108  1.00 84.46           N
ATOM   4379  CA  SER A 287      -4.312 -13.022  25.486  1.00 84.46           C
ATOM   4380  C   SER A 287      -2.882 -13.475  25.784  1.00 84.46           C
ATOM   4381  O   SER A 287      -2.299 -13.078  26.792  1.00 84.46           O
ATOM   4382  HA  SER A 287      -4.395 -11.938  25.567  1.00 84.46           H
ATOM   4383  CB  SER A 287      -5.292 -13.681  26.459  1.00 84.46           C
ATOM   4384 1HB  SER A 287      -4.991 -13.459  27.483  1.00 84.46           H
ATOM   4385 2HB  SER A 287      -6.285 -13.254  26.319  1.00 84.46           H
ATOM   4386  OG  SER A 287      -5.353 -15.093  26.279  1.00 84.46           O
ATOM   4387  HG  SER A 287      -6.028 -15.488  26.902  1.00 84.46           H
ATOM   4388  HN  SER A 287      -4.803 -14.302  23.918  1.00 84.46           H
ATOM   4389  N   ASN A 288      -2.357 -14.299  24.889  1.00 85.35           N
ATOM   4390  CA  ASN A 288      -1.040 -14.879  25.088  1.00 85.35           C
ATOM   4391  C   ASN A 288       0.018 -13.945  24.498  1.00 85.35           C
ATOM   4392  O   ASN A 288      -0.020 -13.630  23.309  1.00 85.35           O
ATOM   4393  HA  ASN A 288      -0.938 -14.996  26.167  1.00 85.35           H
ATOM   4394  CB  ASN A 288      -0.922 -16.232  24.383  1.00 85.35           C
ATOM   4395 1HB  ASN A 288      -1.766 -16.865  24.659  1.00 85.35           H
ATOM   4396 2HB  ASN A 288      -0.971 -16.090  23.304  1.00 85.35           H
ATOM   4397  CG  ASN A 288       0.388 -16.930  24.752  1.00 85.35           C
ATOM   4398  OD1 ASN A 288       1.446 -16.327  24.818  1.00 85.35           O
ATOM   4399  ND2 ASN A 288       0.259 -18.233  24.989  1.00 85.35           N
ATOM   4400 1HD2 ASN A 288      -0.639 -18.667  24.918  1.00 85.35           H
ATOM   4401 2HD2 ASN A 288       1.060 -18.778  25.238  1.00 85.35           H
ATOM   4402  HN  ASN A 288      -2.815 -14.571  24.043  1.00 85.35           H
ATOM   4403  N   CYS A 289       0.938 -13.529  25.355  1.00 90.22           N
ATOM   4404  CA  CYS A 289       1.941 -12.553  24.962  1.00 90.22           C
ATOM   4405  C   CYS A 289       2.815 -13.175  23.872  1.00 90.22           C
ATOM   4406  O   CYS A 289       3.193 -12.502  22.914  1.00 90.22           O
ATOM   4407  HA  CYS A 289       1.401 -11.687  24.579  1.00 90.22           H
ATOM   4408  CB  CYS A 289       2.770 -12.080  26.158  1.00 90.22           C
ATOM   4409 1HB  CYS A 289       2.113 -11.684  26.933  1.00 90.22           H
ATOM   4410 2HB  CYS A 289       3.306 -12.923  26.595  1.00 90.22           H
ATOM   4411  SG  CYS A 289       3.957 -10.793  25.627  1.00 90.22           S
ATOM   4412  HN  CYS A 289       1.005 -13.846  26.302  1.00 90.22           H
ATOM   4413  N   ALA A 290       3.112 -14.454  24.054  1.00 92.35           N
ATOM   4414  CA  ALA A 290       4.000 -15.153  23.141  1.00 92.35           C
ATOM   4415  C   ALA A 290       3.396 -15.136  21.735  1.00 92.35           C
ATOM   4416  O   ALA A 290       4.107 -14.932  20.752  1.00 92.35           O
ATOM   4417  HA  ALA A 290       4.949 -14.617  23.125  1.00 92.35           H
ATOM   4418  CB  ALA A 290       4.244 -16.574  23.654  1.00 92.35           C
ATOM   4419 1HB  ALA A 290       4.701 -16.529  24.642  1.00 92.35           H
ATOM   4420 2HB  ALA A 290       3.295 -17.106  23.715  1.00 92.35           H
ATOM   4421 3HB  ALA A 290       4.911 -17.098  22.969  1.00 92.35           H
ATOM   4422  HN  ALA A 290       2.757 -15.009  24.806  1.00 92.35           H
ATOM   4423  N   VAL A 291       2.090 -15.354  21.684  1.00 92.76           N
ATOM   4424  CA  VAL A 291       1.381 -15.357  20.416  1.00 92.76           C
ATOM   4425  C   VAL A 291       1.420 -13.953  19.811  1.00 92.76           C
ATOM   4426  O   VAL A 291       1.652 -13.795  18.614  1.00 92.76           O
ATOM   4427  HA  VAL A 291       1.904 -16.042  19.748  1.00 92.76           H
ATOM   4428  CB  VAL A 291      -0.043 -15.884  20.614  1.00 92.76           C
ATOM   4429  HB  VAL A 291      -0.535 -15.250  21.352  1.00 92.76           H
ATOM   4430  CG1 VAL A 291      -0.844 -15.800  19.313  1.00 92.76           C
ATOM   4431 1HG1 VAL A 291      -0.897 -14.762  18.986  1.00 92.76           H
ATOM   4432 2HG1 VAL A 291      -0.353 -16.398  18.545  1.00 92.76           H
ATOM   4433 3HG1 VAL A 291      -1.851 -16.180  19.482  1.00 92.76           H
ATOM   4434  CG2 VAL A 291      -0.028 -17.314  21.158  1.00 92.76           C
ATOM   4435 1HG2 VAL A 291       0.491 -17.965  20.454  1.00 92.76           H
ATOM   4436 2HG2 VAL A 291       0.488 -17.332  22.118  1.00 92.76           H
ATOM   4437 3HG2 VAL A 291      -1.052 -17.663  21.289  1.00 92.76           H
ATOM   4438  HN  VAL A 291       1.520 -15.526  22.488  1.00 92.76           H
ATOM   4439  N   SER A 292       1.190 -12.968  20.667  1.00 92.99           N
ATOM   4440  CA  SER A 292       1.164 -11.584  20.226  1.00 92.99           C
ATOM   4441  C   SER A 292       2.523 -11.196  19.641  1.00 92.99           C
ATOM   4442  O   SER A 292       2.591 -10.542  18.601  1.00 92.99           O
ATOM   4443  HA  SER A 292       0.390 -11.539  19.459  1.00 92.99           H
ATOM   4444  CB  SER A 292       0.794 -10.646  21.377  1.00 92.99           C
ATOM   4445 1HB  SER A 292      -0.121 -10.999  21.853  1.00 92.99           H
ATOM   4446 2HB  SER A 292       1.578 -10.673  22.134  1.00 92.99           H
ATOM   4447  OG  SER A 292       0.610  -9.304  20.934  1.00 92.99           O
ATOM   4448  HG  SER A 292      -0.216  -9.238  20.375  1.00 92.99           H
ATOM   4449  HN  SER A 292       1.023 -13.103  21.644  1.00 92.99           H
ATOM   4450  N   THR A 293       3.572 -11.615  20.334  1.00 89.36           N
ATOM   4451  CA  THR A 293       4.924 -11.285  19.918  1.00 89.36           C
ATOM   4452  C   THR A 293       5.203 -11.840  18.520  1.00 89.36           C
ATOM   4453  O   THR A 293       5.732 -11.135  17.662  1.00 89.36           O
ATOM   4454  HA  THR A 293       5.009 -10.200  19.854  1.00 89.36           H
ATOM   4455  CB  THR A 293       5.888 -11.811  20.984  1.00 89.36           C
ATOM   4456  HB  THR A 293       5.782 -12.889  21.106  1.00 89.36           H
ATOM   4457  OG1 THR A 293       5.590 -11.029  22.137  1.00 89.36           O
ATOM   4458  HG1 THR A 293       4.880 -11.477  22.680  1.00 89.36           H
ATOM   4459  CG2 THR A 293       7.347 -11.473  20.671  1.00 89.36           C
ATOM   4460 1HG2 THR A 293       7.466 -10.391  20.616  1.00 89.36           H
ATOM   4461 2HG2 THR A 293       7.627 -11.919  19.717  1.00 89.36           H
ATOM   4462 3HG2 THR A 293       7.988 -11.869  21.459  1.00 89.36           H
ATOM   4463  HN  THR A 293       3.508 -12.169  21.164  1.00 89.36           H
ATOM   4464  N   ASN A 294       4.834 -13.099  18.333  1.00 91.31           N
ATOM   4465  CA  ASN A 294       5.107 -13.781  17.080  1.00 91.31           C
ATOM   4466  C   ASN A 294       4.322 -13.105  15.954  1.00 91.31           C
ATOM   4467  O   ASN A 294       4.819 -12.978  14.836  1.00 91.31           O
ATOM   4468  HA  ASN A 294       6.186 -13.703  16.941  1.00 91.31           H
ATOM   4469  CB  ASN A 294       4.674 -15.247  17.145  1.00 91.31           C
ATOM   4470 1HB  ASN A 294       3.676 -15.316  17.577  1.00 91.31           H
ATOM   4471 2HB  ASN A 294       4.614 -15.657  16.137  1.00 91.31           H
ATOM   4472  CG  ASN A 294       5.655 -16.073  17.980  1.00 91.31           C
ATOM   4473  OD1 ASN A 294       6.798 -15.700  18.190  1.00 91.31           O
ATOM   4474  ND2 ASN A 294       5.147 -17.212  18.441  1.00 91.31           N
ATOM   4475 1HD2 ASN A 294       4.201 -17.459  18.232  1.00 91.31           H
ATOM   4476 2HD2 ASN A 294       5.712 -17.822  18.998  1.00 91.31           H
ATOM   4477  HN  ASN A 294       4.357 -13.649  19.019  1.00 91.31           H
ATOM   4478  N   ILE A 295       3.109 -12.690  16.289  1.00 91.85           N
ATOM   4479  CA  ILE A 295       2.246 -12.042  15.316  1.00 91.85           C
ATOM   4480  C   ILE A 295       2.886 -10.727  14.869  1.00 91.85           C
ATOM   4481  O   ILE A 295       2.869 -10.395  13.684  1.00 91.85           O
ATOM   4482  HA  ILE A 295       2.173 -12.702  14.452  1.00 91.85           H
ATOM   4483  CB  ILE A 295       0.833 -11.878  15.880  1.00 91.85           C
ATOM   4484  HB  ILE A 295       0.914 -11.513  16.904  1.00 91.85           H
ATOM   4485  CG1 ILE A 295       0.105 -13.222  15.936  1.00 91.85           C
ATOM   4486 1HG1 ILE A 295      -0.110 -13.565  14.924  1.00 91.85           H
ATOM   4487 2HG1 ILE A 295       0.750 -13.970  16.396  1.00 91.85           H
ATOM   4488  CG2 ILE A 295       0.045 -10.831  15.089  1.00 91.85           C
ATOM   4489 1HG2 ILE A 295       0.558  -9.871  15.145  1.00 91.85           H
ATOM   4490 2HG2 ILE A 295      -0.028 -11.143  14.047  1.00 91.85           H
ATOM   4491 3HG2 ILE A 295      -0.955 -10.734  15.511  1.00 91.85           H
ATOM   4492  CD1 ILE A 295      -1.199 -13.107  16.729  1.00 91.85           C
ATOM   4493 1HD1 ILE A 295      -0.978 -12.787  17.747  1.00 91.85           H
ATOM   4494 2HD1 ILE A 295      -1.851 -12.376  16.251  1.00 91.85           H
ATOM   4495 3HD1 ILE A 295      -1.696 -14.077  16.752  1.00 91.85           H
ATOM   4496  HN  ILE A 295       2.716 -12.791  17.203  1.00 91.85           H
ATOM   4497  N   ASP A 296       3.436 -10.013  15.840  1.00 92.82           N
ATOM   4498  CA  ASP A 296       4.025  -8.712  15.571  1.00 92.82           C
ATOM   4499  C   ASP A 296       5.235  -8.885  14.651  1.00 92.82           C
ATOM   4500  O   ASP A 296       5.447  -8.085  13.741  1.00 92.82           O
ATOM   4501  HA  ASP A 296       3.229  -8.127  15.108  1.00 92.82           H
ATOM   4502  CB  ASP A 296       4.504  -8.046  16.863  1.00 92.82           C
ATOM   4503 1HB  ASP A 296       5.090  -8.757  17.446  1.00 92.82           H
ATOM   4504 2HB  ASP A 296       5.162  -7.211  16.624  1.00 92.82           H
ATOM   4505  CG  ASP A 296       3.320  -7.549  17.695  1.00 92.82           C
ATOM   4506  OD1 ASP A 296       2.227  -7.417  17.104  1.00 92.82           O
ATOM   4507  OD2 ASP A 296       3.536  -7.312  18.904  1.00 92.82           O
ATOM   4508  HN  ASP A 296       3.482 -10.309  16.794  1.00 92.82           H
ATOM   4509  N   ILE A 297       5.997  -9.934  14.921  1.00 91.70           N
ATOM   4510  CA  ILE A 297       7.164 -10.239  14.111  1.00 91.70           C
ATOM   4511  C   ILE A 297       6.717 -10.586  12.689  1.00 91.70           C
ATOM   4512  O   ILE A 297       7.294 -10.100  11.717  1.00 91.70           O
ATOM   4513  HA  ILE A 297       7.778  -9.339  14.070  1.00 91.70           H
ATOM   4514  CB  ILE A 297       8.007 -11.330  14.774  1.00 91.70           C
ATOM   4515  HB  ILE A 297       7.346 -12.152  15.050  1.00 91.70           H
ATOM   4516  CG1 ILE A 297       8.653 -10.817  16.062  1.00 91.70           C
ATOM   4517 1HG1 ILE A 297       9.395 -10.056  15.823  1.00 91.70           H
ATOM   4518 2HG1 ILE A 297       7.898 -10.341  16.688  1.00 91.70           H
ATOM   4519  CG2 ILE A 297       9.042 -11.893  13.798  1.00 91.70           C
ATOM   4520 1HG2 ILE A 297       8.533 -12.321  12.935  1.00 91.70           H
ATOM   4521 2HG2 ILE A 297       9.704 -11.092  13.469  1.00 91.70           H
ATOM   4522 3HG2 ILE A 297       9.627 -12.667  14.295  1.00 91.70           H
ATOM   4523  CD1 ILE A 297       9.317 -11.959  16.835  1.00 91.70           C
ATOM   4524 1HD1 ILE A 297       8.567 -12.707  17.094  1.00 91.70           H
ATOM   4525 2HD1 ILE A 297      10.088 -12.417  16.215  1.00 91.70           H
ATOM   4526 3HD1 ILE A 297       9.768 -11.567  17.746  1.00 91.70           H
ATOM   4527  HN  ILE A 297       5.829 -10.569  15.674  1.00 91.70           H
ATOM   4528  N   CYS A 298       5.694 -11.424  12.613  1.00 93.49           N
ATOM   4529  CA  CYS A 298       5.162 -11.841  11.327  1.00 93.49           C
ATOM   4530  C   CYS A 298       4.715 -10.593  10.564  1.00 93.49           C
ATOM   4531  O   CYS A 298       4.915 -10.495   9.354  1.00 93.49           O
ATOM   4532  HA  CYS A 298       5.973 -12.346  10.802  1.00 93.49           H
ATOM   4533  CB  CYS A 298       4.024 -12.851  11.486  1.00 93.49           C
ATOM   4534 1HB  CYS A 298       3.320 -12.502  12.241  1.00 93.49           H
ATOM   4535 2HB  CYS A 298       3.471 -12.938  10.550  1.00 93.49           H
ATOM   4536  SG  CYS A 298       4.698 -14.483  11.967  1.00 93.49           S
ATOM   4537  HG  CYS A 298       4.896 -14.180  13.246  1.00 93.49           H
ATOM   4538  HN  CYS A 298       5.230 -11.814  13.408  1.00 93.49           H
ATOM   4539  N   PHE A 299       4.118  -9.669  11.302  1.00 93.58           N
ATOM   4540  CA  PHE A 299       3.633  -8.434  10.709  1.00 93.58           C
ATOM   4541  C   PHE A 299       4.777  -7.649  10.064  1.00 93.58           C
ATOM   4542  O   PHE A 299       4.649  -7.172   8.937  1.00 93.58           O
ATOM   4543  HA  PHE A 299       2.905  -8.707   9.944  1.00 93.58           H
ATOM   4544  CB  PHE A 299       3.032  -7.599  11.841  1.00 93.58           C
ATOM   4545 1HB  PHE A 299       2.225  -8.165  12.307  1.00 93.58           H
ATOM   4546 2HB  PHE A 299       3.793  -7.441  12.606  1.00 93.58           H
ATOM   4547  CG  PHE A 299       2.490  -6.241  11.393  1.00 93.58           C
ATOM   4548  CD1 PHE A 299       3.238  -5.118  11.570  1.00 93.58           C
ATOM   4549  HD1 PHE A 299       4.223  -5.187  12.032  1.00 93.58           H
ATOM   4550  CD2 PHE A 299       1.261  -6.155  10.817  1.00 93.58           C
ATOM   4551  HD2 PHE A 299       0.662  -7.054  10.675  1.00 93.58           H
ATOM   4552  CE1 PHE A 299       2.735  -3.857  11.154  1.00 93.58           C
ATOM   4553  HE1 PHE A 299       3.334  -2.958  11.297  1.00 93.58           H
ATOM   4554  CE2 PHE A 299       0.759  -4.894  10.400  1.00 93.58           C
ATOM   4555  HE2 PHE A 299      -0.226  -4.825   9.939  1.00 93.58           H
ATOM   4556  CZ  PHE A 299       1.506  -3.772  10.578  1.00 93.58           C
ATOM   4557  HZ  PHE A 299       1.120  -2.804  10.258  1.00 93.58           H
ATOM   4558  HN  PHE A 299       3.965  -9.753  12.287  1.00 93.58           H
ATOM   4559  N   GLN A 300       5.869  -7.540  10.805  1.00 89.19           N
ATOM   4560  CA  GLN A 300       7.015  -6.777  10.342  1.00 89.19           C
ATOM   4561  C   GLN A 300       7.518  -7.331   9.008  1.00 89.19           C
ATOM   4562  O   GLN A 300       7.760  -6.575   8.069  1.00 89.19           O
ATOM   4563  HA  GLN A 300       6.649  -5.759  10.205  1.00 89.19           H
ATOM   4564  CB  GLN A 300       8.130  -6.771  11.390  1.00 89.19           C
ATOM   4565 1HB  GLN A 300       8.328  -7.791  11.720  1.00 89.19           H
ATOM   4566 2HB  GLN A 300       9.051  -6.396  10.944  1.00 89.19           H
ATOM   4567  CG  GLN A 300       7.749  -5.904  12.591  1.00 89.19           C
ATOM   4568 1HG  GLN A 300       7.558  -4.883  12.262  1.00 89.19           H
ATOM   4569 2HG  GLN A 300       6.825  -6.275  13.034  1.00 89.19           H
ATOM   4570  CD  GLN A 300       8.861  -5.906  13.643  1.00 89.19           C
ATOM   4571  OE1 GLN A 300      10.038  -5.802  13.340  1.00 89.19           O
ATOM   4572  NE2 GLN A 300       8.423  -6.030  14.893  1.00 89.19           N
ATOM   4573 1HE2 GLN A 300       7.443  -6.111  15.073  1.00 89.19           H
ATOM   4574 2HE2 GLN A 300       9.074  -6.042  15.652  1.00 89.19           H
ATOM   4575  HN  GLN A 300       5.978  -7.962  11.706  1.00 89.19           H
ATOM   4576  N   VAL A 301       7.662  -8.648   8.968  1.00 94.02           N
ATOM   4577  CA  VAL A 301       8.242  -9.302   7.807  1.00 94.02           C
ATOM   4578  C   VAL A 301       7.324  -9.101   6.601  1.00 94.02           C
ATOM   4579  O   VAL A 301       7.770  -8.659   5.543  1.00 94.02           O
ATOM   4580  HA  VAL A 301       9.200  -8.822   7.604  1.00 94.02           H
ATOM   4581  CB  VAL A 301       8.508 -10.777   8.117  1.00 94.02           C
ATOM   4582  HB  VAL A 301       7.565 -11.231   8.420  1.00 94.02           H
ATOM   4583  CG1 VAL A 301       9.007 -11.516   6.874  1.00 94.02           C
ATOM   4584 1HG1 VAL A 301       8.255 -11.454   6.088  1.00 94.02           H
ATOM   4585 2HG1 VAL A 301       9.934 -11.059   6.527  1.00 94.02           H
ATOM   4586 3HG1 VAL A 301       9.188 -12.562   7.121  1.00 94.02           H
ATOM   4587  CG2 VAL A 301       9.496 -10.925   9.276  1.00 94.02           C
ATOM   4588 1HG2 VAL A 301      10.440 -10.447   9.012  1.00 94.02           H
ATOM   4589 2HG2 VAL A 301       9.085 -10.449  10.166  1.00 94.02           H
ATOM   4590 3HG2 VAL A 301       9.667 -11.983   9.475  1.00 94.02           H
ATOM   4591  HN  VAL A 301       7.390  -9.263   9.708  1.00 94.02           H
ATOM   4592  N   THR A 302       6.057  -9.434   6.800  1.00 93.13           N
ATOM   4593  CA  THR A 302       5.106  -9.449   5.701  1.00 93.13           C
ATOM   4594  C   THR A 302       4.877  -8.031   5.174  1.00 93.13           C
ATOM   4595  O   THR A 302       4.685  -7.835   3.975  1.00 93.13           O
ATOM   4596  HA  THR A 302       5.535 -10.029   4.884  1.00 93.13           H
ATOM   4597  CB  THR A 302       3.826 -10.129   6.193  1.00 93.13           C
ATOM   4598  HB  THR A 302       3.068 -10.143   5.411  1.00 93.13           H
ATOM   4599  OG1 THR A 302       3.481  -9.407   7.372  1.00 93.13           O
ATOM   4600  HG1 THR A 302       3.755  -9.924   8.183  1.00 93.13           H
ATOM   4601  CG2 THR A 302       4.074 -11.555   6.689  1.00 93.13           C
ATOM   4602 1HG2 THR A 302       4.783 -11.534   7.517  1.00 93.13           H
ATOM   4603 2HG2 THR A 302       4.482 -12.156   5.876  1.00 93.13           H
ATOM   4604 3HG2 THR A 302       3.134 -11.991   7.026  1.00 93.13           H
ATOM   4605  HN  THR A 302       5.679  -9.689   7.689  1.00 93.13           H
ATOM   4606  N   GLN A 303       4.904  -7.080   6.096  1.00 90.16           N
ATOM   4607  CA  GLN A 303       4.738  -5.683   5.734  1.00 90.16           C
ATOM   4608  C   GLN A 303       5.881  -5.231   4.821  1.00 90.16           C
ATOM   4609  O   GLN A 303       5.653  -4.535   3.834  1.00 90.16           O
ATOM   4610  HA  GLN A 303       3.793  -5.633   5.194  1.00 90.16           H
ATOM   4611  CB  GLN A 303       4.651  -4.800   6.981  1.00 90.16           C
ATOM   4612 1HB  GLN A 303       3.803  -5.110   7.591  1.00 90.16           H
ATOM   4613 2HB  GLN A 303       5.547  -4.933   7.588  1.00 90.16           H
ATOM   4614  CG  GLN A 303       4.501  -3.326   6.599  1.00 90.16           C
ATOM   4615 1HG  GLN A 303       5.424  -2.968   6.145  1.00 90.16           H
ATOM   4616 2HG  GLN A 303       3.715  -3.218   5.852  1.00 90.16           H
ATOM   4617  CD  GLN A 303       4.166  -2.474   7.825  1.00 90.16           C
ATOM   4618  OE1 GLN A 303       4.979  -2.269   8.712  1.00 90.16           O
ATOM   4619  NE2 GLN A 303       2.927  -1.991   7.827  1.00 90.16           N
ATOM   4620 1HE2 GLN A 303       2.309  -2.197   7.068  1.00 90.16           H
ATOM   4621 2HE2 GLN A 303       2.613  -1.422   8.586  1.00 90.16           H
ATOM   4622  HN  GLN A 303       5.037  -7.251   7.072  1.00 90.16           H
ATOM   4623  N   THR A 304       7.085  -5.647   5.185  1.00 91.25           N
ATOM   4624  CA  THR A 304       8.269  -5.251   4.442  1.00 91.25           C
ATOM   4625  C   THR A 304       8.204  -5.784   3.009  1.00 91.25           C
ATOM   4626  O   THR A 304       8.523  -5.067   2.062  1.00 91.25           O
ATOM   4627  HA  THR A 304       8.287  -4.163   4.378  1.00 91.25           H
ATOM   4628  CB  THR A 304       9.497  -5.736   5.215  1.00 91.25           C
ATOM   4629  HB  THR A 304       9.538  -6.825   5.237  1.00 91.25           H
ATOM   4630  OG1 THR A 304       9.382  -5.100   6.485  1.00 91.25           O
ATOM   4631  HG1 THR A 304       8.992  -5.735   7.152  1.00 91.25           H
ATOM   4632  CG2 THR A 304      10.805  -5.188   4.641  1.00 91.25           C
ATOM   4633 1HG2 THR A 304      10.792  -4.099   4.682  1.00 91.25           H
ATOM   4634 2HG2 THR A 304      10.911  -5.512   3.606  1.00 91.25           H
ATOM   4635 3HG2 THR A 304      11.644  -5.564   5.227  1.00 91.25           H
ATOM   4636  HN  THR A 304       7.258  -6.243   5.969  1.00 91.25           H
ATOM   4637  N   ILE A 305       7.788  -7.037   2.896  1.00 91.33           N
ATOM   4638  CA  ILE A 305       7.640  -7.662   1.593  1.00 91.33           C
ATOM   4639  C   ILE A 305       6.635  -6.864   0.761  1.00 91.33           C
ATOM   4640  O   ILE A 305       6.828  -6.675  -0.439  1.00 91.33           O
ATOM   4641  HA  ILE A 305       8.610  -7.617   1.098  1.00 91.33           H
ATOM   4642  CB  ILE A 305       7.277  -9.140   1.746  1.00 91.33           C
ATOM   4643  HB  ILE A 305       6.413  -9.213   2.407  1.00 91.33           H
ATOM   4644  CG1 ILE A 305       8.417  -9.920   2.404  1.00 91.33           C
ATOM   4645 1HG1 ILE A 305       9.236 -10.041   1.695  1.00 91.33           H
ATOM   4646 2HG1 ILE A 305       8.809  -9.354   3.249  1.00 91.33           H
ATOM   4647  CG2 ILE A 305       6.869  -9.746   0.402  1.00 91.33           C
ATOM   4648 1HG2 ILE A 305       6.003  -9.212   0.010  1.00 91.33           H
ATOM   4649 2HG2 ILE A 305       7.697  -9.661  -0.302  1.00 91.33           H
ATOM   4650 3HG2 ILE A 305       6.616 -10.797   0.539  1.00 91.33           H
ATOM   4651  CD1 ILE A 305       7.939 -11.293   2.879  1.00 91.33           C
ATOM   4652 1HD1 ILE A 305       7.137 -11.168   3.606  1.00 91.33           H
ATOM   4653 2HD1 ILE A 305       7.571 -11.865   2.027  1.00 91.33           H
ATOM   4654 3HD1 ILE A 305       8.769 -11.826   3.342  1.00 91.33           H
ATOM   4655  HN  ILE A 305       7.554  -7.620   3.674  1.00 91.33           H
ATOM   4656  N   ALA A 306       5.582  -6.417   1.431  1.00 90.95           N
ATOM   4657  CA  ALA A 306       4.521  -5.687   0.758  1.00 90.95           C
ATOM   4658  C   ALA A 306       5.083  -4.377   0.203  1.00 90.95           C
ATOM   4659  O   ALA A 306       4.720  -3.957  -0.895  1.00 90.95           O
ATOM   4660  HA  ALA A 306       4.169  -6.301  -0.071  1.00 90.95           H
ATOM   4661  CB  ALA A 306       3.362  -5.459   1.730  1.00 90.95           C
ATOM   4662 1HB  ALA A 306       2.980  -6.421   2.072  1.00 90.95           H
ATOM   4663 2HB  ALA A 306       3.714  -4.883   2.586  1.00 90.95           H
ATOM   4664 3HB  ALA A 306       2.567  -4.911   1.225  1.00 90.95           H
ATOM   4665  HN  ALA A 306       5.449  -6.547   2.413  1.00 90.95           H
ATOM   4666  N   PHE A 307       5.960  -3.766   0.987  1.00 89.55           N
ATOM   4667  CA  PHE A 307       6.553  -2.497   0.601  1.00 89.55           C
ATOM   4668  C   PHE A 307       7.448  -2.662  -0.629  1.00 89.55           C
ATOM   4669  O   PHE A 307       7.415  -1.837  -1.540  1.00 89.55           O
ATOM   4670  HA  PHE A 307       5.735  -1.817   0.364  1.00 89.55           H
ATOM   4671  CB  PHE A 307       7.407  -2.026   1.780  1.00 89.55           C
ATOM   4672 1HB  PHE A 307       8.055  -2.844   2.096  1.00 89.55           H
ATOM   4673 2HB  PHE A 307       8.056  -1.217   1.444  1.00 89.55           H
ATOM   4674  CG  PHE A 307       6.595  -1.544   2.983  1.00 89.55           C
ATOM   4675  CD1 PHE A 307       5.238  -1.492   2.911  1.00 89.55           C
ATOM   4676  HD1 PHE A 307       4.729  -1.794   1.996  1.00 89.55           H
ATOM   4677  CD2 PHE A 307       7.230  -1.167   4.125  1.00 89.55           C
ATOM   4678  HD2 PHE A 307       8.318  -1.208   4.183  1.00 89.55           H
ATOM   4679  CE1 PHE A 307       4.484  -1.044   4.028  1.00 89.55           C
ATOM   4680  HE1 PHE A 307       3.396  -1.002   3.970  1.00 89.55           H
ATOM   4681  CE2 PHE A 307       6.476  -0.719   5.242  1.00 89.55           C
ATOM   4682  HE2 PHE A 307       6.985  -0.417   6.157  1.00 89.55           H
ATOM   4683  CZ  PHE A 307       5.119  -0.667   5.170  1.00 89.55           C
ATOM   4684  HZ  PHE A 307       4.541  -0.323   6.027  1.00 89.55           H
ATOM   4685  HN  PHE A 307       6.264  -4.124   1.870  1.00 89.55           H
ATOM   4686  N   PHE A 308       8.228  -3.734  -0.614  1.00 85.97           N
ATOM   4687  CA  PHE A 308       9.093  -4.044  -1.739  1.00 85.97           C
ATOM   4688  C   PHE A 308       8.287  -4.169  -3.034  1.00 85.97           C
ATOM   4689  O   PHE A 308       8.701  -3.670  -4.078  1.00 85.97           O
ATOM   4690  HA  PHE A 308       9.806  -3.225  -1.835  1.00 85.97           H
ATOM   4691  CB  PHE A 308       9.757  -5.389  -1.435  1.00 85.97           C
ATOM   4692 1HB  PHE A 308       9.117  -5.954  -0.757  1.00 85.97           H
ATOM   4693 2HB  PHE A 308       9.830  -5.964  -2.358  1.00 85.97           H
ATOM   4694  CG  PHE A 308      11.150  -5.268  -0.814  1.00 85.97           C
ATOM   4695  CD1 PHE A 308      12.210  -4.909  -1.587  1.00 85.97           C
ATOM   4696  HD1 PHE A 308      12.067  -4.707  -2.649  1.00 85.97           H
ATOM   4697  CD2 PHE A 308      11.329  -5.520   0.510  1.00 85.97           C
ATOM   4698  HD2 PHE A 308      10.480  -5.808   1.130  1.00 85.97           H
ATOM   4699  CE1 PHE A 308      13.503  -4.797  -1.011  1.00 85.97           C
ATOM   4700  HE1 PHE A 308      14.353  -4.509  -1.631  1.00 85.97           H
ATOM   4701  CE2 PHE A 308      12.622  -5.408   1.086  1.00 85.97           C
ATOM   4702  HE2 PHE A 308      12.766  -5.610   2.148  1.00 85.97           H
ATOM   4703  CZ  PHE A 308      13.682  -5.049   0.313  1.00 85.97           C
ATOM   4704  HZ  PHE A 308      14.675  -4.962   0.755  1.00 85.97           H
ATOM   4705  HN  PHE A 308       8.273  -4.382   0.146  1.00 85.97           H
ATOM   4706  N   HIS A 309       7.149  -4.839  -2.922  1.00 75.83           N
ATOM   4707  CA  HIS A 309       6.304  -5.078  -4.080  1.00 75.83           C
ATOM   4708  C   HIS A 309       5.823  -3.742  -4.649  1.00 75.83           C
ATOM   4709  O   HIS A 309       5.842  -3.536  -5.861  1.00 75.83           O
ATOM   4710  HA  HIS A 309       6.927  -5.576  -4.823  1.00 75.83           H
ATOM   4711  CB  HIS A 309       5.153  -6.022  -3.727  1.00 75.83           C
ATOM   4712 1HB  HIS A 309       5.566  -6.975  -3.396  1.00 75.83           H
ATOM   4713 2HB  HIS A 309       4.600  -5.605  -2.886  1.00 75.83           H
ATOM   4714  CG  HIS A 309       4.195  -6.274  -4.867  1.00 75.83           C
ATOM   4715  ND1 HIS A 309       2.928  -5.719  -4.917  1.00 75.83           N
ATOM   4716  HD1 HIS A 309       2.526  -5.114  -4.230  1.00 75.83           H
ATOM   4717  CD2 HIS A 309       4.331  -7.025  -5.997  1.00 75.83           C
ATOM   4718  HD2 HIS A 309       5.213  -7.602  -6.276  1.00 75.83           H
ATOM   4719  CE1 HIS A 309       2.337  -6.126  -6.031  1.00 75.83           C
ATOM   4720  HE1 HIS A 309       1.332  -5.860  -6.357  1.00 75.83           H
ATOM   4721  NE2 HIS A 309       3.208  -6.936  -6.699  1.00 75.83           N
ATOM   4722  HN  HIS A 309       6.802  -5.214  -2.062  1.00 75.83           H
ATOM   4723  N   SER A 310       5.401  -2.868  -3.746  1.00 80.70           N
ATOM   4724  CA  SER A 310       4.857  -1.582  -4.146  1.00 80.70           C
ATOM   4725  C   SER A 310       5.902  -0.796  -4.941  1.00 80.70           C
ATOM   4726  O   SER A 310       5.562  -0.081  -5.883  1.00 80.70           O
ATOM   4727  HA  SER A 310       3.996  -1.815  -4.772  1.00 80.70           H
ATOM   4728  CB  SER A 310       4.398  -0.775  -2.930  1.00 80.70           C
ATOM   4729 1HB  SER A 310       5.237  -0.642  -2.246  1.00 80.70           H
ATOM   4730 2HB  SER A 310       4.088   0.219  -3.250  1.00 80.70           H
ATOM   4731  OG  SER A 310       3.323  -1.409  -2.243  1.00 80.70           O
ATOM   4732  HG  SER A 310       3.681  -2.059  -1.573  1.00 80.70           H
ATOM   4733  HN  SER A 310       5.428  -3.027  -2.759  1.00 80.70           H
ATOM   4734  N   CYS A 311       7.152  -0.955  -4.533  1.00 83.11           N
ATOM   4735  CA  CYS A 311       8.244  -0.234  -5.166  1.00 83.11           C
ATOM   4736  C   CYS A 311       8.516  -0.874  -6.528  1.00 83.11           C
ATOM   4737  O   CYS A 311       8.945  -0.198  -7.461  1.00 83.11           O
ATOM   4738  HA  CYS A 311       7.911   0.797  -5.282  1.00 83.11           H
ATOM   4739  CB  CYS A 311       9.494  -0.214  -4.284  1.00 83.11           C
ATOM   4740 1HB  CYS A 311       9.816  -1.234  -4.073  1.00 83.11           H
ATOM   4741 2HB  CYS A 311      10.313   0.276  -4.812  1.00 83.11           H
ATOM   4742  SG  CYS A 311       9.143   0.668  -2.720  1.00 83.11           S
ATOM   4743  HG  CYS A 311       8.521  -0.346  -2.125  1.00 83.11           H
ATOM   4744  HN  CYS A 311       7.423  -1.562  -3.785  1.00 83.11           H
ATOM   4745  N   LEU A 312       8.255  -2.171  -6.600  1.00 80.40           N
ATOM   4746  CA  LEU A 312       8.603  -2.941  -7.782  1.00 80.40           C
ATOM   4747  C   LEU A 312       7.462  -2.851  -8.798  1.00 80.40           C
ATOM   4748  O   LEU A 312       7.675  -3.045  -9.994  1.00 80.40           O
ATOM   4749  HA  LEU A 312       9.491  -2.485  -8.219  1.00 80.40           H
ATOM   4750  CB  LEU A 312       8.973  -4.375  -7.398  1.00 80.40           C
ATOM   4751 1HB  LEU A 312       8.177  -4.779  -6.772  1.00 80.40           H
ATOM   4752 2HB  LEU A 312       9.001  -4.977  -8.306  1.00 80.40           H
ATOM   4753  CG  LEU A 312      10.302  -4.551  -6.662  1.00 80.40           C
ATOM   4754  HG  LEU A 312      10.282  -3.929  -5.767  1.00 80.40           H
ATOM   4755  CD1 LEU A 312      10.488  -5.998  -6.203  1.00 80.40           C
ATOM   4756 1HD1 LEU A 312       9.677  -6.273  -5.529  1.00 80.40           H
ATOM   4757 2HD1 LEU A 312      10.479  -6.658  -7.070  1.00 80.40           H
ATOM   4758 3HD1 LEU A 312      11.441  -6.095  -5.683  1.00 80.40           H
ATOM   4759  CD2 LEU A 312      11.473  -4.067  -7.521  1.00 80.40           C
ATOM   4760 1HD2 LEU A 312      11.507  -4.642  -8.446  1.00 80.40           H
ATOM   4761 2HD2 LEU A 312      11.339  -3.011  -7.755  1.00 80.40           H
ATOM   4762 3HD2 LEU A 312      12.406  -4.203  -6.974  1.00 80.40           H
ATOM   4763  HN  LEU A 312       7.814  -2.694  -5.870  1.00 80.40           H
ATOM   4764  N   ASN A 313       6.277  -2.557  -8.284  1.00 73.11           N
ATOM   4765  CA  ASN A 313       5.076  -2.598  -9.102  1.00 73.11           C
ATOM   4766  C   ASN A 313       5.306  -1.787 -10.379  1.00 73.11           C
ATOM   4767  O   ASN A 313       5.223  -2.324 -11.482  1.00 73.11           O
ATOM   4768  HA  ASN A 313       4.904  -3.655  -9.305  1.00 73.11           H
ATOM   4769  CB  ASN A 313       3.885  -1.988  -8.361  1.00 73.11           C
ATOM   4770 1HB  ASN A 313       4.241  -1.279  -7.614  1.00 73.11           H
ATOM   4771 2HB  ASN A 313       3.265  -1.428  -9.062  1.00 73.11           H
ATOM   4772  CG  ASN A 313       3.045  -3.073  -7.684  1.00 73.11           C
ATOM   4773  OD1 ASN A 313       2.905  -4.182  -8.174  1.00 73.11           O
ATOM   4774  ND2 ASN A 313       2.497  -2.693  -6.533  1.00 73.11           N
ATOM   4775 1HD2 ASN A 313       2.652  -1.768  -6.187  1.00 73.11           H
ATOM   4776 2HD2 ASN A 313       1.930  -3.333  -6.015  1.00 73.11           H
ATOM   4777  HN  ASN A 313       6.130  -2.295  -7.331  1.00 73.11           H
ATOM   4778  N   PRO A 314       5.597  -0.485 -10.253  1.00 74.90           N
ATOM   4779  CA  PRO A 314       5.767   0.367 -11.433  1.00 74.90           C
ATOM   4780  C   PRO A 314       6.776  -0.205 -12.416  1.00 74.90           C
ATOM   4781  O   PRO A 314       6.534  -0.217 -13.622  1.00 74.90           O
ATOM   4782  HA  PRO A 314       4.832   0.429 -11.988  1.00 74.90           H
ATOM   4783  CB  PRO A 314       6.236   1.702 -10.851  1.00 74.90           C
ATOM   4784 1HB  PRO A 314       7.324   1.763 -10.812  1.00 74.90           H
ATOM   4785 2HB  PRO A 314       5.892   2.544 -11.450  1.00 74.90           H
ATOM   4786  CG  PRO A 314       5.621   1.714  -9.456  1.00 74.90           C
ATOM   4787 1HG  PRO A 314       6.135   2.411  -8.794  1.00 74.90           H
ATOM   4788 2HG  PRO A 314       4.576   2.024  -9.477  1.00 74.90           H
ATOM   4789  CD  PRO A 314       5.780   0.272  -9.002  1.00 74.90           C
ATOM   4790 1HD  PRO A 314       6.762   0.092  -8.565  1.00 74.90           H
ATOM   4791 2HD  PRO A 314       5.043   0.003  -8.246  1.00 74.90           H
ATOM   4792  N   VAL A 315       7.890  -0.668 -11.870  1.00 73.69           N
ATOM   4793  CA  VAL A 315       8.967  -1.189 -12.694  1.00 73.69           C
ATOM   4794  C   VAL A 315       8.459  -2.394 -13.487  1.00 73.69           C
ATOM   4795  O   VAL A 315       8.758  -2.533 -14.672  1.00 73.69           O
ATOM   4796  HA  VAL A 315       9.255  -0.405 -13.394  1.00 73.69           H
ATOM   4797  CB  VAL A 315      10.182  -1.516 -11.823  1.00 73.69           C
ATOM   4798  HB  VAL A 315       9.887  -2.290 -11.114  1.00 73.69           H
ATOM   4799  CG1 VAL A 315      11.331  -2.066 -12.669  1.00 73.69           C
ATOM   4800 1HG1 VAL A 315      11.008  -2.977 -13.173  1.00 73.69           H
ATOM   4801 2HG1 VAL A 315      11.624  -1.324 -13.412  1.00 73.69           H
ATOM   4802 3HG1 VAL A 315      12.182  -2.290 -12.025  1.00 73.69           H
ATOM   4803  CG2 VAL A 315      10.628  -0.291 -11.022  1.00 73.69           C
ATOM   4804 1HG2 VAL A 315      10.896   0.513 -11.707  1.00 73.69           H
ATOM   4805 2HG2 VAL A 315       9.813   0.038 -10.377  1.00 73.69           H
ATOM   4806 3HG2 VAL A 315      11.493  -0.551 -10.411  1.00 73.69           H
ATOM   4807  HN  VAL A 315       8.063  -0.690 -10.885  1.00 73.69           H
ATOM   4808  N   LEU A 316       7.699  -3.236 -12.802  1.00 73.54           N
ATOM   4809  CA  LEU A 316       7.202  -4.459 -13.408  1.00 73.54           C
ATOM   4810  C   LEU A 316       6.335  -4.108 -14.619  1.00 73.54           C
ATOM   4811  O   LEU A 316       6.581  -4.590 -15.724  1.00 73.54           O
ATOM   4812  HA  LEU A 316       8.066  -5.026 -13.755  1.00 73.54           H
ATOM   4813  CB  LEU A 316       6.484  -5.320 -12.367  1.00 73.54           C
ATOM   4814 1HB  LEU A 316       5.781  -4.688 -11.825  1.00 73.54           H
ATOM   4815 2HB  LEU A 316       5.896  -6.074 -12.891  1.00 73.54           H
ATOM   4816  CG  LEU A 316       7.380  -6.028 -11.349  1.00 73.54           C
ATOM   4817  HG  LEU A 316       8.022  -5.281 -10.881  1.00 73.54           H
ATOM   4818  CD1 LEU A 316       6.547  -6.669 -10.237  1.00 73.54           C
ATOM   4819 1HD1 LEU A 316       5.974  -5.897  -9.722  1.00 73.54           H
ATOM   4820 2HD1 LEU A 316       5.864  -7.400 -10.670  1.00 73.54           H
ATOM   4821 3HD1 LEU A 316       7.208  -7.165  -9.527  1.00 73.54           H
ATOM   4822  CD2 LEU A 316       8.295  -7.043 -12.037  1.00 73.54           C
ATOM   4823 1HD2 LEU A 316       7.689  -7.791 -12.548  1.00 73.54           H
ATOM   4824 2HD2 LEU A 316       8.927  -6.530 -12.761  1.00 73.54           H
ATOM   4825 3HD2 LEU A 316       8.921  -7.532 -11.290  1.00 73.54           H
ATOM   4826  HN  LEU A 316       7.422  -3.093 -11.852  1.00 73.54           H
ATOM   4827  N   TYR A 317       5.339  -3.271 -14.371  1.00 60.32           N
ATOM   4828  CA  TYR A 317       4.385  -2.914 -15.407  1.00 60.32           C
ATOM   4829  C   TYR A 317       5.075  -2.179 -16.558  1.00 60.32           C
ATOM   4830  O   TYR A 317       4.671  -2.308 -17.713  1.00 60.32           O
ATOM   4831  HA  TYR A 317       3.942  -3.834 -15.788  1.00 60.32           H
ATOM   4832  CB  TYR A 317       3.378  -1.971 -14.747  1.00 60.32           C
ATOM   4833 1HB  TYR A 317       3.909  -1.311 -14.060  1.00 60.32           H
ATOM   4834 2HB  TYR A 317       2.930  -1.339 -15.514  1.00 60.32           H
ATOM   4835  CG  TYR A 317       2.263  -2.688 -13.982  1.00 60.32           C
ATOM   4836  CD1 TYR A 317       1.301  -3.399 -14.671  1.00 60.32           C
ATOM   4837  HD1 TYR A 317       1.336  -3.450 -15.759  1.00 60.32           H
ATOM   4838  CD2 TYR A 317       2.219  -2.623 -12.604  1.00 60.32           C
ATOM   4839  HD2 TYR A 317       2.978  -2.061 -12.061  1.00 60.32           H
ATOM   4840  CE1 TYR A 317       0.252  -4.074 -13.951  1.00 60.32           C
ATOM   4841  HE1 TYR A 317      -0.514  -4.639 -14.482  1.00 60.32           H
ATOM   4842  CE2 TYR A 317       1.170  -3.297 -11.885  1.00 60.32           C
ATOM   4843  HE2 TYR A 317       1.123  -3.254 -10.797  1.00 60.32           H
ATOM   4844  CZ  TYR A 317       0.238  -3.990 -12.594  1.00 60.32           C
ATOM   4845  OH  TYR A 317      -0.753  -4.627 -11.914  1.00 60.32           O
ATOM   4846  HH  TYR A 317      -1.444  -4.963 -12.554  1.00 60.32           H
ATOM   4847  HN  TYR A 317       5.179  -2.840 -13.483  1.00 60.32           H
ATOM   4848  N   VAL A 318       6.104  -1.424 -16.203  1.00 66.55           N
ATOM   4849  CA  VAL A 318       6.783  -0.580 -17.172  1.00 66.55           C
ATOM   4850  C   VAL A 318       7.647  -1.451 -18.085  1.00 66.55           C
ATOM   4851  O   VAL A 318       7.481  -1.435 -19.303  1.00 66.55           O
ATOM   4852  HA  VAL A 318       6.017  -0.091 -17.775  1.00 66.55           H
ATOM   4853  CB  VAL A 318       7.582   0.507 -16.450  1.00 66.55           C
ATOM   4854  HB  VAL A 318       7.921   0.097 -15.498  1.00 66.55           H
ATOM   4855  CG1 VAL A 318       8.820   0.904 -17.257  1.00 66.55           C
ATOM   4856 1HG1 VAL A 318       9.459   0.033 -17.394  1.00 66.55           H
ATOM   4857 2HG1 VAL A 318       8.511   1.286 -18.230  1.00 66.55           H
ATOM   4858 3HG1 VAL A 318       9.370   1.678 -16.721  1.00 66.55           H
ATOM   4859  CG2 VAL A 318       6.707   1.726 -16.152  1.00 66.55           C
ATOM   4860 1HG2 VAL A 318       6.325   2.136 -17.087  1.00 66.55           H
ATOM   4861 2HG2 VAL A 318       5.872   1.427 -15.519  1.00 66.55           H
ATOM   4862 3HG2 VAL A 318       7.300   2.483 -15.639  1.00 66.55           H
ATOM   4863  HN  VAL A 318       6.474  -1.383 -15.275  1.00 66.55           H
ATOM   4864  N   PHE A 319       8.551  -2.191 -17.460  1.00 63.39           N
ATOM   4865  CA  PHE A 319       9.578  -2.903 -18.202  1.00 63.39           C
ATOM   4866  C   PHE A 319       8.981  -4.088 -18.965  1.00 63.39           C
ATOM   4867  O   PHE A 319       9.595  -4.603 -19.898  1.00 63.39           O
ATOM   4868  HA  PHE A 319      10.012  -2.198 -18.911  1.00 63.39           H
ATOM   4869  CB  PHE A 319      10.587  -3.428 -17.179  1.00 63.39           C
ATOM   4870 1HB  PHE A 319      10.054  -3.719 -16.274  1.00 63.39           H
ATOM   4871 2HB  PHE A 319      11.058  -4.327 -17.576  1.00 63.39           H
ATOM   4872  CG  PHE A 319      11.678  -2.421 -16.809  1.00 63.39           C
ATOM   4873  CD1 PHE A 319      12.832  -2.372 -17.527  1.00 63.39           C
ATOM   4874  HD1 PHE A 319      12.979  -3.051 -18.367  1.00 63.39           H
ATOM   4875  CD2 PHE A 319      11.494  -1.573 -15.761  1.00 63.39           C
ATOM   4876  HD2 PHE A 319      10.569  -1.612 -15.185  1.00 63.39           H
ATOM   4877  CE1 PHE A 319      13.844  -1.438 -17.184  1.00 63.39           C
ATOM   4878  HE1 PHE A 319      14.768  -1.399 -17.759  1.00 63.39           H
ATOM   4879  CE2 PHE A 319      12.506  -0.639 -15.417  1.00 63.39           C
ATOM   4880  HE2 PHE A 319      12.359   0.040 -14.577  1.00 63.39           H
ATOM   4881  CZ  PHE A 319      13.660  -0.591 -16.136  1.00 63.39           C
ATOM   4882  HZ  PHE A 319      14.437   0.127 -15.872  1.00 63.39           H
ATOM   4883  HN  PHE A 319       8.590  -2.308 -16.468  1.00 63.39           H
ATOM   4884  N   VAL A 320       7.790  -4.484 -18.541  1.00 66.51           N
ATOM   4885  CA  VAL A 320       7.040  -5.501 -19.259  1.00 66.51           C
ATOM   4886  C   VAL A 320       6.566  -4.928 -20.596  1.00 66.51           C
ATOM   4887  O   VAL A 320       6.349  -5.672 -21.551  1.00 66.51           O
ATOM   4888  HA  VAL A 320       7.716  -6.333 -19.453  1.00 66.51           H
ATOM   4889  CB  VAL A 320       5.892  -6.017 -18.388  1.00 66.51           C
ATOM   4890  HB  VAL A 320       5.329  -5.154 -18.030  1.00 66.51           H
ATOM   4891  CG1 VAL A 320       4.939  -6.895 -19.202  1.00 66.51           C
ATOM   4892 1HG1 VAL A 320       4.521  -6.313 -20.023  1.00 66.51           H
ATOM   4893 2HG1 VAL A 320       5.485  -7.749 -19.602  1.00 66.51           H
ATOM   4894 3HG1 VAL A 320       4.133  -7.248 -18.559  1.00 66.51           H
ATOM   4895  CG2 VAL A 320       6.425  -6.770 -17.168  1.00 66.51           C
ATOM   4896 1HG2 VAL A 320       7.023  -7.619 -17.498  1.00 66.51           H
ATOM   4897 2HG2 VAL A 320       7.044  -6.101 -16.570  1.00 66.51           H
ATOM   4898 3HG2 VAL A 320       5.589  -7.125 -16.567  1.00 66.51           H
ATOM   4899  HN  VAL A 320       7.339  -4.125 -17.724  1.00 66.51           H
ATOM   4900  N   GLY A 321       6.419  -3.612 -20.621  1.00 67.07           N
ATOM   4901  CA  GLY A 321       6.007  -2.928 -21.835  1.00 67.07           C
ATOM   4902  C   GLY A 321       7.180  -2.781 -22.807  1.00 67.07           C
ATOM   4903  O   GLY A 321       8.155  -2.093 -22.508  1.00 67.07           O
ATOM   4904 1HA  GLY A 321       5.201  -3.484 -22.315  1.00 67.07           H
ATOM   4905 2HA  GLY A 321       5.611  -1.944 -21.586  1.00 67.07           H
ATOM   4906  HN  GLY A 321       6.576  -3.016 -19.833  1.00 67.07           H
ATOM   4907  N   GLU A 322       7.047  -3.438 -23.949  1.00 58.87           N
ATOM   4908  CA  GLU A 322       8.037  -3.312 -25.005  1.00 58.87           C
ATOM   4909  C   GLU A 322       8.178  -1.848 -25.427  1.00 58.87           C
ATOM   4910  O   GLU A 322       9.285  -1.376 -25.681  1.00 58.87           O
ATOM   4911  HA  GLU A 322       8.972  -3.663 -24.569  1.00 58.87           H
ATOM   4912  CB  GLU A 322       7.678  -4.195 -26.202  1.00 58.87           C
ATOM   4913 1HB  GLU A 322       7.474  -5.210 -25.860  1.00 58.87           H
ATOM   4914 2HB  GLU A 322       6.849  -3.751 -26.751  1.00 58.87           H
ATOM   4915  CG  GLU A 322       8.847  -4.287 -27.185  1.00 58.87           C
ATOM   4916 1HG  GLU A 322       9.262  -3.294 -27.356  1.00 58.87           H
ATOM   4917 2HG  GLU A 322       9.642  -4.895 -26.754  1.00 58.87           H
ATOM   4918  CD  GLU A 322       8.397  -4.894 -28.516  1.00 58.87           C
ATOM   4919  OE1 GLU A 322       9.159  -4.743 -29.495  1.00 58.87           O
ATOM   4920  OE2 GLU A 322       7.301  -5.496 -28.523  1.00 58.87           O
ATOM   4921  HN  GLU A 322       6.282  -4.048 -24.158  1.00 58.87           H
ATOM   4922  N   ARG A 323       7.041  -1.171 -25.489  1.00 57.35           N
ATOM   4923  CA  ARG A 323       7.023   0.226 -25.888  1.00 57.35           C
ATOM   4924  C   ARG A 323       7.867   1.064 -24.926  1.00 57.35           C
ATOM   4925  O   ARG A 323       8.643   1.916 -25.356  1.00 57.35           O
ATOM   4926  HA  ARG A 323       7.447   0.235 -26.892  1.00 57.35           H
ATOM   4927  CB  ARG A 323       5.594   0.774 -25.912  1.00 57.35           C
ATOM   4928 1HB  ARG A 323       4.996   0.208 -26.627  1.00 57.35           H
ATOM   4929 2HB  ARG A 323       5.133   0.639 -24.934  1.00 57.35           H
ATOM   4930  CG  ARG A 323       5.581   2.257 -26.288  1.00 57.35           C
ATOM   4931 1HG  ARG A 323       6.114   2.832 -25.531  1.00 57.35           H
ATOM   4932 2HG  ARG A 323       6.111   2.401 -27.230  1.00 57.35           H
ATOM   4933  CD  ARG A 323       4.148   2.777 -26.417  1.00 57.35           C
ATOM   4934 1HD  ARG A 323       3.658   2.309 -27.271  1.00 57.35           H
ATOM   4935 2HD  ARG A 323       3.573   2.507 -25.531  1.00 57.35           H
ATOM   4936  NE  ARG A 323       4.157   4.248 -26.584  1.00 57.35           N
ATOM   4937  HE  ARG A 323       5.017   4.685 -26.848  1.00 57.35           H
ATOM   4938  CZ  ARG A 323       3.085   5.031 -26.402  1.00 57.35           C
ATOM   4939  NH1 ARG A 323       1.907   4.500 -26.047  1.00 57.35           N
ATOM   4940 1HH1 ARG A 323       1.824   3.512 -25.915  1.00 57.35           H
ATOM   4941 2HH1 ARG A 323       1.112   5.091 -25.913  1.00 57.35           H
ATOM   4942  NH2 ARG A 323       3.209   6.353 -26.581  1.00 57.35           N
ATOM   4943 1HH2 ARG A 323       2.418   6.952 -26.449  1.00 57.35           H
ATOM   4944 2HH2 ARG A 323       4.091   6.742 -26.846  1.00 57.35           H
ATOM   4945  HN  ARG A 323       6.146  -1.560 -25.273  1.00 57.35           H
ATOM   4946  N   PHE A 324       7.686   0.794 -23.642  1.00 68.62           N
ATOM   4947  CA  PHE A 324       8.324   1.595 -22.611  1.00 68.62           C
ATOM   4948  C   PHE A 324       9.833   1.344 -22.578  1.00 68.62           C
ATOM   4949  O   PHE A 324      10.613   2.262 -22.328  1.00 68.62           O
ATOM   4950  HA  PHE A 324       8.137   2.641 -22.852  1.00 68.62           H
ATOM   4951  CB  PHE A 324       7.719   1.167 -21.273  1.00 68.62           C
ATOM   4952 1HB  PHE A 324       6.641   1.054 -21.393  1.00 68.62           H
ATOM   4953 2HB  PHE A 324       8.114   0.187 -21.003  1.00 68.62           H
ATOM   4954  CG  PHE A 324       7.990   2.143 -20.126  1.00 68.62           C
ATOM   4955  CD1 PHE A 324       9.212   2.168 -19.529  1.00 68.62           C
ATOM   4956  HD1 PHE A 324       9.997   1.492 -19.867  1.00 68.62           H
ATOM   4957  CD2 PHE A 324       7.010   2.986 -19.705  1.00 68.62           C
ATOM   4958  HD2 PHE A 324       6.031   2.966 -20.184  1.00 68.62           H
ATOM   4959  CE1 PHE A 324       9.463   3.074 -18.465  1.00 68.62           C
ATOM   4960  HE1 PHE A 324      10.442   3.094 -17.986  1.00 68.62           H
ATOM   4961  CE2 PHE A 324       7.262   3.893 -18.641  1.00 68.62           C
ATOM   4962  HE2 PHE A 324       6.476   4.568 -18.303  1.00 68.62           H
ATOM   4963  CZ  PHE A 324       8.483   3.917 -18.044  1.00 68.62           C
ATOM   4964  HZ  PHE A 324       8.676   4.613 -17.227  1.00 68.62           H
ATOM   4965  HN  PHE A 324       7.117   0.044 -23.303  1.00 68.62           H
ATOM   4966  N   ARG A 325      10.200   0.097 -22.833  1.00 68.02           N
ATOM   4967  CA  ARG A 325      11.604  -0.269 -22.918  1.00 68.02           C
ATOM   4968  C   ARG A 325      12.318   0.606 -23.950  1.00 68.02           C
ATOM   4969  O   ARG A 325      13.410   1.111 -23.692  1.00 68.02           O
ATOM   4970  HA  ARG A 325      11.998  -0.095 -21.917  1.00 68.02           H
ATOM   4971  CB  ARG A 325      11.767  -1.740 -23.306  1.00 68.02           C
ATOM   4972 1HB  ARG A 325      11.118  -1.971 -24.150  1.00 68.02           H
ATOM   4973 2HB  ARG A 325      12.792  -1.922 -23.631  1.00 68.02           H
ATOM   4974  CG  ARG A 325      11.430  -2.657 -22.129  1.00 68.02           C
ATOM   4975 1HG  ARG A 325      11.969  -2.329 -21.241  1.00 68.02           H
ATOM   4976 2HG  ARG A 325      10.366  -2.586 -21.901  1.00 68.02           H
ATOM   4977  CD  ARG A 325      11.793  -4.110 -22.445  1.00 68.02           C
ATOM   4978 1HD  ARG A 325      11.307  -4.422 -23.369  1.00 68.02           H
ATOM   4979 2HD  ARG A 325      12.868  -4.198 -22.604  1.00 68.02           H
ATOM   4980  NE  ARG A 325      11.373  -4.990 -21.331  1.00 68.02           N
ATOM   4981  HE  ARG A 325      10.842  -4.584 -20.587  1.00 68.02           H
ATOM   4982  CZ  ARG A 325      11.660  -6.297 -21.258  1.00 68.02           C
ATOM   4983  NH1 ARG A 325      12.369  -6.893 -22.226  1.00 68.02           N
ATOM   4984 1HH1 ARG A 325      12.687  -6.363 -23.011  1.00 68.02           H
ATOM   4985 2HH1 ARG A 325      12.578  -7.869 -22.163  1.00 68.02           H
ATOM   4986  NH2 ARG A 325      11.228  -6.998 -20.201  1.00 68.02           N
ATOM   4987 1HH2 ARG A 325      11.433  -7.974 -20.131  1.00 68.02           H
ATOM   4988 2HH2 ARG A 325      10.700  -6.545 -19.482  1.00 68.02           H
ATOM   4989  HN  ARG A 325       9.558  -0.656 -22.981  1.00 68.02           H
ATOM   4990  N   ARG A 326      11.673   0.759 -25.098  1.00 66.66           N
ATOM   4991  CA  ARG A 326      12.234   1.562 -26.171  1.00 66.66           C
ATOM   4992  C   ARG A 326      12.348   3.024 -25.735  1.00 66.66           C
ATOM   4993  O   ARG A 326      13.369   3.669 -25.973  1.00 66.66           O
ATOM   4994  HA  ARG A 326      13.218   1.131 -26.357  1.00 66.66           H
ATOM   4995  CB  ARG A 326      11.371   1.479 -27.431  1.00 66.66           C
ATOM   4996 1HB  ARG A 326      10.325   1.647 -27.171  1.00 66.66           H
ATOM   4997 2HB  ARG A 326      11.657   2.268 -28.126  1.00 66.66           H
ATOM   4998  CG  ARG A 326      11.521   0.115 -28.109  1.00 66.66           C
ATOM   4999 1HG  ARG A 326      12.554  -0.025 -28.427  1.00 66.66           H
ATOM   5000 2HG  ARG A 326      11.297  -0.677 -27.394  1.00 66.66           H
ATOM   5001  CD  ARG A 326      10.588  -0.002 -29.316  1.00 66.66           C
ATOM   5002 1HD  ARG A 326       9.552   0.107 -28.998  1.00 66.66           H
ATOM   5003 2HD  ARG A 326      10.792   0.803 -30.023  1.00 66.66           H
ATOM   5004  NE  ARG A 326      10.778  -1.313 -29.976  1.00 66.66           N
ATOM   5005  HE  ARG A 326      11.242  -2.034 -29.462  1.00 66.66           H
ATOM   5006  CZ  ARG A 326      10.367  -1.594 -31.220  1.00 66.66           C
ATOM   5007  NH1 ARG A 326       9.740  -0.666 -31.956  1.00 66.66           N
ATOM   5008 1HH1 ARG A 326       9.576   0.245 -31.577  1.00 66.66           H
ATOM   5009 2HH1 ARG A 326       9.437  -0.884 -32.883  1.00 66.66           H
ATOM   5010  NH2 ARG A 326      10.592  -2.818 -31.718  1.00 66.66           N
ATOM   5011 1HH2 ARG A 326      10.292  -3.044 -32.645  1.00 66.66           H
ATOM   5012 2HH2 ARG A 326      11.061  -3.505 -31.163  1.00 66.66           H
ATOM   5013  HN  ARG A 326      10.785   0.346 -25.299  1.00 66.66           H
ATOM   5014  N   ASP A 327      11.287   3.505 -25.105  1.00 75.82           N
ATOM   5015  CA  ASP A 327      11.209   4.908 -24.732  1.00 75.82           C
ATOM   5016  C   ASP A 327      12.231   5.196 -23.630  1.00 75.82           C
ATOM   5017  O   ASP A 327      12.813   6.278 -23.586  1.00 75.82           O
ATOM   5018  HA  ASP A 327      11.418   5.459 -25.649  1.00 75.82           H
ATOM   5019  CB  ASP A 327       9.821   5.258 -24.193  1.00 75.82           C
ATOM   5020 1HB  ASP A 327       9.531   4.539 -23.428  1.00 75.82           H
ATOM   5021 2HB  ASP A 327       9.849   6.238 -23.715  1.00 75.82           H
ATOM   5022  CG  ASP A 327       8.782   5.263 -25.316  1.00 75.82           C
ATOM   5023  OD1 ASP A 327       9.212   5.333 -26.487  1.00 75.82           O
ATOM   5024  OD2 ASP A 327       7.580   5.195 -24.978  1.00 75.82           O
ATOM   5025  HN  ASP A 327      10.491   2.956 -24.850  1.00 75.82           H
ATOM   5026  N   LEU A 328      12.417   4.208 -22.767  1.00 76.75           N
ATOM   5027  CA  LEU A 328      13.406   4.315 -21.709  1.00 76.75           C
ATOM   5028  C   LEU A 328      14.793   4.500 -22.329  1.00 76.75           C
ATOM   5029  O   LEU A 328      15.492   5.463 -22.018  1.00 76.75           O
ATOM   5030  HA  LEU A 328      13.167   5.205 -21.127  1.00 76.75           H
ATOM   5031  CB  LEU A 328      13.311   3.117 -20.762  1.00 76.75           C
ATOM   5032 1HB  LEU A 328      12.327   3.127 -20.293  1.00 76.75           H
ATOM   5033 2HB  LEU A 328      13.371   2.205 -21.356  1.00 76.75           H
ATOM   5034  CG  LEU A 328      14.370   3.046 -19.661  1.00 76.75           C
ATOM   5035  HG  LEU A 328      15.354   3.096 -20.129  1.00 76.75           H
ATOM   5036  CD1 LEU A 328      14.259   4.243 -18.715  1.00 76.75           C
ATOM   5037 1HD1 LEU A 328      14.401   5.166 -19.278  1.00 76.75           H
ATOM   5038 2HD1 LEU A 328      13.272   4.249 -18.251  1.00 76.75           H
ATOM   5039 3HD1 LEU A 328      15.023   4.168 -17.942  1.00 76.75           H
ATOM   5040  CD2 LEU A 328      14.294   1.714 -18.911  1.00 76.75           C
ATOM   5041 1HD2 LEU A 328      13.309   1.609 -18.456  1.00 76.75           H
ATOM   5042 2HD2 LEU A 328      14.461   0.894 -19.610  1.00 76.75           H
ATOM   5043 3HD2 LEU A 328      15.058   1.690 -18.134  1.00 76.75           H
ATOM   5044  HN  LEU A 328      11.907   3.347 -22.783  1.00 76.75           H
ATOM   5045  N   VAL A 329      15.148   3.563 -23.195  1.00 78.51           N
ATOM   5046  CA  VAL A 329      16.472   3.560 -23.793  1.00 78.51           C
ATOM   5047  C   VAL A 329      16.652   4.828 -24.630  1.00 78.51           C
ATOM   5048  O   VAL A 329      17.743   5.394 -24.679  1.00 78.51           O
ATOM   5049  HA  VAL A 329      17.200   3.569 -22.981  1.00 78.51           H
ATOM   5050  CB  VAL A 329      16.680   2.277 -24.600  1.00 78.51           C
ATOM   5051  HB  VAL A 329      15.889   2.220 -25.348  1.00 78.51           H
ATOM   5052  CG1 VAL A 329      18.021   2.302 -25.335  1.00 78.51           C
ATOM   5053 1HG1 VAL A 329      18.045   3.151 -26.018  1.00 78.51           H
ATOM   5054 2HG1 VAL A 329      18.831   2.394 -24.611  1.00 78.51           H
ATOM   5055 3HG1 VAL A 329      18.143   1.378 -25.901  1.00 78.51           H
ATOM   5056  CG2 VAL A 329      16.568   1.042 -23.704  1.00 78.51           C
ATOM   5057 1HG2 VAL A 329      17.328   1.090 -22.923  1.00 78.51           H
ATOM   5058 2HG2 VAL A 329      15.579   1.012 -23.247  1.00 78.51           H
ATOM   5059 3HG2 VAL A 329      16.720   0.143 -24.303  1.00 78.51           H
ATOM   5060  HN  VAL A 329      14.550   2.817 -23.489  1.00 78.51           H
ATOM   5061  N   LYS A 330      15.566   5.236 -25.269  1.00 73.82           N
ATOM   5062  CA  LYS A 330      15.581   6.445 -26.075  1.00 73.82           C
ATOM   5063  C   LYS A 330      15.882   7.648 -25.178  1.00 73.82           C
[truncated: 117,162 more chars]
