# Supplementary material for: Noncanonical roles of chemokine regions in CCR9 activation revealed by structural modeling and mutational mapping
Source: Nat Commun. 2025 Aug 18;16:7695. doi: 10.1038/s41467-025-62321-9 (PMC12361432; doi:10.1038/s41467-025-62321-9)
Supplement: Supplementary file 5 — Supplementary Data 3 [file 41467_2025_62321_MOESM5_ESM.zip › CCR9_CCL25_06_rnk3.pdb]

ATOM      1  N   GLU A  20      -4.952  -5.298  58.226  1.00 48.72           N
ATOM      2  CA  GLU A  20      -4.918  -6.308  57.182  1.00 48.72           C
ATOM      3  C   GLU A  20      -5.300  -7.675  57.753  1.00 48.72           C
ATOM      4  O   GLU A  20      -4.466  -8.360  58.344  1.00 48.72           O
ATOM      5  HA  GLU A  20      -5.660  -5.992  56.449  1.00 48.72           H
ATOM      6  CB  GLU A  20      -3.542  -6.358  56.513  1.00 48.72           C
ATOM      7 1HB  GLU A  20      -2.768  -6.147  57.250  1.00 48.72           H
ATOM      8 2HB  GLU A  20      -3.412  -7.318  56.014  1.00 48.72           H
ATOM      9  CG  GLU A  20      -3.421  -5.287  55.427  1.00 48.72           C
ATOM     10 1HG  GLU A  20      -4.367  -5.198  54.893  1.00 48.72           H
ATOM     11 2HG  GLU A  20      -3.222  -4.319  55.887  1.00 48.72           H
ATOM     12  CD  GLU A  20      -2.303  -5.630  54.441  1.00 48.72           C
ATOM     13  OE1 GLU A  20      -2.383  -5.133  53.297  1.00 48.72           O
ATOM     14  OE2 GLU A  20      -1.393  -6.382  54.854  1.00 48.72           O
ATOM     15  HN  GLU A  20      -5.229  -5.631  59.127  1.00 48.72           H
ATOM     16  N   SER A  21      -6.561  -8.031  57.557  1.00 56.15           N
ATOM     17  CA  SER A  21      -7.041  -9.340  57.965  1.00 56.15           C
ATOM     18  C   SER A  21      -6.224 -10.435  57.275  1.00 56.15           C
ATOM     19  O   SER A  21      -5.809 -10.275  56.129  1.00 56.15           O
ATOM     20  HA  SER A  21      -6.895  -9.377  59.045  1.00 56.15           H
ATOM     21  CB  SER A  21      -8.528  -9.506  57.645  1.00 56.15           C
ATOM     22 1HB  SER A  21      -8.870 -10.476  58.005  1.00 56.15           H
ATOM     23 2HB  SER A  21      -9.100  -8.748  58.180  1.00 56.15           H
ATOM     24  OG  SER A  21      -8.789  -9.399  56.249  1.00 56.15           O
ATOM     25  HG  SER A  21      -9.024 -10.296  55.875  1.00 56.15           H
ATOM     26  HN  SER A  21      -7.248  -7.443  57.129  1.00 56.15           H
ATOM     27  N   THR A  22      -6.019 -11.523  58.003  1.00 57.47           N
ATOM     28  CA  THR A  22      -5.264 -12.646  57.474  1.00 57.47           C
ATOM     29  C   THR A  22      -5.842 -13.091  56.128  1.00 57.47           C
ATOM     30  O   THR A  22      -5.108 -13.553  55.256  1.00 57.47           O
ATOM     31  HA  THR A  22      -4.242 -12.316  57.289  1.00 57.47           H
ATOM     32  CB  THR A  22      -5.261 -13.753  58.529  1.00 57.47           C
ATOM     33  HB  THR A  22      -5.115 -14.730  58.068  1.00 57.47           H
ATOM     34  OG1 THR A  22      -6.495 -13.578  59.220  1.00 57.47           O
ATOM     35  HG1 THR A  22      -7.245 -13.964  58.684  1.00 57.47           H
ATOM     36  CG2 THR A  22      -4.196 -13.533  59.606  1.00 57.47           C
ATOM     37 1HG2 THR A  22      -4.383 -12.587  60.113  1.00 57.47           H
ATOM     38 2HG2 THR A  22      -3.210 -13.509  59.142  1.00 57.47           H
ATOM     39 3HG2 THR A  22      -4.238 -14.347  60.329  1.00 57.47           H
ATOM     40  HN  THR A  22      -6.358 -11.644  58.936  1.00 57.47           H
ATOM     41  N   SER A  23      -7.152 -12.934  56.002  1.00 61.31           N
ATOM     42  CA  SER A  23      -7.832 -13.290  54.769  1.00 61.31           C
ATOM     43  C   SER A  23      -7.288 -12.452  53.610  1.00 61.31           C
ATOM     44  O   SER A  23      -7.130 -12.952  52.498  1.00 61.31           O
ATOM     45  HA  SER A  23      -7.614 -14.346  54.613  1.00 61.31           H
ATOM     46  CB  SER A  23      -9.345 -13.096  54.899  1.00 61.31           C
ATOM     47 1HB  SER A  23      -9.835 -13.453  53.993  1.00 61.31           H
ATOM     48 2HB  SER A  23      -9.718 -13.703  55.724  1.00 61.31           H
ATOM     49  OG  SER A  23      -9.691 -11.732  55.119  1.00 61.31           O
ATOM     50  HG  SER A  23     -10.685 -11.622  55.087  1.00 61.31           H
ATOM     51  HN  SER A  23      -7.744 -12.573  56.723  1.00 61.31           H
ATOM     52  N   SER A  24      -7.016 -11.190  53.911  1.00 66.75           N
ATOM     53  CA  SER A  24      -6.571 -10.257  52.890  1.00 66.75           C
ATOM     54  C   SER A  24      -5.187 -10.661  52.379  1.00 66.75           C
ATOM     55  O   SER A  24      -4.865 -10.444  51.212  1.00 66.75           O
ATOM     56  HA  SER A  24      -7.310 -10.329  52.092  1.00 66.75           H
ATOM     57  CB  SER A  24      -6.541  -8.825  53.429  1.00 66.75           C
ATOM     58 1HB  SER A  24      -6.568  -8.123  52.595  1.00 66.75           H
ATOM     59 2HB  SER A  24      -7.435  -8.643  54.026  1.00 66.75           H
ATOM     60  OG  SER A  24      -5.383  -8.576  54.221  1.00 66.75           O
ATOM     61  HG  SER A  24      -5.436  -9.091  55.076  1.00 66.75           H
ATOM     62  HN  SER A  24      -7.095 -10.805  54.831  1.00 66.75           H
ATOM     63  N   MET A  25      -4.405 -11.240  53.279  1.00 63.92           N
ATOM     64  CA  MET A  25      -3.079 -11.716  52.922  1.00 63.92           C
ATOM     65  C   MET A  25      -3.163 -12.995  52.087  1.00 63.92           C
ATOM     66  O   MET A  25      -2.428 -13.154  51.114  1.00 63.92           O
ATOM     67  HA  MET A  25      -2.630 -10.918  52.332  1.00 63.92           H
ATOM     68  CB  MET A  25      -2.275 -11.989  54.195  1.00 63.92           C
ATOM     69 1HB  MET A  25      -2.952 -12.261  55.005  1.00 63.92           H
ATOM     70 2HB  MET A  25      -1.611 -12.838  54.035  1.00 63.92           H
ATOM     71  CG  MET A  25      -1.455 -10.762  54.598  1.00 63.92           C
ATOM     72 1HG  MET A  25      -1.755  -9.901  54.001  1.00 63.92           H
ATOM     73 2HG  MET A  25      -1.650 -10.511  55.641  1.00 63.92           H
ATOM     74  SD  MET A  25       0.285 -11.088  54.366  1.00 63.92           S
ATOM     75  CE  MET A  25       0.725 -11.615  56.014  1.00 63.92           C
ATOM     76 1HE  MET A  25       0.515 -10.811  56.720  1.00 63.92           H
ATOM     77 2HE  MET A  25       0.141 -12.495  56.281  1.00 63.92           H
ATOM     78 3HE  MET A  25       1.787 -11.859  56.046  1.00 63.92           H
ATOM     79  HN  MET A  25      -4.664 -11.385  54.234  1.00 63.92           H
ATOM     80  N   GLU A  26      -4.065 -13.875  52.498  1.00 59.31           N
ATOM     81  CA  GLU A  26      -4.255 -15.134  51.798  1.00 59.31           C
ATOM     82  C   GLU A  26      -4.731 -14.880  50.367  1.00 59.31           C
ATOM     83  O   GLU A  26      -4.277 -15.538  49.432  1.00 59.31           O
ATOM     84  HA  GLU A  26      -3.273 -15.608  51.783  1.00 59.31           H
ATOM     85  CB  GLU A  26      -5.235 -16.036  52.550  1.00 59.31           C
ATOM     86 1HB  GLU A  26      -6.069 -15.442  52.923  1.00 59.31           H
ATOM     87 2HB  GLU A  26      -5.547 -16.858  51.906  1.00 59.31           H
ATOM     88  CG  GLU A  26      -4.568 -16.674  53.771  1.00 59.31           C
ATOM     89 1HG  GLU A  26      -3.676 -17.217  53.459  1.00 59.31           H
ATOM     90 2HG  GLU A  26      -4.243 -15.896  54.460  1.00 59.31           H
ATOM     91  CD  GLU A  26      -5.529 -17.627  54.485  1.00 59.31           C
ATOM     92  OE1 GLU A  26      -5.022 -18.474  55.252  1.00 59.31           O
ATOM     93  OE2 GLU A  26      -6.748 -17.487  54.248  1.00 59.31           O
ATOM     94  HN  GLU A  26      -4.658 -13.738  53.291  1.00 59.31           H
ATOM     95  N   ASP A  27      -5.640 -13.924  50.240  1.00 66.21           N
ATOM     96  CA  ASP A  27      -6.210 -13.600  48.944  1.00 66.21           C
ATOM     97  C   ASP A  27      -5.090 -13.178  47.990  1.00 66.21           C
ATOM     98  O   ASP A  27      -5.106 -13.533  46.812  1.00 66.21           O
ATOM     99  HA  ASP A  27      -6.714 -14.510  48.618  1.00 66.21           H
ATOM    100  CB  ASP A  27      -7.201 -12.440  49.052  1.00 66.21           C
ATOM    101 1HB  ASP A  27      -6.776 -11.651  49.672  1.00 66.21           H
ATOM    102 2HB  ASP A  27      -7.373 -12.011  48.065  1.00 66.21           H
ATOM    103  CG  ASP A  27      -8.529 -12.907  49.650  1.00 66.21           C
ATOM    104  OD1 ASP A  27      -8.780 -14.130  49.589  1.00 66.21           O
ATOM    105  OD2 ASP A  27      -9.264 -12.031  50.154  1.00 66.21           O
ATOM    106  HN  ASP A  27      -5.985 -13.376  51.002  1.00 66.21           H
ATOM    107  N   TYR A  28      -4.144 -12.427  48.534  1.00 65.23           N
ATOM    108  CA  TYR A  28      -3.044 -11.915  47.736  1.00 65.23           C
ATOM    109  C   TYR A  28      -2.071 -13.035  47.360  1.00 65.23           C
ATOM    110  O   TYR A  28      -1.544 -13.057  46.249  1.00 65.23           O
ATOM    111  HA  TYR A  28      -3.460 -11.484  46.825  1.00 65.23           H
ATOM    112  CB  TYR A  28      -2.317 -10.901  48.622  1.00 65.23           C
ATOM    113 1HB  TYR A  28      -3.018 -10.119  48.913  1.00 65.23           H
ATOM    114 2HB  TYR A  28      -1.995 -11.398  49.537  1.00 65.23           H
ATOM    115  CG  TYR A  28      -1.101 -10.253  47.957  1.00 65.23           C
ATOM    116  CD1 TYR A  28       0.164 -10.749  48.198  1.00 65.23           C
ATOM    117  HD1 TYR A  28       0.297 -11.602  48.863  1.00 65.23           H
ATOM    118  CD2 TYR A  28      -1.269  -9.172  47.115  1.00 65.23           C
ATOM    119  HD2 TYR A  28      -2.268  -8.780  46.924  1.00 65.23           H
ATOM    120  CE1 TYR A  28       1.309 -10.139  47.572  1.00 65.23           C
ATOM    121  HE1 TYR A  28       2.313 -10.521  47.755  1.00 65.23           H
ATOM    122  CE2 TYR A  28      -0.124  -8.562  46.489  1.00 65.23           C
ATOM    123  HE2 TYR A  28      -0.243  -7.708  45.822  1.00 65.23           H
ATOM    124  CZ  TYR A  28       1.108  -9.075  46.749  1.00 65.23           C
ATOM    125  OH  TYR A  28       2.189  -8.499  46.157  1.00 65.23           O
ATOM    126  HH  TYR A  28       1.930  -7.622  45.753  1.00 65.23           H
ATOM    127  HN  TYR A  28      -4.122 -12.168  49.500  1.00 65.23           H
ATOM    128  N   VAL A  29      -1.863 -13.937  48.307  1.00 66.01           N
ATOM    129  CA  VAL A  29      -0.895 -15.005  48.124  1.00 66.01           C
ATOM    130  C   VAL A  29      -1.443 -16.019  47.119  1.00 66.01           C
ATOM    131  O   VAL A  29      -0.695 -16.561  46.308  1.00 66.01           O
ATOM    132  HA  VAL A  29       0.012 -14.559  47.714  1.00 66.01           H
ATOM    133  CB  VAL A  29      -0.545 -15.631  49.476  1.00 66.01           C
ATOM    134  HB  VAL A  29      -1.477 -15.910  49.967  1.00 66.01           H
ATOM    135  CG1 VAL A  29       0.287 -16.902  49.292  1.00 66.01           C
ATOM    136 1HG1 VAL A  29      -0.280 -17.626  48.707  1.00 66.01           H
ATOM    137 2HG1 VAL A  29       1.213 -16.658  48.770  1.00 66.01           H
ATOM    138 3HG1 VAL A  29       0.522 -17.327  50.268  1.00 66.01           H
ATOM    139  CG2 VAL A  29       0.179 -14.627  50.375  1.00 66.01           C
ATOM    140 1HG2 VAL A  29       1.100 -14.304  49.891  1.00 66.01           H
ATOM    141 2HG2 VAL A  29      -0.464 -13.763  50.546  1.00 66.01           H
ATOM    142 3HG2 VAL A  29       0.416 -15.098  51.329  1.00 66.01           H
ATOM    143  HN  VAL A  29      -2.342 -13.947  49.185  1.00 66.01           H
ATOM    144  N   ASN A  30      -2.746 -16.245  47.206  1.00 60.87           N
ATOM    145  CA  ASN A  30      -3.383 -17.274  46.402  1.00 60.87           C
ATOM    146  C   ASN A  30      -3.764 -16.689  45.041  1.00 60.87           C
ATOM    147  O   ASN A  30      -4.247 -17.406  44.166  1.00 60.87           O
ATOM    148  HA  ASN A  30      -2.644 -18.071  46.320  1.00 60.87           H
ATOM    149  CB  ASN A  30      -4.660 -17.785  47.072  1.00 60.87           C
ATOM    150 1HB  ASN A  30      -5.299 -16.943  47.336  1.00 60.87           H
ATOM    151 2HB  ASN A  30      -5.221 -18.403  46.370  1.00 60.87           H
ATOM    152  CG  ASN A  30      -4.333 -18.598  48.326  1.00 60.87           C
ATOM    153  OD1 ASN A  30      -3.269 -19.178  48.462  1.00 60.87           O
ATOM    154  ND2 ASN A  30      -5.306 -18.607  49.233  1.00 60.87           N
ATOM    155 1HD2 ASN A  30      -6.156 -18.109  49.060  1.00 60.87           H
ATOM    156 2HD2 ASN A  30      -5.188 -19.111  50.089  1.00 60.87           H
ATOM    157  HN  ASN A  30      -3.362 -15.740  47.810  1.00 60.87           H
ATOM    158  N   PHE A  31      -3.534 -15.391  44.905  1.00 68.02           N
ATOM    159  CA  PHE A  31      -3.839 -14.703  43.662  1.00 68.02           C
ATOM    160  C   PHE A  31      -2.976 -15.234  42.516  1.00 68.02           C
ATOM    161  O   PHE A  31      -1.754 -15.304  42.634  1.00 68.02           O
ATOM    162  HA  PHE A  31      -4.890 -14.888  43.439  1.00 68.02           H
ATOM    163  CB  PHE A  31      -3.520 -13.223  43.880  1.00 68.02           C
ATOM    164 1HB  PHE A  31      -4.010 -12.887  44.794  1.00 68.02           H
ATOM    165 2HB  PHE A  31      -2.447 -13.111  44.035  1.00 68.02           H
ATOM    166  CG  PHE A  31      -3.951 -12.316  42.725  1.00 68.02           C
ATOM    167  CD1 PHE A  31      -3.037 -11.907  41.805  1.00 68.02           C
ATOM    168  HD1 PHE A  31      -1.998 -12.225  41.889  1.00 68.02           H
ATOM    169  CD2 PHE A  31      -5.248 -11.920  42.619  1.00 68.02           C
ATOM    170  HD2 PHE A  31      -5.980 -12.247  43.357  1.00 68.02           H
ATOM    171  CE1 PHE A  31      -3.437 -11.066  40.733  1.00 68.02           C
ATOM    172  HE1 PHE A  31      -2.705 -10.738  39.995  1.00 68.02           H
ATOM    173  CE2 PHE A  31      -5.647 -11.079  41.547  1.00 68.02           C
ATOM    174  HE2 PHE A  31      -6.687 -10.761  41.462  1.00 68.02           H
ATOM    175  CZ  PHE A  31      -4.734 -10.670  40.627  1.00 68.02           C
ATOM    176  HZ  PHE A  31      -5.041 -10.024  39.804  1.00 68.02           H
ATOM    177  HN  PHE A  31      -3.148 -14.813  45.624  1.00 68.02           H
ATOM    178  N   ASN A  32      -3.646 -15.596  41.431  1.00 61.19           N
ATOM    179  CA  ASN A  32      -2.956 -16.123  40.266  1.00 61.19           C
ATOM    180  C   ASN A  32      -2.417 -14.961  39.429  1.00 61.19           C
ATOM    181  O   ASN A  32      -3.152 -14.360  38.648  1.00 61.19           O
ATOM    182  HA  ASN A  32      -2.162 -16.754  40.664  1.00 61.19           H
ATOM    183  CB  ASN A  32      -3.906 -16.938  39.386  1.00 61.19           C
ATOM    184 1HB  ASN A  32      -4.478 -17.630  40.005  1.00 61.19           H
ATOM    185 2HB  ASN A  32      -4.623 -16.273  38.905  1.00 61.19           H
ATOM    186  CG  ASN A  32      -3.132 -17.718  38.321  1.00 61.19           C
ATOM    187  OD1 ASN A  32      -1.916 -17.668  38.239  1.00 61.19           O
ATOM    188  ND2 ASN A  32      -3.903 -18.440  37.512  1.00 61.19           N
ATOM    189 1HD2 ASN A  32      -4.896 -18.437  37.634  1.00 61.19           H
ATOM    190 2HD2 ASN A  32      -3.490 -18.985  36.783  1.00 61.19           H
ATOM    191  HN  ASN A  32      -4.640 -15.534  41.342  1.00 61.19           H
ATOM    192  N   PHE A  33      -1.136 -14.680  39.622  1.00 62.48           N
ATOM    193  CA  PHE A  33      -0.469 -13.655  38.836  1.00 62.48           C
ATOM    194  C   PHE A  33      -0.020 -14.208  37.482  1.00 62.48           C
ATOM    195  O   PHE A  33       1.172 -14.233  37.182  1.00 62.48           O
ATOM    196  HA  PHE A  33      -1.187 -12.850  38.678  1.00 62.48           H
ATOM    197  CB  PHE A  33       0.764 -13.217  39.629  1.00 62.48           C
ATOM    198 1HB  PHE A  33       1.355 -14.098  39.880  1.00 62.48           H
ATOM    199 2HB  PHE A  33       1.386 -12.587  38.993  1.00 62.48           H
ATOM    200  CG  PHE A  33       0.439 -12.455  40.915  1.00 62.48           C
ATOM    201  CD1 PHE A  33       0.195 -11.118  40.871  1.00 62.48           C
ATOM    202  HD1 PHE A  33       0.232 -10.589  39.919  1.00 62.48           H
ATOM    203  CD2 PHE A  33       0.392 -13.116  42.103  1.00 62.48           C
ATOM    204  HD2 PHE A  33       0.587 -14.187  42.139  1.00 62.48           H
ATOM    205  CE1 PHE A  33      -0.107 -10.411  42.065  1.00 62.48           C
ATOM    206  HE1 PHE A  33      -0.301  -9.339  42.029  1.00 62.48           H
ATOM    207  CE2 PHE A  33       0.090 -12.409  43.297  1.00 62.48           C
ATOM    208  HE2 PHE A  33       0.053 -12.938  44.249  1.00 62.48           H
ATOM    209  CZ  PHE A  33      -0.153 -11.072  43.253  1.00 62.48           C
ATOM    210  HZ  PHE A  33      -0.385 -10.529  44.169  1.00 62.48           H
ATOM    211  HN  PHE A  33      -0.559 -15.137  40.298  1.00 62.48           H
ATOM    212  N   THR A  34      -1.000 -14.639  36.701  1.00 62.82           N
ATOM    213  CA  THR A  34      -0.792 -14.827  35.275  1.00 62.82           C
ATOM    214  C   THR A  34      -0.339 -13.518  34.625  1.00 62.82           C
ATOM    215  O   THR A  34      -0.965 -12.477  34.816  1.00 62.82           O
ATOM    216  HA  THR A  34       0.014 -15.548  35.137  1.00 62.82           H
ATOM    217  CB  THR A  34      -2.085 -15.386  34.678  1.00 62.82           C
ATOM    218  HB  THR A  34      -2.097 -15.268  33.595  1.00 62.82           H
ATOM    219  OG1 THR A  34      -3.117 -14.702  35.383  1.00 62.82           O
ATOM    220  HG1 THR A  34      -3.070 -13.722  35.190  1.00 62.82           H
ATOM    221  CG2 THR A  34      -2.305 -16.858  35.033  1.00 62.82           C
ATOM    222 1HG2 THR A  34      -2.361 -16.967  36.116  1.00 62.82           H
ATOM    223 2HG2 THR A  34      -1.474 -17.452  34.651  1.00 62.82           H
ATOM    224 3HG2 THR A  34      -3.236 -17.205  34.585  1.00 62.82           H
ATOM    225  HN  THR A  34      -1.920 -14.858  37.026  1.00 62.82           H
ATOM    226  N   ASP A  35       0.745 -13.613  33.870  1.00 67.24           N
ATOM    227  CA  ASP A  35       1.350 -12.433  33.275  1.00 67.24           C
ATOM    228  C   ASP A  35       0.652 -12.120  31.950  1.00 67.24           C
ATOM    229  O   ASP A  35       1.058 -12.612  30.899  1.00 67.24           O
ATOM    230  HA  ASP A  35       1.218 -11.642  34.013  1.00 67.24           H
ATOM    231  CB  ASP A  35       2.834 -12.662  32.985  1.00 67.24           C
ATOM    232 1HB  ASP A  35       3.272 -13.275  33.773  1.00 67.24           H
ATOM    233 2HB  ASP A  35       2.945 -13.214  32.052  1.00 67.24           H
ATOM    234  CG  ASP A  35       3.585 -11.332  32.890  1.00 67.24           C
ATOM    235  OD1 ASP A  35       2.918 -10.290  33.067  1.00 67.24           O
ATOM    236  OD2 ASP A  35       4.809 -11.388  32.642  1.00 67.24           O
ATOM    237  HN  ASP A  35       1.208 -14.475  33.662  1.00 67.24           H
ATOM    238  N   PHE A  36      -0.387 -11.303  32.044  1.00 81.55           N
ATOM    239  CA  PHE A  36      -1.099 -10.859  30.858  1.00 81.55           C
ATOM    240  C   PHE A  36      -0.423  -9.633  30.240  1.00 81.55           C
ATOM    241  O   PHE A  36      -0.794  -9.198  29.151  1.00 81.55           O
ATOM    242  HA  PHE A  36      -1.080 -11.681  30.143  1.00 81.55           H
ATOM    243  CB  PHE A  36      -2.513 -10.477  31.301  1.00 81.55           C
ATOM    244 1HB  PHE A  36      -2.445  -9.793  32.147  1.00 81.55           H
ATOM    245 2HB  PHE A  36      -3.003  -9.936  30.492  1.00 81.55           H
ATOM    246  CG  PHE A  36      -3.384 -11.671  31.698  1.00 81.55           C
ATOM    247  CD1 PHE A  36      -3.394 -12.791  30.927  1.00 81.55           C
ATOM    248  HD1 PHE A  36      -2.781 -12.839  30.027  1.00 81.55           H
ATOM    249  CD2 PHE A  36      -4.148 -11.611  32.821  1.00 81.55           C
ATOM    250  HD2 PHE A  36      -4.140 -10.713  33.439  1.00 81.55           H
ATOM    251  CE1 PHE A  36      -4.202 -13.899  31.295  1.00 81.55           C
ATOM    252  HE1 PHE A  36      -4.210 -14.797  30.677  1.00 81.55           H
ATOM    253  CE2 PHE A  36      -4.957 -12.719  33.189  1.00 81.55           C
ATOM    254  HE2 PHE A  36      -5.569 -12.672  34.089  1.00 81.55           H
ATOM    255  CZ  PHE A  36      -4.967 -13.840  32.418  1.00 81.55           C
ATOM    256  HZ  PHE A  36      -5.587 -14.690  32.701  1.00 81.55           H
ATOM    257  HN  PHE A  36      -0.742 -10.947  32.908  1.00 81.55           H
ATOM    258  N   TYR A  37       0.557  -9.110  30.962  1.00 86.23           N
ATOM    259  CA  TYR A  37       1.330  -7.983  30.470  1.00 86.23           C
ATOM    260  C   TYR A  37       2.512  -8.457  29.621  1.00 86.23           C
ATOM    261  O   TYR A  37       3.485  -8.992  30.149  1.00 86.23           O
ATOM    262  HA  TYR A  37       0.674  -7.368  29.855  1.00 86.23           H
ATOM    263  CB  TYR A  37       1.865  -7.265  31.711  1.00 86.23           C
ATOM    264 1HB  TYR A  37       1.035  -7.066  32.389  1.00 86.23           H
ATOM    265 2HB  TYR A  37       2.553  -7.929  32.234  1.00 86.23           H
ATOM    266  CG  TYR A  37       2.582  -5.948  31.407  1.00 86.23           C
ATOM    267  CD1 TYR A  37       3.958  -5.920  31.302  1.00 86.23           C
ATOM    268  HD1 TYR A  37       4.534  -6.836  31.435  1.00 86.23           H
ATOM    269  CD2 TYR A  37       1.853  -4.788  31.238  1.00 86.23           C
ATOM    270  HD2 TYR A  37       0.767  -4.810  31.321  1.00 86.23           H
ATOM    271  CE1 TYR A  37       4.633  -4.680  31.015  1.00 86.23           C
ATOM    272  HE1 TYR A  37       5.719  -4.644  30.930  1.00 86.23           H
ATOM    273  CE2 TYR A  37       2.528  -3.549  30.952  1.00 86.23           C
ATOM    274  HE2 TYR A  37       1.965  -2.626  30.816  1.00 86.23           H
ATOM    275  CZ  TYR A  37       3.885  -3.556  30.855  1.00 86.23           C
ATOM    276  OH  TYR A  37       4.522  -2.385  30.584  1.00 86.23           O
ATOM    277  HH  TYR A  37       3.854  -1.675  30.364  1.00 86.23           H
ATOM    278  HN  TYR A  37       0.825  -9.444  31.866  1.00 86.23           H
ATOM    279  N   CYS A  38       2.387  -8.242  28.319  1.00 89.42           N
ATOM    280  CA  CYS A  38       3.380  -8.738  27.381  1.00 89.42           C
ATOM    281  C   CYS A  38       4.408  -7.631  27.140  1.00 89.42           C
ATOM    282  O   CYS A  38       4.087  -6.597  26.555  1.00 89.42           O
ATOM    283  HA  CYS A  38       3.847  -9.605  27.849  1.00 89.42           H
ATOM    284  CB  CYS A  38       2.737  -9.214  26.077  1.00 89.42           C
ATOM    285 1HB  CYS A  38       1.929  -9.912  26.294  1.00 89.42           H
ATOM    286 2HB  CYS A  38       2.295  -8.368  25.550  1.00 89.42           H
ATOM    287  SG  CYS A  38       3.993 -10.022  25.019  1.00 89.42           S
ATOM    288  HN  CYS A  38       1.628  -7.741  27.905  1.00 89.42           H
ATOM    289  N   GLU A  39       5.623  -7.885  27.603  1.00 81.14           N
ATOM    290  CA  GLU A  39       6.748  -7.030  27.262  1.00 81.14           C
ATOM    291  C   GLU A  39       7.314  -7.419  25.895  1.00 81.14           C
ATOM    292  O   GLU A  39       7.696  -8.569  25.681  1.00 81.14           O
ATOM    293  HA  GLU A  39       6.342  -6.020  27.220  1.00 81.14           H
ATOM    294  CB  GLU A  39       7.830  -7.092  28.341  1.00 81.14           C
ATOM    295 1HB  GLU A  39       8.152  -8.124  28.481  1.00 81.14           H
ATOM    296 2HB  GLU A  39       8.646  -6.417  28.082  1.00 81.14           H
ATOM    297  CG  GLU A  39       7.288  -6.613  29.689  1.00 81.14           C
ATOM    298 1HG  GLU A  39       6.786  -5.653  29.563  1.00 81.14           H
ATOM    299 2HG  GLU A  39       6.541  -7.317  30.056  1.00 81.14           H
ATOM    300  CD  GLU A  39       8.414  -6.475  30.716  1.00 81.14           C
ATOM    301  OE1 GLU A  39       8.129  -5.922  31.800  1.00 81.14           O
ATOM    302  OE2 GLU A  39       9.535  -6.925  30.393  1.00 81.14           O
ATOM    303  HN  GLU A  39       5.845  -8.657  28.199  1.00 81.14           H
ATOM    304  N   LYS A  40       7.351  -6.439  25.004  1.00 87.38           N
ATOM    305  CA  LYS A  40       7.697  -6.700  23.617  1.00 87.38           C
ATOM    306  C   LYS A  40       9.101  -6.160  23.336  1.00 87.38           C
ATOM    307  O   LYS A  40       9.397  -5.742  22.218  1.00 87.38           O
ATOM    308  HA  LYS A  40       7.709  -7.781  23.482  1.00 87.38           H
ATOM    309  CB  LYS A  40       6.624  -6.138  22.683  1.00 87.38           C
ATOM    310 1HB  LYS A  40       6.494  -5.072  22.871  1.00 87.38           H
ATOM    311 2HB  LYS A  40       6.949  -6.241  21.647  1.00 87.38           H
ATOM    312  CG  LYS A  40       5.291  -6.863  22.880  1.00 87.38           C
ATOM    313 1HG  LYS A  40       5.444  -7.939  22.801  1.00 87.38           H
ATOM    314 2HG  LYS A  40       4.912  -6.667  23.882  1.00 87.38           H
ATOM    315  CD  LYS A  40       4.262  -6.411  21.841  1.00 87.38           C
ATOM    316 1HD  LYS A  40       4.069  -5.344  21.956  1.00 87.38           H
ATOM    317 2HD  LYS A  40       4.665  -6.556  20.839  1.00 87.38           H
ATOM    318  CE  LYS A  40       2.955  -7.191  21.990  1.00 87.38           C
ATOM    319 1HE  LYS A  40       3.157  -8.261  21.959  1.00 87.38           H
ATOM    320 2HE  LYS A  40       2.506  -6.979  22.961  1.00 87.38           H
ATOM    321  NZ  LYS A  40       2.009  -6.827  20.911  1.00 87.38           N
ATOM    322 1HZ  LYS A  40       1.180  -7.406  20.979  1.00 87.38           H
ATOM    323 2HZ  LYS A  40       1.749  -5.851  21.004  1.00 87.38           H
ATOM    324 3HZ  LYS A  40       2.451  -6.974  20.010  1.00 87.38           H
ATOM    325  HN  LYS A  40       7.150  -5.482  25.217  1.00 87.38           H
ATOM    326  N   ASN A  41       9.929  -6.187  24.371  1.00 82.82           N
ATOM    327  CA  ASN A  41      11.280  -5.663  24.262  1.00 82.82           C
ATOM    328  C   ASN A  41      12.010  -6.378  23.124  1.00 82.82           C
ATOM    329  O   ASN A  41      12.707  -5.744  22.333  1.00 82.82           O
ATOM    330  HA  ASN A  41      11.158  -4.596  24.074  1.00 82.82           H
ATOM    331  CB  ASN A  41      12.068  -5.899  25.552  1.00 82.82           C
ATOM    332 1HB  ASN A  41      11.957  -6.938  25.865  1.00 82.82           H
ATOM    333 2HB  ASN A  41      13.129  -5.733  25.370  1.00 82.82           H
ATOM    334  CG  ASN A  41      11.585  -4.971  26.668  1.00 82.82           C
ATOM    335  OD1 ASN A  41      11.164  -3.849  26.439  1.00 82.82           O
ATOM    336  ND2 ASN A  41      11.669  -5.499  27.886  1.00 82.82           N
ATOM    337 1HD2 ASN A  41      12.024  -6.426  28.005  1.00 82.82           H
ATOM    338 2HD2 ASN A  41      11.377  -4.969  28.682  1.00 82.82           H
ATOM    339  HN  ASN A  41       9.690  -6.557  25.268  1.00 82.82           H
ATOM    340  N   ASN A  42      11.825  -7.689  23.077  1.00 83.82           N
ATOM    341  CA  ASN A  42      12.502  -8.505  22.083  1.00 83.82           C
ATOM    342  C   ASN A  42      12.027  -8.100  20.687  1.00 83.82           C
ATOM    343  O   ASN A  42      12.809  -8.097  19.737  1.00 83.82           O
ATOM    344  HA  ASN A  42      13.565  -8.315  22.233  1.00 83.82           H
ATOM    345  CB  ASN A  42      12.184  -9.989  22.279  1.00 83.82           C
ATOM    346 1HB  ASN A  42      11.104 -10.135  22.285  1.00 83.82           H
ATOM    347 2HB  ASN A  42      12.579 -10.563  21.441  1.00 83.82           H
ATOM    348  CG  ASN A  42      12.782 -10.510  23.588  1.00 83.82           C
ATOM    349  OD1 ASN A  42      13.569  -9.851  24.246  1.00 83.82           O
ATOM    350  ND2 ASN A  42      12.364 -11.726  23.926  1.00 83.82           N
ATOM    351 1HD2 ASN A  42      11.717 -12.214  23.341  1.00 83.82           H
ATOM    352 2HD2 ASN A  42      12.699 -12.154  24.766  1.00 83.82           H
ATOM    353  HN  ASN A  42      11.227  -8.192  23.700  1.00 83.82           H
ATOM    354  N   VAL A  43      10.747  -7.768  20.605  1.00 90.61           N
ATOM    355  CA  VAL A  43      10.144  -7.418  19.330  1.00 90.61           C
ATOM    356  C   VAL A  43      10.733  -6.094  18.839  1.00 90.61           C
ATOM    357  O   VAL A  43      11.030  -5.944  17.655  1.00 90.61           O
ATOM    358  HA  VAL A  43      10.402  -8.202  18.618  1.00 90.61           H
ATOM    359  CB  VAL A  43       8.621  -7.382  19.464  1.00 90.61           C
ATOM    360  HB  VAL A  43       8.364  -6.581  20.158  1.00 90.61           H
ATOM    361  CG1 VAL A  43       7.960  -7.069  18.120  1.00 90.61           C
ATOM    362 1HG1 VAL A  43       8.302  -6.097  17.764  1.00 90.61           H
ATOM    363 2HG1 VAL A  43       8.229  -7.837  17.395  1.00 90.61           H
ATOM    364 3HG1 VAL A  43       6.877  -7.049  18.244  1.00 90.61           H
ATOM    365  CG2 VAL A  43       8.090  -8.695  20.044  1.00 90.61           C
ATOM    366 1HG2 VAL A  43       8.363  -9.519  19.385  1.00 90.61           H
ATOM    367 2HG2 VAL A  43       8.524  -8.858  21.030  1.00 90.61           H
ATOM    368 3HG2 VAL A  43       7.004  -8.642  20.128  1.00 90.61           H
ATOM    369  HN  VAL A  43      10.127  -7.736  21.389  1.00 90.61           H
ATOM    370  N   ARG A  44      10.884  -5.167  19.774  1.00 86.40           N
ATOM    371  CA  ARG A  44      11.429  -3.860  19.450  1.00 86.40           C
ATOM    372  C   ARG A  44      12.891  -3.987  19.017  1.00 86.40           C
ATOM    373  O   ARG A  44      13.337  -3.283  18.112  1.00 86.40           O
ATOM    374  HA  ARG A  44      10.808  -3.494  18.632  1.00 86.40           H
ATOM    375  CB  ARG A  44      11.340  -2.914  20.649  1.00 86.40           C
ATOM    376 1HB  ARG A  44      11.787  -3.386  21.524  1.00 86.40           H
ATOM    377 2HB  ARG A  44      11.913  -2.009  20.447  1.00 86.40           H
ATOM    378  CG  ARG A  44       9.885  -2.545  20.950  1.00 86.40           C
ATOM    379 1HG  ARG A  44       9.377  -2.274  20.025  1.00 86.40           H
ATOM    380 2HG  ARG A  44       9.364  -3.412  21.357  1.00 86.40           H
ATOM    381  CD  ARG A  44       9.808  -1.383  21.941  1.00 86.40           C
ATOM    382 1HD  ARG A  44      10.458  -0.571  21.614  1.00 86.40           H
ATOM    383 2HD  ARG A  44       8.793  -0.987  21.971  1.00 86.40           H
ATOM    384  NE  ARG A  44      10.211  -1.841  23.290  1.00 86.40           N
ATOM    385  HE  ARG A  44      11.189  -1.891  23.495  1.00 86.40           H
ATOM    386  CZ  ARG A  44       9.348  -2.191  24.253  1.00 86.40           C
ATOM    387  NH1 ARG A  44       8.027  -2.143  24.034  1.00 86.40           N
ATOM    388 1HH1 ARG A  44       7.679  -1.843  23.146  1.00 86.40           H
ATOM    389 2HH1 ARG A  44       7.390  -2.406  24.759  1.00 86.40           H
ATOM    390  NH2 ARG A  44       9.827  -2.591  25.440  1.00 86.40           N
ATOM    391 1HH2 ARG A  44       9.196  -2.856  26.169  1.00 86.40           H
ATOM    392 2HH2 ARG A  44      10.814  -2.625  25.595  1.00 86.40           H
ATOM    393  HN  ARG A  44      10.642  -5.298  20.735  1.00 86.40           H
ATOM    394  N   GLN A  45      13.596  -4.889  19.684  1.00 83.51           N
ATOM    395  CA  GLN A  45      15.007  -5.094  19.401  1.00 83.51           C
ATOM    396  C   GLN A  45      15.191  -5.629  17.979  1.00 83.51           C
ATOM    397  O   GLN A  45      16.076  -5.179  17.253  1.00 83.51           O
ATOM    398  HA  GLN A  45      15.466  -4.110  19.489  1.00 83.51           H
ATOM    399  CB  GLN A  45      15.640  -6.036  20.427  1.00 83.51           C
ATOM    400 1HB  GLN A  45      15.401  -5.695  21.435  1.00 83.51           H
ATOM    401 2HB  GLN A  45      15.216  -7.035  20.320  1.00 83.51           H
ATOM    402  CG  GLN A  45      17.158  -6.099  20.250  1.00 83.51           C
ATOM    403 1HG  GLN A  45      17.397  -6.491  19.262  1.00 83.51           H
ATOM    404 2HG  GLN A  45      17.576  -5.093  20.304  1.00 83.51           H
ATOM    405  CD  GLN A  45      17.799  -6.981  21.323  1.00 83.51           C
ATOM    406  OE1 GLN A  45      17.133  -7.681  22.068  1.00 83.51           O
ATOM    407  NE2 GLN A  45      19.127  -6.909  21.361  1.00 83.51           N
ATOM    408 1HE2 GLN A  45      19.614  -6.314  20.721  1.00 83.51           H
ATOM    409 2HE2 GLN A  45      19.638  -7.449  22.029  1.00 83.51           H
ATOM    410  HN  GLN A  45      13.220  -5.472  20.404  1.00 83.51           H
ATOM    411  N   PHE A  46      14.340  -6.581  17.625  1.00 91.99           N
ATOM    412  CA  PHE A  46      14.365  -7.146  16.286  1.00 91.99           C
ATOM    413  C   PHE A  46      14.089  -6.071  15.232  1.00 91.99           C
ATOM    414  O   PHE A  46      14.782  -5.999  14.219  1.00 91.99           O
ATOM    415  HA  PHE A  46      15.361  -7.560  16.128  1.00 91.99           H
ATOM    416  CB  PHE A  46      13.257  -8.200  16.225  1.00 91.99           C
ATOM    417 1HB  PHE A  46      13.462  -8.971  16.968  1.00 91.99           H
ATOM    418 2HB  PHE A  46      12.311  -7.734  16.501  1.00 91.99           H
ATOM    419  CG  PHE A  46      13.103  -8.861  14.854  1.00 91.99           C
ATOM    420  CD1 PHE A  46      12.115  -8.456  14.011  1.00 91.99           C
ATOM    421  HD1 PHE A  46      11.433  -7.661  14.313  1.00 91.99           H
ATOM    422  CD2 PHE A  46      13.953  -9.853  14.478  1.00 91.99           C
ATOM    423  HD2 PHE A  46      14.745 -10.178  15.153  1.00 91.99           H
ATOM    424  CE1 PHE A  46      11.971  -9.070  12.739  1.00 91.99           C
ATOM    425  HE1 PHE A  46      11.179  -8.746  12.064  1.00 91.99           H
ATOM    426  CE2 PHE A  46      13.810 -10.467  13.205  1.00 91.99           C
ATOM    427  HE2 PHE A  46      14.491 -11.262  12.904  1.00 91.99           H
ATOM    428  CZ  PHE A  46      12.822 -10.063  12.363  1.00 91.99           C
ATOM    429  HZ  PHE A  46      12.712 -10.534  11.386  1.00 91.99           H
ATOM    430  HN  PHE A  46      13.645  -6.965  18.233  1.00 91.99           H
ATOM    431  N   ALA A  47      13.075  -5.264  15.508  1.00 92.37           N
ATOM    432  CA  ALA A  47      12.666  -4.230  14.573  1.00 92.37           C
ATOM    433  C   ALA A  47      13.832  -3.265  14.345  1.00 92.37           C
ATOM    434  O   ALA A  47      14.075  -2.835  13.218  1.00 92.37           O
ATOM    435  HA  ALA A  47      12.418  -4.715  13.629  1.00 92.37           H
ATOM    436  CB  ALA A  47      11.419  -3.522  15.107  1.00 92.37           C
ATOM    437 1HB  ALA A  47      10.613  -4.246  15.223  1.00 92.37           H
ATOM    438 2HB  ALA A  47      11.644  -3.070  16.073  1.00 92.37           H
ATOM    439 3HB  ALA A  47      11.113  -2.747  14.405  1.00 92.37           H
ATOM    440  HN  ALA A  47      12.539  -5.308  16.351  1.00 92.37           H
ATOM    441  N   SER A  48      14.521  -2.952  15.432  1.00 90.82           N
ATOM    442  CA  SER A  48      15.543  -1.920  15.399  1.00 90.82           C
ATOM    443  C   SER A  48      16.715  -2.371  14.526  1.00 90.82           C
ATOM    444  O   SER A  48      17.466  -1.544  14.012  1.00 90.82           O
ATOM    445  HA  SER A  48      15.057  -1.046  14.966  1.00 90.82           H
ATOM    446  CB  SER A  48      16.031  -1.583  16.810  1.00 90.82           C
ATOM    447 1HB  SER A  48      16.648  -0.685  16.775  1.00 90.82           H
ATOM    448 2HB  SER A  48      15.175  -1.357  17.446  1.00 90.82           H
ATOM    449  OG  SER A  48      16.780  -2.651  17.384  1.00 90.82           O
ATOM    450  HG  SER A  48      16.410  -3.529  17.083  1.00 90.82           H
ATOM    451  HN  SER A  48      14.391  -3.390  16.322  1.00 90.82           H
ATOM    452  N   HIS A  49      16.835  -3.683  14.384  1.00 86.94           N
ATOM    453  CA  HIS A  49      17.930  -4.257  13.620  1.00 86.94           C
ATOM    454  C   HIS A  49      17.465  -4.540  12.190  1.00 86.94           C
ATOM    455  O   HIS A  49      18.219  -4.343  11.238  1.00 86.94           O
ATOM    456  HA  HIS A  49      18.720  -3.506  13.594  1.00 86.94           H
ATOM    457  CB  HIS A  49      18.488  -5.498  14.319  1.00 86.94           C
ATOM    458 1HB  HIS A  49      17.665  -6.175  14.547  1.00 86.94           H
ATOM    459 2HB  HIS A  49      19.151  -6.022  13.631  1.00 86.94           H
ATOM    460  CG  HIS A  49      19.243  -5.198  15.592  1.00 86.94           C
ATOM    461  ND1 HIS A  49      20.313  -4.322  15.641  1.00 86.94           N
ATOM    462  HD1 HIS A  49      20.686  -3.811  14.867  1.00 86.94           H
ATOM    463  CD2 HIS A  49      19.071  -5.667  16.862  1.00 86.94           C
ATOM    464  HD2 HIS A  49      18.311  -6.381  17.179  1.00 86.94           H
ATOM    465  CE1 HIS A  49      20.757  -4.273  16.888  1.00 86.94           C
ATOM    466  HE1 HIS A  49      21.592  -3.672  17.248  1.00 86.94           H
ATOM    467  NE2 HIS A  49      19.987  -5.109  17.643  1.00 86.94           N
ATOM    468  HN  HIS A  49      16.201  -4.349  14.779  1.00 86.94           H
ATOM    469  N   PHE A  50      16.226  -4.997  12.084  1.00 89.40           N
ATOM    470  CA  PHE A  50      15.742  -5.563  10.836  1.00 89.40           C
ATOM    471  C   PHE A  50      15.211  -4.469   9.908  1.00 89.40           C
ATOM    472  O   PHE A  50      15.522  -4.454   8.718  1.00 89.40           O
ATOM    473  HA  PHE A  50      16.584  -6.064  10.360  1.00 89.40           H
ATOM    474  CB  PHE A  50      14.597  -6.514  11.191  1.00 89.40           C
ATOM    475 1HB  PHE A  50      14.955  -7.241  11.920  1.00 89.40           H
ATOM    476 2HB  PHE A  50      13.802  -5.945  11.673  1.00 89.40           H
ATOM    477  CG  PHE A  50      14.013  -7.261   9.990  1.00 89.40           C
ATOM    478  CD1 PHE A  50      12.804  -6.899   9.486  1.00 89.40           C
ATOM    479  HD1 PHE A  50      12.249  -6.076   9.937  1.00 89.40           H
ATOM    480  CD2 PHE A  50      14.705  -8.288   9.427  1.00 89.40           C
ATOM    481  HD2 PHE A  50      15.675  -8.579   9.831  1.00 89.40           H
ATOM    482  CE1 PHE A  50      12.262  -7.592   8.371  1.00 89.40           C
ATOM    483  HE1 PHE A  50      11.293  -7.302   7.967  1.00 89.40           H
ATOM    484  CE2 PHE A  50      14.164  -8.982   8.313  1.00 89.40           C
ATOM    485  HE2 PHE A  50      14.718  -9.805   7.861  1.00 89.40           H
ATOM    486  CZ  PHE A  50      12.954  -8.619   7.808  1.00 89.40           C
ATOM    487  HZ  PHE A  50      12.538  -9.151   6.953  1.00 89.40           H
ATOM    488  HN  PHE A  50      15.560  -4.986  12.830  1.00 89.40           H
ATOM    489  N   LEU A  51      14.418  -3.579  10.487  1.00 92.46           N
ATOM    490  CA  LEU A  51      13.603  -2.675   9.694  1.00 92.46           C
ATOM    491  C   LEU A  51      14.498  -1.601   9.072  1.00 92.46           C
ATOM    492  O   LEU A  51      14.412  -1.334   7.875  1.00 92.46           O
ATOM    493  HA  LEU A  51      13.155  -3.259   8.891  1.00 92.46           H
ATOM    494  CB  LEU A  51      12.457  -2.109  10.536  1.00 92.46           C
ATOM    495 1HB  LEU A  51      12.884  -1.612  11.407  1.00 92.46           H
ATOM    496 2HB  LEU A  51      11.947  -1.344   9.951  1.00 92.46           H
ATOM    497  CG  LEU A  51      11.416  -3.121  11.019  1.00 92.46           C
ATOM    498  HG  LEU A  51      11.919  -3.850  11.655  1.00 92.46           H
ATOM    499  CD1 LEU A  51      10.344  -2.440  11.872  1.00 92.46           C
ATOM    500 1HD1 LEU A  51      10.812  -1.977  12.741  1.00 92.46           H
ATOM    501 2HD1 LEU A  51       9.840  -1.676  11.280  1.00 92.46           H
ATOM    502 3HD1 LEU A  51       9.617  -3.182  12.202  1.00 92.46           H
ATOM    503  CD2 LEU A  51      10.811  -3.888   9.842  1.00 92.46           C
ATOM    504 1HD2 LEU A  51      10.327  -3.188   9.162  1.00 92.46           H
ATOM    505 2HD2 LEU A  51      11.599  -4.423   9.313  1.00 92.46           H
ATOM    506 3HD2 LEU A  51      10.074  -4.601  10.214  1.00 92.46           H
ATOM    507  HN  LEU A  51      14.328  -3.471  11.477  1.00 92.46           H
ATOM    508  N   PRO A  52      15.368  -0.968   9.870  1.00 94.21           N
ATOM    509  CA  PRO A  52      16.064   0.240   9.420  1.00 94.21           C
ATOM    510  C   PRO A  52      16.771   0.037   8.090  1.00 94.21           C
ATOM    511  O   PRO A  52      16.610   0.835   7.169  1.00 94.21           O
ATOM    512  HA  PRO A  52      15.346   1.041   9.241  1.00 94.21           H
ATOM    513  CB  PRO A  52      17.053   0.532  10.550  1.00 94.21           C
ATOM    514 1HB  PRO A  52      18.021   0.065  10.367  1.00 94.21           H
ATOM    515 2HB  PRO A  52      17.232   1.601  10.661  1.00 94.21           H
ATOM    516  CG  PRO A  52      16.368  -0.055  11.779  1.00 94.21           C
ATOM    517 1HG  PRO A  52      17.077  -0.245  12.585  1.00 94.21           H
ATOM    518 2HG  PRO A  52      15.616   0.621  12.185  1.00 94.21           H
ATOM    519  CD  PRO A  52      15.754  -1.339  11.244  1.00 94.21           C
ATOM    520 1HD  PRO A  52      16.467  -2.163  11.251  1.00 94.21           H
ATOM    521 2HD  PRO A  52      14.899  -1.657  11.840  1.00 94.21           H
ATOM    522  N   PRO A  53      17.568  -1.032   7.959  1.00 95.04           N
ATOM    523  CA  PRO A  53      18.372  -1.230   6.750  1.00 95.04           C
ATOM    524  C   PRO A  53      17.517  -1.544   5.533  1.00 95.04           C
ATOM    525  O   PRO A  53      17.843  -1.137   4.419  1.00 95.04           O
ATOM    526  HA  PRO A  53      18.902  -0.312   6.496  1.00 95.04           H
ATOM    527  CB  PRO A  53      19.292  -2.397   7.114  1.00 95.04           C
ATOM    528 1HB  PRO A  53      19.522  -3.013   6.245  1.00 95.04           H
ATOM    529 2HB  PRO A  53      20.244  -2.048   7.516  1.00 95.04           H
ATOM    530  CG  PRO A  53      18.507  -3.163   8.140  1.00 95.04           C
ATOM    531 1HG  PRO A  53      17.816  -3.861   7.668  1.00 95.04           H
ATOM    532 2HG  PRO A  53      19.164  -3.750   8.782  1.00 95.04           H
ATOM    533  CD  PRO A  53      17.769  -2.122   8.931  1.00 95.04           C
ATOM    534 1HD  PRO A  53      16.820  -2.503   9.308  1.00 95.04           H
ATOM    535 2HD  PRO A  53      18.345  -1.789   9.794  1.00 95.04           H
ATOM    536  N   LEU A  54      16.435  -2.267   5.781  1.00 92.49           N
ATOM    537  CA  LEU A  54      15.562  -2.701   4.704  1.00 92.49           C
ATOM    538  C   LEU A  54      14.830  -1.489   4.126  1.00 92.49           C
ATOM    539  O   LEU A  54      14.688  -1.366   2.910  1.00 92.49           O
ATOM    540  HA  LEU A  54      16.193  -3.127   3.924  1.00 92.49           H
ATOM    541  CB  LEU A  54      14.627  -3.812   5.186  1.00 92.49           C
ATOM    542 1HB  LEU A  54      14.110  -3.461   6.080  1.00 92.49           H
ATOM    543 2HB  LEU A  54      13.867  -3.977   4.423  1.00 92.49           H
ATOM    544  CG  LEU A  54      15.288  -5.154   5.507  1.00 92.49           C
ATOM    545  HG  LEU A  54      16.023  -4.992   6.297  1.00 92.49           H
ATOM    546  CD1 LEU A  54      14.264  -6.156   6.041  1.00 92.49           C
ATOM    547 1HD1 LEU A  54      13.811  -5.763   6.951  1.00 92.49           H
ATOM    548 2HD1 LEU A  54      13.490  -6.319   5.291  1.00 92.49           H
ATOM    549 3HD1 LEU A  54      14.761  -7.101   6.261  1.00 92.49           H
ATOM    550  CD2 LEU A  54      16.043  -5.697   4.293  1.00 92.49           C
ATOM    551 1HD2 LEU A  54      15.347  -5.840   3.466  1.00 92.49           H
ATOM    552 2HD2 LEU A  54      16.817  -4.988   3.998  1.00 92.49           H
ATOM    553 3HD2 LEU A  54      16.504  -6.651   4.548  1.00 92.49           H
ATOM    554  HN  LEU A  54      16.152  -2.554   6.696  1.00 92.49           H
ATOM    555  N   TYR A  55      14.384  -0.623   5.025  1.00 92.97           N
ATOM    556  CA  TYR A  55      13.642   0.560   4.621  1.00 92.97           C
ATOM    557  C   TYR A  55      14.530   1.518   3.825  1.00 92.97           C
ATOM    558  O   TYR A  55      14.081   2.125   2.854  1.00 92.97           O
ATOM    559  HA  TYR A  55      12.812   0.238   3.992  1.00 92.97           H
ATOM    560  CB  TYR A  55      13.205   1.246   5.917  1.00 92.97           C
ATOM    561 1HB  TYR A  55      14.049   1.270   6.606  1.00 92.97           H
ATOM    562 2HB  TYR A  55      12.943   2.280   5.698  1.00 92.97           H
ATOM    563  CG  TYR A  55      12.020   0.570   6.610  1.00 92.97           C
ATOM    564  CD1 TYR A  55      11.468  -0.575   6.072  1.00 92.97           C
ATOM    565  HD1 TYR A  55      11.876  -0.997   5.154  1.00 92.97           H
ATOM    566  CD2 TYR A  55      11.503   1.105   7.772  1.00 92.97           C
ATOM    567  HD2 TYR A  55      11.940   2.009   8.197  1.00 92.97           H
ATOM    568  CE1 TYR A  55      10.352  -1.211   6.723  1.00 92.97           C
ATOM    569  HE1 TYR A  55       9.906  -2.115   6.309  1.00 92.97           H
ATOM    570  CE2 TYR A  55      10.388   0.469   8.424  1.00 92.97           C
ATOM    571  HE2 TYR A  55       9.970   0.881   9.342  1.00 92.97           H
ATOM    572  CZ  TYR A  55       9.867  -0.658   7.867  1.00 92.97           C
ATOM    573  OH  TYR A  55       8.814  -1.258   8.483  1.00 92.97           O
ATOM    574  HH  TYR A  55       8.484  -2.023   7.929  1.00 92.97           H
ATOM    575  HN  TYR A  55      14.522  -0.720   6.010  1.00 92.97           H
ATOM    576  N   TRP A  56      15.775   1.625   4.266  1.00 91.35           N
ATOM    577  CA  TRP A  56      16.743   2.464   3.580  1.00 91.35           C
ATOM    578  C   TRP A  56      16.958   1.889   2.179  1.00 91.35           C
ATOM    579  O   TRP A  56      16.989   2.630   1.197  1.00 91.35           O
ATOM    580  HA  TRP A  56      16.323   3.468   3.510  1.00 91.35           H
ATOM    581  CB  TRP A  56      18.039   2.578   4.385  1.00 91.35           C
ATOM    582 1HB  TRP A  56      18.247   1.617   4.856  1.00 91.35           H
ATOM    583 2HB  TRP A  56      18.862   2.784   3.702  1.00 91.35           H
ATOM    584  CG  TRP A  56      18.008   3.663   5.464  1.00 91.35           C
ATOM    585  CD1 TRP A  56      18.075   3.506   6.793  1.00 91.35           C
ATOM    586  HD1 TRP A  56      18.165   2.542   7.294  1.00 91.35           H
ATOM    587  CD2 TRP A  56      17.898   5.085   5.250  1.00 91.35           C
ATOM    588  NE1 TRP A  56      18.017   4.719   7.449  1.00 91.35           N
ATOM    589  HE1 TRP A  56      18.049   4.859   8.438  1.00 91.35           H
ATOM    590  CE2 TRP A  56      17.906   5.710   6.480  1.00 91.35           C
ATOM    591  CE3 TRP A  56      17.796   5.821   4.056  1.00 91.35           C
ATOM    592  HE3 TRP A  56      17.787   5.351   3.072  1.00 91.35           H
ATOM    593  CZ2 TRP A  56      17.815   7.098   6.636  1.00 91.35           C
ATOM    594  HZ2 TRP A  56      17.823   7.568   7.620  1.00 91.35           H
ATOM    595  CZ3 TRP A  56      17.705   7.207   4.228  1.00 91.35           C
ATOM    596  HZ3 TRP A  56      17.623   7.825   3.334  1.00 91.35           H
ATOM    597  CH2 TRP A  56      17.712   7.851   5.460  1.00 91.35           C
ATOM    598  HH2 TRP A  56      17.637   8.937   5.510  1.00 91.35           H
ATOM    599  HN  TRP A  56      16.125   1.151   5.074  1.00 91.35           H
ATOM    600  N   LEU A  57      17.102   0.573   2.130  1.00 91.97           N
ATOM    601  CA  LEU A  57      17.322  -0.109   0.866  1.00 91.97           C
ATOM    602  C   LEU A  57      16.125   0.133  -0.056  1.00 91.97           C
ATOM    603  O   LEU A  57      16.295   0.498  -1.218  1.00 91.97           O
ATOM    604  HA  LEU A  57      18.206   0.332   0.406  1.00 91.97           H
ATOM    605  CB  LEU A  57      17.626  -1.590   1.102  1.00 91.97           C
ATOM    606 1HB  LEU A  57      18.504  -1.662   1.744  1.00 91.97           H
ATOM    607 2HB  LEU A  57      16.793  -2.029   1.651  1.00 91.97           H
ATOM    608  CG  LEU A  57      17.874  -2.432  -0.151  1.00 91.97           C
ATOM    609  HG  LEU A  57      17.041  -2.278  -0.837  1.00 91.97           H
ATOM    610  CD1 LEU A  57      19.145  -1.979  -0.873  1.00 91.97           C
ATOM    611 1HD1 LEU A  57      19.042  -0.934  -1.169  1.00 91.97           H
ATOM    612 2HD1 LEU A  57      20.000  -2.085  -0.206  1.00 91.97           H
ATOM    613 3HD1 LEU A  57      19.298  -2.594  -1.760  1.00 91.97           H
ATOM    614  CD2 LEU A  57      17.910  -3.923   0.189  1.00 91.97           C
ATOM    615 1HD2 LEU A  57      18.711  -4.115   0.903  1.00 91.97           H
ATOM    616 2HD2 LEU A  57      16.956  -4.219   0.625  1.00 91.97           H
ATOM    617 3HD2 LEU A  57      18.088  -4.499  -0.720  1.00 91.97           H
ATOM    618  HN  LEU A  57      17.069  -0.023   2.932  1.00 91.97           H
ATOM    619  N   VAL A  58      14.940  -0.080   0.498  1.00 93.87           N
ATOM    620  CA  VAL A  58      13.717   0.065  -0.273  1.00 93.87           C
ATOM    621  C   VAL A  58      13.620   1.497  -0.804  1.00 93.87           C
ATOM    622  O   VAL A  58      13.283   1.709  -1.968  1.00 93.87           O
ATOM    623  HA  VAL A  58      13.779  -0.620  -1.119  1.00 93.87           H
ATOM    624  CB  VAL A  58      12.511  -0.340   0.578  1.00 93.87           C
ATOM    625  HB  VAL A  58      12.569   0.203   1.521  1.00 93.87           H
ATOM    626  CG1 VAL A  58      11.201   0.049  -0.109  1.00 93.87           C
ATOM    627 1HG1 VAL A  58      11.175   1.128  -0.260  1.00 93.87           H
ATOM    628 2HG1 VAL A  58      11.133  -0.455  -1.074  1.00 93.87           H
ATOM    629 3HG1 VAL A  58      10.360  -0.251   0.517  1.00 93.87           H
ATOM    630  CG2 VAL A  58      12.542  -1.836   0.895  1.00 93.87           C
ATOM    631 1HG2 VAL A  58      12.520  -2.405  -0.035  1.00 93.87           H
ATOM    632 2HG2 VAL A  58      13.453  -2.073   1.444  1.00 93.87           H
ATOM    633 3HG2 VAL A  58      11.674  -2.097   1.500  1.00 93.87           H
ATOM    634  HN  VAL A  58      14.809  -0.346   1.453  1.00 93.87           H
ATOM    635  N   PHE A  59      13.921   2.441   0.075  1.00 94.89           N
ATOM    636  CA  PHE A  59      13.825   3.848  -0.276  1.00 94.89           C
ATOM    637  C   PHE A  59      14.729   4.180  -1.465  1.00 94.89           C
ATOM    638  O   PHE A  59      14.277   4.766  -2.448  1.00 94.89           O
ATOM    639  HA  PHE A  59      12.787   4.044  -0.545  1.00 94.89           H
ATOM    640  CB  PHE A  59      14.292   4.646   0.943  1.00 94.89           C
ATOM    641 1HB  PHE A  59      13.583   4.496   1.756  1.00 94.89           H
ATOM    642 2HB  PHE A  59      15.251   4.250   1.278  1.00 94.89           H
ATOM    643  CG  PHE A  59      14.439   6.147   0.684  1.00 94.89           C
ATOM    644  CD1 PHE A  59      15.675   6.715   0.662  1.00 94.89           C
ATOM    645  HD1 PHE A  59      16.560   6.101   0.827  1.00 94.89           H
ATOM    646  CD2 PHE A  59      13.335   6.913   0.478  1.00 94.89           C
ATOM    647  HD2 PHE A  59      12.345   6.458   0.496  1.00 94.89           H
ATOM    648  CE1 PHE A  59      15.811   8.108   0.422  1.00 94.89           C
ATOM    649  HE1 PHE A  59      16.801   8.564   0.404  1.00 94.89           H
ATOM    650  CE2 PHE A  59      13.471   8.306   0.238  1.00 94.89           C
ATOM    651  HE2 PHE A  59      12.586   8.920   0.073  1.00 94.89           H
ATOM    652  CZ  PHE A  59      14.707   8.874   0.215  1.00 94.89           C
ATOM    653  HZ  PHE A  59      14.811   9.943   0.031  1.00 94.89           H
ATOM    654  HN  PHE A  59      14.226   2.259   1.010  1.00 94.89           H
ATOM    655  N   ILE A  60      15.989   3.791  -1.337  1.00 92.79           N
ATOM    656  CA  ILE A  60      16.995   4.178  -2.311  1.00 92.79           C
ATOM    657  C   ILE A  60      16.609   3.623  -3.684  1.00 92.79           C
ATOM    658  O   ILE A  60      16.552   4.365  -4.663  1.00 92.79           O
ATOM    659  HA  ILE A  60      16.995   5.266  -2.366  1.00 92.79           H
ATOM    660  CB  ILE A  60      18.387   3.748  -1.844  1.00 92.79           C
ATOM    661  HB  ILE A  60      18.340   2.700  -1.548  1.00 92.79           H
ATOM    662  CG1 ILE A  60      18.822   4.545  -0.613  1.00 92.79           C
ATOM    663 1HG1 ILE A  60      19.049   5.572  -0.901  1.00 92.79           H
ATOM    664 2HG1 ILE A  60      18.003   4.590   0.105  1.00 92.79           H
ATOM    665  CG2 ILE A  60      19.404   3.851  -2.982  1.00 92.79           C
ATOM    666 1HG2 ILE A  60      19.096   3.204  -3.804  1.00 92.79           H
ATOM    667 2HG2 ILE A  60      19.455   4.882  -3.332  1.00 92.79           H
ATOM    668 3HG2 ILE A  60      20.384   3.540  -2.623  1.00 92.79           H
ATOM    669  CD1 ILE A  60      20.050   3.912   0.045  1.00 92.79           C
ATOM    670 1HD1 ILE A  60      19.811   2.894   0.354  1.00 92.79           H
ATOM    671 2HD1 ILE A  60      20.874   3.892  -0.668  1.00 92.79           H
ATOM    672 3HD1 ILE A  60      20.338   4.499   0.917  1.00 92.79           H
ATOM    673  HN  ILE A  60      16.325   3.223  -0.585  1.00 92.79           H
ATOM    674  N   VAL A  61      16.353   2.323  -3.711  1.00 92.64           N
ATOM    675  CA  VAL A  61      16.109   1.634  -4.967  1.00 92.64           C
ATOM    676  C   VAL A  61      14.805   2.150  -5.581  1.00 92.64           C
ATOM    677  O   VAL A  61      14.740   2.408  -6.782  1.00 92.64           O
ATOM    678  HA  VAL A  61      16.932   1.874  -5.639  1.00 92.64           H
ATOM    679  CB  VAL A  61      16.106   0.121  -4.742  1.00 92.64           C
ATOM    680  HB  VAL A  61      15.351  -0.105  -3.989  1.00 92.64           H
ATOM    681  CG1 VAL A  61      15.728  -0.623  -6.024  1.00 92.64           C
ATOM    682 1HG1 VAL A  61      14.732  -0.315  -6.343  1.00 92.64           H
ATOM    683 2HG1 VAL A  61      16.449  -0.388  -6.807  1.00 92.64           H
ATOM    684 3HG1 VAL A  61      15.733  -1.697  -5.836  1.00 92.64           H
ATOM    685  CG2 VAL A  61      17.458  -0.357  -4.209  1.00 92.64           C
ATOM    686 1HG2 VAL A  61      18.239  -0.112  -4.929  1.00 92.64           H
ATOM    687 2HG2 VAL A  61      17.670   0.137  -3.261  1.00 92.64           H
ATOM    688 3HG2 VAL A  61      17.428  -1.436  -4.058  1.00 92.64           H
ATOM    689  HN  VAL A  61      16.312   1.744  -2.897  1.00 92.64           H
ATOM    690  N   GLY A  62      13.800   2.285  -4.728  1.00 94.30           N
ATOM    691  CA  GLY A  62      12.469   2.639  -5.191  1.00 94.30           C
ATOM    692  C   GLY A  62      12.430   4.083  -5.697  1.00 94.30           C
ATOM    693  O   GLY A  62      11.799   4.372  -6.712  1.00 94.30           O
ATOM    694 1HA  GLY A  62      12.166   1.962  -5.990  1.00 94.30           H
ATOM    695 2HA  GLY A  62      11.752   2.515  -4.379  1.00 94.30           H
ATOM    696  HN  GLY A  62      13.883   2.157  -3.740  1.00 94.30           H
ATOM    697  N   ALA A  63      13.113   4.951  -4.965  1.00 94.47           N
ATOM    698  CA  ALA A  63      13.136   6.363  -5.306  1.00 94.47           C
ATOM    699  C   ALA A  63      13.778   6.539  -6.684  1.00 94.47           C
ATOM    700  O   ALA A  63      13.265   7.281  -7.521  1.00 94.47           O
ATOM    701  HA  ALA A  63      12.104   6.711  -5.348  1.00 94.47           H
ATOM    702  CB  ALA A  63      13.876   7.140  -4.215  1.00 94.47           C
ATOM    703 1HB  ALA A  63      13.364   7.005  -3.263  1.00 94.47           H
ATOM    704 2HB  ALA A  63      14.898   6.769  -4.134  1.00 94.47           H
ATOM    705 3HB  ALA A  63      13.893   8.199  -4.472  1.00 94.47           H
ATOM    706  HN  ALA A  63      13.643   4.703  -4.153  1.00 94.47           H
ATOM    707  N   LEU A  64      14.889   5.845  -6.878  1.00 88.81           N
ATOM    708  CA  LEU A  64      15.608   5.918  -8.138  1.00 88.81           C
ATOM    709  C   LEU A  64      14.717   5.381  -9.260  1.00 88.81           C
ATOM    710  O   LEU A  64      14.591   6.007 -10.311  1.00 88.81           O
ATOM    711  HA  LEU A  64      15.815   6.970  -8.336  1.00 88.81           H
ATOM    712  CB  LEU A  64      16.957   5.204  -8.029  1.00 88.81           C
ATOM    713 1HB  LEU A  64      16.787   4.212  -7.610  1.00 88.81           H
ATOM    714 2HB  LEU A  64      17.353   5.063  -9.034  1.00 88.81           H
ATOM    715  CG  LEU A  64      18.021   5.908  -7.186  1.00 88.81           C
ATOM    716  HG  LEU A  64      17.592   6.129  -6.208  1.00 88.81           H
ATOM    717  CD1 LEU A  64      19.228   4.997  -6.954  1.00 88.81           C
ATOM    718 1HD1 LEU A  64      18.908   4.095  -6.431  1.00 88.81           H
ATOM    719 2HD1 LEU A  64      19.667   4.723  -7.914  1.00 88.81           H
ATOM    720 3HD1 LEU A  64      19.970   5.522  -6.352  1.00 88.81           H
ATOM    721  CD2 LEU A  64      18.424   7.244  -7.814  1.00 88.81           C
ATOM    722 1HD2 LEU A  64      18.828   7.069  -8.812  1.00 88.81           H
ATOM    723 2HD2 LEU A  64      17.550   7.891  -7.884  1.00 88.81           H
ATOM    724 3HD2 LEU A  64      19.182   7.723  -7.195  1.00 88.81           H
ATOM    725  HN  LEU A  64      15.298   5.242  -6.193  1.00 88.81           H
ATOM    726  N   GLY A  65      14.121   4.227  -8.998  1.00 91.52           N
ATOM    727  CA  GLY A  65      13.367   3.524 -10.022  1.00 91.52           C
ATOM    728  C   GLY A  65      12.167   4.353 -10.485  1.00 91.52           C
ATOM    729  O   GLY A  65      11.986   4.575 -11.681  1.00 91.52           O
ATOM    730 1HA  GLY A  65      14.015   3.309 -10.872  1.00 91.52           H
ATOM    731 2HA  GLY A  65      13.024   2.566  -9.633  1.00 91.52           H
ATOM    732  HN  GLY A  65      14.148   3.773  -8.107  1.00 91.52           H
ATOM    733  N   ASN A  66      11.378   4.787  -9.513  1.00 89.09           N
ATOM    734  CA  ASN A  66      10.127   5.463  -9.810  1.00 89.09           C
ATOM    735  C   ASN A  66      10.426   6.839 -10.409  1.00 89.09           C
ATOM    736  O   ASN A  66       9.691   7.318 -11.271  1.00 89.09           O
ATOM    737  HA  ASN A  66       9.607   4.809 -10.509  1.00 89.09           H
ATOM    738  CB  ASN A  66       9.298   5.670  -8.542  1.00 89.09           C
ATOM    739 1HB  ASN A  66       9.942   6.019  -7.734  1.00 89.09           H
ATOM    740 2HB  ASN A  66       8.552   6.447  -8.713  1.00 89.09           H
ATOM    741  CG  ASN A  66       8.603   4.372  -8.123  1.00 89.09           C
ATOM    742  OD1 ASN A  66       7.729   3.859  -8.802  1.00 89.09           O
ATOM    743  ND2 ASN A  66       9.040   3.873  -6.970  1.00 89.09           N
ATOM    744 1HD2 ASN A  66       9.760   4.344  -6.462  1.00 89.09           H
ATOM    745 2HD2 ASN A  66       8.647   3.026  -6.612  1.00 89.09           H
ATOM    746  HN  ASN A  66      11.581   4.683  -8.539  1.00 89.09           H
ATOM    747  N   SER A  67      11.507   7.436  -9.929  1.00 90.43           N
ATOM    748  CA  SER A  67      11.951   8.716 -10.453  1.00 90.43           C
ATOM    749  C   SER A  67      12.283   8.586 -11.941  1.00 90.43           C
ATOM    750  O   SER A  67      11.994   9.488 -12.726  1.00 90.43           O
ATOM    751  HA  SER A  67      11.110   9.395 -10.307  1.00 90.43           H
ATOM    752  CB  SER A  67      13.165   9.237  -9.682  1.00 90.43           C
ATOM    753 1HB  SER A  67      13.976   8.511  -9.750  1.00 90.43           H
ATOM    754 2HB  SER A  67      13.522  10.157 -10.145  1.00 90.43           H
ATOM    755  OG  SER A  67      12.862   9.482  -8.311  1.00 90.43           O
ATOM    756  HG  SER A  67      13.372   8.847  -7.730  1.00 90.43           H
ATOM    757  HN  SER A  67      12.075   7.059  -9.197  1.00 90.43           H
ATOM    758  N   LEU A  68      12.885   7.456 -12.284  1.00 84.67           N
ATOM    759  CA  LEU A  68      13.237   7.186 -13.667  1.00 84.67           C
ATOM    760  C   LEU A  68      11.960   7.067 -14.501  1.00 84.67           C
ATOM    761  O   LEU A  68      11.899   7.562 -15.625  1.00 84.67           O
ATOM    762  HA  LEU A  68      13.809   8.040 -14.031  1.00 84.67           H
ATOM    763  CB  LEU A  68      14.148   5.960 -13.758  1.00 84.67           C
ATOM    764 1HB  LEU A  68      14.222   5.513 -12.767  1.00 84.67           H
ATOM    765 2HB  LEU A  68      13.670   5.224 -14.405  1.00 84.67           H
ATOM    766  CG  LEU A  68      15.564   6.213 -14.280  1.00 84.67           C
ATOM    767  HG  LEU A  68      15.850   7.230 -14.011  1.00 84.67           H
ATOM    768  CD1 LEU A  68      16.570   5.271 -13.616  1.00 84.67           C
ATOM    769 1HD1 LEU A  68      16.560   5.430 -12.537  1.00 84.67           H
ATOM    770 2HD1 LEU A  68      16.297   4.238 -13.832  1.00 84.67           H
ATOM    771 3HD1 LEU A  68      17.568   5.472 -14.004  1.00 84.67           H
ATOM    772  CD2 LEU A  68      15.611   6.119 -15.806  1.00 84.67           C
ATOM    773 1HD2 LEU A  68      15.296   5.123 -16.118  1.00 84.67           H
ATOM    774 2HD2 LEU A  68      14.941   6.863 -16.237  1.00 84.67           H
ATOM    775 3HD2 LEU A  68      16.629   6.303 -16.150  1.00 84.67           H
ATOM    776  HN  LEU A  68      13.130   6.735 -11.636  1.00 84.67           H
ATOM    777  N   VAL A  69      10.971   6.406 -13.918  1.00 86.43           N
ATOM    778  CA  VAL A  69       9.705   6.197 -14.601  1.00 86.43           C
ATOM    779  C   VAL A  69       9.094   7.553 -14.959  1.00 86.43           C
ATOM    780  O   VAL A  69       8.667   7.765 -16.093  1.00 86.43           O
ATOM    781  HA  VAL A  69       9.915   5.652 -15.521  1.00 86.43           H
ATOM    782  CB  VAL A  69       8.782   5.334 -13.739  1.00 86.43           C
ATOM    783  HB  VAL A  69       8.699   5.806 -12.760  1.00 86.43           H
ATOM    784  CG1 VAL A  69       7.379   5.259 -14.345  1.00 86.43           C
ATOM    785 1HG1 VAL A  69       6.958   6.262 -14.412  1.00 86.43           H
ATOM    786 2HG1 VAL A  69       7.436   4.822 -15.342  1.00 86.43           H
ATOM    787 3HG1 VAL A  69       6.743   4.639 -13.712  1.00 86.43           H
ATOM    788  CG2 VAL A  69       9.368   3.935 -13.539  1.00 86.43           C
ATOM    789 1HG2 VAL A  69       9.494   3.452 -14.507  1.00 86.43           H
ATOM    790 2HG2 VAL A  69      10.335   4.014 -13.043  1.00 86.43           H
ATOM    791 3HG2 VAL A  69       8.691   3.342 -12.923  1.00 86.43           H
ATOM    792  HN  VAL A  69      11.023   6.018 -12.997  1.00 86.43           H
ATOM    793  N   ILE A  70       9.072   8.436 -13.971  1.00 88.19           N
ATOM    794  CA  ILE A  70       8.440   9.733 -14.141  1.00 88.19           C
ATOM    795  C   ILE A  70       9.168  10.510 -15.241  1.00 88.19           C
ATOM    796  O   ILE A  70       8.533  11.143 -16.082  1.00 88.19           O
ATOM    797  HA  ILE A  70       7.414   9.558 -14.464  1.00 88.19           H
ATOM    798  CB  ILE A  70       8.374  10.476 -12.805  1.00 88.19           C
ATOM    799  HB  ILE A  70       9.369  10.470 -12.361  1.00 88.19           H
ATOM    800  CG1 ILE A  70       7.439   9.762 -11.827  1.00 88.19           C
ATOM    801 1HG1 ILE A  70       6.403   9.919 -12.129  1.00 88.19           H
ATOM    802 2HG1 ILE A  70       7.622   8.688 -11.862  1.00 88.19           H
ATOM    803  CG2 ILE A  70       7.979  11.940 -13.011  1.00 88.19           C
ATOM    804 1HG2 ILE A  70       8.717  12.429 -13.646  1.00 88.19           H
ATOM    805 2HG2 ILE A  70       7.000  11.989 -13.487  1.00 88.19           H
ATOM    806 3HG2 ILE A  70       7.939  12.444 -12.045  1.00 88.19           H
ATOM    807  CD1 ILE A  70       7.643  10.275 -10.400  1.00 88.19           C
ATOM    808 1HD1 ILE A  70       8.673  10.094 -10.093  1.00 88.19           H
ATOM    809 2HD1 ILE A  70       7.435  11.344 -10.365  1.00 88.19           H
ATOM    810 3HD1 ILE A  70       6.966   9.750  -9.726  1.00 88.19           H
ATOM    811  HN  ILE A  70       9.474   8.277 -13.070  1.00 88.19           H
ATOM    812  N   LEU A  71      10.490  10.434 -15.198  1.00 83.90           N
ATOM    813  CA  LEU A  71      11.312  11.148 -16.161  1.00 83.90           C
ATOM    814  C   LEU A  71      10.974  10.662 -17.572  1.00 83.90           C
ATOM    815  O   LEU A  71      10.829  11.467 -18.491  1.00 83.90           O
ATOM    816  HA  LEU A  71      11.056  12.205 -16.089  1.00 83.90           H
ATOM    817  CB  LEU A  71      12.793  11.015 -15.804  1.00 83.90           C
ATOM    818 1HB  LEU A  71      12.972   9.999 -15.450  1.00 83.90           H
ATOM    819 2HB  LEU A  71      13.379  11.143 -16.714  1.00 83.90           H
ATOM    820  CG  LEU A  71      13.320  11.992 -14.751  1.00 83.90           C
ATOM    821  HG  LEU A  71      12.594  12.043 -13.939  1.00 83.90           H
ATOM    822  CD1 LEU A  71      14.636  11.495 -14.150  1.00 83.90           C
ATOM    823 1HD1 LEU A  71      14.477  10.525 -13.679  1.00 83.90           H
ATOM    824 2HD1 LEU A  71      15.381  11.397 -14.940  1.00 83.90           H
ATOM    825 3HD1 LEU A  71      14.988  12.208 -13.405  1.00 83.90           H
ATOM    826  CD2 LEU A  71      13.450  13.403 -15.329  1.00 83.90           C
ATOM    827 1HD2 LEU A  71      14.143  13.388 -16.169  1.00 83.90           H
ATOM    828 2HD2 LEU A  71      12.474  13.748 -15.669  1.00 83.90           H
ATOM    829 3HD2 LEU A  71      13.826  14.077 -14.559  1.00 83.90           H
ATOM    830  HN  LEU A  71      10.998   9.899 -14.523  1.00 83.90           H
ATOM    831  N   VAL A  72      10.858   9.349 -17.700  1.00 82.95           N
ATOM    832  CA  VAL A  72      10.616   8.741 -18.997  1.00 82.95           C
ATOM    833  C   VAL A  72       9.313   9.292 -19.579  1.00 82.95           C
ATOM    834  O   VAL A  72       9.263   9.675 -20.747  1.00 82.95           O
ATOM    835  HA  VAL A  72      11.440   9.025 -19.652  1.00 82.95           H
ATOM    836  CB  VAL A  72      10.616   7.216 -18.870  1.00 82.95           C
ATOM    837  HB  VAL A  72       9.924   6.947 -18.072  1.00 82.95           H
ATOM    838  CG1 VAL A  72      10.124   6.558 -20.160  1.00 82.95           C
ATOM    839 1HG1 VAL A  72       9.109   6.891 -20.374  1.00 82.95           H
ATOM    840 2HG1 VAL A  72      10.780   6.840 -20.984  1.00 82.95           H
ATOM    841 3HG1 VAL A  72      10.135   5.474 -20.042  1.00 82.95           H
ATOM    842  CG2 VAL A  72      12.003   6.699 -18.484  1.00 82.95           C
ATOM    843 1HG2 VAL A  72      12.724   6.985 -19.250  1.00 82.95           H
ATOM    844 2HG2 VAL A  72      12.299   7.130 -17.528  1.00 82.95           H
ATOM    845 3HG2 VAL A  72      11.975   5.612 -18.400  1.00 82.95           H
ATOM    846  HN  VAL A  72      10.926   8.705 -16.938  1.00 82.95           H
ATOM    847  N   TYR A  73       8.290   9.315 -18.738  1.00 79.29           N
ATOM    848  CA  TYR A  73       6.973   9.750 -19.172  1.00 79.29           C
ATOM    849  C   TYR A  73       6.964  11.250 -19.477  1.00 79.29           C
ATOM    850  O   TYR A  73       6.202  11.710 -20.325  1.00 79.29           O
ATOM    851  HA  TYR A  73       6.719   9.201 -20.079  1.00 79.29           H
ATOM    852  CB  TYR A  73       6.030   9.475 -17.999  1.00 79.29           C
ATOM    853 1HB  TYR A  73       6.587   9.571 -17.068  1.00 79.29           H
ATOM    854 2HB  TYR A  73       5.252  10.239 -17.985  1.00 79.29           H
ATOM    855  CG  TYR A  73       5.369   8.096 -18.043  1.00 79.29           C
ATOM    856  CD1 TYR A  73       4.475   7.790 -19.048  1.00 79.29           C
ATOM    857  HD1 TYR A  73       4.239   8.532 -19.811  1.00 79.29           H
ATOM    858  CD2 TYR A  73       5.669   7.157 -17.076  1.00 79.29           C
ATOM    859  HD2 TYR A  73       6.375   7.398 -16.282  1.00 79.29           H
ATOM    860  CE1 TYR A  73       3.853   6.492 -19.089  1.00 79.29           C
ATOM    861  HE1 TYR A  73       3.145   6.238 -19.877  1.00 79.29           H
ATOM    862  CE2 TYR A  73       5.047   5.859 -17.117  1.00 79.29           C
ATOM    863  HE2 TYR A  73       5.274   5.108 -16.360  1.00 79.29           H
ATOM    864  CZ  TYR A  73       4.170   5.590 -18.121  1.00 79.29           C
ATOM    865  OH  TYR A  73       3.583   4.364 -18.160  1.00 79.29           O
ATOM    866  HH  TYR A  73       3.085   4.250 -19.019  1.00 79.29           H
ATOM    867  HN  TYR A  73       8.349   9.044 -17.777  1.00 79.29           H
ATOM    868  N   TRP A  74       7.821  11.970 -18.768  1.00 71.47           N
ATOM    869  CA  TRP A  74       7.841  13.420 -18.867  1.00 71.47           C
ATOM    870  C   TRP A  74       8.445  13.793 -20.222  1.00 71.47           C
ATOM    871  O   TRP A  74       7.896  14.627 -20.942  1.00 71.47           O
ATOM    872  HA  TRP A  74       6.811  13.772 -18.808  1.00 71.47           H
ATOM    873  CB  TRP A  74       8.592  14.039 -17.687  1.00 71.47           C
ATOM    874 1HB  TRP A  74       8.258  13.562 -16.766  1.00 71.47           H
ATOM    875 2HB  TRP A  74       9.655  13.822 -17.791  1.00 71.47           H
ATOM    876  CG  TRP A  74       8.407  15.552 -17.556  1.00 71.47           C
ATOM    877  CD1 TRP A  74       7.266  16.252 -17.623  1.00 71.47           C
ATOM    878  HD1 TRP A  74       6.283  15.810 -17.786  1.00 71.47           H
ATOM    879  CD2 TRP A  74       9.444  16.530 -17.332  1.00 71.47           C
ATOM    880  NE1 TRP A  74       7.491  17.604 -17.459  1.00 71.47           N
ATOM    881  HE1 TRP A  74       6.799  18.325 -17.469  1.00 71.47           H
ATOM    882  CE2 TRP A  74       8.858  17.778 -17.276  1.00 71.47           C
ATOM    883  CE3 TRP A  74      10.832  16.365 -17.181  1.00 71.47           C
ATOM    884  HE3 TRP A  74      11.319  15.390 -17.221  1.00 71.47           H
ATOM    885  CZ2 TRP A  74       9.584  18.957 -17.069  1.00 71.47           C
ATOM    886  HZ2 TRP A  74       9.098  19.932 -17.030  1.00 71.47           H
ATOM    887  CZ3 TRP A  74      11.544  17.553 -16.975  1.00 71.47           C
ATOM    888  HZ3 TRP A  74      12.624  17.482 -16.852  1.00 71.47           H
ATOM    889  CH2 TRP A  74      10.969  18.817 -16.917  1.00 71.47           C
ATOM    890  HH2 TRP A  74      11.593  19.695 -16.753  1.00 71.47           H
ATOM    891  HN  TRP A  74       8.492  11.580 -18.137  1.00 71.47           H
ATOM    892  N   TYR A  75       9.566  13.158 -20.530  1.00 69.60           N
ATOM    893  CA  TYR A  75      10.365  13.562 -21.675  1.00 69.60           C
ATOM    894  C   TYR A  75       9.920  12.826 -22.940  1.00 69.60           C
ATOM    895  O   TYR A  75       9.810  13.428 -24.007  1.00 69.60           O
ATOM    896  HA  TYR A  75      10.228  14.633 -21.820  1.00 69.60           H
ATOM    897  CB  TYR A  75      11.805  13.162 -21.347  1.00 69.60           C
ATOM    898 1HB  TYR A  75      11.790  12.258 -20.739  1.00 69.60           H
ATOM    899 2HB  TYR A  75      12.323  12.916 -22.274  1.00 69.60           H
ATOM    900  CG  TYR A  75      12.597  14.243 -20.608  1.00 69.60           C
ATOM    901  CD1 TYR A  75      13.194  15.266 -21.316  1.00 69.60           C
ATOM    902  HD1 TYR A  75      13.100  15.305 -22.401  1.00 69.60           H
ATOM    903  CD2 TYR A  75      12.715  14.194 -19.234  1.00 69.60           C
ATOM    904  HD2 TYR A  75      12.244  13.386 -18.675  1.00 69.60           H
ATOM    905  CE1 TYR A  75      13.940  16.283 -20.621  1.00 69.60           C
ATOM    906  HE1 TYR A  75      14.416  17.097 -21.168  1.00 69.60           H
ATOM    907  CE2 TYR A  75      13.461  15.211 -18.539  1.00 69.60           C
ATOM    908  HE2 TYR A  75      13.562  15.184 -17.454  1.00 69.60           H
ATOM    909  CZ  TYR A  75      14.037  16.205 -19.267  1.00 69.60           C
ATOM    910  OH  TYR A  75      14.741  17.166 -18.610  1.00 69.60           O
ATOM    911  HH  TYR A  75      14.833  16.922 -17.645  1.00 69.60           H
ATOM    912  HN  TYR A  75       9.930  12.383 -20.013  1.00 69.60           H
ATOM    913  N   CYS A  76       9.675  11.533 -22.780  1.00 67.44           N
ATOM    914  CA  CYS A  76       9.507  10.656 -23.926  1.00 67.44           C
ATOM    915  C   CYS A  76       8.011  10.393 -24.113  1.00 67.44           C
ATOM    916  O   CYS A  76       7.460  10.657 -25.180  1.00 67.44           O
ATOM    917  HA  CYS A  76       9.918  11.183 -24.787  1.00 67.44           H
ATOM    918  CB  CYS A  76      10.299   9.357 -23.764  1.00 67.44           C
ATOM    919 1HB  CYS A  76      10.451   9.143 -22.707  1.00 67.44           H
ATOM    920 2HB  CYS A  76       9.734   8.523 -24.180  1.00 67.44           H
ATOM    921  SG  CYS A  76      11.915   9.500 -24.612  1.00 67.44           S
ATOM    922  HG  CYS A  76      12.407  10.444 -23.814  1.00 67.44           H
ATOM    923  HN  CYS A  76       9.593  11.086 -21.889  1.00 67.44           H
ATOM    924  N   THR A  77       7.397   9.875 -23.059  1.00 58.78           N
ATOM    925  CA  THR A  77       6.063   9.310 -23.173  1.00 58.78           C
ATOM    926  C   THR A  77       5.009  10.354 -22.799  1.00 58.78           C
ATOM    927  O   THR A  77       4.572  10.416 -21.651  1.00 58.78           O
ATOM    928  HA  THR A  77       5.892   9.042 -24.215  1.00 58.78           H
ATOM    929  CB  THR A  77       6.007   8.052 -22.305  1.00 58.78           C
ATOM    930  HB  THR A  77       5.526   8.259 -21.349  1.00 58.78           H
ATOM    931  OG1 THR A  77       7.363   7.620 -22.230  1.00 58.78           O
ATOM    932  HG1 THR A  77       7.702   7.395 -23.144  1.00 58.78           H
ATOM    933  CG2 THR A  77       5.286   6.894 -22.999  1.00 58.78           C
ATOM    934 1HG2 THR A  77       5.808   6.642 -23.922  1.00 58.78           H
ATOM    935 2HG2 THR A  77       4.262   7.189 -23.228  1.00 58.78           H
ATOM    936 3HG2 THR A  77       5.274   6.026 -22.339  1.00 58.78           H
ATOM    937  HN  THR A  77       7.795   9.837 -22.143  1.00 58.78           H
ATOM    938  N   ARG A  78       4.631  11.148 -23.790  1.00 51.16           N
ATOM    939  CA  ARG A  78       3.373  11.873 -23.730  1.00 51.16           C
ATOM    940  C   ARG A  78       2.230  10.924 -23.365  1.00 51.16           C
ATOM    941  O   ARG A  78       2.004   9.927 -24.049  1.00 51.16           O
ATOM    942  HA  ARG A  78       3.522  12.625 -22.954  1.00 51.16           H
ATOM    943  CB  ARG A  78       3.061  12.547 -25.067  1.00 51.16           C
ATOM    944 1HB  ARG A  78       3.231  11.842 -25.882  1.00 51.16           H
ATOM    945 2HB  ARG A  78       2.008  12.825 -25.101  1.00 51.16           H
ATOM    946  CG  ARG A  78       3.930  13.789 -25.272  1.00 51.16           C
ATOM    947 1HG  ARG A  78       3.890  14.416 -24.381  1.00 51.16           H
ATOM    948 2HG  ARG A  78       4.970  13.492 -25.405  1.00 51.16           H
ATOM    949  CD  ARG A  78       3.463  14.591 -26.488  1.00 51.16           C
ATOM    950 1HD  ARG A  78       3.461  13.956 -27.374  1.00 51.16           H
ATOM    951 2HD  ARG A  78       2.438  14.931 -26.338  1.00 51.16           H
ATOM    952  NE  ARG A  78       4.355  15.753 -26.702  1.00 51.16           N
ATOM    953  HE  ARG A  78       5.171  15.828 -26.130  1.00 51.16           H
ATOM    954  CZ  ARG A  78       4.136  16.710 -27.613  1.00 51.16           C
ATOM    955  NH1 ARG A  78       3.057  16.660 -28.407  1.00 51.16           N
ATOM    956 1HH1 ARG A  78       2.408  15.904 -28.321  1.00 51.16           H
ATOM    957 2HH1 ARG A  78       2.901  17.378 -29.085  1.00 51.16           H
ATOM    958  NH2 ARG A  78       5.012  17.718 -27.720  1.00 51.16           N
ATOM    959 1HH2 ARG A  78       4.864  18.441 -28.395  1.00 51.16           H
ATOM    960 2HH2 ARG A  78       5.814  17.748 -27.124  1.00 51.16           H
ATOM    961  HN  ARG A  78       5.166  11.299 -24.621  1.00 51.16           H
ATOM    962  N   VAL A  79       1.539  11.267 -22.288  1.00 67.89           N
ATOM    963  CA  VAL A  79       0.450  10.438 -21.802  1.00 67.89           C
ATOM    964  C   VAL A  79      -0.646  10.368 -22.867  1.00 67.89           C
ATOM    965  O   VAL A  79      -1.464  11.279 -22.982  1.00 67.89           O
ATOM    966  HA  VAL A  79       0.846   9.435 -21.640  1.00 67.89           H
ATOM    967  CB  VAL A  79      -0.055  10.970 -20.459  1.00 67.89           C
ATOM    968  HB  VAL A  79      -0.434  11.979 -20.620  1.00 67.89           H
ATOM    969  CG1 VAL A  79      -1.206  10.114 -19.927  1.00 67.89           C
ATOM    970 1HG1 VAL A  79      -2.030  10.129 -20.641  1.00 67.89           H
ATOM    971 2HG1 VAL A  79      -0.862   9.088 -19.790  1.00 67.89           H
ATOM    972 3HG1 VAL A  79      -1.545  10.514 -18.972  1.00 67.89           H
ATOM    973  CG2 VAL A  79       1.083  11.053 -19.440  1.00 67.89           C
ATOM    974 1HG2 VAL A  79       1.506  10.060 -19.286  1.00 67.89           H
ATOM    975 2HG2 VAL A  79       1.858  11.724 -19.813  1.00 67.89           H
ATOM    976 3HG2 VAL A  79       0.697  11.434 -18.495  1.00 67.89           H
ATOM    977  HN  VAL A  79       1.713  12.093 -21.752  1.00 67.89           H
ATOM    978  N   LYS A  80      -0.628   9.277 -23.619  1.00 61.20           N
ATOM    979  CA  LYS A  80      -1.503   9.147 -24.771  1.00 61.20           C
ATOM    980  C   LYS A  80      -2.656   8.201 -24.427  1.00 61.20           C
ATOM    981  O   LYS A  80      -3.739   8.302 -25.002  1.00 61.20           O
ATOM    982  HA  LYS A  80      -1.917  10.134 -24.980  1.00 61.20           H
ATOM    983  CB  LYS A  80      -0.705   8.721 -26.005  1.00 61.20           C
ATOM    984 1HB  LYS A  80      -0.048   7.890 -25.749  1.00 61.20           H
ATOM    985 2HB  LYS A  80      -1.386   8.362 -26.777  1.00 61.20           H
ATOM    986  CG  LYS A  80       0.125   9.885 -26.550  1.00 61.20           C
ATOM    987 1HG  LYS A  80      -0.530  10.721 -26.792  1.00 61.20           H
ATOM    988 2HG  LYS A  80       0.817  10.233 -25.783  1.00 61.20           H
ATOM    989  CD  LYS A  80       0.907   9.464 -27.796  1.00 61.20           C
ATOM    990 1HD  LYS A  80       1.547   8.614 -27.559  1.00 61.20           H
ATOM    991 2HD  LYS A  80       0.214   9.135 -28.571  1.00 61.20           H
ATOM    992  CE  LYS A  80       1.759  10.620 -28.324  1.00 61.20           C
ATOM    993 1HE  LYS A  80       1.128  11.488 -28.514  1.00 61.20           H
ATOM    994 2HE  LYS A  80       2.489  10.915 -27.571  1.00 61.20           H
ATOM    995  NZ  LYS A  80       2.455  10.224 -29.569  1.00 61.20           N
ATOM    996 1HZ  LYS A  80       3.028  10.994 -29.896  1.00 61.20           H
ATOM    997 2HZ  LYS A  80       3.043   9.419 -29.387  1.00 61.20           H
ATOM    998 3HZ  LYS A  80       1.770   9.988 -30.279  1.00 61.20           H
ATOM    999  HN  LYS A  80      -0.031   8.492 -23.451  1.00 61.20           H
ATOM   1000  N   THR A  81      -2.383   7.303 -23.492  1.00 72.80           N
ATOM   1001  CA  THR A  81      -3.327   6.246 -23.172  1.00 72.80           C
ATOM   1002  C   THR A  81      -3.763   6.345 -21.709  1.00 72.80           C
ATOM   1003  O   THR A  81      -3.087   6.975 -20.897  1.00 72.80           O
ATOM   1004  HA  THR A  81      -4.219   6.386 -23.782  1.00 72.80           H
ATOM   1005  CB  THR A  81      -2.673   4.907 -23.522  1.00 72.80           C
ATOM   1006  HB  THR A  81      -3.418   4.113 -23.575  1.00 72.80           H
ATOM   1007  OG1 THR A  81      -1.667   4.741 -22.527  1.00 72.80           O
ATOM   1008  HG1 THR A  81      -1.334   3.798 -22.531  1.00 72.80           H
ATOM   1009  CG2 THR A  81      -1.892   4.963 -24.837  1.00 72.80           C
ATOM   1010 1HG2 THR A  81      -1.104   5.711 -24.759  1.00 72.80           H
ATOM   1011 2HG2 THR A  81      -2.568   5.230 -25.649  1.00 72.80           H
ATOM   1012 3HG2 THR A  81      -1.449   3.987 -25.037  1.00 72.80           H
ATOM   1013  HN  THR A  81      -1.537   7.291 -22.959  1.00 72.80           H
ATOM   1014  N   MET A  82      -4.890   5.713 -21.417  1.00 74.38           N
ATOM   1015  CA  MET A  82      -5.399   5.681 -20.056  1.00 74.38           C
ATOM   1016  C   MET A  82      -4.431   4.947 -19.126  1.00 74.38           C
ATOM   1017  O   MET A  82      -4.251   5.341 -17.975  1.00 74.38           O
ATOM   1018  HA  MET A  82      -5.486   6.724 -19.751  1.00 74.38           H
ATOM   1019  CB  MET A  82      -6.758   4.979 -20.035  1.00 74.38           C
ATOM   1020 1HB  MET A  82      -7.375   5.349 -20.855  1.00 74.38           H
ATOM   1021 2HB  MET A  82      -6.622   3.910 -20.197  1.00 74.38           H
ATOM   1022  CG  MET A  82      -7.476   5.213 -18.704  1.00 74.38           C
ATOM   1023 1HG  MET A  82      -6.947   4.699 -17.902  1.00 74.38           H
ATOM   1024 2HG  MET A  82      -7.471   6.275 -18.460  1.00 74.38           H
ATOM   1025  SD  MET A  82      -9.156   4.619 -18.804  1.00 74.38           S
ATOM   1026  CE  MET A  82      -9.762   5.133 -17.206  1.00 74.38           C
ATOM   1027 1HE  MET A  82      -9.170   4.658 -16.423  1.00 74.38           H
ATOM   1028 2HE  MET A  82      -9.680   6.216 -17.117  1.00 74.38           H
ATOM   1029 3HE  MET A  82     -10.806   4.838 -17.101  1.00 74.38           H
ATOM   1030  HN  MET A  82      -5.451   5.231 -22.089  1.00 74.38           H
ATOM   1031  N   THR A  83      -3.833   3.892 -19.660  1.00 74.68           N
ATOM   1032  CA  THR A  83      -2.866   3.117 -18.901  1.00 74.68           C
ATOM   1033  C   THR A  83      -1.684   3.995 -18.489  1.00 74.68           C
ATOM   1034  O   THR A  83      -1.241   3.948 -17.342  1.00 74.68           O
ATOM   1035  HA  THR A  83      -3.345   2.773 -17.984  1.00 74.68           H
ATOM   1036  CB  THR A  83      -2.459   1.909 -19.749  1.00 74.68           C
ATOM   1037  HB  THR A  83      -1.692   2.183 -20.472  1.00 74.68           H
ATOM   1038  OG1 THR A  83      -3.687   1.443 -20.302  1.00 74.68           O
ATOM   1039  HG1 THR A  83      -4.375   1.354 -19.581  1.00 74.68           H
ATOM   1040  CG2 THR A  83      -1.965   0.737 -18.899  1.00 74.68           C
ATOM   1041 1HG2 THR A  83      -2.758   0.420 -18.221  1.00 74.68           H
ATOM   1042 2HG2 THR A  83      -1.096   1.049 -18.320  1.00 74.68           H
ATOM   1043 3HG2 THR A  83      -1.689  -0.093 -19.550  1.00 74.68           H
ATOM   1044  HN  THR A  83      -4.000   3.566 -20.590  1.00 74.68           H
ATOM   1045  N   ASP A  84      -1.206   4.777 -19.446  1.00 77.12           N
ATOM   1046  CA  ASP A  84      -0.053   5.629 -19.210  1.00 77.12           C
ATOM   1047  C   ASP A  84      -0.354   6.577 -18.047  1.00 77.12           C
ATOM   1048  O   ASP A  84       0.520   6.857 -17.228  1.00 77.12           O
ATOM   1049  HA  ASP A  84       0.768   4.947 -18.990  1.00 77.12           H
ATOM   1050  CB  ASP A  84       0.265   6.479 -20.442  1.00 77.12           C
ATOM   1051 1HB  ASP A  84      -0.594   7.104 -20.689  1.00 77.12           H
ATOM   1052 2HB  ASP A  84       1.094   7.151 -20.221  1.00 77.12           H
ATOM   1053  CG  ASP A  84       0.621   5.597 -21.640  1.00 77.12           C
ATOM   1054  OD1 ASP A  84       1.223   4.528 -21.398  1.00 77.12           O
ATOM   1055  OD2 ASP A  84       0.283   6.011 -22.770  1.00 77.12           O
ATOM   1056  HN  ASP A  84      -1.593   4.834 -20.366  1.00 77.12           H
ATOM   1057  N   MET A  85      -1.593   7.044 -18.011  1.00 83.45           N
ATOM   1058  CA  MET A  85      -2.008   7.987 -16.986  1.00 83.45           C
ATOM   1059  C   MET A  85      -1.935   7.352 -15.596  1.00 83.45           C
ATOM   1060  O   MET A  85      -1.436   7.967 -14.655  1.00 83.45           O
ATOM   1061  HA  MET A  85      -1.307   8.818 -17.051  1.00 83.45           H
ATOM   1062  CB  MET A  85      -3.442   8.444 -17.264  1.00 83.45           C
ATOM   1063 1HB  MET A  85      -3.533   8.755 -18.305  1.00 83.45           H
ATOM   1064 2HB  MET A  85      -4.128   7.610 -17.118  1.00 83.45           H
ATOM   1065  CG  MET A  85      -3.835   9.602 -16.344  1.00 83.45           C
ATOM   1066 1HG  MET A  85      -4.905   9.793 -16.424  1.00 83.45           H
ATOM   1067 2HG  MET A  85      -3.635   9.337 -15.306  1.00 83.45           H
ATOM   1068  SD  MET A  85      -2.920  11.070 -16.786  1.00 83.45           S
ATOM   1069  CE  MET A  85      -3.366  12.134 -15.424  1.00 83.45           C
ATOM   1070 1HE  MET A  85      -4.447  12.274 -15.410  1.00 83.45           H
ATOM   1071 2HE  MET A  85      -3.047  11.678 -14.486  1.00 83.45           H
ATOM   1072 3HE  MET A  85      -2.876  13.101 -15.542  1.00 83.45           H
ATOM   1073  HN  MET A  85      -2.306   6.789 -18.665  1.00 83.45           H
ATOM   1074  N   PHE A  86      -2.440   6.130 -15.511  1.00 86.37           N
ATOM   1075  CA  PHE A  86      -2.474   5.422 -14.242  1.00 86.37           C
ATOM   1076  C   PHE A  86      -1.064   5.036 -13.791  1.00 86.37           C
ATOM   1077  O   PHE A  86      -0.748   5.104 -12.604  1.00 86.37           O
ATOM   1078  HA  PHE A  86      -2.918   6.094 -13.508  1.00 86.37           H
ATOM   1079  CB  PHE A  86      -3.292   4.148 -14.464  1.00 86.37           C
ATOM   1080 1HB  PHE A  86      -2.898   3.622 -15.333  1.00 86.37           H
ATOM   1081 2HB  PHE A  86      -3.159   3.489 -13.606  1.00 86.37           H
ATOM   1082  CG  PHE A  86      -4.788   4.396 -14.671  1.00 86.37           C
ATOM   1083  CD1 PHE A  86      -5.439   5.306 -13.898  1.00 86.37           C
ATOM   1084  HD1 PHE A  86      -4.896   5.858 -13.131  1.00 86.37           H
ATOM   1085  CD2 PHE A  86      -5.465   3.708 -15.629  1.00 86.37           C
ATOM   1086  HD2 PHE A  86      -4.943   2.978 -16.248  1.00 86.37           H
ATOM   1087  CE1 PHE A  86      -6.827   5.536 -14.090  1.00 86.37           C
ATOM   1088  HE1 PHE A  86      -7.350   6.265 -13.471  1.00 86.37           H
ATOM   1089  CE2 PHE A  86      -6.853   3.938 -15.821  1.00 86.37           C
ATOM   1090  HE2 PHE A  86      -7.396   3.386 -16.588  1.00 86.37           H
ATOM   1091  CZ  PHE A  86      -7.505   4.848 -15.048  1.00 86.37           C
ATOM   1092  HZ  PHE A  86      -8.570   5.025 -15.196  1.00 86.37           H
ATOM   1093  HN  PHE A  86      -2.820   5.627 -16.286  1.00 86.37           H
ATOM   1094  N   LEU A  87      -0.254   4.641 -14.762  1.00 80.43           N
ATOM   1095  CA  LEU A  87       1.099   4.198 -14.474  1.00 80.43           C
ATOM   1096  C   LEU A  87       1.913   5.376 -13.934  1.00 80.43           C
ATOM   1097  O   LEU A  87       2.757   5.202 -13.057  1.00 80.43           O
ATOM   1098  HA  LEU A  87       1.035   3.438 -13.696  1.00 80.43           H
ATOM   1099  CB  LEU A  87       1.720   3.535 -15.705  1.00 80.43           C
ATOM   1100 1HB  LEU A  87       1.601   4.208 -16.555  1.00 80.43           H
ATOM   1101 2HB  LEU A  87       2.791   3.425 -15.533  1.00 80.43           H
ATOM   1102  CG  LEU A  87       1.151   2.168 -16.089  1.00 80.43           C
ATOM   1103  HG  LEU A  87       0.078   2.278 -16.252  1.00 80.43           H
ATOM   1104  CD1 LEU A  87       1.759   1.670 -17.402  1.00 80.43           C
ATOM   1105 1HD1 LEU A  87       1.533   2.378 -18.199  1.00 80.43           H
ATOM   1106 2HD1 LEU A  87       2.839   1.579 -17.291  1.00 80.43           H
ATOM   1107 3HD1 LEU A  87       1.337   0.696 -17.651  1.00 80.43           H
ATOM   1108  CD2 LEU A  87       1.334   1.159 -14.953  1.00 80.43           C
ATOM   1109 1HD2 LEU A  87       2.396   1.047 -14.735  1.00 80.43           H
ATOM   1110 2HD2 LEU A  87       0.815   1.516 -14.063  1.00 80.43           H
ATOM   1111 3HD2 LEU A  87       0.920   0.196 -15.253  1.00 80.43           H
ATOM   1112  HN  LEU A  87      -0.508   4.621 -15.729  1.00 80.43           H
ATOM   1113  N   LEU A  88       1.630   6.549 -14.481  1.00 87.06           N
ATOM   1114  CA  LEU A  88       2.305   7.760 -14.046  1.00 87.06           C
ATOM   1115  C   LEU A  88       1.928   8.056 -12.594  1.00 87.06           C
ATOM   1116  O   LEU A  88       2.799   8.287 -11.757  1.00 87.06           O
ATOM   1117  HA  LEU A  88       3.378   7.571 -14.093  1.00 87.06           H
ATOM   1118  CB  LEU A  88       2.008   8.914 -15.006  1.00 87.06           C
ATOM   1119 1HB  LEU A  88       2.379   8.643 -15.995  1.00 87.06           H
ATOM   1120 2HB  LEU A  88       0.926   9.021 -15.090  1.00 87.06           H
ATOM   1121  CG  LEU A  88       2.598  10.273 -14.625  1.00 87.06           C
ATOM   1122  HG  LEU A  88       2.256  10.525 -13.621  1.00 87.06           H
ATOM   1123  CD1 LEU A  88       4.126  10.213 -14.580  1.00 87.06           C
ATOM   1124 1HD1 LEU A  88       4.439   9.476 -13.840  1.00 87.06           H
ATOM   1125 2HD1 LEU A  88       4.508   9.929 -15.560  1.00 87.06           H
ATOM   1126 3HD1 LEU A  88       4.520  11.192 -14.306  1.00 87.06           H
ATOM   1127  CD2 LEU A  88       2.095  11.372 -15.563  1.00 87.06           C
ATOM   1128 1HD2 LEU A  88       2.388  11.138 -16.587  1.00 87.06           H
ATOM   1129 2HD2 LEU A  88       1.008  11.433 -15.501  1.00 87.06           H
ATOM   1130 3HD2 LEU A  88       2.530  12.327 -15.270  1.00 87.06           H
ATOM   1131  HN  LEU A  88       0.955   6.680 -15.207  1.00 87.06           H
ATOM   1132  N   ASN A  89       0.628   8.039 -12.338  1.00 89.03           N
ATOM   1133  CA  ASN A  89       0.120   8.371 -11.018  1.00 89.03           C
ATOM   1134  C   ASN A  89       0.585   7.313 -10.016  1.00 89.03           C
ATOM   1135  O   ASN A  89       0.809   7.617  -8.846  1.00 89.03           O
ATOM   1136  HA  ASN A  89       0.522   9.360 -10.797  1.00 89.03           H
ATOM   1137  CB  ASN A  89      -1.410   8.394 -11.006  1.00 89.03           C
ATOM   1138 1HB  ASN A  89      -1.794   7.565 -11.601  1.00 89.03           H
ATOM   1139 2HB  ASN A  89      -1.771   8.250  -9.988  1.00 89.03           H
ATOM   1140  CG  ASN A  89      -1.943   9.716 -11.560  1.00 89.03           C
ATOM   1141  OD1 ASN A  89      -2.134  10.687 -10.846  1.00 89.03           O
ATOM   1142  ND2 ASN A  89      -2.172   9.701 -12.870  1.00 89.03           N
ATOM   1143 1HD2 ASN A  89      -1.994   8.871 -13.399  1.00 89.03           H
ATOM   1144 2HD2 ASN A  89      -2.522  10.519 -13.327  1.00 89.03           H
ATOM   1145  HN  ASN A  89      -0.072   7.803 -13.013  1.00 89.03           H
ATOM   1146  N   LEU A  90       0.716   6.091 -10.512  1.00 85.33           N
ATOM   1147  CA  LEU A  90       1.175   4.991  -9.681  1.00 85.33           C
ATOM   1148  C   LEU A  90       2.606   5.272  -9.216  1.00 85.33           C
ATOM   1149  O   LEU A  90       2.932   5.074  -8.047  1.00 85.33           O
ATOM   1150  HA  LEU A  90       0.529   4.952  -8.804  1.00 85.33           H
ATOM   1151  CB  LEU A  90       1.019   3.660 -10.419  1.00 85.33           C
ATOM   1152 1HB  LEU A  90      -0.021   3.558 -10.727  1.00 85.33           H
ATOM   1153 2HB  LEU A  90       1.618   3.700 -11.329  1.00 85.33           H
ATOM   1154  CG  LEU A  90       1.415   2.408  -9.635  1.00 85.33           C
ATOM   1155  HG  LEU A  90       2.443   2.530  -9.292  1.00 85.33           H
ATOM   1156  CD1 LEU A  90       0.541   2.240  -8.391  1.00 85.33           C
ATOM   1157 1HD1 LEU A  90       0.659   3.110  -7.744  1.00 85.33           H
ATOM   1158 2HD1 LEU A  90      -0.503   2.150  -8.690  1.00 85.33           H
ATOM   1159 3HD1 LEU A  90       0.844   1.343  -7.852  1.00 85.33           H
ATOM   1160  CD2 LEU A  90       1.383   1.167 -10.530  1.00 85.33           C
ATOM   1161 1HD2 LEU A  90       0.375   1.030 -10.923  1.00 85.33           H
ATOM   1162 2HD2 LEU A  90       2.081   1.297 -11.357  1.00 85.33           H
ATOM   1163 3HD2 LEU A  90       1.668   0.291  -9.947  1.00 85.33           H
ATOM   1164  HN  LEU A  90       0.515   5.848 -11.461  1.00 85.33           H
ATOM   1165  N   ALA A  91       3.421   5.730 -10.155  1.00 90.00           N
ATOM   1166  CA  ALA A  91       4.817   6.007  -9.865  1.00 90.00           C
ATOM   1167  C   ALA A  91       4.905   7.154  -8.855  1.00 90.00           C
ATOM   1168  O   ALA A  91       5.758   7.141  -7.970  1.00 90.00           O
ATOM   1169  HA  ALA A  91       5.248   5.110  -9.421  1.00 90.00           H
ATOM   1170  CB  ALA A  91       5.557   6.318 -11.167  1.00 90.00           C
ATOM   1171 1HB  ALA A  91       5.489   5.461 -11.837  1.00 90.00           H
ATOM   1172 2HB  ALA A  91       5.106   7.189 -11.643  1.00 90.00           H
ATOM   1173 3HB  ALA A  91       6.605   6.526 -10.948  1.00 90.00           H
ATOM   1174  HN  ALA A  91       3.141   5.910 -11.098  1.00 90.00           H
ATOM   1175  N   ILE A  92       4.011   8.117  -9.023  1.00 90.42           N
ATOM   1176  CA  ILE A  92       3.961   9.256  -8.122  1.00 90.42           C
ATOM   1177  C   ILE A  92       3.592   8.774  -6.718  1.00 90.42           C
ATOM   1178  O   ILE A  92       4.192   9.202  -5.733  1.00 90.42           O
ATOM   1179  HA  ILE A  92       4.961   9.689  -8.087  1.00 90.42           H
ATOM   1180  CB  ILE A  92       3.021  10.331  -8.670  1.00 90.42           C
ATOM   1181  HB  ILE A  92       2.073   9.858  -8.927  1.00 90.42           H
ATOM   1182  CG1 ILE A  92       3.581  10.948  -9.953  1.00 90.42           C
ATOM   1183 1HG1 ILE A  92       4.435  11.582  -9.714  1.00 90.42           H
ATOM   1184 2HG1 ILE A  92       3.945  10.158 -10.611  1.00 90.42           H
ATOM   1185  CG2 ILE A  92       2.722  11.392  -7.608  1.00 90.42           C
ATOM   1186 1HG2 ILE A  92       2.249  10.920  -6.747  1.00 90.42           H
ATOM   1187 2HG2 ILE A  92       3.653  11.866  -7.297  1.00 90.42           H
ATOM   1188 3HG2 ILE A  92       2.052  12.144  -8.024  1.00 90.42           H
ATOM   1189  CD1 ILE A  92       2.514  11.772 -10.677  1.00 90.42           C
ATOM   1190 1HD1 ILE A  92       1.673  11.129 -10.937  1.00 90.42           H
ATOM   1191 2HD1 ILE A  92       2.171  12.574 -10.025  1.00 90.42           H
ATOM   1192 3HD1 ILE A  92       2.939  12.198 -11.586  1.00 90.42           H
ATOM   1193  HN  ILE A  92       3.332   8.128  -9.756  1.00 90.42           H
ATOM   1194  N   ALA A  93       2.606   7.890  -6.670  1.00 91.35           N
ATOM   1195  CA  ALA A  93       2.096   7.405  -5.399  1.00 91.35           C
ATOM   1196  C   ALA A  93       3.203   6.642  -4.668  1.00 91.35           C
ATOM   1197  O   ALA A  93       3.412   6.838  -3.472  1.00 91.35           O
ATOM   1198  HA  ALA A  93       1.811   8.272  -4.803  1.00 91.35           H
ATOM   1199  CB  ALA A  93       0.856   6.543  -5.641  1.00 91.35           C
ATOM   1200 1HB  ALA A  93       0.090   7.140  -6.136  1.00 91.35           H
ATOM   1201 2HB  ALA A  93       1.120   5.695  -6.274  1.00 91.35           H
ATOM   1202 3HB  ALA A  93       0.474   6.179  -4.688  1.00 91.35           H
ATOM   1203  HN  ALA A  93       2.159   7.507  -7.479  1.00 91.35           H
ATOM   1204  N   ASP A  94       3.883   5.787  -5.419  1.00 87.77           N
ATOM   1205  CA  ASP A  94       4.954   4.983  -4.854  1.00 87.77           C
ATOM   1206  C   ASP A  94       6.032   5.906  -4.282  1.00 87.77           C
ATOM   1207  O   ASP A  94       6.552   5.659  -3.195  1.00 87.77           O
ATOM   1208  HA  ASP A  94       4.479   4.371  -4.087  1.00 87.77           H
ATOM   1209  CB  ASP A  94       5.604   4.102  -5.923  1.00 87.77           C
ATOM   1210 1HB  ASP A  94       5.749   4.680  -6.836  1.00 87.77           H
ATOM   1211 2HB  ASP A  94       6.591   3.784  -5.587  1.00 87.77           H
ATOM   1212  CG  ASP A  94       4.741   2.875  -6.222  1.00 87.77           C
ATOM   1213  OD1 ASP A  94       4.000   2.464  -5.302  1.00 87.77           O
ATOM   1214  OD2 ASP A  94       4.841   2.374  -7.363  1.00 87.77           O
ATOM   1215  HN  ASP A  94       3.713   5.640  -6.393  1.00 87.77           H
ATOM   1216  N   LEU A  95       6.335   6.949  -5.040  1.00 89.97           N
ATOM   1217  CA  LEU A  95       7.401   7.862  -4.664  1.00 89.97           C
ATOM   1218  C   LEU A  95       7.041   8.543  -3.342  1.00 89.97           C
ATOM   1219  O   LEU A  95       7.885   8.676  -2.458  1.00 89.97           O
ATOM   1220  HA  LEU A  95       8.302   7.268  -4.513  1.00 89.97           H
ATOM   1221  CB  LEU A  95       7.692   8.844  -5.802  1.00 89.97           C
ATOM   1222 1HB  LEU A  95       7.815   8.275  -6.723  1.00 89.97           H
ATOM   1223 2HB  LEU A  95       6.819   9.483  -5.936  1.00 89.97           H
ATOM   1224  CG  LEU A  95       8.920   9.737  -5.619  1.00 89.97           C
ATOM   1225  HG  LEU A  95       8.853  10.215  -4.642  1.00 89.97           H
ATOM   1226  CD1 LEU A  95      10.207   8.909  -5.629  1.00 89.97           C
ATOM   1227 1HD1 LEU A  95      10.178   8.183  -4.816  1.00 89.97           H
ATOM   1228 2HD1 LEU A  95      10.294   8.384  -6.581  1.00 89.97           H
ATOM   1229 3HD1 LEU A  95      11.065   9.568  -5.497  1.00 89.97           H
ATOM   1230  CD2 LEU A  95       8.948  10.852  -6.667  1.00 89.97           C
ATOM   1231 1HD2 LEU A  95       8.981  10.412  -7.664  1.00 89.97           H
ATOM   1232 2HD2 LEU A  95       8.053  11.465  -6.569  1.00 89.97           H
ATOM   1233 3HD2 LEU A  95       9.832  11.472  -6.514  1.00 89.97           H
ATOM   1234  HN  LEU A  95       5.868   7.174  -5.896  1.00 89.97           H
ATOM   1235  N   LEU A  96       5.785   8.956  -3.249  1.00 86.88           N
ATOM   1236  CA  LEU A  96       5.314   9.657  -2.067  1.00 86.88           C
ATOM   1237  C   LEU A  96       5.441   8.738  -0.850  1.00 86.88           C
ATOM   1238  O   LEU A  96       5.816   9.185   0.233  1.00 86.88           O
ATOM   1239  HA  LEU A  96       5.964  10.519  -1.917  1.00 86.88           H
ATOM   1240  CB  LEU A  96       3.897  10.190  -2.289  1.00 86.88           C
ATOM   1241 1HB  LEU A  96       3.285   9.382  -2.688  1.00 86.88           H
ATOM   1242 2HB  LEU A  96       3.476  10.461  -1.321  1.00 86.88           H
ATOM   1243  CG  LEU A  96       3.774  11.396  -3.223  1.00 86.88           C
ATOM   1244  HG  LEU A  96       4.262  11.149  -4.166  1.00 86.88           H
ATOM   1245  CD1 LEU A  96       2.307  11.697  -3.538  1.00 86.88           C
ATOM   1246 1HD1 LEU A  96       1.854  10.832  -4.022  1.00 86.88           H
ATOM   1247 2HD1 LEU A  96       1.774  11.915  -2.613  1.00 86.88           H
ATOM   1248 3HD1 LEU A  96       2.248  12.558  -4.203  1.00 86.88           H
ATOM   1249  CD2 LEU A  96       4.497  12.614  -2.645  1.00 86.88           C
ATOM   1250 1HD2 LEU A  96       4.060  12.872  -1.680  1.00 86.88           H
ATOM   1251 2HD2 LEU A  96       5.554  12.380  -2.514  1.00 86.88           H
ATOM   1252 3HD2 LEU A  96       4.393  13.457  -3.328  1.00 86.88           H
ATOM   1253  HN  LEU A  96       5.097   8.819  -3.961  1.00 86.88           H
ATOM   1254  N   PHE A  97       5.122   7.471  -1.069  1.00 88.50           N
ATOM   1255  CA  PHE A  97       5.223   6.480  -0.011  1.00 88.50           C
ATOM   1256  C   PHE A  97       6.667   6.344   0.476  1.00 88.50           C
ATOM   1257  O   PHE A  97       6.921   6.328   1.679  1.00 88.50           O
ATOM   1258  HA  PHE A  97       4.594   6.820   0.812  1.00 88.50           H
ATOM   1259  CB  PHE A  97       4.769   5.145  -0.604  1.00 88.50           C
ATOM   1260 1HB  PHE A  97       3.688   5.169  -0.742  1.00 88.50           H
ATOM   1261 2HB  PHE A  97       5.213   5.028  -1.592  1.00 88.50           H
ATOM   1262  CG  PHE A  97       5.133   3.929   0.250  1.00 88.50           C
ATOM   1263  CD1 PHE A  97       6.083   3.056  -0.180  1.00 88.50           C
ATOM   1264  HD1 PHE A  97       6.585   3.223  -1.133  1.00 88.50           H
ATOM   1265  CD2 PHE A  97       4.506   3.721   1.439  1.00 88.50           C
ATOM   1266  HD2 PHE A  97       3.745   4.420   1.784  1.00 88.50           H
ATOM   1267  CE1 PHE A  97       6.421   1.927   0.612  1.00 88.50           C
ATOM   1268  HE1 PHE A  97       7.182   1.227   0.268  1.00 88.50           H
ATOM   1269  CE2 PHE A  97       4.844   2.592   2.232  1.00 88.50           C
ATOM   1270  HE2 PHE A  97       4.342   2.425   3.185  1.00 88.50           H
ATOM   1271  CZ  PHE A  97       5.794   1.719   1.802  1.00 88.50           C
ATOM   1272  HZ  PHE A  97       6.054   0.853   2.410  1.00 88.50           H
ATOM   1273  HN  PHE A  97       4.799   7.120  -1.948  1.00 88.50           H
ATOM   1274  N   LEU A  98       7.575   6.248  -0.484  1.00 91.91           N
ATOM   1275  CA  LEU A  98       8.961   5.942  -0.175  1.00 91.91           C
ATOM   1276  C   LEU A  98       9.546   7.061   0.690  1.00 91.91           C
ATOM   1277  O   LEU A  98      10.392   6.810   1.547  1.00 91.91           O
ATOM   1278  HA  LEU A  98       8.970   5.018   0.403  1.00 91.91           H
ATOM   1279  CB  LEU A  98       9.751   5.680  -1.459  1.00 91.91           C
ATOM   1280 1HB  LEU A  98       9.610   6.529  -2.128  1.00 91.91           H
ATOM   1281 2HB  LEU A  98      10.811   5.644  -1.209  1.00 91.91           H
ATOM   1282  CG  LEU A  98       9.391   4.402  -2.219  1.00 91.91           C
ATOM   1283  HG  LEU A  98       8.305   4.322  -2.258  1.00 91.91           H
ATOM   1284  CD1 LEU A  98       9.892   4.464  -3.664  1.00 91.91           C
ATOM   1285 1HD1 LEU A  98       9.433   5.313  -4.171  1.00 91.91           H
ATOM   1286 2HD1 LEU A  98      10.976   4.580  -3.668  1.00 91.91           H
ATOM   1287 3HD1 LEU A  98       9.623   3.543  -4.181  1.00 91.91           H
ATOM   1288  CD2 LEU A  98       9.910   3.164  -1.486  1.00 91.91           C
ATOM   1289 1HD2 LEU A  98      10.995   3.223  -1.395  1.00 91.91           H
ATOM   1290 2HD2 LEU A  98       9.464   3.117  -0.492  1.00 91.91           H
ATOM   1291 3HD2 LEU A  98       9.641   2.269  -2.047  1.00 91.91           H
ATOM   1292  HN  LEU A  98       7.377   6.376  -1.456  1.00 91.91           H
ATOM   1293  N   VAL A  99       9.071   8.271   0.435  1.00 89.38           N
ATOM   1294  CA  VAL A  99       9.580   9.437   1.136  1.00 89.38           C
ATOM   1295  C   VAL A  99       9.302   9.289   2.633  1.00 89.38           C
ATOM   1296  O   VAL A  99       9.953   9.930   3.456  1.00 89.38           O
ATOM   1297  HA  VAL A  99      10.659   9.470   0.982  1.00 89.38           H
ATOM   1298  CB  VAL A  99       8.978  10.711   0.540  1.00 89.38           C
ATOM   1299  HB  VAL A  99       7.895  10.589   0.514  1.00 89.38           H
ATOM   1300  CG1 VAL A  99       9.293  11.927   1.413  1.00 89.38           C
ATOM   1301 1HG1 VAL A  99       8.877  11.777   2.409  1.00 89.38           H
ATOM   1302 2HG1 VAL A  99      10.373  12.053   1.486  1.00 89.38           H
ATOM   1303 3HG1 VAL A  99       8.853  12.819   0.966  1.00 89.38           H
ATOM   1304  CG2 VAL A  99       9.462  10.926  -0.895  1.00 89.38           C
ATOM   1305 1HG2 VAL A  99      10.548  11.017  -0.903  1.00 89.38           H
ATOM   1306 2HG2 VAL A  99       9.163  10.077  -1.511  1.00 89.38           H
ATOM   1307 3HG2 VAL A  99       9.018  11.838  -1.295  1.00 89.38           H
ATOM   1308  HN  VAL A  99       8.354   8.461  -0.235  1.00 89.38           H
ATOM   1309  N   THR A 100       8.333   8.439   2.941  1.00 88.89           N
ATOM   1310  CA  THR A 100       7.930   8.231   4.321  1.00 88.89           C
ATOM   1311  C   THR A 100       8.886   7.259   5.016  1.00 88.89           C
ATOM   1312  O   THR A 100       9.024   7.285   6.237  1.00 88.89           O
ATOM   1313  HA  THR A 100       8.003   9.182   4.848  1.00 88.89           H
ATOM   1314  CB  THR A 100       6.475   7.757   4.323  1.00 88.89           C
ATOM   1315  HB  THR A 100       6.044   7.827   5.322  1.00 88.89           H
ATOM   1316  OG1 THR A 100       6.536   6.445   3.770  1.00 88.89           O
ATOM   1317  HG1 THR A 100       6.498   6.493   2.772  1.00 88.89           H
ATOM   1318  CG2 THR A 100       5.604   8.538   3.337  1.00 88.89           C
ATOM   1319 1HG2 THR A 100       5.997   8.412   2.327  1.00 88.89           H
ATOM   1320 2HG2 THR A 100       5.613   9.595   3.601  1.00 88.89           H
ATOM   1321 3HG2 THR A 100       4.582   8.161   3.378  1.00 88.89           H
ATOM   1322  HN  THR A 100       7.828   7.899   2.267  1.00 88.89           H
ATOM   1323  N   LEU A 101       9.521   6.424   4.206  1.00 91.29           N
ATOM   1324  CA  LEU A 101      10.264   5.291   4.732  1.00 91.29           C
ATOM   1325  C   LEU A 101      11.416   5.801   5.601  1.00 91.29           C
ATOM   1326  O   LEU A 101      11.695   5.240   6.659  1.00 91.29           O
ATOM   1327  HA  LEU A 101       9.584   4.719   5.362  1.00 91.29           H
ATOM   1328  CB  LEU A 101      10.712   4.370   3.595  1.00 91.29           C
ATOM   1329 1HB  LEU A 101      11.223   4.974   2.845  1.00 91.29           H
ATOM   1330 2HB  LEU A 101      11.445   3.667   3.991  1.00 91.29           H
ATOM   1331  CG  LEU A 101       9.605   3.574   2.901  1.00 91.29           C
ATOM   1332  HG  LEU A 101       8.925   4.280   2.424  1.00 91.29           H
ATOM   1333  CD1 LEU A 101      10.180   2.683   1.798  1.00 91.29           C
ATOM   1334 1HD1 LEU A 101      10.683   3.303   1.055  1.00 91.29           H
ATOM   1335 2HD1 LEU A 101      10.895   1.984   2.231  1.00 91.29           H
ATOM   1336 3HD1 LEU A 101       9.372   2.129   1.321  1.00 91.29           H
ATOM   1337  CD2 LEU A 101       8.787   2.774   3.916  1.00 91.29           C
ATOM   1338 1HD2 LEU A 101       9.440   2.078   4.442  1.00 91.29           H
ATOM   1339 2HD2 LEU A 101       8.330   3.456   4.633  1.00 91.29           H
ATOM   1340 3HD2 LEU A 101       8.007   2.217   3.396  1.00 91.29           H
ATOM   1341  HN  LEU A 101       9.534   6.512   3.210  1.00 91.29           H
ATOM   1342  N   PRO A 102      12.102   6.869   5.172  1.00 93.42           N
ATOM   1343  CA  PRO A 102      13.245   7.385   5.930  1.00 93.42           C
ATOM   1344  C   PRO A 102      12.898   7.655   7.385  1.00 93.42           C
ATOM   1345  O   PRO A 102      13.676   7.334   8.282  1.00 93.42           O
ATOM   1346  HA  PRO A 102      14.041   6.641   5.960  1.00 93.42           H
ATOM   1347  CB  PRO A 102      13.621   8.670   5.188  1.00 93.42           C
ATOM   1348 1HB  PRO A 102      13.116   9.539   5.610  1.00 93.42           H
ATOM   1349 2HB  PRO A 102      14.692   8.866   5.243  1.00 93.42           H
ATOM   1350  CG  PRO A 102      13.171   8.396   3.758  1.00 93.42           C
ATOM   1351 1HG  PRO A 102      13.043   9.318   3.191  1.00 93.42           H
ATOM   1352 2HG  PRO A 102      13.900   7.799   3.211  1.00 93.42           H
ATOM   1353  CD  PRO A 102      11.857   7.658   3.951  1.00 93.42           C
ATOM   1354 1HD  PRO A 102      11.021   8.345   4.080  1.00 93.42           H
ATOM   1355 2HD  PRO A 102      11.617   7.027   3.095  1.00 93.42           H
ATOM   1356  N   PHE A 103      11.727   8.242   7.581  1.00 91.69           N
ATOM   1357  CA  PHE A 103      11.295   8.624   8.915  1.00 91.69           C
ATOM   1358  C   PHE A 103      11.050   7.390   9.786  1.00 91.69           C
ATOM   1359  O   PHE A 103      11.402   7.377  10.964  1.00 91.69           O
ATOM   1360  HA  PHE A 103      12.093   9.223   9.354  1.00 91.69           H
ATOM   1361  CB  PHE A 103       9.982   9.392   8.758  1.00 91.69           C
ATOM   1362 1HB  PHE A 103       9.274   8.772   8.208  1.00 91.69           H
ATOM   1363 2HB  PHE A 103       9.554   9.566   9.746  1.00 91.69           H
ATOM   1364  CG  PHE A 103      10.128  10.734   8.039  1.00 91.69           C
ATOM   1365  CD1 PHE A 103      10.428  11.856   8.747  1.00 91.69           C
ATOM   1366  HD1 PHE A 103      10.564  11.799   9.827  1.00 91.69           H
ATOM   1367  CD2 PHE A 103       9.958  10.806   6.691  1.00 91.69           C
ATOM   1368  HD2 PHE A 103       9.718   9.907   6.124  1.00 91.69           H
ATOM   1369  CE1 PHE A 103      10.564  13.102   8.079  1.00 91.69           C
ATOM   1370  HE1 PHE A 103      10.804  14.001   8.646  1.00 91.69           H
ATOM   1371  CE2 PHE A 103      10.094  12.052   6.024  1.00 91.69           C
ATOM   1372  HE2 PHE A 103       9.958  12.109   4.944  1.00 91.69           H
ATOM   1373  CZ  PHE A 103      10.394  13.173   6.732  1.00 91.69           C
ATOM   1374  HZ  PHE A 103      10.499  14.130   6.219  1.00 91.69           H
ATOM   1375  HN  PHE A 103      11.079   8.457   6.850  1.00 91.69           H
ATOM   1376  N   TRP A 104      10.447   6.382   9.172  1.00 86.06           N
ATOM   1377  CA  TRP A 104      10.109   5.164   9.888  1.00 86.06           C
ATOM   1378  C   TRP A 104      11.411   4.427  10.209  1.00 86.06           C
ATOM   1379  O   TRP A 104      11.509   3.750  11.231  1.00 86.06           O
ATOM   1380  HA  TRP A 104       9.605   5.449  10.812  1.00 86.06           H
ATOM   1381  CB  TRP A 104       9.122   4.313   9.087  1.00 86.06           C
ATOM   1382 1HB  TRP A 104       9.524   4.155   8.086  1.00 86.06           H
ATOM   1383 2HB  TRP A 104       9.039   3.333   9.556  1.00 86.06           H
ATOM   1384  CG  TRP A 104       7.725   4.926   8.969  1.00 86.06           C
ATOM   1385  CD1 TRP A 104       7.110   5.371   7.864  1.00 86.06           C
ATOM   1386  HD1 TRP A 104       7.550   5.352   6.867  1.00 86.06           H
ATOM   1387  CD2 TRP A 104       6.787   5.143  10.044  1.00 86.06           C
ATOM   1388  NE1 TRP A 104       5.850   5.858   8.149  1.00 86.06           N
ATOM   1389  HE1 TRP A 104       5.202   6.243   7.491  1.00 86.06           H
ATOM   1390  CE2 TRP A 104       5.648   5.715   9.516  1.00 86.06           C
ATOM   1391  CE3 TRP A 104       6.899   4.865  11.418  1.00 86.06           C
ATOM   1392  HE3 TRP A 104       7.787   4.413  11.859  1.00 86.06           H
ATOM   1393  CZ2 TRP A 104       4.533   6.058  10.290  1.00 86.06           C
ATOM   1394  HZ2 TRP A 104       3.644   6.509   9.849  1.00 86.06           H
ATOM   1395  CZ3 TRP A 104       5.776   5.214  12.178  1.00 86.06           C
ATOM   1396  HZ3 TRP A 104       5.810   5.020  13.250  1.00 86.06           H
ATOM   1397  CH2 TRP A 104       4.621   5.790  11.662  1.00 86.06           C
ATOM   1398  HH2 TRP A 104       3.788   6.033  12.322  1.00 86.06           H
ATOM   1399  HN  TRP A 104      10.191   6.389   8.205  1.00 86.06           H
ATOM   1400  N   ALA A 105      12.377   4.584   9.316  1.00 93.75           N
ATOM   1401  CA  ALA A 105      13.674   3.954   9.498  1.00 93.75           C
ATOM   1402  C   ALA A 105      14.327   4.500  10.770  1.00 93.75           C
ATOM   1403  O   ALA A 105      14.845   3.736  11.583  1.00 93.75           O
ATOM   1404  HA  ALA A 105      13.509   2.883   9.616  1.00 93.75           H
ATOM   1405  CB  ALA A 105      14.534   4.186   8.255  1.00 93.75           C
ATOM   1406 1HB  ALA A 105      14.039   3.754   7.385  1.00 93.75           H
ATOM   1407 2HB  ALA A 105      14.669   5.257   8.102  1.00 93.75           H
ATOM   1408 3HB  ALA A 105      15.506   3.714   8.392  1.00 93.75           H
ATOM   1409  HN  ALA A 105      12.286   5.129   8.483  1.00 93.75           H
ATOM   1410  N   ILE A 106      14.281   5.817  10.901  1.00 90.39           N
ATOM   1411  CA  ILE A 106      14.881   6.476  12.050  1.00 90.39           C
ATOM   1412  C   ILE A 106      14.120   6.076  13.316  1.00 90.39           C
ATOM   1413  O   ILE A 106      14.730   5.768  14.339  1.00 90.39           O
ATOM   1414  HA  ILE A 106      15.906   6.116  12.135  1.00 90.39           H
ATOM   1415  CB  ILE A 106      14.949   7.988  11.825  1.00 90.39           C
ATOM   1416  HB  ILE A 106      13.964   8.331  11.508  1.00 90.39           H
ATOM   1417  CG1 ILE A 106      15.930   8.332  10.703  1.00 90.39           C
ATOM   1418 1HG1 ILE A 106      16.953   8.215  11.061  1.00 90.39           H
ATOM   1419 2HG1 ILE A 106      15.800   7.634   9.875  1.00 90.39           H
ATOM   1420  CG2 ILE A 106      15.285   8.720  13.126  1.00 90.39           C
ATOM   1421 1HG2 ILE A 106      14.516   8.512  13.870  1.00 90.39           H
ATOM   1422 2HG2 ILE A 106      16.252   8.378  13.496  1.00 90.39           H
ATOM   1423 3HG2 ILE A 106      15.327   9.793  12.938  1.00 90.39           H
ATOM   1424  CD1 ILE A 106      15.717   9.764  10.208  1.00 90.39           C
ATOM   1425 1HD1 ILE A 106      14.700   9.870   9.829  1.00 90.39           H
ATOM   1426 2HD1 ILE A 106      15.871  10.460  11.033  1.00 90.39           H
ATOM   1427 3HD1 ILE A 106      16.427   9.982   9.411  1.00 90.39           H
ATOM   1428  HN  ILE A 106      13.846   6.430  10.242  1.00 90.39           H
ATOM   1429  N   ALA A 107      12.800   6.093  13.205  1.00 91.56           N
ATOM   1430  CA  ALA A 107      11.949   5.830  14.353  1.00 91.56           C
ATOM   1431  C   ALA A 107      12.202   4.407  14.854  1.00 91.56           C
ATOM   1432  O   ALA A 107      12.191   4.158  16.059  1.00 91.56           O
ATOM   1433  HA  ALA A 107      12.223   6.536  15.138  1.00 91.56           H
ATOM   1434  CB  ALA A 107      10.487   6.063  13.969  1.00 91.56           C
ATOM   1435 1HB  ALA A 107      10.355   7.096  13.649  1.00 91.56           H
ATOM   1436 2HB  ALA A 107      10.214   5.392  13.154  1.00 91.56           H
ATOM   1437 3HB  ALA A 107       9.849   5.865  14.831  1.00 91.56           H
ATOM   1438  HN  ALA A 107      12.313   6.282  12.353  1.00 91.56           H
ATOM   1439  N   ALA A 108      12.423   3.510  13.905  1.00 91.07           N
ATOM   1440  CA  ALA A 108      12.617   2.107  14.231  1.00 91.07           C
ATOM   1441  C   ALA A 108      14.009   1.917  14.838  1.00 91.07           C
ATOM   1442  O   ALA A 108      14.219   1.014  15.645  1.00 91.07           O
ATOM   1443  HA  ALA A 108      11.866   1.831  14.971  1.00 91.07           H
ATOM   1444  CB  ALA A 108      12.408   1.258  12.975  1.00 91.07           C
ATOM   1445 1HB  ALA A 108      11.395   1.406  12.601  1.00 91.07           H
ATOM   1446 2HB  ALA A 108      13.126   1.556  12.211  1.00 91.07           H
ATOM   1447 3HB  ALA A 108      12.554   0.206  13.220  1.00 91.07           H
ATOM   1448  HN  ALA A 108      12.470   3.728  12.930  1.00 91.07           H
ATOM   1449  N   ALA A 109      14.922   2.784  14.426  1.00 89.68           N
ATOM   1450  CA  ALA A 109      16.309   2.665  14.844  1.00 89.68           C
ATOM   1451  C   ALA A 109      16.429   3.057  16.318  1.00 89.68           C
ATOM   1452  O   ALA A 109      17.224   2.477  17.055  1.00 89.68           O
ATOM   1453  HA  ALA A 109      16.601   1.621  14.730  1.00 89.68           H
ATOM   1454  CB  ALA A 109      17.191   3.526  13.938  1.00 89.68           C
ATOM   1455 1HB  ALA A 109      17.092   3.187  12.906  1.00 89.68           H
ATOM   1456 2HB  ALA A 109      16.879   4.567  14.010  1.00 89.68           H
ATOM   1457 3HB  ALA A 109      18.231   3.436  14.251  1.00 89.68           H
ATOM   1458  HN  ALA A 109      14.728   3.556  13.820  1.00 89.68           H
ATOM   1459  N   ASP A 110      15.627   4.039  16.703  1.00 80.75           N
ATOM   1460  CA  ASP A 110      15.755   4.636  18.021  1.00 80.75           C
ATOM   1461  C   ASP A 110      14.369   5.033  18.533  1.00 80.75           C
ATOM   1462  O   ASP A 110      13.679   4.228  19.156  1.00 80.75           O
ATOM   1463  HA  ASP A 110      16.223   3.869  18.639  1.00 80.75           H
ATOM   1464  CB  ASP A 110      16.621   5.897  17.974  1.00 80.75           C
ATOM   1465 1HB  ASP A 110      17.554   5.682  17.453  1.00 80.75           H
ATOM   1466 2HB  ASP A 110      16.109   6.673  17.405  1.00 80.75           H
ATOM   1467  CG  ASP A 110      16.924   6.407  19.384  1.00 80.75           C
ATOM   1468  OD1 ASP A 110      16.590   5.671  20.338  1.00 80.75           O
ATOM   1469  OD2 ASP A 110      17.483   7.521  19.477  1.00 80.75           O
ATOM   1470  HN  ASP A 110      14.903   4.426  16.132  1.00 80.75           H
ATOM   1471  N   GLN A 111      14.002   6.275  18.251  1.00 83.45           N
ATOM   1472  CA  GLN A 111      12.714   6.791  18.681  1.00 83.45           C
ATOM   1473  C   GLN A 111      12.222   7.866  17.709  1.00 83.45           C
ATOM   1474  O   GLN A 111      12.962   8.295  16.825  1.00 83.45           O
ATOM   1475  HA  GLN A 111      12.038   5.936  18.661  1.00 83.45           H
ATOM   1476  CB  GLN A 111      12.790   7.336  20.108  1.00 83.45           C
ATOM   1477 1HB  GLN A 111      11.820   7.738  20.401  1.00 83.45           H
ATOM   1478 2HB  GLN A 111      13.020   6.525  20.799  1.00 83.45           H
ATOM   1479  CG  GLN A 111      13.856   8.428  20.222  1.00 83.45           C
ATOM   1480 1HG  GLN A 111      14.833   8.016  19.969  1.00 83.45           H
ATOM   1481 2HG  GLN A 111      13.648   9.220  19.503  1.00 83.45           H
ATOM   1482  CD  GLN A 111      13.894   9.012  21.636  1.00 83.45           C
ATOM   1483  OE1 GLN A 111      12.953   8.905  22.405  1.00 83.45           O
ATOM   1484  NE2 GLN A 111      15.031   9.634  21.934  1.00 83.45           N
ATOM   1485 1HE2 GLN A 111      15.765   9.686  21.257  1.00 83.45           H
ATOM   1486 2HE2 GLN A 111      15.152  10.049  22.836  1.00 83.45           H
ATOM   1487  HN  GLN A 111      14.568   6.922  17.740  1.00 83.45           H
ATOM   1488  N   TRP A 112      10.976   8.270  17.906  1.00 89.23           N
ATOM   1489  CA  TRP A 112      10.402   9.341  17.110  1.00 89.23           C
ATOM   1490  C   TRP A 112      11.024  10.660  17.572  1.00 89.23           C
ATOM   1491  O   TRP A 112      10.797  11.097  18.700  1.00 89.23           O
ATOM   1492  HA  TRP A 112      10.657   9.154  16.067  1.00 89.23           H
ATOM   1493  CB  TRP A 112       8.874   9.336  17.203  1.00 89.23           C
ATOM   1494 1HB  TRP A 112       8.509   8.338  16.962  1.00 89.23           H
ATOM   1495 2HB  TRP A 112       8.583   9.542  18.233  1.00 89.23           H
ATOM   1496  CG  TRP A 112       8.191  10.350  16.283  1.00 89.23           C
ATOM   1497  CD1 TRP A 112       7.730  11.569  16.596  1.00 89.23           C
ATOM   1498  HD1 TRP A 112       7.787  12.009  17.591  1.00 89.23           H
ATOM   1499  CD2 TRP A 112       7.910  10.182  14.877  1.00 89.23           C
ATOM   1500  NE1 TRP A 112       7.174  12.196  15.499  1.00 89.23           N
ATOM   1501  HE1 TRP A 112       6.765  13.108  15.484  1.00 89.23           H
ATOM   1502  CE2 TRP A 112       7.287  11.326  14.421  1.00 89.23           C
ATOM   1503  CE3 TRP A 112       8.173   9.099  14.020  1.00 89.23           C
ATOM   1504  HE3 TRP A 112       8.664   8.186  14.355  1.00 89.23           H
ATOM   1505  CZ2 TRP A 112       6.874  11.497  13.094  1.00 89.23           C
ATOM   1506  HZ2 TRP A 112       6.384  12.410  12.759  1.00 89.23           H
ATOM   1507  CZ3 TRP A 112       7.755   9.286  12.697  1.00 89.23           C
ATOM   1508  HZ3 TRP A 112       7.935   8.476  11.989  1.00 89.23           H
ATOM   1509  CH2 TRP A 112       7.126  10.431  12.222  1.00 89.23           C
ATOM   1510  HH2 TRP A 112       6.830  10.499  11.175  1.00 89.23           H
ATOM   1511  HN  TRP A 112      10.363   7.880  18.594  1.00 89.23           H
ATOM   1512  N   LYS A 113      11.798  11.258  16.678  1.00 82.05           N
ATOM   1513  CA  LYS A 113      12.594  12.420  17.035  1.00 82.05           C
ATOM   1514  C   LYS A 113      11.930  13.679  16.474  1.00 82.05           C
ATOM   1515  O   LYS A 113      12.509  14.764  16.521  1.00 82.05           O
ATOM   1516  HA  LYS A 113      12.602  12.489  18.123  1.00 82.05           H
ATOM   1517  CB  LYS A 113      14.044  12.236  16.583  1.00 82.05           C
ATOM   1518 1HB  LYS A 113      14.079  12.119  15.500  1.00 82.05           H
ATOM   1519 2HB  LYS A 113      14.620  13.129  16.825  1.00 82.05           H
ATOM   1520  CG  LYS A 113      14.677  11.016  17.254  1.00 82.05           C
ATOM   1521 1HG  LYS A 113      14.537  11.077  18.333  1.00 82.05           H
ATOM   1522 2HG  LYS A 113      14.173  10.109  16.918  1.00 82.05           H
ATOM   1523  CD  LYS A 113      16.170  10.925  16.932  1.00 82.05           C
ATOM   1524 1HD  LYS A 113      16.308  10.837  15.854  1.00 82.05           H
ATOM   1525 2HD  LYS A 113      16.669  11.842  17.243  1.00 82.05           H
ATOM   1526  CE  LYS A 113      16.810   9.725  17.633  1.00 82.05           C
ATOM   1527 1HE  LYS A 113      16.637   9.789  18.707  1.00 82.05           H
ATOM   1528 2HE  LYS A 113      16.343   8.803  17.288  1.00 82.05           H
ATOM   1529  NZ  LYS A 113      18.265   9.682  17.361  1.00 82.05           N
ATOM   1530 1HZ  LYS A 113      18.676   8.892  17.845  1.00 82.05           H
ATOM   1531 2HZ  LYS A 113      18.420   9.586  16.364  1.00 82.05           H
ATOM   1532 3HZ  LYS A 113      18.695  10.540  17.689  1.00 82.05           H
ATOM   1533  HN  LYS A 113      11.886  10.962  15.727  1.00 82.05           H
ATOM   1534  N   PHE A 114      10.724  13.494  15.957  1.00 87.76           N
ATOM   1535  CA  PHE A 114      10.056  14.551  15.218  1.00 87.76           C
ATOM   1536  C   PHE A 114       8.833  15.064  15.980  1.00 87.76           C
ATOM   1537  O   PHE A 114       8.414  14.461  16.967  1.00 87.76           O
ATOM   1538  HA  PHE A 114      10.773  15.363  15.096  1.00 87.76           H
ATOM   1539  CB  PHE A 114       9.599  13.947  13.888  1.00 87.76           C
ATOM   1540 1HB  PHE A 114       8.820  13.210  14.085  1.00 87.76           H
ATOM   1541 2HB  PHE A 114       9.148  14.732  13.280  1.00 87.76           H
ATOM   1542  CG  PHE A 114      10.720  13.282  13.088  1.00 87.76           C
ATOM   1543  CD1 PHE A 114      11.596  14.046  12.381  1.00 87.76           C
ATOM   1544  HD1 PHE A 114      11.498  15.132  12.384  1.00 87.76           H
ATOM   1545  CD2 PHE A 114      10.842  11.928  13.084  1.00 87.76           C
ATOM   1546  HD2 PHE A 114      10.140  11.316  13.650  1.00 87.76           H
ATOM   1547  CE1 PHE A 114      12.637  13.429  11.638  1.00 87.76           C
ATOM   1548  HE1 PHE A 114      13.338  14.041  11.071  1.00 87.76           H
ATOM   1549  CE2 PHE A 114      11.883  11.311  12.341  1.00 87.76           C
ATOM   1550  HE2 PHE A 114      11.980  10.225  12.337  1.00 87.76           H
ATOM   1551  CZ  PHE A 114      12.758  12.074  11.633  1.00 87.76           C
ATOM   1552  HZ  PHE A 114      13.557  11.600  11.063  1.00 87.76           H
ATOM   1553  HN  PHE A 114      10.207  12.641  16.036  1.00 87.76           H
ATOM   1554  N   GLN A 115       8.293  16.171  15.492  1.00 80.74           N
ATOM   1555  CA  GLN A 115       7.162  16.804  16.148  1.00 80.74           C
ATOM   1556  C   GLN A 115       5.877  16.024  15.862  1.00 80.74           C
ATOM   1557  O   GLN A 115       5.842  15.189  14.960  1.00 80.74           O
ATOM   1558  HA  GLN A 115       7.387  16.768  17.214  1.00 80.74           H
ATOM   1559  CB  GLN A 115       7.023  18.265  15.715  1.00 80.74           C
ATOM   1560 1HB  GLN A 115       6.956  18.321  14.628  1.00 80.74           H
ATOM   1561 2HB  GLN A 115       6.098  18.680  16.113  1.00 80.74           H
ATOM   1562  CG  GLN A 115       8.212  19.096  16.201  1.00 80.74           C
ATOM   1563 1HG  GLN A 115       8.324  18.981  17.279  1.00 80.74           H
ATOM   1564 2HG  GLN A 115       9.130  18.727  15.744  1.00 80.74           H
ATOM   1565  CD  GLN A 115       8.025  20.575  15.857  1.00 80.74           C
ATOM   1566  OE1 GLN A 115       7.098  20.966  15.167  1.00 80.74           O
ATOM   1567  NE2 GLN A 115       8.953  21.373  16.376  1.00 80.74           N
ATOM   1568 1HE2 GLN A 115       9.688  20.988  16.934  1.00 80.74           H
ATOM   1569 2HE2 GLN A 115       8.917  22.358  16.208  1.00 80.74           H
ATOM   1570  HN  GLN A 115       8.615  16.634  14.666  1.00 80.74           H
ATOM   1571  N   THR A 116       4.853  16.323  16.648  1.00 87.20           N
ATOM   1572  CA  THR A 116       3.572  15.655  16.495  1.00 87.20           C
ATOM   1573  C   THR A 116       3.026  15.867  15.081  1.00 87.20           C
ATOM   1574  O   THR A 116       2.459  14.951  14.488  1.00 87.20           O
ATOM   1575  HA  THR A 116       3.726  14.583  16.621  1.00 87.20           H
ATOM   1576  CB  THR A 116       2.637  16.169  17.591  1.00 87.20           C
ATOM   1577  HB  THR A 116       2.293  17.179  17.367  1.00 87.20           H
ATOM   1578  OG1 THR A 116       3.396  16.030  18.789  1.00 87.20           O
ATOM   1579  HG1 THR A 116       2.988  16.579  19.518  1.00 87.20           H
ATOM   1580  CG2 THR A 116       1.429  15.255  17.807  1.00 87.20           C
ATOM   1581 1HG2 THR A 116       1.772  14.262  18.097  1.00 87.20           H
ATOM   1582 2HG2 THR A 116       0.856  15.186  16.882  1.00 87.20           H
ATOM   1583 3HG2 THR A 116       0.798  15.666  18.595  1.00 87.20           H
ATOM   1584  HN  THR A 116       4.889  17.007  17.377  1.00 87.20           H
ATOM   1585  N   PHE A 117       3.216  17.080  14.584  1.00 89.83           N
ATOM   1586  CA  PHE A 117       2.732  17.429  13.259  1.00 89.83           C
ATOM   1587  C   PHE A 117       3.270  16.458  12.205  1.00 89.83           C
ATOM   1588  O   PHE A 117       2.518  15.972  11.362  1.00 89.83           O
ATOM   1589  HA  PHE A 117       1.644  17.368  13.284  1.00 89.83           H
ATOM   1590  CB  PHE A 117       3.250  18.835  12.950  1.00 89.83           C
ATOM   1591 1HB  PHE A 117       2.866  19.526  13.701  1.00 89.83           H
ATOM   1592 2HB  PHE A 117       4.336  18.839  13.039  1.00 89.83           H
ATOM   1593  CG  PHE A 117       2.864  19.349  11.561  1.00 89.83           C
ATOM   1594  CD1 PHE A 117       3.798  19.406  10.574  1.00 89.83           C
ATOM   1595  HD1 PHE A 117       4.821  19.085  10.772  1.00 89.83           H
ATOM   1596  CD2 PHE A 117       1.588  19.750  11.314  1.00 89.83           C
ATOM   1597  HD2 PHE A 117       0.840  19.705  12.106  1.00 89.83           H
ATOM   1598  CE1 PHE A 117       3.440  19.883   9.285  1.00 89.83           C
ATOM   1599  HE1 PHE A 117       4.188  19.929   8.494  1.00 89.83           H
ATOM   1600  CE2 PHE A 117       1.231  20.227  10.026  1.00 89.83           C
ATOM   1601  HE2 PHE A 117       0.208  20.548   9.828  1.00 89.83           H
ATOM   1602  CZ  PHE A 117       2.164  20.284   9.038  1.00 89.83           C
ATOM   1603  HZ  PHE A 117       1.890  20.650   8.049  1.00 89.83           H
ATOM   1604  HN  PHE A 117       3.689  17.816  15.068  1.00 89.83           H
ATOM   1605  N   MET A 118       4.568  16.204  12.289  1.00 87.15           N
ATOM   1606  CA  MET A 118       5.219  15.314  11.342  1.00 87.15           C
ATOM   1607  C   MET A 118       4.678  13.888  11.470  1.00 87.15           C
ATOM   1608  O   MET A 118       4.606  13.157  10.484  1.00 87.15           O
ATOM   1609  HA  MET A 118       4.983  15.712  10.355  1.00 87.15           H
ATOM   1610  CB  MET A 118       6.727  15.313  11.597  1.00 87.15           C
ATOM   1611 1HB  MET A 118       6.921  15.162  12.659  1.00 87.15           H
ATOM   1612 2HB  MET A 118       7.188  14.479  11.067  1.00 87.15           H
ATOM   1613  CG  MET A 118       7.361  16.628  11.139  1.00 87.15           C
ATOM   1614 1HG  MET A 118       6.975  17.454  11.736  1.00 87.15           H
ATOM   1615 2HG  MET A 118       8.439  16.596  11.299  1.00 87.15           H
ATOM   1616  SD  MET A 118       7.009  16.907   9.412  1.00 87.15           S
ATOM   1617  CE  MET A 118       7.898  15.538   8.689  1.00 87.15           C
ATOM   1618 1HE  MET A 118       8.955  15.617   8.944  1.00 87.15           H
ATOM   1619 2HE  MET A 118       7.500  14.601   9.076  1.00 87.15           H
ATOM   1620 3HE  MET A 118       7.783  15.562   7.605  1.00 87.15           H
ATOM   1621  HN  MET A 118       5.171  16.594  12.985  1.00 87.15           H
ATOM   1622  N   CYS A 119       4.312  13.536  12.694  1.00 92.30           N
ATOM   1623  CA  CYS A 119       3.723  12.233  12.953  1.00 92.30           C
ATOM   1624  C   CYS A 119       2.420  12.129  12.158  1.00 92.30           C
ATOM   1625  O   CYS A 119       2.184  11.135  11.473  1.00 92.30           O
ATOM   1626  HA  CYS A 119       4.444  11.490  12.613  1.00 92.30           H
ATOM   1627  CB  CYS A 119       3.499  12.001  14.448  1.00 92.30           C
ATOM   1628 1HB  CYS A 119       4.455  11.998  14.972  1.00 92.30           H
ATOM   1629 2HB  CYS A 119       2.909  12.816  14.867  1.00 92.30           H
ATOM   1630  SG  CYS A 119       2.638  10.407  14.712  1.00 92.30           S
ATOM   1631  HN  CYS A 119       4.413  14.121  13.498  1.00 92.30           H
ATOM   1632  N   LYS A 120       1.608  13.170  12.275  1.00 90.90           N
ATOM   1633  CA  LYS A 120       0.328  13.201  11.587  1.00 90.90           C
ATOM   1634  C   LYS A 120       0.561  13.082  10.080  1.00 90.90           C
ATOM   1635  O   LYS A 120      -0.095  12.288   9.408  1.00 90.90           O
ATOM   1636  HA  LYS A 120      -0.242  12.333  11.918  1.00 90.90           H
ATOM   1637  CB  LYS A 120      -0.466  14.445  11.991  1.00 90.90           C
ATOM   1638 1HB  LYS A 120       0.161  15.331  11.889  1.00 90.90           H
ATOM   1639 2HB  LYS A 120      -1.312  14.576  11.316  1.00 90.90           H
ATOM   1640  CG  LYS A 120      -0.969  14.332  13.431  1.00 90.90           C
ATOM   1641 1HG  LYS A 120      -1.655  13.489  13.515  1.00 90.90           H
ATOM   1642 2HG  LYS A 120      -0.131  14.128  14.098  1.00 90.90           H
ATOM   1643  CD  LYS A 120      -1.675  15.617  13.869  1.00 90.90           C
ATOM   1644 1HD  LYS A 120      -0.981  16.455  13.811  1.00 90.90           H
ATOM   1645 2HD  LYS A 120      -2.496  15.835  13.186  1.00 90.90           H
ATOM   1646  CE  LYS A 120      -2.211  15.489  15.296  1.00 90.90           C
ATOM   1647 1HE  LYS A 120      -1.513  14.913  15.903  1.00 90.90           H
ATOM   1648 2HE  LYS A 120      -2.289  16.477  15.751  1.00 90.90           H
ATOM   1649  NZ  LYS A 120      -3.537  14.831  15.294  1.00 90.90           N
ATOM   1650 1HZ  LYS A 120      -3.970  14.941  16.205  1.00 90.90           H
ATOM   1651 2HZ  LYS A 120      -4.125  15.258  14.587  1.00 90.90           H
ATOM   1652 3HZ  LYS A 120      -3.424  13.844  15.091  1.00 90.90           H
ATOM   1653  HN  LYS A 120       1.811  13.979  12.826  1.00 90.90           H
ATOM   1654  N   VAL A 121       1.497  13.884   9.593  1.00 91.93           N
ATOM   1655  CA  VAL A 121       1.744  13.963   8.163  1.00 91.93           C
ATOM   1656  C   VAL A 121       2.206  12.597   7.653  1.00 91.93           C
ATOM   1657  O   VAL A 121       1.673  12.084   6.671  1.00 91.93           O
ATOM   1658  HA  VAL A 121       0.800  14.217   7.680  1.00 91.93           H
ATOM   1659  CB  VAL A 121       2.744  15.082   7.867  1.00 91.93           C
ATOM   1660  HB  VAL A 121       3.617  14.928   8.500  1.00 91.93           H
ATOM   1661  CG1 VAL A 121       3.206  15.032   6.409  1.00 91.93           C
ATOM   1662 1HG1 VAL A 121       3.686  14.073   6.213  1.00 91.93           H
ATOM   1663 2HG1 VAL A 121       2.346  15.149   5.750  1.00 91.93           H
ATOM   1664 3HG1 VAL A 121       3.917  15.838   6.225  1.00 91.93           H
ATOM   1665  CG2 VAL A 121       2.152  16.451   8.207  1.00 91.93           C
ATOM   1666 1HG2 VAL A 121       1.255  16.618   7.611  1.00 91.93           H
ATOM   1667 2HG2 VAL A 121       1.896  16.483   9.266  1.00 91.93           H
ATOM   1668 3HG2 VAL A 121       2.884  17.229   7.987  1.00 91.93           H
ATOM   1669  HN  VAL A 121       2.079  14.470  10.156  1.00 91.93           H
ATOM   1670  N   VAL A 122       3.194  12.047   8.344  1.00 90.46           N
ATOM   1671  CA  VAL A 122       3.866  10.851   7.865  1.00 90.46           C
ATOM   1672  C   VAL A 122       2.870   9.690   7.829  1.00 90.46           C
ATOM   1673  O   VAL A 122       2.822   8.938   6.857  1.00 90.46           O
ATOM   1674  HA  VAL A 122       4.209  11.050   6.849  1.00 90.46           H
ATOM   1675  CB  VAL A 122       5.094  10.559   8.730  1.00 90.46           C
ATOM   1676  HB  VAL A 122       4.775  10.553   9.773  1.00 90.46           H
ATOM   1677  CG1 VAL A 122       5.675   9.180   8.409  1.00 90.46           C
ATOM   1678 1HG1 VAL A 122       4.923   8.415   8.600  1.00 90.46           H
ATOM   1679 2HG1 VAL A 122       5.971   9.146   7.360  1.00 90.46           H
ATOM   1680 3HG1 VAL A 122       6.547   8.998   9.038  1.00 90.46           H
ATOM   1681  CG2 VAL A 122       6.152  11.652   8.569  1.00 90.46           C
ATOM   1682 1HG2 VAL A 122       6.464  11.703   7.526  1.00 90.46           H
ATOM   1683 2HG2 VAL A 122       5.732  12.611   8.870  1.00 90.46           H
ATOM   1684 3HG2 VAL A 122       7.013  11.419   9.195  1.00 90.46           H
ATOM   1685  HN  VAL A 122       3.535  12.403   9.214  1.00 90.46           H
ATOM   1686  N   ASN A 123       2.098   9.582   8.901  1.00 90.02           N
ATOM   1687  CA  ASN A 123       1.100   8.531   9.000  1.00 90.02           C
ATOM   1688  C   ASN A 123       0.049   8.727   7.906  1.00 90.02           C
ATOM   1689  O   ASN A 123      -0.384   7.763   7.276  1.00 90.02           O
ATOM   1690  HA  ASN A 123       1.653   7.598   8.885  1.00 90.02           H
ATOM   1691  CB  ASN A 123       0.387   8.575  10.353  1.00 90.02           C
ATOM   1692 1HB  ASN A 123       0.363   9.600  10.723  1.00 90.02           H
ATOM   1693 2HB  ASN A 123      -0.648   8.255  10.234  1.00 90.02           H
ATOM   1694  CG  ASN A 123       1.090   7.676  11.373  1.00 90.02           C
ATOM   1695  OD1 ASN A 123       1.867   6.798  11.034  1.00 90.02           O
ATOM   1696  ND2 ASN A 123       0.774   7.942  12.637  1.00 90.02           N
ATOM   1697 1HD2 ASN A 123       0.129   8.676  12.847  1.00 90.02           H
ATOM   1698 2HD2 ASN A 123       1.182   7.408  13.377  1.00 90.02           H
ATOM   1699  HN  ASN A 123       2.147  10.194   9.690  1.00 90.02           H
ATOM   1700  N   SER A 124      -0.332   9.981   7.713  1.00 91.04           N
ATOM   1701  CA  SER A 124      -1.368  10.309   6.748  1.00 91.04           C
ATOM   1702  C   SER A 124      -0.889   9.979   5.333  1.00 91.04           C
ATOM   1703  O   SER A 124      -1.623   9.379   4.550  1.00 91.04           O
ATOM   1704  HA  SER A 124      -2.221   9.686   7.018  1.00 91.04           H
ATOM   1705  CB  SER A 124      -1.763  11.784   6.844  1.00 91.04           C
ATOM   1706 1HB  SER A 124      -0.905  12.406   6.591  1.00 91.04           H
ATOM   1707 2HB  SER A 124      -2.541  11.999   6.112  1.00 91.04           H
ATOM   1708  OG  SER A 124      -2.230  12.128   8.146  1.00 91.04           O
ATOM   1709  HG  SER A 124      -1.581  12.746   8.590  1.00 91.04           H
ATOM   1710  HN  SER A 124       0.054  10.764   8.201  1.00 91.04           H
ATOM   1711  N   MET A 125       0.340  10.385   5.049  1.00 84.92           N
ATOM   1712  CA  MET A 125       0.920  10.154   3.737  1.00 84.92           C
ATOM   1713  C   MET A 125       0.969   8.659   3.415  1.00 84.92           C
ATOM   1714  O   MET A 125       0.580   8.242   2.325  1.00 84.92           O
ATOM   1715  HA  MET A 125       0.262  10.663   3.032  1.00 84.92           H
ATOM   1716  CB  MET A 125       2.335  10.732   3.695  1.00 84.92           C
ATOM   1717 1HB  MET A 125       2.867  10.467   4.609  1.00 84.92           H
ATOM   1718 2HB  MET A 125       2.888  10.291   2.865  1.00 84.92           H
ATOM   1719  CG  MET A 125       2.302  12.254   3.541  1.00 84.92           C
ATOM   1720 1HG  MET A 125       1.700  12.527   2.675  1.00 84.92           H
ATOM   1721 2HG  MET A 125       1.828  12.705   4.413  1.00 84.92           H
ATOM   1722  SD  MET A 125       3.961  12.886   3.354  1.00 84.92           S
ATOM   1723  CE  MET A 125       4.308  12.355   1.686  1.00 84.92           C
ATOM   1724 1HE  MET A 125       4.239  11.269   1.629  1.00 84.92           H
ATOM   1725 2HE  MET A 125       3.585  12.802   1.004  1.00 84.92           H
ATOM   1726 3HE  MET A 125       5.314  12.670   1.406  1.00 84.92           H
ATOM   1727  HN  MET A 125       0.934  10.863   5.695  1.00 84.92           H
ATOM   1728  N   TYR A 126       1.451   7.893   4.383  1.00 85.71           N
ATOM   1729  CA  TYR A 126       1.556   6.454   4.216  1.00 85.71           C
ATOM   1730  C   TYR A 126       0.200   5.842   3.858  1.00 85.71           C
ATOM   1731  O   TYR A 126       0.105   5.028   2.941  1.00 85.71           O
ATOM   1732  HA  TYR A 126       2.259   6.259   3.406  1.00 85.71           H
ATOM   1733  CB  TYR A 126       2.008   5.904   5.570  1.00 85.71           C
ATOM   1734 1HB  TYR A 126       3.048   6.186   5.737  1.00 85.71           H
ATOM   1735 2HB  TYR A 126       1.420   6.376   6.357  1.00 85.71           H
ATOM   1736  CG  TYR A 126       1.880   4.385   5.699  1.00 85.71           C
ATOM   1737  CD1 TYR A 126       0.827   3.839   6.404  1.00 85.71           C
ATOM   1738  HD1 TYR A 126       0.086   4.489   6.869  1.00 85.71           H
ATOM   1739  CD2 TYR A 126       2.818   3.561   5.111  1.00 85.71           C
ATOM   1740  HD2 TYR A 126       3.650   3.992   4.554  1.00 85.71           H
ATOM   1741  CE1 TYR A 126       0.707   2.409   6.526  1.00 85.71           C
ATOM   1742  HE1 TYR A 126      -0.120   1.964   7.080  1.00 85.71           H
ATOM   1743  CE2 TYR A 126       2.698   2.131   5.233  1.00 85.71           C
ATOM   1744  HE2 TYR A 126       3.431   1.469   4.773  1.00 85.71           H
ATOM   1745  CZ  TYR A 126       1.648   1.626   5.934  1.00 85.71           C
ATOM   1746  OH  TYR A 126       1.534   0.275   6.049  1.00 85.71           O
ATOM   1747  HH  TYR A 126       1.892  -0.169   5.228  1.00 85.71           H
ATOM   1748  HN  TYR A 126       1.765   8.240   5.266  1.00 85.71           H
ATOM   1749  N   LYS A 127      -0.815   6.258   4.600  1.00 84.84           N
ATOM   1750  CA  LYS A 127      -2.135   5.667   4.463  1.00 84.84           C
ATOM   1751  C   LYS A 127      -2.721   6.047   3.102  1.00 84.84           C
ATOM   1752  O   LYS A 127      -3.304   5.209   2.416  1.00 84.84           O
ATOM   1753  HA  LYS A 127      -2.013   4.584   4.495  1.00 84.84           H
ATOM   1754  CB  LYS A 127      -3.024   6.057   5.645  1.00 84.84           C
ATOM   1755 1HB  LYS A 127      -2.482   5.904   6.579  1.00 84.84           H
ATOM   1756 2HB  LYS A 127      -3.266   7.119   5.588  1.00 84.84           H
ATOM   1757  CG  LYS A 127      -4.314   5.235   5.658  1.00 84.84           C
ATOM   1758 1HG  LYS A 127      -5.026   5.679   6.353  1.00 84.84           H
ATOM   1759 2HG  LYS A 127      -4.774   5.259   4.670  1.00 84.84           H
ATOM   1760  CD  LYS A 127      -4.036   3.785   6.060  1.00 84.84           C
ATOM   1761 1HD  LYS A 127      -3.520   3.271   5.249  1.00 84.84           H
ATOM   1762 2HD  LYS A 127      -3.370   3.765   6.924  1.00 84.84           H
ATOM   1763  CE  LYS A 127      -5.335   3.049   6.393  1.00 84.84           C
ATOM   1764 1HE  LYS A 127      -6.175   3.541   5.902  1.00 84.84           H
ATOM   1765 2HE  LYS A 127      -5.293   2.031   6.008  1.00 84.84           H
ATOM   1766  NZ  LYS A 127      -5.555   3.023   7.857  1.00 84.84           N
ATOM   1767 1HZ  LYS A 127      -6.374   2.462   8.065  1.00 84.84           H
ATOM   1768 2HZ  LYS A 127      -4.744   2.621   8.313  1.00 84.84           H
ATOM   1769 3HZ  LYS A 127      -5.699   3.969   8.194  1.00 84.84           H
ATOM   1770  HN  LYS A 127      -0.747   6.984   5.285  1.00 84.84           H
ATOM   1771  N   MET A 128      -2.545   7.313   2.750  1.00 85.61           N
ATOM   1772  CA  MET A 128      -3.091   7.827   1.506  1.00 85.61           C
ATOM   1773  C   MET A 128      -2.486   7.103   0.301  1.00 85.61           C
ATOM   1774  O   MET A 128      -3.201   6.741  -0.632  1.00 85.61           O
ATOM   1775  HA  MET A 128      -4.163   7.634   1.554  1.00 85.61           H
ATOM   1776  CB  MET A 128      -2.799   9.325   1.401  1.00 85.61           C
ATOM   1777 1HB  MET A 128      -3.102   9.824   2.321  1.00 85.61           H
ATOM   1778 2HB  MET A 128      -1.726   9.484   1.291  1.00 85.61           H
ATOM   1779  CG  MET A 128      -3.535   9.945   0.212  1.00 85.61           C
ATOM   1780 1HG  MET A 128      -3.193   9.488  -0.717  1.00 85.61           H
ATOM   1781 2HG  MET A 128      -4.604   9.745   0.290  1.00 85.61           H
ATOM   1782  SD  MET A 128      -3.247  11.706   0.166  1.00 85.61           S
ATOM   1783  CE  MET A 128      -1.562  11.729  -0.421  1.00 85.61           C
ATOM   1784 1HE  MET A 128      -0.924  11.194   0.283  1.00 85.61           H
ATOM   1785 2HE  MET A 128      -1.510  11.246  -1.397  1.00 85.61           H
ATOM   1786 3HE  MET A 128      -1.221  12.761  -0.508  1.00 85.61           H
ATOM   1787  HN  MET A 128      -2.041   7.980   3.299  1.00 85.61           H
ATOM   1788  N   ASN A 129      -1.176   6.914   0.361  1.00 80.27           N
ATOM   1789  CA  ASN A 129      -0.454   6.323  -0.752  1.00 80.27           C
ATOM   1790  C   ASN A 129      -0.791   4.833  -0.840  1.00 80.27           C
ATOM   1791  O   ASN A 129      -0.848   4.269  -1.932  1.00 80.27           O
ATOM   1792  HA  ASN A 129      -0.781   6.877  -1.632  1.00 80.27           H
ATOM   1793  CB  ASN A 129       1.058   6.455  -0.560  1.00 80.27           C
ATOM   1794 1HB  ASN A 129       1.341   6.054   0.413  1.00 80.27           H
ATOM   1795 2HB  ASN A 129       1.577   5.861  -1.312  1.00 80.27           H
ATOM   1796  CG  ASN A 129       1.499   7.916  -0.663  1.00 80.27           C
ATOM   1797  OD1 ASN A 129       0.965   8.700  -1.431  1.00 80.27           O
ATOM   1798  ND2 ASN A 129       2.500   8.238   0.151  1.00 80.27           N
ATOM   1799 1HD2 ASN A 129       2.894   7.547   0.757  1.00 80.27           H
ATOM   1800 2HD2 ASN A 129       2.859   9.171   0.157  1.00 80.27           H
ATOM   1801  HN  ASN A 129      -0.612   7.156   1.150  1.00 80.27           H
ATOM   1802  N   PHE A 130      -1.007   4.238   0.324  1.00 83.30           N
ATOM   1803  CA  PHE A 130      -1.384   2.836   0.389  1.00 83.30           C
ATOM   1804  C   PHE A 130      -2.643   2.569  -0.437  1.00 83.30           C
ATOM   1805  O   PHE A 130      -2.659   1.671  -1.278  1.00 83.30           O
ATOM   1806  HA  PHE A 130      -0.554   2.259  -0.019  1.00 83.30           H
ATOM   1807  CB  PHE A 130      -1.675   2.520   1.857  1.00 83.30           C
ATOM   1808 1HB  PHE A 130      -0.763   2.664   2.437  1.00 83.30           H
ATOM   1809 2HB  PHE A 130      -2.408   3.233   2.234  1.00 83.30           H
ATOM   1810  CG  PHE A 130      -2.195   1.101   2.097  1.00 83.30           C
ATOM   1811  CD1 PHE A 130      -3.526   0.886   2.276  1.00 83.30           C
ATOM   1812  HD1 PHE A 130      -4.222   1.725   2.248  1.00 83.30           H
ATOM   1813  CD2 PHE A 130      -1.327   0.055   2.130  1.00 83.30           C
ATOM   1814  HD2 PHE A 130      -0.261   0.227   1.987  1.00 83.30           H
ATOM   1815  CE1 PHE A 130      -4.010  -0.431   2.497  1.00 83.30           C
ATOM   1816  HE1 PHE A 130      -5.076  -0.603   2.641  1.00 83.30           H
ATOM   1817  CE2 PHE A 130      -1.810  -1.262   2.352  1.00 83.30           C
ATOM   1818  HE2 PHE A 130      -1.115  -2.101   2.379  1.00 83.30           H
ATOM   1819  CZ  PHE A 130      -3.141  -1.477   2.531  1.00 83.30           C
ATOM   1820  HZ  PHE A 130      -3.512  -2.488   2.701  1.00 83.30           H
ATOM   1821  HN  PHE A 130      -0.928   4.696   1.209  1.00 83.30           H
ATOM   1822  N   TYR A 131      -3.669   3.364  -0.169  1.00 90.58           N
ATOM   1823  CA  TYR A 131      -4.946   3.190  -0.840  1.00 90.58           C
ATOM   1824  C   TYR A 131      -4.849   3.581  -2.315  1.00 90.58           C
ATOM   1825  O   TYR A 131      -5.400   2.900  -3.179  1.00 90.58           O
ATOM   1826  HA  TYR A 131      -5.223   2.138  -0.768  1.00 90.58           H
ATOM   1827  CB  TYR A 131      -5.923   4.135  -0.137  1.00 90.58           C
ATOM   1828 1HB  TYR A 131      -5.427   5.089   0.039  1.00 90.58           H
ATOM   1829 2HB  TYR A 131      -6.764   4.331  -0.802  1.00 90.58           H
ATOM   1830  CG  TYR A 131      -6.457   3.601   1.193  1.00 90.58           C
ATOM   1831  CD1 TYR A 131      -7.078   2.369   1.244  1.00 90.58           C
ATOM   1832  HD1 TYR A 131      -7.187   1.777   0.335  1.00 90.58           H
ATOM   1833  CD2 TYR A 131      -6.319   4.351   2.343  1.00 90.58           C
ATOM   1834  HD2 TYR A 131      -5.829   5.324   2.304  1.00 90.58           H
ATOM   1835  CE1 TYR A 131      -7.581   1.867   2.496  1.00 90.58           C
ATOM   1836  HE1 TYR A 131      -8.073   0.896   2.550  1.00 90.58           H
ATOM   1837  CE2 TYR A 131      -6.822   3.849   3.596  1.00 90.58           C
ATOM   1838  HE2 TYR A 131      -6.719   4.431   4.511  1.00 90.58           H
ATOM   1839  CZ  TYR A 131      -7.428   2.631   3.610  1.00 90.58           C
ATOM   1840  OH  TYR A 131      -7.902   2.157   4.793  1.00 90.58           O
ATOM   1841  HH  TYR A 131      -8.143   2.918   5.395  1.00 90.58           H
ATOM   1842  HN  TYR A 131      -3.637   4.114   0.491  1.00 90.58           H
ATOM   1843  N   SER A 132      -4.144   4.676  -2.559  1.00 89.98           N
ATOM   1844  CA  SER A 132      -4.061   5.230  -3.900  1.00 89.98           C
ATOM   1845  C   SER A 132      -3.393   4.226  -4.841  1.00 89.98           C
ATOM   1846  O   SER A 132      -3.833   4.045  -5.975  1.00 89.98           O
ATOM   1847  HA  SER A 132      -5.093   5.409  -4.202  1.00 89.98           H
ATOM   1848  CB  SER A 132      -3.293   6.553  -3.903  1.00 89.98           C
ATOM   1849 1HB  SER A 132      -3.303   6.976  -4.907  1.00 89.98           H
ATOM   1850 2HB  SER A 132      -3.798   7.267  -3.252  1.00 89.98           H
ATOM   1851  OG  SER A 132      -1.945   6.389  -3.470  1.00 89.98           O
ATOM   1852  HG  SER A 132      -1.445   7.248  -3.577  1.00 89.98           H
ATOM   1853  HN  SER A 132      -3.636   5.181  -1.861  1.00 89.98           H
ATOM   1854  N   CYS A 133      -2.340   3.600  -4.335  1.00 86.88           N
ATOM   1855  CA  CYS A 133      -1.594   2.634  -5.123  1.00 86.88           C
ATOM   1856  C   CYS A 133      -2.541   1.495  -5.508  1.00 86.88           C
ATOM   1857  O   CYS A 133      -2.634   1.128  -6.678  1.00 86.88           O
ATOM   1858  HA  CYS A 133      -1.241   3.159  -6.010  1.00 86.88           H
ATOM   1859  CB  CYS A 133      -0.362   2.123  -4.374  1.00 86.88           C
ATOM   1860 1HB  CYS A 133      -0.636   1.838  -3.358  1.00 86.88           H
ATOM   1861 2HB  CYS A 133       0.026   1.229  -4.863  1.00 86.88           H
ATOM   1862  SG  CYS A 133       0.927   3.421  -4.332  1.00 86.88           S
ATOM   1863  HG  CYS A 133       0.435   4.071  -3.281  1.00 86.88           H
ATOM   1864  HN  CYS A 133      -1.996   3.744  -3.407  1.00 86.88           H
ATOM   1865  N   VAL A 134      -3.220   0.967  -4.500  1.00 86.13           N
ATOM   1866  CA  VAL A 134      -4.032  -0.224  -4.687  1.00 86.13           C
ATOM   1867  C   VAL A 134      -5.183   0.094  -5.643  1.00 86.13           C
ATOM   1868  O   VAL A 134      -5.519  -0.714  -6.507  1.00 86.13           O
ATOM   1869  HA  VAL A 134      -3.399  -0.986  -5.141  1.00 86.13           H
ATOM   1870  CB  VAL A 134      -4.509  -0.750  -3.332  1.00 86.13           C
ATOM   1871  HB  VAL A 134      -5.030   0.061  -2.822  1.00 86.13           H
ATOM   1872  CG1 VAL A 134      -5.497  -1.905  -3.509  1.00 86.13           C
ATOM   1873 1HG1 VAL A 134      -6.363  -1.559  -4.074  1.00 86.13           H
ATOM   1874 2HG1 VAL A 134      -5.012  -2.718  -4.048  1.00 86.13           H
ATOM   1875 3HG1 VAL A 134      -5.820  -2.260  -2.530  1.00 86.13           H
ATOM   1876  CG2 VAL A 134      -3.325  -1.170  -2.459  1.00 86.13           C
ATOM   1877 1HG2 VAL A 134      -2.764  -1.958  -2.962  1.00 86.13           H
ATOM   1878 2HG2 VAL A 134      -2.674  -0.312  -2.291  1.00 86.13           H
ATOM   1879 3HG2 VAL A 134      -3.692  -1.540  -1.502  1.00 86.13           H
ATOM   1880  HN  VAL A 134      -3.222   1.338  -3.571  1.00 86.13           H
ATOM   1881  N   LEU A 135      -5.756   1.274  -5.457  1.00 91.03           N
ATOM   1882  CA  LEU A 135      -6.890   1.692  -6.265  1.00 91.03           C
ATOM   1883  C   LEU A 135      -6.435   1.884  -7.713  1.00 91.03           C
ATOM   1884  O   LEU A 135      -7.187   1.609  -8.646  1.00 91.03           O
ATOM   1885  HA  LEU A 135      -7.624   0.887  -6.238  1.00 91.03           H
ATOM   1886  CB  LEU A 135      -7.553   2.930  -5.659  1.00 91.03           C
ATOM   1887 1HB  LEU A 135      -6.782   3.680  -5.480  1.00 91.03           H
ATOM   1888 2HB  LEU A 135      -8.239   3.348  -6.396  1.00 91.03           H
ATOM   1889  CG  LEU A 135      -8.322   2.709  -4.355  1.00 91.03           C
ATOM   1890  HG  LEU A 135      -7.652   2.231  -3.640  1.00 91.03           H
ATOM   1891  CD1 LEU A 135      -8.759   4.041  -3.743  1.00 91.03           C
ATOM   1892 1HD1 LEU A 135      -7.880   4.650  -3.531  1.00 91.03           H
ATOM   1893 2HD1 LEU A 135      -9.405   4.568  -4.445  1.00 91.03           H
ATOM   1894 3HD1 LEU A 135      -9.303   3.855  -2.817  1.00 91.03           H
ATOM   1895  CD2 LEU A 135      -9.504   1.761  -4.569  1.00 91.03           C
ATOM   1896 1HD2 LEU A 135     -10.183   2.189  -5.307  1.00 91.03           H
ATOM   1897 2HD2 LEU A 135      -9.138   0.799  -4.927  1.00 91.03           H
ATOM   1898 3HD2 LEU A 135     -10.033   1.621  -3.627  1.00 91.03           H
ATOM   1899  HN  LEU A 135      -5.460   1.938  -4.770  1.00 91.03           H
ATOM   1900  N   LEU A 136      -5.205   2.356  -7.855  1.00 89.57           N
ATOM   1901  CA  LEU A 136      -4.640   2.589  -9.174  1.00 89.57           C
ATOM   1902  C   LEU A 136      -4.447   1.248  -9.885  1.00 89.57           C
ATOM   1903  O   LEU A 136      -4.779   1.112 -11.062  1.00 89.57           O
ATOM   1904  HA  LEU A 136      -5.363   3.179  -9.739  1.00 89.57           H
ATOM   1905  CB  LEU A 136      -3.360   3.420  -9.070  1.00 89.57           C
ATOM   1906 1HB  LEU A 136      -2.757   3.022  -8.253  1.00 89.57           H
ATOM   1907 2HB  LEU A 136      -2.786   3.283  -9.986  1.00 89.57           H
ATOM   1908  CG  LEU A 136      -3.551   4.921  -8.840  1.00 89.57           C
ATOM   1909  HG  LEU A 136      -4.258   5.054  -8.021  1.00 89.57           H
ATOM   1910  CD1 LEU A 136      -2.239   5.583  -8.417  1.00 89.57           C
ATOM   1911 1HD1 LEU A 136      -1.885   5.130  -7.490  1.00 89.57           H
ATOM   1912 2HD1 LEU A 136      -1.492   5.441  -9.198  1.00 89.57           H
ATOM   1913 3HD1 LEU A 136      -2.403   6.649  -8.260  1.00 89.57           H
ATOM   1914  CD2 LEU A 136      -4.159   5.591 -10.074  1.00 89.57           C
ATOM   1915 1HD2 LEU A 136      -3.497   5.450 -10.928  1.00 89.57           H
ATOM   1916 2HD2 LEU A 136      -5.130   5.144 -10.289  1.00 89.57           H
ATOM   1917 3HD2 LEU A 136      -4.285   6.657  -9.884  1.00 89.57           H
ATOM   1918  HN  LEU A 136      -4.599   2.578  -7.091  1.00 89.57           H
ATOM   1919  N   ILE A 137      -3.910   0.292  -9.141  1.00 83.64           N
ATOM   1920  CA  ILE A 137      -3.656  -1.029  -9.690  1.00 83.64           C
ATOM   1921  C   ILE A 137      -4.977  -1.649 -10.149  1.00 83.64           C
ATOM   1922  O   ILE A 137      -5.034  -2.291 -11.197  1.00 83.64           O
ATOM   1923  HA  ILE A 137      -3.013  -0.902 -10.561  1.00 83.64           H
ATOM   1924  CB  ILE A 137      -2.890  -1.889  -8.683  1.00 83.64           C
ATOM   1925  HB  ILE A 137      -3.378  -1.795  -7.713  1.00 83.64           H
ATOM   1926  CG1 ILE A 137      -1.453  -1.390  -8.516  1.00 83.64           C
ATOM   1927 1HG1 ILE A 137      -0.881  -1.610  -9.418  1.00 83.64           H
ATOM   1928 2HG1 ILE A 137      -1.452  -0.307  -8.395  1.00 83.64           H
ATOM   1929  CG2 ILE A 137      -2.942  -3.367  -9.073  1.00 83.64           C
ATOM   1930 1HG2 ILE A 137      -3.979  -3.700  -9.099  1.00 83.64           H
ATOM   1931 2HG2 ILE A 137      -2.493  -3.499 -10.058  1.00 83.64           H
ATOM   1932 3HG2 ILE A 137      -2.389  -3.956  -8.341  1.00 83.64           H
ATOM   1933  CD1 ILE A 137      -0.782  -2.045  -7.308  1.00 83.64           C
ATOM   1934 1HD1 ILE A 137      -1.343  -1.803  -6.405  1.00 83.64           H
ATOM   1935 2HD1 ILE A 137      -0.763  -3.126  -7.444  1.00 83.64           H
ATOM   1936 3HD1 ILE A 137       0.238  -1.673  -7.212  1.00 83.64           H
ATOM   1937  HN  ILE A 137      -3.652   0.408  -8.182  1.00 83.64           H
ATOM   1938  N   MET A 138      -6.006  -1.435  -9.343  1.00 87.17           N
ATOM   1939  CA  MET A 138      -7.332  -1.930  -9.674  1.00 87.17           C
ATOM   1940  C   MET A 138      -7.834  -1.317 -10.983  1.00 87.17           C
ATOM   1941  O   MET A 138      -8.374  -2.021 -11.834  1.00 87.17           O
ATOM   1942  HA  MET A 138      -7.222  -3.008  -9.788  1.00 87.17           H
ATOM   1943  CB  MET A 138      -8.303  -1.585  -8.543  1.00 87.17           C
ATOM   1944 1HB  MET A 138      -7.915  -1.965  -7.598  1.00 87.17           H
ATOM   1945 2HB  MET A 138      -8.380  -0.502  -8.443  1.00 87.17           H
ATOM   1946  CG  MET A 138      -9.687  -2.178  -8.809  1.00 87.17           C
ATOM   1947 1HG  MET A 138     -10.059  -1.838  -9.775  1.00 87.17           H
ATOM   1948 2HG  MET A 138      -9.623  -3.265  -8.857  1.00 87.17           H
ATOM   1949  SD  MET A 138     -10.819  -1.693  -7.516  1.00 87.17           S
ATOM   1950  CE  MET A 138     -11.003   0.041  -7.901  1.00 87.17           C
ATOM   1951 1HE  MET A 138     -10.031   0.531  -7.847  1.00 87.17           H
ATOM   1952 2HE  MET A 138     -11.408   0.148  -8.908  1.00 87.17           H
ATOM   1953 3HE  MET A 138     -11.683   0.502  -7.185  1.00 87.17           H
ATOM   1954  HN  MET A 138      -5.945  -0.936  -8.479  1.00 87.17           H
ATOM   1955  N   CYS A 139      -7.638  -0.012 -11.102  1.00 89.70           N
ATOM   1956  CA  CYS A 139      -8.135   0.717 -12.256  1.00 89.70           C
ATOM   1957  C   CYS A 139      -7.379   0.230 -13.494  1.00 89.70           C
ATOM   1958  O   CYS A 139      -7.956   0.121 -14.575  1.00 89.70           O
ATOM   1959  HA  CYS A 139      -9.198   0.488 -12.337  1.00 89.70           H
ATOM   1960  CB  CYS A 139      -8.008   2.230 -12.068  1.00 89.70           C
ATOM   1961 1HB  CYS A 139      -7.016   2.475 -11.689  1.00 89.70           H
ATOM   1962 2HB  CYS A 139      -8.116   2.734 -13.028  1.00 89.70           H
ATOM   1963  SG  CYS A 139      -9.287   2.825 -10.901  1.00 89.70           S
ATOM   1964  HG  CYS A 139      -8.686   2.383  -9.800  1.00 89.70           H
ATOM   1965  HN  CYS A 139      -7.151   0.544 -10.429  1.00 89.70           H
ATOM   1966  N   ILE A 140      -6.099  -0.049 -13.294  1.00 82.62           N
ATOM   1967  CA  ILE A 140      -5.268  -0.558 -14.372  1.00 82.62           C
ATOM   1968  C   ILE A 140      -5.865  -1.865 -14.897  1.00 82.62           C
ATOM   1969  O   ILE A 140      -5.903  -2.093 -16.106  1.00 82.62           O
ATOM   1970  HA  ILE A 140      -5.287   0.178 -15.175  1.00 82.62           H
ATOM   1971  CB  ILE A 140      -3.814  -0.687 -13.911  1.00 82.62           C
ATOM   1972  HB  ILE A 140      -3.808  -1.161 -12.929  1.00 82.62           H
ATOM   1973  CG1 ILE A 140      -3.165   0.689 -13.754  1.00 82.62           C
ATOM   1974 1HG1 ILE A 140      -2.966   1.116 -14.737  1.00 82.62           H
ATOM   1975 2HG1 ILE A 140      -3.853   1.364 -13.247  1.00 82.62           H
ATOM   1976  CG2 ILE A 140      -3.019  -1.592 -14.854  1.00 82.62           C
ATOM   1977 1HG2 ILE A 140      -3.469  -2.585 -14.871  1.00 82.62           H
ATOM   1978 2HG2 ILE A 140      -3.031  -1.170 -15.859  1.00 82.62           H
ATOM   1979 3HG2 ILE A 140      -1.989  -1.667 -14.504  1.00 82.62           H
ATOM   1980  CD1 ILE A 140      -1.860   0.592 -12.961  1.00 82.62           C
ATOM   1981 1HD1 ILE A 140      -2.066   0.187 -11.970  1.00 82.62           H
ATOM   1982 2HD1 ILE A 140      -1.165  -0.065 -13.485  1.00 82.62           H
ATOM   1983 3HD1 ILE A 140      -1.419   1.584 -12.864  1.00 82.62           H
ATOM   1984  HN  ILE A 140      -5.632   0.066 -12.418  1.00 82.62           H
ATOM   1985  N   SER A 141      -6.316  -2.690 -13.964  1.00 84.61           N
ATOM   1986  CA  SER A 141      -6.842  -3.999 -14.312  1.00 84.61           C
ATOM   1987  C   SER A 141      -8.148  -3.847 -15.095  1.00 84.61           C
ATOM   1988  O   SER A 141      -8.389  -4.578 -16.054  1.00 84.61           O
ATOM   1989  HA  SER A 141      -6.075  -4.462 -14.933  1.00 84.61           H
ATOM   1990  CB  SER A 141      -7.069  -4.852 -13.062  1.00 84.61           C
ATOM   1991 1HB  SER A 141      -7.824  -4.381 -12.434  1.00 84.61           H
ATOM   1992 2HB  SER A 141      -7.460  -5.827 -13.355  1.00 84.61           H
ATOM   1993  OG  SER A 141      -5.870  -5.028 -12.312  1.00 84.61           O
ATOM   1994  HG  SER A 141      -5.756  -4.272 -11.667  1.00 84.61           H
ATOM   1995  HN  SER A 141      -6.327  -2.477 -12.987  1.00 84.61           H
ATOM   1996  N   VAL A 142      -8.955  -2.893 -14.657  1.00 87.30           N
ATOM   1997  CA  VAL A 142     -10.222  -2.623 -15.316  1.00 87.30           C
ATOM   1998  C   VAL A 142      -9.956  -2.119 -16.736  1.00 87.30           C
ATOM   1999  O   VAL A 142     -10.637  -2.519 -17.679  1.00 87.30           O
ATOM   2000  HA  VAL A 142     -10.769  -3.564 -15.375  1.00 87.30           H
ATOM   2001  CB  VAL A 142     -11.050  -1.646 -14.480  1.00 87.30           C
ATOM   2002  HB  VAL A 142     -10.452  -0.747 -14.326  1.00 87.30           H
ATOM   2003  CG1 VAL A 142     -12.328  -1.240 -15.216  1.00 87.30           C
ATOM   2004 1HG1 VAL A 142     -12.067  -0.759 -16.159  1.00 87.30           H
ATOM   2005 2HG1 VAL A 142     -12.930  -2.126 -15.415  1.00 87.30           H
ATOM   2006 3HG1 VAL A 142     -12.897  -0.544 -14.599  1.00 87.30           H
ATOM   2007  CG2 VAL A 142     -11.373  -2.237 -13.106  1.00 87.30           C
ATOM   2008 1HG2 VAL A 142     -11.942  -3.158 -13.231  1.00 87.30           H
ATOM   2009 2HG2 VAL A 142     -10.445  -2.452 -12.576  1.00 87.30           H
ATOM   2010 3HG2 VAL A 142     -11.962  -1.521 -12.532  1.00 87.30           H
ATOM   2011  HN  VAL A 142      -8.757  -2.310 -13.869  1.00 87.30           H
ATOM   2012  N   ASP A 143      -8.964  -1.247 -16.844  1.00 81.48           N
ATOM   2013  CA  ASP A 143      -8.641  -0.635 -18.121  1.00 81.48           C
ATOM   2014  C   ASP A 143      -8.204  -1.721 -19.106  1.00 81.48           C
ATOM   2015  O   ASP A 143      -8.603  -1.707 -20.269  1.00 81.48           O
ATOM   2016  HA  ASP A 143      -9.554  -0.130 -18.436  1.00 81.48           H
ATOM   2017  CB  ASP A 143      -7.491   0.364 -17.979  1.00 81.48           C
ATOM   2018 1HB  ASP A 143      -7.755   1.125 -17.244  1.00 81.48           H
ATOM   2019 2HB  ASP A 143      -6.605  -0.148 -17.603  1.00 81.48           H
ATOM   2020  CG  ASP A 143      -7.173   1.029 -19.319  1.00 81.48           C
ATOM   2021  OD1 ASP A 143      -8.117   1.596 -19.910  1.00 81.48           O
ATOM   2022  OD2 ASP A 143      -5.992   0.956 -19.723  1.00 81.48           O
ATOM   2023  HN  ASP A 143      -8.388  -0.958 -16.079  1.00 81.48           H
ATOM   2024  N   ARG A 144      -7.390  -2.638 -18.604  1.00 71.67           N
ATOM   2025  CA  ARG A 144      -6.899  -3.733 -19.423  1.00 71.67           C
ATOM   2026  C   ARG A 144      -8.065  -4.596 -19.909  1.00 71.67           C
ATOM   2027  O   ARG A 144      -8.087  -5.024 -21.062  1.00 71.67           O
ATOM   2028  HA  ARG A 144      -6.393  -3.251 -20.259  1.00 71.67           H
ATOM   2029  CB  ARG A 144      -5.917  -4.608 -18.642  1.00 71.67           C
ATOM   2030 1HB  ARG A 144      -6.307  -4.795 -17.641  1.00 71.67           H
ATOM   2031 2HB  ARG A 144      -5.818  -5.577 -19.132  1.00 71.67           H
ATOM   2032  CG  ARG A 144      -4.545  -3.938 -18.543  1.00 71.67           C
ATOM   2033 1HG  ARG A 144      -4.188  -3.682 -19.540  1.00 71.67           H
ATOM   2034 2HG  ARG A 144      -4.631  -3.005 -17.986  1.00 71.67           H
ATOM   2035  CD  ARG A 144      -3.534  -4.858 -17.854  1.00 71.67           C
ATOM   2036 1HD  ARG A 144      -3.868  -5.085 -16.842  1.00 71.67           H
ATOM   2037 2HD  ARG A 144      -3.469  -5.806 -18.389  1.00 71.67           H
ATOM   2038  NE  ARG A 144      -2.205  -4.209 -17.814  1.00 71.67           N
ATOM   2039  HE  ARG A 144      -2.147  -3.242 -18.064  1.00 71.67           H
ATOM   2040  CZ  ARG A 144      -1.073  -4.836 -17.464  1.00 71.67           C
ATOM   2041  NH1 ARG A 144      -1.091  -6.130 -17.120  1.00 71.67           N
ATOM   2042 1HH1 ARG A 144      -1.953  -6.637 -17.123  1.00 71.67           H
ATOM   2043 2HH1 ARG A 144      -0.242  -6.591 -16.860  1.00 71.67           H
ATOM   2044  NH2 ARG A 144       0.077  -4.148 -17.463  1.00 71.67           N
ATOM   2045 1HH2 ARG A 144       0.930  -4.600 -17.204  1.00 71.67           H
ATOM   2046 2HH2 ARG A 144       0.082  -3.182 -17.721  1.00 71.67           H
ATOM   2047  HN  ARG A 144      -7.066  -2.640 -17.657  1.00 71.67           H
ATOM   2048  N   TYR A 145      -9.006  -4.826 -19.005  1.00 84.18           N
ATOM   2049  CA  TYR A 145     -10.198  -5.586 -19.343  1.00 84.18           C
ATOM   2050  C   TYR A 145     -10.945  -4.943 -20.513  1.00 84.18           C
ATOM   2051  O   TYR A 145     -11.284  -5.618 -21.484  1.00 84.18           O
ATOM   2052  HA  TYR A 145      -9.887  -6.591 -19.628  1.00 84.18           H
ATOM   2053  CB  TYR A 145     -11.089  -5.546 -18.100  1.00 84.18           C
ATOM   2054 1HB  TYR A 145     -10.684  -6.228 -17.352  1.00 84.18           H
ATOM   2055 2HB  TYR A 145     -11.053  -4.544 -17.671  1.00 84.18           H
ATOM   2056  CG  TYR A 145     -12.549  -5.917 -18.369  1.00 84.18           C
ATOM   2057  CD1 TYR A 145     -13.517  -4.934 -18.399  1.00 84.18           C
ATOM   2058  HD1 TYR A 145     -13.241  -3.892 -18.230  1.00 84.18           H
ATOM   2059  CD2 TYR A 145     -12.898  -7.235 -18.582  1.00 84.18           C
ATOM   2060  HD2 TYR A 145     -12.134  -8.012 -18.558  1.00 84.18           H
ATOM   2061  CE1 TYR A 145     -14.891  -5.283 -18.652  1.00 84.18           C
ATOM   2062  HE1 TYR A 145     -15.665  -4.516 -18.678  1.00 84.18           H
ATOM   2063  CE2 TYR A 145     -14.272  -7.584 -18.835  1.00 84.18           C
ATOM   2064  HE2 TYR A 145     -14.561  -8.621 -19.005  1.00 84.18           H
ATOM   2065  CZ  TYR A 145     -15.200  -6.591 -18.858  1.00 84.18           C
ATOM   2066  OH  TYR A 145     -16.498  -6.921 -19.097  1.00 84.18           O
ATOM   2067  HH  TYR A 145     -16.579  -7.907 -19.238  1.00 84.18           H
ATOM   2068  HN  TYR A 145      -8.964  -4.504 -18.060  1.00 84.18           H
ATOM   2069  N   ILE A 146     -11.181  -3.646 -20.381  1.00 81.46           N
ATOM   2070  CA  ILE A 146     -11.948  -2.920 -21.379  1.00 81.46           C
ATOM   2071  C   ILE A 146     -11.206  -2.963 -22.717  1.00 81.46           C
ATOM   2072  O   ILE A 146     -11.828  -3.080 -23.772  1.00 81.46           O
ATOM   2073  HA  ILE A 146     -12.901  -3.434 -21.497  1.00 81.46           H
ATOM   2074  CB  ILE A 146     -12.255  -1.502 -20.892  1.00 81.46           C
ATOM   2075  HB  ILE A 146     -11.316  -1.030 -20.600  1.00 81.46           H
ATOM   2076  CG1 ILE A 146     -13.151  -1.531 -19.652  1.00 81.46           C
ATOM   2077 1HG1 ILE A 146     -14.163  -1.818 -19.937  1.00 81.46           H
ATOM   2078 2HG1 ILE A 146     -12.789  -2.286 -18.955  1.00 81.46           H
ATOM   2079  CG2 ILE A 146     -12.856  -0.655 -22.015  1.00 81.46           C
ATOM   2080 1HG2 ILE A 146     -12.150  -0.594 -22.843  1.00 81.46           H
ATOM   2081 2HG2 ILE A 146     -13.783  -1.114 -22.360  1.00 81.46           H
ATOM   2082 3HG2 ILE A 146     -13.065   0.348 -21.642  1.00 81.46           H
ATOM   2083  CD1 ILE A 146     -13.178  -0.165 -18.964  1.00 81.46           C
ATOM   2084 1HD1 ILE A 146     -12.168   0.109 -18.659  1.00 81.46           H
ATOM   2085 2HD1 ILE A 146     -13.563   0.584 -19.656  1.00 81.46           H
ATOM   2086 3HD1 ILE A 146     -13.822  -0.213 -18.086  1.00 81.46           H
ATOM   2087  HN  ILE A 146     -10.858  -3.094 -19.613  1.00 81.46           H
ATOM   2088  N   ALA A 147      -9.888  -2.866 -22.630  1.00 79.77           N
ATOM   2089  CA  ALA A 147      -9.063  -2.774 -23.823  1.00 79.77           C
ATOM   2090  C   ALA A 147      -9.143  -4.091 -24.596  1.00 79.77           C
ATOM   2091  O   ALA A 147      -9.064  -4.101 -25.824  1.00 79.77           O
ATOM   2092  HA  ALA A 147      -9.466  -1.973 -24.443  1.00 79.77           H
ATOM   2093  CB  ALA A 147      -7.629  -2.417 -23.426  1.00 79.77           C
ATOM   2094 1HB  ALA A 147      -7.624  -1.459 -22.906  1.00 79.77           H
ATOM   2095 2HB  ALA A 147      -7.231  -3.189 -22.769  1.00 79.77           H
ATOM   2096 3HB  ALA A 147      -7.012  -2.347 -24.322  1.00 79.77           H
ATOM   2097  HN  ALA A 147      -9.384  -2.851 -21.766  1.00 79.77           H
ATOM   2098  N   ILE A 148      -9.300  -5.172 -23.846  1.00 76.39           N
ATOM   2099  CA  ILE A 148      -9.195  -6.503 -24.420  1.00 76.39           C
ATOM   2100  C   ILE A 148     -10.595  -7.018 -24.762  1.00 76.39           C
ATOM   2101  O   ILE A 148     -10.832  -7.492 -25.872  1.00 76.39           O
ATOM   2102  HA  ILE A 148      -8.624  -6.416 -25.345  1.00 76.39           H
ATOM   2103  CB  ILE A 148      -8.410  -7.428 -23.488  1.00 76.39           C
ATOM   2104  HB  ILE A 148      -8.838  -7.350 -22.489  1.00 76.39           H
ATOM   2105  CG1 ILE A 148      -6.947  -6.992 -23.389  1.00 76.39           C
ATOM   2106 1HG1 ILE A 148      -6.453  -7.141 -24.349  1.00 76.39           H
ATOM   2107 2HG1 ILE A 148      -6.895  -5.927 -23.166  1.00 76.39           H
ATOM   2108  CG2 ILE A 148      -8.545  -8.888 -23.924  1.00 76.39           C
ATOM   2109 1HG2 ILE A 148      -9.595  -9.179 -23.901  1.00 76.39           H
ATOM   2110 2HG2 ILE A 148      -8.158  -9.003 -24.937  1.00 76.39           H
ATOM   2111 3HG2 ILE A 148      -7.977  -9.524 -23.245  1.00 76.39           H
ATOM   2112  CD1 ILE A 148      -6.212  -7.782 -22.304  1.00 76.39           C
ATOM   2113 1HD1 ILE A 148      -6.693  -7.612 -21.341  1.00 76.39           H
ATOM   2114 2HD1 ILE A 148      -6.244  -8.845 -22.544  1.00 76.39           H
ATOM   2115 3HD1 ILE A 148      -5.174  -7.453 -22.255  1.00 76.39           H
ATOM   2116  HN  ILE A 148      -9.495  -5.149 -22.866  1.00 76.39           H
ATOM   2117  N   ALA A 149     -11.485  -6.908 -23.787  1.00 77.12           N
ATOM   2118  CA  ALA A 149     -12.795  -7.529 -23.896  1.00 77.12           C
ATOM   2119  C   ALA A 149     -13.703  -6.646 -24.754  1.00 77.12           C
ATOM   2120  O   ALA A 149     -14.513  -7.152 -25.530  1.00 77.12           O
ATOM   2121  HA  ALA A 149     -12.666  -8.492 -24.389  1.00 77.12           H
ATOM   2122  CB  ALA A 149     -13.366  -7.765 -22.496  1.00 77.12           C
ATOM   2123 1HB  ALA A 149     -12.699  -8.421 -21.937  1.00 77.12           H
ATOM   2124 2HB  ALA A 149     -13.458  -6.812 -21.975  1.00 77.12           H
ATOM   2125 3HB  ALA A 149     -14.348  -8.230 -22.578  1.00 77.12           H
ATOM   2126  HN  ALA A 149     -11.324  -6.407 -22.936  1.00 77.12           H
ATOM   2127  N   GLN A 150     -13.537  -5.342 -24.587  1.00 68.63           N
ATOM   2128  CA  GLN A 150     -14.403  -4.386 -25.256  1.00 68.63           C
ATOM   2129  C   GLN A 150     -13.600  -3.548 -26.253  1.00 68.63           C
ATOM   2130  O   GLN A 150     -13.813  -2.343 -26.369  1.00 68.63           O
ATOM   2131  HA  GLN A 150     -15.142  -4.986 -25.787  1.00 68.63           H
ATOM   2132  CB  GLN A 150     -15.120  -3.493 -24.241  1.00 68.63           C
ATOM   2133 1HB  GLN A 150     -14.387  -2.903 -23.690  1.00 68.63           H
ATOM   2134 2HB  GLN A 150     -15.767  -2.789 -24.764  1.00 68.63           H
ATOM   2135  CG  GLN A 150     -15.949  -4.328 -23.264  1.00 68.63           C
ATOM   2136 1HG  GLN A 150     -16.564  -5.038 -23.817  1.00 68.63           H
ATOM   2137 2HG  GLN A 150     -15.286  -4.912 -22.625  1.00 68.63           H
ATOM   2138  CD  GLN A 150     -16.843  -3.436 -22.400  1.00 68.63           C
ATOM   2139  OE1 GLN A 150     -16.852  -2.222 -22.519  1.00 68.63           O
ATOM   2140  NE2 GLN A 150     -17.591  -4.103 -21.527  1.00 68.63           N
ATOM   2141 1HE2 GLN A 150     -17.536  -5.101 -21.480  1.00 68.63           H
ATOM   2142 2HE2 GLN A 150     -18.210  -3.608 -20.917  1.00 68.63           H
ATOM   2143  HN  GLN A 150     -12.828  -4.938 -24.009  1.00 68.63           H
ATOM   2144  N   ALA A 151     -12.693  -4.221 -26.946  1.00 68.91           N
ATOM   2145  CA  ALA A 151     -11.722  -3.529 -27.777  1.00 68.91           C
ATOM   2146  C   ALA A 151     -12.455  -2.596 -28.742  1.00 68.91           C
ATOM   2147  O   ALA A 151     -11.996  -1.487 -29.009  1.00 68.91           O
ATOM   2148  HA  ALA A 151     -11.088  -2.933 -27.120  1.00 68.91           H
ATOM   2149  CB  ALA A 151     -10.851  -4.554 -28.505  1.00 68.91           C
ATOM   2150 1HB  ALA A 151     -10.329  -5.173 -27.775  1.00 68.91           H
ATOM   2151 2HB  ALA A 151     -11.480  -5.186 -29.132  1.00 68.91           H
ATOM   2152 3HB  ALA A 151     -10.122  -4.035 -29.128  1.00 68.91           H
ATOM   2153  HN  ALA A 151     -12.616  -5.218 -26.947  1.00 68.91           H
ATOM   2154  N   MET A 152     -13.584  -3.080 -29.240  1.00 58.09           N
ATOM   2155  CA  MET A 152     -14.350  -2.333 -30.223  1.00 58.09           C
ATOM   2156  C   MET A 152     -14.806  -0.987 -29.655  1.00 58.09           C
ATOM   2157  O   MET A 152     -14.571   0.058 -30.259  1.00 58.09           O
ATOM   2158  HA  MET A 152     -13.672  -2.170 -31.061  1.00 58.09           H
ATOM   2159  CB  MET A 152     -15.572  -3.149 -30.646  1.00 58.09           C
ATOM   2160 1HB  MET A 152     -16.046  -3.584 -29.766  1.00 58.09           H
ATOM   2161 2HB  MET A 152     -16.307  -2.494 -31.114  1.00 58.09           H
ATOM   2162  CG  MET A 152     -15.178  -4.261 -31.621  1.00 58.09           C
ATOM   2163 1HG  MET A 152     -14.125  -4.511 -31.493  1.00 58.09           H
ATOM   2164 2HG  MET A 152     -15.749  -5.164 -31.406  1.00 58.09           H
ATOM   2165  SD  MET A 152     -15.479  -3.735 -33.300  1.00 58.09           S
ATOM   2166  CE  MET A 152     -17.213  -4.134 -33.444  1.00 58.09           C
ATOM   2167 1HE  MET A 152     -17.355  -5.203 -33.282  1.00 58.09           H
ATOM   2168 2HE  MET A 152     -17.778  -3.576 -32.697  1.00 58.09           H
ATOM   2169 3HE  MET A 152     -17.566  -3.868 -34.440  1.00 58.09           H
ATOM   2170  HN  MET A 152     -13.975  -3.964 -28.982  1.00 58.09           H
ATOM   2171  N   ARG A 153     -15.450  -1.057 -28.499  1.00 56.36           N
ATOM   2172  CA  ARG A 153     -15.943   0.142 -27.843  1.00 56.36           C
ATOM   2173  C   ARG A 153     -14.773   1.004 -27.364  1.00 56.36           C
ATOM   2174  O   ARG A 153     -14.914   2.215 -27.204  1.00 56.36           O
ATOM   2175  HA  ARG A 153     -16.523   0.659 -28.607  1.00 56.36           H
ATOM   2176  CB  ARG A 153     -16.832  -0.209 -26.648  1.00 56.36           C
ATOM   2177 1HB  ARG A 153     -16.391  -1.037 -26.094  1.00 56.36           H
ATOM   2178 2HB  ARG A 153     -16.883   0.640 -25.967  1.00 56.36           H
ATOM   2179  CG  ARG A 153     -18.242  -0.587 -27.107  1.00 56.36           C
ATOM   2180 1HG  ARG A 153     -18.649   0.206 -27.734  1.00 56.36           H
ATOM   2181 2HG  ARG A 153     -18.200  -1.488 -27.719  1.00 56.36           H
ATOM   2182  CD  ARG A 153     -19.163  -0.821 -25.908  1.00 56.36           C
ATOM   2183 1HD  ARG A 153     -18.825  -1.690 -25.343  1.00 56.36           H
ATOM   2184 2HD  ARG A 153     -19.121   0.034 -25.233  1.00 56.36           H
ATOM   2185  NE  ARG A 153     -20.553  -1.030 -26.371  1.00 56.36           N
ATOM   2186  HE  ARG A 153     -20.736  -0.960 -27.352  1.00 56.36           H
ATOM   2187  CZ  ARG A 153     -21.582  -1.307 -25.559  1.00 56.36           C
ATOM   2188  NH1 ARG A 153     -21.396  -1.413 -24.237  1.00 56.36           N
ATOM   2189 1HH1 ARG A 153     -20.483  -1.285 -23.849  1.00 56.36           H
ATOM   2190 2HH1 ARG A 153     -22.169  -1.620 -23.637  1.00 56.36           H
ATOM   2191  NH2 ARG A 153     -22.801  -1.477 -26.090  1.00 56.36           N
ATOM   2192 1HH2 ARG A 153     -23.580  -1.684 -25.497  1.00 56.36           H
ATOM   2193 2HH2 ARG A 153     -22.932  -1.396 -27.078  1.00 56.36           H
ATOM   2194  HN  ARG A 153     -15.637  -1.911 -28.013  1.00 56.36           H
ATOM   2195  N   ALA A 154     -13.644   0.344 -27.148  1.00 60.65           N
ATOM   2196  CA  ALA A 154     -12.483   1.012 -26.583  1.00 60.65           C
ATOM   2197  C   ALA A 154     -11.972   2.060 -27.574  1.00 60.65           C
ATOM   2198  O   ALA A 154     -11.492   3.119 -27.171  1.00 60.65           O
ATOM   2199  HA  ALA A 154     -12.801   1.514 -25.669  1.00 60.65           H
ATOM   2200  CB  ALA A 154     -11.417  -0.027 -26.231  1.00 60.65           C
ATOM   2201 1HB  ALA A 154     -11.821  -0.730 -25.503  1.00 60.65           H
ATOM   2202 2HB  ALA A 154     -11.123  -0.566 -27.132  1.00 60.65           H
ATOM   2203 3HB  ALA A 154     -10.547   0.475 -25.808  1.00 60.65           H
ATOM   2204  HN  ALA A 154     -13.515  -0.626 -27.351  1.00 60.65           H
ATOM   2205  N   HIS A 155     -12.091   1.729 -28.851  1.00 56.34           N
ATOM   2206  CA  HIS A 155     -11.439   2.507 -29.891  1.00 56.34           C
ATOM   2207  C   HIS A 155     -12.179   3.833 -30.080  1.00 56.34           C
ATOM   2208  O   HIS A 155     -11.553   4.881 -30.227  1.00 56.34           O
ATOM   2209  HA  HIS A 155     -10.428   2.712 -29.540  1.00 56.34           H
ATOM   2210  CB  HIS A 155     -11.328   1.699 -31.185  1.00 56.34           C
ATOM   2211 1HB  HIS A 155     -11.201   0.646 -30.935  1.00 56.34           H
ATOM   2212 2HB  HIS A 155     -12.265   1.785 -31.736  1.00 56.34           H
ATOM   2213  CG  HIS A 155     -10.193   2.129 -32.083  1.00 56.34           C
ATOM   2214  ND1 HIS A 155     -10.215   3.308 -32.808  1.00 56.34           N
ATOM   2215  HD1 HIS A 155     -10.959   3.976 -32.815  1.00 56.34           H
ATOM   2216  CD2 HIS A 155      -9.001   1.528 -32.363  1.00 56.34           C
ATOM   2217  HD2 HIS A 155      -8.657   0.576 -31.958  1.00 56.34           H
ATOM   2218  CE1 HIS A 155      -9.084   3.400 -33.491  1.00 56.34           C
ATOM   2219  HE1 HIS A 155      -8.802   4.216 -34.157  1.00 56.34           H
ATOM   2220  NE2 HIS A 155      -8.333   2.296 -33.214  1.00 56.34           N
ATOM   2221  HN  HIS A 155     -12.621   0.946 -29.179  1.00 56.34           H
ATOM   2222  N   THR A 156     -13.501   3.743 -30.070  1.00 62.55           N
ATOM   2223  CA  THR A 156     -14.332   4.901 -30.350  1.00 62.55           C
ATOM   2224  C   THR A 156     -14.249   5.907 -29.201  1.00 62.55           C
ATOM   2225  O   THR A 156     -14.434   7.106 -29.405  1.00 62.55           O
ATOM   2226  HA  THR A 156     -13.941   5.398 -31.238  1.00 62.55           H
ATOM   2227  CB  THR A 156     -15.754   4.407 -30.625  1.00 62.55           C
ATOM   2228  HB  THR A 156     -16.465   5.232 -30.589  1.00 62.55           H
ATOM   2229  OG1 THR A 156     -15.956   3.377 -29.662  1.00 62.55           O
ATOM   2230  HG1 THR A 156     -16.922   3.121 -29.633  1.00 62.55           H
ATOM   2231  CG2 THR A 156     -15.874   3.688 -31.970  1.00 62.55           C
ATOM   2232 1HG2 THR A 156     -15.211   2.824 -31.981  1.00 62.55           H
ATOM   2233 2HG2 THR A 156     -15.594   4.370 -32.773  1.00 62.55           H
ATOM   2234 3HG2 THR A 156     -16.903   3.359 -32.115  1.00 62.55           H
ATOM   2235  HN  THR A 156     -14.002   2.900 -29.876  1.00 62.55           H
ATOM   2236  N   TRP A 157     -13.972   5.382 -28.016  1.00 56.87           N
ATOM   2237  CA  TRP A 157     -14.024   6.190 -26.809  1.00 56.87           C
ATOM   2238  C   TRP A 157     -12.600   6.645 -26.483  1.00 56.87           C
ATOM   2239  O   TRP A 157     -12.331   7.112 -25.378  1.00 56.87           O
ATOM   2240  HA  TRP A 157     -14.654   7.055 -27.014  1.00 56.87           H
ATOM   2241  CB  TRP A 157     -14.682   5.420 -25.662  1.00 56.87           C
ATOM   2242 1HB  TRP A 157     -14.230   4.430 -25.596  1.00 56.87           H
ATOM   2243 2HB  TRP A 157     -14.467   5.932 -24.724  1.00 56.87           H
ATOM   2244  CG  TRP A 157     -16.197   5.264 -25.807  1.00 56.87           C
ATOM   2245  CD1 TRP A 157     -16.874   4.648 -26.785  1.00 56.87           C
ATOM   2246  HD1 TRP A 157     -16.407   4.158 -27.640  1.00 56.87           H
ATOM   2247  CD2 TRP A 157     -17.203   5.761 -24.899  1.00 56.87           C
ATOM   2248  NE1 TRP A 157     -18.236   4.711 -26.576  1.00 56.87           N
ATOM   2249  HE1 TRP A 157     -18.945   4.325 -27.167  1.00 56.87           H
ATOM   2250  CE2 TRP A 157     -18.443   5.409 -25.392  1.00 56.87           C
ATOM   2251  CE3 TRP A 157     -17.069   6.484 -23.700  1.00 56.87           C
ATOM   2252  HE3 TRP A 157     -16.102   6.773 -23.290  1.00 56.87           H
ATOM   2253  CZ2 TRP A 157     -19.644   5.737 -24.752  1.00 56.87           C
ATOM   2254  HZ2 TRP A 157     -20.611   5.448 -25.162  1.00 56.87           H
ATOM   2255  CZ3 TRP A 157     -18.279   6.804 -23.072  1.00 56.87           C
ATOM   2256  HZ3 TRP A 157     -18.232   7.365 -22.139  1.00 56.87           H
ATOM   2257  CH2 TRP A 157     -19.535   6.457 -23.556  1.00 56.87           C
ATOM   2258  HH2 TRP A 157     -20.432   6.745 -23.007  1.00 56.87           H
ATOM   2259  HN  TRP A 157     -13.715   4.426 -27.874  1.00 56.87           H
ATOM   2260  N   ARG A 158     -11.724   6.493 -27.466  1.00 57.62           N
ATOM   2261  CA  ARG A 158     -10.297   6.604 -27.221  1.00 57.62           C
ATOM   2262  C   ARG A 158      -9.962   7.984 -26.650  1.00 57.62           C
ATOM   2263  O   ARG A 158      -9.165   8.099 -25.721  1.00 57.62           O
ATOM   2264  HA  ARG A 158     -10.075   5.818 -26.500  1.00 57.62           H
ATOM   2265  CB  ARG A 158      -9.498   6.385 -28.507  1.00 57.62           C
ATOM   2266 1HB  ARG A 158      -9.868   5.500 -29.023  1.00 57.62           H
ATOM   2267 2HB  ARG A 158      -9.645   7.231 -29.180  1.00 57.62           H
ATOM   2268  CG  ARG A 158      -8.007   6.220 -28.206  1.00 57.62           C
ATOM   2269 1HG  ARG A 158      -7.618   7.137 -27.764  1.00 57.62           H
ATOM   2270 2HG  ARG A 158      -7.867   5.428 -27.470  1.00 57.62           H
ATOM   2271  CD  ARG A 158      -7.224   5.887 -29.477  1.00 57.62           C
ATOM   2272 1HD  ARG A 158      -7.603   4.965 -29.917  1.00 57.62           H
ATOM   2273 2HD  ARG A 158      -7.365   6.675 -30.218  1.00 57.62           H
ATOM   2274  NE  ARG A 158      -5.785   5.743 -29.162  1.00 57.62           N
ATOM   2275  HE  ARG A 158      -5.495   5.892 -28.217  1.00 57.62           H
ATOM   2276  CZ  ARG A 158      -4.847   5.424 -30.064  1.00 57.62           C
ATOM   2277  NH1 ARG A 158      -5.179   5.213 -31.345  1.00 57.62           N
ATOM   2278 1HH1 ARG A 158      -6.133   5.292 -31.634  1.00 57.62           H
ATOM   2279 2HH1 ARG A 158      -4.473   4.975 -32.012  1.00 57.62           H
ATOM   2280  NH2 ARG A 158      -3.572   5.320 -29.666  1.00 57.62           N
ATOM   2281 1HH2 ARG A 158      -2.859   5.083 -30.327  1.00 57.62           H
ATOM   2282 2HH2 ARG A 158      -3.332   5.479 -28.709  1.00 57.62           H
ATOM   2283  HN  ARG A 158     -11.976   6.297 -28.414  1.00 57.62           H
ATOM   2284  N   GLU A 159     -10.589   8.997 -27.230  1.00 62.53           N
ATOM   2285  CA  GLU A 159     -10.320  10.369 -26.835  1.00 62.53           C
ATOM   2286  C   GLU A 159     -10.892  10.642 -25.443  1.00 62.53           C
ATOM   2287  O   GLU A 159     -10.215  11.219 -24.592  1.00 62.53           O
ATOM   2288  HA  GLU A 159      -9.234  10.456 -26.813  1.00 62.53           H
ATOM   2289  CB  GLU A 159     -10.881  11.355 -27.862  1.00 62.53           C
ATOM   2290 1HB  GLU A 159     -11.899  11.070 -28.127  1.00 62.53           H
ATOM   2291 2HB  GLU A 159     -10.805  12.371 -27.474  1.00 62.53           H
ATOM   2292  CG  GLU A 159     -10.063  11.325 -29.155  1.00 62.53           C
ATOM   2293 1HG  GLU A 159      -9.003  11.419 -28.921  1.00 62.53           H
ATOM   2294 2HG  GLU A 159     -10.197  10.364 -29.651  1.00 62.53           H
ATOM   2295  CD  GLU A 159     -10.485  12.455 -30.096  1.00 62.53           C
ATOM   2296  OE1 GLU A 159      -9.682  12.769 -31.001  1.00 62.53           O
ATOM   2297  OE2 GLU A 159     -11.601  12.979 -29.890  1.00 62.53           O
ATOM   2298  HN  GLU A 159     -11.269   8.892 -27.956  1.00 62.53           H
ATOM   2299  N   LYS A 160     -12.132  10.216 -25.253  1.00 69.00           N
ATOM   2300  CA  LYS A 160     -12.821  10.455 -23.997  1.00 69.00           C
ATOM   2301  C   LYS A 160     -12.099   9.709 -22.873  1.00 69.00           C
ATOM   2302  O   LYS A 160     -12.141  10.129 -21.717  1.00 69.00           O
ATOM   2303  HA  LYS A 160     -12.766  11.524 -23.792  1.00 69.00           H
ATOM   2304  CB  LYS A 160     -14.303  10.093 -24.121  1.00 69.00           C
ATOM   2305 1HB  LYS A 160     -14.402   9.079 -24.508  1.00 69.00           H
ATOM   2306 2HB  LYS A 160     -14.768  10.104 -23.135  1.00 69.00           H
ATOM   2307  CG  LYS A 160     -15.030  11.072 -25.045  1.00 69.00           C
ATOM   2308 1HG  LYS A 160     -14.838  12.095 -24.721  1.00 69.00           H
ATOM   2309 2HG  LYS A 160     -14.639  10.980 -26.059  1.00 69.00           H
ATOM   2310  CD  LYS A 160     -16.537  10.806 -25.048  1.00 69.00           C
ATOM   2311 1HD  LYS A 160     -16.731   9.796 -25.409  1.00 69.00           H
ATOM   2312 2HD  LYS A 160     -16.921  10.860 -24.030  1.00 69.00           H
ATOM   2313  CE  LYS A 160     -17.270  11.818 -25.931  1.00 69.00           C
ATOM   2314 1HE  LYS A 160     -17.079  12.829 -25.571  1.00 69.00           H
ATOM   2315 2HE  LYS A 160     -16.888  11.765 -26.950  1.00 69.00           H
ATOM   2316  NZ  LYS A 160     -18.726  11.551 -25.926  1.00 69.00           N
ATOM   2317 1HZ  LYS A 160     -19.197  12.237 -26.505  1.00 69.00           H
ATOM   2318 2HZ  LYS A 160     -18.900  10.622 -26.293  1.00 69.00           H
ATOM   2319 3HZ  LYS A 160     -19.077  11.611 -24.977  1.00 69.00           H
ATOM   2320  HN  LYS A 160     -12.662   9.716 -25.937  1.00 69.00           H
ATOM   2321  N   ARG A 161     -11.453   8.616 -23.251  1.00 67.25           N
ATOM   2322  CA  ARG A 161     -10.776   7.773 -22.280  1.00 67.25           C
ATOM   2323  C   ARG A 161      -9.752   8.591 -21.489  1.00 67.25           C
ATOM   2324  O   ARG A 161      -9.607   8.408 -20.282  1.00 67.25           O
ATOM   2325  HA  ARG A 161     -11.569   7.404 -21.631  1.00 67.25           H
ATOM   2326  CB  ARG A 161     -10.065   6.605 -22.966  1.00 67.25           C
ATOM   2327 1HB  ARG A 161      -9.694   6.922 -23.941  1.00 67.25           H
ATOM   2328 2HB  ARG A 161      -9.198   6.306 -22.377  1.00 67.25           H
ATOM   2329  CG  ARG A 161     -11.008   5.413 -23.137  1.00 67.25           C
ATOM   2330 1HG  ARG A 161     -11.250   4.993 -22.161  1.00 67.25           H
ATOM   2331 2HG  ARG A 161     -11.946   5.747 -23.581  1.00 67.25           H
ATOM   2332  CD  ARG A 161     -10.376   4.335 -24.019  1.00 67.25           C
ATOM   2333 1HD  ARG A 161     -10.379   4.657 -25.061  1.00 67.25           H
ATOM   2334 2HD  ARG A 161      -9.334   4.186 -23.735  1.00 67.25           H
ATOM   2335  NE  ARG A 161     -11.123   3.065 -23.881  1.00 67.25           N
ATOM   2336  HE  ARG A 161     -12.105   3.116 -23.702  1.00 67.25           H
ATOM   2337  CZ  ARG A 161     -10.566   1.850 -23.982  1.00 67.25           C
ATOM   2338  NH1 ARG A 161      -9.254   1.722 -24.221  1.00 67.25           N
ATOM   2339 1HH1 ARG A 161      -8.682   2.536 -24.327  1.00 67.25           H
ATOM   2340 2HH1 ARG A 161      -8.845   0.812 -24.295  1.00 67.25           H
ATOM   2341  NH2 ARG A 161     -11.340   0.766 -23.839  1.00 67.25           N
ATOM   2342 1HH2 ARG A 161     -10.940  -0.147 -23.911  1.00 67.25           H
ATOM   2343 2HH2 ARG A 161     -12.319   0.871 -23.661  1.00 67.25           H
ATOM   2344  HN  ARG A 161     -11.387   8.305 -24.199  1.00 67.25           H
ATOM   2345  N   LEU A 162      -9.069   9.474 -22.203  1.00 78.28           N
ATOM   2346  CA  LEU A 162      -7.999  10.253 -21.603  1.00 78.28           C
ATOM   2347  C   LEU A 162      -8.592  11.221 -20.578  1.00 78.28           C
ATOM   2348  O   LEU A 162      -8.000  11.455 -19.525  1.00 78.28           O
ATOM   2349  HA  LEU A 162      -7.342   9.557 -21.082  1.00 78.28           H
ATOM   2350  CB  LEU A 162      -7.165  10.939 -22.687  1.00 78.28           C
ATOM   2351 1HB  LEU A 162      -6.880  10.191 -23.427  1.00 78.28           H
ATOM   2352 2HB  LEU A 162      -7.795  11.668 -23.196  1.00 78.28           H
ATOM   2353  CG  LEU A 162      -5.897  11.650 -22.208  1.00 78.28           C
ATOM   2354  HG  LEU A 162      -6.166  12.305 -21.379  1.00 78.28           H
ATOM   2355  CD1 LEU A 162      -4.873  10.645 -21.676  1.00 78.28           C
ATOM   2356 1HD1 LEU A 162      -5.304  10.096 -20.839  1.00 78.28           H
ATOM   2357 2HD1 LEU A 162      -4.604   9.947 -22.469  1.00 78.28           H
ATOM   2358 3HD1 LEU A 162      -3.982  11.176 -21.342  1.00 78.28           H
ATOM   2359  CD2 LEU A 162      -5.313  12.534 -23.312  1.00 78.28           C
ATOM   2360 1HD2 LEU A 162      -5.064  11.918 -24.176  1.00 78.28           H
ATOM   2361 2HD2 LEU A 162      -6.047  13.286 -23.601  1.00 78.28           H
ATOM   2362 3HD2 LEU A 162      -4.413  13.027 -22.944  1.00 78.28           H
ATOM   2363  HN  LEU A 162      -9.237   9.660 -23.171  1.00 78.28           H
ATOM   2364  N   LEU A 163      -9.753  11.759 -20.921  1.00 81.31           N
ATOM   2365  CA  LEU A 163     -10.440  12.684 -20.036  1.00 81.31           C
ATOM   2366  C   LEU A 163     -10.884  11.940 -18.774  1.00 81.31           C
ATOM   2367  O   LEU A 163     -10.635  12.397 -17.660  1.00 81.31           O
ATOM   2368  HA  LEU A 163      -9.725  13.454 -19.749  1.00 81.31           H
ATOM   2369  CB  LEU A 163     -11.585  13.381 -20.774  1.00 81.31           C
ATOM   2370 1HB  LEU A 163     -11.186  13.824 -21.686  1.00 81.31           H
ATOM   2371 2HB  LEU A 163     -12.309  12.625 -21.077  1.00 81.31           H
ATOM   2372  CG  LEU A 163     -12.322  14.470 -19.991  1.00 81.31           C
ATOM   2373  HG  LEU A 163     -12.632  14.051 -19.034  1.00 81.31           H
ATOM   2374  CD1 LEU A 163     -11.398  15.651 -19.691  1.00 81.31           C
ATOM   2375 1HD1 LEU A 163     -10.550  15.307 -19.097  1.00 81.31           H
ATOM   2376 2HD1 LEU A 163     -11.036  16.077 -20.627  1.00 81.31           H
ATOM   2377 3HD1 LEU A 163     -11.947  16.410 -19.134  1.00 81.31           H
ATOM   2378  CD2 LEU A 163     -13.592  14.908 -20.725  1.00 81.31           C
ATOM   2379 1HD2 LEU A 163     -13.327  15.301 -21.706  1.00 81.31           H
ATOM   2380 2HD2 LEU A 163     -14.256  14.052 -20.844  1.00 81.31           H
ATOM   2381 3HD2 LEU A 163     -14.096  15.682 -20.147  1.00 81.31           H
ATOM   2382  HN  LEU A 163     -10.222  11.573 -21.784  1.00 81.31           H
ATOM   2383  N   TYR A 164     -11.535  10.807 -18.992  1.00 74.99           N
ATOM   2384  CA  TYR A 164     -12.035  10.007 -17.887  1.00 74.99           C
ATOM   2385  C   TYR A 164     -10.888   9.532 -16.992  1.00 74.99           C
ATOM   2386  O   TYR A 164     -11.046   9.433 -15.776  1.00 74.99           O
ATOM   2387  HA  TYR A 164     -12.711  10.628 -17.300  1.00 74.99           H
ATOM   2388  CB  TYR A 164     -12.709   8.788 -18.520  1.00 74.99           C
ATOM   2389 1HB  TYR A 164     -12.059   8.388 -19.298  1.00 74.99           H
ATOM   2390 2HB  TYR A 164     -12.817   8.011 -17.764  1.00 74.99           H
ATOM   2391  CG  TYR A 164     -14.083   9.082 -19.127  1.00 74.99           C
ATOM   2392  CD1 TYR A 164     -15.060   9.684 -18.361  1.00 74.99           C
ATOM   2393  HD1 TYR A 164     -14.854   9.950 -17.324  1.00 74.99           H
ATOM   2394  CD2 TYR A 164     -14.344   8.746 -20.439  1.00 74.99           C
ATOM   2395  HD2 TYR A 164     -13.572   8.270 -21.044  1.00 74.99           H
ATOM   2396  CE1 TYR A 164     -16.353   9.961 -18.931  1.00 74.99           C
ATOM   2397  HE1 TYR A 164     -17.134  10.436 -18.338  1.00 74.99           H
ATOM   2398  CE2 TYR A 164     -15.637   9.023 -21.010  1.00 74.99           C
ATOM   2399  HE2 TYR A 164     -15.857   8.762 -22.045  1.00 74.99           H
ATOM   2400  CZ  TYR A 164     -16.578   9.617 -20.228  1.00 74.99           C
ATOM   2401  OH  TYR A 164     -17.799   9.879 -20.767  1.00 74.99           O
ATOM   2402  HH  TYR A 164     -18.389  10.307 -20.083  1.00 74.99           H
ATOM   2403  HN  TYR A 164     -11.722  10.435 -19.901  1.00 74.99           H
ATOM   2404  N   SER A 165      -9.760   9.251 -17.628  1.00 85.72           N
ATOM   2405  CA  SER A 165      -8.595   8.769 -16.907  1.00 85.72           C
ATOM   2406  C   SER A 165      -8.126   9.826 -15.904  1.00 85.72           C
ATOM   2407  O   SER A 165      -7.694   9.492 -14.802  1.00 85.72           O
ATOM   2408  HA  SER A 165      -8.927   7.870 -16.388  1.00 85.72           H
ATOM   2409  CB  SER A 165      -7.461   8.411 -17.869  1.00 85.72           C
ATOM   2410 1HB  SER A 165      -6.698   7.844 -17.336  1.00 85.72           H
ATOM   2411 2HB  SER A 165      -7.845   7.765 -18.658  1.00 85.72           H
ATOM   2412  OG  SER A 165      -6.869   9.569 -18.452  1.00 85.72           O
ATOM   2413  HG  SER A 165      -7.578  10.236 -18.682  1.00 85.72           H
ATOM   2414  HN  SER A 165      -9.636   9.348 -18.615  1.00 85.72           H
ATOM   2415  N   LYS A 166      -8.227  11.079 -16.322  1.00 82.87           N
ATOM   2416  CA  LYS A 166      -7.847  12.187 -15.464  1.00 82.87           C
ATOM   2417  C   LYS A 166      -8.812  12.264 -14.279  1.00 82.87           C
ATOM   2418  O   LYS A 166      -8.384  12.387 -13.132  1.00 82.87           O
ATOM   2419  HA  LYS A 166      -6.847  11.977 -15.082  1.00 82.87           H
ATOM   2420  CB  LYS A 166      -7.759  13.484 -16.271  1.00 82.87           C
ATOM   2421 1HB  LYS A 166      -8.663  13.608 -16.868  1.00 82.87           H
ATOM   2422 2HB  LYS A 166      -7.708  14.336 -15.593  1.00 82.87           H
ATOM   2423  CG  LYS A 166      -6.534  13.479 -17.186  1.00 82.87           C
ATOM   2424 1HG  LYS A 166      -5.631  13.340 -16.591  1.00 82.87           H
ATOM   2425 2HG  LYS A 166      -6.594  12.637 -17.876  1.00 82.87           H
ATOM   2426  CD  LYS A 166      -6.433  14.786 -17.976  1.00 82.87           C
ATOM   2427 1HD  LYS A 166      -7.322  14.910 -18.596  1.00 82.87           H
ATOM   2428 2HD  LYS A 166      -6.405  15.630 -17.287  1.00 82.87           H
ATOM   2429  CE  LYS A 166      -5.184  14.799 -18.859  1.00 82.87           C
ATOM   2430 1HE  LYS A 166      -4.301  14.598 -18.252  1.00 82.87           H
ATOM   2431 2HE  LYS A 166      -5.247  14.004 -19.601  1.00 82.87           H
ATOM   2432  NZ  LYS A 166      -5.040  16.107 -19.535  1.00 82.87           N
ATOM   2433 1HZ  LYS A 166      -4.216  16.094 -20.126  1.00 82.87           H
ATOM   2434 2HZ  LYS A 166      -5.861  16.285 -20.104  1.00 82.87           H
ATOM   2435 3HZ  LYS A 166      -4.946  16.839 -18.840  1.00 82.87           H
ATOM   2436  HN  LYS A 166      -8.562  11.341 -17.228  1.00 82.87           H
ATOM   2437  N   MET A 167     -10.096  12.189 -14.597  1.00 84.65           N
ATOM   2438  CA  MET A 167     -11.126  12.293 -13.578  1.00 84.65           C
ATOM   2439  C   MET A 167     -11.001  11.163 -12.554  1.00 84.65           C
ATOM   2440  O   MET A 167     -11.094  11.399 -11.350  1.00 84.65           O
ATOM   2441  HA  MET A 167     -10.961  13.254 -13.091  1.00 84.65           H
ATOM   2442  CB  MET A 167     -12.505  12.233 -14.238  1.00 84.65           C
ATOM   2443 1HB  MET A 167     -12.582  11.331 -14.847  1.00 84.65           H
ATOM   2444 2HB  MET A 167     -13.277  12.166 -13.471  1.00 84.65           H
ATOM   2445  CG  MET A 167     -12.750  13.466 -15.110  1.00 84.65           C
ATOM   2446 1HG  MET A 167     -12.652  14.371 -14.511  1.00 84.65           H
ATOM   2447 2HG  MET A 167     -11.996  13.521 -15.896  1.00 84.65           H
ATOM   2448  SD  MET A 167     -14.380  13.388 -15.834  1.00 84.65           S
ATOM   2449  CE  MET A 167     -15.366  13.887 -14.433  1.00 84.65           C
ATOM   2450 1HE  MET A 167     -15.212  13.187 -13.612  1.00 84.65           H
ATOM   2451 2HE  MET A 167     -15.069  14.887 -14.117  1.00 84.65           H
ATOM   2452 3HE  MET A 167     -16.419  13.892 -14.713  1.00 84.65           H
ATOM   2453  HN  MET A 167     -10.434  12.060 -15.529  1.00 84.65           H
ATOM   2454  N   VAL A 168     -10.791   9.961 -13.069  1.00 91.87           N
ATOM   2455  CA  VAL A 168     -10.697   8.788 -12.217  1.00 91.87           C
ATOM   2456  C   VAL A 168      -9.514   8.951 -11.260  1.00 91.87           C
ATOM   2457  O   VAL A 168      -9.627   8.655 -10.072  1.00 91.87           O
ATOM   2458  HA  VAL A 168     -11.615   8.731 -11.633  1.00 91.87           H
ATOM   2459  CB  VAL A 168     -10.602   7.524 -13.075  1.00 91.87           C
ATOM   2460  HB  VAL A 168      -9.793   7.666 -13.792  1.00 91.87           H
ATOM   2461  CG1 VAL A 168     -10.260   6.304 -12.217  1.00 91.87           C
ATOM   2462 1HG1 VAL A 168      -9.302   6.464 -11.723  1.00 91.87           H
ATOM   2463 2HG1 VAL A 168     -11.037   6.159 -11.467  1.00 91.87           H
ATOM   2464 3HG1 VAL A 168     -10.199   5.420 -12.852  1.00 91.87           H
ATOM   2465  CG2 VAL A 168     -11.894   7.298 -13.862  1.00 91.87           C
ATOM   2466 1HG2 VAL A 168     -12.727   7.187 -13.168  1.00 91.87           H
ATOM   2467 2HG2 VAL A 168     -12.076   8.151 -14.515  1.00 91.87           H
ATOM   2468 3HG2 VAL A 168     -11.799   6.393 -14.463  1.00 91.87           H
ATOM   2469  HN  VAL A 168     -10.686   9.782 -14.047  1.00 91.87           H
ATOM   2470  N   CYS A 169      -8.406   9.422 -11.814  1.00 93.14           N
ATOM   2471  CA  CYS A 169      -7.202   9.620 -11.026  1.00 93.14           C
ATOM   2472  C   CYS A 169      -7.524  10.596  -9.893  1.00 93.14           C
ATOM   2473  O   CYS A 169      -7.181  10.348  -8.739  1.00 93.14           O
ATOM   2474  HA  CYS A 169      -6.923   8.644 -10.629  1.00 93.14           H
ATOM   2475  CB  CYS A 169      -6.037  10.111 -11.888  1.00 93.14           C
ATOM   2476 1HB  CYS A 169      -6.361  10.943 -12.514  1.00 93.14           H
ATOM   2477 2HB  CYS A 169      -5.235  10.485 -11.252  1.00 93.14           H
ATOM   2478  SG  CYS A 169      -5.416   8.746 -12.938  1.00 93.14           S
ATOM   2479  HG  CYS A 169      -6.395   8.805 -13.836  1.00 93.14           H
ATOM   2480  HN  CYS A 169      -8.324   9.666 -12.781  1.00 93.14           H
ATOM   2481  N   PHE A 170      -8.180  11.687 -10.263  1.00 92.67           N
ATOM   2482  CA  PHE A 170      -8.525  12.716  -9.297  1.00 92.67           C
ATOM   2483  C   PHE A 170      -9.413  12.150  -8.187  1.00 92.67           C
ATOM   2484  O   PHE A 170      -9.178  12.407  -7.007  1.00 92.67           O
ATOM   2485  HA  PHE A 170      -7.593  13.079  -8.864  1.00 92.67           H
ATOM   2486  CB  PHE A 170      -9.301  13.796 -10.053  1.00 92.67           C
ATOM   2487 1HB  PHE A 170      -8.691  14.154 -10.882  1.00 92.67           H
ATOM   2488 2HB  PHE A 170     -10.197  13.351 -10.485  1.00 92.67           H
ATOM   2489  CG  PHE A 170      -9.709  14.990  -9.187  1.00 92.67           C
ATOM   2490  CD1 PHE A 170     -10.989  15.100  -8.740  1.00 92.67           C
ATOM   2491  HD1 PHE A 170     -11.724  14.338  -8.999  1.00 92.67           H
ATOM   2492  CD2 PHE A 170      -8.792  15.941  -8.864  1.00 92.67           C
ATOM   2493  HD2 PHE A 170      -7.766  15.853  -9.223  1.00 92.67           H
ATOM   2494  CE1 PHE A 170     -11.368  16.208  -7.937  1.00 92.67           C
ATOM   2495  HE1 PHE A 170     -12.393  16.296  -7.579  1.00 92.67           H
ATOM   2496  CE2 PHE A 170      -9.171  17.049  -8.061  1.00 92.67           C
ATOM   2497  HE2 PHE A 170      -8.436  17.811  -7.802  1.00 92.67           H
ATOM   2498  CZ  PHE A 170     -10.451  17.159  -7.614  1.00 92.67           C
ATOM   2499  HZ  PHE A 170     -10.741  18.010  -6.997  1.00 92.67           H
ATOM   2500  HN  PHE A 170      -8.473  11.872 -11.201  1.00 92.67           H
ATOM   2501  N   THR A 171     -10.415  11.390  -8.604  1.00 92.35           N
ATOM   2502  CA  THR A 171     -11.350  10.799  -7.661  1.00 92.35           C
ATOM   2503  C   THR A 171     -10.610   9.895  -6.672  1.00 92.35           C
ATOM   2504  O   THR A 171     -10.940   9.864  -5.488  1.00 92.35           O
ATOM   2505  HA  THR A 171     -11.806  11.601  -7.081  1.00 92.35           H
ATOM   2506  CB  THR A 171     -12.430  10.069  -8.460  1.00 92.35           C
ATOM   2507  HB  THR A 171     -12.019   9.192  -8.961  1.00 92.35           H
ATOM   2508  OG1 THR A 171     -12.966  11.073  -9.318  1.00 92.35           O
ATOM   2509  HG1 THR A 171     -12.478  11.071 -10.192  1.00 92.35           H
ATOM   2510  CG2 THR A 171     -13.618   9.649  -7.592  1.00 92.35           C
ATOM   2511 1HG2 THR A 171     -14.072  10.533  -7.145  1.00 92.35           H
ATOM   2512 2HG2 THR A 171     -13.273   8.979  -6.804  1.00 92.35           H
ATOM   2513 3HG2 THR A 171     -14.355   9.135  -8.209  1.00 92.35           H
ATOM   2514  HN  THR A 171     -10.593  11.176  -9.565  1.00 92.35           H
ATOM   2515  N   ILE A 172      -9.623   9.183  -7.195  1.00 92.88           N
ATOM   2516  CA  ILE A 172      -8.854   8.258  -6.380  1.00 92.88           C
ATOM   2517  C   ILE A 172      -8.111   9.039  -5.294  1.00 92.88           C
ATOM   2518  O   ILE A 172      -8.119   8.649  -4.128  1.00 92.88           O
ATOM   2519  HA  ILE A 172      -9.560   7.583  -5.897  1.00 92.88           H
ATOM   2520  CB  ILE A 172      -7.938   7.404  -7.259  1.00 92.88           C
ATOM   2521  HB  ILE A 172      -7.460   8.056  -7.990  1.00 92.88           H
ATOM   2522  CG1 ILE A 172      -8.742   6.363  -8.040  1.00 92.88           C
ATOM   2523 1HG1 ILE A 172      -9.105   5.593  -7.359  1.00 92.88           H
ATOM   2524 2HG1 ILE A 172      -9.619   6.834  -8.484  1.00 92.88           H
ATOM   2525  CG2 ILE A 172      -6.824   6.762  -6.429  1.00 92.88           C
ATOM   2526 1HG2 ILE A 172      -6.227   7.543  -5.957  1.00 92.88           H
ATOM   2527 2HG2 ILE A 172      -7.264   6.127  -5.660  1.00 92.88           H
ATOM   2528 3HG2 ILE A 172      -6.188   6.161  -7.078  1.00 92.88           H
ATOM   2529  CD1 ILE A 172      -7.890   5.721  -9.136  1.00 92.88           C
ATOM   2530 1HD1 ILE A 172      -7.549   6.490  -9.829  1.00 92.88           H
ATOM   2531 2HD1 ILE A 172      -7.028   5.230  -8.685  1.00 92.88           H
ATOM   2532 3HD1 ILE A 172      -8.486   4.985  -9.676  1.00 92.88           H
ATOM   2533  HN  ILE A 172      -9.347   9.230  -8.156  1.00 92.88           H
ATOM   2534  N   TRP A 173      -7.486  10.129  -5.717  1.00 91.54           N
ATOM   2535  CA  TRP A 173      -6.665  10.918  -4.814  1.00 91.54           C
ATOM   2536  C   TRP A 173      -7.572  11.474  -3.714  1.00 91.54           C
ATOM   2537  O   TRP A 173      -7.222  11.433  -2.536  1.00 91.54           O
ATOM   2538  HA  TRP A 173      -5.916  10.256  -4.380  1.00 91.54           H
ATOM   2539  CB  TRP A 173      -5.908  12.010  -5.574  1.00 91.54           C
ATOM   2540 1HB  TRP A 173      -6.588  12.482  -6.283  1.00 91.54           H
ATOM   2541 2HB  TRP A 173      -5.598  12.781  -4.868  1.00 91.54           H
ATOM   2542  CG  TRP A 173      -4.677  11.504  -6.328  1.00 91.54           C
ATOM   2543  CD1 TRP A 173      -4.506  11.401  -7.653  1.00 91.54           C
ATOM   2544  HD1 TRP A 173      -5.257  11.679  -8.392  1.00 91.54           H
ATOM   2545  CD2 TRP A 173      -3.445  11.032  -5.743  1.00 91.54           C
ATOM   2546  NE1 TRP A 173      -3.258  10.901  -7.964  1.00 91.54           N
ATOM   2547  HE1 TRP A 173      -2.899  10.735  -8.883  1.00 91.54           H
ATOM   2548  CE2 TRP A 173      -2.592  10.669  -6.766  1.00 91.54           C
ATOM   2549  CE3 TRP A 173      -3.063  10.917  -4.395  1.00 91.54           C
ATOM   2550  HE3 TRP A 173      -3.717  11.197  -3.570  1.00 91.54           H
ATOM   2551  CZ2 TRP A 173      -1.304  10.166  -6.548  1.00 91.54           C
ATOM   2552  HZ2 TRP A 173      -0.650   9.886  -7.374  1.00 91.54           H
ATOM   2553  CZ3 TRP A 173      -1.772  10.412  -4.194  1.00 91.54           C
ATOM   2554  HZ3 TRP A 173      -1.426  10.302  -3.167  1.00 91.54           H
ATOM   2555  CH2 TRP A 173      -0.902  10.042  -5.213  1.00 91.54           C
ATOM   2556  HH2 TRP A 173       0.089   9.656  -4.973  1.00 91.54           H
ATOM   2557  HN  TRP A 173      -7.533  10.473  -6.654  1.00 91.54           H
ATOM   2558  N   VAL A 174      -8.720  11.981  -4.139  1.00 94.89           N
ATOM   2559  CA  VAL A 174      -9.665  12.575  -3.209  1.00 94.89           C
ATOM   2560  C   VAL A 174     -10.120  11.515  -2.204  1.00 94.89           C
ATOM   2561  O   VAL A 174     -10.180  11.778  -1.003  1.00 94.89           O
ATOM   2562  HA  VAL A 174      -9.144  13.368  -2.672  1.00 94.89           H
ATOM   2563  CB  VAL A 174     -10.827  13.208  -3.977  1.00 94.89           C
ATOM   2564  HB  VAL A 174     -11.243  12.450  -4.640  1.00 94.89           H
ATOM   2565  CG1 VAL A 174     -11.936  13.657  -3.022  1.00 94.89           C
ATOM   2566 1HG1 VAL A 174     -12.310  12.795  -2.470  1.00 94.89           H
ATOM   2567 2HG1 VAL A 174     -11.538  14.391  -2.322  1.00 94.89           H
ATOM   2568 3HG1 VAL A 174     -12.749  14.103  -3.594  1.00 94.89           H
ATOM   2569  CG2 VAL A 174     -10.343  14.375  -4.841  1.00 94.89           C
ATOM   2570 1HG2 VAL A 174      -9.890  15.134  -4.204  1.00 94.89           H
ATOM   2571 2HG2 VAL A 174      -9.606  14.014  -5.558  1.00 94.89           H
ATOM   2572 3HG2 VAL A 174     -11.189  14.806  -5.375  1.00 94.89           H
ATOM   2573  HN  VAL A 174      -9.008  11.990  -5.097  1.00 94.89           H
ATOM   2574  N   LEU A 175     -10.429  10.340  -2.731  1.00 89.73           N
ATOM   2575  CA  LEU A 175     -10.945   9.262  -1.904  1.00 89.73           C
ATOM   2576  C   LEU A 175      -9.884   8.858  -0.879  1.00 89.73           C
ATOM   2577  O   LEU A 175     -10.187   8.698   0.303  1.00 89.73           O
ATOM   2578  HA  LEU A 175     -11.813   9.647  -1.370  1.00 89.73           H
ATOM   2579  CB  LEU A 175     -11.429   8.102  -2.777  1.00 89.73           C
ATOM   2580 1HB  LEU A 175     -12.177   8.484  -3.472  1.00 89.73           H
ATOM   2581 2HB  LEU A 175     -10.589   7.749  -3.376  1.00 89.73           H
ATOM   2582  CG  LEU A 175     -12.028   6.907  -2.033  1.00 89.73           C
ATOM   2583  HG  LEU A 175     -11.304   6.569  -1.291  1.00 89.73           H
ATOM   2584  CD1 LEU A 175     -13.295   7.310  -1.278  1.00 89.73           C
ATOM   2585 1HD1 LEU A 175     -13.054   8.088  -0.553  1.00 89.73           H
ATOM   2586 2HD1 LEU A 175     -14.035   7.688  -1.984  1.00 89.73           H
ATOM   2587 3HD1 LEU A 175     -13.700   6.442  -0.758  1.00 89.73           H
ATOM   2588  CD2 LEU A 175     -12.277   5.736  -2.987  1.00 89.73           C
ATOM   2589 1HD2 LEU A 175     -12.971   6.045  -3.768  1.00 89.73           H
ATOM   2590 2HD2 LEU A 175     -11.334   5.430  -3.440  1.00 89.73           H
ATOM   2591 3HD2 LEU A 175     -12.702   4.900  -2.432  1.00 89.73           H
ATOM   2592  HN  LEU A 175     -10.332  10.119  -3.701  1.00 89.73           H
ATOM   2593  N   ALA A 176      -8.662   8.706  -1.368  1.00 94.56           N
ATOM   2594  CA  ALA A 176      -7.571   8.244  -0.526  1.00 94.56           C
ATOM   2595  C   ALA A 176      -7.334   9.257   0.595  1.00 94.56           C
ATOM   2596  O   ALA A 176      -7.065   8.876   1.734  1.00 94.56           O
ATOM   2597  HA  ALA A 176      -7.871   7.292  -0.087  1.00 94.56           H
ATOM   2598  CB  ALA A 176      -6.324   8.020  -1.384  1.00 94.56           C
ATOM   2599 1HB  ALA A 176      -6.537   7.271  -2.146  1.00 94.56           H
ATOM   2600 2HB  ALA A 176      -6.041   8.957  -1.864  1.00 94.56           H
ATOM   2601 3HB  ALA A 176      -5.506   7.674  -0.752  1.00 94.56           H
ATOM   2602  HN  ALA A 176      -8.413   8.891  -2.318  1.00 94.56           H
ATOM   2603  N   ALA A 177      -7.442  10.527   0.235  1.00 94.38           N
ATOM   2604  CA  ALA A 177      -7.220  11.598   1.191  1.00 94.38           C
ATOM   2605  C   ALA A 177      -8.244  11.486   2.323  1.00 94.38           C
ATOM   2606  O   ALA A 177      -7.892  11.599   3.496  1.00 94.38           O
ATOM   2607  HA  ALA A 177      -6.219  11.472   1.604  1.00 94.38           H
ATOM   2608  CB  ALA A 177      -7.291  12.947   0.473  1.00 94.38           C
ATOM   2609 1HB  ALA A 177      -6.525  12.987  -0.302  1.00 94.38           H
ATOM   2610 2HB  ALA A 177      -8.274  13.065   0.017  1.00 94.38           H
ATOM   2611 3HB  ALA A 177      -7.124  13.750   1.190  1.00 94.38           H
ATOM   2612  HN  ALA A 177      -7.676  10.828  -0.690  1.00 94.38           H
ATOM   2613  N   ALA A 178      -9.490  11.265   1.931  1.00 94.65           N
ATOM   2614  CA  ALA A 178     -10.576  11.197   2.893  1.00 94.65           C
ATOM   2615  C   ALA A 178     -10.340  10.018   3.840  1.00 94.65           C
ATOM   2616  O   ALA A 178     -10.663  10.094   5.024  1.00 94.65           O
ATOM   2617  HA  ALA A 178     -10.568  12.122   3.470  1.00 94.65           H
ATOM   2618  CB  ALA A 178     -11.910  11.090   2.151  1.00 94.65           C
ATOM   2619 1HB  ALA A 178     -12.043  11.965   1.515  1.00 94.65           H
ATOM   2620 2HB  ALA A 178     -11.913  10.190   1.536  1.00 94.65           H
ATOM   2621 3HB  ALA A 178     -12.725  11.039   2.874  1.00 94.65           H
ATOM   2622  HN  ALA A 178      -9.761  11.134   0.977  1.00 94.65           H
ATOM   2623  N   LEU A 179      -9.777   8.956   3.282  1.00 91.50           N
ATOM   2624  CA  LEU A 179      -9.565   7.736   4.042  1.00 91.50           C
ATOM   2625  C   LEU A 179      -8.403   7.943   5.016  1.00 91.50           C
ATOM   2626  O   LEU A 179      -8.100   7.064   5.821  1.00 91.50           O
ATOM   2627  HA  LEU A 179     -10.470   7.549   4.619  1.00 91.50           H
ATOM   2628  CB  LEU A 179      -9.373   6.545   3.101  1.00 91.50           C
ATOM   2629 1HB  LEU A 179      -8.574   6.786   2.400  1.00 91.50           H
ATOM   2630 2HB  LEU A 179      -9.035   5.693   3.690  1.00 91.50           H
ATOM   2631  CG  LEU A 179     -10.605   6.119   2.299  1.00 91.50           C
ATOM   2632  HG  LEU A 179     -11.001   6.997   1.789  1.00 91.50           H
ATOM   2633  CD1 LEU A 179     -10.231   5.101   1.220  1.00 91.50           C
ATOM   2634 1HD1 LEU A 179      -9.506   5.544   0.537  1.00 91.50           H
ATOM   2635 2HD1 LEU A 179      -9.796   4.218   1.689  1.00 91.50           H
ATOM   2636 3HD1 LEU A 179     -11.125   4.815   0.665  1.00 91.50           H
ATOM   2637  CD2 LEU A 179     -11.707   5.597   3.223  1.00 91.50           C
ATOM   2638 1HD2 LEU A 179     -11.337   4.736   3.779  1.00 91.50           H
ATOM   2639 2HD2 LEU A 179     -11.998   6.382   3.920  1.00 91.50           H
ATOM   2640 3HD2 LEU A 179     -12.570   5.301   2.627  1.00 91.50           H
ATOM   2641  HN  LEU A 179      -9.470   8.921   2.331  1.00 91.50           H
ATOM   2642  N   CYS A 180      -7.785   9.110   4.910  1.00 90.86           N
ATOM   2643  CA  CYS A 180      -6.626   9.420   5.730  1.00 90.86           C
ATOM   2644  C   CYS A 180      -7.091  10.265   6.919  1.00 90.86           C
ATOM   2645  O   CYS A 180      -6.291  10.620   7.783  1.00 90.86           O
ATOM   2646  HA  CYS A 180      -6.218   8.468   6.069  1.00 90.86           H
ATOM   2647  CB  CYS A 180      -5.534  10.123   4.923  1.00 90.86           C
ATOM   2648 1HB  CYS A 180      -5.913  11.063   4.523  1.00 90.86           H
ATOM   2649 2HB  CYS A 180      -4.692  10.370   5.571  1.00 90.86           H
ATOM   2650  SG  CYS A 180      -4.973   9.044   3.555  1.00 90.86           S
ATOM   2651  HG  CYS A 180      -6.146   8.990   2.931  1.00 90.86           H
ATOM   2652  HN  CYS A 180      -8.063   9.835   4.280  1.00 90.86           H
ATOM   2653  N   ILE A 181      -8.382  10.563   6.923  1.00 90.57           N
ATOM   2654  CA  ILE A 181      -8.948  11.421   7.950  1.00 90.57           C
ATOM   2655  C   ILE A 181      -8.639  10.832   9.328  1.00 90.57           C
ATOM   2656  O   ILE A 181      -8.194  11.544  10.226  1.00 90.57           O
ATOM   2657  HA  ILE A 181      -8.458  12.391   7.872  1.00 90.57           H
ATOM   2658  CB  ILE A 181     -10.440  11.645   7.698  1.00 90.57           C
ATOM   2659  HB  ILE A 181     -10.905  10.676   7.513  1.00 90.57           H
ATOM   2660  CG1 ILE A 181     -10.663  12.498   6.447  1.00 90.57           C
ATOM   2661 1HG1 ILE A 181     -10.286  13.506   6.619  1.00 90.57           H
ATOM   2662 2HG1 ILE A 181     -10.096  12.083   5.614  1.00 90.57           H
ATOM   2663  CG2 ILE A 181     -11.121  12.245   8.930  1.00 90.57           C
ATOM   2664 1HG2 ILE A 181     -11.007  11.566   9.775  1.00 90.57           H
ATOM   2665 2HG2 ILE A 181     -10.659  13.203   9.169  1.00 90.57           H
ATOM   2666 3HG2 ILE A 181     -12.180  12.394   8.723  1.00 90.57           H
ATOM   2667  CD1 ILE A 181     -12.147  12.558   6.082  1.00 90.57           C
ATOM   2668 1HD1 ILE A 181     -12.514  11.551   5.887  1.00 90.57           H
ATOM   2669 2HD1 ILE A 181     -12.708  12.996   6.908  1.00 90.57           H
ATOM   2670 3HD1 ILE A 181     -12.277  13.171   5.189  1.00 90.57           H
ATOM   2671  HN  ILE A 181      -9.035  10.229   6.244  1.00 90.57           H
ATOM   2672  N   PRO A 182      -8.869   9.525   9.520  1.00 91.96           N
ATOM   2673  CA  PRO A 182      -8.628   8.900  10.823  1.00 91.96           C
ATOM   2674  C   PRO A 182      -7.224   9.168  11.340  1.00 91.96           C
ATOM   2675  O   PRO A 182      -7.043   9.495  12.512  1.00 91.96           O
ATOM   2676  HA  PRO A 182      -9.294   9.327  11.572  1.00 91.96           H
ATOM   2677  CB  PRO A 182      -8.861   7.411  10.558  1.00 91.96           C
ATOM   2678 1HB  PRO A 182      -7.935   6.902  10.290  1.00 91.96           H
ATOM   2679 2HB  PRO A 182      -9.258   6.905  11.438  1.00 91.96           H
ATOM   2680  CG  PRO A 182      -9.859   7.409   9.407  1.00 91.96           C
ATOM   2681 1HG  PRO A 182      -9.860   6.458   8.874  1.00 91.96           H
ATOM   2682 2HG  PRO A 182     -10.880   7.565   9.757  1.00 91.96           H
ATOM   2683  CD  PRO A 182      -9.373   8.553   8.533  1.00 91.96           C
ATOM   2684 1HD  PRO A 182      -8.587   8.233   7.849  1.00 91.96           H
ATOM   2685 2HD  PRO A 182     -10.176   8.965   7.922  1.00 91.96           H
ATOM   2686  N   GLU A 183      -6.259   9.022  10.444  1.00 88.21           N
ATOM   2687  CA  GLU A 183      -4.862   9.162  10.818  1.00 88.21           C
ATOM   2688  C   GLU A 183      -4.577  10.593  11.278  1.00 88.21           C
ATOM   2689  O   GLU A 183      -3.803  10.807  12.209  1.00 88.21           O
ATOM   2690  HA  GLU A 183      -4.714   8.470  11.647  1.00 88.21           H
ATOM   2691  CB  GLU A 183      -3.942   8.764   9.662  1.00 88.21           C
ATOM   2692 1HB  GLU A 183      -4.365   9.112   8.720  1.00 88.21           H
ATOM   2693 2HB  GLU A 183      -2.936   9.140   9.848  1.00 88.21           H
ATOM   2694  CG  GLU A 183      -3.822   7.243   9.556  1.00 88.21           C
ATOM   2695 1HG  GLU A 183      -2.990   6.985   8.900  1.00 88.21           H
ATOM   2696 2HG  GLU A 183      -3.597   6.823  10.536  1.00 88.21           H
ATOM   2697  CD  GLU A 183      -5.114   6.627   9.016  1.00 88.21           C
ATOM   2698  OE1 GLU A 183      -5.231   5.385   9.104  1.00 88.21           O
ATOM   2699  OE2 GLU A 183      -5.956   7.411   8.527  1.00 88.21           O
ATOM   2700  HN  GLU A 183      -6.419   8.811   9.479  1.00 88.21           H
ATOM   2701  N   ILE A 184      -5.219  11.536  10.604  1.00 89.93           N
ATOM   2702  CA  ILE A 184      -5.007  12.943  10.899  1.00 89.93           C
ATOM   2703  C   ILE A 184      -5.451  13.231  12.335  1.00 89.93           C
ATOM   2704  O   ILE A 184      -4.802  13.994  13.048  1.00 89.93           O
ATOM   2705  HA  ILE A 184      -3.936  13.135  10.824  1.00 89.93           H
ATOM   2706  CB  ILE A 184      -5.698  13.820   9.854  1.00 89.93           C
ATOM   2707  HB  ILE A 184      -6.738  13.504   9.776  1.00 89.93           H
ATOM   2708  CG1 ILE A 184      -5.064  13.632   8.474  1.00 89.93           C
ATOM   2709 1HG1 ILE A 184      -4.065  14.066   8.467  1.00 89.93           H
ATOM   2710 2HG1 ILE A 184      -4.951  12.568   8.264  1.00 89.93           H
ATOM   2711  CG2 ILE A 184      -5.704  15.288  10.286  1.00 89.93           C
ATOM   2712 1HG2 ILE A 184      -6.236  15.386  11.232  1.00 89.93           H
ATOM   2713 2HG2 ILE A 184      -4.678  15.634  10.410  1.00 89.93           H
ATOM   2714 3HG2 ILE A 184      -6.201  15.889   9.525  1.00 89.93           H
ATOM   2715  CD1 ILE A 184      -5.918  14.284   7.385  1.00 89.93           C
ATOM   2716 1HD1 ILE A 184      -6.909  13.831   7.379  1.00 89.93           H
ATOM   2717 2HD1 ILE A 184      -6.008  15.352   7.585  1.00 89.93           H
ATOM   2718 3HD1 ILE A 184      -5.444  14.136   6.414  1.00 89.93           H
ATOM   2719  HN  ILE A 184      -5.872  11.353   9.870  1.00 89.93           H
ATOM   2720  N   LEU A 185      -6.556  12.605  12.715  1.00 90.32           N
ATOM   2721  CA  LEU A 185      -7.215  12.945  13.964  1.00 90.32           C
ATOM   2722  C   LEU A 185      -6.446  12.319  15.129  1.00 90.32           C
ATOM   2723  O   LEU A 185      -6.133  12.997  16.107  1.00 90.32           O
ATOM   2724  HA  LEU A 185      -7.179  14.029  14.069  1.00 90.32           H
ATOM   2725  CB  LEU A 185      -8.691  12.544  13.917  1.00 90.32           C
ATOM   2726 1HB  LEU A 185      -8.753  11.492  13.641  1.00 90.32           H
ATOM   2727 2HB  LEU A 185      -9.105  12.635  14.921  1.00 90.32           H
ATOM   2728  CG  LEU A 185      -9.573  13.347  12.958  1.00 90.32           C
ATOM   2729  HG  LEU A 185      -9.174  13.233  11.950  1.00 90.32           H
ATOM   2730  CD1 LEU A 185     -11.003  12.801  12.941  1.00 90.32           C
ATOM   2731 1HD1 LEU A 185     -10.991  11.760  12.617  1.00 90.32           H
ATOM   2732 2HD1 LEU A 185     -11.428  12.864  13.943  1.00 90.32           H
ATOM   2733 3HD1 LEU A 185     -11.608  13.389  12.252  1.00 90.32           H
ATOM   2734  CD2 LEU A 185      -9.533  14.839  13.295  1.00 90.32           C
ATOM   2735 1HD2 LEU A 185      -9.894  14.991  14.312  1.00 90.32           H
ATOM   2736 2HD2 LEU A 185      -8.509  15.202  13.214  1.00 90.32           H
ATOM   2737 3HD2 LEU A 185     -10.169  15.385  12.598  1.00 90.32           H
ATOM   2738  HN  LEU A 185      -6.998  11.880  12.187  1.00 90.32           H
ATOM   2739  N   TYR A 186      -6.162  11.033  14.986  1.00 90.97           N
ATOM   2740  CA  TYR A 186      -5.830  10.207  16.135  1.00 90.97           C
ATOM   2741  C   TYR A 186      -4.331   9.906  16.178  1.00 90.97           C
ATOM   2742  O   TYR A 186      -3.856   9.228  17.089  1.00 90.97           O
ATOM   2743  HA  TYR A 186      -6.109  10.755  17.035  1.00 90.97           H
ATOM   2744  CB  TYR A 186      -6.596   8.896  15.948  1.00 90.97           C
ATOM   2745 1HB  TYR A 186      -6.231   8.399  15.050  1.00 90.97           H
ATOM   2746 2HB  TYR A 186      -6.379   8.237  16.789  1.00 90.97           H
ATOM   2747  CG  TYR A 186      -8.112   9.072  15.836  1.00 90.97           C
ATOM   2748  CD1 TYR A 186      -8.785   9.855  16.752  1.00 90.97           C
ATOM   2749  HD1 TYR A 186      -8.237  10.348  17.555  1.00 90.97           H
ATOM   2750  CD2 TYR A 186      -8.806   8.448  14.819  1.00 90.97           C
ATOM   2751  HD2 TYR A 186      -8.274   7.830  14.096  1.00 90.97           H
ATOM   2752  CE1 TYR A 186     -10.212  10.021  16.646  1.00 90.97           C
ATOM   2753  HE1 TYR A 186     -10.756  10.636  17.363  1.00 90.97           H
ATOM   2754  CE2 TYR A 186     -10.232   8.614  14.714  1.00 90.97           C
ATOM   2755  HE2 TYR A 186     -10.792   8.127  13.916  1.00 90.97           H
ATOM   2756  CZ  TYR A 186     -10.865   9.392  15.633  1.00 90.97           C
ATOM   2757  OH  TYR A 186     -12.212   9.549  15.533  1.00 90.97           O
ATOM   2758  HH  TYR A 186     -12.558   9.039  14.745  1.00 90.97           H
ATOM   2759  HN  TYR A 186      -6.157  10.555  14.107  1.00 90.97           H
ATOM   2760  N   SER A 187      -3.626  10.424  15.183  1.00 91.37           N
ATOM   2761  CA  SER A 187      -2.175  10.356  15.178  1.00 91.37           C
ATOM   2762  C   SER A 187      -1.606  11.259  16.275  1.00 91.37           C
ATOM   2763  O   SER A 187      -1.880  12.458  16.301  1.00 91.37           O
ATOM   2764  HA  SER A 187      -1.934   9.312  15.379  1.00 91.37           H
ATOM   2765  CB  SER A 187      -1.609  10.757  13.815  1.00 91.37           C
ATOM   2766 1HB  SER A 187      -1.952  11.759  13.560  1.00 91.37           H
ATOM   2767 2HB  SER A 187      -0.521  10.797  13.871  1.00 91.37           H
ATOM   2768  OG  SER A 187      -1.997   9.848  12.788  1.00 91.37           O
ATOM   2769  HG  SER A 187      -2.527  10.327  12.089  1.00 91.37           H
ATOM   2770  HN  SER A 187      -4.030  10.882  14.391  1.00 91.37           H
ATOM   2771  N   GLN A 188      -0.824  10.648  17.153  1.00 84.96           N
ATOM   2772  CA  GLN A 188      -0.224  11.379  18.256  1.00 84.96           C
ATOM   2773  C   GLN A 188       1.177  10.840  18.551  1.00 84.96           C
ATOM   2774  O   GLN A 188       1.538   9.756  18.095  1.00 84.96           O
ATOM   2775  HA  GLN A 188      -0.159  12.413  17.918  1.00 84.96           H
ATOM   2776  CB  GLN A 188      -1.109  11.314  19.503  1.00 84.96           C
ATOM   2777 1HB  GLN A 188      -1.204  10.280  19.832  1.00 84.96           H
ATOM   2778 2HB  GLN A 188      -0.639  11.866  20.317  1.00 84.96           H
ATOM   2779  CG  GLN A 188      -2.496  11.895  19.221  1.00 84.96           C
ATOM   2780 1HG  GLN A 188      -2.396  12.868  18.740  1.00 84.96           H
ATOM   2781 2HG  GLN A 188      -3.031  11.249  18.524  1.00 84.96           H
ATOM   2782  CD  GLN A 188      -3.303  12.040  20.513  1.00 84.96           C
ATOM   2783  OE1 GLN A 188      -2.788  11.927  21.613  1.00 84.96           O
ATOM   2784  NE2 GLN A 188      -4.594  12.295  20.319  1.00 84.96           N
ATOM   2785 1HE2 GLN A 188      -4.953  12.376  19.389  1.00 84.96           H
ATOM   2786 2HE2 GLN A 188      -5.205  12.407  21.102  1.00 84.96           H
ATOM   2787  HN  GLN A 188      -0.599   9.674  17.120  1.00 84.96           H
ATOM   2788  N   ILE A 189       1.930  11.622  19.311  1.00 88.90           N
ATOM   2789  CA  ILE A 189       3.156  11.126  19.912  1.00 88.90           C
ATOM   2790  C   ILE A 189       2.852  10.586  21.311  1.00 88.90           C
ATOM   2791  O   ILE A 189       2.316  11.303  22.153  1.00 88.90           O
ATOM   2792  HA  ILE A 189       3.513  10.302  19.293  1.00 88.90           H
ATOM   2793  CB  ILE A 189       4.238  12.207  19.891  1.00 88.90           C
ATOM   2794  HB  ILE A 189       3.852  13.087  20.406  1.00 88.90           H
ATOM   2795  CG1 ILE A 189       4.565  12.629  18.458  1.00 88.90           C
ATOM   2796 1HG1 ILE A 189       4.995  11.787  17.916  1.00 88.90           H
ATOM   2797 2HG1 ILE A 189       3.648  12.908  17.939  1.00 88.90           H
ATOM   2798  CG2 ILE A 189       5.485  11.751  20.653  1.00 88.90           C
ATOM   2799 1HG2 ILE A 189       5.220  11.540  21.689  1.00 88.90           H
ATOM   2800 2HG2 ILE A 189       5.883  10.848  20.189  1.00 88.90           H
ATOM   2801 3HG2 ILE A 189       6.238  12.538  20.623  1.00 88.90           H
ATOM   2802  CD1 ILE A 189       5.543  13.806  18.442  1.00 88.90           C
ATOM   2803 1HD1 ILE A 189       5.100  14.654  18.963  1.00 88.90           H
ATOM   2804 2HD1 ILE A 189       6.468  13.516  18.940  1.00 88.90           H
ATOM   2805 3HD1 ILE A 189       5.759  14.085  17.410  1.00 88.90           H
ATOM   2806  HN  ILE A 189       1.714  12.576  19.518  1.00 88.90           H
ATOM   2807  N   LYS A 190       3.208   9.326  21.514  1.00 84.41           N
ATOM   2808  CA  LYS A 190       3.055   8.707  22.820  1.00 84.41           C
ATOM   2809  C   LYS A 190       4.437   8.439  23.418  1.00 84.41           C
ATOM   2810  O   LYS A 190       5.306   7.876  22.754  1.00 84.41           O
ATOM   2811  HA  LYS A 190       2.534   9.419  23.460  1.00 84.41           H
ATOM   2812  CB  LYS A 190       2.175   7.459  22.721  1.00 84.41           C
ATOM   2813 1HB  LYS A 190       1.246   7.704  22.207  1.00 84.41           H
ATOM   2814 2HB  LYS A 190       2.679   6.701  22.121  1.00 84.41           H
ATOM   2815  CG  LYS A 190       1.864   6.896  24.109  1.00 84.41           C
ATOM   2816 1HG  LYS A 190       2.794   6.650  24.622  1.00 84.41           H
ATOM   2817 2HG  LYS A 190       1.360   7.654  24.708  1.00 84.41           H
ATOM   2818  CD  LYS A 190       0.984   5.648  24.010  1.00 84.41           C
ATOM   2819 1HD  LYS A 190       0.021   5.912  23.572  1.00 84.41           H
ATOM   2820 2HD  LYS A 190       1.450   4.922  23.343  1.00 84.41           H
ATOM   2821  CE  LYS A 190       0.769   5.018  25.387  1.00 84.41           C
ATOM   2822 1HE  LYS A 190       1.715   4.981  25.928  1.00 84.41           H
ATOM   2823 2HE  LYS A 190       0.090   5.636  25.975  1.00 84.41           H
ATOM   2824  NZ  LYS A 190       0.214   3.653  25.252  1.00 84.41           N
ATOM   2825 1HZ  LYS A 190      -0.021   3.291  26.170  1.00 84.41           H
ATOM   2826 2HZ  LYS A 190      -0.620   3.682  24.676  1.00 84.41           H
ATOM   2827 3HZ  LYS A 190       0.904   3.049  24.817  1.00 84.41           H
ATOM   2828  HN  LYS A 190       3.595   8.733  20.808  1.00 84.41           H
ATOM   2829  N   GLU A 191       4.598   8.854  24.666  1.00 76.00           N
ATOM   2830  CA  GLU A 191       5.792   8.514  25.420  1.00 76.00           C
ATOM   2831  C   GLU A 191       5.549   7.261  26.263  1.00 76.00           C
ATOM   2832  O   GLU A 191       4.635   7.229  27.085  1.00 76.00           O
ATOM   2833  HA  GLU A 191       6.560   8.314  24.672  1.00 76.00           H
ATOM   2834  CB  GLU A 191       6.240   9.686  26.296  1.00 76.00           C
ATOM   2835 1HB  GLU A 191       5.375  10.122  26.796  1.00 76.00           H
ATOM   2836 2HB  GLU A 191       7.014   9.353  26.987  1.00 76.00           H
ATOM   2837  CG  GLU A 191       6.865  10.796  25.449  1.00 76.00           C
ATOM   2838 1HG  GLU A 191       7.640  10.377  24.808  1.00 76.00           H
ATOM   2839 2HG  GLU A 191       6.109  11.229  24.795  1.00 76.00           H
ATOM   2840  CD  GLU A 191       7.466  11.889  26.336  1.00 76.00           C
ATOM   2841  OE1 GLU A 191       8.021  12.848  25.757  1.00 76.00           O
ATOM   2842  OE2 GLU A 191       7.356  11.741  27.572  1.00 76.00           O
ATOM   2843  HN  GLU A 191       3.931   9.412  25.159  1.00 76.00           H
ATOM   2844  N   GLU A 192       6.383   6.258  26.029  1.00 71.47           N
ATOM   2845  CA  GLU A 192       6.288   5.016  26.777  1.00 71.47           C
ATOM   2846  C   GLU A 192       7.683   4.524  27.169  1.00 71.47           C
ATOM   2847  O   GLU A 192       8.554   4.372  26.314  1.00 71.47           O
ATOM   2848  HA  GLU A 192       5.717   5.260  27.672  1.00 71.47           H
ATOM   2849  CB  GLU A 192       5.536   3.951  25.976  1.00 71.47           C
ATOM   2850 1HB  GLU A 192       4.535   4.309  25.738  1.00 71.47           H
ATOM   2851 2HB  GLU A 192       6.116   3.675  25.096  1.00 71.47           H
ATOM   2852  CG  GLU A 192       5.362   2.670  26.796  1.00 71.47           C
ATOM   2853 1HG  GLU A 192       6.287   2.093  26.776  1.00 71.47           H
ATOM   2854 2HG  GLU A 192       5.167   2.925  27.838  1.00 71.47           H
ATOM   2855  CD  GLU A 192       4.213   1.821  26.249  1.00 71.47           C
ATOM   2856  OE1 GLU A 192       3.609   1.091  27.064  1.00 71.47           O
ATOM   2857  OE2 GLU A 192       3.964   1.922  25.028  1.00 71.47           O
ATOM   2858  HN  GLU A 192       7.112   6.285  25.345  1.00 71.47           H
ATOM   2859  N   SER A 193       7.851   4.289  28.462  1.00 72.38           N
ATOM   2860  CA  SER A 193       9.110   3.773  28.971  1.00 72.38           C
ATOM   2861  C   SER A 193      10.258   4.702  28.567  1.00 72.38           C
ATOM   2862  O   SER A 193      11.380   4.248  28.350  1.00 72.38           O
ATOM   2863  HA  SER A 193       8.997   3.754  30.055  1.00 72.38           H
ATOM   2864  CB  SER A 193       9.371   2.355  28.461  1.00 72.38           C
ATOM   2865 1HB  SER A 193       9.545   2.382  27.386  1.00 72.38           H
ATOM   2866 2HB  SER A 193      10.279   1.965  28.921  1.00 72.38           H
ATOM   2867  OG  SER A 193       8.283   1.478  28.743  1.00 72.38           O
ATOM   2868  HG  SER A 193       8.449   0.583  28.328  1.00 72.38           H
ATOM   2869  HN  SER A 193       7.147   4.445  29.155  1.00 72.38           H
ATOM   2870  N   GLY A 194       9.936   5.984  28.479  1.00 80.46           N
ATOM   2871  CA  GLY A 194      10.938   6.986  28.160  1.00 80.46           C
ATOM   2872  C   GLY A 194      11.250   6.992  26.662  1.00 80.46           C
ATOM   2873  O   GLY A 194      12.175   7.671  26.219  1.00 80.46           O
ATOM   2874 1HA  GLY A 194      10.583   7.971  28.465  1.00 80.46           H
ATOM   2875 2HA  GLY A 194      11.849   6.788  28.723  1.00 80.46           H
ATOM   2876  HN  GLY A 194       9.012   6.340  28.621  1.00 80.46           H
ATOM   2877  N   ILE A 195      10.459   6.228  25.922  1.00 78.79           N
ATOM   2878  CA  ILE A 195      10.597   6.187  24.476  1.00 78.79           C
ATOM   2879  C   ILE A 195       9.414   6.915  23.835  1.00 78.79           C
ATOM   2880  O   ILE A 195       8.260   6.624  24.144  1.00 78.79           O
ATOM   2881  HA  ILE A 195      11.512   6.721  24.220  1.00 78.79           H
ATOM   2882  CB  ILE A 195      10.766   4.744  23.995  1.00 78.79           C
ATOM   2883  HB  ILE A 195       9.895   4.173  24.317  1.00 78.79           H
ATOM   2884  CG1 ILE A 195      11.995   4.094  24.634  1.00 78.79           C
ATOM   2885 1HG1 ILE A 195      12.893   4.632  24.333  1.00 78.79           H
ATOM   2886 2HG1 ILE A 195      11.927   4.167  25.719  1.00 78.79           H
ATOM   2887  CG2 ILE A 195      10.810   4.678  22.467  1.00 78.79           C
ATOM   2888 1HG2 ILE A 195       9.882   5.076  22.059  1.00 78.79           H
ATOM   2889 2HG2 ILE A 195      11.651   5.268  22.102  1.00 78.79           H
ATOM   2890 3HG2 ILE A 195      10.931   3.641  22.152  1.00 78.79           H
ATOM   2891  CD1 ILE A 195      12.113   2.624  24.223  1.00 78.79           C
ATOM   2892 1HD1 ILE A 195      11.223   2.084  24.547  1.00 78.79           H
ATOM   2893 2HD1 ILE A 195      12.205   2.557  23.139  1.00 78.79           H
ATOM   2894 3HD1 ILE A 195      12.994   2.186  24.691  1.00 78.79           H
ATOM   2895  HN  ILE A 195       9.736   5.646  26.295  1.00 78.79           H
ATOM   2896  N   ALA A 196       9.743   7.847  22.952  1.00 89.75           N
ATOM   2897  CA  ALA A 196       8.722   8.564  22.206  1.00 89.75           C
ATOM   2898  C   ALA A 196       8.293   7.723  21.002  1.00 89.75           C
ATOM   2899  O   ALA A 196       9.134   7.236  20.248  1.00 89.75           O
ATOM   2900  HA  ALA A 196       7.866   8.703  22.865  1.00 89.75           H
ATOM   2901  CB  ALA A 196       9.259   9.937  21.796  1.00 89.75           C
ATOM   2902 1HB  ALA A 196       9.522  10.505  22.688  1.00 89.75           H
ATOM   2903 2HB  ALA A 196      10.143   9.810  21.172  1.00 89.75           H
ATOM   2904 3HB  ALA A 196       8.493  10.474  21.236  1.00 89.75           H
ATOM   2905  HN  ALA A 196      10.684   8.115  22.746  1.00 89.75           H
ATOM   2906  N   ILE A 197       6.984   7.577  20.859  1.00 85.39           N
ATOM   2907  CA  ILE A 197       6.435   6.716  19.826  1.00 85.39           C
ATOM   2908  C   ILE A 197       5.359   7.478  19.050  1.00 85.39           C
ATOM   2909  O   ILE A 197       4.457   8.065  19.647  1.00 85.39           O
ATOM   2910  HA  ILE A 197       7.246   6.470  19.140  1.00 85.39           H
ATOM   2911  CB  ILE A 197       5.940   5.400  20.431  1.00 85.39           C
ATOM   2912  HB  ILE A 197       5.166   5.631  21.163  1.00 85.39           H
ATOM   2913  CG1 ILE A 197       7.067   4.682  21.177  1.00 85.39           C
ATOM   2914 1HG1 ILE A 197       7.836   4.372  20.469  1.00 85.39           H
ATOM   2915 2HG1 ILE A 197       7.539   5.369  21.879  1.00 85.39           H
ATOM   2916  CG2 ILE A 197       5.302   4.511  19.363  1.00 85.39           C
ATOM   2917 1HG2 ILE A 197       4.454   5.030  18.917  1.00 85.39           H
ATOM   2918 2HG2 ILE A 197       6.037   4.285  18.591  1.00 85.39           H
ATOM   2919 3HG2 ILE A 197       4.959   3.583  19.821  1.00 85.39           H
ATOM   2920  CD1 ILE A 197       6.536   3.461  21.929  1.00 85.39           C
ATOM   2921 1HD1 ILE A 197       5.785   3.778  22.653  1.00 85.39           H
ATOM   2922 2HD1 ILE A 197       6.086   2.765  21.220  1.00 85.39           H
ATOM   2923 3HD1 ILE A 197       7.357   2.969  22.450  1.00 85.39           H
ATOM   2924  HN  ILE A 197       6.304   8.035  21.433  1.00 85.39           H
ATOM   2925  N   CYS A 198       5.489   7.445  17.732  1.00 90.94           N
ATOM   2926  CA  CYS A 198       4.440   7.953  16.864  1.00 90.94           C
ATOM   2927  C   CYS A 198       3.447   6.821  16.597  1.00 90.94           C
ATOM   2928  O   CYS A 198       3.757   5.877  15.871  1.00 90.94           O
ATOM   2929  HA  CYS A 198       3.959   8.772  17.399  1.00 90.94           H
ATOM   2930  CB  CYS A 198       5.011   8.530  15.566  1.00 90.94           C
ATOM   2931 1HB  CYS A 198       5.600   9.421  15.783  1.00 90.94           H
ATOM   2932 2HB  CYS A 198       5.683   7.809  15.103  1.00 90.94           H
ATOM   2933  SG  CYS A 198       3.650   8.945  14.415  1.00 90.94           S
ATOM   2934  HN  CYS A 198       6.290   7.081  17.258  1.00 90.94           H
ATOM   2935  N   THR A 199       2.273   6.952  17.197  1.00 89.18           N
ATOM   2936  CA  THR A 199       1.231   5.954  17.029  1.00 89.18           C
ATOM   2937  C   THR A 199      -0.140   6.626  16.932  1.00 89.18           C
ATOM   2938  O   THR A 199      -0.274   7.816  17.216  1.00 89.18           O
ATOM   2939  HA  THR A 199       1.400   5.436  16.085  1.00 89.18           H
ATOM   2940  CB  THR A 199       1.338   4.958  18.185  1.00 89.18           C
ATOM   2941  HB  THR A 199       2.376   4.673  18.358  1.00 89.18           H
ATOM   2942  OG1 THR A 199       0.463   3.897  17.811  1.00 89.18           O
ATOM   2943  HG1 THR A 199       0.657   3.084  18.361  1.00 89.18           H
ATOM   2944  CG2 THR A 199       0.735   5.499  19.482  1.00 89.18           C
ATOM   2945 1HG2 THR A 199      -0.321   5.721  19.327  1.00 89.18           H
ATOM   2946 2HG2 THR A 199       1.258   6.410  19.774  1.00 89.18           H
ATOM   2947 3HG2 THR A 199       0.838   4.753  20.270  1.00 89.18           H
ATOM   2948  HN  THR A 199       2.031   7.721  17.789  1.00 89.18           H
ATOM   2949  N   MET A 200      -1.124   5.836  16.529  1.00 88.32           N
ATOM   2950  CA  MET A 200      -2.512   6.251  16.642  1.00 88.32           C
ATOM   2951  C   MET A 200      -3.058   5.964  18.043  1.00 88.32           C
ATOM   2952  O   MET A 200      -2.943   4.845  18.540  1.00 88.32           O
ATOM   2953  HA  MET A 200      -2.512   7.326  16.458  1.00 88.32           H
ATOM   2954  CB  MET A 200      -3.354   5.508  15.604  1.00 88.32           C
ATOM   2955 1HB  MET A 200      -3.190   4.435  15.698  1.00 88.32           H
ATOM   2956 2HB  MET A 200      -4.413   5.687  15.793  1.00 88.32           H
ATOM   2957  CG  MET A 200      -3.001   5.961  14.186  1.00 88.32           C
ATOM   2958 1HG  MET A 200      -3.028   7.049  14.125  1.00 88.32           H
ATOM   2959 2HG  MET A 200      -1.984   5.654  13.940  1.00 88.32           H
ATOM   2960  SD  MET A 200      -4.150   5.257  13.015  1.00 88.32           S
ATOM   2961  CE  MET A 200      -5.635   6.135  13.473  1.00 88.32           C
ATOM   2962 1HE  MET A 200      -5.877   5.922  14.514  1.00 88.32           H
ATOM   2963 2HE  MET A 200      -5.477   7.206  13.349  1.00 88.32           H
ATOM   2964 3HE  MET A 200      -6.459   5.813  12.836  1.00 88.32           H
ATOM   2965  HN  MET A 200      -0.986   4.928  16.133  1.00 88.32           H
ATOM   2966  N   VAL A 201      -3.640   6.994  18.639  1.00 90.73           N
ATOM   2967  CA  VAL A 201      -4.311   6.837  19.918  1.00 90.73           C
ATOM   2968  C   VAL A 201      -5.808   7.098  19.739  1.00 90.73           C
ATOM   2969  O   VAL A 201      -6.210   8.202  19.375  1.00 90.73           O
ATOM   2970  HA  VAL A 201      -4.171   5.805  20.238  1.00 90.73           H
ATOM   2971  CB  VAL A 201      -3.666   7.749  20.963  1.00 90.73           C
ATOM   2972  HB  VAL A 201      -3.822   8.781  20.650  1.00 90.73           H
ATOM   2973  CG1 VAL A 201      -4.326   7.568  22.331  1.00 90.73           C
ATOM   2974 1HG1 VAL A 201      -5.386   7.815  22.259  1.00 90.73           H
ATOM   2975 2HG1 VAL A 201      -4.215   6.533  22.655  1.00 90.73           H
ATOM   2976 3HG1 VAL A 201      -3.848   8.228  23.055  1.00 90.73           H
ATOM   2977  CG2 VAL A 201      -2.157   7.507  21.046  1.00 90.73           C
ATOM   2978 1HG2 VAL A 201      -1.971   6.469  21.325  1.00 90.73           H
ATOM   2979 2HG2 VAL A 201      -1.703   7.710  20.076  1.00 90.73           H
ATOM   2980 3HG2 VAL A 201      -1.724   8.168  21.796  1.00 90.73           H
ATOM   2981  HN  VAL A 201      -3.658   7.921  18.263  1.00 90.73           H
ATOM   2982  N   TYR A 202      -6.593   6.064  20.004  1.00 90.89           N
ATOM   2983  CA  TYR A 202      -8.037   6.170  19.884  1.00 90.89           C
ATOM   2984  C   TYR A 202      -8.662   6.656  21.193  1.00 90.89           C
ATOM   2985  O   TYR A 202      -8.218   6.276  22.276  1.00 90.89           O
ATOM   2986  HA  TYR A 202      -8.257   6.890  19.096  1.00 90.89           H
ATOM   2987  CB  TYR A 202      -8.540   4.756  19.586  1.00 90.89           C
ATOM   2988 1HB  TYR A 202      -8.227   4.092  20.393  1.00 90.89           H
ATOM   2989 2HB  TYR A 202      -9.630   4.762  19.584  1.00 90.89           H
ATOM   2990  CG  TYR A 202      -8.044   4.186  18.256  1.00 90.89           C
ATOM   2991  CD1 TYR A 202      -8.741   4.444  17.093  1.00 90.89           C
ATOM   2992  HD1 TYR A 202      -9.644   5.054  17.122  1.00 90.89           H
ATOM   2993  CD2 TYR A 202      -6.901   3.414  18.219  1.00 90.89           C
ATOM   2994  HD2 TYR A 202      -6.351   3.210  19.137  1.00 90.89           H
ATOM   2995  CE1 TYR A 202      -8.274   3.908  15.840  1.00 90.89           C
ATOM   2996  HE1 TYR A 202      -8.815   4.105  14.914  1.00 90.89           H
ATOM   2997  CE2 TYR A 202      -6.435   2.878  16.966  1.00 90.89           C
ATOM   2998  HE2 TYR A 202      -5.533   2.267  16.923  1.00 90.89           H
ATOM   2999  CZ  TYR A 202      -7.144   3.152  15.839  1.00 90.89           C
ATOM   3000  OH  TYR A 202      -6.704   2.646  14.656  1.00 90.89           O
ATOM   3001  HH  TYR A 202      -7.264   2.995  13.905  1.00 90.89           H
ATOM   3002  HN  TYR A 202      -6.257   5.168  20.296  1.00 90.89           H
ATOM   3003  N   PRO A 203      -9.700   7.500  21.120  1.00 85.78           N
ATOM   3004  CA  PRO A 203     -10.311   8.051  22.331  1.00 85.78           C
ATOM   3005  C   PRO A 203     -11.049   6.994  23.137  1.00 85.78           C
ATOM   3006  O   PRO A 203     -11.543   6.016  22.579  1.00 85.78           O
ATOM   3007  HA  PRO A 203      -9.541   8.433  23.002  1.00 85.78           H
ATOM   3008  CB  PRO A 203     -11.261   9.127  21.801  1.00 85.78           C
ATOM   3009 1HB  PRO A 203     -12.147   9.225  22.429  1.00 85.78           H
ATOM   3010 2HB  PRO A 203     -10.783  10.105  21.770  1.00 85.78           H
ATOM   3011  CG  PRO A 203     -11.614   8.642  20.423  1.00 85.78           C
ATOM   3012 1HG  PRO A 203     -12.441   7.933  20.454  1.00 85.78           H
ATOM   3013 2HG  PRO A 203     -11.925   9.467  19.783  1.00 85.78           H
ATOM   3014  CD  PRO A 203     -10.365   7.993  19.900  1.00 85.78           C
ATOM   3015 1HD  PRO A 203     -10.594   7.181  19.211  1.00 85.78           H
ATOM   3016 2HD  PRO A 203      -9.739   8.704  19.361  1.00 85.78           H
ATOM   3017  N   SER A 204     -11.106   7.222  24.441  1.00 77.21           N
ATOM   3018  CA  SER A 204     -11.608   6.211  25.356  1.00 77.21           C
ATOM   3019  C   SER A 204     -13.009   5.770  24.931  1.00 77.21           C
ATOM   3020  O   SER A 204     -13.365   4.601  25.071  1.00 77.21           O
ATOM   3021  HA  SER A 204     -10.906   5.381  25.282  1.00 77.21           H
ATOM   3022  CB  SER A 204     -11.629   6.733  26.794  1.00 77.21           C
ATOM   3023 1HB  SER A 204     -12.142   6.014  27.433  1.00 77.21           H
ATOM   3024 2HB  SER A 204     -10.607   6.816  27.165  1.00 77.21           H
ATOM   3025  OG  SER A 204     -12.274   7.999  26.894  1.00 77.21           O
ATOM   3026  HG  SER A 204     -13.263   7.874  26.973  1.00 77.21           H
ATOM   3027  HN  SER A 204     -10.816   8.077  24.872  1.00 77.21           H
ATOM   3028  N   ASP A 205     -13.767   6.729  24.419  1.00 72.63           N
ATOM   3029  CA  ASP A 205     -15.142   6.468  24.028  1.00 72.63           C
ATOM   3030  C   ASP A 205     -15.152   5.618  22.755  1.00 72.63           C
ATOM   3031  O   ASP A 205     -14.763   6.088  21.687  1.00 72.63           O
ATOM   3032  HA  ASP A 205     -15.589   5.952  24.877  1.00 72.63           H
ATOM   3033  CB  ASP A 205     -15.888   7.771  23.732  1.00 72.63           C
ATOM   3034 1HB  ASP A 205     -15.344   8.342  22.979  1.00 72.63           H
ATOM   3035 2HB  ASP A 205     -16.869   7.546  23.314  1.00 72.63           H
ATOM   3036  CG  ASP A 205     -16.047   8.611  25.001  1.00 72.63           C
ATOM   3037  OD1 ASP A 205     -15.909   8.020  26.094  1.00 72.63           O
ATOM   3038  OD2 ASP A 205     -16.305   9.825  24.849  1.00 72.63           O
ATOM   3039  HN  ASP A 205     -13.457   7.668  24.272  1.00 72.63           H
ATOM   3040  N   GLU A 206     -15.601   4.382  22.911  1.00 75.85           N
ATOM   3041  CA  GLU A 206     -15.748   3.489  21.774  1.00 75.85           C
ATOM   3042  C   GLU A 206     -14.402   3.301  21.070  1.00 75.85           C
ATOM   3043  O   GLU A 206     -14.357   3.043  19.869  1.00 75.85           O
ATOM   3044  HA  GLU A 206     -16.082   2.540  22.192  1.00 75.85           H
ATOM   3045  CB  GLU A 206     -16.807   4.010  20.801  1.00 75.85           C
ATOM   3046 1HB  GLU A 206     -16.470   4.948  20.358  1.00 75.85           H
ATOM   3047 2HB  GLU A 206     -17.037   3.243  20.062  1.00 75.85           H
ATOM   3048  CG  GLU A 206     -18.118   4.313  21.529  1.00 75.85           C
ATOM   3049 1HG  GLU A 206     -18.216   3.660  22.396  1.00 75.85           H
ATOM   3050 2HG  GLU A 206     -18.104   5.338  21.901  1.00 75.85           H
ATOM   3051  CD  GLU A 206     -19.319   4.120  20.600  1.00 75.85           C
ATOM   3052  OE1 GLU A 206     -20.312   3.527  21.073  1.00 75.85           O
ATOM   3053  OE2 GLU A 206     -19.215   4.570  19.438  1.00 75.85           O
ATOM   3054  HN  GLU A 206     -15.863   3.989  23.793  1.00 75.85           H
ATOM   3055  N   SER A 207     -13.339   3.439  21.849  1.00 87.28           N
ATOM   3056  CA  SER A 207     -11.996   3.285  21.316  1.00 87.28           C
ATOM   3057  C   SER A 207     -11.895   1.982  20.520  1.00 87.28           C
ATOM   3058  O   SER A 207     -11.297   1.951  19.446  1.00 87.28           O
ATOM   3059  HA  SER A 207     -11.844   4.144  20.663  1.00 87.28           H
ATOM   3060  CB  SER A 207     -10.953   3.305  22.435  1.00 87.28           C
ATOM   3061 1HB  SER A 207      -9.974   3.064  22.023  1.00 87.28           H
ATOM   3062 2HB  SER A 207     -10.886   4.311  22.850  1.00 87.28           H
ATOM   3063  OG  SER A 207     -11.269   2.384  23.476  1.00 87.28           O
ATOM   3064  HG  SER A 207     -10.692   2.558  24.274  1.00 87.28           H
ATOM   3065  HN  SER A 207     -13.384   3.651  22.825  1.00 87.28           H
ATOM   3066  N   THR A 208     -12.489   0.937  21.079  1.00 86.56           N
ATOM   3067  CA  THR A 208     -12.418  -0.379  20.468  1.00 86.56           C
ATOM   3068  C   THR A 208     -13.108  -0.372  19.102  1.00 86.56           C
ATOM   3069  O   THR A 208     -12.592  -0.935  18.139  1.00 86.56           O
ATOM   3070  HA  THR A 208     -11.369  -0.621  20.295  1.00 86.56           H
ATOM   3071  CB  THR A 208     -13.020  -1.388  21.448  1.00 86.56           C
ATOM   3072  HB  THR A 208     -14.099  -1.257  21.528  1.00 86.56           H
ATOM   3073  OG1 THR A 208     -12.284  -1.186  22.651  1.00 86.56           O
ATOM   3074  HG1 THR A 208     -11.307  -1.311  22.479  1.00 86.56           H
ATOM   3075  CG2 THR A 208     -12.710  -2.836  21.061  1.00 86.56           C
ATOM   3076 1HG2 THR A 208     -11.631  -2.986  21.047  1.00 86.56           H
ATOM   3077 2HG2 THR A 208     -13.119  -3.043  20.072  1.00 86.56           H
ATOM   3078 3HG2 THR A 208     -13.161  -3.511  21.789  1.00 86.56           H
ATOM   3079  HN  THR A 208     -13.011   0.980  21.931  1.00 86.56           H
ATOM   3080  N   LYS A 209     -14.265   0.272  19.063  1.00 82.33           N
ATOM   3081  CA  LYS A 209     -15.061   0.308  17.848  1.00 82.33           C
ATOM   3082  C   LYS A 209     -14.280   1.036  16.753  1.00 82.33           C
ATOM   3083  O   LYS A 209     -14.236   0.583  15.611  1.00 82.33           O
ATOM   3084  HA  LYS A 209     -15.221  -0.723  17.532  1.00 82.33           H
ATOM   3085  CB  LYS A 209     -16.438   0.914  18.128  1.00 82.33           C
ATOM   3086 1HB  LYS A 209     -16.322   1.887  18.605  1.00 82.33           H
ATOM   3087 2HB  LYS A 209     -16.963   1.082  17.187  1.00 82.33           H
ATOM   3088  CG  LYS A 209     -17.270  -0.005  19.025  1.00 82.33           C
ATOM   3089 1HG  LYS A 209     -17.286  -1.011  18.605  1.00 82.33           H
ATOM   3090 2HG  LYS A 209     -16.805  -0.077  20.008  1.00 82.33           H
ATOM   3091  CD  LYS A 209     -18.701   0.518  19.168  1.00 82.33           C
ATOM   3092 1HD  LYS A 209     -18.682   1.587  19.378  1.00 82.33           H
ATOM   3093 2HD  LYS A 209     -19.236   0.387  18.227  1.00 82.33           H
ATOM   3094  CE  LYS A 209     -19.442  -0.215  20.288  1.00 82.33           C
ATOM   3095 1HE  LYS A 209     -19.668  -1.234  19.977  1.00 82.33           H
ATOM   3096 2HE  LYS A 209     -18.804  -0.285  21.169  1.00 82.33           H
ATOM   3097  NZ  LYS A 209     -20.695   0.495  20.631  1.00 82.33           N
ATOM   3098 1HZ  LYS A 209     -21.224  -0.056  21.298  1.00 82.33           H
ATOM   3099 2HZ  LYS A 209     -20.472   1.397  21.038  1.00 82.33           H
ATOM   3100 3HZ  LYS A 209     -21.247   0.631  19.792  1.00 82.33           H
ATOM   3101  HN  LYS A 209     -14.659   0.762  19.841  1.00 82.33           H
ATOM   3102  N   LEU A 210     -13.681   2.153  17.140  1.00 88.52           N
ATOM   3103  CA  LEU A 210     -12.961   2.984  16.191  1.00 88.52           C
ATOM   3104  C   LEU A 210     -11.836   2.165  15.553  1.00 88.52           C
ATOM   3105  O   LEU A 210     -11.716   2.116  14.330  1.00 88.52           O
ATOM   3106  HA  LEU A 210     -13.664   3.272  15.409  1.00 88.52           H
ATOM   3107  CB  LEU A 210     -12.478   4.271  16.863  1.00 88.52           C
ATOM   3108 1HB  LEU A 210     -12.117   4.023  17.861  1.00 88.52           H
ATOM   3109 2HB  LEU A 210     -11.626   4.653  16.302  1.00 88.52           H
ATOM   3110  CG  LEU A 210     -13.514   5.390  16.989  1.00 88.52           C
ATOM   3111  HG  LEU A 210     -14.457   4.948  17.310  1.00 88.52           H
ATOM   3112  CD1 LEU A 210     -13.101   6.401  18.061  1.00 88.52           C
ATOM   3113 1HD1 LEU A 210     -13.014   5.895  19.023  1.00 88.52           H
ATOM   3114 2HD1 LEU A 210     -12.140   6.842  17.795  1.00 88.52           H
ATOM   3115 3HD1 LEU A 210     -13.854   7.186  18.130  1.00 88.52           H
ATOM   3116  CD2 LEU A 210     -13.765   6.060  15.637  1.00 88.52           C
ATOM   3117 1HD2 LEU A 210     -12.833   6.486  15.264  1.00 88.52           H
ATOM   3118 2HD2 LEU A 210     -14.135   5.320  14.928  1.00 88.52           H
ATOM   3119 3HD2 LEU A 210     -14.504   6.852  15.755  1.00 88.52           H
ATOM   3120  HN  LEU A 210     -13.684   2.492  18.081  1.00 88.52           H
ATOM   3121  N   LYS A 211     -11.042   1.541  16.411  1.00 92.80           N
ATOM   3122  CA  LYS A 211      -9.906   0.763  15.949  1.00 92.80           C
ATOM   3123  C   LYS A 211     -10.392  -0.314  14.978  1.00 92.80           C
ATOM   3124  O   LYS A 211      -9.850  -0.458  13.883  1.00 92.80           O
ATOM   3125  HA  LYS A 211      -9.243   1.440  15.410  1.00 92.80           H
ATOM   3126  CB  LYS A 211      -9.117   0.209  17.137  1.00 92.80           C
ATOM   3127 1HB  LYS A 211      -8.760   1.031  17.758  1.00 92.80           H
ATOM   3128 2HB  LYS A 211      -9.771  -0.399  17.761  1.00 92.80           H
ATOM   3129  CG  LYS A 211      -7.929  -0.631  16.663  1.00 92.80           C
ATOM   3130 1HG  LYS A 211      -8.291  -1.552  16.206  1.00 92.80           H
ATOM   3131 2HG  LYS A 211      -7.379  -0.089  15.895  1.00 92.80           H
ATOM   3132  CD  LYS A 211      -6.995  -0.966  17.828  1.00 92.80           C
ATOM   3133 1HD  LYS A 211      -6.656  -0.046  18.303  1.00 92.80           H
ATOM   3134 2HD  LYS A 211      -7.539  -1.534  18.583  1.00 92.80           H
ATOM   3135  CE  LYS A 211      -5.788  -1.774  17.347  1.00 92.80           C
ATOM   3136 1HE  LYS A 211      -6.115  -2.748  16.985  1.00 92.80           H
ATOM   3137 2HE  LYS A 211      -5.313  -1.265  16.508  1.00 92.80           H
ATOM   3138  NZ  LYS A 211      -4.811  -1.948  18.445  1.00 92.80           N
ATOM   3139 1HZ  LYS A 211      -4.078  -2.583  18.147  1.00 92.80           H
ATOM   3140 2HZ  LYS A 211      -4.404  -1.050  18.682  1.00 92.80           H
ATOM   3141 3HZ  LYS A 211      -5.280  -2.332  19.257  1.00 92.80           H
ATOM   3142  HN  LYS A 211     -11.165   1.561  17.403  1.00 92.80           H
ATOM   3143  N   SER A 212     -11.408  -1.044  15.414  1.00 90.72           N
ATOM   3144  CA  SER A 212     -11.921  -2.156  14.631  1.00 90.72           C
ATOM   3145  C   SER A 212     -12.393  -1.660  13.263  1.00 90.72           C
ATOM   3146  O   SER A 212     -12.145  -2.305  12.246  1.00 90.72           O
ATOM   3147  HA  SER A 212     -11.081  -2.843  14.521  1.00 90.72           H
ATOM   3148  CB  SER A 212     -13.063  -2.863  15.363  1.00 90.72           C
ATOM   3149 1HB  SER A 212     -12.740  -3.129  16.369  1.00 90.72           H
ATOM   3150 2HB  SER A 212     -13.905  -2.179  15.469  1.00 90.72           H
ATOM   3151  OG  SER A 212     -13.491  -4.037  14.677  1.00 90.72           O
ATOM   3152  HG  SER A 212     -12.711  -4.640  14.512  1.00 90.72           H
ATOM   3153  HN  SER A 212     -11.877  -0.887  16.282  1.00 90.72           H
ATOM   3154  N   ALA A 213     -13.064  -0.518  13.283  1.00 93.89           N
ATOM   3155  CA  ALA A 213     -13.612   0.049  12.063  1.00 93.89           C
ATOM   3156  C   ALA A 213     -12.467   0.420  11.118  1.00 93.89           C
ATOM   3157  O   ALA A 213     -12.514   0.111   9.929  1.00 93.89           O
ATOM   3158  HA  ALA A 213     -14.229  -0.715  11.590  1.00 93.89           H
ATOM   3159  CB  ALA A 213     -14.495   1.250  12.409  1.00 93.89           C
ATOM   3160 1HB  ALA A 213     -15.309   0.927  13.058  1.00 93.89           H
ATOM   3161 2HB  ALA A 213     -13.898   2.003  12.923  1.00 93.89           H
ATOM   3162 3HB  ALA A 213     -14.906   1.675  11.494  1.00 93.89           H
ATOM   3163  HN  ALA A 213     -13.234   0.017  14.111  1.00 93.89           H
ATOM   3164  N   VAL A 214     -11.466   1.079  11.684  1.00 91.99           N
ATOM   3165  CA  VAL A 214     -10.346   1.560  10.893  1.00 91.99           C
ATOM   3166  C   VAL A 214      -9.647   0.371  10.230  1.00 91.99           C
ATOM   3167  O   VAL A 214      -9.303   0.428   9.051  1.00 91.99           O
ATOM   3168  HA  VAL A 214     -10.747   2.209  10.115  1.00 91.99           H
ATOM   3169  CB  VAL A 214      -9.408   2.393  11.769  1.00 91.99           C
ATOM   3170  HB  VAL A 214      -9.166   1.806  12.655  1.00 91.99           H
ATOM   3171  CG1 VAL A 214      -8.099   2.697  11.035  1.00 91.99           C
ATOM   3172 1HG1 VAL A 214      -7.601   1.762  10.780  1.00 91.99           H
ATOM   3173 2HG1 VAL A 214      -8.315   3.255  10.124  1.00 91.99           H
ATOM   3174 3HG1 VAL A 214      -7.451   3.290  11.680  1.00 91.99           H
ATOM   3175  CG2 VAL A 214     -10.089   3.683  12.230  1.00 91.99           C
ATOM   3176 1HG2 VAL A 214     -10.374   4.275  11.361  1.00 91.99           H
ATOM   3177 2HG2 VAL A 214     -10.980   3.436  12.809  1.00 91.99           H
ATOM   3178 3HG2 VAL A 214      -9.400   4.256  12.851  1.00 91.99           H
ATOM   3179  HN  VAL A 214     -11.413   1.284  12.661  1.00 91.99           H
ATOM   3180  N   LEU A 215      -9.457  -0.677  11.018  1.00 91.48           N
ATOM   3181  CA  LEU A 215      -8.739  -1.848  10.545  1.00 91.48           C
ATOM   3182  C   LEU A 215      -9.563  -2.542   9.459  1.00 91.48           C
ATOM   3183  O   LEU A 215      -9.026  -2.940   8.426  1.00 91.48           O
ATOM   3184  HA  LEU A 215      -7.805  -1.502  10.101  1.00 91.48           H
ATOM   3185  CB  LEU A 215      -8.373  -2.761  11.716  1.00 91.48           C
ATOM   3186 1HB  LEU A 215      -9.269  -2.931  12.313  1.00 91.48           H
ATOM   3187 2HB  LEU A 215      -8.069  -3.729  11.316  1.00 91.48           H
ATOM   3188  CG  LEU A 215      -7.265  -2.253  12.642  1.00 91.48           C
ATOM   3189  HG  LEU A 215      -7.591  -1.308  13.077  1.00 91.48           H
ATOM   3190  CD1 LEU A 215      -7.029  -3.226  13.800  1.00 91.48           C
ATOM   3191 1HD1 LEU A 215      -7.947  -3.332  14.378  1.00 91.48           H
ATOM   3192 2HD1 LEU A 215      -6.735  -4.197  13.404  1.00 91.48           H
ATOM   3193 3HD1 LEU A 215      -6.238  -2.840  14.442  1.00 91.48           H
ATOM   3194  CD2 LEU A 215      -5.982  -1.972  11.859  1.00 91.48           C
ATOM   3195 1HD2 LEU A 215      -5.641  -2.890  11.377  1.00 91.48           H
ATOM   3196 2HD2 LEU A 215      -6.178  -1.215  11.099  1.00 91.48           H
ATOM   3197 3HD2 LEU A 215      -5.211  -1.613  12.540  1.00 91.48           H
ATOM   3198  HN  LEU A 215      -9.784  -0.734  11.961  1.00 91.48           H
ATOM   3199  N   THR A 216     -10.855  -2.666   9.729  1.00 90.94           N
ATOM   3200  CA  THR A 216     -11.751  -3.340   8.805  1.00 90.94           C
ATOM   3201  C   THR A 216     -11.749  -2.633   7.448  1.00 90.94           C
ATOM   3202  O   THR A 216     -11.688  -3.283   6.406  1.00 90.94           O
ATOM   3203  HA  THR A 216     -11.378  -4.351   8.640  1.00 90.94           H
ATOM   3204  CB  THR A 216     -13.135  -3.407   9.454  1.00 90.94           C
ATOM   3205  HB  THR A 216     -13.543  -2.408   9.603  1.00 90.94           H
ATOM   3206  OG1 THR A 216     -12.927  -4.170  10.639  1.00 90.94           O
ATOM   3207  HG1 THR A 216     -12.876  -3.563  11.432  1.00 90.94           H
ATOM   3208  CG2 THR A 216     -14.123  -4.245   8.640  1.00 90.94           C
ATOM   3209 1HG2 THR A 216     -13.746  -5.264   8.548  1.00 90.94           H
ATOM   3210 2HG2 THR A 216     -14.238  -3.809   7.648  1.00 90.94           H
ATOM   3211 3HG2 THR A 216     -15.089  -4.259   9.145  1.00 90.94           H
ATOM   3212  HN  THR A 216     -11.288  -2.317  10.559  1.00 90.94           H
ATOM   3213  N   LEU A 217     -11.817  -1.311   7.506  1.00 88.13           N
ATOM   3214  CA  LEU A 217     -11.845  -0.510   6.294  1.00 88.13           C
ATOM   3215  C   LEU A 217     -10.566  -0.759   5.493  1.00 88.13           C
ATOM   3216  O   LEU A 217     -10.606  -0.859   4.267  1.00 88.13           O
ATOM   3217  HA  LEU A 217     -12.695  -0.846   5.700  1.00 88.13           H
ATOM   3218  CB  LEU A 217     -12.083   0.963   6.631  1.00 88.13           C
ATOM   3219 1HB  LEU A 217     -12.887   1.022   7.365  1.00 88.13           H
ATOM   3220 2HB  LEU A 217     -11.185   1.355   7.109  1.00 88.13           H
ATOM   3221  CG  LEU A 217     -12.438   1.872   5.453  1.00 88.13           C
ATOM   3222  HG  LEU A 217     -11.762   1.643   4.629  1.00 88.13           H
ATOM   3223  CD1 LEU A 217     -13.861   1.600   4.960  1.00 88.13           C
ATOM   3224 1HD1 LEU A 217     -13.941   0.562   4.637  1.00 88.13           H
ATOM   3225 2HD1 LEU A 217     -14.567   1.784   5.769  1.00 88.13           H
ATOM   3226 3HD1 LEU A 217     -14.087   2.259   4.122  1.00 88.13           H
ATOM   3227  CD2 LEU A 217     -12.228   3.344   5.813  1.00 88.13           C
ATOM   3228 1HD2 LEU A 217     -12.864   3.605   6.660  1.00 88.13           H
ATOM   3229 2HD2 LEU A 217     -11.184   3.508   6.079  1.00 88.13           H
ATOM   3230 3HD2 LEU A 217     -12.488   3.968   4.958  1.00 88.13           H
ATOM   3231  HN  LEU A 217     -11.851  -0.790   8.358  1.00 88.13           H
ATOM   3232  N   LYS A 218      -9.461  -0.852   6.217  1.00 85.81           N
ATOM   3233  CA  LYS A 218      -8.165  -1.039   5.586  1.00 85.81           C
ATOM   3234  C   LYS A 218      -8.155  -2.373   4.837  1.00 85.81           C
ATOM   3235  O   LYS A 218      -7.682  -2.449   3.704  1.00 85.81           O
ATOM   3236  HA  LYS A 218      -8.037  -0.235   4.861  1.00 85.81           H
ATOM   3237  CB  LYS A 218      -7.043  -0.903   6.616  1.00 85.81           C
ATOM   3238 1HB  LYS A 218      -7.168   0.023   7.177  1.00 85.81           H
ATOM   3239 2HB  LYS A 218      -7.103  -1.720   7.335  1.00 85.81           H
ATOM   3240  CG  LYS A 218      -5.671  -0.913   5.938  1.00 85.81           C
ATOM   3241 1HG  LYS A 218      -5.571  -1.810   5.326  1.00 85.81           H
ATOM   3242 2HG  LYS A 218      -5.588  -0.059   5.266  1.00 85.81           H
ATOM   3243  CD  LYS A 218      -4.546  -0.867   6.974  1.00 85.81           C
ATOM   3244 1HD  LYS A 218      -4.620   0.053   7.554  1.00 85.81           H
ATOM   3245 2HD  LYS A 218      -4.657  -1.695   7.673  1.00 85.81           H
ATOM   3246  CE  LYS A 218      -3.176  -0.941   6.298  1.00 85.81           C
ATOM   3247 1HE  LYS A 218      -3.154  -1.777   5.598  1.00 85.81           H
ATOM   3248 2HE  LYS A 218      -2.999  -0.035   5.719  1.00 85.81           H
ATOM   3249  NZ  LYS A 218      -2.108  -1.106   7.310  1.00 85.81           N
ATOM   3250 1HZ  LYS A 218      -1.267  -1.451   6.860  1.00 85.81           H
ATOM   3251 2HZ  LYS A 218      -1.915  -0.211   7.746  1.00 85.81           H
ATOM   3252 3HZ  LYS A 218      -2.410  -1.768   8.016  1.00 85.81           H
ATOM   3253  HN  LYS A 218      -9.441  -0.803   7.216  1.00 85.81           H
ATOM   3254  N   VAL A 219      -8.683  -3.391   5.500  1.00 90.03           N
ATOM   3255  CA  VAL A 219      -8.621  -4.742   4.969  1.00 90.03           C
ATOM   3256  C   VAL A 219      -9.526  -4.845   3.741  1.00 90.03           C
ATOM   3257  O   VAL A 219      -9.132  -5.405   2.719  1.00 90.03           O
ATOM   3258  HA  VAL A 219      -7.591  -4.929   4.663  1.00 90.03           H
ATOM   3259  CB  VAL A 219      -8.979  -5.751   6.062  1.00 90.03           C
ATOM   3260  HB  VAL A 219      -9.943  -5.462   6.482  1.00 90.03           H
ATOM   3261  CG1 VAL A 219      -9.122  -7.160   5.483  1.00 90.03           C
ATOM   3262 1HG1 VAL A 219      -9.911  -7.165   4.730  1.00 90.03           H
ATOM   3263 2HG1 VAL A 219      -8.180  -7.461   5.025  1.00 90.03           H
ATOM   3264 3HG1 VAL A 219      -9.377  -7.857   6.281  1.00 90.03           H
ATOM   3265  CG2 VAL A 219      -7.948  -5.725   7.193  1.00 90.03           C
ATOM   3266 1HG2 VAL A 219      -6.966  -5.976   6.794  1.00 90.03           H
ATOM   3267 2HG2 VAL A 219      -7.917  -4.728   7.633  1.00 90.03           H
ATOM   3268 3HG2 VAL A 219      -8.228  -6.451   7.956  1.00 90.03           H
ATOM   3269  HN  VAL A 219      -9.145  -3.305   6.383  1.00 90.03           H
ATOM   3270  N   ILE A 220     -10.724  -4.296   3.880  1.00 90.31           N
ATOM   3271  CA  ILE A 220     -11.732  -4.423   2.841  1.00 90.31           C
ATOM   3272  C   ILE A 220     -11.259  -3.687   1.586  1.00 90.31           C
ATOM   3273  O   ILE A 220     -11.122  -4.291   0.523  1.00 90.31           O
ATOM   3274  HA  ILE A 220     -11.826  -5.483   2.605  1.00 90.31           H
ATOM   3275  CB  ILE A 220     -13.094  -3.951   3.355  1.00 90.31           C
ATOM   3276  HB  ILE A 220     -12.962  -2.979   3.828  1.00 90.31           H
ATOM   3277  CG1 ILE A 220     -13.637  -4.904   4.422  1.00 90.31           C
ATOM   3278 1HG1 ILE A 220     -13.781  -5.894   3.991  1.00 90.31           H
ATOM   3279 2HG1 ILE A 220     -12.908  -5.009   5.225  1.00 90.31           H
ATOM   3280  CG2 ILE A 220     -14.079  -3.762   2.200  1.00 90.31           C
ATOM   3281 1HG2 ILE A 220     -13.689  -3.016   1.508  1.00 90.31           H
ATOM   3282 2HG2 ILE A 220     -14.212  -4.709   1.676  1.00 90.31           H
ATOM   3283 3HG2 ILE A 220     -15.039  -3.426   2.593  1.00 90.31           H
ATOM   3284  CD1 ILE A 220     -14.962  -4.391   4.991  1.00 90.31           C
ATOM   3285 1HD1 ILE A 220     -14.808  -3.411   5.442  1.00 90.31           H
ATOM   3286 2HD1 ILE A 220     -15.695  -4.310   4.188  1.00 90.31           H
ATOM   3287 3HD1 ILE A 220     -15.326  -5.086   5.747  1.00 90.31           H
ATOM   3288  HN  ILE A 220     -11.009  -3.773   4.683  1.00 90.31           H
ATOM   3289  N   LEU A 221     -11.024  -2.394   1.750  1.00 89.16           N
ATOM   3290  CA  LEU A 221     -10.745  -1.533   0.613  1.00 89.16           C
ATOM   3291  C   LEU A 221      -9.288  -1.717   0.185  1.00 89.16           C
ATOM   3292  O   LEU A 221      -8.940  -1.470  -0.969  1.00 89.16           O
ATOM   3293  HA  LEU A 221     -11.389  -1.856  -0.206  1.00 89.16           H
ATOM   3294  CB  LEU A 221     -11.114  -0.084   0.935  1.00 89.16           C
ATOM   3295 1HB  LEU A 221     -10.541   0.231   1.807  1.00 89.16           H
ATOM   3296 2HB  LEU A 221     -10.797   0.544   0.102  1.00 89.16           H
ATOM   3297  CG  LEU A 221     -12.594   0.187   1.207  1.00 89.16           C
ATOM   3298  HG  LEU A 221     -12.892  -0.391   2.082  1.00 89.16           H
ATOM   3299  CD1 LEU A 221     -12.830   1.662   1.538  1.00 89.16           C
ATOM   3300 1HD1 LEU A 221     -12.257   1.932   2.425  1.00 89.16           H
ATOM   3301 2HD1 LEU A 221     -12.511   2.279   0.698  1.00 89.16           H
ATOM   3302 3HD1 LEU A 221     -13.891   1.827   1.728  1.00 89.16           H
ATOM   3303  CD2 LEU A 221     -13.462  -0.283   0.038  1.00 89.16           C
ATOM   3304 1HD2 LEU A 221     -13.170   0.248  -0.868  1.00 89.16           H
ATOM   3305 2HD2 LEU A 221     -13.324  -1.355  -0.109  1.00 89.16           H
ATOM   3306 3HD2 LEU A 221     -14.510  -0.079   0.258  1.00 89.16           H
ATOM   3307  HN  LEU A 221     -11.021  -1.934   2.638  1.00 89.16           H
ATOM   3308  N   GLY A 222      -8.474  -2.149   1.138  1.00 87.42           N
ATOM   3309  CA  GLY A 222      -7.036  -2.188   0.933  1.00 87.42           C
ATOM   3310  C   GLY A 222      -6.629  -3.434   0.144  1.00 87.42           C
ATOM   3311  O   GLY A 222      -5.567  -3.460  -0.477  1.00 87.42           O
ATOM   3312 1HA  GLY A 222      -6.717  -1.294   0.398  1.00 87.42           H
ATOM   3313 2HA  GLY A 222      -6.528  -2.181   1.897  1.00 87.42           H
ATOM   3314  HN  GLY A 222      -8.782  -2.467   2.034  1.00 87.42           H
ATOM   3315  N   PHE A 223      -7.494  -4.436   0.194  1.00 84.66           N
ATOM   3316  CA  PHE A 223      -7.180  -5.726  -0.396  1.00 84.66           C
ATOM   3317  C   PHE A 223      -8.411  -6.335  -1.071  1.00 84.66           C
ATOM   3318  O   PHE A 223      -8.432  -6.513  -2.287  1.00 84.66           O
ATOM   3319  HA  PHE A 223      -6.404  -5.559  -1.143  1.00 84.66           H
ATOM   3320  CB  PHE A 223      -6.732  -6.643   0.744  1.00 84.66           C
ATOM   3321 1HB  PHE A 223      -5.954  -6.139   1.317  1.00 84.66           H
ATOM   3322 2HB  PHE A 223      -7.572  -6.804   1.419  1.00 84.66           H
ATOM   3323  CG  PHE A 223      -6.203  -8.001   0.278  1.00 84.66           C
ATOM   3324  CD1 PHE A 223      -6.924  -9.130   0.518  1.00 84.66           C
ATOM   3325  HD1 PHE A 223      -7.878  -9.066   1.041  1.00 84.66           H
ATOM   3326  CD2 PHE A 223      -5.013  -8.081  -0.374  1.00 84.66           C
ATOM   3327  HD2 PHE A 223      -4.435  -7.176  -0.566  1.00 84.66           H
ATOM   3328  CE1 PHE A 223      -6.433 -10.390   0.086  1.00 84.66           C
ATOM   3329  HE1 PHE A 223      -7.011 -11.295   0.278  1.00 84.66           H
ATOM   3330  CE2 PHE A 223      -4.522  -9.341  -0.806  1.00 84.66           C
ATOM   3331  HE2 PHE A 223      -3.568  -9.405  -1.329  1.00 84.66           H
ATOM   3332  CZ  PHE A 223      -5.243 -10.470  -0.567  1.00 84.66           C
ATOM   3333  HZ  PHE A 223      -4.866 -11.437  -0.898  1.00 84.66           H
ATOM   3334  HN  PHE A 223      -8.393  -4.378   0.628  1.00 84.66           H
ATOM   3335  N   PHE A 224      -9.407  -6.637  -0.250  1.00 83.97           N
ATOM   3336  CA  PHE A 224     -10.477  -7.526  -0.668  1.00 83.97           C
ATOM   3337  C   PHE A 224     -11.186  -6.983  -1.911  1.00 83.97           C
ATOM   3338  O   PHE A 224     -11.340  -7.695  -2.903  1.00 83.97           O
ATOM   3339  HA  PHE A 224     -10.025  -8.489  -0.902  1.00 83.97           H
ATOM   3340  CB  PHE A 224     -11.479  -7.594   0.486  1.00 83.97           C
ATOM   3341 1HB  PHE A 224     -11.532  -6.617   0.966  1.00 83.97           H
ATOM   3342 2HB  PHE A 224     -12.469  -7.805   0.083  1.00 83.97           H
ATOM   3343  CG  PHE A 224     -11.139  -8.647   1.543  1.00 83.97           C
ATOM   3344  CD1 PHE A 224     -11.378  -9.963   1.293  1.00 83.97           C
ATOM   3345  HD1 PHE A 224     -11.811 -10.266   0.340  1.00 83.97           H
ATOM   3346  CD2 PHE A 224     -10.599  -8.268   2.732  1.00 83.97           C
ATOM   3347  HD2 PHE A 224     -10.408  -7.214   2.932  1.00 83.97           H
ATOM   3348  CE1 PHE A 224     -11.063 -10.940   2.273  1.00 83.97           C
ATOM   3349  HE1 PHE A 224     -11.254 -11.994   2.073  1.00 83.97           H
ATOM   3350  CE2 PHE A 224     -10.284  -9.246   3.713  1.00 83.97           C
ATOM   3351  HE2 PHE A 224      -9.851  -8.942   4.666  1.00 83.97           H
ATOM   3352  CZ  PHE A 224     -10.522 -10.561   3.463  1.00 83.97           C
ATOM   3353  HZ  PHE A 224     -10.280 -11.311   4.215  1.00 83.97           H
ATOM   3354  HN  PHE A 224      -9.489  -6.286   0.683  1.00 83.97           H
ATOM   3355  N   LEU A 225     -11.599  -5.728  -1.817  1.00 89.33           N
ATOM   3356  CA  LEU A 225     -12.349  -5.104  -2.894  1.00 89.33           C
ATOM   3357  C   LEU A 225     -11.502  -5.107  -4.168  1.00 89.33           C
ATOM   3358  O   LEU A 225     -11.932  -5.614  -5.203  1.00 89.33           O
ATOM   3359  HA  LEU A 225     -13.237  -5.712  -3.069  1.00 89.33           H
ATOM   3360  CB  LEU A 225     -12.828  -3.712  -2.478  1.00 89.33           C
ATOM   3361 1HB  LEU A 225     -13.477  -3.818  -1.609  1.00 89.33           H
ATOM   3362 2HB  LEU A 225     -11.961  -3.132  -2.159  1.00 89.33           H
ATOM   3363  CG  LEU A 225     -13.577  -2.913  -3.546  1.00 89.33           C
ATOM   3364  HG  LEU A 225     -13.004  -2.958  -4.471  1.00 89.33           H
ATOM   3365  CD1 LEU A 225     -14.947  -3.530  -3.832  1.00 89.33           C
ATOM   3366 1HD1 LEU A 225     -14.818  -4.553  -4.187  1.00 89.33           H
ATOM   3367 2HD1 LEU A 225     -15.542  -3.535  -2.918  1.00 89.33           H
ATOM   3368 3HD1 LEU A 225     -15.459  -2.943  -4.594  1.00 89.33           H
ATOM   3369  CD2 LEU A 225     -13.684  -1.438  -3.153  1.00 89.33           C
ATOM   3370 1HD2 LEU A 225     -14.223  -1.351  -2.209  1.00 89.33           H
ATOM   3371 2HD2 LEU A 225     -12.684  -1.019  -3.040  1.00 89.33           H
ATOM   3372 3HD2 LEU A 225     -14.221  -0.893  -3.929  1.00 89.33           H
ATOM   3373  HN  LEU A 225     -11.430  -5.141  -1.025  1.00 89.33           H
ATOM   3374  N   PRO A 226     -10.287  -4.544  -4.117  1.00 89.93           N
ATOM   3375  CA  PRO A 226      -9.404  -4.548  -5.286  1.00 89.93           C
ATOM   3376  C   PRO A 226      -9.205  -5.944  -5.854  1.00 89.93           C
ATOM   3377  O   PRO A 226      -9.259  -6.138  -7.067  1.00 89.93           O
ATOM   3378  HA  PRO A 226      -9.852  -3.972  -6.096  1.00 89.93           H
ATOM   3379  CB  PRO A 226      -8.096  -3.960  -4.754  1.00 89.93           C
ATOM   3380 1HB  PRO A 226      -7.419  -4.740  -4.404  1.00 89.93           H
ATOM   3381 2HB  PRO A 226      -7.565  -3.401  -5.524  1.00 89.93           H
ATOM   3382  CG  PRO A 226      -8.552  -3.057  -3.614  1.00 89.93           C
ATOM   3383 1HG  PRO A 226      -7.742  -2.844  -2.917  1.00 89.93           H
ATOM   3384 2HG  PRO A 226      -8.904  -2.092  -3.979  1.00 89.93           H
ATOM   3385  CD  PRO A 226      -9.665  -3.864  -2.967  1.00 89.93           C
ATOM   3386 1HD  PRO A 226      -9.277  -4.580  -2.241  1.00 89.93           H
ATOM   3387 2HD  PRO A 226     -10.371  -3.226  -2.434  1.00 89.93           H
ATOM   3388  N   PHE A 227      -8.979  -6.888  -4.952  1.00 86.86           N
ATOM   3389  CA  PHE A 227      -8.647  -8.244  -5.356  1.00 86.86           C
ATOM   3390  C   PHE A 227      -9.791  -8.875  -6.153  1.00 86.86           C
ATOM   3391  O   PHE A 227      -9.564  -9.474  -7.203  1.00 86.86           O
ATOM   3392  HA  PHE A 227      -7.758  -8.186  -5.984  1.00 86.86           H
ATOM   3393  CB  PHE A 227      -8.429  -9.051  -4.075  1.00 86.86           C
ATOM   3394 1HB  PHE A 227      -7.634  -8.583  -3.493  1.00 86.86           H
ATOM   3395 2HB  PHE A 227      -9.335  -9.007  -3.470  1.00 86.86           H
ATOM   3396  CG  PHE A 227      -8.067 -10.518  -4.317  1.00 86.86           C
ATOM   3397  CD1 PHE A 227      -9.008 -11.486  -4.156  1.00 86.86           C
ATOM   3398  HD1 PHE A 227     -10.020 -11.218  -3.854  1.00 86.86           H
ATOM   3399  CD2 PHE A 227      -6.804 -10.853  -4.694  1.00 86.86           C
ATOM   3400  HD2 PHE A 227      -6.049 -10.077  -4.823  1.00 86.86           H
ATOM   3401  CE1 PHE A 227      -8.672 -12.848  -4.381  1.00 86.86           C
ATOM   3402  HE1 PHE A 227      -9.426 -13.624  -4.252  1.00 86.86           H
ATOM   3403  CE2 PHE A 227      -6.467 -12.214  -4.919  1.00 86.86           C
ATOM   3404  HE2 PHE A 227      -5.455 -12.483  -5.221  1.00 86.86           H
ATOM   3405  CZ  PHE A 227      -7.409 -13.183  -4.758  1.00 86.86           C
ATOM   3406  HZ  PHE A 227      -7.151 -14.228  -4.931  1.00 86.86           H
ATOM   3407  HN  PHE A 227      -9.020  -6.740  -3.964  1.00 86.86           H
ATOM   3408  N   VAL A 228     -10.995  -8.718  -5.624  1.00 91.75           N
ATOM   3409  CA  VAL A 228     -12.170  -9.300  -6.251  1.00 91.75           C
ATOM   3410  C   VAL A 228     -12.316  -8.740  -7.667  1.00 91.75           C
ATOM   3411  O   VAL A 228     -12.574  -9.486  -8.610  1.00 91.75           O
ATOM   3412  HA  VAL A 228     -12.010 -10.376  -6.314  1.00 91.75           H
ATOM   3413  CB  VAL A 228     -13.404  -9.055  -5.380  1.00 91.75           C
ATOM   3414  HB  VAL A 228     -13.446  -7.990  -5.151  1.00 91.75           H
ATOM   3415  CG1 VAL A 228     -14.685  -9.425  -6.129  1.00 91.75           C
ATOM   3416 1HG1 VAL A 228     -14.768  -8.818  -7.031  1.00 91.75           H
ATOM   3417 2HG1 VAL A 228     -14.655 -10.479  -6.403  1.00 91.75           H
ATOM   3418 3HG1 VAL A 228     -15.547  -9.241  -5.488  1.00 91.75           H
ATOM   3419  CG2 VAL A 228     -13.302  -9.817  -4.058  1.00 91.75           C
ATOM   3420 1HG2 VAL A 228     -13.223 -10.885  -4.259  1.00 91.75           H
ATOM   3421 2HG2 VAL A 228     -12.418  -9.484  -3.513  1.00 91.75           H
ATOM   3422 3HG2 VAL A 228     -14.192  -9.625  -3.458  1.00 91.75           H
ATOM   3423  HN  VAL A 228     -11.175  -8.206  -4.784  1.00 91.75           H
ATOM   3424  N   VAL A 229     -12.146  -7.430  -7.772  1.00 91.51           N
ATOM   3425  CA  VAL A 229     -12.323  -6.752  -9.045  1.00 91.51           C
ATOM   3426  C   VAL A 229     -11.284  -7.269 -10.042  1.00 91.51           C
ATOM   3427  O   VAL A 229     -11.616  -7.576 -11.186  1.00 91.51           O
ATOM   3428  HA  VAL A 229     -13.318  -6.999  -9.414  1.00 91.51           H
ATOM   3429  CB  VAL A 229     -12.255  -5.236  -8.844  1.00 91.51           C
ATOM   3430  HB  VAL A 229     -11.326  -5.008  -8.322  1.00 91.51           H
ATOM   3431  CG1 VAL A 229     -12.231  -4.506 -10.188  1.00 91.51           C
ATOM   3432 1HG1 VAL A 229     -11.357  -4.822 -10.757  1.00 91.51           H
ATOM   3433 2HG1 VAL A 229     -13.135  -4.744 -10.748  1.00 91.51           H
ATOM   3434 3HG1 VAL A 229     -12.183  -3.430 -10.016  1.00 91.51           H
ATOM   3435  CG2 VAL A 229     -13.415  -4.747  -7.975  1.00 91.51           C
ATOM   3436 1HG2 VAL A 229     -14.361  -4.993  -8.458  1.00 91.51           H
ATOM   3437 2HG2 VAL A 229     -13.368  -5.231  -6.999  1.00 91.51           H
ATOM   3438 3HG2 VAL A 229     -13.343  -3.666  -7.848  1.00 91.51           H
ATOM   3439  HN  VAL A 229     -11.893  -6.836  -7.008  1.00 91.51           H
ATOM   3440  N   MET A 230     -10.048  -7.350  -9.572  1.00 83.84           N
ATOM   3441  CA  MET A 230      -8.953  -7.794 -10.418  1.00 83.84           C
ATOM   3442  C   MET A 230      -9.176  -9.231 -10.894  1.00 83.84           C
ATOM   3443  O   MET A 230      -9.018  -9.527 -12.078  1.00 83.84           O
ATOM   3444  HA  MET A 230      -8.950  -7.117 -11.272  1.00 83.84           H
ATOM   3445  CB  MET A 230      -7.640  -7.713  -9.637  1.00 83.84           C
ATOM   3446 1HB  MET A 230      -7.774  -8.146  -8.646  1.00 83.84           H
ATOM   3447 2HB  MET A 230      -6.875  -8.303 -10.143  1.00 83.84           H
ATOM   3448  CG  MET A 230      -7.169  -6.263  -9.506  1.00 83.84           C
ATOM   3449 1HG  MET A 230      -7.160  -5.784 -10.485  1.00 83.84           H
ATOM   3450 2HG  MET A 230      -7.865  -5.701  -8.883  1.00 83.84           H
ATOM   3451  SD  MET A 230      -5.535  -6.214  -8.790  1.00 83.84           S
ATOM   3452  CE  MET A 230      -5.910  -6.737  -7.125  1.00 83.84           C
ATOM   3453 1HE  MET A 230      -6.612  -6.036  -6.674  1.00 83.84           H
ATOM   3454 2HE  MET A 230      -6.354  -7.732  -7.148  1.00 83.84           H
ATOM   3455 3HE  MET A 230      -4.993  -6.762  -6.536  1.00 83.84           H
ATOM   3456  HN  MET A 230      -9.790  -7.120  -8.633  1.00 83.84           H
ATOM   3457  N   ALA A 231      -9.539 -10.084  -9.948  1.00 89.56           N
ATOM   3458  CA  ALA A 231      -9.708 -11.498 -10.241  1.00 89.56           C
ATOM   3459  C   ALA A 231     -10.759 -11.664 -11.340  1.00 89.56           C
ATOM   3460  O   ALA A 231     -10.567 -12.442 -12.274  1.00 89.56           O
ATOM   3461  HA  ALA A 231      -8.753 -11.878 -10.602  1.00 89.56           H
ATOM   3462  CB  ALA A 231     -10.083 -12.243  -8.958  1.00 89.56           C
ATOM   3463 1HB  ALA A 231      -9.291 -12.117  -8.220  1.00 89.56           H
ATOM   3464 2HB  ALA A 231     -11.015 -11.840  -8.563  1.00 89.56           H
ATOM   3465 3HB  ALA A 231     -10.210 -13.303  -9.178  1.00 89.56           H
ATOM   3466  HN  ALA A 231      -9.716  -9.825  -8.999  1.00 89.56           H
ATOM   3467  N   CYS A 232     -11.846 -10.922 -11.193  1.00 89.40           N
ATOM   3468  CA  CYS A 232     -12.935 -10.991 -12.152  1.00 89.40           C
ATOM   3469  C   CYS A 232     -12.413 -10.507 -13.507  1.00 89.40           C
ATOM   3470  O   CYS A 232     -12.636 -11.154 -14.529  1.00 89.40           O
ATOM   3471  HA  CYS A 232     -13.240 -12.036 -12.206  1.00 89.40           H
ATOM   3472  CB  CYS A 232     -14.150 -10.185 -11.688  1.00 89.40           C
ATOM   3473 1HB  CYS A 232     -13.843  -9.177 -11.410  1.00 89.40           H
ATOM   3474 2HB  CYS A 232     -14.865 -10.086 -12.505  1.00 89.40           H
ATOM   3475  SG  CYS A 232     -14.942 -11.013 -10.261  1.00 89.40           S
ATOM   3476  HG  CYS A 232     -14.099 -10.548  -9.344  1.00 89.40           H
ATOM   3477  HN  CYS A 232     -11.989 -10.284 -10.436  1.00 89.40           H
ATOM   3478  N   CYS A 233     -11.728  -9.374 -13.471  1.00 88.04           N
ATOM   3479  CA  CYS A 233     -11.281  -8.730 -14.694  1.00 88.04           C
ATOM   3480  C   CYS A 233     -10.419  -9.727 -15.473  1.00 88.04           C
ATOM   3481  O   CYS A 233     -10.658  -9.968 -16.655  1.00 88.04           O
ATOM   3482  HA  CYS A 233     -12.177  -8.471 -15.258  1.00 88.04           H
ATOM   3483  CB  CYS A 233     -10.530  -7.429 -14.407  1.00 88.04           C
ATOM   3484 1HB  CYS A 233      -9.796  -7.589 -13.617  1.00 88.04           H
ATOM   3485 2HB  CYS A 233      -9.980  -7.114 -15.294  1.00 88.04           H
ATOM   3486  SG  CYS A 233     -11.710  -6.123 -13.907  1.00 88.04           S
ATOM   3487  HG  CYS A 233     -11.867  -6.548 -12.657  1.00 88.04           H
ATOM   3488  HN  CYS A 233     -11.480  -8.897 -12.627  1.00 88.04           H
ATOM   3489  N   TYR A 234      -9.435 -10.278 -14.779  1.00 75.02           N
ATOM   3490  CA  TYR A 234      -8.442 -11.118 -15.426  1.00 75.02           C
ATOM   3491  C   TYR A 234      -9.044 -12.464 -15.834  1.00 75.02           C
ATOM   3492  O   TYR A 234      -8.624 -13.062 -16.824  1.00 75.02           O
ATOM   3493  HA  TYR A 234      -8.093 -10.599 -16.319  1.00 75.02           H
ATOM   3494  CB  TYR A 234      -7.348 -11.358 -14.383  1.00 75.02           C
ATOM   3495 1HB  TYR A 234      -7.816 -11.543 -13.417  1.00 75.02           H
ATOM   3496 2HB  TYR A 234      -6.798 -12.260 -14.649  1.00 75.02           H
ATOM   3497  CG  TYR A 234      -6.359 -10.199 -14.242  1.00 75.02           C
ATOM   3498  CD1 TYR A 234      -5.609  -9.795 -15.328  1.00 75.02           C
ATOM   3499  HD1 TYR A 234      -5.722 -10.301 -16.286  1.00 75.02           H
ATOM   3500  CD2 TYR A 234      -6.217  -9.557 -13.028  1.00 75.02           C
ATOM   3501  HD2 TYR A 234      -6.809  -9.876 -12.170  1.00 75.02           H
ATOM   3502  CE1 TYR A 234      -4.679  -8.704 -15.194  1.00 75.02           C
ATOM   3503  HE1 TYR A 234      -4.080  -8.375 -16.044  1.00 75.02           H
ATOM   3504  CE2 TYR A 234      -5.286  -8.466 -12.895  1.00 75.02           C
ATOM   3505  HE2 TYR A 234      -5.164  -7.951 -11.942  1.00 75.02           H
ATOM   3506  CZ  TYR A 234      -4.563  -8.094 -13.985  1.00 75.02           C
ATOM   3507  OH  TYR A 234      -3.684  -7.063 -13.859  1.00 75.02           O
ATOM   3508  HH  TYR A 234      -3.790  -6.631 -12.963  1.00 75.02           H
ATOM   3509  HN  TYR A 234      -9.311 -10.160 -13.793  1.00 75.02           H
ATOM   3510  N   THR A 235     -10.018 -12.903 -15.050  1.00 85.12           N
ATOM   3511  CA  THR A 235     -10.742 -14.122 -15.367  1.00 85.12           C
ATOM   3512  C   THR A 235     -11.374 -14.021 -16.757  1.00 85.12           C
ATOM   3513  O   THR A 235     -11.279 -14.952 -17.555  1.00 85.12           O
ATOM   3514  HA  THR A 235     -10.030 -14.946 -15.398  1.00 85.12           H
ATOM   3515  CB  THR A 235     -11.762 -14.369 -14.253  1.00 85.12           C
ATOM   3516  HB  THR A 235     -12.504 -13.571 -14.221  1.00 85.12           H
ATOM   3517  OG1 THR A 235     -10.966 -14.517 -13.081  1.00 85.12           O
ATOM   3518  HG1 THR A 235     -11.059 -13.709 -12.499  1.00 85.12           H
ATOM   3519  CG2 THR A 235     -12.469 -15.718 -14.396  1.00 85.12           C
ATOM   3520 1HG2 THR A 235     -11.732 -16.521 -14.361  1.00 85.12           H
ATOM   3521 2HG2 THR A 235     -12.998 -15.752 -15.348  1.00 85.12           H
ATOM   3522 3HG2 THR A 235     -13.181 -15.843 -13.580  1.00 85.12           H
ATOM   3523  HN  THR A 235     -10.313 -12.441 -14.214  1.00 85.12           H
ATOM   3524  N   ILE A 236     -12.004 -12.882 -17.004  1.00 84.72           N
ATOM   3525  CA  ILE A 236     -12.671 -12.657 -18.276  1.00 84.72           C
ATOM   3526  C   ILE A 236     -11.620 -12.476 -19.373  1.00 84.72           C
ATOM   3527  O   ILE A 236     -11.798 -12.952 -20.493  1.00 84.72           O
ATOM   3528  HA  ILE A 236     -13.255 -13.549 -18.501  1.00 84.72           H
ATOM   3529  CB  ILE A 236     -13.653 -11.488 -18.166  1.00 84.72           C
ATOM   3530  HB  ILE A 236     -13.098 -10.605 -17.848  1.00 84.72           H
ATOM   3531  CG1 ILE A 236     -14.715 -11.763 -17.100  1.00 84.72           C
ATOM   3532 1HG1 ILE A 236     -15.423 -12.505 -17.470  1.00 84.72           H
ATOM   3533 2HG1 ILE A 236     -14.244 -12.187 -16.213  1.00 84.72           H
ATOM   3534  CG2 ILE A 236     -14.275 -11.166 -19.526  1.00 84.72           C
ATOM   3535 1HG2 ILE A 236     -13.488 -10.896 -20.231  1.00 84.72           H
ATOM   3536 2HG2 ILE A 236     -14.811 -12.039 -19.897  1.00 84.72           H
ATOM   3537 3HG2 ILE A 236     -14.969 -10.332 -19.419  1.00 84.72           H
ATOM   3538  CD1 ILE A 236     -15.461 -10.481 -16.726  1.00 84.72           C
ATOM   3539 1HD1 ILE A 236     -14.754  -9.750 -16.334  1.00 84.72           H
ATOM   3540 2HD1 ILE A 236     -15.951 -10.074 -17.611  1.00 84.72           H
ATOM   3541 3HD1 ILE A 236     -16.210 -10.705 -15.967  1.00 84.72           H
ATOM   3542  HN  ILE A 236     -12.063 -12.123 -16.356  1.00 84.72           H
ATOM   3543  N   ILE A 237     -10.547 -11.787 -19.012  1.00 80.17           N
ATOM   3544  CA  ILE A 237      -9.465 -11.541 -19.950  1.00 80.17           C
ATOM   3545  C   ILE A 237      -8.944 -12.878 -20.483  1.00 80.17           C
ATOM   3546  O   ILE A 237      -8.860 -13.078 -21.694  1.00 80.17           O
ATOM   3547  HA  ILE A 237      -9.878 -10.975 -20.785  1.00 80.17           H
ATOM   3548  CB  ILE A 237      -8.383 -10.673 -19.305  1.00 80.17           C
ATOM   3549  HB  ILE A 237      -8.210 -11.038 -18.293  1.00 80.17           H
ATOM   3550  CG1 ILE A 237      -8.844  -9.219 -19.189  1.00 80.17           C
ATOM   3551 1HG1 ILE A 237      -8.845  -8.754 -20.175  1.00 80.17           H
ATOM   3552 2HG1 ILE A 237      -9.870  -9.187 -18.821  1.00 80.17           H
ATOM   3553  CG2 ILE A 237      -7.058 -10.795 -20.062  1.00 80.17           C
ATOM   3554 1HG2 ILE A 237      -6.727 -11.834 -20.048  1.00 80.17           H
ATOM   3555 2HG2 ILE A 237      -7.198 -10.472 -21.093  1.00 80.17           H
ATOM   3556 3HG2 ILE A 237      -6.307 -10.168 -19.582  1.00 80.17           H
ATOM   3557  CD1 ILE A 237      -7.934  -8.429 -18.247  1.00 80.17           C
ATOM   3558 1HD1 ILE A 237      -7.954  -8.882 -17.256  1.00 80.17           H
ATOM   3559 2HD1 ILE A 237      -6.914  -8.442 -18.631  1.00 80.17           H
ATOM   3560 3HD1 ILE A 237      -8.284  -7.398 -18.182  1.00 80.17           H
ATOM   3561  HN  ILE A 237     -10.411 -11.400 -18.100  1.00 80.17           H
ATOM   3562  N   ILE A 238      -8.608 -13.759 -19.552  1.00 78.18           N
ATOM   3563  CA  ILE A 238      -8.020 -15.038 -19.910  1.00 78.18           C
ATOM   3564  C   ILE A 238      -8.971 -15.788 -20.844  1.00 78.18           C
ATOM   3565  O   ILE A 238      -8.548 -16.324 -21.867  1.00 78.18           O
ATOM   3566  HA  ILE A 238      -7.096 -14.834 -20.450  1.00 78.18           H
ATOM   3567  CB  ILE A 238      -7.645 -15.826 -18.653  1.00 78.18           C
ATOM   3568  HB  ILE A 238      -8.490 -15.794 -17.965  1.00 78.18           H
ATOM   3569  CG1 ILE A 238      -6.455 -15.183 -17.937  1.00 78.18           C
ATOM   3570 1HG1 ILE A 238      -5.537 -15.402 -18.482  1.00 78.18           H
ATOM   3571 2HG1 ILE A 238      -6.572 -14.100 -17.932  1.00 78.18           H
ATOM   3572  CG2 ILE A 238      -7.388 -17.298 -18.984  1.00 78.18           C
ATOM   3573 1HG2 ILE A 238      -8.288 -17.736 -19.416  1.00 78.18           H
ATOM   3574 2HG2 ILE A 238      -6.569 -17.371 -19.700  1.00 78.18           H
ATOM   3575 3HG2 ILE A 238      -7.123 -17.834 -18.073  1.00 78.18           H
ATOM   3576  CD1 ILE A 238      -6.337 -15.697 -16.501  1.00 78.18           C
ATOM   3577 1HD1 ILE A 238      -7.247 -15.454 -15.952  1.00 78.18           H
ATOM   3578 2HD1 ILE A 238      -6.196 -16.777 -16.512  1.00 78.18           H
ATOM   3579 3HD1 ILE A 238      -5.483 -15.224 -16.015  1.00 78.18           H
ATOM   3580  HN  ILE A 238      -8.730 -13.610 -18.571  1.00 78.18           H
ATOM   3581  N   HIS A 239     -10.239 -15.802 -20.460  1.00 77.75           N
ATOM   3582  CA  HIS A 239     -11.246 -16.519 -21.224  1.00 77.75           C
ATOM   3583  C   HIS A 239     -11.266 -15.997 -22.662  1.00 77.75           C
ATOM   3584  O   HIS A 239     -11.319 -16.780 -23.609  1.00 77.75           O
ATOM   3585  HA  HIS A 239     -10.945 -17.567 -21.231  1.00 77.75           H
ATOM   3586  CB  HIS A 239     -12.612 -16.430 -20.541  1.00 77.75           C
ATOM   3587 1HB  HIS A 239     -12.506 -16.732 -19.499  1.00 77.75           H
ATOM   3588 2HB  HIS A 239     -12.939 -15.390 -20.540  1.00 77.75           H
ATOM   3589  CG  HIS A 239     -13.679 -17.278 -21.191  1.00 77.75           C
ATOM   3590  ND1 HIS A 239     -14.608 -16.763 -22.078  1.00 77.75           N
ATOM   3591  HD1 HIS A 239     -14.669 -15.810 -22.374  1.00 77.75           H
ATOM   3592  CD2 HIS A 239     -13.955 -18.608 -21.073  1.00 77.75           C
ATOM   3593  HD2 HIS A 239     -13.413 -19.319 -20.450  1.00 77.75           H
ATOM   3594  CE1 HIS A 239     -15.403 -17.748 -22.470  1.00 77.75           C
ATOM   3595  HE1 HIS A 239     -16.235 -17.661 -23.169  1.00 77.75           H
ATOM   3596  NE2 HIS A 239     -14.997 -18.891 -21.846  1.00 77.75           N
ATOM   3597  HN  HIS A 239     -10.581 -15.335 -19.644  1.00 77.75           H
ATOM   3598  N   THR A 240     -11.224 -14.678 -22.780  1.00 79.43           N
ATOM   3599  CA  THR A 240     -11.302 -14.040 -24.083  1.00 79.43           C
ATOM   3600  C   THR A 240     -10.070 -14.386 -24.921  1.00 79.43           C
ATOM   3601  O   THR A 240     -10.177 -14.607 -26.126  1.00 79.43           O
ATOM   3602  HA  THR A 240     -12.170 -14.439 -24.609  1.00 79.43           H
ATOM   3603  CB  THR A 240     -11.485 -12.537 -23.863  1.00 79.43           C
ATOM   3604  HB  THR A 240     -10.571 -12.086 -23.477  1.00 79.43           H
ATOM   3605  OG1 THR A 240     -12.623 -12.446 -23.010  1.00 79.43           O
ATOM   3606  HG1 THR A 240     -12.331 -12.310 -22.064  1.00 79.43           H
ATOM   3607  CG2 THR A 240     -11.915 -11.807 -25.137  1.00 79.43           C
ATOM   3608 1HG2 THR A 240     -12.865 -12.213 -25.486  1.00 79.43           H
ATOM   3609 2HG2 THR A 240     -11.157 -11.944 -25.908  1.00 79.43           H
ATOM   3610 3HG2 THR A 240     -12.030 -10.744 -24.926  1.00 79.43           H
ATOM   3611  HN  THR A 240     -11.138 -14.050 -22.006  1.00 79.43           H
ATOM   3612  N   LEU A 241      -8.929 -14.424 -24.249  1.00 74.55           N
ATOM   3613  CA  LEU A 241      -7.664 -14.631 -24.934  1.00 74.55           C
ATOM   3614  C   LEU A 241      -7.600 -16.069 -25.453  1.00 74.55           C
ATOM   3615  O   LEU A 241      -7.102 -16.315 -26.551  1.00 74.55           O
ATOM   3616  HA  LEU A 241      -7.640 -13.955 -25.789  1.00 74.55           H
ATOM   3617  CB  LEU A 241      -6.494 -14.253 -24.024  1.00 74.55           C
ATOM   3618 1HB  LEU A 241      -6.643 -14.731 -23.056  1.00 74.55           H
ATOM   3619 2HB  LEU A 241      -5.580 -14.670 -24.448  1.00 74.55           H
ATOM   3620  CG  LEU A 241      -6.279 -12.756 -23.795  1.00 74.55           C
ATOM   3621  HG  LEU A 241      -7.189 -12.343 -23.361  1.00 74.55           H
ATOM   3622  CD1 LEU A 241      -5.148 -12.511 -22.794  1.00 74.55           C
ATOM   3623 1HD1 LEU A 241      -5.399 -12.978 -21.841  1.00 74.55           H
ATOM   3624 2HD1 LEU A 241      -4.224 -12.942 -23.177  1.00 74.55           H
ATOM   3625 3HD1 LEU A 241      -5.017 -11.438 -22.649  1.00 74.55           H
ATOM   3626  CD2 LEU A 241      -6.040 -12.027 -25.119  1.00 74.55           C
ATOM   3627 1HD2 LEU A 241      -5.154 -12.437 -25.605  1.00 74.55           H
ATOM   3628 2HD2 LEU A 241      -6.905 -12.161 -25.769  1.00 74.55           H
ATOM   3629 3HD2 LEU A 241      -5.890 -10.965 -24.928  1.00 74.55           H
ATOM   3630  HN  LEU A 241      -8.859 -14.316 -23.258  1.00 74.55           H
ATOM   3631  N   ILE A 242      -8.111 -16.982 -24.639  1.00 75.45           N
ATOM   3632  CA  ILE A 242      -8.134 -18.386 -25.010  1.00 75.45           C
ATOM   3633  C   ILE A 242      -8.949 -18.556 -26.294  1.00 75.45           C
ATOM   3634  O   ILE A 242      -8.535 -19.271 -27.206  1.00 75.45           O
ATOM   3635  HA  ILE A 242      -7.107 -18.689 -25.211  1.00 75.45           H
ATOM   3636  CB  ILE A 242      -8.638 -19.240 -23.845  1.00 75.45           C
ATOM   3637  HB  ILE A 242      -9.539 -18.775 -23.445  1.00 75.45           H
ATOM   3638  CG1 ILE A 242      -7.611 -19.281 -22.711  1.00 75.45           C
ATOM   3639 1HG1 ILE A 242      -6.745 -19.865 -23.022  1.00 75.45           H
ATOM   3640 2HG1 ILE A 242      -7.256 -18.273 -22.500  1.00 75.45           H
ATOM   3641  CG2 ILE A 242      -9.025 -20.642 -24.319  1.00 75.45           C
ATOM   3642 1HG2 ILE A 242      -9.816 -20.568 -25.065  1.00 75.45           H
ATOM   3643 2HG2 ILE A 242      -8.156 -21.130 -24.759  1.00 75.45           H
ATOM   3644 3HG2 ILE A 242      -9.380 -21.227 -23.471  1.00 75.45           H
ATOM   3645  CD1 ILE A 242      -8.216 -19.891 -21.445  1.00 75.45           C
ATOM   3646 1HD1 ILE A 242      -9.067 -19.291 -21.124  1.00 75.45           H
ATOM   3647 2HD1 ILE A 242      -8.547 -20.908 -21.654  1.00 75.45           H
ATOM   3648 3HD1 ILE A 242      -7.465 -19.909 -20.656  1.00 75.45           H
ATOM   3649  HN  ILE A 242      -8.502 -16.775 -23.743  1.00 75.45           H
ATOM   3650  N   GLN A 243     -10.093 -17.888 -26.324  1.00 71.66           N
ATOM   3651  CA  GLN A 243     -10.991 -17.993 -27.462  1.00 71.66           C
ATOM   3652  C   GLN A 243     -10.330 -17.414 -28.715  1.00 71.66           C
ATOM   3653  O   GLN A 243     -10.589 -17.874 -29.826  1.00 71.66           O
ATOM   3654  HA  GLN A 243     -11.166 -19.060 -27.595  1.00 71.66           H
ATOM   3655  CB  GLN A 243     -12.323 -17.298 -27.174  1.00 71.66           C
ATOM   3656 1HB  GLN A 243     -12.139 -16.307 -26.759  1.00 71.66           H
ATOM   3657 2HB  GLN A 243     -12.872 -17.157 -28.105  1.00 71.66           H
ATOM   3658  CG  GLN A 243     -13.168 -18.117 -26.196  1.00 71.66           C
ATOM   3659 1HG  GLN A 243     -13.254 -19.143 -26.554  1.00 71.66           H
ATOM   3660 2HG  GLN A 243     -12.672 -18.158 -25.227  1.00 71.66           H
ATOM   3661  CD  GLN A 243     -14.564 -17.510 -26.035  1.00 71.66           C
ATOM   3662  OE1 GLN A 243     -14.830 -16.389 -26.435  1.00 71.66           O
ATOM   3663  NE2 GLN A 243     -15.436 -18.311 -25.429  1.00 71.66           N
ATOM   3664 1HE2 GLN A 243     -15.152 -19.220 -25.126  1.00 71.66           H
ATOM   3665 2HE2 GLN A 243     -16.375 -18.003 -25.278  1.00 71.66           H
ATOM   3666  HN  GLN A 243     -10.407 -17.284 -25.592  1.00 71.66           H
ATOM   3667  N   ALA A 244      -9.490 -16.413 -28.494  1.00 72.64           N
ATOM   3668  CA  ALA A 244      -8.919 -15.659 -29.596  1.00 72.64           C
ATOM   3669  C   ALA A 244      -7.901 -16.533 -30.333  1.00 72.64           C
ATOM   3670  O   ALA A 244      -7.509 -16.221 -31.456  1.00 72.64           O
ATOM   3671  HA  ALA A 244      -9.729 -15.405 -30.280  1.00 72.64           H
ATOM   3672  CB  ALA A 244      -8.299 -14.366 -29.063  1.00 72.64           C
ATOM   3673 1HB  ALA A 244      -9.069 -13.768 -28.575  1.00 72.64           H
ATOM   3674 2HB  ALA A 244      -7.516 -14.608 -28.344  1.00 72.64           H
ATOM   3675 3HB  ALA A 244      -7.870 -13.800 -29.890  1.00 72.64           H
ATOM   3676  HN  ALA A 244      -9.200 -16.117 -27.584  1.00 72.64           H
ATOM   3677  N   LYS A 245      -7.503 -17.609 -29.670  1.00 60.73           N
ATOM   3678  CA  LYS A 245      -6.577 -18.555 -30.267  1.00 60.73           C
ATOM   3679  C   LYS A 245      -5.414 -17.792 -30.905  1.00 60.73           C
ATOM   3680  O   LYS A 245      -4.634 -18.363 -31.664  1.00 60.73           O
ATOM   3681  HA  LYS A 245      -6.182 -19.178 -29.464  1.00 60.73           H
ATOM   3682  CB  LYS A 245      -7.310 -19.482 -31.239  1.00 60.73           C
ATOM   3683 1HB  LYS A 245      -7.933 -18.892 -31.911  1.00 60.73           H
ATOM   3684 2HB  LYS A 245      -6.586 -20.011 -31.859  1.00 60.73           H
ATOM   3685  CG  LYS A 245      -8.178 -20.491 -30.485  1.00 60.73           C
ATOM   3686 1HG  LYS A 245      -7.603 -20.935 -29.672  1.00 60.73           H
ATOM   3687 2HG  LYS A 245      -9.028 -19.980 -30.033  1.00 60.73           H
ATOM   3688  CD  LYS A 245      -8.679 -21.592 -31.422  1.00 60.73           C
ATOM   3689 1HD  LYS A 245      -9.349 -21.164 -32.167  1.00 60.73           H
ATOM   3690 2HD  LYS A 245      -7.837 -22.026 -31.962  1.00 60.73           H
ATOM   3691  CE  LYS A 245      -9.409 -22.687 -30.641  1.00 60.73           C
ATOM   3692 1HE  LYS A 245      -8.777 -23.047 -29.830  1.00 60.73           H
ATOM   3693 2HE  LYS A 245     -10.310 -22.277 -30.185  1.00 60.73           H
ATOM   3694  NZ  LYS A 245      -9.767 -23.811 -31.535  1.00 60.73           N
ATOM   3695 1HZ  LYS A 245     -10.270 -24.515 -31.008  1.00 60.73           H
ATOM   3696 2HZ  LYS A 245     -10.354 -23.470 -32.289  1.00 60.73           H
ATOM   3697 3HZ  LYS A 245      -8.922 -24.217 -31.922  1.00 60.73           H
ATOM   3698  HN  LYS A 245      -7.802 -17.837 -28.744  1.00 60.73           H
ATOM   3699  N   LYS A 246      -5.336 -16.512 -30.572  1.00 53.07           N
ATOM   3700  CA  LYS A 246      -4.325 -15.647 -31.158  1.00 53.07           C
ATOM   3701  C   LYS A 246      -3.027 -15.774 -30.359  1.00 53.07           C
ATOM   3702  O   LYS A 246      -2.967 -15.377 -29.196  1.00 53.07           O
ATOM   3703  HA  LYS A 246      -4.142 -15.999 -32.173  1.00 53.07           H
ATOM   3704  CB  LYS A 246      -4.845 -14.212 -31.263  1.00 53.07           C
ATOM   3705 1HB  LYS A 246      -5.361 -13.939 -30.343  1.00 53.07           H
ATOM   3706 2HB  LYS A 246      -4.005 -13.525 -31.373  1.00 53.07           H
ATOM   3707  CG  LYS A 246      -5.795 -14.058 -32.452  1.00 53.07           C
ATOM   3708 1HG  LYS A 246      -5.381 -14.569 -33.321  1.00 53.07           H
ATOM   3709 2HG  LYS A 246      -6.748 -14.537 -32.225  1.00 53.07           H
ATOM   3710  CD  LYS A 246      -6.027 -12.582 -32.782  1.00 53.07           C
ATOM   3711 1HD  LYS A 246      -6.529 -12.094 -31.948  1.00 53.07           H
ATOM   3712 2HD  LYS A 246      -5.068 -12.081 -32.915  1.00 53.07           H
ATOM   3713  CE  LYS A 246      -6.868 -12.430 -34.051  1.00 53.07           C
ATOM   3714 1HE  LYS A 246      -6.462 -13.061 -34.842  1.00 53.07           H
ATOM   3715 2HE  LYS A 246      -7.886 -12.771 -33.863  1.00 53.07           H
ATOM   3716  NZ  LYS A 246      -6.885 -11.018 -34.495  1.00 53.07           N
ATOM   3717 1HZ  LYS A 246      -7.468 -10.930 -35.320  1.00 53.07           H
ATOM   3718 2HZ  LYS A 246      -7.258 -10.435 -33.754  1.00 53.07           H
ATOM   3719 3HZ  LYS A 246      -5.941 -10.722 -34.716  1.00 53.07           H
ATOM   3720  HN  LYS A 246      -5.946 -16.066 -29.917  1.00 53.07           H
ATOM   3721  N   SER A 247      -2.018 -16.330 -31.014  1.00 55.78           N
ATOM   3722  CA  SER A 247      -0.762 -16.622 -30.346  1.00 55.78           C
ATOM   3723  C   SER A 247      -0.194 -15.348 -29.718  1.00 55.78           C
ATOM   3724  O   SER A 247       0.219 -15.354 -28.559  1.00 55.78           O
ATOM   3725  HA  SER A 247      -1.009 -17.352 -29.575  1.00 55.78           H
ATOM   3726  CB  SER A 247       0.250 -17.232 -31.318  1.00 55.78           C
ATOM   3727 1HB  SER A 247      -0.072 -18.235 -31.596  1.00 55.78           H
ATOM   3728 2HB  SER A 247       0.275 -16.640 -32.233  1.00 55.78           H
ATOM   3729  OG  SER A 247       1.559 -17.293 -30.757  1.00 55.78           O
ATOM   3730  HG  SER A 247       2.199 -17.678 -31.423  1.00 55.78           H
ATOM   3731  HN  SER A 247      -2.050 -16.578 -31.983  1.00 55.78           H
ATOM   3732  N   SER A 248      -0.191 -14.287 -30.510  1.00 57.01           N
ATOM   3733  CA  SER A 248       0.470 -13.056 -30.110  1.00 57.01           C
ATOM   3734  C   SER A 248      -0.083 -12.579 -28.765  1.00 57.01           C
ATOM   3735  O   SER A 248       0.603 -11.880 -28.021  1.00 57.01           O
ATOM   3736  HA  SER A 248       1.526 -13.310 -30.021  1.00 57.01           H
ATOM   3737  CB  SER A 248       0.295 -11.967 -31.171  1.00 57.01           C
ATOM   3738 1HB  SER A 248       0.827 -11.068 -30.858  1.00 57.01           H
ATOM   3739 2HB  SER A 248       0.748 -12.296 -32.106  1.00 57.01           H
ATOM   3740  OG  SER A 248      -1.077 -11.653 -31.393  1.00 57.01           O
ATOM   3741  HG  SER A 248      -1.155 -10.937 -32.087  1.00 57.01           H
ATOM   3742  HN  SER A 248      -0.627 -14.259 -31.409  1.00 57.01           H
ATOM   3743  N   LYS A 249      -1.317 -12.977 -28.494  1.00 53.27           N
ATOM   3744  CA  LYS A 249      -2.001 -12.528 -27.293  1.00 53.27           C
ATOM   3745  C   LYS A 249      -1.447 -13.282 -26.083  1.00 53.27           C
ATOM   3746  O   LYS A 249      -1.624 -12.852 -24.944  1.00 53.27           O
ATOM   3747  HA  LYS A 249      -1.782 -11.468 -27.169  1.00 53.27           H
ATOM   3748  CB  LYS A 249      -3.517 -12.660 -27.459  1.00 53.27           C
ATOM   3749 1HB  LYS A 249      -3.757 -13.639 -27.874  1.00 53.27           H
ATOM   3750 2HB  LYS A 249      -3.999 -12.601 -26.484  1.00 53.27           H
ATOM   3751  CG  LYS A 249      -4.066 -11.564 -28.374  1.00 53.27           C
ATOM   3752 1HG  LYS A 249      -3.779 -10.586 -27.988  1.00 53.27           H
ATOM   3753 2HG  LYS A 249      -3.623 -11.657 -29.366  1.00 53.27           H
ATOM   3754  CD  LYS A 249      -5.590 -11.650 -28.480  1.00 53.27           C
ATOM   3755 1HD  LYS A 249      -5.867 -12.508 -29.092  1.00 53.27           H
ATOM   3756 2HD  LYS A 249      -6.018 -11.812 -27.491  1.00 53.27           H
ATOM   3757  CE  LYS A 249      -6.170 -10.372 -29.089  1.00 53.27           C
ATOM   3758 1HE  LYS A 249      -5.725  -9.500 -28.612  1.00 53.27           H
ATOM   3759 2HE  LYS A 249      -5.917 -10.320 -30.148  1.00 53.27           H
ATOM   3760  NZ  LYS A 249      -7.640 -10.340 -28.923  1.00 53.27           N
ATOM   3761 1HZ  LYS A 249      -8.012  -9.505 -29.361  1.00 53.27           H
ATOM   3762 2HZ  LYS A 249      -8.048 -11.160 -29.359  1.00 53.27           H
ATOM   3763 3HZ  LYS A 249      -7.869 -10.334 -27.935  1.00 53.27           H
ATOM   3764  HN  LYS A 249      -1.846 -13.594 -29.076  1.00 53.27           H
ATOM   3765  N   HIS A 250      -0.787 -14.395 -26.370  1.00 51.84           N
ATOM   3766  CA  HIS A 250      -0.274 -15.254 -25.317  1.00 51.84           C
ATOM   3767  C   HIS A 250       0.843 -14.530 -24.563  1.00 51.84           C
ATOM   3768  O   HIS A 250       0.957 -14.655 -23.345  1.00 51.84           O
ATOM   3769  HA  HIS A 250      -1.102 -15.438 -24.632  1.00 51.84           H
ATOM   3770  CB  HIS A 250       0.171 -16.603 -25.885  1.00 51.84           C
ATOM   3771 1HB  HIS A 250       0.696 -16.435 -26.825  1.00 51.84           H
ATOM   3772 2HB  HIS A 250       0.885 -17.057 -25.197  1.00 51.84           H
ATOM   3773  CG  HIS A 250      -0.962 -17.573 -26.124  1.00 51.84           C
ATOM   3774  ND1 HIS A 250      -1.628 -18.217 -25.095  1.00 51.84           N
ATOM   3775  HD1 HIS A 250      -1.437 -18.113 -24.119  1.00 51.84           H
ATOM   3776  CD2 HIS A 250      -1.540 -18.000 -27.283  1.00 51.84           C
ATOM   3777  HD2 HIS A 250      -1.256 -17.689 -28.289  1.00 51.84           H
ATOM   3778  CE1 HIS A 250      -2.561 -18.994 -25.624  1.00 51.84           C
ATOM   3779  HE1 HIS A 250      -3.253 -19.631 -25.072  1.00 51.84           H
ATOM   3780  NE2 HIS A 250      -2.505 -18.859 -26.980  1.00 51.84           N
ATOM   3781  HN  HIS A 250      -0.603 -14.711 -27.301  1.00 51.84           H
ATOM   3782  N   LYS A 251       1.640 -13.790 -25.319  1.00 54.92           N
ATOM   3783  CA  LYS A 251       2.745 -13.046 -24.738  1.00 54.92           C
ATOM   3784  C   LYS A 251       2.196 -12.012 -23.753  1.00 54.92           C
ATOM   3785  O   LYS A 251       2.695 -11.887 -22.636  1.00 54.92           O
ATOM   3786  HA  LYS A 251       3.361 -13.755 -24.186  1.00 54.92           H
ATOM   3787  CB  LYS A 251       3.622 -12.443 -25.837  1.00 54.92           C
ATOM   3788 1HB  LYS A 251       2.993 -11.978 -26.596  1.00 54.92           H
ATOM   3789 2HB  LYS A 251       4.249 -11.656 -25.416  1.00 54.92           H
ATOM   3790  CG  LYS A 251       4.504 -13.514 -26.484  1.00 54.92           C
ATOM   3791 1HG  LYS A 251       5.088 -14.021 -25.716  1.00 54.92           H
ATOM   3792 2HG  LYS A 251       3.876 -14.268 -26.958  1.00 54.92           H
ATOM   3793  CD  LYS A 251       5.443 -12.897 -27.522  1.00 54.92           C
ATOM   3794 1HD  LYS A 251       4.858 -12.413 -28.304  1.00 54.92           H
ATOM   3795 2HD  LYS A 251       6.050 -12.122 -27.054  1.00 54.92           H
ATOM   3796  CE  LYS A 251       6.351 -13.961 -28.141  1.00 54.92           C
ATOM   3797 1HE  LYS A 251       7.047 -14.335 -27.390  1.00 54.92           H
ATOM   3798 2HE  LYS A 251       5.753 -14.810 -28.472  1.00 54.92           H
ATOM   3799  NZ  LYS A 251       7.101 -13.400 -29.286  1.00 54.92           N
ATOM   3800 1HZ  LYS A 251       7.700 -14.116 -29.682  1.00 54.92           H
ATOM   3801 2HZ  LYS A 251       6.449 -13.077 -29.993  1.00 54.92           H
ATOM   3802 3HZ  LYS A 251       7.669 -12.621 -28.970  1.00 54.92           H
ATOM   3803  HN  LYS A 251       1.541 -13.694 -26.310  1.00 54.92           H
ATOM   3804  N   ALA A 252       1.175 -11.297 -24.203  1.00 61.44           N
ATOM   3805  CA  ALA A 252       0.575 -10.254 -23.389  1.00 61.44           C
ATOM   3806  C   ALA A 252      -0.059 -10.884 -22.147  1.00 61.44           C
ATOM   3807  O   ALA A 252      -0.069 -10.280 -21.076  1.00 61.44           O
ATOM   3808  HA  ALA A 252       1.371  -9.578 -23.076  1.00 61.44           H
ATOM   3809  CB  ALA A 252      -0.436  -9.470 -24.227  1.00 61.44           C
ATOM   3810 1HB  ALA A 252       0.070  -9.018 -25.079  1.00 61.44           H
ATOM   3811 2HB  ALA A 252      -1.214 -10.145 -24.583  1.00 61.44           H
ATOM   3812 3HB  ALA A 252      -0.886  -8.687 -23.615  1.00 61.44           H
ATOM   3813  HN  ALA A 252       0.760 -11.420 -25.105  1.00 61.44           H
ATOM   3814  N   LEU A 253      -0.575 -12.090 -22.333  1.00 61.36           N
ATOM   3815  CA  LEU A 253      -1.212 -12.808 -21.242  1.00 61.36           C
ATOM   3816  C   LEU A 253      -0.169 -13.125 -20.168  1.00 61.36           C
ATOM   3817  O   LEU A 253      -0.385 -12.852 -18.989  1.00 61.36           O
ATOM   3818  HA  LEU A 253      -1.962 -12.146 -20.810  1.00 61.36           H
ATOM   3819  CB  LEU A 253      -1.947 -14.042 -21.770  1.00 61.36           C
ATOM   3820 1HB  LEU A 253      -2.632 -13.724 -22.555  1.00 61.36           H
ATOM   3821 2HB  LEU A 253      -1.216 -14.705 -22.233  1.00 61.36           H
ATOM   3822  CG  LEU A 253      -2.739 -14.844 -20.735  1.00 61.36           C
ATOM   3823  HG  LEU A 253      -2.068 -15.098 -19.914  1.00 61.36           H
ATOM   3824  CD1 LEU A 253      -3.877 -14.008 -20.147  1.00 61.36           C
ATOM   3825 1HD1 LEU A 253      -3.465 -13.123 -19.662  1.00 61.36           H
ATOM   3826 2HD1 LEU A 253      -4.554 -13.703 -20.945  1.00 61.36           H
ATOM   3827 3HD1 LEU A 253      -4.423 -14.602 -19.414  1.00 61.36           H
ATOM   3828  CD2 LEU A 253      -3.243 -16.160 -21.330  1.00 61.36           C
ATOM   3829 1HD2 LEU A 253      -3.892 -15.950 -22.180  1.00 61.36           H
ATOM   3830 2HD2 LEU A 253      -2.393 -16.758 -21.661  1.00 61.36           H
ATOM   3831 3HD2 LEU A 253      -3.802 -16.711 -20.574  1.00 61.36           H
ATOM   3832  HN  LEU A 253      -0.562 -12.575 -23.208  1.00 61.36           H
ATOM   3833  N   LYS A 254       0.939 -13.697 -20.616  1.00 59.47           N
ATOM   3834  CA  LYS A 254       1.970 -14.150 -19.698  1.00 59.47           C
ATOM   3835  C   LYS A 254       2.416 -12.979 -18.821  1.00 59.47           C
ATOM   3836  O   LYS A 254       2.526 -13.117 -17.603  1.00 59.47           O
ATOM   3837  HA  LYS A 254       1.526 -14.912 -19.058  1.00 59.47           H
ATOM   3838  CB  LYS A 254       3.115 -14.815 -20.465  1.00 59.47           C
ATOM   3839 1HB  LYS A 254       2.711 -15.522 -21.189  1.00 59.47           H
ATOM   3840 2HB  LYS A 254       3.666 -14.062 -21.029  1.00 59.47           H
ATOM   3841  CG  LYS A 254       4.066 -15.541 -19.511  1.00 59.47           C
ATOM   3842 1HG  LYS A 254       4.520 -14.822 -18.828  1.00 59.47           H
ATOM   3843 2HG  LYS A 254       3.504 -16.248 -18.901  1.00 59.47           H
ATOM   3844  CD  LYS A 254       5.160 -16.281 -20.283  1.00 59.47           C
ATOM   3845 1HD  LYS A 254       4.704 -16.973 -20.992  1.00 59.47           H
ATOM   3846 2HD  LYS A 254       5.744 -15.568 -20.865  1.00 59.47           H
ATOM   3847  CE  LYS A 254       6.080 -17.048 -19.332  1.00 59.47           C
ATOM   3848 1HE  LYS A 254       6.561 -16.354 -18.643  1.00 59.47           H
ATOM   3849 2HE  LYS A 254       5.493 -17.740 -18.728  1.00 59.47           H
ATOM   3850  NZ  LYS A 254       7.108 -17.792 -20.093  1.00 59.47           N
ATOM   3851 1HZ  LYS A 254       7.715 -18.285 -19.448  1.00 59.47           H
ATOM   3852 2HZ  LYS A 254       6.656 -18.460 -20.708  1.00 59.47           H
ATOM   3853 3HZ  LYS A 254       7.656 -17.142 -20.645  1.00 59.47           H
ATOM   3854  HN  LYS A 254       1.137 -13.852 -21.584  1.00 59.47           H
ATOM   3855  N   VAL A 255       2.662 -11.852 -19.473  1.00 60.07           N
ATOM   3856  CA  VAL A 255       3.054 -10.647 -18.763  1.00 60.07           C
ATOM   3857  C   VAL A 255       2.028 -10.347 -17.669  1.00 60.07           C
ATOM   3858  O   VAL A 255       2.391 -10.123 -16.516  1.00 60.07           O
ATOM   3859  HA  VAL A 255       4.019 -10.840 -18.295  1.00 60.07           H
ATOM   3860  CB  VAL A 255       3.230  -9.492 -19.751  1.00 60.07           C
ATOM   3861  HB  VAL A 255       2.447  -9.573 -20.504  1.00 60.07           H
ATOM   3862  CG1 VAL A 255       3.070  -8.141 -19.049  1.00 60.07           C
ATOM   3863 1HG1 VAL A 255       2.075  -8.077 -18.609  1.00 60.07           H
ATOM   3864 2HG1 VAL A 255       3.821  -8.048 -18.265  1.00 60.07           H
ATOM   3865 3HG1 VAL A 255       3.200  -7.338 -19.774  1.00 60.07           H
ATOM   3866  CG2 VAL A 255       4.581  -9.582 -20.465  1.00 60.07           C
ATOM   3867 1HG2 VAL A 255       5.384  -9.538 -19.729  1.00 60.07           H
ATOM   3868 2HG2 VAL A 255       4.640 -10.522 -21.013  1.00 60.07           H
ATOM   3869 3HG2 VAL A 255       4.680  -8.749 -21.161  1.00 60.07           H
ATOM   3870  HN  VAL A 255       2.596 -11.755 -20.466  1.00 60.07           H
ATOM   3871  N   THR A 256       0.765 -10.352 -18.070  1.00 59.31           N
ATOM   3872  CA  THR A 256      -0.298  -9.872 -17.203  1.00 59.31           C
ATOM   3873  C   THR A 256      -0.434 -10.777 -15.976  1.00 59.31           C
ATOM   3874  O   THR A 256      -0.644 -10.294 -14.865  1.00 59.31           O
ATOM   3875  HA  THR A 256      -0.024  -8.881 -16.840  1.00 59.31           H
ATOM   3876  CB  THR A 256      -1.579  -9.777 -18.033  1.00 59.31           C
ATOM   3877  HB  THR A 256      -1.922 -10.766 -18.334  1.00 59.31           H
ATOM   3878  OG1 THR A 256      -1.238  -8.893 -19.098  1.00 59.31           O
ATOM   3879  HG1 THR A 256      -1.167  -9.403 -19.955  1.00 59.31           H
ATOM   3880  CG2 THR A 256      -2.704  -9.050 -17.292  1.00 59.31           C
ATOM   3881 1HG2 THR A 256      -2.384  -8.037 -17.051  1.00 59.31           H
ATOM   3882 2HG2 THR A 256      -2.939  -9.586 -16.373  1.00 59.31           H
ATOM   3883 3HG2 THR A 256      -3.590  -9.010 -17.926  1.00 59.31           H
ATOM   3884  HN  THR A 256       0.464 -10.675 -18.967  1.00 59.31           H
ATOM   3885  N   ILE A 257      -0.310 -12.073 -16.220  1.00 68.85           N
ATOM   3886  CA  ILE A 257      -0.382 -13.048 -15.145  1.00 68.85           C
ATOM   3887  C   ILE A 257       0.750 -12.786 -14.149  1.00 68.85           C
ATOM   3888  O   ILE A 257       0.525 -12.768 -12.940  1.00 68.85           O
ATOM   3889  HA  ILE A 257      -1.333 -12.900 -14.633  1.00 68.85           H
ATOM   3890  CB  ILE A 257      -0.388 -14.470 -15.709  1.00 68.85           C
ATOM   3891  HB  ILE A 257       0.429 -14.556 -16.426  1.00 68.85           H
ATOM   3892  CG1 ILE A 257      -1.686 -14.754 -16.467  1.00 68.85           C
ATOM   3893 1HG1 ILE A 257      -2.523 -14.769 -15.769  1.00 68.85           H
ATOM   3894 2HG1 ILE A 257      -1.879 -13.950 -17.179  1.00 68.85           H
ATOM   3895  CG2 ILE A 257      -0.131 -15.499 -14.606  1.00 68.85           C
ATOM   3896 1HG2 ILE A 257       0.840 -15.308 -14.150  1.00 68.85           H
ATOM   3897 2HG2 ILE A 257      -0.910 -15.420 -13.848  1.00 68.85           H
ATOM   3898 3HG2 ILE A 257      -0.140 -16.501 -15.035  1.00 68.85           H
ATOM   3899  CD1 ILE A 257      -1.608 -16.090 -17.208  1.00 68.85           C
ATOM   3900 1HD1 ILE A 257      -0.785 -16.062 -17.922  1.00 68.85           H
ATOM   3901 2HD1 ILE A 257      -1.439 -16.893 -16.491  1.00 68.85           H
ATOM   3902 3HD1 ILE A 257      -2.543 -16.267 -17.738  1.00 68.85           H
ATOM   3903  HN  ILE A 257      -0.163 -12.459 -17.131  1.00 68.85           H
ATOM   3904  N   THR A 258       1.941 -12.589 -14.694  1.00 71.36           N
ATOM   3905  CA  THR A 258       3.123 -12.416 -13.867  1.00 71.36           C
ATOM   3906  C   THR A 258       2.927 -11.253 -12.893  1.00 71.36           C
ATOM   3907  O   THR A 258       3.195 -11.385 -11.700  1.00 71.36           O
ATOM   3908  HA  THR A 258       3.258 -13.316 -13.268  1.00 71.36           H
ATOM   3909  CB  THR A 258       4.327 -12.235 -14.795  1.00 71.36           C
ATOM   3910  HB  THR A 258       4.244 -11.309 -15.363  1.00 71.36           H
ATOM   3911  OG1 THR A 258       4.352 -13.432 -15.568  1.00 71.36           O
ATOM   3912  HG1 THR A 258       3.786 -13.323 -16.385  1.00 71.36           H
ATOM   3913  CG2 THR A 258       5.657 -12.252 -14.038  1.00 71.36           C
ATOM   3914 1HG2 THR A 258       5.770 -13.206 -13.524  1.00 71.36           H
ATOM   3915 2HG2 THR A 258       5.670 -11.442 -13.309  1.00 71.36           H
ATOM   3916 3HG2 THR A 258       6.477 -12.120 -14.743  1.00 71.36           H
ATOM   3917  HN  THR A 258       2.105 -12.548 -15.680  1.00 71.36           H
ATOM   3918  N   VAL A 259       2.460 -10.139 -13.438  1.00 67.53           N
ATOM   3919  CA  VAL A 259       2.280  -8.936 -12.643  1.00 67.53           C
ATOM   3920  C   VAL A 259       1.279  -9.216 -11.521  1.00 67.53           C
ATOM   3921  O   VAL A 259       1.491  -8.810 -10.379  1.00 67.53           O
ATOM   3922  HA  VAL A 259       3.244  -8.687 -12.200  1.00 67.53           H
ATOM   3923  CB  VAL A 259       1.858  -7.772 -13.544  1.00 67.53           C
ATOM   3924  HB  VAL A 259       0.982  -8.087 -14.110  1.00 67.53           H
ATOM   3925  CG1 VAL A 259       1.466  -6.550 -12.712  1.00 67.53           C
ATOM   3926 1HG1 VAL A 259       0.631  -6.807 -12.059  1.00 67.53           H
ATOM   3927 2HG1 VAL A 259       2.316  -6.234 -12.107  1.00 67.53           H
ATOM   3928 3HG1 VAL A 259       1.170  -5.738 -13.376  1.00 67.53           H
ATOM   3929  CG2 VAL A 259       2.963  -7.424 -14.543  1.00 67.53           C
ATOM   3930 1HG2 VAL A 259       3.865  -7.138 -14.002  1.00 67.53           H
ATOM   3931 2HG2 VAL A 259       3.174  -8.291 -15.168  1.00 67.53           H
ATOM   3932 3HG2 VAL A 259       2.637  -6.594 -15.170  1.00 67.53           H
ATOM   3933  HN  VAL A 259       2.207 -10.051 -14.401  1.00 67.53           H
ATOM   3934  N   LEU A 260       0.209  -9.907 -11.884  1.00 68.11           N
ATOM   3935  CA  LEU A 260      -0.841 -10.219 -10.929  1.00 68.11           C
ATOM   3936  C   LEU A 260      -0.266 -11.096  -9.815  1.00 68.11           C
ATOM   3937  O   LEU A 260      -0.493 -10.833  -8.634  1.00 68.11           O
ATOM   3938  HA  LEU A 260      -1.175  -9.279 -10.491  1.00 68.11           H
ATOM   3939  CB  LEU A 260      -2.045 -10.840 -11.640  1.00 68.11           C
ATOM   3940 1HB  LEU A 260      -2.381 -10.150 -12.414  1.00 68.11           H
ATOM   3941 2HB  LEU A 260      -1.716 -11.748 -12.145  1.00 68.11           H
ATOM   3942  CG  LEU A 260      -3.242 -11.189 -10.753  1.00 68.11           C
ATOM   3943  HG  LEU A 260      -2.881 -11.779  -9.910  1.00 68.11           H
ATOM   3944  CD1 LEU A 260      -3.884  -9.925 -10.177  1.00 68.11           C
ATOM   3945 1HD1 LEU A 260      -3.150  -9.385  -9.579  1.00 68.11           H
ATOM   3946 2HD1 LEU A 260      -4.227  -9.288 -10.993  1.00 68.11           H
ATOM   3947 3HD1 LEU A 260      -4.732 -10.201  -9.550  1.00 68.11           H
ATOM   3948  CD2 LEU A 260      -4.253 -12.052 -11.510  1.00 68.11           C
ATOM   3949 1HD2 LEU A 260      -4.612 -11.508 -12.383  1.00 68.11           H
ATOM   3950 2HD2 LEU A 260      -3.774 -12.977 -11.829  1.00 68.11           H
ATOM   3951 3HD2 LEU A 260      -5.093 -12.285 -10.856  1.00 68.11           H
ATOM   3952  HN  LEU A 260       0.053 -10.251 -12.810  1.00 68.11           H
ATOM   3953  N   THR A 261       0.467 -12.119 -10.228  1.00 79.18           N
ATOM   3954  CA  THR A 261       0.988 -13.096  -9.287  1.00 79.18           C
ATOM   3955  C   THR A 261       1.921 -12.421  -8.280  1.00 79.18           C
ATOM   3956  O   THR A 261       1.857 -12.702  -7.084  1.00 79.18           O
ATOM   3957  HA  THR A 261       0.152 -13.508  -8.722  1.00 79.18           H
ATOM   3958  CB  THR A 261       1.663 -14.211 -10.088  1.00 79.18           C
ATOM   3959  HB  THR A 261       2.534 -13.833 -10.623  1.00 79.18           H
ATOM   3960  OG1 THR A 261       0.619 -14.733 -10.905  1.00 79.18           O
ATOM   3961  HG1 THR A 261       0.571 -14.225 -11.765  1.00 79.18           H
ATOM   3962  CG2 THR A 261       2.077 -15.394  -9.210  1.00 79.18           C
ATOM   3963 1HG2 THR A 261       1.194 -15.814  -8.728  1.00 79.18           H
ATOM   3964 2HG2 THR A 261       2.779 -15.054  -8.450  1.00 79.18           H
ATOM   3965 3HG2 THR A 261       2.551 -16.157  -9.828  1.00 79.18           H
ATOM   3966  HN  THR A 261       0.705 -12.285 -11.185  1.00 79.18           H
ATOM   3967  N   VAL A 262       2.766 -11.543  -8.800  1.00 81.24           N
ATOM   3968  CA  VAL A 262       3.740 -10.858  -7.967  1.00 81.24           C
ATOM   3969  C   VAL A 262       3.007 -10.034  -6.906  1.00 81.24           C
ATOM   3970  O   VAL A 262       3.380 -10.054  -5.734  1.00 81.24           O
ATOM   3971  HA  VAL A 262       4.340 -11.619  -7.469  1.00 81.24           H
ATOM   3972  CB  VAL A 262       4.673 -10.015  -8.839  1.00 81.24           C
ATOM   3973  HB  VAL A 262       4.055  -9.379  -9.474  1.00 81.24           H
ATOM   3974  CG1 VAL A 262       5.554  -9.106  -7.980  1.00 81.24           C
ATOM   3975 1HG1 VAL A 262       4.924  -8.437  -7.394  1.00 81.24           H
ATOM   3976 2HG1 VAL A 262       6.159  -9.716  -7.309  1.00 81.24           H
ATOM   3977 3HG1 VAL A 262       6.207  -8.518  -8.625  1.00 81.24           H
ATOM   3978  CG2 VAL A 262       5.523 -10.903  -9.749  1.00 81.24           C
ATOM   3979 1HG2 VAL A 262       6.127 -11.575  -9.140  1.00 81.24           H
ATOM   3980 2HG2 VAL A 262       4.872 -11.488 -10.399  1.00 81.24           H
ATOM   3981 3HG2 VAL A 262       6.177 -10.278 -10.358  1.00 81.24           H
ATOM   3982  HN  VAL A 262       2.792 -11.299  -9.769  1.00 81.24           H
ATOM   3983  N   PHE A 263       1.979  -9.330  -7.355  1.00 74.26           N
ATOM   3984  CA  PHE A 263       1.205  -8.484  -6.463  1.00 74.26           C
ATOM   3985  C   PHE A 263       0.562  -9.308  -5.346  1.00 74.26           C
ATOM   3986  O   PHE A 263       0.697  -8.977  -4.169  1.00 74.26           O
ATOM   3987  HA  PHE A 263       1.893  -7.759  -6.027  1.00 74.26           H
ATOM   3988  CB  PHE A 263       0.102  -7.838  -7.304  1.00 74.26           C
ATOM   3989 1HB  PHE A 263       0.562  -7.241  -8.091  1.00 74.26           H
ATOM   3990 2HB  PHE A 263      -0.474  -8.623  -7.794  1.00 74.26           H
ATOM   3991  CG  PHE A 263      -0.853  -6.951  -6.502  1.00 74.26           C
ATOM   3992  CD1 PHE A 263      -2.064  -7.433  -6.113  1.00 74.26           C
ATOM   3993  HD1 PHE A 263      -2.354  -8.451  -6.372  1.00 74.26           H
ATOM   3994  CD2 PHE A 263      -0.491  -5.680  -6.179  1.00 74.26           C
ATOM   3995  HD2 PHE A 263       0.479  -5.294  -6.491  1.00 74.26           H
ATOM   3996  CE1 PHE A 263      -2.950  -6.609  -5.369  1.00 74.26           C
ATOM   3997  HE1 PHE A 263      -3.920  -6.996  -5.057  1.00 74.26           H
ATOM   3998  CE2 PHE A 263      -1.377  -4.857  -5.435  1.00 74.26           C
ATOM   3999  HE2 PHE A 263      -1.087  -3.839  -5.177  1.00 74.26           H
ATOM   4000  CZ  PHE A 263      -2.588  -5.339  -5.046  1.00 74.26           C
ATOM   4001  HZ  PHE A 263      -3.268  -4.707  -4.475  1.00 74.26           H
ATOM   4002  HN  PHE A 263       1.673  -9.331  -8.307  1.00 74.26           H
ATOM   4003  N   VAL A 264      -0.125 -10.365  -5.754  1.00 82.71           N
ATOM   4004  CA  VAL A 264      -0.892 -11.167  -4.816  1.00 82.71           C
ATOM   4005  C   VAL A 264       0.056 -11.786  -3.787  1.00 82.71           C
ATOM   4006  O   VAL A 264      -0.226 -11.770  -2.590  1.00 82.71           O
ATOM   4007  HA  VAL A 264      -1.583 -10.500  -4.301  1.00 82.71           H
ATOM   4008  CB  VAL A 264      -1.716 -12.211  -5.572  1.00 82.71           C
ATOM   4009  HB  VAL A 264      -1.038 -12.773  -6.215  1.00 82.71           H
ATOM   4010  CG1 VAL A 264      -2.372 -13.197  -4.604  1.00 82.71           C
ATOM   4011 1HG1 VAL A 264      -1.601 -13.711  -4.030  1.00 82.71           H
ATOM   4012 2HG1 VAL A 264      -3.031 -12.656  -3.925  1.00 82.71           H
ATOM   4013 3HG1 VAL A 264      -2.952 -13.928  -5.168  1.00 82.71           H
ATOM   4014  CG2 VAL A 264      -2.763 -11.541  -6.465  1.00 82.71           C
ATOM   4015 1HG2 VAL A 264      -3.435 -10.942  -5.851  1.00 82.71           H
ATOM   4016 2HG2 VAL A 264      -2.264 -10.898  -7.190  1.00 82.71           H
ATOM   4017 3HG2 VAL A 264      -3.335 -12.305  -6.991  1.00 82.71           H
ATOM   4018  HN  VAL A 264      -0.162 -10.674  -6.704  1.00 82.71           H
ATOM   4019  N   LEU A 265       1.161 -12.316  -4.290  1.00 86.26           N
ATOM   4020  CA  LEU A 265       2.091 -13.048  -3.448  1.00 86.26           C
ATOM   4021  C   LEU A 265       2.696 -12.094  -2.415  1.00 86.26           C
ATOM   4022  O   LEU A 265       3.025 -12.504  -1.303  1.00 86.26           O
ATOM   4023  HA  LEU A 265       1.522 -13.812  -2.919  1.00 86.26           H
ATOM   4024  CB  LEU A 265       3.134 -13.770  -4.303  1.00 86.26           C
ATOM   4025 1HB  LEU A 265       3.529 -13.064  -5.033  1.00 86.26           H
ATOM   4026 2HB  LEU A 265       3.965 -14.060  -3.659  1.00 86.26           H
ATOM   4027  CG  LEU A 265       2.646 -15.013  -5.049  1.00 86.26           C
ATOM   4028  HG  LEU A 265       1.800 -14.726  -5.674  1.00 86.26           H
ATOM   4029  CD1 LEU A 265       3.732 -15.557  -5.979  1.00 86.26           C
ATOM   4030 1HD1 LEU A 265       4.000 -14.794  -6.709  1.00 86.26           H
ATOM   4031 2HD1 LEU A 265       4.612 -15.824  -5.393  1.00 86.26           H
ATOM   4032 3HD1 LEU A 265       3.358 -16.440  -6.497  1.00 86.26           H
ATOM   4033  CD2 LEU A 265       2.143 -16.077  -4.071  1.00 86.26           C
ATOM   4034 1HD2 LEU A 265       2.953 -16.367  -3.401  1.00 86.26           H
ATOM   4035 2HD2 LEU A 265       1.316 -15.672  -3.487  1.00 86.26           H
ATOM   4036 3HD2 LEU A 265       1.802 -16.950  -4.627  1.00 86.26           H
ATOM   4037  HN  LEU A 265       1.423 -12.252  -5.253  1.00 86.26           H
ATOM   4038  N   SER A 266       2.824 -10.839  -2.820  1.00 88.17           N
ATOM   4039  CA  SER A 266       3.463  -9.842  -1.977  1.00 88.17           C
ATOM   4040  C   SER A 266       2.462  -9.304  -0.953  1.00 88.17           C
ATOM   4041  O   SER A 266       2.821  -9.046   0.195  1.00 88.17           O
ATOM   4042  HA  SER A 266       4.277 -10.366  -1.477  1.00 88.17           H
ATOM   4043  CB  SER A 266       4.034  -8.696  -2.815  1.00 88.17           C
ATOM   4044 1HB  SER A 266       4.456  -7.940  -2.154  1.00 88.17           H
ATOM   4045 2HB  SER A 266       4.849  -9.071  -3.433  1.00 88.17           H
ATOM   4046  OG  SER A 266       3.043  -8.099  -3.647  1.00 88.17           O
ATOM   4047  HG  SER A 266       3.107  -8.468  -4.575  1.00 88.17           H
ATOM   4048  HN  SER A 266       2.501 -10.500  -3.704  1.00 88.17           H
ATOM   4049  N   GLN A 267       1.226  -9.149  -1.406  1.00 83.81           N
ATOM   4050  CA  GLN A 267       0.229  -8.433  -0.629  1.00 83.81           C
ATOM   4051  C   GLN A 267      -0.524  -9.399   0.288  1.00 83.81           C
ATOM   4052  O   GLN A 267      -0.945  -9.023   1.381  1.00 83.81           O
ATOM   4053  HA  GLN A 267       0.789  -7.715  -0.030  1.00 83.81           H
ATOM   4054  CB  GLN A 267      -0.739  -7.677  -1.542  1.00 83.81           C
ATOM   4055 1HB  GLN A 267      -1.187  -8.369  -2.255  1.00 83.81           H
ATOM   4056 2HB  GLN A 267      -1.553  -7.260  -0.949  1.00 83.81           H
ATOM   4057  CG  GLN A 267      -0.020  -6.555  -2.294  1.00 83.81           C
ATOM   4058 1HG  GLN A 267       0.814  -6.969  -2.860  1.00 83.81           H
ATOM   4059 2HG  GLN A 267      -0.701  -6.101  -3.014  1.00 83.81           H
ATOM   4060  CD  GLN A 267       0.493  -5.488  -1.325  1.00 83.81           C
ATOM   4061  OE1 GLN A 267      -0.045  -5.277  -0.251  1.00 83.81           O
ATOM   4062  NE2 GLN A 267       1.561  -4.828  -1.764  1.00 83.81           N
ATOM   4063 1HE2 GLN A 267       1.954  -5.050  -2.657  1.00 83.81           H
ATOM   4064 2HE2 GLN A 267       1.971  -4.110  -1.202  1.00 83.81           H
ATOM   4065  HN  GLN A 267       0.904  -9.502  -2.284  1.00 83.81           H
ATOM   4066  N   PHE A 268      -0.671 -10.626  -0.191  1.00 90.40           N
ATOM   4067  CA  PHE A 268      -1.561 -11.578   0.451  1.00 90.40           C
ATOM   4068  C   PHE A 268      -1.105 -11.878   1.880  1.00 90.40           C
ATOM   4069  O   PHE A 268      -1.887 -11.761   2.822  1.00 90.40           O
ATOM   4070  HA  PHE A 268      -2.553 -11.128   0.475  1.00 90.40           H
ATOM   4071  CB  PHE A 268      -1.504 -12.867  -0.371  1.00 90.40           C
ATOM   4072 1HB  PHE A 268      -1.768 -12.640  -1.404  1.00 90.40           H
ATOM   4073 2HB  PHE A 268      -0.479 -13.237  -0.378  1.00 90.40           H
ATOM   4074  CG  PHE A 268      -2.427 -13.974   0.143  1.00 90.40           C
ATOM   4075  CD1 PHE A 268      -1.919 -14.992   0.889  1.00 90.40           C
ATOM   4076  HD1 PHE A 268      -0.854 -15.018   1.120  1.00 90.40           H
ATOM   4077  CD2 PHE A 268      -3.756 -13.941  -0.146  1.00 90.40           C
ATOM   4078  HD2 PHE A 268      -4.163 -13.125  -0.744  1.00 90.40           H
ATOM   4079  CE1 PHE A 268      -2.775 -16.019   1.366  1.00 90.40           C
ATOM   4080  HE1 PHE A 268      -2.368 -16.834   1.963  1.00 90.40           H
ATOM   4081  CE2 PHE A 268      -4.612 -14.968   0.331  1.00 90.40           C
ATOM   4082  HE2 PHE A 268      -5.677 -14.941   0.100  1.00 90.40           H
ATOM   4083  CZ  PHE A 268      -4.104 -15.985   1.077  1.00 90.40           C
ATOM   4084  HZ  PHE A 268      -4.761 -16.774   1.443  1.00 90.40           H
ATOM   4085  HN  PHE A 268      -0.195 -10.971  -1.000  1.00 90.40           H
ATOM   4086  N   PRO A 269       0.163 -12.270   2.067  1.00 93.78           N
ATOM   4087  CA  PRO A 269       0.658 -12.613   3.402  1.00 93.78           C
ATOM   4088  C   PRO A 269       0.396 -11.510   4.415  1.00 93.78           C
ATOM   4089  O   PRO A 269      -0.035 -11.781   5.535  1.00 93.78           O
ATOM   4090  HA  PRO A 269       0.127 -13.484   3.786  1.00 93.78           H
ATOM   4091  CB  PRO A 269       2.155 -12.842   3.186  1.00 93.78           C
ATOM   4092 1HB  PRO A 269       2.728 -11.929   3.352  1.00 93.78           H
ATOM   4093 2HB  PRO A 269       2.549 -13.593   3.870  1.00 93.78           H
ATOM   4094  CG  PRO A 269       2.236 -13.302   1.736  1.00 93.78           C
ATOM   4095 1HG  PRO A 269       3.237 -13.169   1.324  1.00 93.78           H
ATOM   4096 2HG  PRO A 269       2.001 -14.361   1.634  1.00 93.78           H
ATOM   4097  CD  PRO A 269       1.211 -12.420   1.042  1.00 93.78           C
ATOM   4098 1HD  PRO A 269       1.634 -11.456   0.757  1.00 93.78           H
ATOM   4099 2HD  PRO A 269       0.833 -12.880   0.129  1.00 93.78           H
ATOM   4100  N   TYR A 270       0.666 -10.284   3.991  1.00 91.18           N
ATOM   4101  CA  TYR A 270       0.528  -9.139   4.875  1.00 91.18           C
ATOM   4102  C   TYR A 270      -0.927  -8.955   5.311  1.00 91.18           C
ATOM   4103  O   TYR A 270      -1.202  -8.724   6.487  1.00 91.18           O
ATOM   4104  HA  TYR A 270       1.143  -9.318   5.756  1.00 91.18           H
ATOM   4105  CB  TYR A 270       0.960  -7.921   4.057  1.00 91.18           C
ATOM   4106 1HB  TYR A 270       2.016  -8.022   3.803  1.00 91.18           H
ATOM   4107 2HB  TYR A 270       0.407  -7.911   3.118  1.00 91.18           H
ATOM   4108  CG  TYR A 270       0.748  -6.585   4.771  1.00 91.18           C
ATOM   4109  CD1 TYR A 270      -0.048  -5.614   4.198  1.00 91.18           C
ATOM   4110  HD1 TYR A 270      -0.526  -5.800   3.236  1.00 91.18           H
ATOM   4111  CD2 TYR A 270       1.353  -6.350   5.989  1.00 91.18           C
ATOM   4112  HD2 TYR A 270       1.982  -7.116   6.442  1.00 91.18           H
ATOM   4113  CE1 TYR A 270      -0.248  -4.357   4.870  1.00 91.18           C
ATOM   4114  HE1 TYR A 270      -0.874  -3.582   4.428  1.00 91.18           H
ATOM   4115  CE2 TYR A 270       1.154  -5.092   6.661  1.00 91.18           C
ATOM   4116  HE2 TYR A 270       1.625  -4.893   7.624  1.00 91.18           H
ATOM   4117  CZ  TYR A 270       0.363  -4.158   6.069  1.00 91.18           C
ATOM   4118  OH  TYR A 270       0.174  -2.970   6.704  1.00 91.18           O
ATOM   4119  HH  TYR A 270       0.510  -3.028   7.644  1.00 91.18           H
ATOM   4120  HN  TYR A 270       0.972 -10.068   3.064  1.00 91.18           H
ATOM   4121  N   ASN A 271      -1.821  -9.065   4.339  1.00 89.90           N
ATOM   4122  CA  ASN A 271      -3.232  -8.820   4.589  1.00 89.90           C
ATOM   4123  C   ASN A 271      -3.805  -9.970   5.419  1.00 89.90           C
ATOM   4124  O   ASN A 271      -4.810  -9.802   6.109  1.00 89.90           O
ATOM   4125  HA  ASN A 271      -3.269  -7.867   5.115  1.00 89.90           H
ATOM   4126  CB  ASN A 271      -4.018  -8.746   3.278  1.00 89.90           C
ATOM   4127 1HB  ASN A 271      -3.688  -9.538   2.606  1.00 89.90           H
ATOM   4128 2HB  ASN A 271      -5.077  -8.916   3.475  1.00 89.90           H
ATOM   4129  CG  ASN A 271      -3.832  -7.386   2.603  1.00 89.90           C
ATOM   4130  OD1 ASN A 271      -4.433  -6.391   2.975  1.00 89.90           O
ATOM   4131  ND2 ASN A 271      -2.967  -7.397   1.592  1.00 89.90           N
ATOM   4132 1HD2 ASN A 271      -2.507  -8.248   1.338  1.00 89.90           H
ATOM   4133 2HD2 ASN A 271      -2.777  -6.556   1.087  1.00 89.90           H
ATOM   4134  HN  ASN A 271      -1.596  -9.314   3.397  1.00 89.90           H
ATOM   4135  N   CYS A 272      -3.141 -11.113   5.326  1.00 94.23           N
ATOM   4136  CA  CYS A 272      -3.486 -12.249   6.164  1.00 94.23           C
ATOM   4137  C   CYS A 272      -3.288 -11.846   7.626  1.00 94.23           C
ATOM   4138  O   CYS A 272      -4.159 -12.081   8.463  1.00 94.23           O
ATOM   4139  HA  CYS A 272      -4.533 -12.479   5.964  1.00 94.23           H
ATOM   4140  CB  CYS A 272      -2.669 -13.490   5.799  1.00 94.23           C
ATOM   4141 1HB  CYS A 272      -1.611 -13.234   5.738  1.00 94.23           H
ATOM   4142 2HB  CYS A 272      -2.770 -14.245   6.579  1.00 94.23           H
ATOM   4143  SG  CYS A 272      -3.241 -14.167   4.198  1.00 94.23           S
ATOM   4144  HG  CYS A 272      -2.696 -13.218   3.443  1.00 94.23           H
ATOM   4145  HN  CYS A 272      -2.382 -11.269   4.695  1.00 94.23           H
ATOM   4146  N   ILE A 273      -2.137 -11.244   7.891  1.00 93.05           N
ATOM   4147  CA  ILE A 273      -1.804 -10.828   9.242  1.00 93.05           C
ATOM   4148  C   ILE A 273      -2.736  -9.691   9.665  1.00 93.05           C
ATOM   4149  O   ILE A 273      -3.195  -9.652  10.806  1.00 93.05           O
ATOM   4150  HA  ILE A 273      -1.978 -11.680   9.899  1.00 93.05           H
ATOM   4151  CB  ILE A 273      -0.318 -10.474   9.342  1.00 93.05           C
ATOM   4152  HB  ILE A 273      -0.104  -9.690   8.617  1.00 93.05           H
ATOM   4153  CG1 ILE A 273       0.557 -11.676   8.980  1.00 93.05           C
ATOM   4154 1HG1 ILE A 273       0.349 -11.986   7.956  1.00 93.05           H
ATOM   4155 2HG1 ILE A 273       1.608 -11.390   9.020  1.00 93.05           H
ATOM   4156  CG2 ILE A 273       0.020  -9.915  10.726  1.00 93.05           C
ATOM   4157 1HG2 ILE A 273      -0.566  -9.014  10.907  1.00 93.05           H
ATOM   4158 2HG2 ILE A 273      -0.214 -10.660  11.486  1.00 93.05           H
ATOM   4159 3HG2 ILE A 273       1.082  -9.672  10.770  1.00 93.05           H
ATOM   4160  CD1 ILE A 273       0.304 -12.846   9.934  1.00 93.05           C
ATOM   4161 1HD1 ILE A 273       0.536 -12.539  10.954  1.00 93.05           H
ATOM   4162 2HD1 ILE A 273      -0.742 -13.144   9.873  1.00 93.05           H
ATOM   4163 3HD1 ILE A 273       0.939 -13.686   9.653  1.00 93.05           H
ATOM   4164  HN  ILE A 273      -1.441 -11.042   7.202  1.00 93.05           H
ATOM   4165  N   LEU A 274      -2.988  -8.793   8.724  1.00 90.47           N
ATOM   4166  CA  LEU A 274      -3.871  -7.668   8.980  1.00 90.47           C
ATOM   4167  C   LEU A 274      -5.241  -8.190   9.418  1.00 90.47           C
ATOM   4168  O   LEU A 274      -5.870  -7.622  10.309  1.00 90.47           O
ATOM   4169  HA  LEU A 274      -3.441  -7.096   9.802  1.00 90.47           H
ATOM   4170  CB  LEU A 274      -3.926  -6.742   7.763  1.00 90.47           C
ATOM   4171 1HB  LEU A 274      -3.994  -7.358   6.866  1.00 90.47           H
ATOM   4172 2HB  LEU A 274      -4.844  -6.157   7.818  1.00 90.47           H
ATOM   4173  CG  LEU A 274      -2.749  -5.779   7.600  1.00 90.47           C
ATOM   4174  HG  LEU A 274      -1.835  -6.368   7.518  1.00 90.47           H
ATOM   4175  CD1 LEU A 274      -2.880  -4.966   6.310  1.00 90.47           C
ATOM   4176 1HD1 LEU A 274      -2.900  -5.642   5.455  1.00 90.47           H
ATOM   4177 2HD1 LEU A 274      -3.803  -4.388   6.337  1.00 90.47           H
ATOM   4178 3HD1 LEU A 274      -2.030  -4.290   6.219  1.00 90.47           H
ATOM   4179  CD2 LEU A 274      -2.600  -4.882   8.830  1.00 90.47           C
ATOM   4180 1HD2 LEU A 274      -3.511  -4.299   8.968  1.00 90.47           H
ATOM   4181 2HD2 LEU A 274      -2.426  -5.499   9.711  1.00 90.47           H
ATOM   4182 3HD2 LEU A 274      -1.755  -4.207   8.687  1.00 90.47           H
ATOM   4183  HN  LEU A 274      -2.602  -8.826   7.802  1.00 90.47           H
ATOM   4184  N   LEU A 275      -5.664  -9.266   8.771  1.00 92.30           N
ATOM   4185  CA  LEU A 275      -6.959  -9.856   9.064  1.00 92.30           C
ATOM   4186  C   LEU A 275      -6.975 -10.345  10.513  1.00 92.30           C
ATOM   4187  O   LEU A 275      -7.925 -10.084  11.250  1.00 92.30           O
ATOM   4188  HA  LEU A 275      -7.707  -9.070   8.957  1.00 92.30           H
ATOM   4189  CB  LEU A 275      -7.296 -10.944   8.043  1.00 92.30           C
ATOM   4190 1HB  LEU A 275      -7.243 -10.508   7.045  1.00 92.30           H
ATOM   4191 2HB  LEU A 275      -6.526 -11.714   8.095  1.00 92.30           H
ATOM   4192  CG  LEU A 275      -8.661 -11.616   8.204  1.00 92.30           C
ATOM   4193  HG  LEU A 275      -8.732 -12.006   9.219  1.00 92.30           H
ATOM   4194  CD1 LEU A 275      -9.794 -10.603   8.030  1.00 92.30           C
ATOM   4195 1HD1 LEU A 275      -9.699  -9.819   8.781  1.00 92.30           H
ATOM   4196 2HD1 LEU A 275      -9.737 -10.161   7.035  1.00 92.30           H
ATOM   4197 3HD1 LEU A 275     -10.753 -11.106   8.149  1.00 92.30           H
ATOM   4198  CD2 LEU A 275      -8.803 -12.805   7.252  1.00 92.30           C
ATOM   4199 1HD2 LEU A 275      -8.703 -12.460   6.223  1.00 92.30           H
ATOM   4200 2HD2 LEU A 275      -8.025 -13.538   7.467  1.00 92.30           H
ATOM   4201 3HD2 LEU A 275      -9.782 -13.264   7.387  1.00 92.30           H
ATOM   4202  HN  LEU A 275      -5.138  -9.732   8.059  1.00 92.30           H
ATOM   4203  N   VAL A 276      -5.912 -11.047  10.879  1.00 93.92           N
ATOM   4204  CA  VAL A 276      -5.793 -11.577  12.226  1.00 93.92           C
ATOM   4205  C   VAL A 276      -5.861 -10.425  13.231  1.00 93.92           C
ATOM   4206  O   VAL A 276      -6.577 -10.507  14.228  1.00 93.92           O
ATOM   4207  HA  VAL A 276      -6.642 -12.241  12.396  1.00 93.92           H
ATOM   4208  CB  VAL A 276      -4.512 -12.405  12.352  1.00 93.92           C
ATOM   4209  HB  VAL A 276      -3.676 -11.776  12.049  1.00 93.92           H
ATOM   4210  CG1 VAL A 276      -4.277 -12.835  13.801  1.00 93.92           C
ATOM   4211 1HG1 VAL A 276      -4.185 -11.950  14.432  1.00 93.92           H
ATOM   4212 2HG1 VAL A 276      -5.118 -13.438  14.143  1.00 93.92           H
ATOM   4213 3HG1 VAL A 276      -3.360 -13.421  13.862  1.00 93.92           H
ATOM   4214  CG2 VAL A 276      -4.550 -13.618  11.420  1.00 93.92           C
ATOM   4215 1HG2 VAL A 276      -5.400 -14.249  11.678  1.00 93.92           H
ATOM   4216 2HG2 VAL A 276      -4.648 -13.280  10.388  1.00 93.92           H
ATOM   4217 3HG2 VAL A 276      -3.628 -14.188  11.529  1.00 93.92           H
ATOM   4218  HN  VAL A 276      -5.144 -11.255  10.274  1.00 93.92           H
ATOM   4219  N   GLN A 277      -5.106  -9.378  12.933  1.00 90.61           N
ATOM   4220  CA  GLN A 277      -5.048  -8.223  13.813  1.00 90.61           C
ATOM   4221  C   GLN A 277      -6.429  -7.575  13.930  1.00 90.61           C
ATOM   4222  O   GLN A 277      -6.796  -7.074  14.992  1.00 90.61           O
ATOM   4223  HA  GLN A 277      -4.739  -8.613  14.783  1.00 90.61           H
ATOM   4224  CB  GLN A 277      -4.008  -7.213  13.325  1.00 90.61           C
ATOM   4225 1HB  GLN A 277      -4.139  -7.039  12.257  1.00 90.61           H
ATOM   4226 2HB  GLN A 277      -4.161  -6.257  13.825  1.00 90.61           H
ATOM   4227  CG  GLN A 277      -2.588  -7.714  13.595  1.00 90.61           C
ATOM   4228 1HG  GLN A 277      -2.471  -7.932  14.657  1.00 90.61           H
ATOM   4229 2HG  GLN A 277      -2.420  -8.648  13.058  1.00 90.61           H
ATOM   4230  CD  GLN A 277      -1.549  -6.677  13.164  1.00 90.61           C
ATOM   4231  OE1 GLN A 277      -1.802  -5.811  12.343  1.00 90.61           O
ATOM   4232  NE2 GLN A 277      -0.369  -6.813  13.762  1.00 90.61           N
ATOM   4233 1HE2 GLN A 277      -0.227  -7.546  14.427  1.00 90.61           H
ATOM   4234 2HE2 GLN A 277       0.376  -6.182  13.546  1.00 90.61           H
ATOM   4235  HN  GLN A 277      -4.543  -9.310  12.110  1.00 90.61           H
ATOM   4236  N   THR A 278      -7.157  -7.605  12.824  1.00 91.34           N
ATOM   4237  CA  THR A 278      -8.472  -6.988  12.776  1.00 91.34           C
ATOM   4238  C   THR A 278      -9.448  -7.743  13.680  1.00 91.34           C
ATOM   4239  O   THR A 278     -10.211  -7.129  14.425  1.00 91.34           O
ATOM   4240  HA  THR A 278      -8.391  -5.974  13.169  1.00 91.34           H
ATOM   4241  CB  THR A 278      -8.916  -6.935  11.313  1.00 91.34           C
ATOM   4242  HB  THR A 278      -9.053  -7.938  10.911  1.00 91.34           H
ATOM   4243  OG1 THR A 278      -7.915  -6.148  10.674  1.00 91.34           O
ATOM   4244  HG1 THR A 278      -7.006  -6.480  10.926  1.00 91.34           H
ATOM   4245  CG2 THR A 278     -10.202  -6.128  11.120  1.00 91.34           C
ATOM   4246 1HG2 THR A 278     -10.044  -5.105  11.461  1.00 91.34           H
ATOM   4247 2HG2 THR A 278     -11.006  -6.583  11.699  1.00 91.34           H
ATOM   4248 3HG2 THR A 278     -10.473  -6.122  10.065  1.00 91.34           H
ATOM   4249  HN  THR A 278      -6.863  -8.039  11.972  1.00 91.34           H
ATOM   4250  N   ILE A 279      -9.393  -9.063  13.585  1.00 91.77           N
ATOM   4251  CA  ILE A 279     -10.263  -9.908  14.385  1.00 91.77           C
ATOM   4252  C   ILE A 279      -9.899  -9.754  15.863  1.00 91.77           C
ATOM   4253  O   ILE A 279     -10.780  -9.640  16.714  1.00 91.77           O
ATOM   4254  HA  ILE A 279     -11.284  -9.554  14.242  1.00 91.77           H
ATOM   4255  CB  ILE A 279     -10.212 -11.354  13.887  1.00 91.77           C
ATOM   4256  HB  ILE A 279      -9.169 -11.670  13.863  1.00 91.77           H
ATOM   4257  CG1 ILE A 279     -10.750 -11.461  12.459  1.00 91.77           C
ATOM   4258 1HG1 ILE A 279     -11.834 -11.350  12.466  1.00 91.77           H
ATOM   4259 2HG1 ILE A 279     -10.350 -10.648  11.854  1.00 91.77           H
ATOM   4260  CG2 ILE A 279     -10.945 -12.291  14.848  1.00 91.77           C
ATOM   4261 1HG2 ILE A 279     -10.476 -12.244  15.831  1.00 91.77           H
ATOM   4262 2HG2 ILE A 279     -11.989 -11.986  14.928  1.00 91.77           H
ATOM   4263 3HG2 ILE A 279     -10.893 -13.312  14.470  1.00 91.77           H
ATOM   4264  CD1 ILE A 279     -10.374 -12.805  11.831  1.00 91.77           C
ATOM   4265 1HD1 ILE A 279      -9.289 -12.902  11.804  1.00 91.77           H
ATOM   4266 2HD1 ILE A 279     -10.797 -13.615  12.426  1.00 91.77           H
ATOM   4267 3HD1 ILE A 279     -10.769 -12.855  10.816  1.00 91.77           H
ATOM   4268  HN  ILE A 279      -8.769  -9.554  12.978  1.00 91.77           H
ATOM   4269  N   ASP A 280      -8.600  -9.754  16.123  1.00 91.07           N
ATOM   4270  CA  ASP A 280      -8.110  -9.662  17.488  1.00 91.07           C
ATOM   4271  C   ASP A 280      -8.515  -8.310  18.080  1.00 91.07           C
ATOM   4272  O   ASP A 280      -8.816  -8.215  19.269  1.00 91.07           O
ATOM   4273  HA  ASP A 280      -8.566 -10.501  18.014  1.00 91.07           H
ATOM   4274  CB  ASP A 280      -6.584  -9.760  17.533  1.00 91.07           C
ATOM   4275 1HB  ASP A 280      -6.259 -10.670  17.029  1.00 91.07           H
ATOM   4276 2HB  ASP A 280      -6.146  -8.922  16.991  1.00 91.07           H
ATOM   4277  CG  ASP A 280      -6.077  -9.762  18.976  1.00 91.07           C
ATOM   4278  OD1 ASP A 280      -6.636 -10.546  19.773  1.00 91.07           O
ATOM   4279  OD2 ASP A 280      -5.142  -8.979  19.250  1.00 91.07           O
ATOM   4280  HN  ASP A 280      -7.890  -9.817  15.422  1.00 91.07           H
ATOM   4281  N   ALA A 281      -8.508  -7.299  17.224  1.00 90.60           N
ATOM   4282  CA  ALA A 281      -8.872  -5.958  17.647  1.00 90.60           C
ATOM   4283  C   ALA A 281     -10.312  -5.964  18.164  1.00 90.60           C
ATOM   4284  O   ALA A 281     -10.668  -5.167  19.031  1.00 90.60           O
ATOM   4285  HA  ALA A 281      -8.204  -5.674  18.460  1.00 90.60           H
ATOM   4286  CB  ALA A 281      -8.675  -4.984  16.484  1.00 90.60           C
ATOM   4287 1HB  ALA A 281      -7.630  -4.996  16.173  1.00 90.60           H
ATOM   4288 2HB  ALA A 281      -9.306  -5.285  15.647  1.00 90.60           H
ATOM   4289 3HB  ALA A 281      -8.948  -3.978  16.802  1.00 90.60           H
ATOM   4290  HN  ALA A 281      -8.261  -7.385  16.259  1.00 90.60           H
ATOM   4291  N   TYR A 282     -11.102  -6.873  17.611  1.00 78.08           N
ATOM   4292  CA  TYR A 282     -12.505  -6.966  17.976  1.00 78.08           C
ATOM   4293  C   TYR A 282     -12.713  -7.985  19.099  1.00 78.08           C
ATOM   4294  O   TYR A 282     -13.408  -7.706  20.074  1.00 78.08           O
ATOM   4295  HA  TYR A 282     -12.829  -5.985  18.322  1.00 78.08           H
ATOM   4296  CB  TYR A 282     -13.236  -7.451  16.722  1.00 78.08           C
ATOM   4297 1HB  TYR A 282     -12.992  -6.787  15.893  1.00 78.08           H
ATOM   4298 2HB  TYR A 282     -12.865  -8.441  16.458  1.00 78.08           H
ATOM   4299  CG  TYR A 282     -14.757  -7.516  16.874  1.00 78.08           C
ATOM   4300  CD1 TYR A 282     -15.379  -8.732  17.070  1.00 78.08           C
ATOM   4301  HD1 TYR A 282     -14.787  -9.646  17.117  1.00 78.08           H
ATOM   4302  CD2 TYR A 282     -15.506  -6.359  16.815  1.00 78.08           C
ATOM   4303  HD2 TYR A 282     -15.015  -5.398  16.660  1.00 78.08           H
ATOM   4304  CE1 TYR A 282     -16.811  -8.793  17.213  1.00 78.08           C
ATOM   4305  HE1 TYR A 282     -17.315  -9.747  17.369  1.00 78.08           H
ATOM   4306  CE2 TYR A 282     -16.938  -6.420  16.958  1.00 78.08           C
ATOM   4307  HE2 TYR A 282     -17.542  -5.514  16.913  1.00 78.08           H
ATOM   4308  CZ  TYR A 282     -17.519  -7.634  17.150  1.00 78.08           C
ATOM   4309  OH  TYR A 282     -18.871  -7.692  17.285  1.00 78.08           O
ATOM   4310  HH  TYR A 282     -19.259  -6.771  17.239  1.00 78.08           H
ATOM   4311  HN  TYR A 282     -10.798  -7.536  16.927  1.00 78.08           H
ATOM   4312  N   ALA A 283     -12.098  -9.145  18.923  1.00 88.68           N
ATOM   4313  CA  ALA A 283     -12.415 -10.294  19.754  1.00 88.68           C
ATOM   4314  C   ALA A 283     -11.428 -10.362  20.921  1.00 88.68           C
ATOM   4315  O   ALA A 283     -11.708 -10.993  21.939  1.00 88.68           O
ATOM   4316  HA  ALA A 283     -13.421 -10.151  20.148  1.00 88.68           H
ATOM   4317  CB  ALA A 283     -12.396 -11.563  18.900  1.00 88.68           C
ATOM   4318 1HB  ALA A 283     -13.135 -11.476  18.103  1.00 88.68           H
ATOM   4319 2HB  ALA A 283     -11.406 -11.693  18.464  1.00 88.68           H
ATOM   4320 3HB  ALA A 283     -12.634 -12.425  19.523  1.00 88.68           H
ATOM   4321  HN  ALA A 283     -11.396  -9.307  18.229  1.00 88.68           H
ATOM   4322  N   MET A 284     -10.294  -9.703  20.734  1.00 81.68           N
ATOM   4323  CA  MET A 284      -9.259  -9.692  21.753  1.00 81.68           C
ATOM   4324  C   MET A 284      -8.986 -11.104  22.274  1.00 81.68           C
ATOM   4325  O   MET A 284      -8.900 -11.319  23.482  1.00 81.68           O
ATOM   4326  HA  MET A 284      -8.368  -9.300  21.262  1.00 81.68           H
ATOM   4327  CB  MET A 284      -9.694  -8.795  22.914  1.00 81.68           C
ATOM   4328 1HB  MET A 284     -10.597  -9.199  23.371  1.00 81.68           H
ATOM   4329 2HB  MET A 284      -8.922  -8.790  23.684  1.00 81.68           H
ATOM   4330  CG  MET A 284      -9.954  -7.366  22.435  1.00 81.68           C
ATOM   4331 1HG  MET A 284      -9.055  -6.959  21.972  1.00 81.68           H
ATOM   4332 2HG  MET A 284     -10.733  -7.365  21.672  1.00 81.68           H
ATOM   4333  SD  MET A 284     -10.448  -6.341  23.811  1.00 81.68           S
ATOM   4334  CE  MET A 284     -10.683  -4.784  22.969  1.00 81.68           C
ATOM   4335 1HE  MET A 284      -9.747  -4.479  22.503  1.00 81.68           H
ATOM   4336 2HE  MET A 284     -11.450  -4.898  22.203  1.00 81.68           H
ATOM   4337 3HE  MET A 284     -10.996  -4.027  23.688  1.00 81.68           H
ATOM   4338  HN  MET A 284     -10.078  -9.185  19.907  1.00 81.68           H
ATOM   4339  N   PHE A 285      -8.857 -12.031  21.336  1.00 83.81           N
ATOM   4340  CA  PHE A 285      -8.777 -13.440  21.682  1.00 83.81           C
ATOM   4341  C   PHE A 285      -7.332 -13.853  21.972  1.00 83.81           C
ATOM   4342  O   PHE A 285      -7.088 -14.920  22.532  1.00 83.81           O
ATOM   4343  HA  PHE A 285      -9.381 -13.588  22.577  1.00 83.81           H
ATOM   4344  CB  PHE A 285      -9.287 -14.228  20.473  1.00 83.81           C
ATOM   4345 1HB  PHE A 285      -9.422 -15.270  20.762  1.00 83.81           H
ATOM   4346 2HB  PHE A 285     -10.267 -13.845  20.191  1.00 83.81           H
ATOM   4347  CG  PHE A 285      -8.362 -14.167  19.256  1.00 83.81           C
ATOM   4348  CD1 PHE A 285      -8.515 -13.179  18.334  1.00 83.81           C
ATOM   4349  HD1 PHE A 285      -9.296 -12.430  18.463  1.00 83.81           H
ATOM   4350  CD2 PHE A 285      -7.387 -15.102  19.095  1.00 83.81           C
ATOM   4351  HD2 PHE A 285      -7.264 -15.894  19.834  1.00 83.81           H
ATOM   4352  CE1 PHE A 285      -7.657 -13.123  17.204  1.00 83.81           C
ATOM   4353  HE1 PHE A 285      -7.779 -12.331  16.466  1.00 83.81           H
ATOM   4354  CE2 PHE A 285      -6.529 -15.045  17.966  1.00 83.81           C
ATOM   4355  HE2 PHE A 285      -5.747 -15.794  17.837  1.00 83.81           H
ATOM   4356  CZ  PHE A 285      -6.682 -14.057  17.044  1.00 83.81           C
ATOM   4357  HZ  PHE A 285      -6.023 -14.014  16.177  1.00 83.81           H
ATOM   4358  HN  PHE A 285      -8.807 -11.833  20.357  1.00 83.81           H
ATOM   4359  N   ILE A 286      -6.412 -12.985  21.577  1.00 85.38           N
ATOM   4360  CA  ILE A 286      -4.999 -13.240  21.797  1.00 85.38           C
ATOM   4361  C   ILE A 286      -4.614 -12.772  23.202  1.00 85.38           C
ATOM   4362  O   ILE A 286      -4.436 -11.577  23.435  1.00 85.38           O
ATOM   4363  HA  ILE A 286      -4.848 -14.318  21.740  1.00 85.38           H
ATOM   4364  CB  ILE A 286      -4.160 -12.605  20.686  1.00 85.38           C
ATOM   4365  HB  ILE A 286      -4.347 -11.532  20.688  1.00 85.38           H
ATOM   4366  CG1 ILE A 286      -4.579 -13.135  19.313  1.00 85.38           C
ATOM   4367 1HG1 ILE A 286      -4.384 -14.206  19.258  1.00 85.38           H
ATOM   4368 2HG1 ILE A 286      -5.652 -12.998  19.178  1.00 85.38           H
ATOM   4369  CG2 ILE A 286      -2.665 -12.804  20.946  1.00 85.38           C
ATOM   4370 1HG2 ILE A 286      -2.396 -12.340  21.895  1.00 85.38           H
ATOM   4371 2HG2 ILE A 286      -2.442 -13.871  20.987  1.00 85.38           H
ATOM   4372 3HG2 ILE A 286      -2.092 -12.344  20.141  1.00 85.38           H
ATOM   4373  CD1 ILE A 286      -3.822 -12.415  18.194  1.00 85.38           C
ATOM   4374 1HD1 ILE A 286      -4.038 -11.348  18.238  1.00 85.38           H
ATOM   4375 2HD1 ILE A 286      -2.751 -12.575  18.319  1.00 85.38           H
ATOM   4376 3HD1 ILE A 286      -4.139 -12.810  17.229  1.00 85.38           H
ATOM   4377  HN  ILE A 286      -6.619 -12.122  21.115  1.00 85.38           H
ATOM   4378  N   SER A 287      -4.496 -13.737  24.102  1.00 84.15           N
ATOM   4379  CA  SER A 287      -4.132 -13.439  25.476  1.00 84.15           C
ATOM   4380  C   SER A 287      -2.697 -13.896  25.748  1.00 84.15           C
ATOM   4381  O   SER A 287      -2.096 -13.502  26.746  1.00 84.15           O
ATOM   4382  HA  SER A 287      -4.213 -12.356  25.568  1.00 84.15           H
ATOM   4383  CB  SER A 287      -5.097 -14.107  26.459  1.00 84.15           C
ATOM   4384 1HB  SER A 287      -4.777 -13.897  27.480  1.00 84.15           H
ATOM   4385 2HB  SER A 287      -6.090 -13.675  26.341  1.00 84.15           H
ATOM   4386  OG  SER A 287      -5.166 -15.517  26.264  1.00 84.15           O
ATOM   4387  HG  SER A 287      -5.832 -15.917  26.894  1.00 84.15           H
ATOM   4388  HN  SER A 287      -4.645 -14.706  23.905  1.00 84.15           H
ATOM   4389  N   ASN A 288      -2.191 -14.720  24.843  1.00 85.07           N
ATOM   4390  CA  ASN A 288      -0.871 -15.303  25.016  1.00 85.07           C
ATOM   4391  C   ASN A 288       0.181 -14.354  24.438  1.00 85.07           C
ATOM   4392  O   ASN A 288       0.140 -14.023  23.254  1.00 85.07           O
ATOM   4393  HA  ASN A 288      -0.759 -15.444  26.091  1.00 85.07           H
ATOM   4394  CB  ASN A 288      -0.758 -16.639  24.280  1.00 85.07           C
ATOM   4395 1HB  ASN A 288      -1.604 -17.275  24.542  1.00 85.07           H
ATOM   4396 2HB  ASN A 288      -0.807 -16.471  23.204  1.00 85.07           H
ATOM   4397  CG  ASN A 288       0.550 -17.350  24.632  1.00 85.07           C
ATOM   4398  OD1 ASN A 288       1.589 -16.738  24.820  1.00 85.07           O
ATOM   4399  ND2 ASN A 288       0.443 -18.673  24.710  1.00 85.07           N
ATOM   4400 1HD2 ASN A 288      -0.439 -19.114  24.544  1.00 85.07           H
ATOM   4401 2HD2 ASN A 288       1.244 -19.228  24.935  1.00 85.07           H
ATOM   4402  HN  ASN A 288      -2.665 -14.990  24.005  1.00 85.07           H
ATOM   4403  N   CYS A 289       1.098 -13.943  25.301  1.00 90.00           N
ATOM   4404  CA  CYS A 289       2.105 -12.968  24.915  1.00 90.00           C
ATOM   4405  C   CYS A 289       2.973 -13.584  23.816  1.00 90.00           C
ATOM   4406  O   CYS A 289       3.358 -12.900  22.869  1.00 90.00           O
ATOM   4407  HA  CYS A 289       1.569 -12.096  24.542  1.00 90.00           H
ATOM   4408  CB  CYS A 289       2.940 -12.513  26.114  1.00 90.00           C
ATOM   4409 1HB  CYS A 289       2.290 -12.095  26.883  1.00 90.00           H
ATOM   4410 2HB  CYS A 289       3.451 -13.368  26.557  1.00 90.00           H
ATOM   4411  SG  CYS A 289       4.165 -11.261  25.584  1.00 90.00           S
ATOM   4412  HN  CYS A 289       1.161 -14.263  26.246  1.00 90.00           H
ATOM   4413  N   ALA A 290       3.255 -14.868  23.978  1.00 92.12           N
ATOM   4414  CA  ALA A 290       4.133 -15.564  23.053  1.00 92.12           C
ATOM   4415  C   ALA A 290       3.532 -15.511  21.647  1.00 92.12           C
ATOM   4416  O   ALA A 290       4.246 -15.289  20.671  1.00 92.12           O
ATOM   4417  HA  ALA A 290       5.091 -15.044  23.049  1.00 92.12           H
ATOM   4418  CB  ALA A 290       4.353 -16.998  23.539  1.00 92.12           C
ATOM   4419 1HB  ALA A 290       4.809 -16.980  24.529  1.00 92.12           H
ATOM   4420 2HB  ALA A 290       3.395 -17.516  23.589  1.00 92.12           H
ATOM   4421 3HB  ALA A 290       5.012 -17.520  22.845  1.00 92.12           H
ATOM   4422  HN  ALA A 290       2.895 -15.430  24.723  1.00 92.12           H
ATOM   4423  N   VAL A 291       2.224 -15.718  21.589  1.00 92.40           N
ATOM   4424  CA  VAL A 291       1.518 -15.695  20.320  1.00 92.40           C
ATOM   4425  C   VAL A 291       1.561 -14.279  19.743  1.00 92.40           C
ATOM   4426  O   VAL A 291       1.790 -14.098  18.548  1.00 92.40           O
ATOM   4427  HA  VAL A 291       2.043 -16.367  19.640  1.00 92.40           H
ATOM   4428  CB  VAL A 291       0.094 -16.224  20.503  1.00 92.40           C
ATOM   4429  HB  VAL A 291      -0.402 -15.599  21.245  1.00 92.40           H
ATOM   4430  CG1 VAL A 291      -0.699 -16.124  19.199  1.00 92.40           C
ATOM   4431 1HG1 VAL A 291      -0.751 -15.082  18.883  1.00 92.40           H
ATOM   4432 2HG1 VAL A 291      -0.205 -16.713  18.426  1.00 92.40           H
ATOM   4433 3HG1 VAL A 291      -1.708 -16.507  19.357  1.00 92.40           H
ATOM   4434  CG2 VAL A 291       0.106 -17.660  21.029  1.00 92.40           C
ATOM   4435 1HG2 VAL A 291       0.629 -18.303  20.321  1.00 92.40           H
ATOM   4436 2HG2 VAL A 291       0.617 -17.690  21.992  1.00 92.40           H
ATOM   4437 3HG2 VAL A 291      -0.919 -18.011  21.151  1.00 92.40           H
ATOM   4438  HN  VAL A 291       1.651 -15.899  22.388  1.00 92.40           H
ATOM   4439  N   SER A 292       1.336 -13.311  20.619  1.00 92.74           N
ATOM   4440  CA  SER A 292       1.313 -11.918  20.205  1.00 92.74           C
ATOM   4441  C   SER A 292       2.670 -11.523  19.620  1.00 92.74           C
ATOM   4442  O   SER A 292       2.735 -10.848  18.594  1.00 92.74           O
ATOM   4443  HA  SER A 292       0.535 -11.856  19.444  1.00 92.74           H
ATOM   4444  CB  SER A 292       0.953 -11.002  21.377  1.00 92.74           C
ATOM   4445 1HB  SER A 292       0.042 -11.363  21.853  1.00 92.74           H
ATOM   4446 2HB  SER A 292       1.743 -11.045  22.127  1.00 92.74           H
ATOM   4447  OG  SER A 292       0.768  -9.651  20.961  1.00 92.74           O
ATOM   4448  HG  SER A 292      -0.067  -9.573  20.415  1.00 92.74           H
ATOM   4449  HN  SER A 292       1.172 -13.465  21.593  1.00 92.74           H
ATOM   4450  N   THR A 293       3.721 -11.960  20.298  1.00 89.15           N
ATOM   4451  CA  THR A 293       5.072 -11.620  19.887  1.00 89.15           C
ATOM   4452  C   THR A 293       5.351 -12.150  18.479  1.00 89.15           C
ATOM   4453  O   THR A 293       5.886 -11.432  17.636  1.00 89.15           O
ATOM   4454  HA  THR A 293       5.154 -10.534  19.842  1.00 89.15           H
ATOM   4455  CB  THR A 293       6.039 -12.161  20.942  1.00 89.15           C
ATOM   4456  HB  THR A 293       5.970 -13.247  21.012  1.00 89.15           H
ATOM   4457  OG1 THR A 293       5.697 -11.446  22.126  1.00 89.15           O
ATOM   4458  HG1 THR A 293       5.020 -11.960  22.653  1.00 89.15           H
ATOM   4459  CG2 THR A 293       7.489 -11.758  20.669  1.00 89.15           C
ATOM   4460 1HG2 THR A 293       7.570 -10.671  20.666  1.00 89.15           H
ATOM   4461 2HG2 THR A 293       7.798 -12.148  19.699  1.00 89.15           H
ATOM   4462 3HG2 THR A 293       8.133 -12.169  21.447  1.00 89.15           H
ATOM   4463  HN  THR A 293       3.660 -12.536  21.114  1.00 89.15           H
ATOM   4464  N   ASN A 294       4.974 -13.402  18.268  1.00 90.97           N
ATOM   4465  CA  ASN A 294       5.239 -14.060  16.999  1.00 90.97           C
ATOM   4466  C   ASN A 294       4.453 -13.356  15.891  1.00 90.97           C
ATOM   4467  O   ASN A 294       4.948 -13.203  14.775  1.00 90.97           O
ATOM   4468  HA  ASN A 294       6.317 -13.985  16.857  1.00 90.97           H
ATOM   4469  CB  ASN A 294       4.798 -15.524  17.035  1.00 90.97           C
ATOM   4470 1HB  ASN A 294       3.802 -15.597  17.472  1.00 90.97           H
ATOM   4471 2HB  ASN A 294       4.728 -15.912  16.018  1.00 90.97           H
ATOM   4472  CG  ASN A 294       5.780 -16.373  17.844  1.00 90.97           C
ATOM   4473  OD1 ASN A 294       6.925 -16.010  18.058  1.00 90.97           O
ATOM   4474  ND2 ASN A 294       5.270 -17.521  18.281  1.00 90.97           N
ATOM   4475 1HD2 ASN A 294       4.322 -17.760  18.070  1.00 90.97           H
ATOM   4476 2HD2 ASN A 294       5.834 -18.146  18.820  1.00 90.97           H
ATOM   4477  HN  ASN A 294       4.498 -13.965  18.943  1.00 90.97           H
ATOM   4478  N   ILE A 295       3.242 -12.946  16.237  1.00 91.61           N
ATOM   4479  CA  ILE A 295       2.378 -12.273  15.282  1.00 91.61           C
ATOM   4480  C   ILE A 295       3.023 -10.952  14.860  1.00 91.61           C
ATOM   4481  O   ILE A 295       3.004 -10.595  13.683  1.00 91.61           O
ATOM   4482  HA  ILE A 295       2.299 -12.914  14.405  1.00 91.61           H
ATOM   4483  CB  ILE A 295       0.968 -12.113  15.855  1.00 91.61           C
ATOM   4484  HB  ILE A 295       1.055 -11.771  16.886  1.00 91.61           H
ATOM   4485  CG1 ILE A 295       0.233 -13.455  15.885  1.00 91.61           C
ATOM   4486 1HG1 ILE A 295       0.006 -13.771  14.867  1.00 91.61           H
ATOM   4487 2HG1 ILE A 295       0.879 -14.218  16.319  1.00 91.61           H
ATOM   4488  CG2 ILE A 295       0.183 -11.046  15.089  1.00 91.61           C
ATOM   4489 1HG2 ILE A 295       0.701 -10.090  15.164  1.00 91.61           H
ATOM   4490 2HG2 ILE A 295       0.104 -11.336  14.041  1.00 91.61           H
ATOM   4491 3HG2 ILE A 295      -0.815 -10.953  15.517  1.00 91.61           H
ATOM   4492  CD1 ILE A 295      -1.061 -13.353  16.694  1.00 91.61           C
ATOM   4493 1HD1 ILE A 295      -0.827 -13.060  17.718  1.00 91.61           H
ATOM   4494 2HD1 ILE A 295      -1.714 -12.607  16.243  1.00 91.61           H
ATOM   4495 3HD1 ILE A 295      -1.563 -14.320  16.699  1.00 91.61           H
ATOM   4496  HN  ILE A 295       2.850 -13.066  17.150  1.00 91.61           H
ATOM   4497  N   ASP A 296       3.580 -10.261  15.844  1.00 92.61           N
ATOM   4498  CA  ASP A 296       4.178  -8.959  15.599  1.00 92.61           C
ATOM   4499  C   ASP A 296       5.376  -9.120  14.662  1.00 92.61           C
ATOM   4500  O   ASP A 296       5.577  -8.308  13.760  1.00 92.61           O
ATOM   4501  HA  ASP A 296       3.382  -8.357  15.159  1.00 92.61           H
ATOM   4502  CB  ASP A 296       4.677  -8.329  16.901  1.00 92.61           C
ATOM   4503 1HB  ASP A 296       5.240  -9.066  17.473  1.00 92.61           H
ATOM   4504 2HB  ASP A 296       5.362  -7.511  16.674  1.00 92.61           H
ATOM   4505  CG  ASP A 296       3.510  -7.806  17.740  1.00 92.61           C
ATOM   4506  OD1 ASP A 296       2.409  -7.675  17.162  1.00 92.61           O
ATOM   4507  OD2 ASP A 296       3.745  -7.548  18.941  1.00 92.61           O
ATOM   4508  HN  ASP A 296       3.627 -10.576  16.792  1.00 92.61           H
ATOM   4509  N   ILE A 297       6.140 -10.174  14.906  1.00 91.57           N
ATOM   4510  CA  ILE A 297       7.302 -10.464  14.082  1.00 91.57           C
ATOM   4511  C   ILE A 297       6.844 -10.779  12.657  1.00 91.57           C
ATOM   4512  O   ILE A 297       7.420 -10.280  11.692  1.00 91.57           O
ATOM   4513  HA  ILE A 297       7.917  -9.564  14.057  1.00 91.57           H
ATOM   4514  CB  ILE A 297       8.146 -11.571  14.717  1.00 91.57           C
ATOM   4515  HB  ILE A 297       7.485 -12.398  14.977  1.00 91.57           H
ATOM   4516  CG1 ILE A 297       8.798 -11.089  16.014  1.00 91.57           C
ATOM   4517 1HG1 ILE A 297       9.547 -10.330  15.788  1.00 91.57           H
ATOM   4518 2HG1 ILE A 297       8.047 -10.617  16.649  1.00 91.57           H
ATOM   4519  CG2 ILE A 297       9.177 -12.112  13.724  1.00 91.57           C
ATOM   4520 1HG2 ILE A 297       8.664 -12.519  12.853  1.00 91.57           H
ATOM   4521 2HG2 ILE A 297       9.838 -11.304  13.411  1.00 91.57           H
ATOM   4522 3HG2 ILE A 297       9.763 -12.897  14.200  1.00 91.57           H
ATOM   4523  CD1 ILE A 297       9.451 -12.251  16.765  1.00 91.57           C
ATOM   4524 1HD1 ILE A 297       8.694 -12.996  17.010  1.00 91.57           H
ATOM   4525 2HD1 ILE A 297      10.217 -12.704  16.136  1.00 91.57           H
ATOM   4526 3HD1 ILE A 297       9.907 -11.880  17.683  1.00 91.57           H
ATOM   4527  HN  ILE A 297       5.978 -10.823  15.650  1.00 91.57           H
ATOM   4528  N   CYS A 298       5.813 -11.607  12.570  1.00 93.70           N
ATOM   4529  CA  CYS A 298       5.272 -11.995  11.278  1.00 93.70           C
ATOM   4530  C   CYS A 298       4.825 -10.729  10.545  1.00 93.70           C
ATOM   4531  O   CYS A 298       5.020 -10.606   9.336  1.00 93.70           O
ATOM   4532  HA  CYS A 298       6.078 -12.492  10.738  1.00 93.70           H
ATOM   4533  CB  CYS A 298       4.130 -13.003  11.423  1.00 93.70           C
ATOM   4534 1HB  CYS A 298       3.440 -12.674  12.200  1.00 93.70           H
ATOM   4535 2HB  CYS A 298       3.562 -13.058  10.495  1.00 93.70           H
ATOM   4536  SG  CYS A 298       4.802 -14.653  11.842  1.00 93.70           S
ATOM   4537  HG  CYS A 298       5.025 -14.390  13.127  1.00 93.70           H
ATOM   4538  HN  CYS A 298       5.350 -12.008  13.360  1.00 93.70           H
ATOM   4539  N   PHE A 299       4.235  -9.819  11.306  1.00 93.61           N
ATOM   4540  CA  PHE A 299       3.751  -8.571  10.741  1.00 93.61           C
ATOM   4541  C   PHE A 299       4.894  -7.777  10.106  1.00 93.61           C
ATOM   4542  O   PHE A 299       4.764  -7.282   8.987  1.00 93.61           O
ATOM   4543  HA  PHE A 299       3.018  -8.824   9.976  1.00 93.61           H
ATOM   4544  CB  PHE A 299       3.161  -7.757  11.895  1.00 93.61           C
ATOM   4545 1HB  PHE A 299       2.348  -8.325  12.347  1.00 93.61           H
ATOM   4546 2HB  PHE A 299       3.924  -7.627  12.662  1.00 93.61           H
ATOM   4547  CG  PHE A 299       2.635  -6.381  11.481  1.00 93.61           C
ATOM   4548  CD1 PHE A 299       3.401  -5.274  11.674  1.00 93.61           C
ATOM   4549  HD1 PHE A 299       4.389  -5.367  12.124  1.00 93.61           H
ATOM   4550  CD2 PHE A 299       1.401  -6.266  10.919  1.00 93.61           C
ATOM   4551  HD2 PHE A 299       0.788  -7.153  10.765  1.00 93.61           H
ATOM   4552  CE1 PHE A 299       2.912  -3.997  11.290  1.00 93.61           C
ATOM   4553  HE1 PHE A 299       3.526  -3.110  11.445  1.00 93.61           H
ATOM   4554  CE2 PHE A 299       0.913  -4.989  10.535  1.00 93.61           C
ATOM   4555  HE2 PHE A 299      -0.075  -4.896  10.085  1.00 93.61           H
ATOM   4556  CZ  PHE A 299       1.679  -3.882  10.729  1.00 93.61           C
ATOM   4557  HZ  PHE A 299       1.304  -2.901  10.434  1.00 93.61           H
ATOM   4558  HN  PHE A 299       4.085  -9.924  12.289  1.00 93.61           H
ATOM   4559  N   GLN A 300       5.989  -7.681  10.846  1.00 89.32           N
ATOM   4560  CA  GLN A 300       7.136  -6.914  10.391  1.00 89.32           C
ATOM   4561  C   GLN A 300       7.644  -7.462   9.056  1.00 89.32           C
ATOM   4562  O   GLN A 300       7.905  -6.700   8.126  1.00 89.32           O
ATOM   4563  HA  GLN A 300       6.770  -5.896  10.257  1.00 89.32           H
ATOM   4564  CB  GLN A 300       8.247  -6.913  11.442  1.00 89.32           C
ATOM   4565 1HB  GLN A 300       8.450  -7.935  11.763  1.00 89.32           H
ATOM   4566 2HB  GLN A 300       9.168  -6.529  11.003  1.00 89.32           H
ATOM   4567  CG  GLN A 300       7.858  -6.061  12.651  1.00 89.32           C
ATOM   4568 1HG  GLN A 300       7.607  -5.052  12.324  1.00 89.32           H
ATOM   4569 2HG  GLN A 300       6.966  -6.475  13.120  1.00 89.32           H
ATOM   4570  CD  GLN A 300       8.997  -6.003  13.671  1.00 89.32           C
ATOM   4571  OE1 GLN A 300      10.147  -5.764  13.342  1.00 89.32           O
ATOM   4572  NE2 GLN A 300       8.614  -6.234  14.923  1.00 89.32           N
ATOM   4573 1HE2 GLN A 300       7.653  -6.424  15.125  1.00 89.32           H
ATOM   4574 2HE2 GLN A 300       9.287  -6.218  15.663  1.00 89.32           H
ATOM   4575  HN  GLN A 300       6.098  -8.114  11.741  1.00 89.32           H
ATOM   4576  N   VAL A 301       7.769  -8.781   9.003  1.00 94.25           N
ATOM   4577  CA  VAL A 301       8.353  -9.431   7.842  1.00 94.25           C
ATOM   4578  C   VAL A 301       7.446  -9.210   6.629  1.00 94.25           C
ATOM   4579  O   VAL A 301       7.907  -8.770   5.577  1.00 94.25           O
ATOM   4580  HA  VAL A 301       9.316  -8.959   7.650  1.00 94.25           H
ATOM   4581  CB  VAL A 301       8.601 -10.911   8.141  1.00 94.25           C
ATOM   4582  HB  VAL A 301       7.651 -11.357   8.436  1.00 94.25           H
ATOM   4583  CG1 VAL A 301       9.098 -11.646   6.895  1.00 94.25           C
ATOM   4584 1HG1 VAL A 301       8.350 -11.570   6.105  1.00 94.25           H
ATOM   4585 2HG1 VAL A 301      10.031 -11.197   6.556  1.00 94.25           H
ATOM   4586 3HG1 VAL A 301       9.266 -12.696   7.135  1.00 94.25           H
ATOM   4587  CG2 VAL A 301       9.581 -11.078   9.304  1.00 94.25           C
ATOM   4588 1HG2 VAL A 301      10.531 -10.609   9.049  1.00 94.25           H
ATOM   4589 2HG2 VAL A 301       9.170 -10.606  10.196  1.00 94.25           H
ATOM   4590 3HG2 VAL A 301       9.739 -12.140   9.495  1.00 94.25           H
ATOM   4591  HN  VAL A 301       7.480  -9.399   9.733  1.00 94.25           H
ATOM   4592  N   THR A 302       6.173  -9.525   6.817  1.00 93.32           N
ATOM   4593  CA  THR A 302       5.229  -9.513   5.712  1.00 93.32           C
ATOM   4594  C   THR A 302       5.023  -8.085   5.203  1.00 93.32           C
ATOM   4595  O   THR A 302       4.829  -7.870   4.008  1.00 93.32           O
ATOM   4596  HA  THR A 302       5.654 -10.087   4.890  1.00 93.32           H
ATOM   4597  CB  THR A 302       3.937 -10.181   6.188  1.00 93.32           C
ATOM   4598  HB  THR A 302       3.180 -10.167   5.403  1.00 93.32           H
ATOM   4599  OG1 THR A 302       3.600  -9.476   7.379  1.00 93.32           O
ATOM   4600  HG1 THR A 302       3.886 -10.002   8.180  1.00 93.32           H
ATOM   4601  CG2 THR A 302       4.160 -11.620   6.656  1.00 93.32           C
ATOM   4602 1HG2 THR A 302       4.866 -11.627   7.486  1.00 93.32           H
ATOM   4603 2HG2 THR A 302       4.561 -12.212   5.833  1.00 93.32           H
ATOM   4604 3HG2 THR A 302       3.212 -12.047   6.982  1.00 93.32           H
ATOM   4605  HN  THR A 302       5.786  -9.785   7.701  1.00 93.32           H
ATOM   4606  N   GLN A 303       5.072  -7.145   6.136  1.00 90.22           N
ATOM   4607  CA  GLN A 303       4.932  -5.740   5.791  1.00 90.22           C
ATOM   4608  C   GLN A 303       6.084  -5.298   4.887  1.00 90.22           C
ATOM   4609  O   GLN A 303       5.873  -4.577   3.914  1.00 90.22           O
ATOM   4610  HA  GLN A 303       3.988  -5.668   5.250  1.00 90.22           H
ATOM   4611  CB  GLN A 303       4.857  -4.872   7.049  1.00 90.22           C
ATOM   4612 1HB  GLN A 303       4.001  -5.174   7.653  1.00 90.22           H
ATOM   4613 2HB  GLN A 303       5.747  -5.029   7.657  1.00 90.22           H
ATOM   4614  CG  GLN A 303       4.735  -3.391   6.686  1.00 90.22           C
ATOM   4615 1HG  GLN A 303       5.673  -3.040   6.254  1.00 90.22           H
ATOM   4616 2HG  GLN A 303       3.965  -3.261   5.925  1.00 90.22           H
ATOM   4617  CD  GLN A 303       4.390  -2.551   7.917  1.00 90.22           C
ATOM   4618  OE1 GLN A 303       5.158  -2.436   8.857  1.00 90.22           O
ATOM   4619  NE2 GLN A 303       3.193  -1.973   7.859  1.00 90.22           N
ATOM   4620 1HE2 GLN A 303       2.611  -2.108   7.058  1.00 90.22           H
ATOM   4621 2HE2 GLN A 303       2.876  -1.403   8.617  1.00 90.22           H
ATOM   4622  HN  GLN A 303       5.204  -7.330   7.110  1.00 90.22           H
ATOM   4623  N   THR A 304       7.279  -5.749   5.242  1.00 91.41           N
ATOM   4624  CA  THR A 304       8.472  -5.364   4.508  1.00 91.41           C
ATOM   4625  C   THR A 304       8.405  -5.883   3.071  1.00 91.41           C
ATOM   4626  O   THR A 304       8.736  -5.162   2.130  1.00 91.41           O
ATOM   4627  HA  THR A 304       8.506  -4.276   4.454  1.00 91.41           H
ATOM   4628  CB  THR A 304       9.689  -5.875   5.282  1.00 91.41           C
ATOM   4629  HB  THR A 304       9.713  -6.965   5.294  1.00 91.41           H
ATOM   4630  OG1 THR A 304       9.578  -5.248   6.557  1.00 91.41           O
ATOM   4631  HG1 THR A 304       9.176  -5.884   7.217  1.00 91.41           H
ATOM   4632  CG2 THR A 304      11.008  -5.342   4.719  1.00 91.41           C
ATOM   4633 1HG2 THR A 304      11.011  -4.253   4.770  1.00 91.41           H
ATOM   4634 2HG2 THR A 304      11.113  -5.658   3.681  1.00 91.41           H
ATOM   4635 3HG2 THR A 304      11.839  -5.735   5.305  1.00 91.41           H
ATOM   4636  HN  THR A 304       7.438  -6.365   6.014  1.00 91.41           H
ATOM   4637  N   ILE A 305       7.974  -7.130   2.945  1.00 91.58           N
ATOM   4638  CA  ILE A 305       7.825  -7.742   1.636  1.00 91.58           C
ATOM   4639  C   ILE A 305       6.862  -6.905   0.792  1.00 91.58           C
ATOM   4640  O   ILE A 305       7.082  -6.716  -0.403  1.00 91.58           O
ATOM   4641  HA  ILE A 305       8.804  -7.730   1.156  1.00 91.58           H
ATOM   4642  CB  ILE A 305       7.407  -9.207   1.774  1.00 91.58           C
ATOM   4643  HB  ILE A 305       6.538  -9.254   2.430  1.00 91.58           H
ATOM   4644  CG1 ILE A 305       8.515 -10.034   2.431  1.00 91.58           C
ATOM   4645 1HG1 ILE A 305       9.328 -10.188   1.721  1.00 91.58           H
ATOM   4646 2HG1 ILE A 305       8.930  -9.485   3.277  1.00 91.58           H
ATOM   4647  CG2 ILE A 305       6.985  -9.787   0.422  1.00 91.58           C
ATOM   4648 1HG2 ILE A 305       6.141  -9.218   0.031  1.00 91.58           H
ATOM   4649 2HG2 ILE A 305       7.820  -9.726  -0.276  1.00 91.58           H
ATOM   4650 3HG2 ILE A 305       6.693 -10.829   0.549  1.00 91.58           H
ATOM   4651  CD1 ILE A 305       7.981 -11.387   2.905  1.00 91.58           C
ATOM   4652 1HD1 ILE A 305       7.185 -11.228   3.633  1.00 91.58           H
ATOM   4653 2HD1 ILE A 305       7.589 -11.942   2.053  1.00 91.58           H
ATOM   4654 3HD1 ILE A 305       8.789 -11.954   3.369  1.00 91.58           H
ATOM   4655  HN  ILE A 305       7.728  -7.717   3.716  1.00 91.58           H
ATOM   4656  N   ALA A 306       5.815  -6.425   1.448  1.00 91.40           N
ATOM   4657  CA  ALA A 306       4.790  -5.658   0.761  1.00 91.40           C
ATOM   4658  C   ALA A 306       5.402  -4.364   0.221  1.00 91.40           C
ATOM   4659  O   ALA A 306       5.039  -3.906  -0.861  1.00 91.40           O
ATOM   4660  HA  ALA A 306       4.431  -6.257  -0.076  1.00 91.40           H
ATOM   4661  CB  ALA A 306       3.623  -5.397   1.716  1.00 91.40           C
ATOM   4662 1HB  ALA A 306       3.205  -6.347   2.047  1.00 91.40           H
ATOM   4663 2HB  ALA A 306       3.979  -4.836   2.580  1.00 91.40           H
ATOM   4664 3HB  ALA A 306       2.854  -4.822   1.201  1.00 91.40           H
ATOM   4665  HN  ALA A 306       5.663  -6.553   2.428  1.00 91.40           H
ATOM   4666  N   PHE A 307       6.321  -3.812   1.000  1.00 89.74           N
ATOM   4667  CA  PHE A 307       6.961  -2.561   0.631  1.00 89.74           C
ATOM   4668  C   PHE A 307       7.897  -2.756  -0.564  1.00 89.74           C
ATOM   4669  O   PHE A 307       7.986  -1.891  -1.435  1.00 89.74           O
ATOM   4670  HA  PHE A 307       6.171  -1.861   0.361  1.00 89.74           H
ATOM   4671  CB  PHE A 307       7.784  -2.106   1.838  1.00 89.74           C
ATOM   4672 1HB  PHE A 307       8.407  -2.935   2.174  1.00 89.74           H
ATOM   4673 2HB  PHE A 307       8.457  -1.307   1.526  1.00 89.74           H
ATOM   4674  CG  PHE A 307       6.940  -1.612   3.015  1.00 89.74           C
ATOM   4675  CD1 PHE A 307       5.593  -1.483   2.879  1.00 89.74           C
ATOM   4676  HD1 PHE A 307       5.114  -1.732   1.932  1.00 89.74           H
ATOM   4677  CD2 PHE A 307       7.537  -1.301   4.197  1.00 89.74           C
ATOM   4678  HD2 PHE A 307       8.616  -1.405   4.305  1.00 89.74           H
ATOM   4679  CE1 PHE A 307       4.810  -1.024   3.971  1.00 89.74           C
ATOM   4680  HE1 PHE A 307       3.730  -0.920   3.862  1.00 89.74           H
ATOM   4681  CE2 PHE A 307       6.754  -0.843   5.289  1.00 89.74           C
ATOM   4682  HE2 PHE A 307       7.232  -0.594   6.236  1.00 89.74           H
ATOM   4683  CZ  PHE A 307       5.407  -0.714   5.153  1.00 89.74           C
ATOM   4684  HZ  PHE A 307       4.806  -0.362   5.991  1.00 89.74           H
ATOM   4685  HN  PHE A 307       6.628  -4.204   1.867  1.00 89.74           H
ATOM   4686  N   PHE A 308       8.570  -3.897  -0.568  1.00 86.28           N
ATOM   4687  CA  PHE A 308       9.485  -4.223  -1.649  1.00 86.28           C
ATOM   4688  C   PHE A 308       8.756  -4.254  -2.994  1.00 86.28           C
ATOM   4689  O   PHE A 308       9.365  -4.032  -4.039  1.00 86.28           O
ATOM   4690  HA  PHE A 308      10.250  -3.446  -1.670  1.00 86.28           H
ATOM   4691  CB  PHE A 308      10.048  -5.615  -1.355  1.00 86.28           C
ATOM   4692 1HB  PHE A 308       9.315  -6.177  -0.776  1.00 86.28           H
ATOM   4693 2HB  PHE A 308      10.185  -6.146  -2.297  1.00 86.28           H
ATOM   4694  CG  PHE A 308      11.376  -5.602  -0.596  1.00 86.28           C
ATOM   4695  CD1 PHE A 308      12.525  -5.265  -1.241  1.00 86.28           C
ATOM   4696  HD1 PHE A 308      12.499  -5.004  -2.299  1.00 86.28           H
ATOM   4697  CD2 PHE A 308      11.407  -5.927   0.725  1.00 86.28           C
ATOM   4698  HD2 PHE A 308      10.487  -6.197   1.242  1.00 86.28           H
ATOM   4699  CE1 PHE A 308      13.757  -5.253  -0.536  1.00 86.28           C
ATOM   4700  HE1 PHE A 308      14.678  -4.983  -1.053  1.00 86.28           H
ATOM   4701  CE2 PHE A 308      12.640  -5.915   1.429  1.00 86.28           C
ATOM   4702  HE2 PHE A 308      12.665  -6.175   2.488  1.00 86.28           H
ATOM   4703  CZ  PHE A 308      13.789  -5.578   0.784  1.00 86.28           C
ATOM   4704  HZ  PHE A 308      14.735  -5.568   1.325  1.00 86.28           H
ATOM   4705  HN  PHE A 308       8.499  -4.591   0.149  1.00 86.28           H
ATOM   4706  N   HIS A 309       7.462  -4.531  -2.923  1.00 77.03           N
ATOM   4707  CA  HIS A 309       6.647  -4.612  -4.123  1.00 77.03           C
ATOM   4708  C   HIS A 309       6.692  -3.275  -4.865  1.00 77.03           C
ATOM   4709  O   HIS A 309       6.728  -3.243  -6.094  1.00 77.03           O
ATOM   4710  HA  HIS A 309       7.093  -5.382  -4.753  1.00 77.03           H
ATOM   4711  CB  HIS A 309       5.222  -5.054  -3.784  1.00 77.03           C
ATOM   4712 1HB  HIS A 309       5.265  -6.009  -3.259  1.00 77.03           H
ATOM   4713 2HB  HIS A 309       4.783  -4.332  -3.096  1.00 77.03           H
ATOM   4714  CG  HIS A 309       4.321  -5.196  -4.986  1.00 77.03           C
ATOM   4715  ND1 HIS A 309       4.571  -6.094  -6.009  1.00 77.03           N
ATOM   4716  HD1 HIS A 309       5.347  -6.723  -6.059  1.00 77.03           H
ATOM   4717  CD2 HIS A 309       3.168  -4.546  -5.318  1.00 77.03           C
ATOM   4718  HD2 HIS A 309       2.683  -3.768  -4.729  1.00 77.03           H
ATOM   4719  CE1 HIS A 309       3.606  -5.981  -6.911  1.00 77.03           C
ATOM   4720  HE1 HIS A 309       3.522  -6.554  -7.834  1.00 77.03           H
ATOM   4721  NE2 HIS A 309       2.739  -5.020  -6.481  1.00 77.03           N
ATOM   4722  HN  HIS A 309       6.972  -4.698  -2.067  1.00 77.03           H
ATOM   4723  N   SER A 310       6.689  -2.202  -4.087  1.00 81.23           N
ATOM   4724  CA  SER A 310       6.652  -0.865  -4.656  1.00 81.23           C
ATOM   4725  C   SER A 310       7.940  -0.593  -5.435  1.00 81.23           C
ATOM   4726  O   SER A 310       7.948   0.209  -6.368  1.00 81.23           O
ATOM   4727  HA  SER A 310       5.792  -0.859  -5.324  1.00 81.23           H
ATOM   4728  CB  SER A 310       6.458   0.191  -3.566  1.00 81.23           C
ATOM   4729 1HB  SER A 310       6.265   1.159  -4.030  1.00 81.23           H
ATOM   4730 2HB  SER A 310       5.580  -0.058  -2.971  1.00 81.23           H
ATOM   4731  OG  SER A 310       7.595   0.293  -2.713  1.00 81.23           O
ATOM   4732  HG  SER A 310       7.539  -0.391  -1.985  1.00 81.23           H
ATOM   4733  HN  SER A 310       6.710  -2.236  -3.088  1.00 81.23           H
ATOM   4734  N   CYS A 311       8.998  -1.277  -5.025  1.00 84.35           N
ATOM   4735  CA  CYS A 311      10.293  -1.107  -5.663  1.00 84.35           C
ATOM   4736  C   CYS A 311      10.331  -1.986  -6.915  1.00 84.35           C
ATOM   4737  O   CYS A 311      11.088  -1.714  -7.846  1.00 84.35           O
ATOM   4738  HA  CYS A 311      10.375  -0.053  -5.928  1.00 84.35           H
ATOM   4739  CB  CYS A 311      11.442  -1.427  -4.705  1.00 84.35           C
ATOM   4740 1HB  CYS A 311      11.386  -2.470  -4.393  1.00 84.35           H
ATOM   4741 2HB  CYS A 311      12.397  -1.297  -5.213  1.00 84.35           H
ATOM   4742  SG  CYS A 311      11.360  -0.333  -3.241  1.00 84.35           S
ATOM   4743  HG  CYS A 311      12.145  -1.077  -2.467  1.00 84.35           H
ATOM   4744  HN  CYS A 311       8.981  -1.937  -4.274  1.00 84.35           H
ATOM   4745  N   LEU A 312       9.506  -3.022  -6.897  1.00 81.66           N
ATOM   4746  CA  LEU A 312       9.553  -4.035  -7.938  1.00 81.66           C
ATOM   4747  C   LEU A 312       8.826  -3.517  -9.180  1.00 81.66           C
ATOM   4748  O   LEU A 312       9.129  -3.930 -10.299  1.00 81.66           O
ATOM   4749  HA  LEU A 312      10.601  -4.193  -8.192  1.00 81.66           H
ATOM   4750  CB  LEU A 312       9.007  -5.365  -7.416  1.00 81.66           C
ATOM   4751 1HB  LEU A 312       8.056  -5.176  -6.919  1.00 81.66           H
ATOM   4752 2HB  LEU A 312       8.798  -6.009  -8.271  1.00 81.66           H
ATOM   4753  CG  LEU A 312       9.913  -6.129  -6.448  1.00 81.66           C
ATOM   4754  HG  LEU A 312      10.152  -5.471  -5.612  1.00 81.66           H
ATOM   4755  CD1 LEU A 312       9.194  -7.350  -5.871  1.00 81.66           C
ATOM   4756 1HD1 LEU A 312       8.302  -7.026  -5.334  1.00 81.66           H
ATOM   4757 2HD1 LEU A 312       8.906  -8.019  -6.682  1.00 81.66           H
ATOM   4758 3HD1 LEU A 312       9.860  -7.874  -5.186  1.00 81.66           H
ATOM   4759  CD2 LEU A 312      11.236  -6.506  -7.117  1.00 81.66           C
ATOM   4760 1HD2 LEU A 312      11.038  -7.139  -7.983  1.00 81.66           H
ATOM   4761 2HD2 LEU A 312      11.752  -5.601  -7.439  1.00 81.66           H
ATOM   4762 3HD2 LEU A 312      11.861  -7.048  -6.407  1.00 81.66           H
ATOM   4763  HN  LEU A 312       8.816  -3.175  -6.189  1.00 81.66           H
ATOM   4764  N   ASN A 313       7.882  -2.619  -8.943  1.00 75.65           N
ATOM   4765  CA  ASN A 313       7.032  -2.125 -10.013  1.00 75.65           C
ATOM   4766  C   ASN A 313       7.908  -1.600 -11.153  1.00 75.65           C
ATOM   4767  O   ASN A 313       7.796  -2.060 -12.288  1.00 75.65           O
ATOM   4768  HA  ASN A 313       6.425  -2.979 -10.314  1.00 75.65           H
ATOM   4769  CB  ASN A 313       6.148  -0.975  -9.529  1.00 75.65           C
ATOM   4770 1HB  ASN A 313       6.734  -0.296  -8.909  1.00 75.65           H
ATOM   4771 2HB  ASN A 313       5.792  -0.399 -10.383  1.00 75.65           H
ATOM   4772  CG  ASN A 313       4.954  -1.500  -8.729  1.00 75.65           C
ATOM   4773  OD1 ASN A 313       4.552  -2.646  -8.845  1.00 75.65           O
ATOM   4774  ND2 ASN A 313       4.411  -0.601  -7.913  1.00 75.65           N
ATOM   4775 1HD2 ASN A 313       4.790   0.323  -7.865  1.00 75.65           H
ATOM   4776 2HD2 ASN A 313       3.625  -0.849  -7.347  1.00 75.65           H
ATOM   4777  HN  ASN A 313       7.693  -2.231  -8.041  1.00 75.65           H
ATOM   4778  N   PRO A 314       8.792  -0.633 -10.873  1.00 75.13           N
ATOM   4779  CA  PRO A 314       9.640  -0.059 -11.920  1.00 75.13           C
ATOM   4780  C   PRO A 314      10.401  -1.124 -12.694  1.00 75.13           C
ATOM   4781  O   PRO A 314      10.490  -1.061 -13.919  1.00 75.13           O
ATOM   4782  HA  PRO A 314       9.025   0.448 -12.664  1.00 75.13           H
ATOM   4783  CB  PRO A 314      10.584   0.870 -11.154  1.00 75.13           C
ATOM   4784 1HB  PRO A 314      11.505   0.361 -10.871  1.00 75.13           H
ATOM   4785 2HB  PRO A 314      10.870   1.734 -11.753  1.00 75.13           H
ATOM   4786  CG  PRO A 314       9.766   1.276  -9.934  1.00 75.13           C
ATOM   4787 1HG  PRO A 314      10.399   1.642  -9.126  1.00 75.13           H
ATOM   4788 2HG  PRO A 314       9.068   2.081 -10.164  1.00 75.13           H
ATOM   4789  CD  PRO A 314       9.050  -0.012  -9.561  1.00 75.13           C
ATOM   4790 1HD  PRO A 314       9.669  -0.651  -8.931  1.00 75.13           H
ATOM   4791 2HD  PRO A 314       8.131   0.181  -9.008  1.00 75.13           H
ATOM   4792  N   VAL A 315      10.935  -2.082 -11.950  1.00 76.87           N
ATOM   4793  CA  VAL A 315      11.763  -3.116 -12.545  1.00 76.87           C
ATOM   4794  C   VAL A 315      10.916  -3.952 -13.506  1.00 76.87           C
ATOM   4795  O   VAL A 315      11.372  -4.307 -14.592  1.00 76.87           O
ATOM   4796  HA  VAL A 315      12.552  -2.621 -13.112  1.00 76.87           H
ATOM   4797  CB  VAL A 315      12.423  -3.954 -11.447  1.00 76.87           C
ATOM   4798  HB  VAL A 315      11.632  -4.415 -10.856  1.00 76.87           H
ATOM   4799  CG1 VAL A 315      13.274  -5.074 -12.049  1.00 76.87           C
ATOM   4800 1HG1 VAL A 315      12.643  -5.725 -12.653  1.00 76.87           H
ATOM   4801 2HG1 VAL A 315      14.055  -4.641 -12.675  1.00 76.87           H
ATOM   4802 3HG1 VAL A 315      13.732  -5.653 -11.247  1.00 76.87           H
ATOM   4803  CG2 VAL A 315      13.256  -3.074 -10.513  1.00 76.87           C
ATOM   4804 1HG2 VAL A 315      14.036  -2.572 -11.085  1.00 76.87           H
ATOM   4805 2HG2 VAL A 315      12.612  -2.329 -10.045  1.00 76.87           H
ATOM   4806 3HG2 VAL A 315      13.714  -3.694  -9.742  1.00 76.87           H
ATOM   4807  HN  VAL A 315      10.809  -2.157 -10.961  1.00 76.87           H
ATOM   4808  N   LEU A 316       9.699  -4.242 -13.072  1.00 74.20           N
ATOM   4809  CA  LEU A 316       8.790  -5.046 -13.873  1.00 74.20           C
ATOM   4810  C   LEU A 316       8.587  -4.375 -15.233  1.00 74.20           C
ATOM   4811  O   LEU A 316       8.580  -5.045 -16.265  1.00 74.20           O
ATOM   4812  HA  LEU A 316       9.265  -6.014 -14.033  1.00 74.20           H
ATOM   4813  CB  LEU A 316       7.488  -5.300 -13.112  1.00 74.20           C
ATOM   4814 1HB  LEU A 316       7.113  -4.346 -12.742  1.00 74.20           H
ATOM   4815 2HB  LEU A 316       6.748  -5.682 -13.816  1.00 74.20           H
ATOM   4816  CG  LEU A 316       7.578  -6.272 -11.934  1.00 74.20           C
ATOM   4817  HG  LEU A 316       8.363  -5.923 -11.263  1.00 74.20           H
ATOM   4818  CD1 LEU A 316       6.274  -6.287 -11.134  1.00 74.20           C
ATOM   4819 1HD1 LEU A 316       6.073  -5.288 -10.748  1.00 74.20           H
ATOM   4820 2HD1 LEU A 316       5.454  -6.598 -11.781  1.00 74.20           H
ATOM   4821 3HD1 LEU A 316       6.366  -6.986 -10.302  1.00 74.20           H
ATOM   4822  CD2 LEU A 316       7.977  -7.672 -12.406  1.00 74.20           C
ATOM   4823 1HD2 LEU A 316       7.232  -8.043 -13.109  1.00 74.20           H
ATOM   4824 2HD2 LEU A 316       8.949  -7.626 -12.897  1.00 74.20           H
ATOM   4825 3HD2 LEU A 316       8.034  -8.342 -11.549  1.00 74.20           H
ATOM   4826  HN  LEU A 316       9.331  -3.939 -12.193  1.00 74.20           H
ATOM   4827  N   TYR A 317       8.426  -3.061 -15.191  1.00 62.46           N
ATOM   4828  CA  TYR A 317       8.182  -2.297 -16.403  1.00 62.46           C
ATOM   4829  C   TYR A 317       9.388  -2.357 -17.341  1.00 62.46           C
ATOM   4830  O   TYR A 317       9.230  -2.380 -18.561  1.00 62.46           O
ATOM   4831  HA  TYR A 317       7.318  -2.732 -16.906  1.00 62.46           H
ATOM   4832  CB  TYR A 317       7.971  -0.850 -15.954  1.00 62.46           C
ATOM   4833 1HB  TYR A 317       8.867  -0.506 -15.437  1.00 62.46           H
ATOM   4834 2HB  TYR A 317       7.851  -0.221 -16.836  1.00 62.46           H
ATOM   4835  CG  TYR A 317       6.763  -0.652 -15.036  1.00 62.46           C
ATOM   4836  CD1 TYR A 317       5.644  -1.446 -15.187  1.00 62.46           C
ATOM   4837  HD1 TYR A 317       5.621  -2.214 -15.961  1.00 62.46           H
ATOM   4838  CD2 TYR A 317       6.792   0.320 -14.057  1.00 62.46           C
ATOM   4839  HD2 TYR A 317       7.676   0.947 -13.937  1.00 62.46           H
ATOM   4840  CE1 TYR A 317       4.507  -1.260 -14.323  1.00 62.46           C
ATOM   4841  HE1 TYR A 317       3.617  -1.880 -14.432  1.00 62.46           H
ATOM   4842  CE2 TYR A 317       5.655   0.505 -13.193  1.00 62.46           C
ATOM   4843  HE2 TYR A 317       5.665   1.269 -12.415  1.00 62.46           H
ATOM   4844  CZ  TYR A 317       4.569  -0.294 -13.369  1.00 62.46           C
ATOM   4845  OH  TYR A 317       3.495  -0.118 -12.553  1.00 62.46           O
ATOM   4846  HH  TYR A 317       2.814  -0.829 -12.727  1.00 62.46           H
ATOM   4847  HN  TYR A 317       8.460  -2.520 -14.350  1.00 62.46           H
ATOM   4848  N   VAL A 318      10.567  -2.382 -16.736  1.00 65.77           N
ATOM   4849  CA  VAL A 318      11.801  -2.413 -17.503  1.00 65.77           C
ATOM   4850  C   VAL A 318      11.878  -3.727 -18.284  1.00 65.77           C
ATOM   4851  O   VAL A 318      12.112  -3.723 -19.491  1.00 65.77           O
ATOM   4852  HA  VAL A 318      11.769  -1.585 -18.212  1.00 65.77           H
ATOM   4853  CB  VAL A 318      12.999  -2.197 -16.576  1.00 65.77           C
ATOM   4854  HB  VAL A 318      12.933  -2.925 -15.768  1.00 65.77           H
ATOM   4855  CG1 VAL A 318      14.316  -2.436 -17.318  1.00 65.77           C
ATOM   4856 1HG1 VAL A 318      14.342  -3.460 -17.690  1.00 65.77           H
ATOM   4857 2HG1 VAL A 318      14.393  -1.742 -18.155  1.00 65.77           H
ATOM   4858 3HG1 VAL A 318      15.151  -2.276 -16.635  1.00 65.77           H
ATOM   4859  CG2 VAL A 318      12.966  -0.800 -15.954  1.00 65.77           C
ATOM   4860 1HG2 VAL A 318      12.996  -0.049 -16.744  1.00 65.77           H
ATOM   4861 2HG2 VAL A 318      12.050  -0.682 -15.375  1.00 65.77           H
ATOM   4862 3HG2 VAL A 318      13.828  -0.673 -15.299  1.00 65.77           H
ATOM   4863  HN  VAL A 318      10.687  -2.380 -15.744  1.00 65.77           H
ATOM   4864  N   PHE A 319      11.678  -4.819 -17.562  1.00 64.49           N
ATOM   4865  CA  PHE A 319      11.862  -6.141 -18.137  1.00 64.49           C
ATOM   4866  C   PHE A 319      10.700  -6.502 -19.064  1.00 64.49           C
ATOM   4867  O   PHE A 319      10.896  -7.161 -20.084  1.00 64.49           O
ATOM   4868  HA  PHE A 319      12.788  -6.117 -18.712  1.00 64.49           H
ATOM   4869  CB  PHE A 319      11.900  -7.134 -16.974  1.00 64.49           C
ATOM   4870 1HB  PHE A 319      11.168  -6.830 -16.226  1.00 64.49           H
ATOM   4871 2HB  PHE A 319      11.595  -8.115 -17.338  1.00 64.49           H
ATOM   4872  CG  PHE A 319      13.270  -7.257 -16.305  1.00 64.49           C
ATOM   4873  CD1 PHE A 319      14.283  -7.901 -16.945  1.00 64.49           C
ATOM   4874  HD1 PHE A 319      14.119  -8.329 -17.933  1.00 64.49           H
ATOM   4875  CD2 PHE A 319      13.475  -6.723 -15.071  1.00 64.49           C
ATOM   4876  HD2 PHE A 319      12.663  -6.208 -14.559  1.00 64.49           H
ATOM   4877  CE1 PHE A 319      15.555  -8.016 -16.324  1.00 64.49           C
ATOM   4878  HE1 PHE A 319      16.367  -8.532 -16.836  1.00 64.49           H
ATOM   4879  CE2 PHE A 319      14.747  -6.838 -14.451  1.00 64.49           C
ATOM   4880  HE2 PHE A 319      14.912  -6.410 -13.462  1.00 64.49           H
ATOM   4881  CZ  PHE A 319      15.761  -7.482 -15.090  1.00 64.49           C
ATOM   4882  HZ  PHE A 319      16.737  -7.570 -14.613  1.00 64.49           H
ATOM   4883  HN  PHE A 319      11.395  -4.812 -16.603  1.00 64.49           H
ATOM   4884  N   VAL A 320       9.514  -6.056 -18.675  1.00 68.72           N
ATOM   4885  CA  VAL A 320       8.293  -6.537 -19.299  1.00 68.72           C
ATOM   4886  C   VAL A 320       7.921  -5.613 -20.460  1.00 68.72           C
ATOM   4887  O   VAL A 320       7.379  -6.065 -21.468  1.00 68.72           O
ATOM   4888  HA  VAL A 320       8.494  -7.533 -19.693  1.00 68.72           H
ATOM   4889  CB  VAL A 320       7.183  -6.657 -18.252  1.00 68.72           C
ATOM   4890  HB  VAL A 320       7.048  -5.677 -17.793  1.00 68.72           H
ATOM   4891  CG1 VAL A 320       5.858  -7.059 -18.902  1.00 68.72           C
ATOM   4892 1HG1 VAL A 320       5.568  -6.304 -19.633  1.00 68.72           H
ATOM   4893 2HG1 VAL A 320       5.974  -8.021 -19.399  1.00 68.72           H
ATOM   4894 3HG1 VAL A 320       5.087  -7.137 -18.135  1.00 68.72           H
ATOM   4895  CG2 VAL A 320       7.575  -7.643 -17.149  1.00 68.72           C
ATOM   4896 1HG2 VAL A 320       7.750  -8.626 -17.586  1.00 68.72           H
ATOM   4897 2HG2 VAL A 320       8.483  -7.296 -16.657  1.00 68.72           H
ATOM   4898 3HG2 VAL A 320       6.768  -7.709 -16.418  1.00 68.72           H
ATOM   4899  HN  VAL A 320       9.381  -5.381 -17.950  1.00 68.72           H
ATOM   4900  N   GLY A 321       8.227  -4.337 -20.281  1.00 70.51           N
ATOM   4901  CA  GLY A 321       7.772  -3.320 -21.214  1.00 70.51           C
ATOM   4902  C   GLY A 321       8.826  -3.052 -22.290  1.00 70.51           C
ATOM   4903  O   GLY A 321       9.785  -2.319 -22.056  1.00 70.51           O
ATOM   4904 1HA  GLY A 321       6.842  -3.641 -21.683  1.00 70.51           H
ATOM   4905 2HA  GLY A 321       7.555  -2.397 -20.675  1.00 70.51           H
ATOM   4906  HN  GLY A 321       8.773  -3.995 -19.517  1.00 70.51           H
ATOM   4907  N   GLU A 322       8.612  -3.662 -23.447  1.00 61.78           N
ATOM   4908  CA  GLU A 322       9.409  -3.343 -24.620  1.00 61.78           C
ATOM   4909  C   GLU A 322       9.309  -1.850 -24.939  1.00 61.78           C
ATOM   4910  O   GLU A 322      10.313  -1.208 -25.245  1.00 61.78           O
ATOM   4911  HA  GLU A 322      10.435  -3.596 -24.350  1.00 61.78           H
ATOM   4912  CB  GLU A 322       8.982  -4.190 -25.820  1.00 61.78           C
ATOM   4913 1HB  GLU A 322       7.894  -4.228 -25.874  1.00 61.78           H
ATOM   4914 2HB  GLU A 322       9.445  -3.801 -26.727  1.00 61.78           H
ATOM   4915  CG  GLU A 322       9.467  -5.633 -25.673  1.00 61.78           C
ATOM   4916 1HG  GLU A 322      10.515  -5.640 -25.371  1.00 61.78           H
ATOM   4917 2HG  GLU A 322       8.905  -6.131 -24.883  1.00 61.78           H
ATOM   4918  CD  GLU A 322       9.304  -6.403 -26.985  1.00 61.78           C
ATOM   4919  OE1 GLU A 322       9.696  -7.590 -27.000  1.00 61.78           O
ATOM   4920  OE2 GLU A 322       8.791  -5.787 -27.944  1.00 61.78           O
ATOM   4921  HN  GLU A 322       7.912  -4.361 -23.590  1.00 61.78           H
ATOM   4922  N   ARG A 323       8.089  -1.340 -24.856  1.00 60.32           N
ATOM   4923  CA  ARG A 323       7.839   0.057 -25.169  1.00 60.32           C
ATOM   4924  C   ARG A 323       8.592   0.963 -24.193  1.00 60.32           C
ATOM   4925  O   ARG A 323       9.216   1.940 -24.602  1.00 60.32           O
ATOM   4926  HA  ARG A 323       8.208   0.185 -26.187  1.00 60.32           H
ATOM   4927  CB  ARG A 323       6.345   0.377 -25.103  1.00 60.32           C
ATOM   4928 1HB  ARG A 323       5.794  -0.300 -25.756  1.00 60.32           H
ATOM   4929 2HB  ARG A 323       5.978   0.211 -24.090  1.00 60.32           H
ATOM   4930  CG  ARG A 323       6.075   1.825 -25.518  1.00 60.32           C
ATOM   4931 1HG  ARG A 323       6.573   2.504 -24.825  1.00 60.32           H
ATOM   4932 2HG  ARG A 323       6.499   2.009 -26.505  1.00 60.32           H
ATOM   4933  CD  ARG A 323       4.574   2.119 -25.539  1.00 60.32           C
ATOM   4934 1HD  ARG A 323       4.089   1.524 -26.313  1.00 60.32           H
ATOM   4935 2HD  ARG A 323       4.125   1.831 -24.588  1.00 60.32           H
ATOM   4936  NE  ARG A 323       4.344   3.559 -25.790  1.00 60.32           N
ATOM   4937  HE  ARG A 323       5.056   4.071 -26.271  1.00 60.32           H
ATOM   4938  CZ  ARG A 323       3.240   4.220 -25.414  1.00 60.32           C
ATOM   4939  NH1 ARG A 323       2.254   3.585 -24.767  1.00 60.32           N
ATOM   4940 1HH1 ARG A 323       2.338   2.610 -24.561  1.00 60.32           H
ATOM   4941 2HH1 ARG A 323       1.434   4.086 -24.490  1.00 60.32           H
ATOM   4942  NH2 ARG A 323       3.139   5.527 -25.695  1.00 60.32           N
ATOM   4943 1HH2 ARG A 323       2.322   6.035 -25.422  1.00 60.32           H
ATOM   4944 2HH2 ARG A 323       3.879   5.993 -26.178  1.00 60.32           H
ATOM   4945  HN  ARG A 323       7.282  -1.863 -24.582  1.00 60.32           H
ATOM   4946  N   PHE A 324       8.508   0.605 -22.920  1.00 72.85           N
ATOM   4947  CA  PHE A 324       9.132   1.401 -21.876  1.00 72.85           C
ATOM   4948  C   PHE A 324      10.656   1.384 -22.010  1.00 72.85           C
ATOM   4949  O   PHE A 324      11.310   2.411 -21.834  1.00 72.85           O
ATOM   4950  HA  PHE A 324       8.771   2.424 -21.990  1.00 72.85           H
ATOM   4951  CB  PHE A 324       8.742   0.770 -20.538  1.00 72.85           C
ATOM   4952 1HB  PHE A 324       7.657   0.677 -20.494  1.00 72.85           H
ATOM   4953 2HB  PHE A 324       9.150  -0.240 -20.492  1.00 72.85           H
ATOM   4954  CG  PHE A 324       9.223   1.555 -19.316  1.00 72.85           C
ATOM   4955  CD1 PHE A 324      10.383   1.206 -18.697  1.00 72.85           C
ATOM   4956  HD1 PHE A 324      10.970   0.368 -19.072  1.00 72.85           H
ATOM   4957  CD2 PHE A 324       8.491   2.601 -18.849  1.00 72.85           C
ATOM   4958  HD2 PHE A 324       7.561   2.880 -19.344  1.00 72.85           H
ATOM   4959  CE1 PHE A 324      10.829   1.935 -17.563  1.00 72.85           C
ATOM   4960  HE1 PHE A 324      11.759   1.655 -17.067  1.00 72.85           H
ATOM   4961  CE2 PHE A 324       8.937   3.329 -17.714  1.00 72.85           C
ATOM   4962  HE2 PHE A 324       8.350   4.168 -17.339  1.00 72.85           H
ATOM   4963  CZ  PHE A 324      10.097   2.981 -17.095  1.00 72.85           C
ATOM   4964  HZ  PHE A 324      10.439   3.540 -16.225  1.00 72.85           H
ATOM   4965  HN  PHE A 324       8.027  -0.210 -22.598  1.00 72.85           H
ATOM   4966  N   ARG A 325      11.177   0.206 -22.321  1.00 70.26           N
ATOM   4967  CA  ARG A 325      12.610   0.046 -22.501  1.00 70.26           C
ATOM   4968  C   ARG A 325      13.119   0.998 -23.585  1.00 70.26           C
ATOM   4969  O   ARG A 325      14.137   1.664 -23.403  1.00 70.26           O
ATOM   4970  HA  ARG A 325      13.042   0.290 -21.530  1.00 70.26           H
ATOM   4971  CB  ARG A 325      12.959  -1.392 -22.890  1.00 70.26           C
ATOM   4972 1HB  ARG A 325      12.164  -1.808 -23.508  1.00 70.26           H
ATOM   4973 2HB  ARG A 325      13.868  -1.399 -23.492  1.00 70.26           H
ATOM   4974  CG  ARG A 325      13.156  -2.263 -21.648  1.00 70.26           C
ATOM   4975 1HG  ARG A 325      13.842  -1.771 -20.959  1.00 70.26           H
ATOM   4976 2HG  ARG A 325      12.207  -2.378 -21.125  1.00 70.26           H
ATOM   4977  CD  ARG A 325      13.705  -3.641 -22.026  1.00 70.26           C
ATOM   4978 1HD  ARG A 325      14.450  -3.540 -22.816  1.00 70.26           H
ATOM   4979 2HD  ARG A 325      14.208  -4.089 -21.169  1.00 70.26           H
ATOM   4980  NE  ARG A 325      12.603  -4.518 -22.480  1.00 70.26           N
ATOM   4981  HE  ARG A 325      11.668  -4.172 -22.406  1.00 70.26           H
ATOM   4982  CZ  ARG A 325      12.780  -5.747 -22.984  1.00 70.26           C
ATOM   4983  NH1 ARG A 325      14.011  -6.261 -23.105  1.00 70.26           N
ATOM   4984 1HH1 ARG A 325      14.807  -5.727 -22.819  1.00 70.26           H
ATOM   4985 2HH1 ARG A 325      14.135  -7.179 -23.482  1.00 70.26           H
ATOM   4986  NH2 ARG A 325      11.707  -6.454 -23.364  1.00 70.26           N
ATOM   4987 1HH2 ARG A 325      11.822  -7.373 -23.741  1.00 70.26           H
ATOM   4988 2HH2 ARG A 325      10.792  -6.063 -23.270  1.00 70.26           H
ATOM   4989  HN  ARG A 325      10.640  -0.627 -22.449  1.00 70.26           H
ATOM   4990  N   ARG A 326      12.387   1.033 -24.689  1.00 67.10           N
ATOM   4991  CA  ARG A 326      12.764   1.874 -25.811  1.00 67.10           C
ATOM   4992  C   ARG A 326      12.703   3.350 -25.412  1.00 67.10           C
ATOM   4993  O   ARG A 326      13.603   4.123 -25.737  1.00 67.10           O
ATOM   4994  HA  ARG A 326      13.784   1.576 -26.053  1.00 67.10           H
ATOM   4995  CB  ARG A 326      11.843   1.639 -27.010  1.00 67.10           C
ATOM   4996 1HB  ARG A 326      10.803   1.665 -26.685  1.00 67.10           H
ATOM   4997 2HB  ARG A 326      11.970   2.443 -27.735  1.00 67.10           H
ATOM   4998  CG  ARG A 326      12.142   0.294 -27.675  1.00 67.10           C
ATOM   4999 1HG  ARG A 326      13.212   0.206 -27.862  1.00 67.10           H
ATOM   5000 2HG  ARG A 326      11.868  -0.518 -27.001  1.00 67.10           H
ATOM   5001  CD  ARG A 326      11.376   0.151 -28.992  1.00 67.10           C
ATOM   5002 1HD  ARG A 326      10.471   0.758 -28.964  1.00 67.10           H
ATOM   5003 2HD  ARG A 326      11.983   0.523 -29.818  1.00 67.10           H
ATOM   5004  NE  ARG A 326      11.026  -1.268 -29.222  1.00 67.10           N
ATOM   5005  HE  ARG A 326      11.560  -1.966 -28.746  1.00 67.10           H
ATOM   5006  CZ  ARG A 326      10.036  -1.676 -30.029  1.00 67.10           C
ATOM   5007  NH1 ARG A 326       9.287  -0.785 -30.692  1.00 67.10           N
ATOM   5008 1HH1 ARG A 326       9.465   0.194 -30.586  1.00 67.10           H
ATOM   5009 2HH1 ARG A 326       8.551  -1.097 -31.292  1.00 67.10           H
ATOM   5010  NH2 ARG A 326       9.807  -2.990 -30.163  1.00 67.10           N
ATOM   5011 1HH2 ARG A 326       9.073  -3.311 -30.761  1.00 67.10           H
ATOM   5012 2HH2 ARG A 326      10.371  -3.649 -29.664  1.00 67.10           H
ATOM   5013  HN  ARG A 326      11.551   0.499 -24.822  1.00 67.10           H
ATOM   5014  N   ASP A 327      11.632   3.697 -24.713  1.00 77.21           N
ATOM   5015  CA  ASP A 327      11.399   5.082 -24.340  1.00 77.21           C
ATOM   5016  C   ASP A 327      12.431   5.504 -23.292  1.00 77.21           C
ATOM   5017  O   ASP A 327      12.849   6.661 -23.259  1.00 77.21           O
ATOM   5018  HA  ASP A 327      11.490   5.648 -25.267  1.00 77.21           H
ATOM   5019  CB  ASP A 327      10.007   5.261 -23.730  1.00 77.21           C
ATOM   5020 1HB  ASP A 327       9.852   4.523 -22.944  1.00 77.21           H
ATOM   5021 2HB  ASP A 327       9.934   6.243 -23.264  1.00 77.21           H
ATOM   5022  CG  ASP A 327       8.919   5.114 -24.796  1.00 77.21           C
ATOM   5023  OD1 ASP A 327       9.286   5.143 -25.990  1.00 77.21           O
ATOM   5024  OD2 ASP A 327       7.744   4.976 -24.392  1.00 77.21           O
ATOM   5025  HN  ASP A 327      10.933   3.053 -24.403  1.00 77.21           H
ATOM   5026  N   LEU A 328      12.812   4.544 -22.463  1.00 79.16           N
ATOM   5027  CA  LEU A 328      13.846   4.780 -21.469  1.00 79.16           C
ATOM   5028  C   LEU A 328      15.149   5.160 -22.175  1.00 79.16           C
ATOM   5029  O   LEU A 328      15.764   6.173 -21.847  1.00 79.16           O
ATOM   5030  HA  LEU A 328      13.525   5.624 -20.859  1.00 79.16           H
ATOM   5031  CB  LEU A 328      13.980   3.573 -20.538  1.00 79.16           C
ATOM   5032 1HB  LEU A 328      13.042   3.452 -19.996  1.00 79.16           H
ATOM   5033 2HB  LEU A 328      14.112   2.681 -21.150  1.00 79.16           H
ATOM   5034  CG  LEU A 328      15.121   3.634 -19.521  1.00 79.16           C
ATOM   5035  HG  LEU A 328      16.053   3.796 -20.063  1.00 79.16           H
ATOM   5036  CD1 LEU A 328      14.942   4.816 -18.566  1.00 79.16           C
ATOM   5037 1HD1 LEU A 328      14.932   5.745 -19.136  1.00 79.16           H
ATOM   5038 2HD1 LEU A 328      14.000   4.709 -18.028  1.00 79.16           H
ATOM   5039 3HD1 LEU A 328      15.767   4.836 -17.854  1.00 79.16           H
ATOM   5040  CD2 LEU A 328      15.259   2.308 -18.772  1.00 79.16           C
ATOM   5041 1HD2 LEU A 328      14.331   2.091 -18.243  1.00 79.16           H
ATOM   5042 2HD2 LEU A 328      15.467   1.508 -19.483  1.00 79.16           H
ATOM   5043 3HD2 LEU A 328      16.078   2.378 -18.055  1.00 79.16           H
ATOM   5044  HN  LEU A 328      12.428   3.621 -22.462  1.00 79.16           H
ATOM   5045  N   VAL A 329      15.531   4.327 -23.132  1.00 80.33           N
ATOM   5046  CA  VAL A 329      16.793   4.513 -23.827  1.00 80.33           C
ATOM   5047  C   VAL A 329      16.773   5.855 -24.561  1.00 80.33           C
ATOM   5048  O   VAL A 329      17.789   6.545 -24.628  1.00 80.33           O
ATOM   5049  HA  VAL A 329      17.582   4.536 -23.075  1.00 80.33           H
ATOM   5050  CB  VAL A 329      17.059   3.327 -24.757  1.00 80.33           C
ATOM   5051  HB  VAL A 329      16.196   3.216 -25.413  1.00 80.33           H
ATOM   5052  CG1 VAL A 329      18.286   3.583 -25.634  1.00 80.33           C
ATOM   5053 1HG1 VAL A 329      18.120   4.473 -26.241  1.00 80.33           H
ATOM   5054 2HG1 VAL A 329      19.160   3.733 -25.000  1.00 80.33           H
ATOM   5055 3HG1 VAL A 329      18.452   2.725 -26.285  1.00 80.33           H
ATOM   5056  CG2 VAL A 329      17.214   2.030 -23.960  1.00 80.33           C
ATOM   5057 1HG2 VAL A 329      18.051   2.126 -23.269  1.00 80.33           H
ATOM   5058 2HG2 VAL A 329      16.300   1.837 -23.399  1.00 80.33           H
ATOM   5059 3HG2 VAL A 329      17.402   1.204 -24.646  1.00 80.33           H
ATOM   5060  HN  VAL A 329      14.995   3.537 -23.433  1.00 80.33           H
ATOM   5061  N   LYS A 330      15.605   6.186 -25.092  1.00 73.92           N
ATOM   5062  CA  LYS A 330      15.423   7.459 -25.767  1.00 73.92           C
ATOM   5063  C   LYS A 330      15.706   8.597 -24.785  1.00 73.92           C
[truncated: 117,162 more chars]
