# Supplementary material for: Noncanonical roles of chemokine regions in CCR9 activation revealed by structural modeling and mutational mapping
Source: Nat Commun. 2025 Aug 18;16:7695. doi: 10.1038/s41467-025-62321-9 (PMC12361432; doi:10.1038/s41467-025-62321-9)
Supplement: Supplementary file 5 — Supplementary Data 3 [file 41467_2025_62321_MOESM5_ESM.zip › CCR9_CCL25_06_rnk4.pdb]

ATOM      1  N   GLU A  20      -4.335  -4.864  57.576  1.00 48.56           N
ATOM      2  CA  GLU A  20      -4.053  -6.020  56.742  1.00 48.56           C
ATOM      3  C   GLU A  20      -4.564  -7.296  57.414  1.00 48.56           C
ATOM      4  O   GLU A  20      -3.794  -8.024  58.039  1.00 48.56           O
ATOM      5  HA  GLU A  20      -4.597  -5.848  55.814  1.00 48.56           H
ATOM      6  CB  GLU A  20      -2.558  -6.123  56.436  1.00 48.56           C
ATOM      7 1HB  GLU A  20      -1.982  -5.860  57.323  1.00 48.56           H
ATOM      8 2HB  GLU A  20      -2.329  -7.117  56.052  1.00 48.56           H
ATOM      9  CG  GLU A  20      -2.154  -5.135  55.340  1.00 48.56           C
ATOM     10 1HG  GLU A  20      -2.915  -5.120  54.560  1.00 48.56           H
ATOM     11 2HG  GLU A  20      -2.102  -4.128  55.754  1.00 48.56           H
ATOM     12  CD  GLU A  20      -0.801  -5.512  54.732  1.00 48.56           C
ATOM     13  OE1 GLU A  20      -0.630  -5.253  53.522  1.00 48.56           O
ATOM     14  OE2 GLU A  20       0.032  -6.052  55.493  1.00 48.56           O
ATOM     15  HN  GLU A  20      -4.822  -5.064  58.426  1.00 48.56           H
ATOM     16  N   SER A  21      -5.860  -7.528  57.264  1.00 56.47           N
ATOM     17  CA  SER A  21      -6.453  -8.777  57.710  1.00 56.47           C
ATOM     18  C   SER A  21      -5.778  -9.957  57.006  1.00 56.47           C
ATOM     19  O   SER A  21      -5.352  -9.839  55.859  1.00 56.47           O
ATOM     20  HA  SER A  21      -6.270  -8.817  58.783  1.00 56.47           H
ATOM     21  CB  SER A  21      -7.960  -8.795  57.449  1.00 56.47           C
ATOM     22 1HB  SER A  21      -8.388  -9.713  57.854  1.00 56.47           H
ATOM     23 2HB  SER A  21      -8.430  -7.965  57.976  1.00 56.47           H
ATOM     24  OG  SER A  21      -8.263  -8.705  56.059  1.00 56.47           O
ATOM     25  HG  SER A  21      -8.726  -9.538  55.755  1.00 56.47           H
ATOM     26  HN  SER A  21      -6.499  -6.882  56.848  1.00 56.47           H
ATOM     27  N   THR A  22      -5.704 -11.068  57.724  1.00 57.26           N
ATOM     28  CA  THR A  22      -5.091 -12.269  57.182  1.00 57.26           C
ATOM     29  C   THR A  22      -5.738 -12.642  55.847  1.00 57.26           C
ATOM     30  O   THR A  22      -5.066 -13.143  54.946  1.00 57.26           O
ATOM     31  HA  THR A  22      -4.041 -12.058  56.981  1.00 57.26           H
ATOM     32  CB  THR A  22      -5.197 -13.372  58.238  1.00 57.26           C
ATOM     33  HB  THR A  22      -5.127 -14.358  57.779  1.00 57.26           H
ATOM     34  OG1 THR A  22      -6.423 -13.092  58.910  1.00 57.26           O
ATOM     35  HG1 THR A  22      -6.720 -13.895  59.427  1.00 57.26           H
ATOM     36  CG2 THR A  22      -4.135 -13.241  59.331  1.00 57.26           C
ATOM     37 1HG2 THR A  22      -4.248 -12.281  59.835  1.00 57.26           H
ATOM     38 2HG2 THR A  22      -3.143 -13.300  58.882  1.00 57.26           H
ATOM     39 3HG2 THR A  22      -4.256 -14.048  60.054  1.00 57.26           H
ATOM     40  HN  THR A  22      -6.052 -11.156  58.658  1.00 57.26           H
ATOM     41  N   SER A  23      -7.034 -12.383  55.761  1.00 61.09           N
ATOM     42  CA  SER A  23      -7.770 -12.644  54.536  1.00 61.09           C
ATOM     43  C   SER A  23      -7.218 -11.781  53.399  1.00 61.09           C
ATOM     44  O   SER A  23      -7.158 -12.222  52.253  1.00 61.09           O
ATOM     45  HA  SER A  23      -7.612 -13.702  54.324  1.00 61.09           H
ATOM     46  CB  SER A  23      -9.265 -12.381  54.724  1.00 61.09           C
ATOM     47 1HB  SER A  23      -9.810 -12.748  53.855  1.00 61.09           H
ATOM     48 2HB  SER A  23      -9.626 -12.941  55.586  1.00 61.09           H
ATOM     49  OG  SER A  23      -9.544 -10.996  54.908  1.00 61.09           O
ATOM     50  HG  SER A  23     -10.533 -10.845  54.921  1.00 61.09           H
ATOM     51  HN  SER A  23      -7.579 -12.002  56.508  1.00 61.09           H
ATOM     52  N   SER A  24      -6.828 -10.566  53.757  1.00 66.34           N
ATOM     53  CA  SER A  24      -6.299  -9.631  52.779  1.00 66.34           C
ATOM     54  C   SER A  24      -4.979 -10.157  52.213  1.00 66.34           C
ATOM     55  O   SER A  24      -4.692  -9.981  51.030  1.00 66.34           O
ATOM     56  HA  SER A  24      -7.055  -9.574  51.996  1.00 66.34           H
ATOM     57  CB  SER A  24      -6.098  -8.245  53.395  1.00 66.34           C
ATOM     58 1HB  SER A  24      -7.069  -7.781  53.568  1.00 66.34           H
ATOM     59 2HB  SER A  24      -5.615  -8.347  54.367  1.00 66.34           H
ATOM     60  OG  SER A  24      -5.311  -7.400  52.560  1.00 66.34           O
ATOM     61  HG  SER A  24      -5.151  -6.524  53.015  1.00 66.34           H
ATOM     62  HN  SER A  24      -6.869 -10.220  54.694  1.00 66.34           H
ATOM     63  N   MET A  25      -4.210 -10.793  53.085  1.00 63.17           N
ATOM     64  CA  MET A  25      -2.959 -11.406  52.672  1.00 63.17           C
ATOM     65  C   MET A  25      -3.213 -12.644  51.809  1.00 63.17           C
ATOM     66  O   MET A  25      -2.552 -12.843  50.791  1.00 63.17           O
ATOM     67  HA  MET A  25      -2.440 -10.647  52.086  1.00 63.17           H
ATOM     68  CB  MET A  25      -2.151 -11.803  53.909  1.00 63.17           C
ATOM     69 1HB  MET A  25      -2.814 -11.878  54.771  1.00 63.17           H
ATOM     70 2HB  MET A  25      -1.711 -12.789  53.759  1.00 63.17           H
ATOM     71  CG  MET A  25      -1.047 -10.783  54.194  1.00 63.17           C
ATOM     72 1HG  MET A  25      -0.682 -10.359  53.258  1.00 63.17           H
ATOM     73 2HG  MET A  25      -1.447  -9.957  54.783  1.00 63.17           H
ATOM     74  SD  MET A  25       0.295 -11.565  55.073  1.00 63.17           S
ATOM     75  CE  MET A  25       1.220 -10.122  55.573  1.00 63.17           C
ATOM     76 1HE  MET A  25       1.534  -9.567  54.689  1.00 63.17           H
ATOM     77 2HE  MET A  25       0.592  -9.487  56.198  1.00 63.17           H
ATOM     78 3HE  MET A  25       2.099 -10.432  56.139  1.00 63.17           H
ATOM     79  HN  MET A  25      -4.428 -10.892  54.056  1.00 63.17           H
ATOM     80  N   GLU A  26      -4.174 -13.444  52.248  1.00 58.07           N
ATOM     81  CA  GLU A  26      -4.511 -14.667  51.540  1.00 58.07           C
ATOM     82  C   GLU A  26      -5.019 -14.343  50.134  1.00 58.07           C
ATOM     83  O   GLU A  26      -4.649 -15.008  49.167  1.00 58.07           O
ATOM     84  HA  GLU A  26      -3.580 -15.231  51.476  1.00 58.07           H
ATOM     85  CB  GLU A  26      -5.540 -15.487  52.320  1.00 58.07           C
ATOM     86 1HB  GLU A  26      -6.263 -14.819  52.788  1.00 58.07           H
ATOM     87 2HB  GLU A  26      -5.999 -16.224  51.661  1.00 58.07           H
ATOM     88  CG  GLU A  26      -4.873 -16.274  53.449  1.00 58.07           C
ATOM     89 1HG  GLU A  26      -4.079 -16.900  53.041  1.00 58.07           H
ATOM     90 2HG  GLU A  26      -4.405 -15.584  54.152  1.00 58.07           H
ATOM     91  CD  GLU A  26      -5.891 -17.148  54.185  1.00 58.07           C
ATOM     92  OE1 GLU A  26      -5.445 -18.131  54.816  1.00 58.07           O
ATOM     93  OE2 GLU A  26      -7.092 -16.813  54.100  1.00 58.07           O
ATOM     94  HN  GLU A  26      -4.716 -13.269  53.070  1.00 58.07           H
ATOM     95  N   ASP A  27      -5.860 -13.322  50.064  1.00 64.68           N
ATOM     96  CA  ASP A  27      -6.441 -12.916  48.795  1.00 64.68           C
ATOM     97  C   ASP A  27      -5.323 -12.513  47.832  1.00 64.68           C
ATOM     98  O   ASP A  27      -5.390 -12.808  46.640  1.00 64.68           O
ATOM     99  HA  ASP A  27      -7.000 -13.785  48.446  1.00 64.68           H
ATOM    100  CB  ASP A  27      -7.368 -11.712  48.974  1.00 64.68           C
ATOM    101 1HB  ASP A  27      -6.888 -10.970  49.612  1.00 64.68           H
ATOM    102 2HB  ASP A  27      -7.543 -11.237  48.009  1.00 64.68           H
ATOM    103  CG  ASP A  27      -8.703 -12.135  49.591  1.00 64.68           C
ATOM    104  OD1 ASP A  27      -9.030 -13.335  49.469  1.00 64.68           O
ATOM    105  OD2 ASP A  27      -9.367 -11.248  50.170  1.00 64.68           O
ATOM    106  HN  ASP A  27      -6.144 -12.776  50.852  1.00 64.68           H
ATOM    107  N   TYR A  28      -4.321 -11.846  48.385  1.00 63.97           N
ATOM    108  CA  TYR A  28      -3.206 -11.371  47.584  1.00 63.97           C
ATOM    109  C   TYR A  28      -2.313 -12.533  47.144  1.00 63.97           C
ATOM    110  O   TYR A  28      -1.792 -12.532  46.030  1.00 63.97           O
ATOM    111  HA  TYR A  28      -3.612 -10.879  46.701  1.00 63.97           H
ATOM    112  CB  TYR A  28      -2.400 -10.441  48.493  1.00 63.97           C
ATOM    113 1HB  TYR A  28      -3.058  -9.659  48.871  1.00 63.97           H
ATOM    114 2HB  TYR A  28      -2.050 -11.007  49.357  1.00 63.97           H
ATOM    115  CG  TYR A  28      -1.197  -9.789  47.808  1.00 63.97           C
ATOM    116  CD1 TYR A  28       0.052 -10.364  47.912  1.00 63.97           C
ATOM    117  HD1 TYR A  28       0.183 -11.283  48.483  1.00 63.97           H
ATOM    118  CD2 TYR A  28      -1.363  -8.625  47.084  1.00 63.97           C
ATOM    119  HD2 TYR A  28      -2.350  -8.171  47.002  1.00 63.97           H
ATOM    120  CE1 TYR A  28       1.184  -9.751  47.267  1.00 63.97           C
ATOM    121  HE1 TYR A  28       2.177 -10.195  47.341  1.00 63.97           H
ATOM    122  CE2 TYR A  28      -0.232  -8.012  46.439  1.00 63.97           C
ATOM    123  HE2 TYR A  28      -0.348  -7.092  45.865  1.00 63.97           H
ATOM    124  CZ  TYR A  28       0.986  -8.605  46.562  1.00 63.97           C
ATOM    125  OH  TYR A  28       2.055  -8.025  45.952  1.00 63.97           O
ATOM    126  HH  TYR A  28       1.808  -7.113  45.624  1.00 63.97           H
ATOM    127  HN  TYR A  28      -4.264 -11.630  49.360  1.00 63.97           H
ATOM    128  N   VAL A  29      -2.165 -13.497  48.040  1.00 64.27           N
ATOM    129  CA  VAL A  29      -1.295 -14.632  47.782  1.00 64.27           C
ATOM    130  C   VAL A  29      -1.973 -15.571  46.782  1.00 64.27           C
ATOM    131  O   VAL A  29      -1.316 -16.129  45.905  1.00 64.27           O
ATOM    132  HA  VAL A  29      -0.377 -14.249  47.337  1.00 64.27           H
ATOM    133  CB  VAL A  29      -0.931 -15.322  49.098  1.00 64.27           C
ATOM    134  HB  VAL A  29      -1.857 -15.537  49.632  1.00 64.27           H
ATOM    135  CG1 VAL A  29      -0.219 -16.652  48.841  1.00 64.27           C
ATOM    136 1HG1 VAL A  29      -0.873 -17.310  48.270  1.00 64.27           H
ATOM    137 2HG1 VAL A  29       0.696 -16.471  48.277  1.00 64.27           H
ATOM    138 3HG1 VAL A  29       0.029 -17.121  49.793  1.00 64.27           H
ATOM    139  CG2 VAL A  29      -0.081 -14.406  49.981  1.00 64.27           C
ATOM    140 1HG2 VAL A  29       0.838 -14.147  49.456  1.00 64.27           H
ATOM    141 2HG2 VAL A  29      -0.640 -13.498  50.206  1.00 64.27           H
ATOM    142 3HG2 VAL A  29       0.164 -14.922  50.910  1.00 64.27           H
ATOM    143  HN  VAL A  29      -2.625 -13.510  48.928  1.00 64.27           H
ATOM    144  N   ASN A  30      -3.280 -15.716  46.948  1.00 59.28           N
ATOM    145  CA  ASN A  30      -4.037 -16.654  46.136  1.00 59.28           C
ATOM    146  C   ASN A  30      -4.366 -16.006  44.790  1.00 59.28           C
ATOM    147  O   ASN A  30      -4.833 -16.678  43.871  1.00 59.28           O
ATOM    148  HA  ASN A  30      -3.394 -17.528  46.033  1.00 59.28           H
ATOM    149  CB  ASN A  30      -5.356 -17.029  46.815  1.00 59.28           C
ATOM    150 1HB  ASN A  30      -5.873 -16.126  47.138  1.00 59.28           H
ATOM    151 2HB  ASN A  30      -6.008 -17.531  46.099  1.00 59.28           H
ATOM    152  CG  ASN A  30      -5.113 -17.943  48.018  1.00 59.28           C
ATOM    153  OD1 ASN A  30      -4.109 -18.628  48.118  1.00 59.28           O
ATOM    154  ND2 ASN A  30      -6.086 -17.914  48.925  1.00 59.28           N
ATOM    155 1HD2 ASN A  30      -6.885 -17.329  48.782  1.00 59.28           H
ATOM    156 2HD2 ASN A  30      -6.020 -18.477  49.748  1.00 59.28           H
ATOM    157  HN  ASN A  30      -3.818 -15.208  47.620  1.00 59.28           H
ATOM    158  N   PHE A  31      -4.110 -14.709  44.715  1.00 65.97           N
ATOM    159  CA  PHE A  31      -4.316 -13.975  43.478  1.00 65.97           C
ATOM    160  C   PHE A  31      -3.385 -14.485  42.376  1.00 65.97           C
ATOM    161  O   PHE A  31      -2.165 -14.454  42.526  1.00 65.97           O
ATOM    162  HA  PHE A  31      -5.352 -14.133  43.177  1.00 65.97           H
ATOM    163  CB  PHE A  31      -3.989 -12.509  43.767  1.00 65.97           C
ATOM    164 1HB  PHE A  31      -4.522 -12.199  44.666  1.00 65.97           H
ATOM    165 2HB  PHE A  31      -2.924 -12.420  43.981  1.00 65.97           H
ATOM    166  CG  PHE A  31      -4.346 -11.555  42.626  1.00 65.97           C
ATOM    167  CD1 PHE A  31      -3.384 -11.144  41.756  1.00 65.97           C
ATOM    168  HD1 PHE A  31      -2.359 -11.496  41.872  1.00 65.97           H
ATOM    169  CD2 PHE A  31      -5.626 -11.116  42.481  1.00 65.97           C
ATOM    170  HD2 PHE A  31      -6.396 -11.445  43.178  1.00 65.97           H
ATOM    171  CE1 PHE A  31      -3.716 -10.259  40.697  1.00 65.97           C
ATOM    172  HE1 PHE A  31      -2.945  -9.930  40.000  1.00 65.97           H
ATOM    173  CE2 PHE A  31      -5.957 -10.231  41.422  1.00 65.97           C
ATOM    174  HE2 PHE A  31      -6.982  -9.879  41.305  1.00 65.97           H
ATOM    175  CZ  PHE A  31      -4.995  -9.821  40.552  1.00 65.97           C
ATOM    176  HZ  PHE A  31      -5.250  -9.141  39.739  1.00 65.97           H
ATOM    177  HN  PHE A  31      -3.768 -14.161  45.479  1.00 65.97           H
ATOM    178  N   ASN A  32      -3.997 -14.943  41.294  1.00 59.90           N
ATOM    179  CA  ASN A  32      -3.238 -15.457  40.166  1.00 59.90           C
ATOM    180  C   ASN A  32      -2.712 -14.285  39.335  1.00 59.90           C
ATOM    181  O   ASN A  32      -3.428 -13.746  38.493  1.00 59.90           O
ATOM    182  HA  ASN A  32      -2.435 -16.049  40.607  1.00 59.90           H
ATOM    183  CB  ASN A  32      -4.115 -16.324  39.260  1.00 59.90           C
ATOM    184 1HB  ASN A  32      -4.712 -17.003  39.869  1.00 59.90           H
ATOM    185 2HB  ASN A  32      -4.812 -15.691  38.711  1.00 59.90           H
ATOM    186  CG  ASN A  32      -3.262 -17.127  38.276  1.00 59.90           C
ATOM    187  OD1 ASN A  32      -2.047 -17.020  38.237  1.00 59.90           O
ATOM    188  ND2 ASN A  32      -3.964 -17.934  37.486  1.00 59.90           N
ATOM    189 1HD2 ASN A  32      -4.959 -17.974  37.569  1.00 59.90           H
ATOM    190 2HD2 ASN A  32      -3.496 -18.501  36.808  1.00 59.90           H
ATOM    191  HN  ASN A  32      -4.990 -14.967  41.180  1.00 59.90           H
ATOM    192  N   PHE A  33      -1.464 -13.926  39.600  1.00 61.29           N
ATOM    193  CA  PHE A  33      -0.796 -12.905  38.811  1.00 61.29           C
ATOM    194  C   PHE A  33      -0.330 -13.468  37.467  1.00 61.29           C
ATOM    195  O   PHE A  33       0.868 -13.521  37.194  1.00 61.29           O
ATOM    196  HA  PHE A  33      -1.517 -12.106  38.638  1.00 61.29           H
ATOM    197  CB  PHE A  33       0.426 -12.450  39.611  1.00 61.29           C
ATOM    198 1HB  PHE A  33       1.009 -13.327  39.895  1.00 61.29           H
ATOM    199 2HB  PHE A  33       1.061 -11.839  38.970  1.00 61.29           H
ATOM    200  CG  PHE A  33       0.084 -11.654  40.872  1.00 61.29           C
ATOM    201  CD1 PHE A  33      -0.136 -10.314  40.792  1.00 61.29           C
ATOM    202  HD1 PHE A  33      -0.068  -9.808  39.829  1.00 61.29           H
ATOM    203  CD2 PHE A  33      -0.001 -12.286  42.073  1.00 61.29           C
ATOM    204  HD2 PHE A  33       0.175 -13.360  42.138  1.00 61.29           H
ATOM    205  CE1 PHE A  33      -0.454  -9.575  41.962  1.00 61.29           C
ATOM    206  HE1 PHE A  33      -0.630  -8.502  41.897  1.00 61.29           H
ATOM    207  CE2 PHE A  33      -0.319 -11.547  43.244  1.00 61.29           C
ATOM    208  HE2 PHE A  33      -0.387 -12.054  44.206  1.00 61.29           H
ATOM    209  CZ  PHE A  33      -0.539 -10.207  43.163  1.00 61.29           C
ATOM    210  HZ  PHE A  33      -0.783  -9.640  44.061  1.00 61.29           H
ATOM    211  HN  PHE A  33      -0.914 -14.319  40.336  1.00 61.29           H
ATOM    212  N   THR A  34      -1.302 -13.874  36.663  1.00 62.03           N
ATOM    213  CA  THR A  34      -1.053 -14.120  35.253  1.00 62.03           C
ATOM    214  C   THR A  34      -0.545 -12.847  34.571  1.00 62.03           C
ATOM    215  O   THR A  34      -1.179 -11.797  34.658  1.00 62.03           O
ATOM    216  HA  THR A  34      -0.262 -14.865  35.168  1.00 62.03           H
ATOM    217  CB  THR A  34      -2.340 -14.668  34.634  1.00 62.03           C
ATOM    218  HB  THR A  34      -3.038 -13.862  34.410  1.00 62.03           H
ATOM    219  OG1 THR A  34      -2.796 -15.632  35.579  1.00 62.03           O
ATOM    220  HG1 THR A  34      -2.064 -16.280  35.787  1.00 62.03           H
ATOM    221  CG2 THR A  34      -2.079 -15.484  33.366  1.00 62.03           C
ATOM    222 1HG2 THR A  34      -1.434 -16.330  33.604  1.00 62.03           H
ATOM    223 2HG2 THR A  34      -1.591 -14.853  32.622  1.00 62.03           H
ATOM    224 3HG2 THR A  34      -3.025 -15.849  32.967  1.00 62.03           H
ATOM    225  HN  THR A  34      -2.243 -14.034  36.960  1.00 62.03           H
ATOM    226  N   ASP A  35       0.594 -12.984  33.907  1.00 66.56           N
ATOM    227  CA  ASP A  35       1.209 -11.852  33.236  1.00 66.56           C
ATOM    228  C   ASP A  35       0.465 -11.573  31.929  1.00 66.56           C
ATOM    229  O   ASP A  35       0.897 -12.003  30.860  1.00 66.56           O
ATOM    230  HA  ASP A  35       1.135 -11.025  33.942  1.00 66.56           H
ATOM    231  CB  ASP A  35       2.672 -12.143  32.894  1.00 66.56           C
ATOM    232 1HB  ASP A  35       2.762 -13.152  32.493  1.00 66.56           H
ATOM    233 2HB  ASP A  35       3.010 -11.459  32.116  1.00 66.56           H
ATOM    234  CG  ASP A  35       3.563 -11.998  34.130  1.00 66.56           C
ATOM    235  OD1 ASP A  35       3.186 -11.195  35.010  1.00 66.56           O
ATOM    236  OD2 ASP A  35       4.600 -12.694  34.166  1.00 66.56           O
ATOM    237  HN  ASP A  35       1.093 -13.847  33.824  1.00 66.56           H
ATOM    238  N   PHE A  36      -0.642 -10.856  32.056  1.00 80.84           N
ATOM    239  CA  PHE A  36      -1.371 -10.391  30.889  1.00 80.84           C
ATOM    240  C   PHE A  36      -0.698  -9.161  30.276  1.00 80.84           C
ATOM    241  O   PHE A  36      -1.032  -8.756  29.163  1.00 80.84           O
ATOM    242  HA  PHE A  36      -1.370 -11.203  30.162  1.00 80.84           H
ATOM    243  CB  PHE A  36      -2.774 -10.007  31.361  1.00 80.84           C
ATOM    244 1HB  PHE A  36      -2.688  -9.333  32.214  1.00 80.84           H
ATOM    245 2HB  PHE A  36      -3.275  -9.453  30.567  1.00 80.84           H
ATOM    246  CG  PHE A  36      -3.645 -11.200  31.759  1.00 80.84           C
ATOM    247  CD1 PHE A  36      -3.682 -12.308  30.971  1.00 80.84           C
ATOM    248  HD1 PHE A  36      -3.091 -12.345  30.056  1.00 80.84           H
ATOM    249  CD2 PHE A  36      -4.382 -11.153  32.901  1.00 80.84           C
ATOM    250  HD2 PHE A  36      -4.353 -10.266  33.533  1.00 80.84           H
ATOM    251  CE1 PHE A  36      -4.490 -13.415  31.340  1.00 80.84           C
ATOM    252  HE1 PHE A  36      -4.520 -14.303  30.708  1.00 80.84           H
ATOM    253  CE2 PHE A  36      -5.190 -12.261  33.270  1.00 80.84           C
ATOM    254  HE2 PHE A  36      -5.781 -12.223  34.186  1.00 80.84           H
ATOM    255  CZ  PHE A  36      -5.227 -13.368  32.482  1.00 80.84           C
ATOM    256  HZ  PHE A  36      -5.848 -14.219  32.766  1.00 80.84           H
ATOM    257  HN  PHE A  36      -1.039 -10.592  32.935  1.00 80.84           H
ATOM    258  N   TYR A  37       0.238  -8.601  31.028  1.00 85.78           N
ATOM    259  CA  TYR A  37       1.056  -7.513  30.520  1.00 85.78           C
ATOM    260  C   TYR A  37       2.246  -8.048  29.721  1.00 85.78           C
ATOM    261  O   TYR A  37       3.128  -8.700  30.277  1.00 85.78           O
ATOM    262  HA  TYR A  37       0.434  -6.902  29.866  1.00 85.78           H
ATOM    263  CB  TYR A  37       1.576  -6.767  31.750  1.00 85.78           C
ATOM    264 1HB  TYR A  37       0.741  -6.566  32.421  1.00 85.78           H
ATOM    265 2HB  TYR A  37       2.269  -7.413  32.288  1.00 85.78           H
ATOM    266  CG  TYR A  37       2.280  -5.447  31.425  1.00 85.78           C
ATOM    267  CD1 TYR A  37       3.655  -5.407  31.321  1.00 85.78           C
ATOM    268  HD1 TYR A  37       4.240  -6.314  31.469  1.00 85.78           H
ATOM    269  CD2 TYR A  37       1.539  -4.298  31.237  1.00 85.78           C
ATOM    270  HD2 TYR A  37       0.453  -4.330  31.320  1.00 85.78           H
ATOM    271  CE1 TYR A  37       4.318  -4.165  31.016  1.00 85.78           C
ATOM    272  HE1 TYR A  37       5.404  -4.119  30.930  1.00 85.78           H
ATOM    273  CE2 TYR A  37       2.202  -3.057  30.932  1.00 85.78           C
ATOM    274  HE2 TYR A  37       1.629  -2.142  30.781  1.00 85.78           H
ATOM    275  CZ  TYR A  37       3.558  -3.051  30.836  1.00 85.78           C
ATOM    276  OH  TYR A  37       4.184  -1.879  30.548  1.00 85.78           O
ATOM    277  HH  TYR A  37       3.516  -1.203  30.235  1.00 85.78           H
ATOM    278  HN  TYR A  37       0.442  -8.880  31.967  1.00 85.78           H
ATOM    279  N   CYS A  38       2.232  -7.752  28.430  1.00 89.06           N
ATOM    280  CA  CYS A  38       3.236  -8.290  27.528  1.00 89.06           C
ATOM    281  C   CYS A  38       4.272  -7.197  27.255  1.00 89.06           C
ATOM    282  O   CYS A  38       3.956  -6.174  26.650  1.00 89.06           O
ATOM    283  HA  CYS A  38       3.693  -9.138  28.038  1.00 89.06           H
ATOM    284  CB  CYS A  38       2.610  -8.818  26.235  1.00 89.06           C
ATOM    285 1HB  CYS A  38       1.819  -9.530  26.469  1.00 89.06           H
ATOM    286 2HB  CYS A  38       2.149  -7.999  25.683  1.00 89.06           H
ATOM    287  SG  CYS A  38       3.890  -9.624  25.204  1.00 89.06           S
ATOM    288  HN  CYS A  38       1.553  -7.157  27.999  1.00 89.06           H
ATOM    289  N   GLU A  39       5.489  -7.452  27.714  1.00 80.77           N
ATOM    290  CA  GLU A  39       6.614  -6.604  27.363  1.00 80.77           C
ATOM    291  C   GLU A  39       7.211  -7.041  26.024  1.00 80.77           C
ATOM    292  O   GLU A  39       7.612  -8.194  25.865  1.00 80.77           O
ATOM    293  HA  GLU A  39       6.202  -5.598  27.273  1.00 80.77           H
ATOM    294  CB  GLU A  39       7.675  -6.615  28.465  1.00 80.77           C
ATOM    295 1HB  GLU A  39       7.996  -7.639  28.656  1.00 80.77           H
ATOM    296 2HB  GLU A  39       8.495  -5.950  28.193  1.00 80.77           H
ATOM    297  CG  GLU A  39       7.104  -6.079  29.780  1.00 80.77           C
ATOM    298 1HG  GLU A  39       6.620  -5.118  29.605  1.00 80.77           H
ATOM    299 2HG  GLU A  39       6.339  -6.759  30.153  1.00 80.77           H
ATOM    300  CD  GLU A  39       8.206  -5.917  30.830  1.00 80.77           C
ATOM    301  OE1 GLU A  39       7.908  -5.295  31.873  1.00 80.77           O
ATOM    302  OE2 GLU A  39       9.320  -6.419  30.566  1.00 80.77           O
ATOM    303  HN  GLU A  39       5.710  -8.221  28.315  1.00 80.77           H
ATOM    304  N   LYS A  40       7.252  -6.098  25.094  1.00 87.09           N
ATOM    305  CA  LYS A  40       7.597  -6.418  23.719  1.00 87.09           C
ATOM    306  C   LYS A  40       9.016  -5.925  23.426  1.00 87.09           C
ATOM    307  O   LYS A  40       9.312  -5.502  22.310  1.00 87.09           O
ATOM    308  HA  LYS A  40       7.582  -7.503  23.622  1.00 87.09           H
ATOM    309  CB  LYS A  40       6.543  -5.862  22.759  1.00 87.09           C
ATOM    310 1HB  LYS A  40       6.449  -4.786  22.900  1.00 87.09           H
ATOM    311 2HB  LYS A  40       6.863  -6.022  21.729  1.00 87.09           H
ATOM    312  CG  LYS A  40       5.187  -6.533  22.987  1.00 87.09           C
ATOM    313 1HG  LYS A  40       5.306  -7.616  22.973  1.00 87.09           H
ATOM    314 2HG  LYS A  40       4.806  -6.266  23.973  1.00 87.09           H
ATOM    315  CD  LYS A  40       4.180  -6.112  21.914  1.00 87.09           C
ATOM    316 1HD  LYS A  40       4.020  -5.035  21.964  1.00 87.09           H
ATOM    317 2HD  LYS A  40       4.584  -6.329  20.925  1.00 87.09           H
ATOM    318  CE  LYS A  40       2.847  -6.840  22.097  1.00 87.09           C
ATOM    319 1HE  LYS A  40       3.017  -7.916  22.144  1.00 87.09           H
ATOM    320 2HE  LYS A  40       2.393  -6.547  23.044  1.00 87.09           H
ATOM    321  NZ  LYS A  40       1.927  -6.526  20.981  1.00 87.09           N
ATOM    322 1HZ  LYS A  40       1.067  -7.051  21.094  1.00 87.09           H
ATOM    323 2HZ  LYS A  40       1.720  -5.533  20.983  1.00 87.09           H
ATOM    324 3HZ  LYS A  40       2.364  -6.778  20.102  1.00 87.09           H
ATOM    325  HN  LYS A  40       7.055  -5.133  25.267  1.00 87.09           H
ATOM    326  N   ASN A  41       9.856  -5.997  24.448  1.00 82.56           N
ATOM    327  CA  ASN A  41      11.218  -5.505  24.333  1.00 82.56           C
ATOM    328  C   ASN A  41      11.928  -6.243  23.197  1.00 82.56           C
ATOM    329  O   ASN A  41      12.647  -5.631  22.408  1.00 82.56           O
ATOM    330  HA  ASN A  41      11.121  -4.437  24.140  1.00 82.56           H
ATOM    331  CB  ASN A  41      12.004  -5.754  25.622  1.00 82.56           C
ATOM    332 1HB  ASN A  41      11.857  -6.783  25.949  1.00 82.56           H
ATOM    333 2HB  ASN A  41      13.070  -5.628  25.433  1.00 82.56           H
ATOM    334  CG  ASN A  41      11.561  -4.794  26.728  1.00 82.56           C
ATOM    335  OD1 ASN A  41      11.129  -3.679  26.483  1.00 82.56           O
ATOM    336  ND2 ASN A  41      11.692  -5.286  27.957  1.00 82.56           N
ATOM    337 1HD2 ASN A  41      12.053  -6.209  28.090  1.00 82.56           H
ATOM    338 2HD2 ASN A  41      11.428  -4.734  28.748  1.00 82.56           H
ATOM    339  HN  ASN A  41       9.619  -6.382  25.340  1.00 82.56           H
ATOM    340  N   ASN A  42      11.702  -7.548  23.149  1.00 83.66           N
ATOM    341  CA  ASN A  42      12.355  -8.385  22.157  1.00 83.66           C
ATOM    342  C   ASN A  42      11.884  -7.974  20.760  1.00 83.66           C
ATOM    343  O   ASN A  42      12.662  -7.993  19.808  1.00 83.66           O
ATOM    344  HA  ASN A  42      13.423  -8.221  22.302  1.00 83.66           H
ATOM    345  CB  ASN A  42      12.001  -9.859  22.361  1.00 83.66           C
ATOM    346 1HB  ASN A  42      10.918  -9.979  22.366  1.00 83.66           H
ATOM    347 2HB  ASN A  42      12.383 -10.447  21.526  1.00 83.66           H
ATOM    348  CG  ASN A  42      12.585 -10.387  23.673  1.00 83.66           C
ATOM    349  OD1 ASN A  42      13.375  -9.737  24.337  1.00 83.66           O
ATOM    350  ND2 ASN A  42      12.152 -11.599  24.009  1.00 83.66           N
ATOM    351 1HD2 ASN A  42      11.503 -12.079  23.419  1.00 83.66           H
ATOM    352 2HD2 ASN A  42      12.477 -12.030  24.850  1.00 83.66           H
ATOM    353  HN  ASN A  42      11.088  -8.032  23.772  1.00 83.66           H
ATOM    354  N   VAL A  43      10.612  -7.612  20.683  1.00 90.37           N
ATOM    355  CA  VAL A  43      10.011  -7.256  19.408  1.00 90.37           C
ATOM    356  C   VAL A  43      10.632  -5.951  18.904  1.00 90.37           C
ATOM    357  O   VAL A  43      10.927  -5.818  17.718  1.00 90.37           O
ATOM    358  HA  VAL A  43      10.245  -8.051  18.701  1.00 90.37           H
ATOM    359  CB  VAL A  43       8.490  -7.178  19.550  1.00 90.37           C
ATOM    360  HB  VAL A  43       8.260  -6.382  20.258  1.00 90.37           H
ATOM    361  CG1 VAL A  43       7.833  -6.823  18.215  1.00 90.37           C
ATOM    362 1HG1 VAL A  43       8.202  -5.855  17.874  1.00 90.37           H
ATOM    363 2HG1 VAL A  43       8.076  -7.586  17.475  1.00 90.37           H
ATOM    364 3HG1 VAL A  43       6.751  -6.774  18.344  1.00 90.37           H
ATOM    365  CG2 VAL A  43       7.924  -8.484  20.110  1.00 90.37           C
ATOM    366 1HG2 VAL A  43       8.171  -9.305  19.436  1.00 90.37           H
ATOM    367 2HG2 VAL A  43       8.357  -8.677  21.091  1.00 90.37           H
ATOM    368 3HG2 VAL A  43       6.841  -8.402  20.200  1.00 90.37           H
ATOM    369  HN  VAL A  43       9.996  -7.561  21.469  1.00 90.37           H
ATOM    370  N   ARG A  44      10.813  -5.022  19.832  1.00 86.26           N
ATOM    371  CA  ARG A  44      11.391  -3.732  19.496  1.00 86.26           C
ATOM    372  C   ARG A  44      12.848  -3.900  19.060  1.00 86.26           C
ATOM    373  O   ARG A  44      13.310  -3.216  18.148  1.00 86.26           O
ATOM    374  HA  ARG A  44      10.778  -3.357  18.677  1.00 86.26           H
ATOM    375  CB  ARG A  44      11.329  -2.774  20.687  1.00 86.26           C
ATOM    376 1HB  ARG A  44      11.761  -3.253  21.566  1.00 86.26           H
ATOM    377 2HB  ARG A  44      11.931  -1.889  20.478  1.00 86.26           H
ATOM    378  CG  ARG A  44       9.887  -2.358  20.982  1.00 86.26           C
ATOM    379 1HG  ARG A  44       9.392  -2.065  20.056  1.00 86.26           H
ATOM    380 2HG  ARG A  44       9.334  -3.208  21.383  1.00 86.26           H
ATOM    381  CD  ARG A  44       9.844  -1.199  21.979  1.00 86.26           C
ATOM    382 1HD  ARG A  44      10.544  -0.420  21.676  1.00 86.26           H
ATOM    383 2HD  ARG A  44       8.850  -0.750  21.985  1.00 86.26           H
ATOM    384  NE  ARG A  44      10.185  -1.684  23.335  1.00 86.26           N
ATOM    385  HE  ARG A  44      11.152  -1.736  23.585  1.00 86.26           H
ATOM    386  CZ  ARG A  44       9.280  -2.059  24.249  1.00 86.26           C
ATOM    387  NH1 ARG A  44       7.970  -2.011  23.969  1.00 86.26           N
ATOM    388 1HH1 ARG A  44       7.662  -1.693  23.072  1.00 86.26           H
ATOM    389 2HH1 ARG A  44       7.301  -2.292  24.657  1.00 86.26           H
ATOM    390  NH2 ARG A  44       9.704  -2.483  25.448  1.00 86.26           N
ATOM    391 1HH2 ARG A  44       9.041  -2.766  26.141  1.00 86.26           H
ATOM    392 2HH2 ARG A  44      10.683  -2.516  25.649  1.00 86.26           H
ATOM    393  HN  ARG A  44      10.572  -5.139  20.795  1.00 86.26           H
ATOM    394  N   GLN A  45      13.531  -4.815  19.733  1.00 83.39           N
ATOM    395  CA  GLN A  45      14.936  -5.058  19.450  1.00 83.39           C
ATOM    396  C   GLN A  45      15.105  -5.606  18.032  1.00 83.39           C
ATOM    397  O   GLN A  45      16.007  -5.191  17.306  1.00 83.39           O
ATOM    398  HA  GLN A  45      15.420  -4.084  19.531  1.00 83.39           H
ATOM    399  CB  GLN A  45      15.546  -6.008  20.482  1.00 83.39           C
ATOM    400 1HB  GLN A  45      15.307  -5.662  21.487  1.00 83.39           H
ATOM    401 2HB  GLN A  45      15.107  -7.000  20.373  1.00 83.39           H
ATOM    402  CG  GLN A  45      17.065  -6.097  20.315  1.00 83.39           C
ATOM    403 1HG  GLN A  45      17.303  -6.505  19.333  1.00 83.39           H
ATOM    404 2HG  GLN A  45      17.498  -5.097  20.358  1.00 83.39           H
ATOM    405  CD  GLN A  45      17.686  -6.975  21.403  1.00 83.39           C
ATOM    406  OE1 GLN A  45      17.004  -7.656  22.151  1.00 83.39           O
ATOM    407  NE2 GLN A  45      19.014  -6.922  21.449  1.00 83.39           N
ATOM    408 1HE2 GLN A  45      19.513  -6.342  20.805  1.00 83.39           H
ATOM    409 2HE2 GLN A  45      19.513  -7.461  22.127  1.00 83.39           H
ATOM    410  HN  GLN A  45      13.142  -5.383  20.458  1.00 83.39           H
ATOM    411  N   PHE A  46      14.223  -6.530  17.680  1.00 92.20           N
ATOM    412  CA  PHE A  46      14.230  -7.100  16.344  1.00 92.20           C
ATOM    413  C   PHE A  46      13.984  -6.022  15.286  1.00 92.20           C
ATOM    414  O   PHE A  46      14.685  -5.967  14.277  1.00 92.20           O
ATOM    415  HA  PHE A  46      15.213  -7.544  16.186  1.00 92.20           H
ATOM    416  CB  PHE A  46      13.092  -8.121  16.287  1.00 92.20           C
ATOM    417 1HB  PHE A  46      13.268  -8.889  17.041  1.00 92.20           H
ATOM    418 2HB  PHE A  46      12.158  -7.624  16.551  1.00 92.20           H
ATOM    419  CG  PHE A  46      12.927  -8.795  14.924  1.00 92.20           C
ATOM    420  CD1 PHE A  46      11.971  -8.358  14.060  1.00 92.20           C
ATOM    421  HD1 PHE A  46      11.323  -7.527  14.340  1.00 92.20           H
ATOM    422  CD2 PHE A  46      13.736  -9.831  14.575  1.00 92.20           C
ATOM    423  HD2 PHE A  46      14.502 -10.181  15.267  1.00 92.20           H
ATOM    424  CE1 PHE A  46      11.818  -8.983  12.795  1.00 92.20           C
ATOM    425  HE1 PHE A  46      11.052  -8.633  12.103  1.00 92.20           H
ATOM    426  CE2 PHE A  46      13.583 -10.456  13.309  1.00 92.20           C
ATOM    427  HE2 PHE A  46      14.231 -11.286  13.029  1.00 92.20           H
ATOM    428  CZ  PHE A  46      12.627 -10.019  12.446  1.00 92.20           C
ATOM    429  HZ  PHE A  46      12.510 -10.499  11.474  1.00 92.20           H
ATOM    430  HN  PHE A  46      13.515  -6.888  18.289  1.00 92.20           H
ATOM    431  N   ALA A  47      12.988  -5.191  15.554  1.00 92.38           N
ATOM    432  CA  ALA A  47      12.598  -4.160  14.608  1.00 92.38           C
ATOM    433  C   ALA A  47      13.784  -3.224  14.364  1.00 92.38           C
ATOM    434  O   ALA A  47      14.027  -2.805  13.233  1.00 92.38           O
ATOM    435  HA  ALA A  47      12.335  -4.651  13.671  1.00 92.38           H
ATOM    436  CB  ALA A  47      11.369  -3.418  15.138  1.00 92.38           C
ATOM    437 1HB  ALA A  47      10.547  -4.122  15.266  1.00 92.38           H
ATOM    438 2HB  ALA A  47      11.608  -2.959  16.097  1.00 92.38           H
ATOM    439 3HB  ALA A  47      11.078  -2.644  14.428  1.00 92.38           H
ATOM    440  HN  ALA A  47      12.451  -5.215  16.398  1.00 92.38           H
ATOM    441  N   SER A  48      14.491  -2.923  15.444  1.00 90.76           N
ATOM    442  CA  SER A  48      15.543  -1.921  15.394  1.00 90.76           C
ATOM    443  C   SER A  48      16.692  -2.413  14.512  1.00 90.76           C
ATOM    444  O   SER A  48      17.466  -1.611  13.991  1.00 90.76           O
ATOM    445  HA  SER A  48      15.078  -1.036  14.959  1.00 90.76           H
ATOM    446  CB  SER A  48      16.055  -1.591  16.797  1.00 90.76           C
ATOM    447 1HB  SER A  48      16.700  -0.714  16.750  1.00 90.76           H
ATOM    448 2HB  SER A  48      15.212  -1.332  17.439  1.00 90.76           H
ATOM    449  OG  SER A  48      16.774  -2.678  17.373  1.00 90.76           O
ATOM    450  HG  SER A  48      16.364  -3.546  17.092  1.00 90.76           H
ATOM    451  HN  SER A  48      14.355  -3.349  16.338  1.00 90.76           H
ATOM    452  N   HIS A  49      16.766  -3.728  14.370  1.00 87.01           N
ATOM    453  CA  HIS A  49      17.841  -4.339  13.606  1.00 87.01           C
ATOM    454  C   HIS A  49      17.360  -4.625  12.183  1.00 87.01           C
ATOM    455  O   HIS A  49      18.110  -4.451  11.223  1.00 87.01           O
ATOM    456  HA  HIS A  49      18.651  -3.610  13.568  1.00 87.01           H
ATOM    457  CB  HIS A  49      18.370  -5.587  14.316  1.00 87.01           C
ATOM    458 1HB  HIS A  49      17.530  -6.238  14.559  1.00 87.01           H
ATOM    459 2HB  HIS A  49      19.012  -6.138  13.628  1.00 87.01           H
ATOM    460  CG  HIS A  49      19.143  -5.294  15.579  1.00 87.01           C
ATOM    461  ND1 HIS A  49      20.233  -4.441  15.610  1.00 87.01           N
ATOM    462  HD1 HIS A  49      20.611  -3.946  14.828  1.00 87.01           H
ATOM    463  CD2 HIS A  49      18.973  -5.748  16.854  1.00 87.01           C
ATOM    464  HD2 HIS A  49      18.200  -6.442  17.185  1.00 87.01           H
ATOM    465  CE1 HIS A  49      20.691  -4.393  16.853  1.00 87.01           C
ATOM    466  HE1 HIS A  49      21.542  -3.807  17.200  1.00 87.01           H
ATOM    467  NE2 HIS A  49      19.909  -5.204  17.622  1.00 87.01           N
ATOM    468  HN  HIS A  49      16.111  -4.371  14.766  1.00 87.01           H
ATOM    469  N   PHE A  50      16.111  -5.059  12.090  1.00 89.35           N
ATOM    470  CA  PHE A  50      15.605  -5.624  10.850  1.00 89.35           C
ATOM    471  C   PHE A  50      15.092  -4.526   9.917  1.00 89.35           C
ATOM    472  O   PHE A  50      15.384  -4.535   8.722  1.00 89.35           O
ATOM    473  HA  PHE A  50      16.433  -6.147  10.372  1.00 89.35           H
ATOM    474  CB  PHE A  50      14.443  -6.547  11.221  1.00 89.35           C
ATOM    475 1HB  PHE A  50      14.795  -7.289  11.937  1.00 89.35           H
ATOM    476 2HB  PHE A  50      13.672  -5.960  11.722  1.00 89.35           H
ATOM    477  CG  PHE A  50      13.816  -7.269  10.026  1.00 89.35           C
ATOM    478  CD1 PHE A  50      12.629  -6.842   9.520  1.00 89.35           C
ATOM    479  HD1 PHE A  50      12.123  -5.985   9.964  1.00 89.35           H
ATOM    480  CD2 PHE A  50      14.447  -8.338   9.471  1.00 89.35           C
ATOM    481  HD2 PHE A  50      15.399  -8.681   9.877  1.00 89.35           H
ATOM    482  CE1 PHE A  50      12.048  -7.512   8.411  1.00 89.35           C
ATOM    483  HE1 PHE A  50      11.096  -7.170   8.005  1.00 89.35           H
ATOM    484  CE2 PHE A  50      13.866  -9.009   8.362  1.00 89.35           C
ATOM    485  HE2 PHE A  50      14.372  -9.866   7.918  1.00 89.35           H
ATOM    486  CZ  PHE A  50      12.679  -8.582   7.856  1.00 89.35           C
ATOM    487  HZ  PHE A  50      12.233  -9.096   7.005  1.00 89.35           H
ATOM    488  HN  PHE A  50      15.452  -5.030  12.841  1.00 89.35           H
ATOM    489  N   LEU A  51      14.336  -3.605  10.498  1.00 92.41           N
ATOM    490  CA  LEU A  51      13.536  -2.686   9.707  1.00 92.41           C
ATOM    491  C   LEU A  51      14.454  -1.653   9.050  1.00 92.41           C
ATOM    492  O   LEU A  51      14.353  -1.403   7.850  1.00 92.41           O
ATOM    493  HA  LEU A  51      13.051  -3.267   8.922  1.00 92.41           H
ATOM    494  CB  LEU A  51      12.428  -2.068  10.562  1.00 92.41           C
ATOM    495 1HB  LEU A  51      12.888  -1.582  11.422  1.00 92.41           H
ATOM    496 2HB  LEU A  51      11.939  -1.288   9.979  1.00 92.41           H
ATOM    497  CG  LEU A  51      11.355  -3.034  11.070  1.00 92.41           C
ATOM    498  HG  LEU A  51      11.836  -3.768  11.717  1.00 92.41           H
ATOM    499  CD1 LEU A  51      10.313  -2.299  11.916  1.00 92.41           C
ATOM    500 1HD1 LEU A  51      10.801  -1.836  12.773  1.00 92.41           H
ATOM    501 2HD1 LEU A  51       9.832  -1.530  11.312  1.00 92.41           H
ATOM    502 3HD1 LEU A  51       9.563  -3.009  12.265  1.00 92.41           H
ATOM    503  CD2 LEU A  51      10.716  -3.802   9.912  1.00 92.41           C
ATOM    504 1HD2 LEU A  51      10.253  -3.098   9.221  1.00 92.41           H
ATOM    505 2HD2 LEU A  51      11.482  -4.375   9.389  1.00 92.41           H
ATOM    506 3HD2 LEU A  51       9.958  -4.481  10.302  1.00 92.41           H
ATOM    507  HN  LEU A  51      14.265  -3.483  11.488  1.00 92.41           H
ATOM    508  N   PRO A  52      15.362  -1.038   9.820  1.00 94.15           N
ATOM    509  CA  PRO A  52      16.086   0.140   9.337  1.00 94.15           C
ATOM    510  C   PRO A  52      16.757  -0.104   7.996  1.00 94.15           C
ATOM    511  O   PRO A  52      16.600   0.685   7.066  1.00 94.15           O
ATOM    512  HA  PRO A  52      15.391   0.962   9.163  1.00 94.15           H
ATOM    513  CB  PRO A  52      17.108   0.415  10.442  1.00 94.15           C
ATOM    514 1HB  PRO A  52      18.056  -0.086  10.245  1.00 94.15           H
ATOM    515 2HB  PRO A  52      17.324   1.479  10.534  1.00 94.15           H
ATOM    516  CG  PRO A  52      16.432  -0.133  11.693  1.00 94.15           C
ATOM    517 1HG  PRO A  52      17.151  -0.335  12.487  1.00 94.15           H
ATOM    518 2HG  PRO A  52      15.711   0.572  12.106  1.00 94.15           H
ATOM    519  CD  PRO A  52      15.765  -1.403  11.190  1.00 94.15           C
ATOM    520 1HD  PRO A  52      16.452  -2.250  11.193  1.00 94.15           H
ATOM    521 2HD  PRO A  52      14.913  -1.685  11.809  1.00 94.15           H
ATOM    522  N   PRO A  53      17.519  -1.199   7.864  1.00 95.04           N
ATOM    523  CA  PRO A  53      18.305  -1.429   6.649  1.00 95.04           C
ATOM    524  C   PRO A  53      17.429  -1.722   5.442  1.00 95.04           C
ATOM    525  O   PRO A  53      17.756  -1.330   4.323  1.00 95.04           O
ATOM    526  HA  PRO A  53      18.861  -0.529   6.384  1.00 95.04           H
ATOM    527  CB  PRO A  53      19.191  -2.623   7.011  1.00 95.04           C
ATOM    528 1HB  PRO A  53      19.392  -3.250   6.143  1.00 95.04           H
ATOM    529 2HB  PRO A  53      20.156  -2.302   7.403  1.00 95.04           H
ATOM    530  CG  PRO A  53      18.391  -3.357   8.049  1.00 95.04           C
ATOM    531 1HG  PRO A  53      17.674  -4.035   7.587  1.00 95.04           H
ATOM    532 2HG  PRO A  53      19.035  -3.961   8.688  1.00 95.04           H
ATOM    533  CD  PRO A  53      17.693  -2.289   8.840  1.00 95.04           C
ATOM    534 1HD  PRO A  53      16.736  -2.638   9.228  1.00 95.04           H
ATOM    535 2HD  PRO A  53      18.288  -1.970   9.696  1.00 95.04           H
ATOM    536  N   LEU A  54      16.328  -2.411   5.703  1.00 92.42           N
ATOM    537  CA  LEU A  54      15.439  -2.836   4.635  1.00 92.42           C
ATOM    538  C   LEU A  54      14.713  -1.616   4.066  1.00 92.42           C
ATOM    539  O   LEU A  54      14.531  -1.506   2.854  1.00 92.42           O
ATOM    540  HA  LEU A  54      16.058  -3.268   3.848  1.00 92.42           H
ATOM    541  CB  LEU A  54      14.498  -3.938   5.126  1.00 92.42           C
ATOM    542 1HB  LEU A  54      13.980  -3.576   6.014  1.00 92.42           H
ATOM    543 2HB  LEU A  54      13.741  -4.109   4.362  1.00 92.42           H
ATOM    544  CG  LEU A  54      15.154  -5.278   5.464  1.00 92.42           C
ATOM    545  HG  LEU A  54      15.884  -5.112   6.255  1.00 92.42           H
ATOM    546  CD1 LEU A  54      14.123  -6.273   6.002  1.00 92.42           C
ATOM    547 1HD1 LEU A  54      13.667  -5.869   6.906  1.00 92.42           H
ATOM    548 2HD1 LEU A  54      13.352  -6.440   5.250  1.00 92.42           H
ATOM    549 3HD1 LEU A  54      14.616  -7.217   6.234  1.00 92.42           H
ATOM    550  CD2 LEU A  54      15.913  -5.836   4.258  1.00 92.42           C
ATOM    551 1HD2 LEU A  54      15.221  -5.985   3.430  1.00 92.42           H
ATOM    552 2HD2 LEU A  54      16.690  -5.132   3.961  1.00 92.42           H
ATOM    553 3HD2 LEU A  54      16.369  -6.790   4.526  1.00 92.42           H
ATOM    554  HN  LEU A  54      16.040  -2.678   6.623  1.00 92.42           H
ATOM    555  N   TYR A  55      14.318  -0.729   4.967  1.00 92.87           N
ATOM    556  CA  TYR A  55      13.601   0.472   4.572  1.00 92.87           C
ATOM    557  C   TYR A  55      14.497   1.401   3.751  1.00 92.87           C
ATOM    558  O   TYR A  55      14.045   2.011   2.784  1.00 92.87           O
ATOM    559  HA  TYR A  55      12.749   0.169   3.963  1.00 92.87           H
ATOM    560  CB  TYR A  55      13.210   1.177   5.872  1.00 92.87           C
ATOM    561 1HB  TYR A  55      14.062   1.163   6.552  1.00 92.87           H
ATOM    562 2HB  TYR A  55      12.993   2.223   5.655  1.00 92.87           H
ATOM    563  CG  TYR A  55      12.003   0.557   6.578  1.00 92.87           C
ATOM    564  CD1 TYR A  55      11.454  -0.617   6.104  1.00 92.87           C
ATOM    565  HD1 TYR A  55      11.881  -1.103   5.227  1.00 92.87           H
ATOM    566  CD2 TYR A  55      11.462   1.172   7.689  1.00 92.87           C
ATOM    567  HD2 TYR A  55      11.895   2.100   8.063  1.00 92.87           H
ATOM    568  CE1 TYR A  55      10.318  -1.201   6.769  1.00 92.87           C
ATOM    569  HE1 TYR A  55       9.875  -2.128   6.405  1.00 92.87           H
ATOM    570  CE2 TYR A  55      10.326   0.588   8.353  1.00 92.87           C
ATOM    571  HE2 TYR A  55       9.889   1.064   9.232  1.00 92.87           H
ATOM    572  CZ  TYR A  55       9.810  -0.569   7.861  1.00 92.87           C
ATOM    573  OH  TYR A  55       8.737  -1.121   8.488  1.00 92.87           O
ATOM    574  HH  TYR A  55       8.424  -1.928   7.987  1.00 92.87           H
ATOM    575  HN  TYR A  55      14.480  -0.820   5.950  1.00 92.87           H
ATOM    576  N   TRP A  56      15.753   1.479   4.167  1.00 91.06           N
ATOM    577  CA  TRP A  56      16.729   2.285   3.454  1.00 91.06           C
ATOM    578  C   TRP A  56      16.893   1.696   2.051  1.00 91.06           C
ATOM    579  O   TRP A  56      16.939   2.432   1.067  1.00 91.06           O
ATOM    580  HA  TRP A  56      16.339   3.300   3.388  1.00 91.06           H
ATOM    581  CB  TRP A  56      18.046   2.362   4.228  1.00 91.06           C
ATOM    582 1HB  TRP A  56      18.257   1.387   4.666  1.00 91.06           H
ATOM    583 2HB  TRP A  56      18.854   2.579   3.528  1.00 91.06           H
ATOM    584  CG  TRP A  56      18.055   3.416   5.337  1.00 91.06           C
ATOM    585  CD1 TRP A  56      18.168   3.223   6.658  1.00 91.06           C
ATOM    586  HD1 TRP A  56      18.272   2.245   7.128  1.00 91.06           H
ATOM    587  CD2 TRP A  56      17.943   4.845   5.166  1.00 91.06           C
ATOM    588  NE1 TRP A  56      18.136   4.417   7.349  1.00 91.06           N
ATOM    589  HE1 TRP A  56      18.202   4.529   8.340  1.00 91.06           H
ATOM    590  CE2 TRP A  56      17.994   5.435   6.413  1.00 91.06           C
ATOM    591  CE3 TRP A  56      17.801   5.613   3.997  1.00 91.06           C
ATOM    592  HE3 TRP A  56      17.758   5.172   3.002  1.00 91.06           H
ATOM    593  CZ2 TRP A  56      17.912   6.818   6.610  1.00 91.06           C
ATOM    594  HZ2 TRP A  56      17.955   7.260   7.606  1.00 91.06           H
ATOM    595  CZ3 TRP A  56      17.720   6.994   4.212  1.00 91.06           C
ATOM    596  HZ3 TRP A  56      17.610   7.637   3.338  1.00 91.06           H
ATOM    597  CH2 TRP A  56      17.771   7.604   5.460  1.00 91.06           C
ATOM    598  HH2 TRP A  56      17.701   8.688   5.543  1.00 91.06           H
ATOM    599  HN  TRP A  56      16.105   1.004   4.974  1.00 91.06           H
ATOM    600  N   LEU A  57      16.978   0.375   2.004  1.00 92.14           N
ATOM    601  CA  LEU A  57      17.154  -0.320   0.740  1.00 92.14           C
ATOM    602  C   LEU A  57      15.966  -0.014  -0.174  1.00 92.14           C
ATOM    603  O   LEU A  57      16.149   0.372  -1.328  1.00 92.14           O
ATOM    604  HA  LEU A  57      18.058   0.073   0.275  1.00 92.14           H
ATOM    605  CB  LEU A  57      17.379  -1.814   0.977  1.00 92.14           C
ATOM    606 1HB  LEU A  57      18.252  -1.933   1.618  1.00 92.14           H
ATOM    607 2HB  LEU A  57      16.524  -2.208   1.527  1.00 92.14           H
ATOM    608  CG  LEU A  57      17.581  -2.669  -0.276  1.00 92.14           C
ATOM    609  HG  LEU A  57      16.751  -2.479  -0.956  1.00 92.14           H
ATOM    610  CD1 LEU A  57      18.865  -2.274  -1.008  1.00 92.14           C
ATOM    611 1HD1 LEU A  57      18.806  -1.226  -1.305  1.00 92.14           H
ATOM    612 2HD1 LEU A  57      19.719  -2.416  -0.347  1.00 92.14           H
ATOM    613 3HD1 LEU A  57      18.984  -2.896  -1.895  1.00 92.14           H
ATOM    614  CD2 LEU A  57      17.552  -4.160   0.066  1.00 92.14           C
ATOM    615 1HD2 LEU A  57      18.349  -4.385   0.775  1.00 92.14           H
ATOM    616 2HD2 LEU A  57      16.589  -4.412   0.510  1.00 92.14           H
ATOM    617 3HD2 LEU A  57      17.698  -4.744  -0.842  1.00 92.14           H
ATOM    618  HN  LEU A  57      16.928  -0.217   2.809  1.00 92.14           H
ATOM    619  N   VAL A  58      14.774  -0.198   0.376  1.00 93.97           N
ATOM    620  CA  VAL A  58      13.557  -0.011  -0.396  1.00 93.97           C
ATOM    621  C   VAL A  58      13.495   1.432  -0.902  1.00 93.97           C
ATOM    622  O   VAL A  58      13.140   1.675  -2.054  1.00 93.97           O
ATOM    623  HA  VAL A  58      13.606  -0.682  -1.254  1.00 93.97           H
ATOM    624  CB  VAL A  58      12.340  -0.403   0.444  1.00 93.97           C
ATOM    625  HB  VAL A  58      12.385   0.153   1.380  1.00 93.97           H
ATOM    626  CG1 VAL A  58      11.039  -0.022  -0.266  1.00 93.97           C
ATOM    627 1HG1 VAL A  58      11.017   1.055  -0.431  1.00 93.97           H
ATOM    628 2HG1 VAL A  58      10.983  -0.539  -1.224  1.00 93.97           H
ATOM    629 3HG1 VAL A  58      10.189  -0.312   0.353  1.00 93.97           H
ATOM    630  CG2 VAL A  58      12.364  -1.895   0.781  1.00 93.97           C
ATOM    631 1HG2 VAL A  58      12.354  -2.477  -0.141  1.00 93.97           H
ATOM    632 2HG2 VAL A  58      13.267  -2.126   1.346  1.00 93.97           H
ATOM    633 3HG2 VAL A  58      11.488  -2.147   1.378  1.00 93.97           H
ATOM    634  HN  VAL A  58      14.633  -0.468   1.328  1.00 93.97           H
ATOM    635  N   PHE A  59      13.846   2.351  -0.015  1.00 94.95           N
ATOM    636  CA  PHE A  59      13.800   3.766  -0.345  1.00 94.95           C
ATOM    637  C   PHE A  59      14.689   4.076  -1.552  1.00 94.95           C
ATOM    638  O   PHE A  59      14.241   4.697  -2.514  1.00 94.95           O
ATOM    639  HA  PHE A  59      12.765   4.008  -0.587  1.00 94.95           H
ATOM    640  CB  PHE A  59      14.329   4.527   0.872  1.00 94.95           C
ATOM    641 1HB  PHE A  59      13.639   4.386   1.704  1.00 94.95           H
ATOM    642 2HB  PHE A  59      15.283   4.093   1.172  1.00 94.95           H
ATOM    643  CG  PHE A  59      14.519   6.026   0.634  1.00 94.95           C
ATOM    644  CD1 PHE A  59      15.771   6.552   0.577  1.00 94.95           C
ATOM    645  HD1 PHE A  59      16.640   5.906   0.701  1.00 94.95           H
ATOM    646  CD2 PHE A  59      13.435   6.833   0.479  1.00 94.95           C
ATOM    647  HD2 PHE A  59      12.431   6.411   0.525  1.00 94.95           H
ATOM    648  CE1 PHE A  59      15.947   7.944   0.356  1.00 94.95           C
ATOM    649  HE1 PHE A  59      16.952   8.366   0.311  1.00 94.95           H
ATOM    650  CE2 PHE A  59      13.611   8.224   0.259  1.00 94.95           C
ATOM    651  HE2 PHE A  59      12.742   8.871   0.135  1.00 94.95           H
ATOM    652  CZ  PHE A  59      14.863   8.751   0.202  1.00 94.95           C
ATOM    653  HZ  PHE A  59      14.999   9.819   0.032  1.00 94.95           H
ATOM    654  HN  PHE A  59      14.156   2.144   0.913  1.00 94.95           H
ATOM    655  N   ILE A  60      15.933   3.629  -1.460  1.00 92.70           N
ATOM    656  CA  ILE A  60      16.928   3.974  -2.461  1.00 92.70           C
ATOM    657  C   ILE A  60      16.483   3.435  -3.823  1.00 92.70           C
ATOM    658  O   ILE A  60      16.422   4.180  -4.799  1.00 92.70           O
ATOM    659  HA  ILE A  60      16.970   5.062  -2.518  1.00 92.70           H
ATOM    660  CB  ILE A  60      18.313   3.488  -2.030  1.00 92.70           C
ATOM    661  HB  ILE A  60      18.232   2.442  -1.737  1.00 92.70           H
ATOM    662  CG1 ILE A  60      18.810   4.263  -0.808  1.00 92.70           C
ATOM    663 1HG1 ILE A  60      19.077   5.278  -1.100  1.00 92.70           H
ATOM    664 2HG1 ILE A  60      18.008   4.343  -0.073  1.00 92.70           H
ATOM    665  CG2 ILE A  60      19.304   3.556  -3.194  1.00 92.70           C
ATOM    666 1HG2 ILE A  60      18.951   2.925  -4.009  1.00 92.70           H
ATOM    667 2HG2 ILE A  60      19.387   4.586  -3.541  1.00 92.70           H
ATOM    668 3HG2 ILE A  60      20.281   3.205  -2.860  1.00 92.70           H
ATOM    669  CD1 ILE A  60      20.020   3.573  -0.176  1.00 92.70           C
ATOM    670 1HD1 ILE A  60      19.743   2.567   0.137  1.00 92.70           H
ATOM    671 2HD1 ILE A  60      20.828   3.517  -0.906  1.00 92.70           H
ATOM    672 3HD1 ILE A  60      20.353   4.144   0.690  1.00 92.70           H
ATOM    673  HN  ILE A  60      16.264   3.043  -0.721  1.00 92.70           H
ATOM    674  N   VAL A  61      16.184   2.144  -3.843  1.00 92.63           N
ATOM    675  CA  VAL A  61      15.882   1.466  -5.092  1.00 92.63           C
ATOM    676  C   VAL A  61      14.585   2.032  -5.674  1.00 92.63           C
ATOM    677  O   VAL A  61      14.494   2.275  -6.876  1.00 92.63           O
ATOM    678  HA  VAL A  61      16.697   1.674  -5.785  1.00 92.63           H
ATOM    679  CB  VAL A  61      15.826  -0.046  -4.866  1.00 92.63           C
ATOM    680  HB  VAL A  61      15.079  -0.243  -4.098  1.00 92.63           H
ATOM    681  CG1 VAL A  61      15.394  -0.775  -6.140  1.00 92.63           C
ATOM    682 1HG1 VAL A  61      14.404  -0.429  -6.438  1.00 92.63           H
ATOM    683 2HG1 VAL A  61      16.107  -0.567  -6.938  1.00 92.63           H
ATOM    684 3HG1 VAL A  61      15.362  -1.848  -5.952  1.00 92.63           H
ATOM    685  CG2 VAL A  61      17.170  -0.575  -4.361  1.00 92.63           C
ATOM    686 1HG2 VAL A  61      17.945  -0.360  -5.097  1.00 92.63           H
ATOM    687 2HG2 VAL A  61      17.420  -0.090  -3.418  1.00 92.63           H
ATOM    688 3HG2 VAL A  61      17.103  -1.652  -4.209  1.00 92.63           H
ATOM    689  HN  VAL A  61      16.147   1.566  -3.028  1.00 92.63           H
ATOM    690  N   GLY A  62      13.614   2.226  -4.793  1.00 94.30           N
ATOM    691  CA  GLY A  62      12.288   2.639  -5.220  1.00 94.30           C
ATOM    692  C   GLY A  62      12.303   4.080  -5.734  1.00 94.30           C
ATOM    693  O   GLY A  62      11.660   4.393  -6.735  1.00 94.30           O
ATOM    694 1HA  GLY A  62      11.930   1.973  -6.005  1.00 94.30           H
ATOM    695 2HA  GLY A  62      11.591   2.554  -4.387  1.00 94.30           H
ATOM    696  HN  GLY A  62      13.722   2.105  -3.807  1.00 94.30           H
ATOM    697  N   ALA A  63      13.043   4.920  -5.026  1.00 94.43           N
ATOM    698  CA  ALA A  63      13.119   6.329  -5.375  1.00 94.43           C
ATOM    699  C   ALA A  63      13.725   6.472  -6.773  1.00 94.43           C
ATOM    700  O   ALA A  63      13.225   7.237  -7.595  1.00 94.43           O
ATOM    701  HA  ALA A  63      12.102   6.723  -5.387  1.00 94.43           H
ATOM    702  CB  ALA A  63      13.925   7.076  -4.311  1.00 94.43           C
ATOM    703 1HB  ALA A  63      13.436   6.968  -3.342  1.00 94.43           H
ATOM    704 2HB  ALA A  63      14.931   6.661  -4.259  1.00 94.43           H
ATOM    705 3HB  ALA A  63      13.981   8.133  -4.573  1.00 94.43           H
ATOM    706  HN  ALA A  63      13.584   4.653  -4.229  1.00 94.43           H
ATOM    707  N   LEU A  64      14.794   5.722  -6.999  1.00 88.59           N
ATOM    708  CA  LEU A  64      15.474   5.756  -8.282  1.00 88.59           C
ATOM    709  C   LEU A  64      14.525   5.251  -9.371  1.00 88.59           C
ATOM    710  O   LEU A  64      14.393   5.875 -10.423  1.00 88.59           O
ATOM    711  HA  LEU A  64      15.720   6.797  -8.494  1.00 88.59           H
ATOM    712  CB  LEU A  64      16.793   4.985  -8.210  1.00 88.59           C
ATOM    713 1HB  LEU A  64      16.591   3.996  -7.798  1.00 88.59           H
ATOM    714 2HB  LEU A  64      17.161   4.837  -9.226  1.00 88.59           H
ATOM    715  CG  LEU A  64      17.906   5.634  -7.384  1.00 88.59           C
ATOM    716  HG  LEU A  64      17.512   5.849  -6.391  1.00 88.59           H
ATOM    717  CD1 LEU A  64      19.086   4.676  -7.205  1.00 88.59           C
ATOM    718 1HD1 LEU A  64      18.748   3.776  -6.691  1.00 88.59           H
ATOM    719 2HD1 LEU A  64      19.487   4.408  -8.182  1.00 88.59           H
ATOM    720 3HD1 LEU A  64      19.862   5.163  -6.614  1.00 88.59           H
ATOM    721  CD2 LEU A  64      18.338   6.967  -7.998  1.00 88.59           C
ATOM    722 1HD2 LEU A  64      18.707   6.799  -9.009  1.00 88.59           H
ATOM    723 2HD2 LEU A  64      17.485   7.645  -8.030  1.00 88.59           H
ATOM    724 3HD2 LEU A  64      19.129   7.407  -7.391  1.00 88.59           H
ATOM    725  HN  LEU A  64      15.195   5.102  -6.324  1.00 88.59           H
ATOM    726  N   GLY A  65      13.888   4.126  -9.081  1.00 91.10           N
ATOM    727  CA  GLY A  65      13.072   3.451 -10.075  1.00 91.10           C
ATOM    728  C   GLY A  65      11.889   4.324 -10.498  1.00 91.10           C
ATOM    729  O   GLY A  65      11.673   4.549 -11.688  1.00 91.10           O
ATOM    730 1HA  GLY A  65      13.680   3.209 -10.947  1.00 91.10           H
ATOM    731 2HA  GLY A  65      12.705   2.508  -9.670  1.00 91.10           H
ATOM    732  HN  GLY A  65      13.924   3.678  -8.188  1.00 91.10           H
ATOM    733  N   ASN A  66      11.154   4.793  -9.501  1.00 88.83           N
ATOM    734  CA  ASN A  66       9.917   5.512  -9.756  1.00 88.83           C
ATOM    735  C   ASN A  66      10.242   6.868 -10.386  1.00 88.83           C
ATOM    736  O   ASN A  66       9.517   7.341 -11.259  1.00 88.83           O
ATOM    737  HA  ASN A  66       9.344   4.869 -10.424  1.00 88.83           H
ATOM    738  CB  ASN A  66       9.150   5.767  -8.457  1.00 88.83           C
ATOM    739 1HB  ASN A  66       9.841   6.091  -7.679  1.00 88.83           H
ATOM    740 2HB  ASN A  66       8.434   6.575  -8.606  1.00 88.83           H
ATOM    741  CG  ASN A  66       8.414   4.505  -7.999  1.00 88.83           C
ATOM    742  OD1 ASN A  66       7.496   4.023  -8.642  1.00 88.83           O
ATOM    743  ND2 ASN A  66       8.867   4.000  -6.855  1.00 88.83           N
ATOM    744 1HD2 ASN A  66       9.625   4.445  -6.378  1.00 88.83           H
ATOM    745 2HD2 ASN A  66       8.451   3.175  -6.473  1.00 88.83           H
ATOM    746  HN  ASN A  66      11.389   4.688  -8.535  1.00 88.83           H
ATOM    747  N   SER A  67      11.334   7.456  -9.918  1.00 90.16           N
ATOM    748  CA  SER A  67      11.794   8.723 -10.462  1.00 90.16           C
ATOM    749  C   SER A  67      12.080   8.577 -11.958  1.00 90.16           C
ATOM    750  O   SER A  67      11.801   9.486 -12.738  1.00 90.16           O
ATOM    751  HA  SER A  67      10.975   9.422 -10.295  1.00 90.16           H
ATOM    752  CB  SER A  67      13.042   9.216  -9.728  1.00 90.16           C
ATOM    753 1HB  SER A  67      13.834   8.473  -9.820  1.00 90.16           H
ATOM    754 2HB  SER A  67      13.405  10.128 -10.203  1.00 90.16           H
ATOM    755  OG  SER A  67      12.787   9.469  -8.349  1.00 90.16           O
ATOM    756  HG  SER A  67      13.309   8.833  -7.782  1.00 90.16           H
ATOM    757  HN  SER A  67      11.899   7.082  -9.183  1.00 90.16           H
ATOM    758  N   LEU A  68      12.633   7.426 -12.313  1.00 83.94           N
ATOM    759  CA  LEU A  68      12.996   7.166 -13.695  1.00 83.94           C
ATOM    760  C   LEU A  68      11.725   7.003 -14.531  1.00 83.94           C
ATOM    761  O   LEU A  68      11.674   7.436 -15.681  1.00 83.94           O
ATOM    762  HA  LEU A  68      13.540   8.038 -14.060  1.00 83.94           H
ATOM    763  CB  LEU A  68      13.947   5.971 -13.783  1.00 83.94           C
ATOM    764 1HB  LEU A  68      14.755   6.121 -13.067  1.00 83.94           H
ATOM    765 2HB  LEU A  68      13.406   5.078 -13.470  1.00 83.94           H
ATOM    766  CG  LEU A  68      14.564   5.704 -15.157  1.00 83.94           C
ATOM    767  HG  LEU A  68      14.437   6.598 -15.768  1.00 83.94           H
ATOM    768  CD1 LEU A  68      16.068   5.445 -15.042  1.00 83.94           C
ATOM    769 1HD1 LEU A  68      16.554   6.316 -14.604  1.00 83.94           H
ATOM    770 2HD1 LEU A  68      16.239   4.575 -14.408  1.00 83.94           H
ATOM    771 3HD1 LEU A  68      16.481   5.258 -16.034  1.00 83.94           H
ATOM    772  CD2 LEU A  68      13.839   4.562 -15.872  1.00 83.94           C
ATOM    773 1HD2 LEU A  68      13.913   3.654 -15.273  1.00 83.94           H
ATOM    774 2HD2 LEU A  68      12.790   4.825 -16.005  1.00 83.94           H
ATOM    775 3HD2 LEU A  68      14.298   4.393 -16.846  1.00 83.94           H
ATOM    776  HN  LEU A  68      12.832   6.682 -11.676  1.00 83.94           H
ATOM    777  N   VAL A  69      10.730   6.377 -13.919  1.00 85.64           N
ATOM    778  CA  VAL A  69       9.446   6.193 -14.575  1.00 85.64           C
ATOM    779  C   VAL A  69       8.858   7.561 -14.927  1.00 85.64           C
ATOM    780  O   VAL A  69       8.428   7.783 -16.058  1.00 85.64           O
ATOM    781  HA  VAL A  69       9.625   5.640 -15.498  1.00 85.64           H
ATOM    782  CB  VAL A  69       8.522   5.354 -13.691  1.00 85.64           C
ATOM    783  HB  VAL A  69       8.478   5.826 -12.709  1.00 85.64           H
ATOM    784  CG1 VAL A  69       7.102   5.319 -14.259  1.00 85.64           C
ATOM    785 1HG1 VAL A  69       6.708   6.334 -14.313  1.00 85.64           H
ATOM    786 2HG1 VAL A  69       7.121   4.883 -15.258  1.00 85.64           H
ATOM    787 3HG1 VAL A  69       6.466   4.716 -13.611  1.00 85.64           H
ATOM    788  CG2 VAL A  69       9.074   3.939 -13.508  1.00 85.64           C
ATOM    789 1HG2 VAL A  69       9.162   3.455 -14.480  1.00 85.64           H
ATOM    790 2HG2 VAL A  69      10.057   3.990 -13.038  1.00 85.64           H
ATOM    791 3HG2 VAL A  69       8.398   3.364 -12.875  1.00 85.64           H
ATOM    792  HN  VAL A  69      10.790   6.000 -12.995  1.00 85.64           H
ATOM    793  N   ILE A  70       8.857   8.442 -13.937  1.00 87.56           N
ATOM    794  CA  ILE A  70       8.250   9.751 -14.102  1.00 87.56           C
ATOM    795  C   ILE A  70       8.963  10.502 -15.228  1.00 87.56           C
ATOM    796  O   ILE A  70       8.319  11.140 -16.059  1.00 87.56           O
ATOM    797  HA  ILE A  70       7.211   9.596 -14.394  1.00 87.56           H
ATOM    798  CB  ILE A  70       8.237  10.507 -12.771  1.00 87.56           C
ATOM    799  HB  ILE A  70       9.244  10.481 -12.354  1.00 87.56           H
ATOM    800  CG1 ILE A  70       7.313   9.824 -11.761  1.00 87.56           C
ATOM    801 1HG1 ILE A  70       6.273  10.008 -12.033  1.00 87.56           H
ATOM    802 2HG1 ILE A  70       7.465   8.745 -11.795  1.00 87.56           H
ATOM    803  CG2 ILE A  70       7.872  11.978 -12.979  1.00 87.56           C
ATOM    804 1HG2 ILE A  70       8.604  12.444 -13.639  1.00 87.56           H
ATOM    805 2HG2 ILE A  70       6.882  12.046 -13.429  1.00 87.56           H
ATOM    806 3HG2 ILE A  70       7.871  12.492 -12.018  1.00 87.56           H
ATOM    807  CD1 ILE A  70       7.574  10.338 -10.344  1.00 87.56           C
ATOM    808 1HD1 ILE A  70       8.607  10.131 -10.067  1.00 87.56           H
ATOM    809 2HD1 ILE A  70       7.396  11.413 -10.309  1.00 87.56           H
ATOM    810 3HD1 ILE A  70       6.903   9.836  -9.647  1.00 87.56           H
ATOM    811  HN  ILE A  70       9.260   8.272 -13.038  1.00 87.56           H
ATOM    812  N   LEU A  71      10.284  10.400 -15.220  1.00 82.98           N
ATOM    813  CA  LEU A  71      11.094  11.090 -16.209  1.00 82.98           C
ATOM    814  C   LEU A  71      10.706  10.606 -17.607  1.00 82.98           C
ATOM    815  O   LEU A  71      10.585  11.406 -18.534  1.00 82.98           O
ATOM    816  HA  LEU A  71      10.864  12.153 -16.135  1.00 82.98           H
ATOM    817  CB  LEU A  71      12.582  10.926 -15.892  1.00 82.98           C
ATOM    818 1HB  LEU A  71      12.753   9.899 -15.569  1.00 82.98           H
ATOM    819 2HB  LEU A  71      13.147  11.068 -16.813  1.00 82.98           H
ATOM    820  CG  LEU A  71      13.149  11.868 -14.828  1.00 82.98           C
ATOM    821  HG  LEU A  71      12.460  11.884 -13.984  1.00 82.98           H
ATOM    822  CD1 LEU A  71      14.493  11.357 -14.304  1.00 82.98           C
ATOM    823 1HD1 LEU A  71      14.359  10.370 -13.862  1.00 82.98           H
ATOM    824 2HD1 LEU A  71      15.204  11.293 -15.128  1.00 82.98           H
ATOM    825 3HD1 LEU A  71      14.874  12.045 -13.549  1.00 82.98           H
ATOM    826  CD2 LEU A  71      13.247  13.299 -15.359  1.00 82.98           C
ATOM    827 1HD2 LEU A  71      13.903  13.320 -16.229  1.00 82.98           H
ATOM    828 2HD2 LEU A  71      12.255  13.650 -15.643  1.00 82.98           H
ATOM    829 3HD2 LEU A  71      13.653  13.948 -14.583  1.00 82.98           H
ATOM    830  HN  LEU A  71      10.799   9.859 -14.555  1.00 82.98           H
ATOM    831  N   VAL A  72      10.522   9.298 -17.716  1.00 81.39           N
ATOM    832  CA  VAL A  72      10.231   8.688 -19.002  1.00 81.39           C
ATOM    833  C   VAL A  72       8.937   9.281 -19.563  1.00 81.39           C
ATOM    834  O   VAL A  72       8.878   9.659 -20.732  1.00 81.39           O
ATOM    835  HA  VAL A  72      11.051   8.936 -19.677  1.00 81.39           H
ATOM    836  CB  VAL A  72      10.179   7.166 -18.859  1.00 81.39           C
ATOM    837  HB  VAL A  72       9.495   6.929 -18.045  1.00 81.39           H
ATOM    838  CG1 VAL A  72       9.638   6.514 -20.133  1.00 81.39           C
ATOM    839 1HG1 VAL A  72       8.631   6.881 -20.329  1.00 81.39           H
ATOM    840 2HG1 VAL A  72      10.286   6.764 -20.973  1.00 81.39           H
ATOM    841 3HG1 VAL A  72       9.611   5.432 -20.004  1.00 81.39           H
ATOM    842  CG2 VAL A  72      11.554   6.602 -18.496  1.00 81.39           C
ATOM    843 1HG2 VAL A  72      12.269   6.855 -19.280  1.00 81.39           H
ATOM    844 2HG2 VAL A  72      11.885   7.031 -17.550  1.00 81.39           H
ATOM    845 3HG2 VAL A  72      11.489   5.518 -18.401  1.00 81.39           H
ATOM    846  HN  VAL A  72      10.568   8.661 -16.947  1.00 81.39           H
ATOM    847  N   TYR A  73       7.931   9.342 -18.703  1.00 78.16           N
ATOM    848  CA  TYR A  73       6.618   9.805 -19.119  1.00 78.16           C
ATOM    849  C   TYR A  73       6.623  11.313 -19.373  1.00 78.16           C
ATOM    850  O   TYR A  73       5.859  11.810 -20.200  1.00 78.16           O
ATOM    851  HA  TYR A  73       6.357   9.289 -20.043  1.00 78.16           H
ATOM    852  CB  TYR A  73       5.674   9.499 -17.954  1.00 78.16           C
ATOM    853 1HB  TYR A  73       6.222   9.611 -17.017  1.00 78.16           H
ATOM    854 2HB  TYR A  73       4.873  10.238 -17.945  1.00 78.16           H
ATOM    855  CG  TYR A  73       5.058   8.099 -18.003  1.00 78.16           C
ATOM    856  CD1 TYR A  73       4.186   7.765 -19.019  1.00 78.16           C
ATOM    857  HD1 TYR A  73       3.937   8.498 -19.787  1.00 78.16           H
ATOM    858  CD2 TYR A  73       5.374   7.172 -17.031  1.00 78.16           C
ATOM    859  HD2 TYR A  73       6.062   7.436 -16.229  1.00 78.16           H
ATOM    860  CE1 TYR A  73       3.606   6.448 -19.066  1.00 78.16           C
ATOM    861  HE1 TYR A  73       2.916   6.171 -19.863  1.00 78.16           H
ATOM    862  CE2 TYR A  73       4.793   5.854 -17.078  1.00 78.16           C
ATOM    863  HE2 TYR A  73       5.034   5.112 -16.317  1.00 78.16           H
ATOM    864  CZ  TYR A  73       3.938   5.558 -18.093  1.00 78.16           C
ATOM    865  OH  TYR A  73       3.390   4.314 -18.137  1.00 78.16           O
ATOM    866  HH  TYR A  73       2.888   4.191 -18.993  1.00 78.16           H
ATOM    867  HN  TYR A  73       8.003   9.084 -17.739  1.00 78.16           H
ATOM    868  N   TRP A  74       7.492  12.001 -18.646  1.00 70.69           N
ATOM    869  CA  TRP A  74       7.550  13.451 -18.723  1.00 70.69           C
ATOM    870  C   TRP A  74       8.104  13.830 -20.098  1.00 70.69           C
ATOM    871  O   TRP A  74       7.525  14.660 -20.796  1.00 70.69           O
ATOM    872  HA  TRP A  74       6.534  13.831 -18.612  1.00 70.69           H
ATOM    873  CB  TRP A  74       8.370  14.028 -17.568  1.00 70.69           C
ATOM    874 1HB  TRP A  74       7.997  13.617 -16.630  1.00 70.69           H
ATOM    875 2HB  TRP A  74       9.405  13.701 -17.671  1.00 70.69           H
ATOM    876  CG  TRP A  74       8.340  15.556 -17.486  1.00 70.69           C
ATOM    877  CD1 TRP A  74       9.151  16.431 -18.095  1.00 70.69           C
ATOM    878  HD1 TRP A  74       9.972  16.150 -18.755  1.00 70.69           H
ATOM    879  CD2 TRP A  74       7.414  16.358 -16.723  1.00 70.69           C
ATOM    880  NE1 TRP A  74       8.818  17.733 -17.782  1.00 70.69           N
ATOM    881  HE1 TRP A  74       9.276  18.558 -18.113  1.00 70.69           H
ATOM    882  CE2 TRP A  74       7.728  17.687 -16.920  1.00 70.69           C
ATOM    883  CE3 TRP A  74       6.347  15.972 -15.892  1.00 70.69           C
ATOM    884  HE3 TRP A  74       6.079  14.930 -15.720  1.00 70.69           H
ATOM    885  CZ2 TRP A  74       7.023  18.738 -16.322  1.00 70.69           C
ATOM    886  HZ2 TRP A  74       7.291  19.781 -16.495  1.00 70.69           H
ATOM    887  CZ3 TRP A  74       5.652  17.035 -15.302  1.00 70.69           C
ATOM    888  HZ3 TRP A  74       4.814  16.792 -14.648  1.00 70.69           H
ATOM    889  CH2 TRP A  74       5.955  18.378 -15.491  1.00 70.69           C
ATOM    890  HH2 TRP A  74       5.365  19.148 -14.994  1.00 70.69           H
ATOM    891  HN  TRP A  74       8.146  11.584 -18.015  1.00 70.69           H
ATOM    892  N   TYR A  75       9.218  13.202 -20.445  1.00 68.35           N
ATOM    893  CA  TYR A  75      10.007  13.651 -21.580  1.00 68.35           C
ATOM    894  C   TYR A  75       9.605  12.907 -22.855  1.00 68.35           C
ATOM    895  O   TYR A  75       9.594  13.488 -23.939  1.00 68.35           O
ATOM    896  HA  TYR A  75       9.824  14.716 -21.716  1.00 68.35           H
ATOM    897  CB  TYR A  75      11.460  13.312 -21.243  1.00 68.35           C
ATOM    898 1HB  TYR A  75      11.484  12.379 -20.679  1.00 68.35           H
ATOM    899 2HB  TYR A  75      12.006  13.137 -22.170  1.00 68.35           H
ATOM    900  CG  TYR A  75      12.182  14.396 -20.439  1.00 68.35           C
ATOM    901  CD1 TYR A  75      12.723  15.488 -21.086  1.00 68.35           C
ATOM    902  HD1 TYR A  75      12.636  15.579 -22.168  1.00 68.35           H
ATOM    903  CD2 TYR A  75      12.292  14.281 -19.069  1.00 68.35           C
ATOM    904  HD2 TYR A  75      11.864  13.417 -18.558  1.00 68.35           H
ATOM    905  CE1 TYR A  75      13.402  16.509 -20.330  1.00 68.35           C
ATOM    906  HE1 TYR A  75      13.834  17.377 -20.828  1.00 68.35           H
ATOM    907  CE2 TYR A  75      12.971  15.301 -18.313  1.00 68.35           C
ATOM    908  HE2 TYR A  75      13.064  15.222 -17.229  1.00 68.35           H
ATOM    909  CZ  TYR A  75      13.492  16.364 -18.980  1.00 68.35           C
ATOM    910  OH  TYR A  75      14.134  17.328 -18.266  1.00 68.35           O
ATOM    911  HH  TYR A  75      14.106  17.106 -17.291  1.00 68.35           H
ATOM    912  HN  TYR A  75       9.582  12.403 -19.966  1.00 68.35           H
ATOM    913  N   CYS A  76       9.283  11.633 -22.683  1.00 66.09           N
ATOM    914  CA  CYS A  76       9.188  10.726 -23.814  1.00 66.09           C
ATOM    915  C   CYS A  76       7.709  10.421 -24.061  1.00 66.09           C
ATOM    916  O   CYS A  76       7.185  10.704 -25.137  1.00 66.09           O
ATOM    917  HA  CYS A  76       9.624  11.244 -24.668  1.00 66.09           H
ATOM    918  CB  CYS A  76      10.003   9.452 -23.588  1.00 66.09           C
ATOM    919 1HB  CYS A  76      10.954   9.698 -23.114  1.00 66.09           H
ATOM    920 2HB  CYS A  76       9.472   8.786 -22.908  1.00 66.09           H
ATOM    921  SG  CYS A  76      10.301   8.607 -25.184  1.00 66.09           S
ATOM    922  HG  CYS A  76       9.047   8.202 -25.362  1.00 66.09           H
ATOM    923  HN  CYS A  76       9.091  11.220 -21.793  1.00 66.09           H
ATOM    924  N   THR A  77       7.078   9.848 -23.047  1.00 57.12           N
ATOM    925  CA  THR A  77       5.739   9.309 -23.207  1.00 57.12           C
ATOM    926  C   THR A  77       4.693  10.351 -22.806  1.00 57.12           C
ATOM    927  O   THR A  77       4.230  10.364 -21.666  1.00 57.12           O
ATOM    928  HA  THR A  77       5.581   9.088 -24.263  1.00 57.12           H
ATOM    929  CB  THR A  77       5.650   8.015 -22.395  1.00 57.12           C
ATOM    930  HB  THR A  77       5.130   8.182 -21.452  1.00 57.12           H
ATOM    931  OG1 THR A  77       7.002   7.581 -22.284  1.00 57.12           O
ATOM    932  HG1 THR A  77       7.061   6.798 -21.664  1.00 57.12           H
ATOM    933  CG2 THR A  77       4.959   6.887 -23.165  1.00 57.12           C
ATOM    934 1HG2 THR A  77       5.517   6.674 -24.076  1.00 57.12           H
ATOM    935 2HG2 THR A  77       3.945   7.192 -23.423  1.00 57.12           H
ATOM    936 3HG2 THR A  77       4.922   5.992 -22.543  1.00 57.12           H
ATOM    937  HN  THR A  77       7.467   9.750 -22.130  1.00 57.12           H
ATOM    938  N   ARG A  78       4.351  11.199 -23.765  1.00 50.04           N
ATOM    939  CA  ARG A  78       3.091  11.921 -23.711  1.00 50.04           C
ATOM    940  C   ARG A  78       1.943  10.963 -23.389  1.00 50.04           C
ATOM    941  O   ARG A  78       1.688  10.021 -24.137  1.00 50.04           O
ATOM    942  HA  ARG A  78       3.225  12.655 -22.915  1.00 50.04           H
ATOM    943  CB  ARG A  78       2.802  12.625 -25.038  1.00 50.04           C
ATOM    944 1HB  ARG A  78       3.005  11.945 -25.866  1.00 50.04           H
ATOM    945 2HB  ARG A  78       1.746  12.887 -25.093  1.00 50.04           H
ATOM    946  CG  ARG A  78       3.655  13.887 -25.187  1.00 50.04           C
ATOM    947 1HG  ARG A  78       3.591  14.482 -24.276  1.00 50.04           H
ATOM    948 2HG  ARG A  78       4.701  13.610 -25.314  1.00 50.04           H
ATOM    949  CD  ARG A  78       3.193  14.722 -26.382  1.00 50.04           C
ATOM    950 1HD  ARG A  78       3.230  14.123 -27.292  1.00 50.04           H
ATOM    951 2HD  ARG A  78       2.156  15.028 -26.244  1.00 50.04           H
ATOM    952  NE  ARG A  78       4.056  15.916 -26.529  1.00 50.04           N
ATOM    953  HE  ARG A  78       4.868  15.981 -25.950  1.00 50.04           H
ATOM    954  CZ  ARG A  78       3.817  16.915 -27.390  1.00 50.04           C
ATOM    955  NH1 ARG A  78       2.743  16.880 -28.191  1.00 50.04           N
ATOM    956 1HH1 ARG A  78       2.113  16.104 -28.149  1.00 50.04           H
ATOM    957 2HH1 ARG A  78       2.572  17.629 -28.830  1.00 50.04           H
ATOM    958  NH2 ARG A  78       4.668  17.949 -27.438  1.00 50.04           N
ATOM    959 1HH2 ARG A  78       4.504  18.702 -28.075  1.00 50.04           H
ATOM    960 2HH2 ARG A  78       5.467  17.967 -26.837  1.00 50.04           H
ATOM    961  HN  ARG A  78       4.916  11.395 -24.566  1.00 50.04           H
ATOM    962  N   VAL A  79       1.281  11.237 -22.274  1.00 67.05           N
ATOM    963  CA  VAL A  79       0.235  10.353 -21.788  1.00 67.05           C
ATOM    964  C   VAL A  79      -0.850  10.216 -22.859  1.00 67.05           C
ATOM    965  O   VAL A  79      -1.679  11.109 -23.024  1.00 67.05           O
ATOM    966  HA  VAL A  79       0.684   9.374 -21.618  1.00 67.05           H
ATOM    967  CB  VAL A  79      -0.305  10.865 -20.452  1.00 67.05           C
ATOM    968  HB  VAL A  79      -0.730  11.855 -20.620  1.00 67.05           H
ATOM    969  CG1 VAL A  79      -1.420   9.959 -19.927  1.00 67.05           C
ATOM    970 1HG1 VAL A  79      -2.238   9.934 -20.648  1.00 67.05           H
ATOM    971 2HG1 VAL A  79      -1.031   8.951 -19.783  1.00 67.05           H
ATOM    972 3HG1 VAL A  79      -1.786  10.346 -18.976  1.00 67.05           H
ATOM    973  CG2 VAL A  79       0.819  11.004 -19.423  1.00 67.05           C
ATOM    974 1HG2 VAL A  79       1.285  10.032 -19.262  1.00 67.05           H
ATOM    975 2HG2 VAL A  79       1.564  11.708 -19.792  1.00 67.05           H
ATOM    976 3HG2 VAL A  79       0.407  11.370 -18.483  1.00 67.05           H
ATOM    977  HN  VAL A  79       1.448  12.044 -21.708  1.00 67.05           H
ATOM    978  N   LYS A  80      -0.808   9.092 -23.558  1.00 60.82           N
ATOM    979  CA  LYS A  80      -1.657   8.903 -24.722  1.00 60.82           C
ATOM    980  C   LYS A  80      -2.798   7.948 -24.366  1.00 60.82           C
ATOM    981  O   LYS A  80      -3.861   7.987 -24.984  1.00 60.82           O
ATOM    982  HA  LYS A  80      -2.085   9.872 -24.976  1.00 60.82           H
ATOM    983  CB  LYS A  80      -0.826   8.447 -25.923  1.00 60.82           C
ATOM    984 1HB  LYS A  80      -0.143   7.654 -25.618  1.00 60.82           H
ATOM    985 2HB  LYS A  80      -1.481   8.026 -26.685  1.00 60.82           H
ATOM    986  CG  LYS A  80      -0.031   9.613 -26.514  1.00 60.82           C
ATOM    987 1HG  LYS A  80      -0.714  10.404 -26.822  1.00 60.82           H
ATOM    988 2HG  LYS A  80       0.623  10.035 -25.751  1.00 60.82           H
ATOM    989  CD  LYS A  80       0.803   9.156 -27.713  1.00 60.82           C
ATOM    990 1HD  LYS A  80       1.448   8.329 -27.417  1.00 60.82           H
ATOM    991 2HD  LYS A  80       0.145   8.783 -28.497  1.00 60.82           H
ATOM    992  CE  LYS A  80       1.655  10.305 -28.257  1.00 60.82           C
ATOM    993 1HE  LYS A  80       1.018  11.155 -28.500  1.00 60.82           H
ATOM    994 2HE  LYS A  80       2.356  10.640 -27.492  1.00 60.82           H
ATOM    995  NZ  LYS A  80       2.397   9.873 -29.463  1.00 60.82           N
ATOM    996 1HZ  LYS A  80       2.970  10.639 -29.799  1.00 60.82           H
ATOM    997 2HZ  LYS A  80       2.990   9.084 -29.231  1.00 60.82           H
ATOM    998 3HZ  LYS A  80       1.739   9.601 -30.185  1.00 60.82           H
ATOM    999  HN  LYS A  80      -0.210   8.320 -23.341  1.00 60.82           H
ATOM   1000  N   THR A  81      -2.539   7.112 -23.371  1.00 72.35           N
ATOM   1001  CA  THR A  81      -3.475   6.059 -23.016  1.00 72.35           C
ATOM   1002  C   THR A  81      -3.887   6.184 -21.548  1.00 72.35           C
ATOM   1003  O   THR A  81      -3.190   6.815 -20.755  1.00 72.35           O
ATOM   1004  HA  THR A  81      -4.378   6.185 -23.613  1.00 72.35           H
ATOM   1005  CB  THR A  81      -2.824   4.715 -23.352  1.00 72.35           C
ATOM   1006  HB  THR A  81      -3.562   3.913 -23.347  1.00 72.35           H
ATOM   1007  OG1 THR A  81      -1.773   4.590 -22.397  1.00 72.35           O
ATOM   1008  HG1 THR A  81      -1.448   3.645 -22.368  1.00 72.35           H
ATOM   1009  CG2 THR A  81      -2.101   4.735 -24.700  1.00 72.35           C
ATOM   1010 1HG2 THR A  81      -1.318   5.493 -24.681  1.00 72.35           H
ATOM   1011 2HG2 THR A  81      -2.814   4.970 -25.491  1.00 72.35           H
ATOM   1012 3HG2 THR A  81      -1.657   3.758 -24.889  1.00 72.35           H
ATOM   1013  HN  THR A  81      -1.710   7.147 -22.813  1.00 72.35           H
ATOM   1014  N   MET A  82      -5.019   5.573 -21.230  1.00 74.29           N
ATOM   1015  CA  MET A  82      -5.510   5.572 -19.863  1.00 74.29           C
ATOM   1016  C   MET A  82      -4.528   4.864 -18.927  1.00 74.29           C
ATOM   1017  O   MET A  82      -4.336   5.286 -17.788  1.00 74.29           O
ATOM   1018  HA  MET A  82      -5.598   6.621 -19.581  1.00 74.29           H
ATOM   1019  CB  MET A  82      -6.867   4.866 -19.808  1.00 74.29           C
ATOM   1020 1HB  MET A  82      -7.497   5.219 -20.624  1.00 74.29           H
ATOM   1021 2HB  MET A  82      -6.729   3.794 -19.952  1.00 74.29           H
ATOM   1022  CG  MET A  82      -7.564   5.121 -18.470  1.00 74.29           C
ATOM   1023 1HG  MET A  82      -7.033   4.606 -17.670  1.00 74.29           H
ATOM   1024 2HG  MET A  82      -7.539   6.185 -18.235  1.00 74.29           H
ATOM   1025  SD  MET A  82      -9.254   4.552 -18.544  1.00 74.29           S
ATOM   1026  CE  MET A  82      -9.842   5.118 -16.957  1.00 74.29           C
ATOM   1027 1HE  MET A  82      -9.253   4.655 -16.165  1.00 74.29           H
ATOM   1028 2HE  MET A  82      -9.741   6.202 -16.898  1.00 74.29           H
ATOM   1029 3HE  MET A  82     -10.890   4.844 -16.838  1.00 74.29           H
ATOM   1030  HN  MET A  82      -5.595   5.085 -21.886  1.00 74.29           H
ATOM   1031  N   THR A  83      -3.932   3.799 -19.443  1.00 74.82           N
ATOM   1032  CA  THR A  83      -2.957   3.042 -18.677  1.00 74.82           C
ATOM   1033  C   THR A  83      -1.775   3.933 -18.290  1.00 74.82           C
ATOM   1034  O   THR A  83      -1.308   3.892 -17.153  1.00 74.82           O
ATOM   1035  HA  THR A  83      -3.427   2.714 -17.750  1.00 74.82           H
ATOM   1036  CB  THR A  83      -2.551   1.820 -19.503  1.00 74.82           C
ATOM   1037  HB  THR A  83      -1.808   2.087 -20.254  1.00 74.82           H
ATOM   1038  OG1 THR A  83      -3.785   1.319 -20.011  1.00 74.82           O
ATOM   1039  HG1 THR A  83      -4.431   1.177 -19.260  1.00 74.82           H
ATOM   1040  CG2 THR A  83      -2.013   0.679 -18.637  1.00 74.82           C
ATOM   1041 1HG2 THR A  83      -2.782   0.366 -17.930  1.00 74.82           H
ATOM   1042 2HG2 THR A  83      -1.135   1.021 -18.090  1.00 74.82           H
ATOM   1043 3HG2 THR A  83      -1.740  -0.163 -19.273  1.00 74.82           H
ATOM   1044  HN  THR A  83      -4.106   3.452 -20.365  1.00 74.82           H
ATOM   1045  N   ASP A  84      -1.325   4.718 -19.258  1.00 77.17           N
ATOM   1046  CA  ASP A  84      -0.167   5.572 -19.052  1.00 77.17           C
ATOM   1047  C   ASP A  84      -0.452   6.539 -17.900  1.00 77.17           C
ATOM   1048  O   ASP A  84       0.432   6.825 -17.093  1.00 77.17           O
ATOM   1049  HA  ASP A  84       0.655   4.892 -18.832  1.00 77.17           H
ATOM   1050  CB  ASP A  84       0.135   6.401 -20.301  1.00 77.17           C
ATOM   1051 1HB  ASP A  84      -0.714   7.046 -20.528  1.00 77.17           H
ATOM   1052 2HB  ASP A  84       0.988   7.052 -20.112  1.00 77.17           H
ATOM   1053  CG  ASP A  84       0.431   5.498 -21.500  1.00 77.17           C
ATOM   1054  OD1 ASP A  84       1.005   4.413 -21.265  1.00 77.17           O
ATOM   1055  OD2 ASP A  84       0.077   5.913 -22.625  1.00 77.17           O
ATOM   1056  HN  ASP A  84      -1.735   4.775 -20.168  1.00 77.17           H
ATOM   1057  N   MET A  85      -1.688   7.014 -17.860  1.00 83.12           N
ATOM   1058  CA  MET A  85      -2.089   7.970 -16.842  1.00 83.12           C
ATOM   1059  C   MET A  85      -2.007   7.351 -15.446  1.00 83.12           C
ATOM   1060  O   MET A  85      -1.512   7.980 -14.512  1.00 83.12           O
ATOM   1061  HA  MET A  85      -1.384   8.798 -16.922  1.00 83.12           H
ATOM   1062  CB  MET A  85      -3.522   8.432 -17.113  1.00 83.12           C
ATOM   1063 1HB  MET A  85      -3.618   8.742 -18.153  1.00 83.12           H
ATOM   1064 2HB  MET A  85      -4.211   7.601 -16.962  1.00 83.12           H
ATOM   1065  CG  MET A  85      -3.907   9.593 -16.193  1.00 83.12           C
ATOM   1066 1HG  MET A  85      -4.974   9.796 -16.277  1.00 83.12           H
ATOM   1067 2HG  MET A  85      -3.716   9.323 -15.154  1.00 83.12           H
ATOM   1068  SD  MET A  85      -2.972  11.051 -16.625  1.00 83.12           S
ATOM   1069  CE  MET A  85      -3.352  12.089 -15.224  1.00 83.12           C
ATOM   1070 1HE  MET A  85      -4.429  12.252 -15.174  1.00 83.12           H
ATOM   1071 2HE  MET A  85      -3.015  11.603 -14.309  1.00 83.12           H
ATOM   1072 3HE  MET A  85      -2.845  13.048 -15.334  1.00 83.12           H
ATOM   1073  HN  MET A  85      -2.407   6.758 -18.506  1.00 83.12           H
ATOM   1074  N   PHE A  86      -2.500   6.125 -15.347  1.00 86.29           N
ATOM   1075  CA  PHE A  86      -2.521   5.427 -14.073  1.00 86.29           C
ATOM   1076  C   PHE A  86      -1.105   5.064 -13.622  1.00 86.29           C
ATOM   1077  O   PHE A  86      -0.784   5.156 -12.438  1.00 86.29           O
ATOM   1078  HA  PHE A  86      -2.971   6.101 -13.343  1.00 86.29           H
ATOM   1079  CB  PHE A  86      -3.323   4.141 -14.280  1.00 86.29           C
ATOM   1080 1HB  PHE A  86      -2.908   3.599 -15.130  1.00 86.29           H
ATOM   1081 2HB  PHE A  86      -3.201   3.503 -13.405  1.00 86.29           H
ATOM   1082  CG  PHE A  86      -4.817   4.371 -14.521  1.00 86.29           C
ATOM   1083  CD1 PHE A  86      -5.480   5.327 -13.818  1.00 86.29           C
ATOM   1084  HD1 PHE A  86      -4.947   5.930 -13.082  1.00 86.29           H
ATOM   1085  CD2 PHE A  86      -5.481   3.618 -15.439  1.00 86.29           C
ATOM   1086  HD2 PHE A  86      -4.949   2.852 -16.003  1.00 86.29           H
ATOM   1087  CE1 PHE A  86      -6.866   5.540 -14.041  1.00 86.29           C
ATOM   1088  HE1 PHE A  86      -7.397   6.307 -13.477  1.00 86.29           H
ATOM   1089  CE2 PHE A  86      -6.867   3.831 -15.663  1.00 86.29           C
ATOM   1090  HE2 PHE A  86      -7.399   3.228 -16.398  1.00 86.29           H
ATOM   1091  CZ  PHE A  86      -7.530   4.788 -14.959  1.00 86.29           C
ATOM   1092  HZ  PHE A  86      -8.594   4.951 -15.131  1.00 86.29           H
ATOM   1093  HN  PHE A  86      -2.879   5.611 -16.117  1.00 86.29           H
ATOM   1094  N   LEU A  87      -0.296   4.660 -14.590  1.00 79.84           N
ATOM   1095  CA  LEU A  87       1.064   4.238 -14.302  1.00 79.84           C
ATOM   1096  C   LEU A  87       1.863   5.431 -13.773  1.00 79.84           C
ATOM   1097  O   LEU A  87       2.710   5.275 -12.895  1.00 79.84           O
ATOM   1098  HA  LEU A  87       1.012   3.483 -13.517  1.00 79.84           H
ATOM   1099  CB  LEU A  87       1.691   3.573 -15.529  1.00 79.84           C
ATOM   1100 1HB  LEU A  87       1.557   4.235 -16.384  1.00 79.84           H
ATOM   1101 2HB  LEU A  87       2.764   3.483 -15.361  1.00 79.84           H
ATOM   1102  CG  LEU A  87       1.143   2.193 -15.897  1.00 79.84           C
ATOM   1103  HG  LEU A  87       0.069   2.284 -16.063  1.00 79.84           H
ATOM   1104  CD1 LEU A  87       1.760   1.688 -17.203  1.00 79.84           C
ATOM   1105 1HD1 LEU A  87       1.525   2.384 -18.009  1.00 79.84           H
ATOM   1106 2HD1 LEU A  87       2.842   1.616 -17.090  1.00 79.84           H
ATOM   1107 3HD1 LEU A  87       1.354   0.705 -17.442  1.00 79.84           H
ATOM   1108  CD2 LEU A  87       1.340   1.200 -14.749  1.00 79.84           C
ATOM   1109 1HD2 LEU A  87       2.403   1.107 -14.528  1.00 79.84           H
ATOM   1110 2HD2 LEU A  87       0.815   1.560 -13.864  1.00 79.84           H
ATOM   1111 3HD2 LEU A  87       0.942   0.228 -15.038  1.00 79.84           H
ATOM   1112  HN  LEU A  87      -0.555   4.619 -15.555  1.00 79.84           H
ATOM   1113  N   LEU A  88       1.565   6.595 -14.331  1.00 86.41           N
ATOM   1114  CA  LEU A  88       2.233   7.817 -13.916  1.00 86.41           C
ATOM   1115  C   LEU A  88       1.861   8.128 -12.465  1.00 86.41           C
ATOM   1116  O   LEU A  88       2.735   8.376 -11.635  1.00 86.41           O
ATOM   1117  HA  LEU A  88       3.307   7.635 -13.965  1.00 86.41           H
ATOM   1118  CB  LEU A  88       1.922   8.955 -14.889  1.00 86.41           C
ATOM   1119 1HB  LEU A  88       2.295   8.677 -15.874  1.00 86.41           H
ATOM   1120 2HB  LEU A  88       0.839   9.049 -14.972  1.00 86.41           H
ATOM   1121  CG  LEU A  88       2.498  10.325 -14.525  1.00 86.41           C
ATOM   1122  HG  LEU A  88       2.149  10.588 -13.526  1.00 86.41           H
ATOM   1123  CD1 LEU A  88       4.027  10.280 -14.471  1.00 86.41           C
ATOM   1124 1HD1 LEU A  88       4.343   9.557 -13.720  1.00 86.41           H
ATOM   1125 2HD1 LEU A  88       4.416   9.985 -15.446  1.00 86.41           H
ATOM   1126 3HD1 LEU A  88       4.410  11.267 -14.211  1.00 86.41           H
ATOM   1127  CD2 LEU A  88       1.990  11.406 -15.481  1.00 86.41           C
ATOM   1128 1HD2 LEU A  88       2.290  11.160 -16.500  1.00 86.41           H
ATOM   1129 2HD2 LEU A  88       0.902  11.458 -15.425  1.00 86.41           H
ATOM   1130 3HD2 LEU A  88       2.415  12.369 -15.200  1.00 86.41           H
ATOM   1131  HN  LEU A  88       0.883   6.711 -15.053  1.00 86.41           H
ATOM   1132  N   ASN A  89       0.562   8.106 -12.203  1.00 88.96           N
ATOM   1133  CA  ASN A  89       0.058   8.457 -10.886  1.00 88.96           C
ATOM   1134  C   ASN A  89       0.529   7.413  -9.870  1.00 88.96           C
ATOM   1135  O   ASN A  89       0.756   7.734  -8.705  1.00 88.96           O
ATOM   1136  HA  ASN A  89       0.460   9.449 -10.680  1.00 88.96           H
ATOM   1137  CB  ASN A  89      -1.471   8.476 -10.869  1.00 88.96           C
ATOM   1138 1HB  ASN A  89      -1.856   7.635 -11.444  1.00 88.96           H
ATOM   1139 2HB  ASN A  89      -1.829   8.353  -9.846  1.00 88.96           H
ATOM   1140  CG  ASN A  89      -2.009   9.786 -11.448  1.00 88.96           C
ATOM   1141  OD1 ASN A  89      -2.208  10.768 -10.751  1.00 88.96           O
ATOM   1142  ND2 ASN A  89      -2.233   9.747 -12.759  1.00 88.96           N
ATOM   1143 1HD2 ASN A  89      -2.048   8.909 -13.272  1.00 88.96           H
ATOM   1144 2HD2 ASN A  89      -2.585  10.555 -13.230  1.00 88.96           H
ATOM   1145  HN  ASN A  89      -0.139   7.856 -12.871  1.00 88.96           H
ATOM   1146  N   LEU A  90       0.662   6.185 -10.350  1.00 85.57           N
ATOM   1147  CA  LEU A  90       1.126   5.098  -9.505  1.00 85.57           C
ATOM   1148  C   LEU A  90       2.559   5.385  -9.052  1.00 85.57           C
ATOM   1149  O   LEU A  90       2.892   5.204  -7.882  1.00 85.57           O
ATOM   1150  HA  LEU A  90       0.484   5.072  -8.624  1.00 85.57           H
ATOM   1151  CB  LEU A  90       0.965   3.756 -10.222  1.00 85.57           C
ATOM   1152 1HB  LEU A  90      -0.080   3.644 -10.511  1.00 85.57           H
ATOM   1153 2HB  LEU A  90       1.549   3.786 -11.142  1.00 85.57           H
ATOM   1154  CG  LEU A  90       1.380   2.517  -9.427  1.00 85.57           C
ATOM   1155  HG  LEU A  90       2.413   2.648  -9.104  1.00 85.57           H
ATOM   1156  CD1 LEU A  90       0.529   2.364  -8.165  1.00 85.57           C
ATOM   1157 1HD1 LEU A  90       0.654   3.243  -7.533  1.00 85.57           H
ATOM   1158 2HD1 LEU A  90      -0.520   2.265  -8.444  1.00 85.57           H
ATOM   1159 3HD1 LEU A  90       0.845   1.475  -7.619  1.00 85.57           H
ATOM   1160  CD2 LEU A  90       1.337   1.263 -10.303  1.00 85.57           C
ATOM   1161 1HD2 LEU A  90       0.323   1.116 -10.676  1.00 85.57           H
ATOM   1162 2HD2 LEU A  90       2.020   1.384 -11.144  1.00 85.57           H
ATOM   1163 3HD2 LEU A  90       1.637   0.397  -9.713  1.00 85.57           H
ATOM   1164  HN  LEU A  90       0.460   5.929 -11.295  1.00 85.57           H
ATOM   1165  N   ALA A  91       3.368   5.829 -10.003  1.00 89.78           N
ATOM   1166  CA  ALA A  91       4.767   6.107  -9.726  1.00 89.78           C
ATOM   1167  C   ALA A  91       4.865   7.266  -8.732  1.00 89.78           C
ATOM   1168  O   ALA A  91       5.727   7.264  -7.854  1.00 89.78           O
ATOM   1169  HA  ALA A  91       5.200   5.214  -9.274  1.00 89.78           H
ATOM   1170  CB  ALA A  91       5.499   6.400 -11.037  1.00 89.78           C
ATOM   1171 1HB  ALA A  91       5.425   5.535 -11.696  1.00 89.78           H
ATOM   1172 2HB  ALA A  91       5.046   7.265 -11.520  1.00 89.78           H
ATOM   1173 3HB  ALA A  91       6.549   6.608 -10.828  1.00 89.78           H
ATOM   1174  HN  ALA A  91       3.083   5.997 -10.947  1.00 89.78           H
ATOM   1175  N   ILE A  92       3.970   8.227  -8.903  1.00 90.38           N
ATOM   1176  CA  ILE A  92       3.929   9.378  -8.016  1.00 90.38           C
ATOM   1177  C   ILE A  92       3.575   8.914  -6.602  1.00 90.38           C
ATOM   1178  O   ILE A  92       4.203   9.335  -5.632  1.00 90.38           O
ATOM   1179  HA  ILE A  92       4.928   9.812  -7.998  1.00 90.38           H
ATOM   1180  CB  ILE A  92       2.982  10.446  -8.568  1.00 90.38           C
ATOM   1181  HB  ILE A  92       2.032   9.968  -8.810  1.00 90.38           H
ATOM   1182  CG1 ILE A  92       3.528  11.046  -9.865  1.00 90.38           C
ATOM   1183 1HG1 ILE A  92       4.384  11.683  -9.643  1.00 90.38           H
ATOM   1184 2HG1 ILE A  92       3.886  10.248 -10.517  1.00 90.38           H
ATOM   1185  CG2 ILE A  92       2.694  11.519  -7.517  1.00 90.38           C
ATOM   1186 1HG2 ILE A  92       2.230  11.058  -6.645  1.00 90.38           H
ATOM   1187 2HG2 ILE A  92       3.627  11.998  -7.222  1.00 90.38           H
ATOM   1188 3HG2 ILE A  92       2.018  12.265  -7.935  1.00 90.38           H
ATOM   1189  CD1 ILE A  92       2.454  11.860 -10.588  1.00 90.38           C
ATOM   1190 1HD1 ILE A  92       1.610  11.213 -10.831  1.00 90.38           H
ATOM   1191 2HD1 ILE A  92       2.116  12.671  -9.943  1.00 90.38           H
ATOM   1192 3HD1 ILE A  92       2.869  12.275 -11.507  1.00 90.38           H
ATOM   1193  HN  ILE A  92       3.282   8.228  -9.629  1.00 90.38           H
ATOM   1194  N   ALA A  93       2.571   8.053  -6.529  1.00 91.61           N
ATOM   1195  CA  ALA A  93       2.074   7.589  -5.245  1.00 91.61           C
ATOM   1196  C   ALA A  93       3.191   6.844  -4.511  1.00 91.61           C
ATOM   1197  O   ALA A  93       3.435   7.092  -3.331  1.00 91.61           O
ATOM   1198  HA  ALA A  93       1.789   8.465  -4.663  1.00 91.61           H
ATOM   1199  CB  ALA A  93       0.836   6.716  -5.461  1.00 91.61           C
ATOM   1200 1HB  ALA A  93       0.063   7.300  -5.960  1.00 91.61           H
ATOM   1201 2HB  ALA A  93       1.100   5.859  -6.081  1.00 91.61           H
ATOM   1202 3HB  ALA A  93       0.464   6.368  -4.498  1.00 91.61           H
ATOM   1203  HN  ALA A  93       2.099   7.675  -7.326  1.00 91.61           H
ATOM   1204  N   ASP A  94       3.839   5.947  -5.239  1.00 88.10           N
ATOM   1205  CA  ASP A  94       4.899   5.138  -4.661  1.00 88.10           C
ATOM   1206  C   ASP A  94       6.002   6.055  -4.129  1.00 88.10           C
ATOM   1207  O   ASP A  94       6.527   5.833  -3.039  1.00 88.10           O
ATOM   1208  HA  ASP A  94       4.419   4.561  -3.870  1.00 88.10           H
ATOM   1209  CB  ASP A  94       5.519   4.212  -5.709  1.00 88.10           C
ATOM   1210 1HB  ASP A  94       5.658   4.756  -6.643  1.00 88.10           H
ATOM   1211 2HB  ASP A  94       6.506   3.891  -5.377  1.00 88.10           H
ATOM   1212  CG  ASP A  94       4.633   2.988  -5.951  1.00 88.10           C
ATOM   1213  OD1 ASP A  94       3.923   2.603  -4.997  1.00 88.10           O
ATOM   1214  OD2 ASP A  94       4.686   2.465  -7.085  1.00 88.10           O
ATOM   1215  HN  ASP A  94       3.651   5.769  -6.205  1.00 88.10           H
ATOM   1216  N   LEU A  95       6.321   7.067  -4.923  1.00 90.09           N
ATOM   1217  CA  LEU A  95       7.407   7.971  -4.584  1.00 90.09           C
ATOM   1218  C   LEU A  95       7.080   8.684  -3.270  1.00 90.09           C
ATOM   1219  O   LEU A  95       7.945   8.832  -2.408  1.00 90.09           O
ATOM   1220  HA  LEU A  95       8.301   7.366  -4.435  1.00 90.09           H
ATOM   1221  CB  LEU A  95       7.693   8.924  -5.746  1.00 90.09           C
ATOM   1222 1HB  LEU A  95       7.793   8.334  -6.657  1.00 90.09           H
ATOM   1223 2HB  LEU A  95       6.827   9.572  -5.879  1.00 90.09           H
ATOM   1224  CG  LEU A  95       8.937   9.803  -5.602  1.00 90.09           C
ATOM   1225  HG  LEU A  95       8.892  10.302  -4.634  1.00 90.09           H
ATOM   1226  CD1 LEU A  95      10.211   8.956  -5.614  1.00 90.09           C
ATOM   1227 1HD1 LEU A  95      10.185   8.248  -4.786  1.00 90.09           H
ATOM   1228 2HD1 LEU A  95      10.276   8.411  -6.556  1.00 90.09           H
ATOM   1229 3HD1 LEU A  95      11.080   9.606  -5.510  1.00 90.09           H
ATOM   1230  CD2 LEU A  95       8.963  10.895  -6.672  1.00 90.09           C
ATOM   1231 1HD2 LEU A  95       8.973  10.435  -7.661  1.00 90.09           H
ATOM   1232 2HD2 LEU A  95       8.078  11.523  -6.573  1.00 90.09           H
ATOM   1233 3HD2 LEU A  95       9.858  11.506  -6.547  1.00 90.09           H
ATOM   1234  HN  LEU A  95       5.852   7.272  -5.782  1.00 90.09           H
ATOM   1235  N   LEU A  96       5.829   9.106  -3.158  1.00 87.15           N
ATOM   1236  CA  LEU A  96       5.388   9.837  -1.982  1.00 87.15           C
ATOM   1237  C   LEU A  96       5.544   8.948  -0.747  1.00 87.15           C
ATOM   1238  O   LEU A  96       5.955   9.418   0.313  1.00 87.15           O
ATOM   1239  HA  LEU A  96       6.042  10.701  -1.870  1.00 87.15           H
ATOM   1240  CB  LEU A  96       3.967  10.367  -2.183  1.00 87.15           C
ATOM   1241 1HB  LEU A  96       3.345   9.552  -2.553  1.00 87.15           H
ATOM   1242 2HB  LEU A  96       3.568  10.657  -1.211  1.00 87.15           H
ATOM   1243  CG  LEU A  96       3.823  11.555  -3.136  1.00 87.15           C
ATOM   1244  HG  LEU A  96       4.288  11.289  -4.086  1.00 87.15           H
ATOM   1245  CD1 LEU A  96       2.350  11.853  -3.423  1.00 87.15           C
ATOM   1246 1HD1 LEU A  96       1.884  10.979  -3.879  1.00 87.15           H
ATOM   1247 2HD1 LEU A  96       1.839  12.090  -2.489  1.00 87.15           H
ATOM   1248 3HD1 LEU A  96       2.276  12.701  -4.103  1.00 87.15           H
ATOM   1249  CD2 LEU A  96       4.562  12.782  -2.599  1.00 87.15           C
ATOM   1250 1HD2 LEU A  96       4.148  13.060  -1.630  1.00 87.15           H
ATOM   1251 2HD2 LEU A  96       5.621  12.549  -2.489  1.00 87.15           H
ATOM   1252 3HD2 LEU A  96       4.443  13.612  -3.296  1.00 87.15           H
ATOM   1253  HN  LEU A  96       5.124   8.957  -3.852  1.00 87.15           H
ATOM   1254  N   PHE A  97       5.207   7.679  -0.924  1.00 89.34           N
ATOM   1255  CA  PHE A  97       5.318   6.716   0.159  1.00 89.34           C
ATOM   1256  C   PHE A  97       6.773   6.559   0.605  1.00 89.34           C
ATOM   1257  O   PHE A  97       7.065   6.572   1.800  1.00 89.34           O
ATOM   1258  HA  PHE A  97       4.724   7.095   0.990  1.00 89.34           H
ATOM   1259  CB  PHE A  97       4.815   5.376  -0.380  1.00 89.34           C
ATOM   1260 1HB  PHE A  97       3.727   5.408  -0.448  1.00 89.34           H
ATOM   1261 2HB  PHE A  97       5.193   5.238  -1.393  1.00 89.34           H
ATOM   1262  CG  PHE A  97       5.223   4.171   0.470  1.00 89.34           C
ATOM   1263  CD1 PHE A  97       6.081   3.243  -0.034  1.00 89.34           C
ATOM   1264  HD1 PHE A  97       6.478   3.358  -1.042  1.00 89.34           H
ATOM   1265  CD2 PHE A  97       4.728   4.027   1.728  1.00 89.34           C
ATOM   1266  HD2 PHE A  97       4.040   4.770   2.131  1.00 89.34           H
ATOM   1267  CE1 PHE A  97       6.460   2.125   0.755  1.00 89.34           C
ATOM   1268  HE1 PHE A  97       7.147   1.381   0.351  1.00 89.34           H
ATOM   1269  CE2 PHE A  97       5.107   2.908   2.517  1.00 89.34           C
ATOM   1270  HE2 PHE A  97       4.710   2.793   3.525  1.00 89.34           H
ATOM   1271  CZ  PHE A  97       5.964   1.981   2.013  1.00 89.34           C
ATOM   1272  HZ  PHE A  97       6.255   1.122   2.619  1.00 89.34           H
ATOM   1273  HN  PHE A  97       4.864   7.306  -1.787  1.00 89.34           H
ATOM   1274  N   LEU A  98       7.648   6.414  -0.380  1.00 92.19           N
ATOM   1275  CA  LEU A  98       9.033   6.070  -0.105  1.00 92.19           C
ATOM   1276  C   LEU A  98       9.671   7.175   0.739  1.00 92.19           C
ATOM   1277  O   LEU A  98      10.525   6.903   1.581  1.00 92.19           O
ATOM   1278  HA  LEU A  98       9.032   5.148   0.476  1.00 92.19           H
ATOM   1279  CB  LEU A  98       9.782   5.783  -1.408  1.00 92.19           C
ATOM   1280 1HB  LEU A  98       9.639   6.629  -2.081  1.00 92.19           H
ATOM   1281 2HB  LEU A  98      10.848   5.728  -1.187  1.00 92.19           H
ATOM   1282  CG  LEU A  98       9.376   4.506  -2.147  1.00 92.19           C
ATOM   1283  HG  LEU A  98       8.288   4.449  -2.158  1.00 92.19           H
ATOM   1284  CD1 LEU A  98       9.842   4.544  -3.604  1.00 92.19           C
ATOM   1285 1HD1 LEU A  98       9.389   5.398  -4.108  1.00 92.19           H
ATOM   1286 2HD1 LEU A  98      10.927   4.637  -3.637  1.00 92.19           H
ATOM   1287 3HD1 LEU A  98       9.540   3.624  -4.106  1.00 92.19           H
ATOM   1288  CD2 LEU A  98       9.886   3.263  -1.415  1.00 92.19           C
ATOM   1289 1HD2 LEU A  98      10.974   3.299  -1.352  1.00 92.19           H
ATOM   1290 2HD2 LEU A  98       9.465   3.234  -0.410  1.00 92.19           H
ATOM   1291 3HD2 LEU A  98       9.584   2.370  -1.962  1.00 92.19           H
ATOM   1292  HN  LEU A  98       7.424   6.526  -1.348  1.00 92.19           H
ATOM   1293  N   VAL A  99       9.230   8.399   0.485  1.00 89.66           N
ATOM   1294  CA  VAL A  99       9.775   9.550   1.183  1.00 89.66           C
ATOM   1295  C   VAL A  99       9.508   9.405   2.683  1.00 89.66           C
ATOM   1296  O   VAL A  99      10.183  10.029   3.501  1.00 89.66           O
ATOM   1297  HA  VAL A  99      10.853   9.556   1.018  1.00 89.66           H
ATOM   1298  CB  VAL A  99       9.198  10.840   0.596  1.00 89.66           C
ATOM   1299  HB  VAL A  99       8.112  10.754   0.601  1.00 89.66           H
ATOM   1300  CG1 VAL A  99       9.578  12.050   1.452  1.00 89.66           C
ATOM   1301 1HG1 VAL A  99       9.185  11.919   2.460  1.00 89.66           H
ATOM   1302 2HG1 VAL A  99      10.663  12.140   1.493  1.00 89.66           H
ATOM   1303 3HG1 VAL A  99       9.155  12.953   1.012  1.00 89.66           H
ATOM   1304  CG2 VAL A  99       9.648  11.031  -0.854  1.00 89.66           C
ATOM   1305 1HG2 VAL A  99      10.736  11.086  -0.893  1.00 89.66           H
ATOM   1306 2HG2 VAL A  99       9.305  10.189  -1.455  1.00 89.66           H
ATOM   1307 3HG2 VAL A  99       9.224  11.955  -1.247  1.00 89.66           H
ATOM   1308  HN  VAL A  99       8.517   8.609  -0.184  1.00 89.66           H
ATOM   1309  N   THR A 100       8.522   8.578   2.998  1.00 89.30           N
ATOM   1310  CA  THR A 100       8.125   8.380   4.382  1.00 89.30           C
ATOM   1311  C   THR A 100       9.043   7.362   5.060  1.00 89.30           C
ATOM   1312  O   THR A 100       9.182   7.363   6.283  1.00 89.30           O
ATOM   1313  HA  THR A 100       8.248   9.325   4.913  1.00 89.30           H
ATOM   1314  CB  THR A 100       6.650   7.974   4.397  1.00 89.30           C
ATOM   1315  HB  THR A 100       6.228   8.077   5.397  1.00 89.30           H
ATOM   1316  OG1 THR A 100       6.649   6.653   3.862  1.00 89.30           O
ATOM   1317  HG1 THR A 100       6.592   6.688   2.865  1.00 89.30           H
ATOM   1318  CG2 THR A 100       5.811   8.779   3.403  1.00 89.30           C
ATOM   1319 1HG2 THR A 100       6.192   8.622   2.394  1.00 89.30           H
ATOM   1320 2HG2 THR A 100       5.869   9.839   3.653  1.00 89.30           H
ATOM   1321 3HG2 THR A 100       4.773   8.451   3.455  1.00 89.30           H
ATOM   1322  HN  THR A 100       8.000   8.049   2.329  1.00 89.30           H
ATOM   1323  N   LEU A 101       9.646   6.516   4.237  1.00 91.30           N
ATOM   1324  CA  LEU A 101      10.360   5.358   4.746  1.00 91.30           C
ATOM   1325  C   LEU A 101      11.522   5.825   5.626  1.00 91.30           C
ATOM   1326  O   LEU A 101      11.775   5.249   6.682  1.00 91.30           O
ATOM   1327  HA  LEU A 101       9.664   4.791   5.365  1.00 91.30           H
ATOM   1328  CB  LEU A 101      10.789   4.445   3.595  1.00 91.30           C
ATOM   1329 1HB  LEU A 101      11.274   5.056   2.834  1.00 91.30           H
ATOM   1330 2HB  LEU A 101      11.539   3.748   3.970  1.00 91.30           H
ATOM   1331  CG  LEU A 101       9.673   3.638   2.928  1.00 91.30           C
ATOM   1332  HG  LEU A 101       8.962   4.338   2.488  1.00 91.30           H
ATOM   1333  CD1 LEU A 101      10.225   2.778   1.789  1.00 91.30           C
ATOM   1334 1HD1 LEU A 101      10.688   3.421   1.040  1.00 91.30           H
ATOM   1335 2HD1 LEU A 101      10.968   2.086   2.183  1.00 91.30           H
ATOM   1336 3HD1 LEU A 101       9.411   2.216   1.332  1.00 91.30           H
ATOM   1337  CD2 LEU A 101       8.908   2.804   3.957  1.00 91.30           C
ATOM   1338 1HD2 LEU A 101       9.594   2.113   4.447  1.00 91.30           H
ATOM   1339 2HD2 LEU A 101       8.464   3.465   4.702  1.00 91.30           H
ATOM   1340 3HD2 LEU A 101       8.121   2.241   3.456  1.00 91.30           H
ATOM   1341  HN  LEU A 101       9.653   6.613   3.242  1.00 91.30           H
ATOM   1342  N   PRO A 102      12.245   6.873   5.208  1.00 93.33           N
ATOM   1343  CA  PRO A 102      13.398   7.348   5.977  1.00 93.33           C
ATOM   1344  C   PRO A 102      13.049   7.620   7.431  1.00 93.33           C
ATOM   1345  O   PRO A 102      13.816   7.281   8.331  1.00 93.33           O
ATOM   1346  HA  PRO A 102      14.170   6.579   6.008  1.00 93.33           H
ATOM   1347  CB  PRO A 102      13.820   8.624   5.246  1.00 93.33           C
ATOM   1348 1HB  PRO A 102      13.340   9.507   5.670  1.00 93.33           H
ATOM   1349 2HB  PRO A 102      14.896   8.786   5.309  1.00 93.33           H
ATOM   1350  CG  PRO A 102      13.371   8.374   3.811  1.00 93.33           C
ATOM   1351 1HG  PRO A 102      13.277   9.303   3.248  1.00 93.33           H
ATOM   1352 2HG  PRO A 102      14.085   7.756   3.266  1.00 93.33           H
ATOM   1353  CD  PRO A 102      12.033   7.676   3.990  1.00 93.33           C
ATOM   1354 1HD  PRO A 102      11.219   8.389   4.118  1.00 93.33           H
ATOM   1355 2HD  PRO A 102      11.779   7.059   3.129  1.00 93.33           H
ATOM   1356  N   PHE A 103      11.890   8.231   7.624  1.00 91.57           N
ATOM   1357  CA  PHE A 103      11.455   8.608   8.958  1.00 91.57           C
ATOM   1358  C   PHE A 103      11.172   7.370   9.812  1.00 91.57           C
ATOM   1359  O   PHE A 103      11.520   7.332  10.992  1.00 91.57           O
ATOM   1360  HA  PHE A 103      12.262   9.183   9.411  1.00 91.57           H
ATOM   1361  CB  PHE A 103      10.161   9.408   8.798  1.00 91.57           C
ATOM   1362 1HB  PHE A 103       9.443   8.811   8.236  1.00 91.57           H
ATOM   1363 2HB  PHE A 103       9.729   9.582   9.784  1.00 91.57           H
ATOM   1364  CG  PHE A 103      10.345  10.754   8.093  1.00 91.57           C
ATOM   1365  CD1 PHE A 103      10.675  11.859   8.814  1.00 91.57           C
ATOM   1366  HD1 PHE A 103      10.808  11.787   9.893  1.00 91.57           H
ATOM   1367  CD2 PHE A 103      10.178  10.844   6.747  1.00 91.57           C
ATOM   1368  HD2 PHE A 103       9.914   9.958   6.169  1.00 91.57           H
ATOM   1369  CE1 PHE A 103      10.845  13.108   8.159  1.00 91.57           C
ATOM   1370  HE1 PHE A 103      11.109  13.994   8.737  1.00 91.57           H
ATOM   1371  CE2 PHE A 103      10.349  12.093   6.092  1.00 91.57           C
ATOM   1372  HE2 PHE A 103      10.216  12.165   5.013  1.00 91.57           H
ATOM   1373  CZ  PHE A 103      10.679  13.198   6.813  1.00 91.57           C
ATOM   1374  HZ  PHE A 103      10.810  14.157   6.310  1.00 91.57           H
ATOM   1375  HN  PHE A 103      11.254   8.469   6.890  1.00 91.57           H
ATOM   1376  N   TRP A 104      10.544   6.387   9.184  1.00 85.73           N
ATOM   1377  CA  TRP A 104      10.174   5.168   9.882  1.00 85.73           C
ATOM   1378  C   TRP A 104      11.458   4.404  10.212  1.00 85.73           C
ATOM   1379  O   TRP A 104      11.533   3.721  11.233  1.00 85.73           O
ATOM   1380  HA  TRP A 104       9.663   5.453  10.801  1.00 85.73           H
ATOM   1381  CB  TRP A 104       9.183   4.344   9.058  1.00 85.73           C
ATOM   1382 1HB  TRP A 104       9.590   4.198   8.058  1.00 85.73           H
ATOM   1383 2HB  TRP A 104       9.084   3.356   9.509  1.00 85.73           H
ATOM   1384  CG  TRP A 104       7.794   4.975   8.941  1.00 85.73           C
ATOM   1385  CD1 TRP A 104       7.182   5.423   7.836  1.00 85.73           C
ATOM   1386  HD1 TRP A 104       7.618   5.392   6.838  1.00 85.73           H
ATOM   1387  CD2 TRP A 104       6.864   5.212  10.018  1.00 85.73           C
ATOM   1388  NE1 TRP A 104       5.931   5.930   8.121  1.00 85.73           N
ATOM   1389  HE1 TRP A 104       5.286   6.320   7.464  1.00 85.73           H
ATOM   1390  CE2 TRP A 104       5.731   5.797   9.491  1.00 85.73           C
ATOM   1391  CE3 TRP A 104       6.976   4.941  11.393  1.00 85.73           C
ATOM   1392  HE3 TRP A 104       7.859   4.480  11.834  1.00 85.73           H
ATOM   1393  CZ2 TRP A 104       4.624   6.161  10.266  1.00 85.73           C
ATOM   1394  HZ2 TRP A 104       3.740   6.622   9.825  1.00 85.73           H
ATOM   1395  CZ3 TRP A 104       5.861   5.311  12.155  1.00 85.73           C
ATOM   1396  HZ3 TRP A 104       5.895   5.122  13.228  1.00 85.73           H
ATOM   1397  CH2 TRP A 104       4.713   5.901  11.639  1.00 85.73           C
ATOM   1398  HH2 TRP A 104       3.886   6.159  12.300  1.00 85.73           H
ATOM   1399  HN  TRP A 104      10.290   6.415   8.217  1.00 85.73           H
ATOM   1400  N   ALA A 105      12.436   4.544   9.330  1.00 93.55           N
ATOM   1401  CA  ALA A 105      13.713   3.877   9.516  1.00 93.55           C
ATOM   1402  C   ALA A 105      14.373   4.397  10.794  1.00 93.55           C
ATOM   1403  O   ALA A 105      14.876   3.614  11.600  1.00 93.55           O
ATOM   1404  HA  ALA A 105      13.518   2.811   9.625  1.00 93.55           H
ATOM   1405  CB  ALA A 105      14.587   4.094   8.279  1.00 93.55           C
ATOM   1406 1HB  ALA A 105      14.086   3.681   7.403  1.00 93.55           H
ATOM   1407 2HB  ALA A 105      14.753   5.161   8.133  1.00 93.55           H
ATOM   1408 3HB  ALA A 105      15.545   3.593   8.419  1.00 93.55           H
ATOM   1409  HN  ALA A 105      12.366   5.101   8.502  1.00 93.55           H
ATOM   1410  N   ILE A 106      14.351   5.713  10.941  1.00 90.18           N
ATOM   1411  CA  ILE A 106      14.964   6.348  12.096  1.00 90.18           C
ATOM   1412  C   ILE A 106      14.183   5.968  13.356  1.00 90.18           C
ATOM   1413  O   ILE A 106      14.776   5.643  14.383  1.00 90.18           O
ATOM   1414  HA  ILE A 106      15.977   5.955  12.186  1.00 90.18           H
ATOM   1415  CB  ILE A 106      15.082   7.858  11.877  1.00 90.18           C
ATOM   1416  HB  ILE A 106      14.111   8.233  11.554  1.00 90.18           H
ATOM   1417  CG1 ILE A 106      16.082   8.174  10.764  1.00 90.18           C
ATOM   1418 1HG1 ILE A 106      17.098   8.028  11.131  1.00 90.18           H
ATOM   1419 2HG1 ILE A 106      15.940   7.481   9.935  1.00 90.18           H
ATOM   1420  CG2 ILE A 106      15.431   8.575  13.183  1.00 90.18           C
ATOM   1421 1HG2 ILE A 106      14.650   8.389  13.920  1.00 90.18           H
ATOM   1422 2HG2 ILE A 106      16.383   8.201  13.560  1.00 90.18           H
ATOM   1423 3HG2 ILE A 106      15.509   9.647  12.999  1.00 90.18           H
ATOM   1424  CD1 ILE A 106      15.915   9.612  10.269  1.00 90.18           C
ATOM   1425 1HD1 ILE A 106      14.905   9.748   9.881  1.00 90.18           H
ATOM   1426 2HD1 ILE A 106      16.082  10.303  11.096  1.00 90.18           H
ATOM   1427 3HD1 ILE A 106      16.638   9.811   9.478  1.00 90.18           H
ATOM   1428  HN  ILE A 106      13.925   6.341  10.290  1.00 90.18           H
ATOM   1429  N   ALA A 107      12.865   6.021  13.235  1.00 91.40           N
ATOM   1430  CA  ALA A 107      11.998   5.773  14.374  1.00 91.40           C
ATOM   1431  C   ALA A 107      12.210   4.340  14.868  1.00 91.40           C
ATOM   1432  O   ALA A 107      12.188   4.085  16.071  1.00 91.40           O
ATOM   1433  HA  ALA A 107      12.283   6.467  15.165  1.00 91.40           H
ATOM   1434  CB  ALA A 107      10.545   6.044  13.980  1.00 91.40           C
ATOM   1435 1HB  ALA A 107      10.442   7.083  13.665  1.00 91.40           H
ATOM   1436 2HB  ALA A 107      10.263   5.386  13.159  1.00 91.40           H
ATOM   1437 3HB  ALA A 107       9.896   5.858  14.835  1.00 91.40           H
ATOM   1438  HN  ALA A 107      12.390   6.229  12.380  1.00 91.40           H
ATOM   1439  N   ALA A 108      12.411   3.443  13.914  1.00 90.78           N
ATOM   1440  CA  ALA A 108      12.572   2.035  14.233  1.00 90.78           C
ATOM   1441  C   ALA A 108      13.953   1.812  14.854  1.00 90.78           C
ATOM   1442  O   ALA A 108      14.135   0.901  15.661  1.00 90.78           O
ATOM   1443  HA  ALA A 108      11.808   1.770  14.964  1.00 90.78           H
ATOM   1444  CB  ALA A 108      12.358   1.197  12.971  1.00 90.78           C
ATOM   1445 1HB  ALA A 108      11.353   1.369  12.587  1.00 90.78           H
ATOM   1446 2HB  ALA A 108      13.090   1.484  12.216  1.00 90.78           H
ATOM   1447 3HB  ALA A 108      12.479   0.141  13.211  1.00 90.78           H
ATOM   1448  HN  ALA A 108      12.463   3.664  12.940  1.00 90.78           H
ATOM   1449  N   ALA A 109      14.890   2.658  14.454  1.00 89.33           N
ATOM   1450  CA  ALA A 109      16.269   2.508  14.887  1.00 89.33           C
ATOM   1451  C   ALA A 109      16.373   2.858  16.373  1.00 89.33           C
ATOM   1452  O   ALA A 109      17.163   2.259  17.101  1.00 89.33           O
ATOM   1453  HA  ALA A 109      16.548   1.464  14.748  1.00 89.33           H
ATOM   1454  CB  ALA A 109      17.175   3.382  14.018  1.00 89.33           C
ATOM   1455 1HB  ALA A 109      17.086   3.073  12.976  1.00 89.33           H
ATOM   1456 2HB  ALA A 109      16.876   4.425  14.114  1.00 89.33           H
ATOM   1457 3HB  ALA A 109      18.210   3.269  14.343  1.00 89.33           H
ATOM   1458  HN  ALA A 109      14.720   3.434  13.846  1.00 89.33           H
ATOM   1459  N   ASP A 110      15.564   3.826  16.778  1.00 80.12           N
ATOM   1460  CA  ASP A 110      15.663   4.371  18.122  1.00 80.12           C
ATOM   1461  C   ASP A 110      14.273   4.792  18.601  1.00 80.12           C
ATOM   1462  O   ASP A 110      13.534   3.983  19.161  1.00 80.12           O
ATOM   1463  HA  ASP A 110      16.087   3.568  18.726  1.00 80.12           H
ATOM   1464  CB  ASP A 110      16.567   5.605  18.150  1.00 80.12           C
ATOM   1465 1HB  ASP A 110      17.508   5.383  17.647  1.00 80.12           H
ATOM   1466 2HB  ASP A 110      16.095   6.418  17.599  1.00 80.12           H
ATOM   1467  CG  ASP A 110      16.843   6.049  19.588  1.00 80.12           C
ATOM   1468  OD1 ASP A 110      16.445   5.294  20.502  1.00 80.12           O
ATOM   1469  OD2 ASP A 110      17.447   7.133  19.742  1.00 80.12           O
ATOM   1470  HN  ASP A 110      14.853   4.236  16.208  1.00 80.12           H
ATOM   1471  N   GLN A 111      13.958   6.057  18.363  1.00 82.46           N
ATOM   1472  CA  GLN A 111      12.673   6.598  18.773  1.00 82.46           C
ATOM   1473  C   GLN A 111      12.225   7.694  17.804  1.00 82.46           C
ATOM   1474  O   GLN A 111      12.997   8.125  16.949  1.00 82.46           O
ATOM   1475  HA  GLN A 111      11.978   5.759  18.730  1.00 82.46           H
ATOM   1476  CB  GLN A 111      12.734   7.126  20.208  1.00 82.46           C
ATOM   1477 1HB  GLN A 111      11.764   7.535  20.490  1.00 82.46           H
ATOM   1478 2HB  GLN A 111      12.944   6.304  20.893  1.00 82.46           H
ATOM   1479  CG  GLN A 111      13.810   8.204  20.350  1.00 82.46           C
ATOM   1480 1HG  GLN A 111      14.786   7.783  20.107  1.00 82.46           H
ATOM   1481 2HG  GLN A 111      13.622   9.007  19.638  1.00 82.46           H
ATOM   1482  CD  GLN A 111      13.833   8.771  21.771  1.00 82.46           C
ATOM   1483  OE1 GLN A 111      12.870   8.688  22.516  1.00 82.46           O
ATOM   1484  NE2 GLN A 111      14.983   9.350  22.104  1.00 82.46           N
ATOM   1485 1HE2 GLN A 111      15.735   9.384  21.445  1.00 82.46           H
ATOM   1486 2HE2 GLN A 111      15.097   9.751  23.013  1.00 82.46           H
ATOM   1487  HN  GLN A 111      14.561   6.706  17.899  1.00 82.46           H
ATOM   1488  N   TRP A 112      10.979   8.113  17.971  1.00 87.99           N
ATOM   1489  CA  TRP A 112      10.436   9.187  17.156  1.00 87.99           C
ATOM   1490  C   TRP A 112      11.060  10.501  17.629  1.00 87.99           C
ATOM   1491  O   TRP A 112      10.789  10.957  18.738  1.00 87.99           O
ATOM   1492  HA  TRP A 112      10.715   8.993  16.120  1.00 87.99           H
ATOM   1493  CB  TRP A 112       8.907   9.197  17.211  1.00 87.99           C
ATOM   1494 1HB  TRP A 112       8.539   8.197  16.983  1.00 87.99           H
ATOM   1495 2HB  TRP A 112       8.592   9.428  18.229  1.00 87.99           H
ATOM   1496  CG  TRP A 112       8.256  10.195  16.252  1.00 87.99           C
ATOM   1497  CD1 TRP A 112       7.822  11.434  16.520  1.00 87.99           C
ATOM   1498  HD1 TRP A 112       7.882  11.907  17.500  1.00 87.99           H
ATOM   1499  CD2 TRP A 112       7.981   9.987  14.850  1.00 87.99           C
ATOM   1500  NE1 TRP A 112       7.290  12.038  15.398  1.00 87.99           N
ATOM   1501  HE1 TRP A 112       6.904  12.959  15.348  1.00 87.99           H
ATOM   1502  CE2 TRP A 112       7.390  11.129  14.351  1.00 87.99           C
ATOM   1503  CE3 TRP A 112       8.224   8.870  14.032  1.00 87.99           C
ATOM   1504  HE3 TRP A 112       8.690   7.957  14.402  1.00 87.99           H
ATOM   1505  CZ2 TRP A 112       6.992  11.266  13.016  1.00 87.99           C
ATOM   1506  HZ2 TRP A 112       6.527  12.179  12.645  1.00 87.99           H
ATOM   1507  CZ3 TRP A 112       7.821   9.022  12.700  1.00 87.99           C
ATOM   1508  HZ3 TRP A 112       7.987   8.185  12.021  1.00 87.99           H
ATOM   1509  CH2 TRP A 112       7.224  10.166  12.181  1.00 87.99           C
ATOM   1510  HH2 TRP A 112       6.939  10.205  11.130  1.00 87.99           H
ATOM   1511  HN  TRP A 112      10.347   7.734  18.646  1.00 87.99           H
ATOM   1512  N   LYS A 113      11.883  11.074  16.763  1.00 80.71           N
ATOM   1513  CA  LYS A 113      12.676  12.232  17.137  1.00 80.71           C
ATOM   1514  C   LYS A 113      12.058  13.489  16.520  1.00 80.71           C
ATOM   1515  O   LYS A 113      12.652  14.565  16.569  1.00 80.71           O
ATOM   1516  HA  LYS A 113      12.630  12.323  18.222  1.00 80.71           H
ATOM   1517  CB  LYS A 113      14.144  12.021  16.761  1.00 80.71           C
ATOM   1518 1HB  LYS A 113      14.229  11.863  15.686  1.00 80.71           H
ATOM   1519 2HB  LYS A 113      14.716  12.919  16.997  1.00 80.71           H
ATOM   1520  CG  LYS A 113      14.734  10.823  17.508  1.00 80.71           C
ATOM   1521 1HG  LYS A 113      14.578  10.945  18.579  1.00 80.71           H
ATOM   1522 2HG  LYS A 113      14.212   9.913  17.211  1.00 80.71           H
ATOM   1523  CD  LYS A 113      16.229  10.678  17.218  1.00 80.71           C
ATOM   1524 1HD  LYS A 113      16.383  10.525  16.149  1.00 80.71           H
ATOM   1525 2HD  LYS A 113      16.746  11.600  17.485  1.00 80.71           H
ATOM   1526  CE  LYS A 113      16.828   9.506  17.997  1.00 80.71           C
ATOM   1527 1HE  LYS A 113      16.696   9.668  19.067  1.00 80.71           H
ATOM   1528 2HE  LYS A 113      16.299   8.587  17.747  1.00 80.71           H
ATOM   1529  NZ  LYS A 113      18.267   9.358  17.686  1.00 80.71           N
ATOM   1530 1HZ  LYS A 113      18.641   8.558  18.186  1.00 80.71           H
ATOM   1531 2HZ  LYS A 113      18.385   9.218  16.689  1.00 80.71           H
ATOM   1532 3HZ  LYS A 113      18.763  10.196  17.971  1.00 80.71           H
ATOM   1533  HN  LYS A 113      12.012  10.759  15.822  1.00 80.71           H
ATOM   1534  N   PHE A 114      10.873  13.310  15.954  1.00 86.38           N
ATOM   1535  CA  PHE A 114      10.250  14.366  15.174  1.00 86.38           C
ATOM   1536  C   PHE A 114       9.030  14.937  15.901  1.00 86.38           C
ATOM   1537  O   PHE A 114       8.576  14.374  16.896  1.00 86.38           O
ATOM   1538  HA  PHE A 114      10.993  15.152  15.042  1.00 86.38           H
ATOM   1539  CB  PHE A 114       9.795  13.738  13.855  1.00 86.38           C
ATOM   1540 1HB  PHE A 114       9.002  13.019  14.061  1.00 86.38           H
ATOM   1541 2HB  PHE A 114       9.365  14.516  13.224  1.00 86.38           H
ATOM   1542  CG  PHE A 114      10.913  13.035  13.082  1.00 86.38           C
ATOM   1543  CD1 PHE A 114      11.823  13.768  12.387  1.00 86.38           C
ATOM   1544  HD1 PHE A 114      11.757  14.856  12.379  1.00 86.38           H
ATOM   1545  CD2 PHE A 114      10.996  11.678  13.091  1.00 86.38           C
ATOM   1546  HD2 PHE A 114      10.267  11.091  13.649  1.00 86.38           H
ATOM   1547  CE1 PHE A 114      12.861  13.115  11.670  1.00 86.38           C
ATOM   1548  HE1 PHE A 114      13.590  13.703  11.112  1.00 86.38           H
ATOM   1549  CE2 PHE A 114      12.034  11.025  12.374  1.00 86.38           C
ATOM   1550  HE2 PHE A 114      12.101   9.937  12.381  1.00 86.38           H
ATOM   1551  CZ  PHE A 114      12.944  11.758  11.678  1.00 86.38           C
ATOM   1552  HZ  PHE A 114      13.741  11.257  11.128  1.00 86.38           H
ATOM   1553  HN  PHE A 114      10.343  12.465  16.021  1.00 86.38           H
ATOM   1554  N   GLN A 115       8.534  16.047  15.375  1.00 79.71           N
ATOM   1555  CA  GLN A 115       7.408  16.728  15.990  1.00 79.71           C
ATOM   1556  C   GLN A 115       6.110  15.969  15.706  1.00 79.71           C
ATOM   1557  O   GLN A 115       6.068  15.112  14.825  1.00 79.71           O
ATOM   1558  HA  GLN A 115       7.614  16.721  17.060  1.00 79.71           H
ATOM   1559  CB  GLN A 115       7.313  18.177  15.508  1.00 79.71           C
ATOM   1560 1HB  GLN A 115       7.265  18.199  14.419  1.00 79.71           H
ATOM   1561 2HB  GLN A 115       6.391  18.627  15.876  1.00 79.71           H
ATOM   1562  CG  GLN A 115       8.514  18.994  15.988  1.00 79.71           C
ATOM   1563 1HG  GLN A 115       8.600  18.918  17.072  1.00 79.71           H
ATOM   1564 2HG  GLN A 115       9.430  18.583  15.565  1.00 79.71           H
ATOM   1565  CD  GLN A 115       8.373  20.463  15.584  1.00 79.71           C
ATOM   1566  OE1 GLN A 115       7.467  20.853  14.866  1.00 79.71           O
ATOM   1567  NE2 GLN A 115       9.318  21.254  16.084  1.00 79.71           N
ATOM   1568 1HE2 GLN A 115      10.035  20.871  16.667  1.00 79.71           H
ATOM   1569 2HE2 GLN A 115       9.313  22.233  15.877  1.00 79.71           H
ATOM   1570  HN  GLN A 115       8.889  16.480  14.546  1.00 79.71           H
ATOM   1571  N   THR A 116       5.082  16.313  16.468  1.00 86.61           N
ATOM   1572  CA  THR A 116       3.788  15.670  16.315  1.00 86.61           C
ATOM   1573  C   THR A 116       3.264  15.860  14.890  1.00 86.61           C
ATOM   1574  O   THR A 116       2.685  14.943  14.310  1.00 86.61           O
ATOM   1575  HA  THR A 116       3.916  14.598  16.467  1.00 86.61           H
ATOM   1576  CB  THR A 116       2.851  16.230  17.387  1.00 86.61           C
ATOM   1577  HB  THR A 116       2.538  17.244  17.139  1.00 86.61           H
ATOM   1578  OG1 THR A 116       3.588  16.092  18.598  1.00 86.61           O
ATOM   1579  HG1 THR A 116       3.187  16.668  19.310  1.00 86.61           H
ATOM   1580  CG2 THR A 116       1.616  15.353  17.601  1.00 86.61           C
ATOM   1581 1HG2 THR A 116       1.927  14.357  17.914  1.00 86.61           H
ATOM   1582 2HG2 THR A 116       1.055  15.282  16.669  1.00 86.61           H
ATOM   1583 3HG2 THR A 116       0.985  15.796  18.371  1.00 86.61           H
ATOM   1584  HN  THR A 116       5.123  17.015  17.179  1.00 86.61           H
ATOM   1585  N   PHE A 117       3.486  17.057  14.367  1.00 89.44           N
ATOM   1586  CA  PHE A 117       3.020  17.388  13.031  1.00 89.44           C
ATOM   1587  C   PHE A 117       3.540  16.380  12.004  1.00 89.44           C
ATOM   1588  O   PHE A 117       2.783  15.899  11.162  1.00 89.44           O
ATOM   1589  HA  PHE A 117       1.931  17.355  13.050  1.00 89.44           H
ATOM   1590  CB  PHE A 117       3.576  18.773  12.694  1.00 89.44           C
ATOM   1591 1HB  PHE A 117       3.202  19.491  13.424  1.00 89.44           H
ATOM   1592 2HB  PHE A 117       4.661  18.753  12.794  1.00 89.44           H
ATOM   1593  CG  PHE A 117       3.218  19.263  11.289  1.00 89.44           C
ATOM   1594  CD1 PHE A 117       4.160  19.263  10.308  1.00 89.44           C
ATOM   1595  HD1 PHE A 117       5.171  18.915  10.523  1.00 89.44           H
ATOM   1596  CD2 PHE A 117       1.957  19.697  11.021  1.00 89.44           C
ATOM   1597  HD2 PHE A 117       1.202  19.696  11.807  1.00 89.44           H
ATOM   1598  CE1 PHE A 117       3.828  19.717   9.005  1.00 89.44           C
ATOM   1599  HE1 PHE A 117       4.583  19.718   8.219  1.00 89.44           H
ATOM   1600  CE2 PHE A 117       1.625  20.151   9.717  1.00 89.44           C
ATOM   1601  HE2 PHE A 117       0.615  20.499   9.502  1.00 89.44           H
ATOM   1602  CZ  PHE A 117       2.567  20.152   8.736  1.00 89.44           C
ATOM   1603  HZ  PHE A 117       2.312  20.500   7.736  1.00 89.44           H
ATOM   1604  HN  PHE A 117       3.973  17.792  14.839  1.00 89.44           H
ATOM   1605  N   MET A 118       4.829  16.089  12.107  1.00 86.92           N
ATOM   1606  CA  MET A 118       5.461  15.157  11.189  1.00 86.92           C
ATOM   1607  C   MET A 118       4.872  13.754  11.339  1.00 86.92           C
ATOM   1608  O   MET A 118       4.770  13.012  10.363  1.00 86.92           O
ATOM   1609  HA  MET A 118       5.252  15.542  10.190  1.00 86.92           H
ATOM   1610  CB  MET A 118       6.966  15.112  11.464  1.00 86.92           C
ATOM   1611 1HB  MET A 118       7.140  14.977  12.531  1.00 86.92           H
ATOM   1612 2HB  MET A 118       7.405  14.252  10.958  1.00 86.92           H
ATOM   1613  CG  MET A 118       7.649  16.395  10.987  1.00 86.92           C
ATOM   1614 1HG  MET A 118       7.297  17.244  11.574  1.00 86.92           H
ATOM   1615 2HG  MET A 118       8.726  16.323  11.145  1.00 86.92           H
ATOM   1616  SD  MET A 118       7.303  16.665   9.257  1.00 86.92           S
ATOM   1617  CE  MET A 118       8.150  15.261   8.549  1.00 86.92           C
ATOM   1618 1HE  MET A 118       9.209  15.310   8.802  1.00 86.92           H
ATOM   1619 2HE  MET A 118       7.723  14.341   8.948  1.00 86.92           H
ATOM   1620 3HE  MET A 118       8.034  15.276   7.466  1.00 86.92           H
ATOM   1621  HN  MET A 118       5.436  16.477  12.800  1.00 86.92           H
ATOM   1622  N   CYS A 119       4.499  13.432  12.569  1.00 91.88           N
ATOM   1623  CA  CYS A 119       3.874  12.150  12.850  1.00 91.88           C
ATOM   1624  C   CYS A 119       2.569  12.068  12.056  1.00 91.88           C
ATOM   1625  O   CYS A 119       2.302  11.064  11.397  1.00 91.88           O
ATOM   1626  HA  CYS A 119       4.575  11.382  12.525  1.00 91.88           H
ATOM   1627  CB  CYS A 119       3.643  11.951  14.350  1.00 91.88           C
ATOM   1628 1HB  CYS A 119       4.599  11.915  14.872  1.00 91.88           H
ATOM   1629 2HB  CYS A 119       3.089  12.797  14.756  1.00 91.88           H
ATOM   1630  SG  CYS A 119       2.714  10.401  14.639  1.00 91.88           S
ATOM   1631  HN  CYS A 119       4.618  14.027  13.363  1.00 91.88           H
ATOM   1632  N   LYS A 120       1.791  13.136  12.144  1.00 90.62           N
ATOM   1633  CA  LYS A 120       0.509  13.187  11.462  1.00 90.62           C
ATOM   1634  C   LYS A 120       0.732  13.036   9.956  1.00 90.62           C
ATOM   1635  O   LYS A 120       0.060  12.239   9.302  1.00 90.62           O
ATOM   1636  HA  LYS A 120      -0.080  12.339  11.811  1.00 90.62           H
ATOM   1637  CB  LYS A 120      -0.253  14.457  11.847  1.00 90.62           C
ATOM   1638 1HB  LYS A 120       0.401  15.323  11.744  1.00 90.62           H
ATOM   1639 2HB  LYS A 120      -1.088  14.606  11.162  1.00 90.62           H
ATOM   1640  CG  LYS A 120      -0.773  14.370  13.283  1.00 90.62           C
ATOM   1641 1HG  LYS A 120      -1.474  13.541  13.370  1.00 90.62           H
ATOM   1642 2HG  LYS A 120       0.055  14.161  13.961  1.00 90.62           H
ATOM   1643  CD  LYS A 120      -1.461  15.673  13.696  1.00 90.62           C
ATOM   1644 1HD  LYS A 120      -0.755  16.500  13.625  1.00 90.62           H
ATOM   1645 2HD  LYS A 120      -2.278  15.891  13.008  1.00 90.62           H
ATOM   1646  CE  LYS A 120      -2.002  15.578  15.124  1.00 90.62           C
ATOM   1647 1HE  LYS A 120      -1.308  15.011  15.745  1.00 90.62           H
ATOM   1648 2HE  LYS A 120      -2.076  16.575  15.558  1.00 90.62           H
ATOM   1649  NZ  LYS A 120      -3.331  14.926  15.133  1.00 90.62           N
ATOM   1650 1HZ  LYS A 120      -3.776  15.079  16.031  1.00 90.62           H
ATOM   1651 2HZ  LYS A 120      -3.906  15.323  14.399  1.00 90.62           H
ATOM   1652 3HZ  LYS A 120      -3.220  13.931  14.976  1.00 90.62           H
ATOM   1653  HN  LYS A 120       2.023  13.955  12.669  1.00 90.62           H
ATOM   1654  N   VAL A 121       1.677  13.814   9.448  1.00 91.85           N
ATOM   1655  CA  VAL A 121       1.914  13.866   8.016  1.00 91.85           C
ATOM   1656  C   VAL A 121       2.353  12.485   7.525  1.00 91.85           C
ATOM   1657  O   VAL A 121       1.812  11.969   6.548  1.00 91.85           O
ATOM   1658  HA  VAL A 121       0.970  14.125   7.536  1.00 91.85           H
ATOM   1659  CB  VAL A 121       2.927  14.966   7.693  1.00 91.85           C
ATOM   1660  HB  VAL A 121       3.801  14.813   8.327  1.00 91.85           H
ATOM   1661  CG1 VAL A 121       3.384  14.880   6.235  1.00 91.85           C
ATOM   1662 1HG1 VAL A 121       3.850  13.911   6.057  1.00 91.85           H
ATOM   1663 2HG1 VAL A 121       2.522  14.995   5.577  1.00 91.85           H
ATOM   1664 3HG1 VAL A 121       4.103  15.673   6.033  1.00 91.85           H
ATOM   1665  CG2 VAL A 121       2.354  16.349   8.008  1.00 91.85           C
ATOM   1666 1HG2 VAL A 121       1.457  16.515   7.411  1.00 91.85           H
ATOM   1667 2HG2 VAL A 121       2.102  16.406   9.067  1.00 91.85           H
ATOM   1668 3HG2 VAL A 121       3.095  17.112   7.769  1.00 91.85           H
ATOM   1669  HN  VAL A 121       2.274  14.399   9.997  1.00 91.85           H
ATOM   1670  N   VAL A 122       3.330  11.927   8.224  1.00 90.29           N
ATOM   1671  CA  VAL A 122       3.981  10.712   7.764  1.00 90.29           C
ATOM   1672  C   VAL A 122       2.964   9.569   7.748  1.00 90.29           C
ATOM   1673  O   VAL A 122       2.902   8.802   6.788  1.00 90.29           O
ATOM   1674  HA  VAL A 122       4.325  10.890   6.745  1.00 90.29           H
ATOM   1675  CB  VAL A 122       5.204  10.413   8.632  1.00 90.29           C
ATOM   1676  HB  VAL A 122       4.887  10.427   9.675  1.00 90.29           H
ATOM   1677  CG1 VAL A 122       5.763   9.021   8.330  1.00 90.29           C
ATOM   1678 1HG1 VAL A 122       4.998   8.270   8.533  1.00 90.29           H
ATOM   1679 2HG1 VAL A 122       6.056   8.966   7.282  1.00 90.29           H
ATOM   1680 3HG1 VAL A 122       6.632   8.833   8.961  1.00 90.29           H
ATOM   1681  CG2 VAL A 122       6.280  11.486   8.452  1.00 90.29           C
ATOM   1682 1HG2 VAL A 122       6.591  11.517   7.408  1.00 90.29           H
ATOM   1683 2HG2 VAL A 122       5.876  12.457   8.740  1.00 90.29           H
ATOM   1684 3HG2 VAL A 122       7.138  11.248   9.081  1.00 90.29           H
ATOM   1685  HN  VAL A 122       3.676  12.290   9.090  1.00 90.29           H
ATOM   1686  N   ASN A 123       2.193   9.490   8.822  1.00 89.68           N
ATOM   1687  CA  ASN A 123       1.174   8.461   8.938  1.00 89.68           C
ATOM   1688  C   ASN A 123       0.134   8.651   7.832  1.00 89.68           C
ATOM   1689  O   ASN A 123      -0.298   7.683   7.209  1.00 89.68           O
ATOM   1690  HA  ASN A 123       1.710   7.516   8.849  1.00 89.68           H
ATOM   1691  CB  ASN A 123       0.453   8.548  10.285  1.00 89.68           C
ATOM   1692 1HB  ASN A 123       0.472   9.577  10.645  1.00 89.68           H
ATOM   1693 2HB  ASN A 123      -0.594   8.273  10.160  1.00 89.68           H
ATOM   1694  CG  ASN A 123       1.108   7.629  11.318  1.00 89.68           C
ATOM   1695  OD1 ASN A 123       1.786   6.669  10.992  1.00 89.68           O
ATOM   1696  ND2 ASN A 123       0.867   7.975  12.580  1.00 89.68           N
ATOM   1697 1HD2 ASN A 123       0.301   8.775  12.779  1.00 89.68           H
ATOM   1698 2HD2 ASN A 123       1.251   7.435  13.329  1.00 89.68           H
ATOM   1699  HN  ASN A 123       2.255  10.113   9.602  1.00 89.68           H
ATOM   1700  N   SER A 124      -0.237   9.905   7.622  1.00 90.85           N
ATOM   1701  CA  SER A 124      -1.274  10.227   6.657  1.00 90.85           C
ATOM   1702  C   SER A 124      -0.800   9.877   5.245  1.00 90.85           C
ATOM   1703  O   SER A 124      -1.535   9.260   4.475  1.00 90.85           O
ATOM   1704  HA  SER A 124      -2.130   9.613   6.936  1.00 90.85           H
ATOM   1705  CB  SER A 124      -1.660  11.705   6.736  1.00 90.85           C
ATOM   1706 1HB  SER A 124      -0.803  12.319   6.460  1.00 90.85           H
ATOM   1707 2HB  SER A 124      -2.448  11.914   6.012  1.00 90.85           H
ATOM   1708  OG  SER A 124      -2.106  12.072   8.039  1.00 90.85           O
ATOM   1709  HG  SER A 124      -1.441  12.682   8.469  1.00 90.85           H
ATOM   1710  HN  SER A 124       0.157  10.692   8.098  1.00 90.85           H
ATOM   1711  N   MET A 125       0.424  10.287   4.947  1.00 84.91           N
ATOM   1712  CA  MET A 125       0.996  10.043   3.634  1.00 84.91           C
ATOM   1713  C   MET A 125       1.053   8.544   3.330  1.00 84.91           C
ATOM   1714  O   MET A 125       0.679   8.114   2.240  1.00 84.91           O
ATOM   1715  HA  MET A 125       0.331  10.539   2.927  1.00 84.91           H
ATOM   1716  CB  MET A 125       2.408  10.629   3.575  1.00 84.91           C
ATOM   1717 1HB  MET A 125       2.951  10.371   4.484  1.00 84.91           H
ATOM   1718 2HB  MET A 125       2.955  10.189   2.741  1.00 84.91           H
ATOM   1719  CG  MET A 125       2.364  12.150   3.416  1.00 84.91           C
ATOM   1720 1HG  MET A 125       1.781  12.415   2.533  1.00 84.91           H
ATOM   1721 2HG  MET A 125       1.864  12.600   4.274  1.00 84.91           H
ATOM   1722  SD  MET A 125       4.021  12.798   3.268  1.00 84.91           S
ATOM   1723  CE  MET A 125       4.422  12.249   1.618  1.00 84.91           C
ATOM   1724 1HE  MET A 125       4.366  11.161   1.573  1.00 84.91           H
ATOM   1725 2HE  MET A 125       3.714  12.679   0.909  1.00 84.91           H
ATOM   1726 3HE  MET A 125       5.432  12.571   1.363  1.00 84.91           H
ATOM   1727  HN  MET A 125       1.020  10.776   5.583  1.00 84.91           H
ATOM   1728  N   TYR A 126       1.523   7.791   4.313  1.00 85.31           N
ATOM   1729  CA  TYR A 126       1.654   6.352   4.157  1.00 85.31           C
ATOM   1730  C   TYR A 126       0.320   5.721   3.755  1.00 85.31           C
ATOM   1731  O   TYR A 126       0.261   4.934   2.812  1.00 85.31           O
ATOM   1732  HA  TYR A 126       2.388   6.165   3.373  1.00 85.31           H
ATOM   1733  CB  TYR A 126       2.066   5.815   5.529  1.00 85.31           C
ATOM   1734 1HB  TYR A 126       3.087   6.133   5.741  1.00 85.31           H
ATOM   1735 2HB  TYR A 126       1.428   6.264   6.290  1.00 85.31           H
ATOM   1736  CG  TYR A 126       1.986   4.292   5.650  1.00 85.31           C
ATOM   1737  CD1 TYR A 126       0.885   3.703   6.238  1.00 85.31           C
ATOM   1738  HD1 TYR A 126       0.072   4.324   6.616  1.00 85.31           H
ATOM   1739  CD2 TYR A 126       3.015   3.507   5.172  1.00 85.31           C
ATOM   1740  HD2 TYR A 126       3.885   3.972   4.708  1.00 85.31           H
ATOM   1741  CE1 TYR A 126       0.810   2.270   6.352  1.00 85.31           C
ATOM   1742  HE1 TYR A 126      -0.054   1.792   6.814  1.00 85.31           H
ATOM   1743  CE2 TYR A 126       2.940   2.073   5.286  1.00 85.31           C
ATOM   1744  HE2 TYR A 126       3.746   1.441   4.913  1.00 85.31           H
ATOM   1745  CZ  TYR A 126       1.841   1.526   5.871  1.00 85.31           C
ATOM   1746  OH  TYR A 126       1.770   0.172   5.978  1.00 85.31           O
ATOM   1747  HH  TYR A 126       1.011  -0.084   6.576  1.00 85.31           H
ATOM   1748  HN  TYR A 126       1.811   8.147   5.202  1.00 85.31           H
ATOM   1749  N   LYS A 127      -0.719   6.090   4.490  1.00 84.51           N
ATOM   1750  CA  LYS A 127      -2.009   5.439   4.343  1.00 84.51           C
ATOM   1751  C   LYS A 127      -2.654   5.886   3.029  1.00 84.51           C
ATOM   1752  O   LYS A 127      -3.281   5.086   2.337  1.00 84.51           O
ATOM   1753  HA  LYS A 127      -1.830   4.365   4.291  1.00 84.51           H
ATOM   1754  CB  LYS A 127      -2.882   5.693   5.574  1.00 84.51           C
ATOM   1755 1HB  LYS A 127      -2.305   5.501   6.479  1.00 84.51           H
ATOM   1756 2HB  LYS A 127      -3.180   6.741   5.603  1.00 84.51           H
ATOM   1757  CG  LYS A 127      -4.126   4.803   5.557  1.00 84.51           C
ATOM   1758 1HG  LYS A 127      -4.829   5.169   4.809  1.00 84.51           H
ATOM   1759 2HG  LYS A 127      -3.849   3.790   5.266  1.00 84.51           H
ATOM   1760  CD  LYS A 127      -4.801   4.779   6.930  1.00 84.51           C
ATOM   1761 1HD  LYS A 127      -4.156   4.271   7.647  1.00 84.51           H
ATOM   1762 2HD  LYS A 127      -4.938   5.798   7.290  1.00 84.51           H
ATOM   1763  CE  LYS A 127      -6.155   4.070   6.862  1.00 84.51           C
ATOM   1764 1HE  LYS A 127      -6.736   4.462   6.027  1.00 84.51           H
ATOM   1765 2HE  LYS A 127      -6.007   3.006   6.677  1.00 84.51           H
ATOM   1766  NZ  LYS A 127      -6.903   4.259   8.126  1.00 84.51           N
ATOM   1767 1HZ  LYS A 127      -7.823   3.842   8.040  1.00 84.51           H
ATOM   1768 2HZ  LYS A 127      -6.400   3.814   8.886  1.00 84.51           H
ATOM   1769 3HZ  LYS A 127      -6.997   5.250   8.317  1.00 84.51           H
ATOM   1770  HN  LYS A 127      -0.688   6.817   5.176  1.00 84.51           H
ATOM   1771  N   MET A 128      -2.477   7.164   2.725  1.00 85.42           N
ATOM   1772  CA  MET A 128      -3.020   7.723   1.499  1.00 85.42           C
ATOM   1773  C   MET A 128      -2.441   7.017   0.271  1.00 85.42           C
ATOM   1774  O   MET A 128      -3.171   6.692  -0.664  1.00 85.42           O
ATOM   1775  HA  MET A 128      -4.095   7.554   1.550  1.00 85.42           H
ATOM   1776  CB  MET A 128      -2.693   9.216   1.430  1.00 85.42           C
ATOM   1777 1HB  MET A 128      -3.035   9.709   2.341  1.00 85.42           H
ATOM   1778 2HB  MET A 128      -1.613   9.354   1.380  1.00 85.42           H
ATOM   1779  CG  MET A 128      -3.354   9.866   0.213  1.00 85.42           C
ATOM   1780 1HG  MET A 128      -2.960   9.426  -0.703  1.00 85.42           H
ATOM   1781 2HG  MET A 128      -4.426   9.674   0.225  1.00 85.42           H
ATOM   1782  SD  MET A 128      -3.051  11.626   0.222  1.00 85.42           S
ATOM   1783  CE  MET A 128      -1.305  11.642  -0.151  1.00 85.42           C
ATOM   1784 1HE  MET A 128      -0.764  11.095   0.621  1.00 85.42           H
ATOM   1785 2HE  MET A 128      -1.136  11.168  -1.118  1.00 85.42           H
ATOM   1786 3HE  MET A 128      -0.950  12.672  -0.185  1.00 85.42           H
ATOM   1787  HN  MET A 128      -1.975   7.811   3.299  1.00 85.42           H
ATOM   1788  N   ASN A 129      -1.135   6.800   0.314  1.00 80.42           N
ATOM   1789  CA  ASN A 129      -0.438   6.201  -0.812  1.00 80.42           C
ATOM   1790  C   ASN A 129      -0.802   4.717  -0.901  1.00 80.42           C
ATOM   1791  O   ASN A 129      -0.921   4.168  -1.995  1.00 80.42           O
ATOM   1792  HA  ASN A 129      -0.768   6.764  -1.685  1.00 80.42           H
ATOM   1793  CB  ASN A 129       1.078   6.306  -0.641  1.00 80.42           C
ATOM   1794 1HB  ASN A 129       1.366   5.916   0.335  1.00 80.42           H
ATOM   1795 2HB  ASN A 129       1.576   5.691  -1.390  1.00 80.42           H
ATOM   1796  CG  ASN A 129       1.545   7.757  -0.774  1.00 80.42           C
ATOM   1797  OD1 ASN A 129       0.997   8.547  -1.525  1.00 80.42           O
ATOM   1798  ND2 ASN A 129       2.586   8.063  -0.004  1.00 80.42           N
ATOM   1799 1HD2 ASN A 129       2.990   7.367   0.590  1.00 80.42           H
ATOM   1800 2HD2 ASN A 129       2.966   8.988  -0.020  1.00 80.42           H
ATOM   1801  HN  ASN A 129      -0.556   7.025   1.097  1.00 80.42           H
ATOM   1802  N   PHE A 130      -0.968   4.111   0.266  1.00 83.20           N
ATOM   1803  CA  PHE A 130      -1.357   2.713   0.333  1.00 83.20           C
ATOM   1804  C   PHE A 130      -2.626   2.456  -0.483  1.00 83.20           C
ATOM   1805  O   PHE A 130      -2.649   1.573  -1.339  1.00 83.20           O
ATOM   1806  HA  PHE A 130      -0.536   2.128  -0.082  1.00 83.20           H
ATOM   1807  CB  PHE A 130      -1.638   2.397   1.804  1.00 83.20           C
ATOM   1808 1HB  PHE A 130      -0.718   2.524   2.375  1.00 83.20           H
ATOM   1809 2HB  PHE A 130      -2.355   3.122   2.190  1.00 83.20           H
ATOM   1810  CG  PHE A 130      -2.180   0.987   2.045  1.00 83.20           C
ATOM   1811  CD1 PHE A 130      -3.511   0.796   2.251  1.00 83.20           C
ATOM   1812  HD1 PHE A 130      -4.191   1.648   2.244  1.00 83.20           H
ATOM   1813  CD2 PHE A 130      -1.332  -0.076   2.054  1.00 83.20           C
ATOM   1814  HD2 PHE A 130      -0.265   0.077   1.889  1.00 83.20           H
ATOM   1815  CE1 PHE A 130      -4.014  -0.513   2.475  1.00 83.20           C
ATOM   1816  HE1 PHE A 130      -5.081  -0.666   2.640  1.00 83.20           H
ATOM   1817  CE2 PHE A 130      -1.835  -1.385   2.278  1.00 83.20           C
ATOM   1818  HE2 PHE A 130      -1.155  -2.236   2.285  1.00 83.20           H
ATOM   1819  CZ  PHE A 130      -3.166  -1.575   2.484  1.00 83.20           C
ATOM   1820  HZ  PHE A 130      -3.552  -2.580   2.655  1.00 83.20           H
ATOM   1821  HN  PHE A 130      -0.842   4.558   1.151  1.00 83.20           H
ATOM   1822  N   TYR A 131      -3.650   3.244  -0.188  1.00 90.38           N
ATOM   1823  CA  TYR A 131      -4.924   3.101  -0.871  1.00 90.38           C
ATOM   1824  C   TYR A 131      -4.803   3.494  -2.345  1.00 90.38           C
ATOM   1825  O   TYR A 131      -5.363   2.830  -3.216  1.00 90.38           O
ATOM   1826  HA  TYR A 131      -5.226   2.056  -0.805  1.00 90.38           H
ATOM   1827  CB  TYR A 131      -5.886   4.066  -0.176  1.00 90.38           C
ATOM   1828 1HB  TYR A 131      -5.375   5.015  -0.009  1.00 90.38           H
ATOM   1829 2HB  TYR A 131      -6.725   4.269  -0.841  1.00 90.38           H
ATOM   1830  CG  TYR A 131      -6.425   3.552   1.161  1.00 90.38           C
ATOM   1831  CD1 TYR A 131      -7.053   2.325   1.225  1.00 90.38           C
ATOM   1832  HD1 TYR A 131      -7.165   1.722   0.324  1.00 90.38           H
ATOM   1833  CD2 TYR A 131      -6.283   4.316   2.302  1.00 90.38           C
ATOM   1834  HD2 TYR A 131      -5.787   5.285   2.251  1.00 90.38           H
ATOM   1835  CE1 TYR A 131      -7.560   1.841   2.483  1.00 90.38           C
ATOM   1836  HE1 TYR A 131      -8.059   0.874   2.548  1.00 90.38           H
ATOM   1837  CE2 TYR A 131      -6.790   3.832   3.559  1.00 90.38           C
ATOM   1838  HE2 TYR A 131      -6.685   4.425   4.468  1.00 90.38           H
ATOM   1839  CZ  TYR A 131      -7.404   2.618   3.588  1.00 90.38           C
ATOM   1840  OH  TYR A 131      -7.883   2.161   4.776  1.00 90.38           O
ATOM   1841  HH  TYR A 131      -8.203   2.928   5.333  1.00 90.38           H
ATOM   1842  HN  TYR A 131      -3.618   3.967   0.501  1.00 90.38           H
ATOM   1843  N   SER A 132      -4.069   4.572  -2.579  1.00 90.02           N
ATOM   1844  CA  SER A 132      -3.949   5.120  -3.919  1.00 90.02           C
ATOM   1845  C   SER A 132      -3.325   4.082  -4.855  1.00 90.02           C
ATOM   1846  O   SER A 132      -3.802   3.881  -5.971  1.00 90.02           O
ATOM   1847  HA  SER A 132      -4.969   5.350  -4.229  1.00 90.02           H
ATOM   1848  CB  SER A 132      -3.115   6.403  -3.918  1.00 90.02           C
ATOM   1849 1HB  SER A 132      -2.116   6.185  -3.542  1.00 90.02           H
ATOM   1850 2HB  SER A 132      -3.000   6.762  -4.940  1.00 90.02           H
ATOM   1851  OG  SER A 132      -3.709   7.424  -3.120  1.00 90.02           O
ATOM   1852  HG  SER A 132      -3.250   7.475  -2.233  1.00 90.02           H
ATOM   1853  HN  SER A 132      -3.562   5.067  -1.873  1.00 90.02           H
ATOM   1854  N   CYS A 133      -2.268   3.451  -4.365  1.00 86.88           N
ATOM   1855  CA  CYS A 133      -1.534   2.487  -5.168  1.00 86.88           C
ATOM   1856  C   CYS A 133      -2.485   1.347  -5.538  1.00 86.88           C
ATOM   1857  O   CYS A 133      -2.587   0.974  -6.706  1.00 86.88           O
ATOM   1858  HA  CYS A 133      -1.197   3.015  -6.060  1.00 86.88           H
ATOM   1859  CB  CYS A 133      -0.288   1.978  -4.441  1.00 86.88           C
ATOM   1860 1HB  CYS A 133      -0.554   1.640  -3.439  1.00 86.88           H
ATOM   1861 2HB  CYS A 133       0.125   1.118  -4.968  1.00 86.88           H
ATOM   1862  SG  CYS A 133       0.964   3.308  -4.338  1.00 86.88           S
ATOM   1863  HG  CYS A 133       2.020   2.519  -4.515  1.00 86.88           H
ATOM   1864  HN  CYS A 133      -1.913   3.588  -3.441  1.00 86.88           H
ATOM   1865  N   VAL A 134      -3.157   0.826  -4.522  1.00 86.43           N
ATOM   1866  CA  VAL A 134      -3.982  -0.357  -4.698  1.00 86.43           C
ATOM   1867  C   VAL A 134      -5.125  -0.037  -5.664  1.00 86.43           C
ATOM   1868  O   VAL A 134      -5.448  -0.840  -6.538  1.00 86.43           O
ATOM   1869  HA  VAL A 134      -3.356  -1.132  -5.141  1.00 86.43           H
ATOM   1870  CB  VAL A 134      -4.471  -0.861  -3.339  1.00 86.43           C
ATOM   1871  HB  VAL A 134      -4.990  -0.040  -2.844  1.00 86.43           H
ATOM   1872  CG1 VAL A 134      -5.465  -2.012  -3.507  1.00 86.43           C
ATOM   1873 1HG1 VAL A 134      -6.325  -1.669  -4.082  1.00 86.43           H
ATOM   1874 2HG1 VAL A 134      -4.982  -2.836  -4.032  1.00 86.43           H
ATOM   1875 3HG1 VAL A 134      -5.797  -2.352  -2.526  1.00 86.43           H
ATOM   1876  CG2 VAL A 134      -3.295  -1.277  -2.453  1.00 86.43           C
ATOM   1877 1HG2 VAL A 134      -2.736  -2.075  -2.942  1.00 86.43           H
ATOM   1878 2HG2 VAL A 134      -2.640  -0.420  -2.293  1.00 86.43           H
ATOM   1879 3HG2 VAL A 134      -3.671  -1.631  -1.493  1.00 86.43           H
ATOM   1880  HN  VAL A 134      -3.144   1.198  -3.594  1.00 86.43           H
ATOM   1881  N   LEU A 135      -5.706   1.139  -5.474  1.00 91.21           N
ATOM   1882  CA  LEU A 135      -6.841   1.552  -6.281  1.00 91.21           C
ATOM   1883  C   LEU A 135      -6.383   1.763  -7.726  1.00 91.21           C
ATOM   1884  O   LEU A 135      -7.122   1.469  -8.664  1.00 91.21           O
ATOM   1885  HA  LEU A 135      -7.567   0.739  -6.265  1.00 91.21           H
ATOM   1886  CB  LEU A 135      -7.519   2.778  -5.666  1.00 91.21           C
ATOM   1887 1HB  LEU A 135      -6.757   3.535  -5.481  1.00 91.21           H
ATOM   1888 2HB  LEU A 135      -8.210   3.193  -6.399  1.00 91.21           H
ATOM   1889  CG  LEU A 135      -8.285   2.537  -4.363  1.00 91.21           C
ATOM   1890  HG  LEU A 135      -7.605   2.075  -3.648  1.00 91.21           H
ATOM   1891  CD1 LEU A 135      -8.755   3.858  -3.751  1.00 91.21           C
ATOM   1892 1HD1 LEU A 135      -7.891   4.487  -3.537  1.00 91.21           H
ATOM   1893 2HD1 LEU A 135      -9.412   4.370  -4.454  1.00 91.21           H
ATOM   1894 3HD1 LEU A 135      -9.297   3.658  -2.827  1.00 91.21           H
ATOM   1895  CD2 LEU A 135      -9.444   1.562  -4.581  1.00 91.21           C
ATOM   1896 1HD2 LEU A 135     -10.131   1.973  -5.320  1.00 91.21           H
ATOM   1897 2HD2 LEU A 135      -9.054   0.609  -4.938  1.00 91.21           H
ATOM   1898 3HD2 LEU A 135      -9.971   1.408  -3.639  1.00 91.21           H
ATOM   1899  HN  LEU A 135      -5.414   1.802  -4.784  1.00 91.21           H
ATOM   1900  N   LEU A 136      -5.167   2.272  -7.859  1.00 89.88           N
ATOM   1901  CA  LEU A 136      -4.607   2.537  -9.174  1.00 89.88           C
ATOM   1902  C   LEU A 136      -4.382   1.211  -9.904  1.00 89.88           C
ATOM   1903  O   LEU A 136      -4.710   1.084 -11.083  1.00 89.88           O
ATOM   1904  HA  LEU A 136      -5.341   3.118  -9.731  1.00 89.88           H
ATOM   1905  CB  LEU A 136      -3.346   3.395  -9.055  1.00 89.88           C
ATOM   1906 1HB  LEU A 136      -2.728   2.989  -8.254  1.00 89.88           H
ATOM   1907 2HB  LEU A 136      -2.775   3.296  -9.979  1.00 89.88           H
ATOM   1908  CG  LEU A 136      -3.571   4.884  -8.784  1.00 89.88           C
ATOM   1909  HG  LEU A 136      -4.263   4.978  -7.947  1.00 89.88           H
ATOM   1910  CD1 LEU A 136      -2.267   5.569  -8.371  1.00 89.88           C
ATOM   1911 1HD1 LEU A 136      -1.883   5.103  -7.464  1.00 89.88           H
ATOM   1912 2HD1 LEU A 136      -1.533   5.467  -9.171  1.00 89.88           H
ATOM   1913 3HD1 LEU A 136      -2.455   6.626  -8.184  1.00 89.88           H
ATOM   1914  CD2 LEU A 136      -4.222   5.568  -9.988  1.00 89.88           C
ATOM   1915 1HD2 LEU A 136      -3.574   5.465 -10.858  1.00 89.88           H
ATOM   1916 2HD2 LEU A 136      -5.185   5.101 -10.194  1.00 89.88           H
ATOM   1917 3HD2 LEU A 136      -4.371   6.625  -9.768  1.00 89.88           H
ATOM   1918  HN  LEU A 136      -4.569   2.501  -7.091  1.00 89.88           H
ATOM   1919  N   ILE A 137      -3.824   0.257  -9.174  1.00 84.08           N
ATOM   1920  CA  ILE A 137      -3.536  -1.049  -9.743  1.00 84.08           C
ATOM   1921  C   ILE A 137      -4.841  -1.699 -10.205  1.00 84.08           C
ATOM   1922  O   ILE A 137      -4.888  -2.320 -11.266  1.00 84.08           O
ATOM   1923  HA  ILE A 137      -2.900  -0.892 -10.614  1.00 84.08           H
ATOM   1924  CB  ILE A 137      -2.741  -1.902  -8.751  1.00 84.08           C
ATOM   1925  HB  ILE A 137      -3.243  -1.857  -7.784  1.00 84.08           H
ATOM   1926  CG1 ILE A 137      -1.331  -1.343  -8.554  1.00 84.08           C
ATOM   1927 1HG1 ILE A 137      -0.738  -1.519  -9.452  1.00 84.08           H
ATOM   1928 2HG1 ILE A 137      -1.380  -0.264  -8.411  1.00 84.08           H
ATOM   1929  CG2 ILE A 137      -2.722  -3.369  -9.183  1.00 84.08           C
ATOM   1930 1HG2 ILE A 137      -3.743  -3.748  -9.230  1.00 84.08           H
ATOM   1931 2HG2 ILE A 137      -2.258  -3.453 -10.166  1.00 84.08           H
ATOM   1932 3HG2 ILE A 137      -2.151  -3.953  -8.461  1.00 84.08           H
ATOM   1933  CD1 ILE A 137      -0.647  -1.992  -7.350  1.00 84.08           C
ATOM   1934 1HD1 ILE A 137      -1.230  -1.794  -6.450  1.00 84.08           H
ATOM   1935 2HD1 ILE A 137      -0.578  -3.069  -7.507  1.00 84.08           H
ATOM   1936 3HD1 ILE A 137       0.354  -1.577  -7.233  1.00 84.08           H
ATOM   1937  HN  ILE A 137      -3.571   0.364  -8.212  1.00 84.08           H
ATOM   1938  N   MET A 138      -5.870  -1.534  -9.386  1.00 87.35           N
ATOM   1939  CA  MET A 138      -7.184  -2.055  -9.720  1.00 87.35           C
ATOM   1940  C   MET A 138      -7.706  -1.435 -11.018  1.00 87.35           C
ATOM   1941  O   MET A 138      -8.234  -2.139 -11.877  1.00 87.35           O
ATOM   1942  HA  MET A 138      -7.049  -3.129  -9.851  1.00 87.35           H
ATOM   1943  CB  MET A 138      -8.159  -1.751  -8.581  1.00 87.35           C
ATOM   1944 1HB  MET A 138      -7.771  -2.160  -7.647  1.00 87.35           H
ATOM   1945 2HB  MET A 138      -8.242  -0.673  -8.446  1.00 87.35           H
ATOM   1946  CG  MET A 138      -9.540  -2.343  -8.868  1.00 87.35           C
ATOM   1947 1HG  MET A 138      -9.905  -1.985  -9.831  1.00 87.35           H
ATOM   1948 2HG  MET A 138      -9.472  -3.429  -8.938  1.00 87.35           H
ATOM   1949  SD  MET A 138     -10.682  -1.886  -7.575  1.00 87.35           S
ATOM   1950  CE  MET A 138     -10.873  -0.147  -7.931  1.00 87.35           C
ATOM   1951 1HE  MET A 138      -9.904   0.347  -7.862  1.00 87.35           H
ATOM   1952 2HE  MET A 138     -11.272  -0.025  -8.938  1.00 87.35           H
ATOM   1953 3HE  MET A 138     -11.561   0.298  -7.212  1.00 87.35           H
ATOM   1954  HN  MET A 138      -5.815  -1.055  -8.509  1.00 87.35           H
ATOM   1955  N   CYS A 139      -7.539  -0.125 -11.119  1.00 90.03           N
ATOM   1956  CA  CYS A 139      -8.053   0.609 -12.263  1.00 90.03           C
ATOM   1957  C   CYS A 139      -7.287   0.155 -13.508  1.00 90.03           C
ATOM   1958  O   CYS A 139      -7.859   0.061 -14.593  1.00 90.03           O
ATOM   1959  HA  CYS A 139      -9.110   0.358 -12.346  1.00 90.03           H
ATOM   1960  CB  CYS A 139      -7.957   2.121 -12.055  1.00 90.03           C
ATOM   1961 1HB  CYS A 139      -6.971   2.382 -11.670  1.00 90.03           H
ATOM   1962 2HB  CYS A 139      -8.074   2.636 -13.008  1.00 90.03           H
ATOM   1963  SG  CYS A 139      -9.251   2.675 -10.885  1.00 90.03           S
ATOM   1964  HG  CYS A 139      -8.648   2.225  -9.788  1.00 90.03           H
ATOM   1965  HN  CYS A 139      -7.065   0.433 -10.438  1.00 90.03           H
ATOM   1966  N   ILE A 140      -6.005  -0.115 -13.309  1.00 82.83           N
ATOM   1967  CA  ILE A 140      -5.167  -0.602 -14.391  1.00 82.83           C
ATOM   1968  C   ILE A 140      -5.754  -1.905 -14.938  1.00 82.83           C
ATOM   1969  O   ILE A 140      -5.838  -2.091 -16.151  1.00 82.83           O
ATOM   1970  HA  ILE A 140      -5.189   0.146 -15.184  1.00 82.83           H
ATOM   1971  CB  ILE A 140      -3.714  -0.729 -13.928  1.00 82.83           C
ATOM   1972  HB  ILE A 140      -3.708  -1.221 -12.956  1.00 82.83           H
ATOM   1973  CG1 ILE A 140      -3.076   0.649 -13.741  1.00 82.83           C
ATOM   1974 1HG1 ILE A 140      -2.871   1.094 -14.715  1.00 82.83           H
ATOM   1975 2HG1 ILE A 140      -3.775   1.311 -13.230  1.00 82.83           H
ATOM   1976  CG2 ILE A 140      -2.908  -1.609 -14.886  1.00 82.83           C
ATOM   1977 1HG2 ILE A 140      -3.350  -2.604 -14.924  1.00 82.83           H
ATOM   1978 2HG2 ILE A 140      -2.920  -1.167 -15.882  1.00 82.83           H
ATOM   1979 3HG2 ILE A 140      -1.879  -1.682 -14.533  1.00 82.83           H
ATOM   1980  CD1 ILE A 140      -1.779   0.548 -12.936  1.00 82.83           C
ATOM   1981 1HD1 ILE A 140      -1.993   0.126 -11.954  1.00 82.83           H
ATOM   1982 2HD1 ILE A 140      -1.074  -0.095 -13.463  1.00 82.83           H
ATOM   1983 3HD1 ILE A 140      -1.347   1.542 -12.818  1.00 82.83           H
ATOM   1984  HN  ILE A 140      -5.541  -0.006 -12.431  1.00 82.83           H
ATOM   1985  N   SER A 141      -6.144  -2.774 -14.017  1.00 84.59           N
ATOM   1986  CA  SER A 141      -6.659  -4.080 -14.391  1.00 84.59           C
ATOM   1987  C   SER A 141      -7.966  -3.925 -15.170  1.00 84.59           C
ATOM   1988  O   SER A 141      -8.198  -4.634 -16.148  1.00 84.59           O
ATOM   1989  HA  SER A 141      -5.888  -4.525 -15.021  1.00 84.59           H
ATOM   1990  CB  SER A 141      -6.877  -4.960 -13.158  1.00 84.59           C
ATOM   1991 1HB  SER A 141      -7.615  -4.492 -12.505  1.00 84.59           H
ATOM   1992 2HB  SER A 141      -7.288  -5.921 -13.466  1.00 84.59           H
ATOM   1993  OG  SER A 141      -5.669  -5.171 -12.432  1.00 84.59           O
ATOM   1994  HG  SER A 141      -5.534  -4.434 -11.770  1.00 84.59           H
ATOM   1995  HN  SER A 141      -6.113  -2.598 -13.033  1.00 84.59           H
ATOM   1996  N   VAL A 142      -8.786  -2.992 -14.708  1.00 87.08           N
ATOM   1997  CA  VAL A 142     -10.058  -2.724 -15.358  1.00 87.08           C
ATOM   1998  C   VAL A 142      -9.802  -2.216 -16.778  1.00 87.08           C
ATOM   1999  O   VAL A 142     -10.467  -2.640 -17.722  1.00 87.08           O
ATOM   2000  HA  VAL A 142     -10.602  -3.667 -15.415  1.00 87.08           H
ATOM   2001  CB  VAL A 142     -10.882  -1.751 -14.513  1.00 87.08           C
ATOM   2002  HB  VAL A 142     -10.289  -0.848 -14.368  1.00 87.08           H
ATOM   2003  CG1 VAL A 142     -12.171  -1.355 -15.235  1.00 87.08           C
ATOM   2004 1HG1 VAL A 142     -11.925  -0.874 -16.182  1.00 87.08           H
ATOM   2005 2HG1 VAL A 142     -12.770  -2.246 -15.426  1.00 87.08           H
ATOM   2006 3HG1 VAL A 142     -12.738  -0.662 -14.613  1.00 87.08           H
ATOM   2007  CG2 VAL A 142     -11.185  -2.341 -13.135  1.00 87.08           C
ATOM   2008 1HG2 VAL A 142     -11.749  -3.267 -13.252  1.00 87.08           H
ATOM   2009 2HG2 VAL A 142     -10.250  -2.549 -12.615  1.00 87.08           H
ATOM   2010 3HG2 VAL A 142     -11.772  -1.629 -12.555  1.00 87.08           H
ATOM   2011  HN  VAL A 142      -8.594  -2.426 -13.906  1.00 87.08           H
ATOM   2012  N   ASP A 143      -8.837  -1.314 -16.885  1.00 81.52           N
ATOM   2013  CA  ASP A 143      -8.526  -0.699 -18.164  1.00 81.52           C
ATOM   2014  C   ASP A 143      -8.055  -1.778 -19.142  1.00 81.52           C
ATOM   2015  O   ASP A 143      -8.444  -1.774 -20.309  1.00 81.52           O
ATOM   2016  HA  ASP A 143      -9.451  -0.221 -18.485  1.00 81.52           H
ATOM   2017  CB  ASP A 143      -7.404   0.332 -18.021  1.00 81.52           C
ATOM   2018 1HB  ASP A 143      -7.693   1.089 -17.293  1.00 81.52           H
ATOM   2019 2HB  ASP A 143      -6.507  -0.153 -17.638  1.00 81.52           H
ATOM   2020  CG  ASP A 143      -7.098   0.998 -19.364  1.00 81.52           C
ATOM   2021  OD1 ASP A 143      -8.048   1.563 -19.947  1.00 81.52           O
ATOM   2022  OD2 ASP A 143      -5.920   0.927 -19.777  1.00 81.52           O
ATOM   2023  HN  ASP A 143      -8.275  -1.004 -16.119  1.00 81.52           H
ATOM   2024  N   ARG A 144      -7.225  -2.674 -18.630  1.00 71.08           N
ATOM   2025  CA  ARG A 144      -6.702  -3.760 -19.442  1.00 71.08           C
ATOM   2026  C   ARG A 144      -7.846  -4.634 -19.960  1.00 71.08           C
ATOM   2027  O   ARG A 144      -7.852  -5.029 -21.125  1.00 71.08           O
ATOM   2028  HA  ARG A 144      -6.182  -3.267 -20.264  1.00 71.08           H
ATOM   2029  CB  ARG A 144      -5.729  -4.627 -18.642  1.00 71.08           C
ATOM   2030 1HB  ARG A 144      -6.177  -4.895 -17.685  1.00 71.08           H
ATOM   2031 2HB  ARG A 144      -5.540  -5.558 -19.177  1.00 71.08           H
ATOM   2032  CG  ARG A 144      -4.408  -3.892 -18.404  1.00 71.08           C
ATOM   2033 1HG  ARG A 144      -4.606  -2.905 -17.987  1.00 71.08           H
ATOM   2034 2HG  ARG A 144      -3.812  -4.435 -17.670  1.00 71.08           H
ATOM   2035  CD  ARG A 144      -3.617  -3.752 -19.707  1.00 71.08           C
ATOM   2036 1HD  ARG A 144      -3.437  -4.735 -20.140  1.00 71.08           H
ATOM   2037 2HD  ARG A 144      -4.197  -3.184 -20.434  1.00 71.08           H
ATOM   2038  NE  ARG A 144      -2.329  -3.071 -19.446  1.00 71.08           N
ATOM   2039  HE  ARG A 144      -2.218  -2.597 -18.573  1.00 71.08           H
ATOM   2040  CZ  ARG A 144      -1.302  -3.051 -20.307  1.00 71.08           C
ATOM   2041  NH1 ARG A 144      -1.396  -3.670 -21.491  1.00 71.08           N
ATOM   2042 1HH1 ARG A 144      -2.236  -4.152 -21.739  1.00 71.08           H
ATOM   2043 2HH1 ARG A 144      -0.625  -3.650 -22.128  1.00 71.08           H
ATOM   2044  NH2 ARG A 144      -0.181  -2.402 -19.965  1.00 71.08           N
ATOM   2045 1HH2 ARG A 144       0.595  -2.378 -20.596  1.00 71.08           H
ATOM   2046 2HH2 ARG A 144      -0.119  -1.943 -19.079  1.00 71.08           H
ATOM   2047  HN  ARG A 144      -6.911  -2.668 -17.681  1.00 71.08           H
ATOM   2048  N   TYR A 145      -8.787  -4.911 -19.069  1.00 83.12           N
ATOM   2049  CA  TYR A 145      -9.958  -5.689 -19.435  1.00 83.12           C
ATOM   2050  C   TYR A 145     -10.699  -5.046 -20.609  1.00 83.12           C
ATOM   2051  O   TYR A 145     -10.971  -5.705 -21.611  1.00 83.12           O
ATOM   2052  HA  TYR A 145      -9.623  -6.684 -19.727  1.00 83.12           H
ATOM   2053  CB  TYR A 145     -10.871  -5.680 -18.206  1.00 83.12           C
ATOM   2054 1HB  TYR A 145     -10.458  -6.355 -17.456  1.00 83.12           H
ATOM   2055 2HB  TYR A 145     -10.869  -4.681 -17.772  1.00 83.12           H
ATOM   2056  CG  TYR A 145     -12.315  -6.090 -18.501  1.00 83.12           C
ATOM   2057  CD1 TYR A 145     -13.315  -5.139 -18.507  1.00 83.12           C
ATOM   2058  HD1 TYR A 145     -13.075  -4.096 -18.301  1.00 83.12           H
ATOM   2059  CD2 TYR A 145     -12.618  -7.411 -18.761  1.00 83.12           C
ATOM   2060  HD2 TYR A 145     -11.828  -8.163 -18.757  1.00 83.12           H
ATOM   2061  CE1 TYR A 145     -14.674  -5.525 -18.784  1.00 83.12           C
ATOM   2062  HE1 TYR A 145     -15.473  -4.783 -18.792  1.00 83.12           H
ATOM   2063  CE2 TYR A 145     -13.977  -7.797 -19.039  1.00 83.12           C
ATOM   2064  HE2 TYR A 145     -14.230  -8.837 -19.246  1.00 83.12           H
ATOM   2065  CZ  TYR A 145     -14.938  -6.835 -19.036  1.00 83.12           C
ATOM   2066  OH  TYR A 145     -16.222  -7.199 -19.299  1.00 83.12           O
ATOM   2067  HH  TYR A 145     -16.270  -8.184 -19.466  1.00 83.12           H
ATOM   2068  HN  TYR A 145      -8.758  -4.613 -18.115  1.00 83.12           H
ATOM   2069  N   ILE A 146     -11.003  -3.767 -20.447  1.00 80.73           N
ATOM   2070  CA  ILE A 146     -11.800  -3.056 -21.433  1.00 80.73           C
ATOM   2071  C   ILE A 146     -11.045  -3.019 -22.762  1.00 80.73           C
ATOM   2072  O   ILE A 146     -11.650  -3.122 -23.828  1.00 80.73           O
ATOM   2073  HA  ILE A 146     -12.722  -3.620 -21.575  1.00 80.73           H
ATOM   2074  CB  ILE A 146     -12.192  -1.673 -20.909  1.00 80.73           C
ATOM   2075  HB  ILE A 146     -11.279  -1.128 -20.667  1.00 80.73           H
ATOM   2076  CG1 ILE A 146     -13.005  -1.786 -19.618  1.00 80.73           C
ATOM   2077 1HG1 ILE A 146     -14.011  -2.136 -19.847  1.00 80.73           H
ATOM   2078 2HG1 ILE A 146     -12.551  -2.528 -18.961  1.00 80.73           H
ATOM   2079  CG2 ILE A 146     -12.928  -0.868 -21.982  1.00 80.73           C
ATOM   2080 1HG2 ILE A 146     -12.281  -0.743 -22.850  1.00 80.73           H
ATOM   2081 2HG2 ILE A 146     -13.833  -1.399 -22.277  1.00 80.73           H
ATOM   2082 3HG2 ILE A 146     -13.195   0.110 -21.583  1.00 80.73           H
ATOM   2083  CD1 ILE A 146     -13.080  -0.438 -18.897  1.00 80.73           C
ATOM   2084 1HD1 ILE A 146     -12.073  -0.103 -18.648  1.00 80.73           H
ATOM   2085 2HD1 ILE A 146     -13.556   0.296 -19.547  1.00 80.73           H
ATOM   2086 3HD1 ILE A 146     -13.663  -0.547 -17.983  1.00 80.73           H
ATOM   2087  HN  ILE A 146     -10.715  -3.219 -19.662  1.00 80.73           H
ATOM   2088  N   ALA A 147      -9.732  -2.871 -22.657  1.00 78.89           N
ATOM   2089  CA  ALA A 147      -8.898  -2.722 -23.837  1.00 78.89           C
ATOM   2090  C   ALA A 147      -8.927  -4.022 -24.644  1.00 78.89           C
ATOM   2091  O   ALA A 147      -8.787  -4.003 -25.866  1.00 78.89           O
ATOM   2092  HA  ALA A 147      -9.320  -1.920 -24.443  1.00 78.89           H
ATOM   2093  CB  ALA A 147      -7.481  -2.329 -23.416  1.00 78.89           C
ATOM   2094 1HB  ALA A 147      -7.512  -1.385 -22.872  1.00 78.89           H
ATOM   2095 2HB  ALA A 147      -7.065  -3.105 -22.773  1.00 78.89           H
ATOM   2096 3HB  ALA A 147      -6.856  -2.218 -24.302  1.00 78.89           H
ATOM   2097  HN  ALA A 147      -9.240  -2.852 -21.787  1.00 78.89           H
ATOM   2098  N   ILE A 148      -9.110  -5.122 -23.927  1.00 75.60           N
ATOM   2099  CA  ILE A 148      -9.003  -6.437 -24.535  1.00 75.60           C
ATOM   2100  C   ILE A 148     -10.399  -6.930 -24.924  1.00 75.60           C
ATOM   2101  O   ILE A 148     -10.610  -7.381 -26.048  1.00 75.60           O
ATOM   2102  HA  ILE A 148      -8.409  -6.331 -25.442  1.00 75.60           H
ATOM   2103  CB  ILE A 148      -8.249  -7.395 -23.610  1.00 75.60           C
ATOM   2104  HB  ILE A 148      -8.688  -7.325 -22.614  1.00 75.60           H
ATOM   2105  CG1 ILE A 148      -6.778  -6.992 -23.485  1.00 75.60           C
ATOM   2106 1HG1 ILE A 148      -6.269  -7.164 -24.434  1.00 75.60           H
ATOM   2107 2HG1 ILE A 148      -6.706  -5.926 -23.273  1.00 75.60           H
ATOM   2108  CG2 ILE A 148      -8.409  -8.844 -24.072  1.00 75.60           C
ATOM   2109 1HG2 ILE A 148      -9.466  -9.113 -24.067  1.00 75.60           H
ATOM   2110 2HG2 ILE A 148      -8.013  -8.949 -25.082  1.00 75.60           H
ATOM   2111 3HG2 ILE A 148      -7.864  -9.504 -23.398  1.00 75.60           H
ATOM   2112  CD1 ILE A 148      -6.084  -7.787 -22.377  1.00 75.60           C
ATOM   2113 1HD1 ILE A 148      -6.581  -7.594 -21.426  1.00 75.60           H
ATOM   2114 2HD1 ILE A 148      -6.137  -8.851 -22.605  1.00 75.60           H
ATOM   2115 3HD1 ILE A 148      -5.040  -7.481 -22.310  1.00 75.60           H
ATOM   2116  HN  ILE A 148      -9.327  -5.123 -22.951  1.00 75.60           H
ATOM   2117  N   ALA A 149     -11.315  -6.826 -23.972  1.00 75.56           N
ATOM   2118  CA  ALA A 149     -12.633  -7.416 -24.134  1.00 75.56           C
ATOM   2119  C   ALA A 149     -13.477  -6.523 -25.046  1.00 75.56           C
ATOM   2120  O   ALA A 149     -14.263  -7.019 -25.852  1.00 75.56           O
ATOM   2121  HA  ALA A 149     -12.505  -8.388 -24.610  1.00 75.56           H
ATOM   2122  CB  ALA A 149     -13.274  -7.619 -22.760  1.00 75.56           C
ATOM   2123 1HB  ALA A 149     -12.650  -8.283 -22.163  1.00 75.56           H
ATOM   2124 2HB  ALA A 149     -13.366  -6.657 -22.256  1.00 75.56           H
ATOM   2125 3HB  ALA A 149     -14.263  -8.061 -22.882  1.00 75.56           H
ATOM   2126  HN  ALA A 149     -11.168  -6.350 -23.105  1.00 75.56           H
ATOM   2127  N   GLN A 150     -13.287  -5.221 -24.887  1.00 67.30           N
ATOM   2128  CA  GLN A 150     -14.104  -4.253 -25.599  1.00 67.30           C
ATOM   2129  C   GLN A 150     -13.235  -3.411 -26.535  1.00 67.30           C
ATOM   2130  O   GLN A 150     -13.403  -2.196 -26.618  1.00 67.30           O
ATOM   2131  HA  GLN A 150     -14.811  -4.844 -26.182  1.00 67.30           H
ATOM   2132  CB  GLN A 150     -14.878  -3.365 -24.623  1.00 67.30           C
ATOM   2133 1HB  GLN A 150     -14.179  -2.805 -24.002  1.00 67.30           H
ATOM   2134 2HB  GLN A 150     -15.467  -2.635 -25.178  1.00 67.30           H
ATOM   2135  CG  GLN A 150     -15.801  -4.202 -23.734  1.00 67.30           C
ATOM   2136 1HG  GLN A 150     -16.397  -4.873 -24.352  1.00 67.30           H
ATOM   2137 2HG  GLN A 150     -15.203  -4.826 -23.070  1.00 67.30           H
ATOM   2138  CD  GLN A 150     -16.725  -3.306 -22.906  1.00 67.30           C
ATOM   2139  OE1 GLN A 150     -16.612  -2.091 -22.900  1.00 67.30           O
ATOM   2140  NE2 GLN A 150     -17.642  -3.972 -22.210  1.00 67.30           N
ATOM   2141 1HE2 GLN A 150     -17.680  -4.970 -22.259  1.00 67.30           H
ATOM   2142 2HE2 GLN A 150     -18.293  -3.474 -21.637  1.00 67.30           H
ATOM   2143  HN  GLN A 150     -12.592  -4.827 -24.286  1.00 67.30           H
ATOM   2144  N   ALA A 151     -12.324  -4.091 -27.216  1.00 67.57           N
ATOM   2145  CA  ALA A 151     -11.291  -3.406 -27.974  1.00 67.57           C
ATOM   2146  C   ALA A 151     -11.946  -2.416 -28.940  1.00 67.57           C
ATOM   2147  O   ALA A 151     -11.464  -1.297 -29.107  1.00 67.57           O
ATOM   2148  HA  ALA A 151     -10.670  -2.855 -27.268  1.00 67.57           H
ATOM   2149  CB  ALA A 151     -10.421  -4.436 -28.697  1.00 67.57           C
ATOM   2150 1HB  ALA A 151      -9.956  -5.097 -27.965  1.00 67.57           H
ATOM   2151 2HB  ALA A 151     -11.040  -5.024 -29.375  1.00 67.57           H
ATOM   2152 3HB  ALA A 151      -9.646  -3.922 -29.266  1.00 67.57           H
ATOM   2153  HN  ALA A 151     -12.284  -5.090 -27.254  1.00 67.57           H
ATOM   2154  N   MET A 152     -13.033  -2.864 -29.549  1.00 56.87           N
ATOM   2155  CA  MET A 152     -13.713  -2.062 -30.553  1.00 56.87           C
ATOM   2156  C   MET A 152     -14.217  -0.747 -29.955  1.00 56.87           C
ATOM   2157  O   MET A 152     -13.961   0.325 -30.501  1.00 56.87           O
ATOM   2158  HA  MET A 152     -12.965  -1.858 -31.320  1.00 56.87           H
ATOM   2159  CB  MET A 152     -14.894  -2.851 -31.123  1.00 56.87           C
ATOM   2160 1HB  MET A 152     -15.424  -3.353 -30.314  1.00 56.87           H
ATOM   2161 2HB  MET A 152     -15.601  -2.166 -31.590  1.00 56.87           H
ATOM   2162  CG  MET A 152     -14.420  -3.883 -32.148  1.00 56.87           C
ATOM   2163 1HG  MET A 152     -13.590  -3.478 -32.727  1.00 56.87           H
ATOM   2164 2HG  MET A 152     -14.050  -4.772 -31.637  1.00 56.87           H
ATOM   2165  SD  MET A 152     -15.765  -4.323 -33.237  1.00 56.87           S
ATOM   2166  CE  MET A 152     -15.896  -6.066 -32.879  1.00 56.87           C
ATOM   2167 1HE  MET A 152     -14.953  -6.558 -33.118  1.00 56.87           H
ATOM   2168 2HE  MET A 152     -16.120  -6.204 -31.821  1.00 56.87           H
ATOM   2169 3HE  MET A 152     -16.695  -6.502 -33.479  1.00 56.87           H
ATOM   2170  HN  MET A 152     -13.449  -3.755 -29.368  1.00 56.87           H
ATOM   2171  N   ARG A 153     -14.924  -0.873 -28.842  1.00 55.70           N
ATOM   2172  CA  ARG A 153     -15.491   0.290 -28.180  1.00 55.70           C
ATOM   2173  C   ARG A 153     -14.377   1.173 -27.614  1.00 55.70           C
ATOM   2174  O   ARG A 153     -14.549   2.383 -27.475  1.00 55.70           O
ATOM   2175  HA  ARG A 153     -16.047   0.811 -28.959  1.00 55.70           H
ATOM   2176  CB  ARG A 153     -16.429  -0.125 -27.045  1.00 55.70           C
ATOM   2177 1HB  ARG A 153     -15.977  -0.935 -26.472  1.00 55.70           H
ATOM   2178 2HB  ARG A 153     -16.570   0.711 -26.360  1.00 55.70           H
ATOM   2179  CG  ARG A 153     -17.785  -0.576 -27.593  1.00 55.70           C
ATOM   2180 1HG  ARG A 153     -18.182   0.185 -28.264  1.00 55.70           H
ATOM   2181 2HG  ARG A 153     -17.660  -1.486 -28.180  1.00 55.70           H
ATOM   2182  CD  ARG A 153     -18.778  -0.830 -26.457  1.00 55.70           C
ATOM   2183 1HD  ARG A 153     -18.436  -1.663 -25.842  1.00 55.70           H
ATOM   2184 2HD  ARG A 153     -18.831   0.044 -25.807  1.00 55.70           H
ATOM   2185  NE  ARG A 153     -20.117  -1.128 -27.012  1.00 55.70           N
ATOM   2186  HE  ARG A 153     -20.231  -1.095 -28.005  1.00 55.70           H
ATOM   2187  CZ  ARG A 153     -21.187  -1.440 -26.267  1.00 55.70           C
ATOM   2188  NH1 ARG A 153     -21.092  -1.499 -24.932  1.00 55.70           N
ATOM   2189 1HH1 ARG A 153     -20.219  -1.309 -24.484  1.00 55.70           H
ATOM   2190 2HH1 ARG A 153     -21.895  -1.732 -24.384  1.00 55.70           H
ATOM   2191  NH2 ARG A 153     -22.352  -1.692 -26.878  1.00 55.70           N
ATOM   2192 1HH2 ARG A 153     -23.160  -1.926 -26.337  1.00 55.70           H
ATOM   2193 2HH2 ARG A 153     -22.415  -1.646 -27.875  1.00 55.70           H
ATOM   2194  HN  ARG A 153     -15.112  -1.747 -28.395  1.00 55.70           H
ATOM   2195  N   ALA A 154     -13.259   0.534 -27.303  1.00 60.70           N
ATOM   2196  CA  ALA A 154     -12.148   1.230 -26.675  1.00 60.70           C
ATOM   2197  C   ALA A 154     -11.557   2.235 -27.666  1.00 60.70           C
ATOM   2198  O   ALA A 154     -11.075   3.294 -27.268  1.00 60.70           O
ATOM   2199  HA  ALA A 154     -12.540   1.770 -25.813  1.00 60.70           H
ATOM   2200  CB  ALA A 154     -11.115   0.211 -26.191  1.00 60.70           C
ATOM   2201 1HB  ALA A 154     -11.578  -0.460 -25.468  1.00 60.70           H
ATOM   2202 2HB  ALA A 154     -10.748  -0.366 -27.040  1.00 60.70           H
ATOM   2203 3HB  ALA A 154     -10.282   0.734 -25.721  1.00 60.70           H
ATOM   2204  HN  ALA A 154     -13.106  -0.440 -27.472  1.00 60.70           H
ATOM   2205  N   HIS A 155     -11.612   1.866 -28.938  1.00 56.62           N
ATOM   2206  CA  HIS A 155     -10.943   2.638 -29.970  1.00 56.62           C
ATOM   2207  C   HIS A 155     -11.694   3.952 -30.198  1.00 56.62           C
ATOM   2208  O   HIS A 155     -11.080   5.012 -30.301  1.00 56.62           O
ATOM   2209  HA  HIS A 155      -9.944   2.861 -29.596  1.00 56.62           H
ATOM   2210  CB  HIS A 155     -10.787   1.814 -31.250  1.00 56.62           C
ATOM   2211 1HB  HIS A 155     -10.527   0.791 -30.982  1.00 56.62           H
ATOM   2212 2HB  HIS A 155     -11.748   1.774 -31.763  1.00 56.62           H
ATOM   2213  CG  HIS A 155      -9.746   2.351 -32.203  1.00 56.62           C
ATOM   2214  ND1 HIS A 155      -9.944   3.487 -32.968  1.00 56.62           N
ATOM   2215  HD1 HIS A 155     -10.768   4.054 -32.970  1.00 56.62           H
ATOM   2216  CD2 HIS A 155      -8.497   1.895 -32.507  1.00 56.62           C
ATOM   2217  HD2 HIS A 155      -8.020   1.012 -32.082  1.00 56.62           H
ATOM   2218  CE1 HIS A 155      -8.857   3.696 -33.696  1.00 56.62           C
ATOM   2219  HE1 HIS A 155      -8.705   4.514 -34.400  1.00 56.62           H
ATOM   2220  NE2 HIS A 155      -7.961   2.708 -33.409  1.00 56.62           N
ATOM   2221  HN  HIS A 155     -12.103   1.059 -29.265  1.00 56.62           H
ATOM   2222  N   THR A 156     -13.012   3.838 -30.270  1.00 62.73           N
ATOM   2223  CA  THR A 156     -13.846   4.983 -30.593  1.00 62.73           C
ATOM   2224  C   THR A 156     -13.844   5.986 -29.438  1.00 62.73           C
ATOM   2225  O   THR A 156     -14.027   7.184 -29.650  1.00 62.73           O
ATOM   2226  HA  THR A 156     -13.415   5.489 -31.456  1.00 62.73           H
ATOM   2227  CB  THR A 156     -15.242   4.467 -30.947  1.00 62.73           C
ATOM   2228  HB  THR A 156     -15.983   5.261 -30.862  1.00 62.73           H
ATOM   2229  OG1 THR A 156     -15.430   3.352 -30.079  1.00 62.73           O
ATOM   2230  HG1 THR A 156     -16.400   3.110 -30.040  1.00 62.73           H
ATOM   2231  CG2 THR A 156     -15.303   3.860 -32.351  1.00 62.73           C
ATOM   2232 1HG2 THR A 156     -14.608   3.022 -32.415  1.00 62.73           H
ATOM   2233 2HG2 THR A 156     -15.028   4.617 -33.086  1.00 62.73           H
ATOM   2234 3HG2 THR A 156     -16.315   3.510 -32.551  1.00 62.73           H
ATOM   2235  HN  THR A 156     -13.509   2.984 -30.112  1.00 62.73           H
ATOM   2236  N   TRP A 157     -13.635   5.460 -28.239  1.00 57.47           N
ATOM   2237  CA  TRP A 157     -13.790   6.258 -27.035  1.00 57.47           C
ATOM   2238  C   TRP A 157     -12.397   6.687 -26.570  1.00 57.47           C
ATOM   2239  O   TRP A 157     -12.203   7.019 -25.402  1.00 57.47           O
ATOM   2240  HA  TRP A 157     -14.385   7.135 -27.290  1.00 57.47           H
ATOM   2241  CB  TRP A 157     -14.567   5.489 -25.964  1.00 57.47           C
ATOM   2242 1HB  TRP A 157     -14.153   4.484 -25.882  1.00 57.47           H
ATOM   2243 2HB  TRP A 157     -14.415   5.976 -25.000  1.00 57.47           H
ATOM   2244  CG  TRP A 157     -16.068   5.387 -26.237  1.00 57.47           C
ATOM   2245  CD1 TRP A 157     -16.681   5.171 -27.410  1.00 57.47           C
ATOM   2246  HD1 TRP A 157     -16.160   5.036 -28.358  1.00 57.47           H
ATOM   2247  CD2 TRP A 157     -17.129   5.505 -25.266  1.00 57.47           C
ATOM   2248  NE1 TRP A 157     -18.053   5.142 -27.266  1.00 57.47           N
ATOM   2249  HE1 TRP A 157     -18.722   4.997 -27.995  1.00 57.47           H
ATOM   2250  CE2 TRP A 157     -18.334   5.352 -25.921  1.00 57.47           C
ATOM   2251  CE3 TRP A 157     -17.072   5.735 -23.880  1.00 57.47           C
ATOM   2252  HE3 TRP A 157     -16.133   5.859 -23.340  1.00 57.47           H
ATOM   2253  CZ2 TRP A 157     -19.573   5.411 -25.271  1.00 57.47           C
ATOM   2254  HZ2 TRP A 157     -20.511   5.287 -25.811  1.00 57.47           H
ATOM   2255  CZ3 TRP A 157     -18.319   5.791 -23.245  1.00 57.47           C
ATOM   2256  HZ3 TRP A 157     -18.332   5.967 -22.169  1.00 57.47           H
ATOM   2257  CH2 TRP A 157     -19.541   5.639 -23.890  1.00 57.47           C
ATOM   2258  HH2 TRP A 157     -20.470   5.696 -23.322  1.00 57.47           H
ATOM   2259  HN  TRP A 157     -13.366   4.510 -28.085  1.00 57.47           H
ATOM   2260  N   ARG A 158     -11.462   6.667 -27.509  1.00 58.20           N
ATOM   2261  CA  ARG A 158     -10.058   6.818 -27.171  1.00 58.20           C
ATOM   2262  C   ARG A 158      -9.826   8.145 -26.446  1.00 58.20           C
ATOM   2263  O   ARG A 158      -9.143   8.187 -25.423  1.00 58.20           O
ATOM   2264  HA  ARG A 158      -9.835   5.972 -26.521  1.00 58.20           H
ATOM   2265  CB  ARG A 158      -9.181   6.770 -28.424  1.00 58.20           C
ATOM   2266 1HB  ARG A 158      -9.471   5.920 -29.042  1.00 58.20           H
ATOM   2267 2HB  ARG A 158      -9.342   7.668 -29.020  1.00 58.20           H
ATOM   2268  CG  ARG A 158      -7.701   6.656 -28.053  1.00 58.20           C
ATOM   2269 1HG  ARG A 158      -7.387   7.550 -27.515  1.00 58.20           H
ATOM   2270 2HG  ARG A 158      -7.555   5.811 -27.380  1.00 58.20           H
ATOM   2271  CD  ARG A 158      -6.835   6.475 -29.302  1.00 58.20           C
ATOM   2272 1HD  ARG A 158      -7.136   5.574 -29.836  1.00 58.20           H
ATOM   2273 2HD  ARG A 158      -6.984   7.314 -29.982  1.00 58.20           H
ATOM   2274  NE  ARG A 158      -5.408   6.382 -28.919  1.00 58.20           N
ATOM   2275  HE  ARG A 158      -5.169   6.535 -27.960  1.00 58.20           H
ATOM   2276  CZ  ARG A 158      -4.417   6.107 -29.777  1.00 58.20           C
ATOM   2277  NH1 ARG A 158      -4.679   5.893 -31.074  1.00 58.20           N
ATOM   2278 1HH1 ARG A 158      -5.621   5.939 -31.408  1.00 58.20           H
ATOM   2279 2HH1 ARG A 158      -3.934   5.688 -31.708  1.00 58.20           H
ATOM   2280  NH2 ARG A 158      -3.159   6.047 -29.320  1.00 58.20           N
ATOM   2281 1HH2 ARG A 158      -2.408   5.843 -29.947  1.00 58.20           H
ATOM   2282 2HH2 ARG A 158      -2.971   6.208 -28.351  1.00 58.20           H
ATOM   2283  HN  ARG A 158     -11.652   6.551 -28.484  1.00 58.20           H
ATOM   2284  N   GLU A 159     -10.408   9.197 -27.003  1.00 64.23           N
ATOM   2285  CA  GLU A 159     -10.219  10.532 -26.461  1.00 64.23           C
ATOM   2286  C   GLU A 159     -10.935  10.664 -25.115  1.00 64.23           C
ATOM   2287  O   GLU A 159     -10.355  11.149 -24.145  1.00 64.23           O
ATOM   2288  HA  GLU A 159      -9.143  10.638 -26.320  1.00 64.23           H
ATOM   2289  CB  GLU A 159     -10.702  11.598 -27.447  1.00 64.23           C
ATOM   2290 1HB  GLU A 159     -11.683  11.321 -27.835  1.00 64.23           H
ATOM   2291 2HB  GLU A 159     -10.690  12.576 -26.965  1.00 64.23           H
ATOM   2292  CG  GLU A 159      -9.764  11.698 -28.650  1.00 64.23           C
ATOM   2293 1HG  GLU A 159      -8.732  11.771 -28.306  1.00 64.23           H
ATOM   2294 2HG  GLU A 159      -9.836  10.790 -29.249  1.00 64.23           H
ATOM   2295  CD  GLU A 159     -10.107  12.913 -29.514  1.00 64.23           C
ATOM   2296  OE1 GLU A 159      -9.206  13.350 -30.263  1.00 64.23           O
ATOM   2297  OE2 GLU A 159     -11.262  13.378 -29.406  1.00 64.23           O
ATOM   2298  HN  GLU A 159     -10.997   9.148 -27.809  1.00 64.23           H
ATOM   2299  N   LYS A 160     -12.185  10.225 -25.101  1.00 69.05           N
ATOM   2300  CA  LYS A 160     -12.995  10.314 -23.898  1.00 69.05           C
ATOM   2301  C   LYS A 160     -12.310   9.543 -22.768  1.00 69.05           C
ATOM   2302  O   LYS A 160     -12.382   9.942 -21.607  1.00 69.05           O
ATOM   2303  HA  LYS A 160     -13.047  11.366 -23.616  1.00 69.05           H
ATOM   2304  CB  LYS A 160     -14.426   9.850 -24.180  1.00 69.05           C
ATOM   2305 1HB  LYS A 160     -14.407   8.882 -24.680  1.00 69.05           H
ATOM   2306 2HB  LYS A 160     -14.960   9.713 -23.240  1.00 69.05           H
ATOM   2307  CG  LYS A 160     -15.169  10.865 -25.052  1.00 69.05           C
ATOM   2308 1HG  LYS A 160     -15.086  11.858 -24.611  1.00 69.05           H
ATOM   2309 2HG  LYS A 160     -14.705  10.913 -26.036  1.00 69.05           H
ATOM   2310  CD  LYS A 160     -16.645  10.487 -25.196  1.00 69.05           C
ATOM   2311 1HD  LYS A 160     -16.729   9.510 -25.673  1.00 69.05           H
ATOM   2312 2HD  LYS A 160     -17.099  10.399 -24.209  1.00 69.05           H
ATOM   2313  CE  LYS A 160     -17.400  11.531 -26.020  1.00 69.05           C
ATOM   2314 1HE  LYS A 160     -17.311  12.509 -25.549  1.00 69.05           H
ATOM   2315 2HE  LYS A 160     -16.954  11.612 -27.011  1.00 69.05           H
ATOM   2316  NZ  LYS A 160     -18.828  11.160 -26.143  1.00 69.05           N
ATOM   2317 1HZ  LYS A 160     -19.315  11.866 -26.684  1.00 69.05           H
ATOM   2318 2HZ  LYS A 160     -18.906  10.263 -26.608  1.00 69.05           H
ATOM   2319 3HZ  LYS A 160     -19.242  11.099 -25.219  1.00 69.05           H
ATOM   2320  HN  LYS A 160     -12.643   9.815 -25.889  1.00 69.05           H
ATOM   2321  N   ARG A 161     -11.662   8.452 -23.148  1.00 67.10           N
ATOM   2322  CA  ARG A 161     -11.006   7.594 -22.176  1.00 67.10           C
ATOM   2323  C   ARG A 161      -9.912   8.368 -21.438  1.00 67.10           C
ATOM   2324  O   ARG A 161      -9.690   8.154 -20.247  1.00 67.10           O
ATOM   2325  HA  ARG A 161     -11.799   7.290 -21.493  1.00 67.10           H
ATOM   2326  CB  ARG A 161     -10.387   6.368 -22.851  1.00 67.10           C
ATOM   2327 1HB  ARG A 161     -10.027   6.639 -23.843  1.00 67.10           H
ATOM   2328 2HB  ARG A 161      -9.523   6.031 -22.279  1.00 67.10           H
ATOM   2329  CG  ARG A 161     -11.406   5.232 -22.964  1.00 67.10           C
ATOM   2330 1HG  ARG A 161     -11.707   4.909 -21.967  1.00 67.10           H
ATOM   2331 2HG  ARG A 161     -12.303   5.592 -23.467  1.00 67.10           H
ATOM   2332  CD  ARG A 161     -10.822   4.048 -23.736  1.00 67.10           C
ATOM   2333 1HD  ARG A 161     -11.059   4.142 -24.796  1.00 67.10           H
ATOM   2334 2HD  ARG A 161      -9.735   4.047 -23.651  1.00 67.10           H
ATOM   2335  NE  ARG A 161     -11.370   2.779 -23.207  1.00 67.10           N
ATOM   2336  HE  ARG A 161     -12.319   2.773 -22.892  1.00 67.10           H
ATOM   2337  CZ  ARG A 161     -10.674   1.637 -23.123  1.00 67.10           C
ATOM   2338  NH1 ARG A 161      -9.398   1.586 -23.530  1.00 67.10           N
ATOM   2339 1HH1 ARG A 161      -8.959   2.405 -23.900  1.00 67.10           H
ATOM   2340 2HH1 ARG A 161      -8.886   0.730 -23.464  1.00 67.10           H
ATOM   2341  NH2 ARG A 161     -11.273   0.546 -22.626  1.00 67.10           N
ATOM   2342 1HH2 ARG A 161     -10.767  -0.314 -22.556  1.00 67.10           H
ATOM   2343 2HH2 ARG A 161     -12.225   0.592 -22.324  1.00 67.10           H
ATOM   2344  HN  ARG A 161     -11.581   8.151 -24.099  1.00 67.10           H
ATOM   2345  N   LEU A 162      -9.256   9.252 -22.177  1.00 78.17           N
ATOM   2346  CA  LEU A 162      -8.169  10.036 -21.616  1.00 78.17           C
ATOM   2347  C   LEU A 162      -8.731  11.017 -20.586  1.00 78.17           C
ATOM   2348  O   LEU A 162      -8.111  11.258 -19.551  1.00 78.17           O
ATOM   2349  HA  LEU A 162      -7.498   9.345 -21.105  1.00 78.17           H
ATOM   2350  CB  LEU A 162      -7.364  10.708 -22.730  1.00 78.17           C
ATOM   2351 1HB  LEU A 162      -7.141   9.961 -23.492  1.00 78.17           H
ATOM   2352 2HB  LEU A 162      -7.992  11.465 -23.200  1.00 78.17           H
ATOM   2353  CG  LEU A 162      -6.051  11.368 -22.304  1.00 78.17           C
ATOM   2354  HG  LEU A 162      -6.244  11.972 -21.417  1.00 78.17           H
ATOM   2355  CD1 LEU A 162      -5.009  10.317 -21.918  1.00 78.17           C
ATOM   2356 1HD1 LEU A 162      -5.385   9.720 -21.087  1.00 78.17           H
ATOM   2357 2HD1 LEU A 162      -4.813   9.668 -22.771  1.00 78.17           H
ATOM   2358 3HD1 LEU A 162      -4.085  10.813 -21.619  1.00 78.17           H
ATOM   2359  CD2 LEU A 162      -5.535  12.314 -23.391  1.00 78.17           C
ATOM   2360 1HD2 LEU A 162      -5.362  11.753 -24.309  1.00 78.17           H
ATOM   2361 2HD2 LEU A 162      -6.274  13.094 -23.575  1.00 78.17           H
ATOM   2362 3HD2 LEU A 162      -4.601  12.770 -23.062  1.00 78.17           H
ATOM   2363  HN  LEU A 162      -9.458   9.436 -23.139  1.00 78.17           H
ATOM   2364  N   LEU A 163      -9.898  11.557 -20.905  1.00 81.39           N
ATOM   2365  CA  LEU A 163     -10.566  12.482 -20.005  1.00 81.39           C
ATOM   2366  C   LEU A 163     -10.979  11.740 -18.732  1.00 81.39           C
ATOM   2367  O   LEU A 163     -10.697  12.194 -17.625  1.00 81.39           O
ATOM   2368  HA  LEU A 163      -9.845  13.253 -19.736  1.00 81.39           H
ATOM   2369  CB  LEU A 163     -11.728  13.177 -20.717  1.00 81.39           C
ATOM   2370 1HB  LEU A 163     -11.368  13.556 -21.673  1.00 81.39           H
ATOM   2371 2HB  LEU A 163     -12.492  12.431 -20.937  1.00 81.39           H
ATOM   2372  CG  LEU A 163     -12.386  14.331 -19.958  1.00 81.39           C
ATOM   2373  HG  LEU A 163     -12.576  14.003 -18.936  1.00 81.39           H
ATOM   2374  CD1 LEU A 163     -11.450  15.538 -19.878  1.00 81.39           C
ATOM   2375 1HD1 LEU A 163     -10.535  15.255 -19.358  1.00 81.39           H
ATOM   2376 2HD1 LEU A 163     -11.206  15.877 -20.885  1.00 81.39           H
ATOM   2377 3HD1 LEU A 163     -11.942  16.344 -19.333  1.00 81.39           H
ATOM   2378  CD2 LEU A 163     -13.738  14.693 -20.575  1.00 81.39           C
ATOM   2379 1HD2 LEU A 163     -13.594  14.994 -21.613  1.00 81.39           H
ATOM   2380 2HD2 LEU A 163     -14.399  13.828 -20.536  1.00 81.39           H
ATOM   2381 3HD2 LEU A 163     -14.184  15.516 -20.017  1.00 81.39           H
ATOM   2382  HN  LEU A 163     -10.385  11.371 -21.758  1.00 81.39           H
ATOM   2383  N   TYR A 164     -11.642  10.610 -18.933  1.00 75.01           N
ATOM   2384  CA  TYR A 164     -12.114   9.811 -17.815  1.00 75.01           C
ATOM   2385  C   TYR A 164     -10.949   9.366 -16.929  1.00 75.01           C
ATOM   2386  O   TYR A 164     -11.091   9.275 -15.711  1.00 75.01           O
ATOM   2387  HA  TYR A 164     -12.795  10.425 -17.226  1.00 75.01           H
ATOM   2388  CB  TYR A 164     -12.773   8.574 -18.430  1.00 75.01           C
ATOM   2389 1HB  TYR A 164     -12.153   8.216 -19.252  1.00 75.01           H
ATOM   2390 2HB  TYR A 164     -12.801   7.781 -17.683  1.00 75.01           H
ATOM   2391  CG  TYR A 164     -14.192   8.817 -18.948  1.00 75.01           C
ATOM   2392  CD1 TYR A 164     -15.169   9.279 -18.091  1.00 75.01           C
ATOM   2393  HD1 TYR A 164     -14.931   9.471 -17.045  1.00 75.01           H
ATOM   2394  CD2 TYR A 164     -14.494   8.574 -20.272  1.00 75.01           C
ATOM   2395  HD2 TYR A 164     -13.722   8.209 -20.950  1.00 75.01           H
ATOM   2396  CE1 TYR A 164     -16.505   9.508 -18.578  1.00 75.01           C
ATOM   2397  HE1 TYR A 164     -17.287   9.873 -17.912  1.00 75.01           H
ATOM   2398  CE2 TYR A 164     -15.829   8.803 -20.760  1.00 75.01           C
ATOM   2399  HE2 TYR A 164     -16.082   8.615 -21.804  1.00 75.01           H
ATOM   2400  CZ  TYR A 164     -16.769   9.259 -19.889  1.00 75.01           C
ATOM   2401  OH  TYR A 164     -18.030   9.475 -20.349  1.00 75.01           O
ATOM   2402  HH  TYR A 164     -18.608   9.827 -19.612  1.00 75.01           H
ATOM   2403  HN  TYR A 164     -11.858  10.241 -19.837  1.00 75.01           H
ATOM   2404  N   SER A 165      -9.823   9.101 -17.575  1.00 85.49           N
ATOM   2405  CA  SER A 165      -8.643   8.640 -16.865  1.00 85.49           C
ATOM   2406  C   SER A 165      -8.187   9.703 -15.863  1.00 85.49           C
ATOM   2407  O   SER A 165      -7.748   9.375 -14.761  1.00 85.49           O
ATOM   2408  HA  SER A 165      -8.954   7.733 -16.346  1.00 85.49           H
ATOM   2409  CB  SER A 165      -7.510   8.306 -17.837  1.00 85.49           C
ATOM   2410 1HB  SER A 165      -6.733   7.750 -17.311  1.00 85.49           H
ATOM   2411 2HB  SER A 165      -7.888   7.657 -18.626  1.00 85.49           H
ATOM   2412  OG  SER A 165      -6.942   9.477 -18.417  1.00 85.49           O
ATOM   2413  HG  SER A 165      -7.667  10.109 -18.692  1.00 85.49           H
ATOM   2414  HN  SER A 165      -9.710   9.197 -18.564  1.00 85.49           H
ATOM   2415  N   LYS A 166      -8.307  10.954 -16.280  1.00 82.76           N
ATOM   2416  CA  LYS A 166      -7.936  12.068 -15.424  1.00 82.76           C
ATOM   2417  C   LYS A 166      -8.896  12.133 -14.234  1.00 82.76           C
ATOM   2418  O   LYS A 166      -8.463  12.261 -13.090  1.00 82.76           O
ATOM   2419  HA  LYS A 166      -6.932  11.870 -15.047  1.00 82.76           H
ATOM   2420  CB  LYS A 166      -7.869  13.366 -16.231  1.00 82.76           C
ATOM   2421 1HB  LYS A 166      -8.786  13.487 -16.808  1.00 82.76           H
ATOM   2422 2HB  LYS A 166      -7.804  14.217 -15.554  1.00 82.76           H
ATOM   2423  CG  LYS A 166      -6.664  13.364 -17.173  1.00 82.76           C
ATOM   2424 1HG  LYS A 166      -5.750  13.211 -16.600  1.00 82.76           H
ATOM   2425 2HG  LYS A 166      -6.745  12.531 -17.872  1.00 82.76           H
ATOM   2426  CD  LYS A 166      -6.572  14.680 -17.949  1.00 82.76           C
ATOM   2427 1HD  LYS A 166      -7.471  14.816 -18.549  1.00 82.76           H
ATOM   2428 2HD  LYS A 166      -6.525  15.515 -17.250  1.00 82.76           H
ATOM   2429  CE  LYS A 166      -5.340  14.697 -18.856  1.00 82.76           C
ATOM   2430 1HE  LYS A 166      -4.446  14.485 -18.269  1.00 82.76           H
ATOM   2431 2HE  LYS A 166      -5.422  13.910 -19.606  1.00 82.76           H
ATOM   2432  NZ  LYS A 166      -5.204  16.012 -19.521  1.00 82.76           N
ATOM   2433 1HZ  LYS A 166      -4.392  16.001 -20.128  1.00 82.76           H
ATOM   2434 2HZ  LYS A 166      -6.034  16.200 -20.070  1.00 82.76           H
ATOM   2435 3HZ  LYS A 166      -5.092  16.736 -18.819  1.00 82.76           H
ATOM   2436  HN  LYS A 166      -8.650  11.212 -17.184  1.00 82.76           H
ATOM   2437  N   MET A 167     -10.180  12.040 -14.545  1.00 84.45           N
ATOM   2438  CA  MET A 167     -11.207  12.128 -13.520  1.00 84.45           C
ATOM   2439  C   MET A 167     -11.053  11.004 -12.493  1.00 84.45           C
ATOM   2440  O   MET A 167     -11.132  11.244 -11.289  1.00 84.45           O
ATOM   2441  HA  MET A 167     -11.057  13.094 -13.038  1.00 84.45           H
ATOM   2442  CB  MET A 167     -12.588  12.039 -14.172  1.00 84.45           C
ATOM   2443 1HB  MET A 167     -12.647  11.140 -14.785  1.00 84.45           H
ATOM   2444 2HB  MET A 167     -13.353  11.950 -13.401  1.00 84.45           H
ATOM   2445  CG  MET A 167     -12.867  13.271 -15.035  1.00 84.45           C
ATOM   2446 1HG  MET A 167     -12.768  14.176 -14.436  1.00 84.45           H
ATOM   2447 2HG  MET A 167     -12.132  13.338 -15.837  1.00 84.45           H
ATOM   2448  SD  MET A 167     -14.511  13.174 -15.724  1.00 84.45           S
ATOM   2449  CE  MET A 167     -15.475  13.611 -14.287  1.00 84.45           C
ATOM   2450 1HE  MET A 167     -15.286  12.893 -13.490  1.00 84.45           H
ATOM   2451 2HE  MET A 167     -15.194  14.609 -13.950  1.00 84.45           H
ATOM   2452 3HE  MET A 167     -16.535  13.599 -14.542  1.00 84.45           H
ATOM   2453  HN  MET A 167     -10.522  11.908 -15.476  1.00 84.45           H
ATOM   2454  N   VAL A 168     -10.837   9.802 -13.007  1.00 91.77           N
ATOM   2455  CA  VAL A 168     -10.722   8.633 -12.152  1.00 91.77           C
ATOM   2456  C   VAL A 168      -9.536   8.815 -11.203  1.00 91.77           C
ATOM   2457  O   VAL A 168      -9.635   8.511 -10.015  1.00 91.77           O
ATOM   2458  HA  VAL A 168     -11.636   8.566 -11.561  1.00 91.77           H
ATOM   2459  CB  VAL A 168     -10.616   7.368 -13.006  1.00 91.77           C
ATOM   2460  HB  VAL A 168      -9.814   7.518 -13.729  1.00 91.77           H
ATOM   2461  CG1 VAL A 168     -10.254   6.155 -12.147  1.00 91.77           C
ATOM   2462 1HG1 VAL A 168      -9.295   6.329 -11.659  1.00 91.77           H
ATOM   2463 2HG1 VAL A 168     -11.024   6.002 -11.391  1.00 91.77           H
ATOM   2464 3HG1 VAL A 168     -10.185   5.270 -12.779  1.00 91.77           H
ATOM   2465  CG2 VAL A 168     -11.910   7.122 -13.784  1.00 91.77           C
ATOM   2466 1HG2 VAL A 168     -12.738   7.003 -13.085  1.00 91.77           H
ATOM   2467 2HG2 VAL A 168     -12.107   7.971 -14.439  1.00 91.77           H
ATOM   2468 3HG2 VAL A 168     -11.808   6.217 -14.383  1.00 91.77           H
ATOM   2469  HN  VAL A 168     -10.741   9.621 -13.985  1.00 91.77           H
ATOM   2470  N   CYS A 169      -8.442   9.309 -11.763  1.00 93.11           N
ATOM   2471  CA  CYS A 169      -7.237   9.533 -10.982  1.00 93.11           C
ATOM   2472  C   CYS A 169      -7.574  10.505  -9.849  1.00 93.11           C
ATOM   2473  O   CYS A 169      -7.228  10.261  -8.694  1.00 93.11           O
ATOM   2474  HA  CYS A 169      -6.937   8.564 -10.584  1.00 93.11           H
ATOM   2475  CB  CYS A 169      -6.087  10.046 -11.850  1.00 93.11           C
ATOM   2476 1HB  CYS A 169      -6.438  10.852 -12.495  1.00 93.11           H
ATOM   2477 2HB  CYS A 169      -5.301  10.461 -11.220  1.00 93.11           H
ATOM   2478  SG  CYS A 169      -5.415   8.681 -12.868  1.00 93.11           S
ATOM   2479  HG  CYS A 169      -6.378   8.705 -13.785  1.00 93.11           H
ATOM   2480  HN  CYS A 169      -8.370   9.554 -12.730  1.00 93.11           H
ATOM   2481  N   PHE A 170      -8.244  11.587 -10.219  1.00 92.69           N
ATOM   2482  CA  PHE A 170      -8.594  12.617  -9.255  1.00 92.69           C
ATOM   2483  C   PHE A 170      -9.475  12.049  -8.142  1.00 92.69           C
ATOM   2484  O   PHE A 170      -9.245  12.318  -6.964  1.00 92.69           O
ATOM   2485  HA  PHE A 170      -7.663  12.987  -8.826  1.00 92.69           H
ATOM   2486  CB  PHE A 170      -9.378  13.690 -10.013  1.00 92.69           C
ATOM   2487 1HB  PHE A 170      -8.778  14.039 -10.854  1.00 92.69           H
ATOM   2488 2HB  PHE A 170     -10.279  13.241 -10.430  1.00 92.69           H
ATOM   2489  CG  PHE A 170      -9.774  14.893  -9.155  1.00 92.69           C
ATOM   2490  CD1 PHE A 170     -11.051  15.012  -8.700  1.00 92.69           C
ATOM   2491  HD1 PHE A 170     -11.791  14.251  -8.947  1.00 92.69           H
ATOM   2492  CD2 PHE A 170      -8.851  15.843  -8.847  1.00 92.69           C
ATOM   2493  HD2 PHE A 170      -7.829  15.747  -9.212  1.00 92.69           H
ATOM   2494  CE1 PHE A 170     -11.419  16.128  -7.903  1.00 92.69           C
ATOM   2495  HE1 PHE A 170     -12.442  16.224  -7.539  1.00 92.69           H
ATOM   2496  CE2 PHE A 170      -9.220  16.959  -8.050  1.00 92.69           C
ATOM   2497  HE2 PHE A 170      -8.480  17.720  -7.804  1.00 92.69           H
ATOM   2498  CZ  PHE A 170     -10.496  17.078  -7.595  1.00 92.69           C
ATOM   2499  HZ  PHE A 170     -10.778  17.935  -6.984  1.00 92.69           H
ATOM   2500  HN  PHE A 170      -8.546  11.764 -11.155  1.00 92.69           H
ATOM   2501  N   THR A 171     -10.467  11.272  -8.553  1.00 92.39           N
ATOM   2502  CA  THR A 171     -11.396  10.680  -7.606  1.00 92.39           C
ATOM   2503  C   THR A 171     -10.649   9.791  -6.611  1.00 92.39           C
ATOM   2504  O   THR A 171     -10.977   9.768  -5.425  1.00 92.39           O
ATOM   2505  HA  THR A 171     -11.861  11.482  -7.033  1.00 92.39           H
ATOM   2506  CB  THR A 171     -12.469   9.933  -8.401  1.00 92.39           C
ATOM   2507  HB  THR A 171     -12.051   9.051  -8.886  1.00 92.39           H
ATOM   2508  OG1 THR A 171     -13.004  10.922  -9.277  1.00 92.39           O
ATOM   2509  HG1 THR A 171     -12.517  10.904 -10.150  1.00 92.39           H
ATOM   2510  CG2 THR A 171     -13.660   9.521  -7.533  1.00 92.39           C
ATOM   2511 1HG2 THR A 171     -14.120  10.410  -7.102  1.00 92.39           H
ATOM   2512 2HG2 THR A 171     -13.317   8.864  -6.734  1.00 92.39           H
ATOM   2513 3HG2 THR A 171     -14.392   8.994  -8.147  1.00 92.39           H
ATOM   2514  HN  THR A 171     -10.640  11.047  -9.512  1.00 92.39           H
ATOM   2515  N   ILE A 172      -9.657   9.080  -7.129  1.00 92.97           N
ATOM   2516  CA  ILE A 172      -8.879   8.170  -6.306  1.00 92.97           C
ATOM   2517  C   ILE A 172      -8.139   8.968  -5.230  1.00 92.97           C
ATOM   2518  O   ILE A 172      -8.138   8.586  -4.061  1.00 92.97           O
ATOM   2519  HA  ILE A 172      -9.580   7.494  -5.814  1.00 92.97           H
ATOM   2520  CB  ILE A 172      -7.960   7.313  -7.178  1.00 92.97           C
ATOM   2521  HB  ILE A 172      -7.486   7.961  -7.915  1.00 92.97           H
ATOM   2522  CG1 ILE A 172      -8.759   6.261  -7.949  1.00 92.97           C
ATOM   2523 1HG1 ILE A 172      -9.122   5.498  -7.261  1.00 92.97           H
ATOM   2524 2HG1 ILE A 172      -9.636   6.725  -8.401  1.00 92.97           H
ATOM   2525  CG2 ILE A 172      -6.842   6.685  -6.343  1.00 92.97           C
ATOM   2526 1HG2 ILE A 172      -6.248   7.473  -5.879  1.00 92.97           H
ATOM   2527 2HG2 ILE A 172      -7.277   6.054  -5.569  1.00 92.97           H
ATOM   2528 3HG2 ILE A 172      -6.203   6.081  -6.988  1.00 92.97           H
ATOM   2529  CD1 ILE A 172      -7.902   5.609  -9.036  1.00 92.97           C
ATOM   2530 1HD1 ILE A 172      -7.562   6.372  -9.736  1.00 92.97           H
ATOM   2531 2HD1 ILE A 172      -7.039   5.126  -8.578  1.00 92.97           H
ATOM   2532 3HD1 ILE A 172      -8.495   4.866  -9.569  1.00 92.97           H
ATOM   2533  HN  ILE A 172      -9.384   9.119  -8.090  1.00 92.97           H
ATOM   2534  N   TRP A 173      -7.528  10.060  -5.664  1.00 91.70           N
ATOM   2535  CA  TRP A 173      -6.710  10.864  -4.772  1.00 91.70           C
ATOM   2536  C   TRP A 173      -7.616  11.421  -3.672  1.00 91.70           C
ATOM   2537  O   TRP A 173      -7.260  11.390  -2.495  1.00 91.70           O
ATOM   2538  HA  TRP A 173      -5.952  10.213  -4.337  1.00 91.70           H
ATOM   2539  CB  TRP A 173      -5.968  11.957  -5.545  1.00 91.70           C
ATOM   2540 1HB  TRP A 173      -6.643  12.387  -6.284  1.00 91.70           H
ATOM   2541 2HB  TRP A 173      -5.699  12.757  -4.855  1.00 91.70           H
ATOM   2542  CG  TRP A 173      -4.703  11.468  -6.254  1.00 91.70           C
ATOM   2543  CD1 TRP A 173      -4.511  11.288  -7.568  1.00 91.70           C
ATOM   2544  HD1 TRP A 173      -5.267  11.476  -8.330  1.00 91.70           H
ATOM   2545  CD2 TRP A 173      -3.455  11.102  -5.629  1.00 91.70           C
ATOM   2546  NE1 TRP A 173      -3.235  10.834  -7.835  1.00 91.70           N
ATOM   2547  HE1 TRP A 173      -2.857  10.627  -8.737  1.00 91.70           H
ATOM   2548  CE2 TRP A 173      -2.573  10.717  -6.618  1.00 91.70           C
ATOM   2549  CE3 TRP A 173      -3.083  11.096  -4.273  1.00 91.70           C
ATOM   2550  HE3 TRP A 173      -3.761  11.395  -3.474  1.00 91.70           H
ATOM   2551  CZ2 TRP A 173      -1.263  10.299  -6.357  1.00 91.70           C
ATOM   2552  HZ2 TRP A 173      -0.585  10.000  -7.156  1.00 91.70           H
ATOM   2553  CZ3 TRP A 173      -1.771  10.675  -4.029  1.00 91.70           C
ATOM   2554  HZ3 TRP A 173      -1.431  10.651  -2.993  1.00 91.70           H
ATOM   2555  CH2 TRP A 173      -0.870  10.284  -5.013  1.00 91.70           C
ATOM   2556  HH2 TRP A 173       0.137   9.969  -4.740  1.00 91.70           H
ATOM   2557  HN  TRP A 173      -7.585  10.397  -6.604  1.00 91.70           H
ATOM   2558  N   VAL A 174      -8.771  11.916  -4.095  1.00 94.98           N
ATOM   2559  CA  VAL A 174      -9.716  12.508  -3.164  1.00 94.98           C
ATOM   2560  C   VAL A 174     -10.159  11.450  -2.151  1.00 94.98           C
ATOM   2561  O   VAL A 174     -10.222  11.721  -0.953  1.00 94.98           O
ATOM   2562  HA  VAL A 174      -9.199  13.307  -2.633  1.00 94.98           H
ATOM   2563  CB  VAL A 174     -10.886  13.128  -3.931  1.00 94.98           C
ATOM   2564  HB  VAL A 174     -11.299  12.363  -4.588  1.00 94.98           H
ATOM   2565  CG1 VAL A 174     -11.994  13.574  -2.974  1.00 94.98           C
ATOM   2566 1HG1 VAL A 174     -12.360  12.712  -2.415  1.00 94.98           H
ATOM   2567 2HG1 VAL A 174     -11.598  14.316  -2.280  1.00 94.98           H
ATOM   2568 3HG1 VAL A 174     -12.813  14.011  -3.545  1.00 94.98           H
ATOM   2569  CG2 VAL A 174     -10.414  14.293  -4.803  1.00 94.98           C
ATOM   2570 1HG2 VAL A 174      -9.963  15.060  -4.173  1.00 94.98           H
ATOM   2571 2HG2 VAL A 174      -9.677  13.933  -5.521  1.00 94.98           H
ATOM   2572 3HG2 VAL A 174     -11.265  14.715  -5.337  1.00 94.98           H
ATOM   2573  HN  VAL A 174      -9.062  11.916  -5.051  1.00 94.98           H
ATOM   2574  N   LEU A 175     -10.454  10.267  -2.670  1.00 89.64           N
ATOM   2575  CA  LEU A 175     -10.955   9.188  -1.835  1.00 89.64           C
ATOM   2576  C   LEU A 175      -9.888   8.806  -0.808  1.00 89.64           C
ATOM   2577  O   LEU A 175     -10.186   8.653   0.375  1.00 89.64           O
ATOM   2578  HA  LEU A 175     -11.828   9.566  -1.302  1.00 89.64           H
ATOM   2579  CB  LEU A 175     -11.425   8.016  -2.700  1.00 89.64           C
ATOM   2580 1HB  LEU A 175     -12.187   8.381  -3.388  1.00 89.64           H
ATOM   2581 2HB  LEU A 175     -10.584   7.677  -3.305  1.00 89.64           H
ATOM   2582  CG  LEU A 175     -11.992   6.812  -1.946  1.00 89.64           C
ATOM   2583  HG  LEU A 175     -11.253   6.488  -1.214  1.00 89.64           H
ATOM   2584  CD1 LEU A 175     -13.256   7.195  -1.172  1.00 89.64           C
ATOM   2585 1HD1 LEU A 175     -13.017   7.978  -0.452  1.00 89.64           H
ATOM   2586 2HD1 LEU A 175     -14.011   7.560  -1.868  1.00 89.64           H
ATOM   2587 3HD1 LEU A 175     -13.638   6.321  -0.646  1.00 89.64           H
ATOM   2588  CD2 LEU A 175     -12.235   5.636  -2.894  1.00 89.64           C
ATOM   2589 1HD2 LEU A 175     -12.946   5.933  -3.666  1.00 89.64           H
ATOM   2590 2HD2 LEU A 175     -11.294   5.345  -3.360  1.00 89.64           H
ATOM   2591 3HD2 LEU A 175     -12.639   4.794  -2.333  1.00 89.64           H
ATOM   2592  HN  LEU A 175     -10.356  10.041  -3.639  1.00 89.64           H
ATOM   2593  N   ALA A 176      -8.665   8.661  -1.298  1.00 94.46           N
ATOM   2594  CA  ALA A 176      -7.568   8.219  -0.455  1.00 94.46           C
ATOM   2595  C   ALA A 176      -7.333   9.250   0.651  1.00 94.46           C
ATOM   2596  O   ALA A 176      -7.058   8.887   1.794  1.00 94.46           O
ATOM   2597  HA  ALA A 176      -7.860   7.272  -0.001  1.00 94.46           H
ATOM   2598  CB  ALA A 176      -6.323   7.991  -1.314  1.00 94.46           C
ATOM   2599 1HB  ALA A 176      -6.534   7.229  -2.065  1.00 94.46           H
ATOM   2600 2HB  ALA A 176      -6.047   8.922  -1.809  1.00 94.46           H
ATOM   2601 3HB  ALA A 176      -5.500   7.659  -0.681  1.00 94.46           H
ATOM   2602  HN  ALA A 176      -8.420   8.841  -2.251  1.00 94.46           H
ATOM   2603  N   ALA A 177      -7.448  10.514   0.272  1.00 94.44           N
ATOM   2604  CA  ALA A 177      -7.230  11.600   1.212  1.00 94.44           C
ATOM   2605  C   ALA A 177      -8.246  11.495   2.351  1.00 94.44           C
ATOM   2606  O   ALA A 177      -7.886  11.614   3.521  1.00 94.44           O
ATOM   2607  HA  ALA A 177      -6.226  11.489   1.620  1.00 94.44           H
ATOM   2608  CB  ALA A 177      -7.317  12.938   0.475  1.00 94.44           C
ATOM   2609 1HB  ALA A 177      -6.555  12.974  -0.304  1.00 94.44           H
ATOM   2610 2HB  ALA A 177      -8.304  13.041   0.024  1.00 94.44           H
ATOM   2611 3HB  ALA A 177      -7.153  13.753   1.180  1.00 94.44           H
ATOM   2612  HN  ALA A 177      -7.686  10.800  -0.657  1.00 94.44           H
ATOM   2613  N   ALA A 178      -9.495  11.272   1.969  1.00 94.60           N
ATOM   2614  CA  ALA A 178     -10.574  11.205   2.939  1.00 94.60           C
ATOM   2615  C   ALA A 178     -10.327  10.033   3.891  1.00 94.60           C
ATOM   2616  O   ALA A 178     -10.625  10.121   5.081  1.00 94.60           O
ATOM   2617  HA  ALA A 178     -10.564  12.134   3.510  1.00 94.60           H
ATOM   2618  CB  ALA A 178     -11.913  11.090   2.207  1.00 94.60           C
ATOM   2619 1HB  ALA A 178     -12.053  11.962   1.568  1.00 94.60           H
ATOM   2620 2HB  ALA A 178     -11.917  10.187   1.597  1.00 94.60           H
ATOM   2621 3HB  ALA A 178     -12.722  11.041   2.936  1.00 94.60           H
ATOM   2622  HN  ALA A 178      -9.773  11.138   1.017  1.00 94.60           H
ATOM   2623  N   LEU A 179      -9.784   8.962   3.330  1.00 91.15           N
ATOM   2624  CA  LEU A 179      -9.555   7.750   4.099  1.00 91.15           C
ATOM   2625  C   LEU A 179      -8.386   7.974   5.060  1.00 91.15           C
ATOM   2626  O   LEU A 179      -8.098   7.124   5.901  1.00 91.15           O
ATOM   2627  HA  LEU A 179     -10.454   7.561   4.686  1.00 91.15           H
ATOM   2628  CB  LEU A 179      -9.364   6.553   3.166  1.00 91.15           C
ATOM   2629 1HB  LEU A 179      -8.579   6.797   2.450  1.00 91.15           H
ATOM   2630 2HB  LEU A 179      -9.004   5.710   3.757  1.00 91.15           H
ATOM   2631  CG  LEU A 179     -10.602   6.103   2.389  1.00 91.15           C
ATOM   2632  HG  LEU A 179     -11.020   6.971   1.880  1.00 91.15           H
ATOM   2633  CD1 LEU A 179     -10.233   5.082   1.311  1.00 91.15           C
ATOM   2634 1HD1 LEU A 179      -9.526   5.530   0.613  1.00 91.15           H
ATOM   2635 2HD1 LEU A 179      -9.777   4.209   1.779  1.00 91.15           H
ATOM   2636 3HD1 LEU A 179     -11.132   4.779   0.774  1.00 91.15           H
ATOM   2637  CD2 LEU A 179     -11.681   5.572   3.336  1.00 91.15           C
ATOM   2638 1HD2 LEU A 179     -11.289   4.721   3.892  1.00 91.15           H
ATOM   2639 2HD2 LEU A 179     -11.971   6.358   4.032  1.00 91.15           H
ATOM   2640 3HD2 LEU A 179     -12.550   5.259   2.757  1.00 91.15           H
ATOM   2641  HN  LEU A 179      -9.503   8.914   2.372  1.00 91.15           H
ATOM   2642  N   CYS A 180      -7.743   9.122   4.902  1.00 90.57           N
ATOM   2643  CA  CYS A 180      -6.571   9.439   5.700  1.00 90.57           C
ATOM   2644  C   CYS A 180      -7.005  10.347   6.852  1.00 90.57           C
ATOM   2645  O   CYS A 180      -6.190  10.720   7.695  1.00 90.57           O
ATOM   2646  HA  CYS A 180      -6.184   8.493   6.078  1.00 90.57           H
ATOM   2647  CB  CYS A 180      -5.468  10.078   4.855  1.00 90.57           C
ATOM   2648 1HB  CYS A 180      -5.843  10.982   4.375  1.00 90.57           H
ATOM   2649 2HB  CYS A 180      -4.636  10.377   5.493  1.00 90.57           H
ATOM   2650  SG  CYS A 180      -4.886   8.894   3.586  1.00 90.57           S
ATOM   2651  HG  CYS A 180      -6.053   8.780   2.958  1.00 90.57           H
ATOM   2652  HN  CYS A 180      -8.011   9.827   4.246  1.00 90.57           H
ATOM   2653  N   ILE A 181      -8.289  10.677   6.852  1.00 90.34           N
ATOM   2654  CA  ILE A 181      -8.830  11.575   7.857  1.00 90.34           C
ATOM   2655  C   ILE A 181      -8.534  11.015   9.250  1.00 90.34           C
ATOM   2656  O   ILE A 181      -8.071  11.739  10.129  1.00 90.34           O
ATOM   2657  HA  ILE A 181      -8.316  12.531   7.753  1.00 90.34           H
ATOM   2658  CB  ILE A 181     -10.317  11.832   7.601  1.00 90.34           C
ATOM   2659  HB  ILE A 181     -10.806  10.872   7.438  1.00 90.34           H
ATOM   2660  CG1 ILE A 181     -10.519  12.664   6.333  1.00 90.34           C
ATOM   2661 1HG1 ILE A 181     -10.114  13.665   6.482  1.00 90.34           H
ATOM   2662 2HG1 ILE A 181      -9.966  12.216   5.508  1.00 90.34           H
ATOM   2663  CG2 ILE A 181     -10.980  12.475   8.821  1.00 90.34           C
ATOM   2664 1HG2 ILE A 181     -10.883  11.811   9.680  1.00 90.34           H
ATOM   2665 2HG2 ILE A 181     -10.494  13.426   9.040  1.00 90.34           H
ATOM   2666 3HG2 ILE A 181     -12.036  12.647   8.611  1.00 90.34           H
ATOM   2667  CD1 ILE A 181     -12.002  12.757   5.969  1.00 90.34           C
ATOM   2668 1HD1 ILE A 181     -12.398  11.756   5.797  1.00 90.34           H
ATOM   2669 2HD1 ILE A 181     -12.548  13.228   6.787  1.00 90.34           H
ATOM   2670 3HD1 ILE A 181     -12.118  13.354   5.064  1.00 90.34           H
ATOM   2671  HN  ILE A 181      -8.952  10.342   6.184  1.00 90.34           H
ATOM   2672  N   PRO A 182      -8.795   9.720   9.475  1.00 91.64           N
ATOM   2673  CA  PRO A 182      -8.561   9.121  10.791  1.00 91.64           C
ATOM   2674  C   PRO A 182      -7.148   9.367  11.294  1.00 91.64           C
ATOM   2675  O   PRO A 182      -6.951   9.716  12.457  1.00 91.64           O
ATOM   2676  HA  PRO A 182      -9.212   9.582  11.534  1.00 91.64           H
ATOM   2677  CB  PRO A 182      -8.833   7.632  10.565  1.00 91.64           C
ATOM   2678 1HB  PRO A 182      -7.922   7.093  10.304  1.00 91.64           H
ATOM   2679 2HB  PRO A 182      -9.237   7.158  11.460  1.00 91.64           H
ATOM   2680  CG  PRO A 182      -9.839   7.626   9.420  1.00 91.64           C
ATOM   2681 1HG  PRO A 182      -9.866   6.663   8.911  1.00 91.64           H
ATOM   2682 2HG  PRO A 182     -10.853   7.817   9.772  1.00 91.64           H
ATOM   2683  CD  PRO A 182      -9.329   8.736   8.516  1.00 91.64           C
ATOM   2684 1HD  PRO A 182      -8.556   8.381   7.835  1.00 91.64           H
ATOM   2685 2HD  PRO A 182     -10.125   9.153   7.899  1.00 91.64           H
ATOM   2686  N   GLU A 183      -6.193   9.175  10.396  1.00 87.73           N
ATOM   2687  CA  GLU A 183      -4.791   9.312  10.753  1.00 87.73           C
ATOM   2688  C   GLU A 183      -4.496  10.744  11.205  1.00 87.73           C
ATOM   2689  O   GLU A 183      -3.753  10.955  12.162  1.00 87.73           O
ATOM   2690  HA  GLU A 183      -4.635   8.623  11.583  1.00 87.73           H
ATOM   2691  CB  GLU A 183      -3.886   8.908   9.588  1.00 87.73           C
ATOM   2692 1HB  GLU A 183      -4.346   9.205   8.645  1.00 87.73           H
ATOM   2693 2HB  GLU A 183      -2.891   9.327   9.733  1.00 87.73           H
ATOM   2694  CG  GLU A 183      -3.710   7.389   9.532  1.00 87.73           C
ATOM   2695 1HG  GLU A 183      -2.991   7.131   8.755  1.00 87.73           H
ATOM   2696 2HG  GLU A 183      -3.300   7.032  10.477  1.00 87.73           H
ATOM   2697  CD  GLU A 183      -5.043   6.692   9.253  1.00 87.73           C
ATOM   2698  OE1 GLU A 183      -5.187   5.537   9.710  1.00 87.73           O
ATOM   2699  OE2 GLU A 183      -5.889   7.329   8.589  1.00 87.73           O
ATOM   2700  HN  GLU A 183      -6.364   8.932   9.441  1.00 87.73           H
ATOM   2701  N   ILE A 184      -5.094  11.690  10.495  1.00 89.64           N
ATOM   2702  CA  ILE A 184      -4.846  13.096  10.764  1.00 89.64           C
ATOM   2703  C   ILE A 184      -5.302  13.427  12.187  1.00 89.64           C
ATOM   2704  O   ILE A 184      -4.651  14.202  12.886  1.00 89.64           O
ATOM   2705  HA  ILE A 184      -3.770  13.256  10.700  1.00 89.64           H
ATOM   2706  CB  ILE A 184      -5.499  13.969   9.691  1.00 89.64           C
ATOM   2707  HB  ILE A 184      -6.549  13.689   9.614  1.00 89.64           H
ATOM   2708  CG1 ILE A 184      -4.864  13.721   8.321  1.00 89.64           C
ATOM   2709 1HG1 ILE A 184      -3.848  14.116   8.310  1.00 89.64           H
ATOM   2710 2HG1 ILE A 184      -4.791  12.649   8.139  1.00 89.64           H
ATOM   2711  CG2 ILE A 184      -5.453  15.447  10.084  1.00 89.64           C
ATOM   2712 1HG2 ILE A 184      -5.988  15.590  11.023  1.00 89.64           H
ATOM   2713 2HG2 ILE A 184      -4.416  15.759  10.206  1.00 89.64           H
ATOM   2714 3HG2 ILE A 184      -5.924  16.046   9.304  1.00 89.64           H
ATOM   2715  CD1 ILE A 184      -5.684  14.378   7.209  1.00 89.64           C
ATOM   2716 1HD1 ILE A 184      -6.692  13.963   7.208  1.00 89.64           H
ATOM   2717 2HD1 ILE A 184      -5.734  15.453   7.382  1.00 89.64           H
ATOM   2718 3HD1 ILE A 184      -5.211  14.186   6.246  1.00 89.64           H
ATOM   2719  HN  ILE A 184      -5.735  11.508   9.750  1.00 89.64           H
ATOM   2720  N   LEU A 185      -6.416  12.822  12.573  1.00 89.96           N
ATOM   2721  CA  LEU A 185      -7.073  13.187  13.816  1.00 89.96           C
ATOM   2722  C   LEU A 185      -6.315  12.565  14.990  1.00 89.96           C
ATOM   2723  O   LEU A 185      -5.981  13.254  15.953  1.00 89.96           O
ATOM   2724  HA  LEU A 185      -7.021  14.272  13.907  1.00 89.96           H
ATOM   2725  CB  LEU A 185      -8.554  12.807  13.771  1.00 89.96           C
ATOM   2726 1HB  LEU A 185      -8.631  11.752  13.510  1.00 89.96           H
ATOM   2727 2HB  LEU A 185      -8.968  12.919  14.773  1.00 89.96           H
ATOM   2728  CG  LEU A 185      -9.423  13.609  12.799  1.00 89.96           C
ATOM   2729  HG  LEU A 185      -9.024  13.473  11.793  1.00 89.96           H
ATOM   2730  CD1 LEU A 185     -10.861  13.086  12.789  1.00 89.96           C
ATOM   2731 1HD1 LEU A 185     -10.865  12.041  12.482  1.00 89.96           H
ATOM   2732 2HD1 LEU A 185     -11.285  13.173  13.790  1.00 89.96           H
ATOM   2733 3HD1 LEU A 185     -11.456  13.674  12.090  1.00 89.96           H
ATOM   2734  CD2 LEU A 185      -9.358  15.105  13.112  1.00 89.96           C
ATOM   2735 1HD2 LEU A 185      -9.717  15.280  14.126  1.00 89.96           H
ATOM   2736 2HD2 LEU A 185      -8.328  15.450  13.026  1.00 89.96           H
ATOM   2737 3HD2 LEU A 185      -9.984  15.651  12.406  1.00 89.96           H
ATOM   2738  HN  LEU A 185      -6.868  12.097  12.053  1.00 89.96           H
ATOM   2739  N   TYR A 186      -6.064  11.269  14.872  1.00 90.40           N
ATOM   2740  CA  TYR A 186      -5.748  10.459  16.035  1.00 90.40           C
ATOM   2741  C   TYR A 186      -4.260  10.104  16.068  1.00 90.40           C
ATOM   2742  O   TYR A 186      -3.796   9.440  16.995  1.00 90.40           O
ATOM   2743  HA  TYR A 186      -5.996  11.037  16.926  1.00 90.40           H
ATOM   2744  CB  TYR A 186      -6.563   9.172  15.888  1.00 90.40           C
ATOM   2745 1HB  TYR A 186      -6.214   8.632  15.008  1.00 90.40           H
ATOM   2746 2HB  TYR A 186      -6.374   8.533  16.750  1.00 90.40           H
ATOM   2747  CG  TYR A 186      -8.070   9.402  15.762  1.00 90.40           C
ATOM   2748  CD1 TYR A 186      -8.725  10.200  16.678  1.00 90.40           C
ATOM   2749  HD1 TYR A 186      -8.169  10.666  17.491  1.00 90.40           H
ATOM   2750  CD2 TYR A 186      -8.775   8.811  14.733  1.00 90.40           C
ATOM   2751  HD2 TYR A 186      -8.257   8.181  14.010  1.00 90.40           H
ATOM   2752  CE1 TYR A 186     -10.144  10.416  16.560  1.00 90.40           C
ATOM   2753  HE1 TYR A 186     -10.674  11.043  17.277  1.00 90.40           H
ATOM   2754  CE2 TYR A 186     -10.194   9.027  14.615  1.00 90.40           C
ATOM   2755  HE2 TYR A 186     -10.762   8.567  13.807  1.00 90.40           H
ATOM   2756  CZ  TYR A 186     -10.808   9.819  15.534  1.00 90.40           C
ATOM   2757  OH  TYR A 186     -12.148  10.023  15.423  1.00 90.40           O
ATOM   2758  HH  TYR A 186     -12.512   9.494  14.656  1.00 90.40           H
ATOM   2759  HN  TYR A 186      -6.075  10.775  14.003  1.00 90.40           H
ATOM   2760  N   SER A 187      -3.552  10.563  15.047  1.00 90.88           N
ATOM   2761  CA  SER A 187      -2.102  10.475  15.041  1.00 90.88           C
ATOM   2762  C   SER A 187      -1.518  11.396  16.115  1.00 90.88           C
ATOM   2763  O   SER A 187      -1.743  12.604  16.091  1.00 90.88           O
ATOM   2764  HA  SER A 187      -1.875   9.433  15.266  1.00 90.88           H
ATOM   2765  CB  SER A 187      -1.533  10.835  13.667  1.00 90.88           C
ATOM   2766 1HB  SER A 187      -1.857  11.839  13.392  1.00 90.88           H
ATOM   2767 2HB  SER A 187      -0.445  10.855  13.719  1.00 90.88           H
ATOM   2768  OG  SER A 187      -1.943   9.913  12.661  1.00 90.88           O
ATOM   2769  HG  SER A 187      -2.471  10.387  11.957  1.00 90.88           H
ATOM   2770  HN  SER A 187      -3.953  10.988  14.235  1.00 90.88           H
ATOM   2771  N   GLN A 188      -0.778  10.788  17.031  1.00 84.47           N
ATOM   2772  CA  GLN A 188      -0.180  11.534  18.125  1.00 84.47           C
ATOM   2773  C   GLN A 188       1.210  10.982  18.446  1.00 84.47           C
ATOM   2774  O   GLN A 188       1.540   9.860  18.064  1.00 84.47           O
ATOM   2775  HA  GLN A 188      -0.096  12.560  17.764  1.00 84.47           H
ATOM   2776  CB  GLN A 188      -1.079  11.510  19.362  1.00 84.47           C
ATOM   2777 1HB  GLN A 188      -1.218  10.482  19.695  1.00 84.47           H
ATOM   2778 2HB  GLN A 188      -0.595  12.046  20.179  1.00 84.47           H
ATOM   2779  CG  GLN A 188      -2.439  12.144  19.064  1.00 84.47           C
ATOM   2780 1HG  GLN A 188      -2.296  13.122  18.604  1.00 84.47           H
ATOM   2781 2HG  GLN A 188      -2.981  11.530  18.345  1.00 84.47           H
ATOM   2782  CD  GLN A 188      -3.267  12.292  20.342  1.00 84.47           C
ATOM   2783  OE1 GLN A 188      -2.798  12.069  21.446  1.00 84.47           O
ATOM   2784  NE2 GLN A 188      -4.522  12.680  20.132  1.00 84.47           N
ATOM   2785 1HE2 GLN A 188      -4.844  12.847  19.200  1.00 84.47           H
ATOM   2786 2HE2 GLN A 188      -5.143  12.806  20.906  1.00 84.47           H
ATOM   2787  HN  GLN A 188      -0.587   9.807  17.035  1.00 84.47           H
ATOM   2788  N   ILE A 189       1.988  11.794  19.146  1.00 88.03           N
ATOM   2789  CA  ILE A 189       3.191  11.303  19.797  1.00 88.03           C
ATOM   2790  C   ILE A 189       2.844  10.824  21.208  1.00 88.03           C
ATOM   2791  O   ILE A 189       2.292  11.581  22.005  1.00 88.03           O
ATOM   2792  HA  ILE A 189       3.549  10.450  19.221  1.00 88.03           H
ATOM   2793  CB  ILE A 189       4.291  12.366  19.761  1.00 88.03           C
ATOM   2794  HB  ILE A 189       3.901  13.276  20.217  1.00 88.03           H
ATOM   2795  CG1 ILE A 189       4.675  12.710  18.321  1.00 88.03           C
ATOM   2796 1HG1 ILE A 189       5.097  11.831  17.834  1.00 88.03           H
ATOM   2797 2HG1 ILE A 189       3.784  12.988  17.759  1.00 88.03           H
ATOM   2798  CG2 ILE A 189       5.502  11.930  20.589  1.00 88.03           C
ATOM   2799 1HG2 ILE A 189       5.198  11.776  21.624  1.00 88.03           H
ATOM   2800 2HG2 ILE A 189       5.902  10.999  20.185  1.00 88.03           H
ATOM   2801 3HG2 ILE A 189       6.269  12.703  20.547  1.00 88.03           H
ATOM   2802  CD1 ILE A 189       5.688  13.857  18.282  1.00 88.03           C
ATOM   2803 1HD1 ILE A 189       5.253  14.741  18.748  1.00 88.03           H
ATOM   2804 2HD1 ILE A 189       6.587  13.565  18.824  1.00 88.03           H
ATOM   2805 3HD1 ILE A 189       5.943  14.081  17.246  1.00 88.03           H
ATOM   2806  HN  ILE A 189       1.808  12.770  19.272  1.00 88.03           H
ATOM   2807  N   LYS A 190       3.181   9.571  21.472  1.00 83.93           N
ATOM   2808  CA  LYS A 190       2.985   9.007  22.797  1.00 83.93           C
ATOM   2809  C   LYS A 190       4.347   8.714  23.429  1.00 83.93           C
ATOM   2810  O   LYS A 190       5.210   8.107  22.798  1.00 83.93           O
ATOM   2811  HA  LYS A 190       2.478   9.760  23.401  1.00 83.93           H
ATOM   2812  CB  LYS A 190       2.064   7.787  22.729  1.00 83.93           C
ATOM   2813 1HB  LYS A 190       1.137   8.053  22.220  1.00 83.93           H
ATOM   2814 2HB  LYS A 190       2.537   7.002  22.138  1.00 83.93           H
ATOM   2815  CG  LYS A 190       1.749   7.258  24.129  1.00 83.93           C
ATOM   2816 1HG  LYS A 190       2.676   7.004  24.643  1.00 83.93           H
ATOM   2817 2HG  LYS A 190       1.264   8.038  24.716  1.00 83.93           H
ATOM   2818  CD  LYS A 190       0.844   6.026  24.060  1.00 83.93           C
ATOM   2819 1HD  LYS A 190      -0.133   6.310  23.669  1.00 83.93           H
ATOM   2820 2HD  LYS A 190       1.266   5.299  23.367  1.00 83.93           H
ATOM   2821  CE  LYS A 190       0.681   5.388  25.441  1.00 83.93           C
ATOM   2822 1HE  LYS A 190       1.646   5.345  25.945  1.00 83.93           H
ATOM   2823 2HE  LYS A 190       0.026   6.004  26.058  1.00 83.93           H
ATOM   2824  NZ  LYS A 190       0.118   4.025  25.318  1.00 83.93           N
ATOM   2825 1HZ  LYS A 190       0.063   3.598  26.236  1.00 83.93           H
ATOM   2826 2HZ  LYS A 190      -0.810   4.077  24.914  1.00 83.93           H
ATOM   2827 3HZ  LYS A 190       0.716   3.465  24.721  1.00 83.93           H
ATOM   2828  HN  LYS A 190       3.581   8.946  20.802  1.00 83.93           H
ATOM   2829  N   GLU A 191       4.497   9.161  24.668  1.00 75.42           N
ATOM   2830  CA  GLU A 191       5.679   8.829  25.445  1.00 75.42           C
ATOM   2831  C   GLU A 191       5.403   7.620  26.341  1.00 75.42           C
ATOM   2832  O   GLU A 191       4.476   7.641  27.150  1.00 75.42           O
ATOM   2833  HA  GLU A 191       6.446   8.579  24.712  1.00 75.42           H
ATOM   2834  CB  GLU A 191       6.146  10.029  26.271  1.00 75.42           C
ATOM   2835 1HB  GLU A 191       5.288  10.505  26.745  1.00 75.42           H
ATOM   2836 2HB  GLU A 191       6.909   9.711  26.982  1.00 75.42           H
ATOM   2837  CG  GLU A 191       6.801  11.087  25.380  1.00 75.42           C
ATOM   2838 1HG  GLU A 191       7.574  10.623  24.768  1.00 75.42           H
ATOM   2839 2HG  GLU A 191       6.060  11.502  24.698  1.00 75.42           H
ATOM   2840  CD  GLU A 191       7.414  12.209  26.221  1.00 75.42           C
ATOM   2841  OE1 GLU A 191       7.998  13.126  25.604  1.00 75.42           O
ATOM   2842  OE2 GLU A 191       7.284  12.124  27.462  1.00 75.42           O
ATOM   2843  HN  GLU A 191       3.830   9.738  25.139  1.00 75.42           H
ATOM   2844  N   GLU A 192       6.224   6.595  26.167  1.00 70.85           N
ATOM   2845  CA  GLU A 192       6.113   5.400  26.986  1.00 70.85           C
ATOM   2846  C   GLU A 192       7.493   4.975  27.493  1.00 70.85           C
ATOM   2847  O   GLU A 192       8.391   4.696  26.700  1.00 70.85           O
ATOM   2848  HA  GLU A 192       5.481   5.684  27.828  1.00 70.85           H
ATOM   2849  CB  GLU A 192       5.439   4.265  26.213  1.00 70.85           C
ATOM   2850 1HB  GLU A 192       4.437   4.570  25.913  1.00 70.85           H
ATOM   2851 2HB  GLU A 192       6.069   3.968  25.374  1.00 70.85           H
ATOM   2852  CG  GLU A 192       5.278   3.023  27.091  1.00 70.85           C
ATOM   2853 1HG  GLU A 192       6.190   2.428  27.056  1.00 70.85           H
ATOM   2854 2HG  GLU A 192       5.133   3.324  28.129  1.00 70.85           H
ATOM   2855  CD  GLU A 192       4.091   2.175  26.630  1.00 70.85           C
ATOM   2856  OE1 GLU A 192       3.442   1.578  27.515  1.00 70.85           O
ATOM   2857  OE2 GLU A 192       3.860   2.144  25.402  1.00 70.85           O
ATOM   2858  HN  GLU A 192       6.953   6.572  25.483  1.00 70.85           H
ATOM   2859  N   SER A 193       7.618   4.938  28.812  1.00 71.52           N
ATOM   2860  CA  SER A 193       8.858   4.505  29.434  1.00 71.52           C
ATOM   2861  C   SER A 193      10.024   5.353  28.923  1.00 71.52           C
ATOM   2862  O   SER A 193      11.142   4.860  28.784  1.00 71.52           O
ATOM   2863  HA  SER A 193       8.713   4.657  30.503  1.00 71.52           H
ATOM   2864  CB  SER A 193       9.122   3.022  29.162  1.00 71.52           C
ATOM   2865 1HB  SER A 193       9.322   2.878  28.100  1.00 71.52           H
ATOM   2866 2HB  SER A 193      10.016   2.708  29.700  1.00 71.52           H
ATOM   2867  OG  SER A 193       8.022   2.204  29.552  1.00 71.52           O
ATOM   2868  HG  SER A 193       8.196   1.253  29.296  1.00 71.52           H
ATOM   2869  HN  SER A 193       6.893   5.196  29.450  1.00 71.52           H
ATOM   2870  N   GLY A 194       9.723   6.616  28.658  1.00 79.46           N
ATOM   2871  CA  GLY A 194      10.747   7.556  28.232  1.00 79.46           C
ATOM   2872  C   GLY A 194      11.054   7.393  26.742  1.00 79.46           C
ATOM   2873  O   GLY A 194      11.965   8.034  26.219  1.00 79.46           O
ATOM   2874 1HA  GLY A 194      10.415   8.575  28.429  1.00 79.46           H
ATOM   2875 2HA  GLY A 194      11.655   7.398  28.813  1.00 79.46           H
ATOM   2876  HN  GLY A 194       8.802   6.999  28.730  1.00 79.46           H
ATOM   2877  N   ILE A 195      10.276   6.533  26.100  1.00 77.87           N
ATOM   2878  CA  ILE A 195      10.395   6.345  24.664  1.00 77.87           C
ATOM   2879  C   ILE A 195       9.239   7.061  23.963  1.00 77.87           C
ATOM   2880  O   ILE A 195       8.073   6.810  24.266  1.00 77.87           O
ATOM   2881  HA  ILE A 195      11.330   6.808  24.350  1.00 77.87           H
ATOM   2882  CB  ILE A 195      10.492   4.856  24.326  1.00 77.87           C
ATOM   2883  HB  ILE A 195       9.593   4.362  24.696  1.00 77.87           H
ATOM   2884  CG1 ILE A 195      11.685   4.209  25.032  1.00 77.87           C
ATOM   2885 1HG1 ILE A 195      12.610   4.674  24.689  1.00 77.87           H
ATOM   2886 2HG1 ILE A 195      11.618   4.388  26.105  1.00 77.87           H
ATOM   2887  CG2 ILE A 195      10.535   4.639  22.812  1.00 77.87           C
ATOM   2888 1HG2 ILE A 195       9.627   5.041  22.361  1.00 77.87           H
ATOM   2889 2HG2 ILE A 195      11.404   5.149  22.397  1.00 77.87           H
ATOM   2890 3HG2 ILE A 195      10.603   3.572  22.599  1.00 77.87           H
ATOM   2891  CD1 ILE A 195      11.733   2.704  24.762  1.00 77.87           C
ATOM   2892 1HD1 ILE A 195      10.817   2.240  25.128  1.00 77.87           H
ATOM   2893 2HD1 ILE A 195      11.825   2.530  23.690  1.00 77.87           H
ATOM   2894 3HD1 ILE A 195      12.591   2.270  25.275  1.00 77.87           H
ATOM   2895  HN  ILE A 195       9.577   5.973  26.544  1.00 77.87           H
ATOM   2896  N   ALA A 196       9.602   7.938  23.039  1.00 88.78           N
ATOM   2897  CA  ALA A 196       8.610   8.630  22.233  1.00 88.78           C
ATOM   2898  C   ALA A 196       8.222   7.751  21.043  1.00 88.78           C
ATOM   2899  O   ALA A 196       9.089   7.254  20.325  1.00 88.78           O
ATOM   2900  HA  ALA A 196       7.730   8.791  22.857  1.00 88.78           H
ATOM   2901  CB  ALA A 196       9.163   9.989  21.799  1.00 88.78           C
ATOM   2902 1HB  ALA A 196       9.395  10.585  22.682  1.00 88.78           H
ATOM   2903 2HB  ALA A 196      10.069   9.842  21.212  1.00 88.78           H
ATOM   2904 3HB  ALA A 196       8.419  10.508  21.195  1.00 88.78           H
ATOM   2905  HN  ALA A 196      10.552   8.177  22.837  1.00 88.78           H
ATOM   2906  N   ILE A 197       6.919   7.586  20.869  1.00 84.67           N
ATOM   2907  CA  ILE A 197       6.406   6.760  19.789  1.00 84.67           C
ATOM   2908  C   ILE A 197       5.319   7.530  19.036  1.00 84.67           C
ATOM   2909  O   ILE A 197       4.469   8.172  19.652  1.00 84.67           O
ATOM   2910  HA  ILE A 197       7.232   6.570  19.103  1.00 84.67           H
ATOM   2911  CB  ILE A 197       5.941   5.405  20.325  1.00 84.67           C
ATOM   2912  HB  ILE A 197       5.377   4.902  19.539  1.00 84.67           H
ATOM   2913  CG1 ILE A 197       4.997   5.581  21.516  1.00 84.67           C
ATOM   2914 1HG1 ILE A 197       5.543   6.010  22.357  1.00 84.67           H
ATOM   2915 2HG1 ILE A 197       4.207   6.286  21.257  1.00 84.67           H
ATOM   2916  CG2 ILE A 197       7.135   4.511  20.667  1.00 84.67           C
ATOM   2917 1HG2 ILE A 197       7.733   4.346  19.771  1.00 84.67           H
ATOM   2918 2HG2 ILE A 197       7.746   4.997  21.428  1.00 84.67           H
ATOM   2919 3HG2 ILE A 197       6.776   3.554  21.046  1.00 84.67           H
ATOM   2920  CD1 ILE A 197       4.380   4.244  21.930  1.00 84.67           C
ATOM   2921 1HD1 ILE A 197       3.815   3.830  21.094  1.00 84.67           H
ATOM   2922 2HD1 ILE A 197       5.172   3.550  22.211  1.00 84.67           H
ATOM   2923 3HD1 ILE A 197       3.714   4.398  22.778  1.00 84.67           H
ATOM   2924  HN  ILE A 197       6.220   8.004  21.450  1.00 84.67           H
ATOM   2925  N   CYS A 198       5.382   7.441  17.716  1.00 90.42           N
ATOM   2926  CA  CYS A 198       4.324   7.979  16.878  1.00 90.42           C
ATOM   2927  C   CYS A 198       3.309   6.865  16.613  1.00 90.42           C
ATOM   2928  O   CYS A 198       3.603   5.909  15.898  1.00 90.42           O
ATOM   2929  HA  CYS A 198       3.866   8.795  17.437  1.00 90.42           H
ATOM   2930  CB  CYS A 198       4.876   8.569  15.579  1.00 90.42           C
ATOM   2931 1HB  CYS A 198       5.460   9.463  15.796  1.00 90.42           H
ATOM   2932 2HB  CYS A 198       5.549   7.856  15.103  1.00 90.42           H
ATOM   2933  SG  CYS A 198       3.500   8.982  14.445  1.00 90.42           S
ATOM   2934  HN  CYS A 198       6.137   7.012  17.220  1.00 90.42           H
ATOM   2935  N   THR A 199       2.134   7.027  17.204  1.00 88.59           N
ATOM   2936  CA  THR A 199       1.103   6.006  17.112  1.00 88.59           C
ATOM   2937  C   THR A 199      -0.275   6.652  16.957  1.00 88.59           C
ATOM   2938  O   THR A 199      -0.433   7.849  17.189  1.00 88.59           O
ATOM   2939  HA  THR A 199       1.283   5.416  16.213  1.00 88.59           H
ATOM   2940  CB  THR A 199       1.218   5.107  18.345  1.00 88.59           C
ATOM   2941  HB  THR A 199       2.259   4.856  18.548  1.00 88.59           H
ATOM   2942  OG1 THR A 199       0.365   4.004  18.050  1.00 88.59           O
ATOM   2943  HG1 THR A 199       0.559   3.246  18.673  1.00 88.59           H
ATOM   2944  CG2 THR A 199       0.593   5.739  19.590  1.00 88.59           C
ATOM   2945 1HG2 THR A 199      -0.465   5.928  19.410  1.00 88.59           H
ATOM   2946 2HG2 THR A 199       1.098   6.679  19.813  1.00 88.59           H
ATOM   2947 3HG2 THR A 199       0.702   5.059  20.436  1.00 88.59           H
ATOM   2948  HN  THR A 199       1.882   7.835  17.736  1.00 88.59           H
ATOM   2949  N   MET A 200      -1.237   5.830  16.565  1.00 87.97           N
ATOM   2950  CA  MET A 200      -2.634   6.227  16.632  1.00 87.97           C
ATOM   2951  C   MET A 200      -3.188   6.046  18.046  1.00 87.97           C
ATOM   2952  O   MET A 200      -3.028   4.985  18.649  1.00 87.97           O
ATOM   2953  HA  MET A 200      -2.652   7.282  16.360  1.00 87.97           H
ATOM   2954  CB  MET A 200      -3.451   5.384  15.651  1.00 87.97           C
ATOM   2955 1HB  MET A 200      -3.307   4.326  15.867  1.00 87.97           H
ATOM   2956 2HB  MET A 200      -4.513   5.594  15.783  1.00 87.97           H
ATOM   2957  CG  MET A 200      -3.044   5.676  14.206  1.00 87.97           C
ATOM   2958 1HG  MET A 200      -1.966   5.830  14.147  1.00 87.97           H
ATOM   2959 2HG  MET A 200      -3.278   4.820  13.573  1.00 87.97           H
ATOM   2960  SD  MET A 200      -3.900   7.125  13.611  1.00 87.97           S
ATOM   2961  CE  MET A 200      -5.514   6.428  13.304  1.00 87.97           C
ATOM   2962 1HE  MET A 200      -5.431   5.629  12.568  1.00 87.97           H
ATOM   2963 2HE  MET A 200      -5.918   6.025  14.233  1.00 87.97           H
ATOM   2964 3HE  MET A 200      -6.179   7.204  12.925  1.00 87.97           H
ATOM   2965  HN  MET A 200      -1.076   4.910  16.209  1.00 87.97           H
ATOM   2966  N   VAL A 201      -3.829   7.097  18.535  1.00 90.35           N
ATOM   2967  CA  VAL A 201      -4.512   7.028  19.816  1.00 90.35           C
ATOM   2968  C   VAL A 201      -6.006   7.286  19.607  1.00 90.35           C
ATOM   2969  O   VAL A 201      -6.396   8.356  19.144  1.00 90.35           O
ATOM   2970  HA  VAL A 201      -4.381   6.019  20.205  1.00 90.35           H
ATOM   2971  CB  VAL A 201      -3.870   8.004  20.805  1.00 90.35           C
ATOM   2972  HB  VAL A 201      -4.032   9.015  20.431  1.00 90.35           H
ATOM   2973  CG1 VAL A 201      -4.529   7.901  22.182  1.00 90.35           C
ATOM   2974 1HG1 VAL A 201      -5.589   8.138  22.096  1.00 90.35           H
ATOM   2975 2HG1 VAL A 201      -4.412   6.887  22.565  1.00 90.35           H
ATOM   2976 3HG1 VAL A 201      -4.053   8.605  22.865  1.00 90.35           H
ATOM   2977  CG2 VAL A 201      -2.361   7.773  20.900  1.00 90.35           C
ATOM   2978 1HG2 VAL A 201      -2.169   6.755  21.239  1.00 90.35           H
ATOM   2979 2HG2 VAL A 201      -1.908   7.921  19.919  1.00 90.35           H
ATOM   2980 3HG2 VAL A 201      -1.929   8.480  21.609  1.00 90.35           H
ATOM   2981  HN  VAL A 201      -3.886   7.982  18.073  1.00 90.35           H
ATOM   2982  N   TYR A 202      -6.801   6.286  19.959  1.00 90.48           N
ATOM   2983  CA  TYR A 202      -8.239   6.370  19.765  1.00 90.48           C
ATOM   2984  C   TYR A 202      -8.936   6.847  21.040  1.00 90.48           C
ATOM   2985  O   TYR A 202      -8.522   6.502  22.146  1.00 90.48           O
ATOM   2986  HA  TYR A 202      -8.430   7.085  18.966  1.00 90.48           H
ATOM   2987  CB  TYR A 202      -8.705   4.948  19.445  1.00 90.48           C
ATOM   2988 1HB  TYR A 202      -8.414   4.288  20.263  1.00 90.48           H
ATOM   2989 2HB  TYR A 202      -9.793   4.935  19.397  1.00 90.48           H
ATOM   2990  CG  TYR A 202      -8.144   4.389  18.136  1.00 90.48           C
ATOM   2991  CD1 TYR A 202      -8.780   4.660  16.942  1.00 90.48           C
ATOM   2992  HD1 TYR A 202      -9.682   5.271  16.931  1.00 90.48           H
ATOM   2993  CD2 TYR A 202      -7.002   3.615  18.149  1.00 90.48           C
ATOM   2994  HD2 TYR A 202      -6.499   3.401  19.093  1.00 90.48           H
ATOM   2995  CE1 TYR A 202      -8.253   4.134  15.709  1.00 90.48           C
ATOM   2996  HE1 TYR A 202      -8.746   4.340  14.759  1.00 90.48           H
ATOM   2997  CE2 TYR A 202      -6.474   3.089  16.917  1.00 90.48           C
ATOM   2998  HE2 TYR A 202      -5.573   2.476  16.913  1.00 90.48           H
ATOM   2999  CZ  TYR A 202      -7.125   3.375  15.758  1.00 90.48           C
ATOM   3000  OH  TYR A 202      -6.627   2.878  14.594  1.00 90.48           O
ATOM   3001  HH  TYR A 202      -5.783   2.372  14.772  1.00 90.48           H
ATOM   3002  HN  TYR A 202      -6.479   5.432  20.368  1.00 90.48           H
ATOM   3003  N   PRO A 203     -10.004   7.647  20.912  1.00 84.86           N
ATOM   3004  CA  PRO A 203     -10.681   8.197  22.088  1.00 84.86           C
ATOM   3005  C   PRO A 203     -11.404   7.128  22.890  1.00 84.86           C
ATOM   3006  O   PRO A 203     -11.820   6.109  22.340  1.00 84.86           O
ATOM   3007  HA  PRO A 203      -9.952   8.624  22.777  1.00 84.86           H
ATOM   3008  CB  PRO A 203     -11.654   9.222  21.501  1.00 84.86           C
ATOM   3009 1HB  PRO A 203     -12.564   9.297  22.095  1.00 84.86           H
ATOM   3010 2HB  PRO A 203     -11.214  10.218  21.466  1.00 84.86           H
ATOM   3011  CG  PRO A 203     -11.936   8.695  20.123  1.00 84.86           C
ATOM   3012 1HG  PRO A 203     -12.735   7.953  20.141  1.00 84.86           H
ATOM   3013 2HG  PRO A 203     -12.257   9.493  19.454  1.00 84.86           H
ATOM   3014  CD  PRO A 203     -10.644   8.087  19.659  1.00 84.86           C
ATOM   3015 1HD  PRO A 203     -10.815   7.252  18.980  1.00 84.86           H
ATOM   3016 2HD  PRO A 203     -10.029   8.812  19.126  1.00 84.86           H
ATOM   3017  N   SER A 204     -11.536   7.390  24.183  1.00 76.33           N
ATOM   3018  CA  SER A 204     -11.741   6.322  25.146  1.00 76.33           C
ATOM   3019  C   SER A 204     -13.074   5.621  24.874  1.00 76.33           C
ATOM   3020  O   SER A 204     -13.153   4.394  24.914  1.00 76.33           O
ATOM   3021  HA  SER A 204     -10.909   5.634  24.995  1.00 76.33           H
ATOM   3022  CB  SER A 204     -11.706   6.858  26.578  1.00 76.33           C
ATOM   3023 1HB  SER A 204     -12.000   6.067  27.269  1.00 76.33           H
ATOM   3024 2HB  SER A 204     -10.685   7.141  26.835  1.00 76.33           H
ATOM   3025  OG  SER A 204     -12.567   7.981  26.750  1.00 76.33           O
ATOM   3026  HG  SER A 204     -13.501   7.672  26.927  1.00 76.33           H
ATOM   3027  HN  SER A 204     -11.505   8.310  24.572  1.00 76.33           H
ATOM   3028  N   ASP A 205     -14.088   6.430  24.605  1.00 71.28           N
ATOM   3029  CA  ASP A 205     -15.462   5.991  24.777  1.00 71.28           C
ATOM   3030  C   ASP A 205     -15.762   4.866  23.784  1.00 71.28           C
ATOM   3031  O   ASP A 205     -16.323   3.837  24.158  1.00 71.28           O
ATOM   3032  HA  ASP A 205     -15.529   5.661  25.814  1.00 71.28           H
ATOM   3033  CB  ASP A 205     -16.443   7.134  24.508  1.00 71.28           C
ATOM   3034 1HB  ASP A 205     -16.209   7.600  23.551  1.00 71.28           H
ATOM   3035 2HB  ASP A 205     -17.456   6.737  24.430  1.00 71.28           H
ATOM   3036  CG  ASP A 205     -16.383   8.182  25.621  1.00 71.28           C
ATOM   3037  OD1 ASP A 205     -15.826   7.845  26.687  1.00 71.28           O
ATOM   3038  OD2 ASP A 205     -16.897   9.295  25.379  1.00 71.28           O
ATOM   3039  HN  ASP A 205     -13.982   7.368  24.275  1.00 71.28           H
ATOM   3040  N   GLU A 206     -15.375   5.100  22.539  1.00 75.05           N
ATOM   3041  CA  GLU A 206     -15.657   4.151  21.476  1.00 75.05           C
ATOM   3042  C   GLU A 206     -14.357   3.697  20.810  1.00 75.05           C
ATOM   3043  O   GLU A 206     -14.348   3.346  19.632  1.00 75.05           O
ATOM   3044  HA  GLU A 206     -16.138   3.303  21.965  1.00 75.05           H
ATOM   3045  CB  GLU A 206     -16.620   4.748  20.448  1.00 75.05           C
ATOM   3046 1HB  GLU A 206     -16.230   5.701  20.090  1.00 75.05           H
ATOM   3047 2HB  GLU A 206     -16.798   4.028  19.650  1.00 75.05           H
ATOM   3048  CG  GLU A 206     -17.984   5.039  21.078  1.00 75.05           C
ATOM   3049 1HG  GLU A 206     -18.135   4.390  21.941  1.00 75.05           H
ATOM   3050 2HG  GLU A 206     -18.008   6.066  21.443  1.00 75.05           H
ATOM   3051  CD  GLU A 206     -19.112   4.824  20.068  1.00 75.05           C
ATOM   3052  OE1 GLU A 206     -20.060   4.091  20.423  1.00 75.05           O
ATOM   3053  OE2 GLU A 206     -19.001   5.397  18.962  1.00 75.05           O
ATOM   3054  HN  GLU A 206     -14.879   5.920  22.252  1.00 75.05           H
ATOM   3055  N   SER A 207     -13.289   3.719  21.595  1.00 86.73           N
ATOM   3056  CA  SER A 207     -11.961   3.472  21.058  1.00 86.73           C
ATOM   3057  C   SER A 207     -11.943   2.148  20.293  1.00 86.73           C
ATOM   3058  O   SER A 207     -11.394   2.068  19.196  1.00 86.73           O
ATOM   3059  HA  SER A 207     -11.763   4.306  20.385  1.00 86.73           H
ATOM   3060  CB  SER A 207     -10.912   3.457  22.171  1.00 86.73           C
ATOM   3061 1HB  SER A 207      -9.948   3.160  21.757  1.00 86.73           H
ATOM   3062 2HB  SER A 207     -10.791   4.464  22.570  1.00 86.73           H
ATOM   3063  OG  SER A 207     -11.267   2.569  23.228  1.00 86.73           O
ATOM   3064  HG  SER A 207     -11.653   3.084  23.993  1.00 86.73           H
ATOM   3065  HN  SER A 207     -13.321   3.900  22.578  1.00 86.73           H
ATOM   3066  N   THR A 208     -12.551   1.141  20.903  1.00 86.21           N
ATOM   3067  CA  THR A 208     -12.522  -0.200  20.344  1.00 86.21           C
ATOM   3068  C   THR A 208     -13.237  -0.230  18.992  1.00 86.21           C
ATOM   3069  O   THR A 208     -12.726  -0.796  18.027  1.00 86.21           O
ATOM   3070  HA  THR A 208     -11.483  -0.474  20.162  1.00 86.21           H
ATOM   3071  CB  THR A 208     -13.130  -1.155  21.374  1.00 86.21           C
ATOM   3072  HB  THR A 208     -14.205  -1.001  21.460  1.00 86.21           H
ATOM   3073  OG1 THR A 208     -12.376  -0.913  22.559  1.00 86.21           O
ATOM   3074  HG1 THR A 208     -11.409  -1.103  22.394  1.00 86.21           H
ATOM   3075  CG2 THR A 208     -12.849  -2.623  21.048  1.00 86.21           C
ATOM   3076 1HG2 THR A 208     -11.772  -2.792  21.028  1.00 86.21           H
ATOM   3077 2HG2 THR A 208     -13.272  -2.867  20.073  1.00 86.21           H
ATOM   3078 3HG2 THR A 208     -13.302  -3.258  21.809  1.00 86.21           H
ATOM   3079  HN  THR A 208     -13.056   1.229  21.762  1.00 86.21           H
ATOM   3080  N   LYS A 209     -14.410   0.387  18.965  1.00 81.92           N
ATOM   3081  CA  LYS A 209     -15.216   0.409  17.756  1.00 81.92           C
ATOM   3082  C   LYS A 209     -14.435   1.103  16.639  1.00 81.92           C
ATOM   3083  O   LYS A 209     -14.395   0.617  15.510  1.00 81.92           O
ATOM   3084  HA  LYS A 209     -15.393  -0.626  17.463  1.00 81.92           H
ATOM   3085  CB  LYS A 209     -16.582   1.039  18.035  1.00 81.92           C
ATOM   3086 1HB  LYS A 209     -16.449   2.015  18.503  1.00 81.92           H
ATOM   3087 2HB  LYS A 209     -17.108   1.207  17.095  1.00 81.92           H
ATOM   3088  CG  LYS A 209     -17.425   0.143  18.945  1.00 81.92           C
ATOM   3089 1HG  LYS A 209     -17.472  -0.863  18.527  1.00 81.92           H
ATOM   3090 2HG  LYS A 209     -16.948   0.059  19.922  1.00 81.92           H
ATOM   3091  CD  LYS A 209     -18.840   0.701  19.107  1.00 81.92           C
ATOM   3092 1HD  LYS A 209     -18.791   1.770  19.315  1.00 81.92           H
ATOM   3093 2HD  LYS A 209     -19.391   0.583  18.174  1.00 81.92           H
ATOM   3094  CE  LYS A 209     -19.584  -0.011  20.238  1.00 81.92           C
ATOM   3095 1HE  LYS A 209     -19.864  -1.016  19.921  1.00 81.92           H
ATOM   3096 2HE  LYS A 209     -18.927  -0.121  21.101  1.00 81.92           H
ATOM   3097  NZ  LYS A 209     -20.794   0.749  20.622  1.00 81.92           N
ATOM   3098 1HZ  LYS A 209     -21.241   0.297  21.412  1.00 81.92           H
ATOM   3099 2HZ  LYS A 209     -20.532   1.695  20.877  1.00 81.92           H
ATOM   3100 3HZ  LYS A 209     -21.439   0.777  19.840  1.00 81.92           H
ATOM   3101  HN  LYS A 209     -14.808   0.865  19.747  1.00 81.92           H
ATOM   3102  N   LEU A 210     -13.834   2.230  16.993  1.00 88.04           N
ATOM   3103  CA  LEU A 210     -13.170   3.065  16.007  1.00 88.04           C
ATOM   3104  C   LEU A 210     -12.007   2.289  15.386  1.00 88.04           C
ATOM   3105  O   LEU A 210     -11.868   2.243  14.165  1.00 88.04           O
ATOM   3106  HA  LEU A 210     -13.896   3.285  15.223  1.00 88.04           H
ATOM   3107  CB  LEU A 210     -12.756   4.401  16.628  1.00 88.04           C
ATOM   3108 1HB  LEU A 210     -13.610   4.806  17.171  1.00 88.04           H
ATOM   3109 2HB  LEU A 210     -11.973   4.211  17.361  1.00 88.04           H
ATOM   3110  CG  LEU A 210     -12.255   5.467  15.652  1.00 88.04           C
ATOM   3111  HG  LEU A 210     -11.444   5.038  15.064  1.00 88.04           H
ATOM   3112  CD1 LEU A 210     -13.356   5.876  14.672  1.00 88.04           C
ATOM   3113 1HD1 LEU A 210     -13.677   5.004  14.102  1.00 88.04           H
ATOM   3114 2HD1 LEU A 210     -14.204   6.280  15.226  1.00 88.04           H
ATOM   3115 3HD1 LEU A 210     -12.973   6.635  13.990  1.00 88.04           H
ATOM   3116  CD2 LEU A 210     -11.680   6.670  16.403  1.00 88.04           C
ATOM   3117 1HD2 LEU A 210     -12.454   7.109  17.033  1.00 88.04           H
ATOM   3118 2HD2 LEU A 210     -10.846   6.346  17.025  1.00 88.04           H
ATOM   3119 3HD2 LEU A 210     -11.331   7.413  15.686  1.00 88.04           H
ATOM   3120  HN  LEU A 210     -13.795   2.572  17.932  1.00 88.04           H
ATOM   3121  N   LYS A 211     -11.201   1.698  16.256  1.00 92.42           N
ATOM   3122  CA  LYS A 211     -10.051   0.930  15.809  1.00 92.42           C
ATOM   3123  C   LYS A 211     -10.518  -0.170  14.853  1.00 92.42           C
ATOM   3124  O   LYS A 211      -9.977  -0.317  13.759  1.00 92.42           O
ATOM   3125  HA  LYS A 211      -9.398   1.609  15.260  1.00 92.42           H
ATOM   3126  CB  LYS A 211      -9.257   0.408  17.007  1.00 92.42           C
ATOM   3127 1HB  LYS A 211      -8.910   1.245  17.613  1.00 92.42           H
ATOM   3128 2HB  LYS A 211      -9.905  -0.197  17.642  1.00 92.42           H
ATOM   3129  CG  LYS A 211      -8.059  -0.428  16.549  1.00 92.42           C
ATOM   3130 1HG  LYS A 211      -8.410  -1.355  16.096  1.00 92.42           H
ATOM   3131 2HG  LYS A 211      -7.507   0.113  15.781  1.00 92.42           H
ATOM   3132  CD  LYS A 211      -7.132  -0.746  17.724  1.00 92.42           C
ATOM   3133 1HD  LYS A 211      -6.806   0.180  18.197  1.00 92.42           H
ATOM   3134 2HD  LYS A 211      -7.677  -1.315  18.478  1.00 92.42           H
ATOM   3135  CE  LYS A 211      -5.912  -1.544  17.258  1.00 92.42           C
ATOM   3136 1HE  LYS A 211      -6.228  -2.519  16.886  1.00 92.42           H
ATOM   3137 2HE  LYS A 211      -5.427  -1.028  16.430  1.00 92.42           H
ATOM   3138  NZ  LYS A 211      -4.952  -1.719  18.371  1.00 92.42           N
ATOM   3139 1HZ  LYS A 211      -4.248  -2.399  18.106  1.00 92.42           H
ATOM   3140 2HZ  LYS A 211      -4.505  -0.832  18.575  1.00 92.42           H
ATOM   3141 3HZ  LYS A 211      -5.445  -2.046  19.194  1.00 92.42           H
ATOM   3142  HN  LYS A 211     -11.322   1.738  17.248  1.00 92.42           H
ATOM   3143  N   SER A 212     -11.518  -0.914  15.302  1.00 90.36           N
ATOM   3144  CA  SER A 212     -12.003  -2.054  14.543  1.00 90.36           C
ATOM   3145  C   SER A 212     -12.505  -1.594  13.172  1.00 90.36           C
ATOM   3146  O   SER A 212     -12.259  -2.255  12.164  1.00 90.36           O
ATOM   3147  HA  SER A 212     -11.142  -2.714  14.433  1.00 90.36           H
ATOM   3148  CB  SER A 212     -13.114  -2.786  15.297  1.00 90.36           C
ATOM   3149 1HB  SER A 212     -13.949  -2.106  15.462  1.00 90.36           H
ATOM   3150 2HB  SER A 212     -13.488  -3.607  14.685  1.00 90.36           H
ATOM   3151  OG  SER A 212     -12.663  -3.296  16.549  1.00 90.36           O
ATOM   3152  HG  SER A 212     -12.800  -2.613  17.266  1.00 90.36           H
ATOM   3153  HN  SER A 212     -11.994  -0.748  16.166  1.00 90.36           H
ATOM   3154  N   ALA A 213     -13.199  -0.465  13.180  1.00 93.48           N
ATOM   3155  CA  ALA A 213     -13.753   0.080  11.953  1.00 93.48           C
ATOM   3156  C   ALA A 213     -12.612   0.464  11.008  1.00 93.48           C
ATOM   3157  O   ALA A 213     -12.646   0.138   9.823  1.00 93.48           O
ATOM   3158  HA  ALA A 213     -14.354  -0.699  11.484  1.00 93.48           H
ATOM   3159  CB  ALA A 213     -14.659   1.268  12.285  1.00 93.48           C
ATOM   3160 1HB  ALA A 213     -15.469   0.936  12.934  1.00 93.48           H
ATOM   3161 2HB  ALA A 213     -14.077   2.037  12.794  1.00 93.48           H
ATOM   3162 3HB  ALA A 213     -15.074   1.677  11.364  1.00 93.48           H
ATOM   3163  HN  ALA A 213     -13.383   0.072  14.003  1.00 93.48           H
ATOM   3164  N   VAL A 214     -11.627   1.150  11.570  1.00 91.55           N
ATOM   3165  CA  VAL A 214     -10.513   1.643  10.779  1.00 91.55           C
ATOM   3166  C   VAL A 214      -9.786   0.459  10.137  1.00 91.55           C
ATOM   3167  O   VAL A 214      -9.431   0.509   8.960  1.00 91.55           O
ATOM   3168  HA  VAL A 214     -10.922   2.273   9.989  1.00 91.55           H
ATOM   3169  CB  VAL A 214      -9.596   2.507  11.647  1.00 91.55           C
ATOM   3170  HB  VAL A 214      -9.370   1.948  12.555  1.00 91.55           H
ATOM   3171  CG1 VAL A 214      -8.275   2.797  10.932  1.00 91.55           C
ATOM   3172 1HG1 VAL A 214      -7.767   1.857  10.714  1.00 91.55           H
ATOM   3173 2HG1 VAL A 214      -8.475   3.326  10.000  1.00 91.55           H
ATOM   3174 3HG1 VAL A 214      -7.643   3.413  11.571  1.00 91.55           H
ATOM   3175  CG2 VAL A 214     -10.294   3.806  12.057  1.00 91.55           C
ATOM   3176 1HG2 VAL A 214     -10.564   4.370  11.165  1.00 91.55           H
ATOM   3177 2HG2 VAL A 214     -11.194   3.571  12.625  1.00 91.55           H
ATOM   3178 3HG2 VAL A 214      -9.621   4.401  12.674  1.00 91.55           H
ATOM   3179  HN  VAL A 214     -11.584   1.370  12.544  1.00 91.55           H
ATOM   3180  N   LEU A 215      -9.586  -0.577  10.938  1.00 91.03           N
ATOM   3181  CA  LEU A 215      -8.842  -1.740  10.486  1.00 91.03           C
ATOM   3182  C   LEU A 215      -9.644  -2.463   9.403  1.00 91.03           C
ATOM   3183  O   LEU A 215      -9.093  -2.858   8.377  1.00 91.03           O
ATOM   3184  HA  LEU A 215      -7.912  -1.382  10.046  1.00 91.03           H
ATOM   3185  CB  LEU A 215      -8.468  -2.631  11.673  1.00 91.03           C
ATOM   3186 1HB  LEU A 215      -9.365  -2.805  12.267  1.00 91.03           H
ATOM   3187 2HB  LEU A 215      -8.147  -3.599  11.288  1.00 91.03           H
ATOM   3188  CG  LEU A 215      -7.374  -2.092  12.597  1.00 91.03           C
ATOM   3189  HG  LEU A 215      -7.710  -1.139  13.005  1.00 91.03           H
ATOM   3190  CD1 LEU A 215      -7.143  -3.035  13.780  1.00 91.03           C
ATOM   3191 1HD1 LEU A 215      -8.065  -3.133  14.351  1.00 91.03           H
ATOM   3192 2HD1 LEU A 215      -6.838  -4.014  13.410  1.00 91.03           H
ATOM   3193 3HD1 LEU A 215      -6.360  -2.628  14.420  1.00 91.03           H
ATOM   3194  CD2 LEU A 215      -6.084  -1.821  11.819  1.00 91.03           C
ATOM   3195 1HD2 LEU A 215      -5.733  -2.747  11.364  1.00 91.03           H
ATOM   3196 2HD2 LEU A 215      -6.278  -1.084  11.040  1.00 91.03           H
ATOM   3197 3HD2 LEU A 215      -5.323  -1.440  12.500  1.00 91.03           H
ATOM   3198  HN  LEU A 215      -9.922  -0.629  11.879  1.00 91.03           H
ATOM   3199  N   THR A 216     -10.933  -2.616   9.668  1.00 90.52           N
ATOM   3200  CA  THR A 216     -11.809  -3.319   8.746  1.00 90.52           C
ATOM   3201  C   THR A 216     -11.808  -2.631   7.380  1.00 90.52           C
ATOM   3202  O   THR A 216     -11.707  -3.293   6.348  1.00 90.52           O
ATOM   3203  HA  THR A 216     -11.416  -4.325   8.598  1.00 90.52           H
ATOM   3204  CB  THR A 216     -13.198  -3.402   9.384  1.00 90.52           C
ATOM   3205  HB  THR A 216     -13.622  -2.408   9.523  1.00 90.52           H
ATOM   3206  OG1 THR A 216     -12.988  -4.154  10.576  1.00 90.52           O
ATOM   3207  HG1 THR A 216     -12.923  -3.538  11.362  1.00 90.52           H
ATOM   3208  CG2 THR A 216     -14.166  -4.261   8.568  1.00 90.52           C
ATOM   3209 1HG2 THR A 216     -13.773  -5.275   8.486  1.00 90.52           H
ATOM   3210 2HG2 THR A 216     -14.279  -3.834   7.571  1.00 90.52           H
ATOM   3211 3HG2 THR A 216     -15.136  -4.287   9.065  1.00 90.52           H
ATOM   3212  HN  THR A 216     -11.379  -2.269  10.494  1.00 90.52           H
ATOM   3213  N   LEU A 217     -11.922  -1.311   7.417  1.00 87.80           N
ATOM   3214  CA  LEU A 217     -11.957  -0.528   6.194  1.00 87.80           C
ATOM   3215  C   LEU A 217     -10.660  -0.752   5.413  1.00 87.80           C
ATOM   3216  O   LEU A 217     -10.679  -0.859   4.188  1.00 87.80           O
ATOM   3217  HA  LEU A 217     -12.789  -0.897   5.594  1.00 87.80           H
ATOM   3218  CB  LEU A 217     -12.240   0.942   6.507  1.00 87.80           C
ATOM   3219 1HB  LEU A 217     -13.023   0.988   7.264  1.00 87.80           H
ATOM   3220 2HB  LEU A 217     -11.344   1.379   6.948  1.00 87.80           H
ATOM   3221  CG  LEU A 217     -12.666   1.810   5.321  1.00 87.80           C
ATOM   3222  HG  LEU A 217     -12.051   1.540   4.462  1.00 87.80           H
ATOM   3223  CD1 LEU A 217     -14.122   1.540   4.938  1.00 87.80           C
ATOM   3224 1HD1 LEU A 217     -14.236   0.491   4.663  1.00 87.80           H
ATOM   3225 2HD1 LEU A 217     -14.769   1.765   5.786  1.00 87.80           H
ATOM   3226 3HD1 LEU A 217     -14.398   2.170   4.093  1.00 87.80           H
ATOM   3227  CD2 LEU A 217     -12.414   3.292   5.608  1.00 87.80           C
ATOM   3228 1HD2 LEU A 217     -12.986   3.594   6.486  1.00 87.80           H
ATOM   3229 2HD2 LEU A 217     -11.352   3.451   5.795  1.00 87.80           H
ATOM   3230 3HD2 LEU A 217     -12.726   3.887   4.749  1.00 87.80           H
ATOM   3231  HN  LEU A 217     -11.990  -0.780   8.261  1.00 87.80           H
ATOM   3232  N   LYS A 218      -9.564  -0.816   6.155  1.00 85.23           N
ATOM   3233  CA  LYS A 218      -8.255  -0.973   5.544  1.00 85.23           C
ATOM   3234  C   LYS A 218      -8.203  -2.306   4.796  1.00 85.23           C
ATOM   3235  O   LYS A 218      -7.727  -2.368   3.663  1.00 85.23           O
ATOM   3236  HA  LYS A 218      -8.133  -0.166   4.821  1.00 85.23           H
ATOM   3237  CB  LYS A 218      -7.152  -0.813   6.592  1.00 85.23           C
ATOM   3238 1HB  LYS A 218      -7.300   0.116   7.143  1.00 85.23           H
ATOM   3239 2HB  LYS A 218      -7.212  -1.625   7.316  1.00 85.23           H
ATOM   3240  CG  LYS A 218      -5.769  -0.808   5.937  1.00 85.23           C
ATOM   3241 1HG  LYS A 218      -5.643  -1.711   5.339  1.00 85.23           H
ATOM   3242 2HG  LYS A 218      -5.689   0.039   5.255  1.00 85.23           H
ATOM   3243  CD  LYS A 218      -4.663  -0.729   6.991  1.00 85.23           C
ATOM   3244 1HD  LYS A 218      -4.753   0.203   7.548  1.00 85.23           H
ATOM   3245 2HD  LYS A 218      -4.780  -1.542   7.708  1.00 85.23           H
ATOM   3246  CE  LYS A 218      -3.280  -0.810   6.341  1.00 85.23           C
ATOM   3247 1HE  LYS A 218      -3.232  -1.675   5.681  1.00 85.23           H
ATOM   3248 2HE  LYS A 218      -3.110   0.072   5.724  1.00 85.23           H
ATOM   3249  NZ  LYS A 218      -2.226  -0.909   7.376  1.00 85.23           N
ATOM   3250 1HZ  LYS A 218      -1.356  -1.198   6.945  1.00 85.23           H
ATOM   3251 2HZ  LYS A 218      -2.101  -0.005   7.818  1.00 85.23           H
ATOM   3252 3HZ  LYS A 218      -2.501  -1.591   8.074  1.00 85.23           H
ATOM   3253  HN  LYS A 218      -9.560  -0.762   7.154  1.00 85.23           H
ATOM   3254  N   VAL A 219      -8.700  -3.340   5.459  1.00 89.78           N
ATOM   3255  CA  VAL A 219      -8.597  -4.689   4.927  1.00 89.78           C
ATOM   3256  C   VAL A 219      -9.487  -4.814   3.689  1.00 89.78           C
ATOM   3257  O   VAL A 219      -9.065  -5.358   2.670  1.00 89.78           O
ATOM   3258  HA  VAL A 219      -7.560  -4.848   4.632  1.00 89.78           H
ATOM   3259  CB  VAL A 219      -8.942  -5.708   6.016  1.00 89.78           C
ATOM   3260  HB  VAL A 219      -9.929  -5.460   6.406  1.00 89.78           H
ATOM   3261  CG1 VAL A 219      -9.006  -7.124   5.441  1.00 89.78           C
ATOM   3262 1HG1 VAL A 219      -9.772  -7.167   4.666  1.00 89.78           H
ATOM   3263 2HG1 VAL A 219      -8.039  -7.386   5.011  1.00 89.78           H
ATOM   3264 3HG1 VAL A 219      -9.252  -7.828   6.235  1.00 89.78           H
ATOM   3265  CG2 VAL A 219      -7.945  -5.631   7.174  1.00 89.78           C
ATOM   3266 1HG2 VAL A 219      -6.942  -5.840   6.805  1.00 89.78           H
ATOM   3267 2HG2 VAL A 219      -7.971  -4.632   7.610  1.00 89.78           H
ATOM   3268 3HG2 VAL A 219      -8.214  -6.365   7.934  1.00 89.78           H
ATOM   3269  HN  VAL A 219      -9.164  -3.268   6.341  1.00 89.78           H
ATOM   3270  N   ILE A 220     -10.701  -4.299   3.818  1.00 90.09           N
ATOM   3271  CA  ILE A 220     -11.695  -4.455   2.769  1.00 90.09           C
ATOM   3272  C   ILE A 220     -11.227  -3.713   1.515  1.00 90.09           C
ATOM   3273  O   ILE A 220     -11.069  -4.317   0.455  1.00 90.09           O
ATOM   3274  HA  ILE A 220     -11.761  -5.518   2.536  1.00 90.09           H
ATOM   3275  CB  ILE A 220     -13.072  -4.013   3.266  1.00 90.09           C
ATOM   3276  HB  ILE A 220     -12.968  -3.036   3.737  1.00 90.09           H
ATOM   3277  CG1 ILE A 220     -13.604  -4.973   4.332  1.00 90.09           C
ATOM   3278 1HG1 ILE A 220     -13.728  -5.967   3.902  1.00 90.09           H
ATOM   3279 2HG1 ILE A 220     -12.878  -5.064   5.140  1.00 90.09           H
ATOM   3280  CG2 ILE A 220     -14.050  -3.852   2.101  1.00 90.09           C
ATOM   3281 1HG2 ILE A 220     -13.671  -3.100   1.409  1.00 90.09           H
ATOM   3282 2HG2 ILE A 220     -14.155  -4.804   1.580  1.00 90.09           H
ATOM   3283 3HG2 ILE A 220     -15.022  -3.538   2.482  1.00 90.09           H
ATOM   3284  CD1 ILE A 220     -14.941  -4.484   4.893  1.00 90.09           C
ATOM   3285 1HD1 ILE A 220     -14.808  -3.501   5.344  1.00 90.09           H
ATOM   3286 2HD1 ILE A 220     -15.671  -4.418   4.086  1.00 90.09           H
ATOM   3287 3HD1 ILE A 220     -15.296  -5.185   5.648  1.00 90.09           H
ATOM   3288  HN  ILE A 220     -11.009  -3.786   4.618  1.00 90.09           H
ATOM   3289  N   LEU A 221     -11.018  -2.415   1.677  1.00 88.87           N
ATOM   3290  CA  LEU A 221     -10.741  -1.553   0.541  1.00 88.87           C
ATOM   3291  C   LEU A 221      -9.281  -1.728   0.118  1.00 88.87           C
ATOM   3292  O   LEU A 221      -8.931  -1.482  -1.035  1.00 88.87           O
ATOM   3293  HA  LEU A 221     -11.379  -1.880  -0.280  1.00 88.87           H
ATOM   3294  CB  LEU A 221     -11.120  -0.106   0.860  1.00 88.87           C
ATOM   3295 1HB  LEU A 221     -10.561   0.209   1.741  1.00 88.87           H
ATOM   3296 2HB  LEU A 221     -10.795   0.525   0.033  1.00 88.87           H
ATOM   3297  CG  LEU A 221     -12.606   0.158   1.113  1.00 88.87           C
ATOM   3298  HG  LEU A 221     -12.917  -0.435   1.973  1.00 88.87           H
ATOM   3299  CD1 LEU A 221     -12.850   1.627   1.465  1.00 88.87           C
ATOM   3300 1HD1 LEU A 221     -12.291   1.882   2.366  1.00 88.87           H
ATOM   3301 2HD1 LEU A 221     -12.518   2.258   0.641  1.00 88.87           H
ATOM   3302 3HD1 LEU A 221     -13.914   1.787   1.640  1.00 88.87           H
ATOM   3303  CD2 LEU A 221     -13.453  -0.294  -0.078  1.00 88.87           C
ATOM   3304 1HD2 LEU A 221     -13.148   0.253  -0.970  1.00 88.87           H
ATOM   3305 2HD2 LEU A 221     -13.311  -1.363  -0.240  1.00 88.87           H
ATOM   3306 3HD2 LEU A 221     -14.505  -0.095   0.128  1.00 88.87           H
ATOM   3307  HN  LEU A 221     -11.036  -1.952   2.564  1.00 88.87           H
ATOM   3308  N   GLY A 222      -8.468  -2.151   1.075  1.00 87.53           N
ATOM   3309  CA  GLY A 222      -7.028  -2.165   0.881  1.00 87.53           C
ATOM   3310  C   GLY A 222      -6.592  -3.406   0.100  1.00 87.53           C
ATOM   3311  O   GLY A 222      -5.528  -3.413  -0.517  1.00 87.53           O
ATOM   3312 1HA  GLY A 222      -6.720  -1.267   0.346  1.00 87.53           H
ATOM   3313 2HA  GLY A 222      -6.527  -2.146   1.849  1.00 87.53           H
ATOM   3314  HN  GLY A 222      -8.777  -2.479   1.967  1.00 87.53           H
ATOM   3315  N   PHE A 223      -7.437  -4.425   0.151  1.00 84.49           N
ATOM   3316  CA  PHE A 223      -7.095  -5.711  -0.434  1.00 84.49           C
ATOM   3317  C   PHE A 223      -8.312  -6.349  -1.104  1.00 84.49           C
ATOM   3318  O   PHE A 223      -8.326  -6.544  -2.319  1.00 84.49           O
ATOM   3319  HA  PHE A 223      -6.323  -5.530  -1.182  1.00 84.49           H
ATOM   3320  CB  PHE A 223      -6.626  -6.612   0.710  1.00 84.49           C
ATOM   3321 1HB  PHE A 223      -5.867  -6.084   1.288  1.00 84.49           H
ATOM   3322 2HB  PHE A 223      -7.465  -6.797   1.381  1.00 84.49           H
ATOM   3323  CG  PHE A 223      -6.055  -7.955   0.251  1.00 84.49           C
ATOM   3324  CD1 PHE A 223      -6.766  -9.098   0.443  1.00 84.49           C
ATOM   3325  HD1 PHE A 223      -7.743  -9.058   0.924  1.00 84.49           H
ATOM   3326  CD2 PHE A 223      -4.836  -8.005  -0.350  1.00 84.49           C
ATOM   3327  HD2 PHE A 223      -4.266  -7.089  -0.504  1.00 84.49           H
ATOM   3328  CE1 PHE A 223      -6.235 -10.344   0.016  1.00 84.49           C
ATOM   3329  HE1 PHE A 223      -6.805 -11.261   0.170  1.00 84.49           H
ATOM   3330  CE2 PHE A 223      -4.305  -9.251  -0.777  1.00 84.49           C
ATOM   3331  HE2 PHE A 223      -3.328  -9.292  -1.258  1.00 84.49           H
ATOM   3332  CZ  PHE A 223      -5.016 -10.395  -0.585  1.00 84.49           C
ATOM   3333  HZ  PHE A 223      -4.609 -11.351  -0.912  1.00 84.49           H
ATOM   3334  HN  PHE A 223      -8.338  -4.383   0.581  1.00 84.49           H
ATOM   3335  N   PHE A 224      -9.306  -6.658  -0.284  1.00 83.72           N
ATOM   3336  CA  PHE A 224     -10.361  -7.568  -0.696  1.00 83.72           C
ATOM   3337  C   PHE A 224     -11.072  -7.052  -1.949  1.00 83.72           C
ATOM   3338  O   PHE A 224     -11.208  -7.778  -2.932  1.00 83.72           O
ATOM   3339  HA  PHE A 224      -9.893  -8.528  -0.914  1.00 83.72           H
ATOM   3340  CB  PHE A 224     -11.367  -7.636   0.455  1.00 83.72           C
ATOM   3341 1HB  PHE A 224     -11.417  -6.661   0.939  1.00 83.72           H
ATOM   3342 2HB  PHE A 224     -12.357  -7.841   0.047  1.00 83.72           H
ATOM   3343  CG  PHE A 224     -11.037  -8.696   1.508  1.00 83.72           C
ATOM   3344  CD1 PHE A 224     -11.259 -10.011   1.243  1.00 83.72           C
ATOM   3345  HD1 PHE A 224     -11.673 -10.310   0.280  1.00 83.72           H
ATOM   3346  CD2 PHE A 224     -10.521  -8.322   2.710  1.00 83.72           C
ATOM   3347  HD2 PHE A 224     -10.343  -7.268   2.923  1.00 83.72           H
ATOM   3348  CE1 PHE A 224     -10.953 -10.994   2.220  1.00 83.72           C
ATOM   3349  HE1 PHE A 224     -11.131 -12.048   2.008  1.00 83.72           H
ATOM   3350  CE2 PHE A 224     -10.215  -9.306   3.688  1.00 83.72           C
ATOM   3351  HE2 PHE A 224      -9.801  -9.006   4.651  1.00 83.72           H
ATOM   3352  CZ  PHE A 224     -10.437 -10.621   3.422  1.00 83.72           C
ATOM   3353  HZ  PHE A 224     -10.201 -11.375   4.172  1.00 83.72           H
ATOM   3354  HN  PHE A 224      -9.396  -6.298   0.645  1.00 83.72           H
ATOM   3355  N   LEU A 225     -11.506  -5.803  -1.872  1.00 89.26           N
ATOM   3356  CA  LEU A 225     -12.249  -5.200  -2.966  1.00 89.26           C
ATOM   3357  C   LEU A 225     -11.385  -5.208  -4.228  1.00 89.26           C
ATOM   3358  O   LEU A 225     -11.796  -5.730  -5.263  1.00 89.26           O
ATOM   3359  HA  LEU A 225     -13.127  -5.820  -3.145  1.00 89.26           H
ATOM   3360  CB  LEU A 225     -12.749  -3.809  -2.572  1.00 89.26           C
ATOM   3361 1HB  LEU A 225     -13.412  -3.913  -1.712  1.00 89.26           H
ATOM   3362 2HB  LEU A 225     -11.895  -3.216  -2.245  1.00 89.26           H
ATOM   3363  CG  LEU A 225     -13.490  -3.030  -3.660  1.00 89.26           C
ATOM   3364  HG  LEU A 225     -12.904  -3.083  -4.577  1.00 89.26           H
ATOM   3365  CD1 LEU A 225     -14.852  -3.661  -3.956  1.00 89.26           C
ATOM   3366 1HD1 LEU A 225     -14.710  -4.687  -4.296  1.00 89.26           H
ATOM   3367 2HD1 LEU A 225     -15.458  -3.659  -3.051  1.00 89.26           H
ATOM   3368 3HD1 LEU A 225     -15.357  -3.087  -4.733  1.00 89.26           H
ATOM   3369  CD2 LEU A 225     -13.613  -1.551  -3.288  1.00 89.26           C
ATOM   3370 1HD2 LEU A 225     -14.165  -1.456  -2.353  1.00 89.26           H
ATOM   3371 2HD2 LEU A 225     -12.618  -1.123  -3.167  1.00 89.26           H
ATOM   3372 3HD2 LEU A 225     -14.143  -1.020  -4.078  1.00 89.26           H
ATOM   3373  HN  LEU A 225     -11.358  -5.207  -1.083  1.00 89.26           H
ATOM   3374  N   PRO A 226     -10.176  -4.632  -4.167  1.00 90.08           N
ATOM   3375  CA  PRO A 226      -9.279  -4.635  -5.325  1.00 90.08           C
ATOM   3376  C   PRO A 226      -9.060  -6.033  -5.880  1.00 90.08           C
ATOM   3377  O   PRO A 226      -9.109  -6.239  -7.092  1.00 90.08           O
ATOM   3378  HA  PRO A 226      -9.723  -4.070  -6.145  1.00 90.08           H
ATOM   3379  CB  PRO A 226      -7.983  -4.030  -4.782  1.00 90.08           C
ATOM   3380 1HB  PRO A 226      -7.303  -4.800  -4.418  1.00 90.08           H
ATOM   3381 2HB  PRO A 226      -7.449  -3.470  -5.550  1.00 90.08           H
ATOM   3382  CG  PRO A 226      -8.463  -3.123  -3.655  1.00 90.08           C
ATOM   3383 1HG  PRO A 226      -7.663  -2.897  -2.950  1.00 90.08           H
ATOM   3384 2HG  PRO A 226      -8.821  -2.165  -4.031  1.00 90.08           H
ATOM   3385  CD  PRO A 226      -9.575  -3.937  -3.014  1.00 90.08           C
ATOM   3386 1HD  PRO A 226      -9.189  -4.643  -2.279  1.00 90.08           H
ATOM   3387 2HD  PRO A 226     -10.294  -3.303  -2.495  1.00 90.08           H
ATOM   3388  N   PHE A 227      -8.820  -6.966  -4.970  1.00 87.18           N
ATOM   3389  CA  PHE A 227      -8.462  -8.319  -5.361  1.00 87.18           C
ATOM   3390  C   PHE A 227      -9.585  -8.971  -6.169  1.00 87.18           C
ATOM   3391  O   PHE A 227      -9.334  -9.581  -7.207  1.00 87.18           O
ATOM   3392  HA  PHE A 227      -7.565  -8.251  -5.978  1.00 87.18           H
ATOM   3393  CB  PHE A 227      -8.248  -9.115  -4.072  1.00 87.18           C
ATOM   3394 1HB  PHE A 227      -7.455  -8.641  -3.492  1.00 87.18           H
ATOM   3395 2HB  PHE A 227      -9.156  -9.065  -3.471  1.00 87.18           H
ATOM   3396  CG  PHE A 227      -7.885 -10.583  -4.301  1.00 87.18           C
ATOM   3397  CD1 PHE A 227      -8.822 -11.552  -4.120  1.00 87.18           C
ATOM   3398  HD1 PHE A 227      -9.832 -11.282  -3.812  1.00 87.18           H
ATOM   3399  CD2 PHE A 227      -6.625 -10.920  -4.686  1.00 87.18           C
ATOM   3400  HD2 PHE A 227      -5.873 -10.144  -4.831  1.00 87.18           H
ATOM   3401  CE1 PHE A 227      -8.485 -12.915  -4.332  1.00 87.18           C
ATOM   3402  HE1 PHE A 227      -9.237 -13.691  -4.187  1.00 87.18           H
ATOM   3403  CE2 PHE A 227      -6.288 -12.283  -4.898  1.00 87.18           C
ATOM   3404  HE2 PHE A 227      -5.278 -12.554  -5.206  1.00 87.18           H
ATOM   3405  CZ  PHE A 227      -7.225 -13.252  -4.717  1.00 87.18           C
ATOM   3406  HZ  PHE A 227      -6.967 -14.298  -4.880  1.00 87.18           H
ATOM   3407  HN  PHE A 227      -8.867  -6.809  -3.984  1.00 87.18           H
ATOM   3408  N   VAL A 228     -10.800  -8.821  -5.662  1.00 91.69           N
ATOM   3409  CA  VAL A 228     -11.958  -9.421  -6.302  1.00 91.69           C
ATOM   3410  C   VAL A 228     -12.100  -8.860  -7.718  1.00 91.69           C
ATOM   3411  O   VAL A 228     -12.328  -9.609  -8.667  1.00 91.69           O
ATOM   3412  HA  VAL A 228     -11.778 -10.495  -6.367  1.00 91.69           H
ATOM   3413  CB  VAL A 228     -13.204  -9.200  -5.443  1.00 91.69           C
ATOM   3414  HB  VAL A 228     -13.270  -8.136  -5.216  1.00 91.69           H
ATOM   3415  CG1 VAL A 228     -14.471  -9.598  -6.203  1.00 91.69           C
ATOM   3416 1HG1 VAL A 228     -14.558  -8.995  -7.106  1.00 91.69           H
ATOM   3417 2HG1 VAL A 228     -14.416 -10.653  -6.474  1.00 91.69           H
ATOM   3418 3HG1 VAL A 228     -15.342  -9.431  -5.569  1.00 91.69           H
ATOM   3419  CG2 VAL A 228     -13.099  -9.958  -4.118  1.00 91.69           C
ATOM   3420 1HG2 VAL A 228     -12.996 -11.024  -4.317  1.00 91.69           H
ATOM   3421 2HG2 VAL A 228     -12.227  -9.605  -3.567  1.00 91.69           H
ATOM   3422 3HG2 VAL A 228     -13.998  -9.783  -3.527  1.00 91.69           H
ATOM   3423  HN  VAL A 228     -10.999  -8.301  -4.831  1.00 91.69           H
ATOM   3424  N   VAL A 229     -11.960  -7.546  -7.817  1.00 91.35           N
ATOM   3425  CA  VAL A 229     -12.135  -6.868  -9.090  1.00 91.35           C
ATOM   3426  C   VAL A 229     -11.071  -7.359 -10.074  1.00 91.35           C
ATOM   3427  O   VAL A 229     -11.379  -7.661 -11.226  1.00 91.35           O
ATOM   3428  HA  VAL A 229     -13.119  -7.137  -9.473  1.00 91.35           H
ATOM   3429  CB  VAL A 229     -12.105  -5.352  -8.884  1.00 91.35           C
ATOM   3430  HB  VAL A 229     -11.186  -5.104  -8.351  1.00 91.35           H
ATOM   3431  CG1 VAL A 229     -12.083  -4.617 -10.225  1.00 91.35           C
ATOM   3432 1HG1 VAL A 229     -11.196  -4.911 -10.787  1.00 91.35           H
ATOM   3433 2HG1 VAL A 229     -12.976  -4.874 -10.795  1.00 91.35           H
ATOM   3434 3HG1 VAL A 229     -12.062  -3.541 -10.050  1.00 91.35           H
ATOM   3435  CG2 VAL A 229     -13.284  -4.892  -8.025  1.00 91.35           C
ATOM   3436 1HG2 VAL A 229     -14.219  -5.159  -8.518  1.00 91.35           H
ATOM   3437 2HG2 VAL A 229     -13.236  -5.378  -7.050  1.00 91.35           H
ATOM   3438 3HG2 VAL A 229     -13.239  -3.811  -7.894  1.00 91.35           H
ATOM   3439  HN  VAL A 229     -11.732  -6.949  -7.048  1.00 91.35           H
ATOM   3440  N   MET A 230      -9.842  -7.423  -9.585  1.00 83.74           N
ATOM   3441  CA  MET A 230      -8.728  -7.854 -10.412  1.00 83.74           C
ATOM   3442  C   MET A 230      -8.931  -9.290 -10.899  1.00 83.74           C
ATOM   3443  O   MET A 230      -8.795  -9.571 -12.089  1.00 83.74           O
ATOM   3444  HA  MET A 230      -8.714  -7.173 -11.263  1.00 83.74           H
ATOM   3445  CB  MET A 230      -7.430  -7.766  -9.608  1.00 83.74           C
ATOM   3446 1HB  MET A 230      -7.573  -8.224  -8.629  1.00 83.74           H
ATOM   3447 2HB  MET A 230      -6.646  -8.332 -10.112  1.00 83.74           H
ATOM   3448  CG  MET A 230      -6.988  -6.312  -9.437  1.00 83.74           C
ATOM   3449 1HG  MET A 230      -6.779  -5.870 -10.411  1.00 83.74           H
ATOM   3450 2HG  MET A 230      -7.792  -5.729  -8.988  1.00 83.74           H
ATOM   3451  SD  MET A 230      -5.531  -6.233  -8.408  1.00 83.74           S
ATOM   3452  CE  MET A 230      -4.314  -6.878  -9.544  1.00 83.74           C
ATOM   3453 1HE  MET A 230      -4.593  -7.889  -9.840  1.00 83.74           H
ATOM   3454 2HE  MET A 230      -4.268  -6.240 -10.427  1.00 83.74           H
ATOM   3455 3HE  MET A 230      -3.339  -6.897  -9.058  1.00 83.74           H
ATOM   3456  HN  MET A 230      -9.602  -7.187  -8.643  1.00 83.74           H
ATOM   3457  N   ALA A 231      -9.254 -10.162  -9.954  1.00 89.35           N
ATOM   3458  CA  ALA A 231      -9.389 -11.577 -10.256  1.00 89.35           C
ATOM   3459  C   ALA A 231     -10.436 -11.762 -11.356  1.00 89.35           C
ATOM   3460  O   ALA A 231     -10.235 -12.543 -12.284  1.00 89.35           O
ATOM   3461  HA  ALA A 231      -8.425 -11.932 -10.620  1.00 89.35           H
ATOM   3462  CB  ALA A 231      -9.745 -12.339  -8.978  1.00 89.35           C
ATOM   3463 1HB  ALA A 231      -8.955 -12.199  -8.239  1.00 89.35           H
ATOM   3464 2HB  ALA A 231     -10.686 -11.961  -8.580  1.00 89.35           H
ATOM   3465 3HB  ALA A 231      -9.846 -13.401  -9.205  1.00 89.35           H
ATOM   3466  HN  ALA A 231      -9.421  -9.915  -9.000  1.00 89.35           H
ATOM   3467  N   CYS A 232     -11.531 -11.029 -11.215  1.00 88.91           N
ATOM   3468  CA  CYS A 232     -12.616 -11.114 -12.178  1.00 88.91           C
ATOM   3469  C   CYS A 232     -12.100 -10.616 -13.529  1.00 88.91           C
ATOM   3470  O   CYS A 232     -12.289 -11.275 -14.551  1.00 88.91           O
ATOM   3471  HA  CYS A 232     -12.902 -12.164 -12.236  1.00 88.91           H
ATOM   3472  CB  CYS A 232     -13.846 -10.331 -11.714  1.00 88.91           C
ATOM   3473 1HB  CYS A 232     -13.555  -9.325 -11.413  1.00 88.91           H
ATOM   3474 2HB  CYS A 232     -14.553 -10.226 -12.537  1.00 88.91           H
ATOM   3475  SG  CYS A 232     -14.646 -11.195 -10.312  1.00 88.91           S
ATOM   3476  HG  CYS A 232     -13.813 -10.744  -9.378  1.00 88.91           H
ATOM   3477  HN  CYS A 232     -11.683 -10.389 -10.463  1.00 88.91           H
ATOM   3478  N   CYS A 233     -11.458  -9.458 -13.491  1.00 87.21           N
ATOM   3479  CA  CYS A 233     -11.012  -8.808 -14.713  1.00 87.21           C
ATOM   3480  C   CYS A 233     -10.106  -9.781 -15.471  1.00 87.21           C
ATOM   3481  O   CYS A 233     -10.294 -10.007 -16.665  1.00 87.21           O
ATOM   3482  HA  CYS A 233     -11.908  -8.583 -15.291  1.00 87.21           H
ATOM   3483  CB  CYS A 233     -10.310  -7.481 -14.423  1.00 87.21           C
ATOM   3484 1HB  CYS A 233      -9.578  -7.613 -13.626  1.00 87.21           H
ATOM   3485 2HB  CYS A 233      -9.763  -7.149 -15.306  1.00 87.21           H
ATOM   3486  SG  CYS A 233     -11.539  -6.214 -13.939  1.00 87.21           S
ATOM   3487  HG  CYS A 233     -11.683  -6.633 -12.685  1.00 87.21           H
ATOM   3488  HN  CYS A 233     -11.242  -8.965 -12.648  1.00 87.21           H
ATOM   3489  N   TYR A 234      -9.142 -10.329 -14.745  1.00 74.44           N
ATOM   3490  CA  TYR A 234      -8.114 -11.148 -15.364  1.00 74.44           C
ATOM   3491  C   TYR A 234      -8.693 -12.477 -15.854  1.00 74.44           C
ATOM   3492  O   TYR A 234      -8.269 -13.001 -16.883  1.00 74.44           O
ATOM   3493  HA  TYR A 234      -7.713 -10.599 -16.216  1.00 74.44           H
ATOM   3494  CB  TYR A 234      -7.083 -11.428 -14.269  1.00 74.44           C
ATOM   3495 1HB  TYR A 234      -7.597 -11.510 -13.312  1.00 74.44           H
ATOM   3496 2HB  TYR A 234      -6.616 -12.394 -14.463  1.00 74.44           H
ATOM   3497  CG  TYR A 234      -5.990 -10.363 -14.156  1.00 74.44           C
ATOM   3498  CD1 TYR A 234      -4.726 -10.617 -14.646  1.00 74.44           C
ATOM   3499  HD1 TYR A 234      -4.505 -11.577 -15.114  1.00 74.44           H
ATOM   3500  CD2 TYR A 234      -6.270  -9.148 -13.564  1.00 74.44           C
ATOM   3501  HD2 TYR A 234      -7.269  -8.948 -13.177  1.00 74.44           H
ATOM   3502  CE1 TYR A 234      -3.697  -9.615 -14.540  1.00 74.44           C
ATOM   3503  HE1 TYR A 234      -2.694  -9.802 -14.923  1.00 74.44           H
ATOM   3504  CE2 TYR A 234      -5.242  -8.146 -13.458  1.00 74.44           C
ATOM   3505  HE2 TYR A 234      -5.449  -7.182 -12.992  1.00 74.44           H
ATOM   3506  CZ  TYR A 234      -4.006  -8.428 -13.951  1.00 74.44           C
ATOM   3507  OH  TYR A 234      -3.035  -7.482 -13.851  1.00 74.44           O
ATOM   3508  HH  TYR A 234      -2.137  -7.918 -13.791  1.00 74.44           H
ATOM   3509  HN  TYR A 234      -9.058 -10.221 -13.755  1.00 74.44           H
ATOM   3510  N   THR A 235      -9.654 -12.983 -15.095  1.00 84.73           N
ATOM   3511  CA  THR A 235     -10.329 -14.215 -15.466  1.00 84.73           C
ATOM   3512  C   THR A 235     -10.945 -14.088 -16.861  1.00 84.73           C
ATOM   3513  O   THR A 235     -10.815 -14.991 -17.685  1.00 84.73           O
ATOM   3514  HA  THR A 235      -9.587 -15.012 -15.515  1.00 84.73           H
ATOM   3515  CB  THR A 235     -11.354 -14.538 -14.377  1.00 84.73           C
ATOM   3516  HB  THR A 235     -12.133 -13.777 -14.337  1.00 84.73           H
ATOM   3517  OG1 THR A 235     -10.572 -14.681 -13.194  1.00 84.73           O
ATOM   3518  HG1 THR A 235     -10.718 -13.897 -12.591  1.00 84.73           H
ATOM   3519  CG2 THR A 235     -11.996 -15.914 -14.566  1.00 84.73           C
ATOM   3520 1HG2 THR A 235     -11.224 -16.683 -14.538  1.00 84.73           H
ATOM   3521 2HG2 THR A 235     -12.507 -15.947 -15.528  1.00 84.73           H
ATOM   3522 3HG2 THR A 235     -12.715 -16.093 -13.767  1.00 84.73           H
ATOM   3523  HN  THR A 235      -9.972 -12.567 -14.243  1.00 84.73           H
ATOM   3524  N   ILE A 236     -11.602 -12.959 -17.082  1.00 83.67           N
ATOM   3525  CA  ILE A 236     -12.262 -12.714 -18.353  1.00 83.67           C
ATOM   3526  C   ILE A 236     -11.205 -12.484 -19.435  1.00 83.67           C
ATOM   3527  O   ILE A 236     -11.360 -12.941 -20.567  1.00 83.67           O
ATOM   3528  HA  ILE A 236     -12.826 -13.611 -18.607  1.00 83.67           H
ATOM   3529  CB  ILE A 236     -13.268 -11.569 -18.222  1.00 83.67           C
ATOM   3530  HB  ILE A 236     -12.731 -10.679 -17.892  1.00 83.67           H
ATOM   3531  CG1 ILE A 236     -14.321 -11.882 -17.158  1.00 83.67           C
ATOM   3532 1HG1 ILE A 236     -15.009 -12.639 -17.534  1.00 83.67           H
ATOM   3533 2HG1 ILE A 236     -13.837 -12.302 -16.276  1.00 83.67           H
ATOM   3534  CG2 ILE A 236     -13.901 -11.238 -19.575  1.00 83.67           C
ATOM   3535 1HG2 ILE A 236     -13.123 -10.941 -20.278  1.00 83.67           H
ATOM   3536 2HG2 ILE A 236     -14.420 -12.117 -19.958  1.00 83.67           H
ATOM   3537 3HG2 ILE A 236     -14.612 -10.421 -19.454  1.00 83.67           H
ATOM   3538  CD1 ILE A 236     -15.100 -10.624 -16.770  1.00 83.67           C
ATOM   3539 1HD1 ILE A 236     -14.411  -9.879 -16.371  1.00 83.67           H
ATOM   3540 2HD1 ILE A 236     -15.602 -10.222 -17.649  1.00 83.67           H
ATOM   3541 3HD1 ILE A 236     -15.842 -10.876 -16.011  1.00 83.67           H
ATOM   3542  HN  ILE A 236     -11.687 -12.221 -16.412  1.00 83.67           H
ATOM   3543  N   ILE A 237     -10.154 -11.775 -19.050  1.00 79.38           N
ATOM   3544  CA  ILE A 237      -9.064 -11.493 -19.968  1.00 79.38           C
ATOM   3545  C   ILE A 237      -8.504 -12.811 -20.509  1.00 79.38           C
ATOM   3546  O   ILE A 237      -8.392 -12.991 -21.720  1.00 79.38           O
ATOM   3547  HA  ILE A 237      -9.477 -10.926 -20.802  1.00 79.38           H
ATOM   3548  CB  ILE A 237      -8.012 -10.608 -19.296  1.00 79.38           C
ATOM   3549  HB  ILE A 237      -7.848 -10.981 -18.285  1.00 79.38           H
ATOM   3550  CG1 ILE A 237      -8.508  -9.166 -19.171  1.00 79.38           C
ATOM   3551 1HG1 ILE A 237      -8.496  -8.688 -20.150  1.00 79.38           H
ATOM   3552 2HG1 ILE A 237      -9.541  -9.162 -18.826  1.00 79.38           H
ATOM   3553  CG2 ILE A 237      -6.673 -10.693 -20.031  1.00 79.38           C
ATOM   3554 1HG2 ILE A 237      -6.319 -11.724 -20.024  1.00 79.38           H
ATOM   3555 2HG2 ILE A 237      -6.803 -10.361 -21.061  1.00 79.38           H
ATOM   3556 3HG2 ILE A 237      -5.944 -10.054 -19.533  1.00 79.38           H
ATOM   3557  CD1 ILE A 237      -7.636  -8.369 -18.198  1.00 79.38           C
ATOM   3558 1HD1 ILE A 237      -7.669  -8.837 -17.214  1.00 79.38           H
ATOM   3559 2HD1 ILE A 237      -6.608  -8.356 -18.560  1.00 79.38           H
ATOM   3560 3HD1 ILE A 237      -8.010  -7.348 -18.128  1.00 79.38           H
ATOM   3561  HN  ILE A 237     -10.040 -11.398 -18.131  1.00 79.38           H
ATOM   3562  N   ILE A 238      -8.168 -13.698 -19.584  1.00 77.70           N
ATOM   3563  CA  ILE A 238      -7.552 -14.962 -19.948  1.00 77.70           C
ATOM   3564  C   ILE A 238      -8.478 -15.719 -20.902  1.00 77.70           C
ATOM   3565  O   ILE A 238      -8.033 -16.234 -21.927  1.00 77.70           O
ATOM   3566  HA  ILE A 238      -6.625 -14.735 -20.475  1.00 77.70           H
ATOM   3567  CB  ILE A 238      -7.178 -15.757 -18.695  1.00 77.70           C
ATOM   3568  HB  ILE A 238      -8.033 -15.751 -18.019  1.00 77.70           H
ATOM   3569  CG1 ILE A 238      -6.012 -15.097 -17.956  1.00 77.70           C
ATOM   3570 1HG1 ILE A 238      -5.083 -15.280 -18.496  1.00 77.70           H
ATOM   3571 2HG1 ILE A 238      -6.158 -14.017 -17.929  1.00 77.70           H
ATOM   3572  CG2 ILE A 238      -6.884 -17.218 -19.040  1.00 77.70           C
ATOM   3573 1HG2 ILE A 238      -7.768 -17.670 -19.489  1.00 77.70           H
ATOM   3574 2HG2 ILE A 238      -6.054 -17.266 -19.745  1.00 77.70           H
ATOM   3575 3HG2 ILE A 238      -6.621 -17.760 -18.132  1.00 77.70           H
ATOM   3576  CD1 ILE A 238      -5.893 -15.636 -16.529  1.00 77.70           C
ATOM   3577 1HD1 ILE A 238      -6.814 -15.430 -15.984  1.00 77.70           H
ATOM   3578 2HD1 ILE A 238      -5.723 -16.713 -16.560  1.00 77.70           H
ATOM   3579 3HD1 ILE A 238      -5.056 -15.151 -16.026  1.00 77.70           H
ATOM   3580  HN  ILE A 238      -8.309 -13.564 -18.603  1.00 77.70           H
ATOM   3581  N   HIS A 239      -9.749 -15.763 -20.532  1.00 77.18           N
ATOM   3582  CA  HIS A 239     -10.732 -16.492 -21.315  1.00 77.18           C
ATOM   3583  C   HIS A 239     -10.762 -15.943 -22.743  1.00 77.18           C
ATOM   3584  O   HIS A 239     -10.784 -16.708 -23.705  1.00 77.18           O
ATOM   3585  HA  HIS A 239     -10.403 -17.531 -21.341  1.00 77.18           H
ATOM   3586  CB  HIS A 239     -12.104 -16.454 -20.637  1.00 77.18           C
ATOM   3587 1HB  HIS A 239     -11.985 -16.718 -19.586  1.00 77.18           H
ATOM   3588 2HB  HIS A 239     -12.485 -15.434 -20.668  1.00 77.18           H
ATOM   3589  CG  HIS A 239     -13.123 -17.377 -21.261  1.00 77.18           C
ATOM   3590  ND1 HIS A 239     -13.058 -18.754 -21.146  1.00 77.18           N
ATOM   3591  HD1 HIS A 239     -12.354 -19.267 -20.655  1.00 77.18           H
ATOM   3592  CD2 HIS A 239     -14.233 -17.105 -22.007  1.00 77.18           C
ATOM   3593  HD2 HIS A 239     -14.583 -16.112 -22.289  1.00 77.18           H
ATOM   3594  CE1 HIS A 239     -14.086 -19.278 -21.797  1.00 77.18           C
ATOM   3595  HE1 HIS A 239     -14.312 -20.340 -21.890  1.00 77.18           H
ATOM   3596  NE2 HIS A 239     -14.813 -18.254 -22.330  1.00 77.18           N
ATOM   3597  HN  HIS A 239     -10.110 -15.312 -19.715  1.00 77.18           H
ATOM   3598  N   THR A 240     -10.761 -14.621 -22.834  1.00 78.85           N
ATOM   3599  CA  THR A 240     -10.842 -13.961 -24.126  1.00 78.85           C
ATOM   3600  C   THR A 240      -9.583 -14.241 -24.948  1.00 78.85           C
ATOM   3601  O   THR A 240      -9.654 -14.398 -26.166  1.00 78.85           O
ATOM   3602  HA  THR A 240     -11.683 -14.383 -24.675  1.00 78.85           H
ATOM   3603  CB  THR A 240     -11.088 -12.471 -23.880  1.00 78.85           C
ATOM   3604  HB  THR A 240     -10.195 -11.990 -23.480  1.00 78.85           H
ATOM   3605  OG1 THR A 240     -12.233 -12.443 -23.033  1.00 78.85           O
ATOM   3606  HG1 THR A 240     -11.953 -12.310 -22.082  1.00 78.85           H
ATOM   3607  CG2 THR A 240     -11.541 -11.736 -25.143  1.00 78.85           C
ATOM   3608 1HG2 THR A 240     -12.471 -12.174 -25.505  1.00 78.85           H
ATOM   3609 2HG2 THR A 240     -10.773 -11.827 -25.912  1.00 78.85           H
ATOM   3610 3HG2 THR A 240     -11.701 -10.682 -24.913  1.00 78.85           H
ATOM   3611  HN  THR A 240     -10.706 -14.006 -22.048  1.00 78.85           H
ATOM   3612  N   LEU A 241      -8.458 -14.296 -24.250  1.00 73.97           N
ATOM   3613  CA  LEU A 241      -7.173 -14.444 -24.911  1.00 73.97           C
ATOM   3614  C   LEU A 241      -7.032 -15.877 -25.428  1.00 73.97           C
ATOM   3615  O   LEU A 241      -6.454 -16.104 -26.489  1.00 73.97           O
ATOM   3616  HA  LEU A 241      -7.164 -13.766 -25.765  1.00 73.97           H
ATOM   3617  CB  LEU A 241      -6.038 -14.012 -23.979  1.00 73.97           C
ATOM   3618 1HB  LEU A 241      -6.195 -14.480 -23.007  1.00 73.97           H
ATOM   3619 2HB  LEU A 241      -5.101 -14.404 -24.375  1.00 73.97           H
ATOM   3620  CG  LEU A 241      -5.880 -12.505 -23.769  1.00 73.97           C
ATOM   3621  HG  LEU A 241      -6.811 -12.118 -23.356  1.00 73.97           H
ATOM   3622  CD1 LEU A 241      -4.776 -12.206 -22.753  1.00 73.97           C
ATOM   3623 1HD1 LEU A 241      -5.027 -12.668 -21.798  1.00 73.97           H
ATOM   3624 2HD1 LEU A 241      -3.830 -12.610 -23.114  1.00 73.97           H
ATOM   3625 3HD1 LEU A 241      -4.685 -11.128 -22.622  1.00 73.97           H
ATOM   3626  CD2 LEU A 241      -5.644 -11.787 -25.100  1.00 73.97           C
ATOM   3627 1HD2 LEU A 241      -4.736 -12.173 -25.564  1.00 73.97           H
ATOM   3628 2HD2 LEU A 241      -6.492 -11.961 -25.762  1.00 73.97           H
ATOM   3629 3HD2 LEU A 241      -5.534 -10.718 -24.921  1.00 73.97           H
ATOM   3630  HN  LEU A 241      -8.416 -14.241 -23.252  1.00 73.97           H
ATOM   3631  N   ILE A 242      -7.571 -16.807 -24.653  1.00 75.21           N
ATOM   3632  CA  ILE A 242      -7.547 -18.208 -25.038  1.00 75.21           C
ATOM   3633  C   ILE A 242      -8.348 -18.391 -26.329  1.00 75.21           C
ATOM   3634  O   ILE A 242      -7.921 -19.108 -27.233  1.00 75.21           O
ATOM   3635  HA  ILE A 242      -6.509 -18.475 -25.235  1.00 75.21           H
ATOM   3636  CB  ILE A 242      -8.030 -19.089 -23.885  1.00 75.21           C
ATOM   3637  HB  ILE A 242      -8.946 -18.655 -23.484  1.00 75.21           H
ATOM   3638  CG1 ILE A 242      -7.007 -19.115 -22.748  1.00 75.21           C
ATOM   3639 1HG1 ILE A 242      -6.126 -19.677 -23.059  1.00 75.21           H
ATOM   3640 2HG1 ILE A 242      -6.676 -18.099 -22.529  1.00 75.21           H
ATOM   3641  CG2 ILE A 242      -8.375 -20.496 -24.377  1.00 75.21           C
ATOM   3642 1HG2 ILE A 242      -9.166 -20.436 -25.125  1.00 75.21           H
ATOM   3643 2HG2 ILE A 242      -7.490 -20.953 -24.819  1.00 75.21           H
ATOM   3644 3HG2 ILE A 242      -8.716 -21.102 -23.537  1.00 75.21           H
ATOM   3645  CD1 ILE A 242      -7.602 -19.745 -21.488  1.00 75.21           C
ATOM   3646 1HD1 ILE A 242      -8.468 -19.166 -21.166  1.00 75.21           H
ATOM   3647 2HD1 ILE A 242      -7.910 -20.768 -21.704  1.00 75.21           H
ATOM   3648 3HD1 ILE A 242      -6.853 -19.751 -20.696  1.00 75.21           H
ATOM   3649  HN  ILE A 242      -8.016 -16.617 -23.778  1.00 75.21           H
ATOM   3650  N   GLN A 243      -9.495 -17.729 -26.375  1.00 71.03           N
ATOM   3651  CA  GLN A 243     -10.356 -17.803 -27.543  1.00 71.03           C
ATOM   3652  C   GLN A 243      -9.678 -17.140 -28.744  1.00 71.03           C
ATOM   3653  O   GLN A 243      -9.855 -17.576 -29.880  1.00 71.03           O
ATOM   3654  HA  GLN A 243     -10.492 -18.867 -27.736  1.00 71.03           H
ATOM   3655  CB  GLN A 243     -11.718 -17.166 -27.262  1.00 71.03           C
ATOM   3656 1HB  GLN A 243     -11.578 -16.173 -26.835  1.00 71.03           H
ATOM   3657 2HB  GLN A 243     -12.263 -17.037 -28.197  1.00 71.03           H
ATOM   3658  CG  GLN A 243     -12.539 -18.028 -26.301  1.00 71.03           C
ATOM   3659 1HG  GLN A 243     -12.590 -19.050 -26.678  1.00 71.03           H
ATOM   3660 2HG  GLN A 243     -12.044 -18.070 -25.331  1.00 71.03           H
ATOM   3661  CD  GLN A 243     -13.953 -17.469 -26.134  1.00 71.03           C
ATOM   3662  OE1 GLN A 243     -14.286 -16.398 -26.616  1.00 71.03           O
ATOM   3663  NE2 GLN A 243     -14.764 -18.250 -25.426  1.00 71.03           N
ATOM   3664 1HE2 GLN A 243     -14.427 -19.117 -25.059  1.00 71.03           H
ATOM   3665 2HE2 GLN A 243     -15.710 -17.971 -25.262  1.00 71.03           H
ATOM   3666  HN  GLN A 243      -9.838 -17.153 -25.633  1.00 71.03           H
ATOM   3667  N   ALA A 244      -8.915 -16.097 -28.451  1.00 71.51           N
ATOM   3668  CA  ALA A 244      -8.180 -15.393 -29.488  1.00 71.51           C
ATOM   3669  C   ALA A 244      -6.914 -16.180 -29.834  1.00 71.51           C
ATOM   3670  O   ALA A 244      -5.852 -15.938 -29.263  1.00 71.51           O
ATOM   3671  HA  ALA A 244      -8.818 -15.341 -30.370  1.00 71.51           H
ATOM   3672  CB  ALA A 244      -7.871 -13.970 -29.018  1.00 71.51           C
ATOM   3673 1HB  ALA A 244      -8.804 -13.444 -28.814  1.00 71.51           H
ATOM   3674 2HB  ALA A 244      -7.270 -14.010 -28.110  1.00 71.51           H
ATOM   3675 3HB  ALA A 244      -7.320 -13.442 -29.796  1.00 71.51           H
ATOM   3676  HN  ALA A 244      -8.795 -15.734 -27.527  1.00 71.51           H
ATOM   3677  N   LYS A 245      -7.070 -17.107 -30.768  1.00 59.47           N
ATOM   3678  CA  LYS A 245      -5.969 -17.975 -31.151  1.00 59.47           C
ATOM   3679  C   LYS A 245      -4.760 -17.119 -31.536  1.00 59.47           C
ATOM   3680  O   LYS A 245      -3.704 -17.649 -31.878  1.00 59.47           O
ATOM   3681  HA  LYS A 245      -5.705 -18.573 -30.279  1.00 59.47           H
ATOM   3682  CB  LYS A 245      -6.409 -18.946 -32.249  1.00 59.47           C
ATOM   3683 1HB  LYS A 245      -6.943 -18.402 -33.028  1.00 59.47           H
ATOM   3684 2HB  LYS A 245      -5.532 -19.393 -32.717  1.00 59.47           H
ATOM   3685  CG  LYS A 245      -7.308 -20.046 -31.680  1.00 59.47           C
ATOM   3686 1HG  LYS A 245      -6.840 -20.482 -30.798  1.00 59.47           H
ATOM   3687 2HG  LYS A 245      -8.256 -19.615 -31.358  1.00 59.47           H
ATOM   3688  CD  LYS A 245      -7.564 -21.137 -32.721  1.00 59.47           C
ATOM   3689 1HD  LYS A 245      -8.132 -20.724 -33.554  1.00 59.47           H
ATOM   3690 2HD  LYS A 245      -6.615 -21.489 -33.126  1.00 59.47           H
ATOM   3691  CE  LYS A 245      -8.329 -22.311 -32.107  1.00 59.47           C
ATOM   3692 1HE  LYS A 245      -7.803 -22.675 -31.225  1.00 59.47           H
ATOM   3693 2HE  LYS A 245      -9.313 -21.979 -31.777  1.00 59.47           H
ATOM   3694  NZ  LYS A 245      -8.475 -23.407 -33.092  1.00 59.47           N
ATOM   3695 1HZ  LYS A 245      -8.978 -24.178 -32.667  1.00 59.47           H
ATOM   3696 2HZ  LYS A 245      -8.990 -23.071 -33.898  1.00 59.47           H
ATOM   3697 3HZ  LYS A 245      -7.557 -23.722 -33.384  1.00 59.47           H
ATOM   3698  HN  LYS A 245      -7.926 -17.269 -31.259  1.00 59.47           H
ATOM   3699  N   LYS A 246      -4.956 -15.811 -31.466  1.00 52.79           N
ATOM   3700  CA  LYS A 246      -3.940 -14.877 -31.923  1.00 52.79           C
ATOM   3701  C   LYS A 246      -2.783 -14.859 -30.923  1.00 52.79           C
ATOM   3702  O   LYS A 246      -2.948 -14.427 -29.784  1.00 52.79           O
ATOM   3703  HA  LYS A 246      -3.566 -15.244 -32.879  1.00 52.79           H
ATOM   3704  CB  LYS A 246      -4.555 -13.499 -32.177  1.00 52.79           C
ATOM   3705 1HB  LYS A 246      -5.209 -13.230 -31.348  1.00 52.79           H
ATOM   3706 2HB  LYS A 246      -3.767 -12.747 -32.218  1.00 52.79           H
ATOM   3707  CG  LYS A 246      -5.349 -13.485 -33.485  1.00 52.79           C
ATOM   3708 1HG  LYS A 246      -4.778 -13.987 -34.266  1.00 52.79           H
ATOM   3709 2HG  LYS A 246      -6.276 -14.045 -33.358  1.00 52.79           H
ATOM   3710  CD  LYS A 246      -5.667 -12.053 -33.918  1.00 52.79           C
ATOM   3711 1HD  LYS A 246      -6.338 -11.591 -33.195  1.00 52.79           H
ATOM   3712 2HD  LYS A 246      -4.752 -11.460 -33.928  1.00 52.79           H
ATOM   3713  CE  LYS A 246      -6.310 -12.030 -35.306  1.00 52.79           C
ATOM   3714 1HE  LYS A 246      -5.718 -12.630 -35.998  1.00 52.79           H
ATOM   3715 2HE  LYS A 246      -7.301 -12.480 -35.262  1.00 52.79           H
ATOM   3716  NZ  LYS A 246      -6.411 -10.641 -35.808  1.00 52.79           N
ATOM   3717 1HZ  LYS A 246      -6.862 -10.642 -36.716  1.00 52.79           H
ATOM   3718 2HZ  LYS A 246      -6.960 -10.087 -35.159  1.00 52.79           H
ATOM   3719 3HZ  LYS A 246      -5.483 -10.243 -35.891  1.00 52.79           H
ATOM   3720  HN  LYS A 246      -5.787 -15.388 -31.106  1.00 52.79           H
ATOM   3721  N   SER A 247      -1.636 -15.335 -31.386  1.00 55.29           N
ATOM   3722  CA  SER A 247      -0.482 -15.485 -30.516  1.00 55.29           C
ATOM   3723  C   SER A 247      -0.122 -14.137 -29.887  1.00 55.29           C
ATOM   3724  O   SER A 247       0.252 -14.074 -28.717  1.00 55.29           O
ATOM   3725  HA  SER A 247      -0.790 -16.195 -29.748  1.00 55.29           H
ATOM   3726  CB  SER A 247       0.716 -16.050 -31.281  1.00 55.29           C
ATOM   3727 1HB  SER A 247       0.553 -17.110 -31.478  1.00 55.29           H
ATOM   3728 2HB  SER A 247       0.794 -15.555 -32.249  1.00 55.29           H
ATOM   3729  OG  SER A 247       1.935 -15.884 -30.563  1.00 55.29           O
ATOM   3730  HG  SER A 247       1.919 -16.434 -29.728  1.00 55.29           H
ATOM   3731  HN  SER A 247      -1.488 -15.615 -32.335  1.00 55.29           H
ATOM   3732  N   SER A 248      -0.247 -13.092 -30.693  1.00 56.81           N
ATOM   3733  CA  SER A 248       0.261 -11.786 -30.309  1.00 56.81           C
ATOM   3734  C   SER A 248      -0.309 -11.382 -28.948  1.00 56.81           C
ATOM   3735  O   SER A 248       0.273 -10.555 -28.248  1.00 56.81           O
ATOM   3736  HA  SER A 248       1.343 -11.904 -30.251  1.00 56.81           H
ATOM   3737  CB  SER A 248      -0.081 -10.731 -31.363  1.00 56.81           C
ATOM   3738 1HB  SER A 248       0.428  -9.798 -31.120  1.00 56.81           H
ATOM   3739 2HB  SER A 248       0.292 -11.054 -32.334  1.00 56.81           H
ATOM   3740  OG  SER A 248      -1.484 -10.497 -31.448  1.00 56.81           O
ATOM   3741  HG  SER A 248      -1.671  -9.781 -32.121  1.00 56.81           H
ATOM   3742  HN  SER A 248      -0.686 -13.128 -31.591  1.00 56.81           H
ATOM   3743  N   LYS A 249      -1.442 -11.983 -28.614  1.00 53.18           N
ATOM   3744  CA  LYS A 249      -2.140 -11.636 -27.389  1.00 53.18           C
ATOM   3745  C   LYS A 249      -1.398 -12.240 -26.195  1.00 53.18           C
ATOM   3746  O   LYS A 249      -1.606 -11.826 -25.056  1.00 53.18           O
ATOM   3747  HA  LYS A 249      -2.118 -10.550 -27.296  1.00 53.18           H
ATOM   3748  CB  LYS A 249      -3.610 -12.053 -27.473  1.00 53.18           C
ATOM   3749 1HB  LYS A 249      -3.681 -13.086 -27.813  1.00 53.18           H
ATOM   3750 2HB  LYS A 249      -4.061 -12.013 -26.482  1.00 53.18           H
ATOM   3751  CG  LYS A 249      -4.384 -11.142 -28.428  1.00 53.18           C
ATOM   3752 1HG  LYS A 249      -4.209 -10.099 -28.164  1.00 53.18           H
ATOM   3753 2HG  LYS A 249      -4.016 -11.279 -29.445  1.00 53.18           H
ATOM   3754  CD  LYS A 249      -5.883 -11.442 -28.378  1.00 53.18           C
ATOM   3755 1HD  LYS A 249      -6.077 -12.420 -28.819  1.00 53.18           H
ATOM   3756 2HD  LYS A 249      -6.214 -11.489 -27.340  1.00 53.18           H
ATOM   3757  CE  LYS A 249      -6.682 -10.372 -29.125  1.00 53.18           C
ATOM   3758 1HE  LYS A 249      -6.374  -9.381 -28.793  1.00 53.18           H
ATOM   3759 2HE  LYS A 249      -6.469 -10.430 -30.193  1.00 53.18           H
ATOM   3760  NZ  LYS A 249      -8.133 -10.551 -28.892  1.00 53.18           N
ATOM   3761 1HZ  LYS A 249      -8.619  -9.689 -29.112  1.00 53.18           H
ATOM   3762 2HZ  LYS A 249      -8.481 -11.296 -29.485  1.00 53.18           H
ATOM   3763 3HZ  LYS A 249      -8.292 -10.791 -27.920  1.00 53.18           H
ATOM   3764  HN  LYS A 249      -1.880 -12.694 -29.164  1.00 53.18           H
ATOM   3765  N   HIS A 250      -0.547 -13.210 -26.497  1.00 52.78           N
ATOM   3766  CA  HIS A 250       0.135 -13.958 -25.455  1.00 52.78           C
ATOM   3767  C   HIS A 250       1.064 -13.024 -24.677  1.00 52.78           C
ATOM   3768  O   HIS A 250       1.215 -13.162 -23.464  1.00 52.78           O
ATOM   3769  HA  HIS A 250      -0.636 -14.332 -24.783  1.00 52.78           H
ATOM   3770  CB  HIS A 250       0.867 -15.166 -26.044  1.00 52.78           C
ATOM   3771 1HB  HIS A 250       1.214 -14.915 -27.047  1.00 52.78           H
ATOM   3772 2HB  HIS A 250       1.752 -15.371 -25.443  1.00 52.78           H
ATOM   3773  CG  HIS A 250       0.025 -16.418 -26.118  1.00 52.78           C
ATOM   3774  ND1 HIS A 250      -1.017 -16.569 -27.017  1.00 52.78           N
ATOM   3775  HD1 HIS A 250      -1.312 -15.890 -27.689  1.00 52.78           H
ATOM   3776  CD2 HIS A 250       0.082 -17.574 -25.397  1.00 52.78           C
ATOM   3777  HD2 HIS A 250       0.792 -17.793 -24.599  1.00 52.78           H
ATOM   3778  CE1 HIS A 250      -1.555 -17.766 -26.835  1.00 52.78           C
ATOM   3779  HE1 HIS A 250      -2.396 -18.181 -27.391  1.00 52.78           H
ATOM   3780  NE2 HIS A 250      -0.873 -18.387 -25.830  1.00 52.78           N
ATOM   3781  HN  HIS A 250      -0.322 -13.485 -27.432  1.00 52.78           H
ATOM   3782  N   LYS A 251       1.664 -12.095 -25.407  1.00 56.88           N
ATOM   3783  CA  LYS A 251       2.589 -11.151 -24.803  1.00 56.88           C
ATOM   3784  C   LYS A 251       1.859 -10.346 -23.726  1.00 56.88           C
ATOM   3785  O   LYS A 251       2.352 -10.208 -22.608  1.00 56.88           O
ATOM   3786  HA  LYS A 251       3.380 -11.729 -24.325  1.00 56.88           H
ATOM   3787  CB  LYS A 251       3.248 -10.284 -25.878  1.00 56.88           C
ATOM   3788 1HB  LYS A 251       2.519 -10.039 -26.651  1.00 56.88           H
ATOM   3789 2HB  LYS A 251       3.576  -9.342 -25.440  1.00 56.88           H
ATOM   3790  CG  LYS A 251       4.443 -11.004 -26.507  1.00 56.88           C
ATOM   3791 1HG  LYS A 251       5.072 -11.424 -25.722  1.00 56.88           H
ATOM   3792 2HG  LYS A 251       4.091 -11.838 -27.114  1.00 56.88           H
ATOM   3793  CD  LYS A 251       5.266 -10.048 -27.372  1.00 56.88           C
ATOM   3794 1HD  LYS A 251       4.677  -9.732 -28.233  1.00 56.88           H
ATOM   3795 2HD  LYS A 251       5.503  -9.149 -26.802  1.00 56.88           H
ATOM   3796  CE  LYS A 251       6.559 -10.714 -27.847  1.00 56.88           C
ATOM   3797 1HE  LYS A 251       7.090 -11.139 -26.996  1.00 56.88           H
ATOM   3798 2HE  LYS A 251       6.324 -11.538 -28.521  1.00 56.88           H
ATOM   3799  NZ  LYS A 251       7.424  -9.731 -28.538  1.00 56.88           N
ATOM   3800 1HZ  LYS A 251       8.268 -10.192 -28.859  1.00 56.88           H
ATOM   3801 2HZ  LYS A 251       6.927  -9.344 -29.333  1.00 56.88           H
ATOM   3802 3HZ  LYS A 251       7.668  -8.986 -27.896  1.00 56.88           H
ATOM   3803  HN  LYS A 251       1.527 -11.982 -26.391  1.00 56.88           H
ATOM   3804  N   ALA A 252       0.695  -9.835 -24.101  1.00 62.47           N
ATOM   3805  CA  ALA A 252      -0.080  -8.998 -23.201  1.00 62.47           C
ATOM   3806  C   ALA A 252      -0.472  -9.811 -21.966  1.00 62.47           C
ATOM   3807  O   ALA A 252      -0.536  -9.276 -20.861  1.00 62.47           O
ATOM   3808  HA  ALA A 252       0.554  -8.167 -22.893  1.00 62.47           H
ATOM   3809  CB  ALA A 252      -1.297  -8.441 -23.943  1.00 62.47           C
ATOM   3810 1HB  ALA A 252      -0.963  -7.847 -24.794  1.00 62.47           H
ATOM   3811 2HB  ALA A 252      -1.916  -9.265 -24.296  1.00 62.47           H
ATOM   3812 3HB  ALA A 252      -1.878  -7.813 -23.268  1.00 62.47           H
ATOM   3813  HN  ALA A 252       0.282  -9.985 -25.000  1.00 62.47           H
ATOM   3814  N   LEU A 253      -0.725 -11.091 -22.196  1.00 63.10           N
ATOM   3815  CA  LEU A 253      -1.151 -11.974 -21.123  1.00 63.10           C
ATOM   3816  C   LEU A 253      -0.040 -12.070 -20.075  1.00 63.10           C
ATOM   3817  O   LEU A 253      -0.295 -11.929 -18.880  1.00 63.10           O
ATOM   3818  HA  LEU A 253      -2.027 -11.523 -20.657  1.00 63.10           H
ATOM   3819  CB  LEU A 253      -1.585 -13.329 -21.685  1.00 63.10           C
ATOM   3820 1HB  LEU A 253      -2.271 -13.154 -22.513  1.00 63.10           H
ATOM   3821 2HB  LEU A 253      -0.707 -13.827 -22.097  1.00 63.10           H
ATOM   3822  CG  LEU A 253      -2.258 -14.282 -20.694  1.00 63.10           C
ATOM   3823  HG  LEU A 253      -1.618 -14.370 -19.817  1.00 63.10           H
ATOM   3824  CD1 LEU A 253      -3.600 -13.721 -20.220  1.00 63.10           C
ATOM   3825 1HD1 LEU A 253      -3.440 -12.761 -19.729  1.00 63.10           H
ATOM   3826 2HD1 LEU A 253      -4.260 -13.584 -21.077  1.00 63.10           H
ATOM   3827 3HD1 LEU A 253      -4.057 -14.417 -19.517  1.00 63.10           H
ATOM   3828  CD2 LEU A 253      -2.401 -15.683 -21.292  1.00 63.10           C
ATOM   3829 1HD2 LEU A 253      -3.008 -15.632 -22.196  1.00 63.10           H
ATOM   3830 2HD2 LEU A 253      -1.415 -16.075 -21.538  1.00 63.10           H
ATOM   3831 3HD2 LEU A 253      -2.883 -16.339 -20.567  1.00 63.10           H
ATOM   3832  HN  LEU A 253      -0.643 -11.526 -23.093  1.00 63.10           H
ATOM   3833  N   LYS A 254       1.169 -12.309 -20.562  1.00 65.50           N
ATOM   3834  CA  LYS A 254       2.310 -12.480 -19.679  1.00 65.50           C
ATOM   3835  C   LYS A 254       2.428 -11.261 -18.762  1.00 65.50           C
ATOM   3836  O   LYS A 254       2.580 -11.403 -17.550  1.00 65.50           O
ATOM   3837  HA  LYS A 254       2.118 -13.358 -19.062  1.00 65.50           H
ATOM   3838  CB  LYS A 254       3.577 -12.765 -20.489  1.00 65.50           C
ATOM   3839 1HB  LYS A 254       3.551 -12.202 -21.422  1.00 65.50           H
ATOM   3840 2HB  LYS A 254       4.451 -12.423 -19.936  1.00 65.50           H
ATOM   3841  CG  LYS A 254       3.710 -14.258 -20.792  1.00 65.50           C
ATOM   3842 1HG  LYS A 254       3.584 -14.832 -19.873  1.00 65.50           H
ATOM   3843 2HG  LYS A 254       2.915 -14.567 -21.471  1.00 65.50           H
ATOM   3844  CD  LYS A 254       5.072 -14.573 -21.414  1.00 65.50           C
ATOM   3845 1HD  LYS A 254       5.157 -14.076 -22.381  1.00 65.50           H
ATOM   3846 2HD  LYS A 254       5.865 -14.176 -20.781  1.00 65.50           H
ATOM   3847  CE  LYS A 254       5.259 -16.081 -21.591  1.00 65.50           C
ATOM   3848 1HE  LYS A 254       5.115 -16.585 -20.635  1.00 65.50           H
ATOM   3849 2HE  LYS A 254       4.503 -16.470 -22.273  1.00 65.50           H
ATOM   3850  NZ  LYS A 254       6.610 -16.377 -22.117  1.00 65.50           N
ATOM   3851 1HZ  LYS A 254       6.711 -17.378 -22.245  1.00 65.50           H
ATOM   3852 2HZ  LYS A 254       6.736 -15.908 -23.007  1.00 65.50           H
ATOM   3853 3HZ  LYS A 254       7.308 -16.048 -21.460  1.00 65.50           H
ATOM   3854  HN  LYS A 254       1.374 -12.386 -21.537  1.00 65.50           H
ATOM   3855  N   VAL A 255       2.353 -10.089 -19.376  1.00 63.83           N
ATOM   3856  CA  VAL A 255       2.483  -8.846 -18.635  1.00 63.83           C
ATOM   3857  C   VAL A 255       1.502  -8.852 -17.462  1.00 63.83           C
ATOM   3858  O   VAL A 255       1.893  -8.613 -16.320  1.00 63.83           O
ATOM   3859  HA  VAL A 255       3.499  -8.802 -18.243  1.00 63.83           H
ATOM   3860  CB  VAL A 255       2.286  -7.654 -19.574  1.00 63.83           C
ATOM   3861  HB  VAL A 255       1.284  -7.724 -19.998  1.00 63.83           H
ATOM   3862  CG1 VAL A 255       2.382  -6.332 -18.809  1.00 63.83           C
ATOM   3863 1HG1 VAL A 255       1.611  -6.302 -18.039  1.00 63.83           H
ATOM   3864 2HG1 VAL A 255       3.364  -6.252 -18.344  1.00 63.83           H
ATOM   3865 3HG1 VAL A 255       2.237  -5.502 -19.500  1.00 63.83           H
ATOM   3866  CG2 VAL A 255       3.289  -7.693 -20.729  1.00 63.83           C
ATOM   3867 1HG2 VAL A 255       4.303  -7.660 -20.331  1.00 63.83           H
ATOM   3868 2HG2 VAL A 255       3.152  -8.613 -21.298  1.00 63.83           H
ATOM   3869 3HG2 VAL A 255       3.126  -6.835 -21.381  1.00 63.83           H
ATOM   3870  HN  VAL A 255       2.207  -9.981 -20.360  1.00 63.83           H
ATOM   3871  N   THR A 256       0.246  -9.126 -17.783  1.00 61.37           N
ATOM   3872  CA  THR A 256      -0.835  -8.894 -16.841  1.00 61.37           C
ATOM   3873  C   THR A 256      -0.761  -9.894 -15.686  1.00 61.37           C
ATOM   3874  O   THR A 256      -0.970  -9.529 -14.530  1.00 61.37           O
ATOM   3875  HA  THR A 256      -0.709  -7.900 -16.412  1.00 61.37           H
ATOM   3876  CB  THR A 256      -2.155  -8.953 -17.613  1.00 61.37           C
ATOM   3877  HB  THR A 256      -2.520  -9.978 -17.682  1.00 61.37           H
ATOM   3878  OG1 THR A 256      -1.860  -8.319 -18.855  1.00 61.37           O
ATOM   3879  HG1 THR A 256      -1.729  -9.008 -19.568  1.00 61.37           H
ATOM   3880  CG2 THR A 256      -3.237  -8.068 -16.991  1.00 61.37           C
ATOM   3881 1HG2 THR A 256      -2.899  -7.032 -16.983  1.00 61.37           H
ATOM   3882 2HG2 THR A 256      -3.431  -8.395 -15.969  1.00 61.37           H
ATOM   3883 3HG2 THR A 256      -4.153  -8.147 -17.577  1.00 61.37           H
ATOM   3884  HN  THR A 256      -0.036  -9.501 -18.666  1.00 61.37           H
ATOM   3885  N   ILE A 257      -0.464 -11.136 -16.039  1.00 71.60           N
ATOM   3886  CA  ILE A 257      -0.345 -12.189 -15.045  1.00 71.60           C
ATOM   3887  C   ILE A 257       0.748 -11.815 -14.042  1.00 71.60           C
ATOM   3888  O   ILE A 257       0.550 -11.925 -12.833  1.00 71.60           O
ATOM   3889  HA  ILE A 257      -1.295 -12.246 -14.514  1.00 71.60           H
ATOM   3890  CB  ILE A 257      -0.122 -13.543 -15.721  1.00 71.60           C
ATOM   3891  HB  ILE A 257       0.671 -13.428 -16.460  1.00 71.60           H
ATOM   3892  CG1 ILE A 257      -1.376 -13.994 -16.471  1.00 71.60           C
ATOM   3893 1HG1 ILE A 257      -2.184 -14.174 -15.762  1.00 71.60           H
ATOM   3894 2HG1 ILE A 257      -1.710 -13.201 -17.140  1.00 71.60           H
ATOM   3895  CG2 ILE A 257       0.350 -14.590 -14.711  1.00 71.60           C
ATOM   3896 1HG2 ILE A 257       1.289 -14.265 -14.262  1.00 71.60           H
ATOM   3897 2HG2 ILE A 257      -0.403 -14.708 -13.932  1.00 71.60           H
ATOM   3898 3HG2 ILE A 257       0.501 -15.542 -15.218  1.00 71.60           H
ATOM   3899  CD1 ILE A 257      -1.106 -15.267 -17.277  1.00 71.60           C
ATOM   3900 1HD1 ILE A 257      -0.315 -15.076 -18.002  1.00 71.60           H
ATOM   3901 2HD1 ILE A 257      -0.796 -16.064 -16.602  1.00 71.60           H
ATOM   3902 3HD1 ILE A 257      -2.014 -15.566 -17.800  1.00 71.60           H
ATOM   3903  HN  ILE A 257      -0.307 -11.427 -16.983  1.00 71.60           H
ATOM   3904  N   THR A 258       1.878 -11.380 -14.581  1.00 76.03           N
ATOM   3905  CA  THR A 258       3.042 -11.103 -13.757  1.00 76.03           C
ATOM   3906  C   THR A 258       2.707 -10.053 -12.696  1.00 76.03           C
ATOM   3907  O   THR A 258       3.037 -10.223 -11.523  1.00 76.03           O
ATOM   3908  HA  THR A 258       3.314 -12.017 -13.227  1.00 76.03           H
ATOM   3909  CB  THR A 258       4.188 -10.689 -14.681  1.00 76.03           C
ATOM   3910  HB  THR A 258       3.962  -9.748 -15.183  1.00 76.03           H
ATOM   3911  OG1 THR A 258       4.368 -11.814 -15.537  1.00 76.03           O
ATOM   3912  HG1 THR A 258       3.790 -11.723 -16.348  1.00 76.03           H
ATOM   3913  CG2 THR A 258       5.522 -10.565 -13.942  1.00 76.03           C
ATOM   3914 1HG2 THR A 258       5.781 -11.526 -13.497  1.00 76.03           H
ATOM   3915 2HG2 THR A 258       5.435  -9.813 -13.158  1.00 76.03           H
ATOM   3916 3HG2 THR A 258       6.301 -10.269 -14.645  1.00 76.03           H
ATOM   3917  HN  THR A 258       2.004 -11.218 -15.559  1.00 76.03           H
ATOM   3918  N   VAL A 259       2.056  -8.991 -13.146  1.00 69.45           N
ATOM   3919  CA  VAL A 259       1.719  -7.889 -12.260  1.00 69.45           C
ATOM   3920  C   VAL A 259       0.792  -8.395 -11.153  1.00 69.45           C
ATOM   3921  O   VAL A 259       0.966  -8.047  -9.986  1.00 69.45           O
ATOM   3922  HA  VAL A 259       2.646  -7.535 -11.808  1.00 69.45           H
ATOM   3923  CB  VAL A 259       1.115  -6.736 -13.065  1.00 69.45           C
ATOM   3924  HB  VAL A 259       0.284  -7.134 -13.648  1.00 69.45           H
ATOM   3925  CG1 VAL A 259       0.564  -5.651 -12.139  1.00 69.45           C
ATOM   3926 1HG1 VAL A 259      -0.212  -6.076 -11.502  1.00 69.45           H
ATOM   3927 2HG1 VAL A 259       1.369  -5.259 -11.518  1.00 69.45           H
ATOM   3928 3HG1 VAL A 259       0.141  -4.844 -12.737  1.00 69.45           H
ATOM   3929  CG2 VAL A 259       2.139  -6.155 -14.043  1.00 69.45           C
ATOM   3930 1HG2 VAL A 259       2.999  -5.781 -13.488  1.00 69.45           H
ATOM   3931 2HG2 VAL A 259       2.463  -6.933 -14.735  1.00 69.45           H
ATOM   3932 3HG2 VAL A 259       1.684  -5.338 -14.602  1.00 69.45           H
ATOM   3933  HN  VAL A 259       1.761  -8.876 -14.094  1.00 69.45           H
ATOM   3934  N   LEU A 260      -0.172  -9.208 -11.559  1.00 69.74           N
ATOM   3935  CA  LEU A 260      -1.145  -9.742 -10.620  1.00 69.74           C
ATOM   3936  C   LEU A 260      -0.425 -10.609  -9.585  1.00 69.74           C
ATOM   3937  O   LEU A 260      -0.635 -10.451  -8.384  1.00 69.74           O
ATOM   3938  HA  LEU A 260      -1.600  -8.896 -10.105  1.00 69.74           H
ATOM   3939  CB  LEU A 260      -2.263 -10.474 -11.366  1.00 69.74           C
ATOM   3940 1HB  LEU A 260      -2.731  -9.773 -12.057  1.00 69.74           H
ATOM   3941 2HB  LEU A 260      -1.814 -11.264 -11.968  1.00 69.74           H
ATOM   3942  CG  LEU A 260      -3.356 -11.094 -10.494  1.00 69.74           C
ATOM   3943  HG  LEU A 260      -2.877 -11.690  -9.718  1.00 69.74           H
ATOM   3944  CD1 LEU A 260      -4.176 -10.011  -9.789  1.00 69.74           C
ATOM   3945 1HD1 LEU A 260      -3.520  -9.413  -9.156  1.00 69.74           H
ATOM   3946 2HD1 LEU A 260      -4.645  -9.368 -10.534  1.00 69.74           H
ATOM   3947 3HD1 LEU A 260      -4.946 -10.479  -9.176  1.00 69.74           H
ATOM   3948  CD2 LEU A 260      -4.239 -12.040 -11.311  1.00 69.74           C
ATOM   3949 1HD2 LEU A 260      -4.711 -11.486 -12.122  1.00 69.74           H
ATOM   3950 2HD2 LEU A 260      -3.626 -12.840 -11.725  1.00 69.74           H
ATOM   3951 3HD2 LEU A 260      -5.007 -12.467 -10.666  1.00 69.74           H
ATOM   3952  HN  LEU A 260      -0.295  -9.501 -12.507  1.00 69.74           H
ATOM   3953  N   THR A 261       0.408 -11.508 -10.090  1.00 81.98           N
ATOM   3954  CA  THR A 261       1.050 -12.494  -9.238  1.00 81.98           C
ATOM   3955  C   THR A 261       1.926 -11.804  -8.190  1.00 81.98           C
ATOM   3956  O   THR A 261       1.916 -12.184  -7.020  1.00 81.98           O
ATOM   3957  HA  THR A 261       0.275 -13.039  -8.698  1.00 81.98           H
ATOM   3958  CB  THR A 261       1.824 -13.462 -10.135  1.00 81.98           C
ATOM   3959  HB  THR A 261       2.641 -12.951 -10.645  1.00 81.98           H
ATOM   3960  OG1 THR A 261       0.825 -14.023 -10.983  1.00 81.98           O
ATOM   3961  HG1 THR A 261       0.707 -13.454 -11.796  1.00 81.98           H
ATOM   3962  CG2 THR A 261       2.375 -14.662  -9.363  1.00 81.98           C
ATOM   3963 1HG2 THR A 261       1.551 -15.212  -8.909  1.00 81.98           H
ATOM   3964 2HG2 THR A 261       3.053 -14.313  -8.584  1.00 81.98           H
ATOM   3965 3HG2 THR A 261       2.916 -15.317 -10.047  1.00 81.98           H
ATOM   3966  HN  THR A 261       0.645 -11.568 -11.059  1.00 81.98           H
ATOM   3967  N   VAL A 262       2.664 -10.803  -8.648  1.00 84.08           N
ATOM   3968  CA  VAL A 262       3.587 -10.095  -7.778  1.00 84.08           C
ATOM   3969  C   VAL A 262       2.799  -9.382  -6.677  1.00 84.08           C
ATOM   3970  O   VAL A 262       3.190  -9.410  -5.511  1.00 84.08           O
ATOM   3971  HA  VAL A 262       4.240 -10.837  -7.317  1.00 84.08           H
ATOM   3972  CB  VAL A 262       4.457  -9.144  -8.602  1.00 84.08           C
ATOM   3973  HB  VAL A 262       3.795  -8.506  -9.188  1.00 84.08           H
ATOM   3974  CG1 VAL A 262       5.295  -8.242  -7.693  1.00 84.08           C
ATOM   3975 1HG1 VAL A 262       4.635  -7.651  -7.059  1.00 84.08           H
ATOM   3976 2HG1 VAL A 262       5.944  -8.857  -7.069  1.00 84.08           H
ATOM   3977 3HG1 VAL A 262       5.904  -7.576  -8.305  1.00 84.08           H
ATOM   3978  CG2 VAL A 262       5.346  -9.919  -9.576  1.00 84.08           C
ATOM   3979 1HG2 VAL A 262       5.997 -10.592  -9.017  1.00 84.08           H
ATOM   3980 2HG2 VAL A 262       4.721 -10.499 -10.256  1.00 84.08           H
ATOM   3981 3HG2 VAL A 262       5.954  -9.219 -10.149  1.00 84.08           H
ATOM   3982  HN  VAL A 262       2.637 -10.476  -9.592  1.00 84.08           H
ATOM   3983  N   PHE A 263       1.703  -8.760  -7.086  1.00 76.26           N
ATOM   3984  CA  PHE A 263       0.852  -8.048  -6.148  1.00 76.26           C
ATOM   3985  C   PHE A 263       0.326  -8.988  -5.062  1.00 76.26           C
ATOM   3986  O   PHE A 263       0.446  -8.696  -3.873  1.00 76.26           O
ATOM   3987  HA  PHE A 263       1.460  -7.268  -5.689  1.00 76.26           H
ATOM   3988  CB  PHE A 263      -0.331  -7.497  -6.947  1.00 76.26           C
ATOM   3989 1HB  PHE A 263       0.044  -6.821  -7.714  1.00 76.26           H
ATOM   3990 2HB  PHE A 263      -0.824  -8.322  -7.462  1.00 76.26           H
ATOM   3991  CG  PHE A 263      -1.365  -6.757  -6.096  1.00 76.26           C
ATOM   3992  CD1 PHE A 263      -2.508  -7.387  -5.713  1.00 76.26           C
ATOM   3993  HD1 PHE A 263      -2.687  -8.420  -6.011  1.00 76.26           H
ATOM   3994  CD2 PHE A 263      -1.142  -5.468  -5.724  1.00 76.26           C
ATOM   3995  HD2 PHE A 263      -0.226  -4.963  -6.032  1.00 76.26           H
ATOM   3996  CE1 PHE A 263      -3.467  -6.700  -4.923  1.00 76.26           C
ATOM   3997  HE1 PHE A 263      -4.383  -7.205  -4.616  1.00 76.26           H
ATOM   3998  CE2 PHE A 263      -2.101  -4.780  -4.935  1.00 76.26           C
ATOM   3999  HE2 PHE A 263      -1.922  -3.747  -4.636  1.00 76.26           H
ATOM   4000  CZ  PHE A 263      -3.244  -5.411  -4.551  1.00 76.26           C
ATOM   4001  HZ  PHE A 263      -3.980  -4.883  -3.945  1.00 76.26           H
ATOM   4002  HN  PHE A 263       1.394  -8.738  -8.037  1.00 76.26           H
ATOM   4003  N   VAL A 264      -0.245 -10.096  -5.509  1.00 83.62           N
ATOM   4004  CA  VAL A 264      -0.891 -11.026  -4.598  1.00 83.62           C
ATOM   4005  C   VAL A 264       0.148 -11.581  -3.622  1.00 83.62           C
ATOM   4006  O   VAL A 264      -0.088 -11.623  -2.415  1.00 83.62           O
ATOM   4007  HA  VAL A 264      -1.639 -10.467  -4.034  1.00 83.62           H
ATOM   4008  CB  VAL A 264      -1.613 -12.118  -5.389  1.00 83.62           C
ATOM   4009  HB  VAL A 264      -0.894 -12.565  -6.076  1.00 83.62           H
ATOM   4010  CG1 VAL A 264      -2.123 -13.221  -4.460  1.00 83.62           C
ATOM   4011 1HG1 VAL A 264      -1.282 -13.670  -3.932  1.00 83.62           H
ATOM   4012 2HG1 VAL A 264      -2.820 -12.795  -3.738  1.00 83.62           H
ATOM   4013 3HG1 VAL A 264      -2.632 -13.985  -5.048  1.00 83.62           H
ATOM   4014  CG2 VAL A 264      -2.754 -11.530  -6.221  1.00 83.62           C
ATOM   4015 1HG2 VAL A 264      -3.473 -11.045  -5.560  1.00 83.62           H
ATOM   4016 2HG2 VAL A 264      -2.353 -10.798  -6.922  1.00 83.62           H
ATOM   4017 3HG2 VAL A 264      -3.250 -12.328  -6.773  1.00 83.62           H
ATOM   4018  HN  VAL A 264      -0.271 -10.363  -6.473  1.00 83.62           H
ATOM   4019  N   LEU A 265       1.276 -11.994  -4.180  1.00 87.19           N
ATOM   4020  CA  LEU A 265       2.290 -12.681  -3.399  1.00 87.19           C
ATOM   4021  C   LEU A 265       2.845 -11.727  -2.339  1.00 87.19           C
ATOM   4022  O   LEU A 265       3.248 -12.159  -1.260  1.00 87.19           O
ATOM   4023  HA  LEU A 265       1.803 -13.515  -2.892  1.00 87.19           H
ATOM   4024  CB  LEU A 265       3.363 -13.273  -4.315  1.00 87.19           C
ATOM   4025 1HB  LEU A 265       3.684 -12.500  -5.013  1.00 87.19           H
ATOM   4026 2HB  LEU A 265       4.229 -13.533  -3.707  1.00 87.19           H
ATOM   4027  CG  LEU A 265       2.951 -14.508  -5.120  1.00 87.19           C
ATOM   4028  HG  LEU A 265       2.072 -14.253  -5.711  1.00 87.19           H
ATOM   4029  CD1 LEU A 265       4.052 -14.916  -6.100  1.00 87.19           C
ATOM   4030 1HD1 LEU A 265       4.244 -14.096  -6.792  1.00 87.19           H
ATOM   4031 2HD1 LEU A 265       4.964 -15.146  -5.548  1.00 87.19           H
ATOM   4032 3HD1 LEU A 265       3.734 -15.796  -6.659  1.00 87.19           H
ATOM   4033  CD2 LEU A 265       2.554 -15.659  -4.193  1.00 87.19           C
ATOM   4034 1HD2 LEU A 265       3.400 -15.922  -3.557  1.00 87.19           H
ATOM   4035 2HD2 LEU A 265       1.714 -15.351  -3.570  1.00 87.19           H
ATOM   4036 3HD2 LEU A 265       2.266 -16.524  -4.790  1.00 87.19           H
ATOM   4037  HN  LEU A 265       1.502 -11.866  -5.146  1.00 87.19           H
ATOM   4038  N   SER A 266       2.848 -10.448  -2.684  1.00 88.85           N
ATOM   4039  CA  SER A 266       3.442  -9.442  -1.821  1.00 88.85           C
ATOM   4040  C   SER A 266       2.423  -8.980  -0.777  1.00 88.85           C
ATOM   4041  O   SER A 266       2.769  -8.776   0.386  1.00 88.85           O
ATOM   4042  HA  SER A 266       4.286  -9.936  -1.339  1.00 88.85           H
ATOM   4043  CB  SER A 266       3.948  -8.248  -2.633  1.00 88.85           C
ATOM   4044 1HB  SER A 266       4.322  -7.480  -1.956  1.00 88.85           H
ATOM   4045 2HB  SER A 266       4.788  -8.562  -3.253  1.00 88.85           H
ATOM   4046  OG  SER A 266       2.929  -7.695  -3.461  1.00 88.85           O
ATOM   4047  HG  SER A 266       3.119  -7.900  -4.421  1.00 88.85           H
ATOM   4048  HN  SER A 266       2.454 -10.097  -3.534  1.00 88.85           H
ATOM   4049  N   GLN A 267       1.188  -8.827  -1.230  1.00 84.33           N
ATOM   4050  CA  GLN A 267       0.178  -8.147  -0.436  1.00 84.33           C
ATOM   4051  C   GLN A 267      -0.573  -9.151   0.441  1.00 84.33           C
ATOM   4052  O   GLN A 267      -1.024  -8.810   1.533  1.00 84.33           O
ATOM   4053  HA  GLN A 267       0.728  -7.445   0.192  1.00 84.33           H
ATOM   4054  CB  GLN A 267      -0.789  -7.368  -1.330  1.00 84.33           C
ATOM   4055 1HB  GLN A 267      -1.240  -8.043  -2.058  1.00 84.33           H
ATOM   4056 2HB  GLN A 267      -1.601  -6.963  -0.726  1.00 84.33           H
ATOM   4057  CG  GLN A 267      -0.069  -6.231  -2.057  1.00 84.33           C
ATOM   4058 1HG  GLN A 267       0.773  -6.631  -2.621  1.00 84.33           H
ATOM   4059 2HG  GLN A 267      -0.745  -5.770  -2.777  1.00 84.33           H
ATOM   4060  CD  GLN A 267       0.427  -5.175  -1.067  1.00 84.33           C
ATOM   4061  OE1 GLN A 267      -0.118  -4.990   0.008  1.00 84.33           O
ATOM   4062  NE2 GLN A 267       1.490  -4.496  -1.489  1.00 84.33           N
ATOM   4063 1HE2 GLN A 267       1.890  -4.697  -2.383  1.00 84.33           H
ATOM   4064 2HE2 GLN A 267       1.889  -3.783  -0.912  1.00 84.33           H
ATOM   4065  HN  GLN A 267       0.873  -9.158  -2.120  1.00 84.33           H
ATOM   4066  N   PHE A 268      -0.682 -10.368  -0.070  1.00 90.36           N
ATOM   4067  CA  PHE A 268      -1.550 -11.361   0.541  1.00 90.36           C
ATOM   4068  C   PHE A 268      -1.093 -11.686   1.964  1.00 90.36           C
ATOM   4069  O   PHE A 268      -1.876 -11.593   2.908  1.00 90.36           O
ATOM   4070  HA  PHE A 268      -2.554 -10.938   0.571  1.00 90.36           H
ATOM   4071  CB  PHE A 268      -1.454 -12.626  -0.314  1.00 90.36           C
ATOM   4072 1HB  PHE A 268      -1.717 -12.378  -1.343  1.00 90.36           H
ATOM   4073 2HB  PHE A 268      -0.419 -12.968  -0.324  1.00 90.36           H
ATOM   4074  CG  PHE A 268      -2.350 -13.770   0.165  1.00 90.36           C
ATOM   4075  CD1 PHE A 268      -1.820 -14.789   0.893  1.00 90.36           C
ATOM   4076  HD1 PHE A 268      -0.758 -14.791   1.136  1.00 90.36           H
ATOM   4077  CD2 PHE A 268      -3.676 -13.768  -0.139  1.00 90.36           C
ATOM   4078  HD2 PHE A 268      -4.100 -12.952  -0.723  1.00 90.36           H
ATOM   4079  CE1 PHE A 268      -2.652 -15.851   1.338  1.00 90.36           C
ATOM   4080  HE1 PHE A 268      -2.228 -16.668   1.922  1.00 90.36           H
ATOM   4081  CE2 PHE A 268      -4.507 -14.830   0.306  1.00 90.36           C
ATOM   4082  HE2 PHE A 268      -5.570 -14.829   0.063  1.00 90.36           H
ATOM   4083  CZ  PHE A 268      -3.978 -15.849   1.034  1.00 90.36           C
ATOM   4084  HZ  PHE A 268      -4.616 -16.664   1.376  1.00 90.36           H
ATOM   4085  HN  PHE A 268      -0.193 -10.679  -0.885  1.00 90.36           H
ATOM   4086  N   PRO A 269       0.178 -12.072   2.145  1.00 93.68           N
ATOM   4087  CA  PRO A 269       0.676 -12.430   3.475  1.00 93.68           C
ATOM   4088  C   PRO A 269       0.409 -11.342   4.502  1.00 93.68           C
ATOM   4089  O   PRO A 269      -0.010 -11.630   5.622  1.00 93.68           O
ATOM   4090  HA  PRO A 269       0.151 -13.309   3.848  1.00 93.68           H
ATOM   4091  CB  PRO A 269       2.175 -12.647   3.254  1.00 93.68           C
ATOM   4092 1HB  PRO A 269       2.743 -11.733   3.431  1.00 93.68           H
ATOM   4093 2HB  PRO A 269       2.574 -13.405   3.928  1.00 93.68           H
ATOM   4094  CG  PRO A 269       2.257 -13.088   1.798  1.00 93.68           C
ATOM   4095 1HG  PRO A 269       3.256 -12.944   1.387  1.00 93.68           H
ATOM   4096 2HG  PRO A 269       2.027 -14.148   1.683  1.00 93.68           H
ATOM   4097  CD  PRO A 269       1.226 -12.203   1.116  1.00 93.68           C
ATOM   4098 1HD  PRO A 269       1.642 -11.233   0.843  1.00 93.68           H
ATOM   4099 2HD  PRO A 269       0.848 -12.654   0.199  1.00 93.68           H
ATOM   4100  N   TYR A 270       0.662 -10.108   4.090  1.00 90.92           N
ATOM   4101  CA  TYR A 270       0.504  -8.973   4.983  1.00 90.92           C
ATOM   4102  C   TYR A 270      -0.953  -8.820   5.423  1.00 90.92           C
ATOM   4103  O   TYR A 270      -1.232  -8.624   6.605  1.00 90.92           O
ATOM   4104  HA  TYR A 270       1.124  -9.148   5.862  1.00 90.92           H
ATOM   4105  CB  TYR A 270       0.913  -7.740   4.175  1.00 90.92           C
ATOM   4106 1HB  TYR A 270       1.969  -7.821   3.917  1.00 90.92           H
ATOM   4107 2HB  TYR A 270       0.355  -7.731   3.239  1.00 90.92           H
ATOM   4108  CG  TYR A 270       0.682  -6.414   4.903  1.00 90.92           C
ATOM   4109  CD1 TYR A 270      -0.155  -5.463   4.355  1.00 90.92           C
ATOM   4110  HD1 TYR A 270      -0.651  -5.656   3.404  1.00 90.92           H
ATOM   4111  CD2 TYR A 270       1.310  -6.170   6.108  1.00 90.92           C
ATOM   4112  HD2 TYR A 270       1.970  -6.921   6.540  1.00 90.92           H
ATOM   4113  CE1 TYR A 270      -0.373  -4.215   5.040  1.00 90.92           C
ATOM   4114  HE1 TYR A 270      -1.031  -3.456   4.619  1.00 90.92           H
ATOM   4115  CE2 TYR A 270       1.092  -4.922   6.793  1.00 90.92           C
ATOM   4116  HE2 TYR A 270       1.582  -4.716   7.744  1.00 90.92           H
ATOM   4117  CZ  TYR A 270       0.262  -4.006   6.225  1.00 90.92           C
ATOM   4118  OH  TYR A 270       0.056  -2.828   6.872  1.00 90.92           O
ATOM   4119  HH  TYR A 270       0.339  -2.909   7.828  1.00 90.92           H
ATOM   4120  HN  TYR A 270       0.968  -9.879   3.166  1.00 90.92           H
ATOM   4121  N   ASN A 271      -1.845  -8.914   4.448  1.00 89.70           N
ATOM   4122  CA  ASN A 271      -3.258  -8.690   4.702  1.00 89.70           C
ATOM   4123  C   ASN A 271      -3.816  -9.857   5.519  1.00 89.70           C
ATOM   4124  O   ASN A 271      -4.823  -9.711   6.210  1.00 89.70           O
ATOM   4125  HA  ASN A 271      -3.306  -7.744   5.240  1.00 89.70           H
ATOM   4126  CB  ASN A 271      -4.047  -8.610   3.393  1.00 89.70           C
ATOM   4127 1HB  ASN A 271      -3.701  -9.383   2.708  1.00 89.70           H
ATOM   4128 2HB  ASN A 271      -5.102  -8.805   3.588  1.00 89.70           H
ATOM   4129  CG  ASN A 271      -3.889  -7.235   2.741  1.00 89.70           C
ATOM   4130  OD1 ASN A 271      -4.521  -6.263   3.122  1.00 89.70           O
ATOM   4131  ND2 ASN A 271      -3.014  -7.208   1.741  1.00 89.70           N
ATOM   4132 1HD2 ASN A 271      -2.528  -8.042   1.478  1.00 89.70           H
ATOM   4133 2HD2 ASN A 271      -2.840  -6.354   1.251  1.00 89.70           H
ATOM   4134  HN  ASN A 271      -1.617  -9.138   3.501  1.00 89.70           H
ATOM   4135  N   CYS A 272      -3.137 -10.990   5.413  1.00 94.03           N
ATOM   4136  CA  CYS A 272      -3.462 -12.138   6.243  1.00 94.03           C
ATOM   4137  C   CYS A 272      -3.271 -11.741   7.708  1.00 94.03           C
ATOM   4138  O   CYS A 272      -4.139 -11.994   8.542  1.00 94.03           O
ATOM   4139  HA  CYS A 272      -4.505 -12.384   6.042  1.00 94.03           H
ATOM   4140  CB  CYS A 272      -2.624 -13.362   5.869  1.00 94.03           C
ATOM   4141 1HB  CYS A 272      -1.571 -13.086   5.805  1.00 94.03           H
ATOM   4142 2HB  CYS A 272      -2.707 -14.121   6.647  1.00 94.03           H
ATOM   4143  SG  CYS A 272      -3.190 -14.043   4.268  1.00 94.03           S
ATOM   4144  HG  CYS A 272      -2.660 -13.085   3.514  1.00 94.03           H
ATOM   4145  HN  CYS A 272      -2.379 -11.130   4.777  1.00 94.03           H
ATOM   4146  N   ILE A 273      -2.129 -11.126   7.977  1.00 92.70           N
ATOM   4147  CA  ILE A 273      -1.801 -10.715   9.332  1.00 92.70           C
ATOM   4148  C   ILE A 273      -2.739  -9.583   9.758  1.00 92.70           C
ATOM   4149  O   ILE A 273      -3.194  -9.546  10.900  1.00 92.70           O
ATOM   4150  HA  ILE A 273      -1.975 -11.571   9.984  1.00 92.70           H
ATOM   4151  CB  ILE A 273      -0.317 -10.357   9.439  1.00 92.70           C
ATOM   4152  HB  ILE A 273      -0.103  -9.570   8.717  1.00 92.70           H
ATOM   4153  CG1 ILE A 273       0.563 -11.555   9.077  1.00 92.70           C
ATOM   4154 1HG1 ILE A 273       0.355 -11.866   8.053  1.00 92.70           H
ATOM   4155 2HG1 ILE A 273       1.613 -11.265   9.115  1.00 92.70           H
ATOM   4156  CG2 ILE A 273       0.014  -9.802  10.826  1.00 92.70           C
ATOM   4157 1HG2 ILE A 273      -0.576  -8.903  11.007  1.00 92.70           H
ATOM   4158 2HG2 ILE A 273      -0.221 -10.550  11.583  1.00 92.70           H
ATOM   4159 3HG2 ILE A 273       1.075  -9.556  10.875  1.00 92.70           H
ATOM   4160  CD1 ILE A 273       0.316 -12.726  10.031  1.00 92.70           C
ATOM   4161 1HD1 ILE A 273       0.548 -12.418  11.050  1.00 92.70           H
ATOM   4162 2HD1 ILE A 273      -0.729 -13.029   9.971  1.00 92.70           H
ATOM   4163 3HD1 ILE A 273       0.955 -13.563   9.750  1.00 92.70           H
ATOM   4164  HN  ILE A 273      -1.435 -10.909   7.290  1.00 92.70           H
ATOM   4165  N   LEU A 274      -2.999  -8.688   8.816  1.00 89.99           N
ATOM   4166  CA  LEU A 274      -3.885  -7.566   9.075  1.00 89.99           C
ATOM   4167  C   LEU A 274      -5.254  -8.093   9.511  1.00 89.99           C
ATOM   4168  O   LEU A 274      -5.886  -7.527  10.401  1.00 89.99           O
ATOM   4169  HA  LEU A 274      -3.457  -6.995   9.899  1.00 89.99           H
ATOM   4170  CB  LEU A 274      -3.942  -6.636   7.861  1.00 89.99           C
ATOM   4171 1HB  LEU A 274      -4.003  -7.249   6.962  1.00 89.99           H
ATOM   4172 2HB  LEU A 274      -4.864  -6.057   7.915  1.00 89.99           H
ATOM   4173  CG  LEU A 274      -2.770  -5.665   7.705  1.00 89.99           C
ATOM   4174  HG  LEU A 274      -1.854  -6.248   7.606  1.00 89.99           H
ATOM   4175  CD1 LEU A 274      -2.915  -4.832   6.430  1.00 89.99           C
ATOM   4176 1HD1 LEU A 274      -2.939  -5.494   5.564  1.00 89.99           H
ATOM   4177 2HD1 LEU A 274      -3.841  -4.258   6.474  1.00 89.99           H
ATOM   4178 3HD1 LEU A 274      -2.069  -4.150   6.343  1.00 89.99           H
ATOM   4179  CD2 LEU A 274      -2.615  -4.788   8.948  1.00 89.99           C
ATOM   4180 1HD2 LEU A 274      -3.528  -4.212   9.103  1.00 89.99           H
ATOM   4181 2HD2 LEU A 274      -2.432  -5.419   9.818  1.00 89.99           H
ATOM   4182 3HD2 LEU A 274      -1.775  -4.107   8.811  1.00 89.99           H
ATOM   4183  HN  LEU A 274      -2.617  -8.720   7.893  1.00 89.99           H
ATOM   4184  N   LEU A 275      -5.672  -9.170   8.862  1.00 91.95           N
ATOM   4185  CA  LEU A 275      -6.966  -9.763   9.151  1.00 91.95           C
ATOM   4186  C   LEU A 275      -6.985 -10.253  10.600  1.00 91.95           C
ATOM   4187  O   LEU A 275      -7.940  -9.999  11.333  1.00 91.95           O
ATOM   4188  HA  LEU A 275      -7.716  -8.980   9.042  1.00 91.95           H
ATOM   4189  CB  LEU A 275      -7.297 -10.852   8.129  1.00 91.95           C
ATOM   4190 1HB  LEU A 275      -7.236 -10.417   7.131  1.00 91.95           H
ATOM   4191 2HB  LEU A 275      -6.529 -11.623   8.188  1.00 91.95           H
ATOM   4192  CG  LEU A 275      -8.665 -11.521   8.280  1.00 91.95           C
ATOM   4193  HG  LEU A 275      -8.748 -11.903   9.298  1.00 91.95           H
ATOM   4194  CD1 LEU A 275      -9.795 -10.508   8.084  1.00 91.95           C
ATOM   4195 1HD1 LEU A 275      -9.708  -9.718   8.830  1.00 91.95           H
ATOM   4196 2HD1 LEU A 275      -9.726 -10.075   7.086  1.00 91.95           H
ATOM   4197 3HD1 LEU A 275     -10.756 -11.010   8.197  1.00 91.95           H
ATOM   4198  CD2 LEU A 275      -8.798 -12.718   7.336  1.00 91.95           C
ATOM   4199 1HD2 LEU A 275      -8.685 -12.382   6.305  1.00 91.95           H
ATOM   4200 2HD2 LEU A 275      -8.023 -13.450   7.566  1.00 91.95           H
ATOM   4201 3HD2 LEU A 275      -9.779 -13.174   7.464  1.00 91.95           H
ATOM   4202  HN  LEU A 275      -5.143  -9.635   8.151  1.00 91.95           H
ATOM   4203  N   VAL A 276      -5.919 -10.948  10.970  1.00 93.54           N
ATOM   4204  CA  VAL A 276      -5.798 -11.469  12.321  1.00 93.54           C
ATOM   4205  C   VAL A 276      -5.870 -10.311  13.319  1.00 93.54           C
ATOM   4206  O   VAL A 276      -6.586 -10.390  14.316  1.00 93.54           O
ATOM   4207  HA  VAL A 276      -6.643 -12.134  12.494  1.00 93.54           H
ATOM   4208  CB  VAL A 276      -4.514 -12.291  12.451  1.00 93.54           C
ATOM   4209  HB  VAL A 276      -3.680 -11.663  12.136  1.00 93.54           H
ATOM   4210  CG1 VAL A 276      -4.269 -12.699  13.906  1.00 93.54           C
ATOM   4211 1HG1 VAL A 276      -4.177 -11.806  14.523  1.00 93.54           H
ATOM   4212 2HG1 VAL A 276      -5.107 -13.301  14.260  1.00 93.54           H
ATOM   4213 3HG1 VAL A 276      -3.350 -13.282  13.970  1.00 93.54           H
ATOM   4214  CG2 VAL A 276      -4.552 -13.516  11.537  1.00 93.54           C
ATOM   4215 1HG2 VAL A 276      -5.399 -14.146  11.808  1.00 93.54           H
ATOM   4216 2HG2 VAL A 276      -4.657 -13.193  10.501  1.00 93.54           H
ATOM   4217 3HG2 VAL A 276      -3.627 -14.082  11.649  1.00 93.54           H
ATOM   4218  HN  VAL A 276      -5.149 -11.155  10.367  1.00 93.54           H
ATOM   4219  N   GLN A 277      -5.120  -9.262  13.015  1.00 90.18           N
ATOM   4220  CA  GLN A 277      -5.064  -8.103  13.889  1.00 90.18           C
ATOM   4221  C   GLN A 277      -6.445  -7.454  13.999  1.00 90.18           C
ATOM   4222  O   GLN A 277      -6.812  -6.943  15.055  1.00 90.18           O
ATOM   4223  HA  GLN A 277      -4.758  -8.489  14.862  1.00 90.18           H
ATOM   4224  CB  GLN A 277      -4.022  -7.096  13.399  1.00 90.18           C
ATOM   4225 1HB  GLN A 277      -4.150  -6.926  12.330  1.00 90.18           H
ATOM   4226 2HB  GLN A 277      -4.176  -6.137  13.894  1.00 90.18           H
ATOM   4227  CG  GLN A 277      -2.603  -7.597  13.675  1.00 90.18           C
ATOM   4228 1HG  GLN A 277      -2.485  -7.798  14.739  1.00 90.18           H
ATOM   4229 2HG  GLN A 277      -2.437  -8.539  13.152  1.00 90.18           H
ATOM   4230  CD  GLN A 277      -1.562  -6.569  13.226  1.00 90.18           C
ATOM   4231  OE1 GLN A 277      -1.822  -5.697  12.414  1.00 90.18           O
ATOM   4232  NE2 GLN A 277      -0.371  -6.719  13.800  1.00 90.18           N
ATOM   4233 1HE2 GLN A 277      -0.224  -7.456  14.460  1.00 90.18           H
ATOM   4234 2HE2 GLN A 277       0.376  -6.096  13.572  1.00 90.18           H
ATOM   4235  HN  GLN A 277      -4.558  -9.197  12.190  1.00 90.18           H
ATOM   4236  N   THR A 278      -7.172  -7.495  12.892  1.00 90.73           N
ATOM   4237  CA  THR A 278      -8.487  -6.879  12.837  1.00 90.73           C
ATOM   4238  C   THR A 278      -9.465  -7.626  13.746  1.00 90.73           C
ATOM   4239  O   THR A 278     -10.228  -7.006  14.485  1.00 90.73           O
ATOM   4240  HA  THR A 278      -8.406  -5.862  13.222  1.00 90.73           H
ATOM   4241  CB  THR A 278      -8.929  -6.837  11.373  1.00 90.73           C
ATOM   4242  HB  THR A 278      -9.076  -7.844  10.982  1.00 90.73           H
ATOM   4243  OG1 THR A 278      -7.918  -6.069  10.727  1.00 90.73           O
ATOM   4244  HG1 THR A 278      -7.271  -6.675  10.264  1.00 90.73           H
ATOM   4245  CG2 THR A 278     -10.206  -6.020  11.170  1.00 90.73           C
ATOM   4246 1HG2 THR A 278     -10.037  -4.994  11.499  1.00 90.73           H
ATOM   4247 2HG2 THR A 278     -11.016  -6.459  11.753  1.00 90.73           H
ATOM   4248 3HG2 THR A 278     -10.476  -6.023  10.114  1.00 90.73           H
ATOM   4249  HN  THR A 278      -6.878  -7.939  12.045  1.00 90.73           H
ATOM   4250  N   ILE A 279      -9.409  -8.947  13.663  1.00 91.24           N
ATOM   4251  CA  ILE A 279     -10.276  -9.785  14.473  1.00 91.24           C
ATOM   4252  C   ILE A 279      -9.910  -9.614  15.949  1.00 91.24           C
ATOM   4253  O   ILE A 279     -10.788  -9.482  16.799  1.00 91.24           O
ATOM   4254  HA  ILE A 279     -11.298  -9.434  14.329  1.00 91.24           H
ATOM   4255  CB  ILE A 279     -10.223 -11.236  13.990  1.00 91.24           C
ATOM   4256  HB  ILE A 279      -9.181 -11.553  13.975  1.00 91.24           H
ATOM   4257  CG1 ILE A 279     -10.753 -11.357  12.560  1.00 91.24           C
ATOM   4258 1HG1 ILE A 279     -11.837 -11.242  12.559  1.00 91.24           H
ATOM   4259 2HG1 ILE A 279     -10.347 -10.552  11.948  1.00 91.24           H
ATOM   4260  CG2 ILE A 279     -10.964 -12.163  14.957  1.00 91.24           C
ATOM   4261 1HG2 ILE A 279     -10.500 -12.105  15.942  1.00 91.24           H
ATOM   4262 2HG2 ILE A 279     -12.007 -11.856  15.027  1.00 91.24           H
ATOM   4263 3HG2 ILE A 279     -10.910 -13.188  14.589  1.00 91.24           H
ATOM   4264  CD1 ILE A 279     -10.378 -12.709  11.949  1.00 91.24           C
ATOM   4265 1HD1 ILE A 279      -9.293 -12.810  11.930  1.00 91.24           H
ATOM   4266 2HD1 ILE A 279     -10.807 -13.511  12.550  1.00 91.24           H
ATOM   4267 3HD1 ILE A 279     -10.767 -12.769  10.933  1.00 91.24           H
ATOM   4268  HN  ILE A 279      -8.788  -9.443  13.056  1.00 91.24           H
ATOM   4269  N   ASP A 280      -8.610  -9.623  16.207  1.00 90.38           N
ATOM   4270  CA  ASP A 280      -8.117  -9.518  17.570  1.00 90.38           C
ATOM   4271  C   ASP A 280      -8.513  -8.158  18.148  1.00 90.38           C
ATOM   4272  O   ASP A 280      -8.790  -8.043  19.340  1.00 90.38           O
ATOM   4273  HA  ASP A 280      -8.578 -10.348  18.106  1.00 90.38           H
ATOM   4274  CB  ASP A 280      -6.592  -9.625  17.614  1.00 90.38           C
ATOM   4275 1HB  ASP A 280      -6.273 -10.541  17.117  1.00 90.38           H
ATOM   4276 2HB  ASP A 280      -6.149  -8.794  17.065  1.00 90.38           H
ATOM   4277  CG  ASP A 280      -6.083  -9.618  19.057  1.00 90.38           C
ATOM   4278  OD1 ASP A 280      -6.631 -10.409  19.856  1.00 90.38           O
ATOM   4279  OD2 ASP A 280      -5.158  -8.822  19.329  1.00 90.38           O
ATOM   4280  HN  ASP A 280      -7.901  -9.700  15.506  1.00 90.38           H
ATOM   4281  N   ALA A 281      -8.526  -7.161  17.275  1.00 89.91           N
ATOM   4282  CA  ALA A 281      -8.884  -5.813  17.683  1.00 89.91           C
ATOM   4283  C   ALA A 281     -10.307  -5.816  18.243  1.00 89.91           C
ATOM   4284  O   ALA A 281     -10.641  -5.002  19.104  1.00 89.91           O
ATOM   4285  HA  ALA A 281      -8.193  -5.511  18.469  1.00 89.91           H
ATOM   4286  CB  ALA A 281      -8.726  -4.862  16.495  1.00 89.91           C
ATOM   4287 1HB  ALA A 281      -7.691  -4.875  16.153  1.00 89.91           H
ATOM   4288 2HB  ALA A 281      -9.381  -5.181  15.684  1.00 89.91           H
ATOM   4289 3HB  ALA A 281      -8.995  -3.851  16.802  1.00 89.91           H
ATOM   4290  HN  ALA A 281      -8.299  -7.263  16.306  1.00 89.91           H
ATOM   4291  N   TYR A 282     -11.109  -6.739  17.733  1.00 77.37           N
ATOM   4292  CA  TYR A 282     -12.499  -6.834  18.145  1.00 77.37           C
ATOM   4293  C   TYR A 282     -12.672  -7.869  19.258  1.00 77.37           C
ATOM   4294  O   TYR A 282     -13.323  -7.599  20.266  1.00 77.37           O
ATOM   4295  HA  TYR A 282     -12.807  -5.857  18.516  1.00 77.37           H
ATOM   4296  CB  TYR A 282     -13.274  -7.298  16.910  1.00 77.37           C
ATOM   4297 1HB  TYR A 282     -13.048  -6.628  16.079  1.00 77.37           H
ATOM   4298 2HB  TYR A 282     -12.923  -8.289  16.624  1.00 77.37           H
ATOM   4299  CG  TYR A 282     -14.790  -7.347  17.109  1.00 77.37           C
ATOM   4300  CD1 TYR A 282     -15.416  -8.554  17.343  1.00 77.37           C
ATOM   4301  HD1 TYR A 282     -14.830  -9.472  17.387  1.00 77.37           H
ATOM   4302  CD2 TYR A 282     -15.531  -6.184  17.053  1.00 77.37           C
ATOM   4303  HD2 TYR A 282     -15.037  -5.231  16.868  1.00 77.37           H
ATOM   4304  CE1 TYR A 282     -16.843  -8.601  17.530  1.00 77.37           C
ATOM   4305  HE1 TYR A 282     -17.350  -9.548  17.716  1.00 77.37           H
ATOM   4306  CE2 TYR A 282     -16.958  -6.231  17.241  1.00 77.37           C
ATOM   4307  HE2 TYR A 282     -17.556  -5.320  17.200  1.00 77.37           H
ATOM   4308  CZ  TYR A 282     -17.544  -7.437  17.470  1.00 77.37           C
ATOM   4309  OH  TYR A 282     -18.891  -7.481  17.647  1.00 77.37           O
ATOM   4310  HH  TYR A 282     -19.181  -8.419  17.839  1.00 77.37           H
ATOM   4311  HN  TYR A 282     -10.823  -7.413  17.052  1.00 77.37           H
ATOM   4312  N   ALA A 283     -12.076  -9.032  19.039  1.00 87.95           N
ATOM   4313  CA  ALA A 283     -12.365 -10.189  19.870  1.00 87.95           C
ATOM   4314  C   ALA A 283     -11.366 -10.242  21.028  1.00 87.95           C
ATOM   4315  O   ALA A 283     -11.630 -10.869  22.052  1.00 87.95           O
ATOM   4316  HA  ALA A 283     -13.370 -10.065  20.274  1.00 87.95           H
ATOM   4317  CB  ALA A 283     -12.330 -11.455  19.012  1.00 87.95           C
ATOM   4318 1HB  ALA A 283     -13.078 -11.379  18.222  1.00 87.95           H
ATOM   4319 2HB  ALA A 283     -11.342 -11.565  18.566  1.00 87.95           H
ATOM   4320 3HB  ALA A 283     -12.547 -12.322  19.635  1.00 87.95           H
ATOM   4321  HN  ALA A 283     -11.409  -9.190  18.311  1.00 87.95           H
ATOM   4322  N   MET A 284     -10.239  -9.575  20.826  1.00 81.16           N
ATOM   4323  CA  MET A 284      -9.190  -9.556  21.831  1.00 81.16           C
ATOM   4324  C   MET A 284      -8.887 -10.969  22.335  1.00 81.16           C
ATOM   4325  O   MET A 284      -8.770 -11.191  23.539  1.00 81.16           O
ATOM   4326  HA  MET A 284      -8.312  -9.145  21.332  1.00 81.16           H
ATOM   4327  CB  MET A 284      -9.625  -8.678  23.006  1.00 81.16           C
ATOM   4328 1HB  MET A 284     -10.509  -9.107  23.478  1.00 81.16           H
ATOM   4329 2HB  MET A 284      -8.838  -8.657  23.760  1.00 81.16           H
ATOM   4330  CG  MET A 284      -9.930  -7.252  22.541  1.00 81.16           C
ATOM   4331 1HG  MET A 284      -9.035  -6.800  22.115  1.00 81.16           H
ATOM   4332 2HG  MET A 284     -10.684  -7.271  21.754  1.00 81.16           H
ATOM   4333  SD  MET A 284     -10.510  -6.273  23.916  1.00 81.16           S
ATOM   4334  CE  MET A 284     -10.834  -4.728  23.082  1.00 81.16           C
ATOM   4335 1HE  MET A 284      -9.913  -4.358  22.632  1.00 81.16           H
ATOM   4336 2HE  MET A 284     -11.581  -4.886  22.303  1.00 81.16           H
ATOM   4337 3HE  MET A 284     -11.206  -3.998  23.800  1.00 81.16           H
ATOM   4338  HN  MET A 284     -10.037  -9.056  19.995  1.00 81.16           H
ATOM   4339  N   PHE A 285      -8.770 -11.888  21.387  1.00 82.93           N
ATOM   4340  CA  PHE A 285      -8.665 -13.298  21.721  1.00 82.93           C
ATOM   4341  C   PHE A 285      -7.215 -13.685  22.018  1.00 82.93           C
ATOM   4342  O   PHE A 285      -6.955 -14.748  22.579  1.00 82.93           O
ATOM   4343  HA  PHE A 285      -9.273 -13.466  22.610  1.00 82.93           H
ATOM   4344  CB  PHE A 285      -9.150 -14.084  20.501  1.00 82.93           C
ATOM   4345 1HB  PHE A 285      -9.279 -15.129  20.783  1.00 82.93           H
ATOM   4346 2HB  PHE A 285     -10.131 -13.710  20.208  1.00 82.93           H
ATOM   4347  CG  PHE A 285      -8.210 -14.007  19.297  1.00 82.93           C
ATOM   4348  CD1 PHE A 285      -8.359 -13.014  18.380  1.00 82.93           C
ATOM   4349  HD1 PHE A 285      -9.148 -12.272  18.504  1.00 82.93           H
ATOM   4350  CD2 PHE A 285      -7.225 -14.932  19.143  1.00 82.93           C
ATOM   4351  HD2 PHE A 285      -7.106 -15.729  19.878  1.00 82.93           H
ATOM   4352  CE1 PHE A 285      -7.486 -12.942  17.263  1.00 82.93           C
ATOM   4353  HE1 PHE A 285      -7.605 -12.146  16.528  1.00 82.93           H
ATOM   4354  CE2 PHE A 285      -6.352 -14.861  18.026  1.00 82.93           C
ATOM   4355  HE2 PHE A 285      -5.563 -15.603  17.902  1.00 82.93           H
ATOM   4356  CZ  PHE A 285      -6.501 -13.868  17.109  1.00 82.93           C
ATOM   4357  HZ  PHE A 285      -5.830 -13.813  16.251  1.00 82.93           H
ATOM   4358  HN  PHE A 285      -8.746 -11.682  20.409  1.00 82.93           H
ATOM   4359  N   ILE A 286      -6.308 -12.800  21.629  1.00 84.88           N
ATOM   4360  CA  ILE A 286      -4.894 -13.018  21.879  1.00 84.88           C
ATOM   4361  C   ILE A 286      -4.548 -12.531  23.288  1.00 84.88           C
ATOM   4362  O   ILE A 286      -4.375 -11.334  23.509  1.00 84.88           O
ATOM   4363  HA  ILE A 286      -4.716 -14.093  21.832  1.00 84.88           H
ATOM   4364  CB  ILE A 286      -4.049 -12.371  20.780  1.00 84.88           C
ATOM   4365  HB  ILE A 286      -4.252 -11.300  20.780  1.00 84.88           H
ATOM   4366  CG1 ILE A 286      -4.441 -12.905  19.401  1.00 84.88           C
ATOM   4367 1HG1 ILE A 286      -4.212 -13.969  19.341  1.00 84.88           H
ATOM   4368 2HG1 ILE A 286      -5.517 -12.802  19.259  1.00 84.88           H
ATOM   4369  CG2 ILE A 286      -2.556 -12.547  21.060  1.00 84.88           C
ATOM   4370 1HG2 ILE A 286      -2.307 -12.080  22.013  1.00 84.88           H
ATOM   4371 2HG2 ILE A 286      -2.317 -13.610  21.104  1.00 84.88           H
ATOM   4372 3HG2 ILE A 286      -1.978 -12.078  20.264  1.00 84.88           H
ATOM   4373  CD1 ILE A 286      -3.700 -12.155  18.292  1.00 84.88           C
ATOM   4374 1HD1 ILE A 286      -3.950 -11.096  18.340  1.00 84.88           H
ATOM   4375 2HD1 ILE A 286      -2.625 -12.281  18.423  1.00 84.88           H
ATOM   4376 3HD1 ILE A 286      -3.997 -12.555  17.322  1.00 84.88           H
ATOM   4377  HN  ILE A 286      -6.527 -11.949  21.152  1.00 84.88           H
ATOM   4378  N   SER A 287      -4.458 -13.485  24.203  1.00 83.58           N
ATOM   4379  CA  SER A 287      -4.142 -13.167  25.586  1.00 83.58           C
ATOM   4380  C   SER A 287      -2.708 -13.592  25.906  1.00 83.58           C
ATOM   4381  O   SER A 287      -2.142 -13.171  26.914  1.00 83.58           O
ATOM   4382  HA  SER A 287      -4.247 -12.085  25.664  1.00 83.58           H
ATOM   4383  CB  SER A 287      -5.123 -13.845  26.544  1.00 83.58           C
ATOM   4384 1HB  SER A 287      -4.840 -13.620  27.572  1.00 83.58           H
ATOM   4385 2HB  SER A 287      -6.121 -13.435  26.392  1.00 83.58           H
ATOM   4386  OG  SER A 287      -5.158 -15.258  26.361  1.00 83.58           O
ATOM   4387  HG  SER A 287      -5.838 -15.665  26.971  1.00 83.58           H
ATOM   4388  HN  SER A 287      -4.596 -14.457  24.014  1.00 83.58           H
ATOM   4389  N   ASN A 288      -2.160 -14.421  25.029  1.00 84.61           N
ATOM   4390  CA  ASN A 288      -0.833 -14.970  25.246  1.00 84.61           C
ATOM   4391  C   ASN A 288       0.210 -14.023  24.648  1.00 84.61           C
ATOM   4392  O   ASN A 288       0.171 -13.724  23.456  1.00 84.61           O
ATOM   4393  HA  ASN A 288      -0.736 -15.067  26.327  1.00 84.61           H
ATOM   4394  CB  ASN A 288      -0.681 -16.331  24.564  1.00 84.61           C
ATOM   4395 1HB  ASN A 288      -1.524 -16.970  24.827  1.00 84.61           H
ATOM   4396 2HB  ASN A 288      -0.704 -16.204  23.481  1.00 84.61           H
ATOM   4397  CG  ASN A 288       0.628 -17.008  24.976  1.00 84.61           C
ATOM   4398  OD1 ASN A 288       1.622 -16.367  25.271  1.00 84.61           O
ATOM   4399  ND2 ASN A 288       0.571 -18.337  24.979  1.00 84.61           N
ATOM   4400 1HD2 ASN A 288      -0.277 -18.802  24.725  1.00 84.61           H
ATOM   4401 2HD2 ASN A 288       1.377 -18.871  25.234  1.00 84.61           H
ATOM   4402  HN  ASN A 288      -2.607 -14.717  24.185  1.00 84.61           H
ATOM   4403  N   CYS A 289       1.118 -13.577  25.504  1.00 89.43           N
ATOM   4404  CA  CYS A 289       2.120 -12.608  25.095  1.00 89.43           C
ATOM   4405  C   CYS A 289       2.995 -13.249  24.015  1.00 89.43           C
ATOM   4406  O   CYS A 289       3.368 -12.593  23.044  1.00 89.43           O
ATOM   4407  HA  CYS A 289       1.581 -11.749  24.697  1.00 89.43           H
ATOM   4408  CB  CYS A 289       2.949 -12.116  26.283  1.00 89.43           C
ATOM   4409 1HB  CYS A 289       2.292 -11.708  27.051  1.00 89.43           H
ATOM   4410 2HB  CYS A 289       3.486 -12.951  26.733  1.00 89.43           H
ATOM   4411  SG  CYS A 289       4.136 -10.837  25.731  1.00 89.43           S
ATOM   4412  HN  CYS A 289       1.175 -13.867  26.459  1.00 89.43           H
ATOM   4413  N   ALA A 290       3.296 -14.522  24.221  1.00 91.68           N
ATOM   4414  CA  ALA A 290       4.200 -15.231  23.331  1.00 91.68           C
ATOM   4415  C   ALA A 290       3.615 -15.240  21.918  1.00 91.68           C
ATOM   4416  O   ALA A 290       4.344 -15.088  20.939  1.00 91.68           O
ATOM   4417  HA  ALA A 290       5.146 -14.690  23.319  1.00 91.68           H
ATOM   4418  CB  ALA A 290       4.446 -16.642  23.870  1.00 91.68           C
ATOM   4419 1HB  ALA A 290       4.890 -16.579  24.863  1.00 91.68           H
ATOM   4420 2HB  ALA A 290       3.499 -17.178  23.928  1.00 91.68           H
ATOM   4421 3HB  ALA A 290       5.124 -17.173  23.202  1.00 91.68           H
ATOM   4422  HN  ALA A 290       2.935 -15.067  24.978  1.00 91.68           H
ATOM   4423  N   VAL A 291       2.303 -15.420  21.856  1.00 92.02           N
ATOM   4424  CA  VAL A 291       1.608 -15.430  20.580  1.00 92.02           C
ATOM   4425  C   VAL A 291       1.629 -14.023  19.981  1.00 92.02           C
ATOM   4426  O   VAL A 291       1.818 -13.859  18.777  1.00 92.02           O
ATOM   4427  HA  VAL A 291       2.151 -16.102  19.915  1.00 92.02           H
ATOM   4428  CB  VAL A 291       0.193 -15.983  20.760  1.00 92.02           C
ATOM   4429  HB  VAL A 291      -0.324 -15.351  21.482  1.00 92.02           H
ATOM   4430  CG1 VAL A 291      -0.588 -15.928  19.445  1.00 92.02           C
ATOM   4431 1HG1 VAL A 291      -0.656 -14.895  19.106  1.00 92.02           H
ATOM   4432 2HG1 VAL A 291      -0.073 -16.525  18.692  1.00 92.02           H
ATOM   4433 3HG1 VAL A 291      -1.590 -16.327  19.601  1.00 92.02           H
ATOM   4434  CG2 VAL A 291       0.227 -17.406  21.319  1.00 92.02           C
ATOM   4435 1HG2 VAL A 291       0.770 -18.054  20.631  1.00 92.02           H
ATOM   4436 2HG2 VAL A 291       0.727 -17.405  22.287  1.00 92.02           H
ATOM   4437 3HG2 VAL A 291      -0.792 -17.775  21.436  1.00 92.02           H
ATOM   4438  HN  VAL A 291       1.719 -15.556  22.656  1.00 92.02           H
ATOM   4439  N   SER A 292       1.433 -13.042  20.850  1.00 92.33           N
ATOM   4440  CA  SER A 292       1.375 -11.657  20.414  1.00 92.33           C
ATOM   4441  C   SER A 292       2.706 -11.252  19.778  1.00 92.33           C
ATOM   4442  O   SER A 292       2.728 -10.630  18.717  1.00 92.33           O
ATOM   4443  HA  SER A 292       0.572 -11.619  19.678  1.00 92.33           H
ATOM   4444  CB  SER A 292       1.040 -10.726  21.581  1.00 92.33           C
ATOM   4445 1HB  SER A 292       0.156 -11.098  22.099  1.00 92.33           H
ATOM   4446 2HB  SER A 292       1.859 -10.736  22.300  1.00 92.33           H
ATOM   4447  OG  SER A 292       0.807  -9.388  21.147  1.00 92.33           O
ATOM   4448  HG  SER A 292      -0.046  -9.341  20.628  1.00 92.33           H
ATOM   4449  HN  SER A 292       1.314 -13.181  21.833  1.00 92.33           H
ATOM   4450  N   THR A 293       3.785 -11.622  20.453  1.00 88.89           N
ATOM   4451  CA  THR A 293       5.114 -11.236  20.010  1.00 88.89           C
ATOM   4452  C   THR A 293       5.420 -11.851  18.643  1.00 88.89           C
ATOM   4453  O   THR A 293       5.993 -11.192  17.777  1.00 88.89           O
ATOM   4454  HA  THR A 293       5.134 -10.154  19.886  1.00 88.89           H
ATOM   4455  CB  THR A 293       6.111 -11.645  21.097  1.00 88.89           C
ATOM   4456  HB  THR A 293       7.133 -11.421  20.790  1.00 88.89           H
ATOM   4457  OG1 THR A 293       5.826 -13.021  21.330  1.00 88.89           O
ATOM   4458  HG1 THR A 293       6.258 -13.584  20.625  1.00 88.89           H
ATOM   4459  CG2 THR A 293       5.822 -10.972  22.440  1.00 88.89           C
ATOM   4460 1HG2 THR A 293       4.824 -11.250  22.778  1.00 88.89           H
ATOM   4461 2HG2 THR A 293       5.877  -9.889  22.323  1.00 88.89           H
ATOM   4462 3HG2 THR A 293       6.559 -11.296  23.175  1.00 88.89           H
ATOM   4463  HN  THR A 293       3.761 -12.174  21.286  1.00 88.89           H
ATOM   4464  N   ASN A 294       5.023 -13.106  18.491  1.00 90.76           N
ATOM   4465  CA  ASN A 294       5.286 -13.830  17.259  1.00 90.76           C
ATOM   4466  C   ASN A 294       4.499 -13.185  16.116  1.00 90.76           C
ATOM   4467  O   ASN A 294       5.001 -13.074  14.998  1.00 90.76           O
ATOM   4468  HA  ASN A 294       6.364 -13.764  17.113  1.00 90.76           H
ATOM   4469  CB  ASN A 294       4.843 -15.290  17.374  1.00 90.76           C
ATOM   4470 1HB  ASN A 294       3.856 -15.339  17.835  1.00 90.76           H
ATOM   4471 2HB  ASN A 294       4.752 -15.725  16.378  1.00 90.76           H
ATOM   4472  CG  ASN A 294       5.840 -16.102  18.202  1.00 90.76           C
ATOM   4473  OD1 ASN A 294       6.975 -15.709  18.415  1.00 90.76           O
ATOM   4474  ND2 ASN A 294       5.354 -17.254  18.656  1.00 90.76           N
ATOM   4475 1HD2 ASN A 294       4.413 -17.518  18.445  1.00 90.76           H
ATOM   4476 2HD2 ASN A 294       5.930 -17.857  19.208  1.00 90.76           H
ATOM   4477  HN  ASN A 294       4.531 -13.625  19.190  1.00 90.76           H
ATOM   4478  N   ILE A 295       3.280 -12.777  16.435  1.00 91.34           N
ATOM   4479  CA  ILE A 295       2.420 -12.147  15.449  1.00 91.34           C
ATOM   4480  C   ILE A 295       3.040 -10.819  15.011  1.00 91.34           C
ATOM   4481  O   ILE A 295       3.018 -10.478  13.829  1.00 91.34           O
ATOM   4482  HA  ILE A 295       2.375 -12.809  14.584  1.00 91.34           H
ATOM   4483  CB  ILE A 295       0.995 -12.012  15.989  1.00 91.34           C
ATOM   4484  HB  ILE A 295       1.051 -11.637  17.011  1.00 91.34           H
ATOM   4485  CG1 ILE A 295       0.297 -13.372  16.044  1.00 91.34           C
ATOM   4486 1HG1 ILE A 295       0.123 -13.737  15.031  1.00 91.34           H
ATOM   4487 2HG1 ILE A 295       0.945 -14.097  16.536  1.00 91.34           H
ATOM   4488  CG2 ILE A 295       0.195 -10.990  15.177  1.00 91.34           C
ATOM   4489 1HG2 ILE A 295       0.684 -10.018  15.234  1.00 91.34           H
ATOM   4490 2HG2 ILE A 295       0.145 -11.311  14.137  1.00 91.34           H
ATOM   4491 3HG2 ILE A 295      -0.814 -10.913  15.583  1.00 91.34           H
ATOM   4492  CD1 ILE A 295      -1.033 -13.277  16.793  1.00 91.34           C
ATOM   4493 1HD1 ILE A 295      -0.852 -12.936  17.813  1.00 91.34           H
ATOM   4494 2HD1 ILE A 295      -1.687 -12.569  16.284  1.00 91.34           H
ATOM   4495 3HD1 ILE A 295      -1.508 -14.258  16.817  1.00 91.34           H
ATOM   4496  HN  ILE A 295       2.880 -12.871  17.347  1.00 91.34           H
ATOM   4497  N   ASP A 296       3.579 -10.104  15.988  1.00 92.43           N
ATOM   4498  CA  ASP A 296       4.155  -8.796  15.728  1.00 92.43           C
ATOM   4499  C   ASP A 296       5.359  -8.949  14.797  1.00 92.43           C
ATOM   4500  O   ASP A 296       5.560  -8.135  13.897  1.00 92.43           O
ATOM   4501  HA  ASP A 296       3.351  -8.213  15.278  1.00 92.43           H
ATOM   4502  CB  ASP A 296       4.639  -8.140  17.023  1.00 92.43           C
ATOM   4503 1HB  ASP A 296       5.230  -8.853  17.597  1.00 92.43           H
ATOM   4504 2HB  ASP A 296       5.294  -7.301  16.787  1.00 92.43           H
ATOM   4505  CG  ASP A 296       3.459  -7.651  17.865  1.00 92.43           C
ATOM   4506  OD1 ASP A 296       2.370  -7.485  17.273  1.00 92.43           O
ATOM   4507  OD2 ASP A 296       3.672  -7.455  19.081  1.00 92.43           O
ATOM   4508  HN  ASP A 296       3.626 -10.404  16.941  1.00 92.43           H
ATOM   4509  N   ILE A 297       6.129  -9.999  15.045  1.00 91.51           N
ATOM   4510  CA  ILE A 297       7.294 -10.284  14.224  1.00 91.51           C
ATOM   4511  C   ILE A 297       6.840 -10.625  12.803  1.00 91.51           C
ATOM   4512  O   ILE A 297       7.412 -10.136  11.831  1.00 91.51           O
ATOM   4513  HA  ILE A 297       7.896  -9.376  14.185  1.00 91.51           H
ATOM   4514  CB  ILE A 297       8.153 -11.370  14.873  1.00 91.51           C
ATOM   4515  HB  ILE A 297       7.503 -12.198  15.155  1.00 91.51           H
ATOM   4516  CG1 ILE A 297       8.812 -10.856  16.155  1.00 91.51           C
ATOM   4517 1HG1 ILE A 297       9.567 -10.110  15.906  1.00 91.51           H
ATOM   4518 2HG1 ILE A 297       8.067 -10.359  16.777  1.00 91.51           H
ATOM   4519  CG2 ILE A 297       9.181 -11.921  13.882  1.00 91.51           C
ATOM   4520 1HG2 ILE A 297       8.664 -12.350  13.024  1.00 91.51           H
ATOM   4521 2HG2 ILE A 297       9.832 -11.113  13.547  1.00 91.51           H
ATOM   4522 3HG2 ILE A 297       9.778 -12.692  14.369  1.00 91.51           H
ATOM   4523  CD1 ILE A 297       9.457 -12.001  16.937  1.00 91.51           C
ATOM   4524 1HD1 ILE A 297       8.694 -12.733  17.206  1.00 91.51           H
ATOM   4525 2HD1 ILE A 297      10.218 -12.479  16.321  1.00 91.51           H
ATOM   4526 3HD1 ILE A 297       9.918 -11.608  17.844  1.00 91.51           H
ATOM   4527  HN  ILE A 297       5.968 -10.647  15.789  1.00 91.51           H
ATOM   4528  N   CYS A 298       5.816 -11.462  12.729  1.00 93.55           N
ATOM   4529  CA  CYS A 298       5.271 -11.866  11.444  1.00 93.55           C
ATOM   4530  C   CYS A 298       4.813 -10.609  10.700  1.00 93.55           C
ATOM   4531  O   CYS A 298       4.997 -10.499   9.489  1.00 93.55           O
ATOM   4532  HA  CYS A 298       6.077 -12.363  10.904  1.00 93.55           H
ATOM   4533  CB  CYS A 298       4.136 -12.880  11.603  1.00 93.55           C
ATOM   4534 1HB  CYS A 298       3.446 -12.546  12.378  1.00 93.55           H
ATOM   4535 2HB  CYS A 298       3.566 -12.949  10.677  1.00 93.55           H
ATOM   4536  SG  CYS A 298       4.819 -14.520  12.040  1.00 93.55           S
ATOM   4537  HG  CYS A 298       5.047 -14.239  13.320  1.00 93.55           H
ATOM   4538  HN  CYS A 298       5.361 -11.862  13.525  1.00 93.55           H
ATOM   4539  N   PHE A 299       4.227  -9.693  11.457  1.00 93.45           N
ATOM   4540  CA  PHE A 299       3.737  -8.451  10.884  1.00 93.45           C
ATOM   4541  C   PHE A 299       4.877  -7.657  10.243  1.00 93.45           C
ATOM   4542  O   PHE A 299       4.741  -7.161   9.125  1.00 93.45           O
ATOM   4543  HA  PHE A 299       3.005  -8.713  10.120  1.00 93.45           H
ATOM   4544  CB  PHE A 299       3.144  -7.632  12.032  1.00 93.45           C
ATOM   4545 1HB  PHE A 299       2.336  -8.202  12.492  1.00 93.45           H
ATOM   4546 2HB  PHE A 299       3.908  -7.489  12.796  1.00 93.45           H
ATOM   4547  CG  PHE A 299       2.606  -6.264  11.608  1.00 93.45           C
ATOM   4548  CD1 PHE A 299       3.345  -5.144  11.828  1.00 93.45           C
ATOM   4549  HD1 PHE A 299       4.322  -5.222  12.307  1.00 93.45           H
ATOM   4550  CD2 PHE A 299       1.388  -6.168  11.010  1.00 93.45           C
ATOM   4551  HD2 PHE A 299       0.795  -7.065  10.834  1.00 93.45           H
ATOM   4552  CE1 PHE A 299       2.846  -3.875  11.434  1.00 93.45           C
ATOM   4553  HE1 PHE A 299       3.439  -2.977  11.611  1.00 93.45           H
ATOM   4554  CE2 PHE A 299       0.889  -4.898  10.616  1.00 93.45           C
ATOM   4555  HE2 PHE A 299      -0.088  -4.821  10.137  1.00 93.45           H
ATOM   4556  CZ  PHE A 299       1.628  -3.779  10.836  1.00 93.45           C
ATOM   4557  HZ  PHE A 299       1.245  -2.804  10.534  1.00 93.45           H
ATOM   4558  HN  PHE A 299       4.085  -9.789  12.442  1.00 93.45           H
ATOM   4559  N   GLN A 300       5.975  -7.560  10.977  1.00 89.19           N
ATOM   4560  CA  GLN A 300       7.120  -6.794  10.515  1.00 89.19           C
ATOM   4561  C   GLN A 300       7.612  -7.333   9.171  1.00 89.19           C
ATOM   4562  O   GLN A 300       7.865  -6.565   8.245  1.00 89.19           O
ATOM   4563  HA  GLN A 300       6.756  -5.774  10.394  1.00 89.19           H
ATOM   4564  CB  GLN A 300       8.243  -6.805  11.555  1.00 89.19           C
ATOM   4565 1HB  GLN A 300       8.435  -7.828  11.877  1.00 89.19           H
ATOM   4566 2HB  GLN A 300       9.163  -6.434  11.105  1.00 89.19           H
ATOM   4567  CG  GLN A 300       7.877  -5.944  12.766  1.00 89.19           C
ATOM   4568 1HG  GLN A 300       7.663  -4.925  12.441  1.00 89.19           H
ATOM   4569 2HG  GLN A 300       6.968  -6.328  13.229  1.00 89.19           H
ATOM   4570  CD  GLN A 300       9.012  -5.930  13.791  1.00 89.19           C
ATOM   4571  OE1 GLN A 300      10.181  -5.819  13.460  1.00 89.19           O
ATOM   4572  NE2 GLN A 300       8.604  -6.049  15.052  1.00 89.19           N
ATOM   4573 1HE2 GLN A 300       7.629  -6.137  15.255  1.00 89.19           H
ATOM   4574 2HE2 GLN A 300       9.273  -6.051  15.795  1.00 89.19           H
ATOM   4575  HN  GLN A 300       6.090  -7.994  11.871  1.00 89.19           H
ATOM   4576  N   VAL A 301       7.734  -8.651   9.107  1.00 94.24           N
ATOM   4577  CA  VAL A 301       8.301  -9.294   7.934  1.00 94.24           C
ATOM   4578  C   VAL A 301       7.380  -9.060   6.735  1.00 94.24           C
ATOM   4579  O   VAL A 301       7.828  -8.609   5.682  1.00 94.24           O
ATOM   4580  HA  VAL A 301       9.263  -8.824   7.734  1.00 94.24           H
ATOM   4581  CB  VAL A 301       8.547 -10.778   8.218  1.00 94.24           C
ATOM   4582  HB  VAL A 301       7.598 -11.224   8.514  1.00 94.24           H
ATOM   4583  CG1 VAL A 301       9.036 -11.502   6.962  1.00 94.24           C
ATOM   4584 1HG1 VAL A 301       8.284 -11.417   6.178  1.00 94.24           H
ATOM   4585 2HG1 VAL A 301       9.968 -11.052   6.623  1.00 94.24           H
ATOM   4586 3HG1 VAL A 301       9.203 -12.555   7.192  1.00 94.24           H
ATOM   4587  CG2 VAL A 301       9.533 -10.958   9.374  1.00 94.24           C
ATOM   4588 1HG2 VAL A 301      10.483 -10.489   9.118  1.00 94.24           H
ATOM   4589 2HG2 VAL A 301       9.128 -10.493  10.273  1.00 94.24           H
ATOM   4590 3HG2 VAL A 301       9.690 -12.021   9.555  1.00 94.24           H
ATOM   4591  HN  VAL A 301       7.454  -9.275   9.837  1.00 94.24           H
ATOM   4592  N   THR A 302       6.109  -9.378   6.934  1.00 93.22           N
ATOM   4593  CA  THR A 302       5.153  -9.360   5.840  1.00 93.22           C
ATOM   4594  C   THR A 302       4.934  -7.929   5.347  1.00 93.22           C
ATOM   4595  O   THR A 302       4.718  -7.705   4.157  1.00 93.22           O
ATOM   4596  HA  THR A 302       5.572  -9.925   5.008  1.00 93.22           H
ATOM   4597  CB  THR A 302       3.869 -10.039   6.323  1.00 93.22           C
ATOM   4598  HB  THR A 302       3.106 -10.027   5.545  1.00 93.22           H
ATOM   4599  OG1 THR A 302       3.537  -9.341   7.521  1.00 93.22           O
ATOM   4600  HG1 THR A 302       2.581  -9.510   7.761  1.00 93.22           H
ATOM   4601  CG2 THR A 302       4.106 -11.478   6.784  1.00 93.22           C
ATOM   4602 1HG2 THR A 302       4.819 -11.483   7.609  1.00 93.22           H
ATOM   4603 2HG2 THR A 302       4.504 -12.064   5.956  1.00 93.22           H
ATOM   4604 3HG2 THR A 302       3.163 -11.913   7.116  1.00 93.22           H
ATOM   4605  HN  THR A 302       5.731  -9.644   7.821  1.00 93.22           H
ATOM   4606  N   GLN A 303       4.998  -6.996   6.286  1.00 90.16           N
ATOM   4607  CA  GLN A 303       4.857  -5.589   5.954  1.00 90.16           C
ATOM   4608  C   GLN A 303       5.994  -5.144   5.032  1.00 90.16           C
ATOM   4609  O   GLN A 303       5.767  -4.418   4.066  1.00 90.16           O
ATOM   4610  HA  GLN A 303       3.904  -5.508   5.431  1.00 90.16           H
ATOM   4611  CB  GLN A 303       4.809  -4.729   7.219  1.00 90.16           C
ATOM   4612 1HB  GLN A 303       3.952  -5.019   7.827  1.00 90.16           H
ATOM   4613 2HB  GLN A 303       5.701  -4.909   7.819  1.00 90.16           H
ATOM   4614  CG  GLN A 303       4.715  -3.243   6.869  1.00 90.16           C
ATOM   4615 1HG  GLN A 303       5.656  -2.908   6.433  1.00 90.16           H
ATOM   4616 2HG  GLN A 303       3.942  -3.092   6.115  1.00 90.16           H
ATOM   4617  CD  GLN A 303       4.395  -2.407   8.110  1.00 90.16           C
ATOM   4618  OE1 GLN A 303       5.228  -2.189   8.975  1.00 90.16           O
ATOM   4619  NE2 GLN A 303       3.146  -1.951   8.148  1.00 90.16           N
ATOM   4620 1HE2 GLN A 303       2.513  -2.166   7.405  1.00 90.16           H
ATOM   4621 2HE2 GLN A 303       2.841  -1.394   8.921  1.00 90.16           H
ATOM   4622  HN  GLN A 303       5.143  -7.189   7.256  1.00 90.16           H
ATOM   4623  N   THR A 304       7.194  -5.599   5.364  1.00 91.49           N
ATOM   4624  CA  THR A 304       8.375  -5.213   4.610  1.00 91.49           C
ATOM   4625  C   THR A 304       8.277  -5.720   3.170  1.00 91.49           C
ATOM   4626  O   THR A 304       8.592  -4.992   2.229  1.00 91.49           O
ATOM   4627  HA  THR A 304       8.413  -4.125   4.564  1.00 91.49           H
ATOM   4628  CB  THR A 304       9.604  -5.736   5.356  1.00 91.49           C
ATOM   4629  HB  THR A 304       9.631  -6.826   5.346  1.00 91.49           H
ATOM   4630  OG1 THR A 304       9.510  -5.136   6.645  1.00 91.49           O
ATOM   4631  HG1 THR A 304       9.090  -5.774   7.290  1.00 91.49           H
ATOM   4632  CG2 THR A 304      10.913  -5.189   4.785  1.00 91.49           C
ATOM   4633 1HG2 THR A 304      10.914  -4.101   4.857  1.00 91.49           H
ATOM   4634 2HG2 THR A 304      11.005  -5.483   3.739  1.00 91.49           H
ATOM   4635 3HG2 THR A 304      11.753  -5.592   5.350  1.00 91.49           H
ATOM   4636  HN  THR A 304       7.365  -6.218   6.130  1.00 91.49           H
ATOM   4637  N   ILE A 305       7.839  -6.964   3.042  1.00 91.69           N
ATOM   4638  CA  ILE A 305       7.669  -7.567   1.731  1.00 91.69           C
ATOM   4639  C   ILE A 305       6.697  -6.720   0.907  1.00 91.69           C
ATOM   4640  O   ILE A 305       6.886  -6.545  -0.296  1.00 91.69           O
ATOM   4641  HA  ILE A 305       8.641  -7.554   1.238  1.00 91.69           H
ATOM   4642  CB  ILE A 305       7.249  -9.031   1.865  1.00 91.69           C
ATOM   4643  HB  ILE A 305       6.386  -9.079   2.530  1.00 91.69           H
ATOM   4644  CG1 ILE A 305       8.360  -9.865   2.506  1.00 91.69           C
ATOM   4645 1HG1 ILE A 305       9.165 -10.018   1.788  1.00 91.69           H
ATOM   4646 2HG1 ILE A 305       8.786  -9.322   3.350  1.00 91.69           H
ATOM   4647  CG2 ILE A 305       6.811  -9.602   0.515  1.00 91.69           C
ATOM   4648 1HG2 ILE A 305       5.965  -9.029   0.136  1.00 91.69           H
ATOM   4649 2HG2 ILE A 305       7.638  -9.540  -0.192  1.00 91.69           H
ATOM   4650 3HG2 ILE A 305       6.517 -10.644   0.639  1.00 91.69           H
ATOM   4651  CD1 ILE A 305       7.827 -11.218   2.980  1.00 91.69           C
ATOM   4652 1HD1 ILE A 305       7.039 -11.061   3.717  1.00 91.69           H
ATOM   4653 2HD1 ILE A 305       7.425 -11.768   2.129  1.00 91.69           H
ATOM   4654 3HD1 ILE A 305       8.638 -11.790   3.432  1.00 91.69           H
ATOM   4655  HN  ILE A 305       7.602  -7.555   3.813  1.00 91.69           H
ATOM   4656  N   ALA A 306       5.677  -6.218   1.588  1.00 91.44           N
ATOM   4657  CA  ALA A 306       4.649  -5.434   0.925  1.00 91.44           C
ATOM   4658  C   ALA A 306       5.268  -4.144   0.381  1.00 91.44           C
ATOM   4659  O   ALA A 306       4.892  -3.675  -0.692  1.00 91.44           O
ATOM   4660  HA  ALA A 306       4.268  -6.023   0.091  1.00 91.44           H
ATOM   4661  CB  ALA A 306       3.503  -5.164   1.902  1.00 91.44           C
ATOM   4662 1HB  ALA A 306       3.079  -6.111   2.235  1.00 91.44           H
ATOM   4663 2HB  ALA A 306       3.882  -4.612   2.762  1.00 91.44           H
ATOM   4664 3HB  ALA A 306       2.732  -4.576   1.404  1.00 91.44           H
ATOM   4665  HN  ALA A 306       5.548  -6.338   2.572  1.00 91.44           H
ATOM   4666  N   PHE A 307       6.206  -3.608   1.147  1.00 89.83           N
ATOM   4667  CA  PHE A 307       6.847  -2.356   0.780  1.00 89.83           C
ATOM   4668  C   PHE A 307       7.768  -2.545  -0.426  1.00 89.83           C
ATOM   4669  O   PHE A 307       7.930  -1.634  -1.237  1.00 89.83           O
ATOM   4670  HA  PHE A 307       6.056  -1.651   0.524  1.00 89.83           H
ATOM   4671  CB  PHE A 307       7.683  -1.913   1.982  1.00 89.83           C
ATOM   4672 1HB  PHE A 307       8.326  -2.738   2.289  1.00 89.83           H
ATOM   4673 2HB  PHE A 307       8.338  -1.097   1.675  1.00 89.83           H
ATOM   4674  CG  PHE A 307       6.854  -1.456   3.184  1.00 89.83           C
ATOM   4675  CD1 PHE A 307       5.500  -1.371   3.082  1.00 89.83           C
ATOM   4676  HD1 PHE A 307       5.006  -1.627   2.145  1.00 89.83           H
ATOM   4677  CD2 PHE A 307       7.470  -1.136   4.353  1.00 89.83           C
ATOM   4678  HD2 PHE A 307       8.554  -1.205   4.434  1.00 89.83           H
ATOM   4679  CE1 PHE A 307       4.730  -0.948   4.198  1.00 89.83           C
ATOM   4680  HE1 PHE A 307       3.645  -0.879   4.117  1.00 89.83           H
ATOM   4681  CE2 PHE A 307       6.699  -0.713   5.469  1.00 89.83           C
ATOM   4682  HE2 PHE A 307       7.193  -0.457   6.406  1.00 89.83           H
ATOM   4683  CZ  PHE A 307       5.346  -0.628   5.367  1.00 89.83           C
ATOM   4684  HZ  PHE A 307       4.755  -0.303   6.224  1.00 89.83           H
ATOM   4685  HN  PHE A 307       6.529  -4.013   2.003  1.00 89.83           H
ATOM   4686  N   PHE A 308       8.348  -3.733  -0.507  1.00 86.58           N
ATOM   4687  CA  PHE A 308       9.209  -4.071  -1.628  1.00 86.58           C
ATOM   4688  C   PHE A 308       8.436  -4.022  -2.948  1.00 86.58           C
ATOM   4689  O   PHE A 308       9.023  -3.806  -4.007  1.00 86.58           O
ATOM   4690  HA  PHE A 308      10.013  -3.335  -1.652  1.00 86.58           H
ATOM   4691  CB  PHE A 308       9.707  -5.499  -1.395  1.00 86.58           C
ATOM   4692 1HB  PHE A 308       8.964  -6.041  -0.811  1.00 86.58           H
ATOM   4693 2HB  PHE A 308       9.788  -6.006  -2.357  1.00 86.58           H
ATOM   4694  CG  PHE A 308      11.056  -5.578  -0.678  1.00 86.58           C
ATOM   4695  CD1 PHE A 308      12.202  -5.292  -1.352  1.00 86.58           C
ATOM   4696  HD1 PHE A 308      12.160  -5.006  -2.403  1.00 86.58           H
ATOM   4697  CD2 PHE A 308      11.109  -5.935   0.633  1.00 86.58           C
ATOM   4698  HD2 PHE A 308      10.191  -6.165   1.173  1.00 86.58           H
ATOM   4699  CE1 PHE A 308      13.455  -5.366  -0.686  1.00 86.58           C
ATOM   4700  HE1 PHE A 308      14.373  -5.136  -1.226  1.00 86.58           H
ATOM   4701  CE2 PHE A 308      12.362  -6.009   1.299  1.00 86.58           C
ATOM   4702  HE2 PHE A 308      12.404  -6.295   2.350  1.00 86.58           H
ATOM   4703  CZ  PHE A 308      13.508  -5.723   0.625  1.00 86.58           C
ATOM   4704  HZ  PHE A 308      14.469  -5.779   1.136  1.00 86.58           H
ATOM   4705  HN  PHE A 308       8.238  -4.457   0.174  1.00 86.58           H
ATOM   4706  N   HIS A 309       7.131  -4.225  -2.840  1.00 77.86           N
ATOM   4707  CA  HIS A 309       6.272  -4.207  -4.011  1.00 77.86           C
ATOM   4708  C   HIS A 309       6.359  -2.838  -4.690  1.00 77.86           C
ATOM   4709  O   HIS A 309       6.390  -2.751  -5.917  1.00 77.86           O
ATOM   4710  HA  HIS A 309       6.655  -4.966  -4.693  1.00 77.86           H
ATOM   4711  CB  HIS A 309       4.839  -4.594  -3.640  1.00 77.86           C
ATOM   4712 1HB  HIS A 309       4.849  -5.578  -3.171  1.00 77.86           H
ATOM   4713 2HB  HIS A 309       4.464  -3.891  -2.896  1.00 77.86           H
ATOM   4714  CG  HIS A 309       3.887  -4.620  -4.812  1.00 77.86           C
ATOM   4715  ND1 HIS A 309       4.025  -5.500  -5.871  1.00 77.86           N
ATOM   4716  HD1 HIS A 309       4.744  -6.188  -5.970  1.00 77.86           H
ATOM   4717  CD2 HIS A 309       2.782  -3.867  -5.079  1.00 77.86           C
ATOM   4718  HD2 HIS A 309       2.384  -3.072  -4.448  1.00 77.86           H
ATOM   4719  CE1 HIS A 309       3.043  -5.277  -6.731  1.00 77.86           C
ATOM   4720  HE1 HIS A 309       2.878  -5.810  -7.668  1.00 77.86           H
ATOM   4721  NE2 HIS A 309       2.274  -4.264  -6.239  1.00 77.86           N
ATOM   4722  HN  HIS A 309       6.662  -4.400  -1.974  1.00 77.86           H
ATOM   4723  N   SER A 310       6.397  -1.804  -3.863  1.00 81.60           N
ATOM   4724  CA  SER A 310       6.350  -0.442  -4.366  1.00 81.60           C
ATOM   4725  C   SER A 310       7.627  -0.129  -5.149  1.00 81.60           C
ATOM   4726  O   SER A 310       7.611   0.688  -6.069  1.00 81.60           O
ATOM   4727  HA  SER A 310       5.481  -0.406  -5.022  1.00 81.60           H
ATOM   4728  CB  SER A 310       6.169   0.561  -3.224  1.00 81.60           C
ATOM   4729 1HB  SER A 310       6.948   0.405  -2.478  1.00 81.60           H
ATOM   4730 2HB  SER A 310       6.294   1.573  -3.608  1.00 81.60           H
ATOM   4731  OG  SER A 310       4.890   0.442  -2.607  1.00 81.60           O
ATOM   4732  HG  SER A 310       4.195   0.884  -3.173  1.00 81.60           H
ATOM   4733  HN  SER A 310       6.458  -1.886  -2.868  1.00 81.60           H
ATOM   4734  N   CYS A 311       8.703  -0.795  -4.756  1.00 84.86           N
ATOM   4735  CA  CYS A 311       9.990  -0.582  -5.395  1.00 84.86           C
ATOM   4736  C   CYS A 311      10.092  -1.523  -6.597  1.00 84.86           C
ATOM   4737  O   CYS A 311      10.901  -1.301  -7.497  1.00 84.86           O
ATOM   4738  HA  CYS A 311      10.011   0.460  -5.716  1.00 84.86           H
ATOM   4739  CB  CYS A 311      11.148  -0.780  -4.414  1.00 84.86           C
ATOM   4740 1HB  CYS A 311      12.053  -0.319  -4.809  1.00 84.86           H
ATOM   4741 2HB  CYS A 311      10.924  -0.286  -3.469  1.00 84.86           H
ATOM   4742  SG  CYS A 311      11.430  -2.567  -4.133  1.00 84.86           S
ATOM   4743  HG  CYS A 311      12.484  -2.417  -3.336  1.00 84.86           H
ATOM   4744  HN  CYS A 311       8.704  -1.470  -4.018  1.00 84.86           H
ATOM   4745  N   LEU A 312       9.261  -2.555  -6.572  1.00 82.56           N
ATOM   4746  CA  LEU A 312       9.335  -3.599  -7.580  1.00 82.56           C
ATOM   4747  C   LEU A 312       8.538  -3.170  -8.813  1.00 82.56           C
ATOM   4748  O   LEU A 312       8.845  -3.583  -9.930  1.00 82.56           O
ATOM   4749  HA  LEU A 312      10.382  -3.705  -7.865  1.00 82.56           H
ATOM   4750  CB  LEU A 312       8.888  -4.940  -6.995  1.00 82.56           C
ATOM   4751 1HB  LEU A 312       7.977  -4.777  -6.418  1.00 82.56           H
ATOM   4752 2HB  LEU A 312       8.629  -5.605  -7.819  1.00 82.56           H
ATOM   4753  CG  LEU A 312       9.903  -5.654  -6.100  1.00 82.56           C
ATOM   4754  HG  LEU A 312      10.180  -4.978  -5.291  1.00 82.56           H
ATOM   4755  CD1 LEU A 312       9.288  -6.900  -5.459  1.00 82.56           C
ATOM   4756 1HD1 LEU A 312       8.431  -6.610  -4.852  1.00 82.56           H
ATOM   4757 2HD1 LEU A 312       8.965  -7.588  -6.239  1.00 82.56           H
ATOM   4758 3HD1 LEU A 312      10.031  -7.388  -4.828  1.00 82.56           H
ATOM   4759  CD2 LEU A 312      11.182  -5.980  -6.874  1.00 82.56           C
ATOM   4760 1HD2 LEU A 312      10.942  -6.628  -7.716  1.00 82.56           H
ATOM   4761 2HD2 LEU A 312      11.629  -5.056  -7.242  1.00 82.56           H
ATOM   4762 3HD2 LEU A 312      11.887  -6.487  -6.215  1.00 82.56           H
ATOM   4763  HN  LEU A 312       8.548  -2.682  -5.883  1.00 82.56           H
ATOM   4764  N   ASN A 313       7.530  -2.346  -8.569  1.00 76.16           N
ATOM   4765  CA  ASN A 313       6.609  -1.956  -9.624  1.00 76.16           C
ATOM   4766  C   ASN A 313       7.405  -1.449 -10.828  1.00 76.16           C
ATOM   4767  O   ASN A 313       7.256  -1.962 -11.936  1.00 76.16           O
ATOM   4768  HA  ASN A 313       6.037  -2.856  -9.852  1.00 76.16           H
ATOM   4769  CB  ASN A 313       5.684  -0.829  -9.160  1.00 76.16           C
ATOM   4770 1HB  ASN A 313       6.248  -0.115  -8.560  1.00 76.16           H
ATOM   4771 2HB  ASN A 313       5.303  -0.288 -10.025  1.00 76.16           H
ATOM   4772  CG  ASN A 313       4.516  -1.381  -8.341  1.00 76.16           C
ATOM   4773  OD1 ASN A 313       4.101  -2.519  -8.491  1.00 76.16           O
ATOM   4774  ND2 ASN A 313       4.010  -0.514  -7.468  1.00 76.16           N
ATOM   4775 1HD2 ASN A 313       4.397   0.405  -7.395  1.00 76.16           H
ATOM   4776 2HD2 ASN A 313       3.242  -0.782  -6.886  1.00 76.16           H
ATOM   4777  HN  ASN A 313       7.338  -1.947  -7.672  1.00 76.16           H
ATOM   4778  N   PRO A 314       8.262  -0.437 -10.635  1.00 75.98           N
ATOM   4779  CA  PRO A 314       9.013   0.141 -11.752  1.00 75.98           C
ATOM   4780  C   PRO A 314       9.768  -0.914 -12.545  1.00 75.98           C
ATOM   4781  O   PRO A 314       9.772  -0.886 -13.775  1.00 75.98           O
ATOM   4782  HA  PRO A 314       8.328   0.598 -12.467  1.00 75.98           H
ATOM   4783  CB  PRO A 314       9.962   1.132 -11.077  1.00 75.98           C
ATOM   4784 1HB  PRO A 314      10.922   0.672 -10.842  1.00 75.98           H
ATOM   4785 2HB  PRO A 314      10.170   1.989 -11.718  1.00 75.98           H
ATOM   4786  CG  PRO A 314       9.209   1.540  -9.817  1.00 75.98           C
ATOM   4787 1HG  PRO A 314       9.878   1.957  -9.063  1.00 75.98           H
ATOM   4788 2HG  PRO A 314       8.462   2.307 -10.022  1.00 75.98           H
ATOM   4789  CD  PRO A 314       8.578   0.235  -9.361  1.00 75.98           C
ATOM   4790 1HD  PRO A 314       9.265  -0.358  -8.756  1.00 75.98           H
ATOM   4791 2HD  PRO A 314       7.689   0.405  -8.753  1.00 75.98           H
ATOM   4792  N   VAL A 315      10.393  -1.824 -11.813  1.00 77.10           N
ATOM   4793  CA  VAL A 315      11.240  -2.829 -12.432  1.00 77.10           C
ATOM   4794  C   VAL A 315      10.387  -3.727 -13.329  1.00 77.10           C
ATOM   4795  O   VAL A 315      10.808  -4.098 -14.424  1.00 77.10           O
ATOM   4796  HA  VAL A 315      11.971  -2.308 -13.051  1.00 77.10           H
ATOM   4797  CB  VAL A 315      12.000  -3.607 -11.356  1.00 77.10           C
ATOM   4798  HB  VAL A 315      11.267  -4.116 -10.730  1.00 77.10           H
ATOM   4799  CG1 VAL A 315      12.902  -4.672 -11.983  1.00 77.10           C
ATOM   4800 1HG1 VAL A 315      12.293  -5.372 -12.557  1.00 77.10           H
ATOM   4801 2HG1 VAL A 315      13.625  -4.193 -12.644  1.00 77.10           H
ATOM   4802 3HG1 VAL A 315      13.430  -5.210 -11.196  1.00 77.10           H
ATOM   4803  CG2 VAL A 315      12.807  -2.663 -10.462  1.00 77.10           C
ATOM   4804 1HG2 VAL A 315      13.526  -2.114 -11.070  1.00 77.10           H
ATOM   4805 2HG2 VAL A 315      12.132  -1.959  -9.974  1.00 77.10           H
ATOM   4806 3HG2 VAL A 315      13.337  -3.242  -9.707  1.00 77.10           H
ATOM   4807  HN  VAL A 315      10.328  -1.881 -10.817  1.00 77.10           H
ATOM   4808  N   LEU A 316       9.202  -4.052 -12.831  1.00 75.51           N
ATOM   4809  CA  LEU A 316       8.297  -4.922 -13.562  1.00 75.51           C
ATOM   4810  C   LEU A 316       7.990  -4.302 -14.927  1.00 75.51           C
ATOM   4811  O   LEU A 316       7.989  -4.996 -15.942  1.00 75.51           O
ATOM   4812  HA  LEU A 316       8.812  -5.870 -13.721  1.00 75.51           H
ATOM   4813  CB  LEU A 316       7.049  -5.220 -12.728  1.00 75.51           C
ATOM   4814 1HB  LEU A 316       6.622  -4.272 -12.399  1.00 75.51           H
ATOM   4815 2HB  LEU A 316       6.310  -5.696 -13.372  1.00 75.51           H
ATOM   4816  CG  LEU A 316       7.260  -6.106 -11.498  1.00 75.51           C
ATOM   4817  HG  LEU A 316       8.039  -5.656 -10.883  1.00 75.51           H
ATOM   4818  CD1 LEU A 316       5.992  -6.171 -10.645  1.00 75.51           C
ATOM   4819 1HD1 LEU A 316       5.726  -5.168 -10.312  1.00 75.51           H
ATOM   4820 2HD1 LEU A 316       5.176  -6.584 -11.238  1.00 75.51           H
ATOM   4821 3HD1 LEU A 316       6.169  -6.807  -9.778  1.00 75.51           H
ATOM   4822  CD2 LEU A 316       7.751  -7.497 -11.903  1.00 75.51           C
ATOM   4823 1HD2 LEU A 316       7.012  -7.969 -12.551  1.00 75.51           H
ATOM   4824 2HD2 LEU A 316       8.698  -7.408 -12.436  1.00 75.51           H
ATOM   4825 3HD2 LEU A 316       7.893  -8.106 -11.010  1.00 75.51           H
ATOM   4826  HN  LEU A 316       8.860  -3.732 -11.948  1.00 75.51           H
ATOM   4827  N   TYR A 317       7.738  -3.001 -14.907  1.00 64.58           N
ATOM   4828  CA  TYR A 317       7.360  -2.294 -16.118  1.00 64.58           C
ATOM   4829  C   TYR A 317       8.513  -2.276 -17.124  1.00 64.58           C
ATOM   4830  O   TYR A 317       8.288  -2.322 -18.333  1.00 64.58           O
ATOM   4831  HA  TYR A 317       6.510  -2.812 -16.560  1.00 64.58           H
ATOM   4832  CB  TYR A 317       7.052  -0.858 -15.689  1.00 64.58           C
ATOM   4833 1HB  TYR A 317       7.954  -0.415 -15.265  1.00 64.58           H
ATOM   4834 2HB  TYR A 317       6.795  -0.273 -16.572  1.00 64.58           H
ATOM   4835  CG  TYR A 317       5.917  -0.743 -14.669  1.00 64.58           C
ATOM   4836  CD1 TYR A 317       4.841  -1.604 -14.735  1.00 64.58           C
ATOM   4837  HD1 TYR A 317       4.800  -2.367 -15.513  1.00 64.58           H
ATOM   4838  CD2 TYR A 317       5.970   0.222 -13.684  1.00 64.58           C
ATOM   4839  HD2 TYR A 317       6.820   0.903 -13.633  1.00 64.58           H
ATOM   4840  CE1 TYR A 317       3.773  -1.496 -13.775  1.00 64.58           C
ATOM   4841  HE1 TYR A 317       2.917  -2.170 -13.816  1.00 64.58           H
ATOM   4842  CE2 TYR A 317       4.901   0.330 -12.725  1.00 64.58           C
ATOM   4843  HE2 TYR A 317       4.930   1.088 -11.942  1.00 64.58           H
ATOM   4844  CZ  TYR A 317       3.856  -0.534 -12.818  1.00 64.58           C
ATOM   4845  OH  TYR A 317       2.847  -0.432 -11.911  1.00 64.58           O
ATOM   4846  HH  TYR A 317       2.199  -1.184 -12.034  1.00 64.58           H
ATOM   4847  HN  TYR A 317       7.787  -2.435 -14.084  1.00 64.58           H
ATOM   4848  N   VAL A 318       9.723  -2.210 -16.588  1.00 66.69           N
ATOM   4849  CA  VAL A 318      10.911  -2.178 -17.425  1.00 66.69           C
ATOM   4850  C   VAL A 318      11.031  -3.500 -18.185  1.00 66.69           C
ATOM   4851  O   VAL A 318      11.191  -3.507 -19.405  1.00 66.69           O
ATOM   4852  HA  VAL A 318      10.784  -1.369 -18.145  1.00 66.69           H
ATOM   4853  CB  VAL A 318      12.142  -1.865 -16.572  1.00 66.69           C
ATOM   4854  HB  VAL A 318      12.174  -2.582 -15.753  1.00 66.69           H
ATOM   4855  CG1 VAL A 318      13.428  -2.024 -17.387  1.00 66.69           C
ATOM   4856 1HG1 VAL A 318      13.504  -3.050 -17.748  1.00 66.69           H
ATOM   4857 2HG1 VAL A 318      13.407  -1.340 -18.236  1.00 66.69           H
ATOM   4858 3HG1 VAL A 318      14.287  -1.795 -16.757  1.00 66.69           H
ATOM   4859  CG2 VAL A 318      12.048  -0.463 -15.966  1.00 66.69           C
ATOM   4860 1HG2 VAL A 318      11.979   0.275 -16.766  1.00 66.69           H
ATOM   4861 2HG2 VAL A 318      11.161  -0.399 -15.336  1.00 66.69           H
ATOM   4862 3HG2 VAL A 318      12.935  -0.266 -15.365  1.00 66.69           H
ATOM   4863  HN  VAL A 318       9.898  -2.180 -15.604  1.00 66.69           H
ATOM   4864  N   PHE A 319      10.948  -4.588 -17.433  1.00 65.65           N
ATOM   4865  CA  PHE A 319      11.203  -5.905 -17.992  1.00 65.65           C
ATOM   4866  C   PHE A 319      10.023  -6.377 -18.843  1.00 65.65           C
ATOM   4867  O   PHE A 319      10.213  -7.055 -19.852  1.00 65.65           O
ATOM   4868  HA  PHE A 319      12.091  -5.824 -18.618  1.00 65.65           H
ATOM   4869  CB  PHE A 319      11.383  -6.863 -16.813  1.00 65.65           C
ATOM   4870 1HB  PHE A 319      10.661  -6.608 -16.037  1.00 65.65           H
ATOM   4871 2HB  PHE A 319      11.151  -7.876 -17.143  1.00 65.65           H
ATOM   4872  CG  PHE A 319      12.787  -6.848 -16.207  1.00 65.65           C
ATOM   4873  CD1 PHE A 319      13.837  -7.353 -16.910  1.00 65.65           C
ATOM   4874  HD1 PHE A 319      13.677  -7.768 -17.905  1.00 65.65           H
ATOM   4875  CD2 PHE A 319      12.987  -6.331 -14.965  1.00 65.65           C
ATOM   4876  HD2 PHE A 319      12.146  -5.926 -14.402  1.00 65.65           H
ATOM   4877  CE1 PHE A 319      15.140  -7.339 -16.347  1.00 65.65           C
ATOM   4878  HE1 PHE A 319      15.981  -7.743 -16.911  1.00 65.65           H
ATOM   4879  CE2 PHE A 319      14.291  -6.317 -14.403  1.00 65.65           C
ATOM   4880  HE2 PHE A 319      14.451  -5.902 -13.408  1.00 65.65           H
ATOM   4881  CZ  PHE A 319      15.340  -6.821 -15.106  1.00 65.65           C
ATOM   4882  HZ  PHE A 319      16.341  -6.810 -14.674  1.00 65.65           H
ATOM   4883  HN  PHE A 319      10.712  -4.579 -16.461  1.00 65.65           H
ATOM   4884  N   VAL A 320       8.830  -6.001 -18.405  1.00 69.37           N
ATOM   4885  CA  VAL A 320       7.616  -6.600 -18.933  1.00 69.37           C
ATOM   4886  C   VAL A 320       7.016  -5.675 -19.993  1.00 69.37           C
ATOM   4887  O   VAL A 320       6.348  -6.136 -20.918  1.00 69.37           O
ATOM   4888  HA  VAL A 320       7.893  -7.543 -19.406  1.00 69.37           H
ATOM   4889  CB  VAL A 320       6.646  -6.910 -17.791  1.00 69.37           C
ATOM   4890  HB  VAL A 320       6.234  -5.965 -17.436  1.00 69.37           H
ATOM   4891  CG1 VAL A 320       5.484  -7.777 -18.279  1.00 69.37           C
ATOM   4892 1HG1 VAL A 320       4.942  -7.249 -19.064  1.00 69.37           H
ATOM   4893 2HG1 VAL A 320       5.872  -8.716 -18.672  1.00 69.37           H
ATOM   4894 3HG1 VAL A 320       4.810  -7.982 -17.447  1.00 69.37           H
ATOM   4895  CG2 VAL A 320       7.372  -7.575 -16.620  1.00 69.37           C
ATOM   4896 1HG2 VAL A 320       7.826  -8.507 -16.956  1.00 69.37           H
ATOM   4897 2HG2 VAL A 320       8.149  -6.907 -16.247  1.00 69.37           H
ATOM   4898 3HG2 VAL A 320       6.660  -7.784 -15.822  1.00 69.37           H
ATOM   4899  HN  VAL A 320       8.687  -5.303 -17.704  1.00 69.37           H
ATOM   4900  N   GLY A 321       7.275  -4.387 -19.824  1.00 70.94           N
ATOM   4901  CA  GLY A 321       6.708  -3.386 -20.712  1.00 70.94           C
ATOM   4902  C   GLY A 321       7.619  -3.144 -21.917  1.00 70.94           C
ATOM   4903  O   GLY A 321       8.571  -2.370 -21.834  1.00 70.94           O
ATOM   4904 1HA  GLY A 321       5.726  -3.713 -21.054  1.00 70.94           H
ATOM   4905 2HA  GLY A 321       6.562  -2.453 -20.169  1.00 70.94           H
ATOM   4906  HN  GLY A 321       7.858  -4.024 -19.097  1.00 70.94           H
ATOM   4907  N   GLU A 322       7.295  -3.821 -23.009  1.00 63.20           N
ATOM   4908  CA  GLU A 322       8.052  -3.664 -24.239  1.00 63.20           C
ATOM   4909  C   GLU A 322       8.018  -2.207 -24.702  1.00 63.20           C
ATOM   4910  O   GLU A 322       9.033  -1.666 -25.137  1.00 63.20           O
ATOM   4911  HA  GLU A 322       9.074  -3.949 -23.988  1.00 63.20           H
ATOM   4912  CB  GLU A 322       7.526  -4.599 -25.330  1.00 63.20           C
ATOM   4913 1HB  GLU A 322       7.469  -5.617 -24.946  1.00 63.20           H
ATOM   4914 2HB  GLU A 322       6.572  -4.225 -25.705  1.00 63.20           H
ATOM   4915  CG  GLU A 322       8.476  -4.632 -26.529  1.00 63.20           C
ATOM   4916 1HG  GLU A 322       8.570  -3.632 -26.951  1.00 63.20           H
ATOM   4917 2HG  GLU A 322       9.470  -4.935 -26.201  1.00 63.20           H
ATOM   4918  CD  GLU A 322       7.970  -5.599 -27.602  1.00 63.20           C
ATOM   4919  OE1 GLU A 322       8.791  -5.960 -28.473  1.00 63.20           O
ATOM   4920  OE2 GLU A 322       6.774  -5.954 -27.528  1.00 63.20           O
ATOM   4921  HN  GLU A 322       6.532  -4.465 -23.062  1.00 63.20           H
ATOM   4922  N   ARG A 323       6.839  -1.612 -24.591  1.00 60.47           N
ATOM   4923  CA  ARG A 323       6.660  -0.226 -24.990  1.00 60.47           C
ATOM   4924  C   ARG A 323       7.480   0.697 -24.086  1.00 60.47           C
ATOM   4925  O   ARG A 323       8.177   1.587 -24.570  1.00 60.47           O
ATOM   4926  HA  ARG A 323       7.016  -0.184 -26.019  1.00 60.47           H
ATOM   4927  CB  ARG A 323       5.187   0.181 -24.920  1.00 60.47           C
ATOM   4928 1HB  ARG A 323       4.592  -0.484 -25.546  1.00 60.47           H
ATOM   4929 2HB  ARG A 323       4.823   0.068 -23.899  1.00 60.47           H
ATOM   4930  CG  ARG A 323       4.996   1.628 -25.379  1.00 60.47           C
ATOM   4931 1HG  ARG A 323       5.537   2.299 -24.712  1.00 60.47           H
ATOM   4932 2HG  ARG A 323       5.420   1.757 -26.374  1.00 60.47           H
ATOM   4933  CD  ARG A 323       3.513   2.006 -25.397  1.00 60.47           C
ATOM   4934 1HD  ARG A 323       2.990   1.420 -26.152  1.00 60.47           H
ATOM   4935 2HD  ARG A 323       3.057   1.769 -24.436  1.00 60.47           H
ATOM   4936  NE  ARG A 323       3.363   3.450 -25.685  1.00 60.47           N
ATOM   4937  HE  ARG A 323       4.099   3.908 -26.183  1.00 60.47           H
ATOM   4938  CZ  ARG A 323       2.301   4.182 -25.320  1.00 60.47           C
ATOM   4939  NH1 ARG A 323       1.285   3.620 -24.651  1.00 60.47           N
ATOM   4940 1HH1 ARG A 323       1.315   2.648 -24.421  1.00 60.47           H
ATOM   4941 2HH1 ARG A 323       0.497   4.174 -24.383  1.00 60.47           H
ATOM   4942  NH2 ARG A 323       2.271   5.484 -25.635  1.00 60.47           N
ATOM   4943 1HH2 ARG A 323       1.486   6.045 -25.370  1.00 60.47           H
ATOM   4944 2HH2 ARG A 323       3.033   5.896 -26.134  1.00 60.47           H
ATOM   4945  HN  ARG A 323       6.018  -2.059 -24.238  1.00 60.47           H
ATOM   4946  N   PHE A 324       7.370   0.452 -22.788  1.00 70.63           N
ATOM   4947  CA  PHE A 324       8.051   1.282 -21.809  1.00 70.63           C
ATOM   4948  C   PHE A 324       9.570   1.177 -21.964  1.00 70.63           C
ATOM   4949  O   PHE A 324      10.280   2.175 -21.843  1.00 70.63           O
ATOM   4950  HA  PHE A 324       7.740   2.311 -21.986  1.00 70.63           H
ATOM   4951  CB  PHE A 324       7.654   0.761 -20.427  1.00 70.63           C
ATOM   4952 1HB  PHE A 324       6.566   0.745 -20.355  1.00 70.63           H
ATOM   4953 2HB  PHE A 324       7.996  -0.269 -20.326  1.00 70.63           H
ATOM   4954  CG  PHE A 324       8.215   1.585 -19.266  1.00 70.63           C
ATOM   4955  CD1 PHE A 324       9.383   1.217 -18.674  1.00 70.63           C
ATOM   4956  HD1 PHE A 324       9.919   0.336 -19.025  1.00 70.63           H
ATOM   4957  CD2 PHE A 324       7.547   2.685 -18.827  1.00 70.63           C
ATOM   4958  HD2 PHE A 324       6.611   2.979 -19.302  1.00 70.63           H
ATOM   4959  CE1 PHE A 324       9.904   1.982 -17.597  1.00 70.63           C
ATOM   4960  HE1 PHE A 324      10.839   1.687 -17.121  1.00 70.63           H
ATOM   4961  CE2 PHE A 324       8.068   3.450 -17.750  1.00 70.63           C
ATOM   4962  HE2 PHE A 324       7.532   4.331 -17.399  1.00 70.63           H
ATOM   4963  CZ  PHE A 324       9.235   3.082 -17.158  1.00 70.63           C
ATOM   4964  HZ  PHE A 324       9.635   3.669 -16.331  1.00 70.63           H
ATOM   4965  HN  PHE A 324       6.829  -0.297 -22.404  1.00 70.63           H
ATOM   4966  N   ARG A 325      10.024  -0.039 -22.227  1.00 70.49           N
ATOM   4967  CA  ARG A 325      11.445  -0.286 -22.404  1.00 70.49           C
ATOM   4968  C   ARG A 325      11.989   0.554 -23.561  1.00 70.49           C
ATOM   4969  O   ARG A 325      13.089   1.098 -23.474  1.00 70.49           O
ATOM   4970  HA  ARG A 325      11.899   0.008 -21.458  1.00 70.49           H
ATOM   4971  CB  ARG A 325      11.716  -1.765 -22.686  1.00 70.49           C
ATOM   4972 1HB  ARG A 325      11.112  -2.383 -22.021  1.00 70.49           H
ATOM   4973 2HB  ARG A 325      11.414  -2.006 -23.706  1.00 70.49           H
ATOM   4974  CG  ARG A 325      13.197  -2.097 -22.495  1.00 70.49           C
ATOM   4975 1HG  ARG A 325      13.804  -1.443 -23.121  1.00 70.49           H
ATOM   4976 2HG  ARG A 325      13.486  -1.907 -21.461  1.00 70.49           H
ATOM   4977  CD  ARG A 325      13.482  -3.558 -22.850  1.00 70.49           C
ATOM   4978 1HD  ARG A 325      13.248  -3.738 -23.899  1.00 70.49           H
ATOM   4979 2HD  ARG A 325      14.542  -3.773 -22.718  1.00 70.49           H
ATOM   4980  NE  ARG A 325      12.675  -4.454 -21.992  1.00 70.49           N
ATOM   4981  HE  ARG A 325      12.198  -4.051 -21.210  1.00 70.49           H
ATOM   4982  CZ  ARG A 325      12.543  -5.772 -22.196  1.00 70.49           C
ATOM   4983  NH1 ARG A 325      13.159  -6.365 -23.227  1.00 70.49           N
ATOM   4984 1HH1 ARG A 325      13.722  -5.824 -23.851  1.00 70.49           H
ATOM   4985 2HH1 ARG A 325      13.055  -7.349 -23.372  1.00 70.49           H
ATOM   4986  NH2 ARG A 325      11.785  -6.487 -21.353  1.00 70.49           N
ATOM   4987 1HH2 ARG A 325      11.676  -7.471 -21.491  1.00 70.49           H
ATOM   4988 2HH2 ARG A 325      11.329  -6.036 -20.586  1.00 70.49           H
ATOM   4989  HN  ARG A 325       9.440  -0.846 -22.320  1.00 70.49           H
ATOM   4990  N   ARG A 326      11.194   0.635 -24.618  1.00 67.29           N
ATOM   4991  CA  ARG A 326      11.586   1.395 -25.793  1.00 67.29           C
ATOM   4992  C   ARG A 326      11.626   2.889 -25.469  1.00 67.29           C
ATOM   4993  O   ARG A 326      12.552   3.591 -25.874  1.00 67.29           O
ATOM   4994  HA  ARG A 326      12.577   1.021 -26.049  1.00 67.29           H
ATOM   4995  CB  ARG A 326      10.614   1.157 -26.951  1.00 67.29           C
ATOM   4996 1HB  ARG A 326      10.442   0.088 -27.072  1.00 67.29           H
ATOM   4997 2HB  ARG A 326       9.651   1.611 -26.721  1.00 67.29           H
ATOM   4998  CG  ARG A 326      11.162   1.742 -28.254  1.00 67.29           C
ATOM   4999 1HG  ARG A 326      11.307   2.817 -28.143  1.00 67.29           H
ATOM   5000 2HG  ARG A 326      12.139   1.310 -28.469  1.00 67.29           H
ATOM   5001  CD  ARG A 326      10.210   1.469 -29.421  1.00 67.29           C
ATOM   5002 1HD  ARG A 326       9.219   1.861 -29.192  1.00 67.29           H
ATOM   5003 2HD  ARG A 326      10.559   1.986 -30.315  1.00 67.29           H
ATOM   5004  NE  ARG A 326      10.130   0.013 -29.678  1.00 67.29           N
ATOM   5005  HE  ARG A 326      10.798  -0.580 -29.229  1.00 67.29           H
ATOM   5006  CZ  ARG A 326       9.219  -0.559 -30.476  1.00 67.29           C
ATOM   5007  NH1 ARG A 326       8.299   0.187 -31.104  1.00 67.29           N
ATOM   5008 1HH1 ARG A 326       8.290   1.179 -30.978  1.00 67.29           H
ATOM   5009 2HH1 ARG A 326       7.622  -0.248 -31.697  1.00 67.29           H
ATOM   5010  NH2 ARG A 326       9.240  -1.889 -30.637  1.00 67.29           N
ATOM   5011 1HH2 ARG A 326       8.566  -2.332 -31.229  1.00 67.29           H
ATOM   5012 2HH2 ARG A 326       9.929  -2.439 -30.165  1.00 67.29           H
ATOM   5013  HN  ARG A 326      10.299   0.193 -24.679  1.00 67.29           H
ATOM   5014  N   ASP A 327      10.612   3.333 -24.741  1.00 75.59           N
ATOM   5015  CA  ASP A 327      10.484   4.743 -24.416  1.00 75.59           C
ATOM   5016  C   ASP A 327      11.590   5.138 -23.436  1.00 75.59           C
ATOM   5017  O   ASP A 327      12.084   6.264 -23.473  1.00 75.59           O
ATOM   5018  HA  ASP A 327      10.566   5.265 -25.369  1.00 75.59           H
ATOM   5019  CB  ASP A 327       9.137   5.035 -23.752  1.00 75.59           C
ATOM   5020 1HB  ASP A 327       8.978   4.345 -22.924  1.00 75.59           H
ATOM   5021 2HB  ASP A 327       9.145   6.041 -23.332  1.00 75.59           H
ATOM   5022  CG  ASP A 327       7.990   4.906 -24.757  1.00 75.59           C
ATOM   5023  OD1 ASP A 327       8.288   4.975 -25.969  1.00 75.59           O
ATOM   5024  OD2 ASP A 327       6.843   4.741 -24.291  1.00 75.59           O
ATOM   5025  HN  ASP A 327       9.887   2.747 -24.377  1.00 75.59           H
ATOM   5026  N   LEU A 328      11.946   4.190 -22.581  1.00 77.77           N
ATOM   5027  CA  LEU A 328      13.024   4.405 -21.631  1.00 77.77           C
ATOM   5028  C   LEU A 328      14.312   4.724 -22.392  1.00 77.77           C
ATOM   5029  O   LEU A 328      14.943   5.752 -22.149  1.00 77.77           O
ATOM   5030  HA  LEU A 328      12.757   5.272 -21.025  1.00 77.77           H
ATOM   5031  CB  LEU A 328      13.148   3.211 -20.683  1.00 77.77           C
ATOM   5032 1HB  LEU A 328      12.238   3.149 -20.086  1.00 77.77           H
ATOM   5033 2HB  LEU A 328      13.200   2.301 -21.281  1.00 77.77           H
ATOM   5034  CG  LEU A 328      14.348   3.231 -19.733  1.00 77.77           C
ATOM   5035  HG  LEU A 328      15.255   3.312 -20.330  1.00 77.77           H
ATOM   5036  CD1 LEU A 328      14.300   4.455 -18.816  1.00 77.77           C
ATOM   5037 1HD1 LEU A 328      14.317   5.363 -19.420  1.00 77.77           H
ATOM   5038 2HD1 LEU A 328      13.385   4.430 -18.224  1.00 77.77           H
ATOM   5039 3HD1 LEU A 328      15.164   4.445 -18.151  1.00 77.77           H
ATOM   5040  CD2 LEU A 328      14.442   1.925 -18.941  1.00 77.77           C
ATOM   5041 1HD2 LEU A 328      13.534   1.790 -18.354  1.00 77.77           H
ATOM   5042 2HD2 LEU A 328      14.557   1.090 -19.631  1.00 77.77           H
ATOM   5043 3HD2 LEU A 328      15.303   1.967 -18.274  1.00 77.77           H
ATOM   5044  HN  LEU A 328      11.512   3.290 -22.532  1.00 77.77           H
ATOM   5045  N   VAL A 329      14.665   3.823 -23.297  1.00 78.87           N
ATOM   5046  CA  VAL A 329      15.903   3.961 -24.046  1.00 78.87           C
ATOM   5047  C   VAL A 329      15.873   5.270 -24.837  1.00 78.87           C
ATOM   5048  O   VAL A 329      16.904   5.915 -25.016  1.00 78.87           O
ATOM   5049  HA  VAL A 329      16.720   4.005 -23.326  1.00 78.87           H
ATOM   5050  CB  VAL A 329      16.117   2.732 -24.932  1.00 78.87           C
ATOM   5051  HB  VAL A 329      15.236   2.616 -25.563  1.00 78.87           H
ATOM   5052  CG1 VAL A 329      17.329   2.920 -25.847  1.00 78.87           C
ATOM   5053 1HG1 VAL A 329      17.170   3.789 -26.486  1.00 78.87           H
ATOM   5054 2HG1 VAL A 329      18.222   3.074 -25.240  1.00 78.87           H
ATOM   5055 3HG1 VAL A 329      17.459   2.032 -26.465  1.00 78.87           H
ATOM   5056  CG2 VAL A 329      16.260   1.465 -24.087  1.00 78.87           C
ATOM   5057 1HG2 VAL A 329      17.115   1.568 -23.419  1.00 78.87           H
ATOM   5058 2HG2 VAL A 329      15.355   1.317 -23.497  1.00 78.87           H
ATOM   5059 3HG2 VAL A 329      16.411   0.606 -24.741  1.00 78.87           H
ATOM   5060  HN  VAL A 329      14.123   3.013 -23.521  1.00 78.87           H
ATOM   5061  N   LYS A 330      14.679   5.623 -25.290  1.00 73.25           N
ATOM   5062  CA  LYS A 330      14.499   6.848 -26.051  1.00 73.25           C
ATOM   5063  C   LYS A 330      14.840   8.048 -25.166  1.00 73.25           C
[truncated: 117,162 more chars]
