# Supplementary material for: Noncanonical roles of chemokine regions in CCR9 activation revealed by structural modeling and mutational mapping
Source: Nat Commun. 2025 Aug 18;16:7695. doi: 10.1038/s41467-025-62321-9 (PMC12361432; doi:10.1038/s41467-025-62321-9)
Supplement: Supplementary file 5 — Supplementary Data 3 [file 41467_2025_62321_MOESM5_ESM.zip › CCR9_CCL25_07_rnk0.pdb]

ATOM      1  N   GLU A  20      -4.095  -5.959  58.448  1.00 50.42           N
ATOM      2  CA  GLU A  20      -3.931  -6.924  57.374  1.00 50.42           C
ATOM      3  C   GLU A  20      -4.527  -8.274  57.779  1.00 50.42           C
ATOM      4  O   GLU A  20      -3.806  -9.170  58.215  1.00 50.42           O
ATOM      5  HA  GLU A  20      -4.484  -6.514  56.529  1.00 50.42           H
ATOM      6  CB  GLU A  20      -2.458  -7.069  56.987  1.00 50.42           C
ATOM      7 1HB  GLU A  20      -1.830  -6.896  57.861  1.00 50.42           H
ATOM      8 2HB  GLU A  20      -2.294  -8.043  56.525  1.00 50.42           H
ATOM      9  CG  GLU A  20      -2.060  -6.024  55.943  1.00 50.42           C
ATOM     10 1HG  GLU A  20      -2.881  -5.874  55.242  1.00 50.42           H
ATOM     11 2HG  GLU A  20      -1.880  -5.067  56.433  1.00 50.42           H
ATOM     12  CD  GLU A  20      -0.805  -6.458  55.183  1.00 50.42           C
ATOM     13  OE1 GLU A  20      -0.739  -6.148  53.974  1.00 50.42           O
ATOM     14  OE2 GLU A  20       0.059  -7.090  55.828  1.00 50.42           O
ATOM     15  HN  GLU A  20      -4.578  -6.301  59.254  1.00 50.42           H
ATOM     16  N   SER A  21      -5.839  -8.377  57.621  1.00 58.98           N
ATOM     17  CA  SER A  21      -6.527  -9.631  57.875  1.00 58.98           C
ATOM     18  C   SER A  21      -5.896 -10.752  57.045  1.00 58.98           C
ATOM     19  O   SER A  21      -5.553 -10.549  55.882  1.00 58.98           O
ATOM     20  HA  SER A  21      -6.395  -9.822  58.940  1.00 58.98           H
ATOM     21  CB  SER A  21      -8.020  -9.514  57.560  1.00 58.98           C
ATOM     22 1HB  SER A  21      -8.519 -10.448  57.817  1.00 58.98           H
ATOM     23 2HB  SER A  21      -8.461  -8.735  58.182  1.00 58.98           H
ATOM     24  OG  SER A  21      -8.254  -9.214  56.187  1.00 58.98           O
ATOM     25  HG  SER A  21      -8.812  -9.931  55.770  1.00 58.98           H
ATOM     26  HN  SER A  21      -6.427  -7.624  57.325  1.00 58.98           H
ATOM     27  N   THR A  22      -5.763 -11.909  57.677  1.00 60.37           N
ATOM     28  CA  THR A  22      -5.204 -13.069  57.004  1.00 60.37           C
ATOM     29  C   THR A  22      -5.902 -13.294  55.661  1.00 60.37           C
ATOM     30  O   THR A  22      -5.279 -13.747  54.702  1.00 60.37           O
ATOM     31  HA  THR A  22      -4.154 -12.869  56.789  1.00 60.37           H
ATOM     32  CB  THR A  22      -5.312 -14.264  57.953  1.00 60.37           C
ATOM     33  HB  THR A  22      -5.305 -15.203  57.399  1.00 60.37           H
ATOM     34  OG1 THR A  22      -6.494 -14.003  58.706  1.00 60.37           O
ATOM     35  HG1 THR A  22      -7.300 -14.275  58.181  1.00 60.37           H
ATOM     36  CG2 THR A  22      -4.198 -14.282  59.001  1.00 60.37           C
ATOM     37 1HG2 THR A  22      -4.248 -13.373  59.600  1.00 60.37           H
ATOM     38 2HG2 THR A  22      -3.231 -14.336  58.503  1.00 60.37           H
ATOM     39 3HG2 THR A  22      -4.322 -15.150  59.649  1.00 60.37           H
ATOM     40  HN  THR A  22      -6.028 -12.060  58.629  1.00 60.37           H
ATOM     41  N   SER A  23      -7.185 -12.966  55.635  1.00 62.83           N
ATOM     42  CA  SER A  23      -7.965 -13.091  54.416  1.00 62.83           C
ATOM     43  C   SER A  23      -7.384 -12.186  53.328  1.00 62.83           C
ATOM     44  O   SER A  23      -7.281 -12.589  52.170  1.00 62.83           O
ATOM     45  HA  SER A  23      -7.883 -14.139  54.127  1.00 62.83           H
ATOM     46  CB  SER A  23      -9.435 -12.746  54.664  1.00 62.83           C
ATOM     47 1HB  SER A  23     -10.033 -13.075  53.814  1.00 62.83           H
ATOM     48 2HB  SER A  23      -9.794 -13.293  55.536  1.00 62.83           H
ATOM     49  OG  SER A  23      -9.629 -11.349  54.868  1.00 62.83           O
ATOM     50  HG  SER A  23     -10.606 -11.142  54.912  1.00 62.83           H
ATOM     51  HN  SER A  23      -7.690 -12.621  56.426  1.00 62.83           H
ATOM     52  N   SER A  24      -7.021 -10.980  53.738  1.00 68.41           N
ATOM     53  CA  SER A  24      -6.512  -9.993  52.801  1.00 68.41           C
ATOM     54  C   SER A  24      -5.199 -10.482  52.186  1.00 68.41           C
ATOM     55  O   SER A  24      -4.923 -10.222  51.016  1.00 68.41           O
ATOM     56  HA  SER A  24      -7.282  -9.899  52.034  1.00 68.41           H
ATOM     57  CB  SER A  24      -6.307  -8.639  53.484  1.00 68.41           C
ATOM     58 1HB  SER A  24      -7.274  -8.225  53.767  1.00 68.41           H
ATOM     59 2HB  SER A  24      -5.739  -8.780  54.404  1.00 68.41           H
ATOM     60  OG  SER A  24      -5.623  -7.715  52.643  1.00 68.41           O
ATOM     61  HG  SER A  24      -5.479  -6.852  53.128  1.00 68.41           H
ATOM     62  HN  SER A  24      -7.069 -10.674  54.689  1.00 68.41           H
ATOM     63  N   MET A  25      -4.425 -11.181  53.003  1.00 65.09           N
ATOM     64  CA  MET A  25      -3.137 -11.688  52.562  1.00 65.09           C
ATOM     65  C   MET A  25      -3.306 -12.942  51.702  1.00 65.09           C
ATOM     66  O   MET A  25      -2.577 -13.135  50.730  1.00 65.09           O
ATOM     67  HA  MET A  25      -2.695 -10.888  51.967  1.00 65.09           H
ATOM     68  CB  MET A  25      -2.273 -12.017  53.781  1.00 65.09           C
ATOM     69 1HB  MET A  25      -2.401 -11.246  54.540  1.00 65.09           H
ATOM     70 2HB  MET A  25      -2.604 -12.957  54.222  1.00 65.09           H
ATOM     71  CG  MET A  25      -0.796 -12.120  53.395  1.00 65.09           C
ATOM     72 1HG  MET A  25      -0.600 -13.086  52.930  1.00 65.09           H
ATOM     73 2HG  MET A  25      -0.550 -11.356  52.657  1.00 65.09           H
ATOM     74  SD  MET A  25       0.229 -11.922  54.843  1.00 65.09           S
ATOM     75  CE  MET A  25       1.831 -12.276  54.139  1.00 65.09           C
ATOM     76 1HE  MET A  25       1.833 -13.286  53.730  1.00 65.09           H
ATOM     77 2HE  MET A  25       2.044 -11.562  53.344  1.00 65.09           H
ATOM     78 3HE  MET A  25       2.593 -12.196  54.914  1.00 65.09           H
ATOM     79  HN  MET A  25      -4.665 -11.403  53.948  1.00 65.09           H
ATOM     80  N   GLU A  26      -4.271 -13.762  52.091  1.00 59.92           N
ATOM     81  CA  GLU A  26      -4.599 -14.950  51.321  1.00 59.92           C
ATOM     82  C   GLU A  26      -5.123 -14.558  49.938  1.00 59.92           C
ATOM     83  O   GLU A  26      -4.759 -15.172  48.936  1.00 59.92           O
ATOM     84  HA  GLU A  26      -3.662 -15.498  51.221  1.00 59.92           H
ATOM     85  CB  GLU A  26      -5.613 -15.822  52.065  1.00 59.92           C
ATOM     86 1HB  GLU A  26      -6.346 -15.188  52.565  1.00 59.92           H
ATOM     87 2HB  GLU A  26      -6.061 -16.535  51.373  1.00 59.92           H
ATOM     88  CG  GLU A  26      -4.929 -16.650  53.155  1.00 59.92           C
ATOM     89 1HG  GLU A  26      -4.165 -17.286  52.708  1.00 59.92           H
ATOM     90 2HG  GLU A  26      -4.422 -15.987  53.856  1.00 59.92           H
ATOM     91  CD  GLU A  26      -5.945 -17.514  53.905  1.00 59.92           C
ATOM     92  OE1 GLU A  26      -5.504 -18.524  54.496  1.00 59.92           O
ATOM     93  OE2 GLU A  26      -7.139 -17.146  53.871  1.00 59.92           O
ATOM     94  HN  GLU A  26      -4.823 -13.626  52.914  1.00 59.92           H
ATOM     95  N   ASP A  27      -5.968 -13.538  49.928  1.00 66.62           N
ATOM     96  CA  ASP A  27      -6.579 -13.085  48.689  1.00 66.62           C
ATOM     97  C   ASP A  27      -5.481 -12.680  47.703  1.00 66.62           C
ATOM     98  O   ASP A  27      -5.593 -12.936  46.505  1.00 66.62           O
ATOM     99  HA  ASP A  27      -7.167 -13.931  48.334  1.00 66.62           H
ATOM    100  CB  ASP A  27      -7.472 -11.866  48.929  1.00 66.62           C
ATOM    101 1HB  ASP A  27      -6.966 -11.165  49.594  1.00 66.62           H
ATOM    102 2HB  ASP A  27      -7.643 -11.345  47.987  1.00 66.62           H
ATOM    103  CG  ASP A  27      -8.812 -12.280  49.541  1.00 66.62           C
ATOM    104  OD1 ASP A  27      -9.162 -13.470  49.388  1.00 66.62           O
ATOM    105  OD2 ASP A  27      -9.456 -11.397  50.147  1.00 66.62           O
ATOM    106  HN  ASP A  27      -6.237 -13.026  50.743  1.00 66.62           H
ATOM    107  N   TYR A  28      -4.445 -12.055  48.244  1.00 66.09           N
ATOM    108  CA  TYR A  28      -3.345 -11.581  47.422  1.00 66.09           C
ATOM    109  C   TYR A  28      -2.467 -12.744  46.957  1.00 66.09           C
ATOM    110  O   TYR A  28      -1.958 -12.734  45.838  1.00 66.09           O
ATOM    111  HA  TYR A  28      -3.768 -11.083  46.549  1.00 66.09           H
ATOM    112  CB  TYR A  28      -2.517 -10.657  48.317  1.00 66.09           C
ATOM    113 1HB  TYR A  28      -3.171  -9.893  48.737  1.00 66.09           H
ATOM    114 2HB  TYR A  28      -2.125 -11.235  49.154  1.00 66.09           H
ATOM    115  CG  TYR A  28      -1.352  -9.974  47.598  1.00 66.09           C
ATOM    116  CD1 TYR A  28      -0.091 -10.533  47.642  1.00 66.09           C
ATOM    117  HD1 TYR A  28       0.075 -11.461  48.188  1.00 66.09           H
ATOM    118  CD2 TYR A  28      -1.563  -8.798  46.906  1.00 66.09           C
ATOM    119  HD2 TYR A  28      -2.559  -8.357  46.872  1.00 66.09           H
ATOM    120  CE1 TYR A  28       1.005  -9.889  46.965  1.00 66.09           C
ATOM    121  HE1 TYR A  28       2.006 -10.320  46.992  1.00 66.09           H
ATOM    122  CE2 TYR A  28      -0.466  -8.155  46.230  1.00 66.09           C
ATOM    123  HE2 TYR A  28      -0.619  -7.226  45.680  1.00 66.09           H
ATOM    124  CZ  TYR A  28       0.763  -8.732  46.293  1.00 66.09           C
ATOM    125  OH  TYR A  28       1.799  -8.125  45.653  1.00 66.09           O
ATOM    126  HH  TYR A  28       2.631  -8.670  45.755  1.00 66.09           H
ATOM    127  HN  TYR A  28      -4.351 -11.872  49.222  1.00 66.09           H
ATOM    128  N   VAL A  29      -2.315 -13.719  47.842  1.00 66.58           N
ATOM    129  CA  VAL A  29      -1.452 -14.854  47.564  1.00 66.58           C
ATOM    130  C   VAL A  29      -2.146 -15.786  46.569  1.00 66.58           C
ATOM    131  O   VAL A  29      -1.503 -16.341  45.680  1.00 66.58           O
ATOM    132  HA  VAL A  29      -0.540 -14.470  47.107  1.00 66.58           H
ATOM    133  CB  VAL A  29      -1.069 -15.553  48.870  1.00 66.58           C
ATOM    134  HB  VAL A  29      -1.987 -15.766  49.417  1.00 66.58           H
ATOM    135  CG1 VAL A  29      -0.365 -16.883  48.594  1.00 66.58           C
ATOM    136 1HG1 VAL A  29      -1.031 -17.536  48.031  1.00 66.58           H
ATOM    137 2HG1 VAL A  29       0.541 -16.702  48.016  1.00 66.58           H
ATOM    138 3HG1 VAL A  29      -0.104 -17.358  49.540  1.00 66.58           H
ATOM    139  CG2 VAL A  29      -0.201 -14.644  49.744  1.00 66.58           C
ATOM    140 1HG2 VAL A  29       0.711 -14.386  49.206  1.00 66.58           H
ATOM    141 2HG2 VAL A  29      -0.753 -13.735  49.982  1.00 66.58           H
ATOM    142 3HG2 VAL A  29       0.056 -15.165  50.666  1.00 66.58           H
ATOM    143  HN  VAL A  29      -2.769 -13.741  48.733  1.00 66.58           H
ATOM    144  N   ASN A  30      -3.451 -15.929  46.752  1.00 61.40           N
ATOM    145  CA  ASN A  30      -4.219 -16.870  45.956  1.00 61.40           C
ATOM    146  C   ASN A  30      -4.589 -16.219  44.621  1.00 61.40           C
ATOM    147  O   ASN A  30      -5.075 -16.891  43.712  1.00 61.40           O
ATOM    148  HA  ASN A  30      -3.571 -17.737  45.831  1.00 61.40           H
ATOM    149  CB  ASN A  30      -5.517 -17.262  46.666  1.00 61.40           C
ATOM    150 1HB  ASN A  30      -6.040 -16.365  46.997  1.00 61.40           H
ATOM    151 2HB  ASN A  30      -6.177 -17.776  45.968  1.00 61.40           H
ATOM    152  CG  ASN A  30      -5.232 -18.166  47.867  1.00 61.40           C
ATOM    153  OD1 ASN A  30      -4.216 -18.836  47.946  1.00 61.40           O
ATOM    154  ND2 ASN A  30      -6.184 -18.146  48.796  1.00 61.40           N
ATOM    155 1HD2 ASN A  30      -6.994 -17.573  48.670  1.00 61.40           H
ATOM    156 2HD2 ASN A  30      -6.090 -18.705  49.620  1.00 61.40           H
ATOM    157  HN  ASN A  30      -3.980 -15.417  47.429  1.00 61.40           H
ATOM    158  N   PHE A  31      -4.345 -14.919  44.546  1.00 68.93           N
ATOM    159  CA  PHE A  31      -4.602 -14.179  43.322  1.00 68.93           C
ATOM    160  C   PHE A  31      -3.720 -14.687  42.179  1.00 68.93           C
ATOM    161  O   PHE A  31      -2.494 -14.686  42.288  1.00 68.93           O
ATOM    162  HA  PHE A  31      -5.650 -14.332  43.065  1.00 68.93           H
ATOM    163  CB  PHE A  31      -4.258 -12.715  43.603  1.00 68.93           C
ATOM    164 1HB  PHE A  31      -4.748 -12.409  44.528  1.00 68.93           H
ATOM    165 2HB  PHE A  31      -3.184 -12.630  43.769  1.00 68.93           H
ATOM    166  CG  PHE A  31      -4.665 -11.754  42.485  1.00 68.93           C
ATOM    167  CD1 PHE A  31      -3.740 -11.331  41.581  1.00 68.93           C
ATOM    168  HD1 PHE A  31      -2.709 -11.678  41.654  1.00 68.93           H
ATOM    169  CD2 PHE A  31      -5.951 -11.322  42.394  1.00 68.93           C
ATOM    170  HD2 PHE A  31      -6.692 -11.661  43.118  1.00 68.93           H
ATOM    171  CE1 PHE A  31      -4.118 -10.439  40.543  1.00 68.93           C
ATOM    172  HE1 PHE A  31      -3.377 -10.101  39.819  1.00 68.93           H
ATOM    173  CE2 PHE A  31      -6.329 -10.430  41.355  1.00 68.93           C
ATOM    174  HE2 PHE A  31      -7.360 -10.084  41.282  1.00 68.93           H
ATOM    175  CZ  PHE A  31      -5.404 -10.008  40.452  1.00 68.93           C
ATOM    176  HZ  PHE A  31      -5.694  -9.323  39.655  1.00 68.93           H
ATOM    177  HN  PHE A  31      -3.979 -14.374  45.300  1.00 68.93           H
ATOM    178  N   ASN A  32      -4.377 -15.108  41.109  1.00 60.87           N
ATOM    179  CA  ASN A  32      -3.668 -15.614  39.946  1.00 60.87           C
ATOM    180  C   ASN A  32      -3.135 -14.436  39.127  1.00 60.87           C
ATOM    181  O   ASN A  32      -3.855 -13.870  38.306  1.00 60.87           O
ATOM    182  HA  ASN A  32      -2.870 -16.239  40.346  1.00 60.87           H
ATOM    183  CB  ASN A  32      -4.598 -16.432  39.047  1.00 60.87           C
ATOM    184 1HB  ASN A  32      -5.185 -17.120  39.655  1.00 60.87           H
ATOM    185 2HB  ASN A  32      -5.302 -15.768  38.545  1.00 60.87           H
ATOM    186  CG  ASN A  32      -3.800 -17.219  38.005  1.00 60.87           C
ATOM    187  OD1 ASN A  32      -2.585 -17.142  37.928  1.00 60.87           O
ATOM    188  ND2 ASN A  32      -4.549 -17.978  37.210  1.00 60.87           N
ATOM    189 1HD2 ASN A  32      -5.542 -17.996  37.327  1.00 60.87           H
ATOM    190 2HD2 ASN A  32      -4.119 -18.531  36.496  1.00 60.87           H
ATOM    191  HN  ASN A  32      -5.374 -15.108  41.029  1.00 60.87           H
ATOM    192  N   PHE A  33      -1.878 -14.102  39.380  1.00 63.48           N
ATOM    193  CA  PHE A  33      -1.198 -13.092  38.588  1.00 63.48           C
ATOM    194  C   PHE A  33      -0.765 -13.656  37.234  1.00 63.48           C
ATOM    195  O   PHE A  33       0.422 -13.663  36.911  1.00 63.48           O
ATOM    196  HA  PHE A  33      -1.904 -12.276  38.430  1.00 63.48           H
ATOM    197  CB  PHE A  33       0.045 -12.670  39.373  1.00 63.48           C
ATOM    198 1HB  PHE A  33       0.629 -13.558  39.614  1.00 63.48           H
ATOM    199 2HB  PHE A  33       0.669 -12.042  38.736  1.00 63.48           H
ATOM    200  CG  PHE A  33      -0.262 -11.913  40.666  1.00 63.48           C
ATOM    201  CD1 PHE A  33      -0.488 -10.572  40.632  1.00 63.48           C
ATOM    202  HD1 PHE A  33      -0.450 -10.037  39.683  1.00 63.48           H
ATOM    203  CD2 PHE A  33      -0.310 -12.580  41.850  1.00 63.48           C
ATOM    204  HD2 PHE A  33      -0.129 -13.655  41.877  1.00 63.48           H
ATOM    205  CE1 PHE A  33      -0.774  -9.869  41.833  1.00 63.48           C
ATOM    206  HE1 PHE A  33      -0.954  -8.795  41.806  1.00 63.48           H
ATOM    207  CE2 PHE A  33      -0.595 -11.878  43.051  1.00 63.48           C
ATOM    208  HE2 PHE A  33      -0.633 -12.413  43.999  1.00 63.48           H
ATOM    209  CZ  PHE A  33      -0.821 -10.537  43.017  1.00 63.48           C
ATOM    210  HZ  PHE A  33      -1.040  -9.998  43.938  1.00 63.48           H
ATOM    211  HN  PHE A  33      -1.327 -14.509  40.109  1.00 63.48           H
ATOM    212  N   THR A  34      -1.751 -14.116  36.477  1.00 62.44           N
ATOM    213  CA  THR A  34      -1.572 -14.307  35.048  1.00 62.44           C
ATOM    214  C   THR A  34      -1.120 -13.002  34.389  1.00 62.44           C
ATOM    215  O   THR A  34      -1.775 -11.971  34.531  1.00 62.44           O
ATOM    216  HA  THR A  34      -0.775 -15.034  34.896  1.00 62.44           H
ATOM    217  CB  THR A  34      -2.880 -14.855  34.476  1.00 62.44           C
ATOM    218  HB  THR A  34      -2.916 -14.728  33.394  1.00 62.44           H
ATOM    219  OG1 THR A  34      -3.893 -14.171  35.209  1.00 62.44           O
ATOM    220  HG1 THR A  34      -3.829 -13.187  35.043  1.00 62.44           H
ATOM    221  CG2 THR A  34      -3.100 -16.329  34.824  1.00 62.44           C
ATOM    222 1HG2 THR A  34      -3.132 -16.445  35.908  1.00 62.44           H
ATOM    223 2HG2 THR A  34      -2.281 -16.923  34.419  1.00 62.44           H
ATOM    224 3HG2 THR A  34      -4.042 -16.667  34.394  1.00 62.44           H
ATOM    225  HN  THR A  34      -2.657 -14.357  36.825  1.00 62.44           H
ATOM    226  N   ASP A  35      -0.003 -13.089  33.681  1.00 67.38           N
ATOM    227  CA  ASP A  35       0.621 -11.904  33.119  1.00 67.38           C
ATOM    228  C   ASP A  35      -0.066 -11.549  31.799  1.00 67.38           C
ATOM    229  O   ASP A  35       0.395 -11.942  30.729  1.00 67.38           O
ATOM    230  HA  ASP A  35       0.498 -11.129  33.875  1.00 67.38           H
ATOM    231  CB  ASP A  35       2.104 -12.147  32.829  1.00 67.38           C
ATOM    232 1HB  ASP A  35       2.519 -12.821  33.579  1.00 67.38           H
ATOM    233 2HB  ASP A  35       2.213 -12.640  31.863  1.00 67.38           H
ATOM    234  CG  ASP A  35       2.885 -10.832  32.828  1.00 67.38           C
ATOM    235  OD1 ASP A  35       2.233  -9.784  33.030  1.00 67.38           O
ATOM    236  OD2 ASP A  35       4.117 -10.903  32.626  1.00 67.38           O
ATOM    237  HN  ASP A  35       0.473 -13.948  33.491  1.00 67.38           H
ATOM    238  N   PHE A  36      -1.158 -10.808  31.918  1.00 82.15           N
ATOM    239  CA  PHE A  36      -1.876 -10.338  30.745  1.00 82.15           C
ATOM    240  C   PHE A  36      -1.197  -9.105  30.145  1.00 82.15           C
ATOM    241  O   PHE A  36      -1.541  -8.677  29.044  1.00 82.15           O
ATOM    242  HA  PHE A  36      -1.867 -11.147  30.015  1.00 82.15           H
ATOM    243  CB  PHE A  36      -3.284  -9.956  31.205  1.00 82.15           C
ATOM    244 1HB  PHE A  36      -3.207  -9.285  32.061  1.00 82.15           H
ATOM    245 2HB  PHE A  36      -3.777  -9.400  30.408  1.00 82.15           H
ATOM    246  CG  PHE A  36      -4.158 -11.151  31.590  1.00 82.15           C
ATOM    247  CD1 PHE A  36      -4.149 -12.275  30.824  1.00 82.15           C
ATOM    248  HD1 PHE A  36      -3.519 -12.324  29.936  1.00 82.15           H
ATOM    249  CD2 PHE A  36      -4.944 -11.090  32.699  1.00 82.15           C
ATOM    250  HD2 PHE A  36      -4.951 -10.190  33.313  1.00 82.15           H
ATOM    251  CE1 PHE A  36      -4.961 -13.384  31.182  1.00 82.15           C
ATOM    252  HE1 PHE A  36      -4.954 -14.285  30.568  1.00 82.15           H
ATOM    253  CE2 PHE A  36      -5.755 -12.199  33.056  1.00 82.15           C
ATOM    254  HE2 PHE A  36      -6.385 -12.150  33.944  1.00 82.15           H
ATOM    255  CZ  PHE A  36      -5.746 -13.323  32.290  1.00 82.15           C
ATOM    256  HZ  PHE A  36      -6.369 -14.175  32.564  1.00 82.15           H
ATOM    257  HN  PHE A  36      -1.552 -10.530  32.794  1.00 82.15           H
ATOM    258  N   TYR A  37      -0.244  -8.570  30.894  1.00 86.85           N
ATOM    259  CA  TYR A  37       0.565  -7.468  30.402  1.00 86.85           C
ATOM    260  C   TYR A  37       1.761  -7.983  29.598  1.00 86.85           C
ATOM    261  O   TYR A  37       2.693  -8.554  30.163  1.00 86.85           O
ATOM    262  HA  TYR A  37      -0.061  -6.854  29.754  1.00 86.85           H
ATOM    263  CB  TYR A  37       1.077  -6.733  31.642  1.00 86.85           C
ATOM    264 1HB  TYR A  37       0.231  -6.494  32.285  1.00 86.85           H
ATOM    265 2HB  TYR A  37       1.727  -7.403  32.206  1.00 86.85           H
ATOM    266  CG  TYR A  37       1.843  -5.446  31.331  1.00 86.85           C
ATOM    267  CD1 TYR A  37       3.221  -5.464  31.255  1.00 86.85           C
ATOM    268  HD1 TYR A  37       3.764  -6.396  31.417  1.00 86.85           H
ATOM    269  CD2 TYR A  37       1.156  -4.267  31.126  1.00 86.85           C
ATOM    270  HD2 TYR A  37       0.068  -4.252  31.186  1.00 86.85           H
ATOM    271  CE1 TYR A  37       3.942  -4.253  30.962  1.00 86.85           C
ATOM    272  HE1 TYR A  37       5.030  -4.253  30.900  1.00 86.85           H
ATOM    273  CE2 TYR A  37       1.877  -3.055  30.833  1.00 86.85           C
ATOM    274  HE2 TYR A  37       1.347  -2.117  30.669  1.00 86.85           H
ATOM    275  CZ  TYR A  37       3.235  -3.108  30.766  1.00 86.85           C
ATOM    276  OH  TYR A  37       3.915  -1.964  30.489  1.00 86.85           O
ATOM    277  HH  TYR A  37       3.276  -1.237  30.238  1.00 86.85           H
ATOM    278  HN  TYR A  37      -0.023  -8.876  31.820  1.00 86.85           H
ATOM    279  N   CYS A  38       1.696  -7.762  28.294  1.00 90.13           N
ATOM    280  CA  CYS A  38       2.711  -8.284  27.395  1.00 90.13           C
ATOM    281  C   CYS A  38       3.762  -7.194  27.171  1.00 90.13           C
ATOM    282  O   CYS A  38       3.468  -6.156  26.581  1.00 90.13           O
ATOM    283  HA  CYS A  38       3.152  -9.150  27.889  1.00 90.13           H
ATOM    284  CB  CYS A  38       2.104  -8.771  26.077  1.00 90.13           C
ATOM    285 1HB  CYS A  38       1.273  -9.446  26.278  1.00 90.13           H
ATOM    286 2HB  CYS A  38       1.701  -7.926  25.519  1.00 90.13           H
ATOM    287  SG  CYS A  38       3.377  -9.627  25.080  1.00 90.13           S
ATOM    288  HN  CYS A  38       0.969  -7.238  27.851  1.00 90.13           H
ATOM    289  N   GLU A  39       4.965  -7.469  27.653  1.00 82.25           N
ATOM    290  CA  GLU A  39       6.110  -6.637  27.325  1.00 82.25           C
ATOM    291  C   GLU A  39       6.707  -7.063  25.982  1.00 82.25           C
ATOM    292  O   GLU A  39       7.128  -8.208  25.821  1.00 82.25           O
ATOM    293  HA  GLU A  39       5.720  -5.622  27.251  1.00 82.25           H
ATOM    294  CB  GLU A  39       7.163  -6.690  28.434  1.00 82.25           C
ATOM    295 1HB  GLU A  39       7.445  -7.726  28.623  1.00 82.25           H
ATOM    296 2HB  GLU A  39       8.008  -6.055  28.169  1.00 82.25           H
ATOM    297  CG  GLU A  39       6.603  -6.139  29.747  1.00 82.25           C
ATOM    298 1HG  GLU A  39       6.151  -5.162  29.572  1.00 82.25           H
ATOM    299 2HG  GLU A  39       5.814  -6.795  30.114  1.00 82.25           H
ATOM    300  CD  GLU A  39       7.704  -6.016  30.803  1.00 82.25           C
ATOM    301  OE1 GLU A  39       7.410  -5.422  31.862  1.00 82.25           O
ATOM    302  OE2 GLU A  39       8.814  -6.520  30.527  1.00 82.25           O
ATOM    303  HN  GLU A  39       5.162  -8.241  28.257  1.00 82.25           H
ATOM    304  N   LYS A  40       6.725  -6.119  25.052  1.00 88.17           N
ATOM    305  CA  LYS A  40       7.094  -6.426  23.681  1.00 88.17           C
ATOM    306  C   LYS A  40       8.524  -5.949  23.423  1.00 88.17           C
ATOM    307  O   LYS A  40       8.858  -5.549  22.309  1.00 88.17           O
ATOM    308  HA  LYS A  40       7.066  -7.510  23.570  1.00 88.17           H
ATOM    309  CB  LYS A  40       6.067  -5.845  22.707  1.00 88.17           C
ATOM    310 1HB  LYS A  40       5.978  -4.770  22.864  1.00 88.17           H
ATOM    311 2HB  LYS A  40       6.409  -5.990  21.682  1.00 88.17           H
ATOM    312  CG  LYS A  40       4.700  -6.507  22.891  1.00 88.17           C
ATOM    313 1HG  LYS A  40       4.807  -7.590  22.844  1.00 88.17           H
ATOM    314 2HG  LYS A  40       4.307  -6.268  23.880  1.00 88.17           H
ATOM    315  CD  LYS A  40       3.714  -6.039  21.819  1.00 88.17           C
ATOM    316 1HD  LYS A  40       3.568  -4.962  21.899  1.00 88.17           H
ATOM    317 2HD  LYS A  40       4.130  -6.231  20.829  1.00 88.17           H
ATOM    318  CE  LYS A  40       2.369  -6.754  21.960  1.00 88.17           C
ATOM    319 1HE  LYS A  40       2.525  -7.832  21.985  1.00 88.17           H
ATOM    320 2HE  LYS A  40       1.902  -6.478  22.906  1.00 88.17           H
ATOM    321  NZ  LYS A  40       1.474  -6.401  20.836  1.00 88.17           N
ATOM    322 1HZ  LYS A  40       0.603  -6.912  20.924  1.00 88.17           H
ATOM    323 2HZ  LYS A  40       1.284  -5.405  20.855  1.00 88.17           H
ATOM    324 3HZ  LYS A  40       1.921  -6.643  19.959  1.00 88.17           H
ATOM    325  HN  LYS A  40       6.493  -5.161  25.223  1.00 88.17           H
ATOM    326  N   ASN A  41       9.331  -6.007  24.472  1.00 83.41           N
ATOM    327  CA  ASN A  41      10.704  -5.538  24.388  1.00 83.41           C
ATOM    328  C   ASN A  41      11.434  -6.306  23.284  1.00 83.41           C
ATOM    329  O   ASN A  41      12.182  -5.718  22.505  1.00 83.41           O
ATOM    330  HA  ASN A  41      10.629  -4.471  24.174  1.00 83.41           H
ATOM    331  CB  ASN A  41      11.449  -5.775  25.702  1.00 83.41           C
ATOM    332 1HB  ASN A  41      11.293  -6.802  26.033  1.00 83.41           H
ATOM    333 2HB  ASN A  41      12.521  -5.650  25.545  1.00 83.41           H
ATOM    334  CG  ASN A  41      10.972  -4.807  26.786  1.00 83.41           C
ATOM    335  OD1 ASN A  41      10.561  -3.690  26.520  1.00 83.41           O
ATOM    336  ND2 ASN A  41      11.048  -5.296  28.021  1.00 83.41           N
ATOM    337 1HD2 ASN A  41      11.395  -6.222  28.171  1.00 83.41           H
ATOM    338 2HD2 ASN A  41      10.759  -4.738  28.799  1.00 83.41           H
ATOM    339  HN  ASN A  41       9.062  -6.367  25.366  1.00 83.41           H
ATOM    340  N   ASN A  42      11.192  -7.608  23.254  1.00 84.21           N
ATOM    341  CA  ASN A  42      11.860  -8.471  22.295  1.00 84.21           C
ATOM    342  C   ASN A  42      11.423  -8.089  20.880  1.00 84.21           C
ATOM    343  O   ASN A  42      12.221  -8.143  19.945  1.00 84.21           O
ATOM    344  HA  ASN A  42      12.926  -8.312  22.460  1.00 84.21           H
ATOM    345  CB  ASN A  42      11.491  -9.938  22.524  1.00 84.21           C
ATOM    346 1HB  ASN A  42      10.407 -10.051  22.507  1.00 84.21           H
ATOM    347 2HB  ASN A  42      11.887 -10.548  21.712  1.00 84.21           H
ATOM    348  CG  ASN A  42      12.040 -10.440  23.861  1.00 84.21           C
ATOM    349  OD1 ASN A  42      12.845  -9.795  24.512  1.00 84.21           O
ATOM    350  ND2 ASN A  42      11.562 -11.624  24.233  1.00 84.21           N
ATOM    351 1HD2 ASN A  42      10.902 -12.102  23.652  1.00 84.21           H
ATOM    352 2HD2 ASN A  42      11.861 -12.037  25.093  1.00 84.21           H
ATOM    353  HN  ASN A  42      10.554  -8.072  23.868  1.00 84.21           H
ATOM    354  N   VAL A  43      10.158  -7.712  20.767  1.00 91.41           N
ATOM    355  CA  VAL A  43       9.591  -7.373  19.473  1.00 91.41           C
ATOM    356  C   VAL A  43      10.245  -6.092  18.953  1.00 91.41           C
ATOM    357  O   VAL A  43      10.574  -5.993  17.772  1.00 91.41           O
ATOM    358  HA  VAL A  43       9.824  -8.189  18.788  1.00 91.41           H
ATOM    359  CB  VAL A  43       8.069  -7.266  19.581  1.00 91.41           C
ATOM    360  HB  VAL A  43       7.838  -6.438  20.251  1.00 91.41           H
ATOM    361  CG1 VAL A  43       7.443  -6.956  18.220  1.00 91.41           C
ATOM    362 1HG1 VAL A  43       7.834  -6.010  17.846  1.00 91.41           H
ATOM    363 2HG1 VAL A  43       7.688  -7.753  17.517  1.00 91.41           H
ATOM    364 3HG1 VAL A  43       6.360  -6.885  18.325  1.00 91.41           H
ATOM    365  CG2 VAL A  43       7.470  -8.539  20.183  1.00 91.41           C
ATOM    366 1HG2 VAL A  43       7.716  -9.391  19.549  1.00 91.41           H
ATOM    367 2HG2 VAL A  43       7.881  -8.698  21.180  1.00 91.41           H
ATOM    368 3HG2 VAL A  43       6.387  -8.436  20.248  1.00 91.41           H
ATOM    369  HN  VAL A  43       9.527  -7.635  21.538  1.00 91.41           H
ATOM    370  N   ARG A  44      10.416  -5.142  19.861  1.00 87.42           N
ATOM    371  CA  ARG A  44      11.022  -3.869  19.509  1.00 87.42           C
ATOM    372  C   ARG A  44      12.487  -4.070  19.117  1.00 87.42           C
ATOM    373  O   ARG A  44      12.986  -3.408  18.208  1.00 87.42           O
ATOM    374  HA  ARG A  44      10.436  -3.506  18.664  1.00 87.42           H
ATOM    375  CB  ARG A  44      10.943  -2.880  20.673  1.00 87.42           C
ATOM    376 1HB  ARG A  44      11.348  -3.341  21.574  1.00 87.42           H
ATOM    377 2HB  ARG A  44      11.560  -2.008  20.457  1.00 87.42           H
ATOM    378  CG  ARG A  44       9.499  -2.441  20.923  1.00 87.42           C
ATOM    379 1HG  ARG A  44       9.029  -2.168  19.978  1.00 87.42           H
ATOM    380 2HG  ARG A  44       8.928  -3.273  21.334  1.00 87.42           H
ATOM    381  CD  ARG A  44       9.446  -1.254  21.887  1.00 87.42           C
ATOM    382 1HD  ARG A  44      10.150  -0.485  21.569  1.00 87.42           H
ATOM    383 2HD  ARG A  44       8.453  -0.804  21.869  1.00 87.42           H
ATOM    384  NE  ARG A  44       9.773  -1.701  23.259  1.00 87.42           N
ATOM    385  HE  ARG A  44      10.737  -1.757  23.517  1.00 87.42           H
ATOM    386  CZ  ARG A  44       8.857  -2.036  24.178  1.00 87.42           C
ATOM    387  NH1 ARG A  44       7.550  -1.980  23.888  1.00 87.42           N
ATOM    388 1HH1 ARG A  44       7.252  -1.687  22.980  1.00 87.42           H
ATOM    389 2HH1 ARG A  44       6.873  -2.232  24.580  1.00 87.42           H
ATOM    390  NH2 ARG A  44       9.268  -2.428  25.392  1.00 87.42           N
ATOM    391 1HH2 ARG A  44       8.597  -2.682  26.089  1.00 87.42           H
ATOM    392 2HH2 ARG A  44      10.245  -2.467  25.601  1.00 87.42           H
ATOM    393  HN  ARG A  44      10.148  -5.231  20.821  1.00 87.42           H
ATOM    394  N   GLN A  45      13.135  -4.986  19.822  1.00 83.66           N
ATOM    395  CA  GLN A  45      14.542  -5.258  19.581  1.00 83.66           C
ATOM    396  C   GLN A  45      14.736  -5.847  18.182  1.00 83.66           C
ATOM    397  O   GLN A  45      15.678  -5.486  17.478  1.00 83.66           O
ATOM    398  HA  GLN A  45      15.040  -4.291  19.648  1.00 83.66           H
ATOM    399  CB  GLN A  45      15.110  -6.191  20.652  1.00 83.66           C
ATOM    400 1HB  GLN A  45      14.851  -5.815  21.641  1.00 83.66           H
ATOM    401 2HB  GLN A  45      14.658  -7.178  20.557  1.00 83.66           H
ATOM    402  CG  GLN A  45      16.631  -6.308  20.526  1.00 83.66           C
ATOM    403 1HG  GLN A  45      16.888  -6.722  19.551  1.00 83.66           H
ATOM    404 2HG  GLN A  45      17.081  -5.316  20.580  1.00 83.66           H
ATOM    405  CD  GLN A  45      17.206  -7.196  21.631  1.00 83.66           C
ATOM    406  OE1 GLN A  45      16.493  -7.871  22.355  1.00 83.66           O
ATOM    407  NE2 GLN A  45      18.532  -7.157  21.720  1.00 83.66           N
ATOM    408 1HE2 GLN A  45      19.059  -6.582  21.095  1.00 83.66           H
ATOM    409 2HE2 GLN A  45      19.003  -7.704  22.413  1.00 83.66           H
ATOM    410  HN  GLN A  45      12.716  -5.535  20.544  1.00 83.66           H
ATOM    411  N   PHE A  46      13.829  -6.743  17.820  1.00 93.01           N
ATOM    412  CA  PHE A  46      13.855  -7.340  16.496  1.00 93.01           C
ATOM    413  C   PHE A  46      13.664  -6.278  15.411  1.00 93.01           C
ATOM    414  O   PHE A  46      14.394  -6.259  14.422  1.00 93.01           O
ATOM    415  HA  PHE A  46      14.829  -7.812  16.372  1.00 93.01           H
ATOM    416  CB  PHE A  46      12.692  -8.333  16.431  1.00 93.01           C
ATOM    417 1HB  PHE A  46      12.832  -9.091  17.201  1.00 93.01           H
ATOM    418 2HB  PHE A  46      11.766  -7.808  16.665  1.00 93.01           H
ATOM    419  CG  PHE A  46      12.540  -9.025  15.075  1.00 93.01           C
ATOM    420  CD1 PHE A  46      11.610  -8.584  14.186  1.00 93.01           C
ATOM    421  HD1 PHE A  46      10.973  -7.737  14.440  1.00 93.01           H
ATOM    422  CD2 PHE A  46      13.335 -10.083  14.759  1.00 93.01           C
ATOM    423  HD2 PHE A  46      14.080 -10.437  15.471  1.00 93.01           H
ATOM    424  CE1 PHE A  46      11.469  -9.227  12.928  1.00 93.01           C
ATOM    425  HE1 PHE A  46      10.724  -8.873  12.216  1.00 93.01           H
ATOM    426  CE2 PHE A  46      13.194 -10.725  13.500  1.00 93.01           C
ATOM    427  HE2 PHE A  46      13.831 -11.573  13.247  1.00 93.01           H
ATOM    428  CZ  PHE A  46      12.264 -10.284  12.612  1.00 93.01           C
ATOM    429  HZ  PHE A  46      12.156 -10.777  11.646  1.00 93.01           H
ATOM    430  HN  PHE A  46      13.089  -7.060  18.413  1.00 93.01           H
ATOM    431  N   ALA A  47      12.679  -5.421  15.634  1.00 93.26           N
ATOM    432  CA  ALA A  47      12.334  -4.405  14.654  1.00 93.26           C
ATOM    433  C   ALA A  47      13.541  -3.493  14.425  1.00 93.26           C
ATOM    434  O   ALA A  47      13.819  -3.097  13.294  1.00 93.26           O
ATOM    435  HA  ALA A  47      12.092  -4.913  13.720  1.00 93.26           H
ATOM    436  CB  ALA A  47      11.102  -3.633  15.129  1.00 93.26           C
ATOM    437 1HB  ALA A  47      10.266  -4.322  15.248  1.00 93.26           H
ATOM    438 2HB  ALA A  47      11.319  -3.156  16.085  1.00 93.26           H
ATOM    439 3HB  ALA A  47      10.844  -2.871  14.394  1.00 93.26           H
ATOM    440  HN  ALA A  47      12.122  -5.413  16.464  1.00 93.26           H
ATOM    441  N   SER A  48      14.227  -3.187  15.517  1.00 91.48           N
ATOM    442  CA  SER A  48      15.293  -2.200  15.479  1.00 91.48           C
ATOM    443  C   SER A  48      16.448  -2.711  14.616  1.00 91.48           C
ATOM    444  O   SER A  48      17.247  -1.923  14.113  1.00 91.48           O
ATOM    445  HA  SER A  48      14.847  -1.311  15.034  1.00 91.48           H
ATOM    446  CB  SER A  48      15.788  -1.871  16.889  1.00 91.48           C
ATOM    447 1HB  SER A  48      16.431  -0.991  16.851  1.00 91.48           H
ATOM    448 2HB  SER A  48      14.938  -1.617  17.522  1.00 91.48           H
ATOM    449  OG  SER A  48      16.504  -2.957  17.470  1.00 91.48           O
ATOM    450  HG  SER A  48      16.829  -2.703  18.382  1.00 91.48           H
ATOM    451  HN  SER A  48      14.064  -3.600  16.413  1.00 91.48           H
ATOM    452  N   HIS A  49      16.501  -4.027  14.472  1.00 87.53           N
ATOM    453  CA  HIS A  49      17.576  -4.656  13.725  1.00 87.53           C
ATOM    454  C   HIS A  49      17.106  -4.949  12.298  1.00 87.53           C
ATOM    455  O   HIS A  49      17.867  -4.789  11.345  1.00 87.53           O
ATOM    456  HA  HIS A  49      18.394  -3.936  13.688  1.00 87.53           H
ATOM    457  CB  HIS A  49      18.085  -5.904  14.449  1.00 87.53           C
ATOM    458 1HB  HIS A  49      17.236  -6.548  14.681  1.00 87.53           H
ATOM    459 2HB  HIS A  49      18.735  -6.463  13.777  1.00 87.53           H
ATOM    460  CG  HIS A  49      18.837  -5.609  15.725  1.00 87.53           C
ATOM    461  ND1 HIS A  49      18.207  -5.435  16.944  1.00 87.53           N
ATOM    462  HD1 HIS A  49      17.221  -5.483  17.105  1.00 87.53           H
ATOM    463  CD2 HIS A  49      20.173  -5.461  15.958  1.00 87.53           C
ATOM    464  HD2 HIS A  49      20.962  -5.536  15.210  1.00 87.53           H
ATOM    465  CE1 HIS A  49      19.131  -5.192  17.862  1.00 87.53           C
ATOM    466  HE1 HIS A  49      18.950  -5.011  18.922  1.00 87.53           H
ATOM    467  NE2 HIS A  49      20.349  -5.208  17.249  1.00 87.53           N
ATOM    468  HN  HIS A  49      15.827  -4.659  14.855  1.00 87.53           H
ATOM    469  N   PHE A  50      15.855  -5.373  12.197  1.00 91.31           N
ATOM    470  CA  PHE A  50      15.358  -5.950  10.959  1.00 91.31           C
ATOM    471  C   PHE A  50      14.873  -4.859  10.002  1.00 91.31           C
ATOM    472  O   PHE A  50      15.186  -4.888   8.813  1.00 91.31           O
ATOM    473  HA  PHE A  50      16.185  -6.492  10.500  1.00 91.31           H
ATOM    474  CB  PHE A  50      14.177  -6.850  11.327  1.00 91.31           C
ATOM    475 1HB  PHE A  50      14.507  -7.580  12.067  1.00 91.31           H
ATOM    476 2HB  PHE A  50      13.405  -6.244  11.801  1.00 91.31           H
ATOM    477  CG  PHE A  50      13.565  -7.591  10.137  1.00 91.31           C
ATOM    478  CD1 PHE A  50      12.383  -7.173   9.610  1.00 91.31           C
ATOM    479  HD1 PHE A  50      11.873  -6.309  10.035  1.00 91.31           H
ATOM    480  CD2 PHE A  50      14.203  -8.669   9.606  1.00 91.31           C
ATOM    481  HD2 PHE A  50      15.150  -9.005  10.029  1.00 91.31           H
ATOM    482  CE1 PHE A  50      11.815  -7.861   8.505  1.00 91.31           C
ATOM    483  HE1 PHE A  50      10.868  -7.525   8.083  1.00 91.31           H
ATOM    484  CE2 PHE A  50      13.635  -9.357   8.502  1.00 91.31           C
ATOM    485  HE2 PHE A  50      14.146 -10.221   8.076  1.00 91.31           H
ATOM    486  CZ  PHE A  50      12.453  -8.938   7.975  1.00 91.31           C
ATOM    487  HZ  PHE A  50      12.017  -9.467   7.126  1.00 91.31           H
ATOM    488  HN  PHE A  50      15.187  -5.328  12.940  1.00 91.31           H
ATOM    489  N   LEU A  51      14.118  -3.922  10.557  1.00 93.38           N
ATOM    490  CA  LEU A  51      13.338  -3.009   9.740  1.00 93.38           C
ATOM    491  C   LEU A  51      14.273  -1.984   9.093  1.00 93.38           C
ATOM    492  O   LEU A  51      14.190  -1.735   7.892  1.00 93.38           O
ATOM    493  HA  LEU A  51      12.870  -3.596   8.950  1.00 93.38           H
ATOM    494  CB  LEU A  51      12.213  -2.380  10.564  1.00 93.38           C
ATOM    495 1HB  LEU A  51      12.656  -1.878  11.424  1.00 93.38           H
ATOM    496 2HB  LEU A  51      11.732  -1.611   9.959  1.00 93.38           H
ATOM    497  CG  LEU A  51      11.134  -3.341  11.070  1.00 93.38           C
ATOM    498  HG  LEU A  51      11.607  -4.066  11.732  1.00 93.38           H
ATOM    499  CD1 LEU A  51      10.080  -2.597  11.892  1.00 93.38           C
ATOM    500 1HD1 LEU A  51      10.556  -2.124  12.751  1.00 93.38           H
ATOM    501 2HD1 LEU A  51       9.607  -1.835  11.273  1.00 93.38           H
ATOM    502 3HD1 LEU A  51       9.326  -3.304  12.239  1.00 93.38           H
ATOM    503  CD2 LEU A  51      10.511  -4.124   9.912  1.00 93.38           C
ATOM    504 1HD2 LEU A  51      10.057  -3.428   9.206  1.00 93.38           H
ATOM    505 2HD2 LEU A  51      11.285  -4.701   9.407  1.00 93.38           H
ATOM    506 3HD2 LEU A  51       9.748  -4.799  10.300  1.00 93.38           H
ATOM    507  HN  LEU A  51      14.035  -3.783  11.544  1.00 93.38           H
ATOM    508  N   PRO A  52      15.175  -1.375   9.874  1.00 94.69           N
ATOM    509  CA  PRO A  52      15.915  -0.203   9.400  1.00 94.69           C
ATOM    510  C   PRO A  52      16.602  -0.455   8.068  1.00 94.69           C
ATOM    511  O   PRO A  52      16.467   0.337   7.137  1.00 94.69           O
ATOM    512  HA  PRO A  52      15.229   0.623   9.215  1.00 94.69           H
ATOM    513  CB  PRO A  52      16.925   0.065  10.518  1.00 94.69           C
ATOM    514 1HB  PRO A  52      17.871  -0.443  10.334  1.00 94.69           H
ATOM    515 2HB  PRO A  52      17.147   1.128  10.611  1.00 94.69           H
ATOM    516  CG  PRO A  52      16.228  -0.476  11.761  1.00 94.69           C
ATOM    517 1HG  PRO A  52      16.935  -0.682  12.564  1.00 94.69           H
ATOM    518 2HG  PRO A  52      15.507   0.236  12.162  1.00 94.69           H
ATOM    519  CD  PRO A  52      15.557  -1.741  11.250  1.00 94.69           C
ATOM    520 1HD  PRO A  52      16.237  -2.593  11.264  1.00 94.69           H
ATOM    521 2HD  PRO A  52      14.695  -2.016  11.858  1.00 94.69           H
ATOM    522  N   PRO A  53      17.351  -1.559   7.945  1.00 95.18           N
ATOM    523  CA  PRO A  53      18.137  -1.807   6.734  1.00 95.18           C
ATOM    524  C   PRO A  53      17.259  -2.100   5.527  1.00 95.18           C
ATOM    525  O   PRO A  53      17.594  -1.722   4.406  1.00 95.18           O
ATOM    526  HA  PRO A  53      18.703  -0.915   6.463  1.00 95.18           H
ATOM    527  CB  PRO A  53      19.009  -3.007   7.106  1.00 95.18           C
ATOM    528 1HB  PRO A  53      19.205  -3.644   6.244  1.00 95.18           H
ATOM    529 2HB  PRO A  53      19.977  -2.694   7.497  1.00 95.18           H
ATOM    530  CG  PRO A  53      18.199  -3.725   8.149  1.00 95.18           C
ATOM    531 1HG  PRO A  53      17.475  -4.399   7.691  1.00 95.18           H
ATOM    532 2HG  PRO A  53      18.835  -4.331   8.793  1.00 95.18           H
ATOM    533  CD  PRO A  53      17.512  -2.643   8.930  1.00 95.18           C
ATOM    534 1HD  PRO A  53      16.551  -2.978   9.320  1.00 95.18           H
ATOM    535 2HD  PRO A  53      18.109  -2.324   9.785  1.00 95.18           H
ATOM    536  N   LEU A  54      16.149  -2.772   5.793  1.00 92.94           N
ATOM    537  CA  LEU A  54      15.258  -3.195   4.726  1.00 92.94           C
ATOM    538  C   LEU A  54      14.561  -1.969   4.133  1.00 92.94           C
ATOM    539  O   LEU A  54      14.405  -1.867   2.917  1.00 92.94           O
ATOM    540  HA  LEU A  54      15.871  -3.653   3.950  1.00 92.94           H
ATOM    541  CB  LEU A  54      14.291  -4.268   5.230  1.00 92.94           C
ATOM    542 1HB  LEU A  54      13.782  -3.884   6.115  1.00 92.94           H
ATOM    543 2HB  LEU A  54      13.528  -4.429   4.468  1.00 92.94           H
ATOM    544  CG  LEU A  54      14.914  -5.621   5.581  1.00 92.94           C
ATOM    545  HG  LEU A  54      15.654  -5.463   6.366  1.00 92.94           H
ATOM    546  CD1 LEU A  54      13.861  -6.581   6.140  1.00 92.94           C
ATOM    547 1HD1 LEU A  54      13.422  -6.153   7.042  1.00 92.94           H
ATOM    548 2HD1 LEU A  54      13.081  -6.738   5.396  1.00 92.94           H
ATOM    549 3HD1 LEU A  54      14.331  -7.534   6.382  1.00 92.94           H
ATOM    550  CD2 LEU A  54      15.649  -6.215   4.378  1.00 92.94           C
ATOM    551 1HD2 LEU A  54      14.947  -6.356   3.557  1.00 92.94           H
ATOM    552 2HD2 LEU A  54      16.442  -5.535   4.066  1.00 92.94           H
ATOM    553 3HD2 LEU A  54      16.083  -7.176   4.656  1.00 92.94           H
ATOM    554  HN  LEU A  54      15.856  -3.026   6.714  1.00 92.94           H
ATOM    555  N   TYR A  55      14.159  -1.070   5.019  1.00 93.27           N
ATOM    556  CA  TYR A  55      13.461   0.134   4.600  1.00 93.27           C
ATOM    557  C   TYR A  55      14.375   1.038   3.771  1.00 93.27           C
ATOM    558  O   TYR A  55      13.937   1.638   2.790  1.00 93.27           O
ATOM    559  HA  TYR A  55      12.609  -0.167   3.989  1.00 93.27           H
ATOM    560  CB  TYR A  55      13.071   0.864   5.886  1.00 93.27           C
ATOM    561 1HB  TYR A  55      13.923   0.864   6.565  1.00 93.27           H
ATOM    562 2HB  TYR A  55      12.853   1.905   5.649  1.00 93.27           H
ATOM    563  CG  TYR A  55      11.864   0.257   6.605  1.00 93.27           C
ATOM    564  CD1 TYR A  55      11.250  -0.868   6.093  1.00 93.27           C
ATOM    565  HD1 TYR A  55      11.624  -1.323   5.176  1.00 93.27           H
ATOM    566  CD2 TYR A  55      11.391   0.834   7.766  1.00 93.27           C
ATOM    567  HD2 TYR A  55      11.877   1.722   8.171  1.00 93.27           H
ATOM    568  CE1 TYR A  55      10.115  -1.439   6.770  1.00 93.27           C
ATOM    569  HE1 TYR A  55       9.620  -2.327   6.376  1.00 93.27           H
ATOM    570  CE2 TYR A  55      10.256   0.262   8.443  1.00 93.27           C
ATOM    571  HE2 TYR A  55       9.872   0.708   9.361  1.00 93.27           H
ATOM    572  CZ  TYR A  55       9.674  -0.846   7.912  1.00 93.27           C
ATOM    573  OH  TYR A  55       8.602  -1.386   8.551  1.00 93.27           O
ATOM    574  HH  TYR A  55       8.238  -2.152   8.022  1.00 93.27           H
ATOM    575  HN  TYR A  55      14.305  -1.152   6.005  1.00 93.27           H
ATOM    576  N   TRP A  56      15.628   1.107   4.195  1.00 91.66           N
ATOM    577  CA  TRP A  56      16.618   1.895   3.480  1.00 91.66           C
ATOM    578  C   TRP A  56      16.788   1.289   2.086  1.00 91.66           C
ATOM    579  O   TRP A  56      16.855   2.013   1.094  1.00 91.66           O
ATOM    580  HA  TRP A  56      16.238   2.914   3.399  1.00 91.66           H
ATOM    581  CB  TRP A  56      17.930   1.970   4.264  1.00 91.66           C
ATOM    582 1HB  TRP A  56      18.114   1.005   4.736  1.00 91.66           H
ATOM    583 2HB  TRP A  56      18.748   2.145   3.566  1.00 91.66           H
ATOM    584  CG  TRP A  56      17.952   3.059   5.337  1.00 91.66           C
ATOM    585  CD1 TRP A  56      18.045   2.907   6.666  1.00 91.66           C
ATOM    586  HD1 TRP A  56      18.118   1.943   7.169  1.00 91.66           H
ATOM    587  CD2 TRP A  56      17.878   4.484   5.119  1.00 91.66           C
ATOM    588  NE1 TRP A  56      18.034   4.124   7.316  1.00 91.66           N
ATOM    589  HE1 TRP A  56      18.092   4.267   8.304  1.00 91.66           H
ATOM    590  CE2 TRP A  56      17.930   5.113   6.345  1.00 91.66           C
ATOM    591  CE3 TRP A  56      17.769   5.216   3.923  1.00 91.66           C
ATOM    592  HE3 TRP A  56      17.727   4.743   2.942  1.00 91.66           H
ATOM    593  CZ2 TRP A  56      17.880   6.504   6.496  1.00 91.66           C
ATOM    594  HZ2 TRP A  56      17.923   6.978   7.477  1.00 91.66           H
ATOM    595  CZ3 TRP A  56      17.721   6.605   4.091  1.00 91.66           C
ATOM    596  HZ3 TRP A  56      17.636   7.221   3.196  1.00 91.66           H
ATOM    597  CH2 TRP A  56      17.772   7.254   5.319  1.00 91.66           C
ATOM    598  HH2 TRP A  56      17.728   8.342   5.365  1.00 91.66           H
ATOM    599  HN  TRP A  56      15.970   0.639   5.010  1.00 91.66           H
ATOM    600  N   LEU A  57      16.852  -0.035   2.055  1.00 91.63           N
ATOM    601  CA  LEU A  57      17.026  -0.746   0.800  1.00 91.63           C
ATOM    602  C   LEU A  57      15.837  -0.453  -0.117  1.00 91.63           C
ATOM    603  O   LEU A  57      16.018  -0.097  -1.280  1.00 91.63           O
ATOM    604  HA  LEU A  57      17.929  -0.360   0.328  1.00 91.63           H
ATOM    605  CB  LEU A  57      17.251  -2.238   1.057  1.00 91.63           C
ATOM    606 1HB  LEU A  57      18.120  -2.347   1.706  1.00 91.63           H
ATOM    607 2HB  LEU A  57      16.392  -2.625   1.606  1.00 91.63           H
ATOM    608  CG  LEU A  57      17.463  -3.107  -0.184  1.00 91.63           C
ATOM    609  HG  LEU A  57      16.636  -2.929  -0.871  1.00 91.63           H
ATOM    610  CD1 LEU A  57      18.749  -2.717  -0.914  1.00 91.63           C
ATOM    611 1HD1 LEU A  57      18.689  -1.674  -1.225  1.00 91.63           H
ATOM    612 2HD1 LEU A  57      19.601  -2.848  -0.246  1.00 91.63           H
ATOM    613 3HD1 LEU A  57      18.876  -3.350  -1.792  1.00 91.63           H
ATOM    614  CD2 LEU A  57      17.438  -4.594   0.178  1.00 91.63           C
ATOM    615 1HD2 LEU A  57      18.231  -4.807   0.894  1.00 91.63           H
ATOM    616 2HD2 LEU A  57      16.473  -4.844   0.619  1.00 91.63           H
ATOM    617 3HD2 LEU A  57      17.591  -5.189  -0.722  1.00 91.63           H
ATOM    618  HN  LEU A  57      16.788  -0.617   2.866  1.00 91.63           H
ATOM    619  N   VAL A  58      14.646  -0.613   0.442  1.00 93.44           N
ATOM    620  CA  VAL A  58      13.427  -0.430  -0.328  1.00 93.44           C
ATOM    621  C   VAL A  58      13.379   1.001  -0.866  1.00 93.44           C
ATOM    622  O   VAL A  58      13.029   1.221  -2.024  1.00 93.44           O
ATOM    623  HA  VAL A  58      13.465  -1.120  -1.171  1.00 93.44           H
ATOM    624  CB  VAL A  58      12.210  -0.790   0.526  1.00 93.44           C
ATOM    625  HB  VAL A  58      12.270  -0.219   1.452  1.00 93.44           H
ATOM    626  CG1 VAL A  58      10.910  -0.403  -0.182  1.00 93.44           C
ATOM    627 1HG1 VAL A  58      10.903   0.671  -0.366  1.00 93.44           H
ATOM    628 2HG1 VAL A  58      10.841  -0.935  -1.131  1.00 93.44           H
ATOM    629 3HG1 VAL A  58      10.061  -0.670   0.447  1.00 93.44           H
ATOM    630  CG2 VAL A  58      12.215  -2.276   0.889  1.00 93.44           C
ATOM    631 1HG2 VAL A  58      12.191  -2.873  -0.022  1.00 93.44           H
ATOM    632 2HG2 VAL A  58      13.118  -2.510   1.453  1.00 93.44           H
ATOM    633 3HG2 VAL A  58      11.339  -2.505   1.496  1.00 93.44           H
ATOM    634  HN  VAL A  58      14.507  -0.862   1.400  1.00 93.44           H
ATOM    635  N   PHE A  59      13.734   1.938   0.002  1.00 94.37           N
ATOM    636  CA  PHE A  59      13.700   3.344  -0.360  1.00 94.37           C
ATOM    637  C   PHE A  59      14.593   3.621  -1.571  1.00 94.37           C
ATOM    638  O   PHE A  59      14.153   4.228  -2.546  1.00 94.37           O
ATOM    639  HA  PHE A  59      12.668   3.590  -0.609  1.00 94.37           H
ATOM    640  CB  PHE A  59      14.233   4.128   0.841  1.00 94.37           C
ATOM    641 1HB  PHE A  59      13.538   4.015   1.673  1.00 94.37           H
ATOM    642 2HB  PHE A  59      15.181   3.691   1.156  1.00 94.37           H
ATOM    643  CG  PHE A  59      14.441   5.619   0.569  1.00 94.37           C
ATOM    644  CD1 PHE A  59      15.700   6.128   0.494  1.00 94.37           C
ATOM    645  HD1 PHE A  59      16.561   5.473   0.627  1.00 94.37           H
ATOM    646  CD2 PHE A  59      13.367   6.436   0.402  1.00 94.37           C
ATOM    647  HD2 PHE A  59      12.358   6.029   0.462  1.00 94.37           H
ATOM    648  CE1 PHE A  59      15.893   7.512   0.241  1.00 94.37           C
ATOM    649  HE1 PHE A  59      16.902   7.919   0.181  1.00 94.37           H
ATOM    650  CE2 PHE A  59      13.560   7.820   0.149  1.00 94.37           C
ATOM    651  HE2 PHE A  59      12.699   8.475   0.015  1.00 94.37           H
ATOM    652  CZ  PHE A  59      14.819   8.329   0.074  1.00 94.37           C
ATOM    653  HZ  PHE A  59      14.967   9.391  -0.120  1.00 94.37           H
ATOM    654  HN  PHE A  59      14.041   1.748   0.934  1.00 94.37           H
ATOM    655  N   ILE A  60      15.832   3.162  -1.470  1.00 91.44           N
ATOM    656  CA  ILE A  60      16.833   3.481  -2.474  1.00 91.44           C
ATOM    657  C   ILE A  60      16.388   2.922  -3.827  1.00 91.44           C
ATOM    658  O   ILE A  60      16.351   3.647  -4.820  1.00 91.44           O
ATOM    659  HA  ILE A  60      16.885   4.567  -2.549  1.00 91.44           H
ATOM    660  CB  ILE A  60      18.213   2.991  -2.029  1.00 91.44           C
ATOM    661  HB  ILE A  60      18.118   1.956  -1.702  1.00 91.44           H
ATOM    662  CG1 ILE A  60      18.723   3.799  -0.834  1.00 91.44           C
ATOM    663 1HG1 ILE A  60      19.001   4.801  -1.160  1.00 91.44           H
ATOM    664 2HG1 ILE A  60      17.924   3.912  -0.100  1.00 91.44           H
ATOM    665  CG2 ILE A  60      19.202   3.008  -3.196  1.00 91.44           C
ATOM    666 1HG2 ILE A  60      18.839   2.355  -3.990  1.00 91.44           H
ATOM    667 2HG2 ILE A  60      19.298   4.024  -3.577  1.00 91.44           H
ATOM    668 3HG2 ILE A  60      20.175   2.655  -2.853  1.00 91.44           H
ATOM    669  CD1 ILE A  60      19.927   3.115  -0.184  1.00 91.44           C
ATOM    670 1HD1 ILE A  60      19.639   2.122   0.162  1.00 91.44           H
ATOM    671 2HD1 ILE A  60      20.732   3.025  -0.914  1.00 91.44           H
ATOM    672 3HD1 ILE A  60      20.269   3.710   0.663  1.00 91.44           H
ATOM    673  HN  ILE A  60      16.155   2.583  -0.721  1.00 91.44           H
ATOM    674  N   VAL A  61      16.062   1.638  -3.822  1.00 91.03           N
ATOM    675  CA  VAL A  61      15.755   0.940  -5.059  1.00 91.03           C
ATOM    676  C   VAL A  61      14.474   1.520  -5.662  1.00 91.03           C
ATOM    677  O   VAL A  61      14.403   1.758  -6.866  1.00 91.03           O
ATOM    678  HA  VAL A  61      16.579   1.116  -5.750  1.00 91.03           H
ATOM    679  CB  VAL A  61      15.666  -0.566  -4.801  1.00 91.03           C
ATOM    680  HB  VAL A  61      14.921  -0.730  -4.022  1.00 91.03           H
ATOM    681  CG1 VAL A  61      15.205  -1.310  -6.056  1.00 91.03           C
ATOM    682 1HG1 VAL A  61      14.221  -0.948  -6.352  1.00 91.03           H
ATOM    683 2HG1 VAL A  61      15.915  -1.135  -6.864  1.00 91.03           H
ATOM    684 3HG1 VAL A  61      15.150  -2.378  -5.845  1.00 91.03           H
ATOM    685  CG2 VAL A  61      17.002  -1.116  -4.297  1.00 91.03           C
ATOM    686 1HG2 VAL A  61      17.775  -0.934  -5.044  1.00 91.03           H
ATOM    687 2HG2 VAL A  61      17.272  -0.617  -3.366  1.00 91.03           H
ATOM    688 3HG2 VAL A  61      16.911  -2.188  -4.122  1.00 91.03           H
ATOM    689  HN  VAL A  61      16.007   1.078  -2.996  1.00 91.03           H
ATOM    690  N   GLY A  62      13.493   1.730  -4.796  1.00 92.60           N
ATOM    691  CA  GLY A  62      12.179   2.161  -5.244  1.00 92.60           C
ATOM    692  C   GLY A  62      12.226   3.592  -5.782  1.00 92.60           C
ATOM    693  O   GLY A  62      11.604   3.898  -6.798  1.00 92.60           O
ATOM    694 1HA  GLY A  62      11.817   1.488  -6.021  1.00 92.60           H
ATOM    695 2HA  GLY A  62      11.472   2.102  -4.417  1.00 92.60           H
ATOM    696  HN  GLY A  62      13.584   1.611  -3.807  1.00 92.60           H
ATOM    697  N   ALA A  63      12.969   4.432  -5.076  1.00 93.19           N
ATOM    698  CA  ALA A  63      13.073   5.833  -5.448  1.00 93.19           C
ATOM    699  C   ALA A  63      13.696   5.942  -6.841  1.00 93.19           C
ATOM    700  O   ALA A  63      13.221   6.706  -7.679  1.00 93.19           O
ATOM    701  HA  ALA A  63      12.064   6.244  -5.477  1.00 93.19           H
ATOM    702  CB  ALA A  63      13.881   6.584  -4.388  1.00 93.19           C
ATOM    703 1HB  ALA A  63      13.381   6.500  -3.423  1.00 93.19           H
ATOM    704 2HB  ALA A  63      14.880   6.151  -4.318  1.00 93.19           H
ATOM    705 3HB  ALA A  63      13.959   7.634  -4.667  1.00 93.19           H
ATOM    706  HN  ALA A  63      13.493   4.170  -4.266  1.00 93.19           H
ATOM    707  N   LEU A  64      14.751   5.166  -7.045  1.00 87.01           N
ATOM    708  CA  LEU A  64      15.445   5.167  -8.321  1.00 87.01           C
ATOM    709  C   LEU A  64      14.496   4.670  -9.414  1.00 87.01           C
ATOM    710  O   LEU A  64      14.385   5.287 -10.472  1.00 87.01           O
ATOM    711  HA  LEU A  64      15.718   6.199  -8.544  1.00 87.01           H
ATOM    712  CB  LEU A  64      16.745   4.366  -8.225  1.00 87.01           C
ATOM    713 1HB  LEU A  64      16.519   3.396  -7.782  1.00 87.01           H
ATOM    714 2HB  LEU A  64      17.108   4.178  -9.235  1.00 87.01           H
ATOM    715  CG  LEU A  64      17.873   5.013  -7.419  1.00 87.01           C
ATOM    716  HG  LEU A  64      17.481   5.285  -6.440  1.00 87.01           H
ATOM    717  CD1 LEU A  64      19.019   4.025  -7.189  1.00 87.01           C
ATOM    718 1HD1 LEU A  64      18.648   3.160  -6.639  1.00 87.01           H
ATOM    719 2HD1 LEU A  64      19.417   3.700  -8.150  1.00 87.01           H
ATOM    720 3HD1 LEU A  64      19.807   4.511  -6.614  1.00 87.01           H
ATOM    721  CD2 LEU A  64      18.355   6.303  -8.088  1.00 87.01           C
ATOM    722 1HD2 LEU A  64      18.724   6.078  -9.088  1.00 87.01           H
ATOM    723 2HD2 LEU A  64      17.526   7.007  -8.156  1.00 87.01           H
ATOM    724 3HD2 LEU A  64      19.157   6.742  -7.494  1.00 87.01           H
ATOM    725  HN  LEU A  64      15.131   4.546  -6.358  1.00 87.01           H
ATOM    726  N   GLY A  65      13.836   3.559  -9.119  1.00 89.01           N
ATOM    727  CA  GLY A  65      12.999   2.902 -10.108  1.00 89.01           C
ATOM    728  C   GLY A  65      11.852   3.813 -10.549  1.00 89.01           C
ATOM    729  O   GLY A  65      11.657   4.038 -11.743  1.00 89.01           O
ATOM    730 1HA  GLY A  65      13.601   2.624 -10.973  1.00 89.01           H
ATOM    731 2HA  GLY A  65      12.595   1.979  -9.692  1.00 89.01           H
ATOM    732  HN  GLY A  65      13.866   3.111  -8.226  1.00 89.01           H
ATOM    733  N   ASN A  66      11.123   4.313  -9.562  1.00 87.04           N
ATOM    734  CA  ASN A  66       9.927   5.092  -9.836  1.00 87.04           C
ATOM    735  C   ASN A  66      10.325   6.412 -10.500  1.00 87.04           C
ATOM    736  O   ASN A  66       9.620   6.906 -11.379  1.00 87.04           O
ATOM    737  HA  ASN A  66       9.319   4.465 -10.487  1.00 87.04           H
ATOM    738  CB  ASN A  66       9.176   5.420  -8.544  1.00 87.04           C
ATOM    739 1HB  ASN A  66       9.887   5.704  -7.768  1.00 87.04           H
ATOM    740 2HB  ASN A  66       8.523   6.278  -8.707  1.00 87.04           H
ATOM    741  CG  ASN A  66       8.347   4.224  -8.073  1.00 87.04           C
ATOM    742  OD1 ASN A  66       7.352   3.851  -8.671  1.00 87.04           O
ATOM    743  ND2 ASN A  66       8.812   3.645  -6.969  1.00 87.04           N
ATOM    744 1HD2 ASN A  66       9.635   4.001  -6.526  1.00 87.04           H
ATOM    745 2HD2 ASN A  66       8.339   2.854  -6.582  1.00 87.04           H
ATOM    746  HN  ASN A  66      11.337   4.194  -8.593  1.00 87.04           H
ATOM    747  N   SER A  67      11.453   6.946 -10.054  1.00 88.86           N
ATOM    748  CA  SER A  67      11.960   8.191 -10.605  1.00 88.86           C
ATOM    749  C   SER A  67      12.233   8.028 -12.102  1.00 88.86           C
ATOM    750  O   SER A  67      11.955   8.932 -12.889  1.00 88.86           O
ATOM    751  HA  SER A  67      11.171   8.924 -10.437  1.00 88.86           H
ATOM    752  CB  SER A  67      13.231   8.636  -9.880  1.00 88.86           C
ATOM    753 1HB  SER A  67      13.991   7.860  -9.969  1.00 88.86           H
ATOM    754 2HB  SER A  67      13.630   9.529 -10.362  1.00 88.86           H
ATOM    755  OG  SER A  67      12.992   8.909  -8.501  1.00 88.86           O
ATOM    756  HG  SER A  67      13.485   8.251  -7.932  1.00 88.86           H
ATOM    757  HN  SER A  67      12.015   6.543  -9.332  1.00 88.86           H
ATOM    758  N   LEU A  68      12.773   6.870 -12.450  1.00 83.02           N
ATOM    759  CA  LEU A  68      13.059   6.566 -13.842  1.00 83.02           C
ATOM    760  C   LEU A  68      11.749   6.525 -14.630  1.00 83.02           C
ATOM    761  O   LEU A  68      11.671   7.051 -15.740  1.00 83.02           O
ATOM    762  HA  LEU A  68      13.673   7.376 -14.234  1.00 83.02           H
ATOM    763  CB  LEU A  68      13.883   5.281 -13.951  1.00 83.02           C
ATOM    764 1HB  LEU A  68      13.498   4.563 -13.227  1.00 83.02           H
ATOM    765 2HB  LEU A  68      13.722   4.852 -14.940  1.00 83.02           H
ATOM    766  CG  LEU A  68      15.389   5.429 -13.729  1.00 83.02           C
ATOM    767  HG  LEU A  68      15.545   6.044 -12.843  1.00 83.02           H
ATOM    768  CD1 LEU A  68      16.039   4.070 -13.457  1.00 83.02           C
ATOM    769 1HD1 LEU A  68      15.596   3.628 -12.565  1.00 83.02           H
ATOM    770 2HD1 LEU A  68      15.875   3.411 -14.309  1.00 83.02           H
ATOM    771 3HD1 LEU A  68      17.110   4.205 -13.303  1.00 83.02           H
ATOM    772  CD2 LEU A  68      16.048   6.154 -14.904  1.00 83.02           C
ATOM    773 1HD2 LEU A  68      15.884   5.586 -15.820  1.00 83.02           H
ATOM    774 2HD2 LEU A  68      15.611   7.147 -15.009  1.00 83.02           H
ATOM    775 3HD2 LEU A  68      17.118   6.246 -14.720  1.00 83.02           H
ATOM    776  HN  LEU A  68      13.014   6.148 -11.802  1.00 83.02           H
ATOM    777  N   VAL A  69      10.751   5.896 -14.027  1.00 84.74           N
ATOM    778  CA  VAL A  69       9.468   5.723 -14.685  1.00 84.74           C
ATOM    779  C   VAL A  69       8.889   7.096 -15.034  1.00 84.74           C
ATOM    780  O   VAL A  69       8.486   7.333 -16.172  1.00 84.74           O
ATOM    781  HA  VAL A  69       9.644   5.172 -15.609  1.00 84.74           H
ATOM    782  CB  VAL A  69       8.536   4.887 -13.805  1.00 84.74           C
ATOM    783  HB  VAL A  69       8.475   5.370 -12.830  1.00 84.74           H
ATOM    784  CG1 VAL A  69       7.125   4.836 -14.394  1.00 84.74           C
ATOM    785 1HG1 VAL A  69       6.724   5.848 -14.466  1.00 84.74           H
ATOM    786 2HG1 VAL A  69       7.162   4.389 -15.388  1.00 84.74           H
ATOM    787 3HG1 VAL A  69       6.484   4.236 -13.749  1.00 84.74           H
ATOM    788  CG2 VAL A  69       9.095   3.478 -13.598  1.00 84.74           C
ATOM    789 1HG2 VAL A  69       9.200   2.984 -14.564  1.00 84.74           H
ATOM    790 2HG2 VAL A  69      10.070   3.541 -13.114  1.00 84.74           H
ATOM    791 3HG2 VAL A  69       8.414   2.906 -12.969  1.00 84.74           H
ATOM    792  HN  VAL A  69      10.809   5.509 -13.106  1.00 84.74           H
ATOM    793  N   ILE A  70       8.866   7.964 -14.033  1.00 87.16           N
ATOM    794  CA  ILE A  70       8.271   9.279 -14.198  1.00 87.16           C
ATOM    795  C   ILE A  70       9.004  10.030 -15.311  1.00 87.16           C
ATOM    796  O   ILE A  70       8.377  10.706 -16.126  1.00 87.16           O
ATOM    797  HA  ILE A  70       7.235   9.134 -14.503  1.00 87.16           H
ATOM    798  CB  ILE A  70       8.249  10.028 -12.863  1.00 87.16           C
ATOM    799  HB  ILE A  70       9.253  10.000 -12.439  1.00 87.16           H
ATOM    800  CG1 ILE A  70       7.317   9.339 -11.864  1.00 87.16           C
ATOM    801 1HG1 ILE A  70       6.279   9.516 -12.147  1.00 87.16           H
ATOM    802 2HG1 ILE A  70       7.477   8.261 -11.895  1.00 87.16           H
ATOM    803  CG2 ILE A  70       7.884  11.500 -13.066  1.00 87.16           C
ATOM    804 1HG2 ILE A  70       8.621  11.970 -13.718  1.00 87.16           H
ATOM    805 2HG2 ILE A  70       6.897  11.570 -13.523  1.00 87.16           H
ATOM    806 3HG2 ILE A  70       7.876  12.008 -12.102  1.00 87.16           H
ATOM    807  CD1 ILE A  70       7.558   9.855 -10.444  1.00 87.16           C
ATOM    808 1HD1 ILE A  70       8.590   9.655 -10.155  1.00 87.16           H
ATOM    809 2HD1 ILE A  70       7.374  10.929 -10.411  1.00 87.16           H
ATOM    810 3HD1 ILE A  70       6.883   9.349  -9.754  1.00 87.16           H
ATOM    811  HN  ILE A  70       9.243   7.781 -13.125  1.00 87.16           H
ATOM    812  N   LEU A  71      10.321   9.887 -15.311  1.00 82.98           N
ATOM    813  CA  LEU A  71      11.156  10.642 -16.229  1.00 82.98           C
ATOM    814  C   LEU A  71      10.891  10.168 -17.660  1.00 82.98           C
ATOM    815  O   LEU A  71      10.867  10.973 -18.589  1.00 82.98           O
ATOM    816  HA  LEU A  71      10.863  11.689 -16.152  1.00 82.98           H
ATOM    817  CB  LEU A  71      12.626  10.551 -15.814  1.00 82.98           C
ATOM    818 1HB  LEU A  71      12.703  10.820 -14.760  1.00 82.98           H
ATOM    819 2HB  LEU A  71      12.945   9.513 -15.902  1.00 82.98           H
ATOM    820  CG  LEU A  71      13.602  11.424 -16.606  1.00 82.98           C
ATOM    821  HG  LEU A  71      13.028  12.189 -17.130  1.00 82.98           H
ATOM    822  CD1 LEU A  71      14.573  12.148 -15.672  1.00 82.98           C
ATOM    823 1HD1 LEU A  71      14.012  12.784 -14.987  1.00 82.98           H
ATOM    824 2HD1 LEU A  71      15.144  11.415 -15.102  1.00 82.98           H
ATOM    825 3HD1 LEU A  71      15.255  12.761 -16.261  1.00 82.98           H
ATOM    826  CD2 LEU A  71      14.334  10.602 -17.669  1.00 82.98           C
ATOM    827 1HD2 LEU A  71      14.894   9.801 -17.186  1.00 82.98           H
ATOM    828 2HD2 LEU A  71      13.609  10.173 -18.360  1.00 82.98           H
ATOM    829 3HD2 LEU A  71      15.021  11.247 -18.217  1.00 82.98           H
ATOM    830  HN  LEU A  71      10.816   9.270 -14.699  1.00 82.98           H
ATOM    831  N   VAL A  72      10.699   8.864 -17.791  1.00 81.37           N
ATOM    832  CA  VAL A  72      10.425   8.275 -19.091  1.00 81.37           C
ATOM    833  C   VAL A  72       9.139   8.878 -19.658  1.00 81.37           C
ATOM    834  O   VAL A  72       9.089   9.257 -20.828  1.00 81.37           O
ATOM    835  HA  VAL A  72      11.254   8.534 -19.751  1.00 81.37           H
ATOM    836  CB  VAL A  72      10.371   6.751 -18.974  1.00 81.37           C
ATOM    837  HB  VAL A  72       9.683   6.501 -18.167  1.00 81.37           H
ATOM    838  CG1 VAL A  72       9.834   6.121 -20.261  1.00 81.37           C
ATOM    839 1HG1 VAL A  72       8.828   6.493 -20.455  1.00 81.37           H
ATOM    840 2HG1 VAL A  72      10.486   6.384 -21.094  1.00 81.37           H
ATOM    841 3HG1 VAL A  72       9.805   5.037 -20.151  1.00 81.37           H
ATOM    842  CG2 VAL A  72      11.744   6.179 -18.615  1.00 81.37           C
ATOM    843 1HG2 VAL A  72      12.462   6.444 -19.391  1.00 81.37           H
ATOM    844 2HG2 VAL A  72      12.071   6.591 -17.661  1.00 81.37           H
ATOM    845 3HG2 VAL A  72      11.677   5.094 -18.539  1.00 81.37           H
ATOM    846  HN  VAL A  72      10.728   8.215 -17.031  1.00 81.37           H
ATOM    847  N   TYR A  73       8.129   8.947 -18.804  1.00 78.51           N
ATOM    848  CA  TYR A  73       6.832   9.455 -19.217  1.00 78.51           C
ATOM    849  C   TYR A  73       6.912  10.942 -19.570  1.00 78.51           C
ATOM    850  O   TYR A  73       6.248  11.399 -20.499  1.00 78.51           O
ATOM    851  HA  TYR A  73       6.517   8.896 -20.099  1.00 78.51           H
ATOM    852  CB  TYR A  73       5.905   9.278 -18.012  1.00 78.51           C
ATOM    853 1HB  TYR A  73       6.500   9.328 -17.100  1.00 78.51           H
ATOM    854 2HB  TYR A  73       5.203  10.111 -17.982  1.00 78.51           H
ATOM    855  CG  TYR A  73       5.119   7.966 -18.020  1.00 78.51           C
ATOM    856  CD1 TYR A  73       4.178   7.731 -19.001  1.00 78.51           C
ATOM    857  HD1 TYR A  73       3.995   8.480 -19.772  1.00 78.51           H
ATOM    858  CD2 TYR A  73       5.350   7.017 -17.045  1.00 78.51           C
ATOM    859  HD2 TYR A  73       6.093   7.202 -16.269  1.00 78.51           H
ATOM    860  CE1 TYR A  73       3.437   6.496 -19.008  1.00 78.51           C
ATOM    861  HE1 TYR A  73       2.691   6.298 -19.778  1.00 78.51           H
ATOM    862  CE2 TYR A  73       4.610   5.782 -17.052  1.00 78.51           C
ATOM    863  HE2 TYR A  73       4.783   5.024 -16.287  1.00 78.51           H
ATOM    864  CZ  TYR A  73       3.690   5.582 -18.033  1.00 78.51           C
ATOM    865  OH  TYR A  73       2.990   4.416 -18.040  1.00 78.51           O
ATOM    866  HH  TYR A  73       3.339   3.804 -17.330  1.00 78.51           H
ATOM    867  HN  TYR A  73       8.186   8.665 -17.846  1.00 78.51           H
ATOM    868  N   TRP A  74       7.730  11.654 -18.809  1.00 71.67           N
ATOM    869  CA  TRP A  74       7.795  13.101 -18.931  1.00 71.67           C
ATOM    870  C   TRP A  74       8.363  13.434 -20.312  1.00 71.67           C
ATOM    871  O   TRP A  74       7.793  14.243 -21.042  1.00 71.67           O
ATOM    872  HA  TRP A  74       6.780  13.489 -18.841  1.00 71.67           H
ATOM    873  CB  TRP A  74       8.608  13.711 -17.787  1.00 71.67           C
ATOM    874 1HB  TRP A  74       8.210  13.349 -16.839  1.00 71.67           H
ATOM    875 2HB  TRP A  74       9.636  13.357 -17.857  1.00 71.67           H
ATOM    876  CG  TRP A  74       8.609  15.241 -17.772  1.00 71.67           C
ATOM    877  CD1 TRP A  74       9.489  16.071 -18.348  1.00 71.67           C
ATOM    878  HD1 TRP A  74      10.353  15.743 -18.927  1.00 71.67           H
ATOM    879  CD2 TRP A  74       7.645  16.095 -17.122  1.00 71.67           C
ATOM    880  NE1 TRP A  74       9.164  17.392 -18.118  1.00 71.67           N
ATOM    881  HE1 TRP A  74       9.668  18.191 -18.445  1.00 71.67           H
ATOM    882  CE2 TRP A  74       8.007  17.407 -17.349  1.00 71.67           C
ATOM    883  CE3 TRP A  74       6.504  15.770 -16.367  1.00 71.67           C
ATOM    884  HE3 TRP A  74       6.197  14.742 -16.174  1.00 71.67           H
ATOM    885  CZ2 TRP A  74       7.282  18.499 -16.855  1.00 71.67           C
ATOM    886  HZ2 TRP A  74       7.589  19.526 -17.048  1.00 71.67           H
ATOM    887  CZ3 TRP A  74       5.791  16.872 -15.881  1.00 71.67           C
ATOM    888  HZ3 TRP A  74       4.897  16.676 -15.289  1.00 71.67           H
ATOM    889  CH2 TRP A  74       6.142  18.199 -16.100  1.00 71.67           C
ATOM    890  HH2 TRP A  74       5.532  19.002 -15.686  1.00 71.67           H
ATOM    891  HN  TRP A  74       8.339  11.260 -18.121  1.00 71.67           H
ATOM    892  N   TYR A  75       9.479  12.793 -20.628  1.00 69.35           N
ATOM    893  CA  TYR A  75      10.305  13.233 -21.739  1.00 69.35           C
ATOM    894  C   TYR A  75       9.905  12.523 -23.034  1.00 69.35           C
ATOM    895  O   TYR A  75      10.001  13.099 -24.117  1.00 69.35           O
ATOM    896  HA  TYR A  75      10.160  14.306 -21.862  1.00 69.35           H
ATOM    897  CB  TYR A  75      11.739  12.841 -21.379  1.00 69.35           C
ATOM    898 1HB  TYR A  75      11.723  11.885 -20.854  1.00 69.35           H
ATOM    899 2HB  TYR A  75      12.306  12.690 -22.298  1.00 69.35           H
ATOM    900  CG  TYR A  75      12.467  13.870 -20.512  1.00 69.35           C
ATOM    901  CD1 TYR A  75      13.083  14.955 -21.100  1.00 69.35           C
ATOM    902  HD1 TYR A  75      13.052  15.079 -22.182  1.00 69.35           H
ATOM    903  CD2 TYR A  75      12.506  13.713 -19.141  1.00 69.35           C
ATOM    904  HD2 TYR A  75      12.019  12.856 -18.676  1.00 69.35           H
ATOM    905  CE1 TYR A  75      13.768  15.924 -20.284  1.00 69.35           C
ATOM    906  HE1 TYR A  75      14.259  16.786 -20.736  1.00 69.35           H
ATOM    907  CE2 TYR A  75      13.191  14.682 -18.325  1.00 69.35           C
ATOM    908  HE2 TYR A  75      13.229  14.571 -17.241  1.00 69.35           H
ATOM    909  CZ  TYR A  75      13.788  15.740 -18.937  1.00 69.35           C
ATOM    910  OH  TYR A  75      14.434  16.655 -18.166  1.00 69.35           O
ATOM    911  HH  TYR A  75      14.369  16.398 -17.202  1.00 69.35           H
ATOM    912  HN  TYR A  75       9.819  11.988 -20.141  1.00 69.35           H
ATOM    913  N   CYS A  76       9.466  11.283 -22.881  1.00 67.48           N
ATOM    914  CA  CYS A  76       9.419  10.361 -24.003  1.00 67.48           C
ATOM    915  C   CYS A  76       7.960   9.968 -24.241  1.00 67.48           C
ATOM    916  O   CYS A  76       7.382  10.306 -25.273  1.00 67.48           O
ATOM    917  HA  CYS A  76       9.821  10.895 -24.864  1.00 67.48           H
ATOM    918  CB  CYS A  76      10.309   9.138 -23.769  1.00 67.48           C
ATOM    919 1HB  CYS A  76      11.267   9.450 -23.353  1.00 67.48           H
ATOM    920 2HB  CYS A  76       9.845   8.475 -23.039  1.00 67.48           H
ATOM    921  SG  CYS A  76      10.572   8.245 -25.344  1.00 67.48           S
ATOM    922  HG  CYS A  76       9.344   7.742 -25.427  1.00 67.48           H
ATOM    923  HN  CYS A  76       9.147  10.906 -22.011  1.00 67.48           H
ATOM    924  N   THR A  77       7.405   9.259 -23.269  1.00 60.79           N
ATOM    925  CA  THR A  77       6.184   8.506 -23.495  1.00 60.79           C
ATOM    926  C   THR A  77       5.020   9.453 -23.796  1.00 60.79           C
ATOM    927  O   THR A  77       4.213   9.188 -24.685  1.00 60.79           O
ATOM    928  HA  THR A  77       6.324   7.881 -24.377  1.00 60.79           H
ATOM    929  CB  THR A  77       5.943   7.617 -22.273  1.00 60.79           C
ATOM    930  HB  THR A  77       5.650   8.213 -21.409  1.00 60.79           H
ATOM    931  OG1 THR A  77       7.158   6.885 -22.131  1.00 60.79           O
ATOM    932  HG1 THR A  77       7.205   6.164 -22.823  1.00 60.79           H
ATOM    933  CG2 THR A  77       4.887   6.540 -22.531  1.00 60.79           C
ATOM    934 1HG2 THR A  77       5.213   5.901 -23.352  1.00 60.79           H
ATOM    935 2HG2 THR A  77       3.941   7.014 -22.793  1.00 60.79           H
ATOM    936 3HG2 THR A  77       4.756   5.937 -21.632  1.00 60.79           H
ATOM    937  HN  THR A  77       7.775   9.195 -22.342  1.00 60.79           H
ATOM    938  N   ARG A  78       4.971  10.538 -23.037  1.00 55.23           N
ATOM    939  CA  ARG A  78       3.744  11.304 -22.905  1.00 55.23           C
ATOM    940  C   ARG A  78       2.568  10.374 -22.600  1.00 55.23           C
ATOM    941  O   ARG A  78       2.510   9.254 -23.105  1.00 55.23           O
ATOM    942  HA  ARG A  78       3.929  11.987 -22.076  1.00 55.23           H
ATOM    943  CB  ARG A  78       3.445  12.090 -24.183  1.00 55.23           C
ATOM    944 1HB  ARG A  78       3.364  11.403 -25.026  1.00 55.23           H
ATOM    945 2HB  ARG A  78       2.483  12.593 -24.089  1.00 55.23           H
ATOM    946  CG  ARG A  78       4.541  13.121 -24.462  1.00 55.23           C
ATOM    947 1HG  ARG A  78       4.684  13.751 -23.584  1.00 55.23           H
ATOM    948 2HG  ARG A  78       5.487  12.611 -24.646  1.00 55.23           H
ATOM    949  CD  ARG A  78       4.181  13.992 -25.667  1.00 55.23           C
ATOM    950 1HD  ARG A  78       4.088  13.372 -26.559  1.00 55.23           H
ATOM    951 2HD  ARG A  78       3.213  14.467 -25.507  1.00 55.23           H
ATOM    952  NE  ARG A  78       5.222  15.023 -25.876  1.00 55.23           N
ATOM    953  HE  ARG A  78       6.044  14.981 -25.308  1.00 55.23           H
ATOM    954  CZ  ARG A  78       5.131  16.010 -26.778  1.00 55.23           C
ATOM    955  NH1 ARG A  78       4.052  16.115 -27.565  1.00 55.23           N
ATOM    956 1HH1 ARG A  78       3.307  15.454 -27.482  1.00 55.23           H
ATOM    957 2HH1 ARG A  78       3.993  16.854 -28.236  1.00 55.23           H
ATOM    958  NH2 ARG A  78       6.137  16.890 -26.880  1.00 55.23           N
ATOM    959 1HH2 ARG A  78       6.085  17.632 -27.548  1.00 55.23           H
ATOM    960 2HH2 ARG A  78       6.938  16.805 -26.289  1.00 55.23           H
ATOM    961  HN  ARG A  78       5.749  10.894 -22.519  1.00 55.23           H
ATOM    962  N   VAL A  79       1.659  10.873 -21.774  1.00 71.25           N
ATOM    963  CA  VAL A  79       0.472  10.114 -21.421  1.00 71.25           C
ATOM    964  C   VAL A  79      -0.505  10.126 -22.598  1.00 71.25           C
ATOM    965  O   VAL A  79      -1.195  11.118 -22.826  1.00 71.25           O
ATOM    966  HA  VAL A  79       0.782   9.086 -21.234  1.00 71.25           H
ATOM    967  CB  VAL A  79      -0.139  10.667 -20.132  1.00 71.25           C
ATOM    968  HB  VAL A  79      -0.481  11.682 -20.332  1.00 71.25           H
ATOM    969  CG1 VAL A  79      -1.350   9.839 -19.700  1.00 71.25           C
ATOM    970 1HG1 VAL A  79      -2.107   9.865 -20.484  1.00 71.25           H
ATOM    971 2HG1 VAL A  79      -1.043   8.808 -19.526  1.00 71.25           H
ATOM    972 3HG1 VAL A  79      -1.765  10.254 -18.781  1.00 71.25           H
ATOM    973  CG2 VAL A  79       0.906  10.734 -19.015  1.00 71.25           C
ATOM    974 1HG2 VAL A  79       1.292   9.734 -18.818  1.00 71.25           H
ATOM    975 2HG2 VAL A  79       1.724  11.386 -19.322  1.00 71.25           H
ATOM    976 3HG2 VAL A  79       0.445  11.131 -18.111  1.00 71.25           H
ATOM    977  HN  VAL A  79       1.725  11.777 -21.350  1.00 71.25           H
ATOM    978  N   LYS A  80      -0.532   9.012 -23.316  1.00 63.55           N
ATOM    979  CA  LYS A  80      -1.332   8.920 -24.525  1.00 63.55           C
ATOM    980  C   LYS A  80      -2.541   8.020 -24.264  1.00 63.55           C
ATOM    981  O   LYS A  80      -3.564   8.138 -24.937  1.00 63.55           O
ATOM    982  HA  LYS A  80      -1.691   9.923 -24.756  1.00 63.55           H
ATOM    983  CB  LYS A  80      -0.469   8.466 -25.704  1.00 63.55           C
ATOM    984 1HB  LYS A  80       0.086   7.569 -25.430  1.00 63.55           H
ATOM    985 2HB  LYS A  80      -1.109   8.200 -26.546  1.00 63.55           H
ATOM    986  CG  LYS A  80       0.507   9.566 -26.126  1.00 63.55           C
ATOM    987 1HG  LYS A  80      -0.045  10.478 -26.356  1.00 63.55           H
ATOM    988 2HG  LYS A  80       1.177   9.799 -25.299  1.00 63.55           H
ATOM    989  CD  LYS A  80       1.323   9.137 -27.346  1.00 63.55           C
ATOM    990 1HD  LYS A  80       1.861   8.215 -27.123  1.00 63.55           H
ATOM    991 2HD  LYS A  80       0.654   8.921 -28.179  1.00 63.55           H
ATOM    992  CE  LYS A  80       2.316  10.227 -27.753  1.00 63.55           C
ATOM    993 1HE  LYS A  80       1.782  11.153 -27.966  1.00 63.55           H
ATOM    994 2HE  LYS A  80       2.996  10.435 -26.927  1.00 63.55           H
ATOM    995  NZ  LYS A  80       3.088   9.808 -28.945  1.00 63.55           N
ATOM    996 1HZ  LYS A  80       3.735  10.544 -29.205  1.00 63.55           H
ATOM    997 2HZ  LYS A  80       3.605   8.962 -28.732  1.00 63.55           H
ATOM    998 3HZ  LYS A  80       2.451   9.630 -29.714  1.00 63.55           H
ATOM    999  HN  LYS A  80      -0.021   8.185 -23.083  1.00 63.55           H
ATOM   1000  N   THR A  81      -2.383   7.139 -23.287  1.00 74.15           N
ATOM   1001  CA  THR A  81      -3.394   6.132 -23.016  1.00 74.15           C
ATOM   1002  C   THR A  81      -3.858   6.218 -21.561  1.00 74.15           C
ATOM   1003  O   THR A  81      -3.198   6.843 -20.732  1.00 74.15           O
ATOM   1004  HA  THR A  81      -4.262   6.340 -23.641  1.00 74.15           H
ATOM   1005  CB  THR A  81      -2.812   4.766 -23.389  1.00 74.15           C
ATOM   1006  HB  THR A  81      -3.596   4.011 -23.443  1.00 74.15           H
ATOM   1007  OG1 THR A  81      -1.805   4.538 -22.406  1.00 74.15           O
ATOM   1008  HG1 THR A  81      -1.510   3.584 -22.435  1.00 74.15           H
ATOM   1009  CG2 THR A  81      -2.043   4.798 -24.710  1.00 74.15           C
ATOM   1010 1HG2 THR A  81      -1.217   5.505 -24.633  1.00 74.15           H
ATOM   1011 2HG2 THR A  81      -2.712   5.108 -25.513  1.00 74.15           H
ATOM   1012 3HG2 THR A  81      -1.651   3.804 -24.927  1.00 74.15           H
ATOM   1013  HN  THR A  81      -1.583   7.108 -22.686  1.00 74.15           H
ATOM   1014  N   MET A  82      -4.989   5.583 -21.295  1.00 74.41           N
ATOM   1015  CA  MET A  82      -5.523   5.538 -19.944  1.00 74.41           C
ATOM   1016  C   MET A  82      -4.575   4.788 -19.005  1.00 74.41           C
ATOM   1017  O   MET A  82      -4.397   5.182 -17.854  1.00 74.41           O
ATOM   1018  HA  MET A  82      -5.611   6.577 -19.629  1.00 74.41           H
ATOM   1019  CB  MET A  82      -6.885   4.842 -19.956  1.00 74.41           C
ATOM   1020 1HB  MET A  82      -7.494   5.241 -20.768  1.00 74.41           H
ATOM   1021 2HB  MET A  82      -6.753   3.778 -20.150  1.00 74.41           H
ATOM   1022  CG  MET A  82      -7.612   5.037 -18.624  1.00 74.41           C
ATOM   1023 1HG  MET A  82      -7.083   4.510 -17.831  1.00 74.41           H
ATOM   1024 2HG  MET A  82      -7.619   6.094 -18.355  1.00 74.41           H
ATOM   1025  SD  MET A  82      -9.286   4.430 -18.747  1.00 74.41           S
ATOM   1026  CE  MET A  82      -9.899   4.880 -17.132  1.00 74.41           C
ATOM   1027 1HE  MET A  82      -9.303   4.383 -16.366  1.00 74.41           H
ATOM   1028 2HE  MET A  82      -9.827   5.960 -17.003  1.00 74.41           H
ATOM   1029 3HE  MET A  82     -10.940   4.571 -17.039  1.00 74.41           H
ATOM   1030  HN  MET A  82      -5.538   5.106 -21.982  1.00 74.41           H
ATOM   1031  N   THR A  83      -3.992   3.722 -19.533  1.00 75.23           N
ATOM   1032  CA  THR A  83      -3.034   2.939 -18.770  1.00 75.23           C
ATOM   1033  C   THR A  83      -1.838   3.804 -18.369  1.00 75.23           C
ATOM   1034  O   THR A  83      -1.361   3.724 -17.238  1.00 75.23           O
ATOM   1035  HA  THR A  83      -3.515   2.610 -17.849  1.00 75.23           H
ATOM   1036  CB  THR A  83      -2.648   1.718 -19.608  1.00 75.23           C
ATOM   1037  HB  THR A  83      -1.924   1.987 -20.377  1.00 75.23           H
ATOM   1038  OG1 THR A  83      -3.894   1.216 -20.085  1.00 75.23           O
ATOM   1039  HG1 THR A  83      -4.508   1.040 -19.316  1.00 75.23           H
ATOM   1040  CG2 THR A  83      -2.088   0.577 -18.757  1.00 75.23           C
ATOM   1041 1HG2 THR A  83      -2.838   0.263 -18.031  1.00 75.23           H
ATOM   1042 2HG2 THR A  83      -1.196   0.920 -18.232  1.00 75.23           H
ATOM   1043 3HG2 THR A  83      -1.830  -0.264 -19.400  1.00 75.23           H
ATOM   1044  HN  THR A  83      -4.165   3.391 -20.461  1.00 75.23           H
ATOM   1045  N   ASP A  84      -1.387   4.610 -19.319  1.00 78.28           N
ATOM   1046  CA  ASP A  84      -0.237   5.469 -19.087  1.00 78.28           C
ATOM   1047  C   ASP A  84      -0.536   6.410 -17.918  1.00 78.28           C
ATOM   1048  O   ASP A  84       0.335   6.674 -17.092  1.00 78.28           O
ATOM   1049  HA  ASP A  84       0.589   4.791 -18.876  1.00 78.28           H
ATOM   1050  CB  ASP A  84       0.067   6.326 -20.318  1.00 78.28           C
ATOM   1051 1HB  ASP A  84      -0.791   6.959 -20.546  1.00 78.28           H
ATOM   1052 2HB  ASP A  84       0.905   6.989 -20.106  1.00 78.28           H
ATOM   1053  CG  ASP A  84       0.396   5.450 -21.528  1.00 78.28           C
ATOM   1054  OD1 ASP A  84       0.926   4.341 -21.298  1.00 78.28           O
ATOM   1055  OD2 ASP A  84       0.112   5.908 -22.656  1.00 78.28           O
ATOM   1056  HN  ASP A  84      -1.792   4.683 -20.230  1.00 78.28           H
ATOM   1057  N   MET A  85      -1.771   6.890 -17.887  1.00 84.03           N
ATOM   1058  CA  MET A  85      -2.183   7.828 -16.857  1.00 84.03           C
ATOM   1059  C   MET A  85      -2.089   7.193 -15.468  1.00 84.03           C
ATOM   1060  O   MET A  85      -1.564   7.802 -14.537  1.00 84.03           O
ATOM   1061  HA  MET A  85      -1.490   8.666 -16.928  1.00 84.03           H
ATOM   1062  CB  MET A  85      -3.623   8.273 -17.118  1.00 84.03           C
ATOM   1063 1HB  MET A  85      -3.723   8.604 -18.152  1.00 84.03           H
ATOM   1064 2HB  MET A  85      -4.299   7.427 -16.988  1.00 84.03           H
ATOM   1065  CG  MET A  85      -4.027   9.406 -16.173  1.00 84.03           C
ATOM   1066 1HG  MET A  85      -5.096   9.601 -16.261  1.00 84.03           H
ATOM   1067 2HG  MET A  85      -3.841   9.112 -15.140  1.00 84.03           H
ATOM   1068  SD  MET A  85      -3.105  10.883 -16.562  1.00 84.03           S
ATOM   1069  CE  MET A  85      -3.530  11.894 -15.153  1.00 84.03           C
ATOM   1070 1HE  MET A  85      -4.609  12.041 -15.124  1.00 84.03           H
ATOM   1071 2HE  MET A  85      -3.206  11.397 -14.239  1.00 84.03           H
ATOM   1072 3HE  MET A  85      -3.034  12.861 -15.237  1.00 84.03           H
ATOM   1073  HN  MET A  85      -2.481   6.648 -18.548  1.00 84.03           H
ATOM   1074  N   PHE A  86      -2.606   5.976 -15.372  1.00 86.48           N
ATOM   1075  CA  PHE A  86      -2.632   5.272 -14.101  1.00 86.48           C
ATOM   1076  C   PHE A  86      -1.219   4.887 -13.659  1.00 86.48           C
ATOM   1077  O   PHE A  86      -0.895   4.957 -12.475  1.00 86.48           O
ATOM   1078  HA  PHE A  86      -3.069   5.948 -13.366  1.00 86.48           H
ATOM   1079  CB  PHE A  86      -3.453   3.999 -14.312  1.00 86.48           C
ATOM   1080 1HB  PHE A  86      -3.059   3.463 -15.176  1.00 86.48           H
ATOM   1081 2HB  PHE A  86      -3.324   3.348 -13.448  1.00 86.48           H
ATOM   1082  CG  PHE A  86      -4.947   4.249 -14.524  1.00 86.48           C
ATOM   1083  CD1 PHE A  86      -5.598   5.167 -13.760  1.00 86.48           C
ATOM   1084  HD1 PHE A  86      -5.055   5.724 -12.997  1.00 86.48           H
ATOM   1085  CD2 PHE A  86      -5.625   3.555 -15.477  1.00 86.48           C
ATOM   1086  HD2 PHE A  86      -5.104   2.819 -16.089  1.00 86.48           H
ATOM   1087  CE1 PHE A  86      -6.985   5.400 -13.957  1.00 86.48           C
ATOM   1088  HE1 PHE A  86      -7.506   6.136 -13.344  1.00 86.48           H
ATOM   1089  CE2 PHE A  86      -7.012   3.787 -15.673  1.00 86.48           C
ATOM   1090  HE2 PHE A  86      -7.555   3.230 -16.437  1.00 86.48           H
ATOM   1091  CZ  PHE A  86      -7.663   4.705 -14.909  1.00 86.48           C
ATOM   1092  HZ  PHE A  86      -8.727   4.884 -15.061  1.00 86.48           H
ATOM   1093  HN  PHE A  86      -3.001   5.475 -16.141  1.00 86.48           H
ATOM   1094  N   LEU A  87      -0.416   4.488 -14.635  1.00 80.00           N
ATOM   1095  CA  LEU A  87       0.939   4.045 -14.355  1.00 80.00           C
ATOM   1096  C   LEU A  87       1.758   5.225 -13.826  1.00 80.00           C
ATOM   1097  O   LEU A  87       2.604   5.054 -12.950  1.00 80.00           O
ATOM   1098  HA  LEU A  87       0.880   3.288 -13.574  1.00 80.00           H
ATOM   1099  CB  LEU A  87       1.550   3.377 -15.588  1.00 80.00           C
ATOM   1100 1HB  LEU A  87       1.380   4.023 -16.449  1.00 80.00           H
ATOM   1101 2HB  LEU A  87       2.628   3.313 -15.446  1.00 80.00           H
ATOM   1102  CG  LEU A  87       1.024   1.979 -15.924  1.00 80.00           C
ATOM   1103  HG  LEU A  87      -0.061   2.036 -16.018  1.00 80.00           H
ATOM   1104  CD1 LEU A  87       1.570   1.496 -17.269  1.00 80.00           C
ATOM   1105 1HD1 LEU A  87       1.259   2.184 -18.055  1.00 80.00           H
ATOM   1106 2HD1 LEU A  87       2.658   1.459 -17.227  1.00 80.00           H
ATOM   1107 3HD1 LEU A  87       1.180   0.501 -17.483  1.00 80.00           H
ATOM   1108  CD2 LEU A  87       1.328   0.993 -14.794  1.00 80.00           C
ATOM   1109 1HD2 LEU A  87       2.406   0.935 -14.644  1.00 80.00           H
ATOM   1110 2HD2 LEU A  87       0.852   1.335 -13.875  1.00 80.00           H
ATOM   1111 3HD2 LEU A  87       0.944   0.008 -15.058  1.00 80.00           H
ATOM   1112  HN  LEU A  87      -0.678   4.465 -15.600  1.00 80.00           H
ATOM   1113  N   LEU A  88       1.477   6.395 -14.381  1.00 86.93           N
ATOM   1114  CA  LEU A  88       2.161   7.605 -13.961  1.00 86.93           C
ATOM   1115  C   LEU A  88       1.793   7.917 -12.509  1.00 86.93           C
ATOM   1116  O   LEU A  88       2.669   8.164 -11.682  1.00 86.93           O
ATOM   1117  HA  LEU A  88       3.232   7.409 -14.011  1.00 86.93           H
ATOM   1118  CB  LEU A  88       1.865   8.752 -14.930  1.00 86.93           C
ATOM   1119 1HB  LEU A  88       2.228   8.468 -15.919  1.00 86.93           H
ATOM   1120 2HB  LEU A  88       0.784   8.866 -15.008  1.00 86.93           H
ATOM   1121  CG  LEU A  88       2.469  10.110 -14.567  1.00 86.93           C
ATOM   1122  HG  LEU A  88       2.129  10.378 -13.567  1.00 86.93           H
ATOM   1123  CD1 LEU A  88       3.996  10.037 -14.521  1.00 86.93           C
ATOM   1124 1HD1 LEU A  88       4.303   9.307 -13.772  1.00 86.93           H
ATOM   1125 2HD1 LEU A  88       4.375   9.736 -15.498  1.00 86.93           H
ATOM   1126 3HD1 LEU A  88       4.399  11.015 -14.261  1.00 86.93           H
ATOM   1127  CD2 LEU A  88       1.976  11.201 -15.519  1.00 86.93           C
ATOM   1128 1HD2 LEU A  88       2.266  10.952 -16.540  1.00 86.93           H
ATOM   1129 2HD2 LEU A  88       0.890  11.274 -15.457  1.00 86.93           H
ATOM   1130 3HD2 LEU A  88       2.420  12.156 -15.238  1.00 86.93           H
ATOM   1131  HN  LEU A  88       0.797   6.522 -15.104  1.00 86.93           H
ATOM   1132  N   ASN A  89       0.495   7.895 -12.244  1.00 89.30           N
ATOM   1133  CA  ASN A  89      -0.006   8.243 -10.925  1.00 89.30           C
ATOM   1134  C   ASN A  89       0.458   7.192  -9.915  1.00 89.30           C
ATOM   1135  O   ASN A  89       0.702   7.509  -8.752  1.00 89.30           O
ATOM   1136  HA  ASN A  89       0.403   9.232 -10.716  1.00 89.30           H
ATOM   1137  CB  ASN A  89      -1.535   8.274 -10.907  1.00 89.30           C
ATOM   1138 1HB  ASN A  89      -1.927   7.439 -11.488  1.00 89.30           H
ATOM   1139 2HB  ASN A  89      -1.893   8.147  -9.885  1.00 89.30           H
ATOM   1140  CG  ASN A  89      -2.064   9.591 -11.478  1.00 89.30           C
ATOM   1141  OD1 ASN A  89      -2.257  10.569 -10.775  1.00 89.30           O
ATOM   1142  ND2 ASN A  89      -2.286   9.562 -12.789  1.00 89.30           N
ATOM   1143 1HD2 ASN A  89      -2.107   8.726 -13.308  1.00 89.30           H
ATOM   1144 2HD2 ASN A  89      -2.633  10.375 -13.256  1.00 89.30           H
ATOM   1145  HN  ASN A  89      -0.208   7.645 -12.911  1.00 89.30           H
ATOM   1146  N   LEU A  90       0.566   5.962 -10.396  1.00 84.99           N
ATOM   1147  CA  LEU A  90       1.029   4.869  -9.558  1.00 84.99           C
ATOM   1148  C   LEU A  90       2.466   5.147  -9.112  1.00 84.99           C
ATOM   1149  O   LEU A  90       2.798   4.985  -7.939  1.00 84.99           O
ATOM   1150  HA  LEU A  90       0.392   4.842  -8.674  1.00 84.99           H
ATOM   1151  CB  LEU A  90       0.858   3.531 -10.280  1.00 84.99           C
ATOM   1152 1HB  LEU A  90      -0.191   3.422 -10.557  1.00 84.99           H
ATOM   1153 2HB  LEU A  90       1.430   3.565 -11.207  1.00 84.99           H
ATOM   1154  CG  LEU A  90       1.282   2.287  -9.496  1.00 84.99           C
ATOM   1155  HG  LEU A  90       2.311   2.426  -9.167  1.00 84.99           H
ATOM   1156  CD1 LEU A  90       0.425   2.111  -8.241  1.00 84.99           C
ATOM   1157 1HD1 LEU A  90       0.538   2.984  -7.599  1.00 84.99           H
ATOM   1158 2HD1 LEU A  90      -0.622   2.004  -8.527  1.00 84.99           H
ATOM   1159 3HD1 LEU A  90       0.747   1.220  -7.703  1.00 84.99           H
ATOM   1160  CD2 LEU A  90       1.256   1.043 -10.387  1.00 84.99           C
ATOM   1161 1HD2 LEU A  90       0.246   0.889 -10.767  1.00 84.99           H
ATOM   1162 2HD2 LEU A  90       1.942   1.180 -11.223  1.00 84.99           H
ATOM   1163 3HD2 LEU A  90       1.561   0.173  -9.805  1.00 84.99           H
ATOM   1164  HN  LEU A  90       0.343   5.708 -11.337  1.00 84.99           H
ATOM   1165  N   ALA A  91       3.280   5.562 -10.072  1.00 89.45           N
ATOM   1166  CA  ALA A  91       4.686   5.812  -9.805  1.00 89.45           C
ATOM   1167  C   ALA A  91       4.814   6.968  -8.811  1.00 89.45           C
ATOM   1168  O   ALA A  91       5.677   6.945  -7.935  1.00 89.45           O
ATOM   1169  HA  ALA A  91       5.104   4.911  -9.357  1.00 89.45           H
ATOM   1170  CB  ALA A  91       5.414   6.091 -11.122  1.00 89.45           C
ATOM   1171 1HB  ALA A  91       5.317   5.229 -11.781  1.00 89.45           H
ATOM   1172 2HB  ALA A  91       4.974   6.966 -11.601  1.00 89.45           H
ATOM   1173 3HB  ALA A  91       6.469   6.279 -10.921  1.00 89.45           H
ATOM   1174  HN  ALA A  91       2.993   5.727 -11.016  1.00 89.45           H
ATOM   1175  N   ILE A  92       3.944   7.952  -8.981  1.00 90.40           N
ATOM   1176  CA  ILE A  92       3.939   9.107  -8.100  1.00 90.40           C
ATOM   1177  C   ILE A  92       3.574   8.661  -6.683  1.00 90.40           C
ATOM   1178  O   ILE A  92       4.205   9.081  -5.714  1.00 90.40           O
ATOM   1179  HA  ILE A  92       4.951   9.511  -8.085  1.00 90.40           H
ATOM   1180  CB  ILE A  92       3.023  10.200  -8.655  1.00 90.40           C
ATOM   1181  HB  ILE A  92       2.061   9.749  -8.899  1.00 90.40           H
ATOM   1182  CG1 ILE A  92       3.589  10.785  -9.951  1.00 90.40           C
ATOM   1183 1HG1 ILE A  92       4.462  11.398  -9.726  1.00 90.40           H
ATOM   1184 2HG1 ILE A  92       3.926   9.977 -10.601  1.00 90.40           H
ATOM   1185  CG2 ILE A  92       2.761  11.282  -7.605  1.00 90.40           C
ATOM   1186 1HG2 ILE A  92       2.283  10.835  -6.734  1.00 90.40           H
ATOM   1187 2HG2 ILE A  92       3.707  11.736  -7.308  1.00 90.40           H
ATOM   1188 3HG2 ILE A  92       2.108  12.046  -8.026  1.00 90.40           H
ATOM   1189  CD1 ILE A  92       2.540  11.628 -10.677  1.00 90.40           C
ATOM   1190 1HD1 ILE A  92       1.679  11.005 -10.922  1.00 90.40           H
ATOM   1191 2HD1 ILE A  92       2.223  12.448 -10.033  1.00 90.40           H
ATOM   1192 3HD1 ILE A  92       2.968  12.031 -11.595  1.00 90.40           H
ATOM   1193  HN  ILE A  92       3.252   7.968  -9.703  1.00 90.40           H
ATOM   1194  N   ALA A  93       2.557   7.815  -6.606  1.00 91.10           N
ATOM   1195  CA  ALA A  93       2.045   7.375  -5.320  1.00 91.10           C
ATOM   1196  C   ALA A  93       3.134   6.593  -4.583  1.00 91.10           C
ATOM   1197  O   ALA A  93       3.365   6.813  -3.395  1.00 91.10           O
ATOM   1198  HA  ALA A  93       1.793   8.264  -4.741  1.00 91.10           H
ATOM   1199  CB  ALA A  93       0.775   6.549  -5.531  1.00 91.10           C
ATOM   1200 1HB  ALA A  93       0.023   7.159  -6.032  1.00 91.10           H
ATOM   1201 2HB  ALA A  93       1.005   5.679  -6.147  1.00 91.10           H
ATOM   1202 3HB  ALA A  93       0.391   6.219  -4.566  1.00 91.10           H
ATOM   1203  HN  ALA A  93       2.087   7.433  -7.402  1.00 91.10           H
ATOM   1204  N   ASP A  94       3.773   5.695  -5.318  1.00 87.48           N
ATOM   1205  CA  ASP A  94       4.807   4.854  -4.740  1.00 87.48           C
ATOM   1206  C   ASP A  94       5.945   5.735  -4.220  1.00 87.48           C
ATOM   1207  O   ASP A  94       6.483   5.488  -3.142  1.00 87.48           O
ATOM   1208  HA  ASP A  94       4.312   4.299  -3.943  1.00 87.48           H
ATOM   1209  CB  ASP A  94       5.389   3.899  -5.785  1.00 87.48           C
ATOM   1210 1HB  ASP A  94       5.558   4.435  -6.718  1.00 87.48           H
ATOM   1211 2HB  ASP A  94       6.358   3.532  -5.448  1.00 87.48           H
ATOM   1212  CG  ASP A  94       4.448   2.718  -6.032  1.00 87.48           C
ATOM   1213  OD1 ASP A  94       3.703   2.379  -5.087  1.00 87.48           O
ATOM   1214  OD2 ASP A  94       4.495   2.181  -7.159  1.00 87.48           O
ATOM   1215  HN  ASP A  94       3.596   5.539  -6.290  1.00 87.48           H
ATOM   1216  N   LEU A  95       6.277   6.745  -5.011  1.00 89.79           N
ATOM   1217  CA  LEU A  95       7.383   7.626  -4.676  1.00 89.79           C
ATOM   1218  C   LEU A  95       7.076   8.345  -3.361  1.00 89.79           C
ATOM   1219  O   LEU A  95       7.946   8.469  -2.500  1.00 89.79           O
ATOM   1220  HA  LEU A  95       8.265   7.002  -4.531  1.00 89.79           H
ATOM   1221  CB  LEU A  95       7.685   8.573  -5.839  1.00 89.79           C
ATOM   1222 1HB  LEU A  95       7.770   7.981  -6.751  1.00 89.79           H
ATOM   1223 2HB  LEU A  95       6.833   9.239  -5.969  1.00 89.79           H
ATOM   1224  CG  LEU A  95       8.947   9.426  -5.699  1.00 89.79           C
ATOM   1225  HG  LEU A  95       8.908   9.939  -4.738  1.00 89.79           H
ATOM   1226  CD1 LEU A  95      10.203   8.551  -5.693  1.00 89.79           C
ATOM   1227 1HD1 LEU A  95      10.156   7.855  -4.855  1.00 89.79           H
ATOM   1228 2HD1 LEU A  95      10.260   7.992  -6.627  1.00 89.79           H
ATOM   1229 3HD1 LEU A  95      11.085   9.182  -5.592  1.00 89.79           H
ATOM   1230  CD2 LEU A  95       9.005  10.503  -6.784  1.00 89.79           C
ATOM   1231 1HD2 LEU A  95       9.010  10.030  -7.766  1.00 89.79           H
ATOM   1232 2HD2 LEU A  95       8.133  11.152  -6.698  1.00 89.79           H
ATOM   1233 3HD2 LEU A  95       9.912  11.095  -6.661  1.00 89.79           H
ATOM   1234  HN  LEU A  95       5.805   6.965  -5.865  1.00 89.79           H
ATOM   1235  N   LEU A  96       5.837   8.800  -3.247  1.00 86.79           N
ATOM   1236  CA  LEU A  96       5.415   9.537  -2.068  1.00 86.79           C
ATOM   1237  C   LEU A  96       5.521   8.629  -0.841  1.00 86.79           C
ATOM   1238  O   LEU A  96       5.926   9.074   0.232  1.00 86.79           O
ATOM   1239  HA  LEU A  96       6.105  10.371  -1.940  1.00 86.79           H
ATOM   1240  CB  LEU A  96       4.020  10.129  -2.276  1.00 86.79           C
ATOM   1241 1HB  LEU A  96       3.364   9.341  -2.647  1.00 86.79           H
ATOM   1242 2HB  LEU A  96       3.630  10.439  -1.307  1.00 86.79           H
ATOM   1243  CG  LEU A  96       3.933  11.319  -3.234  1.00 86.79           C
ATOM   1244  HG  LEU A  96       4.388  11.029  -4.181  1.00 86.79           H
ATOM   1245  CD1 LEU A  96       2.476  11.683  -3.525  1.00 86.79           C
ATOM   1246 1HD1 LEU A  96       1.972  10.830  -3.980  1.00 86.79           H
ATOM   1247 2HD1 LEU A  96       1.974  11.947  -2.594  1.00 86.79           H
ATOM   1248 3HD1 LEU A  96       2.443  12.532  -4.208  1.00 86.79           H
ATOM   1249  CD2 LEU A  96       4.726  12.513  -2.699  1.00 86.79           C
ATOM   1250 1HD2 LEU A  96       4.323  12.813  -1.731  1.00 86.79           H
ATOM   1251 2HD2 LEU A  96       5.773  12.232  -2.585  1.00 86.79           H
ATOM   1252 3HD2 LEU A  96       4.648  13.345  -3.399  1.00 86.79           H
ATOM   1253  HN  LEU A  96       5.129   8.674  -3.942  1.00 86.79           H
ATOM   1254  N   PHE A  97       5.149   7.373  -1.040  1.00 88.50           N
ATOM   1255  CA  PHE A  97       5.226   6.391   0.029  1.00 88.50           C
ATOM   1256  C   PHE A  97       6.671   6.204   0.498  1.00 88.50           C
ATOM   1257  O   PHE A  97       6.942   6.203   1.698  1.00 88.50           O
ATOM   1258  HA  PHE A  97       4.623   6.765   0.856  1.00 88.50           H
ATOM   1259  CB  PHE A  97       4.712   5.068  -0.542  1.00 88.50           C
ATOM   1260 1HB  PHE A  97       3.629   5.127  -0.650  1.00 88.50           H
ATOM   1261 2HB  PHE A  97       5.125   4.929  -1.541  1.00 88.50           H
ATOM   1262  CG  PHE A  97       5.059   3.846   0.311  1.00 88.50           C
ATOM   1263  CD1 PHE A  97       5.943   2.922  -0.152  1.00 88.50           C
ATOM   1264  HD1 PHE A  97       6.405   3.052  -1.130  1.00 88.50           H
ATOM   1265  CD2 PHE A  97       4.483   3.683   1.533  1.00 88.50           C
ATOM   1266  HD2 PHE A  97       3.774   4.424   1.904  1.00 88.50           H
ATOM   1267  CE1 PHE A  97       6.265   1.788   0.640  1.00 88.50           C
ATOM   1268  HE1 PHE A  97       6.974   1.048   0.269  1.00 88.50           H
ATOM   1269  CE2 PHE A  97       4.805   2.549   2.324  1.00 88.50           C
ATOM   1270  HE2 PHE A  97       4.343   2.419   3.303  1.00 88.50           H
ATOM   1271  CZ  PHE A  97       5.689   1.626   1.861  1.00 88.50           C
ATOM   1272  HZ  PHE A  97       5.937   0.755   2.469  1.00 88.50           H
ATOM   1273  HN  PHE A  97       4.802   7.023  -1.910  1.00 88.50           H
ATOM   1274  N   LEU A  98       7.559   6.049  -0.473  1.00 91.68           N
ATOM   1275  CA  LEU A  98       8.934   5.684  -0.177  1.00 91.68           C
ATOM   1276  C   LEU A  98       9.577   6.781   0.674  1.00 91.68           C
ATOM   1277  O   LEU A  98      10.408   6.496   1.535  1.00 91.68           O
ATOM   1278  HA  LEU A  98       8.909   4.764   0.407  1.00 91.68           H
ATOM   1279  CB  LEU A  98       9.697   5.381  -1.468  1.00 91.68           C
ATOM   1280 1HB  LEU A  98       9.580   6.228  -2.144  1.00 91.68           H
ATOM   1281 2HB  LEU A  98      10.759   5.307  -1.231  1.00 91.68           H
ATOM   1282  CG  LEU A  98       9.280   4.110  -2.211  1.00 91.68           C
ATOM   1283  HG  LEU A  98       8.191   4.075  -2.242  1.00 91.68           H
ATOM   1284  CD1 LEU A  98       9.773   4.135  -3.659  1.00 91.68           C
ATOM   1285 1HD1 LEU A  98       9.347   4.997  -4.174  1.00 91.68           H
ATOM   1286 2HD1 LEU A  98      10.861   4.206  -3.672  1.00 91.68           H
ATOM   1287 3HD1 LEU A  98       9.463   3.220  -4.165  1.00 91.68           H
ATOM   1288  CD2 LEU A  98       9.752   2.860  -1.467  1.00 91.68           C
ATOM   1289 1HD2 LEU A  98      10.838   2.875  -1.383  1.00 91.68           H
ATOM   1290 2HD2 LEU A  98       9.311   2.842  -0.470  1.00 91.68           H
ATOM   1291 3HD2 LEU A  98       9.442   1.971  -2.016  1.00 91.68           H
ATOM   1292  HN  LEU A  98       7.353   6.170  -1.444  1.00 91.68           H
ATOM   1293  N   VAL A  99       9.168   8.012   0.404  1.00 89.35           N
ATOM   1294  CA  VAL A  99       9.737   9.158   1.092  1.00 89.35           C
ATOM   1295  C   VAL A  99       9.460   9.035   2.592  1.00 89.35           C
ATOM   1296  O   VAL A  99      10.145   9.653   3.406  1.00 89.35           O
ATOM   1297  HA  VAL A  99      10.815   9.136   0.932  1.00 89.35           H
ATOM   1298  CB  VAL A  99       9.194  10.454   0.488  1.00 89.35           C
ATOM   1299  HB  VAL A  99       8.106  10.394   0.489  1.00 89.35           H
ATOM   1300  CG1 VAL A  99       9.599  11.664   1.332  1.00 89.35           C
ATOM   1301 1HG1 VAL A  99       9.199  11.554   2.340  1.00 89.35           H
ATOM   1302 2HG1 VAL A  99      10.686  11.728   1.377  1.00 89.35           H
ATOM   1303 3HG1 VAL A  99       9.200  12.572   0.880  1.00 89.35           H
ATOM   1304  CG2 VAL A  99       9.655  10.618  -0.962  1.00 89.35           C
ATOM   1305 1HG2 VAL A  99      10.744  10.646  -0.996  1.00 89.35           H
ATOM   1306 2HG2 VAL A  99       9.294   9.778  -1.555  1.00 89.35           H
ATOM   1307 3HG2 VAL A  99       9.255  11.547  -1.367  1.00 89.35           H
ATOM   1308  HN  VAL A  99       8.463   8.231  -0.271  1.00 89.35           H
ATOM   1309  N   THR A 100       8.454   8.234   2.912  1.00 89.16           N
ATOM   1310  CA  THR A 100       8.051   8.055   4.296  1.00 89.16           C
ATOM   1311  C   THR A 100       8.964   7.042   4.991  1.00 89.16           C
ATOM   1312  O   THR A 100       9.112   7.068   6.211  1.00 89.16           O
ATOM   1313  HA  THR A 100       8.175   9.005   4.816  1.00 89.16           H
ATOM   1314  CB  THR A 100       6.575   7.652   4.311  1.00 89.16           C
ATOM   1315  HB  THR A 100       6.151   7.765   5.309  1.00 89.16           H
ATOM   1316  OG1 THR A 100       6.572   6.327   3.788  1.00 89.16           O
ATOM   1317  HG1 THR A 100       6.502   6.353   2.791  1.00 89.16           H
ATOM   1318  CG2 THR A 100       5.741   8.451   3.308  1.00 89.16           C
ATOM   1319 1HG2 THR A 100       6.124   8.284   2.302  1.00 89.16           H
ATOM   1320 2HG2 THR A 100       5.801   9.512   3.549  1.00 89.16           H
ATOM   1321 3HG2 THR A 100       4.702   8.126   3.360  1.00 89.16           H
ATOM   1322  HN  THR A 100       7.920   7.714   2.246  1.00 89.16           H
ATOM   1323  N   LEU A 101       9.554   6.174   4.182  1.00 91.59           N
ATOM   1324  CA  LEU A 101      10.250   5.013   4.710  1.00 91.59           C
ATOM   1325  C   LEU A 101      11.423   5.477   5.577  1.00 91.59           C
ATOM   1326  O   LEU A 101      11.675   4.913   6.640  1.00 91.59           O
ATOM   1327  HA  LEU A 101       9.547   4.470   5.343  1.00 91.59           H
ATOM   1328  CB  LEU A 101      10.659   4.071   3.576  1.00 91.59           C
ATOM   1329 1HB  LEU A 101      11.179   4.653   2.816  1.00 91.59           H
ATOM   1330 2HB  LEU A 101      11.374   3.349   3.970  1.00 91.59           H
ATOM   1331  CG  LEU A 101       9.521   3.302   2.900  1.00 91.59           C
ATOM   1332  HG  LEU A 101       8.858   4.024   2.423  1.00 91.59           H
ATOM   1333  CD1 LEU A 101      10.058   2.384   1.800  1.00 91.59           C
ATOM   1334 1HD1 LEU A 101      10.572   2.981   1.047  1.00 91.59           H
ATOM   1335 2HD1 LEU A 101      10.755   1.667   2.233  1.00 91.59           H
ATOM   1336 3HD1 LEU A 101       9.229   1.850   1.336  1.00 91.59           H
ATOM   1337  CD2 LEU A 101       8.689   2.536   3.930  1.00 91.59           C
ATOM   1338 1HD2 LEU A 101       9.326   1.826   4.457  1.00 91.59           H
ATOM   1339 2HD2 LEU A 101       8.260   3.239   4.645  1.00 91.59           H
ATOM   1340 3HD2 LEU A 101       7.887   1.999   3.423  1.00 91.59           H
ATOM   1341  HN  LEU A 101       9.561   6.253   3.185  1.00 91.59           H
ATOM   1342  N   PRO A 102      12.157   6.509   5.140  1.00 93.60           N
ATOM   1343  CA  PRO A 102      13.323   6.978   5.893  1.00 93.60           C
ATOM   1344  C   PRO A 102      12.989   7.274   7.347  1.00 93.60           C
ATOM   1345  O   PRO A 102      13.758   6.935   8.245  1.00 93.60           O
ATOM   1346  HA  PRO A 102      14.084   6.199   5.929  1.00 93.60           H
ATOM   1347  CB  PRO A 102      13.757   8.238   5.142  1.00 93.60           C
ATOM   1348 1HB  PRO A 102      13.293   9.133   5.558  1.00 93.60           H
ATOM   1349 2HB  PRO A 102      14.836   8.386   5.196  1.00 93.60           H
ATOM   1350  CG  PRO A 102      13.294   7.976   3.714  1.00 93.60           C
ATOM   1351 1HG  PRO A 102      13.208   8.898   3.140  1.00 93.60           H
ATOM   1352 2HG  PRO A 102      13.995   7.341   3.172  1.00 93.60           H
ATOM   1353  CD  PRO A 102      11.948   7.299   3.913  1.00 93.60           C
ATOM   1354 1HD  PRO A 102      11.144   8.026   4.038  1.00 93.60           H
ATOM   1355 2HD  PRO A 102      11.679   6.674   3.062  1.00 93.60           H
ATOM   1356  N   PHE A 103      11.840   7.905   7.540  1.00 91.78           N
ATOM   1357  CA  PHE A 103      11.423   8.308   8.872  1.00 91.78           C
ATOM   1358  C   PHE A 103      11.133   7.088   9.749  1.00 91.78           C
ATOM   1359  O   PHE A 103      11.484   7.069  10.928  1.00 91.78           O
ATOM   1360  HA  PHE A 103      12.242   8.880   9.308  1.00 91.78           H
ATOM   1361  CB  PHE A 103      10.138   9.123   8.711  1.00 91.78           C
ATOM   1362 1HB  PHE A 103       9.411   8.529   8.158  1.00 91.78           H
ATOM   1363 2HB  PHE A 103       9.713   9.310   9.697  1.00 91.78           H
ATOM   1364  CG  PHE A 103      10.335  10.460   7.994  1.00 91.78           C
ATOM   1365  CD1 PHE A 103      10.654  11.573   8.706  1.00 91.78           C
ATOM   1366  HD1 PHE A 103      10.771  11.513   9.788  1.00 91.78           H
ATOM   1367  CD2 PHE A 103      10.189  10.535   6.643  1.00 91.78           C
ATOM   1368  HD2 PHE A 103       9.933   9.643   6.072  1.00 91.78           H
ATOM   1369  CE1 PHE A 103      10.837  12.814   8.040  1.00 91.78           C
ATOM   1370  HE1 PHE A 103      11.093  13.706   8.612  1.00 91.78           H
ATOM   1371  CE2 PHE A 103      10.372  11.776   5.978  1.00 91.78           C
ATOM   1372  HE2 PHE A 103      10.255  11.836   4.896  1.00 91.78           H
ATOM   1373  CZ  PHE A 103      10.692  12.889   6.690  1.00 91.78           C
ATOM   1374  HZ  PHE A 103      10.832  13.842   6.179  1.00 91.78           H
ATOM   1375  HN  PHE A 103      11.201   8.139   6.808  1.00 91.78           H
ATOM   1376  N   TRP A 104      10.496   6.099   9.139  1.00 86.76           N
ATOM   1377  CA  TRP A 104      10.112   4.899   9.862  1.00 86.76           C
ATOM   1378  C   TRP A 104      11.386   4.120  10.196  1.00 86.76           C
ATOM   1379  O   TRP A 104      11.456   3.450  11.225  1.00 86.76           O
ATOM   1380  HA  TRP A 104       9.613   5.208  10.780  1.00 86.76           H
ATOM   1381  CB  TRP A 104       9.101   4.076   9.061  1.00 86.76           C
ATOM   1382 1HB  TRP A 104       9.524   3.853   8.082  1.00 86.76           H
ATOM   1383 2HB  TRP A 104       8.943   3.123   9.565  1.00 86.76           H
ATOM   1384  CG  TRP A 104       7.749   4.766   8.870  1.00 86.76           C
ATOM   1385  CD1 TRP A 104       7.184   5.173   7.725  1.00 86.76           C
ATOM   1386  HD1 TRP A 104       7.640   5.057   6.741  1.00 86.76           H
ATOM   1387  CD2 TRP A 104       6.808   5.116   9.907  1.00 86.76           C
ATOM   1388  NE1 TRP A 104       5.954   5.757   7.947  1.00 86.76           N
ATOM   1389  HE1 TRP A 104       5.344   6.136   7.251  1.00 86.76           H
ATOM   1390  CE2 TRP A 104       5.718   5.721   9.316  1.00 86.76           C
ATOM   1391  CE3 TRP A 104       6.876   4.927  11.299  1.00 86.76           C
ATOM   1392  HE3 TRP A 104       7.726   4.452  11.789  1.00 86.76           H
ATOM   1393  CZ2 TRP A 104       4.614   6.187  10.040  1.00 86.76           C
ATOM   1394  HZ2 TRP A 104       3.764   6.662   9.549  1.00 86.76           H
ATOM   1395  CZ3 TRP A 104       5.765   5.398  12.008  1.00 86.76           C
ATOM   1396  HZ3 TRP A 104       5.767   5.277  13.091  1.00 86.76           H
ATOM   1397  CH2 TRP A 104       4.660   6.010  11.428  1.00 86.76           C
ATOM   1398  HH2 TRP A 104       3.832   6.350  12.051  1.00 86.76           H
ATOM   1399  HN  TRP A 104      10.244   6.109   8.172  1.00 86.76           H
ATOM   1400  N   ALA A 105      12.361   4.233   9.306  1.00 94.01           N
ATOM   1401  CA  ALA A 105      13.632   3.555   9.498  1.00 94.01           C
ATOM   1402  C   ALA A 105      14.303   4.088  10.765  1.00 94.01           C
ATOM   1403  O   ALA A 105      14.793   3.313  11.585  1.00 94.01           O
ATOM   1404  HA  ALA A 105      13.425   2.492   9.625  1.00 94.01           H
ATOM   1405  CB  ALA A 105      14.503   3.742   8.254  1.00 94.01           C
ATOM   1406 1HB  ALA A 105      13.994   3.321   7.387  1.00 94.01           H
ATOM   1407 2HB  ALA A 105      14.680   4.805   8.090  1.00 94.01           H
ATOM   1408 3HB  ALA A 105      15.456   3.233   8.398  1.00 94.01           H
ATOM   1409  HN  ALA A 105      12.293   4.775   8.468  1.00 94.01           H
ATOM   1410  N   ILE A 106      14.304   5.407  10.886  1.00 90.72           N
ATOM   1411  CA  ILE A 106      14.925   6.053  12.030  1.00 90.72           C
ATOM   1412  C   ILE A 106      14.146   5.695  13.297  1.00 90.72           C
ATOM   1413  O   ILE A 106      14.740   5.375  14.326  1.00 90.72           O
ATOM   1414  HA  ILE A 106      15.935   5.655  12.121  1.00 90.72           H
ATOM   1415  CB  ILE A 106      15.052   7.559  11.791  1.00 90.72           C
ATOM   1416  HB  ILE A 106      14.082   7.937  11.467  1.00 90.72           H
ATOM   1417  CG1 ILE A 106      16.049   7.854  10.668  1.00 90.72           C
ATOM   1418 1HG1 ILE A 106      17.065   7.706  11.032  1.00 90.72           H
ATOM   1419 2HG1 ILE A 106      15.898   7.151   9.849  1.00 90.72           H
ATOM   1420  CG2 ILE A 106      15.412   8.291  13.085  1.00 90.72           C
ATOM   1421 1HG2 ILE A 106      14.634   8.120  13.828  1.00 90.72           H
ATOM   1422 2HG2 ILE A 106      16.364   7.916  13.462  1.00 90.72           H
ATOM   1423 3HG2 ILE A 106      15.496   9.360  12.886  1.00 90.72           H
ATOM   1424  CD1 ILE A 106      15.889   9.286  10.155  1.00 90.72           C
ATOM   1425 1HD1 ILE A 106      14.878   9.424   9.770  1.00 90.72           H
ATOM   1426 2HD1 ILE A 106      16.065   9.987  10.972  1.00 90.72           H
ATOM   1427 3HD1 ILE A 106      16.610   9.469   9.358  1.00 90.72           H
ATOM   1428  HN  ILE A 106      13.891   6.030  10.222  1.00 90.72           H
ATOM   1429  N   ALA A 107      12.828   5.762  13.182  1.00 92.13           N
ATOM   1430  CA  ALA A 107      11.964   5.538  14.329  1.00 92.13           C
ATOM   1431  C   ALA A 107      12.163   4.109  14.840  1.00 92.13           C
ATOM   1432  O   ALA A 107      12.147   3.870  16.047  1.00 92.13           O
ATOM   1433  HA  ALA A 107      12.261   6.238  15.110  1.00 92.13           H
ATOM   1434  CB  ALA A 107      10.512   5.821  13.938  1.00 92.13           C
ATOM   1435 1HB  ALA A 107      10.419   6.856  13.610  1.00 92.13           H
ATOM   1436 2HB  ALA A 107      10.218   5.155  13.127  1.00 92.13           H
ATOM   1437 3HB  ALA A 107       9.865   5.653  14.799  1.00 92.13           H
ATOM   1438  HN  ALA A 107      12.351   5.964  12.327  1.00 92.13           H
ATOM   1439  N   ALA A 108      12.345   3.197  13.897  1.00 91.68           N
ATOM   1440  CA  ALA A 108      12.491   1.791  14.233  1.00 91.68           C
ATOM   1441  C   ALA A 108      13.873   1.559  14.846  1.00 91.68           C
ATOM   1442  O   ALA A 108      14.052   0.651  15.656  1.00 91.68           O
ATOM   1443  HA  ALA A 108      11.729   1.546  14.973  1.00 91.68           H
ATOM   1444  CB  ALA A 108      12.257   0.940  12.983  1.00 91.68           C
ATOM   1445 1HB  ALA A 108      11.251   1.120  12.604  1.00 91.68           H
ATOM   1446 2HB  ALA A 108      12.986   1.208  12.219  1.00 91.68           H
ATOM   1447 3HB  ALA A 108      12.366  -0.115  13.236  1.00 91.68           H
ATOM   1448  HN  ALA A 108      12.393   3.405  12.920  1.00 91.68           H
ATOM   1449  N   ALA A 109      14.815   2.396  14.437  1.00 90.29           N
ATOM   1450  CA  ALA A 109      16.196   2.234  14.860  1.00 90.29           C
ATOM   1451  C   ALA A 109      16.320   2.616  16.336  1.00 90.29           C
ATOM   1452  O   ALA A 109      17.104   2.018  17.072  1.00 90.29           O
ATOM   1453  HA  ALA A 109      16.458   1.182  14.742  1.00 90.29           H
ATOM   1454  CB  ALA A 109      17.107   3.072  13.961  1.00 90.29           C
ATOM   1455 1HB  ALA A 109      17.003   2.741  12.928  1.00 90.29           H
ATOM   1456 2HB  ALA A 109      16.825   4.122  14.037  1.00 90.29           H
ATOM   1457 3HB  ALA A 109      18.143   2.950  14.279  1.00 90.29           H
ATOM   1458  HN  ALA A 109      14.648   3.171  13.828  1.00 90.29           H
ATOM   1459  N   ASP A 110      15.535   3.610  16.725  1.00 81.14           N
ATOM   1460  CA  ASP A 110      15.663   4.189  18.052  1.00 81.14           C
ATOM   1461  C   ASP A 110      14.287   4.650  18.537  1.00 81.14           C
ATOM   1462  O   ASP A 110      13.535   3.869  19.117  1.00 81.14           O
ATOM   1463  HA  ASP A 110      16.079   3.395  18.672  1.00 81.14           H
ATOM   1464  CB  ASP A 110      16.591   5.405  18.035  1.00 81.14           C
ATOM   1465 1HB  ASP A 110      17.525   5.148  17.535  1.00 81.14           H
ATOM   1466 2HB  ASP A 110      16.132   6.209  17.460  1.00 81.14           H
ATOM   1467  CG  ASP A 110      16.884   5.891  19.456  1.00 81.14           C
ATOM   1468  OD1 ASP A 110      16.489   5.167  20.396  1.00 81.14           O
ATOM   1469  OD2 ASP A 110      17.497   6.974  19.570  1.00 81.14           O
ATOM   1470  HN  ASP A 110      14.824   4.018  16.153  1.00 81.14           H
ATOM   1471  N   GLN A 111      13.999   5.918  18.280  1.00 83.89           N
ATOM   1472  CA  GLN A 111      12.732   6.496  18.694  1.00 83.89           C
ATOM   1473  C   GLN A 111      12.300   7.587  17.711  1.00 83.89           C
ATOM   1474  O   GLN A 111      13.074   7.987  16.843  1.00 83.89           O
ATOM   1475  HA  GLN A 111      12.018   5.674  18.672  1.00 83.89           H
ATOM   1476  CB  GLN A 111      12.820   7.046  20.119  1.00 83.89           C
ATOM   1477 1HB  GLN A 111      11.865   7.491  20.400  1.00 83.89           H
ATOM   1478 2HB  GLN A 111      13.008   6.230  20.817  1.00 83.89           H
ATOM   1479  CG  GLN A 111      13.930   8.092  20.237  1.00 83.89           C
ATOM   1480 1HG  GLN A 111      14.890   7.637  19.992  1.00 83.89           H
ATOM   1481 2HG  GLN A 111      13.762   8.889  19.513  1.00 83.89           H
ATOM   1482  CD  GLN A 111      13.983   8.680  21.648  1.00 83.89           C
ATOM   1483  OE1 GLN A 111      13.052   8.570  22.429  1.00 83.89           O
ATOM   1484  NE2 GLN A 111      15.121   9.308  21.930  1.00 83.89           N
ATOM   1485 1HE2 GLN A 111      15.846   9.362  21.243  1.00 83.89           H
ATOM   1486 2HE2 GLN A 111      15.251   9.726  22.829  1.00 83.89           H
ATOM   1487  HN  GLN A 111      14.613   6.545  17.800  1.00 83.89           H
ATOM   1488  N   TRP A 112      11.066   8.036  17.881  1.00 89.00           N
ATOM   1489  CA  TRP A 112      10.541   9.113  17.058  1.00 89.00           C
ATOM   1490  C   TRP A 112      11.198  10.418  17.512  1.00 89.00           C
ATOM   1491  O   TRP A 112      10.932  10.901  18.611  1.00 89.00           O
ATOM   1492  HA  TRP A 112      10.809   8.901  16.023  1.00 89.00           H
ATOM   1493  CB  TRP A 112       9.013   9.158  17.123  1.00 89.00           C
ATOM   1494 1HB  TRP A 112       8.621   8.166  16.900  1.00 89.00           H
ATOM   1495 2HB  TRP A 112       8.710   9.399  18.142  1.00 89.00           H
ATOM   1496  CG  TRP A 112       8.379  10.169  16.165  1.00 89.00           C
ATOM   1497  CD1 TRP A 112       7.983  11.421  16.431  1.00 89.00           C
ATOM   1498  HD1 TRP A 112       8.067  11.896  17.408  1.00 89.00           H
ATOM   1499  CD2 TRP A 112       8.084   9.960  14.768  1.00 89.00           C
ATOM   1500  NE1 TRP A 112       7.455  12.032  15.312  1.00 89.00           N
ATOM   1501  HE1 TRP A 112       7.093  12.963  15.261  1.00 89.00           H
ATOM   1502  CE2 TRP A 112       7.518  11.116  14.269  1.00 89.00           C
ATOM   1503  CE3 TRP A 112       8.287   8.833  13.953  1.00 89.00           C
ATOM   1504  HE3 TRP A 112       8.732   7.909  14.323  1.00 89.00           H
ATOM   1505  CZ2 TRP A 112       7.110  11.256  12.937  1.00 89.00           C
ATOM   1506  HZ2 TRP A 112       6.665  12.180  12.567  1.00 89.00           H
ATOM   1507  CZ3 TRP A 112       7.873   8.989  12.625  1.00 89.00           C
ATOM   1508  HZ3 TRP A 112       8.008   8.144  11.949  1.00 89.00           H
ATOM   1509  CH2 TRP A 112       7.303  10.146  12.107  1.00 89.00           C
ATOM   1510  HH2 TRP A 112       7.006  10.188  11.058  1.00 89.00           H
ATOM   1511  HN  TRP A 112      10.429   7.679  18.565  1.00 89.00           H
ATOM   1512  N   LYS A 113      12.043  10.952  16.641  1.00 81.53           N
ATOM   1513  CA  LYS A 113      12.872  12.088  17.004  1.00 81.53           C
ATOM   1514  C   LYS A 113      12.267  13.364  16.415  1.00 81.53           C
ATOM   1515  O   LYS A 113      12.869  14.434  16.492  1.00 81.53           O
ATOM   1516  HA  LYS A 113      12.858  12.170  18.091  1.00 81.53           H
ATOM   1517  CB  LYS A 113      14.324  11.847  16.587  1.00 81.53           C
ATOM   1518 1HB  LYS A 113      14.379  11.711  15.507  1.00 81.53           H
ATOM   1519 2HB  LYS A 113      14.926  12.723  16.828  1.00 81.53           H
ATOM   1520  CG  LYS A 113      14.899  10.616  17.291  1.00 81.53           C
ATOM   1521 1HG  LYS A 113      14.784  10.723  18.369  1.00 81.53           H
ATOM   1522 2HG  LYS A 113      14.338   9.729  16.996  1.00 81.53           H
ATOM   1523  CD  LYS A 113      16.378  10.429  16.947  1.00 81.53           C
ATOM   1524 1HD  LYS A 113      16.491  10.298  15.871  1.00 81.53           H
ATOM   1525 2HD  LYS A 113      16.935  11.326  17.219  1.00 81.53           H
ATOM   1526  CE  LYS A 113      16.962   9.218  17.677  1.00 81.53           C
ATOM   1527 1HE  LYS A 113      16.845   9.344  18.754  1.00 81.53           H
ATOM   1528 2HE  LYS A 113      16.413   8.319  17.400  1.00 81.53           H
ATOM   1529  NZ  LYS A 113      18.395   9.054  17.345  1.00 81.53           N
ATOM   1530 1HZ  LYS A 113      18.769   8.256  17.847  1.00 81.53           H
ATOM   1531 2HZ  LYS A 113      18.495   8.902  16.347  1.00 81.53           H
ATOM   1532 3HZ  LYS A 113      18.902   9.890  17.612  1.00 81.53           H
ATOM   1533  HN  LYS A 113      12.165  10.621  15.706  1.00 81.53           H
ATOM   1534  N   PHE A 114      11.083  13.209  15.840  1.00 86.85           N
ATOM   1535  CA  PHE A 114      10.475  14.285  15.076  1.00 86.85           C
ATOM   1536  C   PHE A 114       9.282  14.882  15.825  1.00 86.85           C
ATOM   1537  O   PHE A 114       8.837  14.332  16.831  1.00 86.85           O
ATOM   1538  HA  PHE A 114      11.236  15.053  14.938  1.00 86.85           H
ATOM   1539  CB  PHE A 114       9.985  13.678  13.760  1.00 86.85           C
ATOM   1540 1HB  PHE A 114       9.167  12.989  13.972  1.00 86.85           H
ATOM   1541 2HB  PHE A 114       9.578  14.473  13.135  1.00 86.85           H
ATOM   1542  CG  PHE A 114      11.068  12.936  12.975  1.00 86.85           C
ATOM   1543  CD1 PHE A 114      11.993  13.635  12.264  1.00 86.85           C
ATOM   1544  HD1 PHE A 114      11.962  14.725  12.254  1.00 86.85           H
ATOM   1545  CD2 PHE A 114      11.107  11.577  12.989  1.00 86.85           C
ATOM   1546  HD2 PHE A 114      10.365  11.016  13.558  1.00 86.85           H
ATOM   1547  CE1 PHE A 114      12.998  12.946  11.536  1.00 86.85           C
ATOM   1548  HE1 PHE A 114      13.739  13.507  10.966  1.00 86.85           H
ATOM   1549  CE2 PHE A 114      12.112  10.888  12.260  1.00 86.85           C
ATOM   1550  HE2 PHE A 114      12.143   9.798  12.271  1.00 86.85           H
ATOM   1551  CZ  PHE A 114      13.037  11.587  11.549  1.00 86.85           C
ATOM   1552  HZ  PHE A 114      13.808  11.058  10.990  1.00 86.85           H
ATOM   1553  HN  PHE A 114      10.543  12.369  15.889  1.00 86.85           H
ATOM   1554  N   GLN A 115       8.798  16.001  15.305  1.00 80.84           N
ATOM   1555  CA  GLN A 115       7.695  16.704  15.938  1.00 80.84           C
ATOM   1556  C   GLN A 115       6.377  15.974  15.671  1.00 80.84           C
ATOM   1557  O   GLN A 115       6.303  15.122  14.787  1.00 80.84           O
ATOM   1558  HA  GLN A 115       7.916  16.690  17.005  1.00 80.84           H
ATOM   1559  CB  GLN A 115       7.624  18.156  15.460  1.00 80.84           C
ATOM   1560 1HB  GLN A 115       7.560  18.182  14.372  1.00 80.84           H
ATOM   1561 2HB  GLN A 115       6.718  18.625  15.844  1.00 80.84           H
ATOM   1562  CG  GLN A 115       8.849  18.946  15.923  1.00 80.84           C
ATOM   1563 1HG  GLN A 115       8.957  18.855  17.004  1.00 80.84           H
ATOM   1564 2HG  GLN A 115       9.749  18.523  15.477  1.00 80.84           H
ATOM   1565  CD  GLN A 115       8.727  20.422  15.539  1.00 80.84           C
ATOM   1566  OE1 GLN A 115       7.820  20.834  14.836  1.00 80.84           O
ATOM   1567  NE2 GLN A 115       9.689  21.192  16.039  1.00 80.84           N
ATOM   1568 1HE2 GLN A 115      10.405  20.791  16.610  1.00 80.84           H
ATOM   1569 2HE2 GLN A 115       9.696  22.173  15.844  1.00 80.84           H
ATOM   1570  HN  GLN A 115       9.145  16.425  14.469  1.00 80.84           H
ATOM   1571  N   THR A 116       5.369  16.334  16.452  1.00 87.32           N
ATOM   1572  CA  THR A 116       4.057  15.725  16.310  1.00 87.32           C
ATOM   1573  C   THR A 116       3.516  15.949  14.896  1.00 87.32           C
ATOM   1574  O   THR A 116       2.896  15.058  14.318  1.00 87.32           O
ATOM   1575  HA  THR A 116       4.161  14.649  16.446  1.00 87.32           H
ATOM   1576  CB  THR A 116       3.151  16.294  17.404  1.00 87.32           C
ATOM   1577  HB  THR A 116       2.870  17.323  17.181  1.00 87.32           H
ATOM   1578  OG1 THR A 116       3.896  16.106  18.604  1.00 87.32           O
ATOM   1579  HG1 THR A 116       3.526  16.685  19.331  1.00 87.32           H
ATOM   1580  CG2 THR A 116       1.889  15.454  17.614  1.00 87.32           C
ATOM   1581 1HG2 THR A 116       2.170  14.442  17.903  1.00 87.32           H
ATOM   1582 2HG2 THR A 116       1.317  15.422  16.687  1.00 87.32           H
ATOM   1583 3HG2 THR A 116       1.282  15.902  18.401  1.00 87.32           H
ATOM   1584  HN  THR A 116       5.438  17.027  17.170  1.00 87.32           H
ATOM   1585  N   PHE A 117       3.771  17.142  14.381  1.00 89.96           N
ATOM   1586  CA  PHE A 117       3.309  17.497  13.050  1.00 89.96           C
ATOM   1587  C   PHE A 117       3.791  16.480  12.013  1.00 89.96           C
ATOM   1588  O   PHE A 117       3.012  16.021  11.180  1.00 89.96           O
ATOM   1589  HA  PHE A 117       2.220  17.499  13.076  1.00 89.96           H
ATOM   1590  CB  PHE A 117       3.906  18.867  12.720  1.00 89.96           C
ATOM   1591 1HB  PHE A 117       3.561  19.590  13.459  1.00 89.96           H
ATOM   1592 2HB  PHE A 117       4.991  18.810  12.811  1.00 89.96           H
ATOM   1593  CG  PHE A 117       3.552  19.379  11.322  1.00 89.96           C
ATOM   1594  CD1 PHE A 117       4.489  19.365  10.336  1.00 89.96           C
ATOM   1595  HD1 PHE A 117       5.491  18.989  10.541  1.00 89.96           H
ATOM   1596  CD2 PHE A 117       2.302  19.848  11.066  1.00 89.96           C
ATOM   1597  HD2 PHE A 117       1.552  19.859  11.857  1.00 89.96           H
ATOM   1598  CE1 PHE A 117       4.160  19.841   9.038  1.00 89.96           C
ATOM   1599  HE1 PHE A 117       4.911  19.830   8.248  1.00 89.96           H
ATOM   1600  CE2 PHE A 117       1.973  20.323   9.769  1.00 89.96           C
ATOM   1601  HE2 PHE A 117       0.971  20.700   9.564  1.00 89.96           H
ATOM   1602  CZ  PHE A 117       2.910  20.310   8.783  1.00 89.96           C
ATOM   1603  HZ  PHE A 117       2.657  20.675   7.787  1.00 89.96           H
ATOM   1604  HN  PHE A 117       4.283  17.859  14.856  1.00 89.96           H
ATOM   1605  N   MET A 118       5.074  16.159  12.098  1.00 87.32           N
ATOM   1606  CA  MET A 118       5.674  15.222  11.164  1.00 87.32           C
ATOM   1607  C   MET A 118       5.060  13.828  11.314  1.00 87.32           C
ATOM   1608  O   MET A 118       4.947  13.087  10.339  1.00 87.32           O
ATOM   1609  HA  MET A 118       5.456  15.617  10.172  1.00 87.32           H
ATOM   1610  CB  MET A 118       7.181  15.146  11.414  1.00 87.32           C
ATOM   1611 1HB  MET A 118       7.369  14.977  12.475  1.00 87.32           H
ATOM   1612 2HB  MET A 118       7.601  14.295  10.877  1.00 87.32           H
ATOM   1613  CG  MET A 118       7.877  16.432  10.966  1.00 87.32           C
ATOM   1614 1HG  MET A 118       7.532  17.272  11.569  1.00 87.32           H
ATOM   1615 2HG  MET A 118       8.952  16.348  11.123  1.00 87.32           H
ATOM   1616  SD  MET A 118       7.537  16.741   9.241  1.00 87.32           S
ATOM   1617  CE  MET A 118       8.364  15.340   8.506  1.00 87.32           C
ATOM   1618 1HE  MET A 118       9.423  15.369   8.760  1.00 87.32           H
ATOM   1619 2HE  MET A 118       7.924  14.418   8.886  1.00 87.32           H
ATOM   1620 3HE  MET A 118       8.249  15.378   7.423  1.00 87.32           H
ATOM   1621  HN  MET A 118       5.698  16.525  12.789  1.00 87.32           H
ATOM   1622  N   CYS A 119       4.680  13.514  12.544  1.00 92.55           N
ATOM   1623  CA  CYS A 119       4.028  12.246  12.824  1.00 92.55           C
ATOM   1624  C   CYS A 119       2.718  12.194  12.035  1.00 92.55           C
ATOM   1625  O   CYS A 119       2.431  11.203  11.366  1.00 92.55           O
ATOM   1626  HA  CYS A 119       4.710  11.463  12.493  1.00 92.55           H
ATOM   1627  CB  CYS A 119       3.799  12.047  14.324  1.00 92.55           C
ATOM   1628 1HB  CYS A 119       4.756  11.995  14.843  1.00 92.55           H
ATOM   1629 2HB  CYS A 119       3.260  12.901  14.734  1.00 92.55           H
ATOM   1630  SG  CYS A 119       2.847  10.511  14.613  1.00 92.55           S
ATOM   1631  HN  CYS A 119       4.811  14.106  13.339  1.00 92.55           H
ATOM   1632  N   LYS A 120       1.959  13.275  12.140  1.00 90.88           N
ATOM   1633  CA  LYS A 120       0.675  13.356  11.464  1.00 90.88           C
ATOM   1634  C   LYS A 120       0.887  13.207   9.956  1.00 90.88           C
ATOM   1635  O   LYS A 120       0.191  12.432   9.301  1.00 90.88           O
ATOM   1636  HA  LYS A 120       0.070  12.519  11.812  1.00 90.88           H
ATOM   1637  CB  LYS A 120      -0.058  14.639  11.858  1.00 90.88           C
ATOM   1638 1HB  LYS A 120       0.613  15.492  11.758  1.00 90.88           H
ATOM   1639 2HB  LYS A 120      -0.892  14.810  11.177  1.00 90.88           H
ATOM   1640  CG  LYS A 120      -0.575  14.557  13.296  1.00 90.88           C
ATOM   1641 1HG  LYS A 120      -1.287  13.736  13.384  1.00 90.88           H
ATOM   1642 2HG  LYS A 120       0.252  14.335  13.971  1.00 90.88           H
ATOM   1643  CD  LYS A 120      -1.244  15.867  13.714  1.00 90.88           C
ATOM   1644 1HD  LYS A 120      -0.521  16.681  13.665  1.00 90.88           H
ATOM   1645 2HD  LYS A 120      -2.045  16.110  13.016  1.00 90.88           H
ATOM   1646  CE  LYS A 120      -1.810  15.765  15.132  1.00 90.88           C
ATOM   1647 1HE  LYS A 120      -1.105  15.239  15.775  1.00 90.88           H
ATOM   1648 2HE  LYS A 120      -1.939  16.763  15.551  1.00 90.88           H
ATOM   1649  NZ  LYS A 120      -3.108  15.054  15.122  1.00 90.88           N
ATOM   1650 1HZ  LYS A 120      -3.590  15.218  15.999  1.00 90.88           H
ATOM   1651 2HZ  LYS A 120      -3.676  15.397  14.355  1.00 90.88           H
ATOM   1652 3HZ  LYS A 120      -2.948  14.060  15.005  1.00 90.88           H
ATOM   1653  HN  LYS A 120       2.207  14.084  12.673  1.00 90.88           H
ATOM   1654  N   VAL A 121       1.851  13.961   9.449  1.00 92.00           N
ATOM   1655  CA  VAL A 121       2.088  14.009   8.016  1.00 92.00           C
ATOM   1656  C   VAL A 121       2.490  12.618   7.523  1.00 92.00           C
ATOM   1657  O   VAL A 121       1.929  12.113   6.552  1.00 92.00           O
ATOM   1658  HA  VAL A 121       1.151  14.293   7.537  1.00 92.00           H
ATOM   1659  CB  VAL A 121       3.130  15.082   7.694  1.00 92.00           C
ATOM   1660  HB  VAL A 121       4.003  14.901   8.321  1.00 92.00           H
ATOM   1661  CG1 VAL A 121       3.574  14.993   6.232  1.00 92.00           C
ATOM   1662 1HG1 VAL A 121       4.013  14.013   6.045  1.00 92.00           H
ATOM   1663 2HG1 VAL A 121       2.712  15.136   5.581  1.00 92.00           H
ATOM   1664 3HG1 VAL A 121       4.315  15.767   6.030  1.00 92.00           H
ATOM   1665  CG2 VAL A 121       2.598  16.479   8.021  1.00 92.00           C
ATOM   1666 1HG2 VAL A 121       1.702  16.673   7.432  1.00 92.00           H
ATOM   1667 2HG2 VAL A 121       2.354  16.535   9.082  1.00 92.00           H
ATOM   1668 3HG2 VAL A 121       3.358  17.222   7.783  1.00 92.00           H
ATOM   1669  HN  VAL A 121       2.463  14.530   9.998  1.00 92.00           H
ATOM   1670  N   VAL A 122       3.460  12.037   8.215  1.00 90.59           N
ATOM   1671  CA  VAL A 122       4.084  10.812   7.745  1.00 90.59           C
ATOM   1672  C   VAL A 122       3.048   9.686   7.741  1.00 90.59           C
ATOM   1673  O   VAL A 122       2.964   8.919   6.783  1.00 90.59           O
ATOM   1674  HA  VAL A 122       4.419  10.984   6.722  1.00 90.59           H
ATOM   1675  CB  VAL A 122       5.312  10.490   8.599  1.00 90.59           C
ATOM   1676  HB  VAL A 122       5.004  10.491   9.644  1.00 90.59           H
ATOM   1677  CG1 VAL A 122       5.858   9.098   8.271  1.00 90.59           C
ATOM   1678 1HG1 VAL A 122       5.089   8.351   8.469  1.00 90.59           H
ATOM   1679 2HG1 VAL A 122       6.142   9.058   7.220  1.00 90.59           H
ATOM   1680 3HG1 VAL A 122       6.731   8.895   8.892  1.00 90.59           H
ATOM   1681  CG2 VAL A 122       6.395  11.558   8.426  1.00 90.59           C
ATOM   1682 1HG2 VAL A 122       6.698  11.602   7.380  1.00 90.59           H
ATOM   1683 2HG2 VAL A 122       6.001  12.527   8.732  1.00 90.59           H
ATOM   1684 3HG2 VAL A 122       7.256  11.304   9.044  1.00 90.59           H
ATOM   1685  HN  VAL A 122       3.819  12.390   9.079  1.00 90.59           H
ATOM   1686  N   ASN A 123       2.284   9.624   8.822  1.00 90.33           N
ATOM   1687  CA  ASN A 123       1.247   8.613   8.948  1.00 90.33           C
ATOM   1688  C   ASN A 123       0.204   8.820   7.849  1.00 90.33           C
ATOM   1689  O   ASN A 123      -0.241   7.859   7.222  1.00 90.33           O
ATOM   1690  HA  ASN A 123       1.765   7.659   8.858  1.00 90.33           H
ATOM   1691  CB  ASN A 123       0.538   8.719  10.300  1.00 90.33           C
ATOM   1692 1HB  ASN A 123       0.591   9.745  10.663  1.00 90.33           H
ATOM   1693 2HB  ASN A 123      -0.518   8.477  10.180  1.00 90.33           H
ATOM   1694  CG  ASN A 123       1.169   7.775  11.326  1.00 90.33           C
ATOM   1695  OD1 ASN A 123       1.875   6.837  10.993  1.00 90.33           O
ATOM   1696  ND2 ASN A 123       0.877   8.075  12.588  1.00 90.33           N
ATOM   1697 1HD2 ASN A 123       0.291   8.859  12.793  1.00 90.33           H
ATOM   1698 2HD2 ASN A 123       1.243   7.516  13.332  1.00 90.33           H
ATOM   1699  HN  ASN A 123       2.365  10.246   9.600  1.00 90.33           H
ATOM   1700  N   SER A 124      -0.158  10.079   7.649  1.00 91.32           N
ATOM   1701  CA  SER A 124      -1.199  10.415   6.693  1.00 91.32           C
ATOM   1702  C   SER A 124      -0.743  10.059   5.276  1.00 91.32           C
ATOM   1703  O   SER A 124      -1.498   9.466   4.508  1.00 91.32           O
ATOM   1704  HA  SER A 124      -2.061   9.813   6.980  1.00 91.32           H
ATOM   1705  CB  SER A 124      -1.564  11.899   6.776  1.00 91.32           C
ATOM   1706 1HB  SER A 124      -0.698  12.501   6.501  1.00 91.32           H
ATOM   1707 2HB  SER A 124      -2.348  12.120   6.052  1.00 91.32           H
ATOM   1708  OG  SER A 124      -2.004  12.268   8.080  1.00 91.32           O
ATOM   1709  HG  SER A 124      -1.321  12.851   8.519  1.00 91.32           H
ATOM   1710  HN  SER A 124       0.246  10.859   8.126  1.00 91.32           H
ATOM   1711  N   MET A 125       0.491  10.437   4.974  1.00 85.12           N
ATOM   1712  CA  MET A 125       1.054  10.171   3.661  1.00 85.12           C
ATOM   1713  C   MET A 125       1.073   8.670   3.366  1.00 85.12           C
ATOM   1714  O   MET A 125       0.657   8.239   2.291  1.00 85.12           O
ATOM   1715  HA  MET A 125       0.399  10.679   2.952  1.00 85.12           H
ATOM   1716  CB  MET A 125       2.479  10.722   3.595  1.00 85.12           C
ATOM   1717 1HB  MET A 125       3.015  10.465   4.509  1.00 85.12           H
ATOM   1718 2HB  MET A 125       3.016  10.255   2.769  1.00 85.12           H
ATOM   1719  CG  MET A 125       2.472  12.241   3.412  1.00 85.12           C
ATOM   1720 1HG  MET A 125       1.879  12.507   2.537  1.00 85.12           H
ATOM   1721 2HG  MET A 125       2.001  12.717   4.272  1.00 85.12           H
ATOM   1722  SD  MET A 125       4.142  12.841   3.222  1.00 85.12           S
ATOM   1723  CE  MET A 125       4.491  12.268   1.568  1.00 85.12           C
ATOM   1724 1HE  MET A 125       4.404  11.182   1.533  1.00 85.12           H
ATOM   1725 2HE  MET A 125       3.779  12.712   0.872  1.00 85.12           H
ATOM   1726 3HE  MET A 125       5.503  12.561   1.287  1.00 85.12           H
ATOM   1727  HN  MET A 125       1.100  10.915   5.606  1.00 85.12           H
ATOM   1728  N   TYR A 126       1.559   7.914   4.340  1.00 85.44           N
ATOM   1729  CA  TYR A 126       1.671   6.474   4.185  1.00 85.44           C
ATOM   1730  C   TYR A 126       0.323   5.857   3.805  1.00 85.44           C
ATOM   1731  O   TYR A 126       0.243   5.054   2.876  1.00 85.44           O
ATOM   1732  HA  TYR A 126       2.389   6.276   3.389  1.00 85.44           H
ATOM   1733  CB  TYR A 126       2.098   5.934   5.551  1.00 85.44           C
ATOM   1734 1HB  TYR A 126       3.125   6.243   5.747  1.00 85.44           H
ATOM   1735 2HB  TYR A 126       1.476   6.389   6.321  1.00 85.44           H
ATOM   1736  CG  TYR A 126       2.007   4.412   5.675  1.00 85.44           C
ATOM   1737  CD1 TYR A 126       0.932   3.835   6.319  1.00 85.44           C
ATOM   1738  HD1 TYR A 126       0.147   4.464   6.740  1.00 85.44           H
ATOM   1739  CD2 TYR A 126       3.001   3.615   5.143  1.00 85.44           C
ATOM   1740  HD2 TYR A 126       3.850   4.071   4.634  1.00 85.44           H
ATOM   1741  CE1 TYR A 126       0.846   2.403   6.436  1.00 85.44           C
ATOM   1742  HE1 TYR A 126       0.002   1.934   6.943  1.00 85.44           H
ATOM   1743  CE2 TYR A 126       2.915   2.183   5.260  1.00 85.44           C
ATOM   1744  HE2 TYR A 126       3.693   1.542   4.844  1.00 85.44           H
ATOM   1745  CZ  TYR A 126       1.842   1.647   5.901  1.00 85.44           C
ATOM   1746  OH  TYR A 126       1.761   0.294   6.011  1.00 85.44           O
ATOM   1747  HH  TYR A 126       0.953   0.042   6.545  1.00 85.44           H
ATOM   1748  HN  TYR A 126       1.873   8.270   5.220  1.00 85.44           H
ATOM   1749  N   LYS A 127      -0.703   6.255   4.543  1.00 85.45           N
ATOM   1750  CA  LYS A 127      -2.005   5.622   4.419  1.00 85.45           C
ATOM   1751  C   LYS A 127      -2.657   6.059   3.106  1.00 85.45           C
ATOM   1752  O   LYS A 127      -3.297   5.256   2.429  1.00 85.45           O
ATOM   1753  HA  LYS A 127      -1.842   4.545   4.382  1.00 85.45           H
ATOM   1754  CB  LYS A 127      -2.859   5.908   5.656  1.00 85.45           C
ATOM   1755 1HB  LYS A 127      -2.267   5.750   6.557  1.00 85.45           H
ATOM   1756 2HB  LYS A 127      -3.167   6.953   5.656  1.00 85.45           H
ATOM   1757  CG  LYS A 127      -4.096   5.007   5.688  1.00 85.45           C
ATOM   1758 1HG  LYS A 127      -4.835   5.373   4.975  1.00 85.45           H
ATOM   1759 2HG  LYS A 127      -3.824   3.999   5.376  1.00 85.45           H
ATOM   1760  CD  LYS A 127      -4.708   4.966   7.089  1.00 85.45           C
ATOM   1761 1HD  LYS A 127      -4.038   4.439   7.768  1.00 85.45           H
ATOM   1762 2HD  LYS A 127      -4.816   5.981   7.473  1.00 85.45           H
ATOM   1763  CE  LYS A 127      -6.072   4.273   7.071  1.00 85.45           C
ATOM   1764 1HE  LYS A 127      -6.663   4.642   6.233  1.00 85.45           H
ATOM   1765 2HE  LYS A 127      -5.941   3.202   6.922  1.00 85.45           H
ATOM   1766  NZ  LYS A 127      -6.795   4.519   8.340  1.00 85.45           N
ATOM   1767 1HZ  LYS A 127      -7.666   4.000   8.338  1.00 85.45           H
ATOM   1768 2HZ  LYS A 127      -6.222   4.215   9.119  1.00 85.45           H
ATOM   1769 3HZ  LYS A 127      -6.991   5.509   8.431  1.00 85.45           H
ATOM   1770  HN  LYS A 127      -0.655   6.995   5.215  1.00 85.45           H
ATOM   1771  N   MET A 128      -2.472   7.331   2.786  1.00 85.91           N
ATOM   1772  CA  MET A 128      -3.013   7.878   1.553  1.00 85.91           C
ATOM   1773  C   MET A 128      -2.446   7.149   0.334  1.00 85.91           C
ATOM   1774  O   MET A 128      -3.181   6.827  -0.599  1.00 85.91           O
ATOM   1775  HA  MET A 128      -4.090   7.721   1.611  1.00 85.91           H
ATOM   1776  CB  MET A 128      -2.671   9.367   1.462  1.00 85.91           C
ATOM   1777 1HB  MET A 128      -2.984   9.872   2.376  1.00 85.91           H
ATOM   1778 2HB  MET A 128      -1.591   9.492   1.382  1.00 85.91           H
ATOM   1779  CG  MET A 128      -3.356  10.014   0.256  1.00 85.91           C
ATOM   1780 1HG  MET A 128      -2.998   9.554  -0.665  1.00 85.91           H
ATOM   1781 2HG  MET A 128      -4.431   9.841   0.302  1.00 85.91           H
ATOM   1782  SD  MET A 128      -3.020  11.767   0.232  1.00 85.91           S
ATOM   1783  CE  MET A 128      -1.297  11.746  -0.231  1.00 85.91           C
ATOM   1784 1HE  MET A 128      -0.726  11.197   0.517  1.00 85.91           H
ATOM   1785 2HE  MET A 128      -1.186  11.261  -1.201  1.00 85.91           H
ATOM   1786 3HE  MET A 128      -0.925  12.769  -0.293  1.00 85.91           H
ATOM   1787  HN  MET A 128      -1.964   7.982   3.350  1.00 85.91           H
ATOM   1788  N   ASN A 129      -1.144   6.908   0.380  1.00 80.69           N
ATOM   1789  CA  ASN A 129      -0.458   6.285  -0.738  1.00 80.69           C
ATOM   1790  C   ASN A 129      -0.828   4.801  -0.796  1.00 80.69           C
ATOM   1791  O   ASN A 129      -0.926   4.224  -1.877  1.00 80.69           O
ATOM   1792  HA  ASN A 129      -0.791   6.832  -1.620  1.00 80.69           H
ATOM   1793  CB  ASN A 129       1.061   6.387  -0.579  1.00 80.69           C
ATOM   1794 1HB  ASN A 129       1.355   5.994   0.394  1.00 80.69           H
ATOM   1795 2HB  ASN A 129       1.551   5.772  -1.334  1.00 80.69           H
ATOM   1796  CG  ASN A 129       1.529   7.838  -0.713  1.00 80.69           C
ATOM   1797  OD1 ASN A 129       1.017   8.612  -1.504  1.00 80.69           O
ATOM   1798  ND2 ASN A 129       2.529   8.160   0.103  1.00 80.69           N
ATOM   1799 1HD2 ASN A 129       2.904   7.477   0.729  1.00 80.69           H
ATOM   1800 2HD2 ASN A 129       2.905   9.087   0.090  1.00 80.69           H
ATOM   1801  HN  ASN A 129      -0.562   7.131   1.162  1.00 80.69           H
ATOM   1802  N   PHE A 130      -1.023   4.227   0.382  1.00 83.38           N
ATOM   1803  CA  PHE A 130      -1.426   2.834   0.478  1.00 83.38           C
ATOM   1804  C   PHE A 130      -2.696   2.573  -0.335  1.00 83.38           C
ATOM   1805  O   PHE A 130      -2.728   1.670  -1.169  1.00 83.38           O
ATOM   1806  HA  PHE A 130      -0.610   2.233   0.076  1.00 83.38           H
ATOM   1807  CB  PHE A 130      -1.712   2.552   1.954  1.00 83.38           C
ATOM   1808 1HB  PHE A 130      -0.791   2.679   2.523  1.00 83.38           H
ATOM   1809 2HB  PHE A 130      -2.421   3.292   2.324  1.00 83.38           H
ATOM   1810  CG  PHE A 130      -2.271   1.153   2.223  1.00 83.38           C
ATOM   1811  CD1 PHE A 130      -3.609   0.976   2.389  1.00 83.38           C
ATOM   1812  HD1 PHE A 130      -4.283   1.831   2.331  1.00 83.38           H
ATOM   1813  CD2 PHE A 130      -1.430   0.087   2.296  1.00 83.38           C
ATOM   1814  HD2 PHE A 130      -0.357   0.229   2.163  1.00 83.38           H
ATOM   1815  CE1 PHE A 130      -4.128  -0.322   2.639  1.00 83.38           C
ATOM   1816  HE1 PHE A 130      -5.200  -0.464   2.773  1.00 83.38           H
ATOM   1817  CE2 PHE A 130      -1.949  -1.211   2.546  1.00 83.38           C
ATOM   1818  HE2 PHE A 130      -1.274  -2.066   2.604  1.00 83.38           H
ATOM   1819  CZ  PHE A 130      -3.287  -1.388   2.712  1.00 83.38           C
ATOM   1820  HZ  PHE A 130      -3.685  -2.385   2.903  1.00 83.38           H
ATOM   1821  HN  PHE A 130      -0.911   4.696   1.258  1.00 83.38           H
ATOM   1822  N   TYR A 131      -3.711   3.380  -0.062  1.00 91.38           N
ATOM   1823  CA  TYR A 131      -4.997   3.212  -0.716  1.00 91.38           C
ATOM   1824  C   TYR A 131      -4.907   3.565  -2.202  1.00 91.38           C
ATOM   1825  O   TYR A 131      -5.458   2.860  -3.046  1.00 91.38           O
ATOM   1826  HA  TYR A 131      -5.292   2.168  -0.616  1.00 91.38           H
ATOM   1827  CB  TYR A 131      -5.951   4.191  -0.029  1.00 91.38           C
ATOM   1828 1HB  TYR A 131      -5.438   5.143   0.114  1.00 91.38           H
ATOM   1829 2HB  TYR A 131      -6.798   4.381  -0.688  1.00 91.38           H
ATOM   1830  CG  TYR A 131      -6.475   3.704   1.323  1.00 91.38           C
ATOM   1831  CD1 TYR A 131      -7.094   2.474   1.420  1.00 91.38           C
ATOM   1832  HD1 TYR A 131      -7.209   1.850   0.534  1.00 91.38           H
ATOM   1833  CD2 TYR A 131      -6.330   4.494   2.445  1.00 91.38           C
ATOM   1834  HD2 TYR A 131      -5.841   5.465   2.369  1.00 91.38           H
ATOM   1835  CE1 TYR A 131      -7.587   2.015   2.693  1.00 91.38           C
ATOM   1836  HE1 TYR A 131      -8.078   1.046   2.784  1.00 91.38           H
ATOM   1837  CE2 TYR A 131      -6.823   4.035   3.718  1.00 91.38           C
ATOM   1838  HE2 TYR A 131      -6.715   4.648   4.612  1.00 91.38           H
ATOM   1839  CZ  TYR A 131      -7.428   2.818   3.779  1.00 91.38           C
ATOM   1840  OH  TYR A 131      -7.894   2.384   4.981  1.00 91.38           O
ATOM   1841  HH  TYR A 131      -8.182   3.164   5.537  1.00 91.38           H
ATOM   1842  HN  TYR A 131      -3.664   4.136   0.591  1.00 91.38           H
ATOM   1843  N   SER A 132      -4.207   4.656  -2.477  1.00 90.42           N
ATOM   1844  CA  SER A 132      -4.132   5.175  -3.832  1.00 90.42           C
ATOM   1845  C   SER A 132      -3.463   4.150  -4.750  1.00 90.42           C
ATOM   1846  O   SER A 132      -3.900   3.946  -5.881  1.00 90.42           O
ATOM   1847  HA  SER A 132      -5.166   5.342  -4.135  1.00 90.42           H
ATOM   1848  CB  SER A 132      -3.369   6.501  -3.873  1.00 90.42           C
ATOM   1849 1HB  SER A 132      -3.311   6.854  -4.902  1.00 90.42           H
ATOM   1850 2HB  SER A 132      -3.920   7.254  -3.308  1.00 90.42           H
ATOM   1851  OG  SER A 132      -2.054   6.377  -3.339  1.00 90.42           O
ATOM   1852  HG  SER A 132      -1.556   7.236  -3.453  1.00 90.42           H
ATOM   1853  HN  SER A 132      -3.698   5.181  -1.795  1.00 90.42           H
ATOM   1854  N   CYS A 133      -2.414   3.531  -4.227  1.00 87.09           N
ATOM   1855  CA  CYS A 133      -1.668   2.547  -4.992  1.00 87.09           C
ATOM   1856  C   CYS A 133      -2.617   1.403  -5.358  1.00 87.09           C
ATOM   1857  O   CYS A 133      -2.719   1.025  -6.524  1.00 87.09           O
ATOM   1858  HA  CYS A 133      -1.309   3.053  -5.888  1.00 87.09           H
ATOM   1859  CB  CYS A 133      -0.441   2.048  -4.228  1.00 87.09           C
ATOM   1860 1HB  CYS A 133      -0.724   1.764  -3.214  1.00 87.09           H
ATOM   1861 2HB  CYS A 133      -0.041   1.155  -4.708  1.00 87.09           H
ATOM   1862  SG  CYS A 133       0.839   3.355  -4.177  1.00 87.09           S
ATOM   1863  HG  CYS A 133       1.864   2.557  -4.463  1.00 87.09           H
ATOM   1864  HN  CYS A 133      -2.074   3.693  -3.301  1.00 87.09           H
ATOM   1865  N   VAL A 134      -3.287   0.885  -4.339  1.00 86.38           N
ATOM   1866  CA  VAL A 134      -4.104  -0.305  -4.509  1.00 86.38           C
ATOM   1867  C   VAL A 134      -5.254   0.004  -5.470  1.00 86.38           C
ATOM   1868  O   VAL A 134      -5.588  -0.812  -6.327  1.00 86.38           O
ATOM   1869  HA  VAL A 134      -3.474  -1.076  -4.953  1.00 86.38           H
ATOM   1870  CB  VAL A 134      -4.583  -0.810  -3.147  1.00 86.38           C
ATOM   1871  HB  VAL A 134      -5.103   0.008  -2.649  1.00 86.38           H
ATOM   1872  CG1 VAL A 134      -5.571  -1.967  -3.307  1.00 86.38           C
ATOM   1873 1HG1 VAL A 134      -6.436  -1.629  -3.878  1.00 86.38           H
ATOM   1874 2HG1 VAL A 134      -5.087  -2.789  -3.834  1.00 86.38           H
ATOM   1875 3HG1 VAL A 134      -5.895  -2.307  -2.324  1.00 86.38           H
ATOM   1876  CG2 VAL A 134      -3.399  -1.219  -2.267  1.00 86.38           C
ATOM   1877 1HG2 VAL A 134      -2.839  -2.015  -2.758  1.00 86.38           H
ATOM   1878 2HG2 VAL A 134      -2.748  -0.359  -2.112  1.00 86.38           H
ATOM   1879 3HG2 VAL A 134      -3.768  -1.574  -1.305  1.00 86.38           H
ATOM   1880  HN  VAL A 134      -3.278   1.262  -3.414  1.00 86.38           H
ATOM   1881  N   LEU A 135      -5.828   1.186  -5.294  1.00 91.45           N
ATOM   1882  CA  LEU A 135      -6.964   1.594  -6.103  1.00 91.45           C
ATOM   1883  C   LEU A 135      -6.513   1.767  -7.555  1.00 91.45           C
ATOM   1884  O   LEU A 135      -7.267   1.474  -8.482  1.00 91.45           O
ATOM   1885  HA  LEU A 135      -7.699   0.790  -6.064  1.00 91.45           H
ATOM   1886  CB  LEU A 135      -7.624   2.840  -5.511  1.00 91.45           C
ATOM   1887 1HB  LEU A 135      -6.853   3.594  -5.350  1.00 91.45           H
ATOM   1888 2HB  LEU A 135      -8.316   3.246  -6.248  1.00 91.45           H
ATOM   1889  CG  LEU A 135      -8.382   2.638  -4.197  1.00 91.45           C
ATOM   1890  HG  LEU A 135      -7.703   2.177  -3.479  1.00 91.45           H
ATOM   1891  CD1 LEU A 135      -8.823   3.979  -3.607  1.00 91.45           C
ATOM   1892 1HD1 LEU A 135      -7.946   4.596  -3.413  1.00 91.45           H
ATOM   1893 2HD1 LEU A 135      -9.478   4.489  -4.313  1.00 91.45           H
ATOM   1894 3HD1 LEU A 135      -9.359   3.806  -2.674  1.00 91.45           H
ATOM   1895  CD2 LEU A 135      -9.559   1.679  -4.386  1.00 91.45           C
ATOM   1896 1HD2 LEU A 135     -10.246   2.089  -5.126  1.00 91.45           H
ATOM   1897 2HD2 LEU A 135      -9.189   0.713  -4.729  1.00 91.45           H
ATOM   1898 3HD2 LEU A 135     -10.081   1.553  -3.437  1.00 91.45           H
ATOM   1899  HN  LEU A 135      -5.531   1.856  -4.615  1.00 91.45           H
ATOM   1900  N   LEU A 136      -5.286   2.243  -7.708  1.00 89.81           N
ATOM   1901  CA  LEU A 136      -4.727   2.462  -9.031  1.00 89.81           C
ATOM   1902  C   LEU A 136      -4.529   1.113  -9.725  1.00 89.81           C
ATOM   1903  O   LEU A 136      -4.862   0.961 -10.899  1.00 89.81           O
ATOM   1904  HA  LEU A 136      -5.454   3.040  -9.601  1.00 89.81           H
ATOM   1905  CB  LEU A 136      -3.451   3.301  -8.941  1.00 89.81           C
ATOM   1906 1HB  LEU A 136      -2.840   2.912  -8.127  1.00 89.81           H
ATOM   1907 2HB  LEU A 136      -2.883   3.161  -9.861  1.00 89.81           H
ATOM   1908  CG  LEU A 136      -3.649   4.802  -8.720  1.00 89.81           C
ATOM   1909  HG  LEU A 136      -4.350   4.936  -7.896  1.00 89.81           H
ATOM   1910  CD1 LEU A 136      -2.337   5.474  -8.311  1.00 89.81           C
ATOM   1911 1HD1 LEU A 136      -1.974   5.029  -7.385  1.00 89.81           H
ATOM   1912 2HD1 LEU A 136      -1.595   5.331  -9.098  1.00 89.81           H
ATOM   1913 3HD1 LEU A 136      -2.506   6.540  -8.160  1.00 89.81           H
ATOM   1914  CD2 LEU A 136      -4.270   5.461  -9.953  1.00 89.81           C
ATOM   1915 1HD2 LEU A 136      -3.614   5.318 -10.811  1.00 89.81           H
ATOM   1916 2HD2 LEU A 136      -5.240   5.007 -10.158  1.00 89.81           H
ATOM   1917 3HD2 LEU A 136      -4.400   6.527  -9.769  1.00 89.81           H
ATOM   1918  HN  LEU A 136      -4.679   2.478  -6.948  1.00 89.81           H
ATOM   1919  N   ILE A 137      -3.987   0.169  -8.970  1.00 83.80           N
ATOM   1920  CA  ILE A 137      -3.735  -1.160  -9.500  1.00 83.80           C
ATOM   1921  C   ILE A 137      -5.054  -1.778  -9.966  1.00 83.80           C
ATOM   1922  O   ILE A 137      -5.108  -2.417 -11.016  1.00 83.80           O
ATOM   1923  HA  ILE A 137      -3.081  -1.048 -10.365  1.00 83.80           H
ATOM   1924  CB  ILE A 137      -2.985  -2.013  -8.474  1.00 83.80           C
ATOM   1925  HB  ILE A 137      -3.488  -1.910  -7.513  1.00 83.80           H
ATOM   1926  CG1 ILE A 137      -1.551  -1.513  -8.290  1.00 83.80           C
ATOM   1927 1HG1 ILE A 137      -0.959  -1.763  -9.171  1.00 83.80           H
ATOM   1928 2HG1 ILE A 137      -1.549  -0.427  -8.201  1.00 83.80           H
ATOM   1929  CG2 ILE A 137      -3.032  -3.494  -8.853  1.00 83.80           C
ATOM   1930 1HG2 ILE A 137      -4.069  -3.827  -8.893  1.00 83.80           H
ATOM   1931 2HG2 ILE A 137      -2.568  -3.634  -9.830  1.00 83.80           H
ATOM   1932 3HG2 ILE A 137      -2.492  -4.077  -8.108  1.00 83.80           H
ATOM   1933  CD1 ILE A 137      -0.910  -2.133  -7.046  1.00 83.80           C
ATOM   1934 1HD1 ILE A 137      -1.491  -1.861  -6.165  1.00 83.80           H
ATOM   1935 2HD1 ILE A 137      -0.892  -3.218  -7.149  1.00 83.80           H
ATOM   1936 3HD1 ILE A 137       0.109  -1.761  -6.939  1.00 83.80           H
ATOM   1937  HN  ILE A 137      -3.724   0.300  -8.014  1.00 83.80           H
ATOM   1938  N   MET A 138      -6.087  -1.567  -9.163  1.00 87.47           N
ATOM   1939  CA  MET A 138      -7.411  -2.060  -9.500  1.00 87.47           C
ATOM   1940  C   MET A 138      -7.911  -1.441 -10.807  1.00 87.47           C
ATOM   1941  O   MET A 138      -8.450  -2.141 -11.663  1.00 87.47           O
ATOM   1942  HA  MET A 138      -7.300  -3.138  -9.619  1.00 87.47           H
ATOM   1943  CB  MET A 138      -8.385  -1.722  -8.369  1.00 87.47           C
ATOM   1944 1HB  MET A 138      -8.012  -2.130  -7.430  1.00 87.47           H
ATOM   1945 2HB  MET A 138      -8.444  -0.641  -8.246  1.00 87.47           H
ATOM   1946  CG  MET A 138      -9.778  -2.285  -8.659  1.00 87.47           C
ATOM   1947 1HG  MET A 138     -10.133  -1.920  -9.623  1.00 87.47           H
ATOM   1948 2HG  MET A 138      -9.733  -3.372  -8.728  1.00 87.47           H
ATOM   1949  SD  MET A 138     -10.912  -1.802  -7.369  1.00 87.47           S
ATOM   1950  CE  MET A 138     -11.071  -0.061  -7.731  1.00 87.47           C
ATOM   1951 1HE  MET A 138     -10.092   0.415  -7.662  1.00 87.47           H
ATOM   1952 2HE  MET A 138     -11.466   0.066  -8.739  1.00 87.47           H
ATOM   1953 3HE  MET A 138     -11.750   0.399  -7.013  1.00 87.47           H
ATOM   1954  HN  MET A 138      -6.029  -1.069  -8.297  1.00 87.47           H
ATOM   1955  N   CYS A 139      -7.713  -0.136 -10.919  1.00 90.15           N
ATOM   1956  CA  CYS A 139      -8.210   0.599 -12.070  1.00 90.15           C
ATOM   1957  C   CYS A 139      -7.455   0.119 -13.310  1.00 90.15           C
ATOM   1958  O   CYS A 139      -8.027   0.031 -14.395  1.00 90.15           O
ATOM   1959  HA  CYS A 139      -9.273   0.372 -12.152  1.00 90.15           H
ATOM   1960  CB  CYS A 139      -8.082   2.111 -11.874  1.00 90.15           C
ATOM   1961 1HB  CYS A 139      -7.088   2.354 -11.498  1.00 90.15           H
ATOM   1962 2HB  CYS A 139      -8.194   2.621 -12.830  1.00 90.15           H
ATOM   1963  SG  CYS A 139      -9.355   2.700 -10.699  1.00 90.15           S
ATOM   1964  HG  CYS A 139      -8.750   2.253  -9.602  1.00 90.15           H
ATOM   1965  HN  CYS A 139      -7.225   0.416 -10.244  1.00 90.15           H
ATOM   1966  N   ILE A 140      -6.180  -0.180 -13.109  1.00 82.81           N
ATOM   1967  CA  ILE A 140      -5.352  -0.696 -14.186  1.00 82.81           C
ATOM   1968  C   ILE A 140      -5.963  -1.996 -14.714  1.00 82.81           C
ATOM   1969  O   ILE A 140      -6.027  -2.209 -15.924  1.00 82.81           O
ATOM   1970  HA  ILE A 140      -5.363   0.041 -14.988  1.00 82.81           H
ATOM   1971  CB  ILE A 140      -3.901  -0.842 -13.724  1.00 82.81           C
ATOM   1972  HB  ILE A 140      -3.901  -1.320 -12.744  1.00 82.81           H
ATOM   1973  CG1 ILE A 140      -3.238   0.527 -13.559  1.00 82.81           C
ATOM   1974 1HG1 ILE A 140      -3.026   0.953 -14.540  1.00 82.81           H
ATOM   1975 2HG1 ILE A 140      -3.924   1.209 -13.057  1.00 82.81           H
ATOM   1976  CG2 ILE A 140      -3.113  -1.750 -14.670  1.00 82.81           C
ATOM   1977 1HG2 ILE A 140      -3.573  -2.738 -14.693  1.00 82.81           H
ATOM   1978 2HG2 ILE A 140      -3.120  -1.323 -15.673  1.00 82.81           H
ATOM   1979 3HG2 ILE A 140      -2.085  -1.837 -14.319  1.00 82.81           H
ATOM   1980  CD1 ILE A 140      -1.942   0.415 -12.754  1.00 82.81           C
ATOM   1981 1HD1 ILE A 140      -2.162   0.012 -11.766  1.00 82.81           H
ATOM   1982 2HD1 ILE A 140      -1.249  -0.249 -13.271  1.00 82.81           H
ATOM   1983 3HD1 ILE A 140      -1.491   1.402 -12.652  1.00 82.81           H
ATOM   1984  HN  ILE A 140      -5.713  -0.075 -12.230  1.00 82.81           H
ATOM   1985  N   SER A 141      -6.397  -2.831 -13.781  1.00 84.90           N
ATOM   1986  CA  SER A 141      -6.940  -4.131 -14.135  1.00 84.90           C
ATOM   1987  C   SER A 141      -8.233  -3.958 -14.935  1.00 84.90           C
ATOM   1988  O   SER A 141      -8.467  -4.675 -15.906  1.00 84.90           O
ATOM   1989  HA  SER A 141      -6.174  -4.608 -14.746  1.00 84.90           H
ATOM   1990  CB  SER A 141      -7.197  -4.978 -12.887  1.00 84.90           C
ATOM   1991 1HB  SER A 141      -7.960  -4.498 -12.274  1.00 84.90           H
ATOM   1992 2HB  SER A 141      -7.592  -5.950 -13.184  1.00 84.90           H
ATOM   1993  OG  SER A 141      -6.015  -5.163 -12.114  1.00 84.90           O
ATOM   1994  HG  SER A 141      -5.913  -4.414 -11.459  1.00 84.90           H
ATOM   1995  HN  SER A 141      -6.381  -2.631 -12.802  1.00 84.90           H
ATOM   1996  N   VAL A 142      -9.039  -3.001 -14.497  1.00 87.41           N
ATOM   1997  CA  VAL A 142     -10.292  -2.711 -15.171  1.00 87.41           C
ATOM   1998  C   VAL A 142     -10.001  -2.217 -16.590  1.00 87.41           C
ATOM   1999  O   VAL A 142     -10.674  -2.614 -17.540  1.00 87.41           O
ATOM   2000  HA  VAL A 142     -10.856  -3.643 -15.234  1.00 87.41           H
ATOM   2001  CB  VAL A 142     -11.112  -1.716 -14.348  1.00 87.41           C
ATOM   2002  HB  VAL A 142     -10.506  -0.821 -14.204  1.00 87.41           H
ATOM   2003  CG1 VAL A 142     -12.385  -1.306 -15.091  1.00 87.41           C
ATOM   2004 1HG1 VAL A 142     -12.118  -0.839 -16.039  1.00 87.41           H
ATOM   2005 2HG1 VAL A 142     -12.995  -2.189 -15.280  1.00 87.41           H
ATOM   2006 3HG1 VAL A 142     -12.948  -0.598 -14.484  1.00 87.41           H
ATOM   2007  CG2 VAL A 142     -11.442  -2.287 -12.968  1.00 87.41           C
ATOM   2008 1HG2 VAL A 142     -12.020  -3.204 -13.083  1.00 87.41           H
ATOM   2009 2HG2 VAL A 142     -10.518  -2.505 -12.433  1.00 87.41           H
ATOM   2010 3HG2 VAL A 142     -12.025  -1.559 -12.403  1.00 87.41           H
ATOM   2011  HN  VAL A 142      -8.847  -2.431 -13.698  1.00 87.41           H
ATOM   2012  N   ASP A 143      -8.996  -1.358 -16.688  1.00 81.83           N
ATOM   2013  CA  ASP A 143      -8.648  -0.757 -17.964  1.00 81.83           C
ATOM   2014  C   ASP A 143      -8.212  -1.853 -18.938  1.00 81.83           C
ATOM   2015  O   ASP A 143      -8.579  -1.828 -20.111  1.00 81.83           O
ATOM   2016  HA  ASP A 143      -9.550  -0.241 -18.293  1.00 81.83           H
ATOM   2017  CB  ASP A 143      -7.487   0.228 -17.810  1.00 81.83           C
ATOM   2018 1HB  ASP A 143      -7.730   0.965 -17.045  1.00 81.83           H
ATOM   2019 2HB  ASP A 143      -6.598  -0.303 -17.471  1.00 81.83           H
ATOM   2020  CG  ASP A 143      -7.191   0.937 -19.133  1.00 81.83           C
ATOM   2021  OD1 ASP A 143      -8.129   1.578 -19.656  1.00 81.83           O
ATOM   2022  OD2 ASP A 143      -6.034   0.823 -19.592  1.00 81.83           O
ATOM   2023  HN  ASP A 143      -8.427  -1.073 -15.917  1.00 81.83           H
ATOM   2024  N   ARG A 144      -7.435  -2.791 -18.414  1.00 71.87           N
ATOM   2025  CA  ARG A 144      -6.965  -3.907 -19.217  1.00 71.87           C
ATOM   2026  C   ARG A 144      -8.151  -4.717 -19.745  1.00 71.87           C
ATOM   2027  O   ARG A 144      -8.171  -5.106 -20.912  1.00 71.87           O
ATOM   2028  HA  ARG A 144      -6.409  -3.448 -20.034  1.00 71.87           H
ATOM   2029  CB  ARG A 144      -6.051  -4.825 -18.402  1.00 71.87           C
ATOM   2030 1HB  ARG A 144      -6.528  -5.067 -17.452  1.00 71.87           H
ATOM   2031 2HB  ARG A 144      -5.905  -5.764 -18.935  1.00 71.87           H
ATOM   2032  CG  ARG A 144      -4.697  -4.162 -18.145  1.00 71.87           C
ATOM   2033 1HG  ARG A 144      -4.848  -3.167 -17.725  1.00 71.87           H
ATOM   2034 2HG  ARG A 144      -4.140  -4.738 -17.406  1.00 71.87           H
ATOM   2035  CD  ARG A 144      -3.883  -4.057 -19.437  1.00 71.87           C
ATOM   2036 1HD  ARG A 144      -3.769  -5.044 -19.885  1.00 71.87           H
ATOM   2037 2HD  ARG A 144      -4.413  -3.438 -20.161  1.00 71.87           H
ATOM   2038  NE  ARG A 144      -2.553  -3.475 -19.152  1.00 71.87           N
ATOM   2039  HE  ARG A 144      -2.383  -3.122 -18.232  1.00 71.87           H
ATOM   2040  CZ  ARG A 144      -1.562  -3.392 -20.049  1.00 71.87           C
ATOM   2041  NH1 ARG A 144      -1.733  -3.850 -21.297  1.00 71.87           N
ATOM   2042 1HH1 ARG A 144      -2.606  -4.257 -21.564  1.00 71.87           H
ATOM   2043 2HH1 ARG A 144      -0.988  -3.784 -21.961  1.00 71.87           H
ATOM   2044  NH2 ARG A 144      -0.396  -2.844 -19.680  1.00 71.87           N
ATOM   2045 1HH2 ARG A 144       0.354  -2.774 -20.338  1.00 71.87           H
ATOM   2046 2HH2 ARG A 144      -0.276  -2.505 -18.747  1.00 71.87           H
ATOM   2047  HN  ARG A 144      -7.128  -2.795 -17.463  1.00 71.87           H
ATOM   2048  N   TYR A 145      -9.109  -4.949 -18.860  1.00 83.61           N
ATOM   2049  CA  TYR A 145     -10.317  -5.664 -19.235  1.00 83.61           C
ATOM   2050  C   TYR A 145     -11.017  -4.980 -20.411  1.00 83.61           C
ATOM   2051  O   TYR A 145     -11.338  -5.625 -21.408  1.00 83.61           O
ATOM   2052  HA  TYR A 145     -10.032  -6.674 -19.530  1.00 83.61           H
ATOM   2053  CB  TYR A 145     -11.234  -5.614 -18.012  1.00 83.61           C
ATOM   2054 1HB  TYR A 145     -10.867  -6.319 -17.266  1.00 83.61           H
ATOM   2055 2HB  TYR A 145     -11.176  -4.620 -17.567  1.00 83.61           H
ATOM   2056  CG  TYR A 145     -12.698  -5.935 -18.318  1.00 83.61           C
ATOM   2057  CD1 TYR A 145     -13.641  -4.927 -18.317  1.00 83.61           C
ATOM   2058  HD1 TYR A 145     -13.342  -3.902 -18.098  1.00 83.61           H
ATOM   2059  CD2 TYR A 145     -13.077  -7.233 -18.595  1.00 83.61           C
ATOM   2060  HD2 TYR A 145     -12.332  -8.030 -18.596  1.00 83.61           H
ATOM   2061  CE1 TYR A 145     -15.019  -5.230 -18.605  1.00 83.61           C
ATOM   2062  HE1 TYR A 145     -15.773  -4.443 -18.608  1.00 83.61           H
ATOM   2063  CE2 TYR A 145     -14.455  -7.536 -18.883  1.00 83.61           C
ATOM   2064  HE2 TYR A 145     -14.767  -8.557 -19.104  1.00 83.61           H
ATOM   2065  CZ  TYR A 145     -15.358  -6.519 -18.874  1.00 83.61           C
ATOM   2066  OH  TYR A 145     -16.659  -6.805 -19.147  1.00 83.61           O
ATOM   2067  HH  TYR A 145     -16.761  -7.779 -19.348  1.00 83.61           H
ATOM   2068  HN  TYR A 145      -9.071  -4.657 -17.905  1.00 83.61           H
ATOM   2069  N   ILE A 146     -11.234  -3.682 -20.255  1.00 81.15           N
ATOM   2070  CA  ILE A 146     -11.960  -2.920 -21.256  1.00 81.15           C
ATOM   2071  C   ILE A 146     -11.215  -2.998 -22.591  1.00 81.15           C
ATOM   2072  O   ILE A 146     -11.833  -3.161 -23.642  1.00 81.15           O
ATOM   2073  HA  ILE A 146     -12.937  -3.387 -21.378  1.00 81.15           H
ATOM   2074  CB  ILE A 146     -12.200  -1.489 -20.770  1.00 81.15           C
ATOM   2075  HB  ILE A 146     -11.248  -1.078 -20.434  1.00 81.15           H
ATOM   2076  CG1 ILE A 146     -13.148  -1.471 -19.569  1.00 81.15           C
ATOM   2077 1HG1 ILE A 146     -14.159  -1.715 -19.895  1.00 81.15           H
ATOM   2078 2HG1 ILE A 146     -12.850  -2.237 -18.854  1.00 81.15           H
ATOM   2079  CG2 ILE A 146     -12.701  -0.599 -21.909  1.00 81.15           C
ATOM   2080 1HG2 ILE A 146     -11.958  -0.577 -22.706  1.00 81.15           H
ATOM   2081 2HG2 ILE A 146     -13.638  -0.998 -22.297  1.00 81.15           H
ATOM   2082 3HG2 ILE A 146     -12.864   0.412 -21.536  1.00 81.15           H
ATOM   2083  CD1 ILE A 146     -13.144  -0.100 -18.888  1.00 81.15           C
ATOM   2084 1HD1 ILE A 146     -12.137   0.130 -18.541  1.00 81.15           H
ATOM   2085 2HD1 ILE A 146     -13.466   0.660 -19.599  1.00 81.15           H
ATOM   2086 3HD1 ILE A 146     -13.826  -0.115 -18.038  1.00 81.15           H
ATOM   2087  HN  ILE A 146     -10.923  -3.154 -19.465  1.00 81.15           H
ATOM   2088  N   ALA A 147      -9.899  -2.879 -22.505  1.00 79.31           N
ATOM   2089  CA  ALA A 147      -9.075  -2.804 -23.699  1.00 79.31           C
ATOM   2090  C   ALA A 147      -9.193  -4.116 -24.478  1.00 79.31           C
ATOM   2091  O   ALA A 147      -9.081  -4.127 -25.703  1.00 79.31           O
ATOM   2092  HA  ALA A 147      -9.456  -1.990 -24.316  1.00 79.31           H
ATOM   2093  CB  ALA A 147      -7.630  -2.489 -23.305  1.00 79.31           C
ATOM   2094 1HB  ALA A 147      -7.597  -1.534 -22.781  1.00 79.31           H
ATOM   2095 2HB  ALA A 147      -7.252  -3.276 -22.651  1.00 79.31           H
ATOM   2096 3HB  ALA A 147      -7.013  -2.433 -24.201  1.00 79.31           H
ATOM   2097  HN  ALA A 147      -9.396  -2.833 -21.642  1.00 79.31           H
ATOM   2098  N   ILE A 148      -9.419  -5.190 -23.735  1.00 75.59           N
ATOM   2099  CA  ILE A 148      -9.375  -6.522 -24.313  1.00 75.59           C
ATOM   2100  C   ILE A 148     -10.788  -6.945 -24.720  1.00 75.59           C
ATOM   2101  O   ILE A 148     -11.002  -7.412 -25.837  1.00 75.59           O
ATOM   2102  HA  ILE A 148      -8.759  -6.469 -25.211  1.00 75.59           H
ATOM   2103  CB  ILE A 148      -8.693  -7.500 -23.354  1.00 75.59           C
ATOM   2104  HB  ILE A 148      -9.141  -7.379 -22.368  1.00 75.59           H
ATOM   2105  CG1 ILE A 148      -7.203  -7.182 -23.214  1.00 75.59           C
ATOM   2106 1HG1 ILE A 148      -6.698  -7.364 -24.163  1.00 75.59           H
ATOM   2107 2HG1 ILE A 148      -7.073  -6.125 -22.982  1.00 75.59           H
ATOM   2108  CG2 ILE A 148      -8.932  -8.948 -23.785  1.00 75.59           C
ATOM   2109 1HG2 ILE A 148     -10.002  -9.153 -23.791  1.00 75.59           H
ATOM   2110 2HG2 ILE A 148      -8.527  -9.101 -24.786  1.00 75.59           H
ATOM   2111 3HG2 ILE A 148      -8.436  -9.622 -23.086  1.00 75.59           H
ATOM   2112  CD1 ILE A 148      -6.561  -8.033 -22.117  1.00 75.59           C
ATOM   2113 1HD1 ILE A 148      -7.052  -7.830 -21.165  1.00 75.59           H
ATOM   2114 2HD1 ILE A 148      -6.671  -9.089 -22.365  1.00 75.59           H
ATOM   2115 3HD1 ILE A 148      -5.502  -7.787 -22.039  1.00 75.59           H
ATOM   2116  HN  ILE A 148      -9.629  -5.160 -22.758  1.00 75.59           H
ATOM   2117  N   ALA A 149     -11.715  -6.764 -23.791  1.00 75.60           N
ATOM   2118  CA  ALA A 149     -13.061  -7.282 -23.967  1.00 75.60           C
ATOM   2119  C   ALA A 149     -13.833  -6.370 -24.922  1.00 75.60           C
ATOM   2120  O   ALA A 149     -14.598  -6.847 -25.759  1.00 75.60           O
ATOM   2121  HA  ALA A 149     -12.980  -8.274 -24.412  1.00 75.60           H
ATOM   2122  CB  ALA A 149     -13.742  -7.408 -22.603  1.00 75.60           C
ATOM   2123 1HB  ALA A 149     -13.171  -8.089 -21.972  1.00 75.60           H
ATOM   2124 2HB  ALA A 149     -13.790  -6.428 -22.128  1.00 75.60           H
ATOM   2125 3HB  ALA A 149     -14.752  -7.797 -22.735  1.00 75.60           H
ATOM   2126  HN  ALA A 149     -11.559  -6.276 -22.932  1.00 75.60           H
ATOM   2127  N   GLN A 150     -13.606  -5.074 -24.765  1.00 67.46           N
ATOM   2128  CA  GLN A 150     -14.360  -4.085 -25.517  1.00 67.46           C
ATOM   2129  C   GLN A 150     -13.445  -3.356 -26.502  1.00 67.46           C
ATOM   2130  O   GLN A 150     -13.556  -2.144 -26.677  1.00 67.46           O
ATOM   2131  HA  GLN A 150     -15.116  -4.651 -26.062  1.00 67.46           H
ATOM   2132  CB  GLN A 150     -15.054  -3.096 -24.578  1.00 67.46           C
ATOM   2133 1HB  GLN A 150     -14.307  -2.529 -24.024  1.00 67.46           H
ATOM   2134 2HB  GLN A 150     -15.631  -2.379 -25.162  1.00 67.46           H
ATOM   2135  CG  GLN A 150     -15.978  -3.824 -23.600  1.00 67.46           C
ATOM   2136 1HG  GLN A 150     -16.619  -4.517 -24.146  1.00 67.46           H
ATOM   2137 2HG  GLN A 150     -15.383  -4.419 -22.907  1.00 67.46           H
ATOM   2138  CD  GLN A 150     -16.841  -2.832 -22.818  1.00 67.46           C
ATOM   2139  OE1 GLN A 150     -16.768  -1.628 -23.001  1.00 67.46           O
ATOM   2140  NE2 GLN A 150     -17.659  -3.402 -21.938  1.00 67.46           N
ATOM   2141 1HE2 GLN A 150     -17.669  -4.397 -21.837  1.00 67.46           H
ATOM   2142 2HE2 GLN A 150     -18.264  -2.836 -21.378  1.00 67.46           H
ATOM   2143  HN  GLN A 150     -12.922  -4.698 -24.139  1.00 67.46           H
ATOM   2144  N   ALA A 151     -12.561  -4.126 -27.120  1.00 66.91           N
ATOM   2145  CA  ALA A 151     -11.483  -3.547 -27.905  1.00 66.91           C
ATOM   2146  C   ALA A 151     -12.073  -2.599 -28.951  1.00 66.91           C
ATOM   2147  O   ALA A 151     -11.537  -1.517 -29.186  1.00 66.91           O
ATOM   2148  HA  ALA A 151     -10.848  -2.977 -27.227  1.00 66.91           H
ATOM   2149  CB  ALA A 151     -10.652  -4.666 -28.534  1.00 66.91           C
ATOM   2150 1HB  ALA A 151     -10.232  -5.293 -27.748  1.00 66.91           H
ATOM   2151 2HB  ALA A 151     -11.287  -5.272 -29.181  1.00 66.91           H
ATOM   2152 3HB  ALA A 151      -9.844  -4.232 -29.123  1.00 66.91           H
ATOM   2153  HN  ALA A 151     -12.572  -5.125 -27.090  1.00 66.91           H
ATOM   2154  N   MET A 152     -13.168  -3.040 -29.552  1.00 56.53           N
ATOM   2155  CA  MET A 152     -13.800  -2.274 -30.613  1.00 56.53           C
ATOM   2156  C   MET A 152     -14.238  -0.898 -30.109  1.00 56.53           C
ATOM   2157  O   MET A 152     -13.915   0.121 -30.718  1.00 56.53           O
ATOM   2158  HA  MET A 152     -13.039  -2.161 -31.385  1.00 56.53           H
ATOM   2159  CB  MET A 152     -15.017  -3.038 -31.139  1.00 56.53           C
ATOM   2160 1HB  MET A 152     -15.574  -3.461 -30.303  1.00 56.53           H
ATOM   2161 2HB  MET A 152     -15.688  -2.349 -31.653  1.00 56.53           H
ATOM   2162  CG  MET A 152     -14.594  -4.155 -32.094  1.00 56.53           C
ATOM   2163 1HG  MET A 152     -13.870  -3.774 -32.814  1.00 56.53           H
ATOM   2164 2HG  MET A 152     -14.101  -4.952 -31.538  1.00 56.53           H
ATOM   2165  SD  MET A 152     -16.021  -4.801 -32.949  1.00 56.53           S
ATOM   2166  CE  MET A 152     -15.222  -5.932 -34.075  1.00 56.53           C
ATOM   2167 1HE  MET A 152     -14.534  -5.380 -34.716  1.00 56.53           H
ATOM   2168 2HE  MET A 152     -14.669  -6.680 -33.508  1.00 56.53           H
ATOM   2169 3HE  MET A 152     -15.975  -6.425 -34.690  1.00 56.53           H
ATOM   2170  HN  MET A 152     -13.622  -3.902 -29.325  1.00 56.53           H
ATOM   2171  N   ARG A 153     -14.967  -0.912 -29.003  1.00 54.51           N
ATOM   2172  CA  ARG A 153     -15.509   0.316 -28.448  1.00 54.51           C
ATOM   2173  C   ARG A 153     -14.386   1.174 -27.861  1.00 54.51           C
ATOM   2174  O   ARG A 153     -14.500   2.397 -27.804  1.00 54.51           O
ATOM   2175  HA  ARG A 153     -15.985   0.817 -29.291  1.00 54.51           H
ATOM   2176  CB  ARG A 153     -16.539   0.020 -27.356  1.00 54.51           C
ATOM   2177 1HB  ARG A 153     -16.174  -0.782 -26.715  1.00 54.51           H
ATOM   2178 2HB  ARG A 153     -16.668   0.899 -26.724  1.00 54.51           H
ATOM   2179  CG  ARG A 153     -17.885  -0.379 -27.965  1.00 54.51           C
ATOM   2180 1HG  ARG A 153     -18.198   0.374 -28.688  1.00 54.51           H
ATOM   2181 2HG  ARG A 153     -17.778  -1.318 -28.509  1.00 54.51           H
ATOM   2182  CD  ARG A 153     -18.954  -0.530 -26.881  1.00 54.51           C
ATOM   2183 1HD  ARG A 153     -18.697  -1.357 -26.218  1.00 54.51           H
ATOM   2184 2HD  ARG A 153     -18.991   0.370 -26.268  1.00 54.51           H
ATOM   2185  NE  ARG A 153     -20.274  -0.773 -27.503  1.00 54.51           N
ATOM   2186  HE  ARG A 153     -20.332  -0.759 -28.501  1.00 54.51           H
ATOM   2187  CZ  ARG A 153     -21.398  -1.010 -26.812  1.00 54.51           C
ATOM   2188  NH1 ARG A 153     -21.379  -1.040 -25.473  1.00 54.51           N
ATOM   2189 1HH1 ARG A 153     -20.523  -0.885 -24.981  1.00 54.51           H
ATOM   2190 2HH1 ARG A 153     -22.222  -1.218 -24.965  1.00 54.51           H
ATOM   2191  NH2 ARG A 153     -22.541  -1.216 -27.482  1.00 54.51           N
ATOM   2192 1HH2 ARG A 153     -23.388  -1.395 -26.981  1.00 54.51           H
ATOM   2193 2HH2 ARG A 153     -22.546  -1.192 -28.481  1.00 54.51           H
ATOM   2194  HN  ARG A 153     -15.188  -1.742 -28.490  1.00 54.51           H
ATOM   2195  N   ALA A 154     -13.327   0.499 -27.440  1.00 59.88           N
ATOM   2196  CA  ALA A 154     -12.244   1.166 -26.739  1.00 59.88           C
ATOM   2197  C   ALA A 154     -11.519   2.106 -27.705  1.00 59.88           C
ATOM   2198  O   ALA A 154     -10.950   3.113 -27.287  1.00 59.88           O
ATOM   2199  HA  ALA A 154     -12.683   1.755 -25.934  1.00 59.88           H
ATOM   2200  CB  ALA A 154     -11.307   0.120 -26.131  1.00 59.88           C
ATOM   2201 1HB  ALA A 154     -11.864  -0.502 -25.431  1.00 59.88           H
ATOM   2202 2HB  ALA A 154     -10.896  -0.504 -26.924  1.00 59.88           H
ATOM   2203 3HB  ALA A 154     -10.495   0.621 -25.605  1.00 59.88           H
ATOM   2204  HN  ALA A 154     -13.203  -0.485 -27.572  1.00 59.88           H
ATOM   2205  N   HIS A 155     -11.564   1.743 -28.979  1.00 55.75           N
ATOM   2206  CA  HIS A 155     -10.788   2.448 -29.985  1.00 55.75           C
ATOM   2207  C   HIS A 155     -11.444   3.796 -30.287  1.00 55.75           C
ATOM   2208  O   HIS A 155     -10.757   4.806 -30.435  1.00 55.75           O
ATOM   2209  HA  HIS A 155      -9.802   2.621 -29.555  1.00 55.75           H
ATOM   2210  CB  HIS A 155     -10.607   1.583 -31.235  1.00 55.75           C
ATOM   2211 1HB  HIS A 155     -10.669   0.533 -30.950  1.00 55.75           H
ATOM   2212 2HB  HIS A 155     -11.432   1.777 -31.920  1.00 55.75           H
ATOM   2213  CG  HIS A 155      -9.304   1.818 -31.960  1.00 55.75           C
ATOM   2214  ND1 HIS A 155      -8.972   3.034 -32.533  1.00 55.75           N
ATOM   2215  HD1 HIS A 155      -9.540   3.857 -32.527  1.00 55.75           H
ATOM   2216  CD2 HIS A 155      -8.253   0.981 -32.199  1.00 55.75           C
ATOM   2217  HD2 HIS A 155      -8.184  -0.060 -31.883  1.00 55.75           H
ATOM   2218  CE1 HIS A 155      -7.775   2.921 -33.089  1.00 55.75           C
ATOM   2219  HE1 HIS A 155      -7.239   3.708 -33.619  1.00 55.75           H
ATOM   2220  NE2 HIS A 155      -7.331   1.648 -32.881  1.00 55.75           N
ATOM   2221  HN  HIS A 155     -12.116   0.984 -29.325  1.00 55.75           H
ATOM   2222  N   THR A 156     -12.767   3.770 -30.370  1.00 61.97           N
ATOM   2223  CA  THR A 156     -13.516   4.955 -30.750  1.00 61.97           C
ATOM   2224  C   THR A 156     -13.534   5.966 -29.602  1.00 61.97           C
ATOM   2225  O   THR A 156     -13.659   7.168 -29.831  1.00 61.97           O
ATOM   2226  HA  THR A 156     -13.006   5.431 -31.588  1.00 61.97           H
ATOM   2227  CB  THR A 156     -14.913   4.510 -31.189  1.00 61.97           C
ATOM   2228  HB  THR A 156     -15.585   5.364 -31.275  1.00 61.97           H
ATOM   2229  OG1 THR A 156     -15.285   3.530 -30.224  1.00 61.97           O
ATOM   2230  HG1 THR A 156     -16.251   3.295 -30.329  1.00 61.97           H
ATOM   2231  CG2 THR A 156     -14.894   3.742 -32.512  1.00 61.97           C
ATOM   2232 1HG2 THR A 156     -14.276   2.851 -32.406  1.00 61.97           H
ATOM   2233 2HG2 THR A 156     -14.483   4.378 -33.296  1.00 61.97           H
ATOM   2234 3HG2 THR A 156     -15.910   3.450 -32.777  1.00 61.97           H
ATOM   2235  HN  THR A 156     -13.323   2.960 -30.183  1.00 61.97           H
ATOM   2236  N   TRP A 157     -13.406   5.442 -28.392  1.00 56.79           N
ATOM   2237  CA  TRP A 157     -13.610   6.250 -27.202  1.00 56.79           C
ATOM   2238  C   TRP A 157     -12.235   6.616 -26.638  1.00 56.79           C
ATOM   2239  O   TRP A 157     -12.106   6.911 -25.451  1.00 56.79           O
ATOM   2240  HA  TRP A 157     -14.143   7.152 -27.499  1.00 56.79           H
ATOM   2241  CB  TRP A 157     -14.496   5.521 -26.189  1.00 56.79           C
ATOM   2242 1HB  TRP A 157     -14.147   4.493 -26.090  1.00 56.79           H
ATOM   2243 2HB  TRP A 157     -14.380   5.993 -25.214  1.00 56.79           H
ATOM   2244  CG  TRP A 157     -15.980   5.506 -26.559  1.00 56.79           C
ATOM   2245  CD1 TRP A 157     -16.538   5.130 -27.718  1.00 56.79           C
ATOM   2246  HD1 TRP A 157     -15.977   4.772 -28.581  1.00 56.79           H
ATOM   2247  CD2 TRP A 157     -17.081   5.901 -25.713  1.00 56.79           C
ATOM   2248  NE1 TRP A 157     -17.912   5.254 -27.682  1.00 56.79           N
ATOM   2249  HE1 TRP A 157     -18.546   5.036 -28.423  1.00 56.79           H
ATOM   2250  CE2 TRP A 157     -18.253   5.738 -26.424  1.00 56.79           C
ATOM   2251  CE3 TRP A 157     -17.086   6.381 -24.392  1.00 56.79           C
ATOM   2252  HE3 TRP A 157     -16.175   6.518 -23.810  1.00 56.79           H
ATOM   2253  CZ2 TRP A 157     -19.516   6.031 -25.896  1.00 56.79           C
ATOM   2254  HZ2 TRP A 157     -20.427   5.893 -26.478  1.00 56.79           H
ATOM   2255  CZ3 TRP A 157     -18.357   6.669 -23.879  1.00 56.79           C
ATOM   2256  HZ3 TRP A 157     -18.418   7.044 -22.858  1.00 56.79           H
ATOM   2257  CH2 TRP A 157     -19.546   6.510 -24.581  1.00 56.79           C
ATOM   2258  HH2 TRP A 157     -20.497   6.757 -24.110  1.00 56.79           H
ATOM   2259  HN  TRP A 157     -13.169   4.486 -28.219  1.00 56.79           H
ATOM   2260  N   ARG A 158     -11.243   6.584 -27.516  1.00 57.33           N
ATOM   2261  CA  ARG A 158      -9.860   6.690 -27.086  1.00 57.33           C
ATOM   2262  C   ARG A 158      -9.641   7.995 -26.318  1.00 57.33           C
ATOM   2263  O   ARG A 158      -9.031   7.995 -25.249  1.00 57.33           O
ATOM   2264  HA  ARG A 158      -9.700   5.825 -26.444  1.00 57.33           H
ATOM   2265  CB  ARG A 158      -8.906   6.645 -28.282  1.00 57.33           C
ATOM   2266 1HB  ARG A 158      -9.169   5.809 -28.930  1.00 57.33           H
ATOM   2267 2HB  ARG A 158      -9.016   7.554 -28.874  1.00 57.33           H
ATOM   2268  CG  ARG A 158      -7.454   6.503 -27.821  1.00 57.33           C
ATOM   2269 1HG  ARG A 158      -7.162   7.386 -27.252  1.00 57.33           H
ATOM   2270 2HG  ARG A 158      -7.364   5.648 -27.152  1.00 57.33           H
ATOM   2271  CD  ARG A 158      -6.515   6.326 -29.016  1.00 57.33           C
ATOM   2272 1HD  ARG A 158      -6.792   5.434 -29.578  1.00 57.33           H
ATOM   2273 2HD  ARG A 158      -6.611   7.173 -29.694  1.00 57.33           H
ATOM   2274  NE  ARG A 158      -5.116   6.212 -28.546  1.00 57.33           N
ATOM   2275  HE  ARG A 158      -4.934   6.361 -27.574  1.00 57.33           H
ATOM   2276  CZ  ARG A 158      -4.078   5.921 -29.342  1.00 57.33           C
ATOM   2277  NH1 ARG A 158      -4.263   5.712 -30.653  1.00 57.33           N
ATOM   2278 1HH1 ARG A 158      -5.182   5.772 -31.044  1.00 57.33           H
ATOM   2279 2HH1 ARG A 158      -3.483   5.496 -31.240  1.00 57.33           H
ATOM   2280  NH2 ARG A 158      -2.851   5.844 -28.808  1.00 57.33           N
ATOM   2281 1HH2 ARG A 158      -2.066   5.628 -29.388  1.00 57.33           H
ATOM   2282 2HH2 ARG A 158      -2.721   6.001 -27.829  1.00 57.33           H
ATOM   2283  HN  ARG A 158     -11.373   6.489 -28.503  1.00 57.33           H
ATOM   2284  N   GLU A 159     -10.151   9.075 -26.891  1.00 63.76           N
ATOM   2285  CA  GLU A 159      -9.961  10.392 -26.307  1.00 63.76           C
ATOM   2286  C   GLU A 159     -10.750  10.513 -25.002  1.00 63.76           C
ATOM   2287  O   GLU A 159     -10.224  10.985 -23.996  1.00 63.76           O
ATOM   2288  HA  GLU A 159      -8.893  10.467 -26.103  1.00 63.76           H
ATOM   2289  CB  GLU A 159     -10.362  11.492 -27.293  1.00 63.76           C
ATOM   2290 1HB  GLU A 159     -11.331  11.256 -27.732  1.00 63.76           H
ATOM   2291 2HB  GLU A 159     -10.339  12.460 -26.793  1.00 63.76           H
ATOM   2292  CG  GLU A 159      -9.364  11.581 -28.450  1.00 63.76           C
ATOM   2293 1HG  GLU A 159      -8.347  11.595 -28.058  1.00 63.76           H
ATOM   2294 2HG  GLU A 159      -9.450  10.694 -29.079  1.00 63.76           H
ATOM   2295  CD  GLU A 159      -9.610  12.835 -29.291  1.00 63.76           C
ATOM   2296  OE1 GLU A 159      -8.664  13.235 -30.003  1.00 63.76           O
ATOM   2297  OE2 GLU A 159     -10.739  13.365 -29.203  1.00 63.76           O
ATOM   2298  HN  GLU A 159     -10.683   9.060 -27.737  1.00 63.76           H
ATOM   2299  N   LYS A 160     -12.000  10.077 -25.061  1.00 68.58           N
ATOM   2300  CA  LYS A 160     -12.873  10.149 -23.902  1.00 68.58           C
ATOM   2301  C   LYS A 160     -12.254   9.351 -22.752  1.00 68.58           C
ATOM   2302  O   LYS A 160     -12.346   9.753 -21.593  1.00 68.58           O
ATOM   2303  HA  LYS A 160     -12.934  11.195 -23.603  1.00 68.58           H
ATOM   2304  CB  LYS A 160     -14.289   9.700 -24.269  1.00 68.58           C
ATOM   2305 1HB  LYS A 160     -14.250   8.735 -24.773  1.00 68.58           H
ATOM   2306 2HB  LYS A 160     -14.877   9.562 -23.361  1.00 68.58           H
ATOM   2307  CG  LYS A 160     -14.972  10.727 -25.174  1.00 68.58           C
ATOM   2308 1HG  LYS A 160     -14.894  11.719 -24.729  1.00 68.58           H
ATOM   2309 2HG  LYS A 160     -14.459  10.768 -26.135  1.00 68.58           H
ATOM   2310  CD  LYS A 160     -16.445  10.374 -25.391  1.00 68.58           C
ATOM   2311 1HD  LYS A 160     -16.522   9.395 -25.865  1.00 68.58           H
ATOM   2312 2HD  LYS A 160     -16.951  10.301 -24.428  1.00 68.58           H
ATOM   2313  CE  LYS A 160     -17.139  11.424 -26.260  1.00 68.58           C
ATOM   2314 1HE  LYS A 160     -17.066  12.403 -25.786  1.00 68.58           H
ATOM   2315 2HE  LYS A 160     -16.634  11.499 -27.223  1.00 68.58           H
ATOM   2316  NZ  LYS A 160     -18.561  11.070 -26.465  1.00 68.58           N
ATOM   2317 1HZ  LYS A 160     -19.007  11.779 -27.036  1.00 68.58           H
ATOM   2318 2HZ  LYS A 160     -18.622  10.172 -26.932  1.00 68.58           H
ATOM   2319 3HZ  LYS A 160     -19.029  11.016 -25.567  1.00 68.58           H
ATOM   2320  HN  LYS A 160     -12.416   9.681 -25.879  1.00 68.58           H
ATOM   2321  N   ARG A 161     -11.637   8.236 -23.113  1.00 67.07           N
ATOM   2322  CA  ARG A 161     -11.027   7.364 -22.123  1.00 67.07           C
ATOM   2323  C   ARG A 161      -9.931   8.112 -21.361  1.00 67.07           C
ATOM   2324  O   ARG A 161      -9.738   7.889 -20.167  1.00 67.07           O
ATOM   2325  HA  ARG A 161     -11.844   7.082 -21.459  1.00 67.07           H
ATOM   2326  CB  ARG A 161     -10.425   6.121 -22.780  1.00 67.07           C
ATOM   2327 1HB  ARG A 161      -9.892   6.407 -23.688  1.00 67.07           H
ATOM   2328 2HB  ARG A 161      -9.693   5.669 -22.111  1.00 67.07           H
ATOM   2329  CG  ARG A 161     -11.512   5.099 -23.121  1.00 67.07           C
ATOM   2330 1HG  ARG A 161     -12.028   4.795 -22.210  1.00 67.07           H
ATOM   2331 2HG  ARG A 161     -12.256   5.558 -23.771  1.00 67.07           H
ATOM   2332  CD  ARG A 161     -10.913   3.871 -23.809  1.00 67.07           C
ATOM   2333 1HD  ARG A 161     -11.706   3.274 -24.260  1.00 67.07           H
ATOM   2334 2HD  ARG A 161     -10.251   4.183 -24.617  1.00 67.07           H
ATOM   2335  NE  ARG A 161     -10.163   3.056 -22.828  1.00 67.07           N
ATOM   2336  HE  ARG A 161     -10.242   3.297 -21.860  1.00 67.07           H
ATOM   2337  CZ  ARG A 161      -9.385   2.015 -23.154  1.00 67.07           C
ATOM   2338  NH1 ARG A 161      -9.243   1.647 -24.435  1.00 67.07           N
ATOM   2339 1HH1 ARG A 161      -9.720   2.150 -25.155  1.00 67.07           H
ATOM   2340 2HH1 ARG A 161      -8.661   0.869 -24.670  1.00 67.07           H
ATOM   2341  NH2 ARG A 161      -8.751   1.347 -22.180  1.00 67.07           N
ATOM   2342 1HH2 ARG A 161      -8.167   0.568 -22.407  1.00 67.07           H
ATOM   2343 2HH2 ARG A 161      -8.863   1.628 -21.227  1.00 67.07           H
ATOM   2344  HN  ARG A 161     -11.551   7.925 -24.059  1.00 67.07           H
ATOM   2345  N   LEU A 162      -9.242   8.983 -22.083  1.00 78.61           N
ATOM   2346  CA  LEU A 162      -8.154   9.747 -21.497  1.00 78.61           C
ATOM   2347  C   LEU A 162      -8.724  10.755 -20.497  1.00 78.61           C
ATOM   2348  O   LEU A 162      -8.142  10.980 -19.437  1.00 78.61           O
ATOM   2349  HA  LEU A 162      -7.518   9.046 -20.956  1.00 78.61           H
ATOM   2350  CB  LEU A 162      -7.296  10.384 -22.591  1.00 78.61           C
ATOM   2351 1HB  LEU A 162      -7.004   9.606 -23.296  1.00 78.61           H
ATOM   2352 2HB  LEU A 162      -7.913  11.096 -23.140  1.00 78.61           H
ATOM   2353  CG  LEU A 162      -6.033  11.106 -22.118  1.00 78.61           C
ATOM   2354  HG  LEU A 162      -6.313  11.805 -21.330  1.00 78.61           H
ATOM   2355  CD1 LEU A 162      -5.032  10.120 -21.512  1.00 78.61           C
ATOM   2356 1HD1 LEU A 162      -5.488   9.618 -20.659  1.00 78.61           H
ATOM   2357 2HD1 LEU A 162      -4.752   9.380 -22.262  1.00 78.61           H
ATOM   2358 3HD1 LEU A 162      -4.144  10.659 -21.184  1.00 78.61           H
ATOM   2359  CD2 LEU A 162      -5.414  11.928 -23.251  1.00 78.61           C
ATOM   2360 1HD2 LEU A 162      -5.150  11.267 -24.077  1.00 78.61           H
ATOM   2361 2HD2 LEU A 162      -6.133  12.671 -23.595  1.00 78.61           H
ATOM   2362 3HD2 LEU A 162      -4.517  12.430 -22.887  1.00 78.61           H
ATOM   2363  HN  LEU A 162      -9.417   9.171 -23.050  1.00 78.61           H
ATOM   2364  N   LEU A 163      -9.856  11.334 -20.869  1.00 81.24           N
ATOM   2365  CA  LEU A 163     -10.522  12.297 -20.010  1.00 81.24           C
ATOM   2366  C   LEU A 163     -10.980  11.599 -18.727  1.00 81.24           C
ATOM   2367  O   LEU A 163     -10.717  12.081 -17.626  1.00 81.24           O
ATOM   2368  HA  LEU A 163      -9.790  13.060 -19.745  1.00 81.24           H
ATOM   2369  CB  LEU A 163     -11.653  12.998 -20.765  1.00 81.24           C
ATOM   2370 1HB  LEU A 163     -11.245  13.412 -21.687  1.00 81.24           H
ATOM   2371 2HB  LEU A 163     -12.391  12.248 -21.052  1.00 81.24           H
ATOM   2372  CG  LEU A 163     -12.372  14.117 -20.010  1.00 81.24           C
ATOM   2373  HG  LEU A 163     -12.695  13.726 -19.045  1.00 81.24           H
ATOM   2374  CD1 LEU A 163     -11.425  15.285 -19.729  1.00 81.24           C
ATOM   2375 1HD1 LEU A 163     -10.587  14.937 -19.124  1.00 81.24           H
ATOM   2376 2HD1 LEU A 163     -11.050  15.684 -20.672  1.00 81.24           H
ATOM   2377 3HD1 LEU A 163     -11.961  16.067 -19.191  1.00 81.24           H
ATOM   2378  CD2 LEU A 163     -13.629  14.566 -20.759  1.00 81.24           C
ATOM   2379 1HD2 LEU A 163     -13.351  14.933 -21.747  1.00 81.24           H
ATOM   2380 2HD2 LEU A 163     -14.310  13.721 -20.864  1.00 81.24           H
ATOM   2381 3HD2 LEU A 163     -14.120  15.362 -20.200  1.00 81.24           H
ATOM   2382  HN  LEU A 163     -10.316  11.154 -21.739  1.00 81.24           H
ATOM   2383  N   TYR A 164     -11.657  10.475 -18.912  1.00 74.89           N
ATOM   2384  CA  TYR A 164     -12.164   9.712 -17.784  1.00 74.89           C
ATOM   2385  C   TYR A 164     -11.023   9.260 -16.871  1.00 74.89           C
ATOM   2386  O   TYR A 164     -11.184   9.203 -15.653  1.00 74.89           O
ATOM   2387  HA  TYR A 164     -12.838  10.355 -17.219  1.00 74.89           H
ATOM   2388  CB  TYR A 164     -12.843   8.478 -18.381  1.00 74.89           C
ATOM   2389 1HB  TYR A 164     -12.189   8.047 -19.139  1.00 74.89           H
ATOM   2390 2HB  TYR A 164     -12.962   7.728 -17.599  1.00 74.89           H
ATOM   2391  CG  TYR A 164     -14.209   8.761 -19.008  1.00 74.89           C
ATOM   2392  CD1 TYR A 164     -15.182   9.412 -18.277  1.00 74.89           C
ATOM   2393  HD1 TYR A 164     -14.977   9.724 -17.253  1.00 74.89           H
ATOM   2394  CD2 TYR A 164     -14.468   8.366 -20.305  1.00 74.89           C
ATOM   2395  HD2 TYR A 164     -13.700   7.853 -20.882  1.00 74.89           H
ATOM   2396  CE1 TYR A 164     -16.468   9.679 -18.868  1.00 74.89           C
ATOM   2397  HE1 TYR A 164     -17.246  10.192 -18.302  1.00 74.89           H
ATOM   2398  CE2 TYR A 164     -15.754   8.633 -20.895  1.00 74.89           C
ATOM   2399  HE2 TYR A 164     -15.972   8.327 -21.918  1.00 74.89           H
ATOM   2400  CZ  TYR A 164     -16.691   9.276 -20.148  1.00 74.89           C
ATOM   2401  OH  TYR A 164     -17.905   9.529 -20.705  1.00 74.89           O
ATOM   2402  HH  TYR A 164     -18.490  10.005 -20.049  1.00 74.89           H
ATOM   2403  HN  TYR A 164     -11.859  10.086 -19.811  1.00 74.89           H
ATOM   2404  N   SER A 165      -9.895   8.952 -17.494  1.00 85.74           N
ATOM   2405  CA  SER A 165      -8.733   8.490 -16.754  1.00 85.74           C
ATOM   2406  C   SER A 165      -8.265   9.577 -15.783  1.00 85.74           C
ATOM   2407  O   SER A 165      -7.825   9.276 -14.675  1.00 85.74           O
ATOM   2408  HA  SER A 165      -9.070   7.609 -16.208  1.00 85.74           H
ATOM   2409  CB  SER A 165      -7.596   8.099 -17.701  1.00 85.74           C
ATOM   2410 1HB  SER A 165      -6.847   7.528 -17.152  1.00 85.74           H
ATOM   2411 2HB  SER A 165      -7.984   7.447 -18.483  1.00 85.74           H
ATOM   2412  OG  SER A 165      -6.981   9.239 -18.296  1.00 85.74           O
ATOM   2413  HG  SER A 165      -7.679   9.902 -18.565  1.00 85.74           H
ATOM   2414  HN  SER A 165      -9.768   9.012 -18.484  1.00 85.74           H
ATOM   2415  N   LYS A 166      -8.376  10.817 -16.236  1.00 83.26           N
ATOM   2416  CA  LYS A 166      -7.998  11.951 -15.410  1.00 83.26           C
ATOM   2417  C   LYS A 166      -8.953  12.050 -14.218  1.00 83.26           C
ATOM   2418  O   LYS A 166      -8.515  12.204 -13.079  1.00 83.26           O
ATOM   2419  HA  LYS A 166      -6.994  11.761 -15.033  1.00 83.26           H
ATOM   2420  CB  LYS A 166      -7.931  13.228 -16.251  1.00 83.26           C
ATOM   2421 1HB  LYS A 166      -8.849  13.335 -16.830  1.00 83.26           H
ATOM   2422 2HB  LYS A 166      -7.865  14.096 -15.596  1.00 83.26           H
ATOM   2423  CG  LYS A 166      -6.727  13.200 -17.194  1.00 83.26           C
ATOM   2424 1HG  LYS A 166      -5.811  13.071 -16.617  1.00 83.26           H
ATOM   2425 2HG  LYS A 166      -6.804  12.344 -17.864  1.00 83.26           H
ATOM   2426  CD  LYS A 166      -6.642  14.490 -18.013  1.00 83.26           C
ATOM   2427 1HD  LYS A 166      -7.541  14.600 -18.620  1.00 83.26           H
ATOM   2428 2HD  LYS A 166      -6.603  15.349 -17.342  1.00 83.26           H
ATOM   2429  CE  LYS A 166      -5.407  14.486 -18.916  1.00 83.26           C
ATOM   2430 1HE  LYS A 166      -4.514  14.292 -18.321  1.00 83.26           H
ATOM   2431 2HE  LYS A 166      -5.485  13.679 -19.645  1.00 83.26           H
ATOM   2432  NZ  LYS A 166      -5.272  15.783 -19.615  1.00 83.26           N
ATOM   2433 1HZ  LYS A 166      -4.459  15.758 -20.221  1.00 83.26           H
ATOM   2434 2HZ  LYS A 166      -6.102  15.956 -20.171  1.00 83.26           H
ATOM   2435 3HZ  LYS A 166      -5.162  16.525 -18.933  1.00 83.26           H
ATOM   2436  HN  LYS A 166      -8.716  11.052 -17.146  1.00 83.26           H
ATOM   2437  N   MET A 167     -10.239  11.956 -14.522  1.00 84.49           N
ATOM   2438  CA  MET A 167     -11.261  12.072 -13.495  1.00 84.49           C
ATOM   2439  C   MET A 167     -11.111  10.969 -12.446  1.00 84.49           C
ATOM   2440  O   MET A 167     -11.185  11.233 -11.247  1.00 84.49           O
ATOM   2441  HA  MET A 167     -11.102  13.047 -13.032  1.00 84.49           H
ATOM   2442  CB  MET A 167     -12.645  11.981 -14.140  1.00 84.49           C
ATOM   2443 1HB  MET A 167     -12.712  11.072 -14.738  1.00 84.49           H
ATOM   2444 2HB  MET A 167     -13.407  11.908 -13.364  1.00 84.49           H
ATOM   2445  CG  MET A 167     -12.921  13.200 -15.021  1.00 84.49           C
ATOM   2446 1HG  MET A 167     -12.847  14.112 -14.429  1.00 84.49           H
ATOM   2447 2HG  MET A 167     -12.169  13.269 -15.807  1.00 84.49           H
ATOM   2448  SD  MET A 167     -14.548  13.075 -15.744  1.00 84.49           S
ATOM   2449  CE  MET A 167     -15.553  13.399 -14.305  1.00 84.49           C
ATOM   2450 1HE  MET A 167     -15.348  12.648 -13.542  1.00 84.49           H
ATOM   2451 2HE  MET A 167     -15.318  14.388 -13.913  1.00 84.49           H
ATOM   2452 3HE  MET A 167     -16.607  13.359 -14.581  1.00 84.49           H
ATOM   2453  HN  MET A 167     -10.586  11.804 -15.447  1.00 84.49           H
ATOM   2454  N   VAL A 168     -10.904   9.755 -12.935  1.00 92.22           N
ATOM   2455  CA  VAL A 168     -10.795   8.603 -12.057  1.00 92.22           C
ATOM   2456  C   VAL A 168      -9.603   8.794 -11.118  1.00 92.22           C
ATOM   2457  O   VAL A 168      -9.700   8.519  -9.923  1.00 92.22           O
ATOM   2458  HA  VAL A 168     -11.707   8.555 -11.462  1.00 92.22           H
ATOM   2459  CB  VAL A 168     -10.703   7.320 -12.886  1.00 92.22           C
ATOM   2460  HB  VAL A 168      -9.902   7.448 -13.614  1.00 92.22           H
ATOM   2461  CG1 VAL A 168     -10.349   6.121 -12.004  1.00 92.22           C
ATOM   2462 1HG1 VAL A 168      -9.386   6.296 -11.523  1.00 92.22           H
ATOM   2463 2HG1 VAL A 168     -11.117   5.991 -11.243  1.00 92.22           H
ATOM   2464 3HG1 VAL A 168     -10.289   5.223 -12.619  1.00 92.22           H
ATOM   2465  CG2 VAL A 168     -12.002   7.070 -13.656  1.00 92.22           C
ATOM   2466 1HG2 VAL A 168     -12.828   6.972 -12.951  1.00 92.22           H
ATOM   2467 2HG2 VAL A 168     -12.193   7.907 -14.327  1.00 92.22           H
ATOM   2468 3HG2 VAL A 168     -11.909   6.152 -14.236  1.00 92.22           H
ATOM   2469  HN  VAL A 168     -10.812   9.554 -13.911  1.00 92.22           H
ATOM   2470  N   CYS A 169      -8.506   9.264 -11.693  1.00 93.62           N
ATOM   2471  CA  CYS A 169      -7.294   9.488 -10.923  1.00 93.62           C
ATOM   2472  C   CYS A 169      -7.610  10.490  -9.811  1.00 93.62           C
ATOM   2473  O   CYS A 169      -7.250  10.274  -8.655  1.00 93.62           O
ATOM   2474  HA  CYS A 169      -7.007   8.523 -10.505  1.00 93.62           H
ATOM   2475  CB  CYS A 169      -6.141   9.963 -11.809  1.00 93.62           C
ATOM   2476 1HB  CYS A 169      -6.477  10.774 -12.455  1.00 93.62           H
ATOM   2477 2HB  CYS A 169      -5.336  10.360 -11.191  1.00 93.62           H
ATOM   2478  SG  CYS A 169      -5.520   8.574 -12.826  1.00 93.62           S
ATOM   2479  HG  CYS A 169      -6.497   8.612 -13.727  1.00 93.62           H
ATOM   2480  HN  CYS A 169      -8.437   9.490 -12.665  1.00 93.62           H
ATOM   2481  N   PHE A 170      -8.278  11.566 -10.200  1.00 93.00           N
ATOM   2482  CA  PHE A 170      -8.618  12.618  -9.257  1.00 93.00           C
ATOM   2483  C   PHE A 170      -9.491  12.077  -8.123  1.00 93.00           C
ATOM   2484  O   PHE A 170      -9.250  12.373  -6.954  1.00 93.00           O
ATOM   2485  HA  PHE A 170      -7.683  12.996  -8.844  1.00 93.00           H
ATOM   2486  CB  PHE A 170      -9.406  13.676 -10.032  1.00 93.00           C
ATOM   2487 1HB  PHE A 170      -8.806  14.015 -10.877  1.00 93.00           H
ATOM   2488 2HB  PHE A 170     -10.305  13.216 -10.443  1.00 93.00           H
ATOM   2489  CG  PHE A 170      -9.810  14.890  -9.192  1.00 93.00           C
ATOM   2490  CD1 PHE A 170     -11.087  15.011  -8.742  1.00 93.00           C
ATOM   2491  HD1 PHE A 170     -11.824  14.243  -8.979  1.00 93.00           H
ATOM   2492  CD2 PHE A 170      -8.891  15.848  -8.896  1.00 93.00           C
ATOM   2493  HD2 PHE A 170      -7.867  15.751  -9.257  1.00 93.00           H
ATOM   2494  CE1 PHE A 170     -11.462  16.137  -7.963  1.00 93.00           C
ATOM   2495  HE1 PHE A 170     -12.486  16.234  -7.602  1.00 93.00           H
ATOM   2496  CE2 PHE A 170      -9.265  16.974  -8.117  1.00 93.00           C
ATOM   2497  HE2 PHE A 170      -8.529  17.742  -7.879  1.00 93.00           H
ATOM   2498  CZ  PHE A 170     -10.543  17.095  -7.667  1.00 93.00           C
ATOM   2499  HZ  PHE A 170     -10.830  17.960  -7.069  1.00 93.00           H
ATOM   2500  HN  PHE A 170      -8.586  11.724 -11.139  1.00 93.00           H
ATOM   2501  N   THR A 171     -10.487  11.293  -8.509  1.00 92.86           N
ATOM   2502  CA  THR A 171     -11.410  10.724  -7.541  1.00 92.86           C
ATOM   2503  C   THR A 171     -10.657   9.847  -6.539  1.00 92.86           C
ATOM   2504  O   THR A 171     -10.972   9.846  -5.350  1.00 92.86           O
ATOM   2505  HA  THR A 171     -11.861  11.540  -6.976  1.00 92.86           H
ATOM   2506  CB  THR A 171     -12.497   9.972  -8.310  1.00 92.86           C
ATOM   2507  HB  THR A 171     -12.090   9.083  -8.792  1.00 92.86           H
ATOM   2508  OG1 THR A 171     -13.043  10.952  -9.189  1.00 92.86           O
ATOM   2509  HG1 THR A 171     -12.570  10.923 -10.070  1.00 92.86           H
ATOM   2510  CG2 THR A 171     -13.676   9.574  -7.419  1.00 92.86           C
ATOM   2511 1HG2 THR A 171     -14.126  10.469  -6.990  1.00 92.86           H
ATOM   2512 2HG2 THR A 171     -13.322   8.925  -6.617  1.00 92.86           H
ATOM   2513 3HG2 THR A 171     -14.418   9.043  -8.015  1.00 92.86           H
ATOM   2514  HN  THR A 171     -10.669  11.047  -9.461  1.00 92.86           H
ATOM   2515  N   ILE A 172      -9.676   9.122  -7.056  1.00 93.53           N
ATOM   2516  CA  ILE A 172      -8.896   8.218  -6.227  1.00 93.53           C
ATOM   2517  C   ILE A 172      -8.144   9.026  -5.168  1.00 93.53           C
ATOM   2518  O   ILE A 172      -8.139   8.664  -3.992  1.00 93.53           O
ATOM   2519  HA  ILE A 172      -9.596   7.553  -5.721  1.00 93.53           H
ATOM   2520  CB  ILE A 172      -7.988   7.345  -7.094  1.00 93.53           C
ATOM   2521  HB  ILE A 172      -7.517   7.981  -7.844  1.00 93.53           H
ATOM   2522  CG1 ILE A 172      -8.798   6.286  -7.844  1.00 93.53           C
ATOM   2523 1HG1 ILE A 172      -9.154   5.531  -7.142  1.00 93.53           H
ATOM   2524 2HG1 ILE A 172      -9.679   6.746  -8.291  1.00 93.53           H
ATOM   2525  CG2 ILE A 172      -6.865   6.724  -6.260  1.00 93.53           C
ATOM   2526 1HG2 ILE A 172      -6.265   7.515  -5.812  1.00 93.53           H
ATOM   2527 2HG2 ILE A 172      -7.297   6.105  -5.473  1.00 93.53           H
ATOM   2528 3HG2 ILE A 172      -6.235   6.108  -6.901  1.00 93.53           H
ATOM   2529  CD1 ILE A 172      -7.955   5.619  -8.933  1.00 93.53           C
ATOM   2530 1HD1 ILE A 172      -7.621   6.373  -9.646  1.00 93.53           H
ATOM   2531 2HD1 ILE A 172      -7.089   5.139  -8.479  1.00 93.53           H
ATOM   2532 3HD1 ILE A 172      -8.556   4.871  -9.450  1.00 93.53           H
ATOM   2533  HN  ILE A 172      -9.412   9.144  -8.020  1.00 93.53           H
ATOM   2534  N   TRP A 173      -7.525  10.106  -5.622  1.00 92.03           N
ATOM   2535  CA  TRP A 173      -6.692  10.915  -4.749  1.00 92.03           C
ATOM   2536  C   TRP A 173      -7.586  11.506  -3.657  1.00 92.03           C
ATOM   2537  O   TRP A 173      -7.225  11.495  -2.481  1.00 92.03           O
ATOM   2538  HA  TRP A 173      -5.943  10.260  -4.303  1.00 92.03           H
ATOM   2539  CB  TRP A 173      -5.935  11.981  -5.544  1.00 92.03           C
ATOM   2540 1HB  TRP A 173      -6.616  12.431  -6.267  1.00 92.03           H
ATOM   2541 2HB  TRP A 173      -5.623  12.773  -4.865  1.00 92.03           H
ATOM   2542  CG  TRP A 173      -4.706  11.449  -6.285  1.00 92.03           C
ATOM   2543  CD1 TRP A 173      -4.529  11.326  -7.607  1.00 92.03           C
ATOM   2544  HD1 TRP A 173      -5.274  11.602  -8.354  1.00 92.03           H
ATOM   2545  CD2 TRP A 173      -3.483  10.972  -5.687  1.00 92.03           C
ATOM   2546  NE1 TRP A 173      -3.286  10.806  -7.904  1.00 92.03           N
ATOM   2547  HE1 TRP A 173      -2.924  10.622  -8.819  1.00 92.03           H
ATOM   2548  CE2 TRP A 173      -2.629  10.584  -6.700  1.00 92.03           C
ATOM   2549  CE3 TRP A 173      -3.109  10.872  -4.335  1.00 92.03           C
ATOM   2550  HE3 TRP A 173      -3.764  11.172  -3.518  1.00 92.03           H
ATOM   2551  CZ2 TRP A 173      -1.348  10.069  -6.468  1.00 92.03           C
ATOM   2552  HZ2 TRP A 173      -0.693   9.769  -7.285  1.00 92.03           H
ATOM   2553  CZ3 TRP A 173      -1.825  10.355  -4.120  1.00 92.03           C
ATOM   2554  HZ3 TRP A 173      -1.485  10.256  -3.089  1.00 92.03           H
ATOM   2555  CH2 TRP A 173      -0.955   9.960  -5.129  1.00 92.03           C
ATOM   2556  HH2 TRP A 173       0.031   9.566  -4.878  1.00 92.03           H
ATOM   2557  HN  TRP A 173      -7.586  10.430  -6.566  1.00 92.03           H
ATOM   2558  N   VAL A 174      -8.734  12.009  -4.085  1.00 95.35           N
ATOM   2559  CA  VAL A 174      -9.671  12.627  -3.162  1.00 95.35           C
ATOM   2560  C   VAL A 174     -10.114  11.594  -2.124  1.00 95.35           C
ATOM   2561  O   VAL A 174     -10.155  11.887  -0.930  1.00 95.35           O
ATOM   2562  HA  VAL A 174      -9.146  13.434  -2.651  1.00 95.35           H
ATOM   2563  CB  VAL A 174     -10.842  13.238  -3.935  1.00 95.35           C
ATOM   2564  HB  VAL A 174     -11.264  12.461  -4.572  1.00 95.35           H
ATOM   2565  CG1 VAL A 174     -11.940  13.712  -2.981  1.00 95.35           C
ATOM   2566 1HG1 VAL A 174     -12.308  12.866  -2.401  1.00 95.35           H
ATOM   2567 2HG1 VAL A 174     -11.535  14.467  -2.307  1.00 95.35           H
ATOM   2568 3HG1 VAL A 174     -12.760  14.142  -3.557  1.00 95.35           H
ATOM   2569  CG2 VAL A 174     -10.367  14.379  -4.836  1.00 95.35           C
ATOM   2570 1HG2 VAL A 174      -9.908  15.157  -4.226  1.00 95.35           H
ATOM   2571 2HG2 VAL A 174      -9.637  13.999  -5.551  1.00 95.35           H
ATOM   2572 3HG2 VAL A 174     -11.219  14.795  -5.374  1.00 95.35           H
ATOM   2573  HN  VAL A 174      -9.027  11.999  -5.041  1.00 95.35           H
ATOM   2574  N   LEU A 175     -10.435  10.407  -2.617  1.00 90.19           N
ATOM   2575  CA  LEU A 175     -10.935   9.349  -1.755  1.00 90.19           C
ATOM   2576  C   LEU A 175      -9.858   8.976  -0.735  1.00 90.19           C
ATOM   2577  O   LEU A 175     -10.142   8.854   0.456  1.00 90.19           O
ATOM   2578  HA  LEU A 175     -11.797   9.745  -1.219  1.00 90.19           H
ATOM   2579  CB  LEU A 175     -11.427   8.165  -2.591  1.00 90.19           C
ATOM   2580 1HB  LEU A 175     -12.195   8.524  -3.277  1.00 90.19           H
ATOM   2581 2HB  LEU A 175     -10.597   7.807  -3.200  1.00 90.19           H
ATOM   2582  CG  LEU A 175     -11.996   6.981  -1.807  1.00 90.19           C
ATOM   2583  HG  LEU A 175     -11.247   6.659  -1.084  1.00 90.19           H
ATOM   2584  CD1 LEU A 175     -13.239   7.394  -1.015  1.00 90.19           C
ATOM   2585 1HD1 LEU A 175     -12.976   8.185  -0.313  1.00 90.19           H
ATOM   2586 2HD1 LEU A 175     -14.003   7.758  -1.703  1.00 90.19           H
ATOM   2587 3HD1 LEU A 175     -13.623   6.534  -0.467  1.00 90.19           H
ATOM   2588  CD2 LEU A 175     -12.274   5.794  -2.731  1.00 90.19           C
ATOM   2589 1HD2 LEU A 175     -12.995   6.088  -3.493  1.00 90.19           H
ATOM   2590 2HD2 LEU A 175     -11.346   5.482  -3.210  1.00 90.19           H
ATOM   2591 3HD2 LEU A 175     -12.677   4.966  -2.148  1.00 90.19           H
ATOM   2592  HN  LEU A 175     -10.357  10.163  -3.584  1.00 90.19           H
ATOM   2593  N   ALA A 176      -8.645   8.805  -1.238  1.00 95.08           N
ATOM   2594  CA  ALA A 176      -7.541   8.369  -0.399  1.00 95.08           C
ATOM   2595  C   ALA A 176      -7.293   9.411   0.692  1.00 95.08           C
ATOM   2596  O   ALA A 176      -7.003   9.061   1.835  1.00 95.08           O
ATOM   2597  HA  ALA A 176      -7.832   7.428   0.068  1.00 95.08           H
ATOM   2598  CB  ALA A 176      -6.305   8.127  -1.268  1.00 95.08           C
ATOM   2599 1HB  ALA A 176      -6.525   7.358  -2.007  1.00 95.08           H
ATOM   2600 2HB  ALA A 176      -6.031   9.052  -1.775  1.00 95.08           H
ATOM   2601 3HB  ALA A 176      -5.477   7.800  -0.638  1.00 95.08           H
ATOM   2602  HN  ALA A 176      -8.411   8.960  -2.198  1.00 95.08           H
ATOM   2603  N   ALA A 177      -7.415  10.672   0.301  1.00 94.91           N
ATOM   2604  CA  ALA A 177      -7.182  11.768   1.226  1.00 94.91           C
ATOM   2605  C   ALA A 177      -8.194  11.688   2.370  1.00 94.91           C
ATOM   2606  O   ALA A 177      -7.829  11.819   3.538  1.00 94.91           O
ATOM   2607  HA  ALA A 177      -6.177  11.652   1.633  1.00 94.91           H
ATOM   2608  CB  ALA A 177      -7.258  13.097   0.472  1.00 94.91           C
ATOM   2609 1HB  ALA A 177      -6.500  13.115  -0.310  1.00 94.91           H
ATOM   2610 2HB  ALA A 177      -8.246  13.204   0.023  1.00 94.91           H
ATOM   2611 3HB  ALA A 177      -7.084  13.919   1.166  1.00 94.91           H
ATOM   2612  HN  ALA A 177      -7.667  10.947  -0.626  1.00 94.91           H
ATOM   2613  N   ALA A 178      -9.447  11.473   1.996  1.00 95.17           N
ATOM   2614  CA  ALA A 178     -10.523  11.432   2.971  1.00 95.17           C
ATOM   2615  C   ALA A 178     -10.288  10.269   3.936  1.00 95.17           C
ATOM   2616  O   ALA A 178     -10.592  10.371   5.123  1.00 95.17           O
ATOM   2617  HA  ALA A 178     -10.500  12.367   3.530  1.00 95.17           H
ATOM   2618  CB  ALA A 178     -11.866  11.326   2.245  1.00 95.17           C
ATOM   2619 1HB  ALA A 178     -11.997  12.191   1.595  1.00 95.17           H
ATOM   2620 2HB  ALA A 178     -11.884  10.415   1.646  1.00 95.17           H
ATOM   2621 3HB  ALA A 178     -12.673  11.296   2.977  1.00 95.17           H
ATOM   2622  HN  ALA A 178      -9.730  11.328   1.048  1.00 95.17           H
ATOM   2623  N   LEU A 179      -9.749   9.188   3.390  1.00 92.20           N
ATOM   2624  CA  LEU A 179      -9.533   7.983   4.171  1.00 92.20           C
ATOM   2625  C   LEU A 179      -8.362   8.206   5.131  1.00 92.20           C
ATOM   2626  O   LEU A 179      -8.092   7.369   5.991  1.00 92.20           O
ATOM   2627  HA  LEU A 179     -10.434   7.809   4.760  1.00 92.20           H
ATOM   2628  CB  LEU A 179      -9.353   6.773   3.252  1.00 92.20           C
ATOM   2629 1HB  LEU A 179      -8.558   6.997   2.541  1.00 92.20           H
ATOM   2630 2HB  LEU A 179      -9.013   5.931   3.855  1.00 92.20           H
ATOM   2631  CG  LEU A 179     -10.592   6.336   2.468  1.00 92.20           C
ATOM   2632  HG  LEU A 179     -10.995   7.208   1.952  1.00 92.20           H
ATOM   2633  CD1 LEU A 179     -10.228   5.305   1.398  1.00 92.20           C
ATOM   2634 1HD1 LEU A 179      -9.511   5.741   0.703  1.00 92.20           H
ATOM   2635 2HD1 LEU A 179      -9.788   4.428   1.873  1.00 92.20           H
ATOM   2636 3HD1 LEU A 179     -11.127   5.012   0.856  1.00 92.20           H
ATOM   2637  CD2 LEU A 179     -11.684   5.824   3.410  1.00 92.20           C
ATOM   2638 1HD2 LEU A 179     -11.308   4.970   3.973  1.00 92.20           H
ATOM   2639 2HD2 LEU A 179     -11.969   6.618   4.101  1.00 92.20           H
ATOM   2640 3HD2 LEU A 179     -12.554   5.520   2.827  1.00 92.20           H
ATOM   2641  HN  LEU A 179      -9.463   9.129   2.433  1.00 92.20           H
ATOM   2642  N   CYS A 180      -7.699   9.339   4.952  1.00 91.39           N
ATOM   2643  CA  CYS A 180      -6.526   9.653   5.749  1.00 91.39           C
ATOM   2644  C   CYS A 180      -6.958  10.564   6.901  1.00 91.39           C
ATOM   2645  O   CYS A 180      -6.144  10.928   7.748  1.00 91.39           O
ATOM   2646  HA  CYS A 180      -6.142   8.706   6.128  1.00 91.39           H
ATOM   2647  CB  CYS A 180      -5.421  10.289   4.904  1.00 91.39           C
ATOM   2648 1HB  CYS A 180      -5.795  11.191   4.420  1.00 91.39           H
ATOM   2649 2HB  CYS A 180      -4.591  10.590   5.542  1.00 91.39           H
ATOM   2650  SG  CYS A 180      -4.837   9.100   3.641  1.00 91.39           S
ATOM   2651  HG  CYS A 180      -6.001   8.988   3.007  1.00 91.39           H
ATOM   2652  HN  CYS A 180      -7.951  10.033   4.278  1.00 91.39           H
ATOM   2653  N   ILE A 181      -8.239  10.905   6.895  1.00 91.21           N
ATOM   2654  CA  ILE A 181      -8.776  11.814   7.893  1.00 91.21           C
ATOM   2655  C   ILE A 181      -8.478  11.265   9.289  1.00 91.21           C
ATOM   2656  O   ILE A 181      -7.999  11.993  10.158  1.00 91.21           O
ATOM   2657  HA  ILE A 181      -8.258  12.766   7.779  1.00 91.21           H
ATOM   2658  CB  ILE A 181     -10.262  12.072   7.638  1.00 91.21           C
ATOM   2659  HB  ILE A 181     -10.754  11.112   7.481  1.00 91.21           H
ATOM   2660  CG1 ILE A 181     -10.464  12.896   6.364  1.00 91.21           C
ATOM   2661 1HG1 ILE A 181     -10.055  13.896   6.505  1.00 91.21           H
ATOM   2662 2HG1 ILE A 181      -9.915  12.440   5.541  1.00 91.21           H
ATOM   2663  CG2 ILE A 181     -10.921  12.725   8.854  1.00 91.21           C
ATOM   2664 1HG2 ILE A 181     -10.825  12.067   9.717  1.00 91.21           H
ATOM   2665 2HG2 ILE A 181     -10.433  13.676   9.065  1.00 91.21           H
ATOM   2666 3HG2 ILE A 181     -11.977  12.898   8.645  1.00 91.21           H
ATOM   2667  CD1 ILE A 181     -11.948  12.993   6.004  1.00 91.21           C
ATOM   2668 1HD1 ILE A 181     -12.348  11.992   5.840  1.00 91.21           H
ATOM   2669 2HD1 ILE A 181     -12.490  13.471   6.820  1.00 91.21           H
ATOM   2670 3HD1 ILE A 181     -12.064  13.583   5.095  1.00 91.21           H
ATOM   2671  HN  ILE A 181      -8.903  10.571   6.226  1.00 91.21           H
ATOM   2672  N   PRO A 182      -8.754   9.976   9.531  1.00 92.66           N
ATOM   2673  CA  PRO A 182      -8.517   9.388  10.851  1.00 92.66           C
ATOM   2674  C   PRO A 182      -7.097   9.620  11.340  1.00 92.66           C
ATOM   2675  O   PRO A 182      -6.885   9.971  12.500  1.00 92.66           O
ATOM   2676  HA  PRO A 182      -9.156   9.866  11.594  1.00 92.66           H
ATOM   2677  CB  PRO A 182      -8.810   7.900  10.644  1.00 92.66           C
ATOM   2678 1HB  PRO A 182      -7.908   7.347  10.381  1.00 92.66           H
ATOM   2679 2HB  PRO A 182      -9.213   7.441  11.546  1.00 92.66           H
ATOM   2680  CG  PRO A 182      -9.825   7.896   9.507  1.00 92.66           C
ATOM   2681 1HG  PRO A 182      -9.870   6.927   9.008  1.00 92.66           H
ATOM   2682 2HG  PRO A 182     -10.834   8.104   9.864  1.00 92.66           H
ATOM   2683  CD  PRO A 182      -9.309   8.989   8.586  1.00 92.66           C
ATOM   2684 1HD  PRO A 182      -8.545   8.616   7.903  1.00 92.66           H
ATOM   2685 2HD  PRO A 182     -10.104   9.410   7.971  1.00 92.66           H
ATOM   2686  N   GLU A 183      -6.152   9.417  10.433  1.00 89.28           N
ATOM   2687  CA  GLU A 183      -4.746   9.537  10.777  1.00 89.28           C
ATOM   2688  C   GLU A 183      -4.427  10.967  11.217  1.00 89.28           C
ATOM   2689  O   GLU A 183      -3.687  11.175  12.178  1.00 89.28           O
ATOM   2690  HA  GLU A 183      -4.592   8.851  11.610  1.00 89.28           H
ATOM   2691  CB  GLU A 183      -3.857   9.112   9.607  1.00 89.28           C
ATOM   2692 1HB  GLU A 183      -4.326   9.399   8.666  1.00 89.28           H
ATOM   2693 2HB  GLU A 183      -2.857   9.528   9.735  1.00 89.28           H
ATOM   2694  CG  GLU A 183      -3.689   7.592   9.570  1.00 89.28           C
ATOM   2695 1HG  GLU A 183      -2.998   7.318   8.772  1.00 89.28           H
ATOM   2696 2HG  GLU A 183      -3.247   7.248  10.505  1.00 89.28           H
ATOM   2697  CD  GLU A 183      -5.034   6.897   9.349  1.00 89.28           C
ATOM   2698  OE1 GLU A 183      -5.170   5.755   9.840  1.00 89.28           O
ATOM   2699  OE2 GLU A 183      -5.895   7.522   8.694  1.00 89.28           O
ATOM   2700  HN  GLU A 183      -6.335   9.175   9.480  1.00 89.28           H
ATOM   2701  N   ILE A 184      -5.001  11.917  10.493  1.00 90.51           N
ATOM   2702  CA  ILE A 184      -4.727  13.321  10.747  1.00 90.51           C
ATOM   2703  C   ILE A 184      -5.155  13.669  12.175  1.00 90.51           C
ATOM   2704  O   ILE A 184      -4.473  14.427  12.863  1.00 90.51           O
ATOM   2705  HA  ILE A 184      -3.650  13.463  10.665  1.00 90.51           H
ATOM   2706  CB  ILE A 184      -5.383  14.197   9.678  1.00 90.51           C
ATOM   2707  HB  ILE A 184      -6.437  13.929   9.616  1.00 90.51           H
ATOM   2708  CG1 ILE A 184      -4.768  13.934   8.302  1.00 90.51           C
ATOM   2709 1HG1 ILE A 184      -3.750  14.323   8.274  1.00 90.51           H
ATOM   2710 2HG1 ILE A 184      -4.704  12.860   8.127  1.00 90.51           H
ATOM   2711  CG2 ILE A 184      -5.314  15.676  10.063  1.00 90.51           C
ATOM   2712 1HG2 ILE A 184      -5.835  15.830  11.008  1.00 90.51           H
ATOM   2713 2HG2 ILE A 184      -4.271  15.976  10.170  1.00 90.51           H
ATOM   2714 3HG2 ILE A 184      -5.787  16.276   9.286  1.00 90.51           H
ATOM   2715  CD1 ILE A 184      -5.600  14.587   7.196  1.00 90.51           C
ATOM   2716 1HD1 ILE A 184      -6.610  14.178   7.212  1.00 90.51           H
ATOM   2717 2HD1 ILE A 184      -5.641  15.664   7.360  1.00 90.51           H
ATOM   2718 3HD1 ILE A 184      -5.141  14.384   6.228  1.00 90.51           H
ATOM   2719  HN  ILE A 184      -5.642  11.740   9.746  1.00 90.51           H
ATOM   2720  N   LEU A 185      -6.281  13.099  12.576  1.00 90.87           N
ATOM   2721  CA  LEU A 185      -6.916  13.494  13.822  1.00 90.87           C
ATOM   2722  C   LEU A 185      -6.167  12.858  14.995  1.00 90.87           C
ATOM   2723  O   LEU A 185      -5.791  13.547  15.943  1.00 90.87           O
ATOM   2724  HA  LEU A 185      -6.831  14.577  13.904  1.00 90.87           H
ATOM   2725  CB  LEU A 185      -8.409  13.158  13.793  1.00 90.87           C
ATOM   2726 1HB  LEU A 185      -8.519  12.102  13.549  1.00 90.87           H
ATOM   2727 2HB  LEU A 185      -8.813  13.298  14.795  1.00 90.87           H
ATOM   2728  CG  LEU A 185      -9.259  13.970  12.813  1.00 90.87           C
ATOM   2729  HG  LEU A 185      -8.868  13.811  11.808  1.00 90.87           H
ATOM   2730  CD1 LEU A 185     -10.710  13.486  12.815  1.00 90.87           C
ATOM   2731 1HD1 LEU A 185     -10.744  12.437  12.521  1.00 90.87           H
ATOM   2732 2HD1 LEU A 185     -11.129  13.596  13.815  1.00 90.87           H
ATOM   2733 3HD1 LEU A 185     -11.292  14.079  12.110  1.00 90.87           H
ATOM   2734  CD2 LEU A 185      -9.154  15.468  13.107  1.00 90.87           C
ATOM   2735 1HD2 LEU A 185      -9.505  15.665  14.120  1.00 90.87           H
ATOM   2736 2HD2 LEU A 185      -8.115  15.785  13.013  1.00 90.87           H
ATOM   2737 3HD2 LEU A 185      -9.768  16.021  12.396  1.00 90.87           H
ATOM   2738  HN  LEU A 185      -6.758  12.382  12.068  1.00 90.87           H
ATOM   2739  N   TYR A 186      -5.972  11.552  14.893  1.00 91.39           N
ATOM   2740  CA  TYR A 186      -5.675  10.745  16.065  1.00 91.39           C
ATOM   2741  C   TYR A 186      -4.197  10.353  16.101  1.00 91.39           C
ATOM   2742  O   TYR A 186      -3.751   9.686  17.033  1.00 91.39           O
ATOM   2743  HA  TYR A 186      -5.908  11.339  16.949  1.00 91.39           H
ATOM   2744  CB  TYR A 186      -6.524   9.479  15.931  1.00 91.39           C
ATOM   2745 1HB  TYR A 186      -6.190   8.922  15.056  1.00 91.39           H
ATOM   2746 2HB  TYR A 186      -6.349   8.843  16.799  1.00 91.39           H
ATOM   2747  CG  TYR A 186      -8.025   9.746  15.807  1.00 91.39           C
ATOM   2748  CD1 TYR A 186      -8.653  10.585  16.704  1.00 91.39           C
ATOM   2749  HD1 TYR A 186      -8.080  11.057  17.502  1.00 91.39           H
ATOM   2750  CD2 TYR A 186      -8.751   9.148  14.796  1.00 91.39           C
ATOM   2751  HD2 TYR A 186      -8.254   8.485  14.087  1.00 91.39           H
ATOM   2752  CE1 TYR A 186     -10.066  10.836  16.587  1.00 91.39           C
ATOM   2753  HE1 TYR A 186     -10.575  11.496  17.290  1.00 91.39           H
ATOM   2754  CE2 TYR A 186     -10.164   9.399  14.679  1.00 91.39           C
ATOM   2755  HE2 TYR A 186     -10.749   8.933  13.886  1.00 91.39           H
ATOM   2756  CZ  TYR A 186     -10.752  10.231  15.581  1.00 91.39           C
ATOM   2757  OH  TYR A 186     -12.086  10.468  15.470  1.00 91.39           O
ATOM   2758  HH  TYR A 186     -12.469   9.927  14.721  1.00 91.39           H
ATOM   2759  HN  TYR A 186      -6.013  11.046  14.032  1.00 91.39           H
ATOM   2760  N   SER A 187      -3.478  10.784  15.075  1.00 91.75           N
ATOM   2761  CA  SER A 187      -2.030  10.664  15.073  1.00 91.75           C
ATOM   2762  C   SER A 187      -1.423  11.641  16.082  1.00 91.75           C
ATOM   2763  O   SER A 187      -1.627  12.850  15.981  1.00 91.75           O
ATOM   2764  HA  SER A 187      -1.825   9.635  15.366  1.00 91.75           H
ATOM   2765  CB  SER A 187      -1.458  10.920  13.677  1.00 91.75           C
ATOM   2766 1HB  SER A 187      -1.741  11.920  13.347  1.00 91.75           H
ATOM   2767 2HB  SER A 187      -0.369  10.895  13.721  1.00 91.75           H
ATOM   2768  OG  SER A 187      -1.916   9.960  12.728  1.00 91.75           O
ATOM   2769  HG  SER A 187      -2.441  10.414  12.009  1.00 91.75           H
ATOM   2770  HN  SER A 187      -3.868  11.206  14.257  1.00 91.75           H
ATOM   2771  N   GLN A 188      -0.690  11.081  17.033  1.00 85.28           N
ATOM   2772  CA  GLN A 188       0.052  11.893  17.982  1.00 85.28           C
ATOM   2773  C   GLN A 188       1.292  11.140  18.468  1.00 85.28           C
ATOM   2774  O   GLN A 188       1.435   9.944  18.218  1.00 85.28           O
ATOM   2775  HA  GLN A 188       0.352  12.783  17.430  1.00 85.28           H
ATOM   2776  CB  GLN A 188      -0.834  12.307  19.159  1.00 85.28           C
ATOM   2777 1HB  GLN A 188      -0.248  12.885  19.874  1.00 85.28           H
ATOM   2778 2HB  GLN A 188      -1.635  12.956  18.805  1.00 85.28           H
ATOM   2779  CG  GLN A 188      -1.432  11.082  19.853  1.00 85.28           C
ATOM   2780 1HG  GLN A 188      -1.975  10.477  19.127  1.00 85.28           H
ATOM   2781 2HG  GLN A 188      -0.632  10.459  20.253  1.00 85.28           H
ATOM   2782  CD  GLN A 188      -2.374  11.499  20.984  1.00 85.28           C
ATOM   2783  OE1 GLN A 188      -2.447  12.653  21.373  1.00 85.28           O
ATOM   2784  NE2 GLN A 188      -3.090  10.498  21.489  1.00 85.28           N
ATOM   2785 1HE2 GLN A 188      -2.983   9.573  21.124  1.00 85.28           H
ATOM   2786 2HE2 GLN A 188      -3.735  10.670  22.233  1.00 85.28           H
ATOM   2787  HN  GLN A 188      -0.599  10.093  17.159  1.00 85.28           H
ATOM   2788  N   ILE A 189       2.158  11.872  19.154  1.00 88.99           N
ATOM   2789  CA  ILE A 189       3.319  11.265  19.783  1.00 88.99           C
ATOM   2790  C   ILE A 189       2.927  10.738  21.165  1.00 88.99           C
ATOM   2791  O   ILE A 189       2.440  11.493  22.006  1.00 88.99           O
ATOM   2792  HA  ILE A 189       3.621  10.420  19.165  1.00 88.99           H
ATOM   2793  CB  ILE A 189       4.490  12.249  19.809  1.00 88.99           C
ATOM   2794  HB  ILE A 189       4.167  13.151  20.328  1.00 88.99           H
ATOM   2795  CG1 ILE A 189       4.892  12.661  18.392  1.00 88.99           C
ATOM   2796 1HG1 ILE A 189       5.264  11.792  17.848  1.00 88.99           H
ATOM   2797 2HG1 ILE A 189       4.016  13.023  17.853  1.00 88.99           H
ATOM   2798  CG2 ILE A 189       5.671  11.675  20.595  1.00 88.99           C
ATOM   2799 1HG2 ILE A 189       5.361  11.473  21.621  1.00 88.99           H
ATOM   2800 2HG2 ILE A 189       6.003  10.748  20.127  1.00 88.99           H
ATOM   2801 3HG2 ILE A 189       6.489  12.394  20.598  1.00 88.99           H
ATOM   2802  CD1 ILE A 189       5.966  13.750  18.421  1.00 88.99           C
ATOM   2803 1HD1 ILE A 189       5.582  14.625  18.944  1.00 88.99           H
ATOM   2804 2HD1 ILE A 189       6.849  13.375  18.939  1.00 88.99           H
ATOM   2805 3HD1 ILE A 189       6.233  14.024  17.400  1.00 88.99           H
ATOM   2806  HN  ILE A 189       2.077  12.861  19.282  1.00 88.99           H
ATOM   2807  N   LYS A 190       3.154   9.447  21.357  1.00 85.04           N
ATOM   2808  CA  LYS A 190       2.961   8.840  22.663  1.00 85.04           C
ATOM   2809  C   LYS A 190       4.325   8.517  23.277  1.00 85.04           C
ATOM   2810  O   LYS A 190       5.191   7.951  22.612  1.00 85.04           O
ATOM   2811  HA  LYS A 190       2.463   9.575  23.295  1.00 85.04           H
ATOM   2812  CB  LYS A 190       2.032   7.629  22.559  1.00 85.04           C
ATOM   2813 1HB  LYS A 190       1.110   7.915  22.053  1.00 85.04           H
ATOM   2814 2HB  LYS A 190       2.502   6.856  21.951  1.00 85.04           H
ATOM   2815  CG  LYS A 190       1.706   7.067  23.944  1.00 85.04           C
ATOM   2816 1HG  LYS A 190       2.628   6.785  24.452  1.00 85.04           H
ATOM   2817 2HG  LYS A 190       1.231   7.838  24.551  1.00 85.04           H
ATOM   2818  CD  LYS A 190       0.782   5.852  23.840  1.00 85.04           C
ATOM   2819 1HD  LYS A 190      -0.178   6.155  23.423  1.00 85.04           H
ATOM   2820 2HD  LYS A 190       1.212   5.122  23.153  1.00 85.04           H
ATOM   2821  CE  LYS A 190       0.569   5.206  25.210  1.00 85.04           C
ATOM   2822 1HE  LYS A 190       1.517   5.154  25.746  1.00 85.04           H
ATOM   2823 2HE  LYS A 190      -0.102   5.822  25.808  1.00 85.04           H
ATOM   2824  NZ  LYS A 190       0.002   3.847  25.060  1.00 85.04           N
ATOM   2825 1HZ  LYS A 190      -0.063   3.405  25.970  1.00 85.04           H
ATOM   2826 2HZ  LYS A 190      -0.922   3.909  24.648  1.00 85.04           H
ATOM   2827 3HZ  LYS A 190       0.604   3.294  24.459  1.00 85.04           H
ATOM   2828  HN  LYS A 190       3.463   8.821  20.642  1.00 85.04           H
ATOM   2829  N   GLU A 191       4.474   8.892  24.539  1.00 76.21           N
ATOM   2830  CA  GLU A 191       5.677   8.559  25.282  1.00 76.21           C
ATOM   2831  C   GLU A 191       5.430   7.342  26.176  1.00 76.21           C
ATOM   2832  O   GLU A 191       4.543   7.364  27.028  1.00 76.21           O
ATOM   2833  HA  GLU A 191       6.426   8.318  24.527  1.00 76.21           H
ATOM   2834  CB  GLU A 191       6.162   9.754  26.105  1.00 76.21           C
ATOM   2835 1HB  GLU A 191       6.146  10.654  25.490  1.00 76.21           H
ATOM   2836 2HB  GLU A 191       5.565   9.842  27.013  1.00 76.21           H
ATOM   2837  CG  GLU A 191       7.610   9.557  26.559  1.00 76.21           C
ATOM   2838 1HG  GLU A 191       7.660   8.743  27.282  1.00 76.21           H
ATOM   2839 2HG  GLU A 191       8.225   9.265  25.708  1.00 76.21           H
ATOM   2840  CD  GLU A 191       8.168  10.837  27.184  1.00 76.21           C
ATOM   2841  OE1 GLU A 191       9.400  10.875  27.394  1.00 76.21           O
ATOM   2842  OE2 GLU A 191       7.351  11.748  27.437  1.00 76.21           O
ATOM   2843  HN  GLU A 191       3.791   9.413  25.052  1.00 76.21           H
ATOM   2844  N   GLU A 192       6.229   6.310  25.950  1.00 72.46           N
ATOM   2845  CA  GLU A 192       6.068   5.064  26.681  1.00 72.46           C
ATOM   2846  C   GLU A 192       7.433   4.509  27.092  1.00 72.46           C
ATOM   2847  O   GLU A 192       8.306   4.312  26.248  1.00 72.46           O
ATOM   2848  HA  GLU A 192       5.491   5.322  27.569  1.00 72.46           H
ATOM   2849  CB  GLU A 192       5.285   4.042  25.854  1.00 72.46           C
ATOM   2850 1HB  GLU A 192       4.314   4.455  25.583  1.00 72.46           H
ATOM   2851 2HB  GLU A 192       5.879   3.734  24.993  1.00 72.46           H
ATOM   2852  CG  GLU A 192       5.014   2.773  26.666  1.00 72.46           C
ATOM   2853 1HG  GLU A 192       5.866   2.098  26.587  1.00 72.46           H
ATOM   2854 2HG  GLU A 192       4.906   3.028  27.720  1.00 72.46           H
ATOM   2855  CD  GLU A 192       3.749   2.067  26.173  1.00 72.46           C
ATOM   2856  OE1 GLU A 192       3.041   1.505  27.036  1.00 72.46           O
ATOM   2857  OE2 GLU A 192       3.519   2.106  24.945  1.00 72.46           O
ATOM   2858  HN  GLU A 192       6.975   6.315  25.284  1.00 72.46           H
ATOM   2859  N   SER A 193       7.574   4.271  28.387  1.00 72.94           N
ATOM   2860  CA  SER A 193       8.807   3.715  28.917  1.00 72.94           C
ATOM   2861  C   SER A 193       9.992   4.597  28.516  1.00 72.94           C
ATOM   2862  O   SER A 193      11.093   4.097  28.288  1.00 72.94           O
ATOM   2863  HA  SER A 193       8.682   3.712  29.999  1.00 72.94           H
ATOM   2864  CB  SER A 193       9.022   2.282  28.424  1.00 72.94           C
ATOM   2865 1HB  SER A 193       9.193   2.291  27.348  1.00 72.94           H
ATOM   2866 2HB  SER A 193       9.919   1.870  28.887  1.00 72.94           H
ATOM   2867  OG  SER A 193       7.908   1.444  28.720  1.00 72.94           O
ATOM   2868  HG  SER A 193       8.036   0.545  28.302  1.00 72.94           H
ATOM   2869  HN  SER A 193       6.865   4.451  29.069  1.00 72.94           H
ATOM   2870  N   GLY A 194       9.727   5.893  28.444  1.00 81.18           N
ATOM   2871  CA  GLY A 194      10.771   6.854  28.132  1.00 81.18           C
ATOM   2872  C   GLY A 194      11.104   6.836  26.639  1.00 81.18           C
ATOM   2873  O   GLY A 194      12.061   7.475  26.205  1.00 81.18           O
ATOM   2874 1HA  GLY A 194      10.449   7.854  28.424  1.00 81.18           H
ATOM   2875 2HA  GLY A 194      11.665   6.626  28.711  1.00 81.18           H
ATOM   2876  HN  GLY A 194       8.820   6.287  28.594  1.00 81.18           H
ATOM   2877  N   ILE A 195      10.296   6.096  25.894  1.00 79.27           N
ATOM   2878  CA  ILE A 195      10.454   6.036  24.450  1.00 79.27           C
ATOM   2879  C   ILE A 195       9.318   6.815  23.785  1.00 79.27           C
ATOM   2880  O   ILE A 195       8.146   6.576  24.072  1.00 79.27           O
ATOM   2881  HA  ILE A 195      11.397   6.525  24.205  1.00 79.27           H
ATOM   2882  CB  ILE A 195      10.562   4.584  23.982  1.00 79.27           C
ATOM   2883  HB  ILE A 195       9.649   4.063  24.273  1.00 79.27           H
ATOM   2884  CG1 ILE A 195      11.728   3.871  24.670  1.00 79.27           C
ATOM   2885 1HG1 ILE A 195      12.664   4.366  24.413  1.00 79.27           H
ATOM   2886 2HG1 ILE A 195      11.616   3.943  25.752  1.00 79.27           H
ATOM   2887  CG2 ILE A 195      10.660   4.505  22.457  1.00 79.27           C
ATOM   2888 1HG2 ILE A 195       9.771   4.951  22.012  1.00 79.27           H
ATOM   2889 2HG2 ILE A 195      11.545   5.046  22.122  1.00 79.27           H
ATOM   2890 3HG2 ILE A 195      10.735   3.461  22.152  1.00 79.27           H
ATOM   2891  CD1 ILE A 195      11.792   2.400  24.255  1.00 79.27           C
ATOM   2892 1HD1 ILE A 195      10.864   1.902  24.535  1.00 79.27           H
ATOM   2893 2HD1 ILE A 195      11.929   2.332  23.175  1.00 79.27           H
ATOM   2894 3HD1 ILE A 195      12.630   1.917  24.758  1.00 79.27           H
ATOM   2895  HN  ILE A 195       9.547   5.545  26.260  1.00 79.27           H
ATOM   2896  N   ALA A 196       9.704   7.730  22.908  1.00 89.94           N
ATOM   2897  CA  ALA A 196       8.731   8.486  22.138  1.00 89.94           C
ATOM   2898  C   ALA A 196       8.275   7.651  20.940  1.00 89.94           C
ATOM   2899  O   ALA A 196       9.100   7.119  20.199  1.00 89.94           O
ATOM   2900  HA  ALA A 196       7.874   8.679  22.783  1.00 89.94           H
ATOM   2901  CB  ALA A 196       9.342   9.824  21.717  1.00 89.94           C
ATOM   2902 1HB  ALA A 196       9.622  10.391  22.605  1.00 89.94           H
ATOM   2903 2HB  ALA A 196      10.227   9.644  21.107  1.00 89.94           H
ATOM   2904 3HB  ALA A 196       8.612  10.391  21.139  1.00 89.94           H
ATOM   2905  HN  ALA A 196      10.660   7.957  22.721  1.00 89.94           H
ATOM   2906  N   ILE A 197       6.962   7.562  20.787  1.00 85.88           N
ATOM   2907  CA  ILE A 197       6.384   6.711  19.761  1.00 85.88           C
ATOM   2908  C   ILE A 197       5.332   7.502  18.981  1.00 85.88           C
ATOM   2909  O   ILE A 197       4.447   8.117  19.573  1.00 85.88           O
ATOM   2910  HA  ILE A 197       7.186   6.434  19.076  1.00 85.88           H
ATOM   2911  CB  ILE A 197       5.848   5.417  20.377  1.00 85.88           C
ATOM   2912  HB  ILE A 197       5.085   5.678  21.110  1.00 85.88           H
ATOM   2913  CG1 ILE A 197       6.953   4.667  21.124  1.00 85.88           C
ATOM   2914 1HG1 ILE A 197       7.721   4.348  20.420  1.00 85.88           H
ATOM   2915 2HG1 ILE A 197       7.434   5.337  21.838  1.00 85.88           H
ATOM   2916  CG2 ILE A 197       5.177   4.541  19.318  1.00 85.88           C
ATOM   2917 1HG2 ILE A 197       4.345   5.086  18.870  1.00 85.88           H
ATOM   2918 2HG2 ILE A 197       5.902   4.286  18.545  1.00 85.88           H
ATOM   2919 3HG2 ILE A 197       4.805   3.629  19.783  1.00 85.88           H
ATOM   2920  CD1 ILE A 197       6.389   3.450  21.859  1.00 85.88           C
ATOM   2921 1HD1 ILE A 197       5.639   3.775  22.580  1.00 85.88           H
ATOM   2922 2HD1 ILE A 197       5.931   2.771  21.140  1.00 85.88           H
ATOM   2923 3HD1 ILE A 197       7.196   2.935  22.382  1.00 85.88           H
ATOM   2924  HN  ILE A 197       6.299   8.058  21.347  1.00 85.88           H
ATOM   2925  N   CYS A 198       5.464   7.460  17.663  1.00 91.36           N
ATOM   2926  CA  CYS A 198       4.441   8.012  16.791  1.00 91.36           C
ATOM   2927  C   CYS A 198       3.395   6.927  16.529  1.00 91.36           C
ATOM   2928  O   CYS A 198       3.659   5.967  15.808  1.00 91.36           O
ATOM   2929  HA  CYS A 198       4.000   8.856  17.322  1.00 91.36           H
ATOM   2930  CB  CYS A 198       5.039   8.554  15.491  1.00 91.36           C
ATOM   2931 1HB  CYS A 198       5.676   9.413  15.704  1.00 91.36           H
ATOM   2932 2HB  CYS A 198       5.670   7.796  15.027  1.00 91.36           H
ATOM   2933  SG  CYS A 198       3.700   9.040  14.341  1.00 91.36           S
ATOM   2934  HN  CYS A 198       6.249   7.059  17.192  1.00 91.36           H
ATOM   2935  N   THR A 199       2.229   7.116  17.130  1.00 89.59           N
ATOM   2936  CA  THR A 199       1.144   6.162  16.976  1.00 89.59           C
ATOM   2937  C   THR A 199      -0.196   6.892  16.870  1.00 89.59           C
ATOM   2938  O   THR A 199      -0.281   8.086  17.151  1.00 89.59           O
ATOM   2939  HA  THR A 199       1.290   5.624  16.040  1.00 89.59           H
ATOM   2940  CB  THR A 199       1.210   5.178  18.146  1.00 89.59           C
ATOM   2941  HB  THR A 199       2.233   4.842  18.315  1.00 89.59           H
ATOM   2942  OG1 THR A 199       0.278   4.159  17.796  1.00 89.59           O
ATOM   2943  HG1 THR A 199       0.430   3.348  18.360  1.00 89.59           H
ATOM   2944  CG2 THR A 199       0.647   5.769  19.440  1.00 89.59           C
ATOM   2945 1HG2 THR A 199      -0.397   6.043  19.291  1.00 89.59           H
ATOM   2946 2HG2 THR A 199       1.220   6.655  19.714  1.00 89.59           H
ATOM   2947 3HG2 THR A 199       0.718   5.030  20.238  1.00 89.59           H
ATOM   2948  HN  THR A 199       2.022   7.902  17.712  1.00 89.59           H
ATOM   2949  N   MET A 200      -1.211   6.142  16.465  1.00 88.72           N
ATOM   2950  CA  MET A 200      -2.582   6.610  16.585  1.00 88.72           C
ATOM   2951  C   MET A 200      -3.138   6.324  17.982  1.00 88.72           C
ATOM   2952  O   MET A 200      -2.997   5.215  18.495  1.00 88.72           O
ATOM   2953  HA  MET A 200      -2.540   7.686  16.417  1.00 88.72           H
ATOM   2954  CB  MET A 200      -3.452   5.915  15.536  1.00 88.72           C
ATOM   2955 1HB  MET A 200      -3.323   4.835  15.609  1.00 88.72           H
ATOM   2956 2HB  MET A 200      -4.503   6.125  15.735  1.00 88.72           H
ATOM   2957  CG  MET A 200      -3.090   6.384  14.126  1.00 88.72           C
ATOM   2958 1HG  MET A 200      -3.137   7.472  14.072  1.00 88.72           H
ATOM   2959 2HG  MET A 200      -2.065   6.098  13.890  1.00 88.72           H
ATOM   2960  SD  MET A 200      -4.211   5.666  12.937  1.00 88.72           S
ATOM   2961  CE  MET A 200      -5.724   6.494  13.398  1.00 88.72           C
ATOM   2962 1HE  MET A 200      -5.966   6.257  14.435  1.00 88.72           H
ATOM   2963 2HE  MET A 200      -5.596   7.571  13.292  1.00 88.72           H
ATOM   2964 3HE  MET A 200      -6.534   6.158  12.751  1.00 88.72           H
ATOM   2965  HN  MET A 200      -1.109   5.233  16.062  1.00 88.72           H
ATOM   2966  N   VAL A 201      -3.759   7.344  18.557  1.00 91.02           N
ATOM   2967  CA  VAL A 201      -4.460   7.178  19.819  1.00 91.02           C
ATOM   2968  C   VAL A 201      -5.937   7.525  19.626  1.00 91.02           C
ATOM   2969  O   VAL A 201      -6.271   8.649  19.253  1.00 91.02           O
ATOM   2970  HA  VAL A 201      -4.380   6.129  20.103  1.00 91.02           H
ATOM   2971  CB  VAL A 201      -3.785   8.016  20.906  1.00 91.02           C
ATOM   2972  HB  VAL A 201      -3.889   9.066  20.632  1.00 91.02           H
ATOM   2973  CG1 VAL A 201      -4.470   7.813  22.259  1.00 91.02           C
ATOM   2974 1HG1 VAL A 201      -5.516   8.112  22.185  1.00 91.02           H
ATOM   2975 2HG1 VAL A 201      -4.412   6.762  22.542  1.00 91.02           H
ATOM   2976 3HG1 VAL A 201      -3.971   8.421  23.014  1.00 91.02           H
ATOM   2977  CG2 VAL A 201      -2.291   7.700  20.995  1.00 91.02           C
ATOM   2978 1HG2 VAL A 201      -2.157   6.645  21.234  1.00 91.02           H
ATOM   2979 2HG2 VAL A 201      -1.815   7.919  20.039  1.00 91.02           H
ATOM   2980 3HG2 VAL A 201      -1.836   8.310  21.776  1.00 91.02           H
ATOM   2981  HN  VAL A 201      -3.788   8.268  18.176  1.00 91.02           H
ATOM   2982  N   TYR A 202      -6.783   6.540  19.889  1.00 91.35           N
ATOM   2983  CA  TYR A 202      -8.215   6.719  19.723  1.00 91.35           C
ATOM   2984  C   TYR A 202      -8.854   7.249  21.008  1.00 91.35           C
ATOM   2985  O   TYR A 202      -8.427   6.901  22.108  1.00 91.35           O
ATOM   2986  HA  TYR A 202      -8.374   7.441  18.922  1.00 91.35           H
ATOM   2987  CB  TYR A 202      -8.782   5.330  19.422  1.00 91.35           C
ATOM   2988 1HB  TYR A 202      -8.525   4.658  20.242  1.00 91.35           H
ATOM   2989 2HB  TYR A 202      -9.870   5.391  19.389  1.00 91.35           H
ATOM   2990  CG  TYR A 202      -8.280   4.724  18.110  1.00 91.35           C
ATOM   2991  CD1 TYR A 202      -8.915   5.026  16.923  1.00 91.35           C
ATOM   2992  HD1 TYR A 202      -9.775   5.696  16.920  1.00 91.35           H
ATOM   2993  CD2 TYR A 202      -7.192   3.875  18.114  1.00 91.35           C
ATOM   2994  HD2 TYR A 202      -6.690   3.636  19.051  1.00 91.35           H
ATOM   2995  CE1 TYR A 202      -8.443   4.456  15.688  1.00 91.35           C
ATOM   2996  HE1 TYR A 202      -8.936   4.686  14.743  1.00 91.35           H
ATOM   2997  CE2 TYR A 202      -6.719   3.305  16.879  1.00 91.35           C
ATOM   2998  HE2 TYR A 202      -5.861   2.633  16.867  1.00 91.35           H
ATOM   2999  CZ  TYR A 202      -7.368   3.623  15.727  1.00 91.35           C
ATOM   3000  OH  TYR A 202      -6.922   3.085  14.560  1.00 91.35           O
ATOM   3001  HH  TYR A 202      -6.104   2.535  14.728  1.00 91.35           H
ATOM   3002  HN  TYR A 202      -6.505   5.634  20.210  1.00 91.35           H
ATOM   3003  N   PRO A 203      -9.885   8.098  20.894  1.00 86.08           N
ATOM   3004  CA  PRO A 203     -10.522   8.675  22.081  1.00 86.08           C
ATOM   3005  C   PRO A 203     -11.286   7.637  22.887  1.00 86.08           C
ATOM   3006  O   PRO A 203     -11.777   6.654  22.334  1.00 86.08           O
ATOM   3007  HA  PRO A 203      -9.766   9.064  22.762  1.00 86.08           H
ATOM   3008  CB  PRO A 203     -11.453   9.746  21.508  1.00 86.08           C
ATOM   3009 1HB  PRO A 203     -12.352   9.861  22.112  1.00 86.08           H
ATOM   3010 2HB  PRO A 203     -10.968  10.721  21.471  1.00 86.08           H
ATOM   3011  CG  PRO A 203     -11.775   9.238  20.131  1.00 86.08           C
ATOM   3012 1HG  PRO A 203     -12.607   8.535  20.155  1.00 86.08           H
ATOM   3013 2HG  PRO A 203     -12.066  10.053  19.469  1.00 86.08           H
ATOM   3014  CD  PRO A 203     -10.518   8.573  19.650  1.00 86.08           C
ATOM   3015 1HD  PRO A 203     -10.735   7.749  18.970  1.00 86.08           H
ATOM   3016 2HD  PRO A 203      -9.875   9.270  19.113  1.00 86.08           H
ATOM   3017  N   SER A 204     -11.366   7.885  24.186  1.00 78.36           N
ATOM   3018  CA  SER A 204     -11.885   6.889  25.107  1.00 78.36           C
ATOM   3019  C   SER A 204     -13.276   6.435  24.659  1.00 78.36           C
ATOM   3020  O   SER A 204     -13.615   5.258  24.770  1.00 78.36           O
ATOM   3021  HA  SER A 204     -11.180   6.059  25.063  1.00 78.36           H
ATOM   3022  CB  SER A 204     -11.940   7.435  26.535  1.00 78.36           C
ATOM   3023 1HB  SER A 204     -12.454   6.720  27.178  1.00 78.36           H
ATOM   3024 2HB  SER A 204     -10.927   7.540  26.923  1.00 78.36           H
ATOM   3025  OG  SER A 204     -12.605   8.694  26.601  1.00 78.36           O
ATOM   3026  HG  SER A 204     -13.592   8.555  26.682  1.00 78.36           H
ATOM   3027  HN  SER A 204     -11.085   8.746  24.609  1.00 78.36           H
ATOM   3028  N   ASP A 205     -14.044   7.393  24.161  1.00 72.90           N
ATOM   3029  CA  ASP A 205     -15.425   7.130  23.793  1.00 72.90           C
ATOM   3030  C   ASP A 205     -15.456   6.304  22.505  1.00 72.90           C
ATOM   3031  O   ASP A 205     -15.041   6.779  21.449  1.00 72.90           O
ATOM   3032  HA  ASP A 205     -15.851   6.595  24.641  1.00 72.90           H
ATOM   3033  CB  ASP A 205     -16.185   8.433  23.538  1.00 72.90           C
ATOM   3034 1HB  ASP A 205     -15.668   9.017  22.776  1.00 72.90           H
ATOM   3035 2HB  ASP A 205     -17.178   8.209  23.147  1.00 72.90           H
ATOM   3036  CG  ASP A 205     -16.309   9.256  24.822  1.00 72.90           C
ATOM   3037  OD1 ASP A 205     -16.135   8.651  25.902  1.00 72.90           O
ATOM   3038  OD2 ASP A 205     -16.576  10.470  24.694  1.00 72.90           O
ATOM   3039  HN  ASP A 205     -13.738   8.333  24.009  1.00 72.90           H
ATOM   3040  N   GLU A 206     -15.952   5.083  22.635  1.00 75.59           N
ATOM   3041  CA  GLU A 206     -16.111   4.213  21.482  1.00 75.59           C
ATOM   3042  C   GLU A 206     -14.759   3.975  20.806  1.00 75.59           C
ATOM   3043  O   GLU A 206     -14.700   3.694  19.610  1.00 75.59           O
ATOM   3044  HA  GLU A 206     -16.497   3.274  21.878  1.00 75.59           H
ATOM   3045  CB  GLU A 206     -17.123   4.794  20.492  1.00 75.59           C
ATOM   3046 1HB  GLU A 206     -16.748   5.736  20.093  1.00 75.59           H
ATOM   3047 2HB  GLU A 206     -17.347   4.058  19.721  1.00 75.59           H
ATOM   3048  CG  GLU A 206     -18.450   5.107  21.186  1.00 75.59           C
ATOM   3049 1HG  GLU A 206     -18.626   4.387  21.986  1.00 75.59           H
ATOM   3050 2HG  GLU A 206     -18.399   6.092  21.651  1.00 75.59           H
ATOM   3051  CD  GLU A 206     -19.612   5.067  20.192  1.00 75.59           C
ATOM   3052  OE1 GLU A 206     -20.603   4.372  20.505  1.00 75.59           O
ATOM   3053  OE2 GLU A 206     -19.483   5.732  19.141  1.00 75.59           O
ATOM   3054  HN  GLU A 206     -16.242   4.687  23.506  1.00 75.59           H
ATOM   3055  N   SER A 207     -13.707   4.095  21.602  1.00 87.40           N
ATOM   3056  CA  SER A 207     -12.359   3.901  21.095  1.00 87.40           C
ATOM   3057  C   SER A 207     -12.272   2.578  20.332  1.00 87.40           C
ATOM   3058  O   SER A 207     -11.665   2.511  19.265  1.00 87.40           O
ATOM   3059  HA  SER A 207     -12.179   4.742  20.424  1.00 87.40           H
ATOM   3060  CB  SER A 207     -11.334   3.928  22.230  1.00 87.40           C
ATOM   3061 1HB  SER A 207     -10.349   3.680  21.835  1.00 87.40           H
ATOM   3062 2HB  SER A 207     -11.269   4.938  22.636  1.00 87.40           H
ATOM   3063  OG  SER A 207     -11.669   3.018  23.274  1.00 87.40           O
ATOM   3064  HG  SER A 207     -11.126   3.218  24.089  1.00 87.40           H
ATOM   3065  HN  SER A 207     -13.764   4.320  22.575  1.00 87.40           H
ATOM   3066  N   THR A 208     -12.888   1.557  20.911  1.00 86.83           N
ATOM   3067  CA  THR A 208     -12.837   0.226  20.330  1.00 86.83           C
ATOM   3068  C   THR A 208     -13.532   0.212  18.967  1.00 86.83           C
ATOM   3069  O   THR A 208     -13.018  -0.364  18.010  1.00 86.83           O
ATOM   3070  HA  THR A 208     -11.793  -0.035  20.159  1.00 86.83           H
ATOM   3071  CB  THR A 208     -13.450  -0.752  21.335  1.00 86.83           C
ATOM   3072  HB  THR A 208     -14.526  -0.596  21.423  1.00 86.83           H
ATOM   3073  OG1 THR A 208     -12.699  -0.541  22.527  1.00 86.83           O
ATOM   3074  HG1 THR A 208     -11.729  -0.716  22.356  1.00 86.83           H
ATOM   3075  CG2 THR A 208     -13.175  -2.213  20.973  1.00 86.83           C
ATOM   3076 1HG2 THR A 208     -12.098  -2.385  20.952  1.00 86.83           H
ATOM   3077 2HG2 THR A 208     -13.597  -2.430  19.992  1.00 86.83           H
ATOM   3078 3HG2 THR A 208     -13.632  -2.864  21.718  1.00 86.83           H
ATOM   3079  HN  THR A 208     -13.412   1.628  21.759  1.00 86.83           H
ATOM   3080  N   LYS A 209     -14.690   0.854  18.922  1.00 82.95           N
ATOM   3081  CA  LYS A 209     -15.485   0.879  17.707  1.00 82.95           C
ATOM   3082  C   LYS A 209     -14.690   1.569  16.597  1.00 82.95           C
ATOM   3083  O   LYS A 209     -14.664   1.097  15.461  1.00 82.95           O
ATOM   3084  HA  LYS A 209     -15.664  -0.154  17.411  1.00 82.95           H
ATOM   3085  CB  LYS A 209     -16.850   1.517  17.972  1.00 82.95           C
ATOM   3086 1HB  LYS A 209     -16.716   2.490  18.445  1.00 82.95           H
ATOM   3087 2HB  LYS A 209     -17.365   1.692  17.027  1.00 82.95           H
ATOM   3088  CG  LYS A 209     -17.709   0.622  18.869  1.00 82.95           C
ATOM   3089 1HG  LYS A 209     -17.757  -0.382  18.447  1.00 82.95           H
ATOM   3090 2HG  LYS A 209     -17.245   0.533  19.851  1.00 82.95           H
ATOM   3091  CD  LYS A 209     -19.123   1.188  19.015  1.00 82.95           C
ATOM   3092 1HD  LYS A 209     -19.070   2.250  19.256  1.00 82.95           H
ATOM   3093 2HD  LYS A 209     -19.653   1.102  18.067  1.00 82.95           H
ATOM   3094  CE  LYS A 209     -19.898   0.449  20.108  1.00 82.95           C
ATOM   3095 1HE  LYS A 209     -20.134  -0.561  19.775  1.00 82.95           H
ATOM   3096 2HE  LYS A 209     -19.279   0.354  21.000  1.00 82.95           H
ATOM   3097  NZ  LYS A 209     -21.145   1.174  20.439  1.00 82.95           N
ATOM   3098 1HZ  LYS A 209     -21.620   0.700  21.200  1.00 82.95           H
ATOM   3099 2HZ  LYS A 209     -20.921   2.123  20.718  1.00 82.95           H
ATOM   3100 3HZ  LYS A 209     -21.749   1.195  19.625  1.00 82.95           H
ATOM   3101  HN  LYS A 209     -15.085   1.349  19.696  1.00 82.95           H
ATOM   3102  N   LEU A 210     -14.060   2.676  16.964  1.00 89.05           N
ATOM   3103  CA  LEU A 210     -13.368   3.502  15.989  1.00 89.05           C
ATOM   3104  C   LEU A 210     -12.223   2.699  15.368  1.00 89.05           C
ATOM   3105  O   LEU A 210     -12.085   2.652  14.146  1.00 89.05           O
ATOM   3106  HA  LEU A 210     -14.083   3.748  15.204  1.00 89.05           H
ATOM   3107  CB  LEU A 210     -12.921   4.820  16.624  1.00 89.05           C
ATOM   3108 1HB  LEU A 210     -13.777   5.265  17.130  1.00 89.05           H
ATOM   3109 2HB  LEU A 210     -12.178   4.597  17.391  1.00 89.05           H
ATOM   3110  CG  LEU A 210     -12.331   5.859  15.669  1.00 89.05           C
ATOM   3111  HG  LEU A 210     -11.486   5.406  15.151  1.00 89.05           H
ATOM   3112  CD1 LEU A 210     -13.351   6.263  14.602  1.00 89.05           C
ATOM   3113 1HD1 LEU A 210     -13.642   5.385  14.026  1.00 89.05           H
ATOM   3114 2HD1 LEU A 210     -14.230   6.691  15.083  1.00 89.05           H
ATOM   3115 3HD1 LEU A 210     -12.906   7.003  13.936  1.00 89.05           H
ATOM   3116  CD2 LEU A 210     -11.795   7.069  16.437  1.00 89.05           C
ATOM   3117 1HD2 LEU A 210     -12.607   7.531  16.999  1.00 89.05           H
ATOM   3118 2HD2 LEU A 210     -11.015   6.745  17.126  1.00 89.05           H
ATOM   3119 3HD2 LEU A 210     -11.382   7.792  15.734  1.00 89.05           H
ATOM   3120  HN  LEU A 210     -14.018   3.009  17.906  1.00 89.05           H
ATOM   3121  N   LYS A 211     -11.432   2.087  16.237  1.00 93.42           N
ATOM   3122  CA  LYS A 211     -10.305   1.287  15.788  1.00 93.42           C
ATOM   3123  C   LYS A 211     -10.804   0.197  14.838  1.00 93.42           C
ATOM   3124  O   LYS A 211     -10.264   0.025  13.747  1.00 93.42           O
ATOM   3125  HA  LYS A 211      -9.635   1.947  15.236  1.00 93.42           H
ATOM   3126  CB  LYS A 211      -9.521   0.747  16.986  1.00 93.42           C
ATOM   3127 1HB  LYS A 211      -9.141   1.577  17.582  1.00 93.42           H
ATOM   3128 2HB  LYS A 211     -10.186   0.172  17.631  1.00 93.42           H
ATOM   3129  CG  LYS A 211      -8.357  -0.134  16.528  1.00 93.42           C
ATOM   3130 1HG  LYS A 211      -8.744  -1.056  16.094  1.00 93.42           H
ATOM   3131 2HG  LYS A 211      -7.797   0.376  15.744  1.00 93.42           H
ATOM   3132  CD  LYS A 211      -7.426  -0.464  17.696  1.00 93.42           C
ATOM   3133 1HD  LYS A 211      -7.065   0.459  18.150  1.00 93.42           H
ATOM   3134 2HD  LYS A 211      -7.980  -1.002  18.466  1.00 93.42           H
ATOM   3135  CE  LYS A 211      -6.239  -1.309  17.229  1.00 93.42           C
ATOM   3136 1HE  LYS A 211      -6.590  -2.281  16.885  1.00 93.42           H
ATOM   3137 2HE  LYS A 211      -5.753  -0.827  16.381  1.00 93.42           H
ATOM   3138  NZ  LYS A 211      -5.266  -1.487  18.330  1.00 93.42           N
ATOM   3139 1HZ  LYS A 211      -4.514  -2.094  18.021  1.00 93.42           H
ATOM   3140 2HZ  LYS A 211      -4.885  -0.585  18.594  1.00 93.42           H
ATOM   3141 3HZ  LYS A 211      -5.731  -1.904  19.128  1.00 93.42           H
ATOM   3142  HN  LYS A 211     -11.551   2.132  17.229  1.00 93.42           H
ATOM   3143  N   SER A 212     -11.830  -0.510  15.288  1.00 91.19           N
ATOM   3144  CA  SER A 212     -12.351  -1.637  14.532  1.00 91.19           C
ATOM   3145  C   SER A 212     -12.825  -1.169  13.155  1.00 91.19           C
ATOM   3146  O   SER A 212     -12.606  -1.851  12.154  1.00 91.19           O
ATOM   3147  HA  SER A 212     -11.515  -2.329  14.434  1.00 91.19           H
ATOM   3148  CB  SER A 212     -13.494  -2.323  15.283  1.00 91.19           C
ATOM   3149 1HB  SER A 212     -14.304  -1.610  15.438  1.00 91.19           H
ATOM   3150 2HB  SER A 212     -13.895  -3.132  14.672  1.00 91.19           H
ATOM   3151  OG  SER A 212     -13.071  -2.842  16.540  1.00 91.19           O
ATOM   3152  HG  SER A 212     -13.213  -2.160  17.257  1.00 91.19           H
ATOM   3153  HN  SER A 212     -12.303  -0.325  16.149  1.00 91.19           H
ATOM   3154  N   ALA A 213     -13.466  -0.010  13.147  1.00 94.27           N
ATOM   3155  CA  ALA A 213     -13.989   0.548  11.912  1.00 94.27           C
ATOM   3156  C   ALA A 213     -12.826   0.882  10.975  1.00 94.27           C
ATOM   3157  O   ALA A 213     -12.866   0.555   9.790  1.00 94.27           O
ATOM   3158  HA  ALA A 213     -14.615  -0.211  11.443  1.00 94.27           H
ATOM   3159  CB  ALA A 213     -14.852   1.771  12.229  1.00 94.27           C
ATOM   3160 1HB  ALA A 213     -15.680   1.475  12.873  1.00 94.27           H
ATOM   3161 2HB  ALA A 213     -14.246   2.521  12.738  1.00 94.27           H
ATOM   3162 3HB  ALA A 213     -15.244   2.190  11.302  1.00 94.27           H
ATOM   3163  HN  ALA A 213     -13.629   0.544  13.964  1.00 94.27           H
ATOM   3164  N   VAL A 214     -11.818   1.529  11.542  1.00 92.49           N
ATOM   3165  CA  VAL A 214     -10.678   1.972  10.759  1.00 92.49           C
ATOM   3166  C   VAL A 214      -9.995   0.758  10.127  1.00 92.49           C
ATOM   3167  O   VAL A 214      -9.634   0.785   8.952  1.00 92.49           O
ATOM   3168  HA  VAL A 214     -11.056   2.615   9.963  1.00 92.49           H
ATOM   3169  CB  VAL A 214      -9.735   2.803  11.631  1.00 92.49           C
ATOM   3170  HB  VAL A 214      -9.533   2.236  12.540  1.00 92.49           H
ATOM   3171  CG1 VAL A 214      -8.400   3.042  10.922  1.00 92.49           C
ATOM   3172 1HG1 VAL A 214      -7.926   2.085  10.707  1.00 92.49           H
ATOM   3173 2HG1 VAL A 214      -8.576   3.578   9.989  1.00 92.49           H
ATOM   3174 3HG1 VAL A 214      -7.749   3.635  11.564  1.00 92.49           H
ATOM   3175  CG2 VAL A 214     -10.386   4.126  12.037  1.00 92.49           C
ATOM   3176 1HG2 VAL A 214     -10.630   4.700  11.143  1.00 92.49           H
ATOM   3177 2HG2 VAL A 214     -11.297   3.926  12.600  1.00 92.49           H
ATOM   3178 3HG2 VAL A 214      -9.694   4.697  12.656  1.00 92.49           H
ATOM   3179  HN  VAL A 214     -11.773   1.749  12.517  1.00 92.49           H
ATOM   3180  N   LEU A 215      -9.837  -0.280  10.937  1.00 91.92           N
ATOM   3181  CA  LEU A 215      -9.134  -1.472  10.497  1.00 91.92           C
ATOM   3182  C   LEU A 215      -9.963  -2.182   9.424  1.00 91.92           C
ATOM   3183  O   LEU A 215      -9.426  -2.621   8.409  1.00 91.92           O
ATOM   3184  HA  LEU A 215      -8.193  -1.150  10.049  1.00 91.92           H
ATOM   3185  CB  LEU A 215      -8.785  -2.361  11.692  1.00 91.92           C
ATOM   3186 1HB  LEU A 215      -9.687  -2.506  12.287  1.00 91.92           H
ATOM   3187 2HB  LEU A 215      -8.490  -3.341  11.318  1.00 91.92           H
ATOM   3188  CG  LEU A 215      -7.678  -1.843  12.613  1.00 91.92           C
ATOM   3189  HG  LEU A 215      -7.996  -0.885  13.023  1.00 91.92           H
ATOM   3190  CD1 LEU A 215      -7.460  -2.791  13.794  1.00 91.92           C
ATOM   3191 1HD1 LEU A 215      -8.382  -2.873  14.369  1.00 91.92           H
ATOM   3192 2HD1 LEU A 215      -7.174  -3.775  13.423  1.00 91.92           H
ATOM   3193 3HD1 LEU A 215      -6.668  -2.399  14.432  1.00 91.92           H
ATOM   3194  CD2 LEU A 215      -6.387  -1.595  11.831  1.00 91.92           C
ATOM   3195 1HD2 LEU A 215      -6.054  -2.526  11.374  1.00 91.92           H
ATOM   3196 2HD2 LEU A 215      -6.570  -0.853  11.053  1.00 91.92           H
ATOM   3197 3HD2 LEU A 215      -5.617  -1.227  12.509  1.00 91.92           H
ATOM   3198  HN  LEU A 215     -10.180  -0.313  11.876  1.00 91.92           H
ATOM   3199  N   THR A 216     -11.259  -2.271   9.686  1.00 91.52           N
ATOM   3200  CA  THR A 216     -12.162  -2.947   8.771  1.00 91.52           C
ATOM   3201  C   THR A 216     -12.124  -2.281   7.394  1.00 91.52           C
ATOM   3202  O   THR A 216     -12.064  -2.962   6.372  1.00 91.52           O
ATOM   3203  HA  THR A 216     -11.815  -3.972   8.640  1.00 91.52           H
ATOM   3204  CB  THR A 216     -13.556  -2.957   9.403  1.00 91.52           C
ATOM   3205  HB  THR A 216     -13.936  -1.942   9.522  1.00 91.52           H
ATOM   3206  OG1 THR A 216     -13.384  -3.695  10.610  1.00 91.52           O
ATOM   3207  HG1 THR A 216     -13.385  -3.074  11.394  1.00 91.52           H
ATOM   3208  CG2 THR A 216     -14.558  -3.786   8.598  1.00 91.52           C
ATOM   3209 1HG2 THR A 216     -14.210  -4.817   8.537  1.00 91.52           H
ATOM   3210 2HG2 THR A 216     -14.648  -3.373   7.594  1.00 91.52           H
ATOM   3211 3HG2 THR A 216     -15.530  -3.759   9.090  1.00 91.52           H
ATOM   3212  HN  THR A 216     -11.691  -1.893  10.505  1.00 91.52           H
ATOM   3213  N   LEU A 217     -12.160  -0.956   7.412  1.00 88.66           N
ATOM   3214  CA  LEU A 217     -12.148  -0.190   6.178  1.00 88.66           C
ATOM   3215  C   LEU A 217     -10.850  -0.473   5.419  1.00 88.66           C
ATOM   3216  O   LEU A 217     -10.853  -0.583   4.194  1.00 88.66           O
ATOM   3217  HA  LEU A 217     -12.985  -0.536   5.570  1.00 88.66           H
ATOM   3218  CB  LEU A 217     -12.382   1.294   6.465  1.00 88.66           C
ATOM   3219 1HB  LEU A 217     -13.210   1.382   7.168  1.00 88.66           H
ATOM   3220 2HB  LEU A 217     -11.497   1.690   6.964  1.00 88.66           H
ATOM   3221  CG  LEU A 217     -12.685   2.173   5.251  1.00 88.66           C
ATOM   3222  HG  LEU A 217     -11.942   1.961   4.482  1.00 88.66           H
ATOM   3223  CD1 LEU A 217     -14.056   1.839   4.660  1.00 88.66           C
ATOM   3224 1HD1 LEU A 217     -14.072   0.794   4.348  1.00 88.66           H
ATOM   3225 2HD1 LEU A 217     -14.826   2.005   5.413  1.00 88.66           H
ATOM   3226 3HD1 LEU A 217     -14.246   2.478   3.798  1.00 88.66           H
ATOM   3227  CD2 LEU A 217     -12.559   3.657   5.603  1.00 88.66           C
ATOM   3228 1HD2 LEU A 217     -13.264   3.903   6.397  1.00 88.66           H
ATOM   3229 2HD2 LEU A 217     -11.544   3.866   5.941  1.00 88.66           H
ATOM   3230 3HD2 LEU A 217     -12.780   4.260   4.721  1.00 88.66           H
ATOM   3231  HN  LEU A 217     -12.197  -0.409   8.249  1.00 88.66           H
ATOM   3232  N   LYS A 218      -9.770  -0.583   6.180  1.00 86.26           N
ATOM   3233  CA  LYS A 218      -8.462  -0.818   5.592  1.00 86.26           C
ATOM   3234  C   LYS A 218      -8.464  -2.173   4.881  1.00 86.26           C
ATOM   3235  O   LYS A 218      -7.960  -2.292   3.765  1.00 86.26           O
ATOM   3236  HA  LYS A 218      -8.292  -0.038   4.850  1.00 86.26           H
ATOM   3237  CB  LYS A 218      -7.367  -0.681   6.652  1.00 86.26           C
ATOM   3238 1HB  LYS A 218      -7.491   0.258   7.190  1.00 86.26           H
ATOM   3239 2HB  LYS A 218      -7.462  -1.483   7.384  1.00 86.26           H
ATOM   3240  CG  LYS A 218      -5.977  -0.729   6.013  1.00 86.26           C
ATOM   3241 1HG  LYS A 218      -5.869  -1.649   5.438  1.00 86.26           H
ATOM   3242 2HG  LYS A 218      -5.866   0.099   5.313  1.00 86.26           H
ATOM   3243  CD  LYS A 218      -4.881  -0.655   7.078  1.00 86.26           C
ATOM   3244 1HD  LYS A 218      -4.936   0.303   7.595  1.00 86.26           H
ATOM   3245 2HD  LYS A 218      -5.043  -1.431   7.826  1.00 86.26           H
ATOM   3246  CE  LYS A 218      -3.496  -0.824   6.452  1.00 86.26           C
ATOM   3247 1HE  LYS A 218      -3.485  -1.705   5.810  1.00 86.26           H
ATOM   3248 2HE  LYS A 218      -3.269   0.034   5.819  1.00 86.26           H
ATOM   3249  NZ  LYS A 218      -2.464  -0.958   7.504  1.00 86.26           N
ATOM   3250 1HZ  LYS A 218      -1.713  -1.550   7.168  1.00 86.26           H
ATOM   3251 2HZ  LYS A 218      -2.095  -0.041   7.734  1.00 86.26           H
ATOM   3252 3HZ  LYS A 218      -2.877  -1.373   8.332  1.00 86.26           H
ATOM   3253  HN  LYS A 218      -9.779  -0.514   7.177  1.00 86.26           H
ATOM   3254  N   VAL A 219      -9.036  -3.159   5.555  1.00 90.48           N
ATOM   3255  CA  VAL A 219      -9.022  -4.520   5.046  1.00 90.48           C
ATOM   3256  C   VAL A 219      -9.893  -4.599   3.791  1.00 90.48           C
ATOM   3257  O   VAL A 219      -9.491  -5.186   2.787  1.00 90.48           O
ATOM   3258  HA  VAL A 219      -7.994  -4.760   4.775  1.00 90.48           H
ATOM   3259  CB  VAL A 219      -9.463  -5.493   6.142  1.00 90.48           C
ATOM   3260  HB  VAL A 219     -10.423  -5.149   6.529  1.00 90.48           H
ATOM   3261  CG1 VAL A 219      -9.662  -6.901   5.577  1.00 90.48           C
ATOM   3262 1HG1 VAL A 219     -10.428  -6.877   4.802  1.00 90.48           H
ATOM   3263 2HG1 VAL A 219      -8.724  -7.257   5.150  1.00 90.48           H
ATOM   3264 3HG1 VAL A 219      -9.975  -7.572   6.377  1.00 90.48           H
ATOM   3265  CG2 VAL A 219      -8.465  -5.502   7.301  1.00 90.48           C
ATOM   3266 1HG2 VAL A 219      -7.485  -5.809   6.934  1.00 90.48           H
ATOM   3267 2HG2 VAL A 219      -8.395  -4.502   7.729  1.00 90.48           H
ATOM   3268 3HG2 VAL A 219      -8.802  -6.202   8.065  1.00 90.48           H
ATOM   3269  HN  VAL A 219      -9.501  -3.040   6.432  1.00 90.48           H
ATOM   3270  N   ILE A 220     -11.071  -3.999   3.888  1.00 91.01           N
ATOM   3271  CA  ILE A 220     -12.048  -4.091   2.816  1.00 91.01           C
ATOM   3272  C   ILE A 220     -11.482  -3.430   1.557  1.00 91.01           C
ATOM   3273  O   ILE A 220     -11.389  -4.064   0.507  1.00 91.01           O
ATOM   3274  HA  ILE A 220     -12.207  -5.149   2.608  1.00 91.01           H
ATOM   3275  CB  ILE A 220     -13.391  -3.511   3.264  1.00 91.01           C
ATOM   3276  HB  ILE A 220     -13.207  -2.540   3.724  1.00 91.01           H
ATOM   3277  CG1 ILE A 220     -14.045  -4.398   4.325  1.00 91.01           C
ATOM   3278 1HG1 ILE A 220     -14.275  -5.374   3.897  1.00 91.01           H
ATOM   3279 2HG1 ILE A 220     -13.345  -4.567   5.144  1.00 91.01           H
ATOM   3280  CG2 ILE A 220     -14.314  -3.276   2.066  1.00 91.01           C
ATOM   3281 1HG2 ILE A 220     -13.843  -2.575   1.377  1.00 91.01           H
ATOM   3282 2HG2 ILE A 220     -14.494  -4.221   1.556  1.00 91.01           H
ATOM   3283 3HG2 ILE A 220     -15.261  -2.863   2.413  1.00 91.01           H
ATOM   3284  CD1 ILE A 220     -15.325  -3.756   4.864  1.00 91.01           C
ATOM   3285 1HD1 ILE A 220     -15.086  -2.792   5.313  1.00 91.01           H
ATOM   3286 2HD1 ILE A 220     -16.031  -3.612   4.046  1.00 91.01           H
ATOM   3287 3HD1 ILE A 220     -15.769  -4.408   5.617  1.00 91.01           H
ATOM   3288  HN  ILE A 220     -11.361  -3.460   4.678  1.00 91.01           H
ATOM   3289  N   LEU A 221     -11.118  -2.165   1.705  1.00 89.94           N
ATOM   3290  CA  LEU A 221     -10.725  -1.361   0.560  1.00 89.94           C
ATOM   3291  C   LEU A 221      -9.290  -1.712   0.164  1.00 89.94           C
ATOM   3292  O   LEU A 221      -8.896  -1.525  -0.986  1.00 89.94           O
ATOM   3293  HA  LEU A 221     -11.386  -1.624  -0.266  1.00 89.94           H
ATOM   3294  CB  LEU A 221     -10.937   0.126   0.852  1.00 89.94           C
ATOM   3295 1HB  LEU A 221     -10.367   0.386   1.744  1.00 89.94           H
ATOM   3296 2HB  LEU A 221     -10.517   0.701   0.027  1.00 89.94           H
ATOM   3297  CG  LEU A 221     -12.386   0.569   1.060  1.00 89.94           C
ATOM   3298  HG  LEU A 221     -12.785   0.039   1.925  1.00 89.94           H
ATOM   3299  CD1 LEU A 221     -12.463   2.065   1.371  1.00 89.94           C
ATOM   3300 1HD1 LEU A 221     -11.899   2.277   2.280  1.00 89.94           H
ATOM   3301 2HD1 LEU A 221     -12.040   2.632   0.542  1.00 89.94           H
ATOM   3302 3HD1 LEU A 221     -13.504   2.354   1.515  1.00 89.94           H
ATOM   3303  CD2 LEU A 221     -13.254   0.189  -0.142  1.00 89.94           C
ATOM   3304 1HD2 LEU A 221     -12.865   0.673  -1.038  1.00 89.94           H
ATOM   3305 2HD2 LEU A 221     -13.235  -0.892  -0.276  1.00 89.94           H
ATOM   3306 3HD2 LEU A 221     -14.279   0.516   0.032  1.00 89.94           H
ATOM   3307  HN  LEU A 221     -11.090  -1.690   2.584  1.00 89.94           H
ATOM   3308  N   GLY A 222      -8.547  -2.214   1.140  1.00 87.93           N
ATOM   3309  CA  GLY A 222      -7.121  -2.426   0.961  1.00 87.93           C
ATOM   3310  C   GLY A 222      -6.850  -3.728   0.205  1.00 87.93           C
ATOM   3311  O   GLY A 222      -5.837  -3.852  -0.482  1.00 87.93           O
ATOM   3312 1HA  GLY A 222      -6.691  -1.587   0.414  1.00 87.93           H
ATOM   3313 2HA  GLY A 222      -6.629  -2.457   1.934  1.00 87.93           H
ATOM   3314  HN  GLY A 222      -8.904  -2.474   2.037  1.00 87.93           H
ATOM   3315  N   PHE A 223      -7.774  -4.665   0.356  1.00 83.31           N
ATOM   3316  CA  PHE A 223      -7.562  -6.012  -0.146  1.00 83.31           C
ATOM   3317  C   PHE A 223      -8.804  -6.528  -0.875  1.00 83.31           C
ATOM   3318  O   PHE A 223      -8.778  -6.730  -2.088  1.00 83.31           O
ATOM   3319  HA  PHE A 223      -6.725  -5.970  -0.844  1.00 83.31           H
ATOM   3320  CB  PHE A 223      -7.290  -6.904   1.067  1.00 83.31           C
ATOM   3321 1HB  PHE A 223      -6.481  -6.467   1.652  1.00 83.31           H
ATOM   3322 2HB  PHE A 223      -8.175  -6.914   1.703  1.00 83.31           H
ATOM   3323  CG  PHE A 223      -6.920  -8.345   0.709  1.00 83.31           C
ATOM   3324  CD1 PHE A 223      -7.759  -9.364   1.040  1.00 83.31           C
ATOM   3325  HD1 PHE A 223      -8.694  -9.154   1.559  1.00 83.31           H
ATOM   3326  CD2 PHE A 223      -5.754  -8.608   0.061  1.00 83.31           C
ATOM   3327  HD2 PHE A 223      -5.082  -7.791  -0.204  1.00 83.31           H
ATOM   3328  CE1 PHE A 223      -7.416 -10.702   0.708  1.00 83.31           C
ATOM   3329  HE1 PHE A 223      -8.088 -11.518   0.973  1.00 83.31           H
ATOM   3330  CE2 PHE A 223      -5.411  -9.945  -0.270  1.00 83.31           C
ATOM   3331  HE2 PHE A 223      -4.476 -10.155  -0.790  1.00 83.31           H
ATOM   3332  CZ  PHE A 223      -6.249 -10.964   0.060  1.00 83.31           C
ATOM   3333  HZ  PHE A 223      -5.986 -11.990  -0.195  1.00 83.31           H
ATOM   3334  HN  PHE A 223      -8.652  -4.517   0.810  1.00 83.31           H
ATOM   3335  N   PHE A 224      -9.864  -6.726  -0.104  1.00 84.56           N
ATOM   3336  CA  PHE A 224     -10.984  -7.529  -0.563  1.00 84.56           C
ATOM   3337  C   PHE A 224     -11.584  -6.950  -1.846  1.00 84.56           C
ATOM   3338  O   PHE A 224     -11.739  -7.660  -2.839  1.00 84.56           O
ATOM   3339  HA  PHE A 224     -10.603  -8.531  -0.762  1.00 84.56           H
ATOM   3340  CB  PHE A 224     -12.042  -7.495   0.542  1.00 84.56           C
ATOM   3341 1HB  PHE A 224     -12.073  -6.493   0.969  1.00 84.56           H
ATOM   3342 2HB  PHE A 224     -13.020  -7.684   0.100  1.00 84.56           H
ATOM   3343  CG  PHE A 224     -11.802  -8.506   1.664  1.00 84.56           C
ATOM   3344  CD1 PHE A 224     -12.038  -9.828   1.451  1.00 84.56           C
ATOM   3345  HD1 PHE A 224     -12.398 -10.168   0.480  1.00 84.56           H
ATOM   3346  CD2 PHE A 224     -11.352  -8.083   2.876  1.00 84.56           C
ATOM   3347  HD2 PHE A 224     -11.163  -7.023   3.047  1.00 84.56           H
ATOM   3348  CE1 PHE A 224     -11.815 -10.767   2.493  1.00 84.56           C
ATOM   3349  HE1 PHE A 224     -12.005 -11.826   2.322  1.00 84.56           H
ATOM   3350  CE2 PHE A 224     -11.129  -9.021   3.918  1.00 84.56           C
ATOM   3351  HE2 PHE A 224     -10.769  -8.681   4.890  1.00 84.56           H
ATOM   3352  CZ  PHE A 224     -11.365 -10.343   3.705  1.00 84.56           C
ATOM   3353  HZ  PHE A 224     -11.194 -11.063   4.505  1.00 84.56           H
ATOM   3354  HN  PHE A 224      -9.964  -6.349   0.817  1.00 84.56           H
ATOM   3355  N   LEU A 225     -11.907  -5.667  -1.784  1.00 89.51           N
ATOM   3356  CA  LEU A 225     -12.554  -5.003  -2.902  1.00 89.51           C
ATOM   3357  C   LEU A 225     -11.654  -5.096  -4.136  1.00 89.51           C
ATOM   3358  O   LEU A 225     -12.075  -5.590  -5.180  1.00 89.51           O
ATOM   3359  HA  LEU A 225     -13.480  -5.539  -3.109  1.00 89.51           H
ATOM   3360  CB  LEU A 225     -12.936  -3.570  -2.526  1.00 89.51           C
ATOM   3361 1HB  LEU A 225     -13.633  -3.608  -1.689  1.00 89.51           H
ATOM   3362 2HB  LEU A 225     -12.041  -3.057  -2.173  1.00 89.51           H
ATOM   3363  CG  LEU A 225     -13.565  -2.729  -3.639  1.00 89.51           C
ATOM   3364  HG  LEU A 225     -12.948  -2.828  -4.532  1.00 89.51           H
ATOM   3365  CD1 LEU A 225     -14.960  -3.247  -3.995  1.00 89.51           C
ATOM   3366 1HD1 LEU A 225     -14.889  -4.280  -4.335  1.00 89.51           H
ATOM   3367 2HD1 LEU A 225     -15.602  -3.198  -3.115  1.00 89.51           H
ATOM   3368 3HD1 LEU A 225     -15.385  -2.632  -4.789  1.00 89.51           H
ATOM   3369  CD2 LEU A 225     -13.583  -1.246  -3.263  1.00 89.51           C
ATOM   3370 1HD2 LEU A 225     -14.164  -1.110  -2.351  1.00 89.51           H
ATOM   3371 2HD2 LEU A 225     -12.563  -0.901  -3.099  1.00 89.51           H
ATOM   3372 3HD2 LEU A 225     -14.036  -0.672  -4.072  1.00 89.51           H
ATOM   3373  HN  LEU A 225     -11.733  -5.084  -0.990  1.00 89.51           H
ATOM   3374  N   PRO A 226     -10.403  -4.625  -4.039  1.00 90.45           N
ATOM   3375  CA  PRO A 226      -9.478  -4.702  -5.172  1.00 90.45           C
ATOM   3376  C   PRO A 226      -9.362  -6.112  -5.727  1.00 90.45           C
ATOM   3377  O   PRO A 226      -9.394  -6.309  -6.941  1.00 90.45           O
ATOM   3378  HA  PRO A 226      -9.849  -4.098  -6.000  1.00 90.45           H
ATOM   3379  CB  PRO A 226      -8.151  -4.210  -4.590  1.00 90.45           C
ATOM   3380 1HB  PRO A 226      -7.548  -5.036  -4.211  1.00 90.45           H
ATOM   3381 2HB  PRO A 226      -7.550  -3.696  -5.340  1.00 90.45           H
ATOM   3382  CG  PRO A 226      -8.582  -3.269  -3.472  1.00 90.45           C
ATOM   3383 1HG  PRO A 226      -7.786  -3.113  -2.744  1.00 90.45           H
ATOM   3384 2HG  PRO A 226      -8.847  -2.282  -3.853  1.00 90.45           H
ATOM   3385  CD  PRO A 226      -9.777  -3.987  -2.866  1.00 90.45           C
ATOM   3386 1HD  PRO A 226      -9.473  -4.725  -2.124  1.00 90.45           H
ATOM   3387 2HD  PRO A 226     -10.453  -3.295  -2.364  1.00 90.45           H
ATOM   3388  N   PHE A 227      -9.230  -7.064  -4.815  1.00 85.60           N
ATOM   3389  CA  PHE A 227      -8.973  -8.440  -5.203  1.00 85.60           C
ATOM   3390  C   PHE A 227     -10.143  -9.012  -6.006  1.00 85.60           C
ATOM   3391  O   PHE A 227      -9.940  -9.638  -7.045  1.00 85.60           O
ATOM   3392  HA  PHE A 227      -8.075  -8.440  -5.821  1.00 85.60           H
ATOM   3393  CB  PHE A 227      -8.814  -9.246  -3.912  1.00 85.60           C
ATOM   3394 1HB  PHE A 227      -8.027  -8.794  -3.308  1.00 85.60           H
ATOM   3395 2HB  PHE A 227      -9.737  -9.176  -3.336  1.00 85.60           H
ATOM   3396  CG  PHE A 227      -8.481 -10.722  -4.136  1.00 85.60           C
ATOM   3397  CD1 PHE A 227      -9.461 -11.661  -4.054  1.00 85.60           C
ATOM   3398  HD1 PHE A 227     -10.485 -11.361  -3.828  1.00 85.60           H
ATOM   3399  CD2 PHE A 227      -7.204 -11.096  -4.419  1.00 85.60           C
ATOM   3400  HD2 PHE A 227      -6.418 -10.344  -4.485  1.00 85.60           H
ATOM   3401  CE1 PHE A 227      -9.152 -13.031  -4.262  1.00 85.60           C
ATOM   3402  HE1 PHE A 227      -9.938 -13.783  -4.196  1.00 85.60           H
ATOM   3403  CE2 PHE A 227      -6.895 -12.466  -4.627  1.00 85.60           C
ATOM   3404  HE2 PHE A 227      -5.871 -12.766  -4.853  1.00 85.60           H
ATOM   3405  CZ  PHE A 227      -7.875 -13.405  -4.544  1.00 85.60           C
ATOM   3406  HZ  PHE A 227      -7.638 -14.456  -4.705  1.00 85.60           H
ATOM   3407  HN  PHE A 227      -9.296  -6.907  -3.830  1.00 85.60           H
ATOM   3408  N   VAL A 228     -11.342  -8.776  -5.494  1.00 91.81           N
ATOM   3409  CA  VAL A 228     -12.542  -9.291  -6.130  1.00 91.81           C
ATOM   3410  C   VAL A 228     -12.647  -8.724  -7.547  1.00 91.81           C
ATOM   3411  O   VAL A 228     -12.930  -9.456  -8.494  1.00 91.81           O
ATOM   3412  HA  VAL A 228     -12.442 -10.375  -6.193  1.00 91.81           H
ATOM   3413  CB  VAL A 228     -13.767  -8.978  -5.269  1.00 91.81           C
ATOM   3414  HB  VAL A 228     -13.753  -7.912  -5.041  1.00 91.81           H
ATOM   3415  CG1 VAL A 228     -15.061  -9.281  -6.026  1.00 91.81           C
ATOM   3416 1HG1 VAL A 228     -15.105  -8.672  -6.929  1.00 91.81           H
ATOM   3417 2HG1 VAL A 228     -15.086 -10.336  -6.297  1.00 91.81           H
ATOM   3418 3HG1 VAL A 228     -15.916  -9.049  -5.390  1.00 91.81           H
ATOM   3419  CG2 VAL A 228     -13.715  -9.742  -3.944  1.00 91.81           C
ATOM   3420 1HG2 VAL A 228     -13.693 -10.813  -4.143  1.00 91.81           H
ATOM   3421 2HG2 VAL A 228     -12.819  -9.456  -3.394  1.00 91.81           H
ATOM   3422 3HG2 VAL A 228     -14.598  -9.501  -3.351  1.00 91.81           H
ATOM   3423  HN  VAL A 228     -11.500  -8.245  -4.661  1.00 91.81           H
ATOM   3424  N   VAL A 229     -12.412  -7.423  -7.648  1.00 91.60           N
ATOM   3425  CA  VAL A 229     -12.550  -6.734  -8.920  1.00 91.60           C
ATOM   3426  C   VAL A 229     -11.539  -7.304  -9.916  1.00 91.60           C
ATOM   3427  O   VAL A 229     -11.883  -7.586 -11.063  1.00 91.60           O
ATOM   3428  HA  VAL A 229     -13.557  -6.929  -9.291  1.00 91.60           H
ATOM   3429  CB  VAL A 229     -12.404  -5.225  -8.716  1.00 91.60           C
ATOM   3430  HB  VAL A 229     -11.468  -5.048  -8.186  1.00 91.60           H
ATOM   3431  CG1 VAL A 229     -12.329  -4.495 -10.058  1.00 91.60           C
ATOM   3432 1HG1 VAL A 229     -11.469  -4.857 -10.621  1.00 91.60           H
ATOM   3433 2HG1 VAL A 229     -13.240  -4.684 -10.626  1.00 91.60           H
ATOM   3434 3HG1 VAL A 229     -12.225  -3.424  -9.884  1.00 91.60           H
ATOM   3435  CG2 VAL A 229     -13.543  -4.675  -7.855  1.00 91.60           C
ATOM   3436 1HG2 VAL A 229     -14.496  -4.870  -8.346  1.00 91.60           H
ATOM   3437 2HG2 VAL A 229     -13.530  -5.162  -6.880  1.00 91.60           H
ATOM   3438 3HG2 VAL A 229     -13.414  -3.600  -7.726  1.00 91.60           H
ATOM   3439  HN  VAL A 229     -12.132  -6.845  -6.882  1.00 91.60           H
ATOM   3440  N   MET A 230     -10.311  -7.457  -9.442  1.00 83.67           N
ATOM   3441  CA  MET A 230      -9.240  -7.958 -10.287  1.00 83.67           C
ATOM   3442  C   MET A 230      -9.539  -9.381 -10.764  1.00 83.67           C
ATOM   3443  O   MET A 230      -9.411  -9.681 -11.950  1.00 83.67           O
ATOM   3444  HA  MET A 230      -9.199  -7.282 -11.141  1.00 83.67           H
ATOM   3445  CB  MET A 230      -7.925  -7.947  -9.505  1.00 83.67           C
ATOM   3446 1HB  MET A 230      -8.088  -8.354  -8.507  1.00 83.67           H
ATOM   3447 2HB  MET A 230      -7.199  -8.593  -9.998  1.00 83.67           H
ATOM   3448  CG  MET A 230      -7.363  -6.528  -9.397  1.00 83.67           C
ATOM   3449 1HG  MET A 230      -7.329  -6.066 -10.384  1.00 83.67           H
ATOM   3450 2HG  MET A 230      -8.019  -5.914  -8.780  1.00 83.67           H
ATOM   3451  SD  MET A 230      -5.726  -6.572  -8.688  1.00 83.67           S
ATOM   3452  CE  MET A 230      -6.122  -7.092  -7.027  1.00 83.67           C
ATOM   3453 1HE  MET A 230      -6.785  -6.360  -6.565  1.00 83.67           H
ATOM   3454 2HE  MET A 230      -6.617  -8.062  -7.058  1.00 83.67           H
ATOM   3455 3HE  MET A 230      -5.205  -7.171  -6.442  1.00 83.67           H
ATOM   3456  HN  MET A 230     -10.044  -7.244  -8.502  1.00 83.67           H
ATOM   3457  N   ALA A 231      -9.930 -10.219  -9.815  1.00 89.40           N
ATOM   3458  CA  ALA A 231     -10.165 -11.623 -10.107  1.00 89.40           C
ATOM   3459  C   ALA A 231     -11.230 -11.741 -11.199  1.00 89.40           C
ATOM   3460  O   ALA A 231     -11.089 -12.537 -12.126  1.00 89.40           O
ATOM   3461  HA  ALA A 231      -9.231 -12.046 -10.476  1.00 89.40           H
ATOM   3462  CB  ALA A 231     -10.563 -12.352  -8.822  1.00 89.40           C
ATOM   3463 1HB  ALA A 231      -9.761 -12.262  -8.090  1.00 89.40           H
ATOM   3464 2HB  ALA A 231     -11.473 -11.908  -8.420  1.00 89.40           H
ATOM   3465 3HB  ALA A 231     -10.739 -13.405  -9.042  1.00 89.40           H
ATOM   3466  HN  ALA A 231     -10.087  -9.953  -8.864  1.00 89.40           H
ATOM   3467  N   CYS A 232     -12.273 -10.937 -11.053  1.00 89.24           N
ATOM   3468  CA  CYS A 232     -13.365 -10.946 -12.011  1.00 89.24           C
ATOM   3469  C   CYS A 232     -12.822 -10.481 -13.364  1.00 89.24           C
ATOM   3470  O   CYS A 232     -13.076 -11.111 -14.389  1.00 89.24           O
ATOM   3471  HA  CYS A 232     -13.721 -11.975 -12.071  1.00 89.24           H
ATOM   3472  CB  CYS A 232     -14.539 -10.085 -11.540  1.00 89.24           C
ATOM   3473 1HB  CYS A 232     -14.182  -9.094 -11.257  1.00 89.24           H
ATOM   3474 2HB  CYS A 232     -15.249  -9.946 -12.355  1.00 89.24           H
ATOM   3475  SG  CYS A 232     -15.369 -10.881 -10.117  1.00 89.24           S
ATOM   3476  HG  CYS A 232     -14.504 -10.459  -9.198  1.00 89.24           H
ATOM   3477  HN  CYS A 232     -12.379 -10.289 -10.299  1.00 89.24           H
ATOM   3478  N   CYS A 233     -12.084  -9.381 -13.322  1.00 87.39           N
ATOM   3479  CA  CYS A 233     -11.599  -8.759 -14.542  1.00 87.39           C
ATOM   3480  C   CYS A 233     -10.788  -9.797 -15.321  1.00 87.39           C
ATOM   3481  O   CYS A 233     -11.026 -10.013 -16.508  1.00 87.39           O
ATOM   3482  HA  CYS A 233     -12.478  -8.451 -15.108  1.00 87.39           H
ATOM   3483  CB  CYS A 233     -10.781  -7.499 -14.248  1.00 87.39           C
ATOM   3484 1HB  CYS A 233     -10.068  -7.697 -13.448  1.00 87.39           H
ATOM   3485 2HB  CYS A 233     -10.202  -7.218 -15.128  1.00 87.39           H
ATOM   3486  SG  CYS A 233     -11.894  -6.129 -13.768  1.00 87.39           S
ATOM   3487  HG  CYS A 233     -12.108  -6.552 -12.526  1.00 87.39           H
ATOM   3488  HN  CYS A 233     -11.819  -8.917 -12.477  1.00 87.39           H
ATOM   3489  N   TYR A 234      -9.846 -10.411 -14.620  1.00 74.73           N
ATOM   3490  CA  TYR A 234      -8.906 -11.316 -15.262  1.00 74.73           C
ATOM   3491  C   TYR A 234      -9.602 -12.604 -15.706  1.00 74.73           C
ATOM   3492  O   TYR A 234      -9.236 -13.193 -16.722  1.00 74.73           O
ATOM   3493  HA  TYR A 234      -8.499 -10.811 -16.138  1.00 74.73           H
ATOM   3494  CB  TYR A 234      -7.857 -11.656 -14.202  1.00 74.73           C
ATOM   3495 1HB  TYR A 234      -8.355 -11.785 -13.241  1.00 74.73           H
ATOM   3496 2HB  TYR A 234      -7.398 -12.612 -14.453  1.00 74.73           H
ATOM   3497  CG  TYR A 234      -6.758 -10.601 -14.053  1.00 74.73           C
ATOM   3498  CD1 TYR A 234      -5.874 -10.375 -15.088  1.00 74.73           C
ATOM   3499  HD1 TYR A 234      -5.959 -10.948 -16.012  1.00 74.73           H
ATOM   3500  CD2 TYR A 234      -6.651  -9.877 -12.883  1.00 74.73           C
ATOM   3501  HD2 TYR A 234      -7.350 -10.056 -12.065  1.00 74.73           H
ATOM   3502  CE1 TYR A 234      -4.840  -9.383 -14.948  1.00 74.73           C
ATOM   3503  HE1 TYR A 234      -4.136  -9.194 -15.758  1.00 74.73           H
ATOM   3504  CE2 TYR A 234      -5.617  -8.885 -12.743  1.00 74.73           C
ATOM   3505  HE2 TYR A 234      -5.522  -8.305 -11.825  1.00 74.73           H
ATOM   3506  CZ  TYR A 234      -4.763  -8.687 -13.782  1.00 74.73           C
ATOM   3507  OH  TYR A 234      -3.786  -7.749 -13.650  1.00 74.73           O
ATOM   3508  HH  TYR A 234      -3.860  -7.302 -12.759  1.00 74.73           H
ATOM   3509  HN  TYR A 234      -9.719 -10.300 -13.635  1.00 74.73           H
ATOM   3510  N   THR A 235     -10.592 -13.005 -14.922  1.00 84.81           N
ATOM   3511  CA  THR A 235     -11.388 -14.173 -15.259  1.00 84.81           C
ATOM   3512  C   THR A 235     -12.022 -14.005 -16.641  1.00 84.81           C
ATOM   3513  O   THR A 235     -11.987 -14.922 -17.460  1.00 84.81           O
ATOM   3514  HA  THR A 235     -10.725 -15.036 -15.314  1.00 84.81           H
ATOM   3515  CB  THR A 235     -12.412 -14.385 -14.142  1.00 84.81           C
ATOM   3516  HB  THR A 235     -13.115 -13.554 -14.095  1.00 84.81           H
ATOM   3517  OG1 THR A 235     -11.617 -14.587 -12.977  1.00 84.81           O
ATOM   3518  HG1 THR A 235     -11.679 -13.788 -12.379  1.00 84.81           H
ATOM   3519  CG2 THR A 235     -13.184 -15.697 -14.298  1.00 84.81           C
ATOM   3520 1HG2 THR A 235     -12.486 -16.534 -14.278  1.00 84.81           H
ATOM   3521 2HG2 THR A 235     -13.719 -15.693 -15.248  1.00 84.81           H
ATOM   3522 3HG2 THR A 235     -13.897 -15.798 -13.480  1.00 84.81           H
ATOM   3523  HN  THR A 235     -10.853 -12.547 -14.072  1.00 84.81           H
ATOM   3524  N   ILE A 236     -12.588 -12.826 -16.858  1.00 83.86           N
ATOM   3525  CA  ILE A 236     -13.255 -12.537 -18.117  1.00 83.86           C
ATOM   3526  C   ILE A 236     -12.207 -12.400 -19.224  1.00 83.86           C
ATOM   3527  O   ILE A 236     -12.429 -12.841 -20.350  1.00 83.86           O
ATOM   3528  HA  ILE A 236     -13.895 -13.387 -18.351  1.00 83.86           H
ATOM   3529  CB  ILE A 236     -14.161 -11.312 -17.973  1.00 83.86           C
ATOM   3530  HB  ILE A 236     -13.548 -10.468 -17.659  1.00 83.86           H
ATOM   3531  CG1 ILE A 236     -15.215 -11.535 -16.887  1.00 83.86           C
ATOM   3532 1HG1 ILE A 236     -15.979 -12.221 -17.251  1.00 83.86           H
ATOM   3533 2HG1 ILE A 236     -14.753 -12.004 -16.018  1.00 83.86           H
ATOM   3534  CG2 ILE A 236     -14.792 -10.938 -19.316  1.00 83.86           C
ATOM   3535 1HG2 ILE A 236     -14.007 -10.708 -20.035  1.00 83.86           H
ATOM   3536 2HG2 ILE A 236     -15.389 -11.773 -19.683  1.00 83.86           H
ATOM   3537 3HG2 ILE A 236     -15.432 -10.064 -19.185  1.00 83.86           H
ATOM   3538  CD1 ILE A 236     -15.864 -10.212 -16.474  1.00 83.86           C
ATOM   3539 1HD1 ILE A 236     -15.100  -9.538 -16.087  1.00 83.86           H
ATOM   3540 2HD1 ILE A 236     -16.346  -9.758 -17.340  1.00 83.86           H
ATOM   3541 3HD1 ILE A 236     -16.609 -10.399 -15.700  1.00 83.86           H
ATOM   3542  HN  ILE A 236     -12.596 -12.079 -16.194  1.00 83.86           H
ATOM   3543  N   ILE A 237     -11.089 -11.788 -18.864  1.00 79.63           N
ATOM   3544  CA  ILE A 237     -10.009 -11.582 -19.814  1.00 79.63           C
ATOM   3545  C   ILE A 237      -9.573 -12.933 -20.385  1.00 79.63           C
ATOM   3546  O   ILE A 237      -9.503 -13.104 -21.601  1.00 79.63           O
ATOM   3547  HA  ILE A 237     -10.403 -10.974 -20.629  1.00 79.63           H
ATOM   3548  CB  ILE A 237      -8.871 -10.790 -19.169  1.00 79.63           C
ATOM   3549  HB  ILE A 237      -8.714 -11.177 -18.162  1.00 79.63           H
ATOM   3550  CG1 ILE A 237      -9.239  -9.311 -19.033  1.00 79.63           C
ATOM   3551 1HG1 ILE A 237      -9.211  -8.834 -20.012  1.00 79.63           H
ATOM   3552 2HG1 ILE A 237     -10.261  -9.220 -18.663  1.00 79.63           H
ATOM   3553  CG2 ILE A 237      -7.562 -10.986 -19.937  1.00 79.63           C
ATOM   3554 1HG2 ILE A 237      -7.296 -12.043 -19.938  1.00 79.63           H
ATOM   3555 2HG2 ILE A 237      -7.688 -10.642 -20.963  1.00 79.63           H
ATOM   3556 3HG2 ILE A 237      -6.769 -10.412 -19.457  1.00 79.63           H
ATOM   3557  CD1 ILE A 237      -8.280  -8.593 -18.081  1.00 79.63           C
ATOM   3558 1HD1 ILE A 237      -8.330  -9.057 -17.096  1.00 79.63           H
ATOM   3559 2HD1 ILE A 237      -7.264  -8.665 -18.467  1.00 79.63           H
ATOM   3560 3HD1 ILE A 237      -8.565  -7.543 -18.003  1.00 79.63           H
ATOM   3561  HN  ILE A 237     -10.915 -11.436 -17.944  1.00 79.63           H
ATOM   3562  N   ILE A 238      -9.290 -13.858 -19.479  1.00 78.10           N
ATOM   3563  CA  ILE A 238      -8.785 -15.162 -19.873  1.00 78.10           C
ATOM   3564  C   ILE A 238      -9.796 -15.836 -20.803  1.00 78.10           C
ATOM   3565  O   ILE A 238      -9.424 -16.376 -21.843  1.00 78.10           O
ATOM   3566  HA  ILE A 238      -7.861 -15.000 -20.428  1.00 78.10           H
ATOM   3567  CB  ILE A 238      -8.433 -15.996 -18.640  1.00 78.10           C
ATOM   3568  HB  ILE A 238      -9.265 -15.937 -17.939  1.00 78.10           H
ATOM   3569  CG1 ILE A 238      -7.202 -15.430 -17.929  1.00 78.10           C
ATOM   3570 1HG1 ILE A 238      -6.304 -15.683 -18.493  1.00 78.10           H
ATOM   3571 2HG1 ILE A 238      -7.264 -14.342 -17.897  1.00 78.10           H
ATOM   3572  CG2 ILE A 238      -8.256 -17.470 -19.007  1.00 78.10           C
ATOM   3573 1HG2 ILE A 238      -9.183 -17.852 -19.434  1.00 78.10           H
ATOM   3574 2HG2 ILE A 238      -7.452 -17.569 -19.737  1.00 78.10           H
ATOM   3575 3HG2 ILE A 238      -8.006 -18.040 -18.112  1.00 78.10           H
ATOM   3576  CD1 ILE A 238      -7.089 -15.981 -16.506  1.00 78.10           C
ATOM   3577 1HD1 ILE A 238      -7.978 -15.706 -15.938  1.00 78.10           H
ATOM   3578 2HD1 ILE A 238      -7.004 -17.067 -16.543  1.00 78.10           H
ATOM   3579 3HD1 ILE A 238      -6.206 -15.563 -16.023  1.00 78.10           H
ATOM   3580  HN  ILE A 238      -9.400 -13.728 -18.493  1.00 78.10           H
ATOM   3581  N   HIS A 239     -11.056 -15.781 -20.395  1.00 77.38           N
ATOM   3582  CA  HIS A 239     -12.117 -16.420 -21.153  1.00 77.38           C
ATOM   3583  C   HIS A 239     -12.150 -15.849 -22.572  1.00 77.38           C
ATOM   3584  O   HIS A 239     -12.277 -16.594 -23.542  1.00 77.38           O
ATOM   3585  HA  HIS A 239     -11.870 -17.481 -21.203  1.00 77.38           H
ATOM   3586  CB  HIS A 239     -13.458 -16.287 -20.429  1.00 77.38           C
ATOM   3587 1HB  HIS A 239     -13.346 -16.649 -19.407  1.00 77.38           H
ATOM   3588 2HB  HIS A 239     -13.722 -15.232 -20.366  1.00 77.38           H
ATOM   3589  CG  HIS A 239     -14.590 -17.036 -21.091  1.00 77.38           C
ATOM   3590  ND1 HIS A 239     -15.516 -16.420 -21.916  1.00 77.38           N
ATOM   3591  HD1 HIS A 239     -15.533 -15.448 -22.152  1.00 77.38           H
ATOM   3592  CD2 HIS A 239     -14.936 -18.355 -21.043  1.00 77.38           C
ATOM   3593  HD2 HIS A 239     -14.415 -19.129 -20.481  1.00 77.38           H
ATOM   3594  CE1 HIS A 239     -16.375 -17.336 -22.338  1.00 77.38           C
ATOM   3595  HE1 HIS A 239     -17.222 -17.162 -23.002  1.00 77.38           H
ATOM   3596  NE2 HIS A 239     -16.014 -18.534 -21.796  1.00 77.38           N
ATOM   3597  HN  HIS A 239     -11.354 -15.311 -19.564  1.00 77.38           H
ATOM   3598  N   THR A 240     -12.033 -14.531 -22.648  1.00 79.17           N
ATOM   3599  CA  THR A 240     -12.112 -13.845 -23.926  1.00 79.17           C
ATOM   3600  C   THR A 240     -10.933 -14.240 -24.818  1.00 79.17           C
ATOM   3601  O   THR A 240     -11.093 -14.412 -26.025  1.00 79.17           O
ATOM   3602  HA  THR A 240     -13.020 -14.171 -24.435  1.00 79.17           H
ATOM   3603  CB  THR A 240     -12.191 -12.342 -23.652  1.00 79.17           C
ATOM   3604  HB  THR A 240     -11.245 -11.968 -23.262  1.00 79.17           H
ATOM   3605  OG1 THR A 240     -13.312 -12.206 -22.782  1.00 79.17           O
ATOM   3606  HG1 THR A 240     -13.001 -12.116 -21.836  1.00 79.17           H
ATOM   3607  CG2 THR A 240     -12.584 -11.540 -24.895  1.00 79.17           C
ATOM   3608 1HG2 THR A 240     -13.562 -11.869 -25.245  1.00 79.17           H
ATOM   3609 2HG2 THR A 240     -11.845 -11.700 -25.679  1.00 79.17           H
ATOM   3610 3HG2 THR A 240     -12.625 -10.480 -24.645  1.00 79.17           H
ATOM   3611  HN  THR A 240     -11.886 -13.937 -21.858  1.00 79.17           H
ATOM   3612  N   LEU A 241      -9.775 -14.371 -24.188  1.00 74.56           N
ATOM   3613  CA  LEU A 241      -8.544 -14.602 -24.925  1.00 74.56           C
ATOM   3614  C   LEU A 241      -8.547 -16.028 -25.479  1.00 74.56           C
ATOM   3615  O   LEU A 241      -8.094 -16.264 -26.598  1.00 74.56           O
ATOM   3616  HA  LEU A 241      -8.530 -13.906 -25.764  1.00 74.56           H
ATOM   3617  CB  LEU A 241      -7.328 -14.284 -24.052  1.00 74.56           C
ATOM   3618 1HB  LEU A 241      -7.480 -14.739 -23.074  1.00 74.56           H
ATOM   3619 2HB  LEU A 241      -6.454 -14.762 -24.494  1.00 74.56           H
ATOM   3620  CG  LEU A 241      -7.017 -12.800 -23.851  1.00 74.56           C
ATOM   3621  HG  LEU A 241      -7.907 -12.316 -23.449  1.00 74.56           H
ATOM   3622  CD1 LEU A 241      -5.897 -12.609 -22.826  1.00 74.56           C
ATOM   3623 1HD1 LEU A 241      -6.202 -13.035 -21.870  1.00 74.56           H
ATOM   3624 2HD1 LEU A 241      -4.995 -13.110 -23.176  1.00 74.56           H
ATOM   3625 3HD1 LEU A 241      -5.696 -11.544 -22.702  1.00 74.56           H
ATOM   3626  CD2 LEU A 241      -6.697 -12.121 -25.184  1.00 74.56           C
ATOM   3627 1HD2 LEU A 241      -5.830 -12.601 -25.637  1.00 74.56           H
ATOM   3628 2HD2 LEU A 241      -7.553 -12.211 -25.852  1.00 74.56           H
ATOM   3629 3HD2 LEU A 241      -6.479 -11.067 -25.012  1.00 74.56           H
ATOM   3630  HN  LEU A 241      -9.669 -14.321 -23.195  1.00 74.56           H
ATOM   3631  N   ILE A 242      -9.064 -16.942 -24.671  1.00 75.67           N
ATOM   3632  CA  ILE A 242      -9.166 -18.332 -25.081  1.00 75.67           C
ATOM   3633  C   ILE A 242     -10.012 -18.424 -26.352  1.00 75.67           C
ATOM   3634  O   ILE A 242      -9.673 -19.161 -27.276  1.00 75.67           O
ATOM   3635  HA  ILE A 242      -8.159 -18.680 -25.311  1.00 75.67           H
ATOM   3636  CB  ILE A 242      -9.690 -19.193 -23.930  1.00 75.67           C
ATOM   3637  HB  ILE A 242     -10.560 -18.696 -23.501  1.00 75.67           H
ATOM   3638  CG1 ILE A 242      -8.646 -19.317 -22.818  1.00 75.67           C
ATOM   3639 1HG1 ILE A 242      -7.819 -19.940 -23.158  1.00 75.67           H
ATOM   3640 2HG1 ILE A 242      -8.232 -18.334 -22.592  1.00 75.67           H
ATOM   3641  CG2 ILE A 242     -10.154 -20.561 -24.435  1.00 75.67           C
ATOM   3642 1HG2 ILE A 242     -10.953 -20.427 -25.163  1.00 75.67           H
ATOM   3643 2HG2 ILE A 242      -9.317 -21.077 -24.905  1.00 75.67           H
ATOM   3644 3HG2 ILE A 242     -10.521 -21.152 -23.597  1.00 75.67           H
ATOM   3645  CD1 ILE A 242      -9.261 -19.921 -21.554  1.00 75.67           C
ATOM   3646 1HD1 ILE A 242     -10.071 -19.282 -21.203  1.00 75.67           H
ATOM   3647 2HD1 ILE A 242      -9.651 -20.913 -21.778  1.00 75.67           H
ATOM   3648 3HD1 ILE A 242      -8.497 -19.997 -20.779  1.00 75.67           H
ATOM   3649  HN  ILE A 242      -9.408 -16.746 -23.753  1.00 75.67           H
ATOM   3650  N   GLN A 243     -11.098 -17.664 -26.358  1.00 71.33           N
ATOM   3651  CA  GLN A 243     -12.019 -17.684 -27.481  1.00 71.33           C
ATOM   3652  C   GLN A 243     -11.371 -17.045 -28.711  1.00 71.33           C
ATOM   3653  O   GLN A 243     -11.646 -17.445 -29.841  1.00 71.33           O
ATOM   3654  HA  GLN A 243     -12.218 -18.738 -27.674  1.00 71.33           H
ATOM   3655  CB  GLN A 243     -13.332 -16.983 -27.126  1.00 71.33           C
ATOM   3656 1HB  GLN A 243     -13.120 -16.011 -26.679  1.00 71.33           H
ATOM   3657 2HB  GLN A 243     -13.907 -16.798 -28.033  1.00 71.33           H
ATOM   3658  CG  GLN A 243     -14.159 -17.827 -26.154  1.00 71.33           C
ATOM   3659 1HG  GLN A 243     -14.283 -18.833 -26.555  1.00 71.33           H
ATOM   3660 2HG  GLN A 243     -13.628 -17.924 -25.208  1.00 71.33           H
ATOM   3661  CD  GLN A 243     -15.532 -17.197 -25.912  1.00 71.33           C
ATOM   3662  OE1 GLN A 243     -15.795 -16.061 -26.272  1.00 71.33           O
ATOM   3663  NE2 GLN A 243     -16.391 -17.995 -25.284  1.00 71.33           N
ATOM   3664 1HE2 GLN A 243     -16.112 -18.917 -25.015  1.00 71.33           H
ATOM   3665 2HE2 GLN A 243     -17.315 -17.673 -25.080  1.00 71.33           H
ATOM   3666  HN  GLN A 243     -11.351 -17.045 -25.614  1.00 71.33           H
ATOM   3667  N   ALA A 244     -10.523 -16.061 -28.449  1.00 71.62           N
ATOM   3668  CA  ALA A 244     -10.021 -15.203 -29.509  1.00 71.62           C
ATOM   3669  C   ALA A 244      -8.992 -15.974 -30.338  1.00 71.62           C
ATOM   3670  O   ALA A 244      -8.696 -15.598 -31.471  1.00 71.62           O
ATOM   3671  HA  ALA A 244     -10.864 -14.937 -30.147  1.00 71.62           H
ATOM   3672  CB  ALA A 244      -9.441 -13.925 -28.900  1.00 71.62           C
ATOM   3673 1HB  ALA A 244     -10.219 -13.400 -28.346  1.00 71.62           H
ATOM   3674 2HB  ALA A 244      -8.625 -14.183 -28.225  1.00 71.62           H
ATOM   3675 3HB  ALA A 244      -9.064 -13.282 -29.696  1.00 71.62           H
ATOM   3676  HN  ALA A 244     -10.180 -15.847 -27.534  1.00 71.62           H
ATOM   3677  N   LYS A 245      -8.476 -17.038 -29.741  1.00 59.90           N
ATOM   3678  CA  LYS A 245      -7.498 -17.874 -30.417  1.00 59.90           C
ATOM   3679  C   LYS A 245      -6.431 -16.985 -31.060  1.00 59.90           C
ATOM   3680  O   LYS A 245      -5.664 -17.443 -31.905  1.00 59.90           O
ATOM   3681  HA  LYS A 245      -7.019 -18.494 -29.659  1.00 59.90           H
ATOM   3682  CB  LYS A 245      -8.189 -18.817 -31.403  1.00 59.90           C
ATOM   3683 1HB  LYS A 245      -8.878 -18.252 -32.031  1.00 59.90           H
ATOM   3684 2HB  LYS A 245      -7.448 -19.263 -32.066  1.00 59.90           H
ATOM   3685  CG  LYS A 245      -8.950 -19.921 -30.665  1.00 59.90           C
ATOM   3686 1HG  LYS A 245      -8.316 -20.347 -29.888  1.00 59.90           H
ATOM   3687 2HG  LYS A 245      -9.822 -19.496 -30.168  1.00 59.90           H
ATOM   3688  CD  LYS A 245      -9.393 -21.022 -31.631  1.00 59.90           C
ATOM   3689 1HD  LYS A 245     -10.118 -20.619 -32.339  1.00 59.90           H
ATOM   3690 2HD  LYS A 245      -8.538 -21.366 -32.212  1.00 59.90           H
ATOM   3691  CE  LYS A 245     -10.011 -22.199 -30.874  1.00 59.90           C
ATOM   3692 1HE  LYS A 245      -9.331 -22.532 -30.090  1.00 59.90           H
ATOM   3693 2HE  LYS A 245     -10.931 -21.882 -30.385  1.00 59.90           H
ATOM   3694  NZ  LYS A 245     -10.295 -23.318 -31.800  1.00 59.90           N
ATOM   3695 1HZ  LYS A 245     -10.728 -24.079 -31.288  1.00 59.90           H
ATOM   3696 2HZ  LYS A 245     -10.923 -23.002 -32.530  1.00 59.90           H
ATOM   3697 3HZ  LYS A 245      -9.428 -23.641 -32.216  1.00 59.90           H
ATOM   3698  HN  LYS A 245      -8.715 -17.331 -28.816  1.00 59.90           H
ATOM   3699  N   LYS A 246      -6.418 -15.730 -30.636  1.00 52.18           N
ATOM   3700  CA  LYS A 246      -5.524 -14.750 -31.228  1.00 52.18           C
ATOM   3701  C   LYS A 246      -4.201 -14.742 -30.460  1.00 52.18           C
ATOM   3702  O   LYS A 246      -4.169 -14.416 -29.275  1.00 52.18           O
ATOM   3703  HA  LYS A 246      -5.327 -15.064 -32.253  1.00 52.18           H
ATOM   3704  CB  LYS A 246      -6.202 -13.380 -31.298  1.00 52.18           C
ATOM   3705 1HB  LYS A 246      -6.750 -13.193 -30.374  1.00 52.18           H
ATOM   3706 2HB  LYS A 246      -5.446 -12.599 -31.382  1.00 52.18           H
ATOM   3707  CG  LYS A 246      -7.159 -13.302 -32.489  1.00 52.18           C
ATOM   3708 1HG  LYS A 246      -6.671 -13.697 -33.379  1.00 52.18           H
ATOM   3709 2HG  LYS A 246      -8.032 -13.926 -32.300  1.00 52.18           H
ATOM   3710  CD  LYS A 246      -7.602 -11.859 -32.742  1.00 52.18           C
ATOM   3711 1HD  LYS A 246      -8.166 -11.492 -31.885  1.00 52.18           H
ATOM   3712 2HD  LYS A 246      -6.726 -11.219 -32.846  1.00 52.18           H
ATOM   3713  CE  LYS A 246      -8.463 -11.764 -34.004  1.00 52.18           C
ATOM   3714 1HE  LYS A 246      -7.965 -12.272 -34.830  1.00 52.18           H
ATOM   3715 2HE  LYS A 246      -9.413 -12.273 -33.843  1.00 52.18           H
ATOM   3716  NZ  LYS A 246      -8.707 -10.348 -34.359  1.00 52.18           N
ATOM   3717 1HZ  LYS A 246      -9.298 -10.303 -35.181  1.00 52.18           H
ATOM   3718 2HZ  LYS A 246      -9.166  -9.880 -33.586  1.00 52.18           H
ATOM   3719 3HZ  LYS A 246      -7.822  -9.891 -34.553  1.00 52.18           H
ATOM   3720  HN  LYS A 246      -7.002 -15.381 -29.903  1.00 52.18           H
ATOM   3721  N   SER A 247      -3.141 -15.107 -31.167  1.00 55.60           N
ATOM   3722  CA  SER A 247      -1.834 -15.234 -30.545  1.00 55.60           C
ATOM   3723  C   SER A 247      -1.454 -13.923 -29.854  1.00 55.60           C
ATOM   3724  O   SER A 247      -1.064 -13.923 -28.688  1.00 55.60           O
ATOM   3725  HA  SER A 247      -1.940 -16.036 -29.814  1.00 55.60           H
ATOM   3726  CB  SER A 247      -0.770 -15.620 -31.575  1.00 55.60           C
ATOM   3727 1HB  SER A 247      -0.920 -16.655 -31.880  1.00 55.60           H
ATOM   3728 2HB  SER A 247      -0.887 -15.004 -32.466  1.00 55.60           H
ATOM   3729  OG  SER A 247       0.550 -15.464 -31.061  1.00 55.60           O
ATOM   3730  HG  SER A 247       1.221 -15.699 -31.765  1.00 55.60           H
ATOM   3731  HN  SER A 247      -3.166 -15.313 -32.146  1.00 55.60           H
ATOM   3732  N   SER A 248      -1.580 -12.838 -30.604  1.00 56.91           N
ATOM   3733  CA  SER A 248      -1.018 -11.567 -30.180  1.00 56.91           C
ATOM   3734  C   SER A 248      -1.537 -11.204 -28.787  1.00 56.91           C
ATOM   3735  O   SER A 248      -0.870 -10.489 -28.039  1.00 56.91           O
ATOM   3736  HA  SER A 248       0.061 -11.721 -30.158  1.00 56.91           H
ATOM   3737  CB  SER A 248      -1.354 -10.456 -31.177  1.00 56.91           C
ATOM   3738 1HB  SER A 248      -0.838  -9.541 -30.889  1.00 56.91           H
ATOM   3739 2HB  SER A 248      -0.985 -10.732 -32.165  1.00 56.91           H
ATOM   3740  OG  SER A 248      -2.756 -10.208 -31.248  1.00 56.91           O
ATOM   3741  HG  SER A 248      -2.940  -9.472 -31.899  1.00 56.91           H
ATOM   3742  HN  SER A 248      -2.055 -12.818 -31.483  1.00 56.91           H
ATOM   3743  N   LYS A 249      -2.721 -11.712 -28.480  1.00 52.75           N
ATOM   3744  CA  LYS A 249      -3.381 -11.372 -27.231  1.00 52.75           C
ATOM   3745  C   LYS A 249      -2.715 -12.134 -26.084  1.00 52.75           C
ATOM   3746  O   LYS A 249      -2.843 -11.750 -24.922  1.00 52.75           O
ATOM   3747  HA  LYS A 249      -3.237 -10.304 -27.066  1.00 52.75           H
ATOM   3748  CB  LYS A 249      -4.888 -11.614 -27.338  1.00 52.75           C
ATOM   3749 1HB  LYS A 249      -5.072 -12.606 -27.750  1.00 52.75           H
ATOM   3750 2HB  LYS A 249      -5.334 -11.595 -26.344  1.00 52.75           H
ATOM   3751  CG  LYS A 249      -5.552 -10.557 -28.222  1.00 52.75           C
ATOM   3752 1HG  LYS A 249      -5.232  -9.563 -27.910  1.00 52.75           H
ATOM   3753 2HG  LYS A 249      -5.229 -10.687 -29.255  1.00 52.75           H
ATOM   3754  CD  LYS A 249      -7.077 -10.656 -28.143  1.00 52.75           C
ATOM   3755 1HD  LYS A 249      -7.409 -11.585 -28.606  1.00 52.75           H
ATOM   3756 2HD  LYS A 249      -7.389 -10.690 -27.099  1.00 52.75           H
ATOM   3757  CE  LYS A 249      -7.740  -9.466 -28.841  1.00 52.75           C
ATOM   3758 1HE  LYS A 249      -7.273  -8.538 -28.512  1.00 52.75           H
ATOM   3759 2HE  LYS A 249      -7.586  -9.537 -29.917  1.00 52.75           H
ATOM   3760  NZ  LYS A 249      -9.189  -9.433 -28.542  1.00 52.75           N
ATOM   3761 1HZ  LYS A 249      -9.622  -8.672 -29.054  1.00 52.75           H
ATOM   3762 2HZ  LYS A 249      -9.612 -10.311 -28.821  1.00 52.75           H
ATOM   3763 3HZ  LYS A 249      -9.326  -9.292 -27.547  1.00 52.75           H
ATOM   3764  HN  LYS A 249      -3.227 -12.344 -29.067  1.00 52.75           H
ATOM   3765  N   HIS A 250      -2.018 -13.200 -26.449  1.00 52.60           N
ATOM   3766  CA  HIS A 250      -1.399 -14.065 -25.460  1.00 52.60           C
ATOM   3767  C   HIS A 250      -0.303 -13.296 -24.720  1.00 52.60           C
ATOM   3768  O   HIS A 250      -0.086 -13.510 -23.528  1.00 52.60           O
ATOM   3769  HA  HIS A 250      -2.181 -14.339 -24.751  1.00 52.60           H
ATOM   3770  CB  HIS A 250      -0.886 -15.352 -26.108  1.00 52.60           C
ATOM   3771 1HB  HIS A 250      -0.409 -15.104 -27.056  1.00 52.60           H
ATOM   3772 2HB  HIS A 250      -0.118 -15.788 -25.469  1.00 52.60           H
ATOM   3773  CG  HIS A 250      -1.960 -16.385 -26.356  1.00 52.60           C
ATOM   3774  ND1 HIS A 250      -2.499 -17.163 -25.346  1.00 52.60           N
ATOM   3775  HD1 HIS A 250      -2.245 -17.125 -24.379  1.00 52.60           H
ATOM   3776  CD2 HIS A 250      -2.588 -16.760 -27.507  1.00 52.60           C
ATOM   3777  HD2 HIS A 250      -2.402 -16.345 -28.498  1.00 52.60           H
ATOM   3778  CE1 HIS A 250      -3.409 -17.966 -25.877  1.00 52.60           C
ATOM   3779  HE1 HIS A 250      -4.010 -18.698 -25.338  1.00 52.60           H
ATOM   3780  NE2 HIS A 250      -3.462 -17.715 -27.217  1.00 52.60           N
ATOM   3781  HN  HIS A 250      -1.874 -13.475 -27.400  1.00 52.60           H
ATOM   3782  N   LYS A 251       0.359 -12.417 -25.457  1.00 55.77           N
ATOM   3783  CA  LYS A 251       1.462 -11.653 -24.900  1.00 55.77           C
ATOM   3784  C   LYS A 251       0.935 -10.736 -23.794  1.00 55.77           C
ATOM   3785  O   LYS A 251       1.528 -10.649 -22.720  1.00 55.77           O
ATOM   3786  HA  LYS A 251       2.160 -12.363 -24.456  1.00 55.77           H
ATOM   3787  CB  LYS A 251       2.214 -10.911 -26.007  1.00 55.77           C
ATOM   3788 1HB  LYS A 251       2.250 -11.529 -26.904  1.00 55.77           H
ATOM   3789 2HB  LYS A 251       1.676 -10.000 -26.269  1.00 55.77           H
ATOM   3790  CG  LYS A 251       3.636 -10.561 -25.565  1.00 55.77           C
ATOM   3791 1HG  LYS A 251       3.600  -9.840 -24.748  1.00 55.77           H
ATOM   3792 2HG  LYS A 251       4.131 -11.453 -25.181  1.00 55.77           H
ATOM   3793  CD  LYS A 251       4.445  -9.982 -26.727  1.00 55.77           C
ATOM   3794 1HD  LYS A 251       4.359 -10.635 -27.596  1.00 55.77           H
ATOM   3795 2HD  LYS A 251       4.034  -9.014 -27.015  1.00 55.77           H
ATOM   3796  CE  LYS A 251       5.918  -9.823 -26.345  1.00 55.77           C
ATOM   3797 1HE  LYS A 251       6.023  -9.034 -25.601  1.00 55.77           H
ATOM   3798 2HE  LYS A 251       6.282 -10.743 -25.889  1.00 55.77           H
ATOM   3799  NZ  LYS A 251       6.731  -9.499 -27.539  1.00 55.77           N
ATOM   3800 1HZ  LYS A 251       7.638  -9.154 -27.246  1.00 55.77           H
ATOM   3801 2HZ  LYS A 251       6.852 -10.333 -28.102  1.00 55.77           H
ATOM   3802 3HZ  LYS A 251       6.259  -8.787 -28.086  1.00 55.77           H
ATOM   3803  HN  LYS A 251       0.153 -12.223 -26.416  1.00 55.77           H
ATOM   3804  N   ALA A 252      -0.173 -10.076 -24.095  1.00 62.50           N
ATOM   3805  CA  ALA A 252      -0.785  -9.167 -23.140  1.00 62.50           C
ATOM   3806  C   ALA A 252      -1.259  -9.959 -21.920  1.00 62.50           C
ATOM   3807  O   ALA A 252      -1.199  -9.466 -20.795  1.00 62.50           O
ATOM   3808  HA  ALA A 252      -0.023  -8.453 -22.826  1.00 62.50           H
ATOM   3809  CB  ALA A 252      -1.925  -8.405 -23.820  1.00 62.50           C
ATOM   3810 1HB  ALA A 252      -1.530  -7.836 -24.662  1.00 62.50           H
ATOM   3811 2HB  ALA A 252      -2.672  -9.112 -24.178  1.00 62.50           H
ATOM   3812 3HB  ALA A 252      -2.383  -7.723 -23.103  1.00 62.50           H
ATOM   3813  HN  ALA A 252      -0.650 -10.153 -24.970  1.00 62.50           H
ATOM   3814  N   LEU A 253      -1.720 -11.172 -22.185  1.00 62.81           N
ATOM   3815  CA  LEU A 253      -2.216 -12.032 -21.124  1.00 62.81           C
ATOM   3816  C   LEU A 253      -1.080 -12.337 -20.146  1.00 62.81           C
ATOM   3817  O   LEU A 253      -1.258 -12.243 -18.933  1.00 62.81           O
ATOM   3818  HA  LEU A 253      -2.991 -11.480 -20.591  1.00 62.81           H
ATOM   3819  CB  LEU A 253      -2.875 -13.282 -21.711  1.00 62.81           C
ATOM   3820 1HB  LEU A 253      -3.637 -12.967 -22.424  1.00 62.81           H
ATOM   3821 2HB  LEU A 253      -2.122 -13.835 -22.273  1.00 62.81           H
ATOM   3822  CG  LEU A 253      -3.521 -14.236 -20.704  1.00 62.81           C
ATOM   3823  HG  LEU A 253      -2.776 -14.495 -19.952  1.00 62.81           H
ATOM   3824  CD1 LEU A 253      -4.683 -13.558 -19.975  1.00 62.81           C
ATOM   3825 1HD1 LEU A 253      -4.315 -12.682 -19.440  1.00 62.81           H
ATOM   3826 2HD1 LEU A 253      -5.437 -13.251 -20.699  1.00 62.81           H
ATOM   3827 3HD1 LEU A 253      -5.124 -14.258 -19.265  1.00 62.81           H
ATOM   3828  CD2 LEU A 253      -3.951 -15.539 -21.381  1.00 62.81           C
ATOM   3829 1HD2 LEU A 253      -4.673 -15.318 -22.167  1.00 62.81           H
ATOM   3830 2HD2 LEU A 253      -3.079 -16.028 -21.816  1.00 62.81           H
ATOM   3831 3HD2 LEU A 253      -4.408 -16.198 -20.643  1.00 62.81           H
ATOM   3832  HN  LEU A 253      -1.757 -11.569 -23.102  1.00 62.81           H
ATOM   3833  N   LYS A 254       0.064 -12.696 -20.712  1.00 63.16           N
ATOM   3834  CA  LYS A 254       1.205 -13.092 -19.905  1.00 63.16           C
ATOM   3835  C   LYS A 254       1.561 -11.958 -18.941  1.00 63.16           C
ATOM   3836  O   LYS A 254       1.862 -12.203 -17.774  1.00 63.16           O
ATOM   3837  HA  LYS A 254       0.906 -13.962 -19.319  1.00 63.16           H
ATOM   3838  CB  LYS A 254       2.368 -13.527 -20.799  1.00 63.16           C
ATOM   3839 1HB  LYS A 254       2.001 -14.190 -21.583  1.00 63.16           H
ATOM   3840 2HB  LYS A 254       2.797 -12.656 -21.294  1.00 63.16           H
ATOM   3841  CG  LYS A 254       3.448 -14.242 -19.985  1.00 63.16           C
ATOM   3842 1HG  LYS A 254       3.886 -13.548 -19.267  1.00 63.16           H
ATOM   3843 2HG  LYS A 254       2.999 -15.053 -19.411  1.00 63.16           H
ATOM   3844  CD  LYS A 254       4.543 -14.800 -20.896  1.00 63.16           C
ATOM   3845 1HD  LYS A 254       4.099 -15.458 -21.643  1.00 63.16           H
ATOM   3846 2HD  LYS A 254       5.023 -13.984 -21.436  1.00 63.16           H
ATOM   3847  CE  LYS A 254       5.590 -15.570 -20.088  1.00 63.16           C
ATOM   3848 1HE  LYS A 254       6.083 -14.897 -19.386  1.00 63.16           H
ATOM   3849 2HE  LYS A 254       5.103 -16.346 -19.498  1.00 63.16           H
ATOM   3850  NZ  LYS A 254       6.594 -16.179 -20.989  1.00 63.16           N
ATOM   3851 1HZ  LYS A 254       7.287 -16.673 -20.437  1.00 63.16           H
ATOM   3852 2HZ  LYS A 254       6.135 -16.830 -21.616  1.00 63.16           H
ATOM   3853 3HZ  LYS A 254       7.048 -15.452 -21.530  1.00 63.16           H
ATOM   3854  HN  LYS A 254       0.216 -12.719 -21.700  1.00 63.16           H
ATOM   3855  N   VAL A 255       1.516 -10.743 -19.466  1.00 62.81           N
ATOM   3856  CA  VAL A 255       1.838  -9.571 -18.669  1.00 62.81           C
ATOM   3857  C   VAL A 255       0.901  -9.508 -17.461  1.00 62.81           C
ATOM   3858  O   VAL A 255       1.357  -9.430 -16.321  1.00 62.81           O
ATOM   3859  HA  VAL A 255       2.862  -9.687 -18.313  1.00 62.81           H
ATOM   3860  CB  VAL A 255       1.777  -8.314 -19.539  1.00 62.81           C
ATOM   3861  HB  VAL A 255       0.762  -8.222 -19.925  1.00 62.81           H
ATOM   3862  CG1 VAL A 255       2.081  -7.061 -18.714  1.00 62.81           C
ATOM   3863 1HG1 VAL A 255       1.348  -6.968 -17.912  1.00 62.81           H
ATOM   3864 2HG1 VAL A 255       3.080  -7.142 -18.285  1.00 62.81           H
ATOM   3865 3HG1 VAL A 255       2.031  -6.182 -19.356  1.00 62.81           H
ATOM   3866  CG2 VAL A 255       2.727  -8.427 -20.733  1.00 62.81           C
ATOM   3867 1HG2 VAL A 255       3.748  -8.555 -20.375  1.00 62.81           H
ATOM   3868 2HG2 VAL A 255       2.445  -9.287 -21.341  1.00 62.81           H
ATOM   3869 3HG2 VAL A 255       2.664  -7.520 -21.334  1.00 62.81           H
ATOM   3870  HN  VAL A 255       1.265 -10.552 -20.415  1.00 62.81           H
ATOM   3871  N   THR A 256      -0.391  -9.544 -17.752  1.00 62.31           N
ATOM   3872  CA  THR A 256      -1.395  -9.278 -16.735  1.00 62.31           C
ATOM   3873  C   THR A 256      -1.372 -10.371 -15.665  1.00 62.31           C
ATOM   3874  O   THR A 256      -1.535 -10.087 -14.479  1.00 62.31           O
ATOM   3875  HA  THR A 256      -1.143  -8.340 -16.240  1.00 62.31           H
ATOM   3876  CB  THR A 256      -2.749  -9.139 -17.433  1.00 62.31           C
ATOM   3877  HB  THR A 256      -3.558  -9.081 -16.705  1.00 62.31           H
ATOM   3878  OG1 THR A 256      -2.799 -10.254 -18.320  1.00 62.31           O
ATOM   3879  HG1 THR A 256      -2.978 -11.093 -17.805  1.00 62.31           H
ATOM   3880  CG2 THR A 256      -2.809  -7.923 -18.360  1.00 62.31           C
ATOM   3881 1HG2 THR A 256      -2.043  -8.015 -19.129  1.00 62.31           H
ATOM   3882 2HG2 THR A 256      -2.635  -7.016 -17.781  1.00 62.31           H
ATOM   3883 3HG2 THR A 256      -3.791  -7.872 -18.829  1.00 62.31           H
ATOM   3884  HN  THR A 256      -0.754  -9.749 -18.661  1.00 62.31           H
ATOM   3885  N   ILE A 257      -1.167 -11.598 -16.121  1.00 70.92           N
ATOM   3886  CA  ILE A 257      -1.091 -12.731 -15.214  1.00 70.92           C
ATOM   3887  C   ILE A 257       0.071 -12.522 -14.241  1.00 70.92           C
ATOM   3888  O   ILE A 257      -0.088 -12.695 -13.034  1.00 70.92           O
ATOM   3889  HA  ILE A 257      -2.019 -12.756 -14.644  1.00 70.92           H
ATOM   3890  CB  ILE A 257      -1.007 -14.041 -16.000  1.00 70.92           C
ATOM   3891  HB  ILE A 257      -0.262 -13.920 -16.787  1.00 70.92           H
ATOM   3892  CG1 ILE A 257      -2.339 -14.358 -16.683  1.00 70.92           C
ATOM   3893 1HG1 ILE A 257      -3.113 -14.498 -15.929  1.00 70.92           H
ATOM   3894 2HG1 ILE A 257      -2.645 -13.513 -17.300  1.00 70.92           H
ATOM   3895  CG2 ILE A 257      -0.535 -15.188 -15.104  1.00 70.92           C
ATOM   3896 1HG2 ILE A 257       0.453 -14.955 -14.706  1.00 70.92           H
ATOM   3897 2HG2 ILE A 257      -1.237 -15.318 -14.281  1.00 70.92           H
ATOM   3898 3HG2 ILE A 257      -0.484 -16.107 -15.687  1.00 70.92           H
ATOM   3899  CD1 ILE A 257      -2.227 -15.615 -17.547  1.00 70.92           C
ATOM   3900 1HD1 ILE A 257      -1.468 -15.461 -18.315  1.00 70.92           H
ATOM   3901 2HD1 ILE A 257      -1.944 -16.462 -16.922  1.00 70.92           H
ATOM   3902 3HD1 ILE A 257      -3.187 -15.817 -18.021  1.00 70.92           H
ATOM   3903  HN  ILE A 257      -1.055 -11.823 -17.089  1.00 70.92           H
ATOM   3904  N   THR A 258       1.212 -12.152 -14.803  1.00 73.79           N
ATOM   3905  CA  THR A 258       2.420 -11.995 -14.010  1.00 73.79           C
ATOM   3906  C   THR A 258       2.199 -10.965 -12.900  1.00 73.79           C
ATOM   3907  O   THR A 258       2.543 -11.210 -11.744  1.00 73.79           O
ATOM   3908  HA  THR A 258       2.639 -12.946 -13.525  1.00 73.79           H
ATOM   3909  CB  THR A 258       3.564 -11.629 -14.958  1.00 73.79           C
ATOM   3910  HB  THR A 258       3.405 -10.645 -15.398  1.00 73.79           H
ATOM   3911  OG1 THR A 258       3.611 -12.715 -15.880  1.00 73.79           O
ATOM   3912  HG1 THR A 258       3.127 -12.471 -16.720  1.00 73.79           H
ATOM   3913  CG2 THR A 258       4.930 -11.666 -14.270  1.00 73.79           C
ATOM   3914 1HG2 THR A 258       5.117 -12.669 -13.888  1.00 73.79           H
ATOM   3915 2HG2 THR A 258       4.939 -10.955 -13.443  1.00 73.79           H
ATOM   3916 3HG2 THR A 258       5.705 -11.399 -14.987  1.00 73.79           H
ATOM   3917  HN  THR A 258       1.320 -11.961 -15.778  1.00 73.79           H
ATOM   3918  N   VAL A 259       1.626  -9.836 -13.289  1.00 68.16           N
ATOM   3919  CA  VAL A 259       1.401  -8.749 -12.352  1.00 68.16           C
ATOM   3920  C   VAL A 259       0.474  -9.229 -11.233  1.00 68.16           C
ATOM   3921  O   VAL A 259       0.724  -8.962 -10.058  1.00 68.16           O
ATOM   3922  HA  VAL A 259       2.365  -8.483 -11.918  1.00 68.16           H
ATOM   3923  CB  VAL A 259       0.860  -7.524 -13.091  1.00 68.16           C
ATOM   3924  HB  VAL A 259       0.009  -7.843 -13.692  1.00 68.16           H
ATOM   3925  CG1 VAL A 259       0.367  -6.462 -12.106  1.00 68.16           C
ATOM   3926 1HG1 VAL A 259      -0.430  -6.879 -11.491  1.00 68.16           H
ATOM   3927 2HG1 VAL A 259       1.193  -6.148 -11.467  1.00 68.16           H
ATOM   3928 3HG1 VAL A 259      -0.012  -5.602 -12.658  1.00 68.16           H
ATOM   3929  CG2 VAL A 259       1.913  -6.946 -14.039  1.00 68.16           C
ATOM   3930 1HG2 VAL A 259       2.792  -6.649 -13.467  1.00 68.16           H
ATOM   3931 2HG2 VAL A 259       2.195  -7.701 -14.773  1.00 68.16           H
ATOM   3932 3HG2 VAL A 259       1.502  -6.076 -14.551  1.00 68.16           H
ATOM   3933  HN  VAL A 259       1.318  -9.658 -14.224  1.00 68.16           H
ATOM   3934  N   LEU A 260      -0.575  -9.929 -11.637  1.00 69.76           N
ATOM   3935  CA  LEU A 260      -1.567 -10.407 -10.688  1.00 69.76           C
ATOM   3936  C   LEU A 260      -0.892 -11.333  -9.674  1.00 69.76           C
ATOM   3937  O   LEU A 260      -1.088 -11.187  -8.469  1.00 69.76           O
ATOM   3938  HA  LEU A 260      -1.956  -9.538 -10.157  1.00 69.76           H
ATOM   3939  CB  LEU A 260      -2.744 -11.052 -11.422  1.00 69.76           C
ATOM   3940 1HB  LEU A 260      -3.176 -10.313 -12.096  1.00 69.76           H
ATOM   3941 2HB  LEU A 260      -2.359 -11.862 -12.042  1.00 69.76           H
ATOM   3942  CG  LEU A 260      -3.861 -11.611 -10.538  1.00 69.76           C
ATOM   3943  HG  LEU A 260      -3.411 -12.265  -9.791  1.00 69.76           H
ATOM   3944  CD1 LEU A 260      -4.576 -10.488  -9.784  1.00 69.76           C
ATOM   3945 1HD1 LEU A 260      -3.860  -9.962  -9.152  1.00 69.76           H
ATOM   3946 2HD1 LEU A 260      -5.011  -9.790 -10.499  1.00 69.76           H
ATOM   3947 3HD1 LEU A 260      -5.365 -10.912  -9.163  1.00 69.76           H
ATOM   3948  CD2 LEU A 260      -4.834 -12.462 -11.357  1.00 69.76           C
ATOM   3949 1HD2 LEU A 260      -5.281 -11.850 -12.140  1.00 69.76           H
ATOM   3950 2HD2 LEU A 260      -4.296 -13.295 -11.808  1.00 69.76           H
ATOM   3951 3HD2 LEU A 260      -5.618 -12.846 -10.704  1.00 69.76           H
ATOM   3952  HN  LEU A 260      -0.753 -10.170 -12.591  1.00 69.76           H
ATOM   3953  N   THR A 261      -0.110 -12.264 -10.200  1.00 80.28           N
ATOM   3954  CA  THR A 261       0.505 -13.283  -9.367  1.00 80.28           C
ATOM   3955  C   THR A 261       1.434 -12.639  -8.335  1.00 80.28           C
ATOM   3956  O   THR A 261       1.411 -13.005  -7.161  1.00 80.28           O
ATOM   3957  HA  THR A 261      -0.282 -13.795  -8.813  1.00 80.28           H
ATOM   3958  CB  THR A 261       1.215 -14.280 -10.285  1.00 80.28           C
ATOM   3959  HB  THR A 261       2.049 -13.805 -10.803  1.00 80.28           H
ATOM   3960  OG1 THR A 261       0.177 -14.782 -11.121  1.00 80.28           O
ATOM   3961  HG1 THR A 261       0.089 -14.212 -11.938  1.00 80.28           H
ATOM   3962  CG2 THR A 261       1.718 -15.513  -9.533  1.00 80.28           C
ATOM   3963 1HG2 THR A 261       0.874 -16.026  -9.070  1.00 80.28           H
ATOM   3964 2HG2 THR A 261       2.424 -15.206  -8.761  1.00 80.28           H
ATOM   3965 3HG2 THR A 261       2.214 -16.188 -10.231  1.00 80.28           H
ATOM   3966  HN  THR A 261       0.105 -12.329 -11.175  1.00 80.28           H
ATOM   3967  N   VAL A 262       2.228 -11.692  -8.811  1.00 81.31           N
ATOM   3968  CA  VAL A 262       3.207 -11.038  -7.959  1.00 81.31           C
ATOM   3969  C   VAL A 262       2.483 -10.282  -6.844  1.00 81.31           C
ATOM   3970  O   VAL A 262       2.898 -10.325  -5.687  1.00 81.31           O
ATOM   3971  HA  VAL A 262       3.825 -11.817  -7.510  1.00 81.31           H
ATOM   3972  CB  VAL A 262       4.115 -10.139  -8.800  1.00 81.31           C
ATOM   3973  HB  VAL A 262       3.482  -9.446  -9.353  1.00 81.31           H
ATOM   3974  CG1 VAL A 262       5.047  -9.314  -7.909  1.00 81.31           C
ATOM   3975 1HG1 VAL A 262       4.453  -8.687  -7.244  1.00 81.31           H
ATOM   3976 2HG1 VAL A 262       5.670  -9.984  -7.316  1.00 81.31           H
ATOM   3977 3HG1 VAL A 262       5.681  -8.684  -8.532  1.00 81.31           H
ATOM   3978  CG2 VAL A 262       4.913 -10.960  -9.815  1.00 81.31           C
ATOM   3979 1HG2 VAL A 262       5.531 -11.687  -9.289  1.00 81.31           H
ATOM   3980 2HG2 VAL A 262       4.225 -11.482 -10.480  1.00 81.31           H
ATOM   3981 3HG2 VAL A 262       5.550 -10.296 -10.399  1.00 81.31           H
ATOM   3982  HN  VAL A 262       2.211 -11.371  -9.758  1.00 81.31           H
ATOM   3983  N   PHE A 263       1.411  -9.605  -7.231  1.00 73.85           N
ATOM   3984  CA  PHE A 263       0.627  -8.836  -6.280  1.00 73.85           C
ATOM   3985  C   PHE A 263       0.073  -9.735  -5.172  1.00 73.85           C
ATOM   3986  O   PHE A 263       0.267  -9.459  -3.989  1.00 73.85           O
ATOM   3987  HA  PHE A 263       1.291  -8.090  -5.842  1.00 73.85           H
ATOM   3988  CB  PHE A 263      -0.540  -8.222  -7.055  1.00 73.85           C
ATOM   3989 1HB  PHE A 263      -0.144  -7.598  -7.855  1.00 73.85           H
ATOM   3990 2HB  PHE A 263      -1.110  -9.023  -7.527  1.00 73.85           H
ATOM   3991  CG  PHE A 263      -1.486  -7.382  -6.193  1.00 73.85           C
ATOM   3992  CD1 PHE A 263      -2.612  -7.942  -5.676  1.00 73.85           C
ATOM   3993  HD1 PHE A 263      -2.841  -8.989  -5.874  1.00 73.85           H
ATOM   3994  CD2 PHE A 263      -1.200  -6.076  -5.946  1.00 73.85           C
ATOM   3995  HD2 PHE A 263      -0.297  -5.628  -6.361  1.00 73.85           H
ATOM   3996  CE1 PHE A 263      -3.489  -7.162  -4.876  1.00 73.85           C
ATOM   3997  HE1 PHE A 263      -4.392  -7.611  -4.462  1.00 73.85           H
ATOM   3998  CE2 PHE A 263      -2.077  -5.296  -5.146  1.00 73.85           C
ATOM   3999  HE2 PHE A 263      -1.848  -4.249  -4.948  1.00 73.85           H
ATOM   4000  CZ  PHE A 263      -3.203  -5.856  -4.629  1.00 73.85           C
ATOM   4001  HZ  PHE A 263      -3.877  -5.258  -4.015  1.00 73.85           H
ATOM   4002  HN  PHE A 263       1.078  -9.577  -8.174  1.00 73.85           H
ATOM   4003  N   VAL A 264      -0.605 -10.791  -5.596  1.00 82.16           N
ATOM   4004  CA  VAL A 264      -1.295 -11.662  -4.659  1.00 82.16           C
ATOM   4005  C   VAL A 264      -0.277 -12.277  -3.697  1.00 82.16           C
ATOM   4006  O   VAL A 264      -0.499 -12.305  -2.487  1.00 82.16           O
ATOM   4007  HA  VAL A 264      -1.990 -11.046  -4.088  1.00 82.16           H
ATOM   4008  CB  VAL A 264      -2.107 -12.711  -5.421  1.00 82.16           C
ATOM   4009  HB  VAL A 264      -1.437 -13.212  -6.120  1.00 82.16           H
ATOM   4010  CG1 VAL A 264      -2.668 -13.768  -4.468  1.00 82.16           C
ATOM   4011 1HG1 VAL A 264      -1.846 -14.268  -3.955  1.00 82.16           H
ATOM   4012 2HG1 VAL A 264      -3.317 -13.289  -3.735  1.00 82.16           H
ATOM   4013 3HG1 VAL A 264      -3.241 -14.502  -5.036  1.00 82.16           H
ATOM   4014  CG2 VAL A 264      -3.227 -12.055  -6.232  1.00 82.16           C
ATOM   4015 1HG2 VAL A 264      -3.895 -11.516  -5.560  1.00 82.16           H
ATOM   4016 2HG2 VAL A 264      -2.795 -11.358  -6.950  1.00 82.16           H
ATOM   4017 3HG2 VAL A 264      -3.788 -12.823  -6.764  1.00 82.16           H
ATOM   4018  HN  VAL A 264      -0.687 -11.055  -6.557  1.00 82.16           H
ATOM   4019  N   LEU A 265       0.817 -12.756  -4.270  1.00 85.43           N
ATOM   4020  CA  LEU A 265       1.804 -13.494  -3.500  1.00 85.43           C
ATOM   4021  C   LEU A 265       2.395 -12.579  -2.426  1.00 85.43           C
ATOM   4022  O   LEU A 265       2.746 -13.037  -1.340  1.00 85.43           O
ATOM   4023  HA  LEU A 265       1.285 -14.316  -3.007  1.00 85.43           H
ATOM   4024  CB  LEU A 265       2.854 -14.112  -4.426  1.00 85.43           C
ATOM   4025 1HB  LEU A 265       3.189 -13.346  -5.125  1.00 85.43           H
ATOM   4026 2HB  LEU A 265       3.718 -14.396  -3.825  1.00 85.43           H
ATOM   4027  CG  LEU A 265       2.403 -15.333  -5.230  1.00 85.43           C
ATOM   4028  HG  LEU A 265       1.518 -15.058  -5.803  1.00 85.43           H
ATOM   4029  CD1 LEU A 265       3.478 -15.756  -6.234  1.00 85.43           C
ATOM   4030 1HD1 LEU A 265       3.673 -14.936  -6.924  1.00 85.43           H
ATOM   4031 2HD1 LEU A 265       4.395 -16.007  -5.700  1.00 85.43           H
ATOM   4032 3HD1 LEU A 265       3.132 -16.626  -6.792  1.00 85.43           H
ATOM   4033  CD2 LEU A 265       2.001 -16.482  -4.303  1.00 85.43           C
ATOM   4034 1HD2 LEU A 265       2.853 -16.765  -3.685  1.00 85.43           H
ATOM   4035 2HD2 LEU A 265       1.179 -16.162  -3.663  1.00 85.43           H
ATOM   4036 3HD2 LEU A 265       1.685 -17.337  -4.900  1.00 85.43           H
ATOM   4037  HN  LEU A 265       1.034 -12.647  -5.240  1.00 85.43           H
ATOM   4038  N   SER A 266       2.485 -11.301  -2.766  1.00 87.23           N
ATOM   4039  CA  SER A 266       3.155 -10.343  -1.904  1.00 87.23           C
ATOM   4040  C   SER A 266       2.165  -9.772  -0.887  1.00 87.23           C
ATOM   4041  O   SER A 266       2.513  -9.564   0.274  1.00 87.23           O
ATOM   4042  HA  SER A 266       3.939 -10.907  -1.399  1.00 87.23           H
ATOM   4043  CB  SER A 266       3.786  -9.214  -2.721  1.00 87.23           C
ATOM   4044 1HB  SER A 266       4.203  -8.466  -2.046  1.00 87.23           H
ATOM   4045 2HB  SER A 266       4.615  -9.610  -3.308  1.00 87.23           H
ATOM   4046  OG  SER A 266       2.844  -8.593  -3.591  1.00 87.23           O
ATOM   4047  HG  SER A 266       3.016  -8.872  -4.536  1.00 87.23           H
ATOM   4048  HN  SER A 266       2.112 -10.920  -3.612  1.00 87.23           H
ATOM   4049  N   GLN A 267       0.950  -9.536  -1.360  1.00 83.26           N
ATOM   4050  CA  GLN A 267      -0.024  -8.790  -0.582  1.00 83.26           C
ATOM   4051  C   GLN A 267      -0.801  -9.733   0.340  1.00 83.26           C
ATOM   4052  O   GLN A 267      -1.232  -9.334   1.420  1.00 83.26           O
ATOM   4053  HA  GLN A 267       0.558  -8.087   0.013  1.00 83.26           H
ATOM   4054  CB  GLN A 267      -0.973  -8.010  -1.494  1.00 83.26           C
ATOM   4055 1HB  GLN A 267      -1.438  -8.690  -2.208  1.00 83.26           H
ATOM   4056 2HB  GLN A 267      -1.776  -7.573  -0.901  1.00 83.26           H
ATOM   4057  CG  GLN A 267      -0.227  -6.906  -2.245  1.00 83.26           C
ATOM   4058 1HG  GLN A 267       0.613  -7.335  -2.791  1.00 83.26           H
ATOM   4059 2HG  GLN A 267      -0.888  -6.452  -2.983  1.00 83.26           H
ATOM   4060  CD  GLN A 267       0.281  -5.833  -1.280  1.00 83.26           C
ATOM   4061  OE1 GLN A 267      -0.246  -5.636  -0.197  1.00 83.26           O
ATOM   4062  NE2 GLN A 267       1.330  -5.152  -1.731  1.00 83.26           N
ATOM   4063 1HE2 GLN A 267       1.715  -5.363  -2.630  1.00 83.26           H
ATOM   4064 2HE2 GLN A 267       1.735  -4.429  -1.172  1.00 83.26           H
ATOM   4065  HN  GLN A 267       0.629  -9.845  -2.256  1.00 83.26           H
ATOM   4066  N   PHE A 268      -0.956 -10.965  -0.121  1.00 90.04           N
ATOM   4067  CA  PHE A 268      -1.837 -11.908   0.546  1.00 90.04           C
ATOM   4068  C   PHE A 268      -1.376 -12.167   1.982  1.00 90.04           C
ATOM   4069  O   PHE A 268      -2.156 -12.029   2.923  1.00 90.04           O
ATOM   4070  HA  PHE A 268      -2.833 -11.467   0.561  1.00 90.04           H
ATOM   4071  CB  PHE A 268      -1.770 -13.218  -0.242  1.00 90.04           C
ATOM   4072 1HB  PHE A 268      -2.023 -13.017  -1.284  1.00 90.04           H
ATOM   4073 2HB  PHE A 268      -0.744 -13.586  -0.229  1.00 90.04           H
ATOM   4074  CG  PHE A 268      -2.697 -14.313   0.290  1.00 90.04           C
ATOM   4075  CD1 PHE A 268      -2.198 -15.301   1.080  1.00 90.04           C
ATOM   4076  HD1 PHE A 268      -1.138 -15.313   1.334  1.00 90.04           H
ATOM   4077  CD2 PHE A 268      -4.019 -14.298  -0.028  1.00 90.04           C
ATOM   4078  HD2 PHE A 268      -4.419 -13.506  -0.661  1.00 90.04           H
ATOM   4079  CE1 PHE A 268      -3.059 -16.317   1.573  1.00 90.04           C
ATOM   4080  HE1 PHE A 268      -2.659 -17.110   2.206  1.00 90.04           H
ATOM   4081  CE2 PHE A 268      -4.880 -15.314   0.466  1.00 90.04           C
ATOM   4082  HE2 PHE A 268      -5.939 -15.302   0.212  1.00 90.04           H
ATOM   4083  CZ  PHE A 268      -4.381 -16.302   1.256  1.00 90.04           C
ATOM   4084  HZ  PHE A 268      -5.041 -17.082   1.635  1.00 90.04           H
ATOM   4085  HN  PHE A 268      -0.494 -11.320  -0.934  1.00 90.04           H
ATOM   4086  N   PRO A 269      -0.105 -12.546   2.176  1.00 93.52           N
ATOM   4087  CA  PRO A 269       0.396 -12.847   3.519  1.00 93.52           C
ATOM   4088  C   PRO A 269       0.131 -11.716   4.500  1.00 93.52           C
ATOM   4089  O   PRO A 269      -0.309 -11.955   5.624  1.00 93.52           O
ATOM   4090  HA  PRO A 269      -0.129 -13.709   3.930  1.00 93.52           H
ATOM   4091  CB  PRO A 269       1.894 -13.074   3.305  1.00 93.52           C
ATOM   4092 1HB  PRO A 269       2.462 -12.154   3.442  1.00 93.52           H
ATOM   4093 2HB  PRO A 269       2.294 -13.802   4.010  1.00 93.52           H
ATOM   4094  CG  PRO A 269       1.973 -13.576   1.868  1.00 93.52           C
ATOM   4095 1HG  PRO A 269       2.971 -13.450   1.450  1.00 93.52           H
ATOM   4096 2HG  PRO A 269       1.743 -14.640   1.798  1.00 93.52           H
ATOM   4097  CD  PRO A 269       0.941 -12.721   1.152  1.00 93.52           C
ATOM   4098 1HD  PRO A 269       1.357 -11.763   0.838  1.00 93.52           H
ATOM   4099 2HD  PRO A 269       0.562 -13.210   0.255  1.00 93.52           H
ATOM   4100  N   TYR A 270       0.409 -10.503   4.045  1.00 91.08           N
ATOM   4101  CA  TYR A 270       0.261  -9.333   4.893  1.00 91.08           C
ATOM   4102  C   TYR A 270      -1.198  -9.139   5.310  1.00 91.08           C
ATOM   4103  O   TYR A 270      -1.487  -8.912   6.484  1.00 91.08           O
ATOM   4104  HA  TYR A 270       0.869  -9.486   5.785  1.00 91.08           H
ATOM   4105  CB  TYR A 270       0.700  -8.138   4.045  1.00 91.08           C
ATOM   4106 1HB  TYR A 270       1.767  -8.225   3.838  1.00 91.08           H
ATOM   4107 2HB  TYR A 270       0.186  -8.179   3.085  1.00 91.08           H
ATOM   4108  CG  TYR A 270       0.430  -6.780   4.695  1.00 91.08           C
ATOM   4109  CD1 TYR A 270      -0.469  -5.906   4.119  1.00 91.08           C
ATOM   4110  HD1 TYR A 270      -0.986  -6.183   3.200  1.00 91.08           H
ATOM   4111  CD2 TYR A 270       1.085  -6.430   5.858  1.00 91.08           C
ATOM   4112  HD2 TYR A 270       1.795  -7.120   6.313  1.00 91.08           H
ATOM   4113  CE1 TYR A 270      -0.724  -4.628   4.731  1.00 91.08           C
ATOM   4114  HE1 TYR A 270      -1.431  -3.928   4.286  1.00 91.08           H
ATOM   4115  CE2 TYR A 270       0.830  -5.151   6.470  1.00 91.08           C
ATOM   4116  HE2 TYR A 270       1.340  -4.862   7.389  1.00 91.08           H
ATOM   4117  CZ  TYR A 270      -0.062  -4.313   5.876  1.00 91.08           C
ATOM   4118  OH  TYR A 270      -0.302  -3.106   6.455  1.00 91.08           O
ATOM   4119  HH  TYR A 270       0.144  -3.060   7.349  1.00 91.08           H
ATOM   4120  HN  TYR A 270       0.729 -10.314   3.116  1.00 91.08           H
ATOM   4121  N   ASN A 271      -2.079  -9.236   4.326  1.00 89.49           N
ATOM   4122  CA  ASN A 271      -3.488  -8.965   4.553  1.00 89.49           C
ATOM   4123  C   ASN A 271      -4.080 -10.070   5.431  1.00 89.49           C
ATOM   4124  O   ASN A 271      -5.072  -9.852   6.124  1.00 89.49           O
ATOM   4125  HA  ASN A 271      -3.518  -7.988   5.036  1.00 89.49           H
ATOM   4126  CB  ASN A 271      -4.265  -8.941   3.235  1.00 89.49           C
ATOM   4127 1HB  ASN A 271      -3.944  -9.771   2.605  1.00 89.49           H
ATOM   4128 2HB  ASN A 271      -5.327  -9.084   3.432  1.00 89.49           H
ATOM   4129  CG  ASN A 271      -4.050  -7.619   2.496  1.00 89.49           C
ATOM   4130  OD1 ASN A 271      -4.588  -6.584   2.853  1.00 89.49           O
ATOM   4131  ND2 ASN A 271      -3.236  -7.711   1.448  1.00 89.49           N
ATOM   4132 1HD2 ASN A 271      -2.826  -8.591   1.209  1.00 89.49           H
ATOM   4133 2HD2 ASN A 271      -3.032  -6.900   0.900  1.00 89.49           H
ATOM   4134  HN  ASN A 271      -1.844  -9.493   3.388  1.00 89.49           H
ATOM   4135  N   CYS A 272      -3.446 -11.232   5.371  1.00 94.33           N
ATOM   4136  CA  CYS A 272      -3.824 -12.336   6.237  1.00 94.33           C
ATOM   4137  C   CYS A 272      -3.630 -11.895   7.689  1.00 94.33           C
ATOM   4138  O   CYS A 272      -4.525 -12.059   8.517  1.00 94.33           O
ATOM   4139  HA  CYS A 272      -4.874 -12.548   6.034  1.00 94.33           H
ATOM   4140  CB  CYS A 272      -3.032 -13.605   5.915  1.00 94.33           C
ATOM   4141 1HB  CYS A 272      -1.971 -13.370   5.836  1.00 94.33           H
ATOM   4142 2HB  CYS A 272      -3.140 -14.326   6.725  1.00 94.33           H
ATOM   4143  SG  CYS A 272      -3.629 -14.333   4.346  1.00 94.33           S
ATOM   4144  HG  CYS A 272      -3.068 -13.427   3.550  1.00 94.33           H
ATOM   4145  HN  CYS A 272      -2.689 -11.425   4.747  1.00 94.33           H
ATOM   4146  N   ILE A 273      -2.455 -11.345   7.955  1.00 93.31           N
ATOM   4147  CA  ILE A 273      -2.122 -10.902   9.298  1.00 93.31           C
ATOM   4148  C   ILE A 273      -3.014  -9.718   9.676  1.00 93.31           C
ATOM   4149  O   ILE A 273      -3.480  -9.624  10.810  1.00 93.31           O
ATOM   4150  HA  ILE A 273      -2.338 -11.727   9.977  1.00 93.31           H
ATOM   4151  CB  ILE A 273      -0.625 -10.605   9.409  1.00 93.31           C
ATOM   4152  HB  ILE A 273      -0.369  -9.857   8.659  1.00 93.31           H
ATOM   4153  CG1 ILE A 273       0.206 -11.853   9.106  1.00 93.31           C
ATOM   4154 1HG1 ILE A 273       0.005 -12.189   8.088  1.00 93.31           H
ATOM   4155 2HG1 ILE A 273       1.267 -11.610   9.158  1.00 93.31           H
ATOM   4156  CG2 ILE A 273      -0.284 -10.008  10.776  1.00 93.31           C
ATOM   4157 1HG2 ILE A 273      -0.836  -9.078  10.915  1.00 93.31           H
ATOM   4158 2HG2 ILE A 273      -0.560 -10.714  11.560  1.00 93.31           H
ATOM   4159 3HG2 ILE A 273       0.785  -9.806  10.828  1.00 93.31           H
ATOM   4160  CD1 ILE A 273      -0.114 -12.978  10.093  1.00 93.31           C
ATOM   4161 1HD1 ILE A 273       0.110 -12.647  11.106  1.00 93.31           H
ATOM   4162 2HD1 ILE A 273      -1.171 -13.235  10.020  1.00 93.31           H
ATOM   4163 3HD1 ILE A 273       0.490 -13.853   9.854  1.00 93.31           H
ATOM   4164  HN  ILE A 273      -1.738 -11.200   7.273  1.00 93.31           H
ATOM   4165  N   LEU A 274      -3.224  -8.842   8.704  1.00 90.73           N
ATOM   4166  CA  LEU A 274      -4.025  -7.652   8.929  1.00 90.73           C
ATOM   4167  C   LEU A 274      -5.441  -8.065   9.336  1.00 90.73           C
ATOM   4168  O   LEU A 274      -6.064  -7.416  10.174  1.00 90.73           O
ATOM   4169  HA  LEU A 274      -3.574  -7.106   9.757  1.00 90.73           H
ATOM   4170  CB  LEU A 274      -3.980  -6.736   7.704  1.00 90.73           C
ATOM   4171 1HB  LEU A 274      -2.991  -6.816   7.252  1.00 90.73           H
ATOM   4172 2HB  LEU A 274      -4.697  -7.106   6.972  1.00 90.73           H
ATOM   4173  CG  LEU A 274      -4.273  -5.256   7.962  1.00 90.73           C
ATOM   4174  HG  LEU A 274      -4.858  -5.179   8.879  1.00 90.73           H
ATOM   4175  CD1 LEU A 274      -2.979  -4.471   8.183  1.00 90.73           C
ATOM   4176 1HD1 LEU A 274      -2.450  -4.877   9.045  1.00 90.73           H
ATOM   4177 2HD1 LEU A 274      -2.349  -4.553   7.298  1.00 90.73           H
ATOM   4178 3HD1 LEU A 274      -3.217  -3.422   8.364  1.00 90.73           H
ATOM   4179  CD2 LEU A 274      -5.120  -4.661   6.835  1.00 90.73           C
ATOM   4180 1HD2 LEU A 274      -4.583  -4.751   5.891  1.00 90.73           H
ATOM   4181 2HD2 LEU A 274      -6.066  -5.199   6.768  1.00 90.73           H
ATOM   4182 3HD2 LEU A 274      -5.314  -3.609   7.044  1.00 90.73           H
ATOM   4183  HN  LEU A 274      -2.858  -8.937   7.778  1.00 90.73           H
ATOM   4184  N   LEU A 275      -5.908  -9.142   8.722  1.00 92.47           N
ATOM   4185  CA  LEU A 275      -7.239  -9.650   9.010  1.00 92.47           C
ATOM   4186  C   LEU A 275      -7.302 -10.103  10.470  1.00 92.47           C
ATOM   4187  O   LEU A 275      -8.247  -9.775  11.186  1.00 92.47           O
ATOM   4188  HA  LEU A 275      -7.939  -8.826   8.874  1.00 92.47           H
ATOM   4189  CB  LEU A 275      -7.624 -10.742   8.010  1.00 92.47           C
ATOM   4190 1HB  LEU A 275      -7.562 -10.325   7.005  1.00 92.47           H
ATOM   4191 2HB  LEU A 275      -6.883 -11.540   8.071  1.00 92.47           H
ATOM   4192  CG  LEU A 275      -9.012 -11.358   8.192  1.00 92.47           C
ATOM   4193  HG  LEU A 275      -9.091 -11.729   9.214  1.00 92.47           H
ATOM   4194  CD1 LEU A 275     -10.108 -10.306   8.008  1.00 92.47           C
ATOM   4195 1HD1 LEU A 275      -9.978  -9.513   8.745  1.00 92.47           H
ATOM   4196 2HD1 LEU A 275     -10.041  -9.883   7.005  1.00 92.47           H
ATOM   4197 3HD1 LEU A 275     -11.084 -10.770   8.142  1.00 92.47           H
ATOM   4198  CD2 LEU A 275      -9.207 -12.556   7.260  1.00 92.47           C
ATOM   4199 1HD2 LEU A 275      -9.100 -12.233   6.225  1.00 92.47           H
ATOM   4200 2HD2 LEU A 275      -8.456 -13.315   7.483  1.00 92.47           H
ATOM   4201 3HD2 LEU A 275     -10.202 -12.975   7.410  1.00 92.47           H
ATOM   4202  HN  LEU A 275      -5.395  -9.664   8.041  1.00 92.47           H
ATOM   4203  N   VAL A 276      -6.283 -10.850  10.869  1.00 94.28           N
ATOM   4204  CA  VAL A 276      -6.212 -11.354  12.230  1.00 94.28           C
ATOM   4205  C   VAL A 276      -6.259 -10.177  13.208  1.00 94.28           C
ATOM   4206  O   VAL A 276      -6.993 -10.214  14.194  1.00 94.28           O
ATOM   4207  HA  VAL A 276      -7.087 -11.982  12.395  1.00 94.28           H
ATOM   4208  CB  VAL A 276      -4.965 -12.223  12.402  1.00 94.28           C
ATOM   4209  HB  VAL A 276      -4.102 -11.641  12.079  1.00 94.28           H
ATOM   4210  CG1 VAL A 276      -4.755 -12.598  13.871  1.00 94.28           C
ATOM   4211 1HG1 VAL A 276      -4.633 -11.691  14.463  1.00 94.28           H
ATOM   4212 2HG1 VAL A 276      -5.621 -13.153  14.231  1.00 94.28           H
ATOM   4213 3HG1 VAL A 276      -3.862 -13.216  13.964  1.00 94.28           H
ATOM   4214  CG2 VAL A 276      -5.043 -13.474  11.523  1.00 94.28           C
ATOM   4215 1HG2 VAL A 276      -5.919 -14.059  11.802  1.00 94.28           H
ATOM   4216 2HG2 VAL A 276      -5.122 -13.178  10.477  1.00 94.28           H
ATOM   4217 3HG2 VAL A 276      -4.144 -14.074  11.665  1.00 94.28           H
ATOM   4218  HN  VAL A 276      -5.517 -11.111  10.282  1.00 94.28           H
ATOM   4219  N   GLN A 277      -5.467  -9.161  12.900  1.00 91.01           N
ATOM   4220  CA  GLN A 277      -5.385  -7.990  13.756  1.00 91.01           C
ATOM   4221  C   GLN A 277      -6.746  -7.295  13.837  1.00 91.01           C
ATOM   4222  O   GLN A 277      -7.115  -6.765  14.883  1.00 91.01           O
ATOM   4223  HA  GLN A 277      -5.104  -8.368  14.738  1.00 91.01           H
ATOM   4224  CB  GLN A 277      -4.305  -7.025  13.263  1.00 91.01           C
ATOM   4225 1HB  GLN A 277      -4.418  -6.864  12.190  1.00 91.01           H
ATOM   4226 2HB  GLN A 277      -4.430  -6.055  13.745  1.00 91.01           H
ATOM   4227  CG  GLN A 277      -2.906  -7.570  13.557  1.00 91.01           C
ATOM   4228 1HG  GLN A 277      -2.802  -7.756  14.626  1.00 91.01           H
ATOM   4229 2HG  GLN A 277      -2.771  -8.527  13.053  1.00 91.01           H
ATOM   4230  CD  GLN A 277      -1.827  -6.588  13.097  1.00 91.01           C
ATOM   4231  OE1 GLN A 277      -2.044  -5.741  12.246  1.00 91.01           O
ATOM   4232  NE2 GLN A 277      -0.655  -6.749  13.705  1.00 91.01           N
ATOM   4233 1HE2 GLN A 277      -0.543  -7.464  14.395  1.00 91.01           H
ATOM   4234 2HE2 GLN A 277       0.115  -6.154  13.472  1.00 91.01           H
ATOM   4235  HN  GLN A 277      -4.889  -9.130  12.084  1.00 91.01           H
ATOM   4236  N   THR A 278      -7.455  -7.321  12.718  1.00 91.75           N
ATOM   4237  CA  THR A 278      -8.744  -6.656  12.633  1.00 91.75           C
ATOM   4238  C   THR A 278      -9.767  -7.362  13.525  1.00 91.75           C
ATOM   4239  O   THR A 278     -10.531  -6.711  14.236  1.00 91.75           O
ATOM   4240  HA  THR A 278      -8.633  -5.641  13.016  1.00 91.75           H
ATOM   4241  CB  THR A 278      -9.154  -6.604  11.160  1.00 91.75           C
ATOM   4242  HB  THR A 278      -9.332  -7.607  10.771  1.00 91.75           H
ATOM   4243  OG1 THR A 278      -8.102  -5.878  10.532  1.00 91.75           O
ATOM   4244  HG1 THR A 278      -7.421  -6.511  10.164  1.00 91.75           H
ATOM   4245  CG2 THR A 278     -10.395  -5.740  10.928  1.00 91.75           C
ATOM   4246 1HG2 THR A 278     -10.193  -4.720  11.256  1.00 91.75           H
ATOM   4247 2HG2 THR A 278     -11.232  -6.145  11.495  1.00 91.75           H
ATOM   4248 3HG2 THR A 278     -10.642  -5.738   9.866  1.00 91.75           H
ATOM   4249  HN  THR A 278      -7.162  -7.783  11.881  1.00 91.75           H
ATOM   4250  N   ILE A 279      -9.750  -8.685  13.458  1.00 92.36           N
ATOM   4251  CA  ILE A 279     -10.666  -9.487  14.251  1.00 92.36           C
ATOM   4252  C   ILE A 279     -10.333  -9.317  15.735  1.00 92.36           C
ATOM   4253  O   ILE A 279     -11.230  -9.159  16.561  1.00 92.36           O
ATOM   4254  HA  ILE A 279     -11.671  -9.103  14.076  1.00 92.36           H
ATOM   4255  CB  ILE A 279     -10.649 -10.943  13.780  1.00 92.36           C
ATOM   4256  HB  ILE A 279      -9.616 -11.292  13.788  1.00 92.36           H
ATOM   4257  CG1 ILE A 279     -11.155 -11.060  12.341  1.00 92.36           C
ATOM   4258 1HG1 ILE A 279     -12.233 -10.901  12.317  1.00 92.36           H
ATOM   4259 2HG1 ILE A 279     -10.704 -10.279  11.729  1.00 92.36           H
ATOM   4260  CG2 ILE A 279     -11.436 -11.838  14.739  1.00 92.36           C
ATOM   4261 1HG2 ILE A 279     -10.990 -11.787  15.733  1.00 92.36           H
ATOM   4262 2HG2 ILE A 279     -12.470 -11.499  14.787  1.00 92.36           H
ATOM   4263 3HG2 ILE A 279     -11.408 -12.868  14.381  1.00 92.36           H
ATOM   4264  CD1 ILE A 279     -10.823 -12.433  11.753  1.00 92.36           C
ATOM   4265 1HD1 ILE A 279      -9.743 -12.578  11.756  1.00 92.36           H
ATOM   4266 2HD1 ILE A 279     -11.296 -13.209  12.354  1.00 92.36           H
ATOM   4267 3HD1 ILE A 279     -11.194 -12.489  10.730  1.00 92.36           H
ATOM   4268  HN  ILE A 279      -9.125  -9.208  12.877  1.00 92.36           H
ATOM   4269  N   ASP A 280      -9.041  -9.355  16.027  1.00 91.78           N
ATOM   4270  CA  ASP A 280      -8.581  -9.254  17.401  1.00 91.78           C
ATOM   4271  C   ASP A 280      -8.963  -7.883  17.963  1.00 91.78           C
ATOM   4272  O   ASP A 280      -9.275  -7.758  19.147  1.00 91.78           O
ATOM   4273  HA  ASP A 280      -9.073 -10.072  17.928  1.00 91.78           H
ATOM   4274  CB  ASP A 280      -7.060  -9.393  17.485  1.00 91.78           C
ATOM   4275 1HB  ASP A 280      -6.748 -10.317  16.999  1.00 91.78           H
ATOM   4276 2HB  ASP A 280      -6.587  -8.573  16.945  1.00 91.78           H
ATOM   4277  CG  ASP A 280      -6.588  -9.391  18.940  1.00 91.78           C
ATOM   4278  OD1 ASP A 280      -7.170 -10.171  19.726  1.00 91.78           O
ATOM   4279  OD2 ASP A 280      -5.658  -8.611  19.235  1.00 91.78           O
ATOM   4280  HN  ASP A 280      -8.316  -9.451  15.345  1.00 91.78           H
ATOM   4281  N   ALA A 281      -8.926  -6.889  17.088  1.00 91.23           N
ATOM   4282  CA  ALA A 281      -9.268  -5.533  17.481  1.00 91.23           C
ATOM   4283  C   ALA A 281     -10.707  -5.504  18.000  1.00 91.23           C
ATOM   4284  O   ALA A 281     -11.052  -4.674  18.840  1.00 91.23           O
ATOM   4285  HA  ALA A 281      -8.594  -5.241  18.287  1.00 91.23           H
ATOM   4286  CB  ALA A 281      -9.057  -4.589  16.296  1.00 91.23           C
ATOM   4287 1HB  ALA A 281      -8.013  -4.624  15.985  1.00 91.23           H
ATOM   4288 2HB  ALA A 281      -9.694  -4.898  15.467  1.00 91.23           H
ATOM   4289 3HB  ALA A 281      -9.313  -3.572  16.591  1.00 91.23           H
ATOM   4290  HN  ALA A 281      -8.668  -6.999  16.128  1.00 91.23           H
ATOM   4291  N   TYR A 282     -11.508  -6.422  17.479  1.00 78.03           N
ATOM   4292  CA  TYR A 282     -12.912  -6.487  17.849  1.00 78.03           C
ATOM   4293  C   TYR A 282     -13.138  -7.511  18.963  1.00 78.03           C
ATOM   4294  O   TYR A 282     -13.820  -7.224  19.945  1.00 78.03           O
ATOM   4295  HA  TYR A 282     -13.212  -5.501  18.205  1.00 78.03           H
ATOM   4296  CB  TYR A 282     -13.658  -6.943  16.594  1.00 78.03           C
ATOM   4297 1HB  TYR A 282     -13.379  -6.296  15.762  1.00 78.03           H
ATOM   4298 2HB  TYR A 282     -13.333  -7.951  16.336  1.00 78.03           H
ATOM   4299  CG  TYR A 282     -15.181  -6.935  16.738  1.00 78.03           C
ATOM   4300  CD1 TYR A 282     -15.857  -8.112  16.986  1.00 78.03           C
ATOM   4301  HD1 TYR A 282     -15.306  -9.048  17.079  1.00 78.03           H
ATOM   4302  CD2 TYR A 282     -15.879  -5.750  16.620  1.00 78.03           C
ATOM   4303  HD2 TYR A 282     -15.345  -4.820  16.424  1.00 78.03           H
ATOM   4304  CE1 TYR A 282     -17.291  -8.104  17.121  1.00 78.03           C
ATOM   4305  HE1 TYR A 282     -17.837  -9.027  17.317  1.00 78.03           H
ATOM   4306  CE2 TYR A 282     -17.313  -5.742  16.756  1.00 78.03           C
ATOM   4307  HE2 TYR A 282     -17.876  -4.813  16.665  1.00 78.03           H
ATOM   4308  CZ  TYR A 282     -17.948  -6.920  17.000  1.00 78.03           C
ATOM   4309  OH  TYR A 282     -19.302  -6.912  17.128  1.00 78.03           O
ATOM   4310  HH  TYR A 282     -19.631  -7.833  17.336  1.00 78.03           H
ATOM   4311  HN  TYR A 282     -11.213  -7.111  16.816  1.00 78.03           H
ATOM   4312  N   ALA A 283     -12.553  -8.684  18.772  1.00 88.98           N
ATOM   4313  CA  ALA A 283     -12.890  -9.832  19.597  1.00 88.98           C
ATOM   4314  C   ALA A 283     -11.920  -9.909  20.778  1.00 88.98           C
ATOM   4315  O   ALA A 283     -12.226 -10.524  21.798  1.00 88.98           O
ATOM   4316  HA  ALA A 283     -13.901  -9.682  19.977  1.00 88.98           H
ATOM   4317  CB  ALA A 283     -12.869 -11.100  18.741  1.00 88.98           C
ATOM   4318 1HB  ALA A 283     -13.596 -11.006  17.935  1.00 88.98           H
ATOM   4319 2HB  ALA A 283     -11.874 -11.237  18.319  1.00 88.98           H
ATOM   4320 3HB  ALA A 283     -13.122 -11.960  19.361  1.00 88.98           H
ATOM   4321  HN  ALA A 283     -11.861  -8.857  18.071  1.00 88.98           H
ATOM   4322  N   MET A 284     -10.770  -9.275  20.600  1.00 82.17           N
ATOM   4323  CA  MET A 284      -9.753  -9.266  21.637  1.00 82.17           C
ATOM   4324  C   MET A 284      -9.504 -10.677  22.174  1.00 82.17           C
ATOM   4325  O   MET A 284      -9.451 -10.883  23.385  1.00 82.17           O
ATOM   4326  HA  MET A 284      -8.849  -8.888  21.158  1.00 82.17           H
ATOM   4327  CB  MET A 284     -10.199  -8.355  22.782  1.00 82.17           C
ATOM   4328 1HB  MET A 284     -11.108  -8.751  23.234  1.00 82.17           H
ATOM   4329 2HB  MET A 284      -9.436  -8.342  23.560  1.00 82.17           H
ATOM   4330  CG  MET A 284     -10.450  -6.930  22.283  1.00 82.17           C
ATOM   4331 1HG  MET A 284      -9.527  -6.508  21.885  1.00 82.17           H
ATOM   4332 2HG  MET A 284     -11.172  -6.943  21.467  1.00 82.17           H
ATOM   4333  SD  MET A 284     -11.059  -5.914  23.619  1.00 82.17           S
ATOM   4334  CE  MET A 284     -11.310  -4.376  22.749  1.00 82.17           C
ATOM   4335 1HE  MET A 284     -10.362  -4.036  22.330  1.00 82.17           H
ATOM   4336 2HE  MET A 284     -12.029  -4.527  21.944  1.00 82.17           H
ATOM   4337 3HE  MET A 284     -11.691  -3.625  23.440  1.00 82.17           H
ATOM   4338  HN  MET A 284     -10.530  -8.776  19.767  1.00 82.17           H
ATOM   4339  N   PHE A 285      -9.358 -11.611  21.246  1.00 85.03           N
ATOM   4340  CA  PHE A 285      -9.291 -13.018  21.605  1.00 85.03           C
ATOM   4341  C   PHE A 285      -7.853 -13.434  21.921  1.00 85.03           C
ATOM   4342  O   PHE A 285      -7.622 -14.505  22.481  1.00 85.03           O
ATOM   4343  HA  PHE A 285      -9.910 -13.156  22.491  1.00 85.03           H
ATOM   4344  CB  PHE A 285      -9.785 -13.813  20.395  1.00 85.03           C
ATOM   4345 1HB  PHE A 285      -9.913 -14.855  20.685  1.00 85.03           H
ATOM   4346 2HB  PHE A 285     -10.767 -13.439  20.104  1.00 85.03           H
ATOM   4347  CG  PHE A 285      -8.852 -13.747  19.184  1.00 85.03           C
ATOM   4348  CD1 PHE A 285      -9.015 -12.770  18.252  1.00 85.03           C
ATOM   4349  HD1 PHE A 285      -9.811 -12.035  18.367  1.00 85.03           H
ATOM   4350  CD2 PHE A 285      -7.859 -14.665  19.040  1.00 85.03           C
ATOM   4351  HD2 PHE A 285      -7.728 -15.447  19.787  1.00 85.03           H
ATOM   4352  CE1 PHE A 285      -8.149 -12.709  17.128  1.00 85.03           C
ATOM   4353  HE1 PHE A 285      -8.281 -11.927  16.380  1.00 85.03           H
ATOM   4354  CE2 PHE A 285      -6.993 -14.604  17.916  1.00 85.03           C
ATOM   4355  HE2 PHE A 285      -6.197 -15.340  17.801  1.00 85.03           H
ATOM   4356  CZ  PHE A 285      -7.156 -13.627  16.984  1.00 85.03           C
ATOM   4357  HZ  PHE A 285      -6.492 -13.581  16.121  1.00 85.03           H
ATOM   4358  HN  PHE A 285      -9.287 -11.421  20.267  1.00 85.03           H
ATOM   4359  N   ILE A 286      -6.924 -12.566  21.548  1.00 86.02           N
ATOM   4360  CA  ILE A 286      -5.517 -12.816  21.813  1.00 86.02           C
ATOM   4361  C   ILE A 286      -5.177 -12.347  23.229  1.00 86.02           C
ATOM   4362  O   ILE A 286      -5.023 -11.150  23.469  1.00 86.02           O
ATOM   4363  HA  ILE A 286      -5.361 -13.894  21.760  1.00 86.02           H
ATOM   4364  CB  ILE A 286      -4.646 -12.179  20.728  1.00 86.02           C
ATOM   4365  HB  ILE A 286      -4.834 -11.105  20.726  1.00 86.02           H
ATOM   4366  CG1 ILE A 286      -5.024 -12.706  19.342  1.00 86.02           C
ATOM   4367 1HG1 ILE A 286      -4.817 -13.775  19.287  1.00 86.02           H
ATOM   4368 2HG1 ILE A 286      -6.094 -12.579  19.180  1.00 86.02           H
ATOM   4369  CG2 ILE A 286      -3.160 -12.377  21.031  1.00 86.02           C
ATOM   4370 1HG2 ILE A 286      -2.920 -11.914  21.989  1.00 86.02           H
ATOM   4371 2HG2 ILE A 286      -2.937 -13.443  21.077  1.00 86.02           H
ATOM   4372 3HG2 ILE A 286      -2.564 -11.914  20.245  1.00 86.02           H
ATOM   4373  CD1 ILE A 286      -4.246 -11.974  18.247  1.00 86.02           C
ATOM   4374 1HD1 ILE A 286      -4.474 -10.909  18.289  1.00 86.02           H
ATOM   4375 2HD1 ILE A 286      -3.177 -12.123  18.398  1.00 86.02           H
ATOM   4376 3HD1 ILE A 286      -4.534 -12.368  17.272  1.00 86.02           H
ATOM   4377  HN  ILE A 286      -7.118 -11.707  21.075  1.00 86.02           H
ATOM   4378  N   SER A 287      -5.070 -13.313  24.129  1.00 84.49           N
ATOM   4379  CA  SER A 287      -4.771 -13.012  25.518  1.00 84.49           C
ATOM   4380  C   SER A 287      -3.345 -13.454  25.854  1.00 84.49           C
ATOM   4381  O   SER A 287      -2.783 -13.033  26.864  1.00 84.49           O
ATOM   4382  HA  SER A 287      -4.867 -11.930  25.606  1.00 84.49           H
ATOM   4383  CB  SER A 287      -5.771 -13.690  26.457  1.00 84.49           C
ATOM   4384 1HB  SER A 287      -5.501 -13.475  27.491  1.00 84.49           H
ATOM   4385 2HB  SER A 287      -6.764 -13.269  26.293  1.00 84.49           H
ATOM   4386  OG  SER A 287      -5.816 -15.100  26.261  1.00 84.49           O
ATOM   4387  HG  SER A 287      -6.507 -15.507  26.859  1.00 84.49           H
ATOM   4388  HN  SER A 287      -5.184 -14.285  23.922  1.00 84.49           H
ATOM   4389  N   ASN A 288      -2.801 -14.296  24.988  1.00 85.56           N
ATOM   4390  CA  ASN A 288      -1.487 -14.869  25.225  1.00 85.56           C
ATOM   4391  C   ASN A 288      -0.419 -13.950  24.627  1.00 85.56           C
ATOM   4392  O   ASN A 288      -0.443 -13.660  23.432  1.00 85.56           O
ATOM   4393  HA  ASN A 288      -1.403 -14.955  26.308  1.00 85.56           H
ATOM   4394  CB  ASN A 288      -1.356 -16.240  24.560  1.00 85.56           C
ATOM   4395 1HB  ASN A 288      -2.214 -16.859  24.822  1.00 85.56           H
ATOM   4396 2HB  ASN A 288      -1.365 -16.126  23.476  1.00 85.56           H
ATOM   4397  CG  ASN A 288      -0.065 -16.939  24.994  1.00 85.56           C
ATOM   4398  OD1 ASN A 288       0.941 -16.314  25.286  1.00 85.56           O
ATOM   4399  ND2 ASN A 288      -0.150 -18.266  25.019  1.00 85.56           N
ATOM   4400 1HD2 ASN A 288      -1.006 -18.717  24.767  1.00 85.56           H
ATOM   4401 2HD2 ASN A 288       0.642 -18.812  25.290  1.00 85.56           H
ATOM   4402  HN  ASN A 288      -3.242 -14.587  24.139  1.00 85.56           H
ATOM   4403  N   CYS A 289       0.491 -13.516  25.487  1.00 90.47           N
ATOM   4404  CA  CYS A 289       1.514 -12.568  25.079  1.00 90.47           C
ATOM   4405  C   CYS A 289       2.391 -13.235  24.017  1.00 90.47           C
ATOM   4406  O   CYS A 289       2.804 -12.591  23.054  1.00 90.47           O
ATOM   4407  HA  CYS A 289       0.993 -11.705  24.664  1.00 90.47           H
ATOM   4408  CB  CYS A 289       2.337 -12.076  26.271  1.00 90.47           C
ATOM   4409 1HB  CYS A 289       1.679 -11.629  27.017  1.00 90.47           H
ATOM   4410 2HB  CYS A 289       2.837 -12.917  26.750  1.00 90.47           H
ATOM   4411  SG  CYS A 289       3.574 -10.848  25.713  1.00 90.47           S
ATOM   4412  HN  CYS A 289       0.537 -13.801  26.444  1.00 90.47           H
ATOM   4413  N   ALA A 290       2.650 -14.517  24.229  1.00 92.56           N
ATOM   4414  CA  ALA A 290       3.529 -15.260  23.342  1.00 92.56           C
ATOM   4415  C   ALA A 290       2.950 -15.243  21.926  1.00 92.56           C
ATOM   4416  O   ALA A 290       3.684 -15.070  20.954  1.00 92.56           O
ATOM   4417  HA  ALA A 290       4.496 -14.757  23.336  1.00 92.56           H
ATOM   4418  CB  ALA A 290       3.715 -16.680  23.879  1.00 92.56           C
ATOM   4419 1HB  ALA A 290       4.156 -16.637  24.875  1.00 92.56           H
ATOM   4420 2HB  ALA A 290       2.747 -17.179  23.932  1.00 92.56           H
ATOM   4421 3HB  ALA A 290       4.375 -17.237  23.214  1.00 92.56           H
ATOM   4422  HN  ALA A 290       2.271 -15.046  24.988  1.00 92.56           H
ATOM   4423  N   VAL A 291       1.640 -15.426  21.854  1.00 92.87           N
ATOM   4424  CA  VAL A 291       0.954 -15.431  20.573  1.00 92.87           C
ATOM   4425  C   VAL A 291       1.028 -14.034  19.954  1.00 92.87           C
ATOM   4426  O   VAL A 291       1.280 -13.894  18.758  1.00 92.87           O
ATOM   4427  HA  VAL A 291       1.477 -16.131  19.923  1.00 92.87           H
ATOM   4428  CB  VAL A 291      -0.481 -15.930  20.750  1.00 92.87           C
ATOM   4429  HB  VAL A 291      -0.979 -15.274  21.464  1.00 92.87           H
ATOM   4430  CG1 VAL A 291      -1.253 -15.861  19.431  1.00 92.87           C
ATOM   4431 1HG1 VAL A 291      -1.282 -14.829  19.081  1.00 92.87           H
ATOM   4432 2HG1 VAL A 291      -0.755 -16.483  18.686  1.00 92.87           H
ATOM   4433 3HG1 VAL A 291      -2.270 -16.222  19.585  1.00 92.87           H
ATOM   4434  CG2 VAL A 291      -0.501 -17.349  21.323  1.00 92.87           C
ATOM   4435 1HG2 VAL A 291       0.022 -18.022  20.644  1.00 92.87           H
ATOM   4436 2HG2 VAL A 291      -0.007 -17.356  22.295  1.00 92.87           H
ATOM   4437 3HG2 VAL A 291      -1.534 -17.679  21.439  1.00 92.87           H
ATOM   4438  HN  VAL A 291       1.051 -15.568  22.650  1.00 92.87           H
ATOM   4439  N   SER A 292       0.805 -13.035  20.796  1.00 93.32           N
ATOM   4440  CA  SER A 292       0.811 -11.656  20.340  1.00 93.32           C
ATOM   4441  C   SER A 292       2.182 -11.302  19.761  1.00 93.32           C
ATOM   4442  O   SER A 292       2.272 -10.658  18.716  1.00 93.32           O
ATOM   4443  HA  SER A 292       0.044 -11.605  19.566  1.00 93.32           H
ATOM   4444  CB  SER A 292       0.452 -10.698  21.477  1.00 93.32           C
ATOM   4445 1HB  SER A 292      -0.483 -11.017  21.938  1.00 93.32           H
ATOM   4446 2HB  SER A 292       1.220 -10.746  22.248  1.00 93.32           H
ATOM   4447  OG  SER A 292       0.321  -9.354  21.022  1.00 93.32           O
ATOM   4448  HG  SER A 292      -0.487  -9.267  20.438  1.00 93.32           H
ATOM   4449  HN  SER A 292       0.623 -13.157  21.772  1.00 93.32           H
ATOM   4450  N   THR A 293       3.217 -11.738  20.465  1.00 89.68           N
ATOM   4451  CA  THR A 293       4.579 -11.433  20.060  1.00 89.68           C
ATOM   4452  C   THR A 293       4.864 -12.009  18.672  1.00 89.68           C
ATOM   4453  O   THR A 293       5.421 -11.325  17.815  1.00 89.68           O
ATOM   4454  HA  THR A 293       4.681 -10.351  19.985  1.00 89.68           H
ATOM   4455  CB  THR A 293       5.522 -11.961  21.143  1.00 89.68           C
ATOM   4456  HB  THR A 293       5.423 -13.041  21.253  1.00 89.68           H
ATOM   4457  OG1 THR A 293       5.193 -11.192  22.296  1.00 89.68           O
ATOM   4458  HG1 THR A 293       4.485 -11.658  22.827  1.00 89.68           H
ATOM   4459  CG2 THR A 293       6.986 -11.610  20.866  1.00 89.68           C
ATOM   4460 1HG2 THR A 293       7.097 -10.527  20.823  1.00 89.68           H
ATOM   4461 2HG2 THR A 293       7.290 -12.045  19.914  1.00 89.68           H
ATOM   4462 3HG2 THR A 293       7.612 -12.008  21.664  1.00 89.68           H
ATOM   4463  HN  THR A 293       3.136 -12.289  21.295  1.00 89.68           H
ATOM   4464  N   ASN A 294       4.469 -13.261  18.493  1.00 91.65           N
ATOM   4465  CA  ASN A 294       4.733 -13.958  17.245  1.00 91.65           C
ATOM   4466  C   ASN A 294       3.969 -13.271  16.111  1.00 91.65           C
ATOM   4467  O   ASN A 294       4.477 -13.153  14.997  1.00 91.65           O
ATOM   4468  HA  ASN A 294       5.813 -13.906  17.111  1.00 91.65           H
ATOM   4469  CB  ASN A 294       4.265 -15.413  17.317  1.00 91.65           C
ATOM   4470 1HB  ASN A 294       3.263 -15.456  17.743  1.00 91.65           H
ATOM   4471 2HB  ASN A 294       4.202 -15.828  16.311  1.00 91.65           H
ATOM   4472  CG  ASN A 294       5.222 -16.255  18.163  1.00 91.65           C
ATOM   4473  OD1 ASN A 294       6.372 -15.908  18.377  1.00 91.65           O
ATOM   4474  ND2 ASN A 294       4.685 -17.378  18.631  1.00 91.65           N
ATOM   4475 1HD2 ASN A 294       3.734 -17.604  18.419  1.00 91.65           H
ATOM   4476 2HD2 ASN A 294       5.231 -17.996  19.196  1.00 91.65           H
ATOM   4477  HN  ASN A 294       3.979 -13.797  19.180  1.00 91.65           H
ATOM   4478  N   ILE A 295       2.760 -12.836  16.434  1.00 92.12           N
ATOM   4479  CA  ILE A 295       1.916 -12.174  15.453  1.00 92.12           C
ATOM   4480  C   ILE A 295       2.588 -10.876  15.002  1.00 92.12           C
ATOM   4481  O   ILE A 295       2.590 -10.554  13.815  1.00 92.12           O
ATOM   4482  HA  ILE A 295       1.834 -12.838  14.592  1.00 92.12           H
ATOM   4483  CB  ILE A 295       0.504 -11.976  16.008  1.00 92.12           C
ATOM   4484  HB  ILE A 295       0.588 -11.603  17.029  1.00 92.12           H
ATOM   4485  CG1 ILE A 295      -0.251 -13.305  16.073  1.00 92.12           C
ATOM   4486 1HG1 ILE A 295      -0.460 -13.658  15.063  1.00 92.12           H
ATOM   4487 2HG1 ILE A 295       0.373 -14.059  16.553  1.00 92.12           H
ATOM   4488  CG2 ILE A 295      -0.258 -10.922  15.203  1.00 92.12           C
ATOM   4489 1HG2 ILE A 295       0.273  -9.972  15.253  1.00 92.12           H
ATOM   4490 2HG2 ILE A 295      -0.333 -11.242  14.164  1.00 92.12           H
ATOM   4491 3HG2 ILE A 295      -1.259 -10.800  15.619  1.00 92.12           H
ATOM   4492  CD1 ILE A 295      -1.563 -13.153  16.847  1.00 92.12           C
ATOM   4493 1HD1 ILE A 295      -1.349 -12.823  17.863  1.00 92.12           H
ATOM   4494 2HD1 ILE A 295      -2.194 -12.416  16.351  1.00 92.12           H
ATOM   4495 3HD1 ILE A 295      -2.080 -14.112  16.878  1.00 92.12           H
ATOM   4496  HN  ILE A 295       2.357 -12.929  17.344  1.00 92.12           H
ATOM   4497  N   ASP A 296       3.141 -10.165  15.974  1.00 93.31           N
ATOM   4498  CA  ASP A 296       3.752  -8.875  15.702  1.00 93.31           C
ATOM   4499  C   ASP A 296       4.970  -9.073  14.797  1.00 93.31           C
ATOM   4500  O   ASP A 296       5.217  -8.270  13.899  1.00 93.31           O
ATOM   4501  HA  ASP A 296       2.971  -8.282  15.226  1.00 93.31           H
ATOM   4502  CB  ASP A 296       4.227  -8.207  16.994  1.00 93.31           C
ATOM   4503 1HB  ASP A 296       4.780  -8.926  17.597  1.00 93.31           H
ATOM   4504 2HB  ASP A 296       4.914  -7.395  16.757  1.00 93.31           H
ATOM   4505  CG  ASP A 296       3.043  -7.663  17.797  1.00 93.31           C
ATOM   4506  OD1 ASP A 296       1.981  -7.454  17.171  1.00 93.31           O
ATOM   4507  OD2 ASP A 296       3.227  -7.469  19.018  1.00 93.31           O
ATOM   4508  HN  ASP A 296       3.175 -10.455  16.930  1.00 93.31           H
ATOM   4509  N   ILE A 297       5.698 -10.147  15.065  1.00 92.11           N
ATOM   4510  CA  ILE A 297       6.868 -10.476  14.269  1.00 92.11           C
ATOM   4511  C   ILE A 297       6.428 -10.824  12.845  1.00 92.11           C
ATOM   4512  O   ILE A 297       7.024 -10.357  11.876  1.00 92.11           O
ATOM   4513  HA  ILE A 297       7.497  -9.587  14.228  1.00 92.11           H
ATOM   4514  CB  ILE A 297       7.685 -11.578  14.946  1.00 92.11           C
ATOM   4515  HB  ILE A 297       7.006 -12.385  15.224  1.00 92.11           H
ATOM   4516  CG1 ILE A 297       8.331 -11.067  16.236  1.00 92.11           C
ATOM   4517 1HG1 ILE A 297       9.099 -10.332  15.995  1.00 92.11           H
ATOM   4518 2HG1 ILE A 297       7.583 -10.559  16.845  1.00 92.11           H
ATOM   4519  CG2 ILE A 297       8.716 -12.167  13.982  1.00 92.11           C
ATOM   4520 1HG2 ILE A 297       8.205 -12.592  13.118  1.00 92.11           H
ATOM   4521 2HG2 ILE A 297       9.396 -11.381  13.652  1.00 92.11           H
ATOM   4522 3HG2 ILE A 297       9.283 -12.948  14.489  1.00 92.11           H
ATOM   4523  CD1 ILE A 297       8.949 -12.218  17.032  1.00 92.11           C
ATOM   4524 1HD1 ILE A 297       8.174 -12.938  17.291  1.00 92.11           H
ATOM   4525 2HD1 ILE A 297       9.713 -12.708  16.428  1.00 92.11           H
ATOM   4526 3HD1 ILE A 297       9.402 -11.827  17.943  1.00 92.11           H
ATOM   4527  HN  ILE A 297       5.501 -10.784  15.810  1.00 92.11           H
ATOM   4528  N   CYS A 298       5.388 -11.640  12.764  1.00 94.16           N
ATOM   4529  CA  CYS A 298       4.861 -12.056  11.475  1.00 94.16           C
ATOM   4530  C   CYS A 298       4.443 -10.804  10.701  1.00 94.16           C
ATOM   4531  O   CYS A 298       4.658 -10.716   9.493  1.00 94.16           O
ATOM   4532  HA  CYS A 298       5.669 -12.577  10.960  1.00 94.16           H
ATOM   4533  CB  CYS A 298       3.705 -13.045  11.628  1.00 94.16           C
ATOM   4534 1HB  CYS A 298       3.000 -12.681  12.376  1.00 94.16           H
ATOM   4535 2HB  CYS A 298       3.158 -13.127  10.689  1.00 94.16           H
ATOM   4536  SG  CYS A 298       4.346 -14.687  12.122  1.00 94.16           S
ATOM   4537  HG  CYS A 298       4.540 -14.381  13.402  1.00 94.16           H
ATOM   4538  HN  CYS A 298       4.908 -12.016  13.557  1.00 94.16           H
ATOM   4539  N   PHE A 299       3.852  -9.867  11.428  1.00 94.03           N
ATOM   4540  CA  PHE A 299       3.395  -8.628  10.824  1.00 94.03           C
ATOM   4541  C   PHE A 299       4.558  -7.869  10.182  1.00 94.03           C
ATOM   4542  O   PHE A 299       4.450  -7.404   9.049  1.00 94.03           O
ATOM   4543  HA  PHE A 299       2.668  -8.891  10.056  1.00 94.03           H
ATOM   4544  CB  PHE A 299       2.803  -7.774  11.947  1.00 94.03           C
ATOM   4545 1HB  PHE A 299       1.971  -8.313  12.400  1.00 94.03           H
ATOM   4546 2HB  PHE A 299       3.556  -7.641  12.724  1.00 94.03           H
ATOM   4547  CG  PHE A 299       2.313  -6.398  11.491  1.00 94.03           C
ATOM   4548  CD1 PHE A 299       3.078  -5.296  11.713  1.00 94.03           C
ATOM   4549  HD1 PHE A 299       4.040  -5.392  12.216  1.00 94.03           H
ATOM   4550  CD2 PHE A 299       1.112  -6.278  10.864  1.00 94.03           C
ATOM   4551  HD2 PHE A 299       0.499  -7.161  10.686  1.00 94.03           H
ATOM   4552  CE1 PHE A 299       2.623  -4.019  11.290  1.00 94.03           C
ATOM   4553  HE1 PHE A 299       3.236  -3.136  11.468  1.00 94.03           H
ATOM   4554  CE2 PHE A 299       0.657  -5.001  10.441  1.00 94.03           C
ATOM   4555  HE2 PHE A 299      -0.305  -4.905   9.938  1.00 94.03           H
ATOM   4556  CZ  PHE A 299       1.422  -3.899  10.662  1.00 94.03           C
ATOM   4557  HZ  PHE A 299       1.073  -2.919  10.337  1.00 94.03           H
ATOM   4558  HN  PHE A 299       3.686  -9.945  12.411  1.00 94.03           H
ATOM   4559  N   GLN A 300       5.644  -7.768  10.935  1.00 90.25           N
ATOM   4560  CA  GLN A 300       6.806  -7.026  10.476  1.00 90.25           C
ATOM   4561  C   GLN A 300       7.318  -7.605   9.155  1.00 90.25           C
ATOM   4562  O   GLN A 300       7.607  -6.862   8.218  1.00 90.25           O
ATOM   4563  HA  GLN A 300       6.456  -6.005  10.321  1.00 90.25           H
ATOM   4564  CB  GLN A 300       7.908  -7.022  11.537  1.00 90.25           C
ATOM   4565 1HB  GLN A 300       8.080  -8.038  11.891  1.00 90.25           H
ATOM   4566 2HB  GLN A 300       8.843  -6.676  11.095  1.00 90.25           H
ATOM   4567  CG  GLN A 300       7.532  -6.122  12.715  1.00 90.25           C
ATOM   4568 1HG  GLN A 300       7.346  -5.109  12.359  1.00 90.25           H
ATOM   4569 2HG  GLN A 300       6.604  -6.476  13.166  1.00 90.25           H
ATOM   4570  CD  GLN A 300       8.642  -6.103  13.768  1.00 90.25           C
ATOM   4571  OE1 GLN A 300       9.799  -5.844  13.482  1.00 90.25           O
ATOM   4572  NE2 GLN A 300       8.227  -6.391  14.998  1.00 90.25           N
ATOM   4573 1HE2 GLN A 300       7.262  -6.594  15.165  1.00 90.25           H
ATOM   4574 2HE2 GLN A 300       8.879  -6.404  15.756  1.00 90.25           H
ATOM   4575  HN  GLN A 300       5.737  -8.181  11.841  1.00 90.25           H
ATOM   4576  N   VAL A 301       7.416  -8.926   9.124  1.00 94.68           N
ATOM   4577  CA  VAL A 301       7.991  -9.606   7.976  1.00 94.68           C
ATOM   4578  C   VAL A 301       7.093  -9.390   6.757  1.00 94.68           C
ATOM   4579  O   VAL A 301       7.563  -8.971   5.701  1.00 94.68           O
ATOM   4580  HA  VAL A 301       8.964  -9.155   7.780  1.00 94.68           H
ATOM   4581  CB  VAL A 301       8.212 -11.085   8.302  1.00 94.68           C
ATOM   4582  HB  VAL A 301       7.253 -11.510   8.597  1.00 94.68           H
ATOM   4583  CG1 VAL A 301       8.707 -11.849   7.072  1.00 94.68           C
ATOM   4584 1HG1 VAL A 301       7.966 -11.773   6.275  1.00 94.68           H
ATOM   4585 2HG1 VAL A 301       9.650 -11.421   6.733  1.00 94.68           H
ATOM   4586 3HG1 VAL A 301       8.856 -12.897   7.331  1.00 94.68           H
ATOM   4587  CG2 VAL A 301       9.180 -11.249   9.475  1.00 94.68           C
ATOM   4588 1HG2 VAL A 301      10.140 -10.801   9.220  1.00 94.68           H
ATOM   4589 2HG2 VAL A 301       8.771 -10.755  10.356  1.00 94.68           H
ATOM   4590 3HG2 VAL A 301       9.320 -12.310   9.685  1.00 94.68           H
ATOM   4591  HN  VAL A 301       7.110  -9.527   9.862  1.00 94.68           H
ATOM   4592  N   THR A 302       5.815  -9.686   6.944  1.00 93.57           N
ATOM   4593  CA  THR A 302       4.875  -9.681   5.835  1.00 93.57           C
ATOM   4594  C   THR A 302       4.683  -8.258   5.306  1.00 93.57           C
ATOM   4595  O   THR A 302       4.505  -8.057   4.106  1.00 93.57           O
ATOM   4596  HA  THR A 302       5.300 -10.270   5.022  1.00 93.57           H
ATOM   4597  CB  THR A 302       3.576 -10.332   6.313  1.00 93.57           C
ATOM   4598  HB  THR A 302       2.828 -10.336   5.520  1.00 93.57           H
ATOM   4599  OG1 THR A 302       3.228  -9.595   7.483  1.00 93.57           O
ATOM   4600  HG1 THR A 302       2.286  -9.801   7.749  1.00 93.57           H
ATOM   4601  CG2 THR A 302       3.789 -11.759   6.822  1.00 93.57           C
ATOM   4602 1HG2 THR A 302       4.486 -11.746   7.659  1.00 93.57           H
ATOM   4603 2HG2 THR A 302       4.196 -12.374   6.019  1.00 93.57           H
ATOM   4604 3HG2 THR A 302       2.835 -12.174   7.148  1.00 93.57           H
ATOM   4605  HN  THR A 302       5.420  -9.926   7.831  1.00 93.57           H
ATOM   4606  N   GLN A 303       4.726  -7.307   6.228  1.00 90.13           N
ATOM   4607  CA  GLN A 303       4.604  -5.906   5.864  1.00 90.13           C
ATOM   4608  C   GLN A 303       5.760  -5.492   4.951  1.00 90.13           C
ATOM   4609  O   GLN A 303       5.557  -4.777   3.972  1.00 90.13           O
ATOM   4610  HA  GLN A 303       3.660  -5.828   5.325  1.00 90.13           H
ATOM   4611  CB  GLN A 303       4.545  -5.019   7.109  1.00 90.13           C
ATOM   4612 1HB  GLN A 303       3.674  -5.284   7.708  1.00 90.13           H
ATOM   4613 2HB  GLN A 303       5.424  -5.197   7.729  1.00 90.13           H
ATOM   4614  CG  GLN A 303       4.476  -3.539   6.726  1.00 90.13           C
ATOM   4615 1HG  GLN A 303       5.434  -3.222   6.313  1.00 90.13           H
ATOM   4616 2HG  GLN A 303       3.729  -3.397   5.946  1.00 90.13           H
ATOM   4617  CD  GLN A 303       4.127  -2.675   7.939  1.00 90.13           C
ATOM   4618  OE1 GLN A 303       4.915  -2.493   8.852  1.00 90.13           O
ATOM   4619  NE2 GLN A 303       2.905  -2.152   7.897  1.00 90.13           N
ATOM   4620 1HE2 GLN A 303       2.307  -2.341   7.117  1.00 90.13           H
ATOM   4621 2HE2 GLN A 303       2.583  -1.572   8.645  1.00 90.13           H
ATOM   4622  HN  GLN A 303       4.841  -7.481   7.206  1.00 90.13           H
ATOM   4623  N   THR A 304       6.948  -5.961   5.304  1.00 91.58           N
ATOM   4624  CA  THR A 304       8.144  -5.605   4.560  1.00 91.58           C
ATOM   4625  C   THR A 304       8.059  -6.136   3.128  1.00 91.58           C
ATOM   4626  O   THR A 304       8.404  -5.432   2.180  1.00 91.58           O
ATOM   4627  HA  THR A 304       8.199  -4.518   4.496  1.00 91.58           H
ATOM   4628  CB  THR A 304       9.356  -6.132   5.333  1.00 91.58           C
ATOM   4629  HB  THR A 304       9.357  -7.222   5.358  1.00 91.58           H
ATOM   4630  OG1 THR A 304       9.266  -5.488   6.601  1.00 91.58           O
ATOM   4631  HG1 THR A 304       8.851  -6.105   7.269  1.00 91.58           H
ATOM   4632  CG2 THR A 304      10.681  -5.633   4.754  1.00 91.58           C
ATOM   4633 1HG2 THR A 304      10.707  -4.544   4.791  1.00 91.58           H
ATOM   4634 2HG2 THR A 304      10.773  -5.964   3.719  1.00 91.58           H
ATOM   4635 3HG2 THR A 304      11.508  -6.037   5.339  1.00 91.58           H
ATOM   4636  HN  THR A 304       7.100  -6.572   6.081  1.00 91.58           H
ATOM   4637  N   ILE A 305       7.599  -7.373   3.015  1.00 91.42           N
ATOM   4638  CA  ILE A 305       7.437  -7.996   1.713  1.00 91.42           C
ATOM   4639  C   ILE A 305       6.468  -7.164   0.871  1.00 91.42           C
ATOM   4640  O   ILE A 305       6.668  -6.999  -0.332  1.00 91.42           O
ATOM   4641  HA  ILE A 305       8.412  -7.989   1.224  1.00 91.42           H
ATOM   4642  CB  ILE A 305       7.018  -9.459   1.867  1.00 91.42           C
ATOM   4643  HB  ILE A 305       6.145  -9.498   2.518  1.00 91.42           H
ATOM   4644  CG1 ILE A 305       8.121 -10.278   2.540  1.00 91.42           C
ATOM   4645 1HG1 ILE A 305       8.942 -10.433   1.840  1.00 91.42           H
ATOM   4646 2HG1 ILE A 305       8.525  -9.723   3.387  1.00 91.42           H
ATOM   4647  CG2 ILE A 305       6.603 -10.055   0.520  1.00 91.42           C
ATOM   4648 1HG2 ILE A 305       5.761  -9.491   0.117  1.00 91.42           H
ATOM   4649 2HG2 ILE A 305       7.441 -10.003  -0.174  1.00 91.42           H
ATOM   4650 3HG2 ILE A 305       6.309 -11.096   0.658  1.00 91.42           H
ATOM   4651  CD1 ILE A 305       7.587 -11.630   3.017  1.00 91.42           C
ATOM   4652 1HD1 ILE A 305       6.783 -11.470   3.735  1.00 91.42           H
ATOM   4653 2HD1 ILE A 305       7.206 -12.192   2.164  1.00 91.42           H
ATOM   4654 3HD1 ILE A 305       8.392 -12.191   3.492  1.00 91.42           H
ATOM   4655  HN  ILE A 305       7.338  -7.946   3.793  1.00 91.42           H
ATOM   4656  N   ALA A 306       5.438  -6.660   1.536  1.00 90.87           N
ATOM   4657  CA  ALA A 306       4.419  -5.878   0.858  1.00 90.87           C
ATOM   4658  C   ALA A 306       5.049  -4.601   0.300  1.00 90.87           C
ATOM   4659  O   ALA A 306       4.712  -4.167  -0.800  1.00 90.87           O
ATOM   4660  HA  ALA A 306       4.038  -6.477   0.030  1.00 90.87           H
ATOM   4661  CB  ALA A 306       3.270  -5.587   1.825  1.00 90.87           C
ATOM   4662 1HB  ALA A 306       2.838  -6.527   2.169  1.00 90.87           H
ATOM   4663 2HB  ALA A 306       3.648  -5.027   2.680  1.00 90.87           H
ATOM   4664 3HB  ALA A 306       2.506  -5.001   1.316  1.00 90.87           H
ATOM   4665  HN  ALA A 306       5.295  -6.780   2.519  1.00 90.87           H
ATOM   4666  N   PHE A 307       5.954  -4.034   1.085  1.00 89.60           N
ATOM   4667  CA  PHE A 307       6.605  -2.793   0.702  1.00 89.60           C
ATOM   4668  C   PHE A 307       7.506  -3.000  -0.517  1.00 89.60           C
ATOM   4669  O   PHE A 307       7.576  -2.141  -1.395  1.00 89.60           O
ATOM   4670  HA  PHE A 307       5.820  -2.079   0.454  1.00 89.60           H
ATOM   4671  CB  PHE A 307       7.465  -2.354   1.889  1.00 89.60           C
ATOM   4672 1HB  PHE A 307       8.076  -3.196   2.213  1.00 89.60           H
ATOM   4673 2HB  PHE A 307       8.149  -1.572   1.559  1.00 89.60           H
ATOM   4674  CG  PHE A 307       6.660  -1.837   3.083  1.00 89.60           C
ATOM   4675  CD1 PHE A 307       5.308  -1.726   2.994  1.00 89.60           C
ATOM   4676  HD1 PHE A 307       4.797  -2.005   2.073  1.00 89.60           H
ATOM   4677  CD2 PHE A 307       7.297  -1.490   4.233  1.00 89.60           C
ATOM   4678  HD2 PHE A 307       8.381  -1.579   4.304  1.00 89.60           H
ATOM   4679  CE1 PHE A 307       4.561  -1.246   4.103  1.00 89.60           C
ATOM   4680  HE1 PHE A 307       3.477  -1.157   4.032  1.00 89.60           H
ATOM   4681  CE2 PHE A 307       6.551  -1.010   5.341  1.00 89.60           C
ATOM   4682  HE2 PHE A 307       7.061  -0.731   6.263  1.00 89.60           H
ATOM   4683  CZ  PHE A 307       5.198  -0.898   5.253  1.00 89.60           C
ATOM   4684  HZ  PHE A 307       4.625  -0.530   6.104  1.00 89.60           H
ATOM   4685  HN  PHE A 307       6.243  -4.409   1.966  1.00 89.60           H
ATOM   4686  N   PHE A 308       8.175  -4.144  -0.532  1.00 85.94           N
ATOM   4687  CA  PHE A 308       9.016  -4.505  -1.660  1.00 85.94           C
ATOM   4688  C   PHE A 308       8.202  -4.566  -2.954  1.00 85.94           C
ATOM   4689  O   PHE A 308       8.686  -4.178  -4.015  1.00 85.94           O
ATOM   4690  HA  PHE A 308       9.782  -3.735  -1.751  1.00 85.94           H
ATOM   4691  CB  PHE A 308       9.588  -5.893  -1.365  1.00 85.94           C
ATOM   4692 1HB  PHE A 308       8.880  -6.442  -0.745  1.00 85.94           H
ATOM   4693 2HB  PHE A 308       9.683  -6.442  -2.302  1.00 85.94           H
ATOM   4694  CG  PHE A 308      10.948  -5.870  -0.665  1.00 85.94           C
ATOM   4695  CD1 PHE A 308      12.064  -5.518  -1.358  1.00 85.94           C
ATOM   4696  HD1 PHE A 308      11.990  -5.253  -2.412  1.00 85.94           H
ATOM   4697  CD2 PHE A 308      11.041  -6.201   0.651  1.00 85.94           C
ATOM   4698  HD2 PHE A 308      10.146  -6.483   1.206  1.00 85.94           H
ATOM   4699  CE1 PHE A 308      13.326  -5.496  -0.708  1.00 85.94           C
ATOM   4700  HE1 PHE A 308      14.221  -5.215  -1.263  1.00 85.94           H
ATOM   4701  CE2 PHE A 308      12.303  -6.179   1.301  1.00 85.94           C
ATOM   4702  HE2 PHE A 308      12.378  -6.445   2.356  1.00 85.94           H
ATOM   4703  CZ  PHE A 308      13.419  -5.827   0.608  1.00 85.94           C
ATOM   4704  HZ  PHE A 308      14.388  -5.811   1.107  1.00 85.94           H
ATOM   4705  HN  PHE A 308       8.148  -4.817   0.208  1.00 85.94           H
ATOM   4706  N   HIS A 309       6.978  -5.056  -2.822  1.00 73.75           N
ATOM   4707  CA  HIS A 309       6.095  -5.181  -3.969  1.00 73.75           C
ATOM   4708  C   HIS A 309       5.791  -3.793  -4.537  1.00 73.75           C
ATOM   4709  O   HIS A 309       5.811  -3.598  -5.752  1.00 73.75           O
ATOM   4710  HA  HIS A 309       6.635  -5.761  -4.718  1.00 73.75           H
ATOM   4711  CB  HIS A 309       4.831  -5.960  -3.599  1.00 73.75           C
ATOM   4712 1HB  HIS A 309       5.118  -6.941  -3.222  1.00 73.75           H
ATOM   4713 2HB  HIS A 309       4.322  -5.442  -2.786  1.00 73.75           H
ATOM   4714  CG  HIS A 309       3.863  -6.140  -4.745  1.00 73.75           C
ATOM   4715  ND1 HIS A 309       4.160  -6.895  -5.866  1.00 73.75           N
ATOM   4716  HD1 HIS A 309       5.016  -7.385  -6.031  1.00 73.75           H
ATOM   4717  CD2 HIS A 309       2.601  -5.656  -4.930  1.00 73.75           C
ATOM   4718  HD2 HIS A 309       2.055  -5.019  -4.235  1.00 73.75           H
ATOM   4719  CE1 HIS A 309       3.118  -6.860  -6.682  1.00 73.75           C
ATOM   4720  HE1 HIS A 309       3.044  -7.358  -7.649  1.00 73.75           H
ATOM   4721  NE2 HIS A 309       2.153  -6.091  -6.101  1.00 73.75           N
ATOM   4722  HN  HIS A 309       6.589  -5.365  -1.954  1.00 73.75           H
ATOM   4723  N   SER A 310       5.518  -2.865  -3.632  1.00 78.19           N
ATOM   4724  CA  SER A 310       5.101  -1.532  -4.030  1.00 78.19           C
ATOM   4725  C   SER A 310       6.203  -0.863  -4.855  1.00 78.19           C
ATOM   4726  O   SER A 310       5.916  -0.105  -5.780  1.00 78.19           O
ATOM   4727  HA  SER A 310       4.206  -1.677  -4.634  1.00 78.19           H
ATOM   4728  CB  SER A 310       4.759  -0.675  -2.809  1.00 78.19           C
ATOM   4729 1HB  SER A 310       5.648  -0.555  -2.190  1.00 78.19           H
ATOM   4730 2HB  SER A 310       4.462   0.322  -3.137  1.00 78.19           H
ATOM   4731  OG  SER A 310       3.712  -1.249  -2.031  1.00 78.19           O
ATOM   4732  HG  SER A 310       3.555  -0.698  -1.211  1.00 78.19           H
ATOM   4733  HN  SER A 310       5.578  -3.013  -2.645  1.00 78.19           H
ATOM   4734  N   CYS A 311       7.439  -1.169  -4.491  1.00 81.56           N
ATOM   4735  CA  CYS A 311       8.585  -0.566  -5.151  1.00 81.56           C
ATOM   4736  C   CYS A 311       8.827  -1.309  -6.466  1.00 81.56           C
ATOM   4737  O   CYS A 311       9.408  -0.755  -7.398  1.00 81.56           O
ATOM   4738  HA  CYS A 311       8.326   0.476  -5.337  1.00 81.56           H
ATOM   4739  CB  CYS A 311       9.824  -0.575  -4.254  1.00 81.56           C
ATOM   4740 1HB  CYS A 311      10.553   0.148  -4.620  1.00 81.56           H
ATOM   4741 2HB  CYS A 311       9.553  -0.270  -3.243  1.00 81.56           H
ATOM   4742  SG  CYS A 311      10.563  -2.248  -4.224  1.00 81.56           S
ATOM   4743  HG  CYS A 311       9.413  -2.907  -4.114  1.00 81.56           H
ATOM   4744  HN  CYS A 311       7.664  -1.815  -3.761  1.00 81.56           H
ATOM   4745  N   LEU A 312       8.370  -2.552  -6.500  1.00 80.18           N
ATOM   4746  CA  LEU A 312       8.667  -3.429  -7.620  1.00 80.18           C
ATOM   4747  C   LEU A 312       7.625  -3.215  -8.719  1.00 80.18           C
ATOM   4748  O   LEU A 312       7.916  -3.401  -9.900  1.00 80.18           O
ATOM   4749  HA  LEU A 312       9.644  -3.142  -8.009  1.00 80.18           H
ATOM   4750  CB  LEU A 312       8.776  -4.881  -7.150  1.00 80.18           C
ATOM   4751 1HB  LEU A 312       7.940  -5.089  -6.481  1.00 80.18           H
ATOM   4752 2HB  LEU A 312       8.662  -5.532  -8.016  1.00 80.18           H
ATOM   4753  CG  LEU A 312      10.073  -5.258  -6.431  1.00 80.18           C
ATOM   4754  HG  LEU A 312      10.201  -4.586  -5.582  1.00 80.18           H
ATOM   4755  CD1 LEU A 312       9.998  -6.681  -5.874  1.00 80.18           C
ATOM   4756 1HD1 LEU A 312       9.173  -6.750  -5.165  1.00 80.18           H
ATOM   4757 2HD1 LEU A 312       9.835  -7.383  -6.692  1.00 80.18           H
ATOM   4758 3HD1 LEU A 312      10.933  -6.923  -5.369  1.00 80.18           H
ATOM   4759  CD2 LEU A 312      11.284  -5.064  -7.347  1.00 80.18           C
ATOM   4760 1HD2 LEU A 312      11.176  -5.695  -8.229  1.00 80.18           H
ATOM   4761 2HD2 LEU A 312      11.344  -4.020  -7.653  1.00 80.18           H
ATOM   4762 3HD2 LEU A 312      12.192  -5.339  -6.812  1.00 80.18           H
ATOM   4763  HN  LEU A 312       7.808  -2.961  -5.781  1.00 80.18           H
ATOM   4764  N   ASN A 313       6.432  -2.828  -8.292  1.00 71.40           N
ATOM   4765  CA  ASN A 313       5.293  -2.782  -9.194  1.00 71.40           C
ATOM   4766  C   ASN A 313       5.676  -2.002 -10.453  1.00 71.40           C
ATOM   4767  O   ASN A 313       5.678  -2.553 -11.552  1.00 71.40           O
ATOM   4768  HA  ASN A 313       5.054  -3.824  -9.406  1.00 71.40           H
ATOM   4769  CB  ASN A 313       4.104  -2.074  -8.542  1.00 71.40           C
ATOM   4770 1HB  ASN A 313       4.463  -1.348  -7.813  1.00 71.40           H
ATOM   4771 2HB  ASN A 313       3.549  -1.518  -9.298  1.00 71.40           H
ATOM   4772  CG  ASN A 313       3.176  -3.078  -7.856  1.00 71.40           C
ATOM   4773  OD1 ASN A 313       3.046  -4.221  -8.264  1.00 71.40           O
ATOM   4774  ND2 ASN A 313       2.540  -2.590  -6.795  1.00 71.40           N
ATOM   4775 1HD2 ASN A 313       2.691  -1.643  -6.514  1.00 71.40           H
ATOM   4776 2HD2 ASN A 313       1.910  -3.171  -6.279  1.00 71.40           H
ATOM   4777  HN  ASN A 313       6.238  -2.549  -7.352  1.00 71.40           H
ATOM   4778  N   PRO A 314       6.005  -0.710 -10.317  1.00 69.84           N
ATOM   4779  CA  PRO A 314       6.261   0.131 -11.489  1.00 69.84           C
ATOM   4780  C   PRO A 314       7.294  -0.478 -12.422  1.00 69.84           C
ATOM   4781  O   PRO A 314       7.147  -0.417 -13.642  1.00 69.84           O
ATOM   4782  HA  PRO A 314       5.355   0.223 -12.088  1.00 69.84           H
ATOM   4783  CB  PRO A 314       6.747   1.452 -10.889  1.00 69.84           C
ATOM   4784 1HB  PRO A 314       7.833   1.476 -10.799  1.00 69.84           H
ATOM   4785 2HB  PRO A 314       6.460   2.303 -11.506  1.00 69.84           H
ATOM   4786  CG  PRO A 314       6.068   1.491  -9.525  1.00 69.84           C
ATOM   4787 1HG  PRO A 314       6.573   2.173  -8.841  1.00 69.84           H
ATOM   4788 2HG  PRO A 314       5.036   1.836  -9.596  1.00 69.84           H
ATOM   4789  CD  PRO A 314       6.155   0.046  -9.061  1.00 69.84           C
ATOM   4790 1HD  PRO A 314       7.109  -0.166  -8.577  1.00 69.84           H
ATOM   4791 2HD  PRO A 314       5.375  -0.195  -8.339  1.00 69.84           H
ATOM   4792  N   VAL A 315       8.322  -1.056 -11.818  1.00 70.37           N
ATOM   4793  CA  VAL A 315       9.426  -1.610 -12.585  1.00 70.37           C
ATOM   4794  C   VAL A 315       8.917  -2.776 -13.435  1.00 70.37           C
ATOM   4795  O   VAL A 315       9.298  -2.915 -14.596  1.00 70.37           O
ATOM   4796  HA  VAL A 315       9.792  -0.826 -13.248  1.00 70.37           H
ATOM   4797  CB  VAL A 315      10.567  -2.008 -11.646  1.00 70.37           C
ATOM   4798  HB  VAL A 315      10.199  -2.791 -10.984  1.00 70.37           H
ATOM   4799  CG1 VAL A 315      11.750  -2.575 -12.433  1.00 70.37           C
ATOM   4800 1HG1 VAL A 315      11.429  -3.458 -12.986  1.00 70.37           H
ATOM   4801 2HG1 VAL A 315      12.118  -1.823 -13.130  1.00 70.37           H
ATOM   4802 3HG1 VAL A 315      12.547  -2.850 -11.741  1.00 70.37           H
ATOM   4803  CG2 VAL A 315      11.002  -0.824 -10.779  1.00 70.37           C
ATOM   4804 1HG2 VAL A 315      11.343  -0.011 -11.420  1.00 70.37           H
ATOM   4805 2HG2 VAL A 315      10.158  -0.484 -10.179  1.00 70.37           H
ATOM   4806 3HG2 VAL A 315      11.814  -1.135 -10.122  1.00 70.37           H
ATOM   4807  HN  VAL A 315       8.408  -1.149 -10.827  1.00 70.37           H
ATOM   4808  N   LEU A 316       8.063  -3.584 -12.823  1.00 72.69           N
ATOM   4809  CA  LEU A 316       7.528  -4.755 -13.496  1.00 72.69           C
ATOM   4810  C   LEU A 316       6.832  -4.323 -14.788  1.00 72.69           C
ATOM   4811  O   LEU A 316       7.063  -4.905 -15.846  1.00 72.69           O
ATOM   4812  HA  LEU A 316       8.371  -5.396 -13.755  1.00 72.69           H
ATOM   4813  CB  LEU A 316       6.628  -5.552 -12.549  1.00 72.69           C
ATOM   4814 1HB  LEU A 316       5.934  -4.861 -12.072  1.00 72.69           H
ATOM   4815 2HB  LEU A 316       6.031  -6.243 -13.144  1.00 72.69           H
ATOM   4816  CG  LEU A 316       7.343  -6.350 -11.457  1.00 72.69           C
ATOM   4817  HG  LEU A 316       8.024  -5.678 -10.934  1.00 72.69           H
ATOM   4818  CD1 LEU A 316       6.346  -6.878 -10.423  1.00 72.69           C
ATOM   4819 1HD1 LEU A 316       5.825  -6.040  -9.960  1.00 72.69           H
ATOM   4820 2HD1 LEU A 316       5.623  -7.529 -10.914  1.00 72.69           H
ATOM   4821 3HD1 LEU A 316       6.881  -7.441  -9.658  1.00 72.69           H
ATOM   4822  CD2 LEU A 316       8.190  -7.471 -12.062  1.00 72.69           C
ATOM   4823 1HD2 LEU A 316       7.548  -8.148 -12.625  1.00 72.69           H
ATOM   4824 2HD2 LEU A 316       8.938  -7.042 -12.728  1.00 72.69           H
ATOM   4825 3HD2 LEU A 316       8.687  -8.022 -11.263  1.00 72.69           H
ATOM   4826  HN  LEU A 316       7.737  -3.448 -11.887  1.00 72.69           H
ATOM   4827  N   TYR A 317       5.993  -3.305 -14.659  1.00 59.01           N
ATOM   4828  CA  TYR A 317       5.228  -2.818 -15.793  1.00 59.01           C
ATOM   4829  C   TYR A 317       6.152  -2.283 -16.889  1.00 59.01           C
ATOM   4830  O   TYR A 317       5.878  -2.456 -18.076  1.00 59.01           O
ATOM   4831  HA  TYR A 317       4.649  -3.651 -16.191  1.00 59.01           H
ATOM   4832  CB  TYR A 317       4.370  -1.668 -15.261  1.00 59.01           C
ATOM   4833 1HB  TYR A 317       4.971  -1.064 -14.581  1.00 59.01           H
ATOM   4834 2HB  TYR A 317       4.086  -1.024 -16.093  1.00 59.01           H
ATOM   4835  CG  TYR A 317       3.104  -2.122 -14.532  1.00 59.01           C
ATOM   4836  CD1 TYR A 317       2.093  -2.750 -15.230  1.00 59.01           C
ATOM   4837  HD1 TYR A 317       2.196  -2.922 -16.302  1.00 59.01           H
ATOM   4838  CD2 TYR A 317       2.973  -1.905 -13.175  1.00 59.01           C
ATOM   4839  HD2 TYR A 317       3.772  -1.409 -12.623  1.00 59.01           H
ATOM   4840  CE1 TYR A 317       0.901  -3.177 -14.544  1.00 59.01           C
ATOM   4841  HE1 TYR A 317       0.095  -3.674 -15.084  1.00 59.01           H
ATOM   4842  CE2 TYR A 317       1.782  -2.332 -12.489  1.00 59.01           C
ATOM   4843  HE2 TYR A 317       1.666  -2.166 -11.418  1.00 59.01           H
ATOM   4844  CZ  TYR A 317       0.805  -2.948 -13.207  1.00 59.01           C
ATOM   4845  OH  TYR A 317      -0.321  -3.351 -12.559  1.00 59.01           O
ATOM   4846  HH  TYR A 317      -0.295  -3.047 -11.607  1.00 59.01           H
ATOM   4847  HN  TYR A 317       5.834  -2.818 -13.800  1.00 59.01           H
ATOM   4848  N   VAL A 318       7.228  -1.645 -16.453  1.00 64.79           N
ATOM   4849  CA  VAL A 318       8.154  -1.019 -17.380  1.00 64.79           C
ATOM   4850  C   VAL A 318       8.850  -2.101 -18.209  1.00 64.79           C
ATOM   4851  O   VAL A 318       8.889  -2.019 -19.435  1.00 64.79           O
ATOM   4852  HA  VAL A 318       7.572  -0.385 -18.049  1.00 64.79           H
ATOM   4853  CB  VAL A 318       9.136  -0.127 -16.617  1.00 64.79           C
ATOM   4854  HB  VAL A 318       9.567  -0.717 -15.809  1.00 64.79           H
ATOM   4855  CG1 VAL A 318      10.279   0.332 -17.525  1.00 64.79           C
ATOM   4856 1HG1 VAL A 318      10.817  -0.538 -17.900  1.00 64.79           H
ATOM   4857 2HG1 VAL A 318       9.873   0.897 -18.363  1.00 64.79           H
ATOM   4858 3HG1 VAL A 318      10.962   0.965 -16.957  1.00 64.79           H
ATOM   4859  CG2 VAL A 318       8.417   1.071 -15.993  1.00 64.79           C
ATOM   4860 1HG2 VAL A 318       7.946   1.662 -16.778  1.00 64.79           H
ATOM   4861 2HG2 VAL A 318       7.655   0.716 -15.299  1.00 64.79           H
ATOM   4862 3HG2 VAL A 318       9.137   1.688 -15.457  1.00 64.79           H
ATOM   4863  HN  VAL A 318       7.470  -1.553 -15.487  1.00 64.79           H
ATOM   4864  N   PHE A 319       9.382  -3.089 -17.505  1.00 62.55           N
ATOM   4865  CA  PHE A 319      10.217  -4.095 -18.140  1.00 62.55           C
ATOM   4866  C   PHE A 319       9.380  -5.024 -19.022  1.00 62.55           C
ATOM   4867  O   PHE A 319       9.869  -5.537 -20.028  1.00 62.55           O
ATOM   4868  HA  PHE A 319      10.945  -3.568 -18.757  1.00 62.55           H
ATOM   4869  CB  PHE A 319      10.858  -4.916 -17.019  1.00 62.55           C
ATOM   4870 1HB  PHE A 319      10.169  -4.962 -16.176  1.00 62.55           H
ATOM   4871 2HB  PHE A 319      11.003  -5.938 -17.369  1.00 62.55           H
ATOM   4872  CG  PHE A 319      12.200  -4.364 -16.533  1.00 62.55           C
ATOM   4873  CD1 PHE A 319      13.320  -4.540 -17.284  1.00 62.55           C
ATOM   4874  HD1 PHE A 319      13.262  -5.074 -18.232  1.00 62.55           H
ATOM   4875  CD2 PHE A 319      12.272  -3.698 -15.350  1.00 62.55           C
ATOM   4876  HD2 PHE A 319      11.374  -3.557 -14.748  1.00 62.55           H
ATOM   4877  CE1 PHE A 319      14.565  -4.027 -16.833  1.00 62.55           C
ATOM   4878  HE1 PHE A 319      15.462  -4.168 -17.434  1.00 62.55           H
ATOM   4879  CE2 PHE A 319      13.517  -3.185 -14.898  1.00 62.55           C
ATOM   4880  HE2 PHE A 319      13.575  -2.651 -13.950  1.00 62.55           H
ATOM   4881  CZ  PHE A 319      14.637  -3.361 -15.649  1.00 62.55           C
ATOM   4882  HZ  PHE A 319      15.593  -2.967 -15.303  1.00 62.55           H
ATOM   4883  HN  PHE A 319       9.251  -3.209 -16.521  1.00 62.55           H
ATOM   4884  N   VAL A 320       8.134  -5.212 -18.614  1.00 66.66           N
ATOM   4885  CA  VAL A 320       7.252  -6.138 -19.304  1.00 66.66           C
ATOM   4886  C   VAL A 320       6.680  -5.459 -20.549  1.00 66.66           C
ATOM   4887  O   VAL A 320       6.288  -6.130 -21.502  1.00 66.66           O
ATOM   4888  HA  VAL A 320       7.852  -6.993 -19.616  1.00 66.66           H
ATOM   4889  CB  VAL A 320       6.170  -6.642 -18.347  1.00 66.66           C
ATOM   4890  HB  VAL A 320       5.514  -5.804 -18.112  1.00 66.66           H
ATOM   4891  CG1 VAL A 320       5.323  -7.734 -19.004  1.00 66.66           C
ATOM   4892 1HG1 VAL A 320       4.841  -7.332 -19.895  1.00 66.66           H
ATOM   4893 2HG1 VAL A 320       5.961  -8.572 -19.281  1.00 66.66           H
ATOM   4894 3HG1 VAL A 320       4.561  -8.074 -18.302  1.00 66.66           H
ATOM   4895  CG2 VAL A 320       6.785  -7.139 -17.037  1.00 66.66           C
ATOM   4896 1HG2 VAL A 320       7.475  -7.957 -17.246  1.00 66.66           H
ATOM   4897 2HG2 VAL A 320       7.324  -6.323 -16.556  1.00 66.66           H
ATOM   4898 3HG2 VAL A 320       5.994  -7.491 -16.375  1.00 66.66           H
ATOM   4899  HN  VAL A 320       7.726  -4.746 -17.829  1.00 66.66           H
ATOM   4900  N   GLY A 321       6.650  -4.135 -20.501  1.00 67.92           N
ATOM   4901  CA  GLY A 321       6.180  -3.355 -21.633  1.00 67.92           C
ATOM   4902  C   GLY A 321       7.301  -3.137 -22.652  1.00 67.92           C
ATOM   4903  O   GLY A 321       8.260  -2.417 -22.379  1.00 67.92           O
ATOM   4904 1HA  GLY A 321       5.345  -3.867 -22.111  1.00 67.92           H
ATOM   4905 2HA  GLY A 321       5.806  -2.392 -21.286  1.00 67.92           H
ATOM   4906  HN  GLY A 321       6.939  -3.598 -19.709  1.00 67.92           H
ATOM   4907  N   GLU A 322       7.141  -3.770 -23.804  1.00 60.31           N
ATOM   4908  CA  GLU A 322       8.071  -3.571 -24.903  1.00 60.31           C
ATOM   4909  C   GLU A 322       8.134  -2.090 -25.282  1.00 60.31           C
ATOM   4910  O   GLU A 322       9.215  -1.552 -25.518  1.00 60.31           O
ATOM   4911  HA  GLU A 322       9.040  -3.898 -24.525  1.00 60.31           H
ATOM   4912  CB  GLU A 322       7.688  -4.430 -26.109  1.00 60.31           C
ATOM   4913 1HB  GLU A 322       6.609  -4.387 -26.262  1.00 60.31           H
ATOM   4914 2HB  GLU A 322       8.260  -4.115 -26.981  1.00 60.31           H
ATOM   4915  CG  GLU A 322       8.041  -5.900 -25.870  1.00 60.31           C
ATOM   4916 1HG  GLU A 322       9.080  -5.980 -25.551  1.00 60.31           H
ATOM   4917 2HG  GLU A 322       7.427  -6.298 -25.061  1.00 60.31           H
ATOM   4918  CD  GLU A 322       7.824  -6.729 -27.137  1.00 60.31           C
ATOM   4919  OE1 GLU A 322       8.609  -7.682 -27.332  1.00 60.31           O
ATOM   4920  OE2 GLU A 322       6.880  -6.391 -27.882  1.00 60.31           O
ATOM   4921  HN  GLU A 322       6.395  -4.409 -23.993  1.00 60.31           H
ATOM   4922  N   ARG A 323       6.962  -1.474 -25.330  1.00 58.39           N
ATOM   4923  CA  ARG A 323       6.869  -0.072 -25.701  1.00 58.39           C
ATOM   4924  C   ARG A 323       7.654   0.792 -24.712  1.00 58.39           C
ATOM   4925  O   ARG A 323       8.409   1.675 -25.118  1.00 58.39           O
ATOM   4926  HA  ARG A 323       7.302  -0.018 -26.699  1.00 58.39           H
ATOM   4927  CB  ARG A 323       5.412   0.394 -25.729  1.00 58.39           C
ATOM   4928 1HB  ARG A 323       4.848  -0.207 -26.443  1.00 58.39           H
ATOM   4929 2HB  ARG A 323       4.957   0.237 -24.751  1.00 58.39           H
ATOM   4930  CG  ARG A 323       5.316   1.872 -26.111  1.00 58.39           C
ATOM   4931 1HG  ARG A 323       5.827   2.479 -25.363  1.00 58.39           H
ATOM   4932 2HG  ARG A 323       5.826   2.040 -27.060  1.00 58.39           H
ATOM   4933  CD  ARG A 323       3.856   2.316 -26.224  1.00 58.39           C
ATOM   4934 1HD  ARG A 323       3.388   1.840 -27.086  1.00 58.39           H
ATOM   4935 2HD  ARG A 323       3.301   1.997 -25.342  1.00 58.39           H
ATOM   4936  NE  ARG A 323       3.784   3.788 -26.360  1.00 58.39           N
ATOM   4937  HE  ARG A 323       4.559   4.259 -26.782  1.00 58.39           H
ATOM   4938  CZ  ARG A 323       2.744   4.530 -25.954  1.00 58.39           C
ATOM   4939  NH1 ARG A 323       1.679   3.952 -25.382  1.00 58.39           N
ATOM   4940 1HH1 ARG A 323       1.655   2.961 -25.256  1.00 58.39           H
ATOM   4941 2HH1 ARG A 323       0.907   4.513 -25.082  1.00 58.39           H
ATOM   4942  NH2 ARG A 323       2.787   5.858 -26.127  1.00 58.39           N
ATOM   4943 1HH2 ARG A 323       2.019   6.426 -25.830  1.00 58.39           H
ATOM   4944 2HH2 ARG A 323       3.585   6.281 -26.555  1.00 58.39           H
ATOM   4945  HN  ARG A 323       6.090  -1.915 -25.120  1.00 58.39           H
ATOM   4946  N   PHE A 324       7.449   0.509 -23.434  1.00 67.66           N
ATOM   4947  CA  PHE A 324       8.111   1.264 -22.384  1.00 67.66           C
ATOM   4948  C   PHE A 324       9.625   1.047 -22.423  1.00 67.66           C
ATOM   4949  O   PHE A 324      10.395   1.982 -22.211  1.00 67.66           O
ATOM   4950  HA  PHE A 324       7.892   2.318 -22.557  1.00 67.66           H
ATOM   4951  CB  PHE A 324       7.567   0.747 -21.051  1.00 67.66           C
ATOM   4952 1HB  PHE A 324       7.109  -0.229 -21.210  1.00 67.66           H
ATOM   4953 2HB  PHE A 324       8.400   0.600 -20.363  1.00 67.66           H
ATOM   4954  CG  PHE A 324       6.542   1.675 -20.395  1.00 67.66           C
ATOM   4955  CD1 PHE A 324       6.960   2.723 -19.637  1.00 67.66           C
ATOM   4956  HD1 PHE A 324       8.026   2.904 -19.497  1.00 67.66           H
ATOM   4957  CD2 PHE A 324       5.212   1.450 -20.570  1.00 67.66           C
ATOM   4958  HD2 PHE A 324       4.877   0.609 -21.178  1.00 67.66           H
ATOM   4959  CE1 PHE A 324       6.009   3.584 -19.029  1.00 67.66           C
ATOM   4960  HE1 PHE A 324       6.344   4.424 -18.421  1.00 67.66           H
ATOM   4961  CE2 PHE A 324       4.260   2.311 -19.962  1.00 67.66           C
ATOM   4962  HE2 PHE A 324       3.195   2.130 -20.102  1.00 67.66           H
ATOM   4963  CZ  PHE A 324       4.679   3.359 -19.204  1.00 67.66           C
ATOM   4964  HZ  PHE A 324       3.948   4.020 -18.737  1.00 67.66           H
ATOM   4965  HN  PHE A 324       6.844  -0.220 -23.113  1.00 67.66           H
ATOM   4966  N   ARG A 325      10.005  -0.192 -22.697  1.00 67.90           N
ATOM   4967  CA  ARG A 325      11.413  -0.543 -22.773  1.00 67.90           C
ATOM   4968  C   ARG A 325      12.107   0.280 -23.860  1.00 67.90           C
ATOM   4969  O   ARG A 325      13.230   0.745 -23.670  1.00 67.90           O
ATOM   4970  HA  ARG A 325      11.813  -0.306 -21.787  1.00 67.90           H
ATOM   4971  CB  ARG A 325      11.595  -2.032 -23.076  1.00 67.90           C
ATOM   4972 1HB  ARG A 325      10.941  -2.620 -22.433  1.00 67.90           H
ATOM   4973 2HB  ARG A 325      11.297  -2.236 -24.105  1.00 67.90           H
ATOM   4974  CG  ARG A 325      13.048  -2.461 -22.865  1.00 67.90           C
ATOM   4975 1HG  ARG A 325      13.703  -1.864 -23.499  1.00 67.90           H
ATOM   4976 2HG  ARG A 325      13.341  -2.270 -21.833  1.00 67.90           H
ATOM   4977  CD  ARG A 325      13.233  -3.945 -23.186  1.00 67.90           C
ATOM   4978 1HD  ARG A 325      12.892  -4.152 -24.201  1.00 67.90           H
ATOM   4979 2HD  ARG A 325      14.291  -4.206 -23.146  1.00 67.90           H
ATOM   4980  NE  ARG A 325      12.473  -4.771 -22.221  1.00 67.90           N
ATOM   4981  HE  ARG A 325      12.006  -4.304 -21.471  1.00 67.90           H
ATOM   4982  CZ  ARG A 325      12.372  -6.105 -22.290  1.00 67.90           C
ATOM   4983  NH1 ARG A 325      12.978  -6.783 -23.274  1.00 67.90           N
ATOM   4984 1HH1 ARG A 325      13.511  -6.294 -23.964  1.00 67.90           H
ATOM   4985 2HH1 ARG A 325      12.898  -7.779 -23.318  1.00 67.90           H
ATOM   4986  NH2 ARG A 325      11.657  -6.752 -21.359  1.00 67.90           N
ATOM   4987 1HH2 ARG A 325      11.571  -7.747 -21.396  1.00 67.90           H
ATOM   4988 2HH2 ARG A 325      11.207  -6.238 -20.628  1.00 67.90           H
ATOM   4989  HN  ARG A 325       9.372  -0.948 -22.865  1.00 67.90           H
ATOM   4990  N   ARG A 326      11.410   0.435 -24.976  1.00 66.21           N
ATOM   4991  CA  ARG A 326      11.941   1.203 -26.090  1.00 66.21           C
ATOM   4992  C   ARG A 326      12.029   2.685 -25.719  1.00 66.21           C
ATOM   4993  O   ARG A 326      13.006   3.354 -26.049  1.00 66.21           O
ATOM   4994  HA  ARG A 326      12.931   0.784 -26.270  1.00 66.21           H
ATOM   4995  CB  ARG A 326      11.064   1.047 -27.334  1.00 66.21           C
ATOM   4996 1HB  ARG A 326      10.885  -0.011 -27.527  1.00 66.21           H
ATOM   4997 2HB  ARG A 326      10.091   1.507 -27.158  1.00 66.21           H
ATOM   4998  CG  ARG A 326      11.725   1.690 -28.555  1.00 66.21           C
ATOM   4999 1HG  ARG A 326      11.876   2.754 -28.373  1.00 66.21           H
ATOM   5000 2HG  ARG A 326      12.710   1.250 -28.713  1.00 66.21           H
ATOM   5001  CD  ARG A 326      10.868   1.497 -29.808  1.00 66.21           C
ATOM   5002 1HD  ARG A 326       9.841   1.801 -29.606  1.00 66.21           H
ATOM   5003 2HD  ARG A 326      11.237   2.133 -30.612  1.00 66.21           H
ATOM   5004  NE  ARG A 326      10.901   0.079 -30.230  1.00 66.21           N
ATOM   5005  HE  ARG A 326      11.571  -0.524 -29.798  1.00 66.21           H
ATOM   5006  CZ  ARG A 326      10.088  -0.448 -31.156  1.00 66.21           C
ATOM   5007  NH1 ARG A 326       9.170   0.313 -31.768  1.00 66.21           N
ATOM   5008 1HH1 ARG A 326       9.088   1.282 -31.535  1.00 66.21           H
ATOM   5009 2HH1 ARG A 326       8.567  -0.088 -32.458  1.00 66.21           H
ATOM   5010  NH2 ARG A 326      10.206  -1.747 -31.461  1.00 66.21           N
ATOM   5011 1HH2 ARG A 326       9.607  -2.156 -32.150  1.00 66.21           H
ATOM   5012 2HH2 ARG A 326      10.894  -2.308 -31.000  1.00 66.21           H
ATOM   5013  HN  ARG A 326      10.500   0.048 -25.125  1.00 66.21           H
ATOM   5014  N   ASP A 327      10.994   3.154 -25.037  1.00 74.88           N
ATOM   5015  CA  ASP A 327      10.904   4.561 -24.688  1.00 74.88           C
ATOM   5016  C   ASP A 327      11.948   4.884 -23.617  1.00 74.88           C
ATOM   5017  O   ASP A 327      12.487   5.989 -23.584  1.00 74.88           O
ATOM   5018  HA  ASP A 327      11.081   5.099 -25.619  1.00 74.88           H
ATOM   5019  CB  ASP A 327       9.524   4.900 -24.120  1.00 74.88           C
ATOM   5020 1HB  ASP A 327       9.255   4.177 -23.351  1.00 74.88           H
ATOM   5021 2HB  ASP A 327       9.554   5.879 -23.641  1.00 74.88           H
ATOM   5022  CG  ASP A 327       8.462   4.899 -25.222  1.00 74.88           C
ATOM   5023  OD1 ASP A 327       8.870   4.940 -26.403  1.00 74.88           O
ATOM   5024  OD2 ASP A 327       7.267   4.856 -24.859  1.00 74.88           O
ATOM   5025  HN  ASP A 327      10.228   2.591 -24.725  1.00 74.88           H
ATOM   5026  N   LEU A 328      12.201   3.900 -22.767  1.00 75.88           N
ATOM   5027  CA  LEU A 328      13.229   4.037 -21.749  1.00 75.88           C
ATOM   5028  C   LEU A 328      14.577   4.301 -22.422  1.00 75.88           C
ATOM   5029  O   LEU A 328      15.273   5.254 -22.074  1.00 75.88           O
ATOM   5030  HA  LEU A 328      12.971   4.903 -21.140  1.00 75.88           H
ATOM   5031  CB  LEU A 328      13.232   2.818 -20.824  1.00 75.88           C
ATOM   5032 1HB  LEU A 328      12.265   2.765 -20.322  1.00 75.88           H
ATOM   5033 2HB  LEU A 328      13.323   1.922 -21.437  1.00 75.88           H
ATOM   5034  CG  LEU A 328      14.330   2.787 -19.758  1.00 75.88           C
ATOM   5035  HG  LEU A 328      15.292   2.902 -20.257  1.00 75.88           H
ATOM   5036  CD1 LEU A 328      14.182   3.959 -18.785  1.00 75.88           C
ATOM   5037 1HD1 LEU A 328      14.254   4.898 -19.333  1.00 75.88           H
ATOM   5038 2HD1 LEU A 328      13.213   3.900 -18.290  1.00 75.88           H
ATOM   5039 3HD1 LEU A 328      14.975   3.913 -18.039  1.00 75.88           H
ATOM   5040  CD2 LEU A 328      14.354   1.440 -19.034  1.00 75.88           C
ATOM   5041 1HD2 LEU A 328      13.392   1.271 -18.550  1.00 75.88           H
ATOM   5042 2HD2 LEU A 328      14.543   0.644 -19.755  1.00 75.88           H
ATOM   5043 3HD2 LEU A 328      15.143   1.445 -18.283  1.00 75.88           H
ATOM   5044  HN  LEU A 328      11.720   3.023 -22.767  1.00 75.88           H
ATOM   5045  N   VAL A 329      14.905   3.441 -23.375  1.00 77.93           N
ATOM   5046  CA  VAL A 329      16.191   3.522 -24.046  1.00 77.93           C
ATOM   5047  C   VAL A 329      16.287   4.853 -24.795  1.00 77.93           C
ATOM   5048  O   VAL A 329      17.355   5.461 -24.851  1.00 77.93           O
ATOM   5049  HA  VAL A 329      16.965   3.494 -23.279  1.00 77.93           H
ATOM   5050  CB  VAL A 329      16.383   2.308 -24.957  1.00 77.93           C
ATOM   5051  HB  VAL A 329      15.550   2.280 -25.659  1.00 77.93           H
ATOM   5052  CG1 VAL A 329      17.676   2.429 -25.767  1.00 77.93           C
ATOM   5053 1HG1 VAL A 329      17.635   3.327 -26.385  1.00 77.93           H
ATOM   5054 2HG1 VAL A 329      18.525   2.494 -25.087  1.00 77.93           H
ATOM   5055 3HG1 VAL A 329      17.788   1.553 -26.406  1.00 77.93           H
ATOM   5056  CG2 VAL A 329      16.362   1.008 -24.151  1.00 77.93           C
ATOM   5057 1HG2 VAL A 329      17.166   1.024 -23.415  1.00 77.93           H
ATOM   5058 2HG2 VAL A 329      15.403   0.913 -23.640  1.00 77.93           H
ATOM   5059 3HG2 VAL A 329      16.500   0.161 -24.822  1.00 77.93           H
ATOM   5060  HN  VAL A 329      14.310   2.700 -23.689  1.00 77.93           H
ATOM   5061  N   LYS A 330      15.158   5.265 -25.352  1.00 73.50           N
ATOM   5062  CA  LYS A 330      15.081   6.550 -26.026  1.00 73.50           C
ATOM   5063  C   LYS A 330      15.475   7.658 -25.048  1.00 73.50           C
[truncated: 117,162 more chars]
