# Supplementary material for: Noncanonical roles of chemokine regions in CCR9 activation revealed by structural modeling and mutational mapping
Source: Nat Commun. 2025 Aug 18;16:7695. doi: 10.1038/s41467-025-62321-9 (PMC12361432; doi:10.1038/s41467-025-62321-9)
Supplement: Supplementary file 5 — Supplementary Data 3 [file 41467_2025_62321_MOESM5_ESM.zip › CCR9_CCL25_07_rnk1.pdb]

ATOM      1  N   GLU A  20      -3.971  -5.729  57.843  1.00 50.80           N
ATOM      2  CA  GLU A  20      -4.209  -6.713  56.801  1.00 50.80           C
ATOM      3  C   GLU A  20      -4.737  -8.014  57.409  1.00 50.80           C
ATOM      4  O   GLU A  20      -3.966  -8.813  57.939  1.00 50.80           O
ATOM      5  HA  GLU A  20      -4.968  -6.273  56.154  1.00 50.80           H
ATOM      6  CB  GLU A  20      -2.939  -6.965  55.985  1.00 50.80           C
ATOM      7 1HB  GLU A  20      -2.071  -6.956  56.644  1.00 50.80           H
ATOM      8 2HB  GLU A  20      -3.043  -7.893  55.422  1.00 50.80           H
ATOM      9  CG  GLU A  20      -2.721  -5.857  54.954  1.00 50.80           C
ATOM     10 1HG  GLU A  20      -3.669  -5.608  54.475  1.00 50.80           H
ATOM     11 2HG  GLU A  20      -2.370  -4.954  55.454  1.00 50.80           H
ATOM     12  CD  GLU A  20      -1.706  -6.286  53.893  1.00 50.80           C
ATOM     13  OE1 GLU A  20      -1.786  -5.735  52.774  1.00 50.80           O
ATOM     14  OE2 GLU A  20      -0.872  -7.156  54.225  1.00 50.80           O
ATOM     15  HN  GLU A  20      -4.192  -6.033  58.770  1.00 50.80           H
ATOM     16  N   SER A  21      -6.047  -8.186  57.313  1.00 59.68           N
ATOM     17  CA  SER A  21      -6.668  -9.440  57.706  1.00 59.68           C
ATOM     18  C   SER A  21      -6.027 -10.602  56.945  1.00 59.68           C
ATOM     19  O   SER A  21      -5.696 -10.471  55.768  1.00 59.68           O
ATOM     20  HA  SER A  21      -6.480  -9.532  58.775  1.00 59.68           H
ATOM     21  CB  SER A  21      -8.177  -9.409  57.454  1.00 59.68           C
ATOM     22 1HB  SER A  21      -8.621 -10.343  57.799  1.00 59.68           H
ATOM     23 2HB  SER A  21      -8.626  -8.607  58.040  1.00 59.68           H
ATOM     24  OG  SER A  21      -8.485  -9.219  56.076  1.00 59.68           O
ATOM     25  HG  SER A  21      -8.933 -10.034  55.710  1.00 59.68           H
ATOM     26  HN  SER A  21      -6.679  -7.489  56.976  1.00 59.68           H
ATOM     27  N   THR A  22      -5.870 -11.713  57.649  1.00 61.21           N
ATOM     28  CA  THR A  22      -5.249 -12.889  57.064  1.00 61.21           C
ATOM     29  C   THR A  22      -5.929 -13.249  55.741  1.00 61.21           C
ATOM     30  O   THR A  22      -5.282 -13.749  54.822  1.00 61.21           O
ATOM     31  HA  THR A  22      -4.211 -12.651  56.835  1.00 61.21           H
ATOM     32  CB  THR A  22      -5.299 -14.015  58.098  1.00 61.21           C
ATOM     33  HB  THR A  22      -5.178 -14.988  57.621  1.00 61.21           H
ATOM     34  OG1 THR A  22      -6.538 -13.812  58.773  1.00 61.21           O
ATOM     35  HG1 THR A  22      -6.796 -14.640  59.272  1.00 61.21           H
ATOM     36  CG2 THR A  22      -4.246 -13.850  59.196  1.00 61.21           C
ATOM     37 1HG2 THR A  22      -4.410 -12.907  59.717  1.00 61.21           H
ATOM     38 2HG2 THR A  22      -3.252 -13.849  58.748  1.00 61.21           H
ATOM     39 3HG2 THR A  22      -4.325 -14.675  59.903  1.00 61.21           H
ATOM     40  HN  THR A  22      -6.159 -11.818  58.601  1.00 61.21           H
ATOM     41  N   SER A  23      -7.225 -12.979  55.686  1.00 63.25           N
ATOM     42  CA  SER A  23      -7.993 -13.237  54.480  1.00 63.25           C
ATOM     43  C   SER A  23      -7.453 -12.393  53.325  1.00 63.25           C
ATOM     44  O   SER A  23      -7.328 -12.878  52.202  1.00 63.25           O
ATOM     45  HA  SER A  23      -7.858 -14.299  54.274  1.00 63.25           H
ATOM     46  CB  SER A  23      -9.479 -12.947  54.700  1.00 63.25           C
ATOM     47 1HB  SER A  23     -10.046 -13.279  53.831  1.00 63.25           H
ATOM     48 2HB  SER A  23      -9.839 -13.522  55.554  1.00 63.25           H
ATOM     49  OG  SER A  23      -9.725 -11.561  54.925  1.00 63.25           O
ATOM     50  HG  SER A  23     -10.709 -11.392  54.976  1.00 63.25           H
ATOM     51  HN  SER A  23      -7.749 -12.592  56.445  1.00 63.25           H
ATOM     52  N   SER A  24      -7.147 -11.143  53.640  1.00 69.21           N
ATOM     53  CA  SER A  24      -6.700 -10.203  52.626  1.00 69.21           C
ATOM     54  C   SER A  24      -5.354 -10.650  52.054  1.00 69.21           C
ATOM     55  O   SER A  24      -5.064 -10.415  50.882  1.00 69.21           O
ATOM     56  HA  SER A  24      -7.470 -10.224  51.854  1.00 69.21           H
ATOM     57  CB  SER A  24      -6.591  -8.788  53.197  1.00 69.21           C
ATOM     58 1HB  SER A  24      -6.864  -8.065  52.428  1.00 69.21           H
ATOM     59 2HB  SER A  24      -7.303  -8.670  54.013  1.00 69.21           H
ATOM     60  OG  SER A  24      -5.277  -8.503  53.669  1.00 69.21           O
ATOM     61  HG  SER A  24      -5.078  -9.053  54.480  1.00 69.21           H
ATOM     62  HN  SER A  24      -7.200 -10.771  54.567  1.00 69.21           H
ATOM     63  N   MET A  25      -4.567 -11.288  52.908  1.00 65.68           N
ATOM     64  CA  MET A  25      -3.243 -11.739  52.513  1.00 65.68           C
ATOM     65  C   MET A  25      -3.326 -13.019  51.679  1.00 65.68           C
ATOM     66  O   MET A  25      -2.571 -13.191  50.724  1.00 65.68           O
ATOM     67  HA  MET A  25      -2.826 -10.931  51.912  1.00 65.68           H
ATOM     68  CB  MET A  25      -2.398 -11.997  53.762  1.00 65.68           C
ATOM     69 1HB  MET A  25      -2.594 -11.224  54.505  1.00 65.68           H
ATOM     70 2HB  MET A  25      -2.684 -12.949  54.209  1.00 65.68           H
ATOM     71  CG  MET A  25      -0.906 -12.016  53.420  1.00 65.68           C
ATOM     72 1HG  MET A  25      -0.664 -12.924  52.867  1.00 65.68           H
ATOM     73 2HG  MET A  25      -0.662 -11.174  52.773  1.00 65.68           H
ATOM     74  SD  MET A  25       0.064 -11.937  54.916  1.00 65.68           S
ATOM     75  CE  MET A  25       1.708 -11.963  54.221  1.00 65.68           C
ATOM     76 1HE  MET A  25       1.847 -12.881  53.651  1.00 65.68           H
ATOM     77 2HE  MET A  25       1.838 -11.104  53.563  1.00 65.68           H
ATOM     78 3HE  MET A  25       2.443 -11.919  55.024  1.00 65.68           H
ATOM     79  HN  MET A  25      -4.819 -11.496  53.853  1.00 65.68           H
ATOM     80  N   GLU A  26      -4.251 -13.883  52.071  1.00 61.08           N
ATOM     81  CA  GLU A  26      -4.501 -15.103  51.321  1.00 61.08           C
ATOM     82  C   GLU A  26      -5.024 -14.769  49.923  1.00 61.08           C
ATOM     83  O   GLU A  26      -4.620 -15.389  48.941  1.00 61.08           O
ATOM     84  HA  GLU A  26      -3.533 -15.599  51.245  1.00 61.08           H
ATOM     85  CB  GLU A  26      -5.476 -16.015  52.068  1.00 61.08           C
ATOM     86 1HB  GLU A  26      -6.238 -15.413  52.562  1.00 61.08           H
ATOM     87 2HB  GLU A  26      -5.889 -16.753  51.380  1.00 61.08           H
ATOM     88  CG  GLU A  26      -4.757 -16.804  53.165  1.00 61.08           C
ATOM     89 1HG  GLU A  26      -3.927 -17.362  52.732  1.00 61.08           H
ATOM     90 2HG  GLU A  26      -4.332 -16.115  53.894  1.00 61.08           H
ATOM     91  CD  GLU A  26      -5.717 -17.768  53.865  1.00 61.08           C
ATOM     92  OE1 GLU A  26      -5.217 -18.786  54.389  1.00 61.08           O
ATOM     93  OE2 GLU A  26      -6.930 -17.464  53.861  1.00 61.08           O
ATOM     94  HN  GLU A  26      -4.823 -13.761  52.882  1.00 61.08           H
ATOM     95  N   ASP A  27      -5.915 -13.789  49.877  1.00 67.74           N
ATOM     96  CA  ASP A  27      -6.537 -13.401  48.623  1.00 67.74           C
ATOM     97  C   ASP A  27      -5.453 -12.961  47.636  1.00 67.74           C
ATOM     98  O   ASP A  27      -5.538 -13.254  46.445  1.00 67.74           O
ATOM     99  HA  ASP A  27      -7.075 -14.286  48.284  1.00 67.74           H
ATOM    100  CB  ASP A  27      -7.497 -12.227  48.824  1.00 67.74           C
ATOM    101 1HB  ASP A  27      -7.031 -11.476  49.463  1.00 67.74           H
ATOM    102 2HB  ASP A  27      -7.699 -11.749  47.866  1.00 67.74           H
ATOM    103  CG  ASP A  27      -8.811 -12.695  49.454  1.00 67.74           C
ATOM    104  OD1 ASP A  27      -9.097 -13.906  49.336  1.00 67.74           O
ATOM    105  OD2 ASP A  27      -9.499 -11.831  50.039  1.00 67.74           O
ATOM    106  HN  ASP A  27      -6.213 -13.267  50.676  1.00 67.74           H
ATOM    107  N   TYR A  28      -4.459 -12.265  48.170  1.00 67.18           N
ATOM    108  CA  TYR A  28      -3.377 -11.756  47.346  1.00 67.18           C
ATOM    109  C   TYR A  28      -2.456 -12.888  46.888  1.00 67.18           C
ATOM    110  O   TYR A  28      -1.978 -12.886  45.755  1.00 67.18           O
ATOM    111  HA  TYR A  28      -3.816 -11.278  46.470  1.00 67.18           H
ATOM    112  CB  TYR A  28      -2.583 -10.798  48.237  1.00 67.18           C
ATOM    113 1HB  TYR A  28      -3.255 -10.026  48.612  1.00 67.18           H
ATOM    114 2HB  TYR A  28      -2.214 -11.347  49.104  1.00 67.18           H
ATOM    115  CG  TYR A  28      -1.401 -10.128  47.534  1.00 67.18           C
ATOM    116  CD1 TYR A  28      -0.132 -10.653  47.666  1.00 67.18           C
ATOM    117  HD1 TYR A  28       0.028 -11.546  48.271  1.00 67.18           H
ATOM    118  CD2 TYR A  28      -1.605  -8.998  46.768  1.00 67.18           C
ATOM    119  HD2 TYR A  28      -2.607  -8.583  46.664  1.00 67.18           H
ATOM    120  CE1 TYR A  28       0.980 -10.023  47.004  1.00 67.18           C
ATOM    121  HE1 TYR A  28       1.988 -10.427  47.099  1.00 67.18           H
ATOM    122  CE2 TYR A  28      -0.492  -8.368  46.106  1.00 67.18           C
ATOM    123  HE2 TYR A  28      -0.639  -7.475  45.498  1.00 67.18           H
ATOM    124  CZ  TYR A  28       0.745  -8.911  46.256  1.00 67.18           C
ATOM    125  OH  TYR A  28       1.796  -8.315  45.631  1.00 67.18           O
ATOM    126  HH  TYR A  28       1.501  -7.458  45.209  1.00 67.18           H
ATOM    127  HN  TYR A  28      -4.387 -12.050  49.143  1.00 67.18           H
ATOM    128  N   VAL A  29      -2.234 -13.830  47.794  1.00 67.58           N
ATOM    129  CA  VAL A  29      -1.308 -14.919  47.530  1.00 67.58           C
ATOM    130  C   VAL A  29      -1.938 -15.886  46.526  1.00 67.58           C
ATOM    131  O   VAL A  29      -1.249 -16.426  45.662  1.00 67.58           O
ATOM    132  HA  VAL A  29      -0.411 -14.487  47.085  1.00 67.58           H
ATOM    133  CB  VAL A  29      -0.908 -15.595  48.843  1.00 67.58           C
ATOM    134  HB  VAL A  29      -1.821 -15.854  49.378  1.00 67.58           H
ATOM    135  CG1 VAL A  29      -0.135 -16.889  48.579  1.00 67.58           C
ATOM    136 1HG1 VAL A  29      -0.760 -17.576  48.008  1.00 67.58           H
ATOM    137 2HG1 VAL A  29       0.769 -16.663  48.013  1.00 67.58           H
ATOM    138 3HG1 VAL A  29       0.137 -17.349  49.529  1.00 67.58           H
ATOM    139  CG2 VAL A  29      -0.099 -14.643  49.726  1.00 67.58           C
ATOM    140 1HG2 VAL A  29       0.806 -14.339  49.199  1.00 67.58           H
ATOM    141 2HG2 VAL A  29      -0.699 -13.762  49.955  1.00 67.58           H
ATOM    142 3HG2 VAL A  29       0.172 -15.149  50.652  1.00 67.58           H
ATOM    143  HN  VAL A  29      -2.673 -13.857  48.692  1.00 67.58           H
ATOM    144  N   ASN A  30      -3.241 -16.076  46.674  1.00 62.37           N
ATOM    145  CA  ASN A  30      -3.954 -17.045  45.858  1.00 62.37           C
ATOM    146  C   ASN A  30      -4.340 -16.397  44.527  1.00 62.37           C
ATOM    147  O   ASN A  30      -4.868 -17.064  43.638  1.00 62.37           O
ATOM    148  HA  ASN A  30      -3.261 -17.877  45.731  1.00 62.37           H
ATOM    149  CB  ASN A  30      -5.237 -17.509  46.549  1.00 62.37           C
ATOM    150 1HB  ASN A  30      -5.810 -16.643  46.879  1.00 62.37           H
ATOM    151 2HB  ASN A  30      -5.861 -18.052  45.838  1.00 62.37           H
ATOM    152  CG  ASN A  30      -4.922 -18.406  47.747  1.00 62.37           C
ATOM    153  OD1 ASN A  30      -3.890 -19.054  47.816  1.00 62.37           O
ATOM    154  ND2 ASN A  30      -5.865 -18.408  48.685  1.00 62.37           N
ATOM    155 1HD2 ASN A  30      -6.688 -17.853  48.567  1.00 62.37           H
ATOM    156 2HD2 ASN A  30      -5.750 -18.963  49.508  1.00 62.37           H
ATOM    157  HN  ASN A  30      -3.807 -15.584  47.335  1.00 62.37           H
ATOM    158  N   PHE A  31      -4.063 -15.105  44.432  1.00 69.45           N
ATOM    159  CA  PHE A  31      -4.338 -14.369  43.209  1.00 69.45           C
ATOM    160  C   PHE A  31      -3.482 -14.888  42.052  1.00 69.45           C
ATOM    161  O   PHE A  31      -2.256 -14.918  42.148  1.00 69.45           O
ATOM    162  HA  PHE A  31      -5.392 -14.516  42.973  1.00 69.45           H
ATOM    163  CB  PHE A  31      -3.979 -12.906  43.478  1.00 69.45           C
ATOM    164 1HB  PHE A  31      -4.449 -12.592  44.410  1.00 69.45           H
ATOM    165 2HB  PHE A  31      -2.901 -12.828  43.622  1.00 69.45           H
ATOM    166  CG  PHE A  31      -4.401 -11.947  42.362  1.00 69.45           C
ATOM    167  CD1 PHE A  31      -3.491 -11.535  41.439  1.00 69.45           C
ATOM    168  HD1 PHE A  31      -2.461 -11.889  41.494  1.00 69.45           H
ATOM    169  CD2 PHE A  31      -5.685 -11.506  42.294  1.00 69.45           C
ATOM    170  HD2 PHE A  31      -6.415 -11.836  43.034  1.00 69.45           H
ATOM    171  CE1 PHE A  31      -3.882 -10.645  40.404  1.00 69.45           C
ATOM    172  HE1 PHE A  31      -3.152 -10.315  39.665  1.00 69.45           H
ATOM    173  CE2 PHE A  31      -6.077 -10.616  41.259  1.00 69.45           C
ATOM    174  HE2 PHE A  31      -7.106 -10.263  41.205  1.00 69.45           H
ATOM    175  CZ  PHE A  31      -5.167 -10.205  40.336  1.00 69.45           C
ATOM    176  HZ  PHE A  31      -5.467  -9.521  39.542  1.00 69.45           H
ATOM    177  HN  PHE A  31      -3.660 -14.564  45.169  1.00 69.45           H
ATOM    178  N   ASN A  32      -4.161 -15.283  40.986  1.00 61.97           N
ATOM    179  CA  ASN A  32      -3.479 -15.816  39.819  1.00 61.97           C
ATOM    180  C   ASN A  32      -2.942 -14.659  38.975  1.00 61.97           C
ATOM    181  O   ASN A  32      -3.673 -14.081  38.171  1.00 61.97           O
ATOM    182  HA  ASN A  32      -2.684 -16.447  40.216  1.00 61.97           H
ATOM    183  CB  ASN A  32      -4.435 -16.634  38.948  1.00 61.97           C
ATOM    184 1HB  ASN A  32      -5.035 -17.291  39.577  1.00 61.97           H
ATOM    185 2HB  ASN A  32      -5.127 -15.965  38.435  1.00 61.97           H
ATOM    186  CG  ASN A  32      -3.665 -17.465  37.920  1.00 61.97           C
ATOM    187  OD1 ASN A  32      -2.447 -17.454  37.861  1.00 61.97           O
ATOM    188  ND2 ASN A  32      -4.442 -18.185  37.116  1.00 61.97           N
ATOM    189 1HD2 ASN A  32      -5.436 -18.150  37.217  1.00 61.97           H
ATOM    190 2HD2 ASN A  32      -4.031 -18.763  36.409  1.00 61.97           H
ATOM    191  HN  ASN A  32      -5.158 -15.244  40.912  1.00 61.97           H
ATOM    192  N   PHE A  33      -1.670 -14.355  39.185  1.00 64.52           N
ATOM    193  CA  PHE A  33      -0.996 -13.355  38.376  1.00 64.52           C
ATOM    194  C   PHE A  33      -0.574 -13.936  37.025  1.00 64.52           C
ATOM    195  O   PHE A  33       0.617 -14.029  36.730  1.00 64.52           O
ATOM    196  HA  PHE A  33      -1.701 -12.540  38.214  1.00 64.52           H
ATOM    197  CB  PHE A  33       0.255 -12.925  39.146  1.00 64.52           C
ATOM    198 1HB  PHE A  33       0.830 -13.813  39.408  1.00 64.52           H
ATOM    199 2HB  PHE A  33       0.882 -12.320  38.491  1.00 64.52           H
ATOM    200  CG  PHE A  33      -0.041 -12.132  40.420  1.00 64.52           C
ATOM    201  CD1 PHE A  33      -0.253 -10.790  40.352  1.00 64.52           C
ATOM    202  HD1 PHE A  33      -0.213 -10.280  39.389  1.00 64.52           H
ATOM    203  CD2 PHE A  33      -0.092 -12.768  41.621  1.00 64.52           C
ATOM    204  HD2 PHE A  33       0.079 -13.843  41.676  1.00 64.52           H
ATOM    205  CE1 PHE A  33      -0.528 -10.053  41.534  1.00 64.52           C
ATOM    206  HE1 PHE A  33      -0.698  -8.978  41.480  1.00 64.52           H
ATOM    207  CE2 PHE A  33      -0.366 -12.031  42.804  1.00 64.52           C
ATOM    208  HE2 PHE A  33      -0.407 -12.541  43.766  1.00 64.52           H
ATOM    209  CZ  PHE A  33      -0.578 -10.690  42.735  1.00 64.52           C
ATOM    210  HZ  PHE A  33      -0.789 -10.124  43.643  1.00 64.52           H
ATOM    211  HN  PHE A  33      -1.104 -14.779  39.892  1.00 64.52           H
ATOM    212  N   THR A  34      -1.573 -14.312  36.241  1.00 63.17           N
ATOM    213  CA  THR A  34      -1.367 -14.530  34.819  1.00 63.17           C
ATOM    214  C   THR A  34      -0.852 -13.253  34.153  1.00 63.17           C
ATOM    215  O   THR A  34      -1.427 -12.180  34.330  1.00 63.17           O
ATOM    216  HA  THR A  34      -0.595 -15.289  34.696  1.00 63.17           H
ATOM    217  CB  THR A  34      -2.682 -15.038  34.223  1.00 63.17           C
ATOM    218  HB  THR A  34      -2.753 -14.785  33.165  1.00 63.17           H
ATOM    219  OG1 THR A  34      -3.685 -14.469  35.060  1.00 63.17           O
ATOM    220  HG1 THR A  34      -3.679 -13.473  34.973  1.00 63.17           H
ATOM    221  CG2 THR A  34      -2.860 -16.547  34.400  1.00 63.17           C
ATOM    222 1HG2 THR A  34      -2.857 -16.791  35.462  1.00 63.17           H
ATOM    223 2HG2 THR A  34      -2.043 -17.070  33.904  1.00 63.17           H
ATOM    224 3HG2 THR A  34      -3.809 -16.855  33.960  1.00 63.17           H
ATOM    225  HN  THR A  34      -2.507 -14.468  36.561  1.00 63.17           H
ATOM    226  N   ASP A  35       0.227 -13.410  33.400  1.00 67.51           N
ATOM    227  CA  ASP A  35       0.845 -12.278  32.731  1.00 67.51           C
ATOM    228  C   ASP A  35       0.035 -11.926  31.481  1.00 67.51           C
ATOM    229  O   ASP A  35       0.403 -12.307  30.371  1.00 67.51           O
ATOM    230  HA  ASP A  35       0.844 -11.474  33.468  1.00 67.51           H
ATOM    231  CB  ASP A  35       2.272 -12.609  32.291  1.00 67.51           C
ATOM    232 1HB  ASP A  35       2.311 -13.628  31.907  1.00 67.51           H
ATOM    233 2HB  ASP A  35       2.568 -11.949  31.475  1.00 67.51           H
ATOM    234  CG  ASP A  35       3.253 -12.459  33.456  1.00 67.51           C
ATOM    235  OD1 ASP A  35       2.956 -11.632  34.345  1.00 67.51           O
ATOM    236  OD2 ASP A  35       4.278 -13.174  33.430  1.00 67.51           O
ATOM    237  HN  ASP A  35       0.678 -14.289  33.245  1.00 67.51           H
ATOM    238  N   PHE A  36      -1.052 -11.202  31.704  1.00 81.89           N
ATOM    239  CA  PHE A  36      -1.824 -10.653  30.603  1.00 81.89           C
ATOM    240  C   PHE A  36      -1.144  -9.412  30.021  1.00 81.89           C
ATOM    241  O   PHE A  36      -1.485  -8.969  28.925  1.00 81.89           O
ATOM    242  HA  PHE A  36      -1.886 -11.424  29.835  1.00 81.89           H
ATOM    243  CB  PHE A  36      -3.189 -10.254  31.168  1.00 81.89           C
ATOM    244 1HB  PHE A  36      -3.038  -9.630  32.049  1.00 81.89           H
ATOM    245 2HB  PHE A  36      -3.712  -9.644  30.431  1.00 81.89           H
ATOM    246  CG  PHE A  36      -4.076 -11.441  31.548  1.00 81.89           C
ATOM    247  CD1 PHE A  36      -4.155 -12.522  30.726  1.00 81.89           C
ATOM    248  HD1 PHE A  36      -3.585 -12.542  29.797  1.00 81.89           H
ATOM    249  CD2 PHE A  36      -4.786 -11.416  32.707  1.00 81.89           C
ATOM    250  HD2 PHE A  36      -4.724 -10.550  33.366  1.00 81.89           H
ATOM    251  CE1 PHE A  36      -4.978 -13.624  31.079  1.00 81.89           C
ATOM    252  HE1 PHE A  36      -5.041 -14.490  30.420  1.00 81.89           H
ATOM    253  CE2 PHE A  36      -5.610 -12.518  33.060  1.00 81.89           C
ATOM    254  HE2 PHE A  36      -6.179 -12.497  33.989  1.00 81.89           H
ATOM    255  CZ  PHE A  36      -5.688 -13.598  32.238  1.00 81.89           C
ATOM    256  HZ  PHE A  36      -6.320 -14.444  32.509  1.00 81.89           H
ATOM    257  HN  PHE A  36      -1.406 -10.989  32.615  1.00 81.89           H
ATOM    258  N   TYR A  37      -0.195  -8.886  30.781  1.00 86.68           N
ATOM    259  CA  TYR A  37       0.651  -7.813  30.286  1.00 86.68           C
ATOM    260  C   TYR A  37       1.821  -8.369  29.471  1.00 86.68           C
ATOM    261  O   TYR A  37       2.671  -9.080  30.004  1.00 86.68           O
ATOM    262  HA  TYR A  37       0.044  -7.173  29.646  1.00 86.68           H
ATOM    263  CB  TYR A  37       1.201  -7.103  31.525  1.00 86.68           C
ATOM    264 1HB  TYR A  37       0.374  -6.879  32.199  1.00 86.68           H
ATOM    265 2HB  TYR A  37       1.868  -7.783  32.055  1.00 86.68           H
ATOM    266  CG  TYR A  37       1.956  -5.809  31.217  1.00 86.68           C
ATOM    267  CD1 TYR A  37       3.333  -5.817  31.127  1.00 86.68           C
ATOM    268  HD1 TYR A  37       3.883  -6.746  31.275  1.00 86.68           H
ATOM    269  CD2 TYR A  37       1.259  -4.632  31.029  1.00 86.68           C
ATOM    270  HD2 TYR A  37       0.171  -4.625  31.100  1.00 86.68           H
ATOM    271  CE1 TYR A  37       4.043  -4.598  30.837  1.00 86.68           C
ATOM    272  HE1 TYR A  37       5.130  -4.591  30.763  1.00 86.68           H
ATOM    273  CE2 TYR A  37       1.969  -3.413  30.739  1.00 86.68           C
ATOM    274  HE2 TYR A  37       1.431  -2.477  30.589  1.00 86.68           H
ATOM    275  CZ  TYR A  37       3.326  -3.457  30.657  1.00 86.68           C
ATOM    276  OH  TYR A  37       3.997  -2.306  30.383  1.00 86.68           O
ATOM    277  HH  TYR A  37       3.353  -1.593  30.105  1.00 86.68           H
ATOM    278  HN  TYR A  37      -0.000  -9.180  31.717  1.00 86.68           H
ATOM    279  N   CYS A  38       1.826  -8.024  28.191  1.00 89.85           N
ATOM    280  CA  CYS A  38       2.825  -8.552  27.278  1.00 89.85           C
ATOM    281  C   CYS A  38       3.881  -7.469  27.043  1.00 89.85           C
ATOM    282  O   CYS A  38       3.593  -6.438  26.437  1.00 89.85           O
ATOM    283  HA  CYS A  38       3.265  -9.422  27.764  1.00 89.85           H
ATOM    284  CB  CYS A  38       2.197  -9.030  25.967  1.00 89.85           C
ATOM    285 1HB  CYS A  38       1.370  -9.708  26.177  1.00 89.85           H
ATOM    286 2HB  CYS A  38       1.784  -8.182  25.421  1.00 89.85           H
ATOM    287  SG  CYS A  38       3.455  -9.879  24.944  1.00 89.85           S
ATOM    288  HN  CYS A  38       1.165  -7.398  27.779  1.00 89.85           H
ATOM    289  N   GLU A  39       5.080  -7.740  27.536  1.00 81.90           N
ATOM    290  CA  GLU A  39       6.226  -6.904  27.220  1.00 81.90           C
ATOM    291  C   GLU A  39       6.812  -7.298  25.863  1.00 81.90           C
ATOM    292  O   GLU A  39       7.213  -8.444  25.665  1.00 81.90           O
ATOM    293  HA  GLU A  39       5.837  -5.886  27.173  1.00 81.90           H
ATOM    294  CB  GLU A  39       7.286  -6.987  28.320  1.00 81.90           C
ATOM    295 1HB  GLU A  39       7.580  -8.026  28.469  1.00 81.90           H
ATOM    296 2HB  GLU A  39       8.122  -6.333  28.074  1.00 81.90           H
ATOM    297  CG  GLU A  39       6.729  -6.490  29.656  1.00 81.90           C
ATOM    298 1HG  GLU A  39       6.260  -5.516  29.519  1.00 81.90           H
ATOM    299 2HG  GLU A  39       5.953  -7.171  30.006  1.00 81.90           H
ATOM    300  CD  GLU A  39       7.836  -6.386  30.706  1.00 81.90           C
ATOM    301  OE1 GLU A  39       7.565  -5.765  31.757  1.00 81.90           O
ATOM    302  OE2 GLU A  39       8.929  -6.928  30.435  1.00 81.90           O
ATOM    303  HN  GLU A  39       5.275  -8.513  28.139  1.00 81.90           H
ATOM    304  N   LYS A  40       6.843  -6.326  24.962  1.00 87.80           N
ATOM    305  CA  LYS A  40       7.212  -6.596  23.583  1.00 87.80           C
ATOM    306  C   LYS A  40       8.628  -6.076  23.327  1.00 87.80           C
ATOM    307  O   LYS A  40       8.952  -5.669  22.213  1.00 87.80           O
ATOM    308  HA  LYS A  40       7.212  -7.677  23.450  1.00 87.80           H
ATOM    309  CB  LYS A  40       6.164  -6.022  22.627  1.00 87.80           C
ATOM    310 1HB  LYS A  40       6.058  -4.951  22.798  1.00 87.80           H
ATOM    311 2HB  LYS A  40       6.499  -6.148  21.597  1.00 87.80           H
ATOM    312  CG  LYS A  40       4.812  -6.711  22.818  1.00 87.80           C
ATOM    313 1HG  LYS A  40       4.939  -7.792  22.759  1.00 87.80           H
ATOM    314 2HG  LYS A  40       4.424  -6.490  23.812  1.00 87.80           H
ATOM    315  CD  LYS A  40       3.808  -6.252  21.758  1.00 87.80           C
ATOM    316 1HD  LYS A  40       3.639  -5.180  21.853  1.00 87.80           H
ATOM    317 2HD  LYS A  40       4.220  -6.423  20.764  1.00 87.80           H
ATOM    318  CE  LYS A  40       2.480  -6.998  21.902  1.00 87.80           C
ATOM    319 1HE  LYS A  40       2.658  -8.073  21.904  1.00 87.80           H
ATOM    320 2HE  LYS A  40       2.018  -6.749  22.857  1.00 87.80           H
ATOM    321  NZ  LYS A  40       1.564  -6.644  20.794  1.00 87.80           N
ATOM    322 1HZ  LYS A  40       0.744  -7.238  20.831  1.00 87.80           H
ATOM    323 2HZ  LYS A  40       1.283  -5.674  20.885  1.00 87.80           H
ATOM    324 3HZ  LYS A  40       2.039  -6.777  19.908  1.00 87.80           H
ATOM    325  HN  LYS A  40       6.623  -5.372  25.162  1.00 87.80           H
ATOM    326  N   ASN A  41       9.434  -6.107  24.378  1.00 83.02           N
ATOM    327  CA  ASN A  41      10.797  -5.609  24.291  1.00 83.02           C
ATOM    328  C   ASN A  41      11.543  -6.367  23.192  1.00 83.02           C
ATOM    329  O   ASN A  41      12.287  -5.769  22.416  1.00 83.02           O
ATOM    330  HA  ASN A  41      10.699  -4.546  24.072  1.00 83.02           H
ATOM    331  CB  ASN A  41      11.547  -5.825  25.607  1.00 83.02           C
ATOM    332 1HB  ASN A  41      11.397  -6.848  25.952  1.00 83.02           H
ATOM    333 2HB  ASN A  41      12.617  -5.697  25.445  1.00 83.02           H
ATOM    334  CG  ASN A  41      11.067  -4.844  26.679  1.00 83.02           C
ATOM    335  OD1 ASN A  41      10.612  -3.748  26.396  1.00 83.02           O
ATOM    336  ND2 ASN A  41      11.193  -5.299  27.923  1.00 83.02           N
ATOM    337 1HD2 ASN A  41      11.575  -6.208  28.087  1.00 83.02           H
ATOM    338 2HD2 ASN A  41      10.907  -4.730  28.694  1.00 83.02           H
ATOM    339  HN  ASN A  41       9.171  -6.463  25.275  1.00 83.02           H
ATOM    340  N   ASN A  42      11.318  -7.672  23.160  1.00 83.71           N
ATOM    341  CA  ASN A  42      11.996  -8.525  22.198  1.00 83.71           C
ATOM    342  C   ASN A  42      11.553  -8.145  20.784  1.00 83.71           C
ATOM    343  O   ASN A  42      12.352  -8.179  19.849  1.00 83.71           O
ATOM    344  HA  ASN A  42      13.060  -8.353  22.363  1.00 83.71           H
ATOM    345  CB  ASN A  42      11.645  -9.997  22.424  1.00 83.71           C
ATOM    346 1HB  ASN A  42      10.562 -10.121  22.419  1.00 83.71           H
ATOM    347 2HB  ASN A  42      12.038 -10.598  21.604  1.00 83.71           H
ATOM    348  CG  ASN A  42      12.216 -10.500  23.751  1.00 83.71           C
ATOM    349  OD1 ASN A  42      13.001  -9.838  24.410  1.00 83.71           O
ATOM    350  ND2 ASN A  42      11.779 -11.705  24.106  1.00 83.71           N
ATOM    351 1HD2 ASN A  42      11.134 -12.196  23.520  1.00 83.71           H
ATOM    352 2HD2 ASN A  42      12.095 -12.120  24.959  1.00 83.71           H
ATOM    353  HN  ASN A  42      10.687  -8.146  23.774  1.00 83.71           H
ATOM    354  N   VAL A  43      10.281  -7.791  20.672  1.00 91.04           N
ATOM    355  CA  VAL A  43       9.709  -7.457  19.379  1.00 91.04           C
ATOM    356  C   VAL A  43      10.335  -6.157  18.869  1.00 91.04           C
ATOM    357  O   VAL A  43      10.670  -6.045  17.691  1.00 91.04           O
ATOM    358  HA  VAL A  43       9.962  -8.262  18.689  1.00 91.04           H
ATOM    359  CB  VAL A  43       8.184  -7.385  19.484  1.00 91.04           C
ATOM    360  HB  VAL A  43       7.933  -6.571  20.164  1.00 91.04           H
ATOM    361  CG1 VAL A  43       7.555  -7.073  18.125  1.00 91.04           C
ATOM    362 1HG1 VAL A  43       7.926  -6.114  17.764  1.00 91.04           H
ATOM    363 2HG1 VAL A  43       7.820  -7.856  17.414  1.00 91.04           H
ATOM    364 3HG1 VAL A  43       6.471  -7.028  18.228  1.00 91.04           H
ATOM    365  CG2 VAL A  43       7.614  -8.679  20.069  1.00 91.04           C
ATOM    366 1HG2 VAL A  43       7.880  -9.517  19.425  1.00 91.04           H
ATOM    367 2HG2 VAL A  43       8.026  -8.840  21.065  1.00 91.04           H
ATOM    368 3HG2 VAL A  43       6.528  -8.601  20.133  1.00 91.04           H
ATOM    369  HN  VAL A  43       9.647  -7.732  21.443  1.00 91.04           H
ATOM    370  N   ARG A  44      10.474  -5.207  19.783  1.00 86.86           N
ATOM    371  CA  ARG A  44      11.057  -3.921  19.441  1.00 86.86           C
ATOM    372  C   ARG A  44      12.525  -4.091  19.045  1.00 86.86           C
ATOM    373  O   ARG A  44      13.004  -3.428  18.126  1.00 86.86           O
ATOM    374  HA  ARG A  44      10.463  -3.560  18.602  1.00 86.86           H
ATOM    375  CB  ARG A  44      10.963  -2.945  20.616  1.00 86.86           C
ATOM    376 1HB  ARG A  44      11.309  -3.432  21.527  1.00 86.86           H
ATOM    377 2HB  ARG A  44      11.622  -2.094  20.440  1.00 86.86           H
ATOM    378  CG  ARG A  44       9.527  -2.453  20.807  1.00 86.86           C
ATOM    379 1HG  ARG A  44       9.147  -2.054  19.867  1.00 86.86           H
ATOM    380 2HG  ARG A  44       8.885  -3.292  21.080  1.00 86.86           H
ATOM    381  CD  ARG A  44       9.456  -1.377  21.892  1.00 86.86           C
ATOM    382 1HD  ARG A  44      10.263  -0.657  21.755  1.00 86.86           H
ATOM    383 2HD  ARG A  44       8.519  -0.825  21.808  1.00 86.86           H
ATOM    384  NE  ARG A  44       9.556  -1.999  23.231  1.00 86.86           N
ATOM    385  HE  ARG A  44       9.965  -2.910  23.295  1.00 86.86           H
ATOM    386  CZ  ARG A  44       9.133  -1.420  24.363  1.00 86.86           C
ATOM    387  NH1 ARG A  44       8.577  -0.201  24.336  1.00 86.86           N
ATOM    388 1HH1 ARG A  44       8.475   0.283  23.467  1.00 86.86           H
ATOM    389 2HH1 ARG A  44       8.264   0.225  25.185  1.00 86.86           H
ATOM    390  NH2 ARG A  44       9.274  -2.077  25.521  1.00 86.86           N
ATOM    391 1HH2 ARG A  44       8.964  -1.659  26.375  1.00 86.86           H
ATOM    392 2HH2 ARG A  44       9.690  -2.987  25.533  1.00 86.86           H
ATOM    393  HN  ARG A  44      10.197  -5.306  20.738  1.00 86.86           H
ATOM    394  N   GLN A  45      13.197  -4.983  19.757  1.00 83.21           N
ATOM    395  CA  GLN A  45      14.609  -5.224  19.514  1.00 83.21           C
ATOM    396  C   GLN A  45      14.815  -5.801  18.112  1.00 83.21           C
ATOM    397  O   GLN A  45      15.734  -5.398  17.400  1.00 83.21           O
ATOM    398  HA  GLN A  45      15.087  -4.247  19.586  1.00 83.21           H
ATOM    399  CB  GLN A  45      15.199  -6.151  20.580  1.00 83.21           C
ATOM    400 1HB  GLN A  45      14.923  -5.792  21.571  1.00 83.21           H
ATOM    401 2HB  GLN A  45      14.776  -7.149  20.473  1.00 83.21           H
ATOM    402  CG  GLN A  45      16.723  -6.221  20.463  1.00 83.21           C
ATOM    403 1HG  GLN A  45      16.998  -6.645  19.497  1.00 83.21           H
ATOM    404 2HG  GLN A  45      17.141  -5.215  20.499  1.00 83.21           H
ATOM    405  CD  GLN A  45      17.320  -7.069  21.587  1.00 83.21           C
ATOM    406  OE1 GLN A  45      16.624  -7.745  22.327  1.00 83.21           O
ATOM    407  NE2 GLN A  45      18.645  -6.995  21.675  1.00 83.21           N
ATOM    408 1HE2 GLN A  45      19.157  -6.420  21.036  1.00 83.21           H
ATOM    409 2HE2 GLN A  45      19.130  -7.514  22.379  1.00 83.21           H
ATOM    410  HN  GLN A  45      12.794  -5.535  20.488  1.00 83.21           H
ATOM    411  N   PHE A  46      13.946  -6.735  17.757  1.00 92.50           N
ATOM    412  CA  PHE A  46      13.983  -7.328  16.431  1.00 92.50           C
ATOM    413  C   PHE A  46      13.743  -6.271  15.351  1.00 92.50           C
ATOM    414  O   PHE A  46      14.456  -6.228  14.350  1.00 92.50           O
ATOM    415  HA  PHE A  46      14.974  -7.761  16.298  1.00 92.50           H
ATOM    416  CB  PHE A  46      12.859  -8.364  16.372  1.00 92.50           C
ATOM    417 1HB  PHE A  46      13.035  -9.120  17.138  1.00 92.50           H
ATOM    418 2HB  PHE A  46      11.916  -7.876  16.616  1.00 92.50           H
ATOM    419  CG  PHE A  46      12.722  -9.057  15.015  1.00 92.50           C
ATOM    420  CD1 PHE A  46      11.763  -8.654  14.139  1.00 92.50           C
ATOM    421  HD1 PHE A  46      11.092  -7.836  14.404  1.00 92.50           H
ATOM    422  CD2 PHE A  46      13.559 -10.077  14.684  1.00 92.50           C
ATOM    423  HD2 PHE A  46      14.327 -10.401  15.386  1.00 92.50           H
ATOM    424  CE1 PHE A  46      11.636  -9.297  12.880  1.00 92.50           C
ATOM    425  HE1 PHE A  46      10.867  -8.973  12.178  1.00 92.50           H
ATOM    426  CE2 PHE A  46      13.432 -10.720  13.425  1.00 92.50           C
ATOM    427  HE2 PHE A  46      14.102 -11.537  13.160  1.00 92.50           H
ATOM    428  CZ  PHE A  46      12.473 -10.316  12.549  1.00 92.50           C
ATOM    429  HZ  PHE A  46      12.375 -10.810  11.582  1.00 92.50           H
ATOM    430  HN  PHE A  46      13.227  -7.087  18.357  1.00 92.50           H
ATOM    431  N   ALA A  47      12.735  -5.444  15.591  1.00 92.75           N
ATOM    432  CA  ALA A  47      12.356  -4.426  14.626  1.00 92.75           C
ATOM    433  C   ALA A  47      13.538  -3.482  14.396  1.00 92.75           C
ATOM    434  O   ALA A  47      13.800  -3.073  13.266  1.00 92.75           O
ATOM    435  HA  ALA A  47      12.117  -4.930  13.690  1.00 92.75           H
ATOM    436  CB  ALA A  47      11.110  -3.690  15.123  1.00 92.75           C
ATOM    437 1HB  ALA A  47      10.292  -4.400  15.242  1.00 92.75           H
ATOM    438 2HB  ALA A  47      11.325  -3.219  16.082  1.00 92.75           H
ATOM    439 3HB  ALA A  47      10.826  -2.927  14.399  1.00 92.75           H
ATOM    440  HN  ALA A  47      12.184  -5.462  16.425  1.00 92.75           H
ATOM    441  N   SER A  48      14.221  -3.163  15.486  1.00 90.94           N
ATOM    442  CA  SER A  48      15.265  -2.154  15.447  1.00 90.94           C
ATOM    443  C   SER A  48      16.435  -2.645  14.592  1.00 90.94           C
ATOM    444  O   SER A  48      17.205  -1.842  14.067  1.00 90.94           O
ATOM    445  HA  SER A  48      14.802  -1.277  14.994  1.00 90.94           H
ATOM    446  CB  SER A  48      15.747  -1.805  16.856  1.00 90.94           C
ATOM    447 1HB  SER A  48      16.363  -0.907  16.816  1.00 90.94           H
ATOM    448 2HB  SER A  48      14.889  -1.575  17.487  1.00 90.94           H
ATOM    449  OG  SER A  48      16.495  -2.867  17.443  1.00 90.94           O
ATOM    450  HG  SER A  48      16.093  -3.748  17.192  1.00 90.94           H
ATOM    451  HN  SER A  48      14.070  -3.581  16.382  1.00 90.94           H
ATOM    452  N   HIS A  49      16.532  -3.962  14.478  1.00 87.15           N
ATOM    453  CA  HIS A  49      17.627  -4.571  13.742  1.00 87.15           C
ATOM    454  C   HIS A  49      17.174  -4.886  12.315  1.00 87.15           C
ATOM    455  O   HIS A  49      17.941  -4.725  11.367  1.00 87.15           O
ATOM    456  HA  HIS A  49      18.428  -3.833  13.706  1.00 87.15           H
ATOM    457  CB  HIS A  49      18.159  -5.801  14.481  1.00 87.15           C
ATOM    458 1HB  HIS A  49      17.322  -6.452  14.732  1.00 87.15           H
ATOM    459 2HB  HIS A  49      18.808  -6.363  13.809  1.00 87.15           H
ATOM    460  CG  HIS A  49      18.924  -5.477  15.742  1.00 87.15           C
ATOM    461  ND1 HIS A  49      20.037  -4.655  15.754  1.00 87.15           N
ATOM    462  HD1 HIS A  49      20.439  -4.203  14.957  1.00 87.15           H
ATOM    463  CD2 HIS A  49      18.723  -5.872  17.032  1.00 87.15           C
ATOM    464  HD2 HIS A  49      17.926  -6.529  17.381  1.00 87.15           H
ATOM    465  CE1 HIS A  49      20.479  -4.567  17.000  1.00 87.15           C
ATOM    466  HE1 HIS A  49      21.342  -3.992  17.334  1.00 87.15           H
ATOM    467  NE2 HIS A  49      19.664  -5.323  17.790  1.00 87.15           N
ATOM    468  HN  HIS A  49      15.880  -4.607  14.876  1.00 87.15           H
ATOM    469  N   PHE A  50      15.930  -5.330  12.207  1.00 90.78           N
ATOM    470  CA  PHE A  50      15.456  -5.933  10.974  1.00 90.78           C
ATOM    471  C   PHE A  50      14.942  -4.868  10.004  1.00 90.78           C
ATOM    472  O   PHE A  50      15.248  -4.908   8.813  1.00 90.78           O
ATOM    473  HA  PHE A  50      16.300  -6.456  10.524  1.00 90.78           H
ATOM    474  CB  PHE A  50      14.300  -6.865  11.348  1.00 90.78           C
ATOM    475 1HB  PHE A  50      14.658  -7.598  12.071  1.00 90.78           H
ATOM    476 2HB  PHE A  50      13.523  -6.282  11.842  1.00 90.78           H
ATOM    477  CG  PHE A  50      13.686  -7.602  10.157  1.00 90.78           C
ATOM    478  CD1 PHE A  50      12.482  -7.208   9.660  1.00 90.78           C
ATOM    479  HD1 PHE A  50      11.956  -6.366  10.111  1.00 90.78           H
ATOM    480  CD2 PHE A  50      14.342  -8.652   9.594  1.00 90.78           C
ATOM    481  HD2 PHE A  50      15.306  -8.969   9.992  1.00 90.78           H
ATOM    482  CE1 PHE A  50      11.912  -7.893   8.555  1.00 90.78           C
ATOM    483  HE1 PHE A  50      10.947  -7.577   8.157  1.00 90.78           H
ATOM    484  CE2 PHE A  50      13.771  -9.337   8.489  1.00 90.78           C
ATOM    485  HE2 PHE A  50      14.297 -10.179   8.038  1.00 90.78           H
ATOM    486  CZ  PHE A  50      12.568  -8.943   7.993  1.00 90.78           C
ATOM    487  HZ  PHE A  50      12.130  -9.468   7.144  1.00 90.78           H
ATOM    488  HN  PHE A  50      15.254  -5.281  12.942  1.00 90.78           H
ATOM    489  N   LEU A  51      14.170  -3.939  10.549  1.00 92.94           N
ATOM    490  CA  LEU A  51      13.355  -3.065   9.724  1.00 92.94           C
ATOM    491  C   LEU A  51      14.255  -2.045   9.023  1.00 92.94           C
ATOM    492  O   LEU A  51      14.179  -1.876   7.807  1.00 92.94           O
ATOM    493  HA  LEU A  51      12.878  -3.684   8.964  1.00 92.94           H
ATOM    494  CB  LEU A  51      12.239  -2.430  10.556  1.00 92.94           C
ATOM    495 1HB  LEU A  51      12.693  -1.904  11.396  1.00 92.94           H
ATOM    496 2HB  LEU A  51      11.738  -1.680   9.944  1.00 92.94           H
ATOM    497  CG  LEU A  51      11.181  -3.390  11.103  1.00 92.94           C
ATOM    498  HG  LEU A  51      11.676  -4.104  11.762  1.00 92.94           H
ATOM    499  CD1 LEU A  51      10.144  -2.643  11.944  1.00 92.94           C
ATOM    500 1HD1 LEU A  51      10.641  -2.155  12.783  1.00 92.94           H
ATOM    501 2HD1 LEU A  51       9.650  -1.892  11.328  1.00 92.94           H
ATOM    502 3HD1 LEU A  51       9.404  -3.349  12.321  1.00 92.94           H
ATOM    503  CD2 LEU A  51      10.532  -4.192   9.973  1.00 92.94           C
ATOM    504 1HD2 LEU A  51      10.054  -3.509   9.271  1.00 92.94           H
ATOM    505 2HD2 LEU A  51      11.295  -4.772   9.454  1.00 92.94           H
ATOM    506 3HD2 LEU A  51       9.784  -4.867  10.390  1.00 92.94           H
ATOM    507  HN  LEU A  51      14.098  -3.780  11.534  1.00 92.94           H
ATOM    508  N   PRO A  52      15.121  -1.350   9.774  1.00 94.33           N
ATOM    509  CA  PRO A  52      15.833  -0.192   9.228  1.00 94.33           C
ATOM    510  C   PRO A  52      16.555  -0.518   7.931  1.00 94.33           C
ATOM    511  O   PRO A  52      16.377   0.170   6.927  1.00 94.33           O
ATOM    512  HA  PRO A  52      15.125   0.595   8.969  1.00 94.33           H
ATOM    513  CB  PRO A  52      16.810   0.191  10.341  1.00 94.33           C
ATOM    514 1HB  PRO A  52      17.776  -0.297  10.213  1.00 94.33           H
ATOM    515 2HB  PRO A  52      16.997   1.265  10.359  1.00 94.33           H
ATOM    516  CG  PRO A  52      16.105  -0.280  11.607  1.00 94.33           C
ATOM    517 1HG  PRO A  52      16.801  -0.403  12.437  1.00 94.33           H
ATOM    518 2HG  PRO A  52      15.353   0.435  11.942  1.00 94.33           H
ATOM    519  CD  PRO A  52      15.486  -1.601  11.180  1.00 94.33           C
ATOM    520 1HD  PRO A  52      16.192  -2.426  11.269  1.00 94.33           H
ATOM    521 2HD  PRO A  52      14.620  -1.859  11.790  1.00 94.33           H
ATOM    522  N   PRO A  53      17.385  -1.571   7.920  1.00 95.03           N
ATOM    523  CA  PRO A  53      18.139  -1.925   6.715  1.00 95.03           C
ATOM    524  C   PRO A  53      17.242  -2.074   5.497  1.00 95.03           C
ATOM    525  O   PRO A  53      17.576  -1.598   4.413  1.00 95.03           O
ATOM    526  HA  PRO A  53      18.835  -1.126   6.460  1.00 95.03           H
ATOM    527  CB  PRO A  53      18.816  -3.246   7.086  1.00 95.03           C
ATOM    528 1HB  PRO A  53      18.207  -4.104   6.799  1.00 95.03           H
ATOM    529 2HB  PRO A  53      19.778  -3.358   6.587  1.00 95.03           H
ATOM    530  CG  PRO A  53      18.973  -3.149   8.599  1.00 95.03           C
ATOM    531 1HG  PRO A  53      19.109  -4.129   9.055  1.00 95.03           H
ATOM    532 2HG  PRO A  53      19.845  -2.557   8.878  1.00 95.03           H
ATOM    533  CD  PRO A  53      17.673  -2.492   9.034  1.00 95.03           C
ATOM    534 1HD  PRO A  53      16.875  -3.222   9.166  1.00 95.03           H
ATOM    535 2HD  PRO A  53      17.783  -1.968   9.984  1.00 95.03           H
ATOM    536  N   LEU A  54      16.115  -2.738   5.709  1.00 92.89           N
ATOM    537  CA  LEU A  54      15.232  -3.085   4.608  1.00 92.89           C
ATOM    538  C   LEU A  54      14.569  -1.815   4.072  1.00 92.89           C
ATOM    539  O   LEU A  54      14.449  -1.637   2.861  1.00 92.89           O
ATOM    540  HA  LEU A  54      15.849  -3.513   3.817  1.00 92.89           H
ATOM    541  CB  LEU A  54      14.236  -4.164   5.039  1.00 92.89           C
ATOM    542 1HB  LEU A  54      13.700  -3.805   5.918  1.00 92.89           H
ATOM    543 2HB  LEU A  54      13.500  -4.289   4.245  1.00 92.89           H
ATOM    544  CG  LEU A  54      14.832  -5.535   5.365  1.00 92.89           C
ATOM    545  HG  LEU A  54      15.566  -5.408   6.162  1.00 92.89           H
ATOM    546  CD1 LEU A  54      13.757  -6.490   5.889  1.00 92.89           C
ATOM    547 1HD1 LEU A  54      13.315  -6.076   6.795  1.00 92.89           H
ATOM    548 2HD1 LEU A  54      12.984  -6.616   5.131  1.00 92.89           H
ATOM    549 3HD1 LEU A  54      14.208  -7.457   6.112  1.00 92.89           H
ATOM    550  CD2 LEU A  54      15.573  -6.112   4.157  1.00 92.89           C
ATOM    551 1HD2 LEU A  54      14.878  -6.222   3.324  1.00 92.89           H
ATOM    552 2HD2 LEU A  54      16.381  -5.439   3.871  1.00 92.89           H
ATOM    553 3HD2 LEU A  54      15.986  -7.087   4.416  1.00 92.89           H
ATOM    554  HN  LEU A  54      15.803  -3.037   6.611  1.00 92.89           H
ATOM    555  N   TYR A  55      14.154  -0.965   5.000  1.00 93.22           N
ATOM    556  CA  TYR A  55      13.471   0.265   4.637  1.00 93.22           C
ATOM    557  C   TYR A  55      14.389   1.185   3.830  1.00 93.22           C
ATOM    558  O   TYR A  55      13.943   1.849   2.896  1.00 93.22           O
ATOM    559  HA  TYR A  55      12.606   0.002   4.028  1.00 93.22           H
ATOM    560  CB  TYR A  55      13.111   0.952   5.956  1.00 93.22           C
ATOM    561 1HB  TYR A  55      13.978   0.927   6.616  1.00 93.22           H
ATOM    562 2HB  TYR A  55      12.891   2.001   5.759  1.00 93.22           H
ATOM    563  CG  TYR A  55      11.919   0.324   6.680  1.00 93.22           C
ATOM    564  CD1 TYR A  55      11.263  -0.755   6.122  1.00 93.22           C
ATOM    565  HD1 TYR A  55      11.595  -1.159   5.165  1.00 93.22           H
ATOM    566  CD2 TYR A  55      11.499   0.835   7.891  1.00 93.22           C
ATOM    567  HD2 TYR A  55      12.017   1.687   8.332  1.00 93.22           H
ATOM    568  CE1 TYR A  55      10.141  -1.346   6.804  1.00 93.22           C
ATOM    569  HE1 TYR A  55       9.614  -2.198   6.374  1.00 93.22           H
ATOM    570  CE2 TYR A  55      10.377   0.244   8.573  1.00 93.22           C
ATOM    571  HE2 TYR A  55      10.035   0.638   9.530  1.00 93.22           H
ATOM    572  CZ  TYR A  55       9.753  -0.818   7.995  1.00 93.22           C
ATOM    573  OH  TYR A  55       8.694  -1.377   8.639  1.00 93.22           O
ATOM    574  HH  TYR A  55       8.289  -2.094   8.072  1.00 93.22           H
ATOM    575  HN  TYR A  55      14.279  -1.105   5.982  1.00 93.22           H
ATOM    576  N   TRP A  56      15.656   1.194   4.220  1.00 91.62           N
ATOM    577  CA  TRP A  56      16.651   1.980   3.512  1.00 91.62           C
ATOM    578  C   TRP A  56      16.831   1.372   2.119  1.00 91.62           C
ATOM    579  O   TRP A  56      16.908   2.095   1.127  1.00 91.62           O
ATOM    580  HA  TRP A  56      16.273   2.999   3.428  1.00 91.62           H
ATOM    581  CB  TRP A  56      17.958   2.054   4.304  1.00 91.62           C
ATOM    582 1HB  TRP A  56      18.127   1.096   4.796  1.00 91.62           H
ATOM    583 2HB  TRP A  56      18.784   2.205   3.610  1.00 91.62           H
ATOM    584  CG  TRP A  56      17.985   3.163   5.358  1.00 91.62           C
ATOM    585  CD1 TRP A  56      18.056   3.035   6.690  1.00 91.62           C
ATOM    586  HD1 TRP A  56      18.106   2.080   7.212  1.00 91.62           H
ATOM    587  CD2 TRP A  56      17.939   4.584   5.111  1.00 91.62           C
ATOM    588  NE1 TRP A  56      18.059   4.264   7.317  1.00 91.62           N
ATOM    589  HE1 TRP A  56      18.105   4.426   8.302  1.00 91.62           H
ATOM    590  CE2 TRP A  56      17.985   5.236   6.326  1.00 91.62           C
ATOM    591  CE3 TRP A  56      17.860   5.295   3.900  1.00 91.62           C
ATOM    592  HE3 TRP A  56      17.823   4.804   2.928  1.00 91.62           H
ATOM    593  CZ2 TRP A  56      17.958   6.631   6.449  1.00 91.62           C
ATOM    594  HZ2 TRP A  56      17.996   7.122   7.421  1.00 91.62           H
ATOM    595  CZ3 TRP A  56      17.834   6.688   4.041  1.00 91.62           C
ATOM    596  HZ3 TRP A  56      17.773   7.288   3.132  1.00 91.62           H
ATOM    597  CH2 TRP A  56      17.880   7.360   5.257  1.00 91.62           C
ATOM    598  HH2 TRP A  56      17.855   8.449   5.282  1.00 91.62           H
ATOM    599  HN  TRP A  56      16.004   0.678   5.003  1.00 91.62           H
ATOM    600  N   LEU A  57      16.891   0.049   2.090  1.00 92.47           N
ATOM    601  CA  LEU A  57      17.066  -0.665   0.836  1.00 92.47           C
ATOM    602  C   LEU A  57      15.877  -0.373  -0.082  1.00 92.47           C
ATOM    603  O   LEU A  57      16.060  -0.010  -1.243  1.00 92.47           O
ATOM    604  HA  LEU A  57      17.970  -0.279   0.364  1.00 92.47           H
ATOM    605  CB  LEU A  57      17.292  -2.156   1.095  1.00 92.47           C
ATOM    606 1HB  LEU A  57      18.166  -2.265   1.736  1.00 92.47           H
ATOM    607 2HB  LEU A  57      16.438  -2.541   1.652  1.00 92.47           H
ATOM    608  CG  LEU A  57      17.491  -3.029  -0.146  1.00 92.47           C
ATOM    609  HG  LEU A  57      16.663  -2.844  -0.830  1.00 92.47           H
ATOM    610  CD1 LEU A  57      18.779  -2.652  -0.881  1.00 92.47           C
ATOM    611 1HD1 LEU A  57      18.727  -1.609  -1.192  1.00 92.47           H
ATOM    612 2HD1 LEU A  57      19.631  -2.790  -0.215  1.00 92.47           H
ATOM    613 3HD1 LEU A  57      18.896  -3.288  -1.758  1.00 92.47           H
ATOM    614  CD2 LEU A  57      17.452  -4.515   0.218  1.00 92.47           C
ATOM    615 1HD2 LEU A  57      18.246  -4.735   0.932  1.00 92.47           H
ATOM    616 2HD2 LEU A  57      16.487  -4.755   0.663  1.00 92.47           H
ATOM    617 3HD2 LEU A  57      17.596  -5.113  -0.682  1.00 92.47           H
ATOM    618  HN  LEU A  57      16.823  -0.533   2.900  1.00 92.47           H
ATOM    619  N   VAL A  58      14.686  -0.542   0.473  1.00 94.10           N
ATOM    620  CA  VAL A  58      13.468  -0.363  -0.299  1.00 94.10           C
ATOM    621  C   VAL A  58      13.421   1.065  -0.844  1.00 94.10           C
ATOM    622  O   VAL A  58      13.087   1.278  -2.009  1.00 94.10           O
ATOM    623  HA  VAL A  58      13.506  -1.058  -1.139  1.00 94.10           H
ATOM    624  CB  VAL A  58      12.250  -0.718   0.555  1.00 94.10           C
ATOM    625  HB  VAL A  58      12.319  -0.157   1.487  1.00 94.10           H
ATOM    626  CG1 VAL A  58      10.952  -0.310  -0.144  1.00 94.10           C
ATOM    627 1HG1 VAL A  58      10.956   0.766  -0.318  1.00 94.10           H
ATOM    628 2HG1 VAL A  58      10.874  -0.831  -1.098  1.00 94.10           H
ATOM    629 3HG1 VAL A  58      10.102  -0.573   0.485  1.00 94.10           H
ATOM    630  CG2 VAL A  58      12.240  -2.208   0.904  1.00 94.10           C
ATOM    631 1HG2 VAL A  58      12.206  -2.795  -0.013  1.00 94.10           H
ATOM    632 2HG2 VAL A  58      13.143  -2.457   1.462  1.00 94.10           H
ATOM    633 3HG2 VAL A  58      11.363  -2.433   1.512  1.00 94.10           H
ATOM    634  HN  VAL A  58      14.546  -0.797   1.430  1.00 94.10           H
ATOM    635  N   PHE A  59      13.759   2.007   0.024  1.00 95.15           N
ATOM    636  CA  PHE A  59      13.719   3.413  -0.344  1.00 95.15           C
ATOM    637  C   PHE A  59      14.619   3.690  -1.549  1.00 95.15           C
ATOM    638  O   PHE A  59      14.180   4.287  -2.531  1.00 95.15           O
ATOM    639  HA  PHE A  59      12.686   3.650  -0.601  1.00 95.15           H
ATOM    640  CB  PHE A  59      14.238   4.204   0.859  1.00 95.15           C
ATOM    641 1HB  PHE A  59      13.532   4.099   1.682  1.00 95.15           H
ATOM    642 2HB  PHE A  59      15.180   3.768   1.189  1.00 95.15           H
ATOM    643  CG  PHE A  59      14.452   5.693   0.578  1.00 95.15           C
ATOM    644  CD1 PHE A  59      15.713   6.201   0.532  1.00 95.15           C
ATOM    645  HD1 PHE A  59      16.570   5.548   0.695  1.00 95.15           H
ATOM    646  CD2 PHE A  59      13.383   6.508   0.374  1.00 95.15           C
ATOM    647  HD2 PHE A  59      12.372   6.100   0.411  1.00 95.15           H
ATOM    648  CE1 PHE A  59      15.912   7.583   0.271  1.00 95.15           C
ATOM    649  HE1 PHE A  59      16.923   7.990   0.234  1.00 95.15           H
ATOM    650  CE2 PHE A  59      13.582   7.889   0.114  1.00 95.15           C
ATOM    651  HE2 PHE A  59      12.725   8.543  -0.049  1.00 95.15           H
ATOM    652  CZ  PHE A  59      14.843   8.398   0.068  1.00 95.15           C
ATOM    653  HZ  PHE A  59      14.996   9.458  -0.133  1.00 95.15           H
ATOM    654  HN  PHE A  59      14.056   1.824   0.961  1.00 95.15           H
ATOM    655  N   ILE A  60      15.862   3.245  -1.434  1.00 92.88           N
ATOM    656  CA  ILE A  60      16.871   3.580  -2.424  1.00 92.88           C
ATOM    657  C   ILE A  60      16.449   3.022  -3.785  1.00 92.88           C
ATOM    658  O   ILE A  60      16.411   3.751  -4.775  1.00 92.88           O
ATOM    659  HA  ILE A  60      16.912   4.667  -2.495  1.00 92.88           H
ATOM    660  CB  ILE A  60      18.250   3.104  -1.965  1.00 92.88           C
ATOM    661  HB  ILE A  60      18.165   2.065  -1.647  1.00 92.88           H
ATOM    662  CG1 ILE A  60      18.734   3.908  -0.757  1.00 92.88           C
ATOM    663 1HG1 ILE A  60      19.000   4.918  -1.071  1.00 92.88           H
ATOM    664 2HG1 ILE A  60      17.926   4.002  -0.031  1.00 92.88           H
ATOM    665  CG2 ILE A  60      19.255   3.141  -3.118  1.00 92.88           C
ATOM    666 1HG2 ILE A  60      18.911   2.491  -3.922  1.00 92.88           H
ATOM    667 2HG2 ILE A  60      19.344   4.162  -3.490  1.00 92.88           H
ATOM    668 3HG2 ILE A  60      20.227   2.798  -2.765  1.00 92.88           H
ATOM    669  CD1 ILE A  60      19.942   3.238  -0.100  1.00 92.88           C
ATOM    670 1HD1 ILE A  60      19.666   2.237   0.234  1.00 92.88           H
ATOM    671 2HD1 ILE A  60      20.756   3.167  -0.822  1.00 92.88           H
ATOM    672 3HD1 ILE A  60      20.266   3.830   0.756  1.00 92.88           H
ATOM    673  HN  ILE A  60      16.181   2.667  -0.684  1.00 92.88           H
ATOM    674  N   VAL A  61      16.143   1.733  -3.791  1.00 92.85           N
ATOM    675  CA  VAL A  61      15.862   1.036  -5.035  1.00 92.85           C
ATOM    676  C   VAL A  61      14.569   1.586  -5.642  1.00 92.85           C
ATOM    677  O   VAL A  61      14.495   1.818  -6.847  1.00 92.85           O
ATOM    678  HA  VAL A  61      16.685   1.240  -5.720  1.00 92.85           H
ATOM    679  CB  VAL A  61      15.813  -0.473  -4.790  1.00 92.85           C
ATOM    680  HB  VAL A  61      15.056  -0.665  -4.029  1.00 92.85           H
ATOM    681  CG1 VAL A  61      15.402  -1.222  -6.059  1.00 92.85           C
ATOM    682 1HG1 VAL A  61      14.414  -0.887  -6.375  1.00 92.85           H
ATOM    683 2HG1 VAL A  61      16.125  -1.020  -6.850  1.00 92.85           H
ATOM    684 3HG1 VAL A  61      15.375  -2.293  -5.857  1.00 92.85           H
ATOM    685  CG2 VAL A  61      17.153  -0.987  -4.260  1.00 92.85           C
ATOM    686 1HG2 VAL A  61      17.936  -0.776  -4.988  1.00 92.85           H
ATOM    687 2HG2 VAL A  61      17.387  -0.487  -3.320  1.00 92.85           H
ATOM    688 3HG2 VAL A  61      17.090  -2.062  -4.094  1.00 92.85           H
ATOM    689  HN  VAL A  61      16.086   1.168  -2.968  1.00 92.85           H
ATOM    690  N   GLY A  62      13.583   1.777  -4.778  1.00 94.47           N
ATOM    691  CA  GLY A  62      12.263   2.185  -5.228  1.00 94.47           C
ATOM    692  C   GLY A  62      12.286   3.617  -5.768  1.00 94.47           C
ATOM    693  O   GLY A  62      11.666   3.909  -6.789  1.00 94.47           O
ATOM    694 1HA  GLY A  62      11.913   1.505  -6.005  1.00 94.47           H
ATOM    695 2HA  GLY A  62      11.555   2.116  -4.402  1.00 94.47           H
ATOM    696  HN  GLY A  62      13.674   1.658  -3.789  1.00 94.47           H
ATOM    697  N   ALA A  63      13.008   4.471  -5.058  1.00 94.73           N
ATOM    698  CA  ALA A  63      13.089   5.873  -5.430  1.00 94.73           C
ATOM    699  C   ALA A  63      13.719   5.992  -6.819  1.00 94.73           C
ATOM    700  O   ALA A  63      13.223   6.731  -7.669  1.00 94.73           O
ATOM    701  HA  ALA A  63      12.072   6.266  -5.467  1.00 94.73           H
ATOM    702  CB  ALA A  63      13.875   6.640  -4.366  1.00 94.73           C
ATOM    703 1HB  ALA A  63      13.370   6.549  -3.404  1.00 94.73           H
ATOM    704 2HB  ALA A  63      14.881   6.227  -4.289  1.00 94.73           H
ATOM    705 3HB  ALA A  63      13.936   7.692  -4.646  1.00 94.73           H
ATOM    706  HN  ALA A  63      13.530   4.220  -4.243  1.00 94.73           H
ATOM    707  N   LEU A  64      14.802   5.253  -7.008  1.00 88.74           N
ATOM    708  CA  LEU A  64      15.511   5.272  -8.276  1.00 88.74           C
ATOM    709  C   LEU A  64      14.590   4.744  -9.378  1.00 88.74           C
ATOM    710  O   LEU A  64      14.489   5.342 -10.448  1.00 88.74           O
ATOM    711  HA  LEU A  64      15.754   6.311  -8.499  1.00 88.74           H
ATOM    712  CB  LEU A  64      16.834   4.512  -8.163  1.00 88.74           C
ATOM    713 1HB  LEU A  64      16.633   3.539  -7.715  1.00 88.74           H
ATOM    714 2HB  LEU A  64      17.212   4.329  -9.169  1.00 88.74           H
ATOM    715  CG  LEU A  64      17.935   5.199  -7.352  1.00 88.74           C
ATOM    716  HG  LEU A  64      17.523   5.471  -6.380  1.00 88.74           H
ATOM    717  CD1 LEU A  64      19.104   4.246  -7.098  1.00 88.74           C
ATOM    718 1HD1 LEU A  64      18.751   3.377  -6.542  1.00 88.74           H
ATOM    719 2HD1 LEU A  64      19.522   3.922  -8.051  1.00 88.74           H
ATOM    720 3HD1 LEU A  64      19.872   4.759  -6.520  1.00 88.74           H
ATOM    721  CD2 LEU A  64      18.387   6.494  -8.029  1.00 88.74           C
ATOM    722 1HD2 LEU A  64      18.774   6.269  -9.023  1.00 88.74           H
ATOM    723 2HD2 LEU A  64      17.540   7.175  -8.115  1.00 88.74           H
ATOM    724 3HD2 LEU A  64      19.170   6.962  -7.432  1.00 88.74           H
ATOM    725  HN  LEU A  64      15.196   4.650  -6.313  1.00 88.74           H
ATOM    726  N   GLY A  65      13.942   3.627  -9.078  1.00 91.66           N
ATOM    727  CA  GLY A  65      13.147   2.933 -10.076  1.00 91.66           C
ATOM    728  C   GLY A  65      11.974   3.798 -10.542  1.00 91.66           C
ATOM    729  O   GLY A  65      11.789   4.006 -11.740  1.00 91.66           O
ATOM    730 1HA  GLY A  65      13.773   2.673 -10.930  1.00 91.66           H
ATOM    731 2HA  GLY A  65      12.771   1.998  -9.661  1.00 91.66           H
ATOM    732  HN  GLY A  65      13.954   3.199  -8.174  1.00 91.66           H
ATOM    733  N   ASN A  66      11.212   4.278  -9.570  1.00 89.17           N
ATOM    734  CA  ASN A  66       9.986   5.000  -9.868  1.00 89.17           C
ATOM    735  C   ASN A  66      10.335   6.345 -10.508  1.00 89.17           C
ATOM    736  O   ASN A  66       9.603   6.838 -11.365  1.00 89.17           O
ATOM    737  HA  ASN A  66       9.427   4.351 -10.541  1.00 89.17           H
ATOM    738  CB  ASN A  66       9.187   5.276  -8.593  1.00 89.17           C
ATOM    739 1HB  ASN A  66       9.858   5.613  -7.803  1.00 89.17           H
ATOM    740 2HB  ASN A  66       8.476   6.084  -8.773  1.00 89.17           H
ATOM    741  CG  ASN A  66       8.438   4.024  -8.133  1.00 89.17           C
ATOM    742  OD1 ASN A  66       7.544   3.525  -8.797  1.00 89.17           O
ATOM    743  ND2 ASN A  66       8.850   3.546  -6.963  1.00 89.17           N
ATOM    744 1HD2 ASN A  66       9.589   4.004  -6.468  1.00 89.17           H
ATOM    745 2HD2 ASN A  66       8.422   2.729  -6.577  1.00 89.17           H
ATOM    746  HN  ASN A  66      11.419   4.180  -8.597  1.00 89.17           H
ATOM    747  N   SER A  67      11.454   6.902 -10.067  1.00 90.52           N
ATOM    748  CA  SER A  67      11.933   8.158 -10.619  1.00 90.52           C
ATOM    749  C   SER A  67      12.234   7.992 -12.110  1.00 90.52           C
ATOM    750  O   SER A  67      11.955   8.887 -12.907  1.00 90.52           O
ATOM    751  HA  SER A  67      11.120   8.868 -10.470  1.00 90.52           H
ATOM    752  CB  SER A  67      13.179   8.646  -9.877  1.00 90.52           C
ATOM    753 1HB  SER A  67      13.961   7.890  -9.947  1.00 90.52           H
ATOM    754 2HB  SER A  67      13.560   9.545 -10.362  1.00 90.52           H
ATOM    755  OG  SER A  67      12.909   8.924  -8.506  1.00 90.52           O
ATOM    756  HG  SER A  67      13.409   8.285  -7.922  1.00 90.52           H
ATOM    757  HN  SER A  67      12.027   6.511  -9.347  1.00 90.52           H
ATOM    758  N   LEU A  68      12.800   6.841 -12.443  1.00 84.58           N
ATOM    759  CA  LEU A  68      13.104   6.530 -13.829  1.00 84.58           C
ATOM    760  C   LEU A  68      11.800   6.444 -14.626  1.00 84.58           C
ATOM    761  O   LEU A  68      11.721   6.938 -15.749  1.00 84.58           O
ATOM    762  HA  LEU A  68      13.698   7.353 -14.227  1.00 84.58           H
ATOM    763  CB  LEU A  68      13.963   5.267 -13.919  1.00 84.58           C
ATOM    764 1HB  LEU A  68      13.722   4.627 -13.070  1.00 84.58           H
ATOM    765 2HB  LEU A  68      13.680   4.722 -14.819  1.00 84.58           H
ATOM    766  CG  LEU A  68      15.477   5.486 -13.944  1.00 84.58           C
ATOM    767  HG  LEU A  68      15.717   6.293 -13.252  1.00 84.58           H
ATOM    768  CD1 LEU A  68      16.220   4.239 -13.459  1.00 84.58           C
ATOM    769 1HD1 LEU A  68      15.917   4.010 -12.438  1.00 84.58           H
ATOM    770 2HD1 LEU A  68      15.977   3.397 -14.108  1.00 84.58           H
ATOM    771 3HD1 LEU A  68      17.294   4.422 -13.488  1.00 84.58           H
ATOM    772  CD2 LEU A  68      15.944   5.928 -15.333  1.00 84.58           C
ATOM    773 1HD2 LEU A  68      15.690   5.160 -16.063  1.00 84.58           H
ATOM    774 2HD2 LEU A  68      15.451   6.862 -15.601  1.00 84.58           H
ATOM    775 3HD2 LEU A  68      17.024   6.077 -15.322  1.00 84.58           H
ATOM    776  HN  LEU A  68      13.050   6.130 -11.786  1.00 84.58           H
ATOM    777  N   VAL A  69      10.809   5.814 -14.012  1.00 86.69           N
ATOM    778  CA  VAL A  69       9.530   5.610 -14.670  1.00 86.69           C
ATOM    779  C   VAL A  69       8.939   6.968 -15.056  1.00 86.69           C
ATOM    780  O   VAL A  69       8.519   7.164 -16.196  1.00 86.69           O
ATOM    781  HA  VAL A  69       9.715   5.037 -15.579  1.00 86.69           H
ATOM    782  CB  VAL A  69       8.604   4.789 -13.771  1.00 86.69           C
ATOM    783  HB  VAL A  69       8.559   5.279 -12.799  1.00 86.69           H
ATOM    784  CG1 VAL A  69       7.185   4.744 -14.342  1.00 86.69           C
ATOM    785 1HG1 VAL A  69       6.791   5.758 -14.416  1.00 86.69           H
ATOM    786 2HG1 VAL A  69       7.205   4.289 -15.332  1.00 86.69           H
ATOM    787 3HG1 VAL A  69       6.547   4.154 -13.683  1.00 86.69           H
ATOM    788  CG2 VAL A  69       9.155   3.377 -13.561  1.00 86.69           C
ATOM    789 1HG2 VAL A  69       9.244   2.874 -14.524  1.00 86.69           H
ATOM    790 2HG2 VAL A  69      10.136   3.437 -13.090  1.00 86.69           H
ATOM    791 3HG2 VAL A  69       8.477   2.815 -12.918  1.00 86.69           H
ATOM    792  HN  VAL A  69      10.870   5.446 -13.084  1.00 86.69           H
ATOM    793  N   ILE A  70       8.925   7.869 -14.086  1.00 88.40           N
ATOM    794  CA  ILE A  70       8.316   9.173 -14.284  1.00 88.40           C
ATOM    795  C   ILE A  70       9.050   9.908 -15.408  1.00 88.40           C
ATOM    796  O   ILE A  70       8.420  10.523 -16.267  1.00 88.40           O
ATOM    797  HA  ILE A  70       7.284   9.009 -14.595  1.00 88.40           H
ATOM    798  CB  ILE A  70       8.272   9.951 -12.967  1.00 88.40           C
ATOM    799  HB  ILE A  70       9.274   9.950 -12.537  1.00 88.40           H
ATOM    800  CG1 ILE A  70       7.347   9.268 -11.958  1.00 88.40           C
ATOM    801 1HG1 ILE A  70       6.308   9.432 -12.244  1.00 88.40           H
ATOM    802 2HG1 ILE A  70       7.516   8.192 -11.974  1.00 88.40           H
ATOM    803  CG2 ILE A  70       7.884  11.411 -13.205  1.00 88.40           C
ATOM    804 1HG2 ILE A  70       8.616  11.879 -13.863  1.00 88.40           H
ATOM    805 2HG2 ILE A  70       6.899  11.454 -13.669  1.00 88.40           H
ATOM    806 3HG2 ILE A  70       7.861  11.941 -12.252  1.00 88.40           H
ATOM    807  CD1 ILE A  70       7.584   9.806 -10.545  1.00 88.40           C
ATOM    808 1HD1 ILE A  70       8.617   9.619 -10.254  1.00 88.40           H
ATOM    809 2HD1 ILE A  70       7.390  10.879 -10.528  1.00 88.40           H
ATOM    810 3HD1 ILE A  70       6.913   9.304  -9.848  1.00 88.40           H
ATOM    811  HN  ILE A  70       9.318   7.720 -13.179  1.00 88.40           H
ATOM    812  N   LEU A  71      10.371   9.820 -15.365  1.00 83.93           N
ATOM    813  CA  LEU A  71      11.198  10.502 -16.346  1.00 83.93           C
ATOM    814  C   LEU A  71      10.832  10.009 -17.747  1.00 83.93           C
ATOM    815  O   LEU A  71      10.683  10.808 -18.671  1.00 83.93           O
ATOM    816  HA  LEU A  71      10.970  11.566 -16.283  1.00 83.93           H
ATOM    817  CB  LEU A  71      12.681  10.336 -16.004  1.00 83.93           C
ATOM    818 1HB  LEU A  71      12.772   9.568 -15.236  1.00 83.93           H
ATOM    819 2HB  LEU A  71      13.198   9.967 -16.889  1.00 83.93           H
ATOM    820  CG  LEU A  71      13.400  11.595 -15.514  1.00 83.93           C
ATOM    821  HG  LEU A  71      12.679  12.216 -14.983  1.00 83.93           H
ATOM    822  CD1 LEU A  71      14.511  11.241 -14.523  1.00 83.93           C
ATOM    823 1HD1 LEU A  71      14.080  10.728 -13.663  1.00 83.93           H
ATOM    824 2HD1 LEU A  71      15.237  10.589 -15.008  1.00 83.93           H
ATOM    825 3HD1 LEU A  71      15.006  12.153 -14.191  1.00 83.93           H
ATOM    826  CD2 LEU A  71      13.925  12.419 -16.692  1.00 83.93           C
ATOM    827 1HD2 LEU A  71      14.626  11.819 -17.272  1.00 83.93           H
ATOM    828 2HD2 LEU A  71      13.091  12.718 -17.326  1.00 83.93           H
ATOM    829 3HD2 LEU A  71      14.432  13.308 -16.316  1.00 83.93           H
ATOM    830  HN  LEU A  71      10.874   9.295 -14.679  1.00 83.93           H
ATOM    831  N   VAL A  72      10.697   8.696 -17.862  1.00 83.13           N
ATOM    832  CA  VAL A  72      10.466   8.077 -19.156  1.00 83.13           C
ATOM    833  C   VAL A  72       9.151   8.599 -19.738  1.00 83.13           C
ATOM    834  O   VAL A  72       9.090   8.973 -20.908  1.00 83.13           O
ATOM    835  HA  VAL A  72      11.283   8.375 -19.814  1.00 83.13           H
ATOM    836  CB  VAL A  72      10.498   6.554 -19.021  1.00 83.13           C
ATOM    837  HB  VAL A  72       9.810   6.273 -18.223  1.00 83.13           H
ATOM    838  CG1 VAL A  72      10.024   5.879 -20.310  1.00 83.13           C
ATOM    839 1HG1 VAL A  72       9.002   6.189 -20.527  1.00 83.13           H
ATOM    840 2HG1 VAL A  72      10.675   6.171 -21.134  1.00 83.13           H
ATOM    841 3HG1 VAL A  72      10.056   4.797 -20.186  1.00 83.13           H
ATOM    842  CG2 VAL A  72      11.895   6.067 -18.630  1.00 83.13           C
ATOM    843 1HG2 VAL A  72      12.611   6.365 -19.395  1.00 83.13           H
ATOM    844 2HG2 VAL A  72      12.179   6.509 -17.674  1.00 83.13           H
ATOM    845 3HG2 VAL A  72      11.890   4.981 -18.541  1.00 83.13           H
ATOM    846  HN  VAL A  72      10.743   8.060 -17.092  1.00 83.13           H
ATOM    847  N   TYR A  73       8.129   8.606 -18.894  1.00 79.20           N
ATOM    848  CA  TYR A  73       6.797   8.986 -19.334  1.00 79.20           C
ATOM    849  C   TYR A  73       6.733  10.478 -19.664  1.00 79.20           C
ATOM    850  O   TYR A  73       5.994  10.889 -20.556  1.00 79.20           O
ATOM    851  HA  TYR A  73       6.564   8.413 -20.232  1.00 79.20           H
ATOM    852  CB  TYR A  73       5.865   8.695 -18.156  1.00 79.20           C
ATOM    853 1HB  TYR A  73       6.428   8.793 -17.228  1.00 79.20           H
ATOM    854 2HB  TYR A  73       5.080   9.451 -18.133  1.00 79.20           H
ATOM    855  CG  TYR A  73       5.219   7.309 -18.201  1.00 79.20           C
ATOM    856  CD1 TYR A  73       4.305   7.006 -19.189  1.00 79.20           C
ATOM    857  HD1 TYR A  73       4.043   7.754 -19.938  1.00 79.20           H
ATOM    858  CD2 TYR A  73       5.551   6.362 -17.254  1.00 79.20           C
ATOM    859  HD2 TYR A  73       6.273   6.602 -16.473  1.00 79.20           H
ATOM    860  CE1 TYR A  73       3.696   5.701 -19.231  1.00 79.20           C
ATOM    861  HE1 TYR A  73       2.973   5.449 -20.006  1.00 79.20           H
ATOM    862  CE2 TYR A  73       4.943   5.058 -17.296  1.00 79.20           C
ATOM    863  HE2 TYR A  73       5.195   4.301 -16.554  1.00 79.20           H
ATOM    864  CZ  TYR A  73       4.045   4.792 -18.283  1.00 79.20           C
ATOM    865  OH  TYR A  73       3.471   3.560 -18.323  1.00 79.20           O
ATOM    866  HH  TYR A  73       2.841   3.501 -19.097  1.00 79.20           H
ATOM    867  HN  TYR A  73       8.201   8.360 -17.927  1.00 79.20           H
ATOM    868  N   TRP A  74       7.519  11.249 -18.926  1.00 70.79           N
ATOM    869  CA  TRP A  74       7.462  12.697 -19.034  1.00 70.79           C
ATOM    870  C   TRP A  74       8.071  13.095 -20.379  1.00 70.79           C
ATOM    871  O   TRP A  74       7.478  13.869 -21.129  1.00 70.79           O
ATOM    872  HA  TRP A  74       6.413  12.993 -18.997  1.00 70.79           H
ATOM    873  CB  TRP A  74       8.155  13.363 -17.843  1.00 70.79           C
ATOM    874 1HB  TRP A  74       7.869  12.840 -16.931  1.00 70.79           H
ATOM    875 2HB  TRP A  74       9.233  13.248 -17.952  1.00 70.79           H
ATOM    876  CG  TRP A  74       7.829  14.850 -17.685  1.00 70.79           C
ATOM    877  CD1 TRP A  74       6.978  15.589 -18.410  1.00 70.79           C
ATOM    878  HD1 TRP A  74       6.385  15.205 -19.240  1.00 70.79           H
ATOM    879  CD2 TRP A  74       8.386  15.753 -16.708  1.00 70.79           C
ATOM    880  NE1 TRP A  74       6.946  16.898 -17.973  1.00 70.79           N
ATOM    881  HE1 TRP A  74       6.390  17.636 -18.354  1.00 70.79           H
ATOM    882  CE2 TRP A  74       7.830  17.001 -16.905  1.00 70.79           C
ATOM    883  CE3 TRP A  74       9.329  15.524 -15.690  1.00 70.79           C
ATOM    884  HE3 TRP A  74       9.782  14.548 -15.515  1.00 70.79           H
ATOM    885  CZ2 TRP A  74       8.154  18.116 -16.124  1.00 70.79           C
ATOM    886  HZ2 TRP A  74       7.700  19.092 -16.299  1.00 70.79           H
ATOM    887  CZ3 TRP A  74       9.642  16.649 -14.918  1.00 70.79           C
ATOM    888  HZ3 TRP A  74      10.368  16.526 -14.115  1.00 70.79           H
ATOM    889  CH2 TRP A  74       9.091  17.912 -15.104  1.00 70.79           C
ATOM    890  HH2 TRP A  74       9.387  18.739 -14.459  1.00 70.79           H
ATOM    891  HN  TRP A  74       8.183  10.900 -18.265  1.00 70.79           H
ATOM    892  N   TYR A  75       9.248  12.547 -20.645  1.00 69.09           N
ATOM    893  CA  TYR A  75      10.058  13.017 -21.756  1.00 69.09           C
ATOM    894  C   TYR A  75       9.738  12.240 -23.035  1.00 69.09           C
ATOM    895  O   TYR A  75       9.767  12.800 -24.130  1.00 69.09           O
ATOM    896  HA  TYR A  75       9.833  14.071 -21.915  1.00 69.09           H
ATOM    897  CB  TYR A  75      11.512  12.748 -21.361  1.00 69.09           C
ATOM    898 1HB  TYR A  75      11.556  11.825 -20.784  1.00 69.09           H
ATOM    899 2HB  TYR A  75      12.099  12.587 -22.265  1.00 69.09           H
ATOM    900  CG  TYR A  75      12.153  13.873 -20.547  1.00 69.09           C
ATOM    901  CD1 TYR A  75      12.713  14.958 -21.191  1.00 69.09           C
ATOM    902  HD1 TYR A  75      12.697  15.014 -22.279  1.00 69.09           H
ATOM    903  CD2 TYR A  75      12.173  13.803 -19.169  1.00 69.09           C
ATOM    904  HD2 TYR A  75      11.731  12.946 -18.661  1.00 69.09           H
ATOM    905  CE1 TYR A  75      13.317  16.017 -20.424  1.00 69.09           C
ATOM    906  HE1 TYR A  75      13.762  16.880 -20.920  1.00 69.09           H
ATOM    907  CE2 TYR A  75      12.777  14.862 -18.402  1.00 69.09           C
ATOM    908  HE2 TYR A  75      12.799  14.819 -17.314  1.00 69.09           H
ATOM    909  CZ  TYR A  75      13.319  15.917 -19.068  1.00 69.09           C
ATOM    910  OH  TYR A  75      13.889  16.917 -18.344  1.00 69.09           O
ATOM    911  HH  TYR A  75      13.800  16.725 -17.367  1.00 69.09           H
ATOM    912  HN  TYR A  75       9.648  11.798 -20.118  1.00 69.09           H
ATOM    913  N   CYS A  76       9.439  10.962 -22.854  1.00 67.51           N
ATOM    914  CA  CYS A  76       9.500  10.016 -23.955  1.00 67.51           C
ATOM    915  C   CYS A  76       8.069   9.644 -24.348  1.00 67.51           C
ATOM    916  O   CYS A  76       7.632   9.932 -25.461  1.00 67.51           O
ATOM    917  HA  CYS A  76      10.007  10.523 -24.776  1.00 67.51           H
ATOM    918  CB  CYS A  76      10.332   8.783 -23.597  1.00 67.51           C
ATOM    919 1HB  CYS A  76      11.198   9.078 -23.004  1.00 67.51           H
ATOM    920 2HB  CYS A  76       9.742   8.102 -22.983  1.00 67.51           H
ATOM    921  SG  CYS A  76      10.880   7.933 -25.122  1.00 67.51           S
ATOM    922  HG  CYS A  76       9.678   7.480 -25.468  1.00 67.51           H
ATOM    923  HN  CYS A  76       9.161  10.571 -21.976  1.00 67.51           H
ATOM    924  N   THR A  77       7.378   9.009 -23.412  1.00 60.11           N
ATOM    925  CA  THR A  77       6.143   8.315 -23.735  1.00 60.11           C
ATOM    926  C   THR A  77       5.023   9.320 -24.012  1.00 60.11           C
ATOM    927  O   THR A  77       4.196   9.105 -24.896  1.00 60.11           O
ATOM    928  HA  THR A  77       6.297   7.748 -24.653  1.00 60.11           H
ATOM    929  CB  THR A  77       5.827   7.354 -22.587  1.00 60.11           C
ATOM    930  HB  THR A  77       5.420   7.892 -21.731  1.00 60.11           H
ATOM    931  OG1 THR A  77       7.056   6.672 -22.357  1.00 60.11           O
ATOM    932  HG1 THR A  77       7.260   6.065 -23.126  1.00 60.11           H
ATOM    933  CG2 THR A  77       4.857   6.246 -23.001  1.00 60.11           C
ATOM    934 1HG2 THR A  77       5.294   5.666 -23.814  1.00 60.11           H
ATOM    935 2HG2 THR A  77       3.919   6.690 -23.336  1.00 60.11           H
ATOM    936 3HG2 THR A  77       4.667   5.592 -22.150  1.00 60.11           H
ATOM    937  HN  THR A  77       7.649   8.965 -22.451  1.00 60.11           H
ATOM    938  N   ARG A  78       5.033  10.397 -23.239  1.00 54.28           N
ATOM    939  CA  ARG A  78       3.835  11.198 -23.058  1.00 54.28           C
ATOM    940  C   ARG A  78       2.639  10.300 -22.733  1.00 54.28           C
ATOM    941  O   ARG A  78       2.518   9.203 -23.275  1.00 54.28           O
ATOM    942  HA  ARG A  78       4.066  11.860 -22.223  1.00 54.28           H
ATOM    943  CB  ARG A  78       3.524  12.016 -24.313  1.00 54.28           C
ATOM    944 1HB  ARG A  78       3.453  11.353 -25.175  1.00 54.28           H
ATOM    945 2HB  ARG A  78       2.554  12.501 -24.204  1.00 54.28           H
ATOM    946  CG  ARG A  78       4.603  13.072 -24.561  1.00 54.28           C
ATOM    947 1HG  ARG A  78       4.755  13.661 -23.656  1.00 54.28           H
ATOM    948 2HG  ARG A  78       5.551  12.582 -24.785  1.00 54.28           H
ATOM    949  CD  ARG A  78       4.213  13.994 -25.718  1.00 54.28           C
ATOM    950 1HD  ARG A  78       4.121  13.417 -26.638  1.00 54.28           H
ATOM    951 2HD  ARG A  78       3.239  14.442 -25.523  1.00 54.28           H
ATOM    952  NE  ARG A  78       5.232  15.054 -25.886  1.00 54.28           N
ATOM    953  HE  ARG A  78       6.068  14.992 -25.340  1.00 54.28           H
ATOM    954  CZ  ARG A  78       5.105  16.092 -26.724  1.00 54.28           C
ATOM    955  NH1 ARG A  78       4.007  16.225 -27.480  1.00 54.28           N
ATOM    956 1HH1 ARG A  78       3.274  15.548 -27.421  1.00 54.28           H
ATOM    957 2HH1 ARG A  78       3.920  17.003 -28.103  1.00 54.28           H
ATOM    958  NH2 ARG A  78       6.093  16.994 -26.795  1.00 54.28           N
ATOM    959 1HH2 ARG A  78       6.014  17.774 -27.415  1.00 54.28           H
ATOM    960 2HH2 ARG A  78       6.910  16.887 -26.228  1.00 54.28           H
ATOM    961  HN  ARG A  78       5.838  10.722 -22.744  1.00 54.28           H
ATOM    962  N   VAL A  79       1.786  10.800 -21.851  1.00 70.12           N
ATOM    963  CA  VAL A  79       0.593  10.066 -21.465  1.00 70.12           C
ATOM    964  C   VAL A  79      -0.408  10.083 -22.622  1.00 70.12           C
ATOM    965  O   VAL A  79      -1.099  11.078 -22.835  1.00 70.12           O
ATOM    966  HA  VAL A  79       0.889   9.035 -21.272  1.00 70.12           H
ATOM    967  CB  VAL A  79       0.019  10.645 -20.170  1.00 70.12           C
ATOM    968  HB  VAL A  79      -0.309  11.663 -20.374  1.00 70.12           H
ATOM    969  CG1 VAL A  79      -1.197   9.843 -19.703  1.00 70.12           C
ATOM    970 1HG1 VAL A  79      -1.969   9.874 -20.472  1.00 70.12           H
ATOM    971 2HG1 VAL A  79      -0.904   8.808 -19.524  1.00 70.12           H
ATOM    972 3HG1 VAL A  79      -1.585  10.275 -18.781  1.00 70.12           H
ATOM    973  CG2 VAL A  79       1.088  10.706 -19.076  1.00 70.12           C
ATOM    974 1HG2 VAL A  79       1.460   9.702 -18.875  1.00 70.12           H
ATOM    975 2HG2 VAL A  79       1.911  11.339 -19.407  1.00 70.12           H
ATOM    976 3HG2 VAL A  79       0.653  11.121 -18.167  1.00 70.12           H
ATOM    977  HN  VAL A  79       1.900  11.687 -21.403  1.00 70.12           H
ATOM    978  N   LYS A  80      -0.453   8.970 -23.339  1.00 62.78           N
ATOM    979  CA  LYS A  80      -1.276   8.883 -24.534  1.00 62.78           C
ATOM    980  C   LYS A  80      -2.501   8.014 -24.241  1.00 62.78           C
ATOM    981  O   LYS A  80      -3.555   8.197 -24.848  1.00 62.78           O
ATOM    982  HA  LYS A  80      -1.617   9.891 -24.770  1.00 62.78           H
ATOM    983  CB  LYS A  80      -0.446   8.395 -25.722  1.00 62.78           C
ATOM    984 1HB  LYS A  80       0.119   7.507 -25.436  1.00 62.78           H
ATOM    985 2HB  LYS A  80      -1.108   8.102 -26.537  1.00 62.78           H
ATOM    986  CG  LYS A  80       0.515   9.484 -26.204  1.00 62.78           C
ATOM    987 1HG  LYS A  80      -0.046  10.384 -26.453  1.00 62.78           H
ATOM    988 2HG  LYS A  80       1.203   9.748 -25.401  1.00 62.78           H
ATOM    989  CD  LYS A  80       1.306   9.015 -27.427  1.00 62.78           C
ATOM    990 1HD  LYS A  80       1.856   8.107 -27.182  1.00 62.78           H
ATOM    991 2HD  LYS A  80       0.618   8.763 -28.235  1.00 62.78           H
ATOM    992  CE  LYS A  80       2.279  10.097 -27.899  1.00 62.78           C
ATOM    993 1HE  LYS A  80       1.731  11.007 -28.141  1.00 62.78           H
ATOM    994 2HE  LYS A  80       2.971  10.347 -27.095  1.00 62.78           H
ATOM    995  NZ  LYS A  80       3.033   9.635 -29.085  1.00 62.78           N
ATOM    996 1HZ  LYS A  80       3.670  10.364 -29.386  1.00 62.78           H
ATOM    997 2HZ  LYS A  80       3.561   8.802 -28.847  1.00 62.78           H
ATOM    998 3HZ  LYS A  80       2.385   9.421 -29.835  1.00 62.78           H
ATOM    999  HN  LYS A  80       0.058   8.140 -23.117  1.00 62.78           H
ATOM   1000  N   THR A  81      -2.322   7.088 -23.311  1.00 73.66           N
ATOM   1001  CA  THR A  81      -3.353   6.106 -23.024  1.00 73.66           C
ATOM   1002  C   THR A  81      -3.812   6.223 -21.569  1.00 73.66           C
ATOM   1003  O   THR A  81      -3.131   6.834 -20.747  1.00 73.66           O
ATOM   1004  HA  THR A  81      -4.218   6.323 -23.650  1.00 73.66           H
ATOM   1005  CB  THR A  81      -2.801   4.724 -23.377  1.00 73.66           C
ATOM   1006  HB  THR A  81      -3.603   3.988 -23.437  1.00 73.66           H
ATOM   1007  OG1 THR A  81      -1.815   4.478 -22.378  1.00 73.66           O
ATOM   1008  HG1 THR A  81      -1.526   3.521 -22.411  1.00 73.66           H
ATOM   1009  CG2 THR A  81      -2.011   4.726 -24.687  1.00 73.66           C
ATOM   1010 1HG2 THR A  81      -1.169   5.412 -24.603  1.00 73.66           H
ATOM   1011 2HG2 THR A  81      -2.660   5.046 -25.502  1.00 73.66           H
ATOM   1012 3HG2 THR A  81      -1.642   3.721 -24.891  1.00 73.66           H
ATOM   1013  HN  THR A  81      -1.492   7.003 -22.759  1.00 73.66           H
ATOM   1014  N   MET A  82      -4.964   5.628 -21.295  1.00 73.95           N
ATOM   1015  CA  MET A  82      -5.495   5.613 -19.943  1.00 73.95           C
ATOM   1016  C   MET A  82      -4.572   4.840 -18.999  1.00 73.95           C
ATOM   1017  O   MET A  82      -4.382   5.234 -17.850  1.00 73.95           O
ATOM   1018  HA  MET A  82      -5.547   6.658 -19.636  1.00 73.95           H
ATOM   1019  CB  MET A  82      -6.881   4.965 -19.946  1.00 73.95           C
ATOM   1020 1HB  MET A  82      -7.472   5.366 -20.769  1.00 73.95           H
ATOM   1021 2HB  MET A  82      -6.784   3.892 -20.116  1.00 73.95           H
ATOM   1022  CG  MET A  82      -7.606   5.214 -18.622  1.00 73.95           C
ATOM   1023 1HG  MET A  82      -7.104   4.678 -17.816  1.00 73.95           H
ATOM   1024 2HG  MET A  82      -7.569   6.274 -18.371  1.00 73.95           H
ATOM   1025  SD  MET A  82      -9.304   4.677 -18.745  1.00 73.95           S
ATOM   1026  CE  MET A  82      -9.903   5.172 -17.138  1.00 73.95           C
ATOM   1027 1HE  MET A  82      -9.332   4.660 -16.364  1.00 73.95           H
ATOM   1028 2HE  MET A  82      -9.787   6.250 -17.023  1.00 73.95           H
ATOM   1029 3HE  MET A  82     -10.957   4.909 -17.046  1.00 73.95           H
ATOM   1030  HN  MET A  82      -5.529   5.164 -21.977  1.00 73.95           H
ATOM   1031  N   THR A  83      -4.022   3.752 -19.520  1.00 75.22           N
ATOM   1032  CA  THR A  83      -3.089   2.945 -18.753  1.00 75.22           C
ATOM   1033  C   THR A  83      -1.871   3.778 -18.349  1.00 75.22           C
ATOM   1034  O   THR A  83      -1.415   3.704 -17.209  1.00 75.22           O
ATOM   1035  HA  THR A  83      -3.581   2.631 -17.833  1.00 75.22           H
ATOM   1036  CB  THR A  83      -2.733   1.713 -19.588  1.00 75.22           C
ATOM   1037  HB  THR A  83      -1.974   1.954 -20.333  1.00 75.22           H
ATOM   1038  OG1 THR A  83      -3.984   1.271 -20.107  1.00 75.22           O
ATOM   1039  HG1 THR A  83      -4.680   1.295 -19.388  1.00 75.22           H
ATOM   1040  CG2 THR A  83      -2.251   0.543 -18.729  1.00 75.22           C
ATOM   1041 1HG2 THR A  83      -3.037   0.258 -18.029  1.00 75.22           H
ATOM   1042 2HG2 THR A  83      -1.362   0.841 -18.174  1.00 75.22           H
ATOM   1043 3HG2 THR A  83      -2.012  -0.305 -19.371  1.00 75.22           H
ATOM   1044  HN  THR A  83      -4.205   3.422 -20.446  1.00 75.22           H
ATOM   1045  N   ASP A  84      -1.378   4.551 -19.305  1.00 77.87           N
ATOM   1046  CA  ASP A  84      -0.199   5.368 -19.074  1.00 77.87           C
ATOM   1047  C   ASP A  84      -0.474   6.339 -17.924  1.00 77.87           C
ATOM   1048  O   ASP A  84       0.406   6.606 -17.108  1.00 77.87           O
ATOM   1049  HA  ASP A  84       0.598   4.662 -18.842  1.00 77.87           H
ATOM   1050  CB  ASP A  84       0.152   6.192 -20.315  1.00 77.87           C
ATOM   1051 1HB  ASP A  84      -0.684   6.843 -20.572  1.00 77.87           H
ATOM   1052 2HB  ASP A  84       1.004   6.836 -20.099  1.00 77.87           H
ATOM   1053  CG  ASP A  84       0.481   5.283 -21.501  1.00 77.87           C
ATOM   1054  OD1 ASP A  84       1.011   4.182 -21.242  1.00 77.87           O
ATOM   1055  OD2 ASP A  84       0.194   5.711 -22.640  1.00 77.87           O
ATOM   1056  HN  ASP A  84      -1.770   4.624 -20.223  1.00 77.87           H
ATOM   1057  N   MET A  85      -1.700   6.841 -17.897  1.00 83.90           N
ATOM   1058  CA  MET A  85      -2.093   7.802 -16.880  1.00 83.90           C
ATOM   1059  C   MET A  85      -2.031   7.179 -15.484  1.00 83.90           C
ATOM   1060  O   MET A  85      -1.503   7.784 -14.553  1.00 83.90           O
ATOM   1061  HA  MET A  85      -1.373   8.617 -16.953  1.00 83.90           H
ATOM   1062  CB  MET A  85      -3.516   8.289 -17.159  1.00 83.90           C
ATOM   1063 1HB  MET A  85      -3.595   8.616 -18.196  1.00 83.90           H
ATOM   1064 2HB  MET A  85      -4.218   7.465 -17.030  1.00 83.90           H
ATOM   1065  CG  MET A  85      -3.895   9.440 -16.226  1.00 83.90           C
ATOM   1066 1HG  MET A  85      -4.958   9.660 -16.319  1.00 83.90           H
ATOM   1067 2HG  MET A  85      -3.718   9.152 -15.189  1.00 83.90           H
ATOM   1068  SD  MET A  85      -2.936  10.892 -16.626  1.00 83.90           S
ATOM   1069  CE  MET A  85      -3.316  11.914 -15.213  1.00 83.90           C
ATOM   1070 1HE  MET A  85      -4.391  12.091 -15.172  1.00 83.90           H
ATOM   1071 2HE  MET A  85      -2.996  11.409 -14.302  1.00 83.90           H
ATOM   1072 3HE  MET A  85      -2.795  12.867 -15.303  1.00 83.90           H
ATOM   1073  HN  MET A  85      -2.417   6.603 -18.552  1.00 83.90           H
ATOM   1074  N   PHE A  86      -2.578   5.976 -15.383  1.00 86.59           N
ATOM   1075  CA  PHE A  86      -2.624   5.279 -14.109  1.00 86.59           C
ATOM   1076  C   PHE A  86      -1.221   4.863 -13.661  1.00 86.59           C
ATOM   1077  O   PHE A  86      -0.893   4.943 -12.478  1.00 86.59           O
ATOM   1078  HA  PHE A  86      -3.047   5.969 -13.378  1.00 86.59           H
ATOM   1079  CB  PHE A  86      -3.473   4.024 -14.315  1.00 86.59           C
ATOM   1080 1HB  PHE A  86      -3.080   3.467 -15.166  1.00 86.59           H
ATOM   1081 2HB  PHE A  86      -3.374   3.382 -13.440  1.00 86.59           H
ATOM   1082  CG  PHE A  86      -4.957   4.310 -14.554  1.00 86.59           C
ATOM   1083  CD1 PHE A  86      -5.589   5.275 -13.834  1.00 86.59           C
ATOM   1084  HD1 PHE A  86      -5.037   5.845 -13.086  1.00 86.59           H
ATOM   1085  CD2 PHE A  86      -5.645   3.598 -15.487  1.00 86.59           C
ATOM   1086  HD2 PHE A  86      -5.139   2.824 -16.064  1.00 86.59           H
ATOM   1087  CE1 PHE A  86      -6.966   5.540 -14.055  1.00 86.59           C
ATOM   1088  HE1 PHE A  86      -7.472   6.314 -13.478  1.00 86.59           H
ATOM   1089  CE2 PHE A  86      -7.023   3.863 -15.709  1.00 86.59           C
ATOM   1090  HE2 PHE A  86      -7.574   3.293 -16.456  1.00 86.59           H
ATOM   1091  CZ  PHE A  86      -7.654   4.828 -14.988  1.00 86.59           C
ATOM   1092  HZ  PHE A  86      -8.711   5.032 -15.158  1.00 86.59           H
ATOM   1093  HN  PHE A  86      -2.985   5.481 -16.150  1.00 86.59           H
ATOM   1094  N   LEU A  87      -0.430   4.428 -14.631  1.00 80.90           N
ATOM   1095  CA  LEU A  87       0.914   3.955 -14.345  1.00 80.90           C
ATOM   1096  C   LEU A  87       1.760   5.118 -13.826  1.00 80.90           C
ATOM   1097  O   LEU A  87       2.613   4.932 -12.959  1.00 80.90           O
ATOM   1098  HA  LEU A  87       0.836   3.206 -13.557  1.00 80.90           H
ATOM   1099  CB  LEU A  87       1.510   3.260 -15.572  1.00 80.90           C
ATOM   1100 1HB  LEU A  87       1.394   3.921 -16.431  1.00 80.90           H
ATOM   1101 2HB  LEU A  87       2.580   3.134 -15.409  1.00 80.90           H
ATOM   1102  CG  LEU A  87       0.911   1.898 -15.928  1.00 80.90           C
ATOM   1103  HG  LEU A  87      -0.161   2.024 -16.077  1.00 80.90           H
ATOM   1104  CD1 LEU A  87       1.492   1.371 -17.241  1.00 80.90           C
ATOM   1105 1HD1 LEU A  87       1.267   2.072 -18.045  1.00 80.90           H
ATOM   1106 2HD1 LEU A  87       2.572   1.264 -17.145  1.00 80.90           H
ATOM   1107 3HD1 LEU A  87       1.049   0.401 -17.471  1.00 80.90           H
ATOM   1108  CD2 LEU A  87       1.094   0.902 -14.780  1.00 80.90           C
ATOM   1109 1HD2 LEU A  87       2.157   0.775 -14.575  1.00 80.90           H
ATOM   1110 2HD2 LEU A  87       0.595   1.281 -13.888  1.00 80.90           H
ATOM   1111 3HD2 LEU A  87       0.660  -0.058 -15.060  1.00 80.90           H
ATOM   1112  HN  LEU A  87      -0.693   4.396 -15.595  1.00 80.90           H
ATOM   1113  N   LEU A  88       1.495   6.294 -14.378  1.00 87.38           N
ATOM   1114  CA  LEU A  88       2.208   7.491 -13.967  1.00 87.38           C
ATOM   1115  C   LEU A  88       1.847   7.822 -12.517  1.00 87.38           C
ATOM   1116  O   LEU A  88       2.728   8.056 -11.692  1.00 87.38           O
ATOM   1117  HA  LEU A  88       3.274   7.269 -14.015  1.00 87.38           H
ATOM   1118  CB  LEU A  88       1.939   8.637 -14.945  1.00 87.38           C
ATOM   1119 1HB  LEU A  88       2.286   8.334 -15.932  1.00 87.38           H
ATOM   1120 2HB  LEU A  88       0.861   8.782 -15.016  1.00 87.38           H
ATOM   1121  CG  LEU A  88       2.584   9.980 -14.598  1.00 87.38           C
ATOM   1122  HG  LEU A  88       2.269  10.261 -13.593  1.00 87.38           H
ATOM   1123  CD1 LEU A  88       4.110   9.866 -14.578  1.00 87.38           C
ATOM   1124 1HD1 LEU A  88       4.410   9.131 -13.831  1.00 87.38           H
ATOM   1125 2HD1 LEU A  88       4.464   9.552 -15.559  1.00 87.38           H
ATOM   1126 3HD1 LEU A  88       4.543  10.835 -14.328  1.00 87.38           H
ATOM   1127  CD2 LEU A  88       2.104  11.080 -15.546  1.00 87.38           C
ATOM   1128 1HD2 LEU A  88       2.370  10.819 -16.570  1.00 87.38           H
ATOM   1129 2HD2 LEU A  88       1.022  11.181 -15.467  1.00 87.38           H
ATOM   1130 3HD2 LEU A  88       2.578  12.024 -15.277  1.00 87.38           H
ATOM   1131  HN  LEU A  88       0.809   6.434 -15.091  1.00 87.38           H
ATOM   1132  N   ASN A  89       0.549   7.832 -12.252  1.00 89.30           N
ATOM   1133  CA  ASN A  89       0.057   8.195 -10.934  1.00 89.30           C
ATOM   1134  C   ASN A  89       0.500   7.139  -9.920  1.00 89.30           C
ATOM   1135  O   ASN A  89       0.740   7.453  -8.755  1.00 89.30           O
ATOM   1136  HA  ASN A  89       0.486   9.176 -10.728  1.00 89.30           H
ATOM   1137  CB  ASN A  89      -1.471   8.258 -10.914  1.00 89.30           C
ATOM   1138 1HB  ASN A  89      -1.881   7.429 -11.491  1.00 89.30           H
ATOM   1139 2HB  ASN A  89      -1.831   8.142  -9.891  1.00 89.30           H
ATOM   1140  CG  ASN A  89      -1.973   9.584 -11.489  1.00 89.30           C
ATOM   1141  OD1 ASN A  89      -2.127  10.574 -10.793  1.00 89.30           O
ATOM   1142  ND2 ASN A  89      -2.219   9.548 -12.796  1.00 89.30           N
ATOM   1143 1HD2 ASN A  89      -2.072   8.703 -13.309  1.00 89.30           H
ATOM   1144 2HD2 ASN A  89      -2.551  10.367 -13.265  1.00 89.30           H
ATOM   1145  HN  ASN A  89      -0.160   7.598 -12.917  1.00 89.30           H
ATOM   1146  N   LEU A  90       0.595   5.907 -10.399  1.00 85.95           N
ATOM   1147  CA  LEU A  90       1.038   4.808  -9.558  1.00 85.95           C
ATOM   1148  C   LEU A  90       2.477   5.067  -9.106  1.00 85.95           C
ATOM   1149  O   LEU A  90       2.804   4.888  -7.934  1.00 85.95           O
ATOM   1150  HA  LEU A  90       0.397   4.792  -8.677  1.00 85.95           H
ATOM   1151  CB  LEU A  90       0.851   3.472 -10.280  1.00 85.95           C
ATOM   1152 1HB  LEU A  90      -0.195   3.383 -10.572  1.00 85.95           H
ATOM   1153 2HB  LEU A  90       1.437   3.493 -11.198  1.00 85.95           H
ATOM   1154  CG  LEU A  90       1.239   2.222  -9.488  1.00 85.95           C
ATOM   1155  HG  LEU A  90       2.266   2.342  -9.142  1.00 85.95           H
ATOM   1156  CD1 LEU A  90       0.360   2.066  -8.245  1.00 85.95           C
ATOM   1157 1HD1 LEU A  90       0.481   2.938  -7.603  1.00 85.95           H
ATOM   1158 2HD1 LEU A  90      -0.683   1.978  -8.547  1.00 85.95           H
ATOM   1159 3HD1 LEU A  90       0.658   1.169  -7.700  1.00 85.95           H
ATOM   1160  CD2 LEU A  90       1.203   0.977 -10.376  1.00 85.95           C
ATOM   1161 1HD2 LEU A  90       0.197   0.842 -10.771  1.00 85.95           H
ATOM   1162 2HD2 LEU A  90       1.904   1.099 -11.201  1.00 85.95           H
ATOM   1163 3HD2 LEU A  90       1.483   0.103  -9.788  1.00 85.95           H
ATOM   1164  HN  LEU A  90       0.375   5.656 -11.342  1.00 85.95           H
ATOM   1165  N   ALA A  91       3.297   5.484 -10.059  1.00 90.51           N
ATOM   1166  CA  ALA A  91       4.704   5.723  -9.784  1.00 90.51           C
ATOM   1167  C   ALA A  91       4.836   6.886  -8.798  1.00 90.51           C
ATOM   1168  O   ALA A  91       5.697   6.866  -7.921  1.00 90.51           O
ATOM   1169  HA  ALA A  91       5.110   4.821  -9.325  1.00 90.51           H
ATOM   1170  CB  ALA A  91       5.444   5.985 -11.097  1.00 90.51           C
ATOM   1171 1HB  ALA A  91       5.344   5.117 -11.750  1.00 90.51           H
ATOM   1172 2HB  ALA A  91       5.016   6.859 -11.587  1.00 90.51           H
ATOM   1173 3HB  ALA A  91       6.499   6.164 -10.890  1.00 90.51           H
ATOM   1174  HN  ALA A  91       3.016   5.657 -11.003  1.00 90.51           H
ATOM   1175  N   ILE A  92       3.969   7.872  -8.977  1.00 90.64           N
ATOM   1176  CA  ILE A  92       3.963   9.030  -8.100  1.00 90.64           C
ATOM   1177  C   ILE A  92       3.596   8.589  -6.682  1.00 90.64           C
ATOM   1178  O   ILE A  92       4.228   9.010  -5.714  1.00 90.64           O
ATOM   1179  HA  ILE A  92       4.975   9.434  -8.085  1.00 90.64           H
ATOM   1180  CB  ILE A  92       3.048  10.122  -8.660  1.00 90.64           C
ATOM   1181  HB  ILE A  92       2.087   9.669  -8.905  1.00 90.64           H
ATOM   1182  CG1 ILE A  92       3.617  10.702  -9.956  1.00 90.64           C
ATOM   1183 1HG1 ILE A  92       4.491  11.314  -9.732  1.00 90.64           H
ATOM   1184 2HG1 ILE A  92       3.954   9.893 -10.604  1.00 90.64           H
ATOM   1185  CG2 ILE A  92       2.784  11.206  -7.614  1.00 90.64           C
ATOM   1186 1HG2 ILE A  92       2.303  10.761  -6.742  1.00 90.64           H
ATOM   1187 2HG2 ILE A  92       3.728  11.661  -7.315  1.00 90.64           H
ATOM   1188 3HG2 ILE A  92       2.131  11.969  -8.038  1.00 90.64           H
ATOM   1189  CD1 ILE A  92       2.570  11.546 -10.686  1.00 90.64           C
ATOM   1190 1HD1 ILE A  92       1.709  10.924 -10.930  1.00 90.64           H
ATOM   1191 2HD1 ILE A  92       2.254  12.368 -10.043  1.00 90.64           H
ATOM   1192 3HD1 ILE A  92       3.001  11.946 -11.603  1.00 90.64           H
ATOM   1193  HN  ILE A  92       3.282   7.888  -9.703  1.00 90.64           H
ATOM   1194  N   ALA A  93       2.576   7.747  -6.603  1.00 91.55           N
ATOM   1195  CA  ALA A  93       2.072   7.299  -5.316  1.00 91.55           C
ATOM   1196  C   ALA A  93       3.172   6.531  -4.581  1.00 91.55           C
ATOM   1197  O   ALA A  93       3.414   6.765  -3.399  1.00 91.55           O
ATOM   1198  HA  ALA A  93       1.810   8.185  -4.737  1.00 91.55           H
ATOM   1199  CB  ALA A  93       0.812   6.457  -5.526  1.00 91.55           C
ATOM   1200 1HB  ALA A  93       0.052   7.058  -6.025  1.00 91.55           H
ATOM   1201 2HB  ALA A  93       1.053   5.591  -6.143  1.00 91.55           H
ATOM   1202 3HB  ALA A  93       0.434   6.122  -4.560  1.00 91.55           H
ATOM   1203  HN  ALA A  93       2.098   7.372  -7.398  1.00 91.55           H
ATOM   1204  N   ASP A  94       3.808   5.628  -5.313  1.00 88.50           N
ATOM   1205  CA  ASP A  94       4.854   4.800  -4.737  1.00 88.50           C
ATOM   1206  C   ASP A  94       5.976   5.696  -4.210  1.00 88.50           C
ATOM   1207  O   ASP A  94       6.515   5.454  -3.131  1.00 88.50           O
ATOM   1208  HA  ASP A  94       4.366   4.233  -3.943  1.00 88.50           H
ATOM   1209  CB  ASP A  94       5.452   3.859  -5.785  1.00 88.50           C
ATOM   1210 1HB  ASP A  94       5.604   4.400  -6.719  1.00 88.50           H
ATOM   1211 2HB  ASP A  94       6.432   3.515  -5.453  1.00 88.50           H
ATOM   1212  CG  ASP A  94       4.538   2.656  -6.027  1.00 88.50           C
ATOM   1213  OD1 ASP A  94       3.799   2.306  -5.082  1.00 88.50           O
ATOM   1214  OD2 ASP A  94       4.600   2.114  -7.152  1.00 88.50           O
ATOM   1215  HN  ASP A  94       3.620   5.459  -6.281  1.00 88.50           H
ATOM   1216  N   LEU A  95       6.296   6.713  -4.997  1.00 90.25           N
ATOM   1217  CA  LEU A  95       7.400   7.598  -4.664  1.00 90.25           C
ATOM   1218  C   LEU A  95       7.089   8.325  -3.355  1.00 90.25           C
ATOM   1219  O   LEU A  95       7.956   8.457  -2.492  1.00 90.25           O
ATOM   1220  HA  LEU A  95       8.282   6.976  -4.513  1.00 90.25           H
ATOM   1221  CB  LEU A  95       7.704   8.538  -5.833  1.00 90.25           C
ATOM   1222 1HB  LEU A  95       7.773   7.943  -6.743  1.00 90.25           H
ATOM   1223 2HB  LEU A  95       6.858   9.215  -5.958  1.00 90.25           H
ATOM   1224  CG  LEU A  95       8.977   9.376  -5.706  1.00 90.25           C
ATOM   1225  HG  LEU A  95       8.965   9.871  -4.734  1.00 90.25           H
ATOM   1226  CD1 LEU A  95      10.223   8.490  -5.745  1.00 90.25           C
ATOM   1227 1HD1 LEU A  95      10.189   7.778  -4.920  1.00 90.25           H
ATOM   1228 2HD1 LEU A  95      10.254   7.948  -6.690  1.00 90.25           H
ATOM   1229 3HD1 LEU A  95      11.114   9.111  -5.653  1.00 90.25           H
ATOM   1230  CD2 LEU A  95       9.020  10.473  -6.771  1.00 90.25           C
ATOM   1231 1HD2 LEU A  95       8.998  10.019  -7.762  1.00 90.25           H
ATOM   1232 2HD2 LEU A  95       8.157  11.129  -6.653  1.00 90.25           H
ATOM   1233 3HD2 LEU A  95       9.936  11.054  -6.658  1.00 90.25           H
ATOM   1234  HN  LEU A  95       5.817   6.936  -5.845  1.00 90.25           H
ATOM   1235  N   LEU A  96       5.848   8.778  -3.247  1.00 86.85           N
ATOM   1236  CA  LEU A  96       5.423   9.523  -2.074  1.00 86.85           C
ATOM   1237  C   LEU A  96       5.555   8.634  -0.835  1.00 86.85           C
ATOM   1238  O   LEU A  96       5.975   9.098   0.223  1.00 86.85           O
ATOM   1239  HA  LEU A  96       6.097  10.372  -1.964  1.00 86.85           H
ATOM   1240  CB  LEU A  96       4.015  10.087  -2.279  1.00 86.85           C
ATOM   1241 1HB  LEU A  96       3.377   9.288  -2.657  1.00 86.85           H
ATOM   1242 2HB  LEU A  96       3.618  10.379  -1.307  1.00 86.85           H
ATOM   1243  CG  LEU A  96       3.903  11.283  -3.226  1.00 86.85           C
ATOM   1244  HG  LEU A  96       4.377  11.016  -4.170  1.00 86.85           H
ATOM   1245  CD1 LEU A  96       2.439  11.605  -3.531  1.00 86.85           C
ATOM   1246 1HD1 LEU A  96       1.966  10.742  -4.000  1.00 86.85           H
ATOM   1247 2HD1 LEU A  96       1.918  11.844  -2.603  1.00 86.85           H
ATOM   1248 3HD1 LEU A  96       2.388  12.459  -4.206  1.00 86.85           H
ATOM   1249  CD2 LEU A  96       4.653  12.495  -2.670  1.00 86.85           C
ATOM   1250 1HD2 LEU A  96       4.230  12.772  -1.704  1.00 86.85           H
ATOM   1251 2HD2 LEU A  96       5.707  12.245  -2.546  1.00 86.85           H
ATOM   1252 3HD2 LEU A  96       4.557  13.331  -3.363  1.00 86.85           H
ATOM   1253  HN  LEU A  96       5.142   8.644  -3.942  1.00 86.85           H
ATOM   1254  N   PHE A  97       5.189   7.373  -1.009  1.00 88.90           N
ATOM   1255  CA  PHE A  97       5.274   6.412   0.077  1.00 88.90           C
ATOM   1256  C   PHE A  97       6.723   6.232   0.537  1.00 88.90           C
ATOM   1257  O   PHE A  97       7.005   6.253   1.734  1.00 88.90           O
ATOM   1258  HA  PHE A  97       4.679   6.804   0.902  1.00 88.90           H
ATOM   1259  CB  PHE A  97       4.753   5.079  -0.462  1.00 88.90           C
ATOM   1260 1HB  PHE A  97       3.667   5.129  -0.536  1.00 88.90           H
ATOM   1261 2HB  PHE A  97       5.135   4.933  -1.473  1.00 88.90           H
ATOM   1262  CG  PHE A  97       5.137   3.869   0.392  1.00 88.90           C
ATOM   1263  CD1 PHE A  97       5.981   2.926  -0.106  1.00 88.90           C
ATOM   1264  HD1 PHE A  97       6.384   3.032  -1.113  1.00 88.90           H
ATOM   1265  CD2 PHE A  97       4.634   3.737   1.648  1.00 88.90           C
ATOM   1266  HD2 PHE A  97       3.957   4.493   2.047  1.00 88.90           H
ATOM   1267  CE1 PHE A  97       6.337   1.803   0.687  1.00 88.90           C
ATOM   1268  HE1 PHE A  97       7.014   1.047   0.288  1.00 88.90           H
ATOM   1269  CE2 PHE A  97       4.990   2.614   2.441  1.00 88.90           C
ATOM   1270  HE2 PHE A  97       4.587   2.508   3.448  1.00 88.90           H
ATOM   1271  CZ  PHE A  97       5.834   1.671   1.944  1.00 88.90           C
ATOM   1272  HZ  PHE A  97       6.108   0.809   2.552  1.00 88.90           H
ATOM   1273  HN  PHE A  97       4.841   7.006  -1.872  1.00 88.90           H
ATOM   1274  N   LEU A  98       7.602   6.058  -0.438  1.00 92.22           N
ATOM   1275  CA  LEU A  98       8.977   5.688  -0.149  1.00 92.22           C
ATOM   1276  C   LEU A  98       9.635   6.793   0.680  1.00 92.22           C
ATOM   1277  O   LEU A  98      10.470   6.516   1.539  1.00 92.22           O
ATOM   1278  HA  LEU A  98       8.952   4.777   0.449  1.00 92.22           H
ATOM   1279  CB  LEU A  98       9.727   5.360  -1.442  1.00 92.22           C
ATOM   1280 1HB  LEU A  98       9.606   6.196  -2.131  1.00 92.22           H
ATOM   1281 2HB  LEU A  98      10.791   5.288  -1.213  1.00 92.22           H
ATOM   1282  CG  LEU A  98       9.300   4.078  -2.159  1.00 92.22           C
ATOM   1283  HG  LEU A  98       8.210   4.043  -2.175  1.00 92.22           H
ATOM   1284  CD1 LEU A  98       9.773   4.079  -3.613  1.00 92.22           C
ATOM   1285 1HD1 LEU A  98       9.341   4.933  -4.136  1.00 92.22           H
ATOM   1286 2HD1 LEU A  98      10.861   4.149  -3.642  1.00 92.22           H
ATOM   1287 3HD1 LEU A  98       9.456   3.157  -4.100  1.00 92.22           H
ATOM   1288  CD2 LEU A  98       9.781   2.839  -1.400  1.00 92.22           C
ATOM   1289 1HD2 LEU A  98      10.868   2.855  -1.331  1.00 92.22           H
ATOM   1290 2HD2 LEU A  98       9.353   2.838  -0.398  1.00 92.22           H
ATOM   1291 3HD2 LEU A  98       9.463   1.942  -1.932  1.00 92.22           H
ATOM   1292  HN  LEU A  98       7.389   6.165  -1.409  1.00 92.22           H
ATOM   1293  N   VAL A  99       9.232   8.023   0.394  1.00 89.13           N
ATOM   1294  CA  VAL A  99       9.816   9.175   1.058  1.00 89.13           C
ATOM   1295  C   VAL A  99       9.542   9.085   2.561  1.00 89.13           C
ATOM   1296  O   VAL A  99      10.232   9.717   3.360  1.00 89.13           O
ATOM   1297  HA  VAL A  99      10.893   9.138   0.895  1.00 89.13           H
ATOM   1298  CB  VAL A  99       9.286  10.466   0.430  1.00 89.13           C
ATOM   1299  HB  VAL A  99       8.197  10.420   0.437  1.00 89.13           H
ATOM   1300  CG1 VAL A  99       9.711  11.688   1.246  1.00 89.13           C
ATOM   1301 1HG1 VAL A  99       9.315  11.604   2.258  1.00 89.13           H
ATOM   1302 2HG1 VAL A  99      10.799  11.739   1.285  1.00 89.13           H
ATOM   1303 3HG1 VAL A  99       9.321  12.591   0.777  1.00 89.13           H
ATOM   1304  CG2 VAL A  99       9.741  10.594  -1.026  1.00 89.13           C
ATOM   1305 1HG2 VAL A  99      10.830  10.607  -1.066  1.00 89.13           H
ATOM   1306 2HG2 VAL A  99       9.366   9.746  -1.599  1.00 89.13           H
ATOM   1307 3HG2 VAL A  99       9.350  11.519  -1.448  1.00 89.13           H
ATOM   1308  HN  VAL A  99       8.522   8.236  -0.277  1.00 89.13           H
ATOM   1309  N   THR A 100       8.533   8.296   2.900  1.00 88.55           N
ATOM   1310  CA  THR A 100       8.128   8.154   4.288  1.00 88.55           C
ATOM   1311  C   THR A 100       9.002   7.117   4.996  1.00 88.55           C
ATOM   1312  O   THR A 100       9.114   7.127   6.220  1.00 88.55           O
ATOM   1313  HA  THR A 100       8.290   9.107   4.792  1.00 88.55           H
ATOM   1314  CB  THR A 100       6.637   7.811   4.312  1.00 88.55           C
ATOM   1315  HB  THR A 100       6.222   7.947   5.311  1.00 88.55           H
ATOM   1316  OG1 THR A 100       6.578   6.483   3.798  1.00 88.55           O
ATOM   1317  HG1 THR A 100       6.563   6.504   2.798  1.00 88.55           H
ATOM   1318  CG2 THR A 100       5.830   8.635   3.307  1.00 88.55           C
ATOM   1319 1HG2 THR A 100       6.201   8.446   2.300  1.00 88.55           H
ATOM   1320 2HG2 THR A 100       5.934   9.695   3.540  1.00 88.55           H
ATOM   1321 3HG2 THR A 100       4.779   8.352   3.366  1.00 88.55           H
ATOM   1322  HN  THR A 100       7.999   7.760   2.246  1.00 88.55           H
ATOM   1323  N   LEU A 101       9.599   6.248   4.194  1.00 91.53           N
ATOM   1324  CA  LEU A 101      10.286   5.085   4.730  1.00 91.53           C
ATOM   1325  C   LEU A 101      11.465   5.545   5.590  1.00 91.53           C
ATOM   1326  O   LEU A 101      11.713   4.991   6.659  1.00 91.53           O
ATOM   1327  HA  LEU A 101       9.580   4.554   5.369  1.00 91.53           H
ATOM   1328  CB  LEU A 101      10.682   4.129   3.603  1.00 91.53           C
ATOM   1329 1HB  LEU A 101      11.179   4.706   2.823  1.00 91.53           H
ATOM   1330 2HB  LEU A 101      11.416   3.423   3.993  1.00 91.53           H
ATOM   1331  CG  LEU A 101       9.541   3.336   2.964  1.00 91.53           C
ATOM   1332  HG  LEU A 101       8.842   4.043   2.518  1.00 91.53           H
ATOM   1333  CD1 LEU A 101      10.060   2.440   1.837  1.00 91.53           C
ATOM   1334 1HD1 LEU A 101      10.529   3.057   1.070  1.00 91.53           H
ATOM   1335 2HD1 LEU A 101      10.792   1.739   2.238  1.00 91.53           H
ATOM   1336 3HD1 LEU A 101       9.228   1.888   1.400  1.00 91.53           H
ATOM   1337  CD2 LEU A 101       8.769   2.540   4.018  1.00 91.53           C
ATOM   1338 1HD2 LEU A 101       9.444   1.843   4.515  1.00 91.53           H
ATOM   1339 2HD2 LEU A 101       8.348   3.226   4.754  1.00 91.53           H
ATOM   1340 3HD2 LEU A 101       7.963   1.986   3.537  1.00 91.53           H
ATOM   1341  HN  LEU A 101       9.619   6.328   3.197  1.00 91.53           H
ATOM   1342  N   PRO A 102      12.211   6.564   5.140  1.00 93.35           N
ATOM   1343  CA  PRO A 102      13.384   7.027   5.886  1.00 93.35           C
ATOM   1344  C   PRO A 102      13.057   7.343   7.337  1.00 93.35           C
ATOM   1345  O   PRO A 102      13.818   6.994   8.238  1.00 93.35           O
ATOM   1346  HA  PRO A 102      14.136   6.239   5.928  1.00 93.35           H
ATOM   1347  CB  PRO A 102      13.831   8.274   5.121  1.00 93.35           C
ATOM   1348 1HB  PRO A 102      13.378   9.178   5.528  1.00 93.35           H
ATOM   1349 2HB  PRO A 102      14.911   8.409   5.170  1.00 93.35           H
ATOM   1350  CG  PRO A 102      13.361   8.002   3.696  1.00 93.35           C
ATOM   1351 1HG  PRO A 102      13.285   8.919   3.113  1.00 93.35           H
ATOM   1352 2HG  PRO A 102      14.053   7.353   3.159  1.00 93.35           H
ATOM   1353  CD  PRO A 102      12.007   7.343   3.906  1.00 93.35           C
ATOM   1354 1HD  PRO A 102      11.213   8.080   4.024  1.00 93.35           H
ATOM   1355 2HD  PRO A 102      11.729   6.712   3.061  1.00 93.35           H
ATOM   1356  N   PHE A 103      11.923   8.001   7.525  1.00 91.34           N
ATOM   1357  CA  PHE A 103      11.516   8.427   8.853  1.00 91.34           C
ATOM   1358  C   PHE A 103      11.212   7.222   9.746  1.00 91.34           C
ATOM   1359  O   PHE A 103      11.573   7.209  10.921  1.00 91.34           O
ATOM   1360  HA  PHE A 103      12.345   8.992   9.279  1.00 91.34           H
ATOM   1361  CB  PHE A 103      10.242   9.258   8.686  1.00 91.34           C
ATOM   1362 1HB  PHE A 103       9.502   8.665   8.149  1.00 91.34           H
ATOM   1363 2HB  PHE A 103       9.827   9.469   9.671  1.00 91.34           H
ATOM   1364  CG  PHE A 103      10.454  10.578   7.943  1.00 91.34           C
ATOM   1365  CD1 PHE A 103      10.846  11.687   8.626  1.00 91.34           C
ATOM   1366  HD1 PHE A 103      11.010  11.635   9.703  1.00 91.34           H
ATOM   1367  CD2 PHE A 103      10.249  10.644   6.600  1.00 91.34           C
ATOM   1368  HD2 PHE A 103       9.934   9.755   6.053  1.00 91.34           H
ATOM   1369  CE1 PHE A 103      11.043  12.913   7.937  1.00 91.34           C
ATOM   1370  HE1 PHE A 103      11.357  13.802   8.484  1.00 91.34           H
ATOM   1371  CE2 PHE A 103      10.445  11.870   5.911  1.00 91.34           C
ATOM   1372  HE2 PHE A 103      10.281  11.922   4.835  1.00 91.34           H
ATOM   1373  CZ  PHE A 103      10.838  12.978   6.594  1.00 91.34           C
ATOM   1374  HZ  PHE A 103      10.989  13.919   6.065  1.00 91.34           H
ATOM   1375  HN  PHE A 103      11.288   8.243   6.791  1.00 91.34           H
ATOM   1376  N   TRP A 104      10.549   6.239   9.153  1.00 86.09           N
ATOM   1377  CA  TRP A 104      10.158   5.050   9.890  1.00 86.09           C
ATOM   1378  C   TRP A 104      11.426   4.259  10.220  1.00 86.09           C
ATOM   1379  O   TRP A 104      11.494   3.590  11.250  1.00 86.09           O
ATOM   1380  HA  TRP A 104       9.670   5.373  10.810  1.00 86.09           H
ATOM   1381  CB  TRP A 104       9.131   4.232   9.105  1.00 86.09           C
ATOM   1382 1HB  TRP A 104       9.478   4.120   8.078  1.00 86.09           H
ATOM   1383 2HB  TRP A 104       9.074   3.231   9.534  1.00 86.09           H
ATOM   1384  CG  TRP A 104       7.728   4.843   9.090  1.00 86.09           C
ATOM   1385  CD1 TRP A 104       7.060   5.349   8.044  1.00 86.09           C
ATOM   1386  HD1 TRP A 104       7.452   5.389   7.027  1.00 86.09           H
ATOM   1387  CD2 TRP A 104       6.844   4.994  10.220  1.00 86.09           C
ATOM   1388  NE1 TRP A 104       5.815   5.813   8.416  1.00 86.09           N
ATOM   1389  HE1 TRP A 104       5.135   6.232   7.814  1.00 86.09           H
ATOM   1390  CE2 TRP A 104       5.679   5.590   9.781  1.00 86.09           C
ATOM   1391  CE3 TRP A 104       7.022   4.639  11.569  1.00 86.09           C
ATOM   1392  HE3 TRP A 104       7.931   4.167  11.940  1.00 86.09           H
ATOM   1393  CZ2 TRP A 104       4.602   5.884  10.626  1.00 86.09           C
ATOM   1394  HZ2 TRP A 104       3.692   6.355  10.255  1.00 86.09           H
ATOM   1395  CZ3 TRP A 104       5.936   4.939  12.400  1.00 86.09           C
ATOM   1396  HZ3 TRP A 104       6.022   4.684  13.457  1.00 86.09           H
ATOM   1397  CH2 TRP A 104       4.757   5.538  11.974  1.00 86.09           C
ATOM   1398  HH2 TRP A 104       3.956   5.739  12.686  1.00 86.09           H
ATOM   1399  HN  TRP A 104      10.282   6.246   8.190  1.00 86.09           H
ATOM   1400  N   ALA A 105      12.398   4.362   9.326  1.00 93.68           N
ATOM   1401  CA  ALA A 105      13.663   3.672   9.513  1.00 93.68           C
ATOM   1402  C   ALA A 105      14.344   4.197  10.779  1.00 93.68           C
ATOM   1403  O   ALA A 105      14.830   3.417  11.596  1.00 93.68           O
ATOM   1404  HA  ALA A 105      13.446   2.611   9.641  1.00 93.68           H
ATOM   1405  CB  ALA A 105      14.532   3.851   8.267  1.00 93.68           C
ATOM   1406 1HB  ALA A 105      14.016   3.435   7.401  1.00 93.68           H
ATOM   1407 2HB  ALA A 105      14.718   4.912   8.103  1.00 93.68           H
ATOM   1408 3HB  ALA A 105      15.480   3.332   8.407  1.00 93.68           H
ATOM   1409  HN  ALA A 105      12.333   4.904   8.488  1.00 93.68           H
ATOM   1410  N   ILE A 106      14.356   5.516  10.901  1.00 90.19           N
ATOM   1411  CA  ILE A 106      14.990   6.156  12.042  1.00 90.19           C
ATOM   1412  C   ILE A 106      14.210   5.812  13.312  1.00 90.19           C
ATOM   1413  O   ILE A 106      14.803   5.488  14.340  1.00 90.19           O
ATOM   1414  HA  ILE A 106      15.995   5.743  12.131  1.00 90.19           H
ATOM   1415  CB  ILE A 106      15.139   7.659  11.799  1.00 90.19           C
ATOM   1416  HB  ILE A 106      14.172   8.051  11.483  1.00 90.19           H
ATOM   1417  CG1 ILE A 106      16.130   7.936  10.667  1.00 90.19           C
ATOM   1418 1HG1 ILE A 106      17.148   7.773  11.022  1.00 90.19           H
ATOM   1419 2HG1 ILE A 106      15.961   7.234   9.850  1.00 90.19           H
ATOM   1420  CG2 ILE A 106      15.523   8.388  13.088  1.00 90.19           C
ATOM   1421 1HG2 ILE A 106      14.749   8.230  13.839  1.00 90.19           H
ATOM   1422 2HG2 ILE A 106      16.471   7.998  13.457  1.00 90.19           H
ATOM   1423 3HG2 ILE A 106      15.622   9.454  12.887  1.00 90.19           H
ATOM   1424  CD1 ILE A 106      15.987   9.370  10.152  1.00 90.19           C
ATOM   1425 1HD1 ILE A 106      14.976   9.522   9.775  1.00 90.19           H
ATOM   1426 2HD1 ILE A 106      16.181  10.069  10.965  1.00 90.19           H
ATOM   1427 3HD1 ILE A 106      16.703   9.540   9.348  1.00 90.19           H
ATOM   1428  HN  ILE A 106      13.944   6.143  10.240  1.00 90.19           H
ATOM   1429  N   ALA A 107      12.892   5.896  13.200  1.00 91.58           N
ATOM   1430  CA  ALA A 107      12.029   5.688  14.350  1.00 91.58           C
ATOM   1431  C   ALA A 107      12.209   4.259  14.867  1.00 91.58           C
ATOM   1432  O   ALA A 107      12.183   4.024  16.074  1.00 91.58           O
ATOM   1433  HA  ALA A 107      12.337   6.388  15.127  1.00 91.58           H
ATOM   1434  CB  ALA A 107      10.580   5.989  13.962  1.00 91.58           C
ATOM   1435 1HB  ALA A 107      10.500   7.024  13.630  1.00 91.58           H
ATOM   1436 2HB  ALA A 107      10.275   5.324  13.154  1.00 91.58           H
ATOM   1437 3HB  ALA A 107       9.933   5.833  14.825  1.00 91.58           H
ATOM   1438  HN  ALA A 107      12.416   6.100  12.345  1.00 91.58           H
ATOM   1439  N   ALA A 108      12.388   3.342  13.927  1.00 91.08           N
ATOM   1440  CA  ALA A 108      12.513   1.936  14.268  1.00 91.08           C
ATOM   1441  C   ALA A 108      13.888   1.685  14.889  1.00 91.08           C
ATOM   1442  O   ALA A 108      14.053   0.770  15.693  1.00 91.08           O
ATOM   1443  HA  ALA A 108      11.743   1.703  15.004  1.00 91.08           H
ATOM   1444  CB  ALA A 108      12.273   1.084  13.019  1.00 91.08           C
ATOM   1445 1HB  ALA A 108      11.272   1.278  12.634  1.00 91.08           H
ATOM   1446 2HB  ALA A 108      13.010   1.340  12.258  1.00 91.08           H
ATOM   1447 3HB  ALA A 108      12.366   0.029  13.276  1.00 91.08           H
ATOM   1448  HN  ALA A 108      12.448   3.547  12.950  1.00 91.08           H
ATOM   1449  N   ALA A 109      14.841   2.516  14.492  1.00 89.78           N
ATOM   1450  CA  ALA A 109      16.218   2.334  14.919  1.00 89.78           C
ATOM   1451  C   ALA A 109      16.346   2.717  16.394  1.00 89.78           C
ATOM   1452  O   ALA A 109      17.127   2.116  17.130  1.00 89.78           O
ATOM   1453  HA  ALA A 109      16.464   1.278  14.804  1.00 89.78           H
ATOM   1454  CB  ALA A 109      17.144   3.156  14.021  1.00 89.78           C
ATOM   1455 1HB  ALA A 109      17.037   2.825  12.988  1.00 89.78           H
ATOM   1456 2HB  ALA A 109      16.878   4.211  14.093  1.00 89.78           H
ATOM   1457 3HB  ALA A 109      18.177   3.019  14.341  1.00 89.78           H
ATOM   1458  HN  ALA A 109      14.685   3.300  13.891  1.00 89.78           H
ATOM   1459  N   ASP A 110      15.565   3.715  16.783  1.00 80.62           N
ATOM   1460  CA  ASP A 110      15.696   4.294  18.109  1.00 80.62           C
ATOM   1461  C   ASP A 110      14.320   4.748  18.601  1.00 80.62           C
ATOM   1462  O   ASP A 110      13.570   3.958  19.174  1.00 80.62           O
ATOM   1463  HA  ASP A 110      16.119   3.502  18.727  1.00 80.62           H
ATOM   1464  CB  ASP A 110      16.617   5.516  18.088  1.00 80.62           C
ATOM   1465 1HB  ASP A 110      17.545   5.267  17.573  1.00 80.62           H
ATOM   1466 2HB  ASP A 110      16.146   6.321  17.525  1.00 80.62           H
ATOM   1467  CG  ASP A 110      16.927   5.993  19.508  1.00 80.62           C
ATOM   1468  OD1 ASP A 110      16.546   5.262  20.448  1.00 80.62           O
ATOM   1469  OD2 ASP A 110      17.538   7.077  19.622  1.00 80.62           O
ATOM   1470  HN  ASP A 110      14.856   4.125  16.210  1.00 80.62           H
ATOM   1471  N   GLN A 111      14.029   6.017  18.358  1.00 83.38           N
ATOM   1472  CA  GLN A 111      12.761   6.588  18.779  1.00 83.38           C
ATOM   1473  C   GLN A 111      12.321   7.682  17.804  1.00 83.38           C
ATOM   1474  O   GLN A 111      13.090   8.089  16.935  1.00 83.38           O
ATOM   1475  HA  GLN A 111      12.050   5.763  18.756  1.00 83.38           H
ATOM   1476  CB  GLN A 111      12.852   7.131  20.207  1.00 83.38           C
ATOM   1477 1HB  GLN A 111      11.893   7.561  20.498  1.00 83.38           H
ATOM   1478 2HB  GLN A 111      13.057   6.314  20.898  1.00 83.38           H
ATOM   1479  CG  GLN A 111      13.949   8.192  20.322  1.00 83.38           C
ATOM   1480 1HG  GLN A 111      14.913   7.751  20.069  1.00 83.38           H
ATOM   1481 2HG  GLN A 111      13.765   8.990  19.603  1.00 83.38           H
ATOM   1482  CD  GLN A 111      14.002   8.774  21.736  1.00 83.38           C
ATOM   1483  OE1 GLN A 111      13.093   8.618  22.534  1.00 83.38           O
ATOM   1484  NE2 GLN A 111      15.116   9.452  22.000  1.00 83.38           N
ATOM   1485 1HE2 GLN A 111      15.824   9.542  21.300  1.00 83.38           H
ATOM   1486 2HE2 GLN A 111      15.245   9.870  22.899  1.00 83.38           H
ATOM   1487  HN  GLN A 111      14.641   6.651  17.885  1.00 83.38           H
ATOM   1488  N   TRP A 112      11.086   8.126  17.981  1.00 88.54           N
ATOM   1489  CA  TRP A 112      10.552   9.201  17.161  1.00 88.54           C
ATOM   1490  C   TRP A 112      11.204  10.509  17.614  1.00 88.54           C
ATOM   1491  O   TRP A 112      10.956  10.979  18.723  1.00 88.54           O
ATOM   1492  HA  TRP A 112      10.817   8.992  16.124  1.00 88.54           H
ATOM   1493  CB  TRP A 112       9.024   9.238  17.232  1.00 88.54           C
ATOM   1494 1HB  TRP A 112       8.636   8.244  17.013  1.00 88.54           H
ATOM   1495 2HB  TRP A 112       8.724   9.480  18.252  1.00 88.54           H
ATOM   1496  CG  TRP A 112       8.381  10.243  16.275  1.00 88.54           C
ATOM   1497  CD1 TRP A 112       7.966  11.489  16.543  1.00 88.54           C
ATOM   1498  HD1 TRP A 112       8.038  11.962  17.523  1.00 88.54           H
ATOM   1499  CD2 TRP A 112       8.095  10.036  14.876  1.00 88.54           C
ATOM   1500  NE1 TRP A 112       7.435  12.097  15.424  1.00 88.54           N
ATOM   1501  HE1 TRP A 112       7.061  13.023  15.375  1.00 88.54           H
ATOM   1502  CE2 TRP A 112       7.516  11.186  14.378  1.00 88.54           C
ATOM   1503  CE3 TRP A 112       8.318   8.915  14.058  1.00 88.54           C
ATOM   1504  HE3 TRP A 112       8.774   7.996  14.427  1.00 88.54           H
ATOM   1505  CZ2 TRP A 112       7.112  11.325  13.045  1.00 88.54           C
ATOM   1506  HZ2 TRP A 112       6.657  12.244  12.675  1.00 88.54           H
ATOM   1507  CZ3 TRP A 112       7.909   9.070  12.728  1.00 88.54           C
ATOM   1508  HZ3 TRP A 112       8.059   8.230  12.050  1.00 88.54           H
ATOM   1509  CH2 TRP A 112       7.324  10.220  12.211  1.00 88.54           C
ATOM   1510  HH2 TRP A 112       7.033  10.262  11.162  1.00 88.54           H
ATOM   1511  HN  TRP A 112      10.455   7.766  18.668  1.00 88.54           H
ATOM   1512  N   LYS A 113      12.025  11.060  16.732  1.00 80.80           N
ATOM   1513  CA  LYS A 113      12.837  12.213  17.084  1.00 80.80           C
ATOM   1514  C   LYS A 113      12.229  13.469  16.457  1.00 80.80           C
ATOM   1515  O   LYS A 113      12.820  14.546  16.518  1.00 80.80           O
ATOM   1516  HA  LYS A 113      12.804  12.317  18.168  1.00 80.80           H
ATOM   1517  CB  LYS A 113      14.298  11.978  16.696  1.00 80.80           C
ATOM   1518 1HB  LYS A 113      14.370  11.799  15.623  1.00 80.80           H
ATOM   1519 2HB  LYS A 113      14.883  12.872  16.910  1.00 80.80           H
ATOM   1520  CG  LYS A 113      14.882  10.786  17.457  1.00 80.80           C
ATOM   1521 1HG  LYS A 113      14.737  10.927  18.528  1.00 80.80           H
ATOM   1522 2HG  LYS A 113      14.349   9.876  17.180  1.00 80.80           H
ATOM   1523  CD  LYS A 113      16.373  10.620  17.156  1.00 80.80           C
ATOM   1524 1HD  LYS A 113      16.517  10.460  16.087  1.00 80.80           H
ATOM   1525 2HD  LYS A 113      16.904  11.537  17.414  1.00 80.80           H
ATOM   1526  CE  LYS A 113      16.963   9.445  17.938  1.00 80.80           C
ATOM   1527 1HE  LYS A 113      16.835   9.611  19.007  1.00 80.80           H
ATOM   1528 2HE  LYS A 113      16.426   8.530  17.690  1.00 80.80           H
ATOM   1529  NZ  LYS A 113      18.401   9.283  17.624  1.00 80.80           N
ATOM   1530 1HZ  LYS A 113      18.765   8.475  18.116  1.00 80.80           H
ATOM   1531 2HZ  LYS A 113      18.515   9.150  16.625  1.00 80.80           H
ATOM   1532 3HZ  LYS A 113      18.906  10.113  17.915  1.00 80.80           H
ATOM   1533  HN  LYS A 113      12.141  10.732  15.794  1.00 80.80           H
ATOM   1534  N   PHE A 114      11.055  13.290  15.869  1.00 86.58           N
ATOM   1535  CA  PHE A 114      10.448  14.344  15.074  1.00 86.58           C
ATOM   1536  C   PHE A 114       9.244  14.951  15.798  1.00 86.58           C
ATOM   1537  O   PHE A 114       8.778  14.409  16.799  1.00 86.58           O
ATOM   1538  HA  PHE A 114      11.205  15.113  14.924  1.00 86.58           H
ATOM   1539  CB  PHE A 114       9.973  13.702  13.769  1.00 86.58           C
ATOM   1540 1HB  PHE A 114       9.162  13.008  13.991  1.00 86.58           H
ATOM   1541 2HB  PHE A 114       9.560  14.478  13.124  1.00 86.58           H
ATOM   1542  CG  PHE A 114      11.070  12.956  13.007  1.00 86.58           C
ATOM   1543  CD1 PHE A 114      11.995  13.651  12.293  1.00 86.58           C
ATOM   1544  HD1 PHE A 114      11.955  14.740  12.264  1.00 86.58           H
ATOM   1545  CD2 PHE A 114      11.119  11.597  13.044  1.00 86.58           C
ATOM   1546  HD2 PHE A 114      10.378  11.040  13.616  1.00 86.58           H
ATOM   1547  CE1 PHE A 114      13.013  12.959  11.586  1.00 86.58           C
ATOM   1548  HE1 PHE A 114      13.755  13.516  11.013  1.00 86.58           H
ATOM   1549  CE2 PHE A 114      12.138  10.905  12.337  1.00 86.58           C
ATOM   1550  HE2 PHE A 114      12.177   9.816  12.366  1.00 86.58           H
ATOM   1551  CZ  PHE A 114      13.063  11.600  11.623  1.00 86.58           C
ATOM   1552  HZ  PHE A 114      13.845  11.068  11.080  1.00 86.58           H
ATOM   1553  HN  PHE A 114      10.523  12.445  15.929  1.00 86.58           H
ATOM   1554  N   GLN A 115       8.774  16.069  15.263  1.00 80.54           N
ATOM   1555  CA  GLN A 115       7.658  16.776  15.867  1.00 80.54           C
ATOM   1556  C   GLN A 115       6.354  16.013  15.627  1.00 80.54           C
ATOM   1557  O   GLN A 115       6.293  15.136  14.766  1.00 80.54           O
ATOM   1558  HA  GLN A 115       7.878  16.807  16.934  1.00 80.54           H
ATOM   1559  CB  GLN A 115       7.562  18.207  15.333  1.00 80.54           C
ATOM   1560 1HB  GLN A 115       7.499  18.189  14.245  1.00 80.54           H
ATOM   1561 2HB  GLN A 115       6.648  18.674  15.698  1.00 80.54           H
ATOM   1562  CG  GLN A 115       8.773  19.035  15.765  1.00 80.54           C
ATOM   1563 1HG  GLN A 115       8.879  18.994  16.849  1.00 80.54           H
ATOM   1564 2HG  GLN A 115       9.681  18.608  15.340  1.00 80.54           H
ATOM   1565  CD  GLN A 115       8.630  20.491  15.317  1.00 80.54           C
ATOM   1566  OE1 GLN A 115       7.710  20.861  14.605  1.00 80.54           O
ATOM   1567  NE2 GLN A 115       9.587  21.295  15.773  1.00 80.54           N
ATOM   1568 1HE2 GLN A 115      10.313  20.927  16.354  1.00 80.54           H
ATOM   1569 2HE2 GLN A 115       9.580  22.266  15.534  1.00 80.54           H
ATOM   1570  HN  GLN A 115       9.143  16.490  14.434  1.00 80.54           H
ATOM   1571  N   THR A 116       5.343  16.373  16.404  1.00 87.02           N
ATOM   1572  CA  THR A 116       4.043  15.736  16.284  1.00 87.02           C
ATOM   1573  C   THR A 116       3.491  15.913  14.868  1.00 87.02           C
ATOM   1574  O   THR A 116       2.884  14.997  14.315  1.00 87.02           O
ATOM   1575  HA  THR A 116       4.168  14.666  16.447  1.00 87.02           H
ATOM   1576  CB  THR A 116       3.131  16.314  17.368  1.00 87.02           C
ATOM   1577  HB  THR A 116       2.810  17.323  17.110  1.00 87.02           H
ATOM   1578  OG1 THR A 116       3.898  16.200  18.564  1.00 87.02           O
ATOM   1579  HG1 THR A 116       3.514  16.789  19.275  1.00 87.02           H
ATOM   1580  CG2 THR A 116       1.903  15.439  17.629  1.00 87.02           C
ATOM   1581 1HG2 THR A 116       2.225  14.449  17.953  1.00 87.02           H
ATOM   1582 2HG2 THR A 116       1.320  15.350  16.713  1.00 87.02           H
ATOM   1583 3HG2 THR A 116       1.291  15.895  18.407  1.00 87.02           H
ATOM   1584  HN  THR A 116       5.402  17.085  17.104  1.00 87.02           H
ATOM   1585  N   PHE A 117       3.721  17.098  14.321  1.00 89.62           N
ATOM   1586  CA  PHE A 117       3.241  17.412  12.987  1.00 89.62           C
ATOM   1587  C   PHE A 117       3.729  16.378  11.971  1.00 89.62           C
ATOM   1588  O   PHE A 117       2.952  15.893  11.150  1.00 89.62           O
ATOM   1589  HA  PHE A 117       2.151  17.397  13.023  1.00 89.62           H
ATOM   1590  CB  PHE A 117       3.812  18.783  12.617  1.00 89.62           C
ATOM   1591 1HB  PHE A 117       3.468  19.517  13.345  1.00 89.62           H
ATOM   1592 2HB  PHE A 117       4.899  18.744  12.692  1.00 89.62           H
ATOM   1593  CG  PHE A 117       3.428  19.259  11.214  1.00 89.62           C
ATOM   1594  CD1 PHE A 117       4.350  19.239  10.214  1.00 89.62           C
ATOM   1595  HD1 PHE A 117       5.361  18.883  10.411  1.00 89.62           H
ATOM   1596  CD2 PHE A 117       2.167  19.703  10.968  1.00 89.62           C
ATOM   1597  HD2 PHE A 117       1.429  19.719  11.770  1.00 89.62           H
ATOM   1598  CE1 PHE A 117       3.994  19.681   8.912  1.00 89.62           C
ATOM   1599  HE1 PHE A 117       4.732  19.665   8.110  1.00 89.62           H
ATOM   1600  CE2 PHE A 117       1.811  20.144   9.666  1.00 89.62           C
ATOM   1601  HE2 PHE A 117       0.800  20.500   9.469  1.00 89.62           H
ATOM   1602  CZ  PHE A 117       2.732  20.124   8.666  1.00 89.62           C
ATOM   1603  HZ  PHE A 117       2.459  20.463   7.667  1.00 89.62           H
ATOM   1604  HN  PHE A 117       4.224  17.834  14.774  1.00 89.62           H
ATOM   1605  N   MET A 118       5.015  16.071  12.059  1.00 86.96           N
ATOM   1606  CA  MET A 118       5.622  15.120  11.143  1.00 86.96           C
ATOM   1607  C   MET A 118       5.019  13.725  11.322  1.00 86.96           C
ATOM   1608  O   MET A 118       4.910  12.964  10.362  1.00 86.96           O
ATOM   1609  HA  MET A 118       5.400  15.493  10.143  1.00 86.96           H
ATOM   1610  CB  MET A 118       7.130  15.061  11.393  1.00 86.96           C
ATOM   1611 1HB  MET A 118       7.321  14.939  12.460  1.00 86.96           H
ATOM   1612 2HB  MET A 118       7.552  14.189  10.893  1.00 86.96           H
ATOM   1613  CG  MET A 118       7.820  16.329  10.888  1.00 86.96           C
ATOM   1614 1HG  MET A 118       7.471  17.193  11.453  1.00 86.96           H
ATOM   1615 2HG  MET A 118       8.896  16.257  11.049  1.00 86.96           H
ATOM   1616  SD  MET A 118       7.479  16.559   9.151  1.00 86.96           S
ATOM   1617  CE  MET A 118       8.301  15.123   8.481  1.00 86.96           C
ATOM   1618 1HE  MET A 118       9.361  15.161   8.733  1.00 86.96           H
ATOM   1619 2HE  MET A 118       7.859  14.221   8.904  1.00 86.96           H
ATOM   1620 3HE  MET A 118       8.186  15.111   7.397  1.00 86.96           H
ATOM   1621  HN  MET A 118       5.638  16.459  12.739  1.00 86.96           H
ATOM   1622  N   CYS A 119       4.643  13.432  12.558  1.00 92.24           N
ATOM   1623  CA  CYS A 119       3.999  12.167  12.865  1.00 92.24           C
ATOM   1624  C   CYS A 119       2.690  12.091  12.076  1.00 92.24           C
ATOM   1625  O   CYS A 119       2.409  11.084  11.428  1.00 92.24           O
ATOM   1626  HA  CYS A 119       4.686  11.381  12.550  1.00 92.24           H
ATOM   1627  CB  CYS A 119       3.769  11.997  14.368  1.00 92.24           C
ATOM   1628 1HB  CYS A 119       4.726  11.965  14.889  1.00 92.24           H
ATOM   1629 2HB  CYS A 119       3.223  12.855  14.759  1.00 92.24           H
ATOM   1630  SG  CYS A 119       2.831  10.460  14.689  1.00 92.24           S
ATOM   1631  HN  CYS A 119       4.772  14.041  13.341  1.00 92.24           H
ATOM   1632  N   LYS A 120       1.924  13.170  12.156  1.00 90.86           N
ATOM   1633  CA  LYS A 120       0.643  13.230  11.475  1.00 90.86           C
ATOM   1634  C   LYS A 120       0.860  13.052   9.971  1.00 90.86           C
ATOM   1635  O   LYS A 120       0.166  12.266   9.328  1.00 90.86           O
ATOM   1636  HA  LYS A 120       0.040  12.397  11.837  1.00 90.86           H
ATOM   1637  CB  LYS A 120      -0.099  14.517  11.841  1.00 90.86           C
ATOM   1638 1HB  LYS A 120       0.565  15.373  11.712  1.00 90.86           H
ATOM   1639 2HB  LYS A 120      -0.940  14.662  11.163  1.00 90.86           H
ATOM   1640  CG  LYS A 120      -0.602  14.469  13.284  1.00 90.86           C
ATOM   1641 1HG  LYS A 120      -1.309  13.646  13.399  1.00 90.86           H
ATOM   1642 2HG  LYS A 120       0.231  14.269  13.958  1.00 90.86           H
ATOM   1643  CD  LYS A 120      -1.276  15.785  13.675  1.00 90.86           C
ATOM   1644 1HD  LYS A 120      -0.560  16.603  13.592  1.00 90.86           H
ATOM   1645 2HD  LYS A 120      -2.089  16.002  12.981  1.00 90.86           H
ATOM   1646  CE  LYS A 120      -1.822  15.720  15.103  1.00 90.86           C
ATOM   1647 1HE  LYS A 120      -1.115  15.194  15.745  1.00 90.86           H
ATOM   1648 2HE  LYS A 120      -1.928  16.728  15.505  1.00 90.86           H
ATOM   1649  NZ  LYS A 120      -3.131  15.030  15.126  1.00 90.86           N
ATOM   1650 1HZ  LYS A 120      -3.589  15.204  16.014  1.00 90.86           H
ATOM   1651 2HZ  LYS A 120      -3.711  15.381  14.372  1.00 90.86           H
ATOM   1652 3HZ  LYS A 120      -2.990  14.033  15.009  1.00 90.86           H
ATOM   1653  HN  LYS A 120       2.167  13.990  12.673  1.00 90.86           H
ATOM   1654  N   VAL A 121       1.827  13.795   9.453  1.00 91.74           N
ATOM   1655  CA  VAL A 121       2.062  13.826   8.019  1.00 91.74           C
ATOM   1656  C   VAL A 121       2.474  12.431   7.545  1.00 91.74           C
ATOM   1657  O   VAL A 121       1.932  11.919   6.566  1.00 91.74           O
ATOM   1658  HA  VAL A 121       1.122  14.097   7.538  1.00 91.74           H
ATOM   1659  CB  VAL A 121       3.096  14.902   7.681  1.00 91.74           C
ATOM   1660  HB  VAL A 121       3.967  14.741   8.316  1.00 91.74           H
ATOM   1661  CG1 VAL A 121       3.548  14.788   6.224  1.00 91.74           C
ATOM   1662 1HG1 VAL A 121       3.997  13.808   6.058  1.00 91.74           H
ATOM   1663 2HG1 VAL A 121       2.688  14.910   5.566  1.00 91.74           H
ATOM   1664 3HG1 VAL A 121       4.283  15.564   6.010  1.00 91.74           H
ATOM   1665  CG2 VAL A 121       2.549  16.300   7.978  1.00 91.74           C
ATOM   1666 1HG2 VAL A 121       1.655  16.474   7.380  1.00 91.74           H
ATOM   1667 2HG2 VAL A 121       2.300  16.375   9.036  1.00 91.74           H
ATOM   1668 3HG2 VAL A 121       3.304  17.045   7.728  1.00 91.74           H
ATOM   1669  HN  VAL A 121       2.442  14.369   9.994  1.00 91.74           H
ATOM   1670  N   VAL A 122       3.429  11.855   8.261  1.00 90.25           N
ATOM   1671  CA  VAL A 122       4.051  10.618   7.821  1.00 90.25           C
ATOM   1672  C   VAL A 122       3.007   9.499   7.820  1.00 90.25           C
ATOM   1673  O   VAL A 122       2.925   8.723   6.869  1.00 90.25           O
ATOM   1674  HA  VAL A 122       4.402  10.771   6.800  1.00 90.25           H
ATOM   1675  CB  VAL A 122       5.265  10.302   8.697  1.00 90.25           C
ATOM   1676  HB  VAL A 122       4.947  10.346   9.739  1.00 90.25           H
ATOM   1677  CG1 VAL A 122       5.785   8.889   8.425  1.00 90.25           C
ATOM   1678 1HG1 VAL A 122       4.999   8.165   8.641  1.00 90.25           H
ATOM   1679 2HG1 VAL A 122       6.078   8.805   7.378  1.00 90.25           H
ATOM   1680 3HG1 VAL A 122       6.647   8.691   9.061  1.00 90.25           H
ATOM   1681  CG2 VAL A 122       6.370  11.341   8.498  1.00 90.25           C
ATOM   1682 1HG2 VAL A 122       6.684  11.342   7.455  1.00 90.25           H
ATOM   1683 2HG2 VAL A 122       5.993  12.328   8.766  1.00 90.25           H
ATOM   1684 3HG2 VAL A 122       7.221  11.093   9.133  1.00 90.25           H
ATOM   1685  HN  VAL A 122       3.777  12.219   9.124  1.00 90.25           H
ATOM   1686  N   ASN A 123       2.235   9.453   8.895  1.00 89.98           N
ATOM   1687  CA  ASN A 123       1.197   8.445   9.028  1.00 89.98           C
ATOM   1688  C   ASN A 123       0.150   8.650   7.932  1.00 89.98           C
ATOM   1689  O   ASN A 123      -0.312   7.687   7.321  1.00 89.98           O
ATOM   1690  HA  ASN A 123       1.712   7.489   8.939  1.00 89.98           H
ATOM   1691  CB  ASN A 123       0.491   8.556  10.382  1.00 89.98           C
ATOM   1692 1HB  ASN A 123       0.528   9.588  10.731  1.00 89.98           H
ATOM   1693 2HB  ASN A 123      -0.561   8.294  10.270  1.00 89.98           H
ATOM   1694  CG  ASN A 123       1.144   7.638  11.417  1.00 89.98           C
ATOM   1695  OD1 ASN A 123       1.865   6.709  11.094  1.00 89.98           O
ATOM   1696  ND2 ASN A 123       0.853   7.950  12.677  1.00 89.98           N
ATOM   1697 1HD2 ASN A 123       0.254   8.726  12.874  1.00 89.98           H
ATOM   1698 2HD2 ASN A 123       1.232   7.408  13.426  1.00 89.98           H
ATOM   1699  HN  ASN A 123       2.310  10.087   9.665  1.00 89.98           H
ATOM   1700  N   SER A 124      -0.195   9.911   7.715  1.00 90.98           N
ATOM   1701  CA  SER A 124      -1.235  10.249   6.758  1.00 90.98           C
ATOM   1702  C   SER A 124      -0.786   9.877   5.344  1.00 90.98           C
ATOM   1703  O   SER A 124      -1.552   9.291   4.580  1.00 90.98           O
ATOM   1704  HA  SER A 124      -2.102   9.656   7.053  1.00 90.98           H
ATOM   1705  CB  SER A 124      -1.588  11.736   6.830  1.00 90.98           C
ATOM   1706 1HB  SER A 124      -0.719  12.328   6.542  1.00 90.98           H
ATOM   1707 2HB  SER A 124      -2.376  11.957   6.111  1.00 90.98           H
ATOM   1708  OG  SER A 124      -2.013  12.122   8.134  1.00 90.98           O
ATOM   1709  HG  SER A 124      -1.328  12.715   8.556  1.00 90.98           H
ATOM   1710  HN  SER A 124       0.222  10.693   8.179  1.00 90.98           H
ATOM   1711  N   MET A 125       0.453  10.233   5.038  1.00 84.57           N
ATOM   1712  CA  MET A 125       1.007   9.958   3.723  1.00 84.57           C
ATOM   1713  C   MET A 125       1.008   8.456   3.431  1.00 84.57           C
ATOM   1714  O   MET A 125       0.600   8.030   2.352  1.00 84.57           O
ATOM   1715  HA  MET A 125       0.355  10.472   3.017  1.00 84.57           H
ATOM   1716  CB  MET A 125       2.439  10.494   3.651  1.00 84.57           C
ATOM   1717 1HB  MET A 125       2.946  10.316   4.599  1.00 84.57           H
ATOM   1718 2HB  MET A 125       2.995   9.953   2.885  1.00 84.57           H
ATOM   1719  CG  MET A 125       2.449  11.990   3.334  1.00 84.57           C
ATOM   1720 1HG  MET A 125       1.797  12.195   2.484  1.00 84.57           H
ATOM   1721 2HG  MET A 125       2.054  12.552   4.181  1.00 84.57           H
ATOM   1722  SD  MET A 125       4.112  12.526   2.969  1.00 84.57           S
ATOM   1723  CE  MET A 125       3.771  14.114   2.229  1.00 84.57           C
ATOM   1724 1HE  MET A 125       3.146  13.977   1.346  1.00 84.57           H
ATOM   1725 2HE  MET A 125       3.250  14.746   2.948  1.00 84.57           H
ATOM   1726 3HE  MET A 125       4.708  14.589   1.940  1.00 84.57           H
ATOM   1727  HN  MET A 125       1.073  10.699   5.669  1.00 84.57           H
ATOM   1728  N   TYR A 126       1.472   7.696   4.412  1.00 84.98           N
ATOM   1729  CA  TYR A 126       1.540   6.251   4.271  1.00 84.98           C
ATOM   1730  C   TYR A 126       0.172   5.670   3.909  1.00 84.98           C
ATOM   1731  O   TYR A 126       0.061   4.861   2.989  1.00 84.98           O
ATOM   1732  HA  TYR A 126       2.246   6.024   3.472  1.00 84.98           H
ATOM   1733  CB  TYR A 126       1.963   5.713   5.639  1.00 84.98           C
ATOM   1734 1HB  TYR A 126       3.005   5.979   5.816  1.00 84.98           H
ATOM   1735 2HB  TYR A 126       1.373   6.206   6.411  1.00 84.98           H
ATOM   1736  CG  TYR A 126       1.807   4.198   5.787  1.00 84.98           C
ATOM   1737  CD1 TYR A 126       0.761   3.681   6.524  1.00 84.98           C
ATOM   1738  HD1 TYR A 126       0.046   4.352   7.000  1.00 84.98           H
ATOM   1739  CD2 TYR A 126       2.712   3.349   5.184  1.00 84.98           C
ATOM   1740  HD2 TYR A 126       3.539   3.757   4.602  1.00 84.98           H
ATOM   1741  CE1 TYR A 126       0.614   2.256   6.664  1.00 84.98           C
ATOM   1742  HE1 TYR A 126      -0.208   1.834   7.243  1.00 84.98           H
ATOM   1743  CE2 TYR A 126       2.565   1.923   5.324  1.00 84.98           C
ATOM   1744  HE2 TYR A 126       3.273   1.241   4.853  1.00 84.98           H
ATOM   1745  CZ  TYR A 126       1.523   1.447   6.056  1.00 84.98           C
ATOM   1746  OH  TYR A 126       1.384   0.100   6.188  1.00 84.98           O
ATOM   1747  HH  TYR A 126       0.708  -0.106   6.896  1.00 84.98           H
ATOM   1748  HN  TYR A 126       1.796   8.050   5.289  1.00 84.98           H
ATOM   1749  N   LYS A 127      -0.836   6.107   4.650  1.00 85.08           N
ATOM   1750  CA  LYS A 127      -2.172   5.556   4.496  1.00 85.08           C
ATOM   1751  C   LYS A 127      -2.726   5.949   3.125  1.00 85.08           C
ATOM   1752  O   LYS A 127      -3.302   5.119   2.424  1.00 85.08           O
ATOM   1753  HA  LYS A 127      -2.084   4.471   4.535  1.00 85.08           H
ATOM   1754  CB  LYS A 127      -3.064   5.981   5.665  1.00 85.08           C
ATOM   1755 1HB  LYS A 127      -2.556   5.778   6.608  1.00 85.08           H
ATOM   1756 2HB  LYS A 127      -3.238   7.056   5.622  1.00 85.08           H
ATOM   1757  CG  LYS A 127      -4.402   5.239   5.630  1.00 85.08           C
ATOM   1758 1HG  LYS A 127      -5.213   5.937   5.837  1.00 85.08           H
ATOM   1759 2HG  LYS A 127      -4.573   4.837   4.632  1.00 85.08           H
ATOM   1760  CD  LYS A 127      -4.425   4.103   6.654  1.00 85.08           C
ATOM   1761 1HD  LYS A 127      -3.804   3.279   6.303  1.00 85.08           H
ATOM   1762 2HD  LYS A 127      -3.995   4.447   7.595  1.00 85.08           H
ATOM   1763  CE  LYS A 127      -5.853   3.608   6.891  1.00 85.08           C
ATOM   1764 1HE  LYS A 127      -6.566   4.343   6.518  1.00 85.08           H
ATOM   1765 2HE  LYS A 127      -6.023   2.687   6.332  1.00 85.08           H
ATOM   1766  NZ  LYS A 127      -6.087   3.369   8.333  1.00 85.08           N
ATOM   1767 1HZ  LYS A 127      -6.986   2.918   8.460  1.00 85.08           H
ATOM   1768 2HZ  LYS A 127      -5.354   2.772   8.700  1.00 85.08           H
ATOM   1769 3HZ  LYS A 127      -6.080   4.255   8.827  1.00 85.08           H
ATOM   1770  HN  LYS A 127      -0.751   6.822   5.344  1.00 85.08           H
ATOM   1771  N   MET A 128      -2.532   7.215   2.785  1.00 85.50           N
ATOM   1772  CA  MET A 128      -3.069   7.746   1.544  1.00 85.50           C
ATOM   1773  C   MET A 128      -2.491   7.008   0.335  1.00 85.50           C
ATOM   1774  O   MET A 128      -3.219   6.670  -0.598  1.00 85.50           O
ATOM   1775  HA  MET A 128      -4.146   7.583   1.596  1.00 85.50           H
ATOM   1776  CB  MET A 128      -2.736   9.236   1.439  1.00 85.50           C
ATOM   1777 1HB  MET A 128      -3.049   9.747   2.350  1.00 85.50           H
ATOM   1778 2HB  MET A 128      -1.657   9.366   1.356  1.00 85.50           H
ATOM   1779  CG  MET A 128      -3.427   9.869   0.230  1.00 85.50           C
ATOM   1780 1HG  MET A 128      -3.045   9.426  -0.690  1.00 85.50           H
ATOM   1781 2HG  MET A 128      -4.496   9.663   0.262  1.00 85.50           H
ATOM   1782  SD  MET A 128      -3.146  11.631   0.219  1.00 85.50           S
ATOM   1783  CE  MET A 128      -1.402  11.665  -0.162  1.00 85.50           C
ATOM   1784 1HE  MET A 128      -0.850  11.133   0.613  1.00 85.50           H
ATOM   1785 2HE  MET A 128      -1.231  11.184  -1.125  1.00 85.50           H
ATOM   1786 3HE  MET A 128      -1.060  12.699  -0.207  1.00 85.50           H
ATOM   1787  HN  MET A 128      -2.020   7.871   3.339  1.00 85.50           H
ATOM   1788  N   ASN A 129      -1.187   6.778   0.390  1.00 80.55           N
ATOM   1789  CA  ASN A 129      -0.489   6.156  -0.722  1.00 80.55           C
ATOM   1790  C   ASN A 129      -0.892   4.682  -0.811  1.00 80.55           C
ATOM   1791  O   ASN A 129      -1.009   4.132  -1.904  1.00 80.55           O
ATOM   1792  HA  ASN A 129      -0.790   6.724  -1.603  1.00 80.55           H
ATOM   1793  CB  ASN A 129       1.027   6.221  -0.527  1.00 80.55           C
ATOM   1794 1HB  ASN A 129       1.287   5.829   0.457  1.00 80.55           H
ATOM   1795 2HB  ASN A 129       1.519   5.586  -1.263  1.00 80.55           H
ATOM   1796  CG  ASN A 129       1.536   7.657  -0.661  1.00 80.55           C
ATOM   1797  OD1 ASN A 129       1.064   8.437  -1.472  1.00 80.55           O
ATOM   1798  ND2 ASN A 129       2.522   7.962   0.177  1.00 80.55           N
ATOM   1799 1HD2 ASN A 129       2.864   7.275   0.818  1.00 80.55           H
ATOM   1800 2HD2 ASN A 129       2.923   8.878   0.166  1.00 80.55           H
ATOM   1801  HN  ASN A 129      -0.612   7.009   1.174  1.00 80.55           H
ATOM   1802  N   PHE A 130      -1.093   4.086   0.355  1.00 83.54           N
ATOM   1803  CA  PHE A 130      -1.511   2.695   0.422  1.00 83.54           C
ATOM   1804  C   PHE A 130      -2.785   2.466  -0.393  1.00 83.54           C
ATOM   1805  O   PHE A 130      -2.829   1.580  -1.246  1.00 83.54           O
ATOM   1806  HA  PHE A 130      -0.702   2.094   0.006  1.00 83.54           H
ATOM   1807  CB  PHE A 130      -1.797   2.385   1.893  1.00 83.54           C
ATOM   1808 1HB  PHE A 130      -0.875   2.497   2.463  1.00 83.54           H
ATOM   1809 2HB  PHE A 130      -2.502   3.121   2.278  1.00 83.54           H
ATOM   1810  CG  PHE A 130      -2.362   0.984   2.134  1.00 83.54           C
ATOM   1811  CD1 PHE A 130      -3.697   0.813   2.328  1.00 83.54           C
ATOM   1812  HD1 PHE A 130      -4.365   1.674   2.312  1.00 83.54           H
ATOM   1813  CD2 PHE A 130      -1.529  -0.091   2.154  1.00 83.54           C
ATOM   1814  HD2 PHE A 130      -0.459   0.046   1.999  1.00 83.54           H
ATOM   1815  CE1 PHE A 130      -4.221  -0.488   2.552  1.00 83.54           C
ATOM   1816  HE1 PHE A 130      -5.291  -0.625   2.708  1.00 83.54           H
ATOM   1817  CE2 PHE A 130      -2.053  -1.392   2.378  1.00 83.54           C
ATOM   1818  HE2 PHE A 130      -1.385  -2.253   2.395  1.00 83.54           H
ATOM   1819  CZ  PHE A 130      -3.388  -1.563   2.573  1.00 83.54           C
ATOM   1820  HZ  PHE A 130      -3.791  -2.561   2.745  1.00 83.54           H
ATOM   1821  HN  PHE A 130      -0.976   4.535   1.241  1.00 83.54           H
ATOM   1822  N   TYR A 131      -3.790   3.279  -0.102  1.00 91.12           N
ATOM   1823  CA  TYR A 131      -5.068   3.162  -0.784  1.00 91.12           C
ATOM   1824  C   TYR A 131      -4.938   3.543  -2.260  1.00 91.12           C
ATOM   1825  O   TYR A 131      -5.515   2.887  -3.126  1.00 91.12           O
ATOM   1826  HA  TYR A 131      -5.395   2.125  -0.711  1.00 91.12           H
ATOM   1827  CB  TYR A 131      -6.005   4.155  -0.094  1.00 91.12           C
ATOM   1828 1HB  TYR A 131      -5.468   5.088   0.076  1.00 91.12           H
ATOM   1829 2HB  TYR A 131      -6.834   4.382  -0.764  1.00 91.12           H
ATOM   1830  CG  TYR A 131      -6.568   3.657   1.239  1.00 91.12           C
ATOM   1831  CD1 TYR A 131      -7.245   2.456   1.296  1.00 91.12           C
ATOM   1832  HD1 TYR A 131      -7.378   1.862   0.392  1.00 91.12           H
ATOM   1833  CD2 TYR A 131      -6.399   4.409   2.383  1.00 91.12           C
ATOM   1834  HD2 TYR A 131      -5.864   5.358   2.338  1.00 91.12           H
ATOM   1835  CE1 TYR A 131      -7.774   1.987   2.550  1.00 91.12           C
ATOM   1836  HE1 TYR A 131      -8.311   1.040   2.610  1.00 91.12           H
ATOM   1837  CE2 TYR A 131      -6.928   3.940   3.638  1.00 91.12           C
ATOM   1838  HE2 TYR A 131      -6.802   4.524   4.549  1.00 91.12           H
ATOM   1839  CZ  TYR A 131      -7.590   2.752   3.659  1.00 91.12           C
ATOM   1840  OH  TYR A 131      -8.090   2.309   4.844  1.00 91.12           O
ATOM   1841  HH  TYR A 131      -8.258   3.083   5.455  1.00 91.12           H
ATOM   1842  HN  TYR A 131      -3.741   4.005   0.584  1.00 91.12           H
ATOM   1843  N   SER A 132      -4.178   4.601  -2.501  1.00 90.06           N
ATOM   1844  CA  SER A 132      -4.040   5.132  -3.847  1.00 90.06           C
ATOM   1845  C   SER A 132      -3.460   4.062  -4.775  1.00 90.06           C
ATOM   1846  O   SER A 132      -3.949   3.869  -5.887  1.00 90.06           O
ATOM   1847  HA  SER A 132      -5.050   5.400  -4.156  1.00 90.06           H
ATOM   1848  CB  SER A 132      -3.155   6.380  -3.858  1.00 90.06           C
ATOM   1849 1HB  SER A 132      -2.168   6.128  -3.471  1.00 90.06           H
ATOM   1850 2HB  SER A 132      -3.018   6.718  -4.885  1.00 90.06           H
ATOM   1851  OG  SER A 132      -3.713   7.437  -3.081  1.00 90.06           O
ATOM   1852  HG  SER A 132      -3.302   7.445  -2.170  1.00 90.06           H
ATOM   1853  HN  SER A 132      -3.663   5.091  -1.798  1.00 90.06           H
ATOM   1854  N   CYS A 133      -2.427   3.394  -4.283  1.00 87.15           N
ATOM   1855  CA  CYS A 133      -1.730   2.400  -5.081  1.00 87.15           C
ATOM   1856  C   CYS A 133      -2.724   1.298  -5.451  1.00 87.15           C
ATOM   1857  O   CYS A 133      -2.841   0.928  -6.618  1.00 87.15           O
ATOM   1858  HA  CYS A 133      -1.370   2.912  -5.973  1.00 87.15           H
ATOM   1859  CB  CYS A 133      -0.507   1.844  -4.349  1.00 87.15           C
ATOM   1860 1HB  CYS A 133      -0.788   1.521  -3.347  1.00 87.15           H
ATOM   1861 2HB  CYS A 133      -0.129   0.965  -4.872  1.00 87.15           H
ATOM   1862  SG  CYS A 133       0.799   3.122  -4.251  1.00 87.15           S
ATOM   1863  HG  CYS A 133       1.822   2.289  -4.419  1.00 87.15           H
ATOM   1864  HN  CYS A 133      -2.066   3.523  -3.359  1.00 87.15           H
ATOM   1865  N   VAL A 134      -3.416   0.804  -4.435  1.00 86.10           N
ATOM   1866  CA  VAL A 134      -4.280  -0.352  -4.609  1.00 86.10           C
ATOM   1867  C   VAL A 134      -5.419   0.008  -5.566  1.00 86.10           C
ATOM   1868  O   VAL A 134      -5.775  -0.783  -6.437  1.00 86.10           O
ATOM   1869  HA  VAL A 134      -3.682  -1.145  -5.058  1.00 86.10           H
ATOM   1870  CB  VAL A 134      -4.776  -0.844  -3.248  1.00 86.10           C
ATOM   1871  HB  VAL A 134      -5.291  -0.017  -2.759  1.00 86.10           H
ATOM   1872  CG1 VAL A 134      -5.777  -1.990  -3.411  1.00 86.10           C
ATOM   1873 1HG1 VAL A 134      -6.633  -1.645  -3.991  1.00 86.10           H
ATOM   1874 2HG1 VAL A 134      -5.298  -2.820  -3.930  1.00 86.10           H
ATOM   1875 3HG1 VAL A 134      -6.113  -2.321  -2.429  1.00 86.10           H
ATOM   1876  CG2 VAL A 134      -3.605  -1.262  -2.356  1.00 86.10           C
ATOM   1877 1HG2 VAL A 134      -3.050  -2.067  -2.838  1.00 86.10           H
ATOM   1878 2HG2 VAL A 134      -2.945  -0.409  -2.200  1.00 86.10           H
ATOM   1879 3HG2 VAL A 134      -3.986  -1.608  -1.395  1.00 86.10           H
ATOM   1880  HN  VAL A 134      -3.393   1.178  -3.508  1.00 86.10           H
ATOM   1881  N   LEU A 135      -5.958   1.203  -5.370  1.00 91.10           N
ATOM   1882  CA  LEU A 135      -7.086   1.654  -6.167  1.00 91.10           C
ATOM   1883  C   LEU A 135      -6.639   1.839  -7.619  1.00 91.10           C
ATOM   1884  O   LEU A 135      -7.402   1.571  -8.546  1.00 91.10           O
ATOM   1885  HA  LEU A 135      -7.842   0.870  -6.136  1.00 91.10           H
ATOM   1886  CB  LEU A 135      -7.709   2.909  -5.551  1.00 91.10           C
ATOM   1887 1HB  LEU A 135      -6.917   3.638  -5.382  1.00 91.10           H
ATOM   1888 2HB  LEU A 135      -8.394   3.345  -6.279  1.00 91.10           H
ATOM   1889  CG  LEU A 135      -8.466   2.706  -4.237  1.00 91.10           C
ATOM   1890  HG  LEU A 135      -7.797   2.217  -3.530  1.00 91.10           H
ATOM   1891  CD1 LEU A 135      -8.870   4.048  -3.624  1.00 91.10           C
ATOM   1892 1HD1 LEU A 135      -7.976   4.640  -3.425  1.00 91.10           H
ATOM   1893 2HD1 LEU A 135      -9.514   4.586  -4.320  1.00 91.10           H
ATOM   1894 3HD1 LEU A 135      -9.406   3.875  -2.692  1.00 91.10           H
ATOM   1895  CD2 LEU A 135      -9.669   1.781  -4.435  1.00 91.10           C
ATOM   1896 1HD2 LEU A 135     -10.348   2.220  -5.166  1.00 91.10           H
ATOM   1897 2HD2 LEU A 135      -9.326   0.811  -4.794  1.00 91.10           H
ATOM   1898 3HD2 LEU A 135     -10.190   1.654  -3.486  1.00 91.10           H
ATOM   1899  HN  LEU A 135      -5.636   1.856  -4.685  1.00 91.10           H
ATOM   1900  N   LEU A 136      -5.404   2.294  -7.770  1.00 89.90           N
ATOM   1901  CA  LEU A 136      -4.846   2.518  -9.093  1.00 89.90           C
ATOM   1902  C   LEU A 136      -4.680   1.174  -9.806  1.00 89.90           C
ATOM   1903  O   LEU A 136      -5.015   1.046 -10.982  1.00 89.90           O
ATOM   1904  HA  LEU A 136      -5.564   3.119  -9.653  1.00 89.90           H
ATOM   1905  CB  LEU A 136      -3.552   3.329  -8.999  1.00 89.90           C
ATOM   1906 1HB  LEU A 136      -2.944   2.913  -8.196  1.00 89.90           H
ATOM   1907 2HB  LEU A 136      -2.994   3.194  -9.925  1.00 89.90           H
ATOM   1908  CG  LEU A 136      -3.718   4.830  -8.751  1.00 89.90           C
ATOM   1909  HG  LEU A 136      -4.408   4.964  -7.918  1.00 89.90           H
ATOM   1910  CD1 LEU A 136      -2.388   5.468  -8.344  1.00 89.90           C
ATOM   1911 1HD1 LEU A 136      -2.026   5.001  -7.429  1.00 89.90           H
ATOM   1912 2HD1 LEU A 136      -1.657   5.324  -9.140  1.00 89.90           H
ATOM   1913 3HD1 LEU A 136      -2.535   6.535  -8.174  1.00 89.90           H
ATOM   1914  CD2 LEU A 136      -4.337   5.522  -9.967  1.00 89.90           C
ATOM   1915 1HD2 LEU A 136      -3.692   5.380 -10.834  1.00 89.90           H
ATOM   1916 2HD2 LEU A 136      -5.318   5.091 -10.170  1.00 89.90           H
ATOM   1917 3HD2 LEU A 136      -4.444   6.587  -9.764  1.00 89.90           H
ATOM   1918  HN  LEU A 136      -4.790   2.509  -7.011  1.00 89.90           H
ATOM   1919  N   ILE A 137      -4.161   0.208  -9.063  1.00 83.95           N
ATOM   1920  CA  ILE A 137      -3.925  -1.115  -9.615  1.00 83.95           C
ATOM   1921  C   ILE A 137      -5.257  -1.723 -10.059  1.00 83.95           C
ATOM   1922  O   ILE A 137      -5.330  -2.371 -11.102  1.00 83.95           O
ATOM   1923  HA  ILE A 137      -3.291  -0.994 -10.494  1.00 83.95           H
ATOM   1924  CB  ILE A 137      -3.155  -1.983  -8.617  1.00 83.95           C
ATOM   1925  HB  ILE A 137      -3.626  -1.879  -7.640  1.00 83.95           H
ATOM   1926  CG1 ILE A 137      -1.709  -1.503  -8.475  1.00 83.95           C
ATOM   1927 1HG1 ILE A 137      -1.154  -1.735  -9.385  1.00 83.95           H
ATOM   1928 2HG1 ILE A 137      -1.691  -0.420  -8.358  1.00 83.95           H
ATOM   1929  CG2 ILE A 137      -3.233  -3.462  -9.002  1.00 83.95           C
ATOM   1930 1HG2 ILE A 137      -4.275  -3.780  -9.010  1.00 83.95           H
ATOM   1931 2HG2 ILE A 137      -2.802  -3.603  -9.993  1.00 83.95           H
ATOM   1932 3HG2 ILE A 137      -2.678  -4.056  -8.276  1.00 83.95           H
ATOM   1933  CD1 ILE A 137      -1.028  -2.163  -7.274  1.00 83.95           C
ATOM   1934 1HD1 ILE A 137      -1.571  -1.910  -6.364  1.00 83.95           H
ATOM   1935 2HD1 ILE A 137      -1.026  -3.245  -7.407  1.00 83.95           H
ATOM   1936 3HD1 ILE A 137      -0.001  -1.805  -7.197  1.00 83.95           H
ATOM   1937  HN  ILE A 137      -3.904   0.317  -8.103  1.00 83.95           H
ATOM   1938  N   MET A 138      -6.276  -1.493  -9.245  1.00 87.15           N
ATOM   1939  CA  MET A 138      -7.613  -1.960  -9.570  1.00 87.15           C
ATOM   1940  C   MET A 138      -8.110  -1.337 -10.876  1.00 87.15           C
ATOM   1941  O   MET A 138      -8.668  -2.030 -11.725  1.00 87.15           O
ATOM   1942  HA  MET A 138      -7.527  -3.041  -9.685  1.00 87.15           H
ATOM   1943  CB  MET A 138      -8.571  -1.596  -8.434  1.00 87.15           C
ATOM   1944 1HB  MET A 138      -8.191  -1.992  -7.492  1.00 87.15           H
ATOM   1945 2HB  MET A 138      -8.620  -0.512  -8.328  1.00 87.15           H
ATOM   1946  CG  MET A 138      -9.972  -2.152  -8.699  1.00 87.15           C
ATOM   1947 1HG  MET A 138     -10.337  -1.796  -9.662  1.00 87.15           H
ATOM   1948 2HG  MET A 138      -9.936  -3.240  -8.753  1.00 87.15           H
ATOM   1949  SD  MET A 138     -11.086  -1.643  -7.400  1.00 87.15           S
ATOM   1950  CE  MET A 138     -11.215   0.099  -7.766  1.00 87.15           C
ATOM   1951 1HE  MET A 138     -10.227   0.557  -7.707  1.00 87.15           H
ATOM   1952 2HE  MET A 138     -11.616   0.230  -8.771  1.00 87.15           H
ATOM   1953 3HE  MET A 138     -11.879   0.574  -7.044  1.00 87.15           H
ATOM   1954  HN  MET A 138      -6.200  -0.999  -8.379  1.00 87.15           H
ATOM   1955  N   CYS A 139      -7.888  -0.036 -10.995  1.00 89.69           N
ATOM   1956  CA  CYS A 139      -8.372   0.702 -12.149  1.00 89.69           C
ATOM   1957  C   CYS A 139      -7.634   0.194 -13.389  1.00 89.69           C
ATOM   1958  O   CYS A 139      -8.219   0.091 -14.466  1.00 89.69           O
ATOM   1959  HA  CYS A 139      -9.440   0.500 -12.225  1.00 89.69           H
ATOM   1960  CB  CYS A 139      -8.206   2.212 -11.965  1.00 89.69           C
ATOM   1961 1HB  CYS A 139      -7.195   2.436 -11.625  1.00 89.69           H
ATOM   1962 2HB  CYS A 139      -8.340   2.720 -12.920  1.00 89.69           H
ATOM   1963  SG  CYS A 139      -9.425   2.832 -10.750  1.00 89.69           S
ATOM   1964  HG  CYS A 139      -8.785   2.390  -9.672  1.00 89.69           H
ATOM   1965  HN  CYS A 139      -7.390   0.510 -10.323  1.00 89.69           H
ATOM   1966  N   ILE A 140      -6.359  -0.111 -13.196  1.00 82.67           N
ATOM   1967  CA  ILE A 140      -5.544  -0.639 -14.277  1.00 82.67           C
ATOM   1968  C   ILE A 140      -6.164  -1.940 -14.790  1.00 82.67           C
ATOM   1969  O   ILE A 140      -6.225  -2.169 -15.996  1.00 82.67           O
ATOM   1970  HA  ILE A 140      -5.559   0.093 -15.085  1.00 82.67           H
ATOM   1971  CB  ILE A 140      -4.089  -0.786 -13.827  1.00 82.67           C
ATOM   1972  HB  ILE A 140      -4.081  -1.255 -12.843  1.00 82.67           H
ATOM   1973  CG1 ILE A 140      -3.418   0.581 -13.682  1.00 82.67           C
ATOM   1974 1HG1 ILE A 140      -3.220   1.000 -14.668  1.00 82.67           H
ATOM   1975 2HG1 ILE A 140      -4.094   1.269 -13.173  1.00 82.67           H
ATOM   1976  CG2 ILE A 140      -3.313  -1.707 -14.772  1.00 82.67           C
ATOM   1977 1HG2 ILE A 140      -3.778  -2.693 -14.781  1.00 82.67           H
ATOM   1978 2HG2 ILE A 140      -3.328  -1.289 -15.779  1.00 82.67           H
ATOM   1979 3HG2 ILE A 140      -2.282  -1.794 -14.430  1.00 82.67           H
ATOM   1980  CD1 ILE A 140      -2.109   0.469 -12.897  1.00 82.67           C
ATOM   1981 1HD1 ILE A 140      -2.314   0.073 -11.903  1.00 82.67           H
ATOM   1982 2HD1 ILE A 140      -1.427  -0.200 -13.422  1.00 82.67           H
ATOM   1983 3HD1 ILE A 140      -1.654   1.455 -12.808  1.00 82.67           H
ATOM   1984  HN  ILE A 140      -5.884  -0.003 -12.323  1.00 82.67           H
ATOM   1985  N   SER A 141      -6.608  -2.758 -13.847  1.00 84.27           N
ATOM   1986  CA  SER A 141      -7.151  -4.063 -14.183  1.00 84.27           C
ATOM   1987  C   SER A 141      -8.455  -3.902 -14.966  1.00 84.27           C
ATOM   1988  O   SER A 141      -8.701  -4.629 -15.927  1.00 84.27           O
ATOM   1989  HA  SER A 141      -6.391  -4.541 -14.801  1.00 84.27           H
ATOM   1990  CB  SER A 141      -7.387  -4.902 -12.926  1.00 84.27           C
ATOM   1991 1HB  SER A 141      -8.144  -4.421 -12.306  1.00 84.27           H
ATOM   1992 2HB  SER A 141      -7.781  -5.878 -13.210  1.00 84.27           H
ATOM   1993  OG  SER A 141      -6.194  -5.075 -12.167  1.00 84.27           O
ATOM   1994  HG  SER A 141      -6.084  -4.317 -11.524  1.00 84.27           H
ATOM   1995  HN  SER A 141      -6.602  -2.542 -12.870  1.00 84.27           H
ATOM   1996  N   VAL A 142      -9.258  -2.944 -14.526  1.00 86.94           N
ATOM   1997  CA  VAL A 142     -10.528  -2.673 -15.178  1.00 86.94           C
ATOM   1998  C   VAL A 142     -10.271  -2.177 -16.602  1.00 86.94           C
ATOM   1999  O   VAL A 142     -10.948  -2.593 -17.540  1.00 86.94           O
ATOM   2000  HA  VAL A 142     -11.078  -3.613 -15.228  1.00 86.94           H
ATOM   2001  CB  VAL A 142     -11.347  -1.689 -14.340  1.00 86.94           C
ATOM   2002  HB  VAL A 142     -10.745  -0.792 -14.193  1.00 86.94           H
ATOM   2003  CG1 VAL A 142     -12.628  -1.281 -15.070  1.00 86.94           C
ATOM   2004 1HG1 VAL A 142     -12.371  -0.805 -16.016  1.00 86.94           H
ATOM   2005 2HG1 VAL A 142     -13.235  -2.166 -15.262  1.00 86.94           H
ATOM   2006 3HG1 VAL A 142     -13.191  -0.581 -14.453  1.00 86.94           H
ATOM   2007  CG2 VAL A 142     -11.664  -2.274 -12.962  1.00 86.94           C
ATOM   2008 1HG2 VAL A 142     -12.238  -3.193 -13.080  1.00 86.94           H
ATOM   2009 2HG2 VAL A 142     -10.734  -2.491 -12.436  1.00 86.94           H
ATOM   2010 3HG2 VAL A 142     -12.247  -1.554 -12.387  1.00 86.94           H
ATOM   2011  HN  VAL A 142      -9.053  -2.359 -13.741  1.00 86.94           H
ATOM   2012  N   ASP A 143      -9.291  -1.293 -16.718  1.00 80.75           N
ATOM   2013  CA  ASP A 143      -8.976  -0.688 -18.001  1.00 80.75           C
ATOM   2014  C   ASP A 143      -8.550  -1.780 -18.984  1.00 80.75           C
ATOM   2015  O   ASP A 143      -8.954  -1.767 -20.145  1.00 80.75           O
ATOM   2016  HA  ASP A 143      -9.891  -0.182 -18.311  1.00 80.75           H
ATOM   2017  CB  ASP A 143      -7.823   0.309 -17.872  1.00 80.75           C
ATOM   2018 1HB  ASP A 143      -8.076   1.070 -17.134  1.00 80.75           H
ATOM   2019 2HB  ASP A 143      -6.933  -0.204 -17.509  1.00 80.75           H
ATOM   2020  CG  ASP A 143      -7.521   0.975 -19.216  1.00 80.75           C
ATOM   2021  OD1 ASP A 143      -8.466   1.570 -19.779  1.00 80.75           O
ATOM   2022  OD2 ASP A 143      -6.354   0.874 -19.650  1.00 80.75           O
ATOM   2023  HN  ASP A 143      -8.717  -0.990 -15.956  1.00 80.75           H
ATOM   2024  N   ARG A 144      -7.738  -2.699 -18.482  1.00 70.94           N
ATOM   2025  CA  ARG A 144      -7.250  -3.795 -19.302  1.00 70.94           C
ATOM   2026  C   ARG A 144      -8.416  -4.667 -19.772  1.00 70.94           C
ATOM   2027  O   ARG A 144      -8.446  -5.104 -20.921  1.00 70.94           O
ATOM   2028  HA  ARG A 144      -6.756  -3.312 -20.146  1.00 70.94           H
ATOM   2029  CB  ARG A 144      -6.254  -4.661 -18.529  1.00 70.94           C
ATOM   2030 1HB  ARG A 144      -6.641  -4.862 -17.530  1.00 70.94           H
ATOM   2031 2HB  ARG A 144      -6.141  -5.624 -19.026  1.00 70.94           H
ATOM   2032  CG  ARG A 144      -4.893  -3.971 -18.425  1.00 70.94           C
ATOM   2033 1HG  ARG A 144      -4.512  -3.757 -19.423  1.00 70.94           H
ATOM   2034 2HG  ARG A 144      -5.004  -3.014 -17.915  1.00 70.94           H
ATOM   2035  CD  ARG A 144      -3.891  -4.845 -17.667  1.00 70.94           C
ATOM   2036 1HD  ARG A 144      -4.257  -5.040 -16.659  1.00 70.94           H
ATOM   2037 2HD  ARG A 144      -3.791  -5.810 -18.162  1.00 70.94           H
ATOM   2038  NE  ARG A 144      -2.576  -4.170 -17.605  1.00 70.94           N
ATOM   2039  HE  ARG A 144      -2.517  -3.226 -17.930  1.00 70.94           H
ATOM   2040  CZ  ARG A 144      -1.458  -4.744 -17.140  1.00 70.94           C
ATOM   2041  NH1 ARG A 144      -1.478  -6.007 -16.692  1.00 70.94           N
ATOM   2042 1HH1 ARG A 144      -2.331  -6.528 -16.702  1.00 70.94           H
ATOM   2043 2HH1 ARG A 144      -0.639  -6.428 -16.347  1.00 70.94           H
ATOM   2044  NH2 ARG A 144      -0.320  -4.037 -17.131  1.00 70.94           N
ATOM   2045 1HH2 ARG A 144       0.523  -4.451 -16.788  1.00 70.94           H
ATOM   2046 2HH2 ARG A 144      -0.313  -3.096 -17.468  1.00 70.94           H
ATOM   2047  HN  ARG A 144      -7.416  -2.704 -17.535  1.00 70.94           H
ATOM   2048  N   TYR A 145      -9.349  -4.893 -18.859  1.00 82.74           N
ATOM   2049  CA  TYR A 145     -10.541  -5.661 -19.181  1.00 82.74           C
ATOM   2050  C   TYR A 145     -11.306  -5.024 -20.342  1.00 82.74           C
ATOM   2051  O   TYR A 145     -11.647  -5.700 -21.311  1.00 82.74           O
ATOM   2052  HA  TYR A 145     -10.227  -6.664 -19.469  1.00 82.74           H
ATOM   2053  CB  TYR A 145     -11.417  -5.625 -17.927  1.00 82.74           C
ATOM   2054 1HB  TYR A 145     -10.986  -6.288 -17.176  1.00 82.74           H
ATOM   2055 2HB  TYR A 145     -11.397  -4.618 -17.511  1.00 82.74           H
ATOM   2056  CG  TYR A 145     -12.871  -6.032 -18.172  1.00 82.74           C
ATOM   2057  CD1 TYR A 145     -13.860  -5.070 -18.205  1.00 82.74           C
ATOM   2058  HD1 TYR A 145     -13.605  -4.021 -18.056  1.00 82.74           H
ATOM   2059  CD2 TYR A 145     -13.194  -7.360 -18.361  1.00 82.74           C
ATOM   2060  HD2 TYR A 145     -12.412  -8.120 -18.335  1.00 82.74           H
ATOM   2061  CE1 TYR A 145     -15.229  -5.452 -18.436  1.00 82.74           C
ATOM   2062  HE1 TYR A 145     -16.020  -4.703 -18.464  1.00 82.74           H
ATOM   2063  CE2 TYR A 145     -14.563  -7.743 -18.592  1.00 82.74           C
ATOM   2064  HE2 TYR A 145     -14.831  -8.788 -18.742  1.00 82.74           H
ATOM   2065  CZ  TYR A 145     -15.513  -6.770 -18.618  1.00 82.74           C
ATOM   2066  OH  TYR A 145     -16.806  -7.131 -18.836  1.00 82.74           O
ATOM   2067  HH  TYR A 145     -16.866  -8.120 -18.975  1.00 82.74           H
ATOM   2068  HN  TYR A 145      -9.301  -4.563 -17.916  1.00 82.74           H
ATOM   2069  N   ILE A 146     -11.555  -3.729 -20.205  1.00 80.46           N
ATOM   2070  CA  ILE A 146     -12.341  -3.010 -21.194  1.00 80.46           C
ATOM   2071  C   ILE A 146     -11.617  -3.049 -22.541  1.00 80.46           C
ATOM   2072  O   ILE A 146     -12.251  -3.187 -23.586  1.00 80.46           O
ATOM   2073  HA  ILE A 146     -13.292  -3.531 -21.297  1.00 80.46           H
ATOM   2074  CB  ILE A 146     -12.651  -1.594 -20.704  1.00 80.46           C
ATOM   2075  HB  ILE A 146     -11.713  -1.116 -20.423  1.00 80.46           H
ATOM   2076  CG1 ILE A 146     -13.533  -1.628 -19.453  1.00 80.46           C
ATOM   2077 1HG1 ILE A 146     -14.543  -1.933 -19.725  1.00 80.46           H
ATOM   2078 2HG1 ILE A 146     -13.151  -2.373 -18.755  1.00 80.46           H
ATOM   2079  CG2 ILE A 146     -13.272  -0.751 -21.820  1.00 80.46           C
ATOM   2080 1HG2 ILE A 146     -12.576  -0.687 -22.656  1.00 80.46           H
ATOM   2081 2HG2 ILE A 146     -14.199  -1.217 -22.154  1.00 80.46           H
ATOM   2082 3HG2 ILE A 146     -13.483   0.250 -21.444  1.00 80.46           H
ATOM   2083  CD1 ILE A 146     -13.572  -0.258 -18.773  1.00 80.46           C
ATOM   2084 1HD1 ILE A 146     -12.563   0.033 -18.482  1.00 80.46           H
ATOM   2085 2HD1 ILE A 146     -13.977   0.480 -19.466  1.00 80.46           H
ATOM   2086 3HD1 ILE A 146     -14.205  -0.310 -17.888  1.00 80.46           H
ATOM   2087  HN  ILE A 146     -11.230  -3.175 -19.439  1.00 80.46           H
ATOM   2088  N   ALA A 147     -10.300  -2.925 -22.473  1.00 78.49           N
ATOM   2089  CA  ALA A 147      -9.493  -2.836 -23.679  1.00 78.49           C
ATOM   2090  C   ALA A 147      -9.599  -4.150 -24.456  1.00 78.49           C
ATOM   2091  O   ALA A 147      -9.504  -4.160 -25.682  1.00 78.49           O
ATOM   2092  HA  ALA A 147      -9.897  -2.029 -24.290  1.00 78.49           H
ATOM   2093  CB  ALA A 147      -8.050  -2.496 -23.304  1.00 78.49           C
ATOM   2094 1HB  ALA A 147      -8.026  -1.540 -22.780  1.00 78.49           H
ATOM   2095 2HB  ALA A 147      -7.649  -3.275 -22.655  1.00 78.49           H
ATOM   2096 3HB  ALA A 147      -7.445  -2.429 -24.208  1.00 78.49           H
ATOM   2097  HN  ALA A 147      -9.785  -2.885 -21.617  1.00 78.49           H
ATOM   2098  N   ILE A 148      -9.796  -5.228 -23.710  1.00 74.53           N
ATOM   2099  CA  ILE A 148      -9.757  -6.558 -24.293  1.00 74.53           C
ATOM   2100  C   ILE A 148     -11.174  -6.978 -24.688  1.00 74.53           C
ATOM   2101  O   ILE A 148     -11.397  -7.450 -25.802  1.00 74.53           O
ATOM   2102  HA  ILE A 148      -9.149  -6.502 -25.195  1.00 74.53           H
ATOM   2103  CB  ILE A 148      -9.068  -7.539 -23.342  1.00 74.53           C
ATOM   2104  HB  ILE A 148      -9.512  -7.426 -22.353  1.00 74.53           H
ATOM   2105  CG1 ILE A 148      -7.578  -7.217 -23.208  1.00 74.53           C
ATOM   2106 1HG1 ILE A 148      -7.074  -7.408 -24.155  1.00 74.53           H
ATOM   2107 2HG1 ILE A 148      -7.450  -6.158 -22.987  1.00 74.53           H
ATOM   2108  CG2 ILE A 148      -9.304  -8.986 -23.781  1.00 74.53           C
ATOM   2109 1HG2 ILE A 148     -10.374  -9.195 -23.783  1.00 74.53           H
ATOM   2110 2HG2 ILE A 148      -8.903  -9.131 -24.785  1.00 74.53           H
ATOM   2111 3HG2 ILE A 148      -8.803  -9.662 -23.089  1.00 74.53           H
ATOM   2112  CD1 ILE A 148      -6.933  -8.056 -22.102  1.00 74.53           C
ATOM   2113 1HD1 ILE A 148      -7.424  -7.844 -21.152  1.00 74.53           H
ATOM   2114 2HD1 ILE A 148      -7.042  -9.115 -22.339  1.00 74.53           H
ATOM   2115 3HD1 ILE A 148      -5.875  -7.807 -22.028  1.00 74.53           H
ATOM   2116  HN  ILE A 148      -9.978  -5.202 -22.727  1.00 74.53           H
ATOM   2117  N   ALA A 149     -12.095  -6.792 -23.754  1.00 74.43           N
ATOM   2118  CA  ALA A 149     -13.440  -7.319 -23.913  1.00 74.43           C
ATOM   2119  C   ALA A 149     -14.228  -6.415 -24.864  1.00 74.43           C
ATOM   2120  O   ALA A 149     -15.005  -6.899 -25.685  1.00 74.43           O
ATOM   2121  HA  ALA A 149     -13.357  -8.312 -24.355  1.00 74.43           H
ATOM   2122  CB  ALA A 149     -14.105  -7.443 -22.541  1.00 74.43           C
ATOM   2123 1HB  ALA A 149     -13.522  -8.119 -21.915  1.00 74.43           H
ATOM   2124 2HB  ALA A 149     -14.153  -6.461 -22.070  1.00 74.43           H
ATOM   2125 3HB  ALA A 149     -15.114  -7.839 -22.661  1.00 74.43           H
ATOM   2126  HN  ALA A 149     -11.935  -6.292 -22.903  1.00 74.43           H
ATOM   2127  N   GLN A 150     -14.000  -5.118 -24.720  1.00 66.17           N
ATOM   2128  CA  GLN A 150     -14.765  -4.136 -25.471  1.00 66.17           C
ATOM   2129  C   GLN A 150     -13.863  -3.413 -26.473  1.00 66.17           C
ATOM   2130  O   GLN A 150     -14.006  -2.211 -26.687  1.00 66.17           O
ATOM   2131  HA  GLN A 150     -15.526  -4.707 -26.002  1.00 66.17           H
ATOM   2132  CB  GLN A 150     -15.449  -3.141 -24.532  1.00 66.17           C
ATOM   2133 1HB  GLN A 150     -14.696  -2.574 -23.985  1.00 66.17           H
ATOM   2134 2HB  GLN A 150     -16.026  -2.423 -25.115  1.00 66.17           H
ATOM   2135  CG  GLN A 150     -16.370  -3.861 -23.545  1.00 66.17           C
ATOM   2136 1HG  GLN A 150     -17.025  -4.545 -24.086  1.00 66.17           H
ATOM   2137 2HG  GLN A 150     -15.774  -4.466 -22.861  1.00 66.17           H
ATOM   2138  CD  GLN A 150     -17.212  -2.862 -22.750  1.00 66.17           C
ATOM   2139  OE1 GLN A 150     -17.089  -1.656 -22.892  1.00 66.17           O
ATOM   2140  NE2 GLN A 150     -18.070  -3.427 -21.906  1.00 66.17           N
ATOM   2141 1HE2 GLN A 150     -18.121  -4.424 -21.838  1.00 66.17           H
ATOM   2142 2HE2 GLN A 150     -18.666  -2.856 -21.341  1.00 66.17           H
ATOM   2143  HN  GLN A 150     -13.309  -4.736 -24.107  1.00 66.17           H
ATOM   2144  N   ALA A 151     -12.954  -4.178 -27.061  1.00 65.90           N
ATOM   2145  CA  ALA A 151     -11.897  -3.595 -27.870  1.00 65.90           C
ATOM   2146  C   ALA A 151     -12.518  -2.709 -28.952  1.00 65.90           C
ATOM   2147  O   ALA A 151     -11.977  -1.655 -29.282  1.00 65.90           O
ATOM   2148  HA  ALA A 151     -11.280  -2.979 -27.217  1.00 65.90           H
ATOM   2149  CB  ALA A 151     -11.031  -4.711 -28.458  1.00 65.90           C
ATOM   2150 1HB  ALA A 151     -10.590  -5.293 -27.649  1.00 65.90           H
ATOM   2151 2HB  ALA A 151     -11.647  -5.361 -29.079  1.00 65.90           H
ATOM   2152 3HB  ALA A 151     -10.238  -4.274 -29.065  1.00 65.90           H
ATOM   2153  HN  ALA A 151     -12.932  -5.175 -26.991  1.00 65.90           H
ATOM   2154  N   MET A 152     -13.646  -3.169 -29.473  1.00 55.61           N
ATOM   2155  CA  MET A 152     -14.295  -2.482 -30.577  1.00 55.61           C
ATOM   2156  C   MET A 152     -14.697  -1.061 -30.178  1.00 55.61           C
ATOM   2157  O   MET A 152     -14.444  -0.110 -30.917  1.00 55.61           O
ATOM   2158  HA  MET A 152     -13.554  -2.447 -31.376  1.00 55.61           H
ATOM   2159  CB  MET A 152     -15.539  -3.264 -31.005  1.00 55.61           C
ATOM   2160 1HB  MET A 152     -16.043  -3.662 -30.124  1.00 55.61           H
ATOM   2161 2HB  MET A 152     -16.242  -2.594 -31.499  1.00 55.61           H
ATOM   2162  CG  MET A 152     -15.168  -4.410 -31.949  1.00 55.61           C
ATOM   2163 1HG  MET A 152     -14.253  -4.166 -32.489  1.00 55.61           H
ATOM   2164 2HG  MET A 152     -14.967  -5.314 -31.374  1.00 55.61           H
ATOM   2165  SD  MET A 152     -16.497  -4.704 -33.103  1.00 55.61           S
ATOM   2166  CE  MET A 152     -17.427  -5.931 -32.199  1.00 55.61           C
ATOM   2167 1HE  MET A 152     -16.798  -6.802 -32.017  1.00 55.61           H
ATOM   2168 2HE  MET A 152     -17.752  -5.511 -31.247  1.00 55.61           H
ATOM   2169 3HE  MET A 152     -18.299  -6.228 -32.782  1.00 55.61           H
ATOM   2170  HN  MET A 152     -14.114  -3.993 -29.154  1.00 55.61           H
ATOM   2171  N   ARG A 153     -15.317  -0.961 -29.011  1.00 53.65           N
ATOM   2172  CA  ARG A 153     -15.821   0.317 -28.539  1.00 53.65           C
ATOM   2173  C   ARG A 153     -14.672   1.179 -28.010  1.00 53.65           C
ATOM   2174  O   ARG A 153     -14.818   2.391 -27.863  1.00 53.65           O
ATOM   2175  HA  ARG A 153     -16.284   0.775 -29.414  1.00 53.65           H
ATOM   2176  CB  ARG A 153     -16.857   0.125 -27.430  1.00 53.65           C
ATOM   2177 1HB  ARG A 153     -16.491  -0.605 -26.708  1.00 53.65           H
ATOM   2178 2HB  ARG A 153     -16.998   1.062 -26.892  1.00 53.65           H
ATOM   2179  CG  ARG A 153     -18.195  -0.346 -28.005  1.00 53.65           C
ATOM   2180 1HG  ARG A 153     -18.500   0.318 -28.815  1.00 53.65           H
ATOM   2181 2HG  ARG A 153     -18.080  -1.341 -28.435  1.00 53.65           H
ATOM   2182  CD  ARG A 153     -19.278  -0.372 -26.924  1.00 53.65           C
ATOM   2183 1HD  ARG A 153     -19.016  -1.097 -26.154  1.00 53.65           H
ATOM   2184 2HD  ARG A 153     -19.341   0.601 -26.438  1.00 53.65           H
ATOM   2185  NE  ARG A 153     -20.584  -0.723 -27.525  1.00 53.65           N
ATOM   2186  HE  ARG A 153     -20.622  -0.868 -28.514  1.00 53.65           H
ATOM   2187  CZ  ARG A 153     -21.719  -0.860 -26.827  1.00 53.65           C
ATOM   2188  NH1 ARG A 153     -21.727  -0.678 -25.499  1.00 53.65           N
ATOM   2189 1HH1 ARG A 153     -20.882  -0.439 -25.022  1.00 53.65           H
ATOM   2190 2HH1 ARG A 153     -22.579  -0.782 -24.985  1.00 53.65           H
ATOM   2191  NH2 ARG A 153     -22.847  -1.181 -27.476  1.00 53.65           N
ATOM   2192 1HH2 ARG A 153     -23.703  -1.286 -26.970  1.00 53.65           H
ATOM   2193 2HH2 ARG A 153     -22.832  -1.315 -28.467  1.00 53.65           H
ATOM   2194  HN  ARG A 153     -15.476  -1.732 -28.395  1.00 53.65           H
ATOM   2195  N   ALA A 154     -13.556   0.518 -27.739  1.00 58.34           N
ATOM   2196  CA  ALA A 154     -12.466   1.154 -27.020  1.00 58.34           C
ATOM   2197  C   ALA A 154     -11.798   2.190 -27.926  1.00 58.34           C
ATOM   2198  O   ALA A 154     -11.259   3.186 -27.445  1.00 58.34           O
ATOM   2199  HA  ALA A 154     -12.892   1.662 -26.154  1.00 58.34           H
ATOM   2200  CB  ALA A 154     -11.485   0.087 -26.532  1.00 58.34           C
ATOM   2201 1HB  ALA A 154     -12.002  -0.606 -25.868  1.00 58.34           H
ATOM   2202 2HB  ALA A 154     -11.086  -0.458 -27.387  1.00 58.34           H
ATOM   2203 3HB  ALA A 154     -10.667   0.565 -25.992  1.00 58.34           H
ATOM   2204  HN  ALA A 154     -13.391  -0.432 -28.002  1.00 58.34           H
ATOM   2205  N   HIS A 155     -11.855   1.920 -29.222  1.00 54.28           N
ATOM   2206  CA  HIS A 155     -11.051   2.662 -30.178  1.00 54.28           C
ATOM   2207  C   HIS A 155     -11.625   4.070 -30.348  1.00 54.28           C
ATOM   2208  O   HIS A 155     -10.882   5.050 -30.368  1.00 54.28           O
ATOM   2209  HA  HIS A 155     -10.050   2.737 -29.753  1.00 54.28           H
ATOM   2210  CB  HIS A 155     -10.940   1.903 -31.501  1.00 54.28           C
ATOM   2211 1HB  HIS A 155     -10.757   0.849 -31.290  1.00 54.28           H
ATOM   2212 2HB  HIS A 155     -11.895   1.961 -32.023  1.00 54.28           H
ATOM   2213  CG  HIS A 155      -9.852   2.415 -32.414  1.00 54.28           C
ATOM   2214  ND1 HIS A 155      -9.968   3.592 -33.132  1.00 54.28           N
ATOM   2215  HD1 HIS A 155     -10.757   4.207 -33.124  1.00 54.28           H
ATOM   2216  CD2 HIS A 155      -8.626   1.898 -32.717  1.00 54.28           C
ATOM   2217  HD2 HIS A 155      -8.210   0.971 -32.322  1.00 54.28           H
ATOM   2218  CE1 HIS A 155      -8.857   3.766 -33.833  1.00 54.28           C
ATOM   2219  HE1 HIS A 155      -8.644   4.602 -34.499  1.00 54.28           H
ATOM   2220  NE2 HIS A 155      -8.027   2.715 -33.575  1.00 54.28           N
ATOM   2221  HN  HIS A 155     -12.436   1.210 -29.620  1.00 54.28           H
ATOM   2222  N   THR A 156     -12.944   4.126 -30.467  1.00 60.95           N
ATOM   2223  CA  THR A 156     -13.611   5.366 -30.826  1.00 60.95           C
ATOM   2224  C   THR A 156     -13.536   6.365 -29.670  1.00 60.95           C
ATOM   2225  O   THR A 156     -13.604   7.575 -29.885  1.00 60.95           O
ATOM   2226  HA  THR A 156     -13.081   5.810 -31.668  1.00 60.95           H
ATOM   2227  CB  THR A 156     -15.043   5.028 -31.245  1.00 60.95           C
ATOM   2228  HB  THR A 156     -15.726   5.836 -30.983  1.00 60.95           H
ATOM   2229  OG1 THR A 156     -15.303   3.776 -30.616  1.00 60.95           O
ATOM   2230  HG1 THR A 156     -16.287   3.600 -30.596  1.00 60.95           H
ATOM   2231  CG2 THR A 156     -15.160   4.726 -32.740  1.00 60.95           C
ATOM   2232 1HG2 THR A 156     -14.528   3.873 -32.989  1.00 60.95           H
ATOM   2233 2HG2 THR A 156     -14.839   5.596 -33.313  1.00 60.95           H
ATOM   2234 3HG2 THR A 156     -16.197   4.492 -32.984  1.00 60.95           H
ATOM   2235  HN  THR A 156     -13.552   3.345 -30.323  1.00 60.95           H
ATOM   2236  N   TRP A 157     -13.396   5.823 -28.469  1.00 56.07           N
ATOM   2237  CA  TRP A 157     -13.565   6.619 -27.265  1.00 56.07           C
ATOM   2238  C   TRP A 157     -12.177   6.913 -26.694  1.00 56.07           C
ATOM   2239  O   TRP A 157     -12.032   7.150 -25.496  1.00 56.07           O
ATOM   2240  HA  TRP A 157     -14.058   7.549 -27.546  1.00 56.07           H
ATOM   2241  CB  TRP A 157     -14.485   5.913 -26.266  1.00 56.07           C
ATOM   2242 1HB  TRP A 157     -14.176   4.871 -26.177  1.00 56.07           H
ATOM   2243 2HB  TRP A 157     -14.356   6.368 -25.284  1.00 56.07           H
ATOM   2244  CG  TRP A 157     -15.967   5.960 -26.644  1.00 56.07           C
ATOM   2245  CD1 TRP A 157     -16.530   5.635 -27.815  1.00 56.07           C
ATOM   2246  HD1 TRP A 157     -15.977   5.281 -28.685  1.00 56.07           H
ATOM   2247  CD2 TRP A 157     -17.058   6.370 -25.793  1.00 56.07           C
ATOM   2248  NE1 TRP A 157     -17.899   5.806 -27.782  1.00 56.07           N
ATOM   2249  HE1 TRP A 157     -18.536   5.630 -28.533  1.00 56.07           H
ATOM   2250  CE2 TRP A 157     -18.230   6.266 -26.513  1.00 56.07           C
ATOM   2251  CE3 TRP A 157     -17.054   6.813 -24.459  1.00 56.07           C
ATOM   2252  HE3 TRP A 157     -16.142   6.903 -23.869  1.00 56.07           H
ATOM   2253  CZ2 TRP A 157     -19.486   6.589 -25.985  1.00 56.07           C
ATOM   2254  HZ2 TRP A 157     -20.398   6.498 -26.575  1.00 56.07           H
ATOM   2255  CZ3 TRP A 157     -18.317   7.131 -23.945  1.00 56.07           C
ATOM   2256  HZ3 TRP A 157     -18.372   7.481 -22.914  1.00 56.07           H
ATOM   2257  CH2 TRP A 157     -19.507   7.033 -24.657  1.00 56.07           C
ATOM   2258  HH2 TRP A 157     -20.452   7.300 -24.184  1.00 56.07           H
ATOM   2259  HN  TRP A 157     -13.172   4.861 -28.312  1.00 56.07           H
ATOM   2260  N   ARG A 158     -11.191   6.889 -27.579  1.00 57.30           N
ATOM   2261  CA  ARG A 158      -9.803   6.960 -27.155  1.00 57.30           C
ATOM   2262  C   ARG A 158      -9.542   8.270 -26.409  1.00 57.30           C
ATOM   2263  O   ARG A 158      -8.885   8.276 -25.369  1.00 57.30           O
ATOM   2264  HA  ARG A 158      -9.668   6.101 -26.498  1.00 57.30           H
ATOM   2265  CB  ARG A 158      -8.856   6.865 -28.353  1.00 57.30           C
ATOM   2266 1HB  ARG A 158      -9.178   6.060 -29.013  1.00 57.30           H
ATOM   2267 2HB  ARG A 158      -8.900   7.788 -28.930  1.00 57.30           H
ATOM   2268  CG  ARG A 158      -7.418   6.611 -27.896  1.00 57.30           C
ATOM   2269 1HG  ARG A 158      -7.062   7.461 -27.313  1.00 57.30           H
ATOM   2270 2HG  ARG A 158      -7.389   5.740 -27.241  1.00 57.30           H
ATOM   2271  CD  ARG A 158      -6.493   6.385 -29.094  1.00 57.30           C
ATOM   2272 1HD  ARG A 158      -6.851   5.543 -29.686  1.00 57.30           H
ATOM   2273 2HD  ARG A 158      -6.506   7.261 -29.744  1.00 57.30           H
ATOM   2274  NE  ARG A 158      -5.114   6.124 -28.627  1.00 57.30           N
ATOM   2275  HE  ARG A 158      -4.925   6.212 -27.649  1.00 57.30           H
ATOM   2276  CZ  ARG A 158      -4.101   5.777 -29.432  1.00 57.30           C
ATOM   2277  NH1 ARG A 158      -4.296   5.644 -30.751  1.00 57.30           N
ATOM   2278 1HH1 ARG A 158      -5.202   5.805 -31.142  1.00 57.30           H
ATOM   2279 2HH1 ARG A 158      -3.534   5.385 -31.346  1.00 57.30           H
ATOM   2280  NH2 ARG A 158      -2.890   5.564 -28.899  1.00 57.30           N
ATOM   2281 1HH2 ARG A 158      -2.123   5.304 -29.486  1.00 57.30           H
ATOM   2282 2HH2 ARG A 158      -2.753   5.665 -27.914  1.00 57.30           H
ATOM   2283  HN  ARG A 158     -11.328   6.823 -28.567  1.00 57.30           H
ATOM   2284  N   GLU A 159     -10.069   9.348 -26.970  1.00 63.92           N
ATOM   2285  CA  GLU A 159      -9.848  10.669 -26.406  1.00 63.92           C
ATOM   2286  C   GLU A 159     -10.604  10.815 -25.084  1.00 63.92           C
ATOM   2287  O   GLU A 159     -10.049  11.294 -24.097  1.00 63.92           O
ATOM   2288  HA  GLU A 159      -8.774  10.732 -26.227  1.00 63.92           H
ATOM   2289  CB  GLU A 159     -10.256  11.763 -27.395  1.00 63.92           C
ATOM   2290 1HB  GLU A 159     -11.232  11.527 -27.821  1.00 63.92           H
ATOM   2291 2HB  GLU A 159     -10.225  12.734 -26.902  1.00 63.92           H
ATOM   2292  CG  GLU A 159      -9.272  11.841 -28.564  1.00 63.92           C
ATOM   2293 1HG  GLU A 159      -8.252  11.884 -28.182  1.00 63.92           H
ATOM   2294 2HG  GLU A 159      -9.348  10.938 -29.169  1.00 63.92           H
ATOM   2295  CD  GLU A 159      -9.549  13.069 -29.433  1.00 63.92           C
ATOM   2296  OE1 GLU A 159      -8.620  13.464 -30.170  1.00 63.92           O
ATOM   2297  OE2 GLU A 159     -10.685  13.584 -29.342  1.00 63.92           O
ATOM   2298  HN  GLU A 159     -10.636   9.330 -27.793  1.00 63.92           H
ATOM   2299  N   LYS A 160     -11.860  10.393 -25.108  1.00 68.68           N
ATOM   2300  CA  LYS A 160     -12.707  10.497 -23.932  1.00 68.68           C
ATOM   2301  C   LYS A 160     -12.079   9.702 -22.785  1.00 68.68           C
ATOM   2302  O   LYS A 160     -12.172  10.100 -21.625  1.00 68.68           O
ATOM   2303  HA  LYS A 160     -12.740  11.548 -23.645  1.00 68.68           H
ATOM   2304  CB  LYS A 160     -14.138  10.072 -24.263  1.00 68.68           C
ATOM   2305 1HB  LYS A 160     -14.129   9.098 -24.753  1.00 68.68           H
ATOM   2306 2HB  LYS A 160     -14.710   9.958 -23.342  1.00 68.68           H
ATOM   2307  CG  LYS A 160     -14.820  11.099 -25.170  1.00 68.68           C
ATOM   2308 1HG  LYS A 160     -14.711  12.095 -24.742  1.00 68.68           H
ATOM   2309 2HG  LYS A 160     -14.328  11.113 -26.142  1.00 68.68           H
ATOM   2310  CD  LYS A 160     -16.304  10.774 -25.348  1.00 68.68           C
ATOM   2311 1HD  LYS A 160     -16.413   9.785 -25.794  1.00 68.68           H
ATOM   2312 2HD  LYS A 160     -16.792  10.739 -24.374  1.00 68.68           H
ATOM   2313  CE  LYS A 160     -16.991  11.816 -26.232  1.00 68.68           C
ATOM   2314 1HE  LYS A 160     -16.909  12.802 -25.774  1.00 68.68           H
ATOM   2315 2HE  LYS A 160     -16.489  11.871 -27.198  1.00 68.68           H
ATOM   2316  NZ  LYS A 160     -18.417  11.471 -26.428  1.00 68.68           N
ATOM   2317 1HZ  LYS A 160     -18.860  12.177 -27.006  1.00 68.68           H
ATOM   2318 2HZ  LYS A 160     -18.487  10.568 -26.884  1.00 68.68           H
ATOM   2319 3HZ  LYS A 160     -18.882  11.431 -25.528  1.00 68.68           H
ATOM   2320  HN  LYS A 160     -12.298   9.987 -25.910  1.00 68.68           H
ATOM   2321  N   ARG A 161     -11.453   8.593 -23.150  1.00 67.19           N
ATOM   2322  CA  ARG A 161     -10.837   7.722 -22.163  1.00 67.19           C
ATOM   2323  C   ARG A 161      -9.767   8.483 -21.377  1.00 67.19           C
ATOM   2324  O   ARG A 161      -9.610   8.276 -20.175  1.00 67.19           O
ATOM   2325  HA  ARG A 161     -11.656   7.414 -21.513  1.00 67.19           H
ATOM   2326  CB  ARG A 161     -10.200   6.500 -22.827  1.00 67.19           C
ATOM   2327 1HB  ARG A 161      -9.765   6.788 -23.785  1.00 67.19           H
ATOM   2328 2HB  ARG A 161      -9.384   6.128 -22.207  1.00 67.19           H
ATOM   2329  CG  ARG A 161     -11.232   5.392 -23.042  1.00 67.19           C
ATOM   2330 1HG  ARG A 161     -11.631   5.071 -22.080  1.00 67.19           H
ATOM   2331 2HG  ARG A 161     -12.070   5.777 -23.622  1.00 67.19           H
ATOM   2332  CD  ARG A 161     -10.610   4.196 -23.766  1.00 67.19           C
ATOM   2333 1HD  ARG A 161     -10.478   4.429 -24.823  1.00 67.19           H
ATOM   2334 2HD  ARG A 161      -9.620   3.988 -23.359  1.00 67.19           H
ATOM   2335  NE  ARG A 161     -11.477   3.006 -23.616  1.00 67.19           N
ATOM   2336  HE  ARG A 161     -12.463   3.152 -23.533  1.00 67.19           H
ATOM   2337  CZ  ARG A 161     -11.024   1.745 -23.584  1.00 67.19           C
ATOM   2338  NH1 ARG A 161      -9.713   1.491 -23.690  1.00 67.19           N
ATOM   2339 1HH1 ARG A 161      -9.064   2.245 -23.795  1.00 67.19           H
ATOM   2340 2HH1 ARG A 161      -9.383   0.547 -23.666  1.00 67.19           H
ATOM   2341  NH2 ARG A 161     -11.902   0.743 -23.444  1.00 67.19           N
ATOM   2342 1HH2 ARG A 161     -11.581  -0.204 -23.418  1.00 67.19           H
ATOM   2343 2HH2 ARG A 161     -12.879   0.941 -23.365  1.00 67.19           H
ATOM   2344  HN  ARG A 161     -11.362   8.287 -24.098  1.00 67.19           H
ATOM   2345  N   LEU A 162      -9.059   9.348 -22.088  1.00 78.38           N
ATOM   2346  CA  LEU A 162      -7.974  10.102 -21.485  1.00 78.38           C
ATOM   2347  C   LEU A 162      -8.549  11.094 -20.472  1.00 78.38           C
ATOM   2348  O   LEU A 162      -7.960  11.319 -19.416  1.00 78.38           O
ATOM   2349  HA  LEU A 162      -7.340   9.393 -20.952  1.00 78.38           H
ATOM   2350  CB  LEU A 162      -7.111  10.757 -22.566  1.00 78.38           C
ATOM   2351 1HB  LEU A 162      -6.825   9.992 -23.288  1.00 78.38           H
ATOM   2352 2HB  LEU A 162      -7.722  11.486 -23.098  1.00 78.38           H
ATOM   2353  CG  LEU A 162      -5.841  11.458 -22.077  1.00 78.38           C
ATOM   2354  HG  LEU A 162      -6.118  12.150 -21.282  1.00 78.38           H
ATOM   2355  CD1 LEU A 162      -4.856  10.452 -21.479  1.00 78.38           C
ATOM   2356 1HD1 LEU A 162      -5.322   9.944 -20.634  1.00 78.38           H
ATOM   2357 2HD1 LEU A 162      -4.581   9.718 -22.237  1.00 78.38           H
ATOM   2358 3HD1 LEU A 162      -3.962  10.976 -21.140  1.00 78.38           H
ATOM   2359  CD2 LEU A 162      -5.207  12.286 -23.196  1.00 78.38           C
ATOM   2360 1HD2 LEU A 162      -4.947  11.632 -24.029  1.00 78.38           H
ATOM   2361 2HD2 LEU A 162      -5.915  13.042 -23.535  1.00 78.38           H
ATOM   2362 3HD2 LEU A 162      -4.307  12.773 -22.822  1.00 78.38           H
ATOM   2363  HN  LEU A 162      -9.217   9.536 -23.058  1.00 78.38           H
ATOM   2364  N   LEU A 163      -9.692  11.661 -20.830  1.00 81.40           N
ATOM   2365  CA  LEU A 163     -10.359  12.614 -19.960  1.00 81.40           C
ATOM   2366  C   LEU A 163     -10.831  11.898 -18.693  1.00 81.40           C
ATOM   2367  O   LEU A 163     -10.583  12.366 -17.583  1.00 81.40           O
ATOM   2368  HA  LEU A 163      -9.624  13.368 -19.678  1.00 81.40           H
ATOM   2369  CB  LEU A 163     -11.479  13.334 -20.714  1.00 81.40           C
ATOM   2370 1HB  LEU A 163     -11.067  13.740 -21.637  1.00 81.40           H
ATOM   2371 2HB  LEU A 163     -12.231  12.597 -20.998  1.00 81.40           H
ATOM   2372  CG  LEU A 163     -12.177  14.466 -19.957  1.00 81.40           C
ATOM   2373  HG  LEU A 163     -12.481  14.088 -18.981  1.00 81.40           H
ATOM   2374  CD1 LEU A 163     -11.218  15.633 -19.712  1.00 81.40           C
ATOM   2375 1HD1 LEU A 163     -10.370  15.288 -19.120  1.00 81.40           H
ATOM   2376 2HD1 LEU A 163     -10.862  16.018 -20.667  1.00 81.40           H
ATOM   2377 3HD1 LEU A 163     -11.739  16.424 -19.172  1.00 81.40           H
ATOM   2378  CD2 LEU A 163     -13.447  14.912 -20.685  1.00 81.40           C
ATOM   2379 1HD2 LEU A 163     -13.188  15.265 -21.683  1.00 81.40           H
ATOM   2380 2HD2 LEU A 163     -14.134  14.069 -20.765  1.00 81.40           H
ATOM   2381 3HD2 LEU A 163     -13.922  15.717 -20.126  1.00 81.40           H
ATOM   2382  HN  LEU A 163     -10.159  11.478 -21.695  1.00 81.40           H
ATOM   2383  N   TYR A 164     -11.503  10.776 -18.901  1.00 74.73           N
ATOM   2384  CA  TYR A 164     -12.027  10.000 -17.790  1.00 74.73           C
ATOM   2385  C   TYR A 164     -10.898   9.516 -16.878  1.00 74.73           C
ATOM   2386  O   TYR A 164     -11.066   9.442 -15.662  1.00 74.73           O
ATOM   2387  HA  TYR A 164     -12.696  10.643 -17.218  1.00 74.73           H
ATOM   2388  CB  TYR A 164     -12.720   8.786 -18.413  1.00 74.73           C
ATOM   2389 1HB  TYR A 164     -12.073   8.366 -19.183  1.00 74.73           H
ATOM   2390 2HB  TYR A 164     -12.844   8.020 -17.648  1.00 74.73           H
ATOM   2391  CG  TYR A 164     -14.086   9.097 -19.029  1.00 74.73           C
ATOM   2392  CD1 TYR A 164     -15.067   9.697 -18.266  1.00 74.73           C
ATOM   2393  HD1 TYR A 164     -14.869   9.949 -17.224  1.00 74.73           H
ATOM   2394  CD2 TYR A 164     -14.336   8.779 -20.348  1.00 74.73           C
ATOM   2395  HD2 TYR A 164     -13.561   8.305 -20.951  1.00 74.73           H
ATOM   2396  CE1 TYR A 164     -16.352   9.990 -18.846  1.00 74.73           C
ATOM   2397  HE1 TYR A 164     -17.135  10.463 -18.254  1.00 74.73           H
ATOM   2398  CE2 TYR A 164     -15.621   9.071 -20.929  1.00 74.73           C
ATOM   2399  HE2 TYR A 164     -15.832   8.825 -21.969  1.00 74.73           H
ATOM   2400  CZ  TYR A 164     -16.565   9.663 -20.149  1.00 74.73           C
ATOM   2401  OH  TYR A 164     -17.779   9.939 -20.697  1.00 74.73           O
ATOM   2402  HH  TYR A 164     -18.372  10.369 -20.015  1.00 74.73           H
ATOM   2403  HN  TYR A 164     -11.690  10.396 -19.807  1.00 74.73           H
ATOM   2404  N   SER A 165      -9.773   9.199 -17.501  1.00 85.47           N
ATOM   2405  CA  SER A 165      -8.624   8.699 -16.764  1.00 85.47           C
ATOM   2406  C   SER A 165      -8.140   9.757 -15.770  1.00 85.47           C
ATOM   2407  O   SER A 165      -7.725   9.427 -14.660  1.00 85.47           O
ATOM   2408  HA  SER A 165      -8.982   7.815 -16.237  1.00 85.47           H
ATOM   2409  CB  SER A 165      -7.491   8.303 -17.712  1.00 85.47           C
ATOM   2410 1HB  SER A 165      -6.776   7.676 -17.180  1.00 85.47           H
ATOM   2411 2HB  SER A 165      -7.893   7.705 -18.529  1.00 85.47           H
ATOM   2412  OG  SER A 165      -6.819   9.441 -18.245  1.00 85.47           O
ATOM   2413  HG  SER A 165      -7.486  10.124 -18.544  1.00 85.47           H
ATOM   2414  HN  SER A 165      -9.639   9.278 -18.489  1.00 85.47           H
ATOM   2415  N   LYS A 166      -8.210  11.007 -16.205  1.00 83.09           N
ATOM   2416  CA  LYS A 166      -7.810  12.117 -15.357  1.00 83.09           C
ATOM   2417  C   LYS A 166      -8.775  12.224 -14.175  1.00 83.09           C
ATOM   2418  O   LYS A 166      -8.347  12.348 -13.028  1.00 83.09           O
ATOM   2419  HA  LYS A 166      -6.815  11.892 -14.971  1.00 83.09           H
ATOM   2420  CB  LYS A 166      -7.696  13.404 -16.177  1.00 83.09           C
ATOM   2421 1HB  LYS A 166      -8.600  13.542 -16.771  1.00 83.09           H
ATOM   2422 2HB  LYS A 166      -7.621  14.261 -15.508  1.00 83.09           H
ATOM   2423  CG  LYS A 166      -6.476  13.361 -17.098  1.00 83.09           C
ATOM   2424 1HG  LYS A 166      -5.573  13.211 -16.505  1.00 83.09           H
ATOM   2425 2HG  LYS A 166      -6.557  12.511 -17.776  1.00 83.09           H
ATOM   2426  CD  LYS A 166      -6.352  14.655 -17.906  1.00 83.09           C
ATOM   2427 1HD  LYS A 166      -7.242  14.790 -18.520  1.00 83.09           H
ATOM   2428 2HD  LYS A 166      -6.300  15.507 -17.228  1.00 83.09           H
ATOM   2429  CE  LYS A 166      -5.110  14.628 -18.798  1.00 83.09           C
ATOM   2430 1HE  LYS A 166      -4.225  14.425 -18.194  1.00 83.09           H
ATOM   2431 2HE  LYS A 166      -5.193  13.818 -19.523  1.00 83.09           H
ATOM   2432  NZ  LYS A 166      -4.950  15.919 -19.504  1.00 83.09           N
ATOM   2433 1HZ  LYS A 166      -4.128  15.881 -20.096  1.00 83.09           H
ATOM   2434 2HZ  LYS A 166      -5.770  16.095 -20.074  1.00 83.09           H
ATOM   2435 3HZ  LYS A 166      -4.844  16.664 -18.825  1.00 83.09           H
ATOM   2436  HN  LYS A 166      -8.532  11.265 -17.115  1.00 83.09           H
ATOM   2437  N   MET A 167     -10.060  12.173 -14.495  1.00 84.51           N
ATOM   2438  CA  MET A 167     -11.090  12.300 -13.478  1.00 84.51           C
ATOM   2439  C   MET A 167     -10.974  11.183 -12.438  1.00 84.51           C
ATOM   2440  O   MET A 167     -11.048  11.438 -11.237  1.00 84.51           O
ATOM   2441  HA  MET A 167     -10.917  13.266 -13.004  1.00 84.51           H
ATOM   2442  CB  MET A 167     -12.469  12.242 -14.138  1.00 84.51           C
ATOM   2443 1HB  MET A 167     -12.526  11.373 -14.794  1.00 84.51           H
ATOM   2444 2HB  MET A 167     -13.237  12.115 -13.374  1.00 84.51           H
ATOM   2445  CG  MET A 167     -12.746  13.514 -14.941  1.00 84.51           C
ATOM   2446 1HG  MET A 167     -12.696  14.385 -14.288  1.00 84.51           H
ATOM   2447 2HG  MET A 167     -11.981  13.645 -15.706  1.00 84.51           H
ATOM   2448  SD  MET A 167     -14.358  13.417 -15.702  1.00 84.51           S
ATOM   2449  CE  MET A 167     -14.514  15.087 -16.312  1.00 84.51           C
ATOM   2450 1HE  MET A 167     -14.461  15.785 -15.476  1.00 84.51           H
ATOM   2451 2HE  MET A 167     -13.705  15.296 -17.012  1.00 84.51           H
ATOM   2452 3HE  MET A 167     -15.472  15.201 -16.819  1.00 84.51           H
ATOM   2453  HN  MET A 167     -10.400  12.048 -15.427  1.00 84.51           H
ATOM   2454  N   VAL A 168     -10.795   9.969 -12.938  1.00 92.04           N
ATOM   2455  CA  VAL A 168     -10.728   8.805 -12.071  1.00 92.04           C
ATOM   2456  C   VAL A 168      -9.539   8.951 -11.119  1.00 92.04           C
ATOM   2457  O   VAL A 168      -9.651   8.656  -9.930  1.00 92.04           O
ATOM   2458  HA  VAL A 168     -11.646   8.779 -11.483  1.00 92.04           H
ATOM   2459  CB  VAL A 168     -10.667   7.529 -12.912  1.00 92.04           C
ATOM   2460  HB  VAL A 168      -9.858   7.641 -13.634  1.00 92.04           H
ATOM   2461  CG1 VAL A 168     -10.352   6.312 -12.039  1.00 92.04           C
ATOM   2462 1HG1 VAL A 168      -9.388   6.455 -11.551  1.00 92.04           H
ATOM   2463 2HG1 VAL A 168     -11.129   6.196 -11.284  1.00 92.04           H
ATOM   2464 3HG1 VAL A 168     -10.315   5.418 -12.662  1.00 92.04           H
ATOM   2465  CG2 VAL A 168     -11.968   7.323 -13.691  1.00 92.04           C
ATOM   2466 1HG2 VAL A 168     -12.801   7.242 -12.992  1.00 92.04           H
ATOM   2467 2HG2 VAL A 168     -12.132   8.171 -14.355  1.00 92.04           H
ATOM   2468 3HG2 VAL A 168     -11.897   6.408 -14.280  1.00 92.04           H
ATOM   2469  HN  VAL A 168     -10.697   9.775 -13.914  1.00 92.04           H
ATOM   2470  N   CYS A 169      -8.427   9.407 -11.678  1.00 93.31           N
ATOM   2471  CA  CYS A 169      -7.217   9.592 -10.895  1.00 93.31           C
ATOM   2472  C   CYS A 169      -7.517  10.589  -9.774  1.00 93.31           C
ATOM   2473  O   CYS A 169      -7.169  10.352  -8.618  1.00 93.31           O
ATOM   2474  HA  CYS A 169      -6.958   8.615 -10.486  1.00 93.31           H
ATOM   2475  CB  CYS A 169      -6.044  10.047 -11.765  1.00 93.31           C
ATOM   2476 1HB  CYS A 169      -6.356  10.872 -12.407  1.00 93.31           H
ATOM   2477 2HB  CYS A 169      -5.237  10.421 -11.135  1.00 93.31           H
ATOM   2478  SG  CYS A 169      -5.445   8.653 -12.788  1.00 93.31           S
ATOM   2479  HG  CYS A 169      -6.408   8.728 -13.703  1.00 93.31           H
ATOM   2480  HN  CYS A 169      -8.346   9.649 -12.645  1.00 93.31           H
ATOM   2481  N   PHE A 170      -8.161  11.682 -10.155  1.00 92.76           N
ATOM   2482  CA  PHE A 170      -8.481  12.732  -9.203  1.00 92.76           C
ATOM   2483  C   PHE A 170      -9.376  12.201  -8.081  1.00 92.76           C
ATOM   2484  O   PHE A 170      -9.134  12.476  -6.907  1.00 92.76           O
ATOM   2485  HA  PHE A 170      -7.540  13.083  -8.779  1.00 92.76           H
ATOM   2486  CB  PHE A 170      -9.238  13.818  -9.971  1.00 92.76           C
ATOM   2487 1HB  PHE A 170      -8.629  14.141 -10.816  1.00 92.76           H
ATOM   2488 2HB  PHE A 170     -10.151  13.388 -10.382  1.00 92.76           H
ATOM   2489  CG  PHE A 170      -9.602  15.040  -9.125  1.00 92.76           C
ATOM   2490  CD1 PHE A 170     -10.872  15.193  -8.663  1.00 92.76           C
ATOM   2491  HD1 PHE A 170     -11.630  14.445  -8.895  1.00 92.76           H
ATOM   2492  CD2 PHE A 170      -8.656  15.973  -8.836  1.00 92.76           C
ATOM   2493  HD2 PHE A 170      -7.638  15.850  -9.207  1.00 92.76           H
ATOM   2494  CE1 PHE A 170     -11.210  16.327  -7.878  1.00 92.76           C
ATOM   2495  HE1 PHE A 170     -12.227  16.449  -7.508  1.00 92.76           H
ATOM   2496  CE2 PHE A 170      -8.994  17.107  -8.051  1.00 92.76           C
ATOM   2497  HE2 PHE A 170      -8.236  17.855  -7.820  1.00 92.76           H
ATOM   2498  CZ  PHE A 170     -10.264  17.260  -7.589  1.00 92.76           C
ATOM   2499  HZ  PHE A 170     -10.523  18.130  -6.986  1.00 92.76           H
ATOM   2500  HN  PHE A 170      -8.462  11.856 -11.093  1.00 92.76           H
ATOM   2501  N   THR A 171     -10.390  11.449  -8.482  1.00 92.75           N
ATOM   2502  CA  THR A 171     -11.332  10.891  -7.526  1.00 92.75           C
ATOM   2503  C   THR A 171     -10.605   9.993  -6.524  1.00 92.75           C
ATOM   2504  O   THR A 171     -10.929   9.992  -5.337  1.00 92.75           O
ATOM   2505  HA  THR A 171     -11.773  11.711  -6.960  1.00 92.75           H
ATOM   2506  CB  THR A 171     -12.427  10.165  -8.311  1.00 92.75           C
ATOM   2507  HB  THR A 171     -12.034   9.266  -8.785  1.00 92.75           H
ATOM   2508  OG1 THR A 171     -12.935  11.157  -9.198  1.00 92.75           O
ATOM   2509  HG1 THR A 171     -12.457  11.109 -10.075  1.00 92.75           H
ATOM   2510  CG2 THR A 171     -13.627   9.797  -7.436  1.00 92.75           C
ATOM   2511 1HG2 THR A 171     -14.061  10.704  -7.015  1.00 92.75           H
ATOM   2512 2HG2 THR A 171     -13.302   9.142  -6.629  1.00 92.75           H
ATOM   2513 3HG2 THR A 171     -14.374   9.284  -8.042  1.00 92.75           H
ATOM   2514  HN  THR A 171     -10.573  11.221  -9.438  1.00 92.75           H
ATOM   2515  N   ILE A 172      -9.635   9.250  -7.038  1.00 93.16           N
ATOM   2516  CA  ILE A 172      -8.881   8.326  -6.208  1.00 93.16           C
ATOM   2517  C   ILE A 172      -8.121   9.113  -5.138  1.00 93.16           C
ATOM   2518  O   ILE A 172      -8.128   8.739  -3.966  1.00 93.16           O
ATOM   2519  HA  ILE A 172      -9.598   7.672  -5.712  1.00 93.16           H
ATOM   2520  CB  ILE A 172      -7.982   7.440  -7.074  1.00 93.16           C
ATOM   2521  HB  ILE A 172      -7.491   8.072  -7.814  1.00 93.16           H
ATOM   2522  CG1 ILE A 172      -8.808   6.405  -7.840  1.00 93.16           C
ATOM   2523 1HG1 ILE A 172      -9.191   5.656  -7.147  1.00 93.16           H
ATOM   2524 2HG1 ILE A 172      -9.672   6.888  -8.296  1.00 93.16           H
ATOM   2525  CG2 ILE A 172      -6.882   6.789  -6.234  1.00 93.16           C
ATOM   2526 1HG2 ILE A 172      -6.269   7.564  -5.774  1.00 93.16           H
ATOM   2527 2HG2 ILE A 172      -7.335   6.174  -5.456  1.00 93.16           H
ATOM   2528 3HG2 ILE A 172      -6.258   6.165  -6.874  1.00 93.16           H
ATOM   2529  CD1 ILE A 172      -7.967   5.724  -8.921  1.00 93.16           C
ATOM   2530 1HD1 ILE A 172      -7.606   6.473  -9.626  1.00 93.16           H
ATOM   2531 2HD1 ILE A 172      -7.118   5.221  -8.459  1.00 93.16           H
ATOM   2532 3HD1 ILE A 172      -8.578   4.993  -9.450  1.00 93.16           H
ATOM   2533  HN  ILE A 172      -9.364   9.272  -8.000  1.00 93.16           H
ATOM   2534  N   TRP A 173      -7.484  10.187  -5.579  1.00 91.81           N
ATOM   2535  CA  TRP A 173      -6.644  10.975  -4.693  1.00 91.81           C
ATOM   2536  C   TRP A 173      -7.535  11.568  -3.600  1.00 91.81           C
ATOM   2537  O   TRP A 173      -7.174  11.553  -2.424  1.00 91.81           O
ATOM   2538  HA  TRP A 173      -5.906  10.306  -4.251  1.00 91.81           H
ATOM   2539  CB  TRP A 173      -5.870  12.039  -5.474  1.00 91.81           C
ATOM   2540 1HB  TRP A 173      -6.542  12.509  -6.192  1.00 91.81           H
ATOM   2541 2HB  TRP A 173      -5.546  12.818  -4.784  1.00 91.81           H
ATOM   2542  CG  TRP A 173      -4.648  11.497  -6.220  1.00 91.81           C
ATOM   2543  CD1 TRP A 173      -4.480  11.366  -7.543  1.00 91.81           C
ATOM   2544  HD1 TRP A 173      -5.228  11.642  -8.286  1.00 91.81           H
ATOM   2545  CD2 TRP A 173      -3.423  11.017  -5.628  1.00 91.81           C
ATOM   2546  NE1 TRP A 173      -3.242  10.838  -7.845  1.00 91.81           N
ATOM   2547  HE1 TRP A 173      -2.887  10.648  -8.761  1.00 91.81           H
ATOM   2548  CE2 TRP A 173      -2.579  10.619  -6.644  1.00 91.81           C
ATOM   2549  CE3 TRP A 173      -3.041  10.921  -4.278  1.00 91.81           C
ATOM   2550  HE3 TRP A 173      -3.690  11.229  -3.457  1.00 91.81           H
ATOM   2551  CZ2 TRP A 173      -1.299  10.098  -6.417  1.00 91.81           C
ATOM   2552  HZ2 TRP A 173      -0.650   9.791  -7.238  1.00 91.81           H
ATOM   2553  CZ3 TRP A 173      -1.760  10.399  -4.068  1.00 91.81           C
ATOM   2554  HZ3 TRP A 173      -1.413  10.303  -3.039  1.00 91.81           H
ATOM   2555  CH2 TRP A 173      -0.897   9.994  -5.080  1.00 91.81           C
ATOM   2556  HH2 TRP A 173       0.088   9.596  -4.834  1.00 91.81           H
ATOM   2557  HN  TRP A 173      -7.534  10.520  -6.521  1.00 91.81           H
ATOM   2558  N   VAL A 174      -8.683  12.074  -4.026  1.00 95.12           N
ATOM   2559  CA  VAL A 174      -9.616  12.696  -3.101  1.00 95.12           C
ATOM   2560  C   VAL A 174     -10.082  11.658  -2.079  1.00 95.12           C
ATOM   2561  O   VAL A 174     -10.130  11.939  -0.882  1.00 95.12           O
ATOM   2562  HA  VAL A 174      -9.081  13.489  -2.578  1.00 95.12           H
ATOM   2563  CB  VAL A 174     -10.772  13.334  -3.874  1.00 95.12           C
ATOM   2564  HB  VAL A 174     -11.202  12.572  -4.523  1.00 95.12           H
ATOM   2565  CG1 VAL A 174     -11.868  13.816  -2.922  1.00 95.12           C
ATOM   2566 1HG1 VAL A 174     -12.253  12.969  -2.354  1.00 95.12           H
ATOM   2567 2HG1 VAL A 174     -11.455  14.556  -2.237  1.00 95.12           H
ATOM   2568 3HG1 VAL A 174     -12.677  14.265  -3.498  1.00 95.12           H
ATOM   2569  CG2 VAL A 174     -10.273  14.478  -4.760  1.00 95.12           C
ATOM   2570 1HG2 VAL A 174      -9.805  15.241  -4.138  1.00 95.12           H
ATOM   2571 2HG2 VAL A 174      -9.545  14.094  -5.474  1.00 95.12           H
ATOM   2572 3HG2 VAL A 174     -11.115  14.914  -5.298  1.00 95.12           H
ATOM   2573  HN  VAL A 174      -8.978  12.065  -4.981  1.00 95.12           H
ATOM   2574  N   LEU A 175     -10.413  10.480  -2.587  1.00 89.90           N
ATOM   2575  CA  LEU A 175     -10.940   9.422  -1.743  1.00 89.90           C
ATOM   2576  C   LEU A 175      -9.882   9.022  -0.712  1.00 89.90           C
ATOM   2577  O   LEU A 175     -10.182   8.897   0.474  1.00 89.90           O
ATOM   2578  HA  LEU A 175     -11.803   9.826  -1.213  1.00 89.90           H
ATOM   2579  CB  LEU A 175     -11.439   8.254  -2.596  1.00 89.90           C
ATOM   2580 1HB  LEU A 175     -12.202   8.629  -3.279  1.00 89.90           H
ATOM   2581 2HB  LEU A 175     -10.611   7.897  -3.208  1.00 89.90           H
ATOM   2582  CG  LEU A 175     -12.022   7.064  -1.830  1.00 89.90           C
ATOM   2583  HG  LEU A 175     -11.277   6.724  -1.111  1.00 89.90           H
ATOM   2584  CD1 LEU A 175     -13.262   7.478  -1.035  1.00 89.90           C
ATOM   2585 1HD1 LEU A 175     -12.993   8.256  -0.321  1.00 89.90           H
ATOM   2586 2HD1 LEU A 175     -14.021   7.859  -1.718  1.00 89.90           H
ATOM   2587 3HD1 LEU A 175     -13.655   6.614  -0.501  1.00 89.90           H
ATOM   2588  CD2 LEU A 175     -12.309   5.893  -2.772  1.00 89.90           C
ATOM   2589 1HD2 LEU A 175     -13.026   6.205  -3.531  1.00 89.90           H
ATOM   2590 2HD2 LEU A 175     -11.383   5.580  -3.254  1.00 89.90           H
ATOM   2591 3HD2 LEU A 175     -12.721   5.061  -2.202  1.00 89.90           H
ATOM   2592  HN  LEU A 175     -10.325  10.245  -3.555  1.00 89.90           H
ATOM   2593  N   ALA A 176      -8.666   8.833  -1.203  1.00 94.65           N
ATOM   2594  CA  ALA A 176      -7.581   8.368  -0.356  1.00 94.65           C
ATOM   2595  C   ALA A 176      -7.321   9.398   0.744  1.00 94.65           C
ATOM   2596  O   ALA A 176      -7.048   9.036   1.888  1.00 94.65           O
ATOM   2597  HA  ALA A 176      -7.897   7.431   0.103  1.00 94.65           H
ATOM   2598  CB  ALA A 176      -6.341   8.104  -1.213  1.00 94.65           C
ATOM   2599 1HB  ALA A 176      -6.570   7.344  -1.959  1.00 94.65           H
ATOM   2600 2HB  ALA A 176      -6.042   9.026  -1.712  1.00 94.65           H
ATOM   2601 3HB  ALA A 176      -5.527   7.755  -0.577  1.00 94.65           H
ATOM   2602  HN  ALA A 176      -8.418   8.991  -2.159  1.00 94.65           H
ATOM   2603  N   ALA A 177      -7.416  10.663   0.361  1.00 94.62           N
ATOM   2604  CA  ALA A 177      -7.170  11.749   1.295  1.00 94.62           C
ATOM   2605  C   ALA A 177      -8.190  11.677   2.433  1.00 94.62           C
ATOM   2606  O   ALA A 177      -7.831  11.806   3.602  1.00 94.62           O
ATOM   2607  HA  ALA A 177      -6.170  11.614   1.705  1.00 94.62           H
ATOM   2608  CB  ALA A 177      -7.221  13.084   0.550  1.00 94.62           C
ATOM   2609 1HB  ALA A 177      -6.458  13.096  -0.229  1.00 94.62           H
ATOM   2610 2HB  ALA A 177      -8.204  13.210   0.097  1.00 94.62           H
ATOM   2611 3HB  ALA A 177      -7.037  13.899   1.251  1.00 94.62           H
ATOM   2612  HN  ALA A 177      -7.654  10.950  -0.567  1.00 94.62           H
ATOM   2613  N   ALA A 178      -9.442  11.470   2.051  1.00 94.88           N
ATOM   2614  CA  ALA A 178     -10.524  11.435   3.020  1.00 94.88           C
ATOM   2615  C   ALA A 178     -10.311  10.257   3.973  1.00 94.88           C
ATOM   2616  O   ALA A 178     -10.629  10.346   5.157  1.00 94.88           O
ATOM   2617  HA  ALA A 178     -10.489  12.363   3.590  1.00 94.88           H
ATOM   2618  CB  ALA A 178     -11.864  11.356   2.287  1.00 94.88           C
ATOM   2619 1HB  ALA A 178     -11.979  12.231   1.646  1.00 94.88           H
ATOM   2620 2HB  ALA A 178     -11.893  10.453   1.677  1.00 94.88           H
ATOM   2621 3HB  ALA A 178     -12.676  11.330   3.014  1.00 94.88           H
ATOM   2622  HN  ALA A 178      -9.721  11.329   1.101  1.00 94.88           H
ATOM   2623  N   LEU A 179      -9.774   9.179   3.419  1.00 91.76           N
ATOM   2624  CA  LEU A 179      -9.575   7.963   4.189  1.00 91.76           C
ATOM   2625  C   LEU A 179      -8.409   8.162   5.159  1.00 91.76           C
ATOM   2626  O   LEU A 179      -8.141   7.303   5.998  1.00 91.76           O
ATOM   2627  HA  LEU A 179     -10.482   7.792   4.769  1.00 91.76           H
ATOM   2628  CB  LEU A 179      -9.401   6.762   3.257  1.00 91.76           C
ATOM   2629 1HB  LEU A 179      -8.607   6.990   2.547  1.00 91.76           H
ATOM   2630 2HB  LEU A 179      -9.064   5.912   3.850  1.00 91.76           H
ATOM   2631  CG  LEU A 179     -10.643   6.337   2.471  1.00 91.76           C
ATOM   2632  HG  LEU A 179     -11.039   7.214   1.958  1.00 91.76           H
ATOM   2633  CD1 LEU A 179     -10.287   5.308   1.397  1.00 91.76           C
ATOM   2634 1HD1 LEU A 179      -9.566   5.740   0.703  1.00 91.76           H
ATOM   2635 2HD1 LEU A 179      -9.854   4.426   1.868  1.00 91.76           H
ATOM   2636 3HD1 LEU A 179     -11.188   5.023   0.853  1.00 91.76           H
ATOM   2637  CD2 LEU A 179     -11.740   5.830   3.410  1.00 91.76           C
ATOM   2638 1HD2 LEU A 179     -11.370   4.971   3.969  1.00 91.76           H
ATOM   2639 2HD2 LEU A 179     -12.019   6.623   4.104  1.00 91.76           H
ATOM   2640 3HD2 LEU A 179     -12.611   5.535   2.825  1.00 91.76           H
ATOM   2641  HN  LEU A 179      -9.477   9.129   2.466  1.00 91.76           H
ATOM   2642  N   CYS A 180      -7.747   9.300   5.012  1.00 91.05           N
ATOM   2643  CA  CYS A 180      -6.573   9.592   5.816  1.00 91.05           C
ATOM   2644  C   CYS A 180      -6.995  10.498   6.974  1.00 91.05           C
ATOM   2645  O   CYS A 180      -6.172  10.868   7.810  1.00 91.05           O
ATOM   2646  HA  CYS A 180      -6.203   8.636   6.188  1.00 91.05           H
ATOM   2647  CB  CYS A 180      -5.456  10.218   4.979  1.00 91.05           C
ATOM   2648 1HB  CYS A 180      -5.811  11.137   4.512  1.00 91.05           H
ATOM   2649 2HB  CYS A 180      -4.618  10.491   5.621  1.00 91.05           H
ATOM   2650  SG  CYS A 180      -4.900   9.040   3.694  1.00 91.05           S
ATOM   2651  HG  CYS A 180      -6.062   8.978   3.051  1.00 91.05           H
ATOM   2652  HN  CYS A 180      -8.001  10.015   4.360  1.00 91.05           H
ATOM   2653  N   ILE A 181      -8.278  10.831   6.985  1.00 90.81           N
ATOM   2654  CA  ILE A 181      -8.806  11.740   7.988  1.00 90.81           C
ATOM   2655  C   ILE A 181      -8.506  11.186   9.382  1.00 90.81           C
ATOM   2656  O   ILE A 181      -8.023  11.910  10.251  1.00 90.81           O
ATOM   2657  HA  ILE A 181      -8.285  12.691   7.874  1.00 90.81           H
ATOM   2658  CB  ILE A 181     -10.292  12.006   7.739  1.00 90.81           C
ATOM   2659  HB  ILE A 181     -10.790  11.049   7.583  1.00 90.81           H
ATOM   2660  CG1 ILE A 181     -10.496  12.834   6.469  1.00 90.81           C
ATOM   2661 1HG1 ILE A 181     -10.085  13.834   6.612  1.00 90.81           H
ATOM   2662 2HG1 ILE A 181      -9.949  12.380   5.643  1.00 90.81           H
ATOM   2663  CG2 ILE A 181     -10.944  12.660   8.960  1.00 90.81           C
ATOM   2664 1HG2 ILE A 181     -10.847  11.999   9.821  1.00 90.81           H
ATOM   2665 2HG2 ILE A 181     -10.450  13.608   9.172  1.00 90.81           H
ATOM   2666 3HG2 ILE A 181     -12.000  12.838   8.756  1.00 90.81           H
ATOM   2667  CD1 ILE A 181     -11.981  12.933   6.112  1.00 90.81           C
ATOM   2668 1HD1 ILE A 181     -12.382  11.934   5.945  1.00 90.81           H
ATOM   2669 2HD1 ILE A 181     -12.520  13.410   6.930  1.00 90.81           H
ATOM   2670 3HD1 ILE A 181     -12.097  13.527   5.205  1.00 90.81           H
ATOM   2671  HN  ILE A 181      -8.949  10.491   6.327  1.00 90.81           H
ATOM   2672  N   PRO A 182      -8.784   9.897   9.620  1.00 92.16           N
ATOM   2673  CA  PRO A 182      -8.544   9.304  10.938  1.00 92.16           C
ATOM   2674  C   PRO A 182      -7.121   9.532  11.422  1.00 92.16           C
ATOM   2675  O   PRO A 182      -6.905   9.890  12.579  1.00 92.16           O
ATOM   2676  HA  PRO A 182      -9.179   9.781  11.684  1.00 92.16           H
ATOM   2677  CB  PRO A 182      -8.840   7.818  10.726  1.00 92.16           C
ATOM   2678 1HB  PRO A 182      -7.941   7.263  10.458  1.00 92.16           H
ATOM   2679 2HB  PRO A 182      -9.242   7.356  11.628  1.00 92.16           H
ATOM   2680  CG  PRO A 182      -9.859   7.819   9.593  1.00 92.16           C
ATOM   2681 1HG  PRO A 182      -9.908   6.853   9.091  1.00 92.16           H
ATOM   2682 2HG  PRO A 182     -10.866   8.028   9.954  1.00 92.16           H
ATOM   2683  CD  PRO A 182      -9.344   8.914   8.674  1.00 92.16           C
ATOM   2684 1HD  PRO A 182      -8.584   8.542   7.987  1.00 92.16           H
ATOM   2685 2HD  PRO A 182     -10.141   9.339   8.063  1.00 92.16           H
ATOM   2686  N   GLU A 183      -6.179   9.315  10.516  1.00 88.75           N
ATOM   2687  CA  GLU A 183      -4.772   9.419  10.859  1.00 88.75           C
ATOM   2688  C   GLU A 183      -4.432  10.851  11.278  1.00 88.75           C
ATOM   2689  O   GLU A 183      -3.655  11.062  12.208  1.00 88.75           O
ATOM   2690  HA  GLU A 183      -4.628   8.743  11.702  1.00 88.75           H
ATOM   2691  CB  GLU A 183      -3.888   8.964   9.696  1.00 88.75           C
ATOM   2692 1HB  GLU A 183      -4.320   9.300   8.753  1.00 88.75           H
ATOM   2693 2HB  GLU A 183      -2.867   9.314   9.851  1.00 88.75           H
ATOM   2694  CG  GLU A 183      -3.815   7.437   9.628  1.00 88.75           C
ATOM   2695 1HG  GLU A 183      -3.056   7.138   8.904  1.00 88.75           H
ATOM   2696 2HG  GLU A 183      -3.506   7.041  10.595  1.00 88.75           H
ATOM   2697  CD  GLU A 183      -5.167   6.840   9.234  1.00 88.75           C
ATOM   2698  OE1 GLU A 183      -5.373   5.647   9.545  1.00 88.75           O
ATOM   2699  OE2 GLU A 183      -5.965   7.591   8.632  1.00 88.75           O
ATOM   2700  HN  GLU A 183      -6.365   9.073   9.563  1.00 88.75           H
ATOM   2701  N   ILE A 184      -5.032  11.798  10.572  1.00 90.22           N
ATOM   2702  CA  ILE A 184      -4.746  13.203  10.809  1.00 90.22           C
ATOM   2703  C   ILE A 184      -5.159  13.569  12.236  1.00 90.22           C
ATOM   2704  O   ILE A 184      -4.469  14.333  12.909  1.00 90.22           O
ATOM   2705  HA  ILE A 184      -3.668  13.337  10.716  1.00 90.22           H
ATOM   2706  CB  ILE A 184      -5.405  14.072   9.736  1.00 90.22           C
ATOM   2707  HB  ILE A 184      -6.458  13.798   9.673  1.00 90.22           H
ATOM   2708  CG1 ILE A 184      -4.786  13.809   8.361  1.00 90.22           C
ATOM   2709 1HG1 ILE A 184      -3.774  14.213   8.331  1.00 90.22           H
ATOM   2710 2HG1 ILE A 184      -4.706  12.735   8.194  1.00 90.22           H
ATOM   2711  CG2 ILE A 184      -5.346  15.553  10.117  1.00 90.22           C
ATOM   2712 1HG2 ILE A 184      -5.869  15.706  11.061  1.00 90.22           H
ATOM   2713 2HG2 ILE A 184      -4.305  15.859  10.225  1.00 90.22           H
ATOM   2714 3HG2 ILE A 184      -5.821  16.148   9.337  1.00 90.22           H
ATOM   2715  CD1 ILE A 184      -5.627  14.443   7.251  1.00 90.22           C
ATOM   2716 1HD1 ILE A 184      -6.631  14.019   7.269  1.00 90.22           H
ATOM   2717 2HD1 ILE A 184      -5.684  15.520   7.409  1.00 90.22           H
ATOM   2718 3HD1 ILE A 184      -5.164  14.241   6.285  1.00 90.22           H
ATOM   2719  HN  ILE A 184      -5.701  11.619   9.850  1.00 90.22           H
ATOM   2720  N   LEU A 185      -6.284  13.007  12.655  1.00 90.44           N
ATOM   2721  CA  LEU A 185      -6.905  13.417  13.903  1.00 90.44           C
ATOM   2722  C   LEU A 185      -6.151  12.786  15.075  1.00 90.44           C
ATOM   2723  O   LEU A 185      -5.775  13.477  16.020  1.00 90.44           O
ATOM   2724  HA  LEU A 185      -6.810  14.501  13.974  1.00 90.44           H
ATOM   2725  CB  LEU A 185      -8.401  13.094  13.888  1.00 90.44           C
ATOM   2726 1HB  LEU A 185      -8.521  12.036  13.655  1.00 90.44           H
ATOM   2727 2HB  LEU A 185      -8.795  13.246  14.893  1.00 90.44           H
ATOM   2728  CG  LEU A 185      -9.252  13.903  12.908  1.00 90.44           C
ATOM   2729  HG  LEU A 185      -8.864  13.741  11.903  1.00 90.44           H
ATOM   2730  CD1 LEU A 185     -10.704  13.421  12.915  1.00 90.44           C
ATOM   2731 1HD1 LEU A 185     -10.739  12.371  12.624  1.00 90.44           H
ATOM   2732 2HD1 LEU A 185     -11.120  13.534  13.916  1.00 90.44           H
ATOM   2733 3HD1 LEU A 185     -11.287  14.013  12.209  1.00 90.44           H
ATOM   2734  CD2 LEU A 185      -9.145  15.402  13.196  1.00 90.44           C
ATOM   2735 1HD2 LEU A 185      -9.493  15.603  14.210  1.00 90.44           H
ATOM   2736 2HD2 LEU A 185      -8.106  15.717  13.100  1.00 90.44           H
ATOM   2737 3HD2 LEU A 185      -9.760  15.954  12.485  1.00 90.44           H
ATOM   2738  HN  LEU A 185      -6.767  12.286  12.159  1.00 90.44           H
ATOM   2739  N   TYR A 186      -5.952  11.480  14.974  1.00 90.82           N
ATOM   2740  CA  TYR A 186      -5.651  10.677  16.147  1.00 90.82           C
ATOM   2741  C   TYR A 186      -4.172  10.285  16.177  1.00 90.82           C
ATOM   2742  O   TYR A 186      -3.720   9.625  17.112  1.00 90.82           O
ATOM   2743  HA  TYR A 186      -5.879  11.272  17.030  1.00 90.82           H
ATOM   2744  CB  TYR A 186      -6.499   9.410  16.020  1.00 90.82           C
ATOM   2745 1HB  TYR A 186      -6.177   8.856  15.138  1.00 90.82           H
ATOM   2746 2HB  TYR A 186      -6.313   8.772  16.883  1.00 90.82           H
ATOM   2747  CG  TYR A 186      -8.002   9.676  15.915  1.00 90.82           C
ATOM   2748  CD1 TYR A 186      -8.628  10.474  16.851  1.00 90.82           C
ATOM   2749  HD1 TYR A 186      -8.052  10.915  17.664  1.00 90.82           H
ATOM   2750  CD2 TYR A 186      -8.732   9.117  14.886  1.00 90.82           C
ATOM   2751  HD2 TYR A 186      -8.237   8.487  14.146  1.00 90.82           H
ATOM   2752  CE1 TYR A 186     -10.043  10.724  16.753  1.00 90.82           C
ATOM   2753  HE1 TYR A 186     -10.550  11.352  17.485  1.00 90.82           H
ATOM   2754  CE2 TYR A 186     -10.147   9.367  14.787  1.00 90.82           C
ATOM   2755  HE2 TYR A 186     -10.735   8.933  13.979  1.00 90.82           H
ATOM   2756  CZ  TYR A 186     -10.732  10.158  15.726  1.00 90.82           C
ATOM   2757  OH  TYR A 186     -12.068  10.395  15.633  1.00 90.82           O
ATOM   2758  HH  TYR A 186     -12.452   9.890  14.860  1.00 90.82           H
ATOM   2759  HN  TYR A 186      -5.994  10.973  14.114  1.00 90.82           H
ATOM   2760  N   SER A 187      -3.459  10.707  15.143  1.00 91.45           N
ATOM   2761  CA  SER A 187      -2.011  10.596  15.137  1.00 91.45           C
ATOM   2762  C   SER A 187      -1.405  11.590  16.131  1.00 91.45           C
ATOM   2763  O   SER A 187      -1.606  12.797  16.007  1.00 91.45           O
ATOM   2764  HA  SER A 187      -1.799   9.572  15.443  1.00 91.45           H
ATOM   2765  CB  SER A 187      -1.445  10.836  13.736  1.00 91.45           C
ATOM   2766 1HB  SER A 187      -1.734  11.830  13.394  1.00 91.45           H
ATOM   2767 2HB  SER A 187      -0.356  10.817  13.776  1.00 91.45           H
ATOM   2768  OG  SER A 187      -1.902   9.862  12.802  1.00 91.45           O
ATOM   2769  HG  SER A 187      -2.429  10.304  12.076  1.00 91.45           H
ATOM   2770  HN  SER A 187      -3.855  11.118  14.322  1.00 91.45           H
ATOM   2771  N   GLN A 188      -0.677  11.045  17.094  1.00 85.02           N
ATOM   2772  CA  GLN A 188       0.051  11.872  18.042  1.00 85.02           C
ATOM   2773  C   GLN A 188       1.305  11.144  18.528  1.00 85.02           C
ATOM   2774  O   GLN A 188       1.464   9.948  18.292  1.00 85.02           O
ATOM   2775  HA  GLN A 188       0.334  12.767  17.487  1.00 85.02           H
ATOM   2776  CB  GLN A 188      -0.842  12.273  19.218  1.00 85.02           C
ATOM   2777 1HB  GLN A 188      -0.287  12.921  19.896  1.00 85.02           H
ATOM   2778 2HB  GLN A 188      -1.694  12.847  18.854  1.00 85.02           H
ATOM   2779  CG  GLN A 188      -1.338  11.039  19.975  1.00 85.02           C
ATOM   2780 1HG  GLN A 188      -1.816  10.349  19.279  1.00 85.02           H
ATOM   2781 2HG  GLN A 188      -0.491  10.513  20.415  1.00 85.02           H
ATOM   2782  CD  GLN A 188      -2.328  11.431  21.073  1.00 85.02           C
ATOM   2783  OE1 GLN A 188      -2.735  12.575  21.199  1.00 85.02           O
ATOM   2784  NE2 GLN A 188      -2.693  10.422  21.859  1.00 85.02           N
ATOM   2785 1HE2 GLN A 188      -2.322   9.506  21.701  1.00 85.02           H
ATOM   2786 2HE2 GLN A 188      -3.338  10.578  22.607  1.00 85.02           H
ATOM   2787  HN  GLN A 188      -0.579  10.059  17.232  1.00 85.02           H
ATOM   2788  N   ILE A 189       2.164  11.897  19.200  1.00 88.60           N
ATOM   2789  CA  ILE A 189       3.335  11.313  19.832  1.00 88.60           C
ATOM   2790  C   ILE A 189       2.958  10.807  21.225  1.00 88.60           C
ATOM   2791  O   ILE A 189       2.407  11.553  22.033  1.00 88.60           O
ATOM   2792  HA  ILE A 189       3.643  10.461  19.226  1.00 88.60           H
ATOM   2793  CB  ILE A 189       4.496  12.310  19.834  1.00 88.60           C
ATOM   2794  HB  ILE A 189       4.169  13.214  20.349  1.00 88.60           H
ATOM   2795  CG1 ILE A 189       4.873  12.715  18.407  1.00 88.60           C
ATOM   2796 1HG1 ILE A 189       5.240  11.844  17.864  1.00 88.60           H
ATOM   2797 2HG1 ILE A 189       3.988  13.071  17.880  1.00 88.60           H
ATOM   2798  CG2 ILE A 189       5.693  11.757  20.608  1.00 88.60           C
ATOM   2799 1HG2 ILE A 189       5.400  11.560  21.640  1.00 88.60           H
ATOM   2800 2HG2 ILE A 189       6.030  10.830  20.144  1.00 88.60           H
ATOM   2801 3HG2 ILE A 189       6.504  12.485  20.594  1.00 88.60           H
ATOM   2802  CD1 ILE A 189       5.944  13.808  18.412  1.00 88.60           C
ATOM   2803 1HD1 ILE A 189       5.565  14.686  18.936  1.00 88.60           H
ATOM   2804 2HD1 ILE A 189       6.836  13.440  18.919  1.00 88.60           H
ATOM   2805 3HD1 ILE A 189       6.194  14.077  17.386  1.00 88.60           H
ATOM   2806  HN  ILE A 189       2.071  12.886  19.315  1.00 88.60           H
ATOM   2807  N   LYS A 190       3.270   9.541  21.464  1.00 84.70           N
ATOM   2808  CA  LYS A 190       3.057   8.953  22.776  1.00 84.70           C
ATOM   2809  C   LYS A 190       4.412   8.628  23.410  1.00 84.70           C
ATOM   2810  O   LYS A 190       5.251   7.978  22.789  1.00 84.70           O
ATOM   2811  HA  LYS A 190       2.558   9.701  23.393  1.00 84.70           H
ATOM   2812  CB  LYS A 190       2.120   7.748  22.678  1.00 84.70           C
ATOM   2813 1HB  LYS A 190       1.199   8.039  22.173  1.00 84.70           H
ATOM   2814 2HB  LYS A 190       2.583   6.971  22.070  1.00 84.70           H
ATOM   2815  CG  LYS A 190       1.794   7.192  24.065  1.00 84.70           C
ATOM   2816 1HG  LYS A 190       2.715   6.905  24.571  1.00 84.70           H
ATOM   2817 2HG  LYS A 190       1.326   7.968  24.671  1.00 84.70           H
ATOM   2818  CD  LYS A 190       0.861   5.983  23.967  1.00 84.70           C
ATOM   2819 1HD  LYS A 190      -0.093   6.289  23.538  1.00 84.70           H
ATOM   2820 2HD  LYS A 190       1.291   5.242  23.292  1.00 84.70           H
ATOM   2821  CE  LYS A 190       0.630   5.355  25.342  1.00 84.70           C
ATOM   2822 1HE  LYS A 190       1.579   5.269  25.873  1.00 84.70           H
ATOM   2823 2HE  LYS A 190      -0.012   6.001  25.940  1.00 84.70           H
ATOM   2824  NZ  LYS A 190       0.010   4.019  25.204  1.00 84.70           N
ATOM   2825 1HZ  LYS A 190      -0.191   3.643  26.124  1.00 84.70           H
ATOM   2826 2HZ  LYS A 190      -0.852   4.099  24.677  1.00 84.70           H
ATOM   2827 3HZ  LYS A 190       0.647   3.398  24.718  1.00 84.70           H
ATOM   2828  HN  LYS A 190       3.659   8.923  20.782  1.00 84.70           H
ATOM   2829  N   GLU A 191       4.582   9.096  24.637  1.00 75.97           N
ATOM   2830  CA  GLU A 191       5.747   8.727  25.424  1.00 75.97           C
ATOM   2831  C   GLU A 191       5.441   7.494  26.277  1.00 75.97           C
ATOM   2832  O   GLU A 191       4.504   7.502  27.073  1.00 75.97           O
ATOM   2833  HA  GLU A 191       6.524   8.491  24.698  1.00 75.97           H
ATOM   2834  CB  GLU A 191       6.212   9.895  26.296  1.00 75.97           C
ATOM   2835 1HB  GLU A 191       5.348  10.393  26.735  1.00 75.97           H
ATOM   2836 2HB  GLU A 191       6.927   9.538  27.037  1.00 75.97           H
ATOM   2837  CG  GLU A 191       6.947  10.945  25.459  1.00 75.97           C
ATOM   2838 1HG  GLU A 191       7.704  10.459  24.843  1.00 75.97           H
ATOM   2839 2HG  GLU A 191       6.246  11.430  24.780  1.00 75.97           H
ATOM   2840  CD  GLU A 191       7.608  11.995  26.354  1.00 75.97           C
ATOM   2841  OE1 GLU A 191       8.340  12.839  25.793  1.00 75.97           O
ATOM   2842  OE2 GLU A 191       7.367  11.930  27.579  1.00 75.97           O
ATOM   2843  HN  GLU A 191       3.943   9.716  25.093  1.00 75.97           H
ATOM   2844  N   GLU A 192       6.251   6.464  26.082  1.00 72.11           N
ATOM   2845  CA  GLU A 192       6.109   5.243  26.857  1.00 72.11           C
ATOM   2846  C   GLU A 192       7.479   4.756  27.335  1.00 72.11           C
ATOM   2847  O   GLU A 192       8.365   4.490  26.524  1.00 72.11           O
ATOM   2848  HA  GLU A 192       5.493   5.514  27.714  1.00 72.11           H
ATOM   2849  CB  GLU A 192       5.393   4.160  26.048  1.00 72.11           C
ATOM   2850 1HB  GLU A 192       4.388   4.496  25.794  1.00 72.11           H
ATOM   2851 2HB  GLU A 192       5.993   3.896  25.176  1.00 72.11           H
ATOM   2852  CG  GLU A 192       5.236   2.877  26.867  1.00 72.11           C
ATOM   2853 1HG  GLU A 192       6.105   2.237  26.717  1.00 72.11           H
ATOM   2854 2HG  GLU A 192       5.200   3.122  27.929  1.00 72.11           H
ATOM   2855  CD  GLU A 192       3.966   2.124  26.468  1.00 72.11           C
ATOM   2856  OE1 GLU A 192       3.504   1.311  27.297  1.00 72.11           O
ATOM   2857  OE2 GLU A 192       3.484   2.379  25.343  1.00 72.11           O
ATOM   2858  HN  GLU A 192       6.992   6.454  25.410  1.00 72.11           H
ATOM   2859  N   SER A 193       7.609   4.653  28.649  1.00 72.50           N
ATOM   2860  CA  SER A 193       8.839   4.156  29.243  1.00 72.50           C
ATOM   2861  C   SER A 193      10.022   5.015  28.792  1.00 72.50           C
ATOM   2862  O   SER A 193      11.132   4.511  28.626  1.00 72.50           O
ATOM   2863  HA  SER A 193       8.694   4.239  30.320  1.00 72.50           H
ATOM   2864  CB  SER A 193       9.076   2.690  28.873  1.00 72.50           C
ATOM   2865 1HB  SER A 193       9.296   2.616  27.808  1.00 72.50           H
ATOM   2866 2HB  SER A 193       9.951   2.318  29.406  1.00 72.50           H
ATOM   2867  OG  SER A 193       7.950   1.873  29.182  1.00 72.50           O
ATOM   2868  HG  SER A 193       8.115   0.934  28.879  1.00 72.50           H
ATOM   2869  HN  SER A 193       6.895   4.901  29.303  1.00 72.50           H
ATOM   2870  N   GLY A 194       9.744   6.297  28.606  1.00 80.76           N
ATOM   2871  CA  GLY A 194      10.786   7.244  28.247  1.00 80.76           C
ATOM   2872  C   GLY A 194      11.118   7.154  26.756  1.00 80.76           C
ATOM   2873  O   GLY A 194      12.050   7.804  26.284  1.00 80.76           O
ATOM   2874 1HA  GLY A 194      10.463   8.256  28.491  1.00 80.76           H
ATOM   2875 2HA  GLY A 194      11.682   7.044  28.835  1.00 80.76           H
ATOM   2876  HN  GLY A 194       8.829   6.690  28.697  1.00 80.76           H
ATOM   2877  N   ILE A 195      10.337   6.345  26.056  1.00 78.74           N
ATOM   2878  CA  ILE A 195      10.485   6.222  24.616  1.00 78.74           C
ATOM   2879  C   ILE A 195       9.339   6.964  23.925  1.00 78.74           C
ATOM   2880  O   ILE A 195       8.170   6.717  24.216  1.00 78.74           O
ATOM   2881  HA  ILE A 195      11.423   6.704  24.342  1.00 78.74           H
ATOM   2882  CB  ILE A 195      10.597   4.751  24.212  1.00 78.74           C
ATOM   2883  HB  ILE A 195       9.694   4.237  24.541  1.00 78.74           H
ATOM   2884  CG1 ILE A 195      11.780   4.078  24.913  1.00 78.74           C
ATOM   2885 1HG1 ILE A 195      12.708   4.567  24.616  1.00 78.74           H
ATOM   2886 2HG1 ILE A 195      11.686   4.202  25.991  1.00 78.74           H
ATOM   2887  CG2 ILE A 195      10.673   4.604  22.691  1.00 78.74           C
ATOM   2888 1HG2 ILE A 195       9.773   5.022  22.240  1.00 78.74           H
ATOM   2889 2HG2 ILE A 195      11.547   5.136  22.318  1.00 78.74           H
ATOM   2890 3HG2 ILE A 195      10.752   3.548  22.432  1.00 78.74           H
ATOM   2891  CD1 ILE A 195      11.847   2.589  24.568  1.00 78.74           C
ATOM   2892 1HD1 ILE A 195      10.927   2.100  24.888  1.00 78.74           H
ATOM   2893 2HD1 ILE A 195      11.965   2.471  23.491  1.00 78.74           H
ATOM   2894 3HD1 ILE A 195      12.696   2.136  25.079  1.00 78.74           H
ATOM   2895  HN  ILE A 195       9.615   5.780  26.456  1.00 78.74           H
ATOM   2896  N   ALA A 196       9.715   7.858  23.022  1.00 89.47           N
ATOM   2897  CA  ALA A 196       8.734   8.585  22.235  1.00 89.47           C
ATOM   2898  C   ALA A 196       8.289   7.719  21.055  1.00 89.47           C
ATOM   2899  O   ALA A 196       9.122   7.190  20.320  1.00 89.47           O
ATOM   2900  HA  ALA A 196       7.874   8.781  22.876  1.00 89.47           H
ATOM   2901  CB  ALA A 196       9.328   9.922  21.786  1.00 89.47           C
ATOM   2902 1HB  ALA A 196       9.600  10.511  22.662  1.00 89.47           H
ATOM   2903 2HB  ALA A 196      10.216   9.740  21.181  1.00 89.47           H
ATOM   2904 3HB  ALA A 196       8.591  10.467  21.196  1.00 89.47           H
ATOM   2905  HN  ALA A 196      10.668   8.088  22.826  1.00 89.47           H
ATOM   2906  N   ILE A 197       6.977   7.600  20.910  1.00 85.26           N
ATOM   2907  CA  ILE A 197       6.413   6.730  19.893  1.00 85.26           C
ATOM   2908  C   ILE A 197       5.345   7.496  19.108  1.00 85.26           C
ATOM   2909  O   ILE A 197       4.456   8.108  19.698  1.00 85.26           O
ATOM   2910  HA  ILE A 197       7.218   6.462  19.209  1.00 85.26           H
ATOM   2911  CB  ILE A 197       5.901   5.432  20.521  1.00 85.26           C
ATOM   2912  HB  ILE A 197       5.091   5.681  21.207  1.00 85.26           H
ATOM   2913  CG1 ILE A 197       6.997   4.752  21.343  1.00 85.26           C
ATOM   2914 1HG1 ILE A 197       7.826   4.474  20.692  1.00 85.26           H
ATOM   2915 2HG1 ILE A 197       7.392   5.452  22.080  1.00 85.26           H
ATOM   2916  CG2 ILE A 197       5.320   4.499  19.457  1.00 85.26           C
ATOM   2917 1HG2 ILE A 197       4.490   4.995  18.953  1.00 85.26           H
ATOM   2918 2HG2 ILE A 197       6.093   4.254  18.728  1.00 85.26           H
ATOM   2919 3HG2 ILE A 197       4.964   3.585  19.930  1.00 85.26           H
ATOM   2920  CD1 ILE A 197       6.459   3.507  22.052  1.00 85.26           C
ATOM   2921 1HD1 ILE A 197       5.647   3.793  22.721  1.00 85.26           H
ATOM   2922 2HD1 ILE A 197       6.087   2.800  21.311  1.00 85.26           H
ATOM   2923 3HD1 ILE A 197       7.258   3.043  22.629  1.00 85.26           H
ATOM   2924  HN  ILE A 197       6.307   8.084  21.472  1.00 85.26           H
ATOM   2925  N   CYS A 198       5.469   7.438  17.790  1.00 90.99           N
ATOM   2926  CA  CYS A 198       4.441   7.978  16.917  1.00 90.99           C
ATOM   2927  C   CYS A 198       3.401   6.884  16.665  1.00 90.99           C
ATOM   2928  O   CYS A 198       3.673   5.916  15.957  1.00 90.99           O
ATOM   2929  HA  CYS A 198       3.995   8.822  17.444  1.00 90.99           H
ATOM   2930  CB  CYS A 198       5.032   8.515  15.612  1.00 90.99           C
ATOM   2931 1HB  CYS A 198       5.650   9.390  15.816  1.00 90.99           H
ATOM   2932 2HB  CYS A 198       5.681   7.765  15.161  1.00 90.99           H
ATOM   2933  SG  CYS A 198       3.688   8.957  14.452  1.00 90.99           S
ATOM   2934  HN  CYS A 198       6.253   7.032  17.320  1.00 90.99           H
ATOM   2935  N   THR A 199       2.233   7.075  17.259  1.00 89.15           N
ATOM   2936  CA  THR A 199       1.153   6.114  17.112  1.00 89.15           C
ATOM   2937  C   THR A 199      -0.191   6.836  16.993  1.00 89.15           C
ATOM   2938  O   THR A 199      -0.287   8.028  17.281  1.00 89.15           O
ATOM   2939  HA  THR A 199       1.305   5.566  16.182  1.00 89.15           H
ATOM   2940  CB  THR A 199       1.218   5.144  18.293  1.00 89.15           C
ATOM   2941  HB  THR A 199       2.242   4.816  18.471  1.00 89.15           H
ATOM   2942  OG1 THR A 199       0.294   4.115  17.949  1.00 89.15           O
ATOM   2943  HG1 THR A 199       0.465   3.301  18.504  1.00 89.15           H
ATOM   2944  CG2 THR A 199       0.645   5.745  19.578  1.00 89.15           C
ATOM   2945 1HG2 THR A 199      -0.401   6.011  19.419  1.00 89.15           H
ATOM   2946 2HG2 THR A 199       1.210   6.638  19.845  1.00 89.15           H
ATOM   2947 3HG2 THR A 199       0.716   5.015  20.384  1.00 89.15           H
ATOM   2948  HN  THR A 199       2.019   7.866  17.832  1.00 89.15           H
ATOM   2949  N   MET A 200      -1.195   6.084  16.567  1.00 88.35           N
ATOM   2950  CA  MET A 200      -2.570   6.544  16.668  1.00 88.35           C
ATOM   2951  C   MET A 200      -3.148   6.245  18.052  1.00 88.35           C
ATOM   2952  O   MET A 200      -3.009   5.134  18.560  1.00 88.35           O
ATOM   2953  HA  MET A 200      -2.531   7.622  16.508  1.00 88.35           H
ATOM   2954  CB  MET A 200      -3.419   5.853  15.599  1.00 88.35           C
ATOM   2955 1HB  MET A 200      -3.278   4.774  15.660  1.00 88.35           H
ATOM   2956 2HB  MET A 200      -4.475   6.047  15.787  1.00 88.35           H
ATOM   2957  CG  MET A 200      -3.046   6.344  14.199  1.00 88.35           C
ATOM   2958 1HG  MET A 200      -3.121   7.431  14.154  1.00 88.35           H
ATOM   2959 2HG  MET A 200      -2.010   6.087  13.979  1.00 88.35           H
ATOM   2960  SD  MET A 200      -4.128   5.609  12.985  1.00 88.35           S
ATOM   2961  CE  MET A 200      -5.668   6.397  13.424  1.00 88.35           C
ATOM   2962 1HE  MET A 200      -5.924   6.148  14.454  1.00 88.35           H
ATOM   2963 2HE  MET A 200      -5.563   7.478  13.327  1.00 88.35           H
ATOM   2964 3HE  MET A 200      -6.458   6.048  12.759  1.00 88.35           H
ATOM   2965  HN  MET A 200      -1.082   5.178  16.160  1.00 88.35           H
ATOM   2966  N   VAL A 201      -3.785   7.257  18.624  1.00 90.62           N
ATOM   2967  CA  VAL A 201      -4.470   7.089  19.894  1.00 90.62           C
ATOM   2968  C   VAL A 201      -5.954   7.415  19.715  1.00 90.62           C
ATOM   2969  O   VAL A 201      -6.306   8.520  19.308  1.00 90.62           O
ATOM   2970  HA  VAL A 201      -4.373   6.042  20.184  1.00 90.62           H
ATOM   2971  CB  VAL A 201      -3.796   7.943  20.970  1.00 90.62           C
ATOM   2972  HB  VAL A 201      -3.909   8.989  20.686  1.00 90.62           H
ATOM   2973  CG1 VAL A 201      -4.472   7.748  22.328  1.00 90.62           C
ATOM   2974 1HG1 VAL A 201      -5.520   8.038  22.257  1.00 90.62           H
ATOM   2975 2HG1 VAL A 201      -4.404   6.700  22.621  1.00 90.62           H
ATOM   2976 3HG1 VAL A 201      -3.973   8.366  23.074  1.00 90.62           H
ATOM   2977  CG2 VAL A 201      -2.299   7.638  21.053  1.00 90.62           C
ATOM   2978 1HG2 VAL A 201      -2.155   6.586  21.302  1.00 90.62           H
ATOM   2979 2HG2 VAL A 201      -1.830   7.851  20.093  1.00 90.62           H
ATOM   2980 3HG2 VAL A 201      -1.844   8.258  21.825  1.00 90.62           H
ATOM   2981  HN  VAL A 201      -3.837   8.177  18.234  1.00 90.62           H
ATOM   2982  N   TYR A 202      -6.785   6.431  20.029  1.00 90.85           N
ATOM   2983  CA  TYR A 202      -8.220   6.581  19.857  1.00 90.85           C
ATOM   2984  C   TYR A 202      -8.880   7.062  21.151  1.00 90.85           C
ATOM   2985  O   TYR A 202      -8.463   6.682  22.244  1.00 90.85           O
ATOM   2986  HA  TYR A 202      -8.390   7.320  19.074  1.00 90.85           H
ATOM   2987  CB  TYR A 202      -8.751   5.187  19.515  1.00 90.85           C
ATOM   2988 1HB  TYR A 202      -8.483   4.501  20.318  1.00 90.85           H
ATOM   2989 2HB  TYR A 202      -9.840   5.224  19.477  1.00 90.85           H
ATOM   2990  CG  TYR A 202      -8.227   4.629  18.191  1.00 90.85           C
ATOM   2991  CD1 TYR A 202      -8.868   4.941  17.009  1.00 90.85           C
ATOM   2992  HD1 TYR A 202      -9.748   5.585  17.019  1.00 90.85           H
ATOM   2993  CD2 TYR A 202      -7.114   3.814  18.178  1.00 90.85           C
ATOM   2994  HD2 TYR A 202      -6.607   3.568  19.111  1.00 90.85           H
ATOM   2995  CE1 TYR A 202      -8.375   4.416  15.762  1.00 90.85           C
ATOM   2996  HE1 TYR A 202      -8.872   4.654  14.822  1.00 90.85           H
ATOM   2997  CE2 TYR A 202      -6.621   3.289  16.931  1.00 90.85           C
ATOM   2998  HE2 TYR A 202      -5.742   2.644  16.906  1.00 90.85           H
ATOM   2999  CZ  TYR A 202      -7.275   3.616  15.785  1.00 90.85           C
ATOM   3000  OH  TYR A 202      -6.810   3.120  14.607  1.00 90.85           O
ATOM   3001  HH  TYR A 202      -5.958   2.619  14.760  1.00 90.85           H
ATOM   3002  HN  TYR A 202      -6.493   5.547  20.394  1.00 90.85           H
ATOM   3003  N   PRO A 203      -9.918   7.904  21.052  1.00 85.29           N
ATOM   3004  CA  PRO A 203     -10.564   8.450  22.248  1.00 85.29           C
ATOM   3005  C   PRO A 203     -11.319   7.389  23.031  1.00 85.29           C
ATOM   3006  O   PRO A 203     -11.808   6.418  22.456  1.00 85.29           O
ATOM   3007  HA  PRO A 203      -9.812   8.832  22.940  1.00 85.29           H
ATOM   3008  CB  PRO A 203     -11.503   9.524  21.695  1.00 85.29           C
ATOM   3009 1HB  PRO A 203     -12.405   9.618  22.300  1.00 85.29           H
ATOM   3010 2HB  PRO A 203     -11.026  10.504  21.680  1.00 85.29           H
ATOM   3011  CG  PRO A 203     -11.817   9.041  20.308  1.00 85.29           C
ATOM   3012 1HG  PRO A 203     -12.643   8.330  20.316  1.00 85.29           H
ATOM   3013 2HG  PRO A 203     -12.114   9.867  19.662  1.00 85.29           H
ATOM   3014  CD  PRO A 203     -10.553   8.398  19.817  1.00 85.29           C
ATOM   3015 1HD  PRO A 203     -10.761   7.586  19.119  1.00 85.29           H
ATOM   3016 2HD  PRO A 203      -9.916   9.112  19.295  1.00 85.29           H
ATOM   3017  N   SER A 204     -11.395   7.604  24.337  1.00 76.80           N
ATOM   3018  CA  SER A 204     -11.662   6.514  25.260  1.00 76.80           C
ATOM   3019  C   SER A 204     -13.029   5.896  24.959  1.00 76.80           C
ATOM   3020  O   SER A 204     -13.180   4.676  24.981  1.00 76.80           O
ATOM   3021  HA  SER A 204     -10.867   5.788  25.088  1.00 76.80           H
ATOM   3022  CB  SER A 204     -11.605   6.996  26.711  1.00 76.80           C
ATOM   3023 1HB  SER A 204     -11.925   6.191  27.373  1.00 76.80           H
ATOM   3024 2HB  SER A 204     -10.575   7.235  26.974  1.00 76.80           H
ATOM   3025  OG  SER A 204     -12.426   8.141  26.926  1.00 76.80           O
ATOM   3026  HG  SER A 204     -13.372   7.858  27.085  1.00 76.80           H
ATOM   3027  HN  SER A 204     -11.277   8.501  24.763  1.00 76.80           H
ATOM   3028  N   ASP A 205     -13.989   6.767  24.686  1.00 70.57           N
ATOM   3029  CA  ASP A 205     -15.390   6.404  24.820  1.00 70.57           C
ATOM   3030  C   ASP A 205     -15.748   5.370  23.750  1.00 70.57           C
ATOM   3031  O   ASP A 205     -16.427   4.385  24.036  1.00 70.57           O
ATOM   3032  HA  ASP A 205     -15.488   6.008  25.831  1.00 70.57           H
ATOM   3033  CB  ASP A 205     -16.296   7.621  24.624  1.00 70.57           C
ATOM   3034 1HB  ASP A 205     -16.068   8.099  23.671  1.00 70.57           H
ATOM   3035 2HB  ASP A 205     -17.337   7.300  24.579  1.00 70.57           H
ATOM   3036  CG  ASP A 205     -16.116   8.627  25.762  1.00 70.57           C
ATOM   3037  OD1 ASP A 205     -15.436   8.258  26.744  1.00 70.57           O
ATOM   3038  OD2 ASP A 205     -16.662   9.743  25.625  1.00 70.57           O
ATOM   3039  HN  ASP A 205     -13.824   7.705  24.379  1.00 70.57           H
ATOM   3040  N   GLU A 206     -15.276   5.630  22.540  1.00 73.91           N
ATOM   3041  CA  GLU A 206     -15.608   4.781  21.408  1.00 73.91           C
ATOM   3042  C   GLU A 206     -14.336   4.196  20.792  1.00 73.91           C
ATOM   3043  O   GLU A 206     -14.330   3.805  19.626  1.00 73.91           O
ATOM   3044  HA  GLU A 206     -16.223   3.980  21.818  1.00 73.91           H
ATOM   3045  CB  GLU A 206     -16.419   5.552  20.364  1.00 73.91           C
ATOM   3046 1HB  GLU A 206     -15.879   6.452  20.071  1.00 73.91           H
ATOM   3047 2HB  GLU A 206     -16.653   4.897  19.525  1.00 73.91           H
ATOM   3048  CG  GLU A 206     -17.760   6.010  20.940  1.00 73.91           C
ATOM   3049 1HG  GLU A 206     -18.089   5.309  21.707  1.00 73.91           H
ATOM   3050 2HG  GLU A 206     -17.640   6.979  21.424  1.00 73.91           H
ATOM   3051  CD  GLU A 206     -18.822   6.110  19.844  1.00 73.91           C
ATOM   3052  OE1 GLU A 206     -19.959   5.666  20.113  1.00 73.91           O
ATOM   3053  OE2 GLU A 206     -18.473   6.627  18.761  1.00 73.91           O
ATOM   3054  HN  GLU A 206     -14.677   6.403  22.327  1.00 73.91           H
ATOM   3055  N   SER A 207     -13.289   4.154  21.603  1.00 86.46           N
ATOM   3056  CA  SER A 207     -11.969   3.806  21.104  1.00 86.46           C
ATOM   3057  C   SER A 207     -12.037   2.497  20.316  1.00 86.46           C
ATOM   3058  O   SER A 207     -11.514   2.409  19.206  1.00 86.46           O
ATOM   3059  HA  SER A 207     -11.680   4.631  20.453  1.00 86.46           H
ATOM   3060  CB  SER A 207     -10.962   3.685  22.249  1.00 86.46           C
ATOM   3061 1HB  SER A 207     -10.005   3.342  21.856  1.00 86.46           H
ATOM   3062 2HB  SER A 207     -10.792   4.668  22.688  1.00 86.46           H
ATOM   3063  OG  SER A 207     -11.408   2.785  23.260  1.00 86.46           O
ATOM   3064  HG  SER A 207     -11.819   3.295  24.015  1.00 86.46           H
ATOM   3065  HN  SER A 207     -13.331   4.353  22.582  1.00 86.46           H
ATOM   3066  N   THR A 208     -12.684   1.512  20.920  1.00 85.88           N
ATOM   3067  CA  THR A 208     -12.713   0.175  20.352  1.00 85.88           C
ATOM   3068  C   THR A 208     -13.446   0.182  19.009  1.00 85.88           C
ATOM   3069  O   THR A 208     -12.976  -0.409  18.038  1.00 85.88           O
ATOM   3070  HA  THR A 208     -11.688  -0.137  20.155  1.00 85.88           H
ATOM   3071  CB  THR A 208     -13.343  -0.764  21.382  1.00 85.88           C
ATOM   3072  HB  THR A 208     -14.413  -0.576  21.477  1.00 85.88           H
ATOM   3073  OG1 THR A 208     -12.575  -0.549  22.563  1.00 85.88           O
ATOM   3074  HG1 THR A 208     -11.615  -0.770  22.391  1.00 85.88           H
ATOM   3075  CG2 THR A 208     -13.111  -2.239  21.050  1.00 85.88           C
ATOM   3076 1HG2 THR A 208     -12.041  -2.441  21.022  1.00 85.88           H
ATOM   3077 2HG2 THR A 208     -13.549  -2.466  20.078  1.00 85.88           H
ATOM   3078 3HG2 THR A 208     -13.579  -2.862  21.813  1.00 85.88           H
ATOM   3079  HN  THR A 208     -13.182   1.616  21.781  1.00 85.88           H
ATOM   3080  N   LYS A 209     -14.586   0.858  18.996  1.00 82.03           N
ATOM   3081  CA  LYS A 209     -15.414   0.907  17.803  1.00 82.03           C
ATOM   3082  C   LYS A 209     -14.629   1.569  16.669  1.00 82.03           C
ATOM   3083  O   LYS A 209     -14.645   1.090  15.536  1.00 82.03           O
ATOM   3084  HA  LYS A 209     -15.634  -0.122  17.516  1.00 82.03           H
ATOM   3085  CB  LYS A 209     -16.750   1.588  18.106  1.00 82.03           C
ATOM   3086 1HB  LYS A 209     -16.572   2.546  18.594  1.00 82.03           H
ATOM   3087 2HB  LYS A 209     -17.275   1.798  17.174  1.00 82.03           H
ATOM   3088  CG  LYS A 209     -17.624   0.708  19.002  1.00 82.03           C
ATOM   3089 1HG  LYS A 209     -17.747  -0.274  18.545  1.00 82.03           H
ATOM   3090 2HG  LYS A 209     -17.127   0.552  19.960  1.00 82.03           H
ATOM   3091  CD  LYS A 209     -18.995   1.347  19.230  1.00 82.03           C
ATOM   3092 1HD  LYS A 209     -18.868   2.367  19.594  1.00 82.03           H
ATOM   3093 2HD  LYS A 209     -19.532   1.411  18.284  1.00 82.03           H
ATOM   3094  CE  LYS A 209     -19.817   0.539  20.236  1.00 82.03           C
ATOM   3095 1HE  LYS A 209     -20.079  -0.428  19.806  1.00 82.03           H
ATOM   3096 2HE  LYS A 209     -19.220   0.340  21.126  1.00 82.03           H
ATOM   3097  NZ  LYS A 209     -21.046   1.273  20.610  1.00 82.03           N
ATOM   3098 1HZ  LYS A 209     -21.596   0.708  21.248  1.00 82.03           H
ATOM   3099 2HZ  LYS A 209     -20.795   2.145  21.061  1.00 82.03           H
ATOM   3100 3HZ  LYS A 209     -21.590   1.467  19.777  1.00 82.03           H
ATOM   3101  HN  LYS A 209     -14.944   1.365  19.780  1.00 82.03           H
ATOM   3102  N   LEU A 210     -13.961   2.660  17.013  1.00 88.47           N
ATOM   3103  CA  LEU A 210     -13.284   3.469  16.014  1.00 88.47           C
ATOM   3104  C   LEU A 210     -12.154   2.653  15.383  1.00 88.47           C
ATOM   3105  O   LEU A 210     -12.025   2.606  14.161  1.00 88.47           O
ATOM   3106  HA  LEU A 210     -14.012   3.708  15.239  1.00 88.47           H
ATOM   3107  CB  LEU A 210     -12.820   4.794  16.623  1.00 88.47           C
ATOM   3108 1HB  LEU A 210     -13.660   5.241  17.155  1.00 88.47           H
ATOM   3109 2HB  LEU A 210     -12.050   4.581  17.364  1.00 88.47           H
ATOM   3110  CG  LEU A 210     -12.269   5.828  15.638  1.00 88.47           C
ATOM   3111  HG  LEU A 210     -11.456   5.366  15.078  1.00 88.47           H
ATOM   3112  CD1 LEU A 210     -13.337   6.244  14.625  1.00 88.47           C
ATOM   3113 1HD1 LEU A 210     -13.667   5.369  14.065  1.00 88.47           H
ATOM   3114 2HD1 LEU A 210     -14.186   6.680  15.151  1.00 88.47           H
ATOM   3115 3HD1 LEU A 210     -12.919   6.979  13.938  1.00 88.47           H
ATOM   3116  CD2 LEU A 210     -11.681   7.031  16.378  1.00 88.47           C
ATOM   3117 1HD2 LEU A 210     -12.457   7.501  16.981  1.00 88.47           H
ATOM   3118 2HD2 LEU A 210     -10.870   6.698  17.026  1.00 88.47           H
ATOM   3119 3HD2 LEU A 210     -11.296   7.750  15.655  1.00 88.47           H
ATOM   3120  HN  LEU A 210     -13.878   2.992  17.953  1.00 88.47           H
ATOM   3121  N   LYS A 211     -11.364   2.030  16.245  1.00 92.90           N
ATOM   3122  CA  LYS A 211     -10.250   1.217  15.788  1.00 92.90           C
ATOM   3123  C   LYS A 211     -10.771   0.130  14.846  1.00 92.90           C
ATOM   3124  O   LYS A 211     -10.240  -0.055  13.751  1.00 92.90           O
ATOM   3125  HA  LYS A 211      -9.580   1.868  15.227  1.00 92.90           H
ATOM   3126  CB  LYS A 211      -9.460   0.672  16.979  1.00 92.90           C
ATOM   3127 1HB  LYS A 211      -9.079   1.500  17.577  1.00 92.90           H
ATOM   3128 2HB  LYS A 211     -10.120   0.091  17.623  1.00 92.90           H
ATOM   3129  CG  LYS A 211      -8.296  -0.203  16.510  1.00 92.90           C
ATOM   3130 1HG  LYS A 211      -8.681  -1.124  16.073  1.00 92.90           H
ATOM   3131 2HG  LYS A 211      -7.740   0.313  15.727  1.00 92.90           H
ATOM   3132  CD  LYS A 211      -7.358  -0.537  17.672  1.00 92.90           C
ATOM   3133 1HD  LYS A 211      -6.996   0.385  18.128  1.00 92.90           H
ATOM   3134 2HD  LYS A 211      -7.906  -1.079  18.442  1.00 92.90           H
ATOM   3135  CE  LYS A 211      -6.171  -1.377  17.195  1.00 92.90           C
ATOM   3136 1HE  LYS A 211      -6.525  -2.340  16.827  1.00 92.90           H
ATOM   3137 2HE  LYS A 211      -5.677  -0.879  16.361  1.00 92.90           H
ATOM   3138  NZ  LYS A 211      -5.207  -1.585  18.298  1.00 92.90           N
ATOM   3139 1HZ  LYS A 211      -4.495  -2.245  18.005  1.00 92.90           H
ATOM   3140 2HZ  LYS A 211      -4.771  -0.701  18.537  1.00 92.90           H
ATOM   3141 3HZ  LYS A 211      -5.694  -1.951  19.109  1.00 92.90           H
ATOM   3142  HN  LYS A 211     -11.476   2.074  17.238  1.00 92.90           H
ATOM   3143  N   SER A 212     -11.803  -0.562  15.305  1.00 90.60           N
ATOM   3144  CA  SER A 212     -12.352  -1.676  14.552  1.00 90.60           C
ATOM   3145  C   SER A 212     -12.829  -1.197  13.179  1.00 90.60           C
ATOM   3146  O   SER A 212     -12.626  -1.878  12.175  1.00 90.60           O
ATOM   3147  HA  SER A 212     -11.530  -2.385  14.445  1.00 90.60           H
ATOM   3148  CB  SER A 212     -13.502  -2.341  15.311  1.00 90.60           C
ATOM   3149 1HB  SER A 212     -14.287  -1.607  15.494  1.00 90.60           H
ATOM   3150 2HB  SER A 212     -13.938  -3.127  14.694  1.00 90.60           H
ATOM   3151  OG  SER A 212     -13.074  -2.896  16.551  1.00 90.60           O
ATOM   3152  HG  SER A 212     -13.130  -2.205  17.272  1.00 90.60           H
ATOM   3153  HN  SER A 212     -12.262  -0.371  16.173  1.00 90.60           H
ATOM   3154  N   ALA A 213     -13.453  -0.028  13.180  1.00 93.81           N
ATOM   3155  CA  ALA A 213     -13.984   0.538  11.952  1.00 93.81           C
ATOM   3156  C   ALA A 213     -12.828   0.859  11.003  1.00 93.81           C
ATOM   3157  O   ALA A 213     -12.885   0.536   9.817  1.00 93.81           O
ATOM   3158  HA  ALA A 213     -14.624  -0.214  11.489  1.00 93.81           H
ATOM   3159  CB  ALA A 213     -14.829   1.770  12.280  1.00 93.81           C
ATOM   3160 1HB  ALA A 213     -15.653   1.482  12.933  1.00 93.81           H
ATOM   3161 2HB  ALA A 213     -14.208   2.512  12.784  1.00 93.81           H
ATOM   3162 3HB  ALA A 213     -15.226   2.195  11.359  1.00 93.81           H
ATOM   3163  HN  ALA A 213     -13.598   0.527  13.999  1.00 93.81           H
ATOM   3164  N   VAL A 214     -11.805   1.492  11.559  1.00 92.03           N
ATOM   3165  CA  VAL A 214     -10.672   1.929  10.763  1.00 92.03           C
ATOM   3166  C   VAL A 214     -10.002   0.710  10.125  1.00 92.03           C
ATOM   3167  O   VAL A 214      -9.642   0.738   8.950  1.00 92.03           O
ATOM   3168  HA  VAL A 214     -11.055   2.572   9.970  1.00 92.03           H
ATOM   3169  CB  VAL A 214      -9.714   2.755  11.623  1.00 92.03           C
ATOM   3170  HB  VAL A 214      -9.495   2.183  12.525  1.00 92.03           H
ATOM   3171  CG1 VAL A 214      -8.394   3.003  10.891  1.00 92.03           C
ATOM   3172 1HG1 VAL A 214      -7.921   2.048  10.661  1.00 92.03           H
ATOM   3173 2HG1 VAL A 214      -8.588   3.545   9.966  1.00 92.03           H
ATOM   3174 3HG1 VAL A 214      -7.732   3.593  11.526  1.00 92.03           H
ATOM   3175  CG2 VAL A 214     -10.361   4.075  12.050  1.00 92.03           C
ATOM   3176 1HG2 VAL A 214     -10.623   4.654  11.165  1.00 92.03           H
ATOM   3177 2HG2 VAL A 214     -11.261   3.868  12.629  1.00 92.03           H
ATOM   3178 3HG2 VAL A 214      -9.659   4.642  12.661  1.00 92.03           H
ATOM   3179  HN  VAL A 214     -11.744   1.707  12.534  1.00 92.03           H
ATOM   3180  N   LEU A 215      -9.855  -0.333  10.930  1.00 91.52           N
ATOM   3181  CA  LEU A 215      -9.171  -1.534  10.482  1.00 91.52           C
ATOM   3182  C   LEU A 215     -10.013  -2.225   9.408  1.00 91.52           C
ATOM   3183  O   LEU A 215      -9.487  -2.658   8.384  1.00 91.52           O
ATOM   3184  HA  LEU A 215      -8.227  -1.224  10.034  1.00 91.52           H
ATOM   3185  CB  LEU A 215      -8.833  -2.434  11.672  1.00 91.52           C
ATOM   3186 1HB  LEU A 215      -9.734  -2.564  12.271  1.00 91.52           H
ATOM   3187 2HB  LEU A 215      -8.558  -3.418  11.291  1.00 91.52           H
ATOM   3188  CG  LEU A 215      -7.712  -1.941  12.589  1.00 91.52           C
ATOM   3189  HG  LEU A 215      -8.007  -0.976  13.001  1.00 91.52           H
ATOM   3190  CD1 LEU A 215      -7.509  -2.894  13.768  1.00 91.52           C
ATOM   3191 1HD1 LEU A 215      -8.431  -2.957  14.347  1.00 91.52           H
ATOM   3192 2HD1 LEU A 215      -7.246  -3.884  13.395  1.00 91.52           H
ATOM   3193 3HD1 LEU A 215      -6.707  -2.520  14.404  1.00 91.52           H
ATOM   3194  CD2 LEU A 215      -6.418  -1.720  11.802  1.00 91.52           C
ATOM   3195 1HD2 LEU A 215      -6.107  -2.658  11.343  1.00 91.52           H
ATOM   3196 2HD2 LEU A 215      -6.588  -0.974  11.026  1.00 91.52           H
ATOM   3197 3HD2 LEU A 215      -5.637  -1.370  12.478  1.00 91.52           H
ATOM   3198  HN  LEU A 215     -10.193  -0.365  11.871  1.00 91.52           H
ATOM   3199  N   THR A 216     -11.308  -2.306   9.678  1.00 91.08           N
ATOM   3200  CA  THR A 216     -12.223  -2.968   8.763  1.00 91.08           C
ATOM   3201  C   THR A 216     -12.194  -2.286   7.394  1.00 91.08           C
ATOM   3202  O   THR A 216     -12.155  -2.957   6.364  1.00 91.08           O
ATOM   3203  HA  THR A 216     -11.882  -3.993   8.618  1.00 91.08           H
ATOM   3204  CB  THR A 216     -13.611  -2.977   9.408  1.00 91.08           C
ATOM   3205  HB  THR A 216     -13.985  -1.962   9.541  1.00 91.08           H
ATOM   3206  OG1 THR A 216     -13.432  -3.728  10.606  1.00 91.08           O
ATOM   3207  HG1 THR A 216     -13.397  -3.113  11.393  1.00 91.08           H
ATOM   3208  CG2 THR A 216     -14.624  -3.794   8.604  1.00 91.08           C
ATOM   3209 1HG2 THR A 216     -14.281  -4.826   8.529  1.00 91.08           H
ATOM   3210 2HG2 THR A 216     -14.721  -3.370   7.604  1.00 91.08           H
ATOM   3211 3HG2 THR A 216     -15.591  -3.768   9.105  1.00 91.08           H
ATOM   3212  HN  THR A 216     -11.732  -1.931  10.502  1.00 91.08           H
ATOM   3213  N   LEU A 217     -12.214  -0.962   7.427  1.00 88.29           N
ATOM   3214  CA  LEU A 217     -12.212  -0.182   6.200  1.00 88.29           C
ATOM   3215  C   LEU A 217     -10.924  -0.465   5.424  1.00 88.29           C
ATOM   3216  O   LEU A 217     -10.941  -0.552   4.198  1.00 88.29           O
ATOM   3217  HA  LEU A 217     -13.057  -0.517   5.599  1.00 88.29           H
ATOM   3218  CB  LEU A 217     -12.433   1.300   6.507  1.00 88.29           C
ATOM   3219 1HB  LEU A 217     -13.237   1.383   7.238  1.00 88.29           H
ATOM   3220 2HB  LEU A 217     -11.531   1.691   6.979  1.00 88.29           H
ATOM   3221  CG  LEU A 217     -12.775   2.189   5.310  1.00 88.29           C
ATOM   3222  HG  LEU A 217     -12.055   1.986   4.517  1.00 88.29           H
ATOM   3223  CD1 LEU A 217     -14.162   1.854   4.758  1.00 88.29           C
ATOM   3224 1HD1 LEU A 217     -14.184   0.812   4.437  1.00 88.29           H
ATOM   3225 2HD1 LEU A 217     -14.910   2.011   5.535  1.00 88.29           H
ATOM   3226 3HD1 LEU A 217     -14.381   2.500   3.907  1.00 88.29           H
ATOM   3227  CD2 LEU A 217     -12.645   3.670   5.671  1.00 88.29           C
ATOM   3228 1HD2 LEU A 217     -13.326   3.906   6.489  1.00 88.29           H
ATOM   3229 2HD2 LEU A 217     -11.621   3.879   5.981  1.00 88.29           H
ATOM   3230 3HD2 LEU A 217     -12.894   4.279   4.803  1.00 88.29           H
ATOM   3231  HN  LEU A 217     -12.231  -0.423   8.269  1.00 88.29           H
ATOM   3232  N   LYS A 218      -9.838  -0.599   6.171  1.00 85.84           N
ATOM   3233  CA  LYS A 218      -8.538  -0.835   5.567  1.00 85.84           C
ATOM   3234  C   LYS A 218      -8.561  -2.173   4.825  1.00 85.84           C
ATOM   3235  O   LYS A 218      -8.070  -2.272   3.701  1.00 85.84           O
ATOM   3236  HA  LYS A 218      -8.366  -0.041   4.841  1.00 85.84           H
ATOM   3237  CB  LYS A 218      -7.431  -0.734   6.619  1.00 85.84           C
ATOM   3238 1HB  LYS A 218      -7.549   0.187   7.189  1.00 85.84           H
ATOM   3239 2HB  LYS A 218      -7.520  -1.559   7.325  1.00 85.84           H
ATOM   3240  CG  LYS A 218      -6.049  -0.762   5.964  1.00 85.84           C
ATOM   3241 1HG  LYS A 218      -5.957  -1.650   5.338  1.00 85.84           H
ATOM   3242 2HG  LYS A 218      -5.934   0.102   5.310  1.00 85.84           H
ATOM   3243  CD  LYS A 218      -4.942  -0.759   7.021  1.00 85.84           C
ATOM   3244 1HD  LYS A 218      -4.997   0.158   7.607  1.00 85.84           H
ATOM   3245 2HD  LYS A 218      -5.091  -1.589   7.711  1.00 85.84           H
ATOM   3246  CE  LYS A 218      -3.562  -0.873   6.369  1.00 85.84           C
ATOM   3247 1HE  LYS A 218      -3.550  -1.712   5.674  1.00 85.84           H
ATOM   3248 2HE  LYS A 218      -3.352   0.026   5.789  1.00 85.84           H
ATOM   3249  NZ  LYS A 218      -2.516  -1.060   7.400  1.00 85.84           N
ATOM   3250 1HZ  LYS A 218      -1.666  -1.396   6.962  1.00 85.84           H
ATOM   3251 2HZ  LYS A 218      -2.333  -0.175   7.859  1.00 85.84           H
ATOM   3252 3HZ  LYS A 218      -2.834  -1.737   8.085  1.00 85.84           H
ATOM   3253  HN  LYS A 218      -9.837  -0.550   7.170  1.00 85.84           H
ATOM   3254  N   VAL A 219      -9.136  -3.169   5.483  1.00 90.17           N
ATOM   3255  CA  VAL A 219      -9.140  -4.518   4.944  1.00 90.17           C
ATOM   3256  C   VAL A 219     -10.027  -4.563   3.698  1.00 90.17           C
ATOM   3257  O   VAL A 219      -9.633  -5.112   2.671  1.00 90.17           O
ATOM   3258  HA  VAL A 219      -8.117  -4.760   4.655  1.00 90.17           H
ATOM   3259  CB  VAL A 219      -9.575  -5.511   6.024  1.00 90.17           C
ATOM   3260  HB  VAL A 219     -10.525  -5.167   6.433  1.00 90.17           H
ATOM   3261  CG1 VAL A 219      -9.796  -6.904   5.430  1.00 90.17           C
ATOM   3262 1HG1 VAL A 219     -10.573  -6.855   4.667  1.00 90.17           H
ATOM   3263 2HG1 VAL A 219      -8.868  -7.260   4.982  1.00 90.17           H
ATOM   3264 3HG1 VAL A 219     -10.105  -7.590   6.219  1.00 90.17           H
ATOM   3265  CG2 VAL A 219      -8.560  -5.558   7.167  1.00 90.17           C
ATOM   3266 1HG2 VAL A 219      -7.589  -5.866   6.780  1.00 90.17           H
ATOM   3267 2HG2 VAL A 219      -8.473  -4.568   7.617  1.00 90.17           H
ATOM   3268 3HG2 VAL A 219      -8.894  -6.271   7.921  1.00 90.17           H
ATOM   3269  HN  VAL A 219      -9.592  -3.065   6.367  1.00 90.17           H
ATOM   3270  N   ILE A 220     -11.208  -3.977   3.831  1.00 90.82           N
ATOM   3271  CA  ILE A 220     -12.207  -4.062   2.779  1.00 90.82           C
ATOM   3272  C   ILE A 220     -11.684  -3.356   1.526  1.00 90.82           C
ATOM   3273  O   ILE A 220     -11.589  -3.964   0.461  1.00 90.82           O
ATOM   3274  HA  ILE A 220     -12.349  -5.117   2.547  1.00 90.82           H
ATOM   3275  CB  ILE A 220     -13.551  -3.523   3.272  1.00 90.82           C
ATOM   3276  HB  ILE A 220     -13.379  -2.554   3.743  1.00 90.82           H
ATOM   3277  CG1 ILE A 220     -14.153  -4.441   4.338  1.00 90.82           C
ATOM   3278 1HG1 ILE A 220     -14.359  -5.420   3.904  1.00 90.82           H
ATOM   3279 2HG1 ILE A 220     -13.432  -4.594   5.141  1.00 90.82           H
ATOM   3280  CG2 ILE A 220     -14.512  -3.293   2.104  1.00 90.82           C
ATOM   3281 1HG2 ILE A 220     -14.078  -2.570   1.413  1.00 90.82           H
ATOM   3282 2HG2 ILE A 220     -14.683  -4.235   1.584  1.00 90.82           H
ATOM   3283 3HG2 ILE A 220     -15.460  -2.910   2.483  1.00 90.82           H
ATOM   3284  CD1 ILE A 220     -15.442  -3.848   4.909  1.00 90.82           C
ATOM   3285 1HD1 ILE A 220     -15.227  -2.881   5.363  1.00 90.82           H
ATOM   3286 2HD1 ILE A 220     -16.169  -3.719   4.107  1.00 90.82           H
ATOM   3287 3HD1 ILE A 220     -15.849  -4.521   5.663  1.00 90.82           H
ATOM   3288  HN  ILE A 220     -11.486  -3.454   4.636  1.00 90.82           H
ATOM   3289  N   LEU A 221     -11.358  -2.083   1.696  1.00 89.54           N
ATOM   3290  CA  LEU A 221     -11.007  -1.243   0.563  1.00 89.54           C
ATOM   3291  C   LEU A 221      -9.547  -1.496   0.180  1.00 89.54           C
ATOM   3292  O   LEU A 221      -9.156  -1.278  -0.966  1.00 89.54           O
ATOM   3293  HA  LEU A 221     -11.640  -1.541  -0.273  1.00 89.54           H
ATOM   3294  CB  LEU A 221     -11.317   0.224   0.867  1.00 89.54           C
ATOM   3295 1HB  LEU A 221     -10.759   0.516   1.756  1.00 89.54           H
ATOM   3296 2HB  LEU A 221     -10.945   0.832   0.042  1.00 89.54           H
ATOM   3297  CG  LEU A 221     -12.792   0.565   1.090  1.00 89.54           C
ATOM   3298  HG  LEU A 221     -13.142   0.013   1.962  1.00 89.54           H
ATOM   3299  CD1 LEU A 221     -12.970   2.053   1.396  1.00 89.54           C
ATOM   3300 1HD1 LEU A 221     -12.412   2.309   2.297  1.00 89.54           H
ATOM   3301 2HD1 LEU A 221     -12.598   2.643   0.558  1.00 89.54           H
ATOM   3302 3HD1 LEU A 221     -14.028   2.268   1.550  1.00 89.54           H
ATOM   3303  CD2 LEU A 221     -13.644   0.118  -0.099  1.00 89.54           C
ATOM   3304 1HD2 LEU A 221     -13.302   0.623  -1.002  1.00 89.54           H
ATOM   3305 2HD2 LEU A 221     -13.551  -0.960  -0.229  1.00 89.54           H
ATOM   3306 3HD2 LEU A 221     -14.688   0.372   0.085  1.00 89.54           H
ATOM   3307  HN  LEU A 221     -11.332  -1.626   2.585  1.00 89.54           H
ATOM   3308  N   GLY A 222      -8.782  -1.953   1.160  1.00 87.55           N
ATOM   3309  CA  GLY A 222      -7.341  -2.048   1.002  1.00 87.55           C
ATOM   3310  C   GLY A 222      -6.955  -3.317   0.240  1.00 87.55           C
ATOM   3311  O   GLY A 222      -5.876  -3.390  -0.346  1.00 87.55           O
ATOM   3312 1HA  GLY A 222      -6.971  -1.173   0.467  1.00 87.55           H
ATOM   3313 2HA  GLY A 222      -6.863  -2.048   1.981  1.00 87.55           H
ATOM   3314  HN  GLY A 222      -9.130  -2.254   2.048  1.00 87.55           H
ATOM   3315  N   PHE A 223      -7.858  -4.287   0.274  1.00 82.41           N
ATOM   3316  CA  PHE A 223      -7.581  -5.588  -0.309  1.00 82.41           C
ATOM   3317  C   PHE A 223      -8.836  -6.180  -0.952  1.00 82.41           C
ATOM   3318  O   PHE A 223      -8.866  -6.421  -2.158  1.00 82.41           O
ATOM   3319  HA  PHE A 223      -6.817  -5.445  -1.073  1.00 82.41           H
ATOM   3320  CB  PHE A 223      -7.128  -6.502   0.832  1.00 82.41           C
ATOM   3321 1HB  PHE A 223      -6.326  -6.009   1.382  1.00 82.41           H
ATOM   3322 2HB  PHE A 223      -7.956  -6.635   1.528  1.00 82.41           H
ATOM   3323  CG  PHE A 223      -6.641  -7.877   0.372  1.00 82.41           C
ATOM   3324  CD1 PHE A 223      -7.380  -8.986   0.643  1.00 82.41           C
ATOM   3325  HD1 PHE A 223      -8.320  -8.895   1.187  1.00 82.41           H
ATOM   3326  CD2 PHE A 223      -5.468  -7.991  -0.307  1.00 82.41           C
ATOM   3327  HD2 PHE A 223      -4.875  -7.103  -0.524  1.00 82.41           H
ATOM   3328  CE1 PHE A 223      -6.928 -10.263   0.216  1.00 82.41           C
ATOM   3329  HE1 PHE A 223      -7.521 -11.151   0.433  1.00 82.41           H
ATOM   3330  CE2 PHE A 223      -5.016  -9.268  -0.734  1.00 82.41           C
ATOM   3331  HE2 PHE A 223      -4.076  -9.359  -1.278  1.00 82.41           H
ATOM   3332  CZ  PHE A 223      -5.755 -10.377  -0.463  1.00 82.41           C
ATOM   3333  HZ  PHE A 223      -5.408 -11.356  -0.791  1.00 82.41           H
ATOM   3334  HN  PHE A 223      -8.763  -4.193   0.688  1.00 82.41           H
ATOM   3335  N   PHE A 224      -9.843  -6.398  -0.118  1.00 84.35           N
ATOM   3336  CA  PHE A 224     -10.923  -7.305  -0.469  1.00 84.35           C
ATOM   3337  C   PHE A 224     -11.631  -6.846  -1.745  1.00 84.35           C
ATOM   3338  O   PHE A 224     -11.751  -7.611  -2.702  1.00 84.35           O
ATOM   3339  HA  PHE A 224     -10.479  -8.287  -0.635  1.00 84.35           H
ATOM   3340  CB  PHE A 224     -11.921  -7.282   0.690  1.00 84.35           C
ATOM   3341 1HB  PHE A 224     -11.379  -7.423   1.626  1.00 84.35           H
ATOM   3342 2HB  PHE A 224     -12.386  -6.297   0.737  1.00 84.35           H
ATOM   3343  CG  PHE A 224     -13.018  -8.344   0.588  1.00 84.35           C
ATOM   3344  CD1 PHE A 224     -14.258  -8.000   0.149  1.00 84.35           C
ATOM   3345  HD1 PHE A 224     -14.470  -6.968  -0.130  1.00 84.35           H
ATOM   3346  CD2 PHE A 224     -12.753  -9.631   0.936  1.00 84.35           C
ATOM   3347  HD2 PHE A 224     -11.759  -9.907   1.289  1.00 84.35           H
ATOM   3348  CE1 PHE A 224     -15.276  -8.985   0.054  1.00 84.35           C
ATOM   3349  HE1 PHE A 224     -16.270  -8.709  -0.298  1.00 84.35           H
ATOM   3350  CE2 PHE A 224     -13.771 -10.617   0.842  1.00 84.35           C
ATOM   3351  HE2 PHE A 224     -13.558 -11.649   1.121  1.00 84.35           H
ATOM   3352  CZ  PHE A 224     -15.011 -10.273   0.402  1.00 84.35           C
ATOM   3353  HZ  PHE A 224     -15.792 -11.029   0.329  1.00 84.35           H
ATOM   3354  HN  PHE A 224      -9.928  -5.968   0.780  1.00 84.35           H
ATOM   3355  N   LEU A 225     -12.082  -5.601  -1.719  1.00 89.22           N
ATOM   3356  CA  LEU A 225     -12.811  -5.045  -2.846  1.00 89.22           C
ATOM   3357  C   LEU A 225     -11.927  -5.093  -4.094  1.00 89.22           C
ATOM   3358  O   LEU A 225     -12.329  -5.633  -5.124  1.00 89.22           O
ATOM   3359  HA  LEU A 225     -13.682  -5.677  -3.016  1.00 89.22           H
ATOM   3360  CB  LEU A 225     -13.326  -3.643  -2.512  1.00 89.22           C
ATOM   3361 1HB  LEU A 225     -13.998  -3.719  -1.658  1.00 89.22           H
ATOM   3362 2HB  LEU A 225     -12.480  -3.032  -2.199  1.00 89.22           H
ATOM   3363  CG  LEU A 225     -14.059  -2.912  -3.639  1.00 89.22           C
ATOM   3364  HG  LEU A 225     -13.460  -2.995  -4.546  1.00 89.22           H
ATOM   3365  CD1 LEU A 225     -15.411  -3.565  -3.928  1.00 89.22           C
ATOM   3366 1HD1 LEU A 225     -15.257  -4.602  -4.227  1.00 89.22           H
ATOM   3367 2HD1 LEU A 225     -16.029  -3.534  -3.031  1.00 89.22           H
ATOM   3368 3HD1 LEU A 225     -15.911  -3.026  -4.733  1.00 89.22           H
ATOM   3369  CD2 LEU A 225     -14.198  -1.421  -3.325  1.00 89.22           C
ATOM   3370 1HD2 LEU A 225     -14.763  -1.295  -2.401  1.00 89.22           H
ATOM   3371 2HD2 LEU A 225     -13.208  -0.980  -3.208  1.00 89.22           H
ATOM   3372 3HD2 LEU A 225     -14.722  -0.925  -4.142  1.00 89.22           H
ATOM   3373  HN  LEU A 225     -11.956  -4.977  -0.948  1.00 89.22           H
ATOM   3374  N   PRO A 226     -10.711  -4.534  -4.026  1.00 90.14           N
ATOM   3375  CA  PRO A 226      -9.806  -4.553  -5.178  1.00 90.14           C
ATOM   3376  C   PRO A 226      -9.602  -5.955  -5.728  1.00 90.14           C
ATOM   3377  O   PRO A 226      -9.626  -6.159  -6.941  1.00 90.14           O
ATOM   3378  HA  PRO A 226     -10.237  -3.983  -6.002  1.00 90.14           H
ATOM   3379  CB  PRO A 226      -8.506  -3.965  -4.627  1.00 90.14           C
ATOM   3380 1HB  PRO A 226      -7.838  -4.743  -4.257  1.00 90.14           H
ATOM   3381 2HB  PRO A 226      -7.958  -3.414  -5.392  1.00 90.14           H
ATOM   3382  CG  PRO A 226      -8.980  -3.049  -3.505  1.00 90.14           C
ATOM   3383 1HG  PRO A 226      -8.182  -2.832  -2.795  1.00 90.14           H
ATOM   3384 2HG  PRO A 226      -9.322  -2.086  -3.886  1.00 90.14           H
ATOM   3385  CD  PRO A 226     -10.108  -3.845  -2.870  1.00 90.14           C
ATOM   3386 1HD  PRO A 226      -9.736  -4.555  -2.131  1.00 90.14           H
ATOM   3387 2HD  PRO A 226     -10.821  -3.200  -2.358  1.00 90.14           H
ATOM   3388  N   PHE A 227      -9.406  -6.893  -4.813  1.00 85.08           N
ATOM   3389  CA  PHE A 227      -9.077  -8.255  -5.197  1.00 85.08           C
ATOM   3390  C   PHE A 227     -10.224  -8.897  -5.980  1.00 85.08           C
ATOM   3391  O   PHE A 227     -10.000  -9.519  -7.017  1.00 85.08           O
ATOM   3392  HA  PHE A 227      -8.190  -8.208  -5.828  1.00 85.08           H
ATOM   3393  CB  PHE A 227      -8.856  -9.042  -3.903  1.00 85.08           C
ATOM   3394 1HB  PHE A 227      -8.069  -8.558  -3.325  1.00 85.08           H
ATOM   3395 2HB  PHE A 227      -9.764  -8.999  -3.303  1.00 85.08           H
ATOM   3396  CG  PHE A 227      -8.477 -10.508  -4.124  1.00 85.08           C
ATOM   3397  CD1 PHE A 227      -9.419 -11.481  -3.995  1.00 85.08           C
ATOM   3398  HD1 PHE A 227     -10.444 -11.216  -3.733  1.00 85.08           H
ATOM   3399  CD2 PHE A 227      -7.199 -10.839  -4.451  1.00 85.08           C
ATOM   3400  HD2 PHE A 227      -6.444 -10.060  -4.555  1.00 85.08           H
ATOM   3401  CE1 PHE A 227      -9.068 -12.841  -4.200  1.00 85.08           C
ATOM   3402  HE1 PHE A 227      -9.823 -13.620  -4.096  1.00 85.08           H
ATOM   3403  CE2 PHE A 227      -6.848 -12.200  -4.656  1.00 85.08           C
ATOM   3404  HE2 PHE A 227      -5.824 -12.465  -4.917  1.00 85.08           H
ATOM   3405  CZ  PHE A 227      -7.790 -13.172  -4.526  1.00 85.08           C
ATOM   3406  HZ  PHE A 227      -7.521 -14.216  -4.684  1.00 85.08           H
ATOM   3407  HN  PHE A 227      -9.468  -6.734  -3.828  1.00 85.08           H
ATOM   3408  N   VAL A 228     -11.428  -8.722  -5.454  1.00 91.73           N
ATOM   3409  CA  VAL A 228     -12.607  -9.296  -6.078  1.00 91.73           C
ATOM   3410  C   VAL A 228     -12.745  -8.749  -7.500  1.00 91.73           C
ATOM   3411  O   VAL A 228     -12.997  -9.503  -8.438  1.00 91.73           O
ATOM   3412  HA  VAL A 228     -12.460 -10.375  -6.131  1.00 91.73           H
ATOM   3413  CB  VAL A 228     -13.840  -9.028  -5.213  1.00 91.73           C
ATOM   3414  HB  VAL A 228     -13.876  -7.960  -5.002  1.00 91.73           H
ATOM   3415  CG1 VAL A 228     -15.124  -9.403  -5.956  1.00 91.73           C
ATOM   3416 1HG1 VAL A 228     -15.202  -8.811  -6.868  1.00 91.73           H
ATOM   3417 2HG1 VAL A 228     -15.100 -10.463  -6.211  1.00 91.73           H
ATOM   3418 3HG1 VAL A 228     -15.985  -9.203  -5.318  1.00 91.73           H
ATOM   3419  CG2 VAL A 228     -13.744  -9.768  -3.877  1.00 91.73           C
ATOM   3420 1HG2 VAL A 228     -13.672 -10.840  -4.060  1.00 91.73           H
ATOM   3421 2HG2 VAL A 228     -12.859  -9.432  -3.338  1.00 91.73           H
ATOM   3422 3HG2 VAL A 228     -14.633  -9.560  -3.282  1.00 91.73           H
ATOM   3423  HN  VAL A 228     -11.603  -8.201  -4.619  1.00 91.73           H
ATOM   3424  N   VAL A 229     -12.573  -7.440  -7.615  1.00 91.45           N
ATOM   3425  CA  VAL A 229     -12.742  -6.772  -8.895  1.00 91.45           C
ATOM   3426  C   VAL A 229     -11.712  -7.313  -9.888  1.00 91.45           C
ATOM   3427  O   VAL A 229     -12.049  -7.628 -11.028  1.00 91.45           O
ATOM   3428  HA  VAL A 229     -13.741  -7.011  -9.260  1.00 91.45           H
ATOM   3429  CB  VAL A 229     -12.655  -5.256  -8.709  1.00 91.45           C
ATOM   3430  HB  VAL A 229     -11.725  -5.035  -8.186  1.00 91.45           H
ATOM   3431  CG1 VAL A 229     -12.616  -4.540 -10.061  1.00 91.45           C
ATOM   3432 1HG1 VAL A 229     -11.745  -4.874 -10.624  1.00 91.45           H
ATOM   3433 2HG1 VAL A 229     -13.522  -4.772 -10.621  1.00 91.45           H
ATOM   3434 3HG1 VAL A 229     -12.555  -3.464  -9.900  1.00 91.45           H
ATOM   3435  CG2 VAL A 229     -13.812  -4.742  -7.849  1.00 91.45           C
ATOM   3436 1HG2 VAL A 229     -14.759  -4.981  -8.333  1.00 91.45           H
ATOM   3437 2HG2 VAL A 229     -13.774  -5.216  -6.869  1.00 91.45           H
ATOM   3438 3HG2 VAL A 229     -13.725  -3.661  -7.733  1.00 91.45           H
ATOM   3439  HN  VAL A 229     -12.322  -6.840  -6.855  1.00 91.45           H
ATOM   3440  N   MET A 230     -10.476  -7.404  -9.419  1.00 83.42           N
ATOM   3441  CA  MET A 230      -9.390  -7.883 -10.258  1.00 83.42           C
ATOM   3442  C   MET A 230      -9.645  -9.319 -10.717  1.00 83.42           C
ATOM   3443  O   MET A 230      -9.524  -9.626 -11.902  1.00 83.42           O
ATOM   3444  HA  MET A 230      -9.371  -7.216 -11.120  1.00 83.42           H
ATOM   3445  CB  MET A 230      -8.076  -7.821  -9.477  1.00 83.42           C
ATOM   3446 1HB  MET A 230      -8.224  -8.231  -8.477  1.00 83.42           H
ATOM   3447 2HB  MET A 230      -7.328  -8.442  -9.968  1.00 83.42           H
ATOM   3448  CG  MET A 230      -7.566  -6.383  -9.374  1.00 83.42           C
ATOM   3449 1HG  MET A 230      -7.544  -5.924 -10.363  1.00 83.42           H
ATOM   3450 2HG  MET A 230      -8.246  -5.789  -8.763  1.00 83.42           H
ATOM   3451  SD  MET A 230      -5.931  -6.364  -8.659  1.00 83.42           S
ATOM   3452  CE  MET A 230      -6.313  -6.900  -6.999  1.00 83.42           C
ATOM   3453 1HE  MET A 230      -7.005  -6.194  -6.540  1.00 83.42           H
ATOM   3454 2HE  MET A 230      -6.770  -7.889  -7.033  1.00 83.42           H
ATOM   3455 3HE  MET A 230      -5.396  -6.944  -6.411  1.00 83.42           H
ATOM   3456  HN  MET A 230     -10.213  -7.159  -8.486  1.00 83.42           H
ATOM   3457  N   ALA A 231      -9.992 -10.162  -9.756  1.00 89.32           N
ATOM   3458  CA  ALA A 231     -10.175 -11.577 -10.030  1.00 89.32           C
ATOM   3459  C   ALA A 231     -11.234 -11.748 -11.122  1.00 89.32           C
ATOM   3460  O   ALA A 231     -11.058 -12.544 -12.042  1.00 89.32           O
ATOM   3461  HA  ALA A 231      -9.225 -11.970 -10.392  1.00 89.32           H
ATOM   3462  CB  ALA A 231     -10.549 -12.304  -8.737  1.00 89.32           C
ATOM   3463 1HB  ALA A 231      -9.752 -12.176  -8.005  1.00 89.32           H
ATOM   3464 2HB  ALA A 231     -11.476 -11.888  -8.341  1.00 89.32           H
ATOM   3465 3HB  ALA A 231     -10.686 -13.365  -8.943  1.00 89.32           H
ATOM   3466  HN  ALA A 231     -10.148  -9.892  -8.805  1.00 89.32           H
ATOM   3467  N   CYS A 232     -12.309 -10.986 -10.983  1.00 89.18           N
ATOM   3468  CA  CYS A 232     -13.401 -11.051 -11.940  1.00 89.18           C
ATOM   3469  C   CYS A 232     -12.875 -10.586 -13.300  1.00 89.18           C
ATOM   3470  O   CYS A 232     -13.097 -11.247 -14.314  1.00 89.18           O
ATOM   3471  HA  CYS A 232     -13.718 -12.093 -11.983  1.00 89.18           H
ATOM   3472  CB  CYS A 232     -14.605 -10.226 -11.481  1.00 89.18           C
ATOM   3473 1HB  CYS A 232     -14.285  -9.220 -11.210  1.00 89.18           H
ATOM   3474 2HB  CYS A 232     -15.319 -10.124 -12.299  1.00 89.18           H
ATOM   3475  SG  CYS A 232     -15.408 -11.034 -10.049  1.00 89.18           S
ATOM   3476  HG  CYS A 232     -14.560 -10.571  -9.135  1.00 89.18           H
ATOM   3477  HN  CYS A 232     -12.441 -10.335 -10.235  1.00 89.18           H
ATOM   3478  N   CYS A 233     -12.189  -9.453 -13.278  1.00 87.01           N
ATOM   3479  CA  CYS A 233     -11.735  -8.829 -14.509  1.00 87.01           C
ATOM   3480  C   CYS A 233     -10.875  -9.839 -15.271  1.00 87.01           C
ATOM   3481  O   CYS A 233     -11.102 -10.085 -16.454  1.00 87.01           O
ATOM   3482  HA  CYS A 233     -12.629  -8.574 -15.078  1.00 87.01           H
ATOM   3483  CB  CYS A 233     -10.980  -7.526 -14.237  1.00 87.01           C
ATOM   3484 1HB  CYS A 233     -10.242  -7.681 -13.450  1.00 87.01           H
ATOM   3485 2HB  CYS A 233     -10.435  -7.219 -15.130  1.00 87.01           H
ATOM   3486  SG  CYS A 233     -12.155  -6.214 -13.741  1.00 87.01           S
ATOM   3487  HG  CYS A 233     -12.307  -6.629 -12.487  1.00 87.01           H
ATOM   3488  HN  CYS A 233     -11.943  -8.964 -12.440  1.00 87.01           H
ATOM   3489  N   TYR A 234      -9.904 -10.396 -14.561  1.00 74.20           N
ATOM   3490  CA  TYR A 234      -8.910 -11.247 -15.192  1.00 74.20           C
ATOM   3491  C   TYR A 234      -9.514 -12.596 -15.586  1.00 74.20           C
ATOM   3492  O   TYR A 234      -9.101 -13.200 -16.574  1.00 74.20           O
ATOM   3493  HA  TYR A 234      -8.554 -10.741 -16.089  1.00 74.20           H
ATOM   3494  CB  TYR A 234      -7.823 -11.477 -14.140  1.00 74.20           C
ATOM   3495 1HB  TYR A 234      -8.294 -11.589 -13.163  1.00 74.20           H
ATOM   3496 2HB  TYR A 234      -7.313 -12.415 -14.357  1.00 74.20           H
ATOM   3497  CG  TYR A 234      -6.785 -10.355 -14.062  1.00 74.20           C
ATOM   3498  CD1 TYR A 234      -5.880 -10.181 -15.090  1.00 74.20           C
ATOM   3499  HD1 TYR A 234      -5.905 -10.842 -15.956  1.00 74.20           H
ATOM   3500  CD2 TYR A 234      -6.754  -9.518 -12.965  1.00 74.20           C
ATOM   3501  HD2 TYR A 234      -7.469  -9.656 -12.154  1.00 74.20           H
ATOM   3502  CE1 TYR A 234      -4.903  -9.125 -15.017  1.00 74.20           C
ATOM   3503  HE1 TYR A 234      -4.183  -8.976 -15.821  1.00 74.20           H
ATOM   3504  CE2 TYR A 234      -5.777  -8.463 -12.893  1.00 74.20           C
ATOM   3505  HE2 TYR A 234      -5.741  -7.795 -12.032  1.00 74.20           H
ATOM   3506  CZ  TYR A 234      -4.900  -8.318 -13.922  1.00 74.20           C
ATOM   3507  OH  TYR A 234      -3.977  -7.321 -13.854  1.00 74.20           O
ATOM   3508  HH  TYR A 234      -4.156  -6.745 -13.056  1.00 74.20           H
ATOM   3509  HN  TYR A 234      -9.791 -10.273 -13.575  1.00 74.20           H
ATOM   3510  N   THR A 235     -10.483 -13.029 -14.793  1.00 84.37           N
ATOM   3511  CA  THR A 235     -11.207 -14.252 -15.095  1.00 84.37           C
ATOM   3512  C   THR A 235     -11.842 -14.167 -16.485  1.00 84.37           C
ATOM   3513  O   THR A 235     -11.753 -15.109 -17.270  1.00 84.37           O
ATOM   3514  HA  THR A 235     -10.495 -15.076 -15.118  1.00 84.37           H
ATOM   3515  CB  THR A 235     -12.225 -14.488 -13.976  1.00 84.37           C
ATOM   3516  HB  THR A 235     -12.965 -13.688 -13.948  1.00 84.37           H
ATOM   3517  OG1 THR A 235     -11.426 -14.628 -12.805  1.00 84.37           O
ATOM   3518  HG1 THR A 235     -11.536 -13.826 -12.217  1.00 84.37           H
ATOM   3519  CG2 THR A 235     -12.936 -15.836 -14.106  1.00 84.37           C
ATOM   3520 1HG2 THR A 235     -12.201 -16.640 -14.066  1.00 84.37           H
ATOM   3521 2HG2 THR A 235     -13.467 -15.877 -15.057  1.00 84.37           H
ATOM   3522 3HG2 THR A 235     -13.646 -15.952 -13.288  1.00 84.37           H
ATOM   3523  HN  THR A 235     -10.774 -12.560 -13.959  1.00 84.37           H
ATOM   3524  N   ILE A 236     -12.467 -13.028 -16.746  1.00 83.35           N
ATOM   3525  CA  ILE A 236     -13.132 -12.815 -18.020  1.00 83.35           C
ATOM   3526  C   ILE A 236     -12.080 -12.655 -19.119  1.00 83.35           C
ATOM   3527  O   ILE A 236     -12.256 -13.154 -20.230  1.00 83.35           O
ATOM   3528  HA  ILE A 236     -13.722 -13.707 -18.234  1.00 83.35           H
ATOM   3529  CB  ILE A 236     -14.106 -11.640 -17.926  1.00 83.35           C
ATOM   3530  HB  ILE A 236     -13.547 -10.756 -17.617  1.00 83.35           H
ATOM   3531  CG1 ILE A 236     -15.173 -11.896 -16.859  1.00 83.35           C
ATOM   3532 1HG1 ILE A 236     -15.885 -12.636 -17.223  1.00 83.35           H
ATOM   3533 2HG1 ILE A 236     -14.707 -12.313 -15.967  1.00 83.35           H
ATOM   3534  CG2 ILE A 236     -14.724 -11.328 -19.291  1.00 83.35           C
ATOM   3535 1HG2 ILE A 236     -13.934 -11.072 -19.997  1.00 83.35           H
ATOM   3536 2HG2 ILE A 236     -15.265 -12.203 -19.653  1.00 83.35           H
ATOM   3537 3HG2 ILE A 236     -15.412 -10.489 -19.195  1.00 83.35           H
ATOM   3538  CD1 ILE A 236     -15.911 -10.604 -16.500  1.00 83.35           C
ATOM   3539 1HD1 ILE A 236     -15.199  -9.874 -16.115  1.00 83.35           H
ATOM   3540 2HD1 ILE A 236     -16.395 -10.203 -17.390  1.00 83.35           H
ATOM   3541 3HD1 ILE A 236     -16.663 -10.815 -15.740  1.00 83.35           H
ATOM   3542  HN  ILE A 236     -12.523 -12.262 -16.106  1.00 83.35           H
ATOM   3543  N   ILE A 237     -11.008 -11.958 -18.771  1.00 78.86           N
ATOM   3544  CA  ILE A 237      -9.930 -11.721 -19.716  1.00 78.86           C
ATOM   3545  C   ILE A 237      -9.404 -13.062 -20.230  1.00 78.86           C
ATOM   3546  O   ILE A 237      -9.322 -13.280 -21.438  1.00 78.86           O
ATOM   3547  HA  ILE A 237     -10.349 -11.169 -20.558  1.00 78.86           H
ATOM   3548  CB  ILE A 237      -8.851 -10.837 -19.088  1.00 78.86           C
ATOM   3549  HB  ILE A 237      -8.676 -11.184 -18.069  1.00 78.86           H
ATOM   3550  CG1 ILE A 237      -9.318  -9.383 -18.995  1.00 78.86           C
ATOM   3551 1HG1 ILE A 237      -9.317  -8.933 -19.988  1.00 78.86           H
ATOM   3552 2HG1 ILE A 237     -10.346  -9.350 -18.632  1.00 78.86           H
ATOM   3553  CG2 ILE A 237      -7.527 -10.967 -19.843  1.00 78.86           C
ATOM   3554 1HG2 ILE A 237      -7.191 -12.003 -19.813  1.00 78.86           H
ATOM   3555 2HG2 ILE A 237      -7.669 -10.661 -20.880  1.00 78.86           H
ATOM   3556 3HG2 ILE A 237      -6.778 -10.328 -19.376  1.00 78.86           H
ATOM   3557  CD1 ILE A 237      -8.415  -8.575 -18.062  1.00 78.86           C
ATOM   3558 1HD1 ILE A 237      -8.438  -9.014 -17.064  1.00 78.86           H
ATOM   3559 2HD1 ILE A 237      -7.393  -8.590 -18.442  1.00 78.86           H
ATOM   3560 3HD1 ILE A 237      -8.770  -7.545 -18.014  1.00 78.86           H
ATOM   3561  HN  ILE A 237     -10.870 -11.559 -17.865  1.00 78.86           H
ATOM   3562  N   ILE A 238      -9.061 -13.928 -19.287  1.00 77.14           N
ATOM   3563  CA  ILE A 238      -8.460 -15.206 -19.627  1.00 77.14           C
ATOM   3564  C   ILE A 238      -9.417 -15.993 -20.525  1.00 77.14           C
ATOM   3565  O   ILE A 238      -9.003 -16.555 -21.537  1.00 77.14           O
ATOM   3566  HA  ILE A 238      -7.550 -14.999 -20.191  1.00 77.14           H
ATOM   3567  CB  ILE A 238      -8.047 -15.958 -18.360  1.00 77.14           C
ATOM   3568  HB  ILE A 238      -8.883 -15.935 -17.662  1.00 77.14           H
ATOM   3569  CG1 ILE A 238      -6.866 -15.268 -17.674  1.00 77.14           C
ATOM   3570 1HG1 ILE A 238      -5.952 -15.460 -18.235  1.00 77.14           H
ATOM   3571 2HG1 ILE A 238      -7.020 -14.189 -17.675  1.00 77.14           H
ATOM   3572  CG2 ILE A 238      -7.753 -17.428 -18.666  1.00 77.14           C
ATOM   3573 1HG2 ILE A 238      -8.646 -17.899 -19.076  1.00 77.14           H
ATOM   3574 2HG2 ILE A 238      -6.942 -17.493 -19.391  1.00 77.14           H
ATOM   3575 3HG2 ILE A 238      -7.462 -17.939 -17.748  1.00 77.14           H
ATOM   3576  CD1 ILE A 238      -6.702 -15.764 -16.236  1.00 77.14           C
ATOM   3577 1HD1 ILE A 238      -7.609 -15.548 -15.671  1.00 77.14           H
ATOM   3578 2HD1 ILE A 238      -6.524 -16.840 -16.240  1.00 77.14           H
ATOM   3579 3HD1 ILE A 238      -5.856 -15.258 -15.771  1.00 77.14           H
ATOM   3580  HN  ILE A 238      -9.188 -13.767 -18.308  1.00 77.14           H
ATOM   3581  N   HIS A 239     -10.679 -16.007 -20.120  1.00 76.89           N
ATOM   3582  CA  HIS A 239     -11.686 -16.769 -20.839  1.00 76.89           C
ATOM   3583  C   HIS A 239     -11.763 -16.279 -22.287  1.00 76.89           C
ATOM   3584  O   HIS A 239     -11.844 -17.083 -23.214  1.00 76.89           O
ATOM   3585  HA  HIS A 239     -11.356 -17.808 -20.833  1.00 76.89           H
ATOM   3586  CB  HIS A 239     -13.034 -16.703 -20.118  1.00 76.89           C
ATOM   3587 1HB  HIS A 239     -12.883 -16.941 -19.065  1.00 76.89           H
ATOM   3588 2HB  HIS A 239     -13.409 -15.680 -20.163  1.00 76.89           H
ATOM   3589  CG  HIS A 239     -14.080 -17.633 -20.685  1.00 76.89           C
ATOM   3590  ND1 HIS A 239     -15.070 -17.208 -21.553  1.00 76.89           N
ATOM   3591  HD1 HIS A 239     -15.195 -16.273 -21.885  1.00 76.89           H
ATOM   3592  CD2 HIS A 239     -14.278 -18.970 -20.500  1.00 76.89           C
ATOM   3593  HD2 HIS A 239     -13.672 -19.623 -19.871  1.00 76.89           H
ATOM   3594  CE1 HIS A 239     -15.826 -18.250 -21.868  1.00 76.89           C
ATOM   3595  HE1 HIS A 239     -16.689 -18.237 -22.534  1.00 76.89           H
ATOM   3596  NE2 HIS A 239     -15.333 -19.341 -21.215  1.00 76.89           N
ATOM   3597  HN  HIS A 239     -11.015 -15.512 -19.319  1.00 76.89           H
ATOM   3598  N   THR A 240     -11.736 -14.963 -22.435  1.00 78.44           N
ATOM   3599  CA  THR A 240     -11.860 -14.355 -23.749  1.00 78.44           C
ATOM   3600  C   THR A 240     -10.647 -14.703 -24.614  1.00 78.44           C
ATOM   3601  O   THR A 240     -10.785 -14.954 -25.810  1.00 78.44           O
ATOM   3602  HA  THR A 240     -12.736 -14.777 -24.241  1.00 78.44           H
ATOM   3603  CB  THR A 240     -12.058 -12.850 -23.556  1.00 78.44           C
ATOM   3604  HB  THR A 240     -11.144 -12.381 -23.192  1.00 78.44           H
ATOM   3605  OG1 THR A 240     -13.185 -12.756 -22.689  1.00 78.44           O
ATOM   3606  HG1 THR A 240     -12.883 -12.562 -21.756  1.00 78.44           H
ATOM   3607  CG2 THR A 240     -12.515 -12.151 -24.838  1.00 78.44           C
ATOM   3608 1HG2 THR A 240     -13.464 -12.575 -25.165  1.00 78.44           H
ATOM   3609 2HG2 THR A 240     -11.765 -12.294 -25.617  1.00 78.44           H
ATOM   3610 3HG2 THR A 240     -12.640 -11.085 -24.646  1.00 78.44           H
ATOM   3611  HN  THR A 240     -11.631 -14.317 -21.678  1.00 78.44           H
ATOM   3612  N   LEU A 241      -9.486 -14.706 -23.976  1.00 73.32           N
ATOM   3613  CA  LEU A 241      -8.239 -14.907 -24.693  1.00 73.32           C
ATOM   3614  C   LEU A 241      -8.152 -16.362 -25.159  1.00 73.32           C
ATOM   3615  O   LEU A 241      -7.651 -16.640 -26.247  1.00 73.32           O
ATOM   3616  HA  LEU A 241      -8.260 -14.264 -25.572  1.00 73.32           H
ATOM   3617  CB  LEU A 241      -7.051 -14.464 -23.836  1.00 73.32           C
ATOM   3618 1HB  LEU A 241      -7.178 -14.874 -22.834  1.00 73.32           H
ATOM   3619 2HB  LEU A 241      -6.145 -14.908 -24.249  1.00 73.32           H
ATOM   3620  CG  LEU A 241      -6.837 -12.954 -23.716  1.00 73.32           C
ATOM   3621  HG  LEU A 241      -7.771 -12.502 -23.381  1.00 73.32           H
ATOM   3622  CD1 LEU A 241      -5.775 -12.632 -22.662  1.00 73.32           C
ATOM   3623 1HD1 LEU A 241      -6.096 -13.018 -21.694  1.00 73.32           H
ATOM   3624 2HD1 LEU A 241      -4.831 -13.098 -22.944  1.00 73.32           H
ATOM   3625 3HD1 LEU A 241      -5.643 -11.552 -22.597  1.00 73.32           H
ATOM   3626  CD2 LEU A 241      -6.500 -12.338 -25.075  1.00 73.32           C
ATOM   3627 1HD2 LEU A 241      -5.587 -12.791 -25.463  1.00 73.32           H
ATOM   3628 2HD2 LEU A 241      -7.319 -12.521 -25.771  1.00 73.32           H
ATOM   3629 3HD2 LEU A 241      -6.353 -11.264 -24.961  1.00 73.32           H
ATOM   3630  HN  LEU A 241      -9.390 -14.575 -22.989  1.00 73.32           H
ATOM   3631  N   ILE A 242      -8.648 -17.252 -24.311  1.00 74.81           N
ATOM   3632  CA  ILE A 242      -8.656 -18.669 -24.634  1.00 74.81           C
ATOM   3633  C   ILE A 242      -9.504 -18.898 -25.886  1.00 74.81           C
ATOM   3634  O   ILE A 242      -9.112 -19.651 -26.776  1.00 74.81           O
ATOM   3635  HA  ILE A 242      -7.629 -18.959 -24.854  1.00 74.81           H
ATOM   3636  CB  ILE A 242      -9.109 -19.490 -23.425  1.00 74.81           C
ATOM   3637  HB  ILE A 242     -10.007 -19.027 -23.015  1.00 74.81           H
ATOM   3638  CG1 ILE A 242      -8.049 -19.476 -22.323  1.00 74.81           C
ATOM   3639 1HG1 ILE A 242      -7.182 -20.056 -22.640  1.00 74.81           H
ATOM   3640 2HG1 ILE A 242      -7.706 -18.454 -22.157  1.00 74.81           H
ATOM   3641  CG2 ILE A 242      -9.485 -20.914 -23.841  1.00 74.81           C
ATOM   3642 1HG2 ILE A 242     -10.299 -20.879 -24.565  1.00 74.81           H
ATOM   3643 2HG2 ILE A 242      -8.620 -21.402 -24.290  1.00 74.81           H
ATOM   3644 3HG2 ILE A 242      -9.804 -21.476 -22.963  1.00 74.81           H
ATOM   3645  CD1 ILE A 242      -8.605 -20.051 -21.019  1.00 74.81           C
ATOM   3646 1HD1 ILE A 242      -9.457 -19.454 -20.693  1.00 74.81           H
ATOM   3647 2HD1 ILE A 242      -8.925 -21.080 -21.183  1.00 74.81           H
ATOM   3648 3HD1 ILE A 242      -7.831 -20.029 -20.252  1.00 74.81           H
ATOM   3649  HN  ILE A 242      -9.039 -17.019 -23.421  1.00 74.81           H
ATOM   3650  N   GLN A 243     -10.650 -18.233 -25.916  1.00 70.55           N
ATOM   3651  CA  GLN A 243     -11.580 -18.394 -27.021  1.00 70.55           C
ATOM   3652  C   GLN A 243     -10.975 -17.834 -28.310  1.00 70.55           C
ATOM   3653  O   GLN A 243     -11.283 -18.309 -29.402  1.00 70.55           O
ATOM   3654  HA  GLN A 243     -11.730 -19.469 -27.119  1.00 70.55           H
ATOM   3655  CB  GLN A 243     -12.921 -17.727 -26.710  1.00 70.55           C
ATOM   3656 1HB  GLN A 243     -12.751 -16.723 -26.322  1.00 70.55           H
ATOM   3657 2HB  GLN A 243     -13.500 -17.620 -27.628  1.00 70.55           H
ATOM   3658  CG  GLN A 243     -13.717 -18.545 -25.691  1.00 70.55           C
ATOM   3659 1HG  GLN A 243     -13.778 -19.582 -26.020  1.00 70.55           H
ATOM   3660 2HG  GLN A 243     -13.197 -18.545 -24.733  1.00 70.55           H
ATOM   3661  CD  GLN A 243     -15.126 -17.977 -25.513  1.00 70.55           C
ATOM   3662  OE1 GLN A 243     -15.445 -16.887 -25.958  1.00 70.55           O
ATOM   3663  NE2 GLN A 243     -15.950 -18.774 -24.838  1.00 70.55           N
ATOM   3664 1HE2 GLN A 243     -15.625 -19.657 -24.500  1.00 70.55           H
ATOM   3665 2HE2 GLN A 243     -16.894 -18.491 -24.670  1.00 70.55           H
ATOM   3666  HN  GLN A 243     -10.945 -17.596 -25.204  1.00 70.55           H
ATOM   3667  N   ALA A 244     -10.124 -16.833 -28.140  1.00 71.40           N
ATOM   3668  CA  ALA A 244      -9.603 -16.093 -29.277  1.00 71.40           C
ATOM   3669  C   ALA A 244      -8.674 -16.999 -30.088  1.00 71.40           C
ATOM   3670  O   ALA A 244      -8.274 -16.650 -31.197  1.00 71.40           O
ATOM   3671  HA  ALA A 244     -10.449 -15.803 -29.900  1.00 71.40           H
ATOM   3672  CB  ALA A 244      -8.898 -14.828 -28.783  1.00 71.40           C
ATOM   3673 1HB  ALA A 244      -9.608 -14.205 -28.239  1.00 71.40           H
ATOM   3674 2HB  ALA A 244      -8.076 -15.104 -28.122  1.00 71.40           H
ATOM   3675 3HB  ALA A 244      -8.507 -14.273 -29.636  1.00 71.40           H
ATOM   3676  HN  ALA A 244      -9.791 -16.526 -27.248  1.00 71.40           H
ATOM   3677  N   LYS A 245      -8.358 -18.144 -29.502  1.00 59.41           N
ATOM   3678  CA  LYS A 245      -7.548 -19.137 -30.187  1.00 59.41           C
ATOM   3679  C   LYS A 245      -6.325 -18.454 -30.804  1.00 59.41           C
ATOM   3680  O   LYS A 245      -5.367 -19.121 -31.192  1.00 59.41           O
ATOM   3681  HA  LYS A 245      -7.203 -19.851 -29.439  1.00 59.41           H
ATOM   3682  CB  LYS A 245      -8.394 -19.913 -31.199  1.00 59.41           C
ATOM   3683 1HB  LYS A 245      -9.079 -19.232 -31.704  1.00 59.41           H
ATOM   3684 2HB  LYS A 245      -7.748 -20.342 -31.965  1.00 59.41           H
ATOM   3685  CG  LYS A 245      -9.187 -21.026 -30.510  1.00 59.41           C
ATOM   3686 1HG  LYS A 245      -8.539 -21.566 -29.820  1.00 59.41           H
ATOM   3687 2HG  LYS A 245      -9.992 -20.590 -29.918  1.00 59.41           H
ATOM   3688  CD  LYS A 245      -9.772 -21.998 -31.537  1.00 59.41           C
ATOM   3689 1HD  LYS A 245     -10.509 -21.483 -32.152  1.00 59.41           H
ATOM   3690 2HD  LYS A 245      -8.984 -22.343 -32.206  1.00 59.41           H
ATOM   3691  CE  LYS A 245     -10.424 -23.198 -30.847  1.00 59.41           C
ATOM   3692 1HE  LYS A 245      -9.715 -23.658 -30.158  1.00 59.41           H
ATOM   3693 2HE  LYS A 245     -11.275 -22.865 -30.253  1.00 59.41           H
ATOM   3694  NZ  LYS A 245     -10.869 -24.193 -31.848  1.00 59.41           N
ATOM   3695 1HZ  LYS A 245     -11.307 -24.975 -31.375  1.00 59.41           H
ATOM   3696 2HZ  LYS A 245     -11.537 -23.762 -32.478  1.00 59.41           H
ATOM   3697 3HZ  LYS A 245     -10.069 -24.522 -32.376  1.00 59.41           H
ATOM   3698  HN  LYS A 245      -8.644 -18.398 -28.578  1.00 59.41           H
ATOM   3699  N   LYS A 246      -6.398 -17.133 -30.875  1.00 51.17           N
ATOM   3700  CA  LYS A 246      -5.390 -16.365 -31.585  1.00 51.17           C
ATOM   3701  C   LYS A 246      -4.122 -16.284 -30.734  1.00 51.17           C
ATOM   3702  O   LYS A 246      -4.104 -15.616 -29.701  1.00 51.17           O
ATOM   3703  HA  LYS A 246      -5.156 -16.903 -32.503  1.00 51.17           H
ATOM   3704  CB  LYS A 246      -5.946 -14.998 -31.992  1.00 51.17           C
ATOM   3705 1HB  LYS A 246      -6.536 -14.584 -31.174  1.00 51.17           H
ATOM   3706 2HB  LYS A 246      -5.123 -14.306 -32.172  1.00 51.17           H
ATOM   3707  CG  LYS A 246      -6.811 -15.110 -33.248  1.00 51.17           C
ATOM   3708 1HG  LYS A 246      -6.304 -15.726 -33.990  1.00 51.17           H
ATOM   3709 2HG  LYS A 246      -7.749 -15.610 -33.005  1.00 51.17           H
ATOM   3710  CD  LYS A 246      -7.103 -13.728 -33.838  1.00 51.17           C
ATOM   3711 1HD  LYS A 246      -7.714 -13.154 -33.142  1.00 51.17           H
ATOM   3712 2HD  LYS A 246      -6.169 -13.181 -33.969  1.00 51.17           H
ATOM   3713  CE  LYS A 246      -7.824 -13.847 -35.182  1.00 51.17           C
ATOM   3714 1HE  LYS A 246      -7.279 -14.529 -35.835  1.00 51.17           H
ATOM   3715 2HE  LYS A 246      -8.816 -14.272 -35.033  1.00 51.17           H
ATOM   3716  NZ  LYS A 246      -7.939 -12.520 -35.827  1.00 51.17           N
ATOM   3717 1HZ  LYS A 246      -8.437 -12.613 -36.705  1.00 51.17           H
ATOM   3718 2HZ  LYS A 246      -8.447 -11.890 -35.215  1.00 51.17           H
ATOM   3719 3HZ  LYS A 246      -7.012 -12.147 -36.002  1.00 51.17           H
ATOM   3720  HN  LYS A 246      -7.127 -16.590 -30.458  1.00 51.17           H
ATOM   3721  N   SER A 247      -3.091 -16.976 -31.197  1.00 53.69           N
ATOM   3722  CA  SER A 247      -1.849 -17.062 -30.448  1.00 53.69           C
ATOM   3723  C   SER A 247      -1.374 -15.660 -30.060  1.00 53.69           C
ATOM   3724  O   SER A 247      -0.870 -15.455 -28.957  1.00 53.69           O
ATOM   3725  HA  SER A 247      -2.089 -17.644 -29.558  1.00 53.69           H
ATOM   3726  CB  SER A 247      -0.769 -17.785 -31.254  1.00 53.69           C
ATOM   3727 1HB  SER A 247      -0.999 -18.850 -31.295  1.00 53.69           H
ATOM   3728 2HB  SER A 247      -0.774 -17.417 -32.280  1.00 53.69           H
ATOM   3729  OG  SER A 247       0.528 -17.603 -30.691  1.00 53.69           O
ATOM   3730  HG  SER A 247       0.573 -18.031 -29.789  1.00 53.69           H
ATOM   3731  HN  SER A 247      -3.095 -17.470 -32.067  1.00 53.69           H
ATOM   3732  N   SER A 248      -1.551 -14.732 -30.989  1.00 54.38           N
ATOM   3733  CA  SER A 248      -0.887 -13.443 -30.896  1.00 54.38           C
ATOM   3734  C   SER A 248      -1.131 -12.827 -29.517  1.00 54.38           C
ATOM   3735  O   SER A 248      -0.281 -12.106 -28.996  1.00 54.38           O
ATOM   3736  HA  SER A 248       0.173 -13.654 -31.038  1.00 54.38           H
ATOM   3737  CB  SER A 248      -1.369 -12.494 -31.994  1.00 54.38           C
ATOM   3738 1HB  SER A 248      -0.783 -12.658 -32.899  1.00 54.38           H
ATOM   3739 2HB  SER A 248      -2.406 -12.722 -32.241  1.00 54.38           H
ATOM   3740  OG  SER A 248      -1.264 -11.128 -31.603  1.00 54.38           O
ATOM   3741  HG  SER A 248      -0.302 -10.874 -31.504  1.00 54.38           H
ATOM   3742  HN  SER A 248      -2.135 -14.849 -31.792  1.00 54.38           H
ATOM   3743  N   LYS A 249      -2.295 -13.134 -28.965  1.00 51.12           N
ATOM   3744  CA  LYS A 249      -2.750 -12.467 -27.757  1.00 51.12           C
ATOM   3745  C   LYS A 249      -2.057 -13.091 -26.543  1.00 51.12           C
ATOM   3746  O   LYS A 249      -2.210 -12.610 -25.422  1.00 51.12           O
ATOM   3747  HA  LYS A 249      -2.448 -11.422 -27.827  1.00 51.12           H
ATOM   3748  CB  LYS A 249      -4.277 -12.492 -27.673  1.00 51.12           C
ATOM   3749 1HB  LYS A 249      -4.641 -13.495 -27.892  1.00 51.12           H
ATOM   3750 2HB  LYS A 249      -4.593 -12.253 -26.657  1.00 51.12           H
ATOM   3751  CG  LYS A 249      -4.896 -11.493 -28.654  1.00 51.12           C
ATOM   3752 1HG  LYS A 249      -4.397 -10.529 -28.560  1.00 51.12           H
ATOM   3753 2HG  LYS A 249      -4.738 -11.837 -29.676  1.00 51.12           H
ATOM   3754  CD  LYS A 249      -6.395 -11.326 -28.392  1.00 51.12           C
ATOM   3755 1HD  LYS A 249      -6.907 -12.271 -28.572  1.00 51.12           H
ATOM   3756 2HD  LYS A 249      -6.559 -11.068 -27.346  1.00 51.12           H
ATOM   3757  CE  LYS A 249      -6.989 -10.239 -29.290  1.00 51.12           C
ATOM   3758 1HE  LYS A 249      -6.429  -9.312 -29.168  1.00 51.12           H
ATOM   3759 2HE  LYS A 249      -6.897 -10.532 -30.336  1.00 51.12           H
ATOM   3760  NZ  LYS A 249      -8.413 -10.012 -28.956  1.00 51.12           N
ATOM   3761 1HZ  LYS A 249      -8.791  -9.290 -29.559  1.00 51.12           H
ATOM   3762 2HZ  LYS A 249      -8.933 -10.872 -29.092  1.00 51.12           H
ATOM   3763 3HZ  LYS A 249      -8.491  -9.720 -27.989  1.00 51.12           H
ATOM   3764  HN  LYS A 249      -2.923 -13.823 -29.328  1.00 51.12           H
ATOM   3765  N   HIS A 250      -1.311 -14.153 -26.809  1.00 50.37           N
ATOM   3766  CA  HIS A 250      -0.717 -14.937 -25.740  1.00 50.37           C
ATOM   3767  C   HIS A 250       0.310 -14.086 -24.989  1.00 50.37           C
ATOM   3768  O   HIS A 250       0.454 -14.210 -23.774  1.00 50.37           O
ATOM   3769  HA  HIS A 250      -1.526 -15.200 -25.058  1.00 50.37           H
ATOM   3770  CB  HIS A 250      -0.124 -16.238 -26.285  1.00 50.37           C
ATOM   3771 1HB  HIS A 250       0.342 -16.037 -27.250  1.00 50.37           H
ATOM   3772 2HB  HIS A 250       0.666 -16.574 -25.614  1.00 50.37           H
ATOM   3773  CG  HIS A 250      -1.132 -17.350 -26.450  1.00 50.37           C
ATOM   3774  ND1 HIS A 250      -1.815 -17.907 -25.384  1.00 50.37           N
ATOM   3775  HD1 HIS A 250      -1.718 -17.642 -24.424  1.00 50.37           H
ATOM   3776  CD2 HIS A 250      -1.565 -18.001 -27.568  1.00 50.37           C
ATOM   3777  HD2 HIS A 250      -1.230 -17.810 -28.587  1.00 50.37           H
ATOM   3778  CE1 HIS A 250      -2.620 -18.851 -25.850  1.00 50.37           C
ATOM   3779  HE1 HIS A 250      -3.290 -19.473 -25.256  1.00 50.37           H
ATOM   3780  NE2 HIS A 250      -2.463 -18.908 -27.204  1.00 50.37           N
ATOM   3781  HN  HIS A 250      -1.111 -14.478 -27.733  1.00 50.37           H
ATOM   3782  N   LYS A 251       0.997 -13.242 -25.745  1.00 54.31           N
ATOM   3783  CA  LYS A 251       2.039 -12.405 -25.174  1.00 54.31           C
ATOM   3784  C   LYS A 251       1.420 -11.461 -24.141  1.00 54.31           C
ATOM   3785  O   LYS A 251       1.931 -11.329 -23.030  1.00 54.31           O
ATOM   3786  HA  LYS A 251       2.742 -13.062 -24.663  1.00 54.31           H
ATOM   3787  CB  LYS A 251       2.813 -11.684 -26.280  1.00 54.31           C
ATOM   3788 1HB  LYS A 251       2.116 -11.289 -27.019  1.00 54.31           H
ATOM   3789 2HB  LYS A 251       3.347 -10.832 -25.859  1.00 54.31           H
ATOM   3790  CG  LYS A 251       3.804 -12.630 -26.960  1.00 54.31           C
ATOM   3791 1HG  LYS A 251       4.402 -13.140 -26.205  1.00 54.31           H
ATOM   3792 2HG  LYS A 251       3.261 -13.398 -27.510  1.00 54.31           H
ATOM   3793  CD  LYS A 251       4.724 -11.865 -27.914  1.00 54.31           C
ATOM   3794 1HD  LYS A 251       4.133 -11.412 -28.710  1.00 54.31           H
ATOM   3795 2HD  LYS A 251       5.214 -11.052 -27.379  1.00 54.31           H
ATOM   3796  CE  LYS A 251       5.779 -12.793 -28.520  1.00 54.31           C
ATOM   3797 1HE  LYS A 251       6.360 -13.260 -27.725  1.00 54.31           H
ATOM   3798 2HE  LYS A 251       5.291 -13.596 -29.073  1.00 54.31           H
ATOM   3799  NZ  LYS A 251       6.678 -12.038 -29.421  1.00 54.31           N
ATOM   3800 1HZ  LYS A 251       7.364 -12.668 -29.821  1.00 54.31           H
ATOM   3801 2HZ  LYS A 251       6.133 -11.616 -30.166  1.00 54.31           H
ATOM   3802 3HZ  LYS A 251       7.151 -11.311 -28.896  1.00 54.31           H
ATOM   3803  HN  LYS A 251       0.852 -13.125 -26.727  1.00 54.31           H
ATOM   3804  N   ALA A 252       0.328 -10.828 -24.544  1.00 61.09           N
ATOM   3805  CA  ALA A 252      -0.325  -9.847 -23.694  1.00 61.09           C
ATOM   3806  C   ALA A 252      -0.826 -10.533 -22.422  1.00 61.09           C
ATOM   3807  O   ALA A 252      -0.818  -9.936 -21.346  1.00 61.09           O
ATOM   3808  HA  ALA A 252       0.417  -9.096 -23.424  1.00 61.09           H
ATOM   3809  CB  ALA A 252      -1.454  -9.167 -24.473  1.00 61.09           C
ATOM   3810 1HB  ALA A 252      -1.041  -8.670 -25.351  1.00 61.09           H
ATOM   3811 2HB  ALA A 252      -2.180  -9.916 -24.787  1.00 61.09           H
ATOM   3812 3HB  ALA A 252      -1.943  -8.431 -23.835  1.00 61.09           H
ATOM   3813  HN  ALA A 252      -0.109 -10.976 -25.431  1.00 61.09           H
ATOM   3814  N   LEU A 253      -1.249 -11.778 -22.586  1.00 60.98           N
ATOM   3815  CA  LEU A 253      -1.764 -12.547 -21.466  1.00 60.98           C
ATOM   3816  C   LEU A 253      -0.653 -12.739 -20.432  1.00 60.98           C
ATOM   3817  O   LEU A 253      -0.859 -12.501 -19.243  1.00 60.98           O
ATOM   3818  HA  LEU A 253      -2.564 -11.965 -21.009  1.00 60.98           H
ATOM   3819  CB  LEU A 253      -2.381 -13.858 -21.956  1.00 60.98           C
ATOM   3820 1HB  LEU A 253      -3.124 -13.625 -22.718  1.00 60.98           H
ATOM   3821 2HB  LEU A 253      -1.601 -14.446 -22.440  1.00 60.98           H
ATOM   3822  CG  LEU A 253      -3.046 -14.728 -20.886  1.00 60.98           C
ATOM   3823  HG  LEU A 253      -2.316 -14.919 -20.099  1.00 60.98           H
ATOM   3824  CD1 LEU A 253      -4.225 -13.997 -20.241  1.00 60.98           C
ATOM   3825 1HD1 LEU A 253      -3.872 -13.078 -19.774  1.00 60.98           H
ATOM   3826 2HD1 LEU A 253      -4.965 -13.756 -21.004  1.00 60.98           H
ATOM   3827 3HD1 LEU A 253      -4.679 -14.638 -19.484  1.00 60.98           H
ATOM   3828  CD2 LEU A 253      -3.456 -16.085 -21.460  1.00 60.98           C
ATOM   3829 1HD2 LEU A 253      -4.163 -15.936 -22.277  1.00 60.98           H
ATOM   3830 2HD2 LEU A 253      -2.574 -16.604 -21.833  1.00 60.98           H
ATOM   3831 3HD2 LEU A 253      -3.926 -16.683 -20.679  1.00 60.98           H
ATOM   3832  HN  LEU A 253      -1.245 -12.258 -23.463  1.00 60.98           H
ATOM   3833  N   LYS A 254       0.501 -13.168 -20.922  1.00 60.87           N
ATOM   3834  CA  LYS A 254       1.597 -13.537 -20.043  1.00 60.87           C
ATOM   3835  C   LYS A 254       1.944 -12.350 -19.142  1.00 60.87           C
ATOM   3836  O   LYS A 254       2.068 -12.502 -17.928  1.00 60.87           O
ATOM   3837  HA  LYS A 254       1.250 -14.357 -19.414  1.00 60.87           H
ATOM   3838  CB  LYS A 254       2.783 -14.060 -20.855  1.00 60.87           C
ATOM   3839 1HB  LYS A 254       2.429 -14.754 -21.617  1.00 60.87           H
ATOM   3840 2HB  LYS A 254       3.264 -13.233 -21.377  1.00 60.87           H
ATOM   3841  CG  LYS A 254       3.800 -14.761 -19.952  1.00 60.87           C
ATOM   3842 1HG  LYS A 254       4.227 -14.042 -19.253  1.00 60.87           H
ATOM   3843 2HG  LYS A 254       3.298 -15.525 -19.358  1.00 60.87           H
ATOM   3844  CD  LYS A 254       4.917 -15.402 -20.778  1.00 60.87           C
ATOM   3845 1HD  LYS A 254       4.487 -16.085 -21.510  1.00 60.87           H
ATOM   3846 2HD  LYS A 254       5.450 -14.632 -21.336  1.00 60.87           H
ATOM   3847  CE  LYS A 254       5.897 -16.159 -19.880  1.00 60.87           C
ATOM   3848 1HE  LYS A 254       6.362 -15.469 -19.176  1.00 60.87           H
ATOM   3849 2HE  LYS A 254       5.360 -16.903 -19.291  1.00 60.87           H
ATOM   3850  NZ  LYS A 254       6.940 -16.823 -20.695  1.00 60.87           N
ATOM   3851 1HZ  LYS A 254       7.589 -17.307 -20.084  1.00 60.87           H
ATOM   3852 2HZ  LYS A 254       6.505 -17.489 -21.323  1.00 60.87           H
ATOM   3853 3HZ  LYS A 254       7.441 -16.126 -21.236  1.00 60.87           H
ATOM   3854  HN  LYS A 254       0.692 -13.265 -21.899  1.00 60.87           H
ATOM   3855  N   VAL A 255       2.092 -11.193 -19.772  1.00 61.80           N
ATOM   3856  CA  VAL A 255       2.424  -9.981 -19.043  1.00 61.80           C
ATOM   3857  C   VAL A 255       1.412  -9.776 -17.914  1.00 61.80           C
ATOM   3858  O   VAL A 255       1.793  -9.529 -16.771  1.00 61.80           O
ATOM   3859  HA  VAL A 255       3.413 -10.121 -18.607  1.00 61.80           H
ATOM   3860  CB  VAL A 255       2.494  -8.794 -20.006  1.00 61.80           C
ATOM   3861  HB  VAL A 255       1.553  -8.751 -20.554  1.00 61.80           H
ATOM   3862  CG1 VAL A 255       2.654  -7.478 -19.243  1.00 61.80           C
ATOM   3863 1HG1 VAL A 255       1.802  -7.338 -18.577  1.00 61.80           H
ATOM   3864 2HG1 VAL A 255       3.573  -7.507 -18.657  1.00 61.80           H
ATOM   3865 3HG1 VAL A 255       2.701  -6.651 -19.951  1.00 61.80           H
ATOM   3866  CG2 VAL A 255       3.622  -8.979 -21.023  1.00 61.80           C
ATOM   3867 1HG2 VAL A 255       4.574  -9.060 -20.499  1.00 61.80           H
ATOM   3868 2HG2 VAL A 255       3.446  -9.887 -21.600  1.00 61.80           H
ATOM   3869 3HG2 VAL A 255       3.650  -8.121 -21.695  1.00 61.80           H
ATOM   3870  HN  VAL A 255       1.988 -11.078 -20.760  1.00 61.80           H
ATOM   3871  N   THR A 256       0.142  -9.886 -18.274  1.00 60.44           N
ATOM   3872  CA  THR A 256      -0.928  -9.485 -17.377  1.00 60.44           C
ATOM   3873  C   THR A 256      -0.980 -10.413 -16.161  1.00 60.44           C
ATOM   3874  O   THR A 256      -1.175  -9.957 -15.035  1.00 60.44           O
ATOM   3875  HA  THR A 256      -0.708  -8.484 -17.005  1.00 60.44           H
ATOM   3876  CB  THR A 256      -2.232  -9.458 -18.177  1.00 60.44           C
ATOM   3877  HB  THR A 256      -2.541 -10.466 -18.452  1.00 60.44           H
ATOM   3878  OG1 THR A 256      -1.952  -8.582 -19.266  1.00 60.44           O
ATOM   3879  HG1 THR A 256      -1.998  -9.084 -20.129  1.00 60.44           H
ATOM   3880  CG2 THR A 256      -3.367  -8.764 -17.422  1.00 60.44           C
ATOM   3881 1HG2 THR A 256      -3.084  -7.734 -17.207  1.00 60.44           H
ATOM   3882 2HG2 THR A 256      -3.558  -9.292 -16.488  1.00 60.44           H
ATOM   3883 3HG2 THR A 256      -4.269  -8.772 -18.035  1.00 60.44           H
ATOM   3884  HN  THR A 256      -0.160 -10.241 -19.159  1.00 60.44           H
ATOM   3885  N   ILE A 257      -0.804 -11.699 -16.430  1.00 70.00           N
ATOM   3886  CA  ILE A 257      -0.815 -12.693 -15.371  1.00 70.00           C
ATOM   3887  C   ILE A 257       0.324 -12.401 -14.392  1.00 70.00           C
ATOM   3888  O   ILE A 257       0.123 -12.410 -13.179  1.00 70.00           O
ATOM   3889  HA  ILE A 257      -1.761 -12.594 -14.839  1.00 70.00           H
ATOM   3890  CB  ILE A 257      -0.773 -14.104 -15.960  1.00 70.00           C
ATOM   3891  HB  ILE A 257       0.027 -14.142 -16.700  1.00 70.00           H
ATOM   3892  CG1 ILE A 257      -2.077 -14.433 -16.689  1.00 70.00           C
ATOM   3893 1HG1 ILE A 257      -2.900 -14.460 -15.974  1.00 70.00           H
ATOM   3894 2HG1 ILE A 257      -2.305 -13.647 -17.408  1.00 70.00           H
ATOM   3895  CG2 ILE A 257      -0.441 -15.139 -14.883  1.00 70.00           C
ATOM   3896 1HG2 ILE A 257       0.533 -14.912 -14.449  1.00 70.00           H
ATOM   3897 2HG2 ILE A 257      -1.202 -15.108 -14.103  1.00 70.00           H
ATOM   3898 3HG2 ILE A 257      -0.417 -16.133 -15.329  1.00 70.00           H
ATOM   3899  CD1 ILE A 257      -1.978 -15.779 -17.411  1.00 70.00           C
ATOM   3900 1HD1 ILE A 257      -1.170 -15.740 -18.141  1.00 70.00           H
ATOM   3901 2HD1 ILE A 257      -1.774 -16.566 -16.685  1.00 70.00           H
ATOM   3902 3HD1 ILE A 257      -2.919 -15.988 -17.920  1.00 70.00           H
ATOM   3903  HN  ILE A 257      -0.656 -12.062 -17.350  1.00 70.00           H
ATOM   3904  N   THR A 258       1.497 -12.149 -14.956  1.00 73.46           N
ATOM   3905  CA  THR A 258       2.692 -11.972 -14.150  1.00 73.46           C
ATOM   3906  C   THR A 258       2.487 -10.850 -13.130  1.00 73.46           C
ATOM   3907  O   THR A 258       2.788 -11.016 -11.950  1.00 73.46           O
ATOM   3908  HA  THR A 258       2.865 -12.889 -13.585  1.00 73.46           H
ATOM   3909  CB  THR A 258       3.869 -11.726 -15.096  1.00 73.46           C
ATOM   3910  HB  THR A 258       3.744 -10.787 -15.636  1.00 73.46           H
ATOM   3911  OG1 THR A 258       3.915 -12.899 -15.905  1.00 73.46           O
ATOM   3912  HG1 THR A 258       3.337 -12.781 -16.712  1.00 73.46           H
ATOM   3913  CG2 THR A 258       5.215 -11.721 -14.369  1.00 73.46           C
ATOM   3914 1HG2 THR A 258       5.370 -12.686 -13.885  1.00 73.46           H
ATOM   3915 2HG2 THR A 258       5.219 -10.933 -13.616  1.00 73.46           H
ATOM   3916 3HG2 THR A 258       6.015 -11.543 -15.087  1.00 73.46           H
ATOM   3917  HN  THR A 258       1.636 -12.066 -15.943  1.00 73.46           H
ATOM   3918  N   VAL A 259       1.976  -9.732 -13.624  1.00 68.68           N
ATOM   3919  CA  VAL A 259       1.785  -8.561 -12.785  1.00 68.68           C
ATOM   3920  C   VAL A 259       0.810  -8.902 -11.656  1.00 68.68           C
ATOM   3921  O   VAL A 259       1.033  -8.531 -10.505  1.00 68.68           O
ATOM   3922  HA  VAL A 259       2.751  -8.308 -12.349  1.00 68.68           H
ATOM   3923  CB  VAL A 259       1.323  -7.377 -13.636  1.00 68.68           C
ATOM   3924  HB  VAL A 259       0.439  -7.688 -14.193  1.00 68.68           H
ATOM   3925  CG1 VAL A 259       0.928  -6.190 -12.755  1.00 68.68           C
ATOM   3926 1HG1 VAL A 259       0.114  -6.483 -12.093  1.00 68.68           H
ATOM   3927 2HG1 VAL A 259       1.786  -5.878 -12.159  1.00 68.68           H
ATOM   3928 3HG1 VAL A 259       0.604  -5.361 -13.385  1.00 68.68           H
ATOM   3929  CG2 VAL A 259       2.399  -6.976 -14.647  1.00 68.68           C
ATOM   3930 1HG2 VAL A 259       3.308  -6.692 -14.117  1.00 68.68           H
ATOM   3931 2HG2 VAL A 259       2.610  -7.818 -15.306  1.00 68.68           H
ATOM   3932 3HG2 VAL A 259       2.045  -6.131 -15.239  1.00 68.68           H
ATOM   3933  HN  VAL A 259       1.695  -9.619 -14.578  1.00 68.68           H
ATOM   3934  N   LEU A 260      -0.251  -9.606 -12.025  1.00 68.70           N
ATOM   3935  CA  LEU A 260      -1.277  -9.972 -11.064  1.00 68.70           C
ATOM   3936  C   LEU A 260      -0.659 -10.853  -9.976  1.00 68.70           C
ATOM   3937  O   LEU A 260      -0.845 -10.599  -8.787  1.00 68.70           O
ATOM   3938  HA  LEU A 260      -1.635  -9.053 -10.602  1.00 68.70           H
ATOM   3939  CB  LEU A 260      -2.469 -10.617 -11.774  1.00 68.70           C
ATOM   3940 1HB  LEU A 260      -2.856  -9.910 -12.507  1.00 68.70           H
ATOM   3941 2HB  LEU A 260      -2.112 -11.486 -12.327  1.00 68.70           H
ATOM   3942  CG  LEU A 260      -3.625 -11.060 -10.875  1.00 68.70           C
ATOM   3943  HG  LEU A 260      -3.214 -11.651 -10.056  1.00 68.70           H
ATOM   3944  CD1 LEU A 260      -4.330  -9.853 -10.253  1.00 68.70           C
ATOM   3945 1HD1 LEU A 260      -3.618  -9.286  -9.653  1.00 68.70           H
ATOM   3946 2HD1 LEU A 260      -4.727  -9.217 -11.044  1.00 68.70           H
ATOM   3947 3HD1 LEU A 260      -5.147 -10.197  -9.619  1.00 68.70           H
ATOM   3948  CD2 LEU A 260      -4.598 -11.962 -11.637  1.00 68.70           C
ATOM   3949 1HD2 LEU A 260      -5.007 -11.418 -12.489  1.00 68.70           H
ATOM   3950 2HD2 LEU A 260      -4.071 -12.848 -11.991  1.00 68.70           H
ATOM   3951 3HD2 LEU A 260      -5.410 -12.263 -10.975  1.00 68.70           H
ATOM   3952  HN  LEU A 260      -0.414  -9.923 -12.960  1.00 68.70           H
ATOM   3953  N   THR A 261       0.063 -11.870 -10.422  1.00 80.20           N
ATOM   3954  CA  THR A 261       0.585 -12.874  -9.510  1.00 80.20           C
ATOM   3955  C   THR A 261       1.523 -12.229  -8.488  1.00 80.20           C
ATOM   3956  O   THR A 261       1.466 -12.546  -7.301  1.00 80.20           O
ATOM   3957  HA  THR A 261      -0.250 -13.300  -8.953  1.00 80.20           H
ATOM   3958  CB  THR A 261       1.254 -13.968 -10.344  1.00 80.20           C
ATOM   3959  HB  THR A 261       2.130 -13.580 -10.864  1.00 80.20           H
ATOM   3960  OG1 THR A 261       0.209 -14.456 -11.180  1.00 80.20           O
ATOM   3961  HG1 THR A 261       0.185 -13.938 -12.035  1.00 80.20           H
ATOM   3962  CG2 THR A 261       1.656 -15.182  -9.503  1.00 80.20           C
ATOM   3963 1HG2 THR A 261       0.769 -15.610  -9.037  1.00 80.20           H
ATOM   3964 2HG2 THR A 261       2.359 -14.871  -8.730  1.00 80.20           H
ATOM   3965 3HG2 THR A 261       2.127 -15.928 -10.144  1.00 80.20           H
ATOM   3966  HN  THR A 261       0.292 -12.014 -11.385  1.00 80.20           H
ATOM   3967  N   VAL A 262       2.365 -11.336  -8.986  1.00 82.39           N
ATOM   3968  CA  VAL A 262       3.353 -10.686  -8.142  1.00 82.39           C
ATOM   3969  C   VAL A 262       2.639  -9.880  -7.056  1.00 82.39           C
ATOM   3970  O   VAL A 262       3.023  -9.927  -5.888  1.00 82.39           O
ATOM   3971  HA  VAL A 262       3.945 -11.468  -7.666  1.00 82.39           H
ATOM   3972  CB  VAL A 262       4.294  -9.835  -8.997  1.00 82.39           C
ATOM   3973  HB  VAL A 262       3.683  -9.172  -9.610  1.00 82.39           H
ATOM   3974  CG1 VAL A 262       5.196  -8.965  -8.120  1.00 82.39           C
ATOM   3975 1HG1 VAL A 262       4.581  -8.302  -7.511  1.00 82.39           H
ATOM   3976 2HG1 VAL A 262       5.796  -9.603  -7.470  1.00 82.39           H
ATOM   3977 3HG1 VAL A 262       5.855  -8.370  -8.753  1.00 82.39           H
ATOM   3978  CG2 VAL A 262       5.124 -10.711  -9.938  1.00 82.39           C
ATOM   3979 1HG2 VAL A 262       5.721 -11.409  -9.351  1.00 82.39           H
ATOM   3980 2HG2 VAL A 262       4.458 -11.267 -10.598  1.00 82.39           H
ATOM   3981 3HG2 VAL A 262       5.784 -10.081 -10.534  1.00 82.39           H
ATOM   3982  HN  VAL A 262       2.379 -11.055  -9.946  1.00 82.39           H
ATOM   3983  N   PHE A 263       1.611  -9.158  -7.479  1.00 74.75           N
ATOM   3984  CA  PHE A 263       0.860  -8.317  -6.563  1.00 74.75           C
ATOM   3985  C   PHE A 263       0.215  -9.152  -5.455  1.00 74.75           C
ATOM   3986  O   PHE A 263       0.376  -8.852  -4.273  1.00 74.75           O
ATOM   3987  HA  PHE A 263       1.563  -7.611  -6.121  1.00 74.75           H
ATOM   3988  CB  PHE A 263      -0.241  -7.638  -7.380  1.00 74.75           C
ATOM   3989 1HB  PHE A 263       0.220  -7.035  -8.162  1.00 74.75           H
ATOM   3990 2HB  PHE A 263      -0.836  -8.405  -7.877  1.00 74.75           H
ATOM   3991  CG  PHE A 263      -1.171  -6.748  -6.553  1.00 74.75           C
ATOM   3992  CD1 PHE A 263      -2.406  -7.197  -6.201  1.00 74.75           C
ATOM   3993  HD1 PHE A 263      -2.733  -8.190  -6.509  1.00 74.75           H
ATOM   3994  CD2 PHE A 263      -0.763  -5.509  -6.169  1.00 74.75           C
ATOM   3995  HD2 PHE A 263       0.226  -5.150  -6.450  1.00 74.75           H
ATOM   3996  CE1 PHE A 263      -3.270  -6.371  -5.433  1.00 74.75           C
ATOM   3997  HE1 PHE A 263      -4.259  -6.730  -5.152  1.00 74.75           H
ATOM   3998  CE2 PHE A 263      -1.626  -4.684  -5.401  1.00 74.75           C
ATOM   3999  HE2 PHE A 263      -1.299  -3.690  -5.093  1.00 74.75           H
ATOM   4000  CZ  PHE A 263      -2.861  -5.132  -5.049  1.00 74.75           C
ATOM   4001  HZ  PHE A 263      -3.524  -4.498  -4.460  1.00 74.75           H
ATOM   4002  HN  PHE A 263       1.292  -9.141  -8.426  1.00 74.75           H
ATOM   4003  N   VAL A 264      -0.501 -10.184  -5.877  1.00 82.57           N
ATOM   4004  CA  VAL A 264      -1.269 -10.992  -4.945  1.00 82.57           C
ATOM   4005  C   VAL A 264      -0.320 -11.640  -3.936  1.00 82.57           C
ATOM   4006  O   VAL A 264      -0.588 -11.637  -2.735  1.00 82.57           O
ATOM   4007  HA  VAL A 264      -1.946 -10.325  -4.412  1.00 82.57           H
ATOM   4008  CB  VAL A 264      -2.115 -12.012  -5.711  1.00 82.57           C
ATOM   4009  HB  VAL A 264      -1.450 -12.571  -6.369  1.00 82.57           H
ATOM   4010  CG1 VAL A 264      -2.774 -13.007  -4.754  1.00 82.57           C
ATOM   4011 1HG1 VAL A 264      -2.004 -13.539  -4.196  1.00 82.57           H
ATOM   4012 2HG1 VAL A 264      -3.420 -12.469  -4.059  1.00 82.57           H
ATOM   4013 3HG1 VAL A 264      -3.369 -13.720  -5.324  1.00 82.57           H
ATOM   4014  CG2 VAL A 264      -3.161 -11.313  -6.582  1.00 82.57           C
ATOM   4015 1HG2 VAL A 264      -3.819 -10.717  -5.951  1.00 82.57           H
ATOM   4016 2HG2 VAL A 264      -2.660 -10.664  -7.301  1.00 82.57           H
ATOM   4017 3HG2 VAL A 264      -3.747 -12.061  -7.115  1.00 82.57           H
ATOM   4018  HN  VAL A 264      -0.561 -10.469  -6.833  1.00 82.57           H
ATOM   4019  N   LEU A 265       0.770 -12.181  -4.459  1.00 85.96           N
ATOM   4020  CA  LEU A 265       1.697 -12.941  -3.638  1.00 85.96           C
ATOM   4021  C   LEU A 265       2.313 -12.019  -2.584  1.00 85.96           C
ATOM   4022  O   LEU A 265       2.621 -12.456  -1.476  1.00 85.96           O
ATOM   4023  HA  LEU A 265       1.123 -13.714  -3.128  1.00 85.96           H
ATOM   4024  CB  LEU A 265       2.732 -13.650  -4.515  1.00 85.96           C
ATOM   4025 1HB  LEU A 265       3.132 -12.928  -5.226  1.00 85.96           H
ATOM   4026 2HB  LEU A 265       3.561 -13.966  -3.881  1.00 85.96           H
ATOM   4027  CG  LEU A 265       2.230 -14.867  -5.294  1.00 85.96           C
ATOM   4028  HG  LEU A 265       1.379 -14.558  -5.900  1.00 85.96           H
ATOM   4029  CD1 LEU A 265       3.303 -15.385  -6.253  1.00 85.96           C
ATOM   4030 1HD1 LEU A 265       3.566 -14.600  -6.963  1.00 85.96           H
ATOM   4031 2HD1 LEU A 265       4.189 -15.674  -5.687  1.00 85.96           H
ATOM   4032 3HD1 LEU A 265       2.920 -16.250  -6.794  1.00 85.96           H
ATOM   4033  CD2 LEU A 265       1.735 -15.960  -4.344  1.00 85.96           C
ATOM   4034 1HD2 LEU A 265       2.552 -16.274  -3.694  1.00 85.96           H
ATOM   4035 2HD2 LEU A 265       0.917 -15.571  -3.738  1.00 85.96           H
ATOM   4036 3HD2 LEU A 265       1.384 -16.814  -4.924  1.00 85.96           H
ATOM   4037  HN  LEU A 265       1.024 -12.106  -5.424  1.00 85.96           H
ATOM   4038  N   SER A 266       2.473 -10.760  -2.966  1.00 87.73           N
ATOM   4039  CA  SER A 266       3.142  -9.797  -2.108  1.00 87.73           C
ATOM   4040  C   SER A 266       2.163  -9.257  -1.064  1.00 87.73           C
ATOM   4041  O   SER A 266       2.535  -9.039   0.088  1.00 87.73           O
ATOM   4042  HA  SER A 266       3.948 -10.351  -1.626  1.00 87.73           H
ATOM   4043  CB  SER A 266       3.734  -8.648  -2.927  1.00 87.73           C
ATOM   4044 1HB  SER A 266       4.166  -7.909  -2.253  1.00 87.73           H
ATOM   4045 2HB  SER A 266       4.545  -9.026  -3.549  1.00 87.73           H
ATOM   4046  OG  SER A 266       2.755  -8.022  -3.752  1.00 87.73           O
ATOM   4047  HG  SER A 266       2.825  -8.368  -4.688  1.00 87.73           H
ATOM   4048  HN  SER A 266       2.155 -10.397  -3.842  1.00 87.73           H
ATOM   4049  N   GLN A 267       0.929  -9.055  -1.505  1.00 83.65           N
ATOM   4050  CA  GLN A 267      -0.039  -8.320  -0.710  1.00 83.65           C
ATOM   4051  C   GLN A 267      -0.822  -9.277   0.191  1.00 83.65           C
ATOM   4052  O   GLN A 267      -1.234  -8.904   1.289  1.00 83.65           O
ATOM   4053  HA  GLN A 267       0.549  -7.634  -0.099  1.00 83.65           H
ATOM   4054  CB  GLN A 267      -0.982  -7.512  -1.604  1.00 83.65           C
ATOM   4055 1HB  GLN A 267      -1.450  -8.172  -2.334  1.00 83.65           H
ATOM   4056 2HB  GLN A 267      -1.783  -7.084  -1.001  1.00 83.65           H
ATOM   4057  CG  GLN A 267      -0.229  -6.394  -2.327  1.00 83.65           C
ATOM   4058 1HG  GLN A 267       0.606  -6.816  -2.887  1.00 83.65           H
ATOM   4059 2HG  GLN A 267      -0.888  -5.916  -3.051  1.00 83.65           H
ATOM   4060  CD  GLN A 267       0.290  -5.351  -1.335  1.00 83.65           C
ATOM   4061  OE1 GLN A 267      -0.258  -5.149  -0.264  1.00 83.65           O
ATOM   4062  NE2 GLN A 267       1.375  -4.703  -1.750  1.00 83.65           N
ATOM   4063 1HE2 GLN A 267       1.776  -4.917  -2.641  1.00 83.65           H
ATOM   4064 2HE2 GLN A 267       1.790  -4.001  -1.171  1.00 83.65           H
ATOM   4065  HN  GLN A 267       0.590  -9.384  -2.387  1.00 83.65           H
ATOM   4066  N   PHE A 268      -1.005 -10.491  -0.307  1.00 90.12           N
ATOM   4067  CA  PHE A 268      -1.923 -11.426   0.320  1.00 90.12           C
ATOM   4068  C   PHE A 268      -1.496 -11.735   1.756  1.00 90.12           C
ATOM   4069  O   PHE A 268      -2.287 -11.589   2.688  1.00 90.12           O
ATOM   4070  HA  PHE A 268      -2.907 -10.957   0.328  1.00 90.12           H
ATOM   4071  CB  PHE A 268      -1.878 -12.716  -0.501  1.00 90.12           C
ATOM   4072 1HB  PHE A 268      -2.098 -12.480  -1.543  1.00 90.12           H
ATOM   4073 2HB  PHE A 268      -0.865 -13.118  -0.472  1.00 90.12           H
ATOM   4074  CG  PHE A 268      -2.852 -13.794  -0.022  1.00 90.12           C
ATOM   4075  CD1 PHE A 268      -2.404 -14.824   0.745  1.00 90.12           C
ATOM   4076  HD1 PHE A 268      -1.350 -14.881   1.017  1.00 90.12           H
ATOM   4077  CD2 PHE A 268      -4.167 -13.722  -0.362  1.00 90.12           C
ATOM   4078  HD2 PHE A 268      -4.527 -12.897  -0.976  1.00 90.12           H
ATOM   4079  CE1 PHE A 268      -3.308 -15.824   1.190  1.00 90.12           C
ATOM   4080  HE1 PHE A 268      -2.948 -16.650   1.804  1.00 90.12           H
ATOM   4081  CE2 PHE A 268      -5.071 -14.722   0.083  1.00 90.12           C
ATOM   4082  HE2 PHE A 268      -6.125 -14.665  -0.189  1.00 90.12           H
ATOM   4083  CZ  PHE A 268      -4.623 -15.752   0.850  1.00 90.12           C
ATOM   4084  HZ  PHE A 268      -5.317 -16.520   1.192  1.00 90.12           H
ATOM   4085  HN  PHE A 268      -0.539 -10.838  -1.121  1.00 90.12           H
ATOM   4086  N   PRO A 269      -0.244 -12.165   1.962  1.00 93.72           N
ATOM   4087  CA  PRO A 269       0.214 -12.542   3.301  1.00 93.72           C
ATOM   4088  C   PRO A 269      -0.036 -11.448   4.326  1.00 93.72           C
ATOM   4089  O   PRO A 269      -0.482 -11.724   5.438  1.00 93.72           O
ATOM   4090  HA  PRO A 269      -0.349 -13.403   3.661  1.00 93.72           H
ATOM   4091  CB  PRO A 269       1.708 -12.810   3.111  1.00 93.72           C
ATOM   4092 1HB  PRO A 269       2.304 -11.918   3.302  1.00 93.72           H
ATOM   4093 2HB  PRO A 269       2.067 -13.583   3.791  1.00 93.72           H
ATOM   4094  CG  PRO A 269       1.805 -13.251   1.655  1.00 93.72           C
ATOM   4095 1HG  PRO A 269       2.817 -13.141   1.265  1.00 93.72           H
ATOM   4096 2HG  PRO A 269       1.542 -14.302   1.532  1.00 93.72           H
ATOM   4097  CD  PRO A 269       0.820 -12.330   0.955  1.00 93.72           C
ATOM   4098 1HD  PRO A 269       1.275 -11.374   0.694  1.00 93.72           H
ATOM   4099 2HD  PRO A 269       0.447 -12.766   0.028  1.00 93.72           H
ATOM   4100  N   TYR A 270       0.260 -10.222   3.920  1.00 91.01           N
ATOM   4101  CA  TYR A 270       0.130  -9.085   4.815  1.00 91.01           C
ATOM   4102  C   TYR A 270      -1.328  -8.877   5.229  1.00 91.01           C
ATOM   4103  O   TYR A 270      -1.618  -8.665   6.406  1.00 91.01           O
ATOM   4104  HA  TYR A 270       0.727  -9.288   5.704  1.00 91.01           H
ATOM   4105  CB  TYR A 270       0.601  -7.866   4.020  1.00 91.01           C
ATOM   4106 1HB  TYR A 270       1.658  -7.987   3.781  1.00 91.01           H
ATOM   4107 2HB  TYR A 270       0.062  -7.832   3.073  1.00 91.01           H
ATOM   4108  CG  TYR A 270       0.408  -6.535   4.749  1.00 91.01           C
ATOM   4109  CD1 TYR A 270      -0.377  -5.548   4.187  1.00 91.01           C
ATOM   4110  HD1 TYR A 270      -0.858  -5.717   3.224  1.00 91.01           H
ATOM   4111  CD2 TYR A 270       1.018  -6.321   5.968  1.00 91.01           C
ATOM   4112  HD2 TYR A 270       1.638  -7.100   6.412  1.00 91.01           H
ATOM   4113  CE1 TYR A 270      -0.559  -4.295   4.873  1.00 91.01           C
ATOM   4114  HE1 TYR A 270      -1.176  -3.507   4.441  1.00 91.01           H
ATOM   4115  CE2 TYR A 270       0.836  -5.068   6.654  1.00 91.01           C
ATOM   4116  HE2 TYR A 270       1.312  -4.886   7.618  1.00 91.01           H
ATOM   4117  CZ  TYR A 270       0.057  -4.117   6.073  1.00 91.01           C
ATOM   4118  OH  TYR A 270      -0.115  -2.934   6.721  1.00 91.01           O
ATOM   4119  HH  TYR A 270       0.122  -3.035   7.687  1.00 91.01           H
ATOM   4120  HN  TYR A 270       0.582 -10.000   2.999  1.00 91.01           H
ATOM   4121  N   ASN A 271      -2.206  -8.944   4.240  1.00 89.44           N
ATOM   4122  CA  ASN A 271      -3.613  -8.660   4.467  1.00 89.44           C
ATOM   4123  C   ASN A 271      -4.232  -9.796   5.284  1.00 89.44           C
ATOM   4124  O   ASN A 271      -5.225  -9.594   5.981  1.00 89.44           O
ATOM   4125  HA  ASN A 271      -3.631  -7.708   4.997  1.00 89.44           H
ATOM   4126  CB  ASN A 271      -4.375  -8.560   3.144  1.00 89.44           C
ATOM   4127 1HB  ASN A 271      -4.072  -9.372   2.483  1.00 89.44           H
ATOM   4128 2HB  ASN A 271      -5.443  -8.678   3.326  1.00 89.44           H
ATOM   4129  CG  ASN A 271      -4.115  -7.215   2.462  1.00 89.44           C
ATOM   4130  OD1 ASN A 271      -4.621  -6.179   2.861  1.00 89.44           O
ATOM   4131  ND2 ASN A 271      -3.299  -7.289   1.415  1.00 89.44           N
ATOM   4132 1HD2 ASN A 271      -2.917  -8.171   1.140  1.00 89.44           H
ATOM   4133 2HD2 ASN A 271      -3.067  -6.462   0.902  1.00 89.44           H
ATOM   4134  HN  ASN A 271      -1.970  -9.186   3.299  1.00 89.44           H
ATOM   4135  N   CYS A 272      -3.619 -10.965   5.172  1.00 94.11           N
ATOM   4136  CA  CYS A 272      -4.021 -12.102   5.983  1.00 94.11           C
ATOM   4137  C   CYS A 272      -3.858 -11.722   7.456  1.00 94.11           C
ATOM   4138  O   CYS A 272      -4.749 -11.971   8.267  1.00 94.11           O
ATOM   4139  HA  CYS A 272      -5.067 -12.300   5.748  1.00 94.11           H
ATOM   4140  CB  CYS A 272      -3.227 -13.360   5.627  1.00 94.11           C
ATOM   4141 1HB  CYS A 272      -2.162 -13.130   5.591  1.00 94.11           H
ATOM   4142 2HB  CYS A 272      -3.363 -14.117   6.400  1.00 94.11           H
ATOM   4143  SG  CYS A 272      -3.780 -14.013   4.009  1.00 94.11           S
ATOM   4144  HG  CYS A 272      -3.172 -13.088   3.271  1.00 94.11           H
ATOM   4145  HN  CYS A 272      -2.863 -11.142   4.542  1.00 94.11           H
ATOM   4146  N   ILE A 273      -2.714 -11.125   7.758  1.00 92.97           N
ATOM   4147  CA  ILE A 273      -2.403 -10.753   9.127  1.00 92.97           C
ATOM   4148  C   ILE A 273      -3.282  -9.571   9.542  1.00 92.97           C
ATOM   4149  O   ILE A 273      -3.753  -9.511  10.676  1.00 92.97           O
ATOM   4150  HA  ILE A 273      -2.649 -11.604   9.762  1.00 92.97           H
ATOM   4151  CB  ILE A 273      -0.904 -10.489   9.283  1.00 92.97           C
ATOM   4152  HB  ILE A 273      -0.598  -9.788   8.506  1.00 92.97           H
ATOM   4153  CG1 ILE A 273      -0.097 -11.773   9.077  1.00 92.97           C
ATOM   4154 1HG1 ILE A 273      -0.448 -12.541   9.766  1.00 92.97           H
ATOM   4155 2HG1 ILE A 273      -0.261 -12.151   8.068  1.00 92.97           H
ATOM   4156  CG2 ILE A 273      -0.600  -9.831  10.631  1.00 92.97           C
ATOM   4157 1HG2 ILE A 273      -1.131  -8.882  10.699  1.00 92.97           H
ATOM   4158 2HG2 ILE A 273      -0.925 -10.488  11.437  1.00 92.97           H
ATOM   4159 3HG2 ILE A 273       0.472  -9.655  10.715  1.00 92.97           H
ATOM   4160  CD1 ILE A 273       1.396 -11.524   9.299  1.00 92.97           C
ATOM   4161 1HD1 ILE A 273       1.748 -10.772   8.592  1.00 92.97           H
ATOM   4162 2HD1 ILE A 273       1.557 -11.169  10.317  1.00 92.97           H
ATOM   4163 3HD1 ILE A 273       1.946 -12.452   9.146  1.00 92.97           H
ATOM   4164  HN  ILE A 273      -2.009 -10.897   7.087  1.00 92.97           H
ATOM   4165  N   LEU A 274      -3.475  -8.659   8.600  1.00 90.37           N
ATOM   4166  CA  LEU A 274      -4.323  -7.504   8.839  1.00 90.37           C
ATOM   4167  C   LEU A 274      -5.716  -7.977   9.259  1.00 90.37           C
ATOM   4168  O   LEU A 274      -6.344  -7.376  10.129  1.00 90.37           O
ATOM   4169  HA  LEU A 274      -3.886  -6.943   9.665  1.00 90.37           H
ATOM   4170  CB  LEU A 274      -4.329  -6.582   7.618  1.00 90.37           C
ATOM   4171 1HB  LEU A 274      -4.445  -7.195   6.725  1.00 90.37           H
ATOM   4172 2HB  LEU A 274      -5.206  -5.937   7.679  1.00 90.37           H
ATOM   4173  CG  LEU A 274      -3.093  -5.698   7.439  1.00 90.37           C
ATOM   4174  HG  LEU A 274      -2.222  -6.345   7.336  1.00 90.37           H
ATOM   4175  CD1 LEU A 274      -3.194  -4.868   6.157  1.00 90.37           C
ATOM   4176 1HD1 LEU A 274      -3.274  -5.534   5.298  1.00 90.37           H
ATOM   4177 2HD1 LEU A 274      -4.076  -4.230   6.206  1.00 90.37           H
ATOM   4178 3HD1 LEU A 274      -2.302  -4.249   6.054  1.00 90.37           H
ATOM   4179  CD2 LEU A 274      -2.862  -4.822   8.672  1.00 90.37           C
ATOM   4180 1HD2 LEU A 274      -3.729  -4.182   8.831  1.00 90.37           H
ATOM   4181 2HD2 LEU A 274      -2.714  -5.457   9.546  1.00 90.37           H
ATOM   4182 3HD2 LEU A 274      -1.977  -4.204   8.518  1.00 90.37           H
ATOM   4183  HN  LEU A 274      -3.064  -8.701   7.689  1.00 90.37           H
ATOM   4184  N   LEU A 275      -6.158  -9.051   8.621  1.00 91.96           N
ATOM   4185  CA  LEU A 275      -7.470  -9.606   8.909  1.00 91.96           C
ATOM   4186  C   LEU A 275      -7.506 -10.090  10.360  1.00 91.96           C
ATOM   4187  O   LEU A 275      -8.447  -9.793  11.094  1.00 91.96           O
ATOM   4188  HA  LEU A 275      -8.197  -8.802   8.795  1.00 91.96           H
ATOM   4189  CB  LEU A 275      -7.830 -10.689   7.890  1.00 91.96           C
ATOM   4190 1HB  LEU A 275      -7.749 -10.261   6.891  1.00 91.96           H
ATOM   4191 2HB  LEU A 275      -7.087 -11.484   7.958  1.00 91.96           H
ATOM   4192  CG  LEU A 275      -9.219 -11.313   8.037  1.00 91.96           C
ATOM   4193  HG  LEU A 275      -9.319 -11.688   9.055  1.00 91.96           H
ATOM   4194  CD1 LEU A 275     -10.315 -10.265   7.831  1.00 91.96           C
ATOM   4195 1HD1 LEU A 275     -10.206  -9.475   8.573  1.00 91.96           H
ATOM   4196 2HD1 LEU A 275     -10.227  -9.839   6.831  1.00 91.96           H
ATOM   4197 3HD1 LEU A 275     -11.292 -10.736   7.940  1.00 91.96           H
ATOM   4198  CD2 LEU A 275      -9.385 -12.509   7.097  1.00 91.96           C
ATOM   4199 1HD2 LEU A 275      -9.256 -12.181   6.065  1.00 91.96           H
ATOM   4200 2HD2 LEU A 275      -8.636 -13.264   7.334  1.00 91.96           H
ATOM   4201 3HD2 LEU A 275     -10.381 -12.933   7.221  1.00 91.96           H
ATOM   4202  HN  LEU A 275      -5.638  -9.539   7.919  1.00 91.96           H
ATOM   4203  N   VAL A 276      -6.470 -10.828  10.730  1.00 93.85           N
ATOM   4204  CA  VAL A 276      -6.376 -11.364  12.078  1.00 93.85           C
ATOM   4205  C   VAL A 276      -6.422 -10.212  13.084  1.00 93.85           C
ATOM   4206  O   VAL A 276      -7.149 -10.278  14.075  1.00 93.85           O
ATOM   4207  HA  VAL A 276      -7.242 -12.005  12.238  1.00 93.85           H
ATOM   4208  CB  VAL A 276      -5.118 -12.224  12.212  1.00 93.85           C
ATOM   4209  HB  VAL A 276      -4.264 -11.620  11.905  1.00 93.85           H
ATOM   4210  CG1 VAL A 276      -4.896 -12.648  13.665  1.00 93.85           C
ATOM   4211 1HG1 VAL A 276      -4.781 -11.761  14.288  1.00 93.85           H
ATOM   4212 2HG1 VAL A 276      -5.753 -13.226  14.010  1.00 93.85           H
ATOM   4213 3HG1 VAL A 276      -3.995 -13.259  13.732  1.00 93.85           H
ATOM   4214  CG2 VAL A 276      -5.187 -13.443  11.290  1.00 93.85           C
ATOM   4215 1HG2 VAL A 276      -6.054 -14.049  11.552  1.00 93.85           H
ATOM   4216 2HG2 VAL A 276      -5.275 -13.112  10.255  1.00 93.85           H
ATOM   4217 3HG2 VAL A 276      -4.280 -14.038  11.405  1.00 93.85           H
ATOM   4218  HN  VAL A 276      -5.705 -11.060  10.129  1.00 93.85           H
ATOM   4219  N   GLN A 277      -5.638  -9.184  12.796  1.00 90.53           N
ATOM   4220  CA  GLN A 277      -5.553  -8.036  13.682  1.00 90.53           C
ATOM   4221  C   GLN A 277      -6.917  -7.354  13.801  1.00 90.53           C
ATOM   4222  O   GLN A 277      -7.272  -6.848  14.864  1.00 90.53           O
ATOM   4223  HA  GLN A 277      -5.255  -8.440  14.650  1.00 90.53           H
ATOM   4224  CB  GLN A 277      -4.487  -7.050  13.201  1.00 90.53           C
ATOM   4225 1HB  GLN A 277      -4.612  -6.864  12.135  1.00 90.53           H
ATOM   4226 2HB  GLN A 277      -4.615  -6.094  13.708  1.00 90.53           H
ATOM   4227  CG  GLN A 277      -3.080  -7.590  13.468  1.00 90.53           C
ATOM   4228 1HG  GLN A 277      -2.970  -7.819  14.528  1.00 90.53           H
ATOM   4229 2HG  GLN A 277      -2.935  -8.522  12.923  1.00 90.53           H
ATOM   4230  CD  GLN A 277      -2.015  -6.576  13.047  1.00 90.53           C
ATOM   4231  OE1 GLN A 277      -2.252  -5.682  12.251  1.00 90.53           O
ATOM   4232  NE2 GLN A 277      -0.831  -6.764  13.623  1.00 90.53           N
ATOM   4233 1HE2 GLN A 277      -0.703  -7.517  14.268  1.00 90.53           H
ATOM   4234 2HE2 GLN A 277      -0.069  -6.152  13.411  1.00 90.53           H
ATOM   4235  HN  GLN A 277      -5.069  -9.128  11.975  1.00 90.53           H
ATOM   4236  N   THR A 278      -7.645  -7.363  12.694  1.00 91.16           N
ATOM   4237  CA  THR A 278      -8.944  -6.712  12.647  1.00 91.16           C
ATOM   4238  C   THR A 278      -9.942  -7.449  13.542  1.00 91.16           C
ATOM   4239  O   THR A 278     -10.694  -6.822  14.287  1.00 91.16           O
ATOM   4240  HA  THR A 278      -8.838  -5.704  13.049  1.00 91.16           H
ATOM   4241  CB  THR A 278      -9.382  -6.635  11.183  1.00 91.16           C
ATOM   4242  HB  THR A 278      -9.552  -7.631  10.775  1.00 91.16           H
ATOM   4243  OG1 THR A 278      -8.351  -5.880  10.552  1.00 91.16           O
ATOM   4244  HG1 THR A 278      -7.720  -6.493  10.076  1.00 91.16           H
ATOM   4245  CG2 THR A 278     -10.638  -5.784  10.992  1.00 91.16           C
ATOM   4246 1HG2 THR A 278     -10.446  -4.769  11.338  1.00 91.16           H
ATOM   4247 2HG2 THR A 278     -11.459  -6.214  11.566  1.00 91.16           H
ATOM   4248 3HG2 THR A 278     -10.906  -5.763   9.935  1.00 91.16           H
ATOM   4249  HN  THR A 278      -7.362  -7.802  11.841  1.00 91.16           H
ATOM   4250  N   ILE A 279      -9.917  -8.770  13.440  1.00 91.84           N
ATOM   4251  CA  ILE A 279     -10.810  -9.599  14.231  1.00 91.84           C
ATOM   4252  C   ILE A 279     -10.449  -9.461  15.711  1.00 91.84           C
ATOM   4253  O   ILE A 279     -11.331  -9.340  16.560  1.00 91.84           O
ATOM   4254  HA  ILE A 279     -11.822  -9.220  14.086  1.00 91.84           H
ATOM   4255  CB  ILE A 279     -10.790 -11.042  13.725  1.00 91.84           C
ATOM   4256  HB  ILE A 279      -9.756 -11.386  13.714  1.00 91.84           H
ATOM   4257  CG1 ILE A 279     -11.310 -11.127  12.288  1.00 91.84           C
ATOM   4258 1HG1 ILE A 279     -12.390 -10.981  12.279  1.00 91.84           H
ATOM   4259 2HG1 ILE A 279     -10.875 -10.324  11.693  1.00 91.84           H
ATOM   4260  CG2 ILE A 279     -11.563 -11.965  14.669  1.00 91.84           C
ATOM   4261 1HG2 ILE A 279     -11.108 -11.936  15.659  1.00 91.84           H
ATOM   4262 2HG2 ILE A 279     -12.599 -11.632  14.735  1.00 91.84           H
ATOM   4263 3HG2 ILE A 279     -11.533 -12.985  14.286  1.00 91.84           H
ATOM   4264  CD1 ILE A 279     -10.967 -12.479  11.660  1.00 91.84           C
ATOM   4265 1HD1 ILE A 279      -9.885 -12.610  11.648  1.00 91.84           H
ATOM   4266 2HD1 ILE A 279     -11.423 -13.278  12.244  1.00 91.84           H
ATOM   4267 3HD1 ILE A 279     -11.347 -12.512  10.639  1.00 91.84           H
ATOM   4268  HN  ILE A 279      -9.303  -9.272  12.831  1.00 91.84           H
ATOM   4269  N   ASP A 280      -9.151  -9.485  15.976  1.00 91.12           N
ATOM   4270  CA  ASP A 280      -8.664  -9.405  17.342  1.00 91.12           C
ATOM   4271  C   ASP A 280      -9.041  -8.047  17.936  1.00 91.12           C
ATOM   4272  O   ASP A 280      -9.332  -7.944  19.126  1.00 91.12           O
ATOM   4273  HA  ASP A 280      -9.140 -10.235  17.865  1.00 91.12           H
ATOM   4274  CB  ASP A 280      -7.140  -9.537  17.393  1.00 91.12           C
ATOM   4275 1HB  ASP A 280      -6.834 -10.456  16.893  1.00 91.12           H
ATOM   4276 2HB  ASP A 280      -6.682  -8.711  16.848  1.00 91.12           H
ATOM   4277  CG  ASP A 280      -6.638  -9.543  18.838  1.00 91.12           C
ATOM   4278  OD1 ASP A 280      -7.191 -10.339  19.627  1.00 91.12           O
ATOM   4279  OD2 ASP A 280      -5.713  -8.752  19.120  1.00 91.12           O
ATOM   4280  HN  ASP A 280      -8.439  -9.556  15.277  1.00 91.12           H
ATOM   4281  N   ALA A 281      -9.024  -7.037  17.078  1.00 90.37           N
ATOM   4282  CA  ALA A 281      -9.368  -5.690  17.500  1.00 90.37           C
ATOM   4283  C   ALA A 281     -10.801  -5.679  18.037  1.00 90.37           C
ATOM   4284  O   ALA A 281     -11.134  -4.878  18.909  1.00 90.37           O
ATOM   4285  HA  ALA A 281      -8.686  -5.410  18.303  1.00 90.37           H
ATOM   4286  CB  ALA A 281      -9.176  -4.723  16.330  1.00 90.37           C
ATOM   4287 1HB  ALA A 281      -8.136  -4.747  16.006  1.00 90.37           H
ATOM   4288 2HB  ALA A 281      -9.822  -5.020  15.504  1.00 90.37           H
ATOM   4289 3HB  ALA A 281      -9.434  -3.713  16.648  1.00 90.37           H
ATOM   4290  HN  ALA A 281      -8.781  -7.128  16.112  1.00 90.37           H
ATOM   4291  N   TYR A 282     -11.609  -6.577  17.494  1.00 76.62           N
ATOM   4292  CA  TYR A 282     -13.007  -6.657  17.882  1.00 76.62           C
ATOM   4293  C   TYR A 282     -13.210  -7.697  18.987  1.00 76.62           C
ATOM   4294  O   TYR A 282     -13.875  -7.425  19.985  1.00 76.62           O
ATOM   4295  HA  TYR A 282     -13.310  -5.679  18.255  1.00 76.62           H
ATOM   4296  CB  TYR A 282     -13.767  -7.104  16.632  1.00 76.62           C
ATOM   4297 1HB  TYR A 282     -13.507  -6.443  15.806  1.00 76.62           H
ATOM   4298 2HB  TYR A 282     -13.435  -8.105  16.356  1.00 76.62           H
ATOM   4299  CG  TYR A 282     -15.288  -7.115  16.799  1.00 76.62           C
ATOM   4300  CD1 TYR A 282     -15.948  -8.304  17.029  1.00 76.62           C
ATOM   4301  HD1 TYR A 282     -15.387  -9.236  17.092  1.00 76.62           H
ATOM   4302  CD2 TYR A 282     -15.999  -5.934  16.719  1.00 76.62           C
ATOM   4303  HD2 TYR A 282     -15.477  -4.995  16.537  1.00 76.62           H
ATOM   4304  CE1 TYR A 282     -17.380  -8.314  17.186  1.00 76.62           C
ATOM   4305  HE1 TYR A 282     -17.914  -9.246  17.368  1.00 76.62           H
ATOM   4306  CE2 TYR A 282     -17.430  -5.944  16.876  1.00 76.62           C
ATOM   4307  HE2 TYR A 282     -18.004  -5.019  16.815  1.00 76.62           H
ATOM   4308  CZ  TYR A 282     -18.050  -7.133  17.102  1.00 76.62           C
ATOM   4309  OH  TYR A 282     -19.402  -7.143  17.250  1.00 76.62           O
ATOM   4310  HH  TYR A 282     -19.760  -6.212  17.182  1.00 76.62           H
ATOM   4311  HN  TYR A 282     -11.324  -7.240  16.802  1.00 76.62           H
ATOM   4312  N   ALA A 283     -12.625  -8.866  18.770  1.00 88.18           N
ATOM   4313  CA  ALA A 283     -12.944 -10.025  19.586  1.00 88.18           C
ATOM   4314  C   ALA A 283     -11.953 -10.114  20.748  1.00 88.18           C
ATOM   4315  O   ALA A 283     -12.234 -10.753  21.761  1.00 88.18           O
ATOM   4316  HA  ALA A 283     -13.948  -9.883  19.986  1.00 88.18           H
ATOM   4317  CB  ALA A 283     -12.934 -11.282  18.714  1.00 88.18           C
ATOM   4318 1HB  ALA A 283     -13.675 -11.180  17.921  1.00 88.18           H
ATOM   4319 2HB  ALA A 283     -11.945 -11.409  18.272  1.00 88.18           H
ATOM   4320 3HB  ALA A 283     -13.173 -12.151  19.326  1.00 88.18           H
ATOM   4321  HN  ALA A 283     -11.945  -9.027  18.055  1.00 88.18           H
ATOM   4322  N   MET A 284     -10.813  -9.464  20.563  1.00 81.12           N
ATOM   4323  CA  MET A 284      -9.779  -9.462  21.584  1.00 81.12           C
ATOM   4324  C   MET A 284      -9.510 -10.878  22.094  1.00 81.12           C
ATOM   4325  O   MET A 284      -9.421 -11.101  23.301  1.00 81.12           O
ATOM   4326  HA  MET A 284      -8.887  -9.068  21.096  1.00 81.12           H
ATOM   4327  CB  MET A 284     -10.214  -8.572  22.750  1.00 81.12           C
ATOM   4328 1HB  MET A 284     -11.108  -8.987  23.215  1.00 81.12           H
ATOM   4329 2HB  MET A 284      -9.435  -8.559  23.512  1.00 81.12           H
ATOM   4330  CG  MET A 284     -10.495  -7.145  22.276  1.00 81.12           C
ATOM   4331 1HG  MET A 284      -9.594  -6.713  21.842  1.00 81.12           H
ATOM   4332 2HG  MET A 284     -11.253  -7.156  21.492  1.00 81.12           H
ATOM   4333  SD  MET A 284     -11.050  -6.145  23.646  1.00 81.12           S
ATOM   4334  CE  MET A 284     -11.347  -4.600  22.802  1.00 81.12           C
ATOM   4335 1HE  MET A 284     -10.420  -4.251  22.347  1.00 81.12           H
ATOM   4336 2HE  MET A 284     -12.099  -4.747  22.028  1.00 81.12           H
ATOM   4337 3HE  MET A 284     -11.702  -3.858  23.517  1.00 81.12           H
ATOM   4338  HN  MET A 284     -10.593  -8.946  19.737  1.00 81.12           H
ATOM   4339  N   PHE A 285      -9.388 -11.800  21.150  1.00 84.24           N
ATOM   4340  CA  PHE A 285      -9.308 -13.211  21.488  1.00 84.24           C
ATOM   4341  C   PHE A 285      -7.865 -13.624  21.784  1.00 84.24           C
ATOM   4342  O   PHE A 285      -7.622 -14.695  22.337  1.00 84.24           O
ATOM   4343  HA  PHE A 285      -9.918 -13.365  22.379  1.00 84.24           H
ATOM   4344  CB  PHE A 285      -9.810 -13.991  20.272  1.00 84.24           C
ATOM   4345 1HB  PHE A 285      -9.942 -15.036  20.552  1.00 84.24           H
ATOM   4346 2HB  PHE A 285     -10.792 -13.611  19.989  1.00 84.24           H
ATOM   4347  CG  PHE A 285      -8.881 -13.917  19.058  1.00 84.24           C
ATOM   4348  CD1 PHE A 285      -9.044 -12.930  18.137  1.00 84.24           C
ATOM   4349  HD1 PHE A 285      -9.836 -12.192  18.263  1.00 84.24           H
ATOM   4350  CD2 PHE A 285      -7.893 -14.838  18.900  1.00 84.24           C
ATOM   4351  HD2 PHE A 285      -7.763 -15.629  19.639  1.00 84.24           H
ATOM   4352  CE1 PHE A 285      -8.182 -12.861  17.010  1.00 84.24           C
ATOM   4353  HE1 PHE A 285      -8.313 -12.070  16.272  1.00 84.24           H
ATOM   4354  CE2 PHE A 285      -7.031 -14.768  17.774  1.00 84.24           C
ATOM   4355  HE2 PHE A 285      -6.239 -15.507  17.648  1.00 84.24           H
ATOM   4356  CZ  PHE A 285      -7.194 -13.781  16.853  1.00 84.24           C
ATOM   4357  HZ  PHE A 285      -6.532 -13.728  15.988  1.00 84.24           H
ATOM   4358  HN  PHE A 285      -9.343 -11.597  20.172  1.00 84.24           H
ATOM   4359  N   ILE A 286      -6.944 -12.751  21.401  1.00 85.28           N
ATOM   4360  CA  ILE A 286      -5.532 -12.999  21.642  1.00 85.28           C
ATOM   4361  C   ILE A 286      -5.170 -12.530  23.053  1.00 85.28           C
ATOM   4362  O   ILE A 286      -4.991 -11.336  23.286  1.00 85.28           O
ATOM   4363  HA  ILE A 286      -5.375 -14.076  21.586  1.00 85.28           H
ATOM   4364  CB  ILE A 286      -4.681 -12.360  20.544  1.00 85.28           C
ATOM   4365  HB  ILE A 286      -4.874 -11.287  20.543  1.00 85.28           H
ATOM   4366  CG1 ILE A 286      -5.076 -12.891  19.164  1.00 85.28           C
ATOM   4367 1HG1 ILE A 286      -4.860 -13.958  19.106  1.00 85.28           H
ATOM   4368 2HG1 ILE A 286      -6.150 -12.775  19.020  1.00 85.28           H
ATOM   4369  CG2 ILE A 286      -3.189 -12.550  20.825  1.00 85.28           C
ATOM   4370 1HG2 ILE A 286      -2.937 -12.085  21.778  1.00 85.28           H
ATOM   4371 2HG2 ILE A 286      -2.961 -13.615  20.869  1.00 85.28           H
ATOM   4372 3HG2 ILE A 286      -2.607 -12.087  20.029  1.00 85.28           H
ATOM   4373  CD1 ILE A 286      -4.325 -12.151  18.056  1.00 85.28           C
ATOM   4374 1HD1 ILE A 286      -4.562 -11.089  18.102  1.00 85.28           H
ATOM   4375 2HD1 ILE A 286      -3.252 -12.290  18.189  1.00 85.28           H
ATOM   4376 3HD1 ILE A 286      -4.624 -12.549  17.086  1.00 85.28           H
ATOM   4377  HN  ILE A 286      -7.148 -11.890  20.935  1.00 85.28           H
ATOM   4378  N   SER A 287      -5.073 -13.494  23.956  1.00 84.00           N
ATOM   4379  CA  SER A 287      -4.759 -13.192  25.342  1.00 84.00           C
ATOM   4380  C   SER A 287      -3.330 -13.636  25.663  1.00 84.00           C
ATOM   4381  O   SER A 287      -2.753 -13.208  26.661  1.00 84.00           O
ATOM   4382  HA  SER A 287      -4.852 -12.110  25.430  1.00 84.00           H
ATOM   4383  CB  SER A 287      -5.750 -13.867  26.292  1.00 84.00           C
ATOM   4384 1HB  SER A 287      -5.470 -13.650  27.323  1.00 84.00           H
ATOM   4385 2HB  SER A 287      -6.744 -13.447  26.137  1.00 84.00           H
ATOM   4386  OG  SER A 287      -5.797 -15.278  26.100  1.00 84.00           O
ATOM   4387  HG  SER A 287      -6.484 -15.683  26.704  1.00 84.00           H
ATOM   4388  HN  SER A 287      -5.206 -14.465  23.755  1.00 84.00           H
ATOM   4389  N   ASN A 288      -2.801 -14.489  24.798  1.00 85.38           N
ATOM   4390  CA  ASN A 288      -1.491 -15.073  25.029  1.00 85.38           C
ATOM   4391  C   ASN A 288      -0.417 -14.155  24.442  1.00 85.38           C
ATOM   4392  O   ASN A 288      -0.443 -13.844  23.253  1.00 85.38           O
ATOM   4393  HA  ASN A 288      -1.409 -15.173  26.111  1.00 85.38           H
ATOM   4394  CB  ASN A 288      -1.369 -16.438  24.349  1.00 85.38           C
ATOM   4395 1HB  ASN A 288      -2.232 -17.054  24.603  1.00 85.38           H
ATOM   4396 2HB  ASN A 288      -1.376 -16.311  23.266  1.00 85.38           H
ATOM   4397  CG  ASN A 288      -0.084 -17.151  24.775  1.00 85.38           C
ATOM   4398  OD1 ASN A 288       0.911 -16.536  25.124  1.00 85.38           O
ATOM   4399  ND2 ASN A 288      -0.160 -18.478  24.727  1.00 85.38           N
ATOM   4400 1HD2 ASN A 288      -1.007 -18.920  24.431  1.00 85.38           H
ATOM   4401 2HD2 ASN A 288       0.630 -19.033  24.988  1.00 85.38           H
ATOM   4402  HN  ASN A 288      -3.251 -14.780  23.953  1.00 85.38           H
ATOM   4403  N   CYS A 289       0.503 -13.747  25.305  1.00 90.14           N
ATOM   4404  CA  CYS A 289       1.541 -12.812  24.905  1.00 90.14           C
ATOM   4405  C   CYS A 289       2.395 -13.476  23.824  1.00 90.14           C
ATOM   4406  O   CYS A 289       2.814 -12.822  22.870  1.00 90.14           O
ATOM   4407  HA  CYS A 289       1.034 -11.931  24.511  1.00 90.14           H
ATOM   4408  CB  CYS A 289       2.383 -12.357  26.099  1.00 90.14           C
ATOM   4409 1HB  CYS A 289       1.739 -11.922  26.864  1.00 90.14           H
ATOM   4410 2HB  CYS A 289       2.880 -13.215  26.552  1.00 90.14           H
ATOM   4411  SG  CYS A 289       3.627 -11.130  25.557  1.00 90.14           S
ATOM   4412  HN  CYS A 289       0.546 -14.043  26.259  1.00 90.14           H
ATOM   4413  N   ALA A 290       2.629 -14.767  24.009  1.00 92.24           N
ATOM   4414  CA  ALA A 290       3.494 -15.508  23.107  1.00 92.24           C
ATOM   4415  C   ALA A 290       2.915 -15.453  21.692  1.00 92.24           C
ATOM   4416  O   ALA A 290       3.650 -15.266  20.724  1.00 92.24           O
ATOM   4417  HA  ALA A 290       4.471 -15.023  23.111  1.00 92.24           H
ATOM   4418  CB  ALA A 290       3.654 -16.942  23.616  1.00 92.24           C
ATOM   4419 1HB  ALA A 290       4.096 -16.927  24.612  1.00 92.24           H
ATOM   4420 2HB  ALA A 290       2.677 -17.423  23.659  1.00 92.24           H
ATOM   4421 3HB  ALA A 290       4.303 -17.497  22.939  1.00 92.24           H
ATOM   4422  HN  ALA A 290       2.240 -15.304  24.758  1.00 92.24           H
ATOM   4423  N   VAL A 291       1.603 -15.618  21.617  1.00 92.38           N
ATOM   4424  CA  VAL A 291       0.918 -15.595  20.336  1.00 92.38           C
ATOM   4425  C   VAL A 291       0.999 -14.187  19.744  1.00 92.38           C
ATOM   4426  O   VAL A 291       1.251 -14.025  18.551  1.00 92.38           O
ATOM   4427  HA  VAL A 291       1.438 -16.286  19.673  1.00 92.38           H
ATOM   4428  CB  VAL A 291      -0.520 -16.091  20.503  1.00 92.38           C
ATOM   4429  HB  VAL A 291      -1.016 -15.445  21.228  1.00 92.38           H
ATOM   4430  CG1 VAL A 291      -1.290 -15.995  19.184  1.00 92.38           C
ATOM   4431 1HG1 VAL A 291      -1.314 -14.957  18.853  1.00 92.38           H
ATOM   4432 2HG1 VAL A 291      -0.795 -16.606  18.429  1.00 92.38           H
ATOM   4433 3HG1 VAL A 291      -2.309 -16.353  19.331  1.00 92.38           H
ATOM   4434  CG2 VAL A 291      -0.548 -17.519  21.051  1.00 92.38           C
ATOM   4435 1HG2 VAL A 291      -0.027 -18.183  20.361  1.00 92.38           H
ATOM   4436 2HG2 VAL A 291      -0.054 -17.545  22.023  1.00 92.38           H
ATOM   4437 3HG2 VAL A 291      -1.582 -17.847  21.160  1.00 92.38           H
ATOM   4438  HN  VAL A 291       1.012 -15.765  22.410  1.00 92.38           H
ATOM   4439  N   SER A 292       0.782 -13.204  20.605  1.00 92.89           N
ATOM   4440  CA  SER A 292       0.791 -11.816  20.174  1.00 92.89           C
ATOM   4441  C   SER A 292       2.160 -11.456  19.595  1.00 92.89           C
ATOM   4442  O   SER A 292       2.247 -10.790  18.565  1.00 92.89           O
ATOM   4443  HA  SER A 292       0.021 -11.748  19.405  1.00 92.89           H
ATOM   4444  CB  SER A 292       0.440 -10.878  21.331  1.00 92.89           C
ATOM   4445 1HB  SER A 292      -0.492 -11.204  21.792  1.00 92.89           H
ATOM   4446 2HB  SER A 292       1.213 -10.941  22.096  1.00 92.89           H
ATOM   4447  OG  SER A 292       0.308  -9.526  20.900  1.00 92.89           O
ATOM   4448  HG  SER A 292      -0.508  -9.426  20.331  1.00 92.89           H
ATOM   4449  HN  SER A 292       0.603 -13.343  21.579  1.00 92.89           H
ATOM   4450  N   THR A 293       3.197 -11.912  20.284  1.00 89.25           N
ATOM   4451  CA  THR A 293       4.558 -11.604  19.880  1.00 89.25           C
ATOM   4452  C   THR A 293       4.838 -12.158  18.482  1.00 89.25           C
ATOM   4453  O   THR A 293       5.396 -11.462  17.635  1.00 89.25           O
ATOM   4454  HA  THR A 293       4.662 -10.520  19.821  1.00 89.25           H
ATOM   4455  CB  THR A 293       5.504 -12.150  20.951  1.00 89.25           C
ATOM   4456  HB  THR A 293       5.425 -13.235  21.023  1.00 89.25           H
ATOM   4457  OG1 THR A 293       5.150 -11.428  22.128  1.00 89.25           O
ATOM   4458  HG1 THR A 293       4.470 -11.941  22.652  1.00 89.25           H
ATOM   4459  CG2 THR A 293       6.962 -11.760  20.699  1.00 89.25           C
ATOM   4460 1HG2 THR A 293       7.052 -10.674  20.694  1.00 89.25           H
ATOM   4461 2HG2 THR A 293       7.282 -12.156  19.735  1.00 89.25           H
ATOM   4462 3HG2 THR A 293       7.590 -12.173  21.488  1.00 89.25           H
ATOM   4463  HN  THR A 293       3.117 -12.482  21.102  1.00 89.25           H
ATOM   4464  N   ASN A 294       4.438 -13.406  18.283  1.00 91.23           N
ATOM   4465  CA  ASN A 294       4.694 -14.082  17.023  1.00 91.23           C
ATOM   4466  C   ASN A 294       3.933 -13.369  15.903  1.00 91.23           C
ATOM   4467  O   ASN A 294       4.442 -13.231  14.792  1.00 91.23           O
ATOM   4468  HA  ASN A 294       5.774 -14.037  16.887  1.00 91.23           H
ATOM   4469  CB  ASN A 294       4.214 -15.534  17.070  1.00 91.23           C
ATOM   4470 1HB  ASN A 294       3.217 -15.578  17.508  1.00 91.23           H
ATOM   4471 2HB  ASN A 294       4.135 -15.928  16.057  1.00 91.23           H
ATOM   4472  CG  ASN A 294       5.174 -16.402  17.887  1.00 91.23           C
ATOM   4473  OD1 ASN A 294       6.320 -16.056  18.119  1.00 91.23           O
ATOM   4474  ND2 ASN A 294       4.643 -17.547  18.308  1.00 91.23           N
ATOM   4475 1HD2 ASN A 294       3.695 -17.771  18.082  1.00 91.23           H
ATOM   4476 2HD2 ASN A 294       5.192 -18.183  18.850  1.00 91.23           H
ATOM   4477  HN  ASN A 294       3.949 -13.951  18.964  1.00 91.23           H
ATOM   4478  N   ILE A 295       2.726 -12.935  16.235  1.00 91.73           N
ATOM   4479  CA  ILE A 295       1.884 -12.252  15.267  1.00 91.73           C
ATOM   4480  C   ILE A 295       2.560 -10.948  14.840  1.00 91.73           C
ATOM   4481  O   ILE A 295       2.558 -10.600  13.660  1.00 91.73           O
ATOM   4482  HA  ILE A 295       1.800 -12.899  14.394  1.00 91.73           H
ATOM   4483  CB  ILE A 295       0.473 -12.059  15.826  1.00 91.73           C
ATOM   4484  HB  ILE A 295       0.558 -11.704  16.853  1.00 91.73           H
ATOM   4485  CG1 ILE A 295      -0.286 -13.387  15.868  1.00 91.73           C
ATOM   4486 1HG1 ILE A 295      -0.496 -13.722  14.852  1.00 91.73           H
ATOM   4487 2HG1 ILE A 295       0.336 -14.151  16.334  1.00 91.73           H
ATOM   4488  CG2 ILE A 295      -0.287 -10.989  15.039  1.00 91.73           C
ATOM   4489 1HG2 ILE A 295       0.248 -10.042  15.105  1.00 91.73           H
ATOM   4490 2HG2 ILE A 295      -0.363 -11.292  13.994  1.00 91.73           H
ATOM   4491 3HG2 ILE A 295      -1.286 -10.872  15.457  1.00 91.73           H
ATOM   4492  CD1 ILE A 295      -1.597 -13.245  16.645  1.00 91.73           C
ATOM   4493 1HD1 ILE A 295      -1.381 -12.933  17.667  1.00 91.73           H
ATOM   4494 2HD1 ILE A 295      -2.226 -12.497  16.162  1.00 91.73           H
ATOM   4495 3HD1 ILE A 295      -2.116 -14.203  16.659  1.00 91.73           H
ATOM   4496  HN  ILE A 295       2.323 -13.043  17.143  1.00 91.73           H
ATOM   4497  N   ASP A 296       3.123 -10.261  15.823  1.00 92.85           N
ATOM   4498  CA  ASP A 296       3.743  -8.970  15.576  1.00 92.85           C
ATOM   4499  C   ASP A 296       4.959  -9.159  14.666  1.00 92.85           C
ATOM   4500  O   ASP A 296       5.199  -8.352  13.770  1.00 92.85           O
ATOM   4501  HA  ASP A 296       2.965  -8.364  15.111  1.00 92.85           H
ATOM   4502  CB  ASP A 296       4.222  -8.330  16.880  1.00 92.85           C
ATOM   4503 1HB  ASP A 296       4.748  -9.072  17.481  1.00 92.85           H
ATOM   4504 2HB  ASP A 296       4.936  -7.536  16.658  1.00 92.85           H
ATOM   4505  CG  ASP A 296       3.047  -7.760  17.676  1.00 92.85           C
ATOM   4506  OD1 ASP A 296       1.972  -7.595  17.060  1.00 92.85           O
ATOM   4507  OD2 ASP A 296       3.250  -7.503  18.882  1.00 92.85           O
ATOM   4508  HN  ASP A 296       3.160 -10.572  16.773  1.00 92.85           H
ATOM   4509  N   ILE A 297       5.694 -10.230  14.929  1.00 91.69           N
ATOM   4510  CA  ILE A 297       6.863 -10.550  14.129  1.00 91.69           C
ATOM   4511  C   ILE A 297       6.425 -10.866  12.697  1.00 91.69           C
ATOM   4512  O   ILE A 297       7.027 -10.384  11.739  1.00 91.69           O
ATOM   4513  HA  ILE A 297       7.497  -9.663  14.108  1.00 91.69           H
ATOM   4514  CB  ILE A 297       7.672 -11.669  14.786  1.00 91.69           C
ATOM   4515  HB  ILE A 297       6.989 -12.478  15.045  1.00 91.69           H
ATOM   4516  CG1 ILE A 297       8.317 -11.189  16.088  1.00 91.69           C
ATOM   4517 1HG1 ILE A 297       9.092 -10.455  15.864  1.00 91.69           H
ATOM   4518 2HG1 ILE A 297       7.571 -10.687  16.704  1.00 91.69           H
ATOM   4519  CG2 ILE A 297       8.704 -12.244  13.813  1.00 91.69           C
ATOM   4520 1HG2 ILE A 297       8.194 -12.649  12.939  1.00 91.69           H
ATOM   4521 2HG2 ILE A 297       9.389 -11.455  13.502  1.00 91.69           H
ATOM   4522 3HG2 ILE A 297       9.265 -13.038  14.306  1.00 91.69           H
ATOM   4523  CD1 ILE A 297       8.924 -12.359  16.864  1.00 91.69           C
ATOM   4524 1HD1 ILE A 297       8.142 -13.079  17.106  1.00 91.69           H
ATOM   4525 2HD1 ILE A 297       9.687 -12.843  16.254  1.00 91.69           H
ATOM   4526 3HD1 ILE A 297       9.376 -11.989  17.784  1.00 91.69           H
ATOM   4527  HN  ILE A 297       5.502 -10.871  15.672  1.00 91.69           H
ATOM   4528  N   CYS A 298       5.381 -11.675  12.597  1.00 93.91           N
ATOM   4529  CA  CYS A 298       4.854 -12.060  11.299  1.00 93.91           C
ATOM   4530  C   CYS A 298       4.426 -10.791  10.559  1.00 93.91           C
ATOM   4531  O   CYS A 298       4.633 -10.672   9.352  1.00 93.91           O
ATOM   4532  HA  CYS A 298       5.663 -12.563  10.770  1.00 93.91           H
ATOM   4533  CB  CYS A 298       3.703 -13.060  11.430  1.00 93.91           C
ATOM   4534 1HB  CYS A 298       2.999 -12.720  12.189  1.00 93.91           H
ATOM   4535 2HB  CYS A 298       3.153 -13.119  10.490  1.00 93.91           H
ATOM   4536  SG  CYS A 298       4.355 -14.710  11.876  1.00 93.91           S
ATOM   4537  HG  CYS A 298       4.553 -14.438  13.163  1.00 93.91           H
ATOM   4538  HN  CYS A 298       4.898 -12.064  13.382  1.00 93.91           H
ATOM   4539  N   PHE A 299       3.838  -9.874  11.313  1.00 93.65           N
ATOM   4540  CA  PHE A 299       3.371  -8.622  10.742  1.00 93.65           C
ATOM   4541  C   PHE A 299       4.527  -7.844  10.110  1.00 93.65           C
ATOM   4542  O   PHE A 299       4.405  -7.343   8.993  1.00 93.65           O
ATOM   4543  HA  PHE A 299       2.639  -8.870   9.973  1.00 93.65           H
ATOM   4544  CB  PHE A 299       2.784  -7.798  11.889  1.00 93.65           C
ATOM   4545 1HB  PHE A 299       1.966  -8.357  12.343  1.00 93.65           H
ATOM   4546 2HB  PHE A 299       3.547  -7.669  12.658  1.00 93.65           H
ATOM   4547  CG  PHE A 299       2.269  -6.421  11.467  1.00 93.65           C
ATOM   4548  CD1 PHE A 299       3.039  -5.317  11.664  1.00 93.65           C
ATOM   4549  HD1 PHE A 299       4.023  -5.414  12.124  1.00 93.65           H
ATOM   4550  CD2 PHE A 299       1.042  -6.300  10.893  1.00 93.65           C
ATOM   4551  HD2 PHE A 299       0.425  -7.184  10.735  1.00 93.65           H
ATOM   4552  CE1 PHE A 299       2.561  -4.039  11.272  1.00 93.65           C
ATOM   4553  HE1 PHE A 299       3.178  -3.154  11.431  1.00 93.65           H
ATOM   4554  CE2 PHE A 299       0.564  -5.022  10.501  1.00 93.65           C
ATOM   4555  HE2 PHE A 299      -0.419  -4.925  10.041  1.00 93.65           H
ATOM   4556  CZ  PHE A 299       1.334  -3.918  10.699  1.00 93.65           C
ATOM   4557  HZ  PHE A 299       0.967  -2.937  10.397  1.00 93.65           H
ATOM   4558  HN  PHE A 299       3.679  -9.976  12.295  1.00 93.65           H
ATOM   4559  N   GLN A 300       5.622  -7.766  10.852  1.00 89.81           N
ATOM   4560  CA  GLN A 300       6.785  -7.024  10.394  1.00 89.81           C
ATOM   4561  C   GLN A 300       7.276  -7.580   9.056  1.00 89.81           C
ATOM   4562  O   GLN A 300       7.543  -6.821   8.125  1.00 89.81           O
ATOM   4563  HA  GLN A 300       6.441  -5.998  10.265  1.00 89.81           H
ATOM   4564  CB  GLN A 300       7.899  -7.052  11.442  1.00 89.81           C
ATOM   4565 1HB  GLN A 300       8.074  -8.078  11.766  1.00 89.81           H
ATOM   4566 2HB  GLN A 300       8.829  -6.695  10.999  1.00 89.81           H
ATOM   4567  CG  GLN A 300       7.538  -6.185  12.650  1.00 89.81           C
ATOM   4568 1HG  GLN A 300       7.336  -5.165  12.322  1.00 89.81           H
ATOM   4569 2HG  GLN A 300       6.624  -6.559  13.110  1.00 89.81           H
ATOM   4570  CD  GLN A 300       8.669  -6.181  13.680  1.00 89.81           C
ATOM   4571  OE1 GLN A 300       9.841  -6.096  13.353  1.00 89.81           O
ATOM   4572  NE2 GLN A 300       8.254  -6.278  14.940  1.00 89.81           N
ATOM   4573 1HE2 GLN A 300       7.276  -6.345  15.140  1.00 89.81           H
ATOM   4574 2HE2 GLN A 300       8.919  -6.284  15.686  1.00 89.81           H
ATOM   4575  HN  GLN A 300       5.722  -8.198  11.748  1.00 89.81           H
ATOM   4576  N   VAL A 301       7.381  -8.900   9.002  1.00 94.40           N
ATOM   4577  CA  VAL A 301       7.949  -9.558   7.839  1.00 94.40           C
ATOM   4578  C   VAL A 301       7.046  -9.315   6.628  1.00 94.40           C
ATOM   4579  O   VAL A 301       7.514  -8.881   5.577  1.00 94.40           O
ATOM   4580  HA  VAL A 301       8.922  -9.106   7.647  1.00 94.40           H
ATOM   4581  CB  VAL A 301       8.167 -11.044   8.133  1.00 94.40           C
ATOM   4582  HB  VAL A 301       7.209 -11.471   8.428  1.00 94.40           H
ATOM   4583  CG1 VAL A 301       8.648 -11.785   6.884  1.00 94.40           C
ATOM   4584 1HG1 VAL A 301       7.901 -11.691   6.095  1.00 94.40           H
ATOM   4585 2HG1 VAL A 301       9.590 -11.354   6.545  1.00 94.40           H
ATOM   4586 3HG1 VAL A 301       8.795 -12.839   7.121  1.00 94.40           H
ATOM   4587  CG2 VAL A 301       9.144 -11.235   9.294  1.00 94.40           C
ATOM   4588 1HG2 VAL A 301      10.104 -10.785   9.040  1.00 94.40           H
ATOM   4589 2HG2 VAL A 301       8.744 -10.757  10.188  1.00 94.40           H
ATOM   4590 3HG2 VAL A 301       9.281 -12.300   9.482  1.00 94.40           H
ATOM   4591  HN  VAL A 301       7.086  -9.514   9.734  1.00 94.40           H
ATOM   4592  N   THR A 302       5.767  -9.604   6.816  1.00 93.51           N
ATOM   4593  CA  THR A 302       4.823  -9.578   5.712  1.00 93.51           C
ATOM   4594  C   THR A 302       4.627  -8.145   5.212  1.00 93.51           C
ATOM   4595  O   THR A 302       4.428  -7.922   4.019  1.00 93.51           O
ATOM   4596  HA  THR A 302       5.245 -10.150   4.886  1.00 93.51           H
ATOM   4597  CB  THR A 302       3.526 -10.240   6.182  1.00 93.51           C
ATOM   4598  HB  THR A 302       2.771 -10.220   5.396  1.00 93.51           H
ATOM   4599  OG1 THR A 302       3.190  -9.537   7.376  1.00 93.51           O
ATOM   4600  HG1 THR A 302       2.899  -8.607   7.154  1.00 93.51           H
ATOM   4601  CG2 THR A 302       3.740 -11.682   6.647  1.00 93.51           C
ATOM   4602 1HG2 THR A 302       4.444 -11.695   7.479  1.00 93.51           H
ATOM   4603 2HG2 THR A 302       4.139 -12.274   5.823  1.00 93.51           H
ATOM   4604 3HG2 THR A 302       2.789 -12.105   6.970  1.00 93.51           H
ATOM   4605  HN  THR A 302       5.374  -9.852   7.702  1.00 93.51           H
ATOM   4606  N   GLN A 303       4.690  -7.211   6.149  1.00 90.05           N
ATOM   4607  CA  GLN A 303       4.578  -5.803   5.811  1.00 90.05           C
ATOM   4608  C   GLN A 303       5.738  -5.380   4.907  1.00 90.05           C
ATOM   4609  O   GLN A 303       5.541  -4.643   3.942  1.00 90.05           O
ATOM   4610  HA  GLN A 303       3.636  -5.708   5.273  1.00 90.05           H
ATOM   4611  CB  GLN A 303       4.524  -4.938   7.073  1.00 90.05           C
ATOM   4612 1HB  GLN A 303       3.656  -5.215   7.670  1.00 90.05           H
ATOM   4613 2HB  GLN A 303       5.406  -5.127   7.685  1.00 90.05           H
ATOM   4614  CG  GLN A 303       4.452  -3.452   6.716  1.00 90.05           C
ATOM   4615 1HG  GLN A 303       5.409  -3.125   6.309  1.00 90.05           H
ATOM   4616 2HG  GLN A 303       3.704  -3.297   5.939  1.00 90.05           H
ATOM   4617  CD  GLN A 303       4.100  -2.610   7.945  1.00 90.05           C
ATOM   4618  OE1 GLN A 303       4.901  -2.412   8.843  1.00 90.05           O
ATOM   4619  NE2 GLN A 303       2.861  -2.128   7.933  1.00 90.05           N
ATOM   4620 1HE2 GLN A 303       2.253  -2.329   7.165  1.00 90.05           H
ATOM   4621 2HE2 GLN A 303       2.536  -1.565   8.693  1.00 90.05           H
ATOM   4622  HN  GLN A 303       4.816  -7.403   7.123  1.00 90.05           H
ATOM   4623  N   THR A 304       6.922  -5.866   5.250  1.00 91.42           N
ATOM   4624  CA  THR A 304       8.121  -5.508   4.511  1.00 91.42           C
ATOM   4625  C   THR A 304       8.036  -6.028   3.075  1.00 91.42           C
ATOM   4626  O   THR A 304       8.378  -5.316   2.132  1.00 91.42           O
ATOM   4627  HA  THR A 304       8.178  -4.421   4.455  1.00 91.42           H
ATOM   4628  CB  THR A 304       9.329  -6.045   5.281  1.00 91.42           C
ATOM   4629  HB  THR A 304       9.335  -7.135   5.285  1.00 91.42           H
ATOM   4630  OG1 THR A 304       9.227  -5.426   6.561  1.00 91.42           O
ATOM   4631  HG1 THR A 304       8.837  -6.067   7.221  1.00 91.42           H
ATOM   4632  CG2 THR A 304      10.656  -5.529   4.722  1.00 91.42           C
ATOM   4633 1HG2 THR A 304      10.677  -4.441   4.781  1.00 91.42           H
ATOM   4634 2HG2 THR A 304      10.757  -5.839   3.682  1.00 91.42           H
ATOM   4635 3HG2 THR A 304      11.480  -5.940   5.305  1.00 91.42           H
ATOM   4636  HN  THR A 304       7.069  -6.491   6.017  1.00 91.42           H
ATOM   4637  N   ILE A 305       7.579  -7.266   2.953  1.00 91.48           N
ATOM   4638  CA  ILE A 305       7.413  -7.878   1.646  1.00 91.48           C
ATOM   4639  C   ILE A 305       6.461  -7.025   0.805  1.00 91.48           C
ATOM   4640  O   ILE A 305       6.672  -6.851  -0.394  1.00 91.48           O
ATOM   4641  HA  ILE A 305       8.390  -7.883   1.161  1.00 91.48           H
ATOM   4642  CB  ILE A 305       6.970  -9.335   1.788  1.00 91.48           C
ATOM   4643  HB  ILE A 305       6.103  -9.366   2.447  1.00 91.48           H
ATOM   4644  CG1 ILE A 305       8.066 -10.179   2.443  1.00 91.48           C
ATOM   4645 1HG1 ILE A 305       8.876 -10.345   1.733  1.00 91.48           H
ATOM   4646 2HG1 ILE A 305       8.489  -9.639   3.290  1.00 91.48           H
ATOM   4647  CG2 ILE A 305       6.534  -9.910   0.439  1.00 91.48           C
ATOM   4648 1HG2 ILE A 305       5.699  -9.328   0.049  1.00 91.48           H
ATOM   4649 2HG2 ILE A 305       7.367  -9.865  -0.262  1.00 91.48           H
ATOM   4650 3HG2 ILE A 305       6.224 -10.947   0.569  1.00 91.48           H
ATOM   4651  CD1 ILE A 305       7.512 -11.525   2.916  1.00 91.48           C
ATOM   4652 1HD1 ILE A 305       6.718 -11.356   3.644  1.00 91.48           H
ATOM   4653 2HD1 ILE A 305       7.111 -12.073   2.063  1.00 91.48           H
ATOM   4654 3HD1 ILE A 305       8.311 -12.105   3.378  1.00 91.48           H
ATOM   4655  HN  ILE A 305       7.324  -7.846   3.726  1.00 91.48           H
ATOM   4656  N   ALA A 306       5.432  -6.516   1.468  1.00 91.34           N
ATOM   4657  CA  ALA A 306       4.423  -5.722   0.788  1.00 91.34           C
ATOM   4658  C   ALA A 306       5.065  -4.443   0.247  1.00 91.34           C
ATOM   4659  O   ALA A 306       4.699  -3.967  -0.826  1.00 91.34           O
ATOM   4660  HA  ALA A 306       4.045  -6.311  -0.048  1.00 91.34           H
ATOM   4661  CB  ALA A 306       3.268  -5.433   1.749  1.00 91.34           C
ATOM   4662 1HB  ALA A 306       2.828  -6.373   2.081  1.00 91.34           H
ATOM   4663 2HB  ALA A 306       3.643  -4.882   2.612  1.00 91.34           H
ATOM   4664 3HB  ALA A 306       2.511  -4.837   1.239  1.00 91.34           H
ATOM   4665  HN  ALA A 306       5.283  -6.639   2.449  1.00 91.34           H
ATOM   4666  N   PHE A 307       6.012  -3.924   1.015  1.00 90.00           N
ATOM   4667  CA  PHE A 307       6.674  -2.683   0.651  1.00 90.00           C
ATOM   4668  C   PHE A 307       7.598  -2.886  -0.552  1.00 90.00           C
ATOM   4669  O   PHE A 307       7.764  -1.983  -1.370  1.00 90.00           O
ATOM   4670  HA  PHE A 307       5.895  -1.965   0.391  1.00 90.00           H
ATOM   4671  CB  PHE A 307       7.512  -2.253   1.856  1.00 90.00           C
ATOM   4672 1HB  PHE A 307       8.121  -3.096   2.182  1.00 90.00           H
ATOM   4673 2HB  PHE A 307       8.198  -1.464   1.546  1.00 90.00           H
ATOM   4674  CG  PHE A 307       6.685  -1.752   3.042  1.00 90.00           C
ATOM   4675  CD1 PHE A 307       5.341  -1.592   2.915  1.00 90.00           C
ATOM   4676  HD1 PHE A 307       4.852  -1.820   1.967  1.00 90.00           H
ATOM   4677  CD2 PHE A 307       7.295  -1.467   4.224  1.00 90.00           C
ATOM   4678  HD2 PHE A 307       8.372  -1.595   4.326  1.00 90.00           H
ATOM   4679  CE1 PHE A 307       4.573  -1.127   4.015  1.00 90.00           C
ATOM   4680  HE1 PHE A 307       3.496  -0.998   3.913  1.00 90.00           H
ATOM   4681  CE2 PHE A 307       6.527  -1.002   5.325  1.00 90.00           C
ATOM   4682  HE2 PHE A 307       7.016  -0.773   6.272  1.00 90.00           H
ATOM   4683  CZ  PHE A 307       5.183  -0.842   5.197  1.00 90.00           C
ATOM   4684  HZ  PHE A 307       4.594  -0.485   6.042  1.00 90.00           H
ATOM   4685  HN  PHE A 307       6.328  -4.336   1.870  1.00 90.00           H
ATOM   4686  N   PHE A 308       8.175  -4.077  -0.620  1.00 86.66           N
ATOM   4687  CA  PHE A 308       9.055  -4.420  -1.724  1.00 86.66           C
ATOM   4688  C   PHE A 308       8.305  -4.376  -3.057  1.00 86.66           C
ATOM   4689  O   PHE A 308       8.919  -4.240  -4.114  1.00 86.66           O
ATOM   4690  HA  PHE A 308       9.859  -3.684  -1.737  1.00 86.66           H
ATOM   4691  CB  PHE A 308       9.547  -5.847  -1.476  1.00 86.66           C
ATOM   4692 1HB  PHE A 308       8.773  -6.402  -0.946  1.00 86.66           H
ATOM   4693 2HB  PHE A 308       9.694  -6.342  -2.436  1.00 86.66           H
ATOM   4694  CG  PHE A 308      10.848  -5.926  -0.674  1.00 86.66           C
ATOM   4695  CD1 PHE A 308      12.026  -5.570  -1.253  1.00 86.66           C
ATOM   4696  HD1 PHE A 308      12.044  -5.228  -2.288  1.00 86.66           H
ATOM   4697  CD2 PHE A 308      10.827  -6.353   0.617  1.00 86.66           C
ATOM   4698  HD2 PHE A 308       9.883  -6.638   1.081  1.00 86.66           H
ATOM   4699  CE1 PHE A 308      13.234  -5.643  -0.510  1.00 86.66           C
ATOM   4700  HE1 PHE A 308      14.178  -5.357  -0.974  1.00 86.66           H
ATOM   4701  CE2 PHE A 308      12.034  -6.426   1.361  1.00 86.66           C
ATOM   4702  HE2 PHE A 308      12.017  -6.768   2.395  1.00 86.66           H
ATOM   4703  CZ  PHE A 308      13.212  -6.069   0.782  1.00 86.66           C
ATOM   4704  HZ  PHE A 308      14.139  -6.125   1.353  1.00 86.66           H
ATOM   4705  HN  PHE A 308       8.049  -4.799   0.061  1.00 86.66           H
ATOM   4706  N   HIS A 309       6.989  -4.494  -2.963  1.00 77.49           N
ATOM   4707  CA  HIS A 309       6.149  -4.470  -4.148  1.00 77.49           C
ATOM   4708  C   HIS A 309       6.344  -3.145  -4.889  1.00 77.49           C
ATOM   4709  O   HIS A 309       6.380  -3.117  -6.118  1.00 77.49           O
ATOM   4710  HA  HIS A 309       6.485  -5.287  -4.787  1.00 77.49           H
ATOM   4711  CB  HIS A 309       4.686  -4.735  -3.783  1.00 77.49           C
ATOM   4712 1HB  HIS A 309       4.618  -5.697  -3.276  1.00 77.49           H
ATOM   4713 2HB  HIS A 309       4.356  -3.976  -3.074  1.00 77.49           H
ATOM   4714  CG  HIS A 309       3.749  -4.739  -4.967  1.00 77.49           C
ATOM   4715  ND1 HIS A 309       3.852  -5.652  -6.002  1.00 77.49           N
ATOM   4716  HD1 HIS A 309       4.533  -6.381  -6.073  1.00 77.49           H
ATOM   4717  CD2 HIS A 309       2.691  -3.932  -5.270  1.00 77.49           C
ATOM   4718  HD2 HIS A 309       2.331  -3.101  -4.664  1.00 77.49           H
ATOM   4719  CE1 HIS A 309       2.894  -5.397  -6.882  1.00 77.49           C
ATOM   4720  HE1 HIS A 309       2.712  -5.944  -7.807  1.00 77.49           H
ATOM   4721  NE2 HIS A 309       2.177  -4.331  -6.426  1.00 77.49           N
ATOM   4722  HN  HIS A 309       6.497  -4.604  -2.099  1.00 77.49           H
ATOM   4723  N   SER A 310       6.466  -2.081  -4.110  1.00 82.51           N
ATOM   4724  CA  SER A 310       6.594  -0.749  -4.677  1.00 82.51           C
ATOM   4725  C   SER A 310       7.921  -0.625  -5.426  1.00 82.51           C
ATOM   4726  O   SER A 310       8.078   0.249  -6.278  1.00 82.51           O
ATOM   4727  HA  SER A 310       5.755  -0.647  -5.365  1.00 82.51           H
ATOM   4728  CB  SER A 310       6.495   0.324  -3.590  1.00 82.51           C
ATOM   4729 1HB  SER A 310       7.260   0.147  -2.835  1.00 82.51           H
ATOM   4730 2HB  SER A 310       6.698   1.302  -4.027  1.00 82.51           H
ATOM   4731  OG  SER A 310       5.212   0.340  -2.971  1.00 82.51           O
ATOM   4732  HG  SER A 310       4.555   0.816  -3.555  1.00 82.51           H
ATOM   4733  HN  SER A 310       6.478  -2.117  -3.110  1.00 82.51           H
ATOM   4734  N   CYS A 311       8.844  -1.511  -5.082  1.00 84.83           N
ATOM   4735  CA  CYS A 311      10.142  -1.532  -5.734  1.00 84.83           C
ATOM   4736  C   CYS A 311      10.036  -2.402  -6.988  1.00 84.83           C
ATOM   4737  O   CYS A 311      10.756  -2.185  -7.962  1.00 84.83           O
ATOM   4738  HA  CYS A 311      10.376  -0.500  -5.998  1.00 84.83           H
ATOM   4739  CB  CYS A 311      11.242  -2.022  -4.790  1.00 84.83           C
ATOM   4740 1HB  CYS A 311      11.046  -3.053  -4.495  1.00 84.83           H
ATOM   4741 2HB  CYS A 311      12.203  -2.015  -5.303  1.00 84.83           H
ATOM   4742  SG  CYS A 311      11.317  -0.952  -3.308  1.00 84.83           S
ATOM   4743  HG  CYS A 311      11.925  -1.840  -2.526  1.00 84.83           H
ATOM   4744  HN  CYS A 311       8.716  -2.205  -4.374  1.00 84.83           H
ATOM   4745  N   LEU A 312       9.134  -3.370  -6.923  1.00 82.31           N
ATOM   4746  CA  LEU A 312       9.081  -4.413  -7.934  1.00 82.31           C
ATOM   4747  C   LEU A 312       8.384  -3.871  -9.184  1.00 82.31           C
ATOM   4748  O   LEU A 312       8.695  -4.285 -10.300  1.00 82.31           O
ATOM   4749  HA  LEU A 312      10.108  -4.668  -8.194  1.00 82.31           H
ATOM   4750  CB  LEU A 312       8.430  -5.676  -7.366  1.00 82.31           C
ATOM   4751 1HB  LEU A 312       7.512  -5.389  -6.853  1.00 82.31           H
ATOM   4752 2HB  LEU A 312       8.143  -6.318  -8.198  1.00 82.31           H
ATOM   4753  CG  LEU A 312       9.287  -6.495  -6.399  1.00 82.31           C
ATOM   4754  HG  LEU A 312       9.606  -5.841  -5.587  1.00 82.31           H
ATOM   4755  CD1 LEU A 312       8.475  -7.630  -5.772  1.00 82.31           C
ATOM   4756 1HD1 LEU A 312       7.631  -7.213  -5.224  1.00 82.31           H
ATOM   4757 2HD1 LEU A 312       8.107  -8.290  -6.558  1.00 82.31           H
ATOM   4758 3HD1 LEU A 312       9.108  -8.196  -5.089  1.00 82.31           H
ATOM   4759  CD2 LEU A 312      10.553  -7.009  -7.088  1.00 82.31           C
ATOM   4760 1HD2 LEU A 312      10.276  -7.642  -7.931  1.00 82.31           H
ATOM   4761 2HD2 LEU A 312      11.141  -6.163  -7.446  1.00 82.31           H
ATOM   4762 3HD2 LEU A 312      11.144  -7.588  -6.378  1.00 82.31           H
ATOM   4763  HN  LEU A 312       8.448  -3.448  -6.199  1.00 82.31           H
ATOM   4764  N   ASN A 313       7.455  -2.955  -8.954  1.00 76.61           N
ATOM   4765  CA  ASN A 313       6.633  -2.436 -10.034  1.00 76.61           C
ATOM   4766  C   ASN A 313       7.537  -1.936 -11.163  1.00 76.61           C
ATOM   4767  O   ASN A 313       7.440  -2.406 -12.295  1.00 76.61           O
ATOM   4768  HA  ASN A 313       6.005  -3.271 -10.343  1.00 76.61           H
ATOM   4769  CB  ASN A 313       5.777  -1.261  -9.559  1.00 76.61           C
ATOM   4770 1HB  ASN A 313       6.382  -0.586  -8.953  1.00 76.61           H
ATOM   4771 2HB  ASN A 313       5.428  -0.689 -10.419  1.00 76.61           H
ATOM   4772  CG  ASN A 313       4.578  -1.750  -8.744  1.00 76.61           C
ATOM   4773  OD1 ASN A 313       4.125  -2.875  -8.872  1.00 76.61           O
ATOM   4774  ND2 ASN A 313       4.091  -0.844  -7.901  1.00 76.61           N
ATOM   4775 1HD2 ASN A 313       4.510   0.063  -7.844  1.00 76.61           H
ATOM   4776 2HD2 ASN A 313       3.307  -1.069  -7.323  1.00 76.61           H
ATOM   4777  HN  ASN A 313       7.261  -2.569  -8.053  1.00 76.61           H
ATOM   4778  N   PRO A 314       8.430  -0.979 -10.876  1.00 76.17           N
ATOM   4779  CA  PRO A 314       9.295  -0.418 -11.917  1.00 76.17           C
ATOM   4780  C   PRO A 314      10.051  -1.493 -12.681  1.00 76.17           C
ATOM   4781  O   PRO A 314      10.160  -1.431 -13.904  1.00 76.17           O
ATOM   4782  HA  PRO A 314       8.694   0.095 -12.668  1.00 76.17           H
ATOM   4783  CB  PRO A 314      10.243   0.501 -11.144  1.00 76.17           C
ATOM   4784 1HB  PRO A 314      11.155  -0.018 -10.851  1.00 76.17           H
ATOM   4785 2HB  PRO A 314      10.546   1.361 -11.743  1.00 76.17           H
ATOM   4786  CG  PRO A 314       9.419   0.921  -9.933  1.00 76.17           C
ATOM   4787 1HG  PRO A 314      10.049   1.281  -9.120  1.00 76.17           H
ATOM   4788 2HG  PRO A 314       8.732   1.733 -10.172  1.00 76.17           H
ATOM   4789  CD  PRO A 314       8.684  -0.358  -9.564  1.00 76.17           C
ATOM   4790 1HD  PRO A 314       9.289  -1.002  -8.926  1.00 76.17           H
ATOM   4791 2HD  PRO A 314       7.762  -0.152  -9.020  1.00 76.17           H
ATOM   4792  N   VAL A 315      10.557  -2.461 -11.931  1.00 77.89           N
ATOM   4793  CA  VAL A 315      11.389  -3.501 -12.512  1.00 77.89           C
ATOM   4794  C   VAL A 315      10.556  -4.324 -13.496  1.00 77.89           C
ATOM   4795  O   VAL A 315      11.030  -4.675 -14.576  1.00 77.89           O
ATOM   4796  HA  VAL A 315      12.194  -3.010 -13.059  1.00 77.89           H
ATOM   4797  CB  VAL A 315      12.017  -4.349 -11.405  1.00 77.89           C
ATOM   4798  HB  VAL A 315      11.209  -4.779 -10.813  1.00 77.89           H
ATOM   4799  CG1 VAL A 315      12.833  -5.502 -11.993  1.00 77.89           C
ATOM   4800 1HG1 VAL A 315      12.183  -6.138 -12.594  1.00 77.89           H
ATOM   4801 2HG1 VAL A 315      13.630  -5.101 -12.620  1.00 77.89           H
ATOM   4802 3HG1 VAL A 315      13.269  -6.089 -11.184  1.00 77.89           H
ATOM   4803  CG2 VAL A 315      12.875  -3.489 -10.475  1.00 77.89           C
ATOM   4804 1HG2 VAL A 315      13.673  -3.017 -11.049  1.00 77.89           H
ATOM   4805 2HG2 VAL A 315      12.254  -2.719 -10.016  1.00 77.89           H
ATOM   4806 3HG2 VAL A 315      13.309  -4.117  -9.697  1.00 77.89           H
ATOM   4807  HN  VAL A 315      10.408  -2.542 -10.945  1.00 77.89           H
ATOM   4808  N   LEU A 316       9.328  -4.610 -13.088  1.00 75.36           N
ATOM   4809  CA  LEU A 316       8.434  -5.410 -13.908  1.00 75.36           C
ATOM   4810  C   LEU A 316       8.252  -4.732 -15.267  1.00 75.36           C
ATOM   4811  O   LEU A 316       8.260  -5.396 -16.302  1.00 75.36           O
ATOM   4812  HA  LEU A 316       8.913  -6.377 -14.065  1.00 75.36           H
ATOM   4813  CB  LEU A 316       7.120  -5.671 -13.169  1.00 75.36           C
ATOM   4814 1HB  LEU A 316       6.734  -4.717 -12.807  1.00 75.36           H
ATOM   4815 2HB  LEU A 316       6.394  -6.056 -13.885  1.00 75.36           H
ATOM   4816  CG  LEU A 316       7.194  -6.640 -11.988  1.00 75.36           C
ATOM   4817  HG  LEU A 316       7.968  -6.289 -11.306  1.00 75.36           H
ATOM   4818  CD1 LEU A 316       5.878  -6.658 -11.209  1.00 75.36           C
ATOM   4819 1HD1 LEU A 316       5.668  -5.659 -10.828  1.00 75.36           H
ATOM   4820 2HD1 LEU A 316       5.069  -6.972 -11.869  1.00 75.36           H
ATOM   4821 3HD1 LEU A 316       5.959  -7.355 -10.375  1.00 75.36           H
ATOM   4822  CD2 LEU A 316       7.604  -8.039 -12.453  1.00 75.36           C
ATOM   4823 1HD2 LEU A 316       6.871  -8.414 -13.167  1.00 75.36           H
ATOM   4824 2HD2 LEU A 316       8.584  -7.992 -12.929  1.00 75.36           H
ATOM   4825 3HD2 LEU A 316       7.650  -8.709 -11.594  1.00 75.36           H
ATOM   4826  HN  LEU A 316       8.943  -4.305 -12.217  1.00 75.36           H
ATOM   4827  N   TYR A 317       8.091  -3.418 -15.220  1.00 63.78           N
ATOM   4828  CA  TYR A 317       7.853  -2.649 -16.430  1.00 63.78           C
ATOM   4829  C   TYR A 317       9.066  -2.701 -17.361  1.00 63.78           C
ATOM   4830  O   TYR A 317       8.916  -2.717 -18.582  1.00 63.78           O
ATOM   4831  HA  TYR A 317       6.993  -3.084 -16.941  1.00 63.78           H
ATOM   4832  CB  TYR A 317       7.635  -1.205 -15.976  1.00 63.78           C
ATOM   4833 1HB  TYR A 317       8.542  -0.847 -15.489  1.00 63.78           H
ATOM   4834 2HB  TYR A 317       7.477  -0.579 -16.855  1.00 63.78           H
ATOM   4835  CG  TYR A 317       6.454  -1.024 -15.020  1.00 63.78           C
ATOM   4836  CD1 TYR A 317       5.365  -1.867 -15.102  1.00 63.78           C
ATOM   4837  HD1 TYR A 317       5.345  -2.662 -15.848  1.00 63.78           H
ATOM   4838  CD2 TYR A 317       6.479  -0.018 -14.076  1.00 63.78           C
ATOM   4839  HD2 TYR A 317       7.339   0.648 -14.011  1.00 63.78           H
ATOM   4840  CE1 TYR A 317       4.253  -1.698 -14.202  1.00 63.78           C
ATOM   4841  HE1 TYR A 317       3.387  -2.356 -14.256  1.00 63.78           H
ATOM   4842  CE2 TYR A 317       5.367   0.152 -13.176  1.00 63.78           C
ATOM   4843  HE2 TYR A 317       5.374   0.942 -12.425  1.00 63.78           H
ATOM   4844  CZ  TYR A 317       4.310  -0.696 -13.283  1.00 63.78           C
ATOM   4845  OH  TYR A 317       3.260  -0.536 -12.433  1.00 63.78           O
ATOM   4846  HH  TYR A 317       2.602  -1.278 -12.559  1.00 63.78           H
ATOM   4847  HN  TYR A 317       8.121  -2.880 -14.378  1.00 63.78           H
ATOM   4848  N   VAL A 318      10.241  -2.728 -16.748  1.00 66.02           N
ATOM   4849  CA  VAL A 318      11.480  -2.725 -17.507  1.00 66.02           C
ATOM   4850  C   VAL A 318      11.595  -4.032 -18.293  1.00 66.02           C
ATOM   4851  O   VAL A 318      11.839  -4.016 -19.499  1.00 66.02           O
ATOM   4852  HA  VAL A 318      11.433  -1.895 -18.211  1.00 66.02           H
ATOM   4853  CB  VAL A 318      12.666  -2.485 -16.570  1.00 66.02           C
ATOM   4854  HB  VAL A 318      12.612  -3.219 -15.766  1.00 66.02           H
ATOM   4855  CG1 VAL A 318      13.993  -2.687 -17.304  1.00 66.02           C
ATOM   4856 1HG1 VAL A 318      14.048  -3.708 -17.681  1.00 66.02           H
ATOM   4857 2HG1 VAL A 318      14.059  -1.987 -18.137  1.00 66.02           H
ATOM   4858 3HG1 VAL A 318      14.819  -2.510 -16.615  1.00 66.02           H
ATOM   4859  CG2 VAL A 318      12.594  -1.092 -15.941  1.00 66.02           C
ATOM   4860 1HG2 VAL A 318      12.611  -0.337 -16.726  1.00 66.02           H
ATOM   4861 2HG2 VAL A 318      11.671  -1.000 -15.367  1.00 66.02           H
ATOM   4862 3HG2 VAL A 318      13.449  -0.948 -15.280  1.00 66.02           H
ATOM   4863  HN  VAL A 318      10.353  -2.750 -15.755  1.00 66.02           H
ATOM   4864  N   PHE A 319      11.413  -5.133 -17.579  1.00 66.08           N
ATOM   4865  CA  PHE A 319      11.680  -6.445 -18.144  1.00 66.08           C
ATOM   4866  C   PHE A 319      10.525  -6.902 -19.037  1.00 66.08           C
ATOM   4867  O   PHE A 319      10.742  -7.583 -20.038  1.00 66.08           O
ATOM   4868  HA  PHE A 319      12.587  -6.361 -18.742  1.00 66.08           H
ATOM   4869  CB  PHE A 319      11.818  -7.418 -16.971  1.00 66.08           C
ATOM   4870 1HB  PHE A 319      11.055  -7.186 -16.228  1.00 66.08           H
ATOM   4871 2HB  PHE A 319      11.621  -8.429 -17.326  1.00 66.08           H
ATOM   4872  CG  PHE A 319      13.191  -7.388 -16.297  1.00 66.08           C
ATOM   4873  CD1 PHE A 319      14.270  -7.923 -16.928  1.00 66.08           C
ATOM   4874  HD1 PHE A 319      14.157  -8.373 -17.914  1.00 66.08           H
ATOM   4875  CD2 PHE A 319      13.333  -6.826 -15.067  1.00 66.08           C
ATOM   4876  HD2 PHE A 319      12.468  -6.397 -14.561  1.00 66.08           H
ATOM   4877  CE1 PHE A 319      15.545  -7.896 -16.302  1.00 66.08           C
ATOM   4878  HE1 PHE A 319      16.410  -8.325 -16.808  1.00 66.08           H
ATOM   4879  CE2 PHE A 319      14.607  -6.798 -14.441  1.00 66.08           C
ATOM   4880  HE2 PHE A 319      14.720  -6.348 -13.454  1.00 66.08           H
ATOM   4881  CZ  PHE A 319      15.686  -7.334 -15.072  1.00 66.08           C
ATOM   4882  HZ  PHE A 319      16.664  -7.312 -14.591  1.00 66.08           H
ATOM   4883  HN  PHE A 319      11.090  -5.139 -16.632  1.00 66.08           H
ATOM   4884  N   VAL A 320       9.322  -6.510 -18.642  1.00 69.60           N
ATOM   4885  CA  VAL A 320       8.120  -7.058 -19.247  1.00 69.60           C
ATOM   4886  C   VAL A 320       7.644  -6.125 -20.362  1.00 69.60           C
ATOM   4887  O   VAL A 320       7.015  -6.568 -21.321  1.00 69.60           O
ATOM   4888  HA  VAL A 320       8.382  -8.022 -19.684  1.00 69.60           H
ATOM   4889  CB  VAL A 320       7.057  -7.298 -18.173  1.00 69.60           C
ATOM   4890  HB  VAL A 320       6.710  -6.326 -17.822  1.00 69.60           H
ATOM   4891  CG1 VAL A 320       5.853  -8.046 -18.751  1.00 69.60           C
ATOM   4892 1HG1 VAL A 320       5.412  -7.457 -19.555  1.00 69.60           H
ATOM   4893 2HG1 VAL A 320       6.178  -9.010 -19.143  1.00 69.60           H
ATOM   4894 3HG1 VAL A 320       5.113  -8.203 -17.967  1.00 69.60           H
ATOM   4895  CG2 VAL A 320       7.645  -8.048 -16.977  1.00 69.60           C
ATOM   4896 1HG2 VAL A 320       8.032  -9.012 -17.307  1.00 69.60           H
ATOM   4897 2HG2 VAL A 320       8.455  -7.461 -16.542  1.00 69.60           H
ATOM   4898 3HG2 VAL A 320       6.868  -8.205 -16.229  1.00 69.60           H
ATOM   4899  HN  VAL A 320       9.163  -5.832 -17.925  1.00 69.60           H
ATOM   4900  N   GLY A 321       7.963  -4.849 -20.199  1.00 71.47           N
ATOM   4901  CA  GLY A 321       7.473  -3.832 -21.114  1.00 71.47           C
ATOM   4902  C   GLY A 321       8.483  -3.571 -22.234  1.00 71.47           C
ATOM   4903  O   GLY A 321       9.396  -2.762 -22.075  1.00 71.47           O
ATOM   4904 1HA  GLY A 321       6.523  -4.151 -21.543  1.00 71.47           H
ATOM   4905 2HA  GLY A 321       7.283  -2.908 -20.568  1.00 71.47           H
ATOM   4906  HN  GLY A 321       8.543  -4.508 -19.459  1.00 71.47           H
ATOM   4907  N   GLU A 322       8.283  -4.270 -23.342  1.00 63.27           N
ATOM   4908  CA  GLU A 322       9.101  -4.049 -24.523  1.00 63.27           C
ATOM   4909  C   GLU A 322       9.033  -2.582 -24.949  1.00 63.27           C
ATOM   4910  O   GLU A 322      10.030  -2.013 -25.392  1.00 63.27           O
ATOM   4911  HA  GLU A 322      10.118  -4.300 -24.222  1.00 63.27           H
ATOM   4912  CB  GLU A 322       8.673  -4.973 -25.665  1.00 63.27           C
ATOM   4913 1HB  GLU A 322       7.586  -4.976 -25.748  1.00 63.27           H
ATOM   4914 2HB  GLU A 322       9.174  -4.674 -26.586  1.00 63.27           H
ATOM   4915  CG  GLU A 322       9.099  -6.416 -25.392  1.00 63.27           C
ATOM   4916 1HG  GLU A 322      10.164  -6.448 -25.162  1.00 63.27           H
ATOM   4917 2HG  GLU A 322       8.573  -6.795 -24.516  1.00 63.27           H
ATOM   4918  CD  GLU A 322       8.806  -7.312 -26.598  1.00 63.27           C
ATOM   4919  OE1 GLU A 322       9.261  -8.476 -26.564  1.00 63.27           O
ATOM   4920  OE2 GLU A 322       8.132  -6.813 -27.525  1.00 63.27           O
ATOM   4921  HN  GLU A 322       7.581  -4.974 -23.439  1.00 63.27           H
ATOM   4922  N   ARG A 323       7.847  -2.010 -24.800  1.00 61.08           N
ATOM   4923  CA  ARG A 323       7.631  -0.624 -25.179  1.00 61.08           C
ATOM   4924  C   ARG A 323       8.381   0.310 -24.227  1.00 61.08           C
ATOM   4925  O   ARG A 323       9.080   1.221 -24.667  1.00 61.08           O
ATOM   4926  HA  ARG A 323       8.024  -0.548 -26.193  1.00 61.08           H
ATOM   4927  CB  ARG A 323       6.142  -0.272 -25.160  1.00 61.08           C
ATOM   4928 1HB  ARG A 323       5.592  -0.970 -25.790  1.00 61.08           H
ATOM   4929 2HB  ARG A 323       5.752  -0.382 -24.148  1.00 61.08           H
ATOM   4930  CG  ARG A 323       5.910   1.158 -25.650  1.00 61.08           C
ATOM   4931 1HG  ARG A 323       6.402   1.861 -24.977  1.00 61.08           H
ATOM   4932 2HG  ARG A 323       6.363   1.288 -26.633  1.00 61.08           H
ATOM   4933  CD  ARG A 323       4.416   1.476 -25.725  1.00 61.08           C
ATOM   4934 1HD  ARG A 323       3.939   0.848 -26.478  1.00 61.08           H
ATOM   4935 2HD  ARG A 323       3.938   1.249 -24.772  1.00 61.08           H
ATOM   4936  NE  ARG A 323       4.218   2.904 -26.061  1.00 61.08           N
ATOM   4937  HE  ARG A 323       4.976   3.394 -26.491  1.00 61.08           H
ATOM   4938  CZ  ARG A 323       3.087   3.582 -25.823  1.00 61.08           C
ATOM   4939  NH1 ARG A 323       2.039   2.977 -25.248  1.00 61.08           N
ATOM   4940 1HH1 ARG A 323       2.098   2.012 -24.992  1.00 61.08           H
ATOM   4941 2HH1 ARG A 323       1.199   3.490 -25.074  1.00 61.08           H
ATOM   4942  NH2 ARG A 323       3.020   4.875 -26.169  1.00 61.08           N
ATOM   4943 1HH2 ARG A 323       2.183   5.395 -25.999  1.00 61.08           H
ATOM   4944 2HH2 ARG A 323       3.806   5.319 -26.598  1.00 61.08           H
ATOM   4945  HN  ARG A 323       7.044  -2.476 -24.429  1.00 61.08           H
ATOM   4946  N   PHE A 324       8.210   0.051 -22.939  1.00 73.55           N
ATOM   4947  CA  PHE A 324       8.837   0.876 -21.920  1.00 73.55           C
ATOM   4948  C   PHE A 324      10.362   0.778 -21.996  1.00 73.55           C
ATOM   4949  O   PHE A 324      11.061   1.773 -21.812  1.00 73.55           O
ATOM   4950  HA  PHE A 324       8.531   1.906 -22.105  1.00 73.55           H
ATOM   4951  CB  PHE A 324       8.370   0.343 -20.564  1.00 73.55           C
ATOM   4952 1HB  PHE A 324       7.281   0.307 -20.554  1.00 73.55           H
ATOM   4953 2HB  PHE A 324       8.724  -0.681 -20.446  1.00 73.55           H
ATOM   4954  CG  PHE A 324       8.848   1.173 -19.371  1.00 73.55           C
ATOM   4955  CD1 PHE A 324       9.976   0.814 -18.701  1.00 73.55           C
ATOM   4956  HD1 PHE A 324      10.539  -0.065 -19.014  1.00 73.55           H
ATOM   4957  CD2 PHE A 324       8.146   2.270 -18.981  1.00 73.55           C
ATOM   4958  HD2 PHE A 324       7.242   2.558 -19.517  1.00 73.55           H
ATOM   4959  CE1 PHE A 324      10.420   1.585 -17.594  1.00 73.55           C
ATOM   4960  HE1 PHE A 324      11.324   1.297 -17.057  1.00 73.55           H
ATOM   4961  CE2 PHE A 324       8.590   3.041 -17.874  1.00 73.55           C
ATOM   4962  HE2 PHE A 324       8.027   3.920 -17.561  1.00 73.55           H
ATOM   4963  CZ  PHE A 324       9.717   2.682 -17.204  1.00 73.55           C
ATOM   4964  HZ  PHE A 324      10.058   3.273 -16.354  1.00 73.55           H
ATOM   4965  HN  PHE A 324       7.657  -0.706 -22.589  1.00 73.55           H
ATOM   4966  N   ARG A 325      10.832  -0.431 -22.266  1.00 70.81           N
ATOM   4967  CA  ARG A 325      12.262  -0.678 -22.340  1.00 70.81           C
ATOM   4968  C   ARG A 325      12.890   0.168 -23.450  1.00 70.81           C
ATOM   4969  O   ARG A 325      13.965   0.737 -23.268  1.00 70.81           O
ATOM   4970  HA  ARG A 325      12.646  -0.389 -21.362  1.00 70.81           H
ATOM   4971  CB  ARG A 325      12.552  -2.156 -22.609  1.00 70.81           C
ATOM   4972 1HB  ARG A 325      11.969  -2.775 -21.927  1.00 70.81           H
ATOM   4973 2HB  ARG A 325      12.239  -2.414 -23.621  1.00 70.81           H
ATOM   4974  CG  ARG A 325      14.042  -2.463 -22.437  1.00 70.81           C
ATOM   4975 1HG  ARG A 325      14.618  -1.915 -23.183  1.00 70.81           H
ATOM   4976 2HG  ARG A 325      14.377  -2.117 -21.459  1.00 70.81           H
ATOM   4977  CD  ARG A 325      14.312  -3.962 -22.574  1.00 70.81           C
ATOM   4978 1HD  ARG A 325      15.340  -4.182 -22.286  1.00 70.81           H
ATOM   4979 2HD  ARG A 325      13.665  -4.520 -21.898  1.00 70.81           H
ATOM   4980  NE  ARG A 325      14.075  -4.393 -23.970  1.00 70.81           N
ATOM   4981  HE  ARG A 325      14.007  -3.686 -24.674  1.00 70.81           H
ATOM   4982  CZ  ARG A 325      13.946  -5.672 -24.350  1.00 70.81           C
ATOM   4983  NH1 ARG A 325      14.029  -6.660 -23.449  1.00 70.81           N
ATOM   4984 1HH1 ARG A 325      14.188  -6.447 -22.485  1.00 70.81           H
ATOM   4985 2HH1 ARG A 325      13.931  -7.612 -23.741  1.00 70.81           H
ATOM   4986  NH2 ARG A 325      13.734  -5.947 -25.644  1.00 70.81           N
ATOM   4987 1HH2 ARG A 325      13.635  -6.895 -25.944  1.00 70.81           H
ATOM   4988 2HH2 ARG A 325      13.673  -5.203 -26.310  1.00 70.81           H
ATOM   4989  HN  ARG A 325      10.256  -1.231 -22.432  1.00 70.81           H
ATOM   4990  N   ARG A 326      12.192   0.223 -24.575  1.00 67.19           N
ATOM   4991  CA  ARG A 326      12.657   1.006 -25.707  1.00 67.19           C
ATOM   4992  C   ARG A 326      12.634   2.497 -25.365  1.00 67.19           C
ATOM   4993  O   ARG A 326      13.582   3.221 -25.666  1.00 67.19           O
ATOM   4994  HA  ARG A 326      13.676   0.660 -25.885  1.00 67.19           H
ATOM   4995  CB  ARG A 326      11.789   0.760 -26.942  1.00 67.19           C
ATOM   4996 1HB  ARG A 326      10.748   0.637 -26.641  1.00 67.19           H
ATOM   4997 2HB  ARG A 326      11.830   1.628 -27.599  1.00 67.19           H
ATOM   4998  CG  ARG A 326      12.256  -0.484 -27.701  1.00 67.19           C
ATOM   4999 1HG  ARG A 326      13.312  -0.386 -27.952  1.00 67.19           H
ATOM   5000 2HG  ARG A 326      12.160  -1.362 -27.062  1.00 67.19           H
ATOM   5001  CD  ARG A 326      11.439  -0.686 -28.979  1.00 67.19           C
ATOM   5002 1HD  ARG A 326      11.272   0.274 -29.469  1.00 67.19           H
ATOM   5003 2HD  ARG A 326      11.992  -1.310 -29.680  1.00 67.19           H
ATOM   5004  NE  ARG A 326      10.141  -1.319 -28.655  1.00 67.19           N
ATOM   5005  HE  ARG A 326       9.898  -1.424 -27.690  1.00 67.19           H
ATOM   5006  CZ  ARG A 326       9.270  -1.759 -29.573  1.00 67.19           C
ATOM   5007  NH1 ARG A 326       9.542  -1.643 -30.880  1.00 67.19           N
ATOM   5008 1HH1 ARG A 326      10.401  -1.226 -31.176  1.00 67.19           H
ATOM   5009 2HH1 ARG A 326       8.887  -1.974 -31.559  1.00 67.19           H
ATOM   5010  NH2 ARG A 326       8.122  -2.317 -29.165  1.00 67.19           N
ATOM   5011 1HH2 ARG A 326       7.461  -2.651 -29.837  1.00 67.19           H
ATOM   5012 2HH2 ARG A 326       7.926  -2.400 -28.187  1.00 67.19           H
ATOM   5013  HN  ARG A 326      11.325  -0.255 -24.719  1.00 67.19           H
ATOM   5014  N   ASP A 327      11.542   2.912 -24.741  1.00 77.07           N
ATOM   5015  CA  ASP A 327      11.350   4.317 -24.422  1.00 77.07           C
ATOM   5016  C   ASP A 327      12.379   4.742 -23.373  1.00 77.07           C
ATOM   5017  O   ASP A 327      12.843   5.881 -23.379  1.00 77.07           O
ATOM   5018  HA  ASP A 327      11.475   4.845 -25.367  1.00 77.07           H
ATOM   5019  CB  ASP A 327       9.955   4.565 -23.844  1.00 77.07           C
ATOM   5020 1HB  ASP A 327       9.759   3.854 -23.041  1.00 77.07           H
ATOM   5021 2HB  ASP A 327       9.911   5.561 -23.405  1.00 77.07           H
ATOM   5022  CG  ASP A 327       8.881   4.430 -24.925  1.00 77.07           C
ATOM   5023  OD1 ASP A 327       9.270   4.427 -26.113  1.00 77.07           O
ATOM   5024  OD2 ASP A 327       7.696   4.333 -24.539  1.00 77.07           O
ATOM   5025  HN  ASP A 327      10.797   2.309 -24.456  1.00 77.07           H
ATOM   5026  N   LEU A 328      12.706   3.804 -22.497  1.00 79.10           N
ATOM   5027  CA  LEU A 328      13.710   4.050 -21.476  1.00 79.10           C
ATOM   5028  C   LEU A 328      15.050   4.357 -22.147  1.00 79.10           C
ATOM   5029  O   LEU A 328      15.662   5.389 -21.877  1.00 79.10           O
ATOM   5030  HA  LEU A 328      13.396   4.930 -20.914  1.00 79.10           H
ATOM   5031  CB  LEU A 328      13.769   2.882 -20.489  1.00 79.10           C
ATOM   5032 1HB  LEU A 328      12.804   2.806 -19.988  1.00 79.10           H
ATOM   5033 2HB  LEU A 328      13.908   1.961 -21.056  1.00 79.10           H
ATOM   5034  CG  LEU A 328      14.862   2.960 -19.422  1.00 79.10           C
ATOM   5035  HG  LEU A 328      15.820   3.098 -19.923  1.00 79.10           H
ATOM   5036  CD1 LEU A 328      14.652   4.171 -18.510  1.00 79.10           C
ATOM   5037 1HD1 LEU A 328      14.679   5.083 -19.105  1.00 79.10           H
ATOM   5038 2HD1 LEU A 328      13.684   4.088 -18.014  1.00 79.10           H
ATOM   5039 3HD1 LEU A 328      15.442   4.202 -17.760  1.00 79.10           H
ATOM   5040  CD2 LEU A 328      14.950   1.654 -18.630  1.00 79.10           C
ATOM   5041 1HD2 LEU A 328      13.996   1.462 -18.140  1.00 79.10           H
ATOM   5042 2HD2 LEU A 328      15.182   0.833 -19.308  1.00 79.10           H
ATOM   5043 3HD2 LEU A 328      15.735   1.737 -17.878  1.00 79.10           H
ATOM   5044  HN  LEU A 328      12.299   2.890 -22.477  1.00 79.10           H
ATOM   5045  N   VAL A 329      15.466   3.441 -23.010  1.00 79.83           N
ATOM   5046  CA  VAL A 329      16.761   3.558 -23.658  1.00 79.83           C
ATOM   5047  C   VAL A 329      16.805   4.853 -24.471  1.00 79.83           C
ATOM   5048  O   VAL A 329      17.843   5.509 -24.545  1.00 79.83           O
ATOM   5049  HA  VAL A 329      17.518   3.609 -22.875  1.00 79.83           H
ATOM   5050  CB  VAL A 329      17.038   2.312 -24.503  1.00 79.83           C
ATOM   5051  HB  VAL A 329      16.211   2.192 -25.203  1.00 79.83           H
ATOM   5052  CG1 VAL A 329      18.322   2.476 -25.317  1.00 79.83           C
ATOM   5053 1HG1 VAL A 329      18.224   3.335 -25.982  1.00 79.83           H
ATOM   5054 2HG1 VAL A 329      19.163   2.634 -24.642  1.00 79.83           H
ATOM   5055 3HG1 VAL A 329      18.495   1.577 -25.909  1.00 79.83           H
ATOM   5056  CG2 VAL A 329      17.099   1.059 -23.628  1.00 79.83           C
ATOM   5057 1HG2 VAL A 329      17.898   1.167 -22.894  1.00 79.83           H
ATOM   5058 2HG2 VAL A 329      16.147   0.928 -23.113  1.00 79.83           H
ATOM   5059 3HG2 VAL A 329      17.297   0.188 -24.254  1.00 79.83           H
ATOM   5060  HN  VAL A 329      14.936   2.633 -23.267  1.00 79.83           H
ATOM   5061  N   LYS A 330      15.665   5.183 -25.060  1.00 74.13           N
ATOM   5062  CA  LYS A 330      15.559   6.392 -25.861  1.00 74.13           C
ATOM   5063  C   LYS A 330      15.796   7.612 -24.968  1.00 74.13           C
[truncated: 117,162 more chars]
