# Supplementary material for: Noncanonical roles of chemokine regions in CCR9 activation revealed by structural modeling and mutational mapping
Source: Nat Commun. 2025 Aug 18;16:7695. doi: 10.1038/s41467-025-62321-9 (PMC12361432; doi:10.1038/s41467-025-62321-9)
Supplement: Supplementary file 5 — Supplementary Data 3 [file 41467_2025_62321_MOESM5_ESM.zip › CCR9_CCL25_07_rnk2.pdb]

ATOM      1  N   GLU A  20      -4.069  -5.461  59.029  1.00 50.57           N
ATOM      2  CA  GLU A  20      -3.995  -6.386  57.910  1.00 50.57           C
ATOM      3  C   GLU A  20      -4.493  -7.770  58.331  1.00 50.57           C
ATOM      4  O   GLU A  20      -3.711  -8.604  58.784  1.00 50.57           O
ATOM      5  HA  GLU A  20      -4.655  -5.971  57.148  1.00 50.57           H
ATOM      6  CB  GLU A  20      -2.572  -6.461  57.355  1.00 50.57           C
ATOM      7 1HB  GLU A  20      -1.854  -6.352  58.167  1.00 50.57           H
ATOM      8 2HB  GLU A  20      -2.446  -7.385  56.790  1.00 50.57           H
ATOM      9  CG  GLU A  20      -2.305  -5.317  56.374  1.00 50.57           C
ATOM     10 1HG  GLU A  20      -3.213  -5.094  55.814  1.00 50.57           H
ATOM     11 2HG  GLU A  20      -2.040  -4.415  56.925  1.00 50.57           H
ATOM     12  CD  GLU A  20      -1.178  -5.679  55.404  1.00 50.57           C
ATOM     13  OE1 GLU A  20      -1.244  -5.197  54.252  1.00 50.57           O
ATOM     14  OE2 GLU A  20      -0.276  -6.428  55.836  1.00 50.57           O
ATOM     15  HN  GLU A  20      -4.449  -5.846  59.871  1.00 50.57           H
ATOM     16  N   SER A  21      -5.793  -7.971  58.168  1.00 59.33           N
ATOM     17  CA  SER A  21      -6.394  -9.260  58.464  1.00 59.33           C
ATOM     18  C   SER A  21      -5.679 -10.363  57.682  1.00 59.33           C
ATOM     19  O   SER A  21      -5.306 -10.168  56.526  1.00 59.33           O
ATOM     20  HA  SER A  21      -6.258  -9.402  59.537  1.00 59.33           H
ATOM     21  CB  SER A  21      -7.888  -9.259  58.136  1.00 59.33           C
ATOM     22 1HB  SER A  21      -8.325 -10.213  58.434  1.00 59.33           H
ATOM     23 2HB  SER A  21      -8.387  -8.485  58.719  1.00 59.33           H
ATOM     24  OG  SER A  21      -8.130  -9.040  56.749  1.00 59.33           O
ATOM     25  HG  SER A  21      -8.572  -9.842  56.348  1.00 59.33           H
ATOM     26  HN  SER A  21      -6.429  -7.273  57.839  1.00 59.33           H
ATOM     27  N   THR A  22      -5.509 -11.499  58.343  1.00 61.14           N
ATOM     28  CA  THR A  22      -4.855 -12.637  57.720  1.00 61.14           C
ATOM     29  C   THR A  22      -5.500 -12.949  56.369  1.00 61.14           C
ATOM     30  O   THR A  22      -4.824 -13.390  55.441  1.00 61.14           O
ATOM     31  HA  THR A  22      -3.816 -12.372  57.525  1.00 61.14           H
ATOM     32  CB  THR A  22      -4.907 -13.808  58.703  1.00 61.14           C
ATOM     33  HB  THR A  22      -4.736 -14.755  58.190  1.00 61.14           H
ATOM     34  OG1 THR A  22      -6.176 -13.674  59.337  1.00 61.14           O
ATOM     35  HG1 THR A  22      -6.422 -14.527  59.796  1.00 61.14           H
ATOM     36  CG2 THR A  22      -3.902 -13.659  59.847  1.00 61.14           C
ATOM     37 1HG2 THR A  22      -4.116 -12.745  60.402  1.00 61.14           H
ATOM     38 2HG2 THR A  22      -2.892 -13.608  59.439  1.00 61.14           H
ATOM     39 3HG2 THR A  22      -3.981 -14.516  60.515  1.00 61.14           H
ATOM     40  HN  THR A  22      -5.809 -11.647  59.286  1.00 61.14           H
ATOM     41  N   SER A  23      -6.801 -12.707  56.300  1.00 64.05           N
ATOM     42  CA  SER A  23      -7.539 -12.926  55.068  1.00 64.05           C
ATOM     43  C   SER A  23      -6.981 -12.033  53.958  1.00 64.05           C
ATOM     44  O   SER A  23      -6.865 -12.462  52.810  1.00 64.05           O
ATOM     45  HA  SER A  23      -7.388 -13.978  54.824  1.00 64.05           H
ATOM     46  CB  SER A  23      -9.032 -12.657  55.264  1.00 64.05           C
ATOM     47 1HB  SER A  23      -9.576 -12.962  54.370  1.00 64.05           H
ATOM     48 2HB  SER A  23      -9.405 -13.267  56.088  1.00 64.05           H
ATOM     49  OG  SER A  23      -9.296 -11.283  55.534  1.00 64.05           O
ATOM     50  HG  SER A  23     -10.283 -11.120  55.544  1.00 64.05           H
ATOM     51  HN  SER A  23      -7.348 -12.368  57.065  1.00 64.05           H
ATOM     52  N   SER A  24      -6.649 -10.808  54.338  1.00 69.35           N
ATOM     53  CA  SER A  24      -6.153  -9.835  53.380  1.00 69.35           C
ATOM     54  C   SER A  24      -4.810 -10.298  52.812  1.00 69.35           C
ATOM     55  O   SER A  24      -4.525 -10.090  51.633  1.00 69.35           O
ATOM     56  HA  SER A  24      -6.907  -9.794  52.594  1.00 69.35           H
ATOM     57  CB  SER A  24      -6.010  -8.454  54.021  1.00 69.35           C
ATOM     58 1HB  SER A  24      -6.988  -8.103  54.348  1.00 69.35           H
ATOM     59 2HB  SER A  24      -5.385  -8.530  54.911  1.00 69.35           H
ATOM     60  OG  SER A  24      -5.441  -7.505  53.123  1.00 69.35           O
ATOM     61  HG  SER A  24      -5.325  -6.625  53.584  1.00 69.35           H
ATOM     62  HN  SER A  24      -6.715 -10.478  55.280  1.00 69.35           H
ATOM     63  N   MET A  25      -4.020 -10.918  53.676  1.00 65.70           N
ATOM     64  CA  MET A  25      -2.746 -11.479  53.258  1.00 65.70           C
ATOM     65  C   MET A  25      -2.953 -12.686  52.341  1.00 65.70           C
ATOM     66  O   MET A  25      -2.288 -12.812  51.314  1.00 65.70           O
ATOM     67  HA  MET A  25      -2.241 -10.682  52.712  1.00 65.70           H
ATOM     68  CB  MET A  25      -1.946 -11.904  54.490  1.00 65.70           C
ATOM     69 1HB  MET A  25      -2.616 -12.016  55.342  1.00 65.70           H
ATOM     70 2HB  MET A  25      -1.489 -12.878  54.313  1.00 65.70           H
ATOM     71  CG  MET A  25      -0.860 -10.878  54.819  1.00 65.70           C
ATOM     72 1HG  MET A  25      -1.316  -9.958  55.184  1.00 65.70           H
ATOM     73 2HG  MET A  25      -0.221 -11.256  55.618  1.00 65.70           H
ATOM     74  SD  MET A  25       0.119 -10.538  53.366  1.00 65.70           S
ATOM     75  CE  MET A  25       1.736 -11.000  53.966  1.00 65.70           C
ATOM     76 1HE  MET A  25       1.993 -10.384  54.828  1.00 65.70           H
ATOM     77 2HE  MET A  25       1.728 -12.050  54.259  1.00 65.70           H
ATOM     78 3HE  MET A  25       2.473 -10.848  53.178  1.00 65.70           H
ATOM     79  HN  MET A  25      -4.237 -11.040  54.645  1.00 65.70           H
ATOM     80  N   GLU A  26      -3.878 -13.544  52.746  1.00 60.73           N
ATOM     81  CA  GLU A  26      -4.156 -14.756  51.993  1.00 60.73           C
ATOM     82  C   GLU A  26      -4.683 -14.406  50.600  1.00 60.73           C
ATOM     83  O   GLU A  26      -4.298 -15.030  49.612  1.00 60.73           O
ATOM     84  HA  GLU A  26      -3.199 -15.270  51.909  1.00 60.73           H
ATOM     85  CB  GLU A  26      -5.143 -15.653  52.743  1.00 60.73           C
ATOM     86 1HB  GLU A  26      -5.940 -15.045  53.171  1.00 60.73           H
ATOM     87 2HB  GLU A  26      -5.509 -16.434  52.076  1.00 60.73           H
ATOM     88  CG  GLU A  26      -4.458 -16.367  53.909  1.00 60.73           C
ATOM     89 1HG  GLU A  26      -3.644 -16.987  53.533  1.00 60.73           H
ATOM     90 2HG  GLU A  26      -4.015 -15.632  54.581  1.00 60.73           H
ATOM     91  CD  GLU A  26      -5.453 -17.236  54.681  1.00 60.73           C
ATOM     92  OE1 GLU A  26      -4.977 -18.123  55.422  1.00 60.73           O
ATOM     93  OE2 GLU A  26      -6.668 -16.994  54.512  1.00 60.73           O
ATOM     94  HN  GLU A  26      -4.431 -13.423  53.570  1.00 60.73           H
ATOM     95  N   ASP A  27      -5.554 -13.408  50.565  1.00 67.80           N
ATOM     96  CA  ASP A  27      -6.186 -13.010  49.318  1.00 67.80           C
ATOM     97  C   ASP A  27      -5.109 -12.590  48.316  1.00 67.80           C
ATOM     98  O   ASP A  27      -5.209 -12.893  47.128  1.00 67.80           O
ATOM     99  HA  ASP A  27      -6.744 -13.886  48.988  1.00 67.80           H
ATOM    100  CB  ASP A  27      -7.123 -11.820  49.532  1.00 67.80           C
ATOM    101 1HB  ASP A  27      -6.638 -11.080  50.169  1.00 67.80           H
ATOM    102 2HB  ASP A  27      -7.323 -11.334  48.576  1.00 67.80           H
ATOM    103  CG  ASP A  27      -8.440 -12.266  50.169  1.00 67.80           C
ATOM    104  OD1 ASP A  27      -8.739 -13.475  50.067  1.00 67.80           O
ATOM    105  OD2 ASP A  27      -9.118 -11.388  50.745  1.00 67.80           O
ATOM    106  HN  ASP A  27      -5.828 -12.877  51.366  1.00 67.80           H
ATOM    107  N   TYR A  28      -4.103 -11.899  48.833  1.00 67.39           N
ATOM    108  CA  TYR A  28      -3.029 -11.398  47.991  1.00 67.39           C
ATOM    109  C   TYR A  28      -2.099 -12.532  47.556  1.00 67.39           C
ATOM    110  O   TYR A  28      -1.596 -12.530  46.433  1.00 67.39           O
ATOM    111  HA  TYR A  28      -3.478 -10.946  47.107  1.00 67.39           H
ATOM    112  CB  TYR A  28      -2.241 -10.412  48.856  1.00 67.39           C
ATOM    113 1HB  TYR A  28      -2.916  -9.630  49.205  1.00 67.39           H
ATOM    114 2HB  TYR A  28      -1.873 -10.933  49.739  1.00 67.39           H
ATOM    115  CG  TYR A  28      -1.059  -9.761  48.136  1.00 67.39           C
ATOM    116  CD1 TYR A  28       0.208 -10.294  48.267  1.00 67.39           C
ATOM    117  HD1 TYR A  28       0.365 -11.179  48.883  1.00 67.39           H
ATOM    118  CD2 TYR A  28      -1.258  -8.640  47.355  1.00 67.39           C
ATOM    119  HD2 TYR A  28      -2.258  -8.219  47.252  1.00 67.39           H
ATOM    120  CE1 TYR A  28       1.321  -9.681  47.589  1.00 67.39           C
ATOM    121  HE1 TYR A  28       2.326 -10.092  47.684  1.00 67.39           H
ATOM    122  CE2 TYR A  28      -0.145  -8.027  46.678  1.00 67.39           C
ATOM    123  HE2 TYR A  28      -0.289  -7.142  46.059  1.00 67.39           H
ATOM    124  CZ  TYR A  28       1.089  -8.578  46.828  1.00 67.39           C
ATOM    125  OH  TYR A  28       2.140  -7.999  46.188  1.00 67.39           O
ATOM    126  HH  TYR A  28       1.817  -7.255  45.603  1.00 67.39           H
ATOM    127  HN  TYR A  28      -4.015 -11.681  49.805  1.00 67.39           H
ATOM    128  N   VAL A  29      -1.900 -13.474  48.466  1.00 68.24           N
ATOM    129  CA  VAL A  29      -0.988 -14.577  48.215  1.00 68.24           C
ATOM    130  C   VAL A  29      -1.632 -15.550  47.226  1.00 68.24           C
ATOM    131  O   VAL A  29      -0.952 -16.108  46.365  1.00 68.24           O
ATOM    132  HA  VAL A  29      -0.087 -14.163  47.762  1.00 68.24           H
ATOM    133  CB  VAL A  29      -0.593 -15.241  49.535  1.00 68.24           C
ATOM    134  HB  VAL A  29      -1.508 -15.493  50.071  1.00 68.24           H
ATOM    135  CG1 VAL A  29       0.179 -16.538  49.288  1.00 68.24           C
ATOM    136 1HG1 VAL A  29      -0.445 -17.230  48.722  1.00 68.24           H
ATOM    137 2HG1 VAL A  29       1.085 -16.320  48.722  1.00 68.24           H
ATOM    138 3HG1 VAL A  29       0.447 -16.989  50.243  1.00 68.24           H
ATOM    139  CG2 VAL A  29       0.214 -14.281  50.412  1.00 68.24           C
ATOM    140 1HG2 VAL A  29       1.121 -13.984  49.885  1.00 68.24           H
ATOM    141 2HG2 VAL A  29      -0.385 -13.397  50.630  1.00 68.24           H
ATOM    142 3HG2 VAL A  29       0.482 -14.778  51.344  1.00 68.24           H
ATOM    143  HN  VAL A  29      -2.348 -13.491  49.360  1.00 68.24           H
ATOM    144  N   ASN A  30      -2.936 -15.725  47.381  1.00 62.56           N
ATOM    145  CA  ASN A  30      -3.659 -16.708  46.591  1.00 62.56           C
ATOM    146  C   ASN A  30      -4.033 -16.094  45.240  1.00 62.56           C
ATOM    147  O   ASN A  30      -4.497 -16.796  44.343  1.00 62.56           O
ATOM    148  HA  ASN A  30      -2.978 -17.553  46.491  1.00 62.56           H
ATOM    149  CB  ASN A  30      -4.952 -17.134  47.290  1.00 62.56           C
ATOM    150 1HB  ASN A  30      -5.512 -16.251  47.597  1.00 62.56           H
ATOM    151 2HB  ASN A  30      -5.582 -17.685  46.593  1.00 62.56           H
ATOM    152  CG  ASN A  30      -4.652 -18.005  48.512  1.00 62.56           C
ATOM    153  OD1 ASN A  30      -3.623 -18.653  48.608  1.00 62.56           O
ATOM    154  ND2 ASN A  30      -5.607 -17.984  49.438  1.00 62.56           N
ATOM    155 1HD2 ASN A  30      -6.428 -17.430  49.298  1.00 62.56           H
ATOM    156 2HD2 ASN A  30      -5.504 -18.521  50.275  1.00 62.56           H
ATOM    157  HN  ASN A  30      -3.496 -15.211  48.031  1.00 62.56           H
ATOM    158  N   PHE A  31      -3.816 -14.791  45.138  1.00 68.80           N
ATOM    159  CA  PHE A  31      -4.084 -14.083  43.897  1.00 68.80           C
ATOM    160  C   PHE A  31      -3.180 -14.590  42.771  1.00 68.80           C
ATOM    161  O   PHE A  31      -1.956 -14.555  42.889  1.00 68.80           O
ATOM    162  HA  PHE A  31      -5.125 -14.270  43.637  1.00 68.80           H
ATOM    163  CB  PHE A  31      -3.781 -12.605  44.152  1.00 68.80           C
ATOM    164 1HB  PHE A  31      -4.307 -12.287  45.052  1.00 68.80           H
ATOM    165 2HB  PHE A  31      -2.715 -12.491  44.347  1.00 68.80           H
ATOM    166  CG  PHE A  31      -4.175 -11.682  42.997  1.00 68.80           C
ATOM    167  CD1 PHE A  31      -3.232 -11.264  42.109  1.00 68.80           C
ATOM    168  HD1 PHE A  31      -2.197 -11.587  42.221  1.00 68.80           H
ATOM    169  CD2 PHE A  31      -5.466 -11.279  42.857  1.00 68.80           C
ATOM    170  HD2 PHE A  31      -6.221 -11.614  43.569  1.00 68.80           H
ATOM    171  CE1 PHE A  31      -3.597 -10.407  41.037  1.00 68.80           C
ATOM    172  HE1 PHE A  31      -2.842 -10.072  40.326  1.00 68.80           H
ATOM    173  CE2 PHE A  31      -5.831 -10.423  41.785  1.00 68.80           C
ATOM    174  HE2 PHE A  31      -6.866 -10.100  41.674  1.00 68.80           H
ATOM    175  CZ  PHE A  31      -4.889 -10.005  40.898  1.00 68.80           C
ATOM    176  HZ  PHE A  31      -5.169  -9.347  40.075  1.00 68.80           H
ATOM    177  HN  PHE A  31      -3.465 -14.222  45.882  1.00 68.80           H
ATOM    178  N   ASN A  32      -3.818 -15.049  41.705  1.00 60.96           N
ATOM    179  CA  ASN A  32      -3.088 -15.547  40.552  1.00 60.96           C
ATOM    180  C   ASN A  32      -2.607 -14.365  39.709  1.00 60.96           C
ATOM    181  O   ASN A  32      -3.364 -13.821  38.907  1.00 60.96           O
ATOM    182  HA  ASN A  32      -2.263 -16.128  40.965  1.00 60.96           H
ATOM    183  CB  ASN A  32      -3.980 -16.424  39.671  1.00 60.96           C
ATOM    184 1HB  ASN A  32      -4.521 -17.138  40.292  1.00 60.96           H
ATOM    185 2HB  ASN A  32      -4.726 -15.805  39.172  1.00 60.96           H
ATOM    186  CG  ASN A  32      -3.151 -17.175  38.627  1.00 60.96           C
ATOM    187  OD1 ASN A  32      -1.944 -17.025  38.530  1.00 60.96           O
ATOM    188  ND2 ASN A  32      -3.864 -17.988  37.853  1.00 60.96           N
ATOM    189 1HD2 ASN A  32      -4.852 -18.065  37.985  1.00 60.96           H
ATOM    190 2HD2 ASN A  32      -3.412 -18.523  37.139  1.00 60.96           H
ATOM    191  HN  ASN A  32      -4.814 -15.084  41.621  1.00 60.96           H
ATOM    192  N   PHE A  33      -1.350 -14.001  39.919  1.00 64.55           N
ATOM    193  CA  PHE A  33      -0.726 -12.965  39.115  1.00 64.55           C
ATOM    194  C   PHE A  33      -0.305 -13.510  37.749  1.00 64.55           C
ATOM    195  O   PHE A  33       0.874 -13.477  37.400  1.00 64.55           O
ATOM    196  HA  PHE A  33      -1.464 -12.174  38.977  1.00 64.55           H
ATOM    197  CB  PHE A  33       0.520 -12.500  39.872  1.00 64.55           C
ATOM    198 1HB  PHE A  33       1.118 -13.373  40.136  1.00 64.55           H
ATOM    199 2HB  PHE A  33       1.128 -11.886  39.208  1.00 64.55           H
ATOM    200  CG  PHE A  33       0.216 -11.705  41.142  1.00 64.55           C
ATOM    201  CD1 PHE A  33      -0.019 -10.367  41.067  1.00 64.55           C
ATOM    202  HD1 PHE A  33       0.009  -9.862  40.102  1.00 64.55           H
ATOM    203  CD2 PHE A  33       0.181 -12.335  42.347  1.00 64.55           C
ATOM    204  HD2 PHE A  33       0.369 -13.407  42.407  1.00 64.55           H
ATOM    205  CE1 PHE A  33      -0.301  -9.629  42.247  1.00 64.55           C
ATOM    206  HE1 PHE A  33      -0.490  -8.557  42.187  1.00 64.55           H
ATOM    207  CE2 PHE A  33      -0.102 -11.596  43.527  1.00 64.55           C
ATOM    208  HE2 PHE A  33      -0.130 -12.101  44.492  1.00 64.55           H
ATOM    209  CZ  PHE A  33      -0.337 -10.259  43.452  1.00 64.55           C
ATOM    210  HZ  PHE A  33      -0.554  -9.692  44.357  1.00 64.55           H
ATOM    211  HN  PHE A  33      -0.762 -14.401  40.623  1.00 64.55           H
ATOM    212  N   THR A  34      -1.292 -13.999  37.012  1.00 63.33           N
ATOM    213  CA  THR A  34      -1.128 -14.207  35.584  1.00 63.33           C
ATOM    214  C   THR A  34      -0.718 -12.902  34.898  1.00 63.33           C
ATOM    215  O   THR A  34      -1.404 -11.888  35.023  1.00 63.33           O
ATOM    216  HA  THR A  34      -0.316 -14.917  35.431  1.00 63.33           H
ATOM    217  CB  THR A  34      -2.431 -14.796  35.039  1.00 63.33           C
ATOM    218  HB  THR A  34      -3.200 -14.028  34.957  1.00 63.33           H
ATOM    219  OG1 THR A  34      -2.725 -15.870  35.928  1.00 63.33           O
ATOM    220  HG1 THR A  34      -1.927 -16.466  36.019  1.00 63.33           H
ATOM    221  CG2 THR A  34      -2.243 -15.476  33.681  1.00 63.33           C
ATOM    222 1HG2 THR A  34      -1.523 -16.288  33.779  1.00 63.33           H
ATOM    223 2HG2 THR A  34      -1.875 -14.749  32.958  1.00 63.33           H
ATOM    224 3HG2 THR A  34      -3.198 -15.877  33.341  1.00 63.33           H
ATOM    225  HN  THR A  34      -2.189 -14.250  37.376  1.00 63.33           H
ATOM    226  N   ASP A  35       0.400 -12.969  34.189  1.00 67.53           N
ATOM    227  CA  ASP A  35       0.967 -11.782  33.572  1.00 67.53           C
ATOM    228  C   ASP A  35       0.277 -11.532  32.229  1.00 67.53           C
ATOM    229  O   ASP A  35       0.674 -12.093  31.210  1.00 67.53           O
ATOM    230  HA  ASP A  35       0.793 -10.977  34.286  1.00 67.53           H
ATOM    231  CB  ASP A  35       2.464 -11.959  33.309  1.00 67.53           C
ATOM    232 1HB  ASP A  35       2.916 -12.521  34.127  1.00 67.53           H
ATOM    233 2HB  ASP A  35       2.610 -12.544  32.402  1.00 67.53           H
ATOM    234  CG  ASP A  35       3.160 -10.604  33.167  1.00 67.53           C
ATOM    235  OD1 ASP A  35       2.443  -9.585  33.270  1.00 67.53           O
ATOM    236  OD2 ASP A  35       4.392 -10.618  32.960  1.00 67.53           O
ATOM    237  HN  ASP A  35       0.914 -13.812  34.034  1.00 67.53           H
ATOM    238  N   PHE A  36      -0.743 -10.688  32.272  1.00 81.96           N
ATOM    239  CA  PHE A  36      -1.447 -10.302  31.061  1.00 81.96           C
ATOM    240  C   PHE A  36      -0.786  -9.088  30.406  1.00 81.96           C
ATOM    241  O   PHE A  36      -1.164  -8.689  29.305  1.00 81.96           O
ATOM    242  HA  PHE A  36      -1.403 -11.150  30.378  1.00 81.96           H
ATOM    243  CB  PHE A  36      -2.874  -9.932  31.471  1.00 81.96           C
ATOM    244 1HB  PHE A  36      -2.830  -9.211  32.288  1.00 81.96           H
ATOM    245 2HB  PHE A  36      -3.364  -9.436  30.634  1.00 81.96           H
ATOM    246  CG  PHE A  36      -3.725 -11.125  31.909  1.00 81.96           C
ATOM    247  CD1 PHE A  36      -3.743 -12.259  31.158  1.00 81.96           C
ATOM    248  HD1 PHE A  36      -3.151 -12.318  30.245  1.00 81.96           H
ATOM    249  CD2 PHE A  36      -4.464 -11.052  33.048  1.00 81.96           C
ATOM    250  HD2 PHE A  36      -4.450 -10.143  33.650  1.00 81.96           H
ATOM    251  CE1 PHE A  36      -4.534 -13.367  31.564  1.00 81.96           C
ATOM    252  HE1 PHE A  36      -4.548 -14.275  30.962  1.00 81.96           H
ATOM    253  CE2 PHE A  36      -5.254 -12.160  33.454  1.00 81.96           C
ATOM    254  HE2 PHE A  36      -5.847 -12.101  34.367  1.00 81.96           H
ATOM    255  CZ  PHE A  36      -5.273 -13.294  32.703  1.00 81.96           C
ATOM    256  HZ  PHE A  36      -5.879 -14.144  33.015  1.00 81.96           H
ATOM    257  HN  PHE A  36      -1.089 -10.271  33.113  1.00 81.96           H
ATOM    258  N   TYR A  37       0.190  -8.534  31.110  1.00 86.66           N
ATOM    259  CA  TYR A  37       0.964  -7.426  30.575  1.00 86.66           C
ATOM    260  C   TYR A  37       2.131  -7.933  29.725  1.00 86.66           C
ATOM    261  O   TYR A  37       3.109  -8.457  30.257  1.00 86.66           O
ATOM    262  HA  TYR A  37       0.303  -6.826  29.950  1.00 86.66           H
ATOM    263  CB  TYR A  37       1.519  -6.675  31.786  1.00 86.66           C
ATOM    264 1HB  TYR A  37       0.703  -6.471  32.480  1.00 86.66           H
ATOM    265 2HB  TYR A  37       2.227  -7.320  32.308  1.00 86.66           H
ATOM    266  CG  TYR A  37       2.214  -5.358  31.437  1.00 86.66           C
ATOM    267  CD1 TYR A  37       3.588  -5.312  31.322  1.00 86.66           C
ATOM    268  HD1 TYR A  37       4.179  -6.214  31.480  1.00 86.66           H
ATOM    269  CD2 TYR A  37       1.466  -4.215  31.236  1.00 86.66           C
ATOM    270  HD2 TYR A  37       0.380  -4.251  31.327  1.00 86.66           H
ATOM    271  CE1 TYR A  37       4.242  -4.072  30.992  1.00 86.66           C
ATOM    272  HE1 TYR A  37       5.327  -4.021  30.898  1.00 86.66           H
ATOM    273  CE2 TYR A  37       2.120  -2.975  30.907  1.00 86.66           C
ATOM    274  HE2 TYR A  37       1.541  -2.065  30.747  1.00 86.66           H
ATOM    275  CZ  TYR A  37       3.476  -2.965  30.802  1.00 86.66           C
ATOM    276  OH  TYR A  37       4.093  -1.793  30.491  1.00 86.66           O
ATOM    277  HH  TYR A  37       3.418  -1.121  30.187  1.00 86.66           H
ATOM    278  HN  TYR A  37       0.454  -8.828  32.029  1.00 86.66           H
ATOM    279  N   CYS A  38       1.990  -7.760  28.419  1.00 89.90           N
ATOM    280  CA  CYS A  38       2.965  -8.293  27.484  1.00 89.90           C
ATOM    281  C   CYS A  38       4.018  -7.214  27.222  1.00 89.90           C
ATOM    282  O   CYS A  38       3.730  -6.201  26.588  1.00 89.90           O
ATOM    283  HA  CYS A  38       3.414  -9.164  27.961  1.00 89.90           H
ATOM    284  CB  CYS A  38       2.305  -8.772  26.189  1.00 89.90           C
ATOM    285 1HB  CYS A  38       1.482  -9.448  26.420  1.00 89.90           H
ATOM    286 2HB  CYS A  38       1.880  -7.924  25.653  1.00 89.90           H
ATOM    287  SG  CYS A  38       3.536  -9.624  25.137  1.00 89.90           S
ATOM    288  HN  CYS A  38       1.227  -7.267  28.000  1.00 89.90           H
ATOM    289  N   GLU A  39       5.218  -7.469  27.723  1.00 82.15           N
ATOM    290  CA  GLU A  39       6.364  -6.645  27.379  1.00 82.15           C
ATOM    291  C   GLU A  39       6.938  -7.073  26.026  1.00 82.15           C
ATOM    292  O   GLU A  39       7.346  -8.221  25.856  1.00 82.15           O
ATOM    293  HA  GLU A  39       5.979  -5.628  27.312  1.00 82.15           H
ATOM    294  CB  GLU A  39       7.432  -6.707  28.472  1.00 82.15           C
ATOM    295 1HB  GLU A  39       7.738  -7.741  28.629  1.00 82.15           H
ATOM    296 2HB  GLU A  39       8.261  -6.048  28.213  1.00 82.15           H
ATOM    297  CG  GLU A  39       6.881  -6.202  29.807  1.00 82.15           C
ATOM    298 1HG  GLU A  39       6.395  -5.237  29.662  1.00 82.15           H
ATOM    299 2HG  GLU A  39       6.119  -6.890  30.173  1.00 82.15           H
ATOM    300  CD  GLU A  39       7.996  -6.067  30.845  1.00 82.15           C
ATOM    301  OE1 GLU A  39       7.723  -5.446  31.895  1.00 82.15           O
ATOM    302  OE2 GLU A  39       9.097  -6.589  30.566  1.00 82.15           O
ATOM    303  HN  GLU A  39       5.413  -8.222  28.353  1.00 82.15           H
ATOM    304  N   LYS A  40       6.951  -6.126  25.099  1.00 87.95           N
ATOM    305  CA  LYS A  40       7.296  -6.433  23.721  1.00 87.95           C
ATOM    306  C   LYS A  40       8.707  -5.921  23.427  1.00 87.95           C
ATOM    307  O   LYS A  40       9.007  -5.531  22.299  1.00 87.95           O
ATOM    308  HA  LYS A  40       7.294  -7.518  23.618  1.00 87.95           H
ATOM    309  CB  LYS A  40       6.231  -5.886  22.768  1.00 87.95           C
ATOM    310 1HB  LYS A  40       6.116  -4.813  22.923  1.00 87.95           H
ATOM    311 2HB  LYS A  40       6.555  -6.025  21.737  1.00 87.95           H
ATOM    312  CG  LYS A  40       4.888  -6.586  22.986  1.00 87.95           C
ATOM    313 1HG  LYS A  40       5.028  -7.667  22.953  1.00 87.95           H
ATOM    314 2HG  LYS A  40       4.505  -6.345  23.977  1.00 87.95           H
ATOM    315  CD  LYS A  40       3.872  -6.165  21.923  1.00 87.95           C
ATOM    316 1HD  LYS A  40       3.696  -5.091  21.988  1.00 87.95           H
ATOM    317 2HD  LYS A  40       4.276  -6.363  20.930  1.00 87.95           H
ATOM    318  CE  LYS A  40       2.550  -6.915  22.101  1.00 87.95           C
ATOM    319 1HE  LYS A  40       2.733  -7.990  22.104  1.00 87.95           H
ATOM    320 2HE  LYS A  40       2.110  -6.664  23.066  1.00 87.95           H
ATOM    321  NZ  LYS A  40       1.608  -6.569  21.014  1.00 87.95           N
ATOM    322 1HZ  LYS A  40       0.780  -7.150  21.086  1.00 87.95           H
ATOM    323 2HZ  LYS A  40       1.344  -5.593  21.093  1.00 87.95           H
ATOM    324 3HZ  LYS A  40       2.053  -6.727  20.117  1.00 87.95           H
ATOM    325  HN  LYS A  40       6.733  -5.167  25.277  1.00 87.95           H
ATOM    326  N   ASN A  41       9.536  -5.938  24.460  1.00 83.21           N
ATOM    327  CA  ASN A  41      10.899  -5.449  24.334  1.00 83.21           C
ATOM    328  C   ASN A  41      11.615  -6.226  23.227  1.00 83.21           C
ATOM    329  O   ASN A  41      12.354  -5.644  22.435  1.00 83.21           O
ATOM    330  HA  ASN A  41      10.802  -4.388  24.104  1.00 83.21           H
ATOM    331  CB  ASN A  41      11.679  -5.652  25.635  1.00 83.21           C
ATOM    332 1HB  ASN A  41      11.545  -6.675  25.988  1.00 83.21           H
ATOM    333 2HB  ASN A  41      12.744  -5.516  25.449  1.00 83.21           H
ATOM    334  CG  ASN A  41      11.214  -4.671  26.712  1.00 83.21           C
ATOM    335  OD1 ASN A  41      10.791  -3.560  26.436  1.00 83.21           O
ATOM    336  ND2 ASN A  41      11.315  -5.141  27.952  1.00 83.21           N
ATOM    337 1HD2 ASN A  41      11.671  -6.062  28.110  1.00 83.21           H
ATOM    338 2HD2 ASN A  41      11.036  -4.573  28.727  1.00 83.21           H
ATOM    339  HN  ASN A  41       9.291  -6.278  25.368  1.00 83.21           H
ATOM    340  N   ASN A  42      11.370  -7.528  23.209  1.00 83.89           N
ATOM    341  CA  ASN A  42      12.024  -8.398  22.246  1.00 83.89           C
ATOM    342  C   ASN A  42      11.569  -8.023  20.834  1.00 83.89           C
ATOM    343  O   ASN A  42      12.355  -8.075  19.890  1.00 83.89           O
ATOM    344  HA  ASN A  42      13.092  -8.240  22.396  1.00 83.89           H
ATOM    345  CB  ASN A  42      11.654  -9.863  22.488  1.00 83.89           C
ATOM    346 1HB  ASN A  42      10.570  -9.974  22.481  1.00 83.89           H
ATOM    347 2HB  ASN A  42      12.043 -10.479  21.677  1.00 83.89           H
ATOM    348  CG  ASN A  42      12.214 -10.357  23.824  1.00 83.89           C
ATOM    349  OD1 ASN A  42      13.017  -9.703  24.469  1.00 83.89           O
ATOM    350  ND2 ASN A  42      11.746 -11.543  24.201  1.00 83.89           N
ATOM    351 1HD2 ASN A  42      11.088 -12.027  23.625  1.00 83.89           H
ATOM    352 2HD2 ASN A  42      12.053 -11.951  25.061  1.00 83.89           H
ATOM    353  HN  ASN A  42      10.740  -7.988  23.835  1.00 83.89           H
ATOM    354  N   VAL A  43      10.300  -7.653  20.735  1.00 91.01           N
ATOM    355  CA  VAL A  43       9.716  -7.323  19.446  1.00 91.01           C
ATOM    356  C   VAL A  43      10.351  -6.035  18.918  1.00 91.01           C
ATOM    357  O   VAL A  43      10.656  -5.930  17.731  1.00 91.01           O
ATOM    358  HA  VAL A  43       9.951  -8.137  18.760  1.00 91.01           H
ATOM    359  CB  VAL A  43       8.194  -7.232  19.569  1.00 91.01           C
ATOM    360  HB  VAL A  43       7.961  -6.412  20.248  1.00 91.01           H
ATOM    361  CG1 VAL A  43       7.552  -6.920  18.216  1.00 91.01           C
ATOM    362 1HG1 VAL A  43       7.930  -5.967  17.846  1.00 91.01           H
ATOM    363 2HG1 VAL A  43       7.798  -7.709  17.506  1.00 91.01           H
ATOM    364 3HG1 VAL A  43       6.469  -6.861  18.333  1.00 91.01           H
ATOM    365  CG2 VAL A  43       7.615  -8.516  20.168  1.00 91.01           C
ATOM    366 1HG2 VAL A  43       7.863  -9.361  19.525  1.00 91.01           H
ATOM    367 2HG2 VAL A  43       8.037  -8.677  21.160  1.00 91.01           H
ATOM    368 3HG2 VAL A  43       6.531  -8.425  20.244  1.00 91.01           H
ATOM    369  HN  VAL A  43       9.677  -7.578  21.513  1.00 91.01           H
ATOM    370  N   ARG A  44      10.530  -5.086  19.826  1.00 86.95           N
ATOM    371  CA  ARG A  44      11.125  -3.810  19.467  1.00 86.95           C
ATOM    372  C   ARG A  44      12.587  -4.002  19.059  1.00 86.95           C
ATOM    373  O   ARG A  44      13.074  -3.334  18.148  1.00 86.95           O
ATOM    374  HA  ARG A  44      10.528  -3.450  18.629  1.00 86.95           H
ATOM    375  CB  ARG A  44      11.054  -2.822  20.632  1.00 86.95           C
ATOM    376 1HB  ARG A  44      11.475  -3.279  21.528  1.00 86.95           H
ATOM    377 2HB  ARG A  44      11.659  -1.944  20.407  1.00 86.95           H
ATOM    378  CG  ARG A  44       9.609  -2.396  20.902  1.00 86.95           C
ATOM    379 1HG  ARG A  44       9.125  -2.125  19.964  1.00 86.95           H
ATOM    380 2HG  ARG A  44       9.050  -3.234  21.318  1.00 86.95           H
ATOM    381  CD  ARG A  44       9.558  -1.212  21.869  1.00 86.95           C
ATOM    382 1HD  ARG A  44      10.252  -0.436  21.545  1.00 86.95           H
ATOM    383 2HD  ARG A  44       8.562  -0.770  21.865  1.00 86.95           H
ATOM    384  NE  ARG A  44       9.905  -1.660  23.237  1.00 86.95           N
ATOM    385  HE  ARG A  44      10.873  -1.699  23.485  1.00 86.95           H
ATOM    386  CZ  ARG A  44       9.004  -2.016  24.162  1.00 86.95           C
ATOM    387  NH1 ARG A  44       7.693  -1.982  23.883  1.00 86.95           N
ATOM    388 1HH1 ARG A  44       7.382  -1.689  22.979  1.00 86.95           H
ATOM    389 2HH1 ARG A  44       7.027  -2.249  24.580  1.00 86.95           H
ATOM    390  NH2 ARG A  44       9.432  -2.406  25.370  1.00 86.95           N
ATOM    391 1HH2 ARG A  44       8.772  -2.675  26.072  1.00 86.95           H
ATOM    392 2HH2 ARG A  44      10.412  -2.428  25.570  1.00 86.95           H
ATOM    393  HN  ARG A  44      10.277  -5.179  20.789  1.00 86.95           H
ATOM    394  N   GLN A  45      13.247  -4.918  19.753  1.00 83.37           N
ATOM    395  CA  GLN A  45      14.651  -5.186  19.495  1.00 83.37           C
ATOM    396  C   GLN A  45      14.830  -5.779  18.096  1.00 83.37           C
ATOM    397  O   GLN A  45      15.759  -5.413  17.377  1.00 83.37           O
ATOM    398  HA  GLN A  45      15.146  -4.216  19.552  1.00 83.37           H
ATOM    399  CB  GLN A  45      15.238  -6.112  20.562  1.00 83.37           C
ATOM    400 1HB  GLN A  45      14.977  -5.742  21.553  1.00 83.37           H
ATOM    401 2HB  GLN A  45      14.801  -7.105  20.467  1.00 83.37           H
ATOM    402  CG  GLN A  45      16.760  -6.204  20.431  1.00 83.37           C
ATOM    403 1HG  GLN A  45      17.020  -6.620  19.458  1.00 83.37           H
ATOM    404 2HG  GLN A  45      17.194  -5.205  20.476  1.00 83.37           H
ATOM    405  CD  GLN A  45      17.354  -7.074  21.540  1.00 83.37           C
ATOM    406  OE1 GLN A  45      16.656  -7.768  22.261  1.00 83.37           O
ATOM    407  NE2 GLN A  45      18.679  -7.000  21.635  1.00 83.37           N
ATOM    408 1HE2 GLN A  45      19.192  -6.411  21.011  1.00 83.37           H
ATOM    409 2HE2 GLN A  45      19.161  -7.533  22.330  1.00 83.37           H
ATOM    410  HN  GLN A  45      12.838  -5.471  20.479  1.00 83.37           H
ATOM    411  N   PHE A  46      13.926  -6.684  17.752  1.00 92.56           N
ATOM    412  CA  PHE A  46      13.931  -7.281  16.427  1.00 92.56           C
ATOM    413  C   PHE A  46      13.722  -6.218  15.346  1.00 92.56           C
ATOM    414  O   PHE A  46      14.442  -6.192  14.349  1.00 92.56           O
ATOM    415  HA  PHE A  46      14.904  -7.752  16.288  1.00 92.56           H
ATOM    416  CB  PHE A  46      12.768  -8.274  16.379  1.00 92.56           C
ATOM    417 1HB  PHE A  46      12.929  -9.043  17.135  1.00 92.56           H
ATOM    418 2HB  PHE A  46      11.848  -7.754  16.644  1.00 92.56           H
ATOM    419  CG  PHE A  46      12.582  -8.949  15.019  1.00 92.56           C
ATOM    420  CD1 PHE A  46      11.621  -8.505  14.165  1.00 92.56           C
ATOM    421  HD1 PHE A  46      10.983  -7.668  14.450  1.00 92.56           H
ATOM    422  CD2 PHE A  46      13.378  -9.994  14.663  1.00 92.56           C
ATOM    423  HD2 PHE A  46      14.148 -10.350  15.347  1.00 92.56           H
ATOM    424  CE1 PHE A  46      11.448  -9.132  12.903  1.00 92.56           C
ATOM    425  HE1 PHE A  46      10.677  -8.776  12.219  1.00 92.56           H
ATOM    426  CE2 PHE A  46      13.205 -10.620  13.401  1.00 92.56           C
ATOM    427  HE2 PHE A  46      13.842 -11.457  13.115  1.00 92.56           H
ATOM    428  CZ  PHE A  46      12.243 -10.176  12.547  1.00 92.56           C
ATOM    429  HZ  PHE A  46      12.111 -10.657  11.578  1.00 92.56           H
ATOM    430  HN  PHE A  46      13.201  -7.009  18.359  1.00 92.56           H
ATOM    431  N   ALA A  47      12.734  -5.367  15.581  1.00 92.78           N
ATOM    432  CA  ALA A  47      12.379  -4.347  14.609  1.00 92.78           C
ATOM    433  C   ALA A  47      13.584  -3.437  14.367  1.00 92.78           C
ATOM    434  O   ALA A  47      13.851  -3.043  13.233  1.00 92.78           O
ATOM    435  HA  ALA A  47      12.122  -4.851  13.677  1.00 92.78           H
ATOM    436  CB  ALA A  47      11.155  -3.574  15.105  1.00 92.78           C
ATOM    437 1HB  ALA A  47      10.318  -4.261  15.232  1.00 92.78           H
ATOM    438 2HB  ALA A  47      11.386  -3.102  16.059  1.00 92.78           H
ATOM    439 3HB  ALA A  47      10.888  -2.809  14.375  1.00 92.78           H
ATOM    440  HN  ALA A  47      12.182  -5.367  16.414  1.00 92.78           H
ATOM    441  N   SER A  48      14.281  -3.130  15.451  1.00 90.97           N
ATOM    442  CA  SER A  48      15.342  -2.138  15.404  1.00 90.97           C
ATOM    443  C   SER A  48      16.492  -2.644  14.531  1.00 90.97           C
ATOM    444  O   SER A  48      17.287  -1.853  14.025  1.00 90.97           O
ATOM    445  HA  SER A  48      14.888  -1.251  14.962  1.00 90.97           H
ATOM    446  CB  SER A  48      15.848  -1.805  16.808  1.00 90.97           C
ATOM    447 1HB  SER A  48      16.484  -0.921  16.764  1.00 90.97           H
ATOM    448 2HB  SER A  48      15.002  -1.557  17.450  1.00 90.97           H
ATOM    449  OG  SER A  48      16.578  -2.886  17.383  1.00 90.97           O
ATOM    450  HG  SER A  48      16.912  -2.629  18.290  1.00 90.97           H
ATOM    451  HN  SER A  48      14.130  -3.544  16.349  1.00 90.97           H
ATOM    452  N   HIS A  49      16.544  -3.960  14.381  1.00 87.23           N
ATOM    453  CA  HIS A  49      17.617  -4.585  13.626  1.00 87.23           C
ATOM    454  C   HIS A  49      17.134  -4.894  12.208  1.00 87.23           C
ATOM    455  O   HIS A  49      17.884  -4.738  11.245  1.00 87.23           O
ATOM    456  HA  HIS A  49      18.428  -3.858  13.575  1.00 87.23           H
ATOM    457  CB  HIS A  49      18.145  -5.822  14.356  1.00 87.23           C
ATOM    458 1HB  HIS A  49      17.305  -6.472  14.601  1.00 87.23           H
ATOM    459 2HB  HIS A  49      18.793  -6.380  13.680  1.00 87.23           H
ATOM    460  CG  HIS A  49      18.908  -5.510  15.620  1.00 87.23           C
ATOM    461  ND1 HIS A  49      18.286  -5.289  16.837  1.00 87.23           N
ATOM    462  HD1 HIS A  49      17.300  -5.312  17.002  1.00 87.23           H
ATOM    463  CD2 HIS A  49      20.248  -5.385  15.845  1.00 87.23           C
ATOM    464  HD2 HIS A  49      21.033  -5.498  15.097  1.00 87.23           H
ATOM    465  CE1 HIS A  49      19.219  -5.043  17.745  1.00 87.23           C
ATOM    466  HE1 HIS A  49      19.045  -4.830  18.800  1.00 87.23           H
ATOM    467  NE2 HIS A  49      20.434  -5.102  17.128  1.00 87.23           N
ATOM    468  HN  HIS A  49      15.872  -4.593  14.764  1.00 87.23           H
ATOM    469  N   PHE A  50      15.885  -5.327  12.124  1.00 90.74           N
ATOM    470  CA  PHE A  50      15.375  -5.908  10.893  1.00 90.74           C
ATOM    471  C   PHE A  50      14.872  -4.820   9.941  1.00 90.74           C
ATOM    472  O   PHE A  50      15.166  -4.850   8.747  1.00 90.74           O
ATOM    473  HA  PHE A  50      16.199  -6.445  10.424  1.00 90.74           H
ATOM    474  CB  PHE A  50      14.204  -6.814  11.277  1.00 90.74           C
ATOM    475 1HB  PHE A  50      14.549  -7.546  12.007  1.00 90.74           H
ATOM    476 2HB  PHE A  50      13.438  -6.213  11.765  1.00 90.74           H
ATOM    477  CG  PHE A  50      13.575  -7.553  10.094  1.00 90.74           C
ATOM    478  CD1 PHE A  50      12.384  -7.137   9.588  1.00 90.74           C
ATOM    479  HD1 PHE A  50      11.877  -6.276  10.025  1.00 90.74           H
ATOM    480  CD2 PHE A  50      14.208  -8.627   9.548  1.00 90.74           C
ATOM    481  HD2 PHE A  50      15.163  -8.961   9.954  1.00 90.74           H
ATOM    482  CE1 PHE A  50      11.800  -7.823   8.490  1.00 90.74           C
ATOM    483  HE1 PHE A  50      10.845  -7.489   8.084  1.00 90.74           H
ATOM    484  CE2 PHE A  50      13.624  -9.312   8.451  1.00 90.74           C
ATOM    485  HE2 PHE A  50      14.131 -10.173   8.013  1.00 90.74           H
ATOM    486  CZ  PHE A  50      12.433  -8.896   7.944  1.00 90.74           C
ATOM    487  HZ  PHE A  50      11.985  -9.422   7.101  1.00 90.74           H
ATOM    488  HN  PHE A  50      15.227  -5.287  12.876  1.00 90.74           H
ATOM    489  N   LEU A  51      14.122  -3.886  10.506  1.00 92.97           N
ATOM    490  CA  LEU A  51      13.332  -2.971   9.698  1.00 92.97           C
ATOM    491  C   LEU A  51      14.261  -1.948   9.040  1.00 92.97           C
ATOM    492  O   LEU A  51      14.159  -1.694   7.841  1.00 92.97           O
ATOM    493  HA  LEU A  51      12.853  -3.557   8.915  1.00 92.97           H
ATOM    494  CB  LEU A  51      12.219  -2.340  10.537  1.00 92.97           C
ATOM    495 1HB  LEU A  51      12.674  -1.840  11.393  1.00 92.97           H
ATOM    496 2HB  LEU A  51      11.734  -1.569   9.939  1.00 92.97           H
ATOM    497  CG  LEU A  51      11.144  -3.298  11.054  1.00 92.97           C
ATOM    498  HG  LEU A  51      11.620  -4.017  11.721  1.00 92.97           H
ATOM    499  CD1 LEU A  51      10.091  -2.549  11.874  1.00 92.97           C
ATOM    500 1HD1 LEU A  51      10.570  -2.068  12.727  1.00 92.97           H
ATOM    501 2HD1 LEU A  51       9.615  -1.793  11.250  1.00 92.97           H
ATOM    502 3HD1 LEU A  51       9.339  -3.254  12.229  1.00 92.97           H
ATOM    503  CD2 LEU A  51      10.518  -4.091   9.905  1.00 92.97           C
ATOM    504 1HD2 LEU A  51      10.061  -3.402   9.195  1.00 92.97           H
ATOM    505 2HD2 LEU A  51      11.291  -4.672   9.401  1.00 92.97           H
ATOM    506 3HD2 LEU A  51       9.757  -4.764  10.300  1.00 92.97           H
ATOM    507  HN  LEU A  51      14.048  -3.749  11.494  1.00 92.97           H
ATOM    508  N   PRO A  52      15.179  -1.346   9.807  1.00 94.38           N
ATOM    509  CA  PRO A  52      15.928  -0.185   9.318  1.00 94.38           C
ATOM    510  C   PRO A  52      16.597  -0.453   7.980  1.00 94.38           C
ATOM    511  O   PRO A  52      16.462   0.335   7.046  1.00 94.38           O
ATOM    512  HA  PRO A  52      15.249   0.648   9.136  1.00 94.38           H
ATOM    513  CB  PRO A  52      16.953   0.077  10.424  1.00 94.38           C
ATOM    514 1HB  PRO A  52      17.891  -0.444  10.232  1.00 94.38           H
ATOM    515 2HB  PRO A  52      17.189   1.137  10.508  1.00 94.38           H
ATOM    516  CG  PRO A  52      16.263  -0.448  11.677  1.00 94.38           C
ATOM    517 1HG  PRO A  52      16.976  -0.659  12.474  1.00 94.38           H
ATOM    518 2HG  PRO A  52      15.555   0.275  12.082  1.00 94.38           H
ATOM    519  CD  PRO A  52      15.572  -1.708  11.181  1.00 94.38           C
ATOM    520 1HD  PRO A  52      16.241  -2.568  11.192  1.00 94.38           H
ATOM    521 2HD  PRO A  52      14.713  -1.969  11.800  1.00 94.38           H
ATOM    522  N   PRO A  53      17.331  -1.567   7.856  1.00 95.08           N
ATOM    523  CA  PRO A  53      18.109  -1.826   6.642  1.00 95.08           C
ATOM    524  C   PRO A  53      17.224  -2.109   5.439  1.00 95.08           C
ATOM    525  O   PRO A  53      17.557  -1.733   4.316  1.00 95.08           O
ATOM    526  HA  PRO A  53      18.686  -0.943   6.368  1.00 95.08           H
ATOM    527  CB  PRO A  53      18.967  -3.038   7.013  1.00 95.08           C
ATOM    528 1HB  PRO A  53      19.151  -3.678   6.150  1.00 95.08           H
ATOM    529 2HB  PRO A  53      19.940  -2.737   7.399  1.00 95.08           H
ATOM    530  CG  PRO A  53      18.152  -3.744   8.059  1.00 95.08           C
ATOM    531 1HG  PRO A  53      17.418  -4.409   7.604  1.00 95.08           H
ATOM    532 2HG  PRO A  53      18.782  -4.358   8.701  1.00 95.08           H
ATOM    533  CD  PRO A  53      17.482  -2.652   8.842  1.00 95.08           C
ATOM    534 1HD  PRO A  53      16.518  -2.975   9.235  1.00 95.08           H
ATOM    535 2HD  PRO A  53      18.086  -2.341   9.694  1.00 95.08           H
ATOM    536  N   LEU A  54      16.108  -2.771   5.708  1.00 92.88           N
ATOM    537  CA  LEU A  54      15.205  -3.179   4.646  1.00 92.88           C
ATOM    538  C   LEU A  54      14.513  -1.942   4.067  1.00 92.88           C
ATOM    539  O   LEU A  54      14.348  -1.830   2.854  1.00 92.88           O
ATOM    540  HA  LEU A  54      15.808  -3.635   3.861  1.00 92.88           H
ATOM    541  CB  LEU A  54      14.233  -4.248   5.149  1.00 92.88           C
ATOM    542 1HB  LEU A  54      13.735  -3.867   6.041  1.00 92.88           H
ATOM    543 2HB  LEU A  54      13.462  -4.395   4.393  1.00 92.88           H
ATOM    544  CG  LEU A  54      14.847  -5.608   5.483  1.00 92.88           C
ATOM    545  HG  LEU A  54      15.596  -5.463   6.261  1.00 92.88           H
ATOM    546  CD1 LEU A  54      13.791  -6.563   6.045  1.00 92.88           C
ATOM    547 1HD1 LEU A  54      13.365  -6.139   6.955  1.00 92.88           H
ATOM    548 2HD1 LEU A  54      13.002  -6.707   5.307  1.00 92.88           H
ATOM    549 3HD1 LEU A  54      14.255  -7.523   6.274  1.00 92.88           H
ATOM    550  CD2 LEU A  54      15.565  -6.199   4.268  1.00 92.88           C
ATOM    551 1HD2 LEU A  54      14.854  -6.327   3.453  1.00 92.88           H
ATOM    552 2HD2 LEU A  54      16.361  -5.524   3.954  1.00 92.88           H
ATOM    553 3HD2 LEU A  54      15.992  -7.166   4.534  1.00 92.88           H
ATOM    554  HN  LEU A  54      15.819  -3.027   6.630  1.00 92.88           H
ATOM    555  N   TYR A  55      14.129  -1.045   4.963  1.00 93.21           N
ATOM    556  CA  TYR A  55      13.442   0.170   4.559  1.00 93.21           C
ATOM    557  C   TYR A  55      14.360   1.067   3.725  1.00 93.21           C
ATOM    558  O   TYR A  55      13.922   1.671   2.747  1.00 93.21           O
ATOM    559  HA  TYR A  55      12.580  -0.116   3.956  1.00 93.21           H
ATOM    560  CB  TYR A  55      13.075   0.898   5.853  1.00 93.21           C
ATOM    561 1HB  TYR A  55      13.938   0.891   6.519  1.00 93.21           H
ATOM    562 2HB  TYR A  55      12.859   1.941   5.623  1.00 93.21           H
ATOM    563  CG  TYR A  55      11.877   0.294   6.589  1.00 93.21           C
ATOM    564  CD1 TYR A  55      11.244  -0.820   6.078  1.00 93.21           C
ATOM    565  HD1 TYR A  55      11.597  -1.270   5.150  1.00 93.21           H
ATOM    566  CD2 TYR A  55      11.430   0.864   7.764  1.00 93.21           C
ATOM    567  HD2 TYR A  55      11.931   1.744   8.167  1.00 93.21           H
ATOM    568  CE1 TYR A  55      10.116  -1.389   6.770  1.00 93.21           C
ATOM    569  HE1 TYR A  55       9.607  -2.269   6.377  1.00 93.21           H
ATOM    570  CE2 TYR A  55      10.303   0.295   8.456  1.00 93.21           C
ATOM    571  HE2 TYR A  55       9.939   0.736   9.385  1.00 93.21           H
ATOM    572  CZ  TYR A  55       9.702  -0.803   7.925  1.00 93.21           C
ATOM    573  OH  TYR A  55       8.637  -1.340   8.579  1.00 93.21           O
ATOM    574  HH  TYR A  55       8.248  -2.088   8.042  1.00 93.21           H
ATOM    575  HN  TYR A  55      14.279  -1.138   5.948  1.00 93.21           H
ATOM    576  N   TRP A  56      15.615   1.125   4.143  1.00 91.72           N
ATOM    577  CA  TRP A  56      16.609   1.903   3.423  1.00 91.72           C
ATOM    578  C   TRP A  56      16.766   1.294   2.028  1.00 91.72           C
ATOM    579  O   TRP A  56      16.836   2.016   1.035  1.00 91.72           O
ATOM    580  HA  TRP A  56      16.237   2.925   3.343  1.00 91.72           H
ATOM    581  CB  TRP A  56      17.925   1.967   4.200  1.00 91.72           C
ATOM    582 1HB  TRP A  56      18.116   0.993   4.650  1.00 91.72           H
ATOM    583 2HB  TRP A  56      18.739   2.160   3.500  1.00 91.72           H
ATOM    584  CG  TRP A  56      17.950   3.034   5.296  1.00 91.72           C
ATOM    585  CD1 TRP A  56      18.055   2.855   6.619  1.00 91.72           C
ATOM    586  HD1 TRP A  56      18.140   1.881   7.102  1.00 91.72           H
ATOM    587  CD2 TRP A  56      17.863   4.462   5.107  1.00 91.72           C
ATOM    588  NE1 TRP A  56      18.043   4.058   7.295  1.00 91.72           N
ATOM    589  HE1 TRP A  56      18.108   4.182   8.285  1.00 91.72           H
ATOM    590  CE2 TRP A  56      17.922   5.067   6.346  1.00 91.72           C
ATOM    591  CE3 TRP A  56      17.739   5.219   3.928  1.00 91.72           C
ATOM    592  HE3 TRP A  56      17.691   4.765   2.938  1.00 91.72           H
ATOM    593  CZ2 TRP A  56      17.864   6.454   6.526  1.00 91.72           C
ATOM    594  HZ2 TRP A  56      17.913   6.907   7.516  1.00 91.72           H
ATOM    595  CZ3 TRP A  56      17.682   6.604   4.125  1.00 91.72           C
ATOM    596  HZ3 TRP A  56      17.586   7.237   3.244  1.00 91.72           H
ATOM    597  CH2 TRP A  56      17.740   7.227   5.366  1.00 91.72           C
ATOM    598  HH2 TRP A  56      17.689   8.314   5.435  1.00 91.72           H
ATOM    599  HN  TRP A  56      15.957   0.654   4.957  1.00 91.72           H
ATOM    600  N   LEU A  57      16.817  -0.030   1.999  1.00 92.49           N
ATOM    601  CA  LEU A  57      16.980  -0.745   0.744  1.00 92.49           C
ATOM    602  C   LEU A  57      15.798  -0.430  -0.174  1.00 92.49           C
ATOM    603  O   LEU A  57      15.987  -0.065  -1.334  1.00 92.49           O
ATOM    604  HA  LEU A  57      17.891  -0.375   0.273  1.00 92.49           H
ATOM    605  CB  LEU A  57      17.179  -2.240   1.001  1.00 92.49           C
ATOM    606 1HB  LEU A  57      18.047  -2.365   1.648  1.00 92.49           H
ATOM    607 2HB  LEU A  57      16.314  -2.612   1.551  1.00 92.49           H
ATOM    608  CG  LEU A  57      17.373  -3.114  -0.240  1.00 92.49           C
ATOM    609  HG  LEU A  57      16.551  -2.916  -0.929  1.00 92.49           H
ATOM    610  CD1 LEU A  57      18.669  -2.753  -0.967  1.00 92.49           C
ATOM    611 1HD1 LEU A  57      18.634  -1.709  -1.277  1.00 92.49           H
ATOM    612 2HD1 LEU A  57      19.516  -2.904  -0.297  1.00 92.49           H
ATOM    613 3HD1 LEU A  57      18.783  -3.389  -1.845  1.00 92.49           H
ATOM    614  CD2 LEU A  57      17.312  -4.599   0.121  1.00 92.49           C
ATOM    615 1HD2 LEU A  57      18.099  -4.832   0.838  1.00 92.49           H
ATOM    616 2HD2 LEU A  57      16.341  -4.827   0.560  1.00 92.49           H
ATOM    617 3HD2 LEU A  57      17.453  -5.198  -0.779  1.00 92.49           H
ATOM    618  HN  LEU A  57      16.750  -0.611   2.810  1.00 92.49           H
ATOM    619  N   VAL A  58      14.603  -0.583   0.379  1.00 94.22           N
ATOM    620  CA  VAL A  58      13.389  -0.389  -0.396  1.00 94.22           C
ATOM    621  C   VAL A  58      13.346   1.050  -0.915  1.00 94.22           C
ATOM    622  O   VAL A  58      12.989   1.288  -2.068  1.00 94.22           O
ATOM    623  HA  VAL A  58      13.430  -1.067  -1.248  1.00 94.22           H
ATOM    624  CB  VAL A  58      12.166  -0.758   0.446  1.00 94.22           C
ATOM    625  HB  VAL A  58      12.218  -0.194   1.377  1.00 94.22           H
ATOM    626  CG1 VAL A  58      10.871  -0.368  -0.269  1.00 94.22           C
ATOM    627 1HG1 VAL A  58      10.862   0.707  -0.445  1.00 94.22           H
ATOM    628 2HG1 VAL A  58      10.810  -0.893  -1.223  1.00 94.22           H
ATOM    629 3HG1 VAL A  58      10.017  -0.642   0.351  1.00 94.22           H
ATOM    630  CG2 VAL A  58      12.172  -2.247   0.797  1.00 94.22           C
ATOM    631 1HG2 VAL A  58      12.157  -2.837  -0.119  1.00 94.22           H
ATOM    632 2HG2 VAL A  58      13.072  -2.483   1.366  1.00 94.22           H
ATOM    633 3HG2 VAL A  58      11.292  -2.483   1.396  1.00 94.22           H
ATOM    634  HN  VAL A  58      14.458  -0.835   1.335  1.00 94.22           H
ATOM    635  N   PHE A  59      13.714   1.973  -0.038  1.00 95.20           N
ATOM    636  CA  PHE A  59      13.694   3.384  -0.384  1.00 95.20           C
ATOM    637  C   PHE A  59      14.594   3.666  -1.588  1.00 95.20           C
ATOM    638  O   PHE A  59      14.158   4.272  -2.566  1.00 95.20           O
ATOM    639  HA  PHE A  59      12.665   3.641  -0.634  1.00 95.20           H
ATOM    640  CB  PHE A  59      14.229   4.149   0.828  1.00 95.20           C
ATOM    641 1HB  PHE A  59      13.532   4.028   1.658  1.00 95.20           H
ATOM    642 2HB  PHE A  59      15.174   3.703   1.139  1.00 95.20           H
ATOM    643  CG  PHE A  59      14.445   5.643   0.576  1.00 95.20           C
ATOM    644  CD1 PHE A  59      15.707   6.147   0.516  1.00 95.20           C
ATOM    645  HD1 PHE A  59      16.564   5.487   0.648  1.00 95.20           H
ATOM    646  CD2 PHE A  59      13.375   6.466   0.411  1.00 95.20           C
ATOM    647  HD2 PHE A  59      12.364   6.062   0.459  1.00 95.20           H
ATOM    648  CE1 PHE A  59      15.907   7.533   0.281  1.00 95.20           C
ATOM    649  HE1 PHE A  59      16.918   7.937   0.234  1.00 95.20           H
ATOM    650  CE2 PHE A  59      13.576   7.852   0.177  1.00 95.20           C
ATOM    651  HE2 PHE A  59      12.718   8.512   0.045  1.00 95.20           H
ATOM    652  CZ  PHE A  59      14.837   8.356   0.117  1.00 95.20           C
ATOM    653  HZ  PHE A  59      14.991   9.420  -0.063  1.00 95.20           H
ATOM    654  HN  PHE A  59      14.022   1.770   0.891  1.00 95.20           H
ATOM    655  N   ILE A  60      15.835   3.214  -1.478  1.00 93.01           N
ATOM    656  CA  ILE A  60      16.843   3.544  -2.471  1.00 93.01           C
ATOM    657  C   ILE A  60      16.411   2.995  -3.832  1.00 93.01           C
ATOM    658  O   ILE A  60      16.374   3.729  -4.819  1.00 93.01           O
ATOM    659  HA  ILE A  60      16.892   4.631  -2.538  1.00 93.01           H
ATOM    660  CB  ILE A  60      18.220   3.055  -2.020  1.00 93.01           C
ATOM    661  HB  ILE A  60      18.129   2.015  -1.709  1.00 93.01           H
ATOM    662  CG1 ILE A  60      18.713   3.848  -0.807  1.00 93.01           C
ATOM    663 1HG1 ILE A  60      18.988   4.856  -1.115  1.00 93.01           H
ATOM    664 2HG1 ILE A  60      17.907   3.945  -0.080  1.00 93.01           H
ATOM    665  CG2 ILE A  60      19.222   3.095  -3.176  1.00 93.01           C
ATOM    666 1HG2 ILE A  60      18.871   2.452  -3.983  1.00 93.01           H
ATOM    667 2HG2 ILE A  60      19.317   4.118  -3.540  1.00 93.01           H
ATOM    668 3HG2 ILE A  60      20.193   2.742  -2.827  1.00 93.01           H
ATOM    669  CD1 ILE A  60      19.915   3.161  -0.155  1.00 93.01           C
ATOM    670 1HD1 ILE A  60      19.629   2.162   0.173  1.00 93.01           H
ATOM    671 2HD1 ILE A  60      20.727   3.088  -0.878  1.00 93.01           H
ATOM    672 3HD1 ILE A  60      20.245   3.745   0.704  1.00 93.01           H
ATOM    673  HN  ILE A  60      16.154   2.633  -0.730  1.00 93.01           H
ATOM    674  N   VAL A  61      16.096   1.708  -3.842  1.00 92.94           N
ATOM    675  CA  VAL A  61      15.796   1.020  -5.087  1.00 92.94           C
ATOM    676  C   VAL A  61      14.504   1.585  -5.679  1.00 92.94           C
ATOM    677  O   VAL A  61      14.419   1.819  -6.884  1.00 92.94           O
ATOM    678  HA  VAL A  61      16.615   1.219  -5.778  1.00 92.94           H
ATOM    679  CB  VAL A  61      15.734  -0.490  -4.848  1.00 92.94           C
ATOM    680  HB  VAL A  61      14.981  -0.678  -4.083  1.00 92.94           H
ATOM    681  CG1 VAL A  61      15.308  -1.228  -6.119  1.00 92.94           C
ATOM    682 1HG1 VAL A  61      14.321  -0.882  -6.426  1.00 92.94           H
ATOM    683 2HG1 VAL A  61      16.027  -1.029  -6.913  1.00 92.94           H
ATOM    684 3HG1 VAL A  61      15.272  -2.300  -5.921  1.00 92.94           H
ATOM    685  CG2 VAL A  61      17.073  -1.019  -4.330  1.00 92.94           C
ATOM    686 1HG2 VAL A  61      17.853  -0.813  -5.062  1.00 92.94           H
ATOM    687 2HG2 VAL A  61      17.319  -0.526  -3.389  1.00 92.94           H
ATOM    688 3HG2 VAL A  61      17.001  -2.094  -4.169  1.00 92.94           H
ATOM    689  HN  VAL A  61      16.043   1.139  -3.022  1.00 92.94           H
ATOM    690  N   GLY A  62      13.530   1.789  -4.805  1.00 94.63           N
ATOM    691  CA  GLY A  62      12.209   2.211  -5.240  1.00 94.63           C
ATOM    692  C   GLY A  62      12.240   3.645  -5.773  1.00 94.63           C
ATOM    693  O   GLY A  62      11.619   3.947  -6.791  1.00 94.63           O
ATOM    694 1HA  GLY A  62      11.847   1.539  -6.018  1.00 94.63           H
ATOM    695 2HA  GLY A  62      11.509   2.143  -4.408  1.00 94.63           H
ATOM    696  HN  GLY A  62      13.631   1.671  -3.817  1.00 94.63           H
ATOM    697  N   ALA A  63      12.969   4.492  -5.060  1.00 94.78           N
ATOM    698  CA  ALA A  63      13.057   5.895  -5.425  1.00 94.78           C
ATOM    699  C   ALA A  63      13.688   6.018  -6.814  1.00 94.78           C
ATOM    700  O   ALA A  63      13.199   6.767  -7.658  1.00 94.78           O
ATOM    701  HA  ALA A  63      12.042   6.293  -5.460  1.00 94.78           H
ATOM    702  CB  ALA A  63      13.847   6.653  -4.357  1.00 94.78           C
ATOM    703 1HB  ALA A  63      13.341   6.559  -3.396  1.00 94.78           H
ATOM    704 2HB  ALA A  63      14.850   6.233  -4.281  1.00 94.78           H
ATOM    705 3HB  ALA A  63      13.913   7.705  -4.631  1.00 94.78           H
ATOM    706  HN  ALA A  63      13.492   4.233  -4.248  1.00 94.78           H
ATOM    707  N   LEU A  64      14.765   5.271  -7.007  1.00 88.85           N
ATOM    708  CA  LEU A  64      15.465   5.282  -8.280  1.00 88.85           C
ATOM    709  C   LEU A  64      14.530   4.768  -9.376  1.00 88.85           C
ATOM    710  O   LEU A  64      14.411   5.383 -10.435  1.00 88.85           O
ATOM    711  HA  LEU A  64      15.721   6.318  -8.503  1.00 88.85           H
ATOM    712  CB  LEU A  64      16.778   4.503  -8.177  1.00 88.85           C
ATOM    713 1HB  LEU A  64      16.566   3.531  -7.732  1.00 88.85           H
ATOM    714 2HB  LEU A  64      17.148   4.318  -9.185  1.00 88.85           H
ATOM    715  CG  LEU A  64      17.892   5.172  -7.369  1.00 88.85           C
ATOM    716  HG  LEU A  64      17.491   5.441  -6.392  1.00 88.85           H
ATOM    717  CD1 LEU A  64      19.053   4.203  -7.130  1.00 88.85           C
ATOM    718 1HD1 LEU A  64      18.693   3.335  -6.578  1.00 88.85           H
ATOM    719 2HD1 LEU A  64      19.460   3.881  -8.089  1.00 88.85           H
ATOM    720 3HD1 LEU A  64      19.831   4.704  -6.554  1.00 88.85           H
ATOM    721  CD2 LEU A  64      18.355   6.466  -8.040  1.00 88.85           C
ATOM    722 1HD2 LEU A  64      18.732   6.244  -9.039  1.00 88.85           H
ATOM    723 2HD2 LEU A  64      17.515   7.157  -8.115  1.00 88.85           H
ATOM    724 3HD2 LEU A  64      19.147   6.921  -7.446  1.00 88.85           H
ATOM    725  HN  LEU A  64      15.158   4.667  -6.314  1.00 88.85           H
ATOM    726  N   GLY A  65      13.889   3.645  -9.085  1.00 91.71           N
ATOM    727  CA  GLY A  65      13.089   2.958 -10.085  1.00 91.71           C
ATOM    728  C   GLY A  65      11.913   3.827 -10.537  1.00 91.71           C
ATOM    729  O   GLY A  65      11.720   4.042 -11.732  1.00 91.71           O
ATOM    730 1HA  GLY A  65      13.712   2.707 -10.944  1.00 91.71           H
ATOM    731 2HA  GLY A  65      12.717   2.020  -9.676  1.00 91.71           H
ATOM    732  HN  GLY A  65      13.911   3.206  -8.187  1.00 91.71           H
ATOM    733  N   ASN A  66      11.159   4.302  -9.557  1.00 89.31           N
ATOM    734  CA  ASN A  66       9.935   5.031  -9.841  1.00 89.31           C
ATOM    735  C   ASN A  66      10.284   6.380 -10.473  1.00 89.31           C
ATOM    736  O   ASN A  66       9.555   6.876 -11.330  1.00 89.31           O
ATOM    737  HA  ASN A  66       9.369   4.389 -10.516  1.00 89.31           H
ATOM    738  CB  ASN A  66       9.144   5.300  -8.559  1.00 89.31           C
ATOM    739 1HB  ASN A  66       9.823   5.621  -7.769  1.00 89.31           H
ATOM    740 2HB  ASN A  66       8.441   6.116  -8.726  1.00 89.31           H
ATOM    741  CG  ASN A  66       8.385   4.050  -8.110  1.00 89.31           C
ATOM    742  OD1 ASN A  66       7.469   3.579  -8.764  1.00 89.31           O
ATOM    743  ND2 ASN A  66       8.817   3.539  -6.960  1.00 89.31           N
ATOM    744 1HD2 ASN A  66       9.574   3.974  -6.473  1.00 89.31           H
ATOM    745 2HD2 ASN A  66       8.384   2.720  -6.583  1.00 89.31           H
ATOM    746  HN  ASN A  66      11.372   4.196  -8.586  1.00 89.31           H
ATOM    747  N   SER A  67      11.401   6.935 -10.025  1.00 90.65           N
ATOM    748  CA  SER A  67      11.894   8.181 -10.587  1.00 90.65           C
ATOM    749  C   SER A  67      12.184   8.004 -12.079  1.00 90.65           C
ATOM    750  O   SER A  67      11.908   8.897 -12.879  1.00 90.65           O
ATOM    751  HA  SER A  67      11.092   8.904 -10.436  1.00 90.65           H
ATOM    752  CB  SER A  67      13.151   8.656  -9.855  1.00 90.65           C
ATOM    753 1HB  SER A  67      13.922   7.888  -9.923  1.00 90.65           H
ATOM    754 2HB  SER A  67      13.544   9.546 -10.347  1.00 90.65           H
ATOM    755  OG  SER A  67      12.893   8.948  -8.484  1.00 90.65           O
ATOM    756  HG  SER A  67      13.396   8.312  -7.898  1.00 90.65           H
ATOM    757  HN  SER A  67      11.963   6.549  -9.294  1.00 90.65           H
ATOM    758  N   LEU A  68      12.737   6.846 -12.408  1.00 84.68           N
ATOM    759  CA  LEU A  68      13.039   6.528 -13.793  1.00 84.68           C
ATOM    760  C   LEU A  68      11.737   6.460 -14.593  1.00 84.68           C
ATOM    761  O   LEU A  68      11.664   6.964 -15.713  1.00 84.68           O
ATOM    762  HA  LEU A  68      13.646   7.342 -14.190  1.00 84.68           H
ATOM    763  CB  LEU A  68      13.881   5.253 -13.879  1.00 84.68           C
ATOM    764 1HB  LEU A  68      14.139   4.943 -12.867  1.00 84.68           H
ATOM    765 2HB  LEU A  68      13.264   4.463 -14.306  1.00 84.68           H
ATOM    766  CG  LEU A  68      15.170   5.354 -14.697  1.00 84.68           C
ATOM    767  HG  LEU A  68      15.122   6.261 -15.300  1.00 84.68           H
ATOM    768  CD1 LEU A  68      16.390   5.483 -13.783  1.00 84.68           C
ATOM    769 1HD1 LEU A  68      16.293   6.380 -13.172  1.00 84.68           H
ATOM    770 2HD1 LEU A  68      16.454   4.608 -13.136  1.00 84.68           H
ATOM    771 3HD1 LEU A  68      17.293   5.553 -14.390  1.00 84.68           H
ATOM    772  CD2 LEU A  68      15.300   4.175 -15.663  1.00 84.68           C
ATOM    773 1HD2 LEU A  68      15.316   3.243 -15.099  1.00 84.68           H
ATOM    774 2HD2 LEU A  68      14.451   4.171 -16.348  1.00 84.68           H
ATOM    775 3HD2 LEU A  68      16.225   4.271 -16.232  1.00 84.68           H
ATOM    776  HN  LEU A  68      12.977   6.133 -11.749  1.00 84.68           H
ATOM    777  N   VAL A  69      10.739   5.833 -13.986  1.00 86.75           N
ATOM    778  CA  VAL A  69       9.460   5.646 -14.649  1.00 86.75           C
ATOM    779  C   VAL A  69       8.884   7.010 -15.031  1.00 86.75           C
ATOM    780  O   VAL A  69       8.478   7.219 -16.173  1.00 86.75           O
ATOM    781  HA  VAL A  69       9.641   5.074 -15.559  1.00 86.75           H
ATOM    782  CB  VAL A  69       8.523   4.830 -13.756  1.00 86.75           C
ATOM    783  HB  VAL A  69       8.484   5.314 -12.780  1.00 86.75           H
ATOM    784  CG1 VAL A  69       7.103   4.807 -14.326  1.00 86.75           C
ATOM    785 1HG1 VAL A  69       6.723   5.827 -14.394  1.00 86.75           H
ATOM    786 2HG1 VAL A  69       7.118   4.359 -15.320  1.00 86.75           H
ATOM    787 3HG1 VAL A  69       6.458   4.221 -13.672  1.00 86.75           H
ATOM    788  CG2 VAL A  69       9.056   3.410 -13.554  1.00 86.75           C
ATOM    789 1HG2 VAL A  69       9.138   2.912 -14.521  1.00 86.75           H
ATOM    790 2HG2 VAL A  69      10.038   3.454 -13.083  1.00 86.75           H
ATOM    791 3HG2 VAL A  69       8.371   2.852 -12.916  1.00 86.75           H
ATOM    792  HN  VAL A  69      10.795   5.458 -13.061  1.00 86.75           H
ATOM    793  N   ILE A  70       8.866   7.905 -14.054  1.00 88.25           N
ATOM    794  CA  ILE A  70       8.287   9.222 -14.255  1.00 88.25           C
ATOM    795  C   ILE A  70       9.034   9.936 -15.384  1.00 88.25           C
ATOM    796  O   ILE A  70       8.417  10.583 -16.229  1.00 88.25           O
ATOM    797  HA  ILE A  70       7.251   9.080 -14.563  1.00 88.25           H
ATOM    798  CB  ILE A  70       8.266  10.005 -12.941  1.00 88.25           C
ATOM    799  HB  ILE A  70       9.269   9.983 -12.514  1.00 88.25           H
ATOM    800  CG1 ILE A  70       7.328   9.347 -11.926  1.00 88.25           C
ATOM    801 1HG1 ILE A  70       6.292   9.534 -12.209  1.00 88.25           H
ATOM    802 2HG1 ILE A  70       7.473   8.267 -11.938  1.00 88.25           H
ATOM    803  CG2 ILE A  70       7.910  11.473 -13.183  1.00 88.25           C
ATOM    804 1HG2 ILE A  70       8.651  11.922 -13.845  1.00 88.25           H
ATOM    805 2HG2 ILE A  70       6.925  11.537 -13.643  1.00 88.25           H
ATOM    806 3HG2 ILE A  70       7.903  12.006 -12.232  1.00 88.25           H
ATOM    807  CD1 ILE A  70       7.582   9.885 -10.516  1.00 88.25           C
ATOM    808 1HD1 ILE A  70       8.612   9.676 -10.227  1.00 88.25           H
ATOM    809 2HD1 ILE A  70       7.413  10.962 -10.502  1.00 88.25           H
ATOM    810 3HD1 ILE A  70       6.902   9.402  -9.815  1.00 88.25           H
ATOM    811  HN  ILE A  70       9.237   7.742 -13.140  1.00 88.25           H
ATOM    812  N   LEU A  71      10.351   9.793 -15.362  1.00 83.84           N
ATOM    813  CA  LEU A  71      11.195  10.489 -16.317  1.00 83.84           C
ATOM    814  C   LEU A  71      10.879   9.990 -17.729  1.00 83.84           C
ATOM    815  O   LEU A  71      10.799  10.781 -18.667  1.00 83.84           O
ATOM    816  HA  LEU A  71      10.946  11.549 -16.262  1.00 83.84           H
ATOM    817  CB  LEU A  71      12.669  10.350 -15.931  1.00 83.84           C
ATOM    818 1HB  LEU A  71      12.747  10.409 -14.846  1.00 83.84           H
ATOM    819 2HB  LEU A  71      13.008   9.356 -16.222  1.00 83.84           H
ATOM    820  CG  LEU A  71      13.622  11.381 -16.540  1.00 83.84           C
ATOM    821  HG  LEU A  71      13.069  11.965 -17.276  1.00 83.84           H
ATOM    822  CD1 LEU A  71      14.127  12.357 -15.475  1.00 83.84           C
ATOM    823 1HD1 LEU A  71      13.280  12.882 -15.033  1.00 83.84           H
ATOM    824 2HD1 LEU A  71      14.658  11.805 -14.699  1.00 83.84           H
ATOM    825 3HD1 LEU A  71      14.802  13.078 -15.934  1.00 83.84           H
ATOM    826  CD2 LEU A  71      14.772  10.695 -17.279  1.00 83.84           C
ATOM    827 1HD2 LEU A  71      15.331  10.070 -16.582  1.00 83.84           H
ATOM    828 2HD2 LEU A  71      14.370  10.075 -18.081  1.00 83.84           H
ATOM    829 3HD2 LEU A  71      15.435  11.450 -17.702  1.00 83.84           H
ATOM    830  HN  LEU A  71      10.840   9.216 -14.707  1.00 83.84           H
ATOM    831  N   VAL A  72      10.708   8.681 -17.834  1.00 83.03           N
ATOM    832  CA  VAL A  72      10.461   8.060 -19.124  1.00 83.03           C
ATOM    833  C   VAL A  72       9.167   8.623 -19.717  1.00 83.03           C
ATOM    834  O   VAL A  72       9.123   8.982 -20.892  1.00 83.03           O
ATOM    835  HA  VAL A  72      11.290   8.323 -19.781  1.00 83.03           H
ATOM    836  CB  VAL A  72      10.437   6.537 -18.977  1.00 83.03           C
ATOM    837  HB  VAL A  72       9.748   6.289 -18.170  1.00 83.03           H
ATOM    838  CG1 VAL A  72       9.924   5.870 -20.254  1.00 83.03           C
ATOM    839 1HG1 VAL A  72       8.912   6.216 -20.464  1.00 83.03           H
ATOM    840 2HG1 VAL A  72      10.577   6.130 -21.088  1.00 83.03           H
ATOM    841 3HG1 VAL A  72       9.918   4.788 -20.122  1.00 83.03           H
ATOM    842  CG2 VAL A  72      11.819   6.002 -18.596  1.00 83.03           C
ATOM    843 1HG2 VAL A  72      12.538   6.267 -19.371  1.00 83.03           H
ATOM    844 2HG2 VAL A  72      12.130   6.440 -17.647  1.00 83.03           H
ATOM    845 3HG2 VAL A  72      11.774   4.917 -18.497  1.00 83.03           H
ATOM    846  HN  VAL A  72      10.737   8.049 -17.060  1.00 83.03           H
ATOM    847  N   TYR A  73       8.145   8.682 -18.875  1.00 79.04           N
ATOM    848  CA  TYR A  73       6.842   9.151 -19.313  1.00 79.04           C
ATOM    849  C   TYR A  73       6.882  10.642 -19.654  1.00 79.04           C
ATOM    850  O   TYR A  73       6.174  11.097 -20.552  1.00 79.04           O
ATOM    851  HA  TYR A  73       6.564   8.590 -20.205  1.00 79.04           H
ATOM    852  CB  TYR A  73       5.897   8.936 -18.129  1.00 79.04           C
ATOM    853 1HB  TYR A  73       6.464   9.031 -17.203  1.00 79.04           H
ATOM    854 2HB  TYR A  73       5.147   9.728 -18.127  1.00 79.04           H
ATOM    855  CG  TYR A  73       5.186   7.581 -18.138  1.00 79.04           C
ATOM    856  CD1 TYR A  73       4.268   7.290 -19.126  1.00 79.04           C
ATOM    857  HD1 TYR A  73       4.049   8.026 -19.900  1.00 79.04           H
ATOM    858  CD2 TYR A  73       5.464   6.650 -17.158  1.00 79.04           C
ATOM    859  HD2 TYR A  73       6.189   6.880 -16.377  1.00 79.04           H
ATOM    860  CE1 TYR A  73       3.600   6.015 -19.135  1.00 79.04           C
ATOM    861  HE1 TYR A  73       2.872   5.772 -19.910  1.00 79.04           H
ATOM    862  CE2 TYR A  73       4.795   5.375 -17.167  1.00 79.04           C
ATOM    863  HE2 TYR A  73       5.005   4.630 -16.399  1.00 79.04           H
ATOM    864  CZ  TYR A  73       3.896   5.120 -18.155  1.00 79.04           C
ATOM    865  OH  TYR A  73       3.265   3.916 -18.163  1.00 79.04           O
ATOM    866  HH  TYR A  73       2.747   3.806 -19.012  1.00 79.04           H
ATOM    867  HN  TYR A  73       8.198   8.417 -17.912  1.00 79.04           H
ATOM    868  N   TRP A  74       7.716  11.363 -18.919  1.00 71.03           N
ATOM    869  CA  TRP A  74       7.794  12.806 -19.072  1.00 71.03           C
ATOM    870  C   TRP A  74       8.353  13.104 -20.464  1.00 71.03           C
ATOM    871  O   TRP A  74       7.777  13.891 -21.213  1.00 71.03           O
ATOM    872  HA  TRP A  74       6.784  13.205 -18.982  1.00 71.03           H
ATOM    873  CB  TRP A  74       8.622  13.432 -17.948  1.00 71.03           C
ATOM    874 1HB  TRP A  74       8.226  13.098 -16.989  1.00 71.03           H
ATOM    875 2HB  TRP A  74       9.646  13.064 -18.016  1.00 71.03           H
ATOM    876  CG  TRP A  74       8.643  14.962 -17.970  1.00 71.03           C
ATOM    877  CD1 TRP A  74       9.493  15.766 -18.624  1.00 71.03           C
ATOM    878  HD1 TRP A  74      10.312  15.413 -19.251  1.00 71.03           H
ATOM    879  CD2 TRP A  74       7.736  15.844 -17.277  1.00 71.03           C
ATOM    880  NE1 TRP A  74       9.200  17.097 -18.404  1.00 71.03           N
ATOM    881  HE1 TRP A  74       9.691  17.881 -18.784  1.00 71.03           H
ATOM    882  CE2 TRP A  74       8.098  17.146 -17.559  1.00 71.03           C
ATOM    883  CE3 TRP A  74       6.645  15.553 -16.440  1.00 71.03           C
ATOM    884  HE3 TRP A  74       6.339  14.534 -16.202  1.00 71.03           H
ATOM    885  CZ2 TRP A  74       7.422  18.259 -17.044  1.00 71.03           C
ATOM    886  HZ2 TRP A  74       7.728  19.277 -17.282  1.00 71.03           H
ATOM    887  CZ3 TRP A  74       5.980  16.676 -15.933  1.00 71.03           C
ATOM    888  HZ3 TRP A  74       5.126  16.506 -15.277  1.00 71.03           H
ATOM    889  CH2 TRP A  74       6.332  17.992 -16.207  1.00 71.03           C
ATOM    890  HH2 TRP A  74       5.762  18.813 -15.773  1.00 71.03           H
ATOM    891  HN  TRP A  74       8.330  10.977 -18.230  1.00 71.03           H
ATOM    892  N   TYR A  75       9.469  12.459 -20.770  1.00 69.30           N
ATOM    893  CA  TYR A  75      10.274  12.855 -21.912  1.00 69.30           C
ATOM    894  C   TYR A  75       9.829  12.120 -23.178  1.00 69.30           C
ATOM    895  O   TYR A  75       9.868  12.681 -24.272  1.00 69.30           O
ATOM    896  HA  TYR A  75      10.145  13.927 -22.059  1.00 69.30           H
ATOM    897  CB  TYR A  75      11.711  12.447 -21.578  1.00 69.30           C
ATOM    898 1HB  TYR A  75      11.688  11.550 -20.959  1.00 69.30           H
ATOM    899 2HB  TYR A  75      12.227  12.183 -22.502  1.00 69.30           H
ATOM    900  CG  TYR A  75      12.513  13.529 -20.854  1.00 69.30           C
ATOM    901  CD1 TYR A  75      13.181  14.495 -21.579  1.00 69.30           C
ATOM    902  HD1 TYR A  75      13.137  14.486 -22.668  1.00 69.30           H
ATOM    903  CD2 TYR A  75      12.568  13.540 -19.475  1.00 69.30           C
ATOM    904  HD2 TYR A  75      12.041  12.777 -18.902  1.00 69.30           H
ATOM    905  CE1 TYR A  75      13.936  15.514 -20.897  1.00 69.30           C
ATOM    906  HE1 TYR A  75      14.469  16.282 -21.457  1.00 69.30           H
ATOM    907  CE2 TYR A  75      13.323  14.559 -18.793  1.00 69.30           C
ATOM    908  HE2 TYR A  75      13.376  14.579 -17.704  1.00 69.30           H
ATOM    909  CZ  TYR A  75      13.970  15.495 -19.537  1.00 69.30           C
ATOM    910  OH  TYR A  75      14.683  16.458 -18.893  1.00 69.30           O
ATOM    911  HH  TYR A  75      14.617  16.328 -17.904  1.00 69.30           H
ATOM    912  HN  TYR A  75       9.824  11.680 -20.252  1.00 69.30           H
ATOM    913  N   CYS A  76       9.416  10.876 -22.987  1.00 66.93           N
ATOM    914  CA  CYS A  76       9.354   9.931 -24.089  1.00 66.93           C
ATOM    915  C   CYS A  76       7.888   9.560 -24.322  1.00 66.93           C
ATOM    916  O   CYS A  76       7.333   9.842 -25.383  1.00 66.93           O
ATOM    917  HA  CYS A  76       9.768  10.438 -24.961  1.00 66.93           H
ATOM    918  CB  CYS A  76      10.219   8.697 -23.826  1.00 66.93           C
ATOM    919 1HB  CYS A  76      11.121   8.984 -23.285  1.00 66.93           H
ATOM    920 2HB  CYS A  76       9.679   7.992 -23.195  1.00 66.93           H
ATOM    921  SG  CYS A  76      10.670   7.899 -25.410  1.00 66.93           S
ATOM    922  HG  CYS A  76       9.445   7.469 -25.703  1.00 66.93           H
ATOM    923  HN  CYS A  76       9.129  10.512 -22.102  1.00 66.93           H
ATOM    924  N   THR A  77       7.301   8.934 -23.312  1.00 59.71           N
ATOM    925  CA  THR A  77       6.085   8.165 -23.513  1.00 59.71           C
ATOM    926  C   THR A  77       4.912   9.096 -23.827  1.00 59.71           C
ATOM    927  O   THR A  77       4.020   8.740 -24.595  1.00 59.71           O
ATOM    928  HA  THR A  77       6.224   7.522 -24.382  1.00 59.71           H
ATOM    929  CB  THR A  77       5.860   7.302 -22.270  1.00 59.71           C
ATOM    930  HB  THR A  77       5.534   7.911 -21.427  1.00 59.71           H
ATOM    931  OG1 THR A  77       7.099   6.619 -22.093  1.00 59.71           O
ATOM    932  HG1 THR A  77       7.195   5.901 -22.782  1.00 59.71           H
ATOM    933  CG2 THR A  77       4.848   6.180 -22.511  1.00 59.71           C
ATOM    934 1HG2 THR A  77       5.208   5.532 -23.310  1.00 59.71           H
ATOM    935 2HG2 THR A  77       3.889   6.612 -22.798  1.00 59.71           H
ATOM    936 3HG2 THR A  77       4.726   5.598 -21.598  1.00 59.71           H
ATOM    937  HN  THR A  77       7.643   8.946 -22.372  1.00 59.71           H
ATOM    938  N   ARG A  78       4.950  10.271 -23.215  1.00 54.04           N
ATOM    939  CA  ARG A  78       3.764  11.105 -23.121  1.00 54.04           C
ATOM    940  C   ARG A  78       2.534  10.246 -22.822  1.00 54.04           C
ATOM    941  O   ARG A  78       2.311   9.226 -23.473  1.00 54.04           O
ATOM    942  HA  ARG A  78       3.971  11.792 -22.301  1.00 54.04           H
ATOM    943  CB  ARG A  78       3.532  11.881 -24.419  1.00 54.04           C
ATOM    944 1HB  ARG A  78       3.611  11.205 -25.270  1.00 54.04           H
ATOM    945 2HB  ARG A  78       2.521  12.288 -24.428  1.00 54.04           H
ATOM    946  CG  ARG A  78       4.547  13.017 -24.567  1.00 54.04           C
ATOM    947 1HG  ARG A  78       4.591  13.593 -23.643  1.00 54.04           H
ATOM    948 2HG  ARG A  78       5.541  12.601 -24.732  1.00 54.04           H
ATOM    949  CD  ARG A  78       4.174  13.936 -25.732  1.00 54.04           C
ATOM    950 1HD  ARG A  78       4.140  13.366 -26.660  1.00 54.04           H
ATOM    951 2HD  ARG A  78       3.177  14.349 -25.575  1.00 54.04           H
ATOM    952  NE  ARG A  78       5.162  15.032 -25.847  1.00 54.04           N
ATOM    953  HE  ARG A  78       5.982  14.986 -25.278  1.00 54.04           H
ATOM    954  CZ  ARG A  78       5.025  16.083 -26.668  1.00 54.04           C
ATOM    955  NH1 ARG A  78       3.946  16.197 -27.454  1.00 54.04           N
ATOM    956 1HH1 ARG A  78       3.235  15.494 -27.431  1.00 54.04           H
ATOM    957 2HH1 ARG A  78       3.852  16.984 -28.063  1.00 54.04           H
ATOM    958  NH2 ARG A  78       5.984  17.019 -26.690  1.00 54.04           N
ATOM    959 1HH2 ARG A  78       5.898  17.809 -27.297  1.00 54.04           H
ATOM    960 2HH2 ARG A  78       6.787  16.926 -26.101  1.00 54.04           H
ATOM    961  HN  ARG A  78       5.770  10.653 -22.790  1.00 54.04           H
ATOM    962  N   VAL A  79       1.767  10.690 -21.837  1.00 69.93           N
ATOM    963  CA  VAL A  79       0.576   9.963 -21.429  1.00 69.93           C
ATOM    964  C   VAL A  79      -0.435   9.965 -22.578  1.00 69.93           C
ATOM    965  O   VAL A  79      -1.147  10.947 -22.781  1.00 69.93           O
ATOM    966  HA  VAL A  79       0.873   8.935 -21.224  1.00 69.93           H
ATOM    967  CB  VAL A  79       0.015  10.561 -20.138  1.00 69.93           C
ATOM    968  HB  VAL A  79      -0.299  11.583 -20.350  1.00 69.93           H
ATOM    969  CG1 VAL A  79      -1.212   9.782 -19.661  1.00 69.93           C
ATOM    970 1HG1 VAL A  79      -1.986   9.818 -20.428  1.00 69.93           H
ATOM    971 2HG1 VAL A  79      -0.934   8.745 -19.474  1.00 69.93           H
ATOM    972 3HG1 VAL A  79      -1.591  10.228 -18.742  1.00 69.93           H
ATOM    973  CG2 VAL A  79       1.087  10.616 -19.047  1.00 69.93           C
ATOM    974 1HG2 VAL A  79       1.445   9.608 -18.839  1.00 69.93           H
ATOM    975 2HG2 VAL A  79       1.919  11.234 -19.386  1.00 69.93           H
ATOM    976 3HG2 VAL A  79       0.661  11.045 -18.140  1.00 69.93           H
ATOM    977  HN  VAL A  79       1.948  11.528 -21.322  1.00 69.93           H
ATOM    978  N   LYS A  80      -0.465   8.853 -23.298  1.00 62.93           N
ATOM    979  CA  LYS A  80      -1.285   8.759 -24.494  1.00 62.93           C
ATOM    980  C   LYS A  80      -2.510   7.892 -24.200  1.00 62.93           C
ATOM    981  O   LYS A  80      -3.557   8.058 -24.824  1.00 62.93           O
ATOM    982  HA  LYS A  80      -1.625   9.766 -24.738  1.00 62.93           H
ATOM    983  CB  LYS A  80      -0.451   8.265 -25.678  1.00 62.93           C
ATOM    984 1HB  LYS A  80       0.143   7.402 -25.375  1.00 62.93           H
ATOM    985 2HB  LYS A  80      -1.111   7.930 -26.478  1.00 62.93           H
ATOM    986  CG  LYS A  80       0.472   9.369 -26.198  1.00 62.93           C
ATOM    987 1HG  LYS A  80      -0.122  10.233 -26.496  1.00 62.93           H
ATOM    988 2HG  LYS A  80       1.136   9.698 -25.399  1.00 62.93           H
ATOM    989  CD  LYS A  80       1.300   8.877 -27.387  1.00 62.93           C
ATOM    990 1HD  LYS A  80       1.866   7.991 -27.099  1.00 62.93           H
ATOM    991 2HD  LYS A  80       0.636   8.581 -28.199  1.00 62.93           H
ATOM    992  CE  LYS A  80       2.258   9.964 -27.875  1.00 62.93           C
ATOM    993 1HE  LYS A  80       1.697  10.860 -28.141  1.00 62.93           H
ATOM    994 2HE  LYS A  80       2.941  10.243 -27.072  1.00 62.93           H
ATOM    995  NZ  LYS A  80       3.029   9.489 -29.046  1.00 62.93           N
ATOM    996 1HZ  LYS A  80       3.656  10.222 -29.358  1.00 62.93           H
ATOM    997 2HZ  LYS A  80       3.567   8.670 -28.787  1.00 62.93           H
ATOM    998 3HZ  LYS A  80       2.390   9.249 -29.796  1.00 62.93           H
ATOM    999  HN  LYS A  80       0.057   8.029 -23.078  1.00 62.93           H
ATOM   1000  N   THR A  81      -2.339   6.984 -23.250  1.00 73.89           N
ATOM   1001  CA  THR A  81      -3.369   6.001 -22.960  1.00 73.89           C
ATOM   1002  C   THR A  81      -3.824   6.119 -21.504  1.00 73.89           C
ATOM   1003  O   THR A  81      -3.131   6.713 -20.680  1.00 73.89           O
ATOM   1004  HA  THR A  81      -4.235   6.217 -23.585  1.00 73.89           H
ATOM   1005  CB  THR A  81      -2.815   4.619 -23.314  1.00 73.89           C
ATOM   1006  HB  THR A  81      -3.611   3.874 -23.331  1.00 73.89           H
ATOM   1007  OG1 THR A  81      -1.788   4.400 -22.351  1.00 73.89           O
ATOM   1008  HG1 THR A  81      -0.902   4.670 -22.728  1.00 73.89           H
ATOM   1009  CG2 THR A  81      -2.078   4.609 -24.654  1.00 73.89           C
ATOM   1010 1HG2 THR A  81      -1.240   5.305 -24.613  1.00 73.89           H
ATOM   1011 2HG2 THR A  81      -2.762   4.909 -25.448  1.00 73.89           H
ATOM   1012 3HG2 THR A  81      -1.706   3.605 -24.857  1.00 73.89           H
ATOM   1013  HN  THR A  81      -1.517   6.915 -22.684  1.00 73.89           H
ATOM   1014  N   MET A  82      -4.986   5.543 -21.233  1.00 74.16           N
ATOM   1015  CA  MET A  82      -5.515   5.527 -19.880  1.00 74.16           C
ATOM   1016  C   MET A  82      -4.582   4.767 -18.935  1.00 74.16           C
ATOM   1017  O   MET A  82      -4.404   5.160 -17.783  1.00 74.16           O
ATOM   1018  HA  MET A  82      -5.578   6.572 -19.576  1.00 74.16           H
ATOM   1019  CB  MET A  82      -6.894   4.863 -19.878  1.00 74.16           C
ATOM   1020 1HB  MET A  82      -7.495   5.265 -20.694  1.00 74.16           H
ATOM   1021 2HB  MET A  82      -6.787   3.794 -20.058  1.00 74.16           H
ATOM   1022  CG  MET A  82      -7.612   5.093 -18.547  1.00 74.16           C
ATOM   1023 1HG  MET A  82      -7.090   4.568 -17.747  1.00 74.16           H
ATOM   1024 2HG  MET A  82      -7.596   6.153 -18.294  1.00 74.16           H
ATOM   1025  SD  MET A  82      -9.298   4.517 -18.655  1.00 74.16           S
ATOM   1026  CE  MET A  82      -9.913   5.061 -17.070  1.00 74.16           C
ATOM   1027 1HE  MET A  82      -9.335   4.590 -16.275  1.00 74.16           H
ATOM   1028 2HE  MET A  82      -9.819   6.144 -16.995  1.00 74.16           H
ATOM   1029 3HE  MET A  82     -10.962   4.780 -16.971  1.00 74.16           H
ATOM   1030  HN  MET A  82      -5.562   5.095 -21.917  1.00 74.16           H
ATOM   1031  N   THR A  83      -4.010   3.692 -19.458  1.00 75.93           N
ATOM   1032  CA  THR A  83      -3.066   2.898 -18.690  1.00 75.93           C
ATOM   1033  C   THR A  83      -1.856   3.745 -18.293  1.00 75.93           C
ATOM   1034  O   THR A  83      -1.392   3.678 -17.156  1.00 75.93           O
ATOM   1035  HA  THR A  83      -3.553   2.584 -17.767  1.00 75.93           H
ATOM   1036  CB  THR A  83      -2.700   1.666 -19.519  1.00 75.93           C
ATOM   1037  HB  THR A  83      -1.940   1.908 -20.262  1.00 75.93           H
ATOM   1038  OG1 THR A  83      -3.947   1.215 -20.041  1.00 75.93           O
ATOM   1039  HG1 THR A  83      -4.578   1.013 -19.292  1.00 75.93           H
ATOM   1040  CG2 THR A  83      -2.215   0.501 -18.654  1.00 75.93           C
ATOM   1041 1HG2 THR A  83      -3.002   0.214 -17.957  1.00 75.93           H
ATOM   1042 2HG2 THR A  83      -1.329   0.806 -18.097  1.00 75.93           H
ATOM   1043 3HG2 THR A  83      -1.969  -0.348 -19.293  1.00 75.93           H
ATOM   1044  HN  THR A  83      -4.182   3.363 -20.386  1.00 75.93           H
ATOM   1045  N   ASP A  84      -1.378   4.524 -19.253  1.00 78.23           N
ATOM   1046  CA  ASP A  84      -0.202   5.348 -19.032  1.00 78.23           C
ATOM   1047  C   ASP A  84      -0.475   6.324 -17.886  1.00 78.23           C
ATOM   1048  O   ASP A  84       0.412   6.608 -17.083  1.00 78.23           O
ATOM   1049  HA  ASP A  84       0.600   4.646 -18.800  1.00 78.23           H
ATOM   1050  CB  ASP A  84       0.139   6.166 -20.279  1.00 78.23           C
ATOM   1051 1HB  ASP A  84      -0.695   6.823 -20.527  1.00 78.23           H
ATOM   1052 2HB  ASP A  84       0.998   6.806 -20.075  1.00 78.23           H
ATOM   1053  CG  ASP A  84       0.447   5.253 -21.467  1.00 78.23           C
ATOM   1054  OD1 ASP A  84       1.057   4.190 -21.222  1.00 78.23           O
ATOM   1055  OD2 ASP A  84       0.066   5.639 -22.593  1.00 78.23           O
ATOM   1056  HN  ASP A  84      -1.780   4.596 -20.166  1.00 78.23           H
ATOM   1057  N   MET A  85      -1.708   6.809 -17.846  1.00 83.87           N
ATOM   1058  CA  MET A  85      -2.103   7.764 -16.825  1.00 83.87           C
ATOM   1059  C   MET A  85      -2.028   7.138 -15.431  1.00 83.87           C
ATOM   1060  O   MET A  85      -1.498   7.746 -14.502  1.00 83.87           O
ATOM   1061  HA  MET A  85      -1.391   8.586 -16.901  1.00 83.87           H
ATOM   1062  CB  MET A  85      -3.532   8.239 -17.096  1.00 83.87           C
ATOM   1063 1HB  MET A  85      -3.625   8.551 -18.136  1.00 83.87           H
ATOM   1064 2HB  MET A  85      -4.228   7.412 -16.949  1.00 83.87           H
ATOM   1065  CG  MET A  85      -3.908   9.399 -16.173  1.00 83.87           C
ATOM   1066 1HG  MET A  85      -4.973   9.617 -16.264  1.00 83.87           H
ATOM   1067 2HG  MET A  85      -3.727   9.123 -15.134  1.00 83.87           H
ATOM   1068  SD  MET A  85      -2.953  10.848 -16.593  1.00 83.87           S
ATOM   1069  CE  MET A  85      -3.356  11.898 -15.208  1.00 83.87           C
ATOM   1070 1HE  MET A  85      -4.433  12.069 -15.182  1.00 83.87           H
ATOM   1071 2HE  MET A  85      -3.044  11.414 -14.282  1.00 83.87           H
ATOM   1072 3HE  MET A  85      -2.839  12.852 -15.312  1.00 83.87           H
ATOM   1073  HN  MET A  85      -2.428   6.561 -18.495  1.00 83.87           H
ATOM   1074  N   PHE A  86      -2.567   5.932 -15.329  1.00 86.94           N
ATOM   1075  CA  PHE A  86      -2.608   5.236 -14.054  1.00 86.94           C
ATOM   1076  C   PHE A  86      -1.203   4.826 -13.608  1.00 86.94           C
ATOM   1077  O   PHE A  86      -0.875   4.906 -12.425  1.00 86.94           O
ATOM   1078  HA  PHE A  86      -3.032   5.925 -13.323  1.00 86.94           H
ATOM   1079  CB  PHE A  86      -3.453   3.977 -14.258  1.00 86.94           C
ATOM   1080 1HB  PHE A  86      -3.065   3.427 -15.116  1.00 86.94           H
ATOM   1081 2HB  PHE A  86      -3.340   3.331 -13.388  1.00 86.94           H
ATOM   1082  CG  PHE A  86      -4.941   4.256 -14.479  1.00 86.94           C
ATOM   1083  CD1 PHE A  86      -5.570   5.211 -13.743  1.00 86.94           C
ATOM   1084  HD1 PHE A  86      -5.015   5.778 -12.997  1.00 86.94           H
ATOM   1085  CD2 PHE A  86      -5.634   3.549 -15.411  1.00 86.94           C
ATOM   1086  HD2 PHE A  86      -5.130   2.783 -16.000  1.00 86.94           H
ATOM   1087  CE1 PHE A  86      -6.951   5.470 -13.948  1.00 86.94           C
ATOM   1088  HE1 PHE A  86      -7.456   6.235 -13.359  1.00 86.94           H
ATOM   1089  CE2 PHE A  86      -7.015   3.807 -15.616  1.00 86.94           C
ATOM   1090  HE2 PHE A  86      -7.571   3.240 -16.363  1.00 86.94           H
ATOM   1091  CZ  PHE A  86      -7.645   4.762 -14.880  1.00 86.94           C
ATOM   1092  HZ  PHE A  86      -8.705   4.961 -15.038  1.00 86.94           H
ATOM   1093  HN  PHE A  86      -2.969   5.433 -16.096  1.00 86.94           H
ATOM   1094  N   LEU A  87      -0.410   4.396 -14.579  1.00 81.19           N
ATOM   1095  CA  LEU A  87       0.938   3.934 -14.295  1.00 81.19           C
ATOM   1096  C   LEU A  87       1.775   5.104 -13.775  1.00 81.19           C
ATOM   1097  O   LEU A  87       2.624   4.926 -12.903  1.00 81.19           O
ATOM   1098  HA  LEU A  87       0.867   3.184 -13.507  1.00 81.19           H
ATOM   1099  CB  LEU A  87       1.538   3.246 -15.522  1.00 81.19           C
ATOM   1100 1HB  LEU A  87       1.414   3.906 -16.381  1.00 81.19           H
ATOM   1101 2HB  LEU A  87       2.610   3.129 -15.361  1.00 81.19           H
ATOM   1102  CG  LEU A  87       0.952   1.877 -15.877  1.00 81.19           C
ATOM   1103  HG  LEU A  87      -0.120   1.995 -16.033  1.00 81.19           H
ATOM   1104  CD1 LEU A  87       1.544   1.351 -17.186  1.00 81.19           C
ATOM   1105 1HD1 LEU A  87       1.319   2.048 -17.993  1.00 81.19           H
ATOM   1106 2HD1 LEU A  87       2.625   1.252 -17.083  1.00 81.19           H
ATOM   1107 3HD1 LEU A  87       1.111   0.377 -17.415  1.00 81.19           H
ATOM   1108  CD2 LEU A  87       1.135   0.887 -14.726  1.00 81.19           C
ATOM   1109 1HD2 LEU A  87       2.198   0.768 -14.514  1.00 81.19           H
ATOM   1110 2HD2 LEU A  87       0.628   1.264 -13.838  1.00 81.19           H
ATOM   1111 3HD2 LEU A  87       0.710  -0.077 -15.005  1.00 81.19           H
ATOM   1112  HN  LEU A  87      -0.675   4.361 -15.542  1.00 81.19           H
ATOM   1113  N   LEU A  88       1.507   6.276 -14.333  1.00 87.33           N
ATOM   1114  CA  LEU A  88       2.211   7.479 -13.923  1.00 87.33           C
ATOM   1115  C   LEU A  88       1.843   7.812 -12.476  1.00 87.33           C
ATOM   1116  O   LEU A  88       2.720   8.054 -11.648  1.00 87.33           O
ATOM   1117  HA  LEU A  88       3.279   7.263 -13.966  1.00 87.33           H
ATOM   1118  CB  LEU A  88       1.940   8.620 -14.905  1.00 87.33           C
ATOM   1119 1HB  LEU A  88       2.290   8.315 -15.892  1.00 87.33           H
ATOM   1120 2HB  LEU A  88       0.861   8.760 -14.979  1.00 87.33           H
ATOM   1121  CG  LEU A  88       2.579   9.967 -14.562  1.00 87.33           C
ATOM   1122  HG  LEU A  88       2.258  10.252 -13.560  1.00 87.33           H
ATOM   1123  CD1 LEU A  88       4.105   9.858 -14.534  1.00 87.33           C
ATOM   1124 1HD1 LEU A  88       4.403   9.127 -13.782  1.00 87.33           H
ATOM   1125 2HD1 LEU A  88       4.465   9.539 -15.512  1.00 87.33           H
ATOM   1126 3HD1 LEU A  88       4.534  10.829 -14.288  1.00 87.33           H
ATOM   1127  CD2 LEU A  88       2.100  11.061 -15.519  1.00 87.33           C
ATOM   1128 1HD2 LEU A  88       2.372  10.795 -16.540  1.00 87.33           H
ATOM   1129 2HD2 LEU A  88       1.017  11.159 -15.445  1.00 87.33           H
ATOM   1130 3HD2 LEU A  88       2.570  12.007 -15.252  1.00 87.33           H
ATOM   1131  HN  LEU A  88       0.824   6.410 -15.051  1.00 87.33           H
ATOM   1132  N   ASN A  89       0.544   7.814 -12.215  1.00 89.40           N
ATOM   1133  CA  ASN A  89       0.045   8.174 -10.899  1.00 89.40           C
ATOM   1134  C   ASN A  89       0.504   7.127  -9.881  1.00 89.40           C
ATOM   1135  O   ASN A  89       0.749   7.451  -8.720  1.00 89.40           O
ATOM   1136  HA  ASN A  89       0.458   9.162 -10.696  1.00 89.40           H
ATOM   1137  CB  ASN A  89      -1.484   8.212 -10.880  1.00 89.40           C
ATOM   1138 1HB  ASN A  89      -1.880   7.386 -11.472  1.00 89.40           H
ATOM   1139 2HB  ASN A  89      -1.843   8.073  -9.860  1.00 89.40           H
ATOM   1140  CG  ASN A  89      -2.007   9.539 -11.435  1.00 89.40           C
ATOM   1141  OD1 ASN A  89      -2.191  10.510 -10.720  1.00 89.40           O
ATOM   1142  ND2 ASN A  89      -2.233   9.526 -12.745  1.00 89.40           N
ATOM   1143 1HD2 ASN A  89      -2.061   8.695 -13.274  1.00 89.40           H
ATOM   1144 2HD2 ASN A  89      -2.576  10.347 -13.202  1.00 89.40           H
ATOM   1145  HN  ASN A  89      -0.161   7.577 -12.884  1.00 89.40           H
ATOM   1146  N   LEU A  90       0.607   5.894 -10.354  1.00 86.55           N
ATOM   1147  CA  LEU A  90       1.058   4.803  -9.508  1.00 86.55           C
ATOM   1148  C   LEU A  90       2.498   5.069  -9.063  1.00 86.55           C
ATOM   1149  O   LEU A  90       2.832   4.896  -7.893  1.00 86.55           O
ATOM   1150  HA  LEU A  90       0.421   4.790  -8.623  1.00 86.55           H
ATOM   1151  CB  LEU A  90       0.873   3.461 -10.218  1.00 86.55           C
ATOM   1152 1HB  LEU A  90      -0.175   3.366 -10.505  1.00 86.55           H
ATOM   1153 2HB  LEU A  90       1.455   3.476 -11.139  1.00 86.55           H
ATOM   1154  CG  LEU A  90       1.267   2.218  -9.418  1.00 86.55           C
ATOM   1155  HG  LEU A  90       2.297   2.341  -9.083  1.00 86.55           H
ATOM   1156  CD1 LEU A  90       0.398   2.072  -8.168  1.00 86.55           C
ATOM   1157 1HD1 LEU A  90       0.524   2.950  -7.534  1.00 86.55           H
ATOM   1158 2HD1 LEU A  90      -0.648   1.981  -8.460  1.00 86.55           H
ATOM   1159 3HD1 LEU A  90       0.700   1.180  -7.617  1.00 86.55           H
ATOM   1160  CD2 LEU A  90       1.225   0.965 -10.295  1.00 86.55           C
ATOM   1161 1HD2 LEU A  90       0.215   0.826 -10.681  1.00 86.55           H
ATOM   1162 2HD2 LEU A  90       1.919   1.080 -11.128  1.00 86.55           H
ATOM   1163 3HD2 LEU A  90       1.510   0.096  -9.702  1.00 86.55           H
ATOM   1164  HN  LEU A  90       0.389   5.636 -11.296  1.00 86.55           H
ATOM   1165  N   ALA A  91       3.312   5.487 -10.022  1.00 90.71           N
ATOM   1166  CA  ALA A  91       4.717   5.739  -9.754  1.00 90.71           C
ATOM   1167  C   ALA A  91       4.843   6.904  -8.770  1.00 90.71           C
ATOM   1168  O   ALA A  91       5.703   6.889  -7.891  1.00 90.71           O
ATOM   1169  HA  ALA A  91       5.134   4.842  -9.297  1.00 90.71           H
ATOM   1170  CB  ALA A  91       5.448   6.008 -11.071  1.00 90.71           C
ATOM   1171 1HB  ALA A  91       5.353   5.139 -11.723  1.00 90.71           H
ATOM   1172 2HB  ALA A  91       5.010   6.878 -11.559  1.00 90.71           H
ATOM   1173 3HB  ALA A  91       6.503   6.197 -10.869  1.00 90.71           H
ATOM   1174  HN  ALA A  91       3.025   5.652 -10.966  1.00 90.71           H
ATOM   1175  N   ILE A  92       3.971   7.886  -8.950  1.00 90.65           N
ATOM   1176  CA  ILE A  92       3.960   9.046  -8.075  1.00 90.65           C
ATOM   1177  C   ILE A  92       3.596   8.606  -6.656  1.00 90.65           C
ATOM   1178  O   ILE A  92       4.232   9.025  -5.690  1.00 90.65           O
ATOM   1179  HA  ILE A  92       4.970   9.455  -8.062  1.00 90.65           H
ATOM   1180  CB  ILE A  92       3.040  10.132  -8.638  1.00 90.65           C
ATOM   1181  HB  ILE A  92       2.078   9.676  -8.873  1.00 90.65           H
ATOM   1182  CG1 ILE A  92       3.601  10.704  -9.941  1.00 90.65           C
ATOM   1183 1HG1 ILE A  92       4.473  11.321  -9.727  1.00 90.65           H
ATOM   1184 2HG1 ILE A  92       3.936   9.891 -10.585  1.00 90.65           H
ATOM   1185  CG2 ILE A  92       2.781  11.223  -7.598  1.00 90.65           C
ATOM   1186 1HG2 ILE A  92       2.307  10.784  -6.720  1.00 90.65           H
ATOM   1187 2HG2 ILE A  92       3.726  11.682  -7.308  1.00 90.65           H
ATOM   1188 3HG2 ILE A  92       2.124  11.982  -8.023  1.00 90.65           H
ATOM   1189  CD1 ILE A  92       2.546  11.538 -10.672  1.00 90.65           C
ATOM   1190 1HD1 ILE A  92       1.686  10.911 -10.907  1.00 90.65           H
ATOM   1191 2HD1 ILE A  92       2.231  12.364 -10.035  1.00 90.65           H
ATOM   1192 3HD1 ILE A  92       2.971  11.933 -11.595  1.00 90.65           H
ATOM   1193  HN  ILE A  92       3.284   7.897  -9.676  1.00 90.65           H
ATOM   1194  N   ALA A  93       2.574   7.767  -6.575  1.00 91.70           N
ATOM   1195  CA  ALA A  93       2.068   7.326  -5.286  1.00 91.70           C
ATOM   1196  C   ALA A  93       3.166   6.558  -4.548  1.00 91.70           C
ATOM   1197  O   ALA A  93       3.412   6.800  -3.367  1.00 91.70           O
ATOM   1198  HA  ALA A  93       1.808   8.214  -4.710  1.00 91.70           H
ATOM   1199  CB  ALA A  93       0.807   6.485  -5.493  1.00 91.70           C
ATOM   1200 1HB  ALA A  93       0.048   7.086  -5.994  1.00 91.70           H
ATOM   1201 2HB  ALA A  93       1.046   5.616  -6.106  1.00 91.70           H
ATOM   1202 3HB  ALA A  93       0.428   6.155  -4.526  1.00 91.70           H
ATOM   1203  HN  ALA A  93       2.095   7.391  -7.368  1.00 91.70           H
ATOM   1204  N   ASP A  94       3.797   5.647  -5.274  1.00 88.72           N
ATOM   1205  CA  ASP A  94       4.843   4.821  -4.695  1.00 88.72           C
ATOM   1206  C   ASP A  94       5.964   5.720  -4.168  1.00 88.72           C
ATOM   1207  O   ASP A  94       6.494   5.485  -3.083  1.00 88.72           O
ATOM   1208  HA  ASP A  94       4.355   4.255  -3.902  1.00 88.72           H
ATOM   1209  CB  ASP A  94       5.445   3.880  -5.741  1.00 88.72           C
ATOM   1210 1HB  ASP A  94       5.586   4.416  -6.679  1.00 88.72           H
ATOM   1211 2HB  ASP A  94       6.430   3.548  -5.413  1.00 88.72           H
ATOM   1212  CG  ASP A  94       4.541   2.667  -5.972  1.00 88.72           C
ATOM   1213  OD1 ASP A  94       3.847   2.285  -5.005  1.00 88.72           O
ATOM   1214  OD2 ASP A  94       4.566   2.149  -7.109  1.00 88.72           O
ATOM   1215  HN  ASP A  94       3.605   5.469  -6.239  1.00 88.72           H
ATOM   1216  N   LEU A  95       6.290   6.730  -4.960  1.00 90.39           N
ATOM   1217  CA  LEU A  95       7.390   7.619  -4.625  1.00 90.39           C
ATOM   1218  C   LEU A  95       7.068   8.352  -3.321  1.00 90.39           C
ATOM   1219  O   LEU A  95       7.930   8.494  -2.456  1.00 90.39           O
ATOM   1220  HA  LEU A  95       8.273   7.001  -4.464  1.00 90.39           H
ATOM   1221  CB  LEU A  95       7.699   8.554  -5.796  1.00 90.39           C
ATOM   1222 1HB  LEU A  95       7.776   7.955  -6.703  1.00 90.39           H
ATOM   1223 2HB  LEU A  95       6.853   9.228  -5.930  1.00 90.39           H
ATOM   1224  CG  LEU A  95       8.970   9.396  -5.664  1.00 90.39           C
ATOM   1225  HG  LEU A  95       8.947   9.900  -4.698  1.00 90.39           H
ATOM   1226  CD1 LEU A  95      10.218   8.512  -5.684  1.00 90.39           C
ATOM   1227 1HD1 LEU A  95      10.178   7.808  -4.853  1.00 90.39           H
ATOM   1228 2HD1 LEU A  95      10.259   7.962  -6.624  1.00 90.39           H
ATOM   1229 3HD1 LEU A  95      11.107   9.135  -5.589  1.00 90.39           H
ATOM   1230  CD2 LEU A  95       9.021  10.484  -6.739  1.00 90.39           C
ATOM   1231 1HD2 LEU A  95       9.009  10.020  -7.726  1.00 90.39           H
ATOM   1232 2HD2 LEU A  95       8.156  11.138  -6.635  1.00 90.39           H
ATOM   1233 3HD2 LEU A  95       9.934  11.067  -6.622  1.00 90.39           H
ATOM   1234  HN  LEU A  95       5.819   6.945  -5.816  1.00 90.39           H
ATOM   1235  N   LEU A  96       5.824   8.798  -3.221  1.00 86.90           N
ATOM   1236  CA  LEU A  96       5.388   9.544  -2.054  1.00 86.90           C
ATOM   1237  C   LEU A  96       5.524   8.663  -0.810  1.00 86.90           C
ATOM   1238  O   LEU A  96       5.943   9.134   0.246  1.00 86.90           O
ATOM   1239  HA  LEU A  96       6.054  10.400  -1.945  1.00 86.90           H
ATOM   1240  CB  LEU A  96       3.976  10.094  -2.266  1.00 86.90           C
ATOM   1241 1HB  LEU A  96       3.345   9.286  -2.636  1.00 86.90           H
ATOM   1242 2HB  LEU A  96       3.575  10.394  -1.298  1.00 86.90           H
ATOM   1243  CG  LEU A  96       3.855  11.279  -3.226  1.00 86.90           C
ATOM   1244  HG  LEU A  96       4.326  11.003  -4.169  1.00 86.90           H
ATOM   1245  CD1 LEU A  96       2.388  11.593  -3.528  1.00 86.90           C
ATOM   1246 1HD1 LEU A  96       1.917  10.723  -3.985  1.00 86.90           H
ATOM   1247 2HD1 LEU A  96       1.871  11.840  -2.600  1.00 86.90           H
ATOM   1248 3HD1 LEU A  96       2.331  12.439  -4.212  1.00 86.90           H
ATOM   1249  CD2 LEU A  96       4.603  12.500  -2.687  1.00 86.90           C
ATOM   1250 1HD2 LEU A  96       4.183  12.787  -1.723  1.00 86.90           H
ATOM   1251 2HD2 LEU A  96       5.658  12.255  -2.565  1.00 86.90           H
ATOM   1252 3HD2 LEU A  96       4.501  13.328  -3.389  1.00 86.90           H
ATOM   1253  HN  LEU A  96       5.122   8.657  -3.919  1.00 86.90           H
ATOM   1254  N   PHE A  97       5.162   7.399  -0.977  1.00 89.16           N
ATOM   1255  CA  PHE A  97       5.255   6.444   0.113  1.00 89.16           C
ATOM   1256  C   PHE A  97       6.707   6.261   0.560  1.00 89.16           C
ATOM   1257  O   PHE A  97       7.001   6.282   1.754  1.00 89.16           O
ATOM   1258  HA  PHE A  97       4.670   6.841   0.942  1.00 89.16           H
ATOM   1259  CB  PHE A  97       4.725   5.109  -0.414  1.00 89.16           C
ATOM   1260 1HB  PHE A  97       3.638   5.164  -0.485  1.00 89.16           H
ATOM   1261 2HB  PHE A  97       5.102   4.954  -1.425  1.00 89.16           H
ATOM   1262  CG  PHE A  97       5.105   3.904   0.447  1.00 89.16           C
ATOM   1263  CD1 PHE A  97       5.970   2.970  -0.033  1.00 89.16           C
ATOM   1264  HD1 PHE A  97       6.392   3.081  -1.032  1.00 89.16           H
ATOM   1265  CD2 PHE A  97       4.579   3.765   1.694  1.00 89.16           C
ATOM   1266  HD2 PHE A  97       3.886   4.513   2.079  1.00 89.16           H
ATOM   1267  CE1 PHE A  97       6.323   1.851   0.767  1.00 89.16           C
ATOM   1268  HE1 PHE A  97       7.016   1.103   0.382  1.00 89.16           H
ATOM   1269  CE2 PHE A  97       4.932   2.646   2.494  1.00 89.16           C
ATOM   1270  HE2 PHE A  97       4.510   2.535   3.492  1.00 89.16           H
ATOM   1271  CZ  PHE A  97       5.797   1.713   2.013  1.00 89.16           C
ATOM   1272  HZ  PHE A  97       6.068   0.854   2.627  1.00 89.16           H
ATOM   1273  HN  PHE A  97       4.811   7.027  -1.836  1.00 89.16           H
ATOM   1274  N   LEU A  98       7.578   6.085  -0.424  1.00 92.44           N
ATOM   1275  CA  LEU A  98       8.955   5.715  -0.147  1.00 92.44           C
ATOM   1276  C   LEU A  98       9.615   6.810   0.693  1.00 92.44           C
ATOM   1277  O   LEU A  98      10.455   6.523   1.544  1.00 92.44           O
ATOM   1278  HA  LEU A  98       8.935   4.796   0.438  1.00 92.44           H
ATOM   1279  CB  LEU A  98       9.699   5.406  -1.448  1.00 92.44           C
ATOM   1280 1HB  LEU A  98       9.563   6.247  -2.129  1.00 92.44           H
ATOM   1281 2HB  LEU A  98      10.764   5.344  -1.228  1.00 92.44           H
ATOM   1282  CG  LEU A  98       9.280   4.126  -2.173  1.00 92.44           C
ATOM   1283  HG  LEU A  98       8.191   4.077  -2.178  1.00 92.44           H
ATOM   1284  CD1 LEU A  98       9.738   4.146  -3.632  1.00 92.44           C
ATOM   1285 1HD1 LEU A  98       9.290   4.999  -4.142  1.00 92.44           H
ATOM   1286 2HD1 LEU A  98      10.824   4.230  -3.671  1.00 92.44           H
ATOM   1287 3HD1 LEU A  98       9.427   3.225  -4.124  1.00 92.44           H
ATOM   1288  CD2 LEU A  98       9.784   2.886  -1.431  1.00 92.44           C
ATOM   1289 1HD2 LEU A  98      10.872   2.915  -1.373  1.00 92.44           H
ATOM   1290 2HD2 LEU A  98       9.367   2.870  -0.424  1.00 92.44           H
ATOM   1291 3HD2 LEU A  98       9.472   1.990  -1.968  1.00 92.44           H
ATOM   1292  HN  LEU A  98       7.355   6.192  -1.393  1.00 92.44           H
ATOM   1293  N   VAL A  99       9.208   8.043   0.425  1.00 89.42           N
ATOM   1294  CA  VAL A  99       9.796   9.188   1.099  1.00 89.42           C
ATOM   1295  C   VAL A  99       9.524   9.085   2.601  1.00 89.42           C
ATOM   1296  O   VAL A  99      10.207   9.720   3.404  1.00 89.42           O
ATOM   1297  HA  VAL A  99      10.873   9.149   0.934  1.00 89.42           H
ATOM   1298  CB  VAL A  99       9.269  10.485   0.483  1.00 89.42           C
ATOM   1299  HB  VAL A  99       8.179  10.443   0.495  1.00 89.42           H
ATOM   1300  CG1 VAL A  99       9.701  11.699   1.307  1.00 89.42           C
ATOM   1301 1HG1 VAL A  99       9.309  11.609   2.321  1.00 89.42           H
ATOM   1302 2HG1 VAL A  99      10.790  11.746   1.342  1.00 89.42           H
ATOM   1303 3HG1 VAL A  99       9.313  12.608   0.847  1.00 89.42           H
ATOM   1304  CG2 VAL A  99       9.718  10.623  -0.973  1.00 89.42           C
ATOM   1305 1HG2 VAL A  99      10.807  10.632  -1.018  1.00 89.42           H
ATOM   1306 2HG2 VAL A  99       9.337   9.781  -1.552  1.00 89.42           H
ATOM   1307 3HG2 VAL A  99       9.329  11.553  -1.387  1.00 89.42           H
ATOM   1308  HN  VAL A  99       8.492   8.264  -0.237  1.00 89.42           H
ATOM   1309  N   THR A 100       8.526   8.281   2.936  1.00 89.10           N
ATOM   1310  CA  THR A 100       8.132   8.116   4.325  1.00 89.10           C
ATOM   1311  C   THR A 100       9.035   7.094   5.018  1.00 89.10           C
ATOM   1312  O   THR A 100       9.171   7.108   6.240  1.00 89.10           O
ATOM   1313  HA  THR A 100       8.274   9.067   4.838  1.00 89.10           H
ATOM   1314  CB  THR A 100       6.650   7.736   4.354  1.00 89.10           C
ATOM   1315  HB  THR A 100       6.235   7.864   5.353  1.00 89.10           H
ATOM   1316  OG1 THR A 100       6.622   6.407   3.841  1.00 89.10           O
ATOM   1317  HG1 THR A 100       6.569   6.426   2.843  1.00 89.10           H
ATOM   1318  CG2 THR A 100       5.820   8.540   3.350  1.00 89.10           C
ATOM   1319 1HG2 THR A 100       6.193   8.359   2.342  1.00 89.10           H
ATOM   1320 2HG2 THR A 100       5.899   9.602   3.582  1.00 89.10           H
ATOM   1321 3HG2 THR A 100       4.776   8.231   3.412  1.00 89.10           H
ATOM   1322  HN  THR A 100       7.992   7.749   2.279  1.00 89.10           H
ATOM   1323  N   LEU A 101       9.628   6.230   4.207  1.00 91.58           N
ATOM   1324  CA  LEU A 101      10.320   5.065   4.731  1.00 91.58           C
ATOM   1325  C   LEU A 101      11.506   5.522   5.582  1.00 91.58           C
ATOM   1326  O   LEU A 101      11.773   4.951   6.638  1.00 91.58           O
ATOM   1327  HA  LEU A 101       9.620   4.530   5.373  1.00 91.58           H
ATOM   1328  CB  LEU A 101      10.708   4.116   3.595  1.00 91.58           C
ATOM   1329 1HB  LEU A 101      11.207   4.695   2.818  1.00 91.58           H
ATOM   1330 2HB  LEU A 101      11.436   3.401   3.978  1.00 91.58           H
ATOM   1331  CG  LEU A 101       9.560   3.335   2.952  1.00 91.58           C
ATOM   1332  HG  LEU A 101       8.879   4.049   2.487  1.00 91.58           H
ATOM   1333  CD1 LEU A 101      10.075   2.416   1.843  1.00 91.58           C
ATOM   1334 1HD1 LEU A 101      10.566   3.013   1.074  1.00 91.58           H
ATOM   1335 2HD1 LEU A 101      10.789   1.706   2.262  1.00 91.58           H
ATOM   1336 3HD1 LEU A 101       9.239   1.873   1.403  1.00 91.58           H
ATOM   1337  CD2 LEU A 101       8.759   2.569   4.006  1.00 91.58           C
ATOM   1338 1HD2 LEU A 101       9.414   1.866   4.520  1.00 91.58           H
ATOM   1339 2HD2 LEU A 101       8.342   3.272   4.728  1.00 91.58           H
ATOM   1340 3HD2 LEU A 101       7.949   2.023   3.522  1.00 91.58           H
ATOM   1341  HN  LEU A 101       9.640   6.316   3.210  1.00 91.58           H
ATOM   1342  N   PRO A 102      12.236   6.555   5.141  1.00 93.52           N
ATOM   1343  CA  PRO A 102      13.405   7.026   5.887  1.00 93.52           C
ATOM   1344  C   PRO A 102      13.080   7.321   7.343  1.00 93.52           C
ATOM   1345  O   PRO A 102      13.844   6.964   8.238  1.00 93.52           O
ATOM   1346  HA  PRO A 102      14.168   6.249   5.918  1.00 93.52           H
ATOM   1347  CB  PRO A 102      13.832   8.288   5.134  1.00 93.52           C
ATOM   1348 1HB  PRO A 102      13.369   9.181   5.553  1.00 93.52           H
ATOM   1349 2HB  PRO A 102      14.911   8.437   5.180  1.00 93.52           H
ATOM   1350  CG  PRO A 102      13.361   8.024   3.709  1.00 93.52           C
ATOM   1351 1HG  PRO A 102      13.269   8.947   3.135  1.00 93.52           H
ATOM   1352 2HG  PRO A 102      14.059   7.391   3.162  1.00 93.52           H
ATOM   1353  CD  PRO A 102      12.017   7.345   3.916  1.00 93.52           C
ATOM   1354 1HD  PRO A 102      11.213   8.070   4.046  1.00 93.52           H
ATOM   1355 2HD  PRO A 102      11.744   6.720   3.066  1.00 93.52           H
ATOM   1356  N   PHE A 103      11.944   7.973   7.542  1.00 91.54           N
ATOM   1357  CA  PHE A 103      11.540   8.383   8.876  1.00 91.54           C
ATOM   1358  C   PHE A 103      11.236   7.169   9.755  1.00 91.54           C
ATOM   1359  O   PHE A 103      11.595   7.143  10.931  1.00 91.54           O
ATOM   1360  HA  PHE A 103      12.371   8.943   9.307  1.00 91.54           H
ATOM   1361  CB  PHE A 103      10.267   9.218   8.721  1.00 91.54           C
ATOM   1362 1HB  PHE A 103       9.522   8.629   8.188  1.00 91.54           H
ATOM   1363 2HB  PHE A 103       9.860   9.427   9.710  1.00 91.54           H
ATOM   1364  CG  PHE A 103      10.476  10.541   7.981  1.00 91.54           C
ATOM   1365  CD1 PHE A 103      10.903  11.639   8.659  1.00 91.54           C
ATOM   1366  HD1 PHE A 103      11.096  11.578   9.730  1.00 91.54           H
ATOM   1367  CD2 PHE A 103      10.236  10.617   6.645  1.00 91.54           C
ATOM   1368  HD2 PHE A 103       9.894   9.737   6.101  1.00 91.54           H
ATOM   1369  CE1 PHE A 103      11.097  12.867   7.972  1.00 91.54           C
ATOM   1370  HE1 PHE A 103      11.439  13.748   8.516  1.00 91.54           H
ATOM   1371  CE2 PHE A 103      10.430  11.845   5.958  1.00 91.54           C
ATOM   1372  HE2 PHE A 103      10.237  11.906   4.887  1.00 91.54           H
ATOM   1373  CZ  PHE A 103      10.856  12.944   6.636  1.00 91.54           C
ATOM   1374  HZ  PHE A 103      11.005  13.886   6.108  1.00 91.54           H
ATOM   1375  HN  PHE A 103      11.306   8.219   6.812  1.00 91.54           H
ATOM   1376  N   TRP A 104      10.577   6.191   9.150  1.00 86.24           N
ATOM   1377  CA  TRP A 104      10.179   4.997   9.875  1.00 86.24           C
ATOM   1378  C   TRP A 104      11.443   4.198  10.202  1.00 86.24           C
ATOM   1379  O   TRP A 104      11.507   3.522  11.227  1.00 86.24           O
ATOM   1380  HA  TRP A 104       9.690   5.314  10.797  1.00 86.24           H
ATOM   1381  CB  TRP A 104       9.151   4.189   9.080  1.00 86.24           C
ATOM   1382 1HB  TRP A 104       9.516   4.059   8.061  1.00 86.24           H
ATOM   1383 2HB  TRP A 104       9.067   3.195   9.518  1.00 86.24           H
ATOM   1384  CG  TRP A 104       7.761   4.828   9.031  1.00 86.24           C
ATOM   1385  CD1 TRP A 104       7.106   5.296   7.961  1.00 86.24           C
ATOM   1386  HD1 TRP A 104       7.499   5.279   6.945  1.00 86.24           H
ATOM   1387  CD2 TRP A 104       6.878   5.050  10.151  1.00 86.24           C
ATOM   1388  NE1 TRP A 104       5.869   5.802   8.306  1.00 86.24           N
ATOM   1389  HE1 TRP A 104       5.199   6.206   7.683  1.00 86.24           H
ATOM   1390  CE2 TRP A 104       5.726   5.648   9.680  1.00 86.24           C
ATOM   1391  CE3 TRP A 104       7.046   4.756  11.515  1.00 86.24           C
ATOM   1392  HE3 TRP A 104       7.945   4.284  11.911  1.00 86.24           H
ATOM   1393  CZ2 TRP A 104       4.654   6.002  10.507  1.00 86.24           C
ATOM   1394  HZ2 TRP A 104       3.754   6.474  10.111  1.00 86.24           H
ATOM   1395  CZ3 TRP A 104       5.965   5.116  12.329  1.00 86.24           C
ATOM   1396  HZ3 TRP A 104       6.043   4.910  13.396  1.00 86.24           H
ATOM   1397  CH2 TRP A 104       4.799   5.719  11.871  1.00 86.24           C
ATOM   1398  HH2 TRP A 104       4.001   5.969  12.570  1.00 86.24           H
ATOM   1399  HN  TRP A 104      10.316   6.206   8.185  1.00 86.24           H
ATOM   1400  N   ALA A 105      12.418   4.304   9.310  1.00 93.76           N
ATOM   1401  CA  ALA A 105      13.679   3.606   9.494  1.00 93.76           C
ATOM   1402  C   ALA A 105      14.365   4.126  10.759  1.00 93.76           C
ATOM   1403  O   ALA A 105      14.860   3.343  11.568  1.00 93.76           O
ATOM   1404  HA  ALA A 105      13.457   2.547   9.621  1.00 93.76           H
ATOM   1405  CB  ALA A 105      14.546   3.782   8.246  1.00 93.76           C
ATOM   1406 1HB  ALA A 105      14.027   3.371   7.381  1.00 93.76           H
ATOM   1407 2HB  ALA A 105      14.739   4.843   8.084  1.00 93.76           H
ATOM   1408 3HB  ALA A 105      15.492   3.259   8.385  1.00 93.76           H
ATOM   1409  HN  ALA A 105      12.356   4.853   8.477  1.00 93.76           H
ATOM   1410  N   ILE A 106      14.372   5.445  10.891  1.00 90.49           N
ATOM   1411  CA  ILE A 106      15.000   6.079  12.037  1.00 90.49           C
ATOM   1412  C   ILE A 106      14.218   5.725  13.303  1.00 90.49           C
ATOM   1413  O   ILE A 106      14.809   5.395  14.331  1.00 90.49           O
ATOM   1414  HA  ILE A 106      16.006   5.669  12.127  1.00 90.49           H
ATOM   1415  CB  ILE A 106      15.144   7.584  11.804  1.00 90.49           C
ATOM   1416  HB  ILE A 106      14.177   7.975  11.487  1.00 90.49           H
ATOM   1417  CG1 ILE A 106      16.139   7.872  10.678  1.00 90.49           C
ATOM   1418 1HG1 ILE A 106      17.156   7.710  11.036  1.00 90.49           H
ATOM   1419 2HG1 ILE A 106      15.976   7.175   9.857  1.00 90.49           H
ATOM   1420  CG2 ILE A 106      15.520   8.306  13.100  1.00 90.49           C
ATOM   1421 1HG2 ILE A 106      14.743   8.141  13.847  1.00 90.49           H
ATOM   1422 2HG2 ILE A 106      16.469   7.917  13.470  1.00 90.49           H
ATOM   1423 3HG2 ILE A 106      15.616   9.374  12.906  1.00 90.49           H
ATOM   1424  CD1 ILE A 106      15.993   9.309  10.172  1.00 90.49           C
ATOM   1425 1HD1 ILE A 106      14.983   9.460   9.793  1.00 90.49           H
ATOM   1426 2HD1 ILE A 106      16.181  10.003  10.991  1.00 90.49           H
ATOM   1427 3HD1 ILE A 106      16.712   9.487   9.372  1.00 90.49           H
ATOM   1428  HN  ILE A 106      13.959   6.075  10.233  1.00 90.49           H
ATOM   1429  N   ALA A 107      12.900   5.804  13.188  1.00 91.79           N
ATOM   1430  CA  ALA A 107      12.034   5.585  14.334  1.00 91.79           C
ATOM   1431  C   ALA A 107      12.215   4.152  14.838  1.00 91.79           C
ATOM   1432  O   ALA A 107      12.203   3.908  16.044  1.00 91.79           O
ATOM   1433  HA  ALA A 107      12.340   6.278  15.118  1.00 91.79           H
ATOM   1434  CB  ALA A 107      10.586   5.889  13.945  1.00 91.79           C
ATOM   1435 1HB  ALA A 107      10.506   6.927  13.622  1.00 91.79           H
ATOM   1436 2HB  ALA A 107      10.283   5.230  13.131  1.00 91.79           H
ATOM   1437 3HB  ALA A 107       9.937   5.725  14.805  1.00 91.79           H
ATOM   1438  HN  ALA A 107      12.425   6.012  12.333  1.00 91.79           H
ATOM   1439  N   ALA A 108      12.377   3.241  13.890  1.00 91.21           N
ATOM   1440  CA  ALA A 108      12.506   1.832  14.220  1.00 91.21           C
ATOM   1441  C   ALA A 108      13.885   1.581  14.834  1.00 91.21           C
ATOM   1442  O   ALA A 108      14.054   0.665  15.638  1.00 91.21           O
ATOM   1443  HA  ALA A 108      11.741   1.593  14.958  1.00 91.21           H
ATOM   1444  CB  ALA A 108      12.263   0.989  12.967  1.00 91.21           C
ATOM   1445 1HB  ALA A 108      11.260   1.183  12.588  1.00 91.21           H
ATOM   1446 2HB  ALA A 108      12.997   1.252  12.204  1.00 91.21           H
ATOM   1447 3HB  ALA A 108      12.360  -0.068  13.215  1.00 91.21           H
ATOM   1448  HN  ALA A 108      12.421   3.452  12.914  1.00 91.21           H
ATOM   1449  N   ALA A 109      14.837   2.410  14.430  1.00 89.90           N
ATOM   1450  CA  ALA A 109      16.215   2.230  14.855  1.00 89.90           C
ATOM   1451  C   ALA A 109      16.339   2.588  16.337  1.00 89.90           C
ATOM   1452  O   ALA A 109      17.121   1.977  17.063  1.00 89.90           O
ATOM   1453  HA  ALA A 109      16.469   1.178  14.721  1.00 89.90           H
ATOM   1454  CB  ALA A 109      17.135   3.076  13.972  1.00 89.90           C
ATOM   1455 1HB  ALA A 109      17.031   2.762  12.933  1.00 89.90           H
ATOM   1456 2HB  ALA A 109      16.862   4.127  14.063  1.00 89.90           H
ATOM   1457 3HB  ALA A 109      18.169   2.940  14.290  1.00 89.90           H
ATOM   1458  HN  ALA A 109      14.679   3.191  13.826  1.00 89.90           H
ATOM   1459  N   ASP A 110      15.555   3.576  16.742  1.00 80.71           N
ATOM   1460  CA  ASP A 110      15.680   4.131  18.079  1.00 80.71           C
ATOM   1461  C   ASP A 110      14.306   4.597  18.564  1.00 80.71           C
ATOM   1462  O   ASP A 110      13.561   3.824  19.165  1.00 80.71           O
ATOM   1463  HA  ASP A 110      16.086   3.323  18.687  1.00 80.71           H
ATOM   1464  CB  ASP A 110      16.619   5.340  18.087  1.00 80.71           C
ATOM   1465 1HB  ASP A 110      17.561   5.076  17.607  1.00 80.71           H
ATOM   1466 2HB  ASP A 110      16.180   6.150  17.505  1.00 80.71           H
ATOM   1467  CG  ASP A 110      16.885   5.817  19.516  1.00 80.71           C
ATOM   1468  OD1 ASP A 110      16.499   5.074  20.444  1.00 80.71           O
ATOM   1469  OD2 ASP A 110      17.468   6.915  19.649  1.00 80.71           O
ATOM   1470  HN  ASP A 110      14.846   3.996  16.175  1.00 80.71           H
ATOM   1471  N   GLN A 111      14.012   5.858  18.286  1.00 83.54           N
ATOM   1472  CA  GLN A 111      12.748   6.441  18.702  1.00 83.54           C
ATOM   1473  C   GLN A 111      12.307   7.518  17.709  1.00 83.54           C
ATOM   1474  O   GLN A 111      13.064   7.889  16.814  1.00 83.54           O
ATOM   1475  HA  GLN A 111      12.033   5.618  18.697  1.00 83.54           H
ATOM   1476  CB  GLN A 111      12.847   7.010  20.119  1.00 83.54           C
ATOM   1477 1HB  GLN A 111      11.894   7.459  20.402  1.00 83.54           H
ATOM   1478 2HB  GLN A 111      13.041   6.203  20.826  1.00 83.54           H
ATOM   1479  CG  GLN A 111      13.958   8.057  20.213  1.00 83.54           C
ATOM   1480 1HG  GLN A 111      14.916   7.599  19.965  1.00 83.54           H
ATOM   1481 2HG  GLN A 111      13.783   8.846  19.482  1.00 83.54           H
ATOM   1482  CD  GLN A 111      14.025   8.661  21.617  1.00 83.54           C
ATOM   1483  OE1 GLN A 111      13.060   8.668  22.365  1.00 83.54           O
ATOM   1484  NE2 GLN A 111      15.214   9.166  21.933  1.00 83.54           N
ATOM   1485 1HE2 GLN A 111      15.964   9.129  21.273  1.00 83.54           H
ATOM   1486 2HE2 GLN A 111      15.357   9.584  22.830  1.00 83.54           H
ATOM   1487  HN  GLN A 111      14.618   6.477  17.786  1.00 83.54           H
ATOM   1488  N   TRP A 112      11.083   7.989  17.900  1.00 88.74           N
ATOM   1489  CA  TRP A 112      10.556   9.062  17.074  1.00 88.74           C
ATOM   1490  C   TRP A 112      11.232  10.366  17.503  1.00 88.74           C
ATOM   1491  O   TRP A 112      11.008  10.849  18.612  1.00 88.74           O
ATOM   1492  HA  TRP A 112      10.806   8.836  16.037  1.00 88.74           H
ATOM   1493  CB  TRP A 112       9.030   9.122  17.161  1.00 88.74           C
ATOM   1494 1HB  TRP A 112       8.625   8.133  16.948  1.00 88.74           H
ATOM   1495 2HB  TRP A 112       8.744   9.370  18.183  1.00 88.74           H
ATOM   1496  CG  TRP A 112       8.391  10.135  16.208  1.00 88.74           C
ATOM   1497  CD1 TRP A 112       7.982  11.381  16.483  1.00 88.74           C
ATOM   1498  HD1 TRP A 112       8.057  11.849  17.464  1.00 88.74           H
ATOM   1499  CD2 TRP A 112       8.105   9.936  14.808  1.00 88.74           C
ATOM   1500  NE1 TRP A 112       7.454  11.997  15.366  1.00 88.74           N
ATOM   1501  HE1 TRP A 112       7.084  12.925  15.322  1.00 88.74           H
ATOM   1502  CE2 TRP A 112       7.531  11.090  14.316  1.00 88.74           C
ATOM   1503  CE3 TRP A 112       8.322   8.817  13.985  1.00 88.74           C
ATOM   1504  HE3 TRP A 112       8.774   7.894  14.350  1.00 88.74           H
ATOM   1505  CZ2 TRP A 112       7.128  11.238  12.983  1.00 88.74           C
ATOM   1506  HZ2 TRP A 112       6.677  12.161  12.618  1.00 88.74           H
ATOM   1507  CZ3 TRP A 112       7.914   8.981  12.656  1.00 88.74           C
ATOM   1508  HZ3 TRP A 112       8.060   8.143  11.974  1.00 88.74           H
ATOM   1509  CH2 TRP A 112       7.335  10.136  12.144  1.00 88.74           C
ATOM   1510  HH2 TRP A 112       7.044  10.185  11.095  1.00 88.74           H
ATOM   1511  HN  TRP A 112      10.458   7.652  18.604  1.00 88.74           H
ATOM   1512  N   LYS A 113      12.044  10.898  16.602  1.00 81.46           N
ATOM   1513  CA  LYS A 113      12.886  12.035  16.934  1.00 81.46           C
ATOM   1514  C   LYS A 113      12.285  13.304  16.325  1.00 81.46           C
ATOM   1515  O   LYS A 113      12.912  14.362  16.343  1.00 81.46           O
ATOM   1516  HA  LYS A 113      12.884  12.139  18.019  1.00 81.46           H
ATOM   1517  CB  LYS A 113      14.332  11.774  16.507  1.00 81.46           C
ATOM   1518 1HB  LYS A 113      14.377  11.630  15.428  1.00 81.46           H
ATOM   1519 2HB  LYS A 113      14.946  12.644  16.738  1.00 81.46           H
ATOM   1520  CG  LYS A 113      14.898  10.541  17.216  1.00 81.46           C
ATOM   1521 1HG  LYS A 113      14.766  10.644  18.293  1.00 81.46           H
ATOM   1522 2HG  LYS A 113      14.343   9.655  16.910  1.00 81.46           H
ATOM   1523  CD  LYS A 113      16.383  10.357  16.894  1.00 81.46           C
ATOM   1524 1HD  LYS A 113      16.512  10.231  15.819  1.00 81.46           H
ATOM   1525 2HD  LYS A 113      16.934  11.254  17.178  1.00 81.46           H
ATOM   1526  CE  LYS A 113      16.957   9.144  17.628  1.00 81.46           C
ATOM   1527 1HE  LYS A 113      16.803   9.255  18.702  1.00 81.46           H
ATOM   1528 2HE  LYS A 113      16.427   8.242  17.322  1.00 81.46           H
ATOM   1529  NZ  LYS A 113      18.402   9.000  17.341  1.00 81.46           N
ATOM   1530 1HZ  LYS A 113      18.771   8.208  17.854  1.00 81.46           H
ATOM   1531 2HZ  LYS A 113      18.535   8.851  16.347  1.00 81.46           H
ATOM   1532 3HZ  LYS A 113      18.888   9.843  17.624  1.00 81.46           H
ATOM   1533  HN  LYS A 113      12.133  10.566  15.663  1.00 81.46           H
ATOM   1534  N   PHE A 114      11.078  13.155  15.800  1.00 86.75           N
ATOM   1535  CA  PHE A 114      10.459  14.223  15.032  1.00 86.75           C
ATOM   1536  C   PHE A 114       9.262  14.812  15.780  1.00 86.75           C
ATOM   1537  O   PHE A 114       8.825  14.264  16.790  1.00 86.75           O
ATOM   1538  HA  PHE A 114      11.213  14.997  14.889  1.00 86.75           H
ATOM   1539  CB  PHE A 114       9.973  13.605  13.719  1.00 86.75           C
ATOM   1540 1HB  PHE A 114       9.156  12.917  13.934  1.00 86.75           H
ATOM   1541 2HB  PHE A 114       9.566  14.395  13.087  1.00 86.75           H
ATOM   1542  CG  PHE A 114      11.059  12.859  12.943  1.00 86.75           C
ATOM   1543  CD1 PHE A 114      11.984  13.554  12.229  1.00 86.75           C
ATOM   1544  HD1 PHE A 114      11.952  14.643  12.210  1.00 86.75           H
ATOM   1545  CD2 PHE A 114      11.099  11.499  12.966  1.00 86.75           C
ATOM   1546  HD2 PHE A 114      10.358  10.942  13.538  1.00 86.75           H
ATOM   1547  CE1 PHE A 114      12.992  12.861  11.508  1.00 86.75           C
ATOM   1548  HE1 PHE A 114      13.734  13.418  10.935  1.00 86.75           H
ATOM   1549  CE2 PHE A 114      12.108  10.806  12.245  1.00 86.75           C
ATOM   1550  HE2 PHE A 114      12.140   9.717  12.264  1.00 86.75           H
ATOM   1551  CZ  PHE A 114      13.033  11.502  11.531  1.00 86.75           C
ATOM   1552  HZ  PHE A 114      13.807  10.970  10.978  1.00 86.75           H
ATOM   1553  HN  PHE A 114      10.526  12.326  15.892  1.00 86.75           H
ATOM   1554  N   GLN A 115       8.764  15.922  15.253  1.00 80.58           N
ATOM   1555  CA  GLN A 115       7.658  16.620  15.887  1.00 80.58           C
ATOM   1556  C   GLN A 115       6.343  15.886  15.618  1.00 80.58           C
ATOM   1557  O   GLN A 115       6.279  15.019  14.748  1.00 80.58           O
ATOM   1558  HA  GLN A 115       7.879  16.605  16.954  1.00 80.58           H
ATOM   1559  CB  GLN A 115       7.583  18.072  15.411  1.00 80.58           C
ATOM   1560 1HB  GLN A 115       7.517  18.099  14.323  1.00 80.58           H
ATOM   1561 2HB  GLN A 115       6.676  18.538  15.797  1.00 80.58           H
ATOM   1562  CG  GLN A 115       8.806  18.866  15.874  1.00 80.58           C
ATOM   1563 1HG  GLN A 115       8.926  18.761  16.952  1.00 80.58           H
ATOM   1564 2HG  GLN A 115       9.705  18.456  15.412  1.00 80.58           H
ATOM   1565  CD  GLN A 115       8.669  20.346  15.511  1.00 80.58           C
ATOM   1566  OE1 GLN A 115       7.747  20.762  14.830  1.00 80.58           O
ATOM   1567  NE2 GLN A 115       9.636  21.115  16.003  1.00 80.58           N
ATOM   1568 1HE2 GLN A 115      10.365  20.710  16.555  1.00 80.58           H
ATOM   1569 2HE2 GLN A 115       9.635  22.098  15.821  1.00 80.58           H
ATOM   1570  HN  GLN A 115       9.104  16.343  14.412  1.00 80.58           H
ATOM   1571  N   THR A 116       5.327  16.259  16.382  1.00 87.12           N
ATOM   1572  CA  THR A 116       4.021  15.638  16.246  1.00 87.12           C
ATOM   1573  C   THR A 116       3.482  15.834  14.827  1.00 87.12           C
ATOM   1574  O   THR A 116       2.880  14.926  14.257  1.00 87.12           O
ATOM   1575  HA  THR A 116       4.133  14.565  16.399  1.00 87.12           H
ATOM   1576  CB  THR A 116       3.107  16.217  17.328  1.00 87.12           C
ATOM   1577  HB  THR A 116       2.809  17.236  17.082  1.00 87.12           H
ATOM   1578  OG1 THR A 116       3.857  16.068  18.531  1.00 87.12           O
ATOM   1579  HG1 THR A 116       3.470  16.648  19.248  1.00 87.12           H
ATOM   1580  CG2 THR A 116       1.859  15.362  17.559  1.00 87.12           C
ATOM   1581 1HG2 THR A 116       2.157  14.361  17.871  1.00 87.12           H
ATOM   1582 2HG2 THR A 116       1.286  15.299  16.634  1.00 87.12           H
ATOM   1583 3HG2 THR A 116       1.246  15.818  18.336  1.00 87.12           H
ATOM   1584  HN  THR A 116       5.386  16.971  17.082  1.00 87.12           H
ATOM   1585  N   PHE A 117       3.719  17.026  14.298  1.00 89.78           N
ATOM   1586  CA  PHE A 117       3.260  17.355  12.959  1.00 89.78           C
ATOM   1587  C   PHE A 117       3.742  16.317  11.944  1.00 89.78           C
ATOM   1588  O   PHE A 117       2.964  15.845  11.116  1.00 89.78           O
ATOM   1589  HA  PHE A 117       2.170  17.359  12.983  1.00 89.78           H
ATOM   1590  CB  PHE A 117       3.859  18.717  12.603  1.00 89.78           C
ATOM   1591 1HB  PHE A 117       3.497  19.459  13.314  1.00 89.78           H
ATOM   1592 2HB  PHE A 117       4.942  18.667  12.718  1.00 89.78           H
ATOM   1593  CG  PHE A 117       3.533  19.188  11.184  1.00 89.78           C
ATOM   1594  CD1 PHE A 117       4.490  19.151  10.218  1.00 89.78           C
ATOM   1595  HD1 PHE A 117       5.489  18.785  10.455  1.00 89.78           H
ATOM   1596  CD2 PHE A 117       2.287  19.645  10.889  1.00 89.78           C
ATOM   1597  HD2 PHE A 117       1.520  19.675  11.663  1.00 89.78           H
ATOM   1598  CE1 PHE A 117       4.187  19.588   8.902  1.00 89.78           C
ATOM   1599  HE1 PHE A 117       4.954  19.559   8.128  1.00 89.78           H
ATOM   1600  CE2 PHE A 117       1.984  20.082   9.573  1.00 89.78           C
ATOM   1601  HE2 PHE A 117       0.985  20.448   9.336  1.00 89.78           H
ATOM   1602  CZ  PHE A 117       2.941  20.045   8.607  1.00 89.78           C
ATOM   1603  HZ  PHE A 117       2.708  20.381   7.596  1.00 89.78           H
ATOM   1604  HN  PHE A 117       4.213  17.758  14.767  1.00 89.78           H
ATOM   1605  N   MET A 118       5.023  15.992  12.040  1.00 87.20           N
ATOM   1606  CA  MET A 118       5.634  15.068  11.100  1.00 87.20           C
ATOM   1607  C   MET A 118       5.058  13.660  11.263  1.00 87.20           C
ATOM   1608  O   MET A 118       4.960  12.910  10.293  1.00 87.20           O
ATOM   1609  HA  MET A 118       5.392  15.455  10.110  1.00 87.20           H
ATOM   1610  CB  MET A 118       7.146  15.031  11.330  1.00 87.20           C
ATOM   1611 1HB  MET A 118       7.502  16.027  11.592  1.00 87.20           H
ATOM   1612 2HB  MET A 118       7.374  14.379  12.173  1.00 87.20           H
ATOM   1613  CG  MET A 118       7.878  14.534  10.081  1.00 87.20           C
ATOM   1614 1HG  MET A 118       8.947  14.461  10.281  1.00 87.20           H
ATOM   1615 2HG  MET A 118       7.534  13.533   9.823  1.00 87.20           H
ATOM   1616  SD  MET A 118       7.587  15.649   8.718  1.00 87.20           S
ATOM   1617  CE  MET A 118       8.240  14.673   7.374  1.00 87.20           C
ATOM   1618 1HE  MET A 118       9.293  14.461   7.557  1.00 87.20           H
ATOM   1619 2HE  MET A 118       7.688  13.735   7.305  1.00 87.20           H
ATOM   1620 3HE  MET A 118       8.137  15.225   6.440  1.00 87.20           H
ATOM   1621  HN  MET A 118       5.639  16.348  12.743  1.00 87.20           H
ATOM   1622  N   CYS A 119       4.691  13.344  12.496  1.00 92.38           N
ATOM   1623  CA  CYS A 119       4.050  12.072  12.784  1.00 92.38           C
ATOM   1624  C   CYS A 119       2.739  12.006  11.998  1.00 92.38           C
ATOM   1625  O   CYS A 119       2.460  11.011  11.332  1.00 92.38           O
ATOM   1626  HA  CYS A 119       4.738  11.293  12.454  1.00 92.38           H
ATOM   1627  CB  CYS A 119       3.826  11.878  14.285  1.00 92.38           C
ATOM   1628 1HB  CYS A 119       4.785  11.820  14.799  1.00 92.38           H
ATOM   1629 2HB  CYS A 119       3.295  12.737  14.695  1.00 92.38           H
ATOM   1630  SG  CYS A 119       2.866  10.349  14.581  1.00 92.38           S
ATOM   1631  HN  CYS A 119       4.825  13.938  13.289  1.00 92.38           H
ATOM   1632  N   LYS A 120       1.970  13.080  12.101  1.00 91.00           N
ATOM   1633  CA  LYS A 120       0.681  13.145  11.433  1.00 91.00           C
ATOM   1634  C   LYS A 120       0.884  12.977   9.926  1.00 91.00           C
ATOM   1635  O   LYS A 120       0.180  12.199   9.284  1.00 91.00           O
ATOM   1636  HA  LYS A 120       0.083  12.309  11.796  1.00 91.00           H
ATOM   1637  CB  LYS A 120      -0.056  14.430  11.814  1.00 91.00           C
ATOM   1638 1HB  LYS A 120       0.609  15.285  11.694  1.00 91.00           H
ATOM   1639 2HB  LYS A 120      -0.898  14.584  11.140  1.00 91.00           H
ATOM   1640  CG  LYS A 120      -0.558  14.366  13.258  1.00 91.00           C
ATOM   1641 1HG  LYS A 120      -1.266  13.545  13.365  1.00 91.00           H
ATOM   1642 2HG  LYS A 120       0.277  14.157  13.928  1.00 91.00           H
ATOM   1643  CD  LYS A 120      -1.228  15.680  13.665  1.00 91.00           C
ATOM   1644 1HD  LYS A 120      -0.508  16.496  13.594  1.00 91.00           H
ATOM   1645 2HD  LYS A 120      -2.038  15.909  12.973  1.00 91.00           H
ATOM   1646  CE  LYS A 120      -1.775  15.598  15.091  1.00 91.00           C
ATOM   1647 1HE  LYS A 120      -1.055  15.094  15.735  1.00 91.00           H
ATOM   1648 2HE  LYS A 120      -1.913  16.603  15.492  1.00 91.00           H
ATOM   1649  NZ  LYS A 120      -3.063  14.869  15.110  1.00 91.00           N
ATOM   1650 1HZ  LYS A 120      -3.522  15.018  16.002  1.00 91.00           H
ATOM   1651 2HZ  LYS A 120      -3.657  15.212  14.363  1.00 91.00           H
ATOM   1652 3HZ  LYS A 120      -2.892  13.878  14.979  1.00 91.00           H
ATOM   1653  HN  LYS A 120       2.214  13.894  12.628  1.00 91.00           H
ATOM   1654  N   VAL A 121       1.850  13.718   9.405  1.00 91.89           N
ATOM   1655  CA  VAL A 121       2.089  13.737   7.971  1.00 91.89           C
ATOM   1656  C   VAL A 121       2.490  12.335   7.507  1.00 91.89           C
ATOM   1657  O   VAL A 121       1.930  11.812   6.545  1.00 91.89           O
ATOM   1658  HA  VAL A 121       1.153  14.013   7.485  1.00 91.89           H
ATOM   1659  CB  VAL A 121       3.133  14.802   7.629  1.00 91.89           C
ATOM   1660  HB  VAL A 121       4.004  14.633   8.262  1.00 91.89           H
ATOM   1661  CG1 VAL A 121       3.581  14.681   6.171  1.00 91.89           C
ATOM   1662 1HG1 VAL A 121       4.019  13.696   6.006  1.00 91.89           H
ATOM   1663 2HG1 VAL A 121       2.721  14.811   5.514  1.00 91.89           H
ATOM   1664 3HG1 VAL A 121       4.323  15.449   5.954  1.00 91.89           H
ATOM   1665  CG2 VAL A 121       2.602  16.206   7.924  1.00 91.89           C
ATOM   1666 1HG2 VAL A 121       1.708  16.389   7.329  1.00 91.89           H
ATOM   1667 2HG2 VAL A 121       2.356  16.285   8.983  1.00 91.89           H
ATOM   1668 3HG2 VAL A 121       3.364  16.943   7.672  1.00 91.89           H
ATOM   1669  HN  VAL A 121       2.463  14.298   9.942  1.00 91.89           H
ATOM   1670  N   VAL A 122       3.457  11.767   8.213  1.00 90.34           N
ATOM   1671  CA  VAL A 122       4.074  10.527   7.774  1.00 90.34           C
ATOM   1672  C   VAL A 122       3.028   9.411   7.781  1.00 90.34           C
ATOM   1673  O   VAL A 122       2.936   8.636   6.831  1.00 90.34           O
ATOM   1674  HA  VAL A 122       4.421  10.676   6.751  1.00 90.34           H
ATOM   1675  CB  VAL A 122       5.291  10.211   8.646  1.00 90.34           C
ATOM   1676  HB  VAL A 122       4.982  10.276   9.689  1.00 90.34           H
ATOM   1677  CG1 VAL A 122       5.792   8.788   8.392  1.00 90.34           C
ATOM   1678 1HG1 VAL A 122       5.000   8.076   8.626  1.00 90.34           H
ATOM   1679 2HG1 VAL A 122       6.077   8.684   7.345  1.00 90.34           H
ATOM   1680 3HG1 VAL A 122       6.658   8.589   9.025  1.00 90.34           H
ATOM   1681  CG2 VAL A 122       6.407  11.233   8.422  1.00 90.34           C
ATOM   1682 1HG2 VAL A 122       6.712  11.214   7.376  1.00 90.34           H
ATOM   1683 2HG2 VAL A 122       6.044  12.229   8.676  1.00 90.34           H
ATOM   1684 3HG2 VAL A 122       7.260  10.985   9.054  1.00 90.34           H
ATOM   1685  HN  VAL A 122       3.818  12.139   9.068  1.00 90.34           H
ATOM   1686  N   ASN A 123       2.265   9.366   8.863  1.00 90.11           N
ATOM   1687  CA  ASN A 123       1.227   8.359   9.006  1.00 90.11           C
ATOM   1688  C   ASN A 123       0.182   8.550   7.905  1.00 90.11           C
ATOM   1689  O   ASN A 123      -0.270   7.581   7.298  1.00 90.11           O
ATOM   1690  HA  ASN A 123       1.744   7.402   8.929  1.00 90.11           H
ATOM   1691  CB  ASN A 123       0.519   8.485  10.356  1.00 90.11           C
ATOM   1692 1HB  ASN A 123       0.572   9.516  10.704  1.00 90.11           H
ATOM   1693 2HB  ASN A 123      -0.537   8.241  10.241  1.00 90.11           H
ATOM   1694  CG  ASN A 123       1.152   7.558  11.396  1.00 90.11           C
ATOM   1695  OD1 ASN A 123       1.894   6.642  11.079  1.00 90.11           O
ATOM   1696  ND2 ASN A 123       0.819   7.845  12.651  1.00 90.11           N
ATOM   1697 1HD2 ASN A 123       0.205   8.611  12.843  1.00 90.11           H
ATOM   1698 2HD2 ASN A 123       1.183   7.295  13.403  1.00 90.11           H
ATOM   1699  HN  ASN A 123       2.347   9.999   9.633  1.00 90.11           H
ATOM   1700  N   SER A 124      -0.171   9.807   7.680  1.00 90.99           N
ATOM   1701  CA  SER A 124      -1.204  10.133   6.712  1.00 90.99           C
ATOM   1702  C   SER A 124      -0.747   9.740   5.306  1.00 90.99           C
ATOM   1703  O   SER A 124      -1.506   9.138   4.548  1.00 90.99           O
ATOM   1704  HA  SER A 124      -2.073   9.546   7.010  1.00 90.99           H
ATOM   1705  CB  SER A 124      -1.555  11.622   6.760  1.00 90.99           C
ATOM   1706 1HB  SER A 124      -0.684  12.208   6.468  1.00 90.99           H
ATOM   1707 2HB  SER A 124      -2.340  11.833   6.034  1.00 90.99           H
ATOM   1708  OG  SER A 124      -1.986  12.027   8.056  1.00 90.99           O
ATOM   1709  HG  SER A 124      -1.308  12.636   8.468  1.00 90.99           H
ATOM   1710  HN  SER A 124       0.236  10.594   8.145  1.00 90.99           H
ATOM   1711  N   MET A 125       0.492  10.098   5.000  1.00 84.76           N
ATOM   1712  CA  MET A 125       1.050   9.815   3.688  1.00 84.76           C
ATOM   1713  C   MET A 125       1.053   8.311   3.407  1.00 84.76           C
ATOM   1714  O   MET A 125       0.668   7.878   2.322  1.00 84.76           O
ATOM   1715  HA  MET A 125       0.399  10.323   2.977  1.00 84.76           H
ATOM   1716  CB  MET A 125       2.481  10.351   3.616  1.00 84.76           C
ATOM   1717 1HB  MET A 125       3.018  10.088   4.526  1.00 84.76           H
ATOM   1718 2HB  MET A 125       3.008   9.880   2.786  1.00 84.76           H
ATOM   1719  CG  MET A 125       2.488  11.870   3.434  1.00 84.76           C
ATOM   1720 1HG  MET A 125       1.913  12.142   2.549  1.00 84.76           H
ATOM   1721 2HG  MET A 125       2.005  12.349   4.286  1.00 84.76           H
ATOM   1722  SD  MET A 125       4.165  12.458   3.275  1.00 84.76           S
ATOM   1723  CE  MET A 125       4.527  11.916   1.613  1.00 84.76           C
ATOM   1724 1HE  MET A 125       4.430  10.832   1.555  1.00 84.76           H
ATOM   1725 2HE  MET A 125       3.827  12.381   0.918  1.00 84.76           H
ATOM   1726 3HE  MET A 125       5.545  12.205   1.350  1.00 84.76           H
ATOM   1727  HN  MET A 125       1.109  10.571   5.628  1.00 84.76           H
ATOM   1728  N   TYR A 126       1.493   7.556   4.403  1.00 85.08           N
ATOM   1729  CA  TYR A 126       1.550   6.109   4.277  1.00 85.08           C
ATOM   1730  C   TYR A 126       0.177   5.535   3.922  1.00 85.08           C
ATOM   1731  O   TYR A 126       0.060   4.709   3.019  1.00 85.08           O
ATOM   1732  HA  TYR A 126       2.253   5.868   3.480  1.00 85.08           H
ATOM   1733  CB  TYR A 126       1.970   5.583   5.651  1.00 85.08           C
ATOM   1734 1HB  TYR A 126       3.027   5.802   5.805  1.00 85.08           H
ATOM   1735 2HB  TYR A 126       1.417   6.121   6.420  1.00 85.08           H
ATOM   1736  CG  TYR A 126       1.744   4.081   5.837  1.00 85.08           C
ATOM   1737  CD1 TYR A 126       0.684   3.632   6.599  1.00 85.08           C
ATOM   1738  HD1 TYR A 126       0.008   4.348   7.067  1.00 85.08           H
ATOM   1739  CD2 TYR A 126       2.600   3.175   5.244  1.00 85.08           C
ATOM   1740  HD2 TYR A 126       3.437   3.529   4.643  1.00 85.08           H
ATOM   1741  CE1 TYR A 126       0.471   2.219   6.774  1.00 85.08           C
ATOM   1742  HE1 TYR A 126      -0.362   1.851   7.373  1.00 85.08           H
ATOM   1743  CE2 TYR A 126       2.387   1.762   5.420  1.00 85.08           C
ATOM   1744  HE2 TYR A 126       3.055   1.036   4.957  1.00 85.08           H
ATOM   1745  CZ  TYR A 126       1.333   1.354   6.176  1.00 85.08           C
ATOM   1746  OH  TYR A 126       1.131   0.019   6.342  1.00 85.08           O
ATOM   1747  HH  TYR A 126       1.576  -0.488   5.604  1.00 85.08           H
ATOM   1748  HN  TYR A 126       1.806   7.916   5.282  1.00 85.08           H
ATOM   1749  N   LYS A 127      -0.828   5.996   4.652  1.00 85.32           N
ATOM   1750  CA  LYS A 127      -2.163   5.437   4.525  1.00 85.32           C
ATOM   1751  C   LYS A 127      -2.749   5.831   3.168  1.00 85.32           C
ATOM   1752  O   LYS A 127      -3.364   5.008   2.491  1.00 85.32           O
ATOM   1753  HA  LYS A 127      -2.068   4.352   4.558  1.00 85.32           H
ATOM   1754  CB  LYS A 127      -3.033   5.851   5.714  1.00 85.32           C
ATOM   1755 1HB  LYS A 127      -2.439   5.836   6.628  1.00 85.32           H
ATOM   1756 2HB  LYS A 127      -3.378   6.876   5.577  1.00 85.32           H
ATOM   1757  CG  LYS A 127      -4.236   4.918   5.865  1.00 85.32           C
ATOM   1758 1HG  LYS A 127      -5.003   5.402   6.470  1.00 85.32           H
ATOM   1759 2HG  LYS A 127      -4.676   4.725   4.887  1.00 85.32           H
ATOM   1760  CD  LYS A 127      -3.825   3.595   6.515  1.00 85.32           C
ATOM   1761 1HD  LYS A 127      -3.263   2.994   5.801  1.00 85.32           H
ATOM   1762 2HD  LYS A 127      -3.162   3.791   7.359  1.00 85.32           H
ATOM   1763  CE  LYS A 127      -5.051   2.815   6.993  1.00 85.32           C
ATOM   1764 1HE  LYS A 127      -5.960   3.341   6.703  1.00 85.32           H
ATOM   1765 2HE  LYS A 127      -5.080   1.839   6.510  1.00 85.32           H
ATOM   1766  NZ  LYS A 127      -5.017   2.646   8.463  1.00 85.32           N
ATOM   1767 1HZ  LYS A 127      -5.816   2.095   8.759  1.00 85.32           H
ATOM   1768 2HZ  LYS A 127      -4.162   2.171   8.729  1.00 85.32           H
ATOM   1769 3HZ  LYS A 127      -5.051   3.556   8.909  1.00 85.32           H
ATOM   1770  HN  LYS A 127      -0.742   6.736   5.320  1.00 85.32           H
ATOM   1771  N   MET A 128      -2.539   7.089   2.811  1.00 85.80           N
ATOM   1772  CA  MET A 128      -3.073   7.613   1.566  1.00 85.80           C
ATOM   1773  C   MET A 128      -2.509   6.854   0.364  1.00 85.80           C
ATOM   1774  O   MET A 128      -3.242   6.525  -0.568  1.00 85.80           O
ATOM   1775  HA  MET A 128      -4.152   7.465   1.624  1.00 85.80           H
ATOM   1776  CB  MET A 128      -2.722   9.097   1.443  1.00 85.80           C
ATOM   1777 1HB  MET A 128      -3.005   9.619   2.357  1.00 85.80           H
ATOM   1778 2HB  MET A 128      -1.643   9.211   1.332  1.00 85.80           H
ATOM   1779  CG  MET A 128      -3.432   9.732   0.246  1.00 85.80           C
ATOM   1780 1HG  MET A 128      -3.074   9.284  -0.680  1.00 85.80           H
ATOM   1781 2HG  MET A 128      -4.503   9.535   0.302  1.00 85.80           H
ATOM   1782  SD  MET A 128      -3.137  11.493   0.225  1.00 85.80           S
ATOM   1783  CE  MET A 128      -1.398  11.511  -0.177  1.00 85.80           C
ATOM   1784 1HE  MET A 128      -0.842  10.978   0.594  1.00 85.80           H
ATOM   1785 2HE  MET A 128      -1.243  11.024  -1.140  1.00 85.80           H
ATOM   1786 3HE  MET A 128      -1.048  12.541  -0.231  1.00 85.80           H
ATOM   1787  HN  MET A 128      -2.015   7.745   3.355  1.00 85.80           H
ATOM   1788  N   ASN A 129      -1.210   6.596   0.423  1.00 81.07           N
ATOM   1789  CA  ASN A 129      -0.524   5.951  -0.682  1.00 81.07           C
ATOM   1790  C   ASN A 129      -0.911   4.471  -0.724  1.00 81.07           C
ATOM   1791  O   ASN A 129      -0.981   3.874  -1.797  1.00 81.07           O
ATOM   1792  HA  ASN A 129      -0.844   6.491  -1.573  1.00 81.07           H
ATOM   1793  CB  ASN A 129       0.995   6.037  -0.514  1.00 81.07           C
ATOM   1794 1HB  ASN A 129       1.273   5.696   0.483  1.00 81.07           H
ATOM   1795 2HB  ASN A 129       1.482   5.371  -1.226  1.00 81.07           H
ATOM   1796  CG  ASN A 129       1.489   7.469  -0.726  1.00 81.07           C
ATOM   1797  OD1 ASN A 129       1.060   8.176  -1.623  1.00 81.07           O
ATOM   1798  ND2 ASN A 129       2.414   7.857   0.148  1.00 81.07           N
ATOM   1799 1HD2 ASN A 129       2.723   7.228   0.862  1.00 81.07           H
ATOM   1800 2HD2 ASN A 129       2.800   8.778   0.092  1.00 81.07           H
ATOM   1801  HN  ASN A 129      -0.631   6.821   1.207  1.00 81.07           H
ATOM   1802  N   PHE A 130      -1.153   3.923   0.458  1.00 84.86           N
ATOM   1803  CA  PHE A 130      -1.599   2.544   0.566  1.00 84.86           C
ATOM   1804  C   PHE A 130      -2.863   2.310  -0.265  1.00 84.86           C
ATOM   1805  O   PHE A 130      -2.913   1.389  -1.079  1.00 84.86           O
ATOM   1806  HA  PHE A 130      -0.795   1.913   0.186  1.00 84.86           H
ATOM   1807  CB  PHE A 130      -1.918   2.291   2.040  1.00 84.86           C
ATOM   1808 1HB  PHE A 130      -1.004   2.399   2.623  1.00 84.86           H
ATOM   1809 2HB  PHE A 130      -2.610   3.058   2.389  1.00 84.86           H
ATOM   1810  CG  PHE A 130      -2.524   0.914   2.319  1.00 84.86           C
ATOM   1811  CD1 PHE A 130      -3.866   0.785   2.498  1.00 84.86           C
ATOM   1812  HD1 PHE A 130      -4.510   1.662   2.443  1.00 84.86           H
ATOM   1813  CD2 PHE A 130      -1.720  -0.181   2.387  1.00 84.86           C
ATOM   1814  HD2 PHE A 130      -0.645  -0.078   2.243  1.00 84.86           H
ATOM   1815  CE1 PHE A 130      -4.428  -0.493   2.756  1.00 84.86           C
ATOM   1816  HE1 PHE A 130      -5.504  -0.597   2.900  1.00 84.86           H
ATOM   1817  CE2 PHE A 130      -2.283  -1.459   2.645  1.00 84.86           C
ATOM   1818  HE2 PHE A 130      -1.638  -2.337   2.700  1.00 84.86           H
ATOM   1819  CZ  PHE A 130      -3.624  -1.589   2.825  1.00 84.86           C
ATOM   1820  HZ  PHE A 130      -4.056  -2.570   3.023  1.00 84.86           H
ATOM   1821  HN  PHE A 130      -1.050   4.403   1.329  1.00 84.86           H
ATOM   1822  N   TYR A 131      -3.853   3.159  -0.030  1.00 91.35           N
ATOM   1823  CA  TYR A 131      -5.128   3.029  -0.714  1.00 91.35           C
ATOM   1824  C   TYR A 131      -4.996   3.396  -2.194  1.00 91.35           C
ATOM   1825  O   TYR A 131      -5.532   2.704  -3.059  1.00 91.35           O
ATOM   1826  HA  TYR A 131      -5.450   1.991  -0.632  1.00 91.35           H
ATOM   1827  CB  TYR A 131      -6.072   4.024  -0.037  1.00 91.35           C
ATOM   1828 1HB  TYR A 131      -5.547   4.969   0.106  1.00 91.35           H
ATOM   1829 2HB  TYR A 131      -6.912   4.224  -0.704  1.00 91.35           H
ATOM   1830  CG  TYR A 131      -6.614   3.549   1.312  1.00 91.35           C
ATOM   1831  CD1 TYR A 131      -7.306   2.358   1.397  1.00 91.35           C
ATOM   1832  HD1 TYR A 131      -7.467   1.756   0.503  1.00 91.35           H
ATOM   1833  CD2 TYR A 131      -6.410   4.311   2.445  1.00 91.35           C
ATOM   1834  HD2 TYR A 131      -5.863   5.252   2.377  1.00 91.35           H
ATOM   1835  CE1 TYR A 131      -7.815   1.911   2.668  1.00 91.35           C
ATOM   1836  HE1 TYR A 131      -8.364   0.972   2.749  1.00 91.35           H
ATOM   1837  CE2 TYR A 131      -6.919   3.864   3.715  1.00 91.35           C
ATOM   1838  HE2 TYR A 131      -6.765   4.456   4.617  1.00 91.35           H
ATOM   1839  CZ  TYR A 131      -7.597   2.686   3.764  1.00 91.35           C
ATOM   1840  OH  TYR A 131      -8.078   2.263   4.964  1.00 91.35           O
ATOM   1841  HH  TYR A 131      -8.013   3.000   5.637  1.00 91.35           H
ATOM   1842  HN  TYR A 131      -3.793   3.923   0.613  1.00 91.35           H
ATOM   1843  N   SER A 132      -4.279   4.482  -2.440  1.00 90.43           N
ATOM   1844  CA  SER A 132      -4.188   5.031  -3.783  1.00 90.43           C
ATOM   1845  C   SER A 132      -3.527   4.016  -4.718  1.00 90.43           C
ATOM   1846  O   SER A 132      -3.969   3.830  -5.851  1.00 90.43           O
ATOM   1847  HA  SER A 132      -5.217   5.219  -4.088  1.00 90.43           H
ATOM   1848  CB  SER A 132      -3.406   6.346  -3.789  1.00 90.43           C
ATOM   1849 1HB  SER A 132      -3.363   6.737  -4.805  1.00 90.43           H
ATOM   1850 2HB  SER A 132      -3.935   7.084  -3.185  1.00 90.43           H
ATOM   1851  OG  SER A 132      -2.083   6.183  -3.287  1.00 90.43           O
ATOM   1852  HG  SER A 132      -1.578   7.043  -3.367  1.00 90.43           H
ATOM   1853  HN  SER A 132      -3.768   4.985  -1.743  1.00 90.43           H
ATOM   1854  N   CYS A 133      -2.477   3.387  -4.210  1.00 87.52           N
ATOM   1855  CA  CYS A 133      -1.728   2.423  -4.999  1.00 87.52           C
ATOM   1856  C   CYS A 133      -2.672   1.284  -5.388  1.00 87.52           C
ATOM   1857  O   CYS A 133      -2.759   0.917  -6.559  1.00 87.52           O
ATOM   1858  HA  CYS A 133      -1.374   2.951  -5.884  1.00 87.52           H
ATOM   1859  CB  CYS A 133      -0.497   1.913  -4.248  1.00 87.52           C
ATOM   1860 1HB  CYS A 133      -0.776   1.605  -3.241  1.00 87.52           H
ATOM   1861 2HB  CYS A 133      -0.093   1.034  -4.750  1.00 87.52           H
ATOM   1862  SG  CYS A 133       0.776   3.226  -4.168  1.00 87.52           S
ATOM   1863  HG  CYS A 133       0.258   3.858  -3.119  1.00 87.52           H
ATOM   1864  HN  CYS A 133      -2.138   3.526  -3.280  1.00 87.52           H
ATOM   1865  N   VAL A 134      -3.355   0.755  -4.383  1.00 86.65           N
ATOM   1866  CA  VAL A 134      -4.173  -0.430  -4.576  1.00 86.65           C
ATOM   1867  C   VAL A 134      -5.317  -0.104  -5.539  1.00 86.65           C
ATOM   1868  O   VAL A 134      -5.645  -0.905  -6.413  1.00 86.65           O
ATOM   1869  HA  VAL A 134      -3.542  -1.196  -5.028  1.00 86.65           H
ATOM   1870  CB  VAL A 134      -4.662  -0.955  -3.225  1.00 86.65           C
ATOM   1871  HB  VAL A 134      -5.190  -0.145  -2.721  1.00 86.65           H
ATOM   1872  CG1 VAL A 134      -5.644  -2.113  -3.409  1.00 86.65           C
ATOM   1873 1HG1 VAL A 134      -6.506  -1.771  -3.983  1.00 86.65           H
ATOM   1874 2HG1 VAL A 134      -5.152  -2.926  -3.942  1.00 86.65           H
ATOM   1875 3HG1 VAL A 134      -5.976  -2.467  -2.433  1.00 86.65           H
ATOM   1876  CG2 VAL A 134      -3.485  -1.370  -2.340  1.00 86.65           C
ATOM   1877 1HG2 VAL A 134      -2.917  -2.157  -2.836  1.00 86.65           H
ATOM   1878 2HG2 VAL A 134      -2.838  -0.510  -2.168  1.00 86.65           H
ATOM   1879 3HG2 VAL A 134      -3.860  -1.739  -1.386  1.00 86.65           H
ATOM   1880  HN  VAL A 134      -3.356   1.122  -3.453  1.00 86.65           H
ATOM   1881  N   LEU A 135      -5.892   1.074  -5.347  1.00 91.51           N
ATOM   1882  CA  LEU A 135      -7.025   1.494  -6.153  1.00 91.51           C
ATOM   1883  C   LEU A 135      -6.567   1.711  -7.597  1.00 91.51           C
ATOM   1884  O   LEU A 135      -7.315   1.443  -8.536  1.00 91.51           O
ATOM   1885  HA  LEU A 135      -7.754   0.683  -6.140  1.00 91.51           H
ATOM   1886  CB  LEU A 135      -7.700   2.719  -5.532  1.00 91.51           C
ATOM   1887 1HB  LEU A 135      -6.937   3.475  -5.349  1.00 91.51           H
ATOM   1888 2HB  LEU A 135      -8.394   3.136  -6.262  1.00 91.51           H
ATOM   1889  CG  LEU A 135      -8.462   2.475  -4.227  1.00 91.51           C
ATOM   1890  HG  LEU A 135      -7.781   2.003  -3.518  1.00 91.51           H
ATOM   1891  CD1 LEU A 135      -8.919   3.796  -3.605  1.00 91.51           C
ATOM   1892 1HD1 LEU A 135      -8.049   4.418  -3.391  1.00 91.51           H
ATOM   1893 2HD1 LEU A 135      -9.576   4.317  -4.301  1.00 91.51           H
ATOM   1894 3HD1 LEU A 135      -9.457   3.594  -2.679  1.00 91.51           H
ATOM   1895  CD2 LEU A 135      -9.628   1.510  -4.445  1.00 91.51           C
ATOM   1896 1HD2 LEU A 135     -10.316   1.931  -5.178  1.00 91.51           H
ATOM   1897 2HD2 LEU A 135      -9.247   0.556  -4.811  1.00 91.51           H
ATOM   1898 3HD2 LEU A 135     -10.152   1.354  -3.502  1.00 91.51           H
ATOM   1899  HN  LEU A 135      -5.596   1.735  -4.657  1.00 91.51           H
ATOM   1900  N   LEU A 136      -5.340   2.193  -7.728  1.00 90.35           N
ATOM   1901  CA  LEU A 136      -4.772   2.444  -9.042  1.00 90.35           C
ATOM   1902  C   LEU A 136      -4.572   1.113  -9.769  1.00 90.35           C
ATOM   1903  O   LEU A 136      -4.902   0.989 -10.947  1.00 90.35           O
ATOM   1904  HA  LEU A 136      -5.493   3.038  -9.602  1.00 90.35           H
ATOM   1905  CB  LEU A 136      -3.494   3.277  -8.922  1.00 90.35           C
ATOM   1906 1HB  LEU A 136      -2.896   2.874  -8.105  1.00 90.35           H
ATOM   1907 2HB  LEU A 136      -2.913   3.148  -9.836  1.00 90.35           H
ATOM   1908  CG  LEU A 136      -3.690   4.776  -8.683  1.00 90.35           C
ATOM   1909  HG  LEU A 136      -4.405   4.901  -7.869  1.00 90.35           H
ATOM   1910  CD1 LEU A 136      -2.383   5.436  -8.243  1.00 90.35           C
ATOM   1911 1HD1 LEU A 136      -2.037   4.977  -7.317  1.00 90.35           H
ATOM   1912 2HD1 LEU A 136      -1.629   5.302  -9.018  1.00 90.35           H
ATOM   1913 3HD1 LEU A 136      -2.551   6.501  -8.080  1.00 90.35           H
ATOM   1914  CD2 LEU A 136      -4.288   5.454  -9.917  1.00 90.35           C
ATOM   1915 1HD2 LEU A 136      -3.618   5.320 -10.766  1.00 90.35           H
ATOM   1916 2HD2 LEU A 136      -5.256   5.007 -10.145  1.00 90.35           H
ATOM   1917 3HD2 LEU A 136      -4.417   6.518  -9.720  1.00 90.35           H
ATOM   1918  HN  LEU A 136      -4.740   2.411  -6.959  1.00 90.35           H
ATOM   1919  N   ILE A 137      -4.032   0.150  -9.036  1.00 84.64           N
ATOM   1920  CA  ILE A 137      -3.766  -1.162  -9.602  1.00 84.64           C
ATOM   1921  C   ILE A 137      -5.082  -1.790 -10.064  1.00 84.64           C
ATOM   1922  O   ILE A 137      -5.139  -2.416 -11.121  1.00 84.64           O
ATOM   1923  HA  ILE A 137      -3.128  -1.018 -10.474  1.00 84.64           H
ATOM   1924  CB  ILE A 137      -2.987  -2.026  -8.609  1.00 84.64           C
ATOM   1925  HB  ILE A 137      -3.472  -1.949  -7.635  1.00 84.64           H
ATOM   1926  CG1 ILE A 137      -1.555  -1.514  -8.441  1.00 84.64           C
ATOM   1927 1HG1 ILE A 137      -0.981  -1.726  -9.343  1.00 84.64           H
ATOM   1928 2HG1 ILE A 137      -1.565  -0.431  -8.318  1.00 84.64           H
ATOM   1929  CG2 ILE A 137      -3.024  -3.500  -9.017  1.00 84.64           C
ATOM   1930 1HG2 ILE A 137      -4.059  -3.844  -9.043  1.00 84.64           H
ATOM   1931 2HG2 ILE A 137      -2.578  -3.615 -10.005  1.00 84.64           H
ATOM   1932 3HG2 ILE A 137      -2.463  -4.092  -8.294  1.00 84.64           H
ATOM   1933  CD1 ILE A 137      -0.877  -2.165  -7.234  1.00 84.64           C
ATOM   1934 1HD1 ILE A 137      -1.440  -1.929  -6.331  1.00 84.64           H
ATOM   1935 2HD1 ILE A 137      -0.848  -3.245  -7.373  1.00 84.64           H
ATOM   1936 3HD1 ILE A 137       0.139  -1.783  -7.138  1.00 84.64           H
ATOM   1937  HN  ILE A 137      -3.779   0.254  -8.074  1.00 84.64           H
ATOM   1938  N   MET A 138      -6.109  -1.602  -9.247  1.00 87.59           N
ATOM   1939  CA  MET A 138      -7.434  -2.092  -9.587  1.00 87.59           C
ATOM   1940  C   MET A 138      -7.937  -1.458 -10.885  1.00 87.59           C
ATOM   1941  O   MET A 138      -8.478  -2.147 -11.748  1.00 87.59           O
ATOM   1942  HA  MET A 138      -7.325  -3.168  -9.719  1.00 87.59           H
ATOM   1943  CB  MET A 138      -8.406  -1.766  -8.450  1.00 87.59           C
ATOM   1944 1HB  MET A 138      -8.022  -2.168  -7.513  1.00 87.59           H
ATOM   1945 2HB  MET A 138      -8.479  -0.686  -8.328  1.00 87.59           H
ATOM   1946  CG  MET A 138      -9.793  -2.348  -8.731  1.00 87.59           C
ATOM   1947 1HG  MET A 138     -10.142  -2.021  -9.711  1.00 87.59           H
ATOM   1948 2HG  MET A 138      -9.741  -3.436  -8.758  1.00 87.59           H
ATOM   1949  SD  MET A 138     -10.941  -1.824  -7.469  1.00 87.59           S
ATOM   1950  CE  MET A 138     -11.115  -0.101  -7.905  1.00 87.59           C
ATOM   1951 1HE  MET A 138     -10.143   0.388  -7.849  1.00 87.59           H
ATOM   1952 2HE  MET A 138     -11.505  -0.021  -8.919  1.00 87.59           H
ATOM   1953 3HE  MET A 138     -11.805   0.381  -7.212  1.00 87.59           H
ATOM   1954  HN  MET A 138      -6.046  -1.126  -8.370  1.00 87.59           H
ATOM   1955  N   CYS A 139      -7.740  -0.151 -10.983  1.00 90.38           N
ATOM   1956  CA  CYS A 139      -8.238   0.597 -12.125  1.00 90.38           C
ATOM   1957  C   CYS A 139      -7.472   0.141 -13.369  1.00 90.38           C
ATOM   1958  O   CYS A 139      -8.038   0.067 -14.458  1.00 90.38           O
ATOM   1959  HA  CYS A 139      -9.298   0.362 -12.216  1.00 90.38           H
ATOM   1960  CB  CYS A 139      -8.123   2.107 -11.906  1.00 90.38           C
ATOM   1961 1HB  CYS A 139      -7.134   2.352 -11.517  1.00 90.38           H
ATOM   1962 2HB  CYS A 139      -8.230   2.630 -12.856  1.00 90.38           H
ATOM   1963  SG  CYS A 139      -9.411   2.669 -10.734  1.00 90.38           S
ATOM   1964  HG  CYS A 139      -8.812   2.211  -9.639  1.00 90.38           H
ATOM   1965  HN  CYS A 139      -7.252   0.394 -10.301  1.00 90.38           H
ATOM   1966  N   ILE A 140      -6.196  -0.152 -13.165  1.00 83.34           N
ATOM   1967  CA  ILE A 140      -5.362  -0.657 -14.242  1.00 83.34           C
ATOM   1968  C   ILE A 140      -5.976  -1.944 -14.797  1.00 83.34           C
ATOM   1969  O   ILE A 140      -6.051  -2.127 -16.011  1.00 83.34           O
ATOM   1970  HA  ILE A 140      -5.360   0.093 -15.033  1.00 83.34           H
ATOM   1971  CB  ILE A 140      -3.916  -0.820 -13.770  1.00 83.34           C
ATOM   1972  HB  ILE A 140      -3.928  -1.306 -12.794  1.00 83.34           H
ATOM   1973  CG1 ILE A 140      -3.242   0.542 -13.588  1.00 83.34           C
ATOM   1974 1HG1 ILE A 140      -3.019   0.974 -14.563  1.00 83.34           H
ATOM   1975 2HG1 ILE A 140      -3.926   1.226 -13.085  1.00 83.34           H
ATOM   1976  CG2 ILE A 140      -3.128  -1.727 -14.717  1.00 83.34           C
ATOM   1977 1HG2 ILE A 140      -3.597  -2.710 -14.752  1.00 83.34           H
ATOM   1978 2HG2 ILE A 140      -3.123  -1.291 -15.716  1.00 83.34           H
ATOM   1979 3HG2 ILE A 140      -2.104  -1.825 -14.358  1.00 83.34           H
ATOM   1980  CD1 ILE A 140      -1.953   0.411 -12.774  1.00 83.34           C
ATOM   1981 1HD1 ILE A 140      -2.183   0.001 -11.791  1.00 83.34           H
ATOM   1982 2HD1 ILE A 140      -1.262  -0.254 -13.293  1.00 83.34           H
ATOM   1983 3HD1 ILE A 140      -1.494   1.393 -12.660  1.00 83.34           H
ATOM   1984  HN  ILE A 140      -5.733  -0.050 -12.284  1.00 83.34           H
ATOM   1985  N   SER A 141      -6.400  -2.802 -13.880  1.00 84.89           N
ATOM   1986  CA  SER A 141      -6.934  -4.099 -14.260  1.00 84.89           C
ATOM   1987  C   SER A 141      -8.231  -3.920 -15.051  1.00 84.89           C
ATOM   1988  O   SER A 141      -8.459  -4.612 -16.042  1.00 84.89           O
ATOM   1989  HA  SER A 141      -6.166  -4.556 -14.883  1.00 84.89           H
ATOM   1990  CB  SER A 141      -7.179  -4.975 -13.030  1.00 84.89           C
ATOM   1991 1HB  SER A 141      -7.934  -4.509 -12.397  1.00 84.89           H
ATOM   1992 2HB  SER A 141      -7.579  -5.939 -13.345  1.00 84.89           H
ATOM   1993  OG  SER A 141      -5.988  -5.179 -12.274  1.00 84.89           O
ATOM   1994  HG  SER A 141      -5.881  -4.449 -11.600  1.00 84.89           H
ATOM   1995  HN  SER A 141      -6.383  -2.623 -12.897  1.00 84.89           H
ATOM   1996  N   VAL A 142      -9.049  -2.988 -14.583  1.00 87.37           N
ATOM   1997  CA  VAL A 142     -10.309  -2.697 -15.244  1.00 87.37           C
ATOM   1998  C   VAL A 142     -10.031  -2.162 -16.650  1.00 87.37           C
ATOM   1999  O   VAL A 142     -10.716  -2.528 -17.604  1.00 87.37           O
ATOM   2000  HA  VAL A 142     -10.860  -3.634 -15.328  1.00 87.37           H
ATOM   2001  CB  VAL A 142     -11.138  -1.735 -14.391  1.00 87.37           C
ATOM   2002  HB  VAL A 142     -10.542  -0.837 -14.224  1.00 87.37           H
ATOM   2003  CG1 VAL A 142     -12.418  -1.319 -15.120  1.00 87.37           C
ATOM   2004 1HG1 VAL A 142     -12.159  -0.823 -16.055  1.00 87.37           H
ATOM   2005 2HG1 VAL A 142     -13.018  -2.204 -15.332  1.00 87.37           H
ATOM   2006 3HG1 VAL A 142     -12.988  -0.635 -14.491  1.00 87.37           H
ATOM   2007  CG2 VAL A 142     -11.458  -2.348 -13.026  1.00 87.37           C
ATOM   2008 1HG2 VAL A 142     -12.025  -3.268 -13.166  1.00 87.37           H
ATOM   2009 2HG2 VAL A 142     -10.529  -2.570 -12.501  1.00 87.37           H
ATOM   2010 3HG2 VAL A 142     -12.048  -1.643 -12.441  1.00 87.37           H
ATOM   2011  HN  VAL A 142      -8.862  -2.438 -13.769  1.00 87.37           H
ATOM   2012  N   ASP A 143      -9.025  -1.305 -16.734  1.00 81.81           N
ATOM   2013  CA  ASP A 143      -8.684  -0.672 -17.997  1.00 81.81           C
ATOM   2014  C   ASP A 143      -8.267  -1.745 -19.004  1.00 81.81           C
ATOM   2015  O   ASP A 143      -8.653  -1.691 -20.170  1.00 81.81           O
ATOM   2016  HA  ASP A 143      -9.585  -0.141 -18.303  1.00 81.81           H
ATOM   2017  CB  ASP A 143      -7.513   0.299 -17.828  1.00 81.81           C
ATOM   2018 1HB  ASP A 143      -7.763   1.049 -17.078  1.00 81.81           H
ATOM   2019 2HB  ASP A 143      -6.640  -0.240 -17.462  1.00 81.81           H
ATOM   2020  CG  ASP A 143      -7.177   0.987 -19.153  1.00 81.81           C
ATOM   2021  OD1 ASP A 143      -8.057   1.723 -19.649  1.00 81.81           O
ATOM   2022  OD2 ASP A 143      -6.048   0.761 -19.639  1.00 81.81           O
ATOM   2023  HN  ASP A 143      -8.448  -1.042 -15.961  1.00 81.81           H
ATOM   2024  N   ARG A 144      -7.483  -2.696 -18.517  1.00 71.60           N
ATOM   2025  CA  ARG A 144      -7.000  -3.775 -19.362  1.00 71.60           C
ATOM   2026  C   ARG A 144      -8.172  -4.624 -19.859  1.00 71.60           C
ATOM   2027  O   ARG A 144      -8.201  -5.028 -21.021  1.00 71.60           O
ATOM   2028  HA  ARG A 144      -6.498  -3.276 -20.191  1.00 71.60           H
ATOM   2029  CB  ARG A 144      -6.016  -4.669 -18.606  1.00 71.60           C
ATOM   2030 1HB  ARG A 144      -6.445  -4.958 -17.647  1.00 71.60           H
ATOM   2031 2HB  ARG A 144      -5.847  -5.587 -19.169  1.00 71.60           H
ATOM   2032  CG  ARG A 144      -4.684  -3.950 -18.380  1.00 71.60           C
ATOM   2033 1HG  ARG A 144      -4.856  -3.021 -17.836  1.00 71.60           H
ATOM   2034 2HG  ARG A 144      -4.035  -4.567 -17.758  1.00 71.60           H
ATOM   2035  CD  ARG A 144      -3.991  -3.649 -19.710  1.00 71.60           C
ATOM   2036 1HD  ARG A 144      -3.738  -4.580 -20.216  1.00 71.60           H
ATOM   2037 2HD  ARG A 144      -4.668  -3.102 -20.366  1.00 71.60           H
ATOM   2038  NE  ARG A 144      -2.765  -2.854 -19.473  1.00 71.60           N
ATOM   2039  HE  ARG A 144      -2.524  -2.635 -18.527  1.00 71.60           H
ATOM   2040  CZ  ARG A 144      -1.959  -2.409 -20.446  1.00 71.60           C
ATOM   2041  NH1 ARG A 144      -2.233  -2.672 -21.731  1.00 71.60           N
ATOM   2042 1HH1 ARG A 144      -3.046  -3.205 -21.969  1.00 71.60           H
ATOM   2043 2HH1 ARG A 144      -1.626  -2.336 -22.451  1.00 71.60           H
ATOM   2044  NH2 ARG A 144      -0.873  -1.696 -20.115  1.00 71.60           N
ATOM   2045 1HH2 ARG A 144      -0.261  -1.356 -20.829  1.00 71.60           H
ATOM   2046 2HH2 ARG A 144      -0.675  -1.504 -19.154  1.00 71.60           H
ATOM   2047  HN  ARG A 144      -7.178  -2.736 -17.565  1.00 71.60           H
ATOM   2048  N   TYR A 145      -9.109  -4.869 -18.955  1.00 83.29           N
ATOM   2049  CA  TYR A 145     -10.315  -5.599 -19.307  1.00 83.29           C
ATOM   2050  C   TYR A 145     -11.043  -4.926 -20.473  1.00 83.29           C
ATOM   2051  O   TYR A 145     -11.380  -5.580 -21.459  1.00 83.29           O
ATOM   2052  HA  TYR A 145     -10.024  -6.607 -19.603  1.00 83.29           H
ATOM   2053  CB  TYR A 145     -11.212  -5.554 -18.068  1.00 83.29           C
ATOM   2054 1HB  TYR A 145     -10.831  -6.261 -17.331  1.00 83.29           H
ATOM   2055 2HB  TYR A 145     -11.147  -4.562 -17.621  1.00 83.29           H
ATOM   2056  CG  TYR A 145     -12.681  -5.875 -18.351  1.00 83.29           C
ATOM   2057  CD1 TYR A 145     -13.623  -4.867 -18.331  1.00 83.29           C
ATOM   2058  HD1 TYR A 145     -13.321  -3.842 -18.113  1.00 83.29           H
ATOM   2059  CD2 TYR A 145     -13.063  -7.172 -18.626  1.00 83.29           C
ATOM   2060  HD2 TYR A 145     -12.318  -7.968 -18.641  1.00 83.29           H
ATOM   2061  CE1 TYR A 145     -15.006  -5.169 -18.597  1.00 83.29           C
ATOM   2062  HE1 TYR A 145     -15.761  -4.383 -18.584  1.00 83.29           H
ATOM   2063  CE2 TYR A 145     -14.445  -7.474 -18.892  1.00 83.29           C
ATOM   2064  HE2 TYR A 145     -14.761  -8.494 -19.110  1.00 83.29           H
ATOM   2065  CZ  TYR A 145     -15.349  -6.458 -18.864  1.00 83.29           C
ATOM   2066  OH  TYR A 145     -16.654  -6.743 -19.116  1.00 83.29           O
ATOM   2067  HH  TYR A 145     -16.759  -7.717 -19.317  1.00 83.29           H
ATOM   2068  HN  TYR A 145      -9.054  -4.580 -18.000  1.00 83.29           H
ATOM   2069  N   ILE A 146     -11.263  -3.628 -20.322  1.00 81.05           N
ATOM   2070  CA  ILE A 146     -12.008  -2.875 -21.316  1.00 81.05           C
ATOM   2071  C   ILE A 146     -11.260  -2.918 -22.649  1.00 81.05           C
ATOM   2072  O   ILE A 146     -11.873  -3.061 -23.705  1.00 81.05           O
ATOM   2073  HA  ILE A 146     -12.972  -3.368 -21.445  1.00 81.05           H
ATOM   2074  CB  ILE A 146     -12.289  -1.457 -20.813  1.00 81.05           C
ATOM   2075  HB  ILE A 146     -11.346  -1.016 -20.491  1.00 81.05           H
ATOM   2076  CG1 ILE A 146     -13.216  -1.480 -19.596  1.00 81.05           C
ATOM   2077 1HG1 ILE A 146     -14.225  -1.750 -19.909  1.00 81.05           H
ATOM   2078 2HG1 ILE A 146     -12.884  -2.246 -18.896  1.00 81.05           H
ATOM   2079  CG2 ILE A 146     -12.840  -0.577 -21.937  1.00 81.05           C
ATOM   2080 1HG2 ILE A 146     -12.112  -0.523 -22.746  1.00 81.05           H
ATOM   2081 2HG2 ILE A 146     -13.769  -1.005 -22.312  1.00 81.05           H
ATOM   2082 3HG2 ILE A 146     -13.031   0.425 -21.553  1.00 81.05           H
ATOM   2083  CD1 ILE A 146     -13.240  -0.119 -18.899  1.00 81.05           C
ATOM   2084 1HD1 ILE A 146     -12.233   0.136 -18.567  1.00 81.05           H
ATOM   2085 2HD1 ILE A 146     -13.596   0.640 -19.595  1.00 81.05           H
ATOM   2086 3HD1 ILE A 146     -13.906  -0.163 -18.038  1.00 81.05           H
ATOM   2087  HN  ILE A 146     -10.942  -3.094 -19.540  1.00 81.05           H
ATOM   2088  N   ALA A 147      -9.944  -2.791 -22.557  1.00 79.17           N
ATOM   2089  CA  ALA A 147      -9.116  -2.692 -23.747  1.00 79.17           C
ATOM   2090  C   ALA A 147      -9.209  -3.998 -24.538  1.00 79.17           C
ATOM   2091  O   ALA A 147      -9.085  -3.997 -25.762  1.00 79.17           O
ATOM   2092  HA  ALA A 147      -9.510  -1.879 -24.358  1.00 79.17           H
ATOM   2093  CB  ALA A 147      -7.680  -2.355 -23.343  1.00 79.17           C
ATOM   2094 1HB  ALA A 147      -7.665  -1.404 -22.811  1.00 79.17           H
ATOM   2095 2HB  ALA A 147      -7.291  -3.140 -22.696  1.00 79.17           H
ATOM   2096 3HB  ALA A 147      -7.059  -2.280 -24.237  1.00 79.17           H
ATOM   2097  HN  ALA A 147      -9.445  -2.757 -21.691  1.00 79.17           H
ATOM   2098  N   ILE A 148      -9.426  -5.081 -23.807  1.00 75.41           N
ATOM   2099  CA  ILE A 148      -9.363  -6.408 -24.397  1.00 75.41           C
ATOM   2100  C   ILE A 148     -10.771  -6.848 -24.802  1.00 75.41           C
ATOM   2101  O   ILE A 148     -10.988  -7.286 -25.931  1.00 75.41           O
ATOM   2102  HA  ILE A 148      -8.752  -6.337 -25.297  1.00 75.41           H
ATOM   2103  CB  ILE A 148      -8.663  -7.384 -23.450  1.00 75.41           C
ATOM   2104  HB  ILE A 148      -9.113  -7.283 -22.462  1.00 75.41           H
ATOM   2105  CG1 ILE A 148      -7.179  -7.039 -23.306  1.00 75.41           C
ATOM   2106 1HG1 ILE A 148      -6.667  -7.221 -24.251  1.00 75.41           H
ATOM   2107 2HG1 ILE A 148      -7.068  -5.978 -23.082  1.00 75.41           H
ATOM   2108  CG2 ILE A 148      -8.875  -8.831 -23.898  1.00 75.41           C
ATOM   2109 1HG2 ILE A 148      -9.941  -9.056 -23.906  1.00 75.41           H
ATOM   2110 2HG2 ILE A 148      -8.467  -8.964 -24.900  1.00 75.41           H
ATOM   2111 3HG2 ILE A 148      -8.367  -9.504 -23.207  1.00 75.41           H
ATOM   2112  CD1 ILE A 148      -6.528  -7.871 -22.199  1.00 75.41           C
ATOM   2113 1HD1 ILE A 148      -7.027  -7.668 -21.251  1.00 75.41           H
ATOM   2114 2HD1 ILE A 148      -6.619  -8.930 -22.439  1.00 75.41           H
ATOM   2115 3HD1 ILE A 148      -5.473  -7.606 -22.119  1.00 75.41           H
ATOM   2116  HN  ILE A 148      -9.640  -5.063 -22.830  1.00 75.41           H
ATOM   2117  N   ALA A 149     -11.692  -6.715 -23.859  1.00 75.81           N
ATOM   2118  CA  ALA A 149     -13.029  -7.256 -24.037  1.00 75.81           C
ATOM   2119  C   ALA A 149     -13.830  -6.333 -24.957  1.00 75.81           C
ATOM   2120  O   ALA A 149     -14.600  -6.800 -25.795  1.00 75.81           O
ATOM   2121  HA  ALA A 149     -12.932  -8.233 -24.512  1.00 75.81           H
ATOM   2122  CB  ALA A 149     -13.693  -7.437 -22.671  1.00 75.81           C
ATOM   2123 1HB  ALA A 149     -13.101  -8.125 -22.067  1.00 75.81           H
ATOM   2124 2HB  ALA A 149     -13.756  -6.473 -22.167  1.00 75.81           H
ATOM   2125 3HB  ALA A 149     -14.696  -7.843 -22.805  1.00 75.81           H
ATOM   2126  HN  ALA A 149     -11.538  -6.250 -22.988  1.00 75.81           H
ATOM   2127  N   GLN A 150     -13.621  -5.038 -24.770  1.00 68.31           N
ATOM   2128  CA  GLN A 150     -14.403  -4.043 -25.485  1.00 68.31           C
ATOM   2129  C   GLN A 150     -13.505  -3.240 -26.429  1.00 68.31           C
ATOM   2130  O   GLN A 150     -13.631  -2.021 -26.524  1.00 68.31           O
ATOM   2131  HA  GLN A 150     -15.134  -4.609 -26.061  1.00 68.31           H
ATOM   2132  CB  GLN A 150     -15.137  -3.120 -24.511  1.00 68.31           C
ATOM   2133 1HB  GLN A 150     -14.414  -2.572 -23.907  1.00 68.31           H
ATOM   2134 2HB  GLN A 150     -15.712  -2.380 -25.068  1.00 68.31           H
ATOM   2135  CG  GLN A 150     -16.071  -3.917 -23.598  1.00 68.31           C
ATOM   2136 1HG  GLN A 150     -16.666  -4.608 -24.195  1.00 68.31           H
ATOM   2137 2HG  GLN A 150     -15.482  -4.520 -22.906  1.00 68.31           H
ATOM   2138  CD  GLN A 150     -16.996  -2.986 -22.812  1.00 68.31           C
ATOM   2139  OE1 GLN A 150     -16.930  -1.772 -22.913  1.00 68.31           O
ATOM   2140  NE2 GLN A 150     -17.861  -3.621 -22.025  1.00 68.31           N
ATOM   2141 1HE2 GLN A 150     -17.862  -4.620 -21.988  1.00 68.31           H
ATOM   2142 2HE2 GLN A 150     -18.508  -3.099 -21.470  1.00 68.31           H
ATOM   2143  HN  GLN A 150     -12.934  -4.667 -24.146  1.00 68.31           H
ATOM   2144  N   ALA A 151     -12.618  -3.958 -27.103  1.00 68.00           N
ATOM   2145  CA  ALA A 151     -11.553  -3.317 -27.856  1.00 68.00           C
ATOM   2146  C   ALA A 151     -12.161  -2.305 -28.829  1.00 68.00           C
ATOM   2147  O   ALA A 151     -11.639  -1.203 -28.990  1.00 68.00           O
ATOM   2148  HA  ALA A 151     -10.917  -2.789 -27.146  1.00 68.00           H
ATOM   2149  CB  ALA A 151     -10.718  -4.383 -28.568  1.00 68.00           C
ATOM   2150 1HB  ALA A 151     -10.286  -5.059 -27.831  1.00 68.00           H
ATOM   2151 2HB  ALA A 151     -11.355  -4.948 -29.249  1.00 68.00           H
ATOM   2152 3HB  ALA A 151      -9.920  -3.902 -29.133  1.00 68.00           H
ATOM   2153  HN  ALA A 151     -12.619  -4.957 -27.140  1.00 68.00           H
ATOM   2154  N   MET A 152     -13.255  -2.716 -29.454  1.00 57.28           N
ATOM   2155  CA  MET A 152     -13.903  -1.884 -30.453  1.00 57.28           C
ATOM   2156  C   MET A 152     -14.337  -0.545 -29.855  1.00 57.28           C
ATOM   2157  O   MET A 152     -13.996   0.514 -30.381  1.00 57.28           O
ATOM   2158  HA  MET A 152     -13.153  -1.718 -31.227  1.00 57.28           H
ATOM   2159  CB  MET A 152     -15.126  -2.615 -31.011  1.00 57.28           C
ATOM   2160 1HB  MET A 152     -15.614  -3.174 -30.213  1.00 57.28           H
ATOM   2161 2HB  MET A 152     -15.851  -1.889 -31.380  1.00 57.28           H
ATOM   2162  CG  MET A 152     -14.729  -3.567 -32.140  1.00 57.28           C
ATOM   2163 1HG  MET A 152     -14.068  -3.057 -32.841  1.00 57.28           H
ATOM   2164 2HG  MET A 152     -14.173  -4.413 -31.735  1.00 57.28           H
ATOM   2165  SD  MET A 152     -16.187  -4.148 -32.990  1.00 57.28           S
ATOM   2166  CE  MET A 152     -15.427  -5.005 -34.359  1.00 57.28           C
ATOM   2167 1HE  MET A 152     -14.826  -4.304 -34.938  1.00 57.28           H
ATOM   2168 2HE  MET A 152     -14.788  -5.803 -33.979  1.00 57.28           H
ATOM   2169 3HE  MET A 152     -16.201  -5.432 -34.996  1.00 57.28           H
ATOM   2170  HN  MET A 152     -13.696  -3.597 -29.287  1.00 57.28           H
ATOM   2171  N   ARG A 153     -15.082  -0.634 -28.763  1.00 55.66           N
ATOM   2172  CA  ARG A 153     -15.619   0.555 -28.123  1.00 55.66           C
ATOM   2173  C   ARG A 153     -14.484   1.416 -27.565  1.00 55.66           C
ATOM   2174  O   ARG A 153     -14.598   2.640 -27.511  1.00 55.66           O
ATOM   2175  HA  ARG A 153     -16.156   1.078 -28.915  1.00 55.66           H
ATOM   2176  CB  ARG A 153     -16.575   0.185 -26.988  1.00 55.66           C
ATOM   2177 1HB  ARG A 153     -16.138  -0.610 -26.384  1.00 55.66           H
ATOM   2178 2HB  ARG A 153     -16.716   1.044 -26.332  1.00 55.66           H
ATOM   2179  CG  ARG A 153     -17.929  -0.270 -27.538  1.00 55.66           C
ATOM   2180 1HG  ARG A 153     -18.316   0.479 -28.228  1.00 55.66           H
ATOM   2181 2HG  ARG A 153     -17.803  -1.192 -28.106  1.00 55.66           H
ATOM   2182  CD  ARG A 153     -18.933  -0.495 -26.405  1.00 55.66           C
ATOM   2183 1HD  ARG A 153     -18.592  -1.307 -25.763  1.00 55.66           H
ATOM   2184 2HD  ARG A 153     -18.998   0.397 -25.783  1.00 55.66           H
ATOM   2185  NE  ARG A 153     -20.264  -0.819 -26.966  1.00 55.66           N
ATOM   2186  HE  ARG A 153     -20.370  -0.801 -27.960  1.00 55.66           H
ATOM   2187  CZ  ARG A 153     -21.335  -1.133 -26.224  1.00 55.66           C
ATOM   2188  NH1 ARG A 153     -21.249  -1.171 -24.888  1.00 55.66           N
ATOM   2189 1HH1 ARG A 153     -20.381  -0.964 -24.436  1.00 55.66           H
ATOM   2190 2HH1 ARG A 153     -22.053  -1.406 -24.342  1.00 55.66           H
ATOM   2191  NH2 ARG A 153     -22.493  -1.408 -26.840  1.00 55.66           N
ATOM   2192 1HH2 ARG A 153     -23.302  -1.644 -26.301  1.00 55.66           H
ATOM   2193 2HH2 ARG A 153     -22.548  -1.377 -27.838  1.00 55.66           H
ATOM   2194  HN  ARG A 153     -15.318  -1.497 -28.317  1.00 55.66           H
ATOM   2195  N   ALA A 154     -13.415   0.743 -27.164  1.00 61.55           N
ATOM   2196  CA  ALA A 154     -12.302   1.420 -26.522  1.00 61.55           C
ATOM   2197  C   ALA A 154     -11.613   2.334 -27.538  1.00 61.55           C
ATOM   2198  O   ALA A 154     -11.057   3.368 -27.171  1.00 61.55           O
ATOM   2199  HA  ALA A 154     -12.705   2.029 -25.713  1.00 61.55           H
ATOM   2200  CB  ALA A 154     -11.346   0.383 -25.930  1.00 61.55           C
ATOM   2201 1HB  ALA A 154     -11.877  -0.221 -25.194  1.00 61.55           H
ATOM   2202 2HB  ALA A 154     -10.970  -0.261 -26.725  1.00 61.55           H
ATOM   2203 3HB  ALA A 154     -10.511   0.891 -25.448  1.00 61.55           H
ATOM   2204  HN  ALA A 154     -13.304  -0.245 -27.271  1.00 61.55           H
ATOM   2205  N   HIS A 155     -11.672   1.920 -28.795  1.00 56.96           N
ATOM   2206  CA  HIS A 155     -10.934   2.603 -29.844  1.00 56.96           C
ATOM   2207  C   HIS A 155     -11.628   3.923 -30.184  1.00 56.96           C
ATOM   2208  O   HIS A 155     -10.971   4.946 -30.364  1.00 56.96           O
ATOM   2209  HA  HIS A 155      -9.944   2.817 -29.441  1.00 56.96           H
ATOM   2210  CB  HIS A 155     -10.756   1.695 -31.062  1.00 56.96           C
ATOM   2211 1HB  HIS A 155     -10.733   0.657 -30.730  1.00 56.96           H
ATOM   2212 2HB  HIS A 155     -11.624   1.803 -31.713  1.00 56.96           H
ATOM   2213  CG  HIS A 155      -9.507   1.979 -31.862  1.00 56.96           C
ATOM   2214  ND1 HIS A 155      -9.286   3.185 -32.505  1.00 56.96           N
ATOM   2215  HD1 HIS A 155      -9.908   3.968 -32.508  1.00 56.96           H
ATOM   2216  CD2 HIS A 155      -8.414   1.202 -32.116  1.00 56.96           C
ATOM   2217  HD2 HIS A 155      -8.260   0.184 -31.757  1.00 56.96           H
ATOM   2218  CE1 HIS A 155      -8.112   3.124 -33.115  1.00 56.96           C
ATOM   2219  HE1 HIS A 155      -7.656   3.918 -33.707  1.00 56.96           H
ATOM   2220  NE2 HIS A 155      -7.573   1.895 -32.873  1.00 56.96           N
ATOM   2221  HN  HIS A 155     -12.210   1.134 -29.100  1.00 56.96           H
ATOM   2222  N   THR A 156     -12.950   3.857 -30.261  1.00 62.98           N
ATOM   2223  CA  THR A 156     -13.734   5.011 -30.666  1.00 62.98           C
ATOM   2224  C   THR A 156     -13.711   6.081 -29.573  1.00 62.98           C
ATOM   2225  O   THR A 156     -13.797   7.273 -29.864  1.00 62.98           O
ATOM   2226  HA  THR A 156     -13.272   5.448 -31.551  1.00 62.98           H
ATOM   2227  CB  THR A 156     -15.144   4.526 -31.012  1.00 62.98           C
ATOM   2228  HB  THR A 156     -15.867   5.337 -30.923  1.00 62.98           H
ATOM   2229  OG1 THR A 156     -15.353   3.417 -30.143  1.00 62.98           O
ATOM   2230  HG1 THR A 156     -16.315   3.146 -30.159  1.00 62.98           H
ATOM   2231  CG2 THR A 156     -15.227   3.921 -32.415  1.00 62.98           C
ATOM   2232 1HG2 THR A 156     -14.552   3.068 -32.483  1.00 62.98           H
ATOM   2233 2HG2 THR A 156     -14.939   4.671 -33.152  1.00 62.98           H
ATOM   2234 3HG2 THR A 156     -16.248   3.594 -32.610  1.00 62.98           H
ATOM   2235  HN  THR A 156     -13.481   3.036 -30.054  1.00 62.98           H
ATOM   2236  N   TRP A 157     -13.595   5.617 -28.337  1.00 57.53           N
ATOM   2237  CA  TRP A 157     -13.764   6.492 -27.190  1.00 57.53           C
ATOM   2238  C   TRP A 157     -12.378   6.800 -26.621  1.00 57.53           C
ATOM   2239  O   TRP A 157     -12.239   7.078 -25.431  1.00 57.53           O
ATOM   2240  HA  TRP A 157     -14.236   7.411 -27.538  1.00 57.53           H
ATOM   2241  CB  TRP A 157     -14.708   5.869 -26.160  1.00 57.53           C
ATOM   2242 1HB  TRP A 157     -14.368   4.859 -25.935  1.00 57.53           H
ATOM   2243 2HB  TRP A 157     -14.646   6.440 -25.233  1.00 57.53           H
ATOM   2244  CG  TRP A 157     -16.170   5.812 -26.609  1.00 57.53           C
ATOM   2245  CD1 TRP A 157     -16.679   5.190 -27.681  1.00 57.53           C
ATOM   2246  HD1 TRP A 157     -16.088   4.621 -28.399  1.00 57.53           H
ATOM   2247  CD2 TRP A 157     -17.296   6.428 -25.951  1.00 57.53           C
ATOM   2248  NE1 TRP A 157     -18.046   5.359 -27.762  1.00 57.53           N
ATOM   2249  HE1 TRP A 157     -18.648   4.991 -28.471  1.00 57.53           H
ATOM   2250  CE2 TRP A 157     -18.434   6.136 -26.676  1.00 57.53           C
ATOM   2251  CE3 TRP A 157     -17.353   7.206 -24.781  1.00 57.53           C
ATOM   2252  HE3 TRP A 157     -16.470   7.450 -24.191  1.00 57.53           H
ATOM   2253  CZ2 TRP A 157     -19.710   6.583 -26.314  1.00 57.53           C
ATOM   2254  HZ2 TRP A 157     -20.593   6.339 -26.904  1.00 57.53           H
ATOM   2255  CZ3 TRP A 157     -18.636   7.645 -24.432  1.00 57.53           C
ATOM   2256  HZ3 TRP A 157     -18.736   8.253 -23.533  1.00 57.53           H
ATOM   2257  CH2 TRP A 157     -19.791   7.360 -25.152  1.00 57.53           C
ATOM   2258  HH2 TRP A 157     -20.754   7.740 -24.813  1.00 57.53           H
ATOM   2259  HN  TRP A 157     -13.389   4.664 -28.115  1.00 57.53           H
ATOM   2260  N   ARG A 158     -11.387   6.741 -27.498  1.00 57.97           N
ATOM   2261  CA  ARG A 158     -10.000   6.789 -27.066  1.00 57.97           C
ATOM   2262  C   ARG A 158      -9.728   8.086 -26.300  1.00 57.97           C
ATOM   2263  O   ARG A 158      -9.104   8.065 -25.240  1.00 57.97           O
ATOM   2264  HA  ARG A 158      -9.879   5.920 -26.420  1.00 57.97           H
ATOM   2265  CB  ARG A 158      -9.047   6.701 -28.260  1.00 57.97           C
ATOM   2266 1HB  ARG A 158      -9.373   5.907 -28.931  1.00 57.97           H
ATOM   2267 2HB  ARG A 158      -9.082   7.632 -28.826  1.00 57.97           H
ATOM   2268  CG  ARG A 158      -7.614   6.431 -27.798  1.00 57.97           C
ATOM   2269 1HG  ARG A 158      -7.255   7.271 -27.203  1.00 57.97           H
ATOM   2270 2HG  ARG A 158      -7.595   5.553 -27.153  1.00 57.97           H
ATOM   2271  CD  ARG A 158      -6.685   6.212 -28.994  1.00 57.97           C
ATOM   2272 1HD  ARG A 158      -7.052   5.386 -29.603  1.00 57.97           H
ATOM   2273 2HD  ARG A 158      -6.680   7.099 -29.628  1.00 57.97           H
ATOM   2274  NE  ARG A 158      -5.313   5.921 -28.522  1.00 57.97           N
ATOM   2275  HE  ARG A 158      -5.132   5.982 -27.541  1.00 57.97           H
ATOM   2276  CZ  ARG A 158      -4.298   5.579 -29.328  1.00 57.97           C
ATOM   2277  NH1 ARG A 158      -4.484   5.481 -30.651  1.00 57.97           N
ATOM   2278 1HH1 ARG A 158      -5.385   5.664 -31.045  1.00 57.97           H
ATOM   2279 2HH1 ARG A 158      -3.721   5.226 -31.246  1.00 57.97           H
ATOM   2280  NH2 ARG A 158      -3.095   5.337 -28.790  1.00 57.97           N
ATOM   2281 1HH2 ARG A 158      -2.327   5.081 -29.378  1.00 57.97           H
ATOM   2282 2HH2 ARG A 158      -2.965   5.412 -27.802  1.00 57.97           H
ATOM   2283  HN  ARG A 158     -11.518   6.661 -28.486  1.00 57.97           H
ATOM   2284  N   GLU A 159     -10.211   9.182 -26.866  1.00 64.42           N
ATOM   2285  CA  GLU A 159      -9.981  10.491 -26.278  1.00 64.42           C
ATOM   2286  C   GLU A 159     -10.749  10.624 -24.962  1.00 64.42           C
ATOM   2287  O   GLU A 159     -10.199  11.081 -23.961  1.00 64.42           O
ATOM   2288  HA  GLU A 159      -8.909  10.538 -26.087  1.00 64.42           H
ATOM   2289  CB  GLU A 159     -10.366  11.605 -27.253  1.00 64.42           C
ATOM   2290 1HB  GLU A 159     -11.346  11.396 -27.681  1.00 64.42           H
ATOM   2291 2HB  GLU A 159     -10.314  12.570 -26.748  1.00 64.42           H
ATOM   2292  CG  GLU A 159      -9.381  11.677 -28.421  1.00 64.42           C
ATOM   2293 1HG  GLU A 159      -8.359  11.657 -28.042  1.00 64.42           H
ATOM   2294 2HG  GLU A 159      -9.502  10.800 -29.058  1.00 64.42           H
ATOM   2295  CD  GLU A 159      -9.600  12.946 -29.246  1.00 64.42           C
ATOM   2296  OE1 GLU A 159      -8.645  13.336 -29.953  1.00 64.42           O
ATOM   2297  OE2 GLU A 159     -10.717  13.499 -29.152  1.00 64.42           O
ATOM   2298  HN  GLU A 159     -10.748   9.186 -27.709  1.00 64.42           H
ATOM   2299  N   LYS A 160     -12.009  10.216 -25.005  1.00 68.87           N
ATOM   2300  CA  LYS A 160     -12.865  10.306 -23.835  1.00 68.87           C
ATOM   2301  C   LYS A 160     -12.250   9.493 -22.694  1.00 68.87           C
ATOM   2302  O   LYS A 160     -12.335   9.885 -21.531  1.00 68.87           O
ATOM   2303  HA  LYS A 160     -12.898  11.353 -23.533  1.00 68.87           H
ATOM   2304  CB  LYS A 160     -14.296   9.890 -24.184  1.00 68.87           C
ATOM   2305 1HB  LYS A 160     -14.287   8.913 -24.666  1.00 68.87           H
ATOM   2306 2HB  LYS A 160     -14.882   9.789 -23.271  1.00 68.87           H
ATOM   2307  CG  LYS A 160     -14.954  10.915 -25.109  1.00 68.87           C
ATOM   2308 1HG  LYS A 160     -14.805  11.919 -24.710  1.00 68.87           H
ATOM   2309 2HG  LYS A 160     -14.476  10.887 -26.088  1.00 68.87           H
ATOM   2310  CD  LYS A 160     -16.451  10.637 -25.258  1.00 68.87           C
ATOM   2311 1HD  LYS A 160     -16.601   9.630 -25.647  1.00 68.87           H
ATOM   2312 2HD  LYS A 160     -16.931  10.675 -24.280  1.00 68.87           H
ATOM   2313  CE  LYS A 160     -17.107  11.654 -26.195  1.00 68.87           C
ATOM   2314 1HE  LYS A 160     -16.982  12.660 -25.794  1.00 68.87           H
ATOM   2315 2HE  LYS A 160     -16.614  11.634 -27.166  1.00 68.87           H
ATOM   2316  NZ  LYS A 160     -18.548  11.354 -26.357  1.00 68.87           N
ATOM   2317 1HZ  LYS A 160     -18.968  12.041 -26.974  1.00 68.87           H
ATOM   2318 2HZ  LYS A 160     -18.657  10.429 -26.757  1.00 68.87           H
ATOM   2319 3HZ  LYS A 160     -19.004  11.388 -25.453  1.00 68.87           H
ATOM   2320  HN  LYS A 160     -12.444   9.831 -25.819  1.00 68.87           H
ATOM   2321  N   ARG A 161     -11.643   8.376 -23.067  1.00 67.30           N
ATOM   2322  CA  ARG A 161     -11.034   7.492 -22.087  1.00 67.30           C
ATOM   2323  C   ARG A 161      -9.923   8.222 -21.331  1.00 67.30           C
ATOM   2324  O   ARG A 161      -9.715   7.984 -20.143  1.00 67.30           O
ATOM   2325  HA  ARG A 161     -11.849   7.216 -21.417  1.00 67.30           H
ATOM   2326  CB  ARG A 161     -10.453   6.245 -22.757  1.00 67.30           C
ATOM   2327 1HB  ARG A 161      -9.885   6.534 -23.641  1.00 67.30           H
ATOM   2328 2HB  ARG A 161      -9.756   5.755 -22.077  1.00 67.30           H
ATOM   2329  CG  ARG A 161     -11.561   5.267 -23.152  1.00 67.30           C
ATOM   2330 1HG  ARG A 161     -12.164   5.023 -22.278  1.00 67.30           H
ATOM   2331 2HG  ARG A 161     -12.225   5.739 -23.876  1.00 67.30           H
ATOM   2332  CD  ARG A 161     -10.974   3.986 -23.749  1.00 67.30           C
ATOM   2333 1HD  ARG A 161     -11.749   3.436 -24.282  1.00 67.30           H
ATOM   2334 2HD  ARG A 161     -10.202   4.234 -24.476  1.00 67.30           H
ATOM   2335  NE  ARG A 161     -10.404   3.143 -22.674  1.00 67.30           N
ATOM   2336  HE  ARG A 161     -10.633   3.370 -21.728  1.00 67.30           H
ATOM   2337  CZ  ARG A 161      -9.601   2.092 -22.891  1.00 67.30           C
ATOM   2338  NH1 ARG A 161      -9.261   1.741 -24.138  1.00 67.30           N
ATOM   2339 1HH1 ARG A 161      -9.608   2.265 -24.917  1.00 67.30           H
ATOM   2340 2HH1 ARG A 161      -8.661   0.956 -24.291  1.00 67.30           H
ATOM   2341  NH2 ARG A 161      -9.142   1.398 -21.840  1.00 67.30           N
ATOM   2342 1HH2 ARG A 161      -8.541   0.612 -21.984  1.00 67.30           H
ATOM   2343 2HH2 ARG A 161      -9.400   1.667 -20.912  1.00 67.30           H
ATOM   2344  HN  ARG A 161     -11.564   8.072 -24.016  1.00 67.30           H
ATOM   2345  N   LEU A 162      -9.237   9.098 -22.052  1.00 78.27           N
ATOM   2346  CA  LEU A 162      -8.141   9.852 -21.469  1.00 78.27           C
ATOM   2347  C   LEU A 162      -8.697  10.846 -20.447  1.00 78.27           C
ATOM   2348  O   LEU A 162      -8.111  11.041 -19.384  1.00 78.27           O
ATOM   2349  HA  LEU A 162      -7.498   9.143 -20.947  1.00 78.27           H
ATOM   2350  CB  LEU A 162      -7.297  10.505 -22.565  1.00 78.27           C
ATOM   2351 1HB  LEU A 162      -7.062   9.748 -23.315  1.00 78.27           H
ATOM   2352 2HB  LEU A 162      -7.903  11.265 -23.059  1.00 78.27           H
ATOM   2353  CG  LEU A 162      -5.988  11.153 -22.108  1.00 78.27           C
ATOM   2354  HG  LEU A 162      -6.199  11.768 -21.233  1.00 78.27           H
ATOM   2355  CD1 LEU A 162      -4.971  10.092 -21.681  1.00 78.27           C
ATOM   2356 1HD1 LEU A 162      -5.379   9.509 -20.856  1.00 78.27           H
ATOM   2357 2HD1 LEU A 162      -4.759   9.433 -22.523  1.00 78.27           H
ATOM   2358 3HD1 LEU A 162      -4.050  10.580 -21.361  1.00 78.27           H
ATOM   2359  CD2 LEU A 162      -5.429  12.081 -23.189  1.00 78.27           C
ATOM   2360 1HD2 LEU A 162      -5.238  11.508 -24.096  1.00 78.27           H
ATOM   2361 2HD2 LEU A 162      -6.153  12.867 -23.402  1.00 78.27           H
ATOM   2362 3HD2 LEU A 162      -4.499  12.528 -22.838  1.00 78.27           H
ATOM   2363  HN  LEU A 162      -9.421   9.295 -23.015  1.00 78.27           H
ATOM   2364  N   LEU A 163      -9.822  11.447 -20.806  1.00 81.35           N
ATOM   2365  CA  LEU A 163     -10.475  12.399 -19.924  1.00 81.35           C
ATOM   2366  C   LEU A 163     -10.928  11.681 -18.651  1.00 81.35           C
ATOM   2367  O   LEU A 163     -10.647  12.138 -17.544  1.00 81.35           O
ATOM   2368  HA  LEU A 163      -9.736  13.153 -19.652  1.00 81.35           H
ATOM   2369  CB  LEU A 163     -11.608  13.120 -20.659  1.00 81.35           C
ATOM   2370 1HB  LEU A 163     -11.212  13.516 -21.594  1.00 81.35           H
ATOM   2371 2HB  LEU A 163     -12.369  12.385 -20.921  1.00 81.35           H
ATOM   2372  CG  LEU A 163     -12.281  14.263 -19.897  1.00 81.35           C
ATOM   2373  HG  LEU A 163     -12.543  13.902 -18.902  1.00 81.35           H
ATOM   2374  CD1 LEU A 163     -11.321  15.440 -19.713  1.00 81.35           C
ATOM   2375 1HD1 LEU A 163     -10.447  15.111 -19.150  1.00 81.35           H
ATOM   2376 2HD1 LEU A 163     -11.007  15.808 -20.689  1.00 81.35           H
ATOM   2377 3HD1 LEU A 163     -11.825  16.238 -19.168  1.00 81.35           H
ATOM   2378  CD2 LEU A 163     -13.582  14.686 -20.581  1.00 81.35           C
ATOM   2379 1HD2 LEU A 163     -13.367  15.022 -21.596  1.00 81.35           H
ATOM   2380 2HD2 LEU A 163     -14.267  13.838 -20.617  1.00 81.35           H
ATOM   2381 3HD2 LEU A 163     -14.041  15.500 -20.019  1.00 81.35           H
ATOM   2382  HN  LEU A 163     -10.284  11.293 -21.679  1.00 81.35           H
ATOM   2383  N   TYR A 164     -11.620  10.569 -18.851  1.00 74.77           N
ATOM   2384  CA  TYR A 164     -12.129   9.794 -17.733  1.00 74.77           C
ATOM   2385  C   TYR A 164     -10.988   9.317 -16.832  1.00 74.77           C
ATOM   2386  O   TYR A 164     -11.149   9.225 -15.616  1.00 74.77           O
ATOM   2387  HA  TYR A 164     -12.795  10.434 -17.154  1.00 74.77           H
ATOM   2388  CB  TYR A 164     -12.822   8.575 -18.345  1.00 74.77           C
ATOM   2389 1HB  TYR A 164     -12.183   8.160 -19.125  1.00 74.77           H
ATOM   2390 2HB  TYR A 164     -12.929   7.807 -17.579  1.00 74.77           H
ATOM   2391  CG  TYR A 164     -14.199   8.876 -18.941  1.00 74.77           C
ATOM   2392  CD1 TYR A 164     -15.167   9.482 -18.167  1.00 74.77           C
ATOM   2393  HD1 TYR A 164     -14.952   9.746 -17.132  1.00 74.77           H
ATOM   2394  CD2 TYR A 164     -14.472   8.542 -20.252  1.00 74.77           C
ATOM   2395  HD2 TYR A 164     -13.707   8.063 -20.863  1.00 74.77           H
ATOM   2396  CE1 TYR A 164     -16.463   9.765 -18.727  1.00 74.77           C
ATOM   2397  HE1 TYR A 164     -17.237  10.243 -18.127  1.00 74.77           H
ATOM   2398  CE2 TYR A 164     -15.768   8.825 -20.812  1.00 74.77           C
ATOM   2399  HE2 TYR A 164     -15.997   8.566 -21.846  1.00 74.77           H
ATOM   2400  CZ  TYR A 164     -16.699   9.423 -20.022  1.00 74.77           C
ATOM   2401  OH  TYR A 164     -17.923   9.691 -20.551  1.00 74.77           O
ATOM   2402  HH  TYR A 164     -18.504  10.129 -19.865  1.00 74.77           H
ATOM   2403  HN  TYR A 164     -11.834  10.199 -19.755  1.00 74.77           H
ATOM   2404  N   SER A 165      -9.860   9.026 -17.463  1.00 85.53           N
ATOM   2405  CA  SER A 165      -8.698   8.544 -16.736  1.00 85.53           C
ATOM   2406  C   SER A 165      -8.228   9.604 -15.738  1.00 85.53           C
ATOM   2407  O   SER A 165      -7.793   9.275 -14.636  1.00 85.53           O
ATOM   2408  HA  SER A 165      -9.035   7.649 -16.213  1.00 85.53           H
ATOM   2409  CB  SER A 165      -7.562   8.177 -17.694  1.00 85.53           C
ATOM   2410 1HB  SER A 165      -6.816   7.587 -17.161  1.00 85.53           H
ATOM   2411 2HB  SER A 165      -7.952   7.549 -18.495  1.00 85.53           H
ATOM   2412  OG  SER A 165      -6.942   9.331 -18.255  1.00 85.53           O
ATOM   2413  HG  SER A 165      -7.640   9.984 -18.550  1.00 85.53           H
ATOM   2414  HN  SER A 165      -9.733   9.115 -18.451  1.00 85.53           H
ATOM   2415  N   LYS A 166      -8.332  10.856 -16.160  1.00 82.90           N
ATOM   2416  CA  LYS A 166      -7.946  11.968 -15.308  1.00 82.90           C
ATOM   2417  C   LYS A 166      -8.910  12.055 -14.124  1.00 82.90           C
ATOM   2418  O   LYS A 166      -8.482  12.189 -12.978  1.00 82.90           O
ATOM   2419  HA  LYS A 166      -6.948  11.755 -14.926  1.00 82.90           H
ATOM   2420  CB  LYS A 166      -7.853  13.260 -16.122  1.00 82.90           C
ATOM   2421 1HB  LYS A 166      -8.770  13.400 -16.695  1.00 82.90           H
ATOM   2422 2HB  LYS A 166      -7.765  14.112 -15.449  1.00 82.90           H
ATOM   2423  CG  LYS A 166      -6.653  13.225 -17.071  1.00 82.90           C
ATOM   2424 1HG  LYS A 166      -5.739  13.061 -16.500  1.00 82.90           H
ATOM   2425 2HG  LYS A 166      -6.753  12.386 -17.759  1.00 82.90           H
ATOM   2426  CD  LYS A 166      -6.541  14.530 -17.861  1.00 82.90           C
ATOM   2427 1HD  LYS A 166      -7.439  14.674 -18.462  1.00 82.90           H
ATOM   2428 2HD  LYS A 166      -6.480  15.373 -17.172  1.00 82.90           H
ATOM   2429  CE  LYS A 166      -5.310  14.517 -18.769  1.00 82.90           C
ATOM   2430 1HE  LYS A 166      -4.418  14.302 -18.180  1.00 82.90           H
ATOM   2431 2HE  LYS A 166      -5.404  13.721 -19.508  1.00 82.90           H
ATOM   2432  NZ  LYS A 166      -5.156  15.820 -19.454  1.00 82.90           N
ATOM   2433 1HZ  LYS A 166      -4.344  15.790 -20.060  1.00 82.90           H
ATOM   2434 2HZ  LYS A 166      -5.984  16.011 -20.007  1.00 82.90           H
ATOM   2435 3HZ  LYS A 166      -5.036  16.553 -18.763  1.00 82.90           H
ATOM   2436  HN  LYS A 166      -8.672  11.115 -17.065  1.00 82.90           H
ATOM   2437  N   MET A 167     -10.195  11.977 -14.440  1.00 84.28           N
ATOM   2438  CA  MET A 167     -11.224  12.084 -13.420  1.00 84.28           C
ATOM   2439  C   MET A 167     -11.088  10.967 -12.384  1.00 84.28           C
ATOM   2440  O   MET A 167     -11.164  11.218 -11.182  1.00 84.28           O
ATOM   2441  HA  MET A 167     -11.067  13.052 -12.944  1.00 84.28           H
ATOM   2442  CB  MET A 167     -12.604  12.005 -14.078  1.00 84.28           C
ATOM   2443 1HB  MET A 167     -12.669  11.103 -14.686  1.00 84.28           H
ATOM   2444 2HB  MET A 167     -13.373  11.928 -13.309  1.00 84.28           H
ATOM   2445  CG  MET A 167     -12.867  13.235 -14.949  1.00 84.28           C
ATOM   2446 1HG  MET A 167     -12.827  14.138 -14.340  1.00 84.28           H
ATOM   2447 2HG  MET A 167     -12.090  13.327 -15.707  1.00 84.28           H
ATOM   2448  SD  MET A 167     -14.467  13.098 -15.729  1.00 84.28           S
ATOM   2449  CE  MET A 167     -15.525  13.354 -14.315  1.00 84.28           C
ATOM   2450 1HE  MET A 167     -15.329  12.583 -13.570  1.00 84.28           H
ATOM   2451 2HE  MET A 167     -15.325  14.335 -13.884  1.00 84.28           H
ATOM   2452 3HE  MET A 167     -16.568  13.301 -14.627  1.00 84.28           H
ATOM   2453  HN  MET A 167     -10.534  11.844 -15.371  1.00 84.28           H
ATOM   2454  N   VAL A 168     -10.887   9.758 -12.887  1.00 91.83           N
ATOM   2455  CA  VAL A 168     -10.796   8.593 -12.023  1.00 91.83           C
ATOM   2456  C   VAL A 168      -9.606   8.758 -11.076  1.00 91.83           C
ATOM   2457  O   VAL A 168      -9.709   8.462  -9.886  1.00 91.83           O
ATOM   2458  HA  VAL A 168     -11.711   8.550 -11.432  1.00 91.83           H
ATOM   2459  CB  VAL A 168     -10.717   7.320 -12.867  1.00 91.83           C
ATOM   2460  HB  VAL A 168      -9.913   7.448 -13.592  1.00 91.83           H
ATOM   2461  CG1 VAL A 168     -10.379   6.106 -11.999  1.00 91.83           C
ATOM   2462 1HG1 VAL A 168      -9.416   6.264 -11.513  1.00 91.83           H
ATOM   2463 2HG1 VAL A 168     -11.151   5.976 -11.241  1.00 91.83           H
ATOM   2464 3HG1 VAL A 168     -10.329   5.215 -12.624  1.00 91.83           H
ATOM   2465  CG2 VAL A 168     -12.017   7.094 -13.642  1.00 91.83           C
ATOM   2466 1HG2 VAL A 168     -12.846   6.997 -12.941  1.00 91.83           H
ATOM   2467 2HG2 VAL A 168     -12.198   7.941 -14.304  1.00 91.83           H
ATOM   2468 3HG2 VAL A 168     -11.934   6.183 -14.234  1.00 91.83           H
ATOM   2469  HN  VAL A 168     -10.788   9.568 -13.864  1.00 91.83           H
ATOM   2470  N   CYS A 169      -8.503   9.228 -11.640  1.00 93.23           N
ATOM   2471  CA  CYS A 169      -7.296   9.440 -10.860  1.00 93.23           C
ATOM   2472  C   CYS A 169      -7.618  10.424  -9.733  1.00 93.23           C
ATOM   2473  O   CYS A 169      -7.267  10.188  -8.578  1.00 93.23           O
ATOM   2474  HA  CYS A 169      -7.010   8.469 -10.455  1.00 93.23           H
ATOM   2475  CB  CYS A 169      -6.138   9.930 -11.731  1.00 93.23           C
ATOM   2476 1HB  CYS A 169      -6.470  10.753 -12.363  1.00 93.23           H
ATOM   2477 2HB  CYS A 169      -5.335  10.315 -11.102  1.00 93.23           H
ATOM   2478  SG  CYS A 169      -5.513   8.559 -12.770  1.00 93.23           S
ATOM   2479  HG  CYS A 169      -6.480   8.622 -13.680  1.00 93.23           H
ATOM   2480  HN  CYS A 169      -8.427   9.463 -12.609  1.00 93.23           H
ATOM   2481  N   PHE A 170      -8.282  11.507 -10.109  1.00 92.77           N
ATOM   2482  CA  PHE A 170      -8.622  12.547  -9.152  1.00 92.77           C
ATOM   2483  C   PHE A 170      -9.504  11.994  -8.031  1.00 92.77           C
ATOM   2484  O   PHE A 170      -9.264  12.266  -6.856  1.00 92.77           O
ATOM   2485  HA  PHE A 170      -7.687  12.914  -8.729  1.00 92.77           H
ATOM   2486  CB  PHE A 170      -9.401  13.620  -9.915  1.00 92.77           C
ATOM   2487 1HB  PHE A 170      -8.801  13.959 -10.760  1.00 92.77           H
ATOM   2488 2HB  PHE A 170     -10.306  13.174 -10.326  1.00 92.77           H
ATOM   2489  CG  PHE A 170      -9.787  14.832  -9.064  1.00 92.77           C
ATOM   2490  CD1 PHE A 170     -11.060  14.960  -8.602  1.00 92.77           C
ATOM   2491  HD1 PHE A 170     -11.805  14.200  -8.838  1.00 92.77           H
ATOM   2492  CD2 PHE A 170      -8.858  15.780  -8.770  1.00 92.77           C
ATOM   2493  HD2 PHE A 170      -7.838  15.677  -9.140  1.00 92.77           H
ATOM   2494  CE1 PHE A 170     -11.418  16.084  -7.813  1.00 92.77           C
ATOM   2495  HE1 PHE A 170     -12.439  16.187  -7.443  1.00 92.77           H
ATOM   2496  CE2 PHE A 170      -9.217  16.904  -7.980  1.00 92.77           C
ATOM   2497  HE2 PHE A 170      -8.472  17.665  -7.744  1.00 92.77           H
ATOM   2498  CZ  PHE A 170     -10.489  17.033  -7.518  1.00 92.77           C
ATOM   2499  HZ  PHE A 170     -10.765  17.896  -6.912  1.00 92.77           H
ATOM   2500  HN  PHE A 170      -8.587  11.680 -11.046  1.00 92.77           H
ATOM   2501  N   THR A 171     -10.506  11.226  -8.434  1.00 92.66           N
ATOM   2502  CA  THR A 171     -11.436  10.647  -7.479  1.00 92.66           C
ATOM   2503  C   THR A 171     -10.691   9.757  -6.482  1.00 92.66           C
ATOM   2504  O   THR A 171     -11.013   9.744  -5.295  1.00 92.66           O
ATOM   2505  HA  THR A 171     -11.890  11.456  -6.908  1.00 92.66           H
ATOM   2506  CB  THR A 171     -12.519   9.905  -8.265  1.00 92.66           C
ATOM   2507  HB  THR A 171     -12.111   9.016  -8.745  1.00 92.66           H
ATOM   2508  OG1 THR A 171     -13.047  10.893  -9.146  1.00 92.66           O
ATOM   2509  HG1 THR A 171     -12.568  10.860 -10.023  1.00 92.66           H
ATOM   2510  CG2 THR A 171     -13.710   9.511  -7.390  1.00 92.66           C
ATOM   2511 1HG2 THR A 171     -14.160  10.408  -6.963  1.00 92.66           H
ATOM   2512 2HG2 THR A 171     -13.371   8.857  -6.587  1.00 92.66           H
ATOM   2513 3HG2 THR A 171     -14.449   8.988  -7.997  1.00 92.66           H
ATOM   2514  HN  THR A 171     -10.687  11.000  -9.391  1.00 92.66           H
ATOM   2515  N   ILE A 172      -9.709   9.034  -7.002  1.00 93.20           N
ATOM   2516  CA  ILE A 172      -8.937   8.119  -6.178  1.00 93.20           C
ATOM   2517  C   ILE A 172      -8.180   8.914  -5.112  1.00 93.20           C
ATOM   2518  O   ILE A 172      -8.174   8.538  -3.941  1.00 93.20           O
ATOM   2519  HA  ILE A 172      -9.643   7.456  -5.678  1.00 93.20           H
ATOM   2520  CB  ILE A 172      -8.034   7.245  -7.051  1.00 93.20           C
ATOM   2521  HB  ILE A 172      -7.550   7.884  -7.789  1.00 93.20           H
ATOM   2522  CG1 ILE A 172      -8.853   6.206  -7.820  1.00 93.20           C
ATOM   2523 1HG1 ILE A 172      -9.219   5.445  -7.131  1.00 93.20           H
ATOM   2524 2HG1 ILE A 172      -9.728   6.683  -8.262  1.00 93.20           H
ATOM   2525  CG2 ILE A 172      -6.926   6.598  -6.218  1.00 93.20           C
ATOM   2526 1HG2 ILE A 172      -6.318   7.376  -5.755  1.00 93.20           H
ATOM   2527 2HG2 ILE A 172      -7.371   5.976  -5.442  1.00 93.20           H
ATOM   2528 3HG2 ILE A 172      -6.299   5.983  -6.862  1.00 93.20           H
ATOM   2529  CD1 ILE A 172      -8.014   5.549  -8.917  1.00 93.20           C
ATOM   2530 1HD1 ILE A 172      -7.670   6.311  -9.617  1.00 93.20           H
ATOM   2531 2HD1 ILE A 172      -7.154   5.053  -8.468  1.00 93.20           H
ATOM   2532 3HD1 ILE A 172      -8.621   4.815  -9.448  1.00 93.20           H
ATOM   2533  HN  ILE A 172      -9.439   9.067  -7.964  1.00 93.20           H
ATOM   2534  N   TRP A 173      -7.560   9.997  -5.557  1.00 91.93           N
ATOM   2535  CA  TRP A 173      -6.727  10.797  -4.675  1.00 91.93           C
ATOM   2536  C   TRP A 173      -7.622  11.379  -3.579  1.00 91.93           C
ATOM   2537  O   TRP A 173      -7.258  11.366  -2.404  1.00 91.93           O
ATOM   2538  HA  TRP A 173      -5.979  10.138  -4.235  1.00 91.93           H
ATOM   2539  CB  TRP A 173      -5.969  11.870  -5.460  1.00 91.93           C
ATOM   2540 1HB  TRP A 173      -6.641  12.306  -6.200  1.00 91.93           H
ATOM   2541 2HB  TRP A 173      -5.682  12.670  -4.778  1.00 91.93           H
ATOM   2542  CG  TRP A 173      -4.718  11.352  -6.172  1.00 91.93           C
ATOM   2543  CD1 TRP A 173      -4.521  11.201  -7.489  1.00 91.93           C
ATOM   2544  HD1 TRP A 173      -5.262  11.439  -8.252  1.00 91.93           H
ATOM   2545  CD2 TRP A 173      -3.490  10.921  -5.548  1.00 91.93           C
ATOM   2546  NE1 TRP A 173      -3.261  10.706  -7.758  1.00 91.93           N
ATOM   2547  HE1 TRP A 173      -2.883  10.509  -8.663  1.00 91.93           H
ATOM   2548  CE2 TRP A 173      -2.614  10.530  -6.541  1.00 91.93           C
ATOM   2549  CE3 TRP A 173      -3.131  10.864  -4.190  1.00 91.93           C
ATOM   2550  HE3 TRP A 173      -3.804  11.167  -3.388  1.00 91.93           H
ATOM   2551  CZ2 TRP A 173      -1.324  10.055  -6.280  1.00 91.93           C
ATOM   2552  HZ2 TRP A 173      -0.650   9.752  -7.082  1.00 91.93           H
ATOM   2553  CZ3 TRP A 173      -1.838  10.386  -3.946  1.00 91.93           C
ATOM   2554  HZ3 TRP A 173      -1.509  10.321  -2.909  1.00 91.93           H
ATOM   2555  CH2 TRP A 173      -0.944   9.989  -4.934  1.00 91.93           C
ATOM   2556  HH2 TRP A 173       0.047   9.627  -4.662  1.00 91.93           H
ATOM   2557  HN  TRP A 173      -7.619  10.329  -6.498  1.00 91.93           H
ATOM   2558  N   VAL A 174      -8.775  11.875  -4.002  1.00 95.16           N
ATOM   2559  CA  VAL A 174      -9.715  12.481  -3.074  1.00 95.16           C
ATOM   2560  C   VAL A 174     -10.153  11.436  -2.045  1.00 95.16           C
ATOM   2561  O   VAL A 174     -10.184  11.715  -0.848  1.00 95.16           O
ATOM   2562  HA  VAL A 174      -9.194  13.286  -2.556  1.00 95.16           H
ATOM   2563  CB  VAL A 174     -10.888  13.093  -3.842  1.00 95.16           C
ATOM   2564  HB  VAL A 174     -11.308  12.319  -4.485  1.00 95.16           H
ATOM   2565  CG1 VAL A 174     -11.988  13.555  -2.885  1.00 95.16           C
ATOM   2566 1HG1 VAL A 174     -12.353  12.703  -2.311  1.00 95.16           H
ATOM   2567 2HG1 VAL A 174     -11.586  14.306  -2.205  1.00 95.16           H
ATOM   2568 3HG1 VAL A 174     -12.810  13.986  -3.457  1.00 95.16           H
ATOM   2569  CG2 VAL A 174     -10.419  14.243  -4.735  1.00 95.16           C
ATOM   2570 1HG2 VAL A 174      -9.962  15.018  -4.119  1.00 95.16           H
ATOM   2571 2HG2 VAL A 174      -9.687  13.871  -5.452  1.00 95.16           H
ATOM   2572 3HG2 VAL A 174     -11.273  14.660  -5.269  1.00 95.16           H
ATOM   2573  HN  VAL A 174      -9.070  11.869  -4.958  1.00 95.16           H
ATOM   2574  N   LEU A 175     -10.481  10.256  -2.550  1.00 89.91           N
ATOM   2575  CA  LEU A 175     -10.984   9.192  -1.699  1.00 89.91           C
ATOM   2576  C   LEU A 175      -9.908   8.805  -0.683  1.00 89.91           C
ATOM   2577  O   LEU A 175     -10.192   8.665   0.505  1.00 89.91           O
ATOM   2578  HA  LEU A 175     -11.845   9.585  -1.158  1.00 89.91           H
ATOM   2579  CB  LEU A 175     -11.480   8.018  -2.546  1.00 89.91           C
ATOM   2580 1HB  LEU A 175     -12.251   8.384  -3.224  1.00 89.91           H
ATOM   2581 2HB  LEU A 175     -10.654   7.666  -3.163  1.00 89.91           H
ATOM   2582  CG  LEU A 175     -12.046   6.825  -1.772  1.00 89.91           C
ATOM   2583  HG  LEU A 175     -11.298   6.501  -1.049  1.00 89.91           H
ATOM   2584  CD1 LEU A 175     -13.295   7.225  -0.984  1.00 89.91           C
ATOM   2585 1HD1 LEU A 175     -13.039   8.013  -0.274  1.00 89.91           H
ATOM   2586 2HD1 LEU A 175     -14.058   7.590  -1.672  1.00 89.91           H
ATOM   2587 3HD1 LEU A 175     -13.677   6.359  -0.443  1.00 89.91           H
ATOM   2588  CD2 LEU A 175     -12.313   5.643  -2.706  1.00 89.91           C
ATOM   2589 1HD2 LEU A 175     -13.033   5.938  -3.469  1.00 89.91           H
ATOM   2590 2HD2 LEU A 175     -11.381   5.339  -3.183  1.00 89.91           H
ATOM   2591 3HD2 LEU A 175     -12.715   4.809  -2.131  1.00 89.91           H
ATOM   2592  HN  LEU A 175     -10.409  10.023  -3.520  1.00 89.91           H
ATOM   2593  N   ALA A 176      -8.693   8.644  -1.188  1.00 94.63           N
ATOM   2594  CA  ALA A 176      -7.588   8.202  -0.354  1.00 94.63           C
ATOM   2595  C   ALA A 176      -7.337   9.239   0.743  1.00 94.63           C
ATOM   2596  O   ALA A 176      -7.057   8.883   1.886  1.00 94.63           O
ATOM   2597  HA  ALA A 176      -7.879   7.259   0.109  1.00 94.63           H
ATOM   2598  CB  ALA A 176      -6.354   7.965  -1.226  1.00 94.63           C
ATOM   2599 1HB  ALA A 176      -6.576   7.199  -1.969  1.00 94.63           H
ATOM   2600 2HB  ALA A 176      -6.080   8.892  -1.729  1.00 94.63           H
ATOM   2601 3HB  ALA A 176      -5.525   7.633  -0.600  1.00 94.63           H
ATOM   2602  HN  ALA A 176      -8.459   8.810  -2.146  1.00 94.63           H
ATOM   2603  N   ALA A 177      -7.446  10.502   0.355  1.00 94.71           N
ATOM   2604  CA  ALA A 177      -7.201  11.593   1.283  1.00 94.71           C
ATOM   2605  C   ALA A 177      -8.211  11.517   2.431  1.00 94.71           C
ATOM   2606  O   ALA A 177      -7.843  11.656   3.596  1.00 94.71           O
ATOM   2607  HA  ALA A 177      -6.196  11.467   1.686  1.00 94.71           H
ATOM   2608  CB  ALA A 177      -7.269  12.925   0.534  1.00 94.71           C
ATOM   2609 1HB  ALA A 177      -6.513  12.940  -0.251  1.00 94.71           H
ATOM   2610 2HB  ALA A 177      -8.257  13.042   0.089  1.00 94.71           H
ATOM   2611 3HB  ALA A 177      -7.086  13.743   1.231  1.00 94.71           H
ATOM   2612  HN  ALA A 177      -7.695  10.783  -0.571  1.00 94.71           H
ATOM   2613  N   ALA A 178      -9.464  11.296   2.060  1.00 95.00           N
ATOM   2614  CA  ALA A 178     -10.538  11.264   3.037  1.00 95.00           C
ATOM   2615  C   ALA A 178     -10.303  10.107   4.011  1.00 95.00           C
ATOM   2616  O   ALA A 178     -10.597  10.222   5.200  1.00 95.00           O
ATOM   2617  HA  ALA A 178     -10.513  12.203   3.590  1.00 95.00           H
ATOM   2618  CB  ALA A 178     -11.883  11.153   2.315  1.00 95.00           C
ATOM   2619 1HB  ALA A 178     -12.014  12.013   1.658  1.00 95.00           H
ATOM   2620 2HB  ALA A 178     -11.903  10.238   1.723  1.00 95.00           H
ATOM   2621 3HB  ALA A 178     -12.688  11.129   3.048  1.00 95.00           H
ATOM   2622  HN  ALA A 178      -9.748  11.141   1.114  1.00 95.00           H
ATOM   2623  N   LEU A 179      -9.773   9.019   3.470  1.00 91.78           N
ATOM   2624  CA  LEU A 179      -9.567   7.817   4.259  1.00 91.78           C
ATOM   2625  C   LEU A 179      -8.370   8.022   5.190  1.00 91.78           C
ATOM   2626  O   LEU A 179      -8.070   7.165   6.020  1.00 91.78           O
ATOM   2627  HA  LEU A 179     -10.458   7.669   4.869  1.00 91.78           H
ATOM   2628  CB  LEU A 179      -9.435   6.595   3.348  1.00 91.78           C
ATOM   2629 1HB  LEU A 179      -8.660   6.799   2.609  1.00 91.78           H
ATOM   2630 2HB  LEU A 179      -9.088   5.754   3.949  1.00 91.78           H
ATOM   2631  CG  LEU A 179     -10.705   6.168   2.610  1.00 91.78           C
ATOM   2632  HG  LEU A 179     -11.121   7.044   2.111  1.00 91.78           H
ATOM   2633  CD1 LEU A 179     -10.389   5.138   1.524  1.00 91.78           C
ATOM   2634 1HD1 LEU A 179      -9.694   5.571   0.803  1.00 91.78           H
ATOM   2635 2HD1 LEU A 179      -9.937   4.257   1.980  1.00 91.78           H
ATOM   2636 3HD1 LEU A 179     -11.309   4.852   1.015  1.00 91.78           H
ATOM   2637  CD2 LEU A 179     -11.765   5.661   3.590  1.00 91.78           C
ATOM   2638 1HD2 LEU A 179     -11.373   4.803   4.136  1.00 91.78           H
ATOM   2639 2HD2 LEU A 179     -12.018   6.454   4.293  1.00 91.78           H
ATOM   2640 3HD2 LEU A 179     -12.657   5.364   3.039  1.00 91.78           H
ATOM   2641  HN  LEU A 179      -9.488   8.952   2.514  1.00 91.78           H
ATOM   2642  N   CYS A 180      -7.718   9.163   5.021  1.00 91.15           N
ATOM   2643  CA  CYS A 180      -6.529   9.468   5.799  1.00 91.15           C
ATOM   2644  C   CYS A 180      -6.930  10.405   6.940  1.00 91.15           C
ATOM   2645  O   CYS A 180      -6.097  10.774   7.767  1.00 91.15           O
ATOM   2646  HA  CYS A 180      -6.158   8.520   6.188  1.00 91.15           H
ATOM   2647  CB  CYS A 180      -5.423  10.068   4.929  1.00 91.15           C
ATOM   2648 1HB  CYS A 180      -5.777  10.984   4.457  1.00 91.15           H
ATOM   2649 2HB  CYS A 180      -4.569  10.340   5.550  1.00 91.15           H
ATOM   2650  SG  CYS A 180      -4.909   8.864   3.651  1.00 91.15           S
ATOM   2651  HG  CYS A 180      -6.100   8.763   3.068  1.00 91.15           H
ATOM   2652  HN  CYS A 180      -7.989   9.870   4.368  1.00 91.15           H
ATOM   2653  N   ILE A 181      -8.205  10.763   6.950  1.00 90.99           N
ATOM   2654  CA  ILE A 181      -8.714  11.694   7.943  1.00 90.99           C
ATOM   2655  C   ILE A 181      -8.425  11.148   9.342  1.00 90.99           C
ATOM   2656  O   ILE A 181      -7.929  11.872  10.204  1.00 90.99           O
ATOM   2657  HA  ILE A 181      -8.173  12.632   7.819  1.00 90.99           H
ATOM   2658  CB  ILE A 181     -10.194  11.989   7.692  1.00 90.99           C
ATOM   2659  HB  ILE A 181     -10.713  11.040   7.550  1.00 90.99           H
ATOM   2660  CG1 ILE A 181     -10.382  12.801   6.409  1.00 90.99           C
ATOM   2661 1HG1 ILE A 181      -9.938  13.789   6.532  1.00 90.99           H
ATOM   2662 2HG1 ILE A 181      -9.856  12.316   5.587  1.00 90.99           H
ATOM   2663  CG2 ILE A 181     -10.830  12.675   8.903  1.00 90.99           C
ATOM   2664 1HG2 ILE A 181     -10.746  12.025   9.774  1.00 90.99           H
ATOM   2665 2HG2 ILE A 181     -10.314  13.615   9.100  1.00 90.99           H
ATOM   2666 3HG2 ILE A 181     -11.882  12.873   8.697  1.00 90.99           H
ATOM   2667  CD1 ILE A 181     -11.865  12.942   6.061  1.00 90.99           C
ATOM   2668 1HD1 ILE A 181     -12.299  11.953   5.915  1.00 90.99           H
ATOM   2669 2HD1 ILE A 181     -12.382  13.450   6.875  1.00 90.99           H
ATOM   2670 3HD1 ILE A 181     -11.969  13.524   5.145  1.00 90.99           H
ATOM   2671  HN  ILE A 181      -8.885  10.429   6.296  1.00 90.99           H
ATOM   2672  N   PRO A 182      -8.728   9.867   9.593  1.00 92.48           N
ATOM   2673  CA  PRO A 182      -8.501   9.283  10.918  1.00 92.48           C
ATOM   2674  C   PRO A 182      -7.074   9.489  11.401  1.00 92.48           C
ATOM   2675  O   PRO A 182      -6.853   9.865  12.551  1.00 92.48           O
ATOM   2676  HA  PRO A 182      -9.127   9.780  11.659  1.00 92.48           H
ATOM   2677  CB  PRO A 182      -8.825   7.801  10.721  1.00 92.48           C
ATOM   2678 1HB  PRO A 182      -7.937   7.227  10.460  1.00 92.48           H
ATOM   2679 2HB  PRO A 182      -9.236   7.357  11.628  1.00 92.48           H
ATOM   2680  CG  PRO A 182      -9.843   7.810   9.587  1.00 92.48           C
ATOM   2681 1HG  PRO A 182      -9.910   6.840   9.095  1.00 92.48           H
ATOM   2682 2HG  PRO A 182     -10.846   8.042   9.945  1.00 92.48           H
ATOM   2683  CD  PRO A 182      -9.306   8.886   8.657  1.00 92.48           C
ATOM   2684 1HD  PRO A 182      -8.552   8.492   7.975  1.00 92.48           H
ATOM   2685 2HD  PRO A 182     -10.094   9.319   8.041  1.00 92.48           H
ATOM   2686  N   GLU A 183      -6.136   9.233  10.502  1.00 89.02           N
ATOM   2687  CA  GLU A 183      -4.727   9.312  10.848  1.00 89.02           C
ATOM   2688  C   GLU A 183      -4.358  10.742  11.249  1.00 89.02           C
ATOM   2689  O   GLU A 183      -3.562  10.947  12.165  1.00 89.02           O
ATOM   2690  HA  GLU A 183      -4.599   8.644  11.699  1.00 89.02           H
ATOM   2691  CB  GLU A 183      -3.850   8.824   9.692  1.00 89.02           C
ATOM   2692 1HB  GLU A 183      -4.276   9.153   8.744  1.00 89.02           H
ATOM   2693 2HB  GLU A 183      -2.824   9.158   9.843  1.00 89.02           H
ATOM   2694  CG  GLU A 183      -3.803   7.295   9.648  1.00 89.02           C
ATOM   2695 1HG  GLU A 183      -2.981   6.971   9.010  1.00 89.02           H
ATOM   2696 2HG  GLU A 183      -3.606   6.905  10.646  1.00 89.02           H
ATOM   2697  CD  GLU A 183      -5.120   6.721   9.121  1.00 89.02           C
ATOM   2698  OE1 GLU A 183      -5.275   5.484   9.206  1.00 89.02           O
ATOM   2699  OE2 GLU A 183      -5.943   7.533   8.644  1.00 89.02           O
ATOM   2700  HN  GLU A 183      -6.324   8.976   9.554  1.00 89.02           H
ATOM   2701  N   ILE A 184      -4.954  11.692  10.545  1.00 90.34           N
ATOM   2702  CA  ILE A 184      -4.660  13.095  10.783  1.00 90.34           C
ATOM   2703  C   ILE A 184      -5.081  13.466  12.206  1.00 90.34           C
ATOM   2704  O   ILE A 184      -4.381  14.210  12.891  1.00 90.34           O
ATOM   2705  HA  ILE A 184      -3.581  13.222  10.698  1.00 90.34           H
ATOM   2706  CB  ILE A 184      -5.304  13.968   9.704  1.00 90.34           C
ATOM   2707  HB  ILE A 184      -6.360  13.706   9.638  1.00 90.34           H
ATOM   2708  CG1 ILE A 184      -4.685  13.691   8.332  1.00 90.34           C
ATOM   2709 1HG1 ILE A 184      -3.662  14.067   8.309  1.00 90.34           H
ATOM   2710 2HG1 ILE A 184      -4.633  12.616   8.163  1.00 90.34           H
ATOM   2711  CG2 ILE A 184      -5.228  15.449  10.079  1.00 90.34           C
ATOM   2712 1HG2 ILE A 184      -5.753  15.613  11.020  1.00 90.34           H
ATOM   2713 2HG2 ILE A 184      -4.184  15.743  10.189  1.00 90.34           H
ATOM   2714 3HG2 ILE A 184      -5.693  16.047   9.295  1.00 90.34           H
ATOM   2715  CD1 ILE A 184      -5.501  14.351   7.219  1.00 90.34           C
ATOM   2716 1HD1 ILE A 184      -6.516  13.955   7.230  1.00 90.34           H
ATOM   2717 2HD1 ILE A 184      -5.529  15.428   7.378  1.00 90.34           H
ATOM   2718 3HD1 ILE A 184      -5.039  14.138   6.255  1.00 90.34           H
ATOM   2719  HN  ILE A 184      -5.625  11.517   9.824  1.00 90.34           H
ATOM   2720  N   LEU A 185      -6.224  12.930  12.609  1.00 90.65           N
ATOM   2721  CA  LEU A 185      -6.855  13.356  13.847  1.00 90.65           C
ATOM   2722  C   LEU A 185      -6.115  12.733  15.032  1.00 90.65           C
ATOM   2723  O   LEU A 185      -5.754  13.430  15.979  1.00 90.65           O
ATOM   2724  HA  LEU A 185      -6.755  14.440  13.908  1.00 90.65           H
ATOM   2725  CB  LEU A 185      -8.352  13.040  13.821  1.00 90.65           C
ATOM   2726 1HB  LEU A 185      -8.476  11.983  13.587  1.00 90.65           H
ATOM   2727 2HB  LEU A 185      -8.752  13.194  14.824  1.00 90.65           H
ATOM   2728  CG  LEU A 185      -9.193  13.855  12.836  1.00 90.65           C
ATOM   2729  HG  LEU A 185      -8.802  13.686  11.833  1.00 90.65           H
ATOM   2730  CD1 LEU A 185     -10.649  13.386  12.840  1.00 90.65           C
ATOM   2731 1HD1 LEU A 185     -10.693  12.336  12.551  1.00 90.65           H
ATOM   2732 2HD1 LEU A 185     -11.067  13.506  13.839  1.00 90.65           H
ATOM   2733 3HD1 LEU A 185     -11.224  13.982  12.131  1.00 90.65           H
ATOM   2734  CD2 LEU A 185      -9.072  15.354  13.122  1.00 90.65           C
ATOM   2735 1HD2 LEU A 185      -9.422  15.560  14.133  1.00 90.65           H
ATOM   2736 2HD2 LEU A 185      -8.030  15.659  13.028  1.00 90.65           H
ATOM   2737 3HD2 LEU A 185      -9.680  15.909  12.407  1.00 90.65           H
ATOM   2738  HN  LEU A 185      -6.716  12.219  12.107  1.00 90.65           H
ATOM   2739  N   TYR A 186      -5.911  11.427  14.941  1.00 91.28           N
ATOM   2740  CA  TYR A 186      -5.617  10.631  16.120  1.00 91.28           C
ATOM   2741  C   TYR A 186      -4.142  10.227  16.156  1.00 91.28           C
ATOM   2742  O   TYR A 186      -3.701   9.557  17.088  1.00 91.28           O
ATOM   2743  HA  TYR A 186      -5.842  11.236  16.999  1.00 91.28           H
ATOM   2744  CB  TYR A 186      -6.477   9.370  16.003  1.00 91.28           C
ATOM   2745 1HB  TYR A 186      -6.149   8.799  15.134  1.00 91.28           H
ATOM   2746 2HB  TYR A 186      -6.306   8.744  16.879  1.00 91.28           H
ATOM   2747  CG  TYR A 186      -7.976   9.649  15.877  1.00 91.28           C
ATOM   2748  CD1 TYR A 186      -8.610  10.446  16.808  1.00 91.28           C
ATOM   2749  HD1 TYR A 186      -8.043  10.877  17.633  1.00 91.28           H
ATOM   2750  CD2 TYR A 186      -8.693   9.103  14.832  1.00 91.28           C
ATOM   2751  HD2 TYR A 186      -8.192   8.473  14.097  1.00 91.28           H
ATOM   2752  CE1 TYR A 186     -10.021  10.708  16.689  1.00 91.28           C
ATOM   2753  HE1 TYR A 186     -10.535  11.336  17.418  1.00 91.28           H
ATOM   2754  CE2 TYR A 186     -10.104   9.365  14.714  1.00 91.28           C
ATOM   2755  HE2 TYR A 186     -10.683   8.940  13.894  1.00 91.28           H
ATOM   2756  CZ  TYR A 186     -10.699  10.154  15.648  1.00 91.28           C
ATOM   2757  OH  TYR A 186     -12.031  10.402  15.536  1.00 91.28           O
ATOM   2758  HH  TYR A 186     -12.389   9.978  14.704  1.00 91.28           H
ATOM   2759  HN  TYR A 186      -5.943  10.914  14.083  1.00 91.28           H
ATOM   2760  N   SER A 187      -3.421  10.650  15.128  1.00 91.51           N
ATOM   2761  CA  SER A 187      -1.971  10.548  15.139  1.00 91.51           C
ATOM   2762  C   SER A 187      -1.384  11.530  16.155  1.00 91.51           C
ATOM   2763  O   SER A 187      -1.615  12.735  16.063  1.00 91.51           O
ATOM   2764  HA  SER A 187      -1.757   9.520  15.432  1.00 91.51           H
ATOM   2765  CB  SER A 187      -1.390  10.812  13.748  1.00 91.51           C
ATOM   2766 1HB  SER A 187      -1.702  11.800  13.407  1.00 91.51           H
ATOM   2767 2HB  SER A 187      -0.302  10.824  13.806  1.00 91.51           H
ATOM   2768  OG  SER A 187      -1.804   9.831  12.801  1.00 91.51           O
ATOM   2769  HG  SER A 187      -2.265  10.272  12.031  1.00 91.51           H
ATOM   2770  HN  SER A 187      -3.810  11.057  14.302  1.00 91.51           H
ATOM   2771  N   GLN A 188      -0.638  10.978  17.100  1.00 85.05           N
ATOM   2772  CA  GLN A 188       0.097  11.799  18.048  1.00 85.05           C
ATOM   2773  C   GLN A 188       1.358  11.070  18.515  1.00 85.05           C
ATOM   2774  O   GLN A 188       1.521   9.877  18.261  1.00 85.05           O
ATOM   2775  HA  GLN A 188       0.372  12.699  17.498  1.00 85.05           H
ATOM   2776  CB  GLN A 188      -0.785  12.187  19.237  1.00 85.05           C
ATOM   2777 1HB  GLN A 188      -0.211  12.794  19.937  1.00 85.05           H
ATOM   2778 2HB  GLN A 188      -1.617  12.800  18.892  1.00 85.05           H
ATOM   2779  CG  GLN A 188      -1.320  10.944  19.950  1.00 85.05           C
ATOM   2780 1HG  GLN A 188      -1.864  10.319  19.241  1.00 85.05           H
ATOM   2781 2HG  GLN A 188      -0.488  10.349  20.326  1.00 85.05           H
ATOM   2782  CD  GLN A 188      -2.242  11.331  21.108  1.00 85.05           C
ATOM   2783  OE1 GLN A 188      -2.367  12.488  21.476  1.00 85.05           O
ATOM   2784  NE2 GLN A 188      -2.879  10.302  21.660  1.00 85.05           N
ATOM   2785 1HE2 GLN A 188      -2.732   9.377  21.310  1.00 85.05           H
ATOM   2786 2HE2 GLN A 188      -3.505  10.454  22.425  1.00 85.05           H
ATOM   2787  HN  GLN A 188      -0.531   9.992  17.224  1.00 85.05           H
ATOM   2788  N   ILE A 189       2.219  11.817  19.191  1.00 88.57           N
ATOM   2789  CA  ILE A 189       3.396  11.230  19.808  1.00 88.57           C
ATOM   2790  C   ILE A 189       3.031  10.709  21.199  1.00 88.57           C
ATOM   2791  O   ILE A 189       2.516  11.456  22.030  1.00 88.57           O
ATOM   2792  HA  ILE A 189       3.700  10.383  19.192  1.00 88.57           H
ATOM   2793  CB  ILE A 189       4.555  12.229  19.809  1.00 88.57           C
ATOM   2794  HB  ILE A 189       4.227  13.131  20.324  1.00 88.57           H
ATOM   2795  CG1 ILE A 189       4.931  12.634  18.382  1.00 88.57           C
ATOM   2796 1HG1 ILE A 189       5.307  11.766  17.841  1.00 88.57           H
ATOM   2797 2HG1 ILE A 189       4.043  12.979  17.853  1.00 88.57           H
ATOM   2798  CG2 ILE A 189       5.754  11.677  20.583  1.00 88.57           C
ATOM   2799 1HG2 ILE A 189       5.461  11.480  21.614  1.00 88.57           H
ATOM   2800 2HG2 ILE A 189       6.091  10.750  20.118  1.00 88.57           H
ATOM   2801 3HG2 ILE A 189       6.563  12.406  20.568  1.00 88.57           H
ATOM   2802  CD1 ILE A 189       5.991  13.738  18.387  1.00 88.57           C
ATOM   2803 1HD1 ILE A 189       5.602  14.612  18.908  1.00 88.57           H
ATOM   2804 2HD1 ILE A 189       6.886  13.380  18.896  1.00 88.57           H
ATOM   2805 3HD1 ILE A 189       6.240  14.007  17.361  1.00 88.57           H
ATOM   2806  HN  ILE A 189       2.122  12.804  19.319  1.00 88.57           H
ATOM   2807  N   LYS A 190       3.314   9.432  21.412  1.00 84.75           N
ATOM   2808  CA  LYS A 190       3.126   8.832  22.721  1.00 84.75           C
ATOM   2809  C   LYS A 190       4.492   8.495  23.324  1.00 84.75           C
ATOM   2810  O   LYS A 190       5.362   7.960  22.638  1.00 84.75           O
ATOM   2811  HA  LYS A 190       2.643   9.575  23.356  1.00 84.75           H
ATOM   2812  CB  LYS A 190       2.182   7.632  22.631  1.00 84.75           C
ATOM   2813 1HB  LYS A 190       1.259   7.927  22.131  1.00 84.75           H
ATOM   2814 2HB  LYS A 190       2.637   6.851  22.021  1.00 84.75           H
ATOM   2815  CG  LYS A 190       1.861   7.080  24.021  1.00 84.75           C
ATOM   2816 1HG  LYS A 190       2.783   6.773  24.516  1.00 84.75           H
ATOM   2817 2HG  LYS A 190       1.417   7.864  24.634  1.00 84.75           H
ATOM   2818  CD  LYS A 190       0.904   5.890  23.931  1.00 84.75           C
ATOM   2819 1HD  LYS A 190      -0.057   6.221  23.537  1.00 84.75           H
ATOM   2820 2HD  LYS A 190       1.299   5.153  23.232  1.00 84.75           H
ATOM   2821  CE  LYS A 190       0.703   5.243  25.303  1.00 84.75           C
ATOM   2822 1HE  LYS A 190       1.665   5.135  25.805  1.00 84.75           H
ATOM   2823 2HE  LYS A 190       0.087   5.889  25.930  1.00 84.75           H
ATOM   2824  NZ  LYS A 190       0.059   3.918  25.163  1.00 84.75           N
ATOM   2825 1HZ  LYS A 190       0.001   3.472  26.071  1.00 84.75           H
ATOM   2826 2HZ  LYS A 190      -0.874   4.034  24.783  1.00 84.75           H
ATOM   2827 3HZ  LYS A 190       0.609   3.340  24.537  1.00 84.75           H
ATOM   2828  HN  LYS A 190       3.664   8.813  20.709  1.00 84.75           H
ATOM   2829  N   GLU A 191       4.638   8.823  24.599  1.00 76.14           N
ATOM   2830  CA  GLU A 191       5.846   8.476  25.327  1.00 76.14           C
ATOM   2831  C   GLU A 191       5.603   7.247  26.204  1.00 76.14           C
ATOM   2832  O   GLU A 191       4.694   7.241  27.034  1.00 76.14           O
ATOM   2833  HA  GLU A 191       6.589   8.245  24.563  1.00 76.14           H
ATOM   2834  CB  GLU A 191       6.340   9.658  26.165  1.00 76.14           C
ATOM   2835 1HB  GLU A 191       6.343  10.563  25.557  1.00 76.14           H
ATOM   2836 2HB  GLU A 191       5.735   9.747  27.067  1.00 76.14           H
ATOM   2837  CG  GLU A 191       7.780   9.435  26.631  1.00 76.14           C
ATOM   2838 1HG  GLU A 191       7.820   8.577  27.302  1.00 76.14           H
ATOM   2839 2HG  GLU A 191       8.412   9.200  25.775  1.00 76.14           H
ATOM   2840  CD  GLU A 191       8.323  10.674  27.346  1.00 76.14           C
ATOM   2841  OE1 GLU A 191       9.514  10.636  27.723  1.00 76.14           O
ATOM   2842  OE2 GLU A 191       7.534  11.631  27.500  1.00 76.14           O
ATOM   2843  HN  GLU A 191       3.950   9.316  25.132  1.00 76.14           H
ATOM   2844  N   GLU A 192       6.430   6.234  25.991  1.00 72.22           N
ATOM   2845  CA  GLU A 192       6.310   4.998  26.746  1.00 72.22           C
ATOM   2846  C   GLU A 192       7.692   4.503  27.177  1.00 72.22           C
ATOM   2847  O   GLU A 192       8.573   4.307  26.342  1.00 72.22           O
ATOM   2848  HA  GLU A 192       5.717   5.252  27.625  1.00 72.22           H
ATOM   2849  CB  GLU A 192       5.573   3.930  25.935  1.00 72.22           C
ATOM   2850 1HB  GLU A 192       4.578   4.289  25.673  1.00 72.22           H
ATOM   2851 2HB  GLU A 192       6.172   3.648  25.069  1.00 72.22           H
ATOM   2852  CG  GLU A 192       5.379   2.654  26.758  1.00 72.22           C
ATOM   2853 1HG  GLU A 192       6.280   2.043  26.707  1.00 72.22           H
ATOM   2854 2HG  GLU A 192       5.227   2.913  27.806  1.00 72.22           H
ATOM   2855  CD  GLU A 192       4.181   1.850  26.247  1.00 72.22           C
ATOM   2856  OE1 GLU A 192       3.409   1.375  27.107  1.00 72.22           O
ATOM   2857  OE2 GLU A 192       4.066   1.729  25.008  1.00 72.22           O
ATOM   2858  HN  GLU A 192       7.170   6.248  25.319  1.00 72.22           H
ATOM   2859  N   SER A 193       7.838   4.315  28.480  1.00 72.79           N
ATOM   2860  CA  SER A 193       9.083   3.804  29.028  1.00 72.79           C
ATOM   2861  C   SER A 193      10.251   4.690  28.590  1.00 72.79           C
ATOM   2862  O   SER A 193      11.358   4.202  28.371  1.00 72.79           O
ATOM   2863  HA  SER A 193       8.959   3.841  30.110  1.00 72.79           H
ATOM   2864  CB  SER A 193       9.323   2.357  28.592  1.00 72.79           C
ATOM   2865 1HB  SER A 193       9.495   2.326  27.516  1.00 72.79           H
ATOM   2866 2HB  SER A 193      10.227   1.979  29.070  1.00 72.79           H
ATOM   2867  OG  SER A 193       8.225   1.511  28.921  1.00 72.79           O
ATOM   2868  HG  SER A 193       8.355   0.607  28.514  1.00 72.79           H
ATOM   2869  HN  SER A 193       7.126   4.505  29.156  1.00 72.79           H
ATOM   2870  N   GLY A 194       9.963   5.979  28.476  1.00 81.01           N
ATOM   2871  CA  GLY A 194      10.989   6.947  28.129  1.00 81.01           C
ATOM   2872  C   GLY A 194      11.297   6.907  26.631  1.00 81.01           C
ATOM   2873  O   GLY A 194      12.235   7.555  26.168  1.00 81.01           O
ATOM   2874 1HA  GLY A 194      10.660   7.947  28.409  1.00 81.01           H
ATOM   2875 2HA  GLY A 194      11.897   6.739  28.696  1.00 81.01           H
ATOM   2876  HN  GLY A 194       9.050   6.362  28.615  1.00 81.01           H
ATOM   2877  N   ILE A 195      10.490   6.139  25.914  1.00 79.03           N
ATOM   2878  CA  ILE A 195      10.620   6.060  24.469  1.00 79.03           C
ATOM   2879  C   ILE A 195       9.464   6.821  23.815  1.00 79.03           C
ATOM   2880  O   ILE A 195       8.299   6.569  24.120  1.00 79.03           O
ATOM   2881  HA  ILE A 195      11.554   6.553  24.197  1.00 79.03           H
ATOM   2882  CB  ILE A 195      10.729   4.602  24.019  1.00 79.03           C
ATOM   2883  HB  ILE A 195       9.827   4.078  24.336  1.00 79.03           H
ATOM   2884  CG1 ILE A 195      11.915   3.908  24.691  1.00 79.03           C
ATOM   2885 1HG1 ILE A 195      12.842   4.407  24.407  1.00 79.03           H
ATOM   2886 2HG1 ILE A 195      11.826   3.995  25.774  1.00 79.03           H
ATOM   2887  CG2 ILE A 195      10.796   4.503  22.493  1.00 79.03           C
ATOM   2888 1HG2 ILE A 195       9.894   4.935  22.061  1.00 79.03           H
ATOM   2889 2HG2 ILE A 195      11.669   5.046  22.132  1.00 79.03           H
ATOM   2890 3HG2 ILE A 195      10.874   3.456  22.201  1.00 79.03           H
ATOM   2891  CD1 ILE A 195      11.983   2.432  24.296  1.00 79.03           C
ATOM   2892 1HD1 ILE A 195      11.065   1.931  24.604  1.00 79.03           H
ATOM   2893 2HD1 ILE A 195      12.097   2.350  23.215  1.00 79.03           H
ATOM   2894 3HD1 ILE A 195      12.835   1.963  24.788  1.00 79.03           H
ATOM   2895  HN  ILE A 195       9.759   5.578  26.303  1.00 79.03           H
ATOM   2896  N   ALA A 196       9.826   7.736  22.928  1.00 89.63           N
ATOM   2897  CA  ALA A 196       8.833   8.480  22.173  1.00 89.63           C
ATOM   2898  C   ALA A 196       8.375   7.643  20.977  1.00 89.63           C
ATOM   2899  O   ALA A 196       9.200   7.114  20.233  1.00 89.63           O
ATOM   2900  HA  ALA A 196       7.980   8.657  22.829  1.00 89.63           H
ATOM   2901  CB  ALA A 196       9.418   9.829  21.750  1.00 89.63           C
ATOM   2902 1HB  ALA A 196       9.700  10.397  22.637  1.00 89.63           H
ATOM   2903 2HB  ALA A 196      10.298   9.665  21.129  1.00 89.63           H
ATOM   2904 3HB  ALA A 196       8.672  10.387  21.183  1.00 89.63           H
ATOM   2905  HN  ALA A 196      10.776   7.971  22.723  1.00 89.63           H
ATOM   2906  N   ILE A 197       7.062   7.548  20.829  1.00 85.58           N
ATOM   2907  CA  ILE A 197       6.483   6.694  19.806  1.00 85.58           C
ATOM   2908  C   ILE A 197       5.402   7.469  19.051  1.00 85.58           C
ATOM   2909  O   ILE A 197       4.517   8.064  19.665  1.00 85.58           O
ATOM   2910  HA  ILE A 197       7.278   6.439  19.105  1.00 85.58           H
ATOM   2911  CB  ILE A 197       5.985   5.384  20.420  1.00 85.58           C
ATOM   2912  HB  ILE A 197       5.143   5.611  21.073  1.00 85.58           H
ATOM   2913  CG1 ILE A 197       7.068   4.738  21.287  1.00 85.58           C
ATOM   2914 1HG1 ILE A 197       7.927   4.478  20.669  1.00 85.58           H
ATOM   2915 2HG1 ILE A 197       7.417   5.454  22.032  1.00 85.58           H
ATOM   2916  CG2 ILE A 197       5.474   4.431  19.338  1.00 85.58           C
ATOM   2917 1HG2 ILE A 197       4.650   4.900  18.800  1.00 85.58           H
ATOM   2918 2HG2 ILE A 197       6.281   4.205  18.641  1.00 85.58           H
ATOM   2919 3HG2 ILE A 197       5.126   3.508  19.802  1.00 85.58           H
ATOM   2920  CD1 ILE A 197       6.536   3.485  21.985  1.00 85.58           C
ATOM   2921 1HD1 ILE A 197       5.693   3.753  22.621  1.00 85.58           H
ATOM   2922 2HD1 ILE A 197       6.211   2.762  21.237  1.00 85.58           H
ATOM   2923 3HD1 ILE A 197       7.326   3.046  22.595  1.00 85.58           H
ATOM   2924  HN  ILE A 197       6.399   8.041  21.392  1.00 85.58           H
ATOM   2925  N   CYS A 198       5.509   7.439  17.731  1.00 91.10           N
ATOM   2926  CA  CYS A 198       4.457   7.973  16.882  1.00 91.10           C
ATOM   2927  C   CYS A 198       3.427   6.868  16.640  1.00 91.10           C
ATOM   2928  O   CYS A 198       3.707   5.897  15.938  1.00 91.10           O
ATOM   2929  HA  CYS A 198       4.010   8.806  17.425  1.00 91.10           H
ATOM   2930  CB  CYS A 198       5.016   8.530  15.572  1.00 91.10           C
ATOM   2931 1HB  CYS A 198       5.606   9.425  15.769  1.00 91.10           H
ATOM   2932 2HB  CYS A 198       5.686   7.802  15.114  1.00 91.10           H
ATOM   2933  SG  CYS A 198       3.646   8.926  14.425  1.00 91.10           S
ATOM   2934  HN  CYS A 198       6.294   7.059  17.242  1.00 91.10           H
ATOM   2935  N   THR A 199       2.258   7.052  17.234  1.00 89.19           N
ATOM   2936  CA  THR A 199       1.209   6.051  17.149  1.00 89.19           C
ATOM   2937  C   THR A 199      -0.158   6.721  16.994  1.00 89.19           C
ATOM   2938  O   THR A 199      -0.300   7.915  17.250  1.00 89.19           O
ATOM   2939  HA  THR A 199       1.376   5.453  16.253  1.00 89.19           H
ATOM   2940  CB  THR A 199       1.309   5.155  18.386  1.00 89.19           C
ATOM   2941  HB  THR A 199       2.344   4.874  18.580  1.00 89.19           H
ATOM   2942  OG1 THR A 199       0.421   4.076  18.106  1.00 89.19           O
ATOM   2943  HG1 THR A 199       0.569   3.333  18.759  1.00 89.19           H
ATOM   2944  CG2 THR A 199       0.716   5.811  19.634  1.00 89.19           C
ATOM   2945 1HG2 THR A 199      -0.338   6.031  19.463  1.00 89.19           H
ATOM   2946 2HG2 THR A 199       1.251   6.737  19.846  1.00 89.19           H
ATOM   2947 3HG2 THR A 199       0.813   5.134  20.482  1.00 89.19           H
ATOM   2948  HN  THR A 199       2.022   7.867  17.765  1.00 89.19           H
ATOM   2949  N   MET A 200      -1.129   5.922  16.574  1.00 88.50           N
ATOM   2950  CA  MET A 200      -2.522   6.325  16.669  1.00 88.50           C
ATOM   2951  C   MET A 200      -3.053   6.129  18.091  1.00 88.50           C
ATOM   2952  O   MET A 200      -2.853   5.075  18.692  1.00 88.50           O
ATOM   2953  HA  MET A 200      -2.540   7.383  16.410  1.00 88.50           H
ATOM   2954  CB  MET A 200      -3.360   5.498  15.692  1.00 88.50           C
ATOM   2955 1HB  MET A 200      -3.234   4.437  15.908  1.00 88.50           H
ATOM   2956 2HB  MET A 200      -4.416   5.728  15.828  1.00 88.50           H
ATOM   2957  CG  MET A 200      -2.952   5.781  14.245  1.00 88.50           C
ATOM   2958 1HG  MET A 200      -1.868   5.870  14.174  1.00 88.50           H
ATOM   2959 2HG  MET A 200      -3.246   4.948  13.606  1.00 88.50           H
ATOM   2960  SD  MET A 200      -3.725   7.286  13.676  1.00 88.50           S
ATOM   2961  CE  MET A 200      -5.385   6.694  13.393  1.00 88.50           C
ATOM   2962 1HE  MET A 200      -5.365   5.898  12.649  1.00 88.50           H
ATOM   2963 2HE  MET A 200      -5.798   6.309  14.325  1.00 88.50           H
ATOM   2964 3HE  MET A 200      -6.007   7.514  13.032  1.00 88.50           H
ATOM   2965  HN  MET A 200      -0.976   5.018  16.177  1.00 88.50           H
ATOM   2966  N   VAL A 201      -3.721   7.161  18.586  1.00 90.69           N
ATOM   2967  CA  VAL A 201      -4.410   7.064  19.861  1.00 90.69           C
ATOM   2968  C   VAL A 201      -5.885   7.422  19.668  1.00 90.69           C
ATOM   2969  O   VAL A 201      -6.206   8.526  19.231  1.00 90.69           O
ATOM   2970  HA  VAL A 201      -4.342   6.028  20.194  1.00 90.69           H
ATOM   2971  CB  VAL A 201      -3.712   7.942  20.901  1.00 90.69           C
ATOM   2972  HB  VAL A 201      -3.810   8.980  20.583  1.00 90.69           H
ATOM   2973  CG1 VAL A 201      -4.380   7.806  22.271  1.00 90.69           C
ATOM   2974 1HG1 VAL A 201      -5.423   8.112  22.199  1.00 90.69           H
ATOM   2975 2HG1 VAL A 201      -4.327   6.768  22.599  1.00 90.69           H
ATOM   2976 3HG1 VAL A 201      -3.864   8.441  22.991  1.00 90.69           H
ATOM   2977  CG2 VAL A 201      -2.220   7.615  20.983  1.00 90.69           C
ATOM   2978 1HG2 VAL A 201      -2.092   6.570  21.267  1.00 90.69           H
ATOM   2979 2HG2 VAL A 201      -1.756   7.787  20.012  1.00 90.69           H
ATOM   2980 3HG2 VAL A 201      -1.748   8.254  21.730  1.00 90.69           H
ATOM   2981  HN  VAL A 201      -3.795   8.049  18.132  1.00 90.69           H
ATOM   2982  N   TYR A 202      -6.741   6.469  20.004  1.00 90.98           N
ATOM   2983  CA  TYR A 202      -8.170   6.644  19.806  1.00 90.98           C
ATOM   2984  C   TYR A 202      -8.842   7.155  21.083  1.00 90.98           C
ATOM   2985  O   TYR A 202      -8.446   6.785  22.187  1.00 90.98           O
ATOM   2986  HA  TYR A 202      -8.313   7.376  19.011  1.00 90.98           H
ATOM   2987  CB  TYR A 202      -8.723   5.256  19.474  1.00 90.98           C
ATOM   2988 1HB  TYR A 202      -8.478   4.574  20.288  1.00 90.98           H
ATOM   2989 2HB  TYR A 202      -9.810   5.312  19.422  1.00 90.98           H
ATOM   2990  CG  TYR A 202      -8.193   4.673  18.162  1.00 90.98           C
ATOM   2991  CD1 TYR A 202      -8.811   4.987  16.969  1.00 90.98           C
ATOM   2992  HD1 TYR A 202      -9.676   5.650  16.960  1.00 90.98           H
ATOM   2993  CD2 TYR A 202      -7.098   3.834  18.173  1.00 90.98           C
ATOM   2994  HD2 TYR A 202      -6.610   3.586  19.116  1.00 90.98           H
ATOM   2995  CE1 TYR A 202      -8.312   4.438  15.734  1.00 90.98           C
ATOM   2996  HE1 TYR A 202      -8.791   4.678  14.784  1.00 90.98           H
ATOM   2997  CE2 TYR A 202      -6.599   3.285  16.938  1.00 90.98           C
ATOM   2998  HE2 TYR A 202      -5.735   2.621  16.933  1.00 90.98           H
ATOM   2999  CZ  TYR A 202      -7.231   3.614  15.780  1.00 90.98           C
ATOM   3000  OH  TYR A 202      -6.760   3.096  14.614  1.00 90.98           O
ATOM   3001  HH  TYR A 202      -7.283   3.460  13.843  1.00 90.98           H
ATOM   3002  HN  TYR A 202      -6.474   5.592  20.403  1.00 90.98           H
ATOM   3003  N   PRO A 203      -9.865   8.011  20.956  1.00 85.72           N
ATOM   3004  CA  PRO A 203     -10.528   8.574  22.135  1.00 85.72           C
ATOM   3005  C   PRO A 203     -11.316   7.529  22.908  1.00 85.72           C
ATOM   3006  O   PRO A 203     -11.810   6.564  22.327  1.00 85.72           O
ATOM   3007  HA  PRO A 203      -9.786   8.950  22.840  1.00 85.72           H
ATOM   3008  CB  PRO A 203     -11.439   9.658  21.555  1.00 85.72           C
ATOM   3009 1HB  PRO A 203     -12.352   9.769  22.139  1.00 85.72           H
ATOM   3010 2HB  PRO A 203     -10.948  10.631  21.544  1.00 85.72           H
ATOM   3011  CG  PRO A 203     -11.730   9.171  20.164  1.00 85.72           C
ATOM   3012 1HG  PRO A 203     -12.566   8.472  20.158  1.00 85.72           H
ATOM   3013 2HG  PRO A 203     -12.001   9.997  19.506  1.00 85.72           H
ATOM   3014  CD  PRO A 203     -10.465   8.506  19.704  1.00 85.72           C
ATOM   3015 1HD  PRO A 203     -10.670   7.693  19.008  1.00 85.72           H
ATOM   3016 2HD  PRO A 203      -9.806   9.207  19.193  1.00 85.72           H
ATOM   3017  N   SER A 204     -11.412   7.751  24.211  1.00 77.77           N
ATOM   3018  CA  SER A 204     -11.772   6.683  25.127  1.00 77.77           C
ATOM   3019  C   SER A 204     -13.184   6.182  24.819  1.00 77.77           C
ATOM   3020  O   SER A 204     -13.452   4.984  24.897  1.00 77.77           O
ATOM   3021  HA  SER A 204     -11.039   5.894  24.953  1.00 77.77           H
ATOM   3022  CB  SER A 204     -11.680   7.150  26.581  1.00 77.77           C
ATOM   3023 1HB  SER A 204     -12.105   6.388  27.235  1.00 77.77           H
ATOM   3024 2HB  SER A 204     -10.632   7.261  26.861  1.00 77.77           H
ATOM   3025  OG  SER A 204     -12.359   8.385  26.789  1.00 77.77           O
ATOM   3026  HG  SER A 204     -13.343   8.225  26.871  1.00 77.77           H
ATOM   3027  HN  SER A 204     -11.250   8.640  24.640  1.00 77.77           H
ATOM   3028  N   ASP A 205     -14.050   7.124  24.477  1.00 71.59           N
ATOM   3029  CA  ASP A 205     -15.482   6.893  24.565  1.00 71.59           C
ATOM   3030  C   ASP A 205     -15.874   5.773  23.598  1.00 71.59           C
ATOM   3031  O   ASP A 205     -16.662   4.895  23.946  1.00 71.59           O
ATOM   3032  HA  ASP A 205     -15.665   6.628  25.606  1.00 71.59           H
ATOM   3033  CB  ASP A 205     -16.267   8.147  24.179  1.00 71.59           C
ATOM   3034 1HB  ASP A 205     -15.962   8.481  23.187  1.00 71.59           H
ATOM   3035 2HB  ASP A 205     -17.330   7.912  24.123  1.00 71.59           H
ATOM   3036  CG  ASP A 205     -16.041   9.270  25.193  1.00 71.59           C
ATOM   3037  OD1 ASP A 205     -15.467   8.963  26.260  1.00 71.59           O
ATOM   3038  OD2 ASP A 205     -16.446  10.410  24.878  1.00 71.59           O
ATOM   3039  HN  ASP A 205     -13.788   8.030  24.144  1.00 71.59           H
ATOM   3040  N   GLU A 206     -15.305   5.841  22.403  1.00 74.52           N
ATOM   3041  CA  GLU A 206     -15.629   4.877  21.365  1.00 74.52           C
ATOM   3042  C   GLU A 206     -14.349   4.286  20.771  1.00 74.52           C
ATOM   3043  O   GLU A 206     -14.325   3.894  19.605  1.00 74.52           O
ATOM   3044  HA  GLU A 206     -16.201   4.095  21.864  1.00 74.52           H
ATOM   3045  CB  GLU A 206     -16.495   5.515  20.277  1.00 74.52           C
ATOM   3046 1HB  GLU A 206     -16.014   6.421  19.908  1.00 74.52           H
ATOM   3047 2HB  GLU A 206     -16.697   4.785  19.493  1.00 74.52           H
ATOM   3048  CG  GLU A 206     -17.857   5.935  20.835  1.00 74.52           C
ATOM   3049 1HG  GLU A 206     -18.078   5.360  21.734  1.00 74.52           H
ATOM   3050 2HG  GLU A 206     -17.826   6.984  21.127  1.00 74.52           H
ATOM   3051  CD  GLU A 206     -18.963   5.719  19.800  1.00 74.52           C
ATOM   3052  OE1 GLU A 206     -19.979   5.096  20.178  1.00 74.52           O
ATOM   3053  OE2 GLU A 206     -18.768   6.182  18.656  1.00 74.52           O
ATOM   3054  HN  GLU A 206     -14.636   6.536  22.141  1.00 74.52           H
ATOM   3055  N   SER A 207     -13.316   4.241  21.600  1.00 86.79           N
ATOM   3056  CA  SER A 207     -11.992   3.876  21.126  1.00 86.79           C
ATOM   3057  C   SER A 207     -12.062   2.568  20.335  1.00 86.79           C
ATOM   3058  O   SER A 207     -11.500   2.467  19.245  1.00 86.79           O
ATOM   3059  HA  SER A 207     -11.680   4.697  20.481  1.00 86.79           H
ATOM   3060  CB  SER A 207     -11.009   3.740  22.290  1.00 86.79           C
ATOM   3061 1HB  SER A 207     -10.055   3.366  21.917  1.00 86.79           H
ATOM   3062 2HB  SER A 207     -10.819   4.723  22.721  1.00 86.79           H
ATOM   3063  OG  SER A 207     -11.498   2.865  23.303  1.00 86.79           O
ATOM   3064  HG  SER A 207     -10.951   2.966  24.135  1.00 86.79           H
ATOM   3065  HN  SER A 207     -13.374   4.448  22.576  1.00 86.79           H
ATOM   3066  N   THR A 208     -12.756   1.599  20.914  1.00 86.18           N
ATOM   3067  CA  THR A 208     -12.798   0.264  20.343  1.00 86.18           C
ATOM   3068  C   THR A 208     -13.501   0.287  18.984  1.00 86.18           C
ATOM   3069  O   THR A 208     -13.022  -0.314  18.024  1.00 86.18           O
ATOM   3070  HA  THR A 208     -11.775  -0.068  20.169  1.00 86.18           H
ATOM   3071  CB  THR A 208     -13.470  -0.663  21.358  1.00 86.18           C
ATOM   3072  HB  THR A 208     -14.541  -0.472  21.411  1.00 86.18           H
ATOM   3073  OG1 THR A 208     -12.744  -0.441  22.565  1.00 86.18           O
ATOM   3074  HG1 THR A 208     -11.778  -0.658  22.428  1.00 86.18           H
ATOM   3075  CG2 THR A 208     -13.231  -2.142  21.047  1.00 86.18           C
ATOM   3076 1HG2 THR A 208     -12.161  -2.348  21.061  1.00 86.18           H
ATOM   3077 2HG2 THR A 208     -13.633  -2.376  20.062  1.00 86.18           H
ATOM   3078 3HG2 THR A 208     -13.729  -2.756  21.798  1.00 86.18           H
ATOM   3079  HN  THR A 208     -13.282   1.715  21.757  1.00 86.18           H
ATOM   3080  N   LYS A 209     -14.625   0.987  18.947  1.00 82.36           N
ATOM   3081  CA  LYS A 209     -15.421   1.060  17.733  1.00 82.36           C
ATOM   3082  C   LYS A 209     -14.586   1.690  16.617  1.00 82.36           C
ATOM   3083  O   LYS A 209     -14.573   1.193  15.492  1.00 82.36           O
ATOM   3084  HA  LYS A 209     -15.670   0.039  17.444  1.00 82.36           H
ATOM   3085  CB  LYS A 209     -16.740   1.788  18.001  1.00 82.36           C
ATOM   3086 1HB  LYS A 209     -16.539   2.752  18.469  1.00 82.36           H
ATOM   3087 2HB  LYS A 209     -17.244   1.993  17.057  1.00 82.36           H
ATOM   3088  CG  LYS A 209     -17.653   0.956  18.904  1.00 82.36           C
ATOM   3089 1HG  LYS A 209     -17.774  -0.042  18.483  1.00 82.36           H
ATOM   3090 2HG  LYS A 209     -17.190   0.835  19.883  1.00 82.36           H
ATOM   3091  CD  LYS A 209     -19.022   1.620  19.060  1.00 82.36           C
ATOM   3092 1HD  LYS A 209     -18.894   2.682  19.271  1.00 82.36           H
ATOM   3093 2HD  LYS A 209     -19.575   1.546  18.123  1.00 82.36           H
ATOM   3094  CE  LYS A 209     -19.825   0.964  20.185  1.00 82.36           C
ATOM   3095 1HE  LYS A 209     -20.176  -0.017  19.864  1.00 82.36           H
ATOM   3096 2HE  LYS A 209     -19.184   0.805  21.052  1.00 82.36           H
ATOM   3097  NZ  LYS A 209     -20.978   1.811  20.562  1.00 82.36           N
ATOM   3098 1HZ  LYS A 209     -21.455   1.400  21.356  1.00 82.36           H
ATOM   3099 2HZ  LYS A 209     -20.650   2.739  20.808  1.00 82.36           H
ATOM   3100 3HZ  LYS A 209     -21.620   1.877  19.779  1.00 82.36           H
ATOM   3101  HN  LYS A 209     -14.992   1.498  19.724  1.00 82.36           H
ATOM   3102  N   LEU A 210     -13.909   2.774  16.967  1.00 88.69           N
ATOM   3103  CA  LEU A 210     -13.204   3.568  15.976  1.00 88.69           C
ATOM   3104  C   LEU A 210     -12.075   2.734  15.369  1.00 88.69           C
ATOM   3105  O   LEU A 210     -11.929   2.673  14.149  1.00 88.69           O
ATOM   3106  HA  LEU A 210     -13.915   3.813  15.187  1.00 88.69           H
ATOM   3107  CB  LEU A 210     -12.733   4.890  16.586  1.00 88.69           C
ATOM   3108 1HB  LEU A 210     -13.456   5.198  17.341  1.00 88.69           H
ATOM   3109 2HB  LEU A 210     -11.789   4.713  17.103  1.00 88.69           H
ATOM   3110  CG  LEU A 210     -12.536   6.048  15.606  1.00 88.69           C
ATOM   3111  HG  LEU A 210     -12.163   5.641  14.666  1.00 88.69           H
ATOM   3112  CD1 LEU A 210     -13.865   6.742  15.303  1.00 88.69           C
ATOM   3113 1HD1 LEU A 210     -14.557   6.025  14.862  1.00 88.69           H
ATOM   3114 2HD1 LEU A 210     -14.289   7.135  16.227  1.00 88.69           H
ATOM   3115 3HD1 LEU A 210     -13.696   7.561  14.604  1.00 88.69           H
ATOM   3116  CD2 LEU A 210     -11.481   7.030  16.122  1.00 88.69           C
ATOM   3117 1HD2 LEU A 210     -11.801   7.435  17.082  1.00 88.69           H
ATOM   3118 2HD2 LEU A 210     -10.531   6.510  16.245  1.00 88.69           H
ATOM   3119 3HD2 LEU A 210     -11.361   7.843  15.406  1.00 88.69           H
ATOM   3120  HN  LEU A 210     -13.839   3.109  17.906  1.00 88.69           H
ATOM   3121  N   LYS A 211     -11.304   2.111  16.249  1.00 93.12           N
ATOM   3122  CA  LYS A 211     -10.189   1.286  15.815  1.00 93.12           C
ATOM   3123  C   LYS A 211     -10.702   0.203  14.863  1.00 93.12           C
ATOM   3124  O   LYS A 211     -10.144   0.005  13.785  1.00 93.12           O
ATOM   3125  HA  LYS A 211      -9.500   1.929  15.267  1.00 93.12           H
ATOM   3126  CB  LYS A 211      -9.429   0.734  17.022  1.00 93.12           C
ATOM   3127 1HB  LYS A 211      -9.052   1.558  17.628  1.00 93.12           H
ATOM   3128 2HB  LYS A 211     -10.109   0.161  17.654  1.00 93.12           H
ATOM   3129  CG  LYS A 211      -8.266  -0.155  16.579  1.00 93.12           C
ATOM   3130 1HG  LYS A 211      -8.653  -1.081  16.152  1.00 93.12           H
ATOM   3131 2HG  LYS A 211      -7.700   0.346  15.793  1.00 93.12           H
ATOM   3132  CD  LYS A 211      -7.341  -0.476  17.755  1.00 93.12           C
ATOM   3133 1HD  LYS A 211      -6.971   0.450  18.195  1.00 93.12           H
ATOM   3134 2HD  LYS A 211      -7.903  -0.996  18.532  1.00 93.12           H
ATOM   3135  CE  LYS A 211      -6.162  -1.341  17.305  1.00 93.12           C
ATOM   3136 1HE  LYS A 211      -6.523  -2.314  16.972  1.00 93.12           H
ATOM   3137 2HE  LYS A 211      -5.667  -0.876  16.453  1.00 93.12           H
ATOM   3138  NZ  LYS A 211      -5.195  -1.516  18.412  1.00 93.12           N
ATOM   3139 1HZ  LYS A 211      -4.559  -2.272  18.189  1.00 93.12           H
ATOM   3140 2HZ  LYS A 211      -4.670  -0.658  18.540  1.00 93.12           H
ATOM   3141 3HZ  LYS A 211      -5.696  -1.736  19.266  1.00 93.12           H
ATOM   3142  HN  LYS A 211     -11.431   2.163  17.239  1.00 93.12           H
ATOM   3143  N   SER A 212     -11.758  -0.470  15.297  1.00 90.82           N
ATOM   3144  CA  SER A 212     -12.299  -1.584  14.537  1.00 90.82           C
ATOM   3145  C   SER A 212     -12.763  -1.103  13.161  1.00 90.82           C
ATOM   3146  O   SER A 212     -12.545  -1.779  12.157  1.00 90.82           O
ATOM   3147  HA  SER A 212     -11.476  -2.292  14.438  1.00 90.82           H
ATOM   3148  CB  SER A 212     -13.456  -2.249  15.285  1.00 90.82           C
ATOM   3149 1HB  SER A 212     -14.257  -1.524  15.433  1.00 90.82           H
ATOM   3150 2HB  SER A 212     -13.866  -3.055  14.676  1.00 90.82           H
ATOM   3151  OG  SER A 212     -13.048  -2.769  16.547  1.00 90.82           O
ATOM   3152  HG  SER A 212     -13.188  -2.083  17.261  1.00 90.82           H
ATOM   3153  HN  SER A 212     -12.240  -0.265  16.149  1.00 90.82           H
ATOM   3154  N   ALA A 213     -13.394   0.062  13.158  1.00 94.09           N
ATOM   3155  CA  ALA A 213     -13.920   0.625  11.927  1.00 94.09           C
ATOM   3156  C   ALA A 213     -12.761   0.945  10.980  1.00 94.09           C
ATOM   3157  O   ALA A 213     -12.812   0.614   9.797  1.00 94.09           O
ATOM   3158  HA  ALA A 213     -14.559  -0.127  11.464  1.00 94.09           H
ATOM   3159  CB  ALA A 213     -14.766   1.859  12.250  1.00 94.09           C
ATOM   3160 1HB  ALA A 213     -15.592   1.572  12.901  1.00 94.09           H
ATOM   3161 2HB  ALA A 213     -14.148   2.602  12.753  1.00 94.09           H
ATOM   3162 3HB  ALA A 213     -15.161   2.281  11.326  1.00 94.09           H
ATOM   3163  HN  ALA A 213     -13.546   0.618  13.976  1.00 94.09           H
ATOM   3164  N   VAL A 214     -11.743   1.584  11.538  1.00 92.31           N
ATOM   3165  CA  VAL A 214     -10.602   2.010  10.745  1.00 92.31           C
ATOM   3166  C   VAL A 214      -9.945   0.784  10.107  1.00 92.31           C
ATOM   3167  O   VAL A 214      -9.594   0.807   8.928  1.00 92.31           O
ATOM   3168  HA  VAL A 214     -10.976   2.659   9.953  1.00 92.31           H
ATOM   3169  CB  VAL A 214      -9.638   2.823  11.610  1.00 92.31           C
ATOM   3170  HB  VAL A 214      -9.422   2.243  12.507  1.00 92.31           H
ATOM   3171  CG1 VAL A 214      -8.317   3.067  10.878  1.00 92.31           C
ATOM   3172 1HG1 VAL A 214      -7.851   2.110  10.640  1.00 92.31           H
ATOM   3173 2HG1 VAL A 214      -8.508   3.617   9.956  1.00 92.31           H
ATOM   3174 3HG1 VAL A 214      -7.650   3.647  11.515  1.00 92.31           H
ATOM   3175  CG2 VAL A 214     -10.274   4.144  12.047  1.00 92.31           C
ATOM   3176 1HG2 VAL A 214     -10.534   4.731  11.166  1.00 92.31           H
ATOM   3177 2HG2 VAL A 214     -11.175   3.940  12.625  1.00 92.31           H
ATOM   3178 3HG2 VAL A 214      -9.567   4.703  12.661  1.00 92.31           H
ATOM   3179  HN  VAL A 214     -11.691   1.812  12.510  1.00 92.31           H
ATOM   3180  N   LEU A 215      -9.798  -0.256  10.914  1.00 91.67           N
ATOM   3181  CA  LEU A 215      -9.112  -1.457  10.469  1.00 91.67           C
ATOM   3182  C   LEU A 215      -9.956  -2.156   9.401  1.00 91.67           C
ATOM   3183  O   LEU A 215      -9.426  -2.626   8.396  1.00 91.67           O
ATOM   3184  HA  LEU A 215      -8.170  -1.147  10.017  1.00 91.67           H
ATOM   3185  CB  LEU A 215      -8.768  -2.351  11.663  1.00 91.67           C
ATOM   3186 1HB  LEU A 215      -9.669  -2.488  12.260  1.00 91.67           H
ATOM   3187 2HB  LEU A 215      -8.482  -3.333  11.286  1.00 91.67           H
ATOM   3188  CG  LEU A 215      -7.653  -1.844  12.581  1.00 91.67           C
ATOM   3189  HG  LEU A 215      -7.959  -0.881  12.989  1.00 91.67           H
ATOM   3190  CD1 LEU A 215      -7.445  -2.791  13.764  1.00 91.67           C
ATOM   3191 1HD1 LEU A 215      -8.368  -2.861  14.340  1.00 91.67           H
ATOM   3192 2HD1 LEU A 215      -7.172  -3.779  13.395  1.00 91.67           H
ATOM   3193 3HD1 LEU A 215      -6.648  -2.407  14.401  1.00 91.67           H
ATOM   3194  CD2 LEU A 215      -6.360  -1.614  11.797  1.00 91.67           C
ATOM   3195 1HD2 LEU A 215      -6.039  -2.551  11.342  1.00 91.67           H
ATOM   3196 2HD2 LEU A 215      -6.535  -0.872  11.017  1.00 91.67           H
ATOM   3197 3HD2 LEU A 215      -5.584  -1.254  12.473  1.00 91.67           H
ATOM   3198  HN  LEU A 215     -10.137  -0.287  11.854  1.00 91.67           H
ATOM   3199  N   THR A 216     -11.255  -2.202   9.656  1.00 91.17           N
ATOM   3200  CA  THR A 216     -12.172  -2.875   8.752  1.00 91.17           C
ATOM   3201  C   THR A 216     -12.143  -2.214   7.373  1.00 91.17           C
ATOM   3202  O   THR A 216     -12.099  -2.899   6.352  1.00 91.17           O
ATOM   3203  HA  THR A 216     -11.832  -3.903   8.621  1.00 91.17           H
ATOM   3204  CB  THR A 216     -13.559  -2.874   9.397  1.00 91.17           C
ATOM   3205  HB  THR A 216     -13.930  -1.857   9.520  1.00 91.17           H
ATOM   3206  OG1 THR A 216     -13.381  -3.614  10.602  1.00 91.17           O
ATOM   3207  HG1 THR A 216     -13.300  -2.989  11.379  1.00 91.17           H
ATOM   3208  CG2 THR A 216     -14.575  -3.696   8.602  1.00 91.17           C
ATOM   3209 1HG2 THR A 216     -14.236  -4.730   8.537  1.00 91.17           H
ATOM   3210 2HG2 THR A 216     -14.672  -3.282   7.599  1.00 91.17           H
ATOM   3211 3HG2 THR A 216     -15.542  -3.662   9.104  1.00 91.17           H
ATOM   3212  HN  THR A 216     -11.682  -1.790  10.461  1.00 91.17           H
ATOM   3213  N   LEU A 217     -12.170  -0.889   7.386  1.00 88.45           N
ATOM   3214  CA  LEU A 217     -12.110  -0.126   6.151  1.00 88.45           C
ATOM   3215  C   LEU A 217     -10.827  -0.485   5.397  1.00 88.45           C
ATOM   3216  O   LEU A 217     -10.844  -0.643   4.178  1.00 88.45           O
ATOM   3217  HA  LEU A 217     -12.963  -0.424   5.542  1.00 88.45           H
ATOM   3218  CB  LEU A 217     -12.257   1.369   6.437  1.00 88.45           C
ATOM   3219 1HB  LEU A 217     -11.705   1.601   7.348  1.00 88.45           H
ATOM   3220 2HB  LEU A 217     -11.781   1.922   5.627  1.00 88.45           H
ATOM   3221  CG  LEU A 217     -13.689   1.884   6.596  1.00 88.45           C
ATOM   3222  HG  LEU A 217     -14.226   1.201   7.254  1.00 88.45           H
ATOM   3223  CD1 LEU A 217     -13.705   3.260   7.264  1.00 88.45           C
ATOM   3224 1HD1 LEU A 217     -13.247   3.191   8.251  1.00 88.45           H
ATOM   3225 2HD1 LEU A 217     -13.146   3.968   6.652  1.00 88.45           H
ATOM   3226 3HD1 LEU A 217     -14.735   3.603   7.365  1.00 88.45           H
ATOM   3227  CD2 LEU A 217     -14.422   1.890   5.253  1.00 88.45           C
ATOM   3228 1HD2 LEU A 217     -13.894   2.537   4.554  1.00 88.45           H
ATOM   3229 2HD2 LEU A 217     -14.457   0.876   4.855  1.00 88.45           H
ATOM   3230 3HD2 LEU A 217     -15.437   2.260   5.395  1.00 88.45           H
ATOM   3231  HN  LEU A 217     -12.231  -0.340   8.220  1.00 88.45           H
ATOM   3232  N   LYS A 218      -9.747  -0.603   6.155  1.00 86.11           N
ATOM   3233  CA  LYS A 218      -8.447  -0.881   5.567  1.00 86.11           C
ATOM   3234  C   LYS A 218      -8.496  -2.229   4.845  1.00 86.11           C
ATOM   3235  O   LYS A 218      -7.990  -2.360   3.732  1.00 86.11           O
ATOM   3236  HA  LYS A 218      -8.249  -0.102   4.831  1.00 86.11           H
ATOM   3237  CB  LYS A 218      -7.349  -0.791   6.628  1.00 86.11           C
ATOM   3238 1HB  LYS A 218      -7.489   0.109   7.227  1.00 86.11           H
ATOM   3239 2HB  LYS A 218      -7.424  -1.640   7.308  1.00 86.11           H
ATOM   3240  CG  LYS A 218      -5.962  -0.769   5.982  1.00 86.11           C
ATOM   3241 1HG  LYS A 218      -5.853  -1.627   5.318  1.00 86.11           H
ATOM   3242 2HG  LYS A 218      -5.857   0.125   5.367  1.00 86.11           H
ATOM   3243  CD  LYS A 218      -4.862  -0.797   7.045  1.00 86.11           C
ATOM   3244 1HD  LYS A 218      -4.939   0.088   7.677  1.00 86.11           H
ATOM   3245 2HD  LYS A 218      -4.997  -1.663   7.691  1.00 86.11           H
ATOM   3246  CE  LYS A 218      -3.476  -0.848   6.397  1.00 86.11           C
ATOM   3247 1HE  LYS A 218      -3.453  -1.626   5.635  1.00 86.11           H
ATOM   3248 2HE  LYS A 218      -3.268   0.097   5.895  1.00 86.11           H
ATOM   3249  NZ  LYS A 218      -2.437  -1.113   7.417  1.00 86.11           N
ATOM   3250 1HZ  LYS A 218      -1.559  -1.326   6.958  1.00 86.11           H
ATOM   3251 2HZ  LYS A 218      -2.322  -0.294   8.004  1.00 86.11           H
ATOM   3252 3HZ  LYS A 218      -2.719  -1.901   7.990  1.00 86.11           H
ATOM   3253  HN  LYS A 218      -9.750  -0.513   7.151  1.00 86.11           H
ATOM   3254  N   VAL A 219      -9.110  -3.198   5.509  1.00 90.27           N
ATOM   3255  CA  VAL A 219      -9.144  -4.555   4.991  1.00 90.27           C
ATOM   3256  C   VAL A 219     -10.011  -4.593   3.731  1.00 90.27           C
ATOM   3257  O   VAL A 219      -9.602  -5.141   2.708  1.00 90.27           O
ATOM   3258  HA  VAL A 219      -8.124  -4.830   4.723  1.00 90.27           H
ATOM   3259  CB  VAL A 219      -9.626  -5.518   6.078  1.00 90.27           C
ATOM   3260  HB  VAL A 219     -10.577  -5.145   6.459  1.00 90.27           H
ATOM   3261  CG1 VAL A 219      -9.865  -6.916   5.504  1.00 90.27           C
ATOM   3262 1HG1 VAL A 219     -10.624  -6.863   4.723  1.00 90.27           H
ATOM   3263 2HG1 VAL A 219      -8.936  -7.300   5.084  1.00 90.27           H
ATOM   3264 3HG1 VAL A 219     -10.207  -7.580   6.298  1.00 90.27           H
ATOM   3265  CG2 VAL A 219      -8.638  -5.566   7.245  1.00 90.27           C
ATOM   3266 1HG2 VAL A 219      -7.666  -5.903   6.885  1.00 90.27           H
ATOM   3267 2HG2 VAL A 219      -8.539  -4.571   7.679  1.00 90.27           H
ATOM   3268 3HG2 VAL A 219      -9.005  -6.258   8.003  1.00 90.27           H
ATOM   3269  HN  VAL A 219      -9.577  -3.067   6.384  1.00 90.27           H
ATOM   3270  N   ILE A 220     -11.192  -4.004   3.846  1.00 90.85           N
ATOM   3271  CA  ILE A 220     -12.182  -4.099   2.787  1.00 90.85           C
ATOM   3272  C   ILE A 220     -11.653  -3.397   1.535  1.00 90.85           C
ATOM   3273  O   ILE A 220     -11.556  -4.006   0.471  1.00 90.85           O
ATOM   3274  HA  ILE A 220     -12.316  -5.157   2.559  1.00 90.85           H
ATOM   3275  CB  ILE A 220     -13.534  -3.566   3.267  1.00 90.85           C
ATOM   3276  HB  ILE A 220     -13.372  -2.591   3.726  1.00 90.85           H
ATOM   3277  CG1 ILE A 220     -14.133  -4.477   4.339  1.00 90.85           C
ATOM   3278 1HG1 ILE A 220     -14.325  -5.464   3.917  1.00 90.85           H
ATOM   3279 2HG1 ILE A 220     -13.417  -4.611   5.150  1.00 90.85           H
ATOM   3280  CG2 ILE A 220     -14.490  -3.358   2.091  1.00 90.85           C
ATOM   3281 1HG2 ILE A 220     -14.058  -2.640   1.394  1.00 90.85           H
ATOM   3282 2HG2 ILE A 220     -14.651  -4.308   1.581  1.00 90.85           H
ATOM   3283 3HG2 ILE A 220     -15.443  -2.978   2.460  1.00 90.85           H
ATOM   3284  CD1 ILE A 220     -15.434  -3.891   4.892  1.00 90.85           C
ATOM   3285 1HD1 ILE A 220     -15.234  -2.915   5.335  1.00 90.85           H
ATOM   3286 2HD1 ILE A 220     -16.156  -3.781   4.083  1.00 90.85           H
ATOM   3287 3HD1 ILE A 220     -15.839  -4.559   5.653  1.00 90.85           H
ATOM   3288  HN  ILE A 220     -11.476  -3.470   4.642  1.00 90.85           H
ATOM   3289  N   LEU A 221     -11.325  -2.124   1.703  1.00 89.66           N
ATOM   3290  CA  LEU A 221     -10.981  -1.284   0.569  1.00 89.66           C
ATOM   3291  C   LEU A 221      -9.524  -1.537   0.176  1.00 89.66           C
ATOM   3292  O   LEU A 221      -9.138  -1.312  -0.970  1.00 89.66           O
ATOM   3293  HA  LEU A 221     -11.619  -1.580  -0.263  1.00 89.66           H
ATOM   3294  CB  LEU A 221     -11.289   0.183   0.876  1.00 89.66           C
ATOM   3295 1HB  LEU A 221     -10.713   0.479   1.753  1.00 89.66           H
ATOM   3296 2HB  LEU A 221     -10.935   0.790   0.043  1.00 89.66           H
ATOM   3297  CG  LEU A 221     -12.760   0.521   1.128  1.00 89.66           C
ATOM   3298  HG  LEU A 221     -13.117  -0.103   1.948  1.00 89.66           H
ATOM   3299  CD1 LEU A 221     -12.920   1.978   1.565  1.00 89.66           C
ATOM   3300 1HD1 LEU A 221     -12.360   2.145   2.485  1.00 89.66           H
ATOM   3301 2HD1 LEU A 221     -12.540   2.636   0.784  1.00 89.66           H
ATOM   3302 3HD1 LEU A 221     -13.975   2.191   1.738  1.00 89.66           H
ATOM   3303  CD2 LEU A 221     -13.616   0.192  -0.097  1.00 89.66           C
ATOM   3304 1HD2 LEU A 221     -13.265   0.771  -0.951  1.00 89.66           H
ATOM   3305 2HD2 LEU A 221     -13.535  -0.872  -0.321  1.00 89.66           H
ATOM   3306 3HD2 LEU A 221     -14.656   0.441   0.110  1.00 89.66           H
ATOM   3307  HN  LEU A 221     -11.293  -1.668   2.592  1.00 89.66           H
ATOM   3308  N   GLY A 222      -8.754  -2.002   1.149  1.00 87.85           N
ATOM   3309  CA  GLY A 222      -7.315  -2.111   0.978  1.00 87.85           C
ATOM   3310  C   GLY A 222      -6.950  -3.384   0.212  1.00 87.85           C
ATOM   3311  O   GLY A 222      -5.898  -3.451  -0.422  1.00 87.85           O
ATOM   3312 1HA  GLY A 222      -6.942  -1.240   0.441  1.00 87.85           H
ATOM   3313 2HA  GLY A 222      -6.829  -2.117   1.954  1.00 87.85           H
ATOM   3314  HN  GLY A 222      -9.097  -2.300   2.040  1.00 87.85           H
ATOM   3315  N   PHE A 223      -7.839  -4.363   0.296  1.00 82.63           N
ATOM   3316  CA  PHE A 223      -7.564  -5.674  -0.268  1.00 82.63           C
ATOM   3317  C   PHE A 223      -8.811  -6.254  -0.939  1.00 82.63           C
ATOM   3318  O   PHE A 223      -8.811  -6.512  -2.141  1.00 82.63           O
ATOM   3319  HA  PHE A 223      -6.779  -5.547  -1.013  1.00 82.63           H
ATOM   3320  CB  PHE A 223      -7.154  -6.583   0.892  1.00 82.63           C
ATOM   3321 1HB  PHE A 223      -6.349  -6.104   1.449  1.00 82.63           H
ATOM   3322 2HB  PHE A 223      -7.997  -6.686   1.575  1.00 82.63           H
ATOM   3323  CG  PHE A 223      -6.695  -7.977   0.458  1.00 82.63           C
ATOM   3324  CD1 PHE A 223      -7.461  -9.064   0.741  1.00 82.63           C
ATOM   3325  HD1 PHE A 223      -8.402  -8.943   1.277  1.00 82.63           H
ATOM   3326  CD2 PHE A 223      -5.520  -8.128  -0.211  1.00 82.63           C
ATOM   3327  HD2 PHE A 223      -4.906  -7.256  -0.438  1.00 82.63           H
ATOM   3328  CE1 PHE A 223      -7.035 -10.357   0.338  1.00 82.63           C
ATOM   3329  HE1 PHE A 223      -7.649 -11.229   0.565  1.00 82.63           H
ATOM   3330  CE2 PHE A 223      -5.094  -9.421  -0.614  1.00 82.63           C
ATOM   3331  HE2 PHE A 223      -4.153  -9.542  -1.150  1.00 82.63           H
ATOM   3332  CZ  PHE A 223      -5.860 -10.508  -0.331  1.00 82.63           C
ATOM   3333  HZ  PHE A 223      -5.533 -11.501  -0.640  1.00 82.63           H
ATOM   3334  HN  PHE A 223      -8.731  -4.272   0.739  1.00 82.63           H
ATOM   3335  N   PHE A 224      -9.845  -6.443  -0.131  1.00 84.32           N
ATOM   3336  CA  PHE A 224     -10.929  -7.338  -0.500  1.00 84.32           C
ATOM   3337  C   PHE A 224     -11.627  -6.857  -1.774  1.00 84.32           C
ATOM   3338  O   PHE A 224     -11.812  -7.629  -2.713  1.00 84.32           O
ATOM   3339  HA  PHE A 224     -10.491  -8.320  -0.676  1.00 84.32           H
ATOM   3340  CB  PHE A 224     -11.933  -7.323   0.654  1.00 84.32           C
ATOM   3341 1HB  PHE A 224     -11.409  -7.065   1.575  1.00 84.32           H
ATOM   3342 2HB  PHE A 224     -12.667  -6.537   0.474  1.00 84.32           H
ATOM   3343  CG  PHE A 224     -12.667  -8.650   0.857  1.00 84.32           C
ATOM   3344  CD1 PHE A 224     -13.845  -8.880   0.217  1.00 84.32           C
ATOM   3345  HD1 PHE A 224     -14.266  -8.119  -0.440  1.00 84.32           H
ATOM   3346  CD2 PHE A 224     -12.142  -9.599   1.677  1.00 84.32           C
ATOM   3347  HD2 PHE A 224     -11.198  -9.415   2.190  1.00 84.32           H
ATOM   3348  CE1 PHE A 224     -14.526 -10.111   0.406  1.00 84.32           C
ATOM   3349  HE1 PHE A 224     -15.471 -10.296  -0.107  1.00 84.32           H
ATOM   3350  CE2 PHE A 224     -12.824 -10.831   1.865  1.00 84.32           C
ATOM   3351  HE2 PHE A 224     -12.403 -11.592   2.523  1.00 84.32           H
ATOM   3352  CZ  PHE A 224     -14.001 -11.061   1.226  1.00 84.32           C
ATOM   3353  HZ  PHE A 224     -14.524 -12.006   1.370  1.00 84.32           H
ATOM   3354  HN  PHE A 224      -9.948  -5.998   0.758  1.00 84.32           H
ATOM   3355  N   LEU A 225     -11.996  -5.585  -1.764  1.00 89.21           N
ATOM   3356  CA  LEU A 225     -12.690  -4.998  -2.898  1.00 89.21           C
ATOM   3357  C   LEU A 225     -11.795  -5.081  -4.136  1.00 89.21           C
ATOM   3358  O   LEU A 225     -12.204  -5.613  -5.167  1.00 89.21           O
ATOM   3359  HA  LEU A 225     -13.585  -5.594  -3.077  1.00 89.21           H
ATOM   3360  CB  LEU A 225     -13.152  -3.577  -2.567  1.00 89.21           C
ATOM   3361 1HB  LEU A 225     -13.849  -3.629  -1.731  1.00 89.21           H
ATOM   3362 2HB  LEU A 225     -12.288  -3.006  -2.227  1.00 89.21           H
ATOM   3363  CG  LEU A 225     -13.821  -2.807  -3.707  1.00 89.21           C
ATOM   3364  HG  LEU A 225     -13.206  -2.915  -4.600  1.00 89.21           H
ATOM   3365  CD1 LEU A 225     -15.196  -3.394  -4.032  1.00 89.21           C
ATOM   3366 1HD1 LEU A 225     -15.085  -4.436  -4.332  1.00 89.21           H
ATOM   3367 2HD1 LEU A 225     -15.834  -3.336  -3.149  1.00 89.21           H
ATOM   3368 3HD1 LEU A 225     -15.650  -2.828  -4.845  1.00 89.21           H
ATOM   3369  CD2 LEU A 225     -13.896  -1.312  -3.388  1.00 89.21           C
ATOM   3370 1HD2 LEU A 225     -14.477  -1.164  -2.478  1.00 89.21           H
ATOM   3371 2HD2 LEU A 225     -12.889  -0.920  -3.246  1.00 89.21           H
ATOM   3372 3HD2 LEU A 225     -14.376  -0.789  -4.215  1.00 89.21           H
ATOM   3373  HN  LEU A 225     -11.829  -4.960  -1.002  1.00 89.21           H
ATOM   3374  N   PRO A 226     -10.564  -4.559  -4.059  1.00 90.39           N
ATOM   3375  CA  PRO A 226      -9.652  -4.603  -5.205  1.00 90.39           C
ATOM   3376  C   PRO A 226      -9.487  -6.010  -5.756  1.00 90.39           C
ATOM   3377  O   PRO A 226      -9.514  -6.212  -6.969  1.00 90.39           O
ATOM   3378  HA  PRO A 226     -10.059  -4.020  -6.030  1.00 90.39           H
ATOM   3379  CB  PRO A 226      -8.338  -4.055  -4.644  1.00 90.39           C
ATOM   3380 1HB  PRO A 226      -7.697  -4.854  -4.271  1.00 90.39           H
ATOM   3381 2HB  PRO A 226      -7.769  -3.521  -5.404  1.00 90.39           H
ATOM   3382  CG  PRO A 226      -8.792  -3.127  -3.524  1.00 90.39           C
ATOM   3383 1HG  PRO A 226      -7.993  -2.936  -2.808  1.00 90.39           H
ATOM   3384 2HG  PRO A 226      -9.102  -2.154  -3.905  1.00 90.39           H
ATOM   3385  CD  PRO A 226      -9.948  -3.891  -2.898  1.00 90.39           C
ATOM   3386 1HD  PRO A 226      -9.603  -4.612  -2.157  1.00 90.39           H
ATOM   3387 2HD  PRO A 226     -10.645  -3.224  -2.389  1.00 90.39           H
ATOM   3388  N   PHE A 227      -9.319  -6.954  -4.842  1.00 85.47           N
ATOM   3389  CA  PHE A 227      -9.023  -8.324  -5.225  1.00 85.47           C
ATOM   3390  C   PHE A 227     -10.173  -8.928  -6.033  1.00 85.47           C
ATOM   3391  O   PHE A 227      -9.950  -9.537  -7.078  1.00 85.47           O
ATOM   3392  HA  PHE A 227      -8.123  -8.300  -5.840  1.00 85.47           H
ATOM   3393  CB  PHE A 227      -8.849  -9.123  -3.932  1.00 85.47           C
ATOM   3394 1HB  PHE A 227      -8.053  -8.669  -3.341  1.00 85.47           H
ATOM   3395 2HB  PHE A 227      -9.764  -9.049  -3.345  1.00 85.47           H
ATOM   3396  CG  PHE A 227      -8.520 -10.601  -4.153  1.00 85.47           C
ATOM   3397  CD1 PHE A 227      -9.497 -11.540  -4.032  1.00 85.47           C
ATOM   3398  HD1 PHE A 227     -10.513 -11.239  -3.777  1.00 85.47           H
ATOM   3399  CD2 PHE A 227      -7.252 -10.975  -4.471  1.00 85.47           C
ATOM   3400  HD2 PHE A 227      -6.470 -10.223  -4.568  1.00 85.47           H
ATOM   3401  CE1 PHE A 227      -9.192 -12.911  -4.238  1.00 85.47           C
ATOM   3402  HE1 PHE A 227      -9.974 -13.664  -4.140  1.00 85.47           H
ATOM   3403  CE2 PHE A 227      -6.948 -12.347  -4.677  1.00 85.47           C
ATOM   3404  HE2 PHE A 227      -5.931 -12.647  -4.931  1.00 85.47           H
ATOM   3405  CZ  PHE A 227      -7.924 -13.286  -4.555  1.00 85.47           C
ATOM   3406  HZ  PHE A 227      -7.690 -14.339  -4.713  1.00 85.47           H
ATOM   3407  HN  PHE A 227      -9.381  -6.795  -3.856  1.00 85.47           H
ATOM   3408  N   VAL A 228     -11.379  -8.737  -5.518  1.00 91.86           N
ATOM   3409  CA  VAL A 228     -12.561  -9.292  -6.156  1.00 91.86           C
ATOM   3410  C   VAL A 228     -12.684  -8.725  -7.572  1.00 91.86           C
ATOM   3411  O   VAL A 228     -12.942  -9.465  -8.520  1.00 91.86           O
ATOM   3412  HA  VAL A 228     -12.424 -10.371  -6.221  1.00 91.86           H
ATOM   3413  CB  VAL A 228     -13.796  -9.021  -5.295  1.00 91.86           C
ATOM   3414  HB  VAL A 228     -13.822  -7.955  -5.070  1.00 91.86           H
ATOM   3415  CG1 VAL A 228     -15.079  -9.374  -6.050  1.00 91.86           C
ATOM   3416 1HG1 VAL A 228     -15.146  -8.770  -6.955  1.00 91.86           H
ATOM   3417 2HG1 VAL A 228     -15.064 -10.430  -6.318  1.00 91.86           H
ATOM   3418 3HG1 VAL A 228     -15.942  -9.172  -5.414  1.00 91.86           H
ATOM   3419  CG2 VAL A 228     -13.715  -9.779  -3.968  1.00 91.86           C
ATOM   3420 1HG2 VAL A 228     -13.653 -10.849  -4.163  1.00 91.86           H
ATOM   3421 2HG2 VAL A 228     -12.830  -9.458  -3.419  1.00 91.86           H
ATOM   3422 3HG2 VAL A 228     -14.606  -9.569  -3.375  1.00 91.86           H
ATOM   3423  HN  VAL A 228     -11.555  -8.217  -4.683  1.00 91.86           H
ATOM   3424  N   VAL A 229     -12.495  -7.417  -7.670  1.00 91.62           N
ATOM   3425  CA  VAL A 229     -12.654  -6.731  -8.941  1.00 91.62           C
ATOM   3426  C   VAL A 229     -11.633  -7.277  -9.942  1.00 91.62           C
ATOM   3427  O   VAL A 229     -11.978  -7.577 -11.084  1.00 91.62           O
ATOM   3428  HA  VAL A 229     -13.657  -6.949  -9.309  1.00 91.62           H
ATOM   3429  CB  VAL A 229     -12.542  -5.219  -8.737  1.00 91.62           C
ATOM   3430  HB  VAL A 229     -11.608  -5.020  -8.213  1.00 91.62           H
ATOM   3431  CG1 VAL A 229     -12.493  -4.487 -10.080  1.00 91.62           C
ATOM   3432 1HG1 VAL A 229     -11.627  -4.828 -10.648  1.00 91.62           H
ATOM   3433 2HG1 VAL A 229     -13.402  -4.698 -10.643  1.00 91.62           H
ATOM   3434 3HG1 VAL A 229     -12.413  -3.414  -9.906  1.00 91.62           H
ATOM   3435  CG2 VAL A 229     -13.689  -4.697  -7.870  1.00 91.62           C
ATOM   3436 1HG2 VAL A 229     -14.641  -4.914  -8.356  1.00 91.62           H
ATOM   3437 2HG2 VAL A 229     -13.659  -5.184  -6.895  1.00 91.62           H
ATOM   3438 3HG2 VAL A 229     -13.586  -3.619  -7.741  1.00 91.62           H
ATOM   3439  HN  VAL A 229     -12.237  -6.830  -6.903  1.00 91.62           H
ATOM   3440  N   MET A 230     -10.398  -7.388  -9.477  1.00 83.82           N
ATOM   3441  CA  MET A 230      -9.319  -7.865 -10.325  1.00 83.82           C
ATOM   3442  C   MET A 230      -9.585  -9.296 -10.798  1.00 83.82           C
ATOM   3443  O   MET A 230      -9.460  -9.595 -11.985  1.00 83.82           O
ATOM   3444  HA  MET A 230      -9.298  -7.191 -11.181  1.00 83.82           H
ATOM   3445  CB  MET A 230      -8.001  -7.821  -9.549  1.00 83.82           C
ATOM   3446 1HB  MET A 230      -8.152  -8.220  -8.547  1.00 83.82           H
ATOM   3447 2HB  MET A 230      -7.265  -8.458 -10.039  1.00 83.82           H
ATOM   3448  CG  MET A 230      -7.466  -6.390  -9.459  1.00 83.82           C
ATOM   3449 1HG  MET A 230      -7.435  -5.941 -10.452  1.00 83.82           H
ATOM   3450 2HG  MET A 230      -8.137  -5.780  -8.855  1.00 83.82           H
ATOM   3451  SD  MET A 230      -5.832  -6.393  -8.740  1.00 83.82           S
ATOM   3452  CE  MET A 230      -6.242  -6.754  -7.041  1.00 83.82           C
ATOM   3453 1HE  MET A 230      -6.896  -5.974  -6.651  1.00 83.82           H
ATOM   3454 2HE  MET A 230      -6.752  -7.716  -6.986  1.00 83.82           H
ATOM   3455 3HE  MET A 230      -5.329  -6.793  -6.447  1.00 83.82           H
ATOM   3456  HN  MET A 230     -10.130  -7.160  -8.541  1.00 83.82           H
ATOM   3457  N   ALA A 231      -9.947 -10.143  -9.845  1.00 89.64           N
ATOM   3458  CA  ALA A 231     -10.154 -11.551 -10.135  1.00 89.64           C
ATOM   3459  C   ALA A 231     -11.211 -11.692 -11.232  1.00 89.64           C
ATOM   3460  O   ALA A 231     -11.045 -12.480 -12.162  1.00 89.64           O
ATOM   3461  HA  ALA A 231      -9.210 -11.958 -10.497  1.00 89.64           H
ATOM   3462  CB  ALA A 231     -10.547 -12.284  -8.850  1.00 89.64           C
ATOM   3463 1HB  ALA A 231      -9.750 -12.178  -8.114  1.00 89.64           H
ATOM   3464 2HB  ALA A 231     -11.467 -11.855  -8.454  1.00 89.64           H
ATOM   3465 3HB  ALA A 231     -10.702 -13.341  -9.068  1.00 89.64           H
ATOM   3466  HN  ALA A 231     -10.097  -9.880  -8.892  1.00 89.64           H
ATOM   3467  N   CYS A 232     -12.274 -10.914 -11.089  1.00 89.35           N
ATOM   3468  CA  CYS A 232     -13.365 -10.953 -12.048  1.00 89.35           C
ATOM   3469  C   CYS A 232     -12.834 -10.468 -13.399  1.00 89.35           C
ATOM   3470  O   CYS A 232     -13.074 -11.099 -14.427  1.00 89.35           O
ATOM   3471  HA  CYS A 232     -13.690 -11.992 -12.110  1.00 89.35           H
ATOM   3472  CB  CYS A 232     -14.563 -10.128 -11.576  1.00 89.35           C
ATOM   3473 1HB  CYS A 232     -14.237  -9.127 -11.294  1.00 89.35           H
ATOM   3474 2HB  CYS A 232     -15.279 -10.012 -12.390  1.00 89.35           H
ATOM   3475  SG  CYS A 232     -15.366 -10.948 -10.150  1.00 89.35           S
ATOM   3476  HG  CYS A 232     -14.514 -10.498  -9.233  1.00 89.35           H
ATOM   3477  HN  CYS A 232     -12.397 -10.268 -10.335  1.00 89.35           H
ATOM   3478  N   CYS A 233     -12.122  -9.352 -13.352  1.00 87.34           N
ATOM   3479  CA  CYS A 233     -11.658  -8.710 -14.570  1.00 87.34           C
ATOM   3480  C   CYS A 233     -10.828  -9.723 -15.361  1.00 87.34           C
ATOM   3481  O   CYS A 233     -11.046  -9.911 -16.557  1.00 87.34           O
ATOM   3482  HA  CYS A 233     -12.547  -8.417 -15.129  1.00 87.34           H
ATOM   3483  CB  CYS A 233     -10.868  -7.434 -14.271  1.00 87.34           C
ATOM   3484 1HB  CYS A 233     -10.137  -7.625 -13.485  1.00 87.34           H
ATOM   3485 2HB  CYS A 233     -10.310  -7.126 -15.156  1.00 87.34           H
ATOM   3486  SG  CYS A 233     -12.007  -6.099 -13.754  1.00 87.34           S
ATOM   3487  HG  CYS A 233     -12.186  -6.542 -12.512  1.00 87.34           H
ATOM   3488  HN  CYS A 233     -11.863  -8.888 -12.505  1.00 87.34           H
ATOM   3489  N   TYR A 234      -9.893 -10.349 -14.661  1.00 74.51           N
ATOM   3490  CA  TYR A 234      -8.922 -11.211 -15.313  1.00 74.51           C
ATOM   3491  C   TYR A 234      -9.574 -12.511 -15.787  1.00 74.51           C
ATOM   3492  O   TYR A 234      -9.183 -13.069 -16.811  1.00 74.51           O
ATOM   3493  HA  TYR A 234      -8.524 -10.677 -16.176  1.00 74.51           H
ATOM   3494  CB  TYR A 234      -7.870 -11.539 -14.252  1.00 74.51           C
ATOM   3495 1HB  TYR A 234      -8.354 -11.584 -13.276  1.00 74.51           H
ATOM   3496 2HB  TYR A 234      -7.463 -12.530 -14.452  1.00 74.51           H
ATOM   3497  CG  TYR A 234      -6.717 -10.535 -14.187  1.00 74.51           C
ATOM   3498  CD1 TYR A 234      -5.550 -10.779 -14.881  1.00 74.51           C
ATOM   3499  HD1 TYR A 234      -5.449 -11.686 -15.476  1.00 74.51           H
ATOM   3500  CD2 TYR A 234      -6.845  -9.386 -13.434  1.00 74.51           C
ATOM   3501  HD2 TYR A 234      -7.767  -9.193 -12.885  1.00 74.51           H
ATOM   3502  CE1 TYR A 234      -4.465  -9.834 -14.820  1.00 74.51           C
ATOM   3503  HE1 TYR A 234      -3.538 -10.014 -15.364  1.00 74.51           H
ATOM   3504  CE2 TYR A 234      -5.760  -8.440 -13.373  1.00 74.51           C
ATOM   3505  HE2 TYR A 234      -5.848  -7.529 -12.782  1.00 74.51           H
ATOM   3506  CZ  TYR A 234      -4.624  -8.711 -14.069  1.00 74.51           C
ATOM   3507  OH  TYR A 234      -3.599  -7.818 -14.011  1.00 74.51           O
ATOM   3508  HH  TYR A 234      -3.779  -7.137 -13.302  1.00 74.51           H
ATOM   3509  HN  TYR A 234      -9.793 -10.274 -13.669  1.00 74.51           H
ATOM   3510  N   THR A 235     -10.557 -12.957 -15.018  1.00 84.93           N
ATOM   3511  CA  THR A 235     -11.312 -14.144 -15.382  1.00 84.93           C
ATOM   3512  C   THR A 235     -11.931 -13.977 -16.771  1.00 84.93           C
ATOM   3513  O   THR A 235     -11.877 -14.891 -17.593  1.00 84.93           O
ATOM   3514  HA  THR A 235     -10.622 -14.986 -15.439  1.00 84.93           H
ATOM   3515  CB  THR A 235     -12.345 -14.403 -14.283  1.00 84.93           C
ATOM   3516  HB  THR A 235     -13.073 -13.593 -14.236  1.00 84.93           H
ATOM   3517  OG1 THR A 235     -11.562 -14.595 -13.109  1.00 84.93           O
ATOM   3518  HG1 THR A 235     -11.622 -13.788 -12.521  1.00 84.93           H
ATOM   3519  CG2 THR A 235     -13.074 -15.735 -14.467  1.00 84.93           C
ATOM   3520 1HG2 THR A 235     -12.351 -16.551 -14.447  1.00 84.93           H
ATOM   3521 2HG2 THR A 235     -13.595 -15.735 -15.424  1.00 84.93           H
ATOM   3522 3HG2 THR A 235     -13.795 -15.869 -13.661  1.00 84.93           H
ATOM   3523  HN  THR A 235     -10.839 -12.523 -14.163  1.00 84.93           H
ATOM   3524  N   ILE A 236     -12.506 -12.804 -16.991  1.00 83.98           N
ATOM   3525  CA  ILE A 236     -13.157 -12.514 -18.257  1.00 83.98           C
ATOM   3526  C   ILE A 236     -12.094 -12.345 -19.345  1.00 83.98           C
ATOM   3527  O   ILE A 236     -12.282 -12.791 -20.476  1.00 83.98           O
ATOM   3528  HA  ILE A 236     -13.776 -13.375 -18.511  1.00 83.98           H
ATOM   3529  CB  ILE A 236     -14.090 -11.310 -18.117  1.00 83.98           C
ATOM   3530  HB  ILE A 236     -13.497 -10.454 -17.795  1.00 83.98           H
ATOM   3531  CG1 ILE A 236     -15.148 -11.559 -17.040  1.00 83.98           C
ATOM   3532 1HG1 ILE A 236     -15.895 -12.259 -17.413  1.00 83.98           H
ATOM   3533 2HG1 ILE A 236     -14.683 -12.022 -16.170  1.00 83.98           H
ATOM   3534  CG2 ILE A 236     -14.718 -10.944 -19.464  1.00 83.98           C
ATOM   3535 1HG2 ILE A 236     -13.932 -10.696 -20.176  1.00 83.98           H
ATOM   3536 2HG2 ILE A 236     -15.294 -11.791 -19.838  1.00 83.98           H
ATOM   3537 3HG2 ILE A 236     -15.377 -10.085 -19.335  1.00 83.98           H
ATOM   3538  CD1 ILE A 236     -15.827 -10.252 -16.627  1.00 83.98           C
ATOM   3539 1HD1 ILE A 236     -15.080  -9.563 -16.231  1.00 83.98           H
ATOM   3540 2HD1 ILE A 236     -16.311  -9.804 -17.495  1.00 83.98           H
ATOM   3541 3HD1 ILE A 236     -16.574 -10.457 -15.860  1.00 83.98           H
ATOM   3542  HN  ILE A 236     -12.531 -12.060 -16.323  1.00 83.98           H
ATOM   3543  N   ILE A 237     -11.001 -11.701 -18.964  1.00 79.56           N
ATOM   3544  CA  ILE A 237      -9.912 -11.458 -19.896  1.00 79.56           C
ATOM   3545  C   ILE A 237      -9.439 -12.791 -20.479  1.00 79.56           C
ATOM   3546  O   ILE A 237      -9.350 -12.944 -21.696  1.00 79.56           O
ATOM   3547  HA  ILE A 237     -10.307 -10.847 -20.708  1.00 79.56           H
ATOM   3548  CB  ILE A 237      -8.800 -10.651 -19.222  1.00 79.56           C
ATOM   3549  HB  ILE A 237      -8.655 -11.044 -18.216  1.00 79.56           H
ATOM   3550  CG1 ILE A 237      -9.198  -9.181 -19.080  1.00 79.56           C
ATOM   3551 1HG1 ILE A 237      -9.163  -8.695 -20.055  1.00 79.56           H
ATOM   3552 2HG1 ILE A 237     -10.227  -9.112 -18.727  1.00 79.56           H
ATOM   3553  CG2 ILE A 237      -7.474 -10.817 -19.968  1.00 79.56           C
ATOM   3554 1HG2 ILE A 237      -7.189 -11.869 -19.972  1.00 79.56           H
ATOM   3555 2HG2 ILE A 237      -7.588 -10.466 -20.993  1.00 79.56           H
ATOM   3556 3HG2 ILE A 237      -6.701 -10.233 -19.468  1.00 79.56           H
ATOM   3557  CD1 ILE A 237      -8.269  -8.453 -18.107  1.00 79.56           C
ATOM   3558 1HD1 ILE A 237      -8.326  -8.926 -17.127  1.00 79.56           H
ATOM   3559 2HD1 ILE A 237      -7.244  -8.504 -18.476  1.00 79.56           H
ATOM   3560 3HD1 ILE A 237      -8.574  -7.410 -18.025  1.00 79.56           H
ATOM   3561  HN  ILE A 237     -10.853 -11.348 -18.040  1.00 79.56           H
ATOM   3562  N   ILE A 238      -9.147 -13.722 -19.582  1.00 77.77           N
ATOM   3563  CA  ILE A 238      -8.602 -15.007 -19.988  1.00 77.77           C
ATOM   3564  C   ILE A 238      -9.582 -15.693 -20.941  1.00 77.77           C
ATOM   3565  O   ILE A 238      -9.181 -16.211 -21.982  1.00 77.77           O
ATOM   3566  HA  ILE A 238      -7.675 -14.813 -20.526  1.00 77.77           H
ATOM   3567  CB  ILE A 238      -8.246 -15.849 -18.761  1.00 77.77           C
ATOM   3568  HB  ILE A 238      -9.093 -15.830 -18.076  1.00 77.77           H
ATOM   3569  CG1 ILE A 238      -7.049 -15.253 -18.016  1.00 77.77           C
ATOM   3570 1HG1 ILE A 238      -6.134 -15.451 -18.574  1.00 77.77           H
ATOM   3571 2HG1 ILE A 238      -7.157 -14.170 -17.954  1.00 77.77           H
ATOM   3572  CG2 ILE A 238      -8.010 -17.310 -19.148  1.00 77.77           C
ATOM   3573 1HG2 ILE A 238      -8.915 -17.716 -19.600  1.00 77.77           H
ATOM   3574 2HG2 ILE A 238      -7.189 -17.368 -19.863  1.00 77.77           H
ATOM   3575 3HG2 ILE A 238      -7.759 -17.886 -18.258  1.00 77.77           H
ATOM   3576  CD1 ILE A 238      -6.932 -15.841 -16.608  1.00 77.77           C
ATOM   3577 1HD1 ILE A 238      -7.839 -15.621 -16.046  1.00 77.77           H
ATOM   3578 2HD1 ILE A 238      -6.800 -16.921 -16.676  1.00 77.77           H
ATOM   3579 3HD1 ILE A 238      -6.074 -15.401 -16.101  1.00 77.77           H
ATOM   3580  HN  ILE A 238      -9.277 -13.610 -18.597  1.00 77.77           H
ATOM   3581  N   HIS A 239     -10.849 -15.675 -20.551  1.00 77.35           N
ATOM   3582  CA  HIS A 239     -11.880 -16.339 -21.329  1.00 77.35           C
ATOM   3583  C   HIS A 239     -11.906 -15.764 -22.746  1.00 77.35           C
ATOM   3584  O   HIS A 239     -11.993 -16.508 -23.721  1.00 77.35           O
ATOM   3585  HA  HIS A 239     -11.605 -17.393 -21.379  1.00 77.35           H
ATOM   3586  CB  HIS A 239     -13.236 -16.245 -20.626  1.00 77.35           C
ATOM   3587 1HB  HIS A 239     -13.117 -16.552 -19.587  1.00 77.35           H
ATOM   3588 2HB  HIS A 239     -13.557 -15.203 -20.616  1.00 77.35           H
ATOM   3589  CG  HIS A 239     -14.318 -17.084 -21.263  1.00 77.35           C
ATOM   3590  ND1 HIS A 239     -14.345 -18.465 -21.175  1.00 77.35           N
ATOM   3591  HD1 HIS A 239     -13.676 -19.034 -20.698  1.00 77.35           H
ATOM   3592  CD2 HIS A 239     -15.410 -16.723 -21.997  1.00 77.35           C
ATOM   3593  HD2 HIS A 239     -15.693 -15.703 -22.258  1.00 77.35           H
ATOM   3594  CE1 HIS A 239     -15.409 -18.904 -21.831  1.00 77.35           C
ATOM   3595  HE1 HIS A 239     -15.707 -19.947 -21.944  1.00 77.35           H
ATOM   3596  NE2 HIS A 239     -16.067 -17.823 -22.340  1.00 77.35           N
ATOM   3597  HN  HIS A 239     -11.172 -15.218 -19.723  1.00 77.35           H
ATOM   3598  N   THR A 240     -11.829 -14.443 -22.815  1.00 78.96           N
ATOM   3599  CA  THR A 240     -11.917 -13.754 -24.092  1.00 78.96           C
ATOM   3600  C   THR A 240     -10.719 -14.111 -24.974  1.00 78.96           C
ATOM   3601  O   THR A 240     -10.863 -14.273 -26.185  1.00 78.96           O
ATOM   3602  HA  THR A 240     -12.811 -14.101 -24.609  1.00 78.96           H
ATOM   3603  CB  THR A 240     -12.039 -12.254 -23.812  1.00 78.96           C
ATOM   3604  HB  THR A 240     -11.103 -11.853 -23.426  1.00 78.96           H
ATOM   3605  OG1 THR A 240     -13.159 -12.155 -22.936  1.00 78.96           O
ATOM   3606  HG1 THR A 240     -12.846 -12.078 -21.989  1.00 78.96           H
ATOM   3607  CG2 THR A 240     -12.463 -11.461 -25.050  1.00 78.96           C
ATOM   3608 1HG2 THR A 240     -13.433 -11.818 -25.396  1.00 78.96           H
ATOM   3609 2HG2 THR A 240     -11.723 -11.596 -25.838  1.00 78.96           H
ATOM   3610 3HG2 THR A 240     -12.535 -10.403 -24.796  1.00 78.96           H
ATOM   3611  HN  THR A 240     -11.709 -13.847 -22.021  1.00 78.96           H
ATOM   3612  N   LEU A 241      -9.565 -14.224 -24.333  1.00 74.28           N
ATOM   3613  CA  LEU A 241      -8.322 -14.422 -25.060  1.00 74.28           C
ATOM   3614  C   LEU A 241      -8.285 -15.845 -25.620  1.00 74.28           C
ATOM   3615  O   LEU A 241      -7.808 -16.066 -26.732  1.00 74.28           O
ATOM   3616  HA  LEU A 241      -8.317 -13.721 -25.895  1.00 74.28           H
ATOM   3617  CB  LEU A 241      -7.123 -14.078 -24.173  1.00 74.28           C
ATOM   3618 1HB  LEU A 241      -7.312 -14.468 -23.173  1.00 74.28           H
ATOM   3619 2HB  LEU A 241      -6.249 -14.602 -24.560  1.00 74.28           H
ATOM   3620  CG  LEU A 241      -6.781 -12.591 -24.054  1.00 74.28           C
ATOM   3621  HG  LEU A 241      -7.698 -12.048 -23.824  1.00 74.28           H
ATOM   3622  CD1 LEU A 241      -5.807 -12.344 -22.901  1.00 74.28           C
ATOM   3623 1HD1 LEU A 241      -6.258 -12.674 -21.966  1.00 74.28           H
ATOM   3624 2HD1 LEU A 241      -4.887 -12.901 -23.077  1.00 74.28           H
ATOM   3625 3HD1 LEU A 241      -5.580 -11.279 -22.839  1.00 74.28           H
ATOM   3626  CD2 LEU A 241      -6.252 -12.043 -25.381  1.00 74.28           C
ATOM   3627 1HD2 LEU A 241      -5.351 -12.587 -25.665  1.00 74.28           H
ATOM   3628 2HD2 LEU A 241      -7.010 -12.166 -26.154  1.00 74.28           H
ATOM   3629 3HD2 LEU A 241      -6.016 -10.985 -25.268  1.00 74.28           H
ATOM   3630  HN  LEU A 241      -9.471 -14.182 -23.339  1.00 74.28           H
ATOM   3631  N   ILE A 242      -8.795 -16.773 -24.824  1.00 75.59           N
ATOM   3632  CA  ILE A 242      -8.871 -18.162 -25.247  1.00 75.59           C
ATOM   3633  C   ILE A 242      -9.681 -18.252 -26.541  1.00 75.59           C
ATOM   3634  O   ILE A 242      -9.313 -18.985 -27.458  1.00 75.59           O
ATOM   3635  HA  ILE A 242      -7.854 -18.497 -25.451  1.00 75.59           H
ATOM   3636  CB  ILE A 242      -9.417 -19.036 -24.117  1.00 75.59           C
ATOM   3637  HB  ILE A 242     -10.308 -18.555 -23.713  1.00 75.59           H
ATOM   3638  CG1 ILE A 242      -8.407 -19.150 -22.974  1.00 75.59           C
ATOM   3639 1HG1 ILE A 242      -7.565 -19.767 -23.288  1.00 75.59           H
ATOM   3640 2HG1 ILE A 242      -8.009 -18.164 -22.736  1.00 75.59           H
ATOM   3641  CG2 ILE A 242      -9.844 -20.408 -24.643  1.00 75.59           C
ATOM   3642 1HG2 ILE A 242     -10.623 -20.282 -25.395  1.00 75.59           H
ATOM   3643 2HG2 ILE A 242      -8.986 -20.910 -25.089  1.00 75.59           H
ATOM   3644 3HG2 ILE A 242     -10.229 -21.010 -23.819  1.00 75.59           H
ATOM   3645  CD1 ILE A 242      -9.054 -19.759 -21.728  1.00 75.59           C
ATOM   3646 1HD1 ILE A 242      -9.881 -19.127 -21.402  1.00 75.59           H
ATOM   3647 2HD1 ILE A 242      -9.430 -20.755 -21.963  1.00 75.59           H
ATOM   3648 3HD1 ILE A 242      -8.314 -19.828 -20.931  1.00 75.59           H
ATOM   3649  HN  ILE A 242      -9.150 -16.591 -23.908  1.00 75.59           H
ATOM   3650  N   GLN A 243     -10.769 -17.497 -26.575  1.00 71.32           N
ATOM   3651  CA  GLN A 243     -11.660 -17.519 -27.723  1.00 71.32           C
ATOM   3652  C   GLN A 243     -10.987 -16.862 -28.929  1.00 71.32           C
ATOM   3653  O   GLN A 243     -11.248 -17.237 -30.071  1.00 71.32           O
ATOM   3654  HA  GLN A 243     -11.841 -18.574 -27.929  1.00 71.32           H
ATOM   3655  CB  GLN A 243     -12.990 -16.837 -27.397  1.00 71.32           C
ATOM   3656 1HB  GLN A 243     -12.803 -15.850 -26.974  1.00 71.32           H
ATOM   3657 2HB  GLN A 243     -13.560 -16.687 -28.314  1.00 71.32           H
ATOM   3658  CG  GLN A 243     -13.809 -17.673 -26.412  1.00 71.32           C
ATOM   3659 1HG  GLN A 243     -13.965 -18.672 -26.819  1.00 71.32           H
ATOM   3660 2HG  GLN A 243     -13.254 -17.791 -25.481  1.00 71.32           H
ATOM   3661  CD  GLN A 243     -15.161 -17.016 -26.126  1.00 71.32           C
ATOM   3662  OE1 GLN A 243     -15.434 -15.897 -26.530  1.00 71.32           O
ATOM   3663  NE2 GLN A 243     -15.988 -17.770 -25.409  1.00 71.32           N
ATOM   3664 1HE2 GLN A 243     -15.702 -18.680 -25.109  1.00 71.32           H
ATOM   3665 2HE2 GLN A 243     -16.897 -17.428 -25.170  1.00 71.32           H
ATOM   3666  HN  GLN A 243     -11.045 -16.880 -25.838  1.00 71.32           H
ATOM   3667  N   ALA A 244     -10.134 -15.891 -28.635  1.00 71.60           N
ATOM   3668  CA  ALA A 244      -9.608 -15.018 -29.670  1.00 71.60           C
ATOM   3669  C   ALA A 244      -8.576 -15.784 -30.501  1.00 71.60           C
ATOM   3670  O   ALA A 244      -8.258 -15.388 -31.621  1.00 71.60           O
ATOM   3671  HA  ALA A 244     -10.438 -14.729 -30.315  1.00 71.60           H
ATOM   3672  CB  ALA A 244      -9.021 -13.760 -29.028  1.00 71.60           C
ATOM   3673 1HB  ALA A 244      -9.802 -13.237 -28.474  1.00 71.60           H
ATOM   3674 2HB  ALA A 244      -8.218 -14.040 -28.346  1.00 71.60           H
ATOM   3675 3HB  ALA A 244      -8.626 -13.105 -29.805  1.00 71.60           H
ATOM   3676  HN  ALA A 244      -9.804 -15.698 -27.711  1.00 71.60           H
ATOM   3677  N   LYS A 245      -8.080 -16.866 -29.919  1.00 59.79           N
ATOM   3678  CA  LYS A 245      -7.115 -17.709 -30.604  1.00 59.79           C
ATOM   3679  C   LYS A 245      -6.003 -16.834 -31.186  1.00 59.79           C
ATOM   3680  O   LYS A 245      -5.132 -17.326 -31.901  1.00 59.79           O
ATOM   3681  HA  LYS A 245      -6.677 -18.375 -29.860  1.00 59.79           H
ATOM   3682  CB  LYS A 245      -7.814 -18.588 -31.643  1.00 59.79           C
ATOM   3683 1HB  LYS A 245      -8.507 -17.985 -32.229  1.00 59.79           H
ATOM   3684 2HB  LYS A 245      -7.077 -18.991 -32.338  1.00 59.79           H
ATOM   3685  CG  LYS A 245      -8.570 -19.736 -30.971  1.00 59.79           C
ATOM   3686 1HG  LYS A 245      -7.937 -20.200 -30.215  1.00 59.79           H
ATOM   3687 2HG  LYS A 245      -9.448 -19.345 -30.456  1.00 59.79           H
ATOM   3688  CD  LYS A 245      -9.000 -20.785 -31.999  1.00 59.79           C
ATOM   3689 1HD  LYS A 245      -9.734 -20.353 -32.680  1.00 59.79           H
ATOM   3690 2HD  LYS A 245      -8.142 -21.082 -32.601  1.00 59.79           H
ATOM   3691  CE  LYS A 245      -9.597 -22.014 -31.310  1.00 59.79           C
ATOM   3692 1HE  LYS A 245      -8.913 -22.377 -30.543  1.00 59.79           H
ATOM   3693 2HE  LYS A 245     -10.525 -21.742 -30.807  1.00 59.79           H
ATOM   3694  NZ  LYS A 245      -9.858 -23.085 -32.297  1.00 59.79           N
ATOM   3695 1HZ  LYS A 245     -10.275 -23.882 -31.829  1.00 59.79           H
ATOM   3696 2HZ  LYS A 245     -10.492 -22.741 -33.010  1.00 59.79           H
ATOM   3697 3HZ  LYS A 245      -8.984 -23.367 -32.729  1.00 59.79           H
ATOM   3698  HN  LYS A 245      -8.328 -17.169 -28.998  1.00 59.79           H
ATOM   3699  N   LYS A 246      -6.070 -15.552 -30.858  1.00 51.90           N
ATOM   3700  CA  LYS A 246      -5.156 -14.583 -31.438  1.00 51.90           C
ATOM   3701  C   LYS A 246      -3.907 -14.476 -30.561  1.00 51.90           C
ATOM   3702  O   LYS A 246      -3.983 -14.024 -29.419  1.00 51.90           O
ATOM   3703  HA  LYS A 246      -4.859 -14.959 -32.417  1.00 51.90           H
ATOM   3704  CB  LYS A 246      -5.866 -13.246 -31.663  1.00 51.90           C
ATOM   3705 1HB  LYS A 246      -6.531 -13.037 -30.825  1.00 51.90           H
ATOM   3706 2HB  LYS A 246      -5.131 -12.441 -31.695  1.00 51.90           H
ATOM   3707  CG  LYS A 246      -6.667 -13.263 -32.966  1.00 51.90           C
ATOM   3708 1HG  LYS A 246      -6.061 -13.692 -33.764  1.00 51.90           H
ATOM   3709 2HG  LYS A 246      -7.542 -13.904 -32.851  1.00 51.90           H
ATOM   3710  CD  LYS A 246      -7.110 -11.852 -33.356  1.00 51.90           C
ATOM   3711 1HD  LYS A 246      -7.803 -11.464 -32.609  1.00 51.90           H
ATOM   3712 2HD  LYS A 246      -6.248 -11.186 -33.367  1.00 51.90           H
ATOM   3713  CE  LYS A 246      -7.781 -11.848 -34.731  1.00 51.90           C
ATOM   3714 1HE  LYS A 246      -7.140 -12.349 -35.457  1.00 51.90           H
ATOM   3715 2HE  LYS A 246      -8.714 -12.409 -34.689  1.00 51.90           H
ATOM   3716  NZ  LYS A 246      -8.050 -10.461 -35.173  1.00 51.90           N
ATOM   3717 1HZ  LYS A 246      -8.514 -10.477 -36.074  1.00 51.90           H
ATOM   3718 2HZ  LYS A 246      -8.645  -9.999 -34.494  1.00 51.90           H
ATOM   3719 3HZ  LYS A 246      -7.174  -9.956 -35.253  1.00 51.90           H
ATOM   3720  HN  LYS A 246      -6.731 -15.174 -30.210  1.00 51.90           H
ATOM   3721  N   SER A 247      -2.787 -14.899 -31.127  1.00 55.04           N
ATOM   3722  CA  SER A 247      -1.540 -14.939 -30.382  1.00 55.04           C
ATOM   3723  C   SER A 247      -1.210 -13.546 -29.841  1.00 55.04           C
ATOM   3724  O   SER A 247      -0.830 -13.402 -28.680  1.00 55.04           O
ATOM   3725  HA  SER A 247      -1.715 -15.636 -29.563  1.00 55.04           H
ATOM   3726  CB  SER A 247      -0.394 -15.455 -31.254  1.00 55.04           C
ATOM   3727 1HB  SER A 247      -0.352 -16.542 -31.192  1.00 55.04           H
ATOM   3728 2HB  SER A 247      -0.589 -15.203 -32.297  1.00 55.04           H
ATOM   3729  OG  SER A 247       0.863 -14.908 -30.863  1.00 55.04           O
ATOM   3730  HG  SER A 247       1.585 -15.241 -31.469  1.00 55.04           H
ATOM   3731  HN  SER A 247      -2.723 -15.211 -32.075  1.00 55.04           H
ATOM   3732  N   SER A 248      -1.367 -12.557 -30.708  1.00 55.79           N
ATOM   3733  CA  SER A 248      -0.790 -11.247 -30.460  1.00 55.79           C
ATOM   3734  C   SER A 248      -1.265 -10.712 -29.108  1.00 55.79           C
ATOM   3735  O   SER A 248      -0.571  -9.922 -28.470  1.00 55.79           O
ATOM   3736  HA  SER A 248       0.289 -11.403 -30.452  1.00 55.79           H
ATOM   3737  CB  SER A 248      -1.153 -10.265 -31.576  1.00 55.79           C
ATOM   3738 1HB  SER A 248      -0.605  -9.333 -31.432  1.00 55.79           H
ATOM   3739 2HB  SER A 248      -0.837 -10.674 -32.536  1.00 55.79           H
ATOM   3740  OG  SER A 248      -2.551  -9.992 -31.614  1.00 55.79           O
ATOM   3741  HG  SER A 248      -2.750  -9.327 -32.333  1.00 55.79           H
ATOM   3742  HN  SER A 248      -1.877 -12.639 -31.564  1.00 55.79           H
ATOM   3743  N   LYS A 249      -2.446 -11.164 -28.711  1.00 52.40           N
ATOM   3744  CA  LYS A 249      -3.061 -10.677 -27.488  1.00 52.40           C
ATOM   3745  C   LYS A 249      -2.365 -11.314 -26.283  1.00 52.40           C
ATOM   3746  O   LYS A 249      -2.515 -10.846 -25.156  1.00 52.40           O
ATOM   3747  HA  LYS A 249      -2.901  -9.599 -27.448  1.00 52.40           H
ATOM   3748  CB  LYS A 249      -4.573 -10.910 -27.519  1.00 52.40           C
ATOM   3749 1HB  LYS A 249      -4.781 -11.934 -27.827  1.00 52.40           H
ATOM   3750 2HB  LYS A 249      -4.984 -10.789 -26.517  1.00 52.40           H
ATOM   3751  CG  LYS A 249      -5.258  -9.934 -28.478  1.00 52.40           C
ATOM   3752 1HG  LYS A 249      -4.914  -8.919 -28.277  1.00 52.40           H
ATOM   3753 2HG  LYS A 249      -4.976 -10.169 -29.504  1.00 52.40           H
ATOM   3754  CD  LYS A 249      -6.779 -10.001 -28.334  1.00 52.40           C
ATOM   3755 1HD  LYS A 249      -7.134 -10.985 -28.639  1.00 52.40           H
ATOM   3756 2HD  LYS A 249      -7.055  -9.873 -27.287  1.00 52.40           H
ATOM   3757  CE  LYS A 249      -7.458  -8.923 -29.181  1.00 52.40           C
ATOM   3758 1HE  LYS A 249      -7.015  -7.951 -28.966  1.00 52.40           H
ATOM   3759 2HE  LYS A 249      -7.290  -9.124 -30.239  1.00 52.40           H
ATOM   3760  NZ  LYS A 249      -8.912  -8.884 -28.903  1.00 52.40           N
ATOM   3761 1HZ  LYS A 249      -9.349  -8.180 -29.487  1.00 52.40           H
ATOM   3762 2HZ  LYS A 249      -9.318  -9.791 -29.104  1.00 52.40           H
ATOM   3763 3HZ  LYS A 249      -9.063  -8.655 -27.927  1.00 52.40           H
ATOM   3764  HN  LYS A 249      -2.978 -11.849 -29.208  1.00 52.40           H
ATOM   3765  N   HIS A 250      -1.620 -12.373 -26.563  1.00 53.12           N
ATOM   3766  CA  HIS A 250      -1.033 -13.177 -25.504  1.00 53.12           C
ATOM   3767  C   HIS A 250       0.061 -12.374 -24.797  1.00 53.12           C
ATOM   3768  O   HIS A 250       0.258 -12.515 -23.591  1.00 53.12           O
ATOM   3769  HA  HIS A 250      -1.832 -13.389 -24.794  1.00 53.12           H
ATOM   3770  CB  HIS A 250      -0.528 -14.513 -26.051  1.00 53.12           C
ATOM   3771 1HB  HIS A 250       0.086 -14.324 -26.932  1.00 53.12           H
ATOM   3772 2HB  HIS A 250       0.117 -14.979 -25.306  1.00 53.12           H
ATOM   3773  CG  HIS A 250      -1.627 -15.480 -26.420  1.00 53.12           C
ATOM   3774  ND1 HIS A 250      -2.590 -15.900 -25.519  1.00 53.12           N
ATOM   3775  HD1 HIS A 250      -2.659 -15.617 -24.562  1.00 53.12           H
ATOM   3776  CD2 HIS A 250      -1.906 -16.105 -27.600  1.00 53.12           C
ATOM   3777  HD2 HIS A 250      -1.341 -15.999 -28.526  1.00 53.12           H
ATOM   3778  CE1 HIS A 250      -3.406 -16.739 -26.140  1.00 53.12           C
ATOM   3779  HE1 HIS A 250      -4.267 -17.241 -25.697  1.00 53.12           H
ATOM   3780  NE2 HIS A 250      -2.980 -16.866 -27.429  1.00 53.12           N
ATOM   3781  HN  HIS A 250      -1.415 -12.684 -27.491  1.00 53.12           H
ATOM   3782  N   LYS A 251       0.744 -11.550 -25.577  1.00 56.95           N
ATOM   3783  CA  LYS A 251       1.839 -10.754 -25.049  1.00 56.95           C
ATOM   3784  C   LYS A 251       1.304  -9.807 -23.974  1.00 56.95           C
ATOM   3785  O   LYS A 251       1.883  -9.696 -22.895  1.00 56.95           O
ATOM   3786  HA  LYS A 251       2.546 -11.440 -24.583  1.00 56.95           H
ATOM   3787  CB  LYS A 251       2.579 -10.042 -26.183  1.00 56.95           C
ATOM   3788 1HB  LYS A 251       1.859  -9.590 -26.866  1.00 56.95           H
ATOM   3789 2HB  LYS A 251       3.183  -9.231 -25.775  1.00 56.95           H
ATOM   3790  CG  LYS A 251       3.475 -11.017 -26.951  1.00 56.95           C
ATOM   3791 1HG  LYS A 251       4.015 -11.650 -26.247  1.00 56.95           H
ATOM   3792 2HG  LYS A 251       2.860 -11.675 -27.565  1.00 56.95           H
ATOM   3793  CD  LYS A 251       4.470 -10.265 -27.837  1.00 56.95           C
ATOM   3794 1HD  LYS A 251       3.933  -9.728 -28.618  1.00 56.95           H
ATOM   3795 2HD  LYS A 251       5.000  -9.520 -27.244  1.00 56.95           H
ATOM   3796  CE  LYS A 251       5.475 -11.228 -28.472  1.00 56.95           C
ATOM   3797 1HE  LYS A 251       5.804 -11.959 -27.733  1.00 56.95           H
ATOM   3798 2HE  LYS A 251       4.996 -11.784 -29.278  1.00 56.95           H
ATOM   3799  NZ  LYS A 251       6.642 -10.486 -28.998  1.00 56.95           N
ATOM   3800 1HZ  LYS A 251       7.308 -11.141 -29.394  1.00 56.95           H
ATOM   3801 2HZ  LYS A 251       6.336  -9.840 -29.717  1.00 56.95           H
ATOM   3802 3HZ  LYS A 251       7.083  -9.970 -28.245  1.00 56.95           H
ATOM   3803  HN  LYS A 251       0.560 -11.421 -26.552  1.00 56.95           H
ATOM   3804  N   ALA A 252       0.203  -9.147 -24.306  1.00 63.85           N
ATOM   3805  CA  ALA A 252      -0.395  -8.184 -23.398  1.00 63.85           C
ATOM   3806  C   ALA A 252      -0.877  -8.907 -22.139  1.00 63.85           C
ATOM   3807  O   ALA A 252      -0.803  -8.363 -21.039  1.00 63.85           O
ATOM   3808  HA  ALA A 252       0.377  -7.466 -23.121  1.00 63.85           H
ATOM   3809  CB  ALA A 252      -1.526  -7.442 -24.113  1.00 63.85           C
ATOM   3810 1HB  ALA A 252      -1.125  -6.921 -24.983  1.00 63.85           H
ATOM   3811 2HB  ALA A 252      -2.283  -8.156 -24.434  1.00 63.85           H
ATOM   3812 3HB  ALA A 252      -1.974  -6.719 -23.431  1.00 63.85           H
ATOM   3813  HN  ALA A 252      -0.277  -9.263 -25.176  1.00 63.85           H
ATOM   3814  N   LEU A 253      -1.360 -10.124 -22.343  1.00 64.85           N
ATOM   3815  CA  LEU A 253      -1.866 -10.923 -21.239  1.00 64.85           C
ATOM   3816  C   LEU A 253      -0.729 -11.206 -20.256  1.00 64.85           C
ATOM   3817  O   LEU A 253      -0.907 -11.089 -19.045  1.00 64.85           O
ATOM   3818  HA  LEU A 253      -2.625 -10.330 -20.728  1.00 64.85           H
ATOM   3819  CB  LEU A 253      -2.554 -12.185 -21.763  1.00 64.85           C
ATOM   3820 1HB  LEU A 253      -3.284 -11.891 -22.517  1.00 64.85           H
ATOM   3821 2HB  LEU A 253      -1.808 -12.800 -22.265  1.00 64.85           H
ATOM   3822  CG  LEU A 253      -3.263 -13.046 -20.716  1.00 64.85           C
ATOM   3823  HG  LEU A 253      -2.558 -13.256 -19.912  1.00 64.85           H
ATOM   3824  CD1 LEU A 253      -4.445 -12.296 -20.098  1.00 64.85           C
ATOM   3825 1HD1 LEU A 253      -4.085 -11.386 -19.617  1.00 64.85           H
ATOM   3826 2HD1 LEU A 253      -5.159 -12.036 -20.879  1.00 64.85           H
ATOM   3827 3HD1 LEU A 253      -4.931 -12.931 -19.357  1.00 64.85           H
ATOM   3828  CD2 LEU A 253      -3.686 -14.392 -21.308  1.00 64.85           C
ATOM   3829 1HD2 LEU A 253      -4.367 -14.224 -22.142  1.00 64.85           H
ATOM   3830 2HD2 LEU A 253      -2.804 -14.927 -21.661  1.00 64.85           H
ATOM   3831 3HD2 LEU A 253      -4.188 -14.984 -20.542  1.00 64.85           H
ATOM   3832  HN  LEU A 253      -1.409 -10.563 -23.240  1.00 64.85           H
ATOM   3833  N   LYS A 254       0.416 -11.572 -20.815  1.00 66.40           N
ATOM   3834  CA  LYS A 254       1.541 -12.001 -20.002  1.00 66.40           C
ATOM   3835  C   LYS A 254       1.894 -10.897 -19.003  1.00 66.40           C
ATOM   3836  O   LYS A 254       2.100 -11.167 -17.821  1.00 66.40           O
ATOM   3837  HA  LYS A 254       1.225 -12.882 -19.445  1.00 66.40           H
ATOM   3838  CB  LYS A 254       2.713 -12.423 -20.890  1.00 66.40           C
ATOM   3839 1HB  LYS A 254       2.355 -13.078 -21.685  1.00 66.40           H
ATOM   3840 2HB  LYS A 254       3.145 -11.545 -21.371  1.00 66.40           H
ATOM   3841  CG  LYS A 254       3.788 -13.144 -20.074  1.00 66.40           C
ATOM   3842 1HG  LYS A 254       4.212 -12.459 -19.339  1.00 66.40           H
ATOM   3843 2HG  LYS A 254       3.338 -13.967 -19.519  1.00 66.40           H
ATOM   3844  CD  LYS A 254       4.899 -13.679 -20.980  1.00 66.40           C
ATOM   3845 1HD  LYS A 254       4.469 -14.325 -21.746  1.00 66.40           H
ATOM   3846 2HD  LYS A 254       5.382 -12.850 -21.498  1.00 66.40           H
ATOM   3847  CE  LYS A 254       5.938 -14.458 -20.172  1.00 66.40           C
ATOM   3848 1HE  LYS A 254       6.400 -13.802 -19.434  1.00 66.40           H
ATOM   3849 2HE  LYS A 254       5.451 -15.263 -19.622  1.00 66.40           H
ATOM   3850  NZ  LYS A 254       6.976 -15.018 -21.066  1.00 66.40           N
ATOM   3851 1HZ  LYS A 254       7.662 -15.521 -20.514  1.00 66.40           H
ATOM   3852 2HZ  LYS A 254       6.545 -15.652 -21.730  1.00 66.40           H
ATOM   3853 3HZ  LYS A 254       7.433 -14.264 -21.568  1.00 66.40           H
ATOM   3854  HN  LYS A 254       0.580 -11.579 -21.801  1.00 66.40           H
ATOM   3855  N   VAL A 255       1.951  -9.676 -19.515  1.00 66.26           N
ATOM   3856  CA  VAL A 255       2.264  -8.528 -18.680  1.00 66.26           C
ATOM   3857  C   VAL A 255       1.272  -8.463 -17.518  1.00 66.26           C
ATOM   3858  O   VAL A 255       1.672  -8.343 -16.361  1.00 66.26           O
ATOM   3859  HA  VAL A 255       3.266  -8.678 -18.278  1.00 66.26           H
ATOM   3860  CB  VAL A 255       2.279  -7.254 -19.527  1.00 66.26           C
ATOM   3861  HB  VAL A 255       1.284  -7.123 -19.952  1.00 66.26           H
ATOM   3862  CG1 VAL A 255       2.587  -6.027 -18.666  1.00 66.26           C
ATOM   3863 1HG1 VAL A 255       1.825  -5.925 -17.893  1.00 66.26           H
ATOM   3864 2HG1 VAL A 255       3.565  -6.148 -18.199  1.00 66.26           H
ATOM   3865 3HG1 VAL A 255       2.591  -5.136 -19.292  1.00 66.26           H
ATOM   3866  CG2 VAL A 255       3.272  -7.376 -20.684  1.00 66.26           C
ATOM   3867 1HG2 VAL A 255       4.274  -7.543 -20.287  1.00 66.26           H
ATOM   3868 2HG2 VAL A 255       2.989  -8.214 -21.320  1.00 66.26           H
ATOM   3869 3HG2 VAL A 255       3.263  -6.456 -21.269  1.00 66.26           H
ATOM   3870  HN  VAL A 255       1.789  -9.465 -20.479  1.00 66.26           H
ATOM   3871  N   THR A 256      -0.004  -8.544 -17.866  1.00 64.20           N
ATOM   3872  CA  THR A 256      -1.060  -8.261 -16.909  1.00 64.20           C
ATOM   3873  C   THR A 256      -1.086  -9.326 -15.811  1.00 64.20           C
ATOM   3874  O   THR A 256      -1.228  -9.005 -14.633  1.00 64.20           O
ATOM   3875  HA  THR A 256      -0.840  -7.309 -16.426  1.00 64.20           H
ATOM   3876  CB  THR A 256      -2.378  -8.149 -17.678  1.00 64.20           C
ATOM   3877  HB  THR A 256      -2.825  -9.132 -17.830  1.00 64.20           H
ATOM   3878  OG1 THR A 256      -2.028  -7.444 -18.866  1.00 64.20           O
ATOM   3879  HG1 THR A 256      -1.887  -8.088 -19.618  1.00 64.20           H
ATOM   3880  CG2 THR A 256      -3.387  -7.233 -16.983  1.00 64.20           C
ATOM   3881 1HG2 THR A 256      -2.965  -6.231 -16.893  1.00 64.20           H
ATOM   3882 2HG2 THR A 256      -3.610  -7.624 -15.991  1.00 64.20           H
ATOM   3883 3HG2 THR A 256      -4.304  -7.189 -17.571  1.00 64.20           H
ATOM   3884  HN  THR A 256      -0.319  -8.797 -18.780  1.00 64.20           H
ATOM   3885  N   ILE A 257      -0.946 -10.573 -16.238  1.00 73.10           N
ATOM   3886  CA  ILE A 257      -0.937 -11.686 -15.305  1.00 73.10           C
ATOM   3887  C   ILE A 257       0.192 -11.489 -14.291  1.00 73.10           C
ATOM   3888  O   ILE A 257      -0.016 -11.638 -13.088  1.00 73.10           O
ATOM   3889  HA  ILE A 257      -1.887 -11.672 -14.770  1.00 73.10           H
ATOM   3890  CB  ILE A 257      -0.862 -13.016 -16.058  1.00 73.10           C
ATOM   3891  HB  ILE A 257      -0.074 -12.940 -16.807  1.00 73.10           H
ATOM   3892  CG1 ILE A 257      -2.168 -13.300 -16.803  1.00 73.10           C
ATOM   3893 1HG1 ILE A 257      -2.978 -13.434 -16.085  1.00 73.10           H
ATOM   3894 2HG1 ILE A 257      -2.430 -12.443 -17.423  1.00 73.10           H
ATOM   3895  CG2 ILE A 257      -0.479 -14.159 -15.116  1.00 73.10           C
ATOM   3896 1HG2 ILE A 257       0.494 -13.953 -14.671  1.00 73.10           H
ATOM   3897 2HG2 ILE A 257      -1.228 -14.246 -14.327  1.00 73.10           H
ATOM   3898 3HG2 ILE A 257      -0.433 -15.092 -15.677  1.00 73.10           H
ATOM   3899  CD1 ILE A 257      -2.041 -14.549 -17.676  1.00 73.10           C
ATOM   3900 1HD1 ILE A 257      -1.246 -14.401 -18.408  1.00 73.10           H
ATOM   3901 2HD1 ILE A 257      -1.802 -15.408 -17.049  1.00 73.10           H
ATOM   3902 3HD1 ILE A 257      -2.983 -14.727 -18.194  1.00 73.10           H
ATOM   3903  HN  ILE A 257      -0.839 -10.826 -17.199  1.00 73.10           H
ATOM   3904  N   THR A 258       1.362 -11.156 -14.815  1.00 77.35           N
ATOM   3905  CA  THR A 258       2.551 -11.054 -13.986  1.00 77.35           C
ATOM   3906  C   THR A 258       2.343 -10.020 -12.878  1.00 77.35           C
ATOM   3907  O   THR A 258       2.647 -10.281 -11.715  1.00 77.35           O
ATOM   3908  HA  THR A 258       2.714 -12.016 -13.500  1.00 77.35           H
ATOM   3909  CB  THR A 258       3.738 -10.736 -14.898  1.00 77.35           C
ATOM   3910  HB  THR A 258       3.650  -9.733 -15.316  1.00 77.35           H
ATOM   3911  OG1 THR A 258       3.741 -11.799 -15.848  1.00 77.35           O
ATOM   3912  HG1 THR A 258       3.301 -11.502 -16.695  1.00 77.35           H
ATOM   3913  CG2 THR A 258       5.082 -10.874 -14.180  1.00 77.35           C
ATOM   3914 1HG2 THR A 258       5.199 -11.897 -13.822  1.00 77.35           H
ATOM   3915 2HG2 THR A 258       5.115 -10.187 -13.335  1.00 77.35           H
ATOM   3916 3HG2 THR A 258       5.890 -10.637 -14.873  1.00 77.35           H
ATOM   3917  HN  THR A 258       1.505 -10.957 -15.785  1.00 77.35           H
ATOM   3918  N   VAL A 259       1.824  -8.868 -13.278  1.00 71.83           N
ATOM   3919  CA  VAL A 259       1.625  -7.773 -12.344  1.00 71.83           C
ATOM   3920  C   VAL A 259       0.668  -8.219 -11.237  1.00 71.83           C
ATOM   3921  O   VAL A 259       0.906  -7.953 -10.060  1.00 71.83           O
ATOM   3922  HA  VAL A 259       2.593  -7.541 -11.898  1.00 71.83           H
ATOM   3923  CB  VAL A 259       1.138  -6.530 -13.091  1.00 71.83           C
ATOM   3924  HB  VAL A 259       0.264  -6.813 -13.679  1.00 71.83           H
ATOM   3925  CG1 VAL A 259       0.710  -5.434 -12.112  1.00 71.83           C
ATOM   3926 1HG1 VAL A 259      -0.100  -5.805 -11.484  1.00 71.83           H
ATOM   3927 2HG1 VAL A 259       1.558  -5.156 -11.486  1.00 71.83           H
ATOM   3928 3HG1 VAL A 259       0.368  -4.563 -12.670  1.00 71.83           H
ATOM   3929  CG2 VAL A 259       2.207  -6.016 -14.057  1.00 71.83           C
ATOM   3930 1HG2 VAL A 259       3.107  -5.757 -13.498  1.00 71.83           H
ATOM   3931 2HG2 VAL A 259       2.443  -6.792 -14.785  1.00 71.83           H
ATOM   3932 3HG2 VAL A 259       1.835  -5.132 -14.575  1.00 71.83           H
ATOM   3933  HN  VAL A 259       1.543  -8.678 -14.218  1.00 71.83           H
ATOM   3934  N   LEU A 260      -0.396  -8.891 -11.654  1.00 71.82           N
ATOM   3935  CA  LEU A 260      -1.426  -9.315 -10.722  1.00 71.82           C
ATOM   3936  C   LEU A 260      -0.832 -10.324  -9.737  1.00 71.82           C
ATOM   3937  O   LEU A 260      -1.037 -10.212  -8.529  1.00 71.82           O
ATOM   3938  HA  LEU A 260      -1.745  -8.434 -10.164  1.00 71.82           H
ATOM   3939  CB  LEU A 260      -2.649  -9.839 -11.477  1.00 71.82           C
ATOM   3940 1HB  LEU A 260      -2.978  -9.070 -12.175  1.00 71.82           H
ATOM   3941 2HB  LEU A 260      -2.343 -10.699 -12.072  1.00 71.82           H
ATOM   3942  CG  LEU A 260      -3.844 -10.251 -10.614  1.00 71.82           C
ATOM   3943  HG  LEU A 260      -3.686  -9.868  -9.606  1.00 71.82           H
ATOM   3944  CD1 LEU A 260      -5.139  -9.626 -11.137  1.00 71.82           C
ATOM   3945 1HD1 LEU A 260      -5.052  -8.540 -11.118  1.00 71.82           H
ATOM   3946 2HD1 LEU A 260      -5.315  -9.958 -12.160  1.00 71.82           H
ATOM   3947 3HD1 LEU A 260      -5.972  -9.935 -10.506  1.00 71.82           H
ATOM   3948  CD2 LEU A 260      -3.945 -11.774 -10.509  1.00 71.82           C
ATOM   3949 1HD2 LEU A 260      -4.069 -12.200 -11.504  1.00 71.82           H
ATOM   3950 2HD2 LEU A 260      -3.035 -12.168 -10.056  1.00 71.82           H
ATOM   3951 3HD2 LEU A 260      -4.802 -12.040  -9.890  1.00 71.82           H
ATOM   3952  HN  LEU A 260      -0.559  -9.144 -12.608  1.00 71.82           H
ATOM   3953  N   THR A 261      -0.108 -11.286 -10.289  1.00 82.51           N
ATOM   3954  CA  THR A 261       0.436 -12.368  -9.486  1.00 82.51           C
ATOM   3955  C   THR A 261       1.368 -11.813  -8.407  1.00 82.51           C
ATOM   3956  O   THR A 261       1.308 -12.235  -7.253  1.00 82.51           O
ATOM   3957  HA  THR A 261      -0.388 -12.863  -8.973  1.00 82.51           H
ATOM   3958  CB  THR A 261       1.121 -13.359 -10.429  1.00 82.51           C
ATOM   3959  HB  THR A 261       1.982 -12.901 -10.916  1.00 82.51           H
ATOM   3960  OG1 THR A 261       0.077 -13.787 -11.300  1.00 82.51           O
ATOM   3961  HG1 THR A 261       0.020 -13.177 -12.091  1.00 82.51           H
ATOM   3962  CG2 THR A 261       1.559 -14.639  -9.716  1.00 82.51           C
ATOM   3963 1HG2 THR A 261       0.687 -15.132  -9.286  1.00 82.51           H
ATOM   3964 2HG2 THR A 261       2.263 -14.390  -8.922  1.00 82.51           H
ATOM   3965 3HG2 THR A 261       2.039 -15.308 -10.430  1.00 82.51           H
ATOM   3966  HN  THR A 261       0.107 -11.334 -11.264  1.00 82.51           H
ATOM   3967  N   VAL A 262       2.209 -10.876  -8.820  1.00 84.70           N
ATOM   3968  CA  VAL A 262       3.190 -10.300  -7.917  1.00 84.70           C
ATOM   3969  C   VAL A 262       2.467  -9.541  -6.802  1.00 84.70           C
ATOM   3970  O   VAL A 262       2.844  -9.636  -5.635  1.00 84.70           O
ATOM   3971  HA  VAL A 262       3.752 -11.122  -7.474  1.00 84.70           H
ATOM   3972  CB  VAL A 262       4.170  -9.423  -8.699  1.00 84.70           C
ATOM   3973  HB  VAL A 262       3.589  -8.701  -9.273  1.00 84.70           H
ATOM   3974  CG1 VAL A 262       5.084  -8.643  -7.752  1.00 84.70           C
ATOM   3975 1HG1 VAL A 262       4.481  -8.004  -7.108  1.00 84.70           H
ATOM   3976 2HG1 VAL A 262       5.654  -9.342  -7.139  1.00 84.70           H
ATOM   3977 3HG1 VAL A 262       5.771  -8.028  -8.334  1.00 84.70           H
ATOM   3978  CG2 VAL A 262       4.987 -10.259  -9.686  1.00 84.70           C
ATOM   3979 1HG2 VAL A 262       5.553 -11.014  -9.140  1.00 84.70           H
ATOM   3980 2HG2 VAL A 262       4.315 -10.748 -10.391  1.00 84.70           H
ATOM   3981 3HG2 VAL A 262       5.675  -9.611 -10.228  1.00 84.70           H
ATOM   3982  HN  VAL A 262       2.226 -10.512  -9.751  1.00 84.70           H
ATOM   3983  N   PHE A 263       1.441  -8.804  -7.201  1.00 77.04           N
ATOM   3984  CA  PHE A 263       0.664  -8.026  -6.251  1.00 77.04           C
ATOM   3985  C   PHE A 263       0.038  -8.929  -5.186  1.00 77.04           C
ATOM   3986  O   PHE A 263       0.202  -8.690  -3.990  1.00 77.04           O
ATOM   3987  HA  PHE A 263       1.346  -7.323  -5.774  1.00 77.04           H
ATOM   3988  CB  PHE A 263      -0.453  -7.341  -7.041  1.00 77.04           C
ATOM   3989 1HB  PHE A 263      -0.006  -6.676  -7.780  1.00 77.04           H
ATOM   3990 2HB  PHE A 263      -1.012  -8.097  -7.591  1.00 77.04           H
ATOM   3991  CG  PHE A 263      -1.425  -6.537  -6.175  1.00 77.04           C
ATOM   3992  CD1 PHE A 263      -2.626  -7.072  -5.827  1.00 77.04           C
ATOM   3993  HD1 PHE A 263      -2.896  -8.072  -6.165  1.00 77.04           H
ATOM   3994  CD2 PHE A 263      -1.088  -5.289  -5.754  1.00 77.04           C
ATOM   3995  HD2 PHE A 263      -0.126  -4.861  -6.033  1.00 77.04           H
ATOM   3996  CE1 PHE A 263      -3.529  -6.326  -5.023  1.00 77.04           C
ATOM   3997  HE1 PHE A 263      -4.492  -6.754  -4.744  1.00 77.04           H
ATOM   3998  CE2 PHE A 263      -1.991  -4.543  -4.950  1.00 77.04           C
ATOM   3999  HE2 PHE A 263      -1.721  -3.543  -4.612  1.00 77.04           H
ATOM   4000  CZ  PHE A 263      -3.192  -5.077  -4.602  1.00 77.04           C
ATOM   4001  HZ  PHE A 263      -3.885  -4.505  -3.985  1.00 77.04           H
ATOM   4002  HN  PHE A 263       1.139  -8.733  -8.152  1.00 77.04           H
ATOM   4003  N   VAL A 264      -0.666  -9.947  -5.657  1.00 84.07           N
ATOM   4004  CA  VAL A 264      -1.415 -10.816  -4.766  1.00 84.07           C
ATOM   4005  C   VAL A 264      -0.450 -11.497  -3.794  1.00 84.07           C
ATOM   4006  O   VAL A 264      -0.707 -11.548  -2.592  1.00 84.07           O
ATOM   4007  HA  VAL A 264      -2.102 -10.189  -4.197  1.00 84.07           H
ATOM   4008  CB  VAL A 264      -2.245 -11.811  -5.580  1.00 84.07           C
ATOM   4009  HB  VAL A 264      -1.574 -12.321  -6.271  1.00 84.07           H
ATOM   4010  CG1 VAL A 264      -2.878 -12.868  -4.673  1.00 84.07           C
ATOM   4011 1HG1 VAL A 264      -2.093 -13.414  -4.149  1.00 84.07           H
ATOM   4012 2HG1 VAL A 264      -3.529 -12.382  -3.947  1.00 84.07           H
ATOM   4013 3HG1 VAL A 264      -3.462 -13.563  -5.277  1.00 84.07           H
ATOM   4014  CG2 VAL A 264      -3.311 -11.089  -6.406  1.00 84.07           C
ATOM   4015 1HG2 VAL A 264      -3.978 -10.540  -5.740  1.00 84.07           H
ATOM   4016 2HG2 VAL A 264      -2.829 -10.392  -7.092  1.00 84.07           H
ATOM   4017 3HG2 VAL A 264      -3.887 -11.819  -6.975  1.00 84.07           H
ATOM   4018  HN  VAL A 264      -0.729 -10.182  -6.628  1.00 84.07           H
ATOM   4019  N   LEU A 265       0.641 -12.003  -4.351  1.00 87.27           N
ATOM   4020  CA  LEU A 265       1.583 -12.789  -3.572  1.00 87.27           C
ATOM   4021  C   LEU A 265       2.201 -11.907  -2.486  1.00 87.27           C
ATOM   4022  O   LEU A 265       2.517 -12.385  -1.397  1.00 87.27           O
ATOM   4023  HA  LEU A 265       1.020 -13.588  -3.089  1.00 87.27           H
ATOM   4024  CB  LEU A 265       2.614 -13.451  -4.488  1.00 87.27           C
ATOM   4025 1HB  LEU A 265       3.009 -12.693  -5.165  1.00 87.27           H
ATOM   4026 2HB  LEU A 265       3.447 -13.795  -3.875  1.00 87.27           H
ATOM   4027  CG  LEU A 265       2.111 -14.630  -5.323  1.00 87.27           C
ATOM   4028  HG  LEU A 265       1.252 -14.294  -5.904  1.00 87.27           H
ATOM   4029  CD1 LEU A 265       3.177 -15.091  -6.318  1.00 87.27           C
ATOM   4030 1HD1 LEU A 265       3.429 -14.270  -6.989  1.00 87.27           H
ATOM   4031 2HD1 LEU A 265       4.070 -15.403  -5.776  1.00 87.27           H
ATOM   4032 3HD1 LEU A 265       2.793 -15.930  -6.899  1.00 87.27           H
ATOM   4033  CD2 LEU A 265       1.631 -15.772  -4.426  1.00 87.27           C
ATOM   4034 1HD2 LEU A 265       2.455 -16.114  -3.801  1.00 87.27           H
ATOM   4035 2HD2 LEU A 265       0.816 -15.420  -3.793  1.00 87.27           H
ATOM   4036 3HD2 LEU A 265       1.278 -16.597  -5.046  1.00 87.27           H
ATOM   4037  HN  LEU A 265       0.884 -11.884  -5.313  1.00 87.27           H
ATOM   4038  N   SER A 266       2.356 -10.634  -2.819  1.00 88.91           N
ATOM   4039  CA  SER A 266       3.026  -9.703  -1.928  1.00 88.91           C
ATOM   4040  C   SER A 266       2.043  -9.184  -0.876  1.00 88.91           C
ATOM   4041  O   SER A 266       2.409  -8.999   0.283  1.00 88.91           O
ATOM   4042  HA  SER A 266       3.823 -10.278  -1.456  1.00 88.91           H
ATOM   4043  CB  SER A 266       3.634  -8.535  -2.707  1.00 88.91           C
ATOM   4044 1HB  SER A 266       4.077  -7.825  -2.009  1.00 88.91           H
ATOM   4045 2HB  SER A 266       4.440  -8.903  -3.342  1.00 88.91           H
ATOM   4046  OG  SER A 266       2.665  -7.867  -3.511  1.00 88.91           O
ATOM   4047  HG  SER A 266       2.779  -8.127  -4.470  1.00 88.91           H
ATOM   4048  HN  SER A 266       2.032 -10.237  -3.679  1.00 88.91           H
ATOM   4049  N   GLN A 267       0.814  -8.965  -1.319  1.00 84.49           N
ATOM   4050  CA  GLN A 267      -0.158  -8.252  -0.507  1.00 84.49           C
ATOM   4051  C   GLN A 267      -0.925  -9.231   0.384  1.00 84.49           C
ATOM   4052  O   GLN A 267      -1.350  -8.875   1.482  1.00 84.49           O
ATOM   4053  HA  GLN A 267       0.425  -7.569   0.110  1.00 84.49           H
ATOM   4054  CB  GLN A 267      -1.116  -7.442  -1.383  1.00 84.49           C
ATOM   4055 1HB  GLN A 267      -1.572  -8.094  -2.128  1.00 84.49           H
ATOM   4056 2HB  GLN A 267      -1.925  -7.043  -0.771  1.00 84.49           H
ATOM   4057  CG  GLN A 267      -0.383  -6.295  -2.082  1.00 84.49           C
ATOM   4058 1HG  GLN A 267       0.473  -6.687  -2.631  1.00 84.49           H
ATOM   4059 2HG  GLN A 267      -1.044  -5.828  -2.812  1.00 84.49           H
ATOM   4060  CD  GLN A 267       0.088  -5.249  -1.070  1.00 84.49           C
ATOM   4061  OE1 GLN A 267      -0.447  -5.114   0.018  1.00 84.49           O
ATOM   4062  NE2 GLN A 267       1.119  -4.519  -1.487  1.00 84.49           N
ATOM   4063 1HE2 GLN A 267       1.512  -4.681  -2.392  1.00 84.49           H
ATOM   4064 2HE2 GLN A 267       1.499  -3.808  -0.896  1.00 84.49           H
ATOM   4065  HN  GLN A 267       0.480  -9.264  -2.213  1.00 84.49           H
ATOM   4066  N   PHE A 268      -1.078 -10.447  -0.121  1.00 90.58           N
ATOM   4067  CA  PHE A 268      -1.965 -11.412   0.506  1.00 90.58           C
ATOM   4068  C   PHE A 268      -1.516 -11.721   1.935  1.00 90.58           C
ATOM   4069  O   PHE A 268      -2.298 -11.595   2.876  1.00 90.58           O
ATOM   4070  HA  PHE A 268      -2.961 -10.969   0.527  1.00 90.58           H
ATOM   4071  CB  PHE A 268      -1.892 -12.693  -0.327  1.00 90.58           C
ATOM   4072 1HB  PHE A 268      -2.146 -12.457  -1.361  1.00 90.58           H
ATOM   4073 2HB  PHE A 268      -0.865 -13.057  -0.326  1.00 90.58           H
ATOM   4074  CG  PHE A 268      -2.814 -13.810   0.168  1.00 90.58           C
ATOM   4075  CD1 PHE A 268      -2.309 -14.825   0.919  1.00 90.58           C
ATOM   4076  HD1 PHE A 268      -1.248 -14.843   1.169  1.00 90.58           H
ATOM   4077  CD2 PHE A 268      -4.137 -13.787  -0.144  1.00 90.58           C
ATOM   4078  HD2 PHE A 268      -4.542 -12.974  -0.747  1.00 90.58           H
ATOM   4079  CE1 PHE A 268      -3.164 -15.861   1.378  1.00 90.58           C
ATOM   4080  HE1 PHE A 268      -2.760 -16.675   1.980  1.00 90.58           H
ATOM   4081  CE2 PHE A 268      -4.993 -14.824   0.315  1.00 90.58           C
ATOM   4082  HE2 PHE A 268      -6.053 -14.806   0.065  1.00 90.58           H
ATOM   4083  CZ  PHE A 268      -4.488 -15.839   1.066  1.00 90.58           C
ATOM   4084  HZ  PHE A 268      -5.145 -16.634   1.419  1.00 90.58           H
ATOM   4085  HN  PHE A 268      -0.610 -10.774  -0.942  1.00 90.58           H
ATOM   4086  N   PRO A 269      -0.254 -12.129   2.124  1.00 94.09           N
ATOM   4087  CA  PRO A 269       0.232 -12.488   3.459  1.00 94.09           C
ATOM   4088  C   PRO A 269      -0.020 -11.389   4.479  1.00 94.09           C
ATOM   4089  O   PRO A 269      -0.455 -11.663   5.596  1.00 94.09           O
ATOM   4090  HA  PRO A 269      -0.311 -13.355   3.834  1.00 94.09           H
ATOM   4091  CB  PRO A 269       1.727 -12.734   3.246  1.00 94.09           C
ATOM   4092 1HB  PRO A 269       2.311 -11.830   3.421  1.00 94.09           H
ATOM   4093 2HB  PRO A 269       2.109 -13.495   3.927  1.00 94.09           H
ATOM   4094  CG  PRO A 269       1.808 -13.185   1.793  1.00 94.09           C
ATOM   4095 1HG  PRO A 269       2.811 -13.062   1.386  1.00 94.09           H
ATOM   4096 2HG  PRO A 269       1.559 -14.241   1.683  1.00 94.09           H
ATOM   4097  CD  PRO A 269       0.797 -12.285   1.102  1.00 94.09           C
ATOM   4098 1HD  PRO A 269       1.232 -11.325   0.825  1.00 94.09           H
ATOM   4099 2HD  PRO A 269       0.416 -12.734   0.185  1.00 94.09           H
ATOM   4100  N   TYR A 270       0.264 -10.164   4.063  1.00 91.21           N
ATOM   4101  CA  TYR A 270       0.127  -9.022   4.951  1.00 91.21           C
ATOM   4102  C   TYR A 270      -1.328  -8.835   5.385  1.00 91.21           C
ATOM   4103  O   TYR A 270      -1.606  -8.631   6.566  1.00 91.21           O
ATOM   4104  HA  TYR A 270       0.741  -9.206   5.833  1.00 91.21           H
ATOM   4105  CB  TYR A 270       0.565  -7.801   4.139  1.00 91.21           C
ATOM   4106 1HB  TYR A 270       1.631  -7.882   3.927  1.00 91.21           H
ATOM   4107 2HB  TYR A 270       0.048  -7.811   3.179  1.00 91.21           H
ATOM   4108  CG  TYR A 270       0.297  -6.464   4.832  1.00 91.21           C
ATOM   4109  CD1 TYR A 270      -0.599  -5.570   4.283  1.00 91.21           C
ATOM   4110  HD1 TYR A 270      -1.117  -5.816   3.356  1.00 91.21           H
ATOM   4111  CD2 TYR A 270       0.952  -6.152   6.006  1.00 91.21           C
ATOM   4112  HD2 TYR A 270       1.661  -6.858   6.439  1.00 91.21           H
ATOM   4113  CE1 TYR A 270      -0.851  -4.311   4.936  1.00 91.21           C
ATOM   4114  HE1 TYR A 270      -1.557  -3.596   4.513  1.00 91.21           H
ATOM   4115  CE2 TYR A 270       0.700  -4.893   6.659  1.00 91.21           C
ATOM   4116  HE2 TYR A 270       1.211  -4.634   7.586  1.00 91.21           H
ATOM   4117  CZ  TYR A 270      -0.189  -4.035   6.091  1.00 91.21           C
ATOM   4118  OH  TYR A 270      -0.427  -2.846   6.708  1.00 91.21           O
ATOM   4119  HH  TYR A 270       0.064  -2.808   7.578  1.00 91.21           H
ATOM   4120  HN  TYR A 270       0.580  -9.946   3.140  1.00 91.21           H
ATOM   4121  N   ASN A 271      -2.218  -8.913   4.407  1.00 89.65           N
ATOM   4122  CA  ASN A 271      -3.625  -8.646   4.653  1.00 89.65           C
ATOM   4123  C   ASN A 271      -4.217  -9.784   5.487  1.00 89.65           C
ATOM   4124  O   ASN A 271      -5.214  -9.594   6.183  1.00 89.65           O
ATOM   4125  HA  ASN A 271      -3.648  -7.690   5.176  1.00 89.65           H
ATOM   4126  CB  ASN A 271      -4.408  -8.564   3.341  1.00 89.65           C
ATOM   4127 1HB  ASN A 271      -4.091  -9.365   2.674  1.00 89.65           H
ATOM   4128 2HB  ASN A 271      -5.470  -8.715   3.537  1.00 89.65           H
ATOM   4129  CG  ASN A 271      -4.196  -7.211   2.660  1.00 89.65           C
ATOM   4130  OD1 ASN A 271      -4.752  -6.197   3.048  1.00 89.65           O
ATOM   4131  ND2 ASN A 271      -3.363  -7.252   1.624  1.00 89.65           N
ATOM   4132 1HD2 ASN A 271      -2.940  -8.117   1.356  1.00 89.65           H
ATOM   4133 2HD2 ASN A 271      -3.160  -6.417   1.112  1.00 89.65           H
ATOM   4134  HN  ASN A 271      -1.992  -9.152   3.463  1.00 89.65           H
ATOM   4135  N   CYS A 272      -3.579 -10.940   5.390  1.00 94.26           N
ATOM   4136  CA  CYS A 272      -3.951 -12.073   6.221  1.00 94.26           C
ATOM   4137  C   CYS A 272      -3.752 -11.680   7.686  1.00 94.26           C
ATOM   4138  O   CYS A 272      -4.644 -11.872   8.511  1.00 94.26           O
ATOM   4139  HA  CYS A 272      -5.001 -12.280   6.015  1.00 94.26           H
ATOM   4140  CB  CYS A 272      -3.158 -13.329   5.854  1.00 94.26           C
ATOM   4141 1HB  CYS A 272      -2.096 -13.093   5.791  1.00 94.26           H
ATOM   4142 2HB  CYS A 272      -3.272 -14.082   6.634  1.00 94.26           H
ATOM   4143  SG  CYS A 272      -3.744 -13.994   4.253  1.00 94.26           S
ATOM   4144  HG  CYS A 272      -3.168 -13.064   3.496  1.00 94.26           H
ATOM   4145  HN  CYS A 272      -2.822 -11.110   4.759  1.00 94.26           H
ATOM   4146  N   ILE A 273      -2.576 -11.137   7.965  1.00 93.09           N
ATOM   4147  CA  ILE A 273      -2.240 -10.736   9.320  1.00 93.09           C
ATOM   4148  C   ILE A 273      -3.126  -9.559   9.734  1.00 93.09           C
ATOM   4149  O   ILE A 273      -3.586  -9.495  10.873  1.00 93.09           O
ATOM   4150  HA  ILE A 273      -2.458 -11.579   9.975  1.00 93.09           H
ATOM   4151  CB  ILE A 273      -0.741 -10.448   9.438  1.00 93.09           C
ATOM   4152  HB  ILE A 273      -0.481  -9.686   8.703  1.00 93.09           H
ATOM   4153  CG1 ILE A 273       0.084 -11.693   9.108  1.00 93.09           C
ATOM   4154 1HG1 ILE A 273      -0.115 -12.005   8.083  1.00 93.09           H
ATOM   4155 2HG1 ILE A 273       1.146 -11.457   9.169  1.00 93.09           H
ATOM   4156  CG2 ILE A 273      -0.398  -9.881  10.817  1.00 93.09           C
ATOM   4157 1HG2 ILE A 273      -0.946  -8.952  10.975  1.00 93.09           H
ATOM   4158 2HG2 ILE A 273      -0.677 -10.602  11.586  1.00 93.09           H
ATOM   4159 3HG2 ILE A 273       0.672  -9.686  10.873  1.00 93.09           H
ATOM   4160  CD1 ILE A 273      -0.245 -12.839  10.068  1.00 93.09           C
ATOM   4161 1HD1 ILE A 273      -0.022 -12.532  11.090  1.00 93.09           H
ATOM   4162 2HD1 ILE A 273      -1.303 -13.088   9.986  1.00 93.09           H
ATOM   4163 3HD1 ILE A 273       0.355 -13.711   9.811  1.00 93.09           H
ATOM   4164  HN  ILE A 273      -1.861 -10.970   7.285  1.00 93.09           H
ATOM   4165  N   LEU A 274      -3.339  -8.658   8.787  1.00 90.48           N
ATOM   4166  CA  LEU A 274      -4.135  -7.471   9.048  1.00 90.48           C
ATOM   4167  C   LEU A 274      -5.548  -7.890   9.460  1.00 90.48           C
ATOM   4168  O   LEU A 274      -6.162  -7.257  10.318  1.00 90.48           O
ATOM   4169  HA  LEU A 274      -3.674  -6.946   9.884  1.00 90.48           H
ATOM   4170  CB  LEU A 274      -4.101  -6.527   7.845  1.00 90.48           C
ATOM   4171 1HB  LEU A 274      -3.076  -6.478   7.476  1.00 90.48           H
ATOM   4172 2HB  LEU A 274      -4.705  -6.962   7.049  1.00 90.48           H
ATOM   4173  CG  LEU A 274      -4.591  -5.100   8.098  1.00 90.48           C
ATOM   4174  HG  LEU A 274      -5.509  -5.153   8.682  1.00 90.48           H
ATOM   4175  CD1 LEU A 274      -3.574  -4.309   8.923  1.00 90.48           C
ATOM   4176 1HD1 LEU A 274      -3.424  -4.802   9.884  1.00 90.48           H
ATOM   4177 2HD1 LEU A 274      -2.627  -4.263   8.386  1.00 90.48           H
ATOM   4178 3HD1 LEU A 274      -3.948  -3.298   9.088  1.00 90.48           H
ATOM   4179  CD2 LEU A 274      -4.933  -4.396   6.782  1.00 90.48           C
ATOM   4180 1HD2 LEU A 274      -4.045  -4.354   6.152  1.00 90.48           H
ATOM   4181 2HD2 LEU A 274      -5.718  -4.950   6.268  1.00 90.48           H
ATOM   4182 3HD2 LEU A 274      -5.279  -3.384   6.991  1.00 90.48           H
ATOM   4183  HN  LEU A 274      -2.979  -8.729   7.856  1.00 90.48           H
ATOM   4184  N   LEU A 275      -6.023  -8.955   8.830  1.00 92.04           N
ATOM   4185  CA  LEU A 275      -7.351  -9.467   9.121  1.00 92.04           C
ATOM   4186  C   LEU A 275      -7.404  -9.939  10.575  1.00 92.04           C
ATOM   4187  O   LEU A 275      -8.344  -9.620  11.302  1.00 92.04           O
ATOM   4188  HA  LEU A 275      -8.053  -8.641   9.000  1.00 92.04           H
ATOM   4189  CB  LEU A 275      -7.743 -10.545   8.109  1.00 92.04           C
ATOM   4190 1HB  LEU A 275      -7.691 -10.114   7.110  1.00 92.04           H
ATOM   4191 2HB  LEU A 275      -7.000 -11.342   8.152  1.00 92.04           H
ATOM   4192  CG  LEU A 275      -9.128 -11.167   8.295  1.00 92.04           C
ATOM   4193  HG  LEU A 275      -9.200 -11.543   9.316  1.00 92.04           H
ATOM   4194  CD1 LEU A 275     -10.228 -10.118   8.122  1.00 92.04           C
ATOM   4195 1HD1 LEU A 275     -10.097  -9.329   8.863  1.00 92.04           H
ATOM   4196 2HD1 LEU A 275     -10.169  -9.691   7.121  1.00 92.04           H
ATOM   4197 3HD1 LEU A 275     -11.203 -10.587   8.260  1.00 92.04           H
ATOM   4198  CD2 LEU A 275      -9.323 -12.362   7.359  1.00 92.04           C
ATOM   4199 1HD2 LEU A 275      -9.224 -12.033   6.325  1.00 92.04           H
ATOM   4200 2HD2 LEU A 275      -8.569 -13.119   7.574  1.00 92.04           H
ATOM   4201 3HD2 LEU A 275     -10.316 -12.785   7.512  1.00 92.04           H
ATOM   4202  HN  LEU A 275      -5.517  -9.464   8.133  1.00 92.04           H
ATOM   4203  N   VAL A 276      -6.382 -10.691  10.957  1.00 93.92           N
ATOM   4204  CA  VAL A 276      -6.302 -11.214  12.310  1.00 93.92           C
ATOM   4205  C   VAL A 276      -6.334 -10.052  13.304  1.00 93.92           C
ATOM   4206  O   VAL A 276      -7.064 -10.096  14.293  1.00 93.92           O
ATOM   4207  HA  VAL A 276      -7.180 -11.840  12.473  1.00 93.92           H
ATOM   4208  CB  VAL A 276      -5.059 -12.094  12.459  1.00 93.92           C
ATOM   4209  HB  VAL A 276      -4.193 -11.505  12.157  1.00 93.92           H
ATOM   4210  CG1 VAL A 276      -4.856 -12.515  13.916  1.00 93.92           C
ATOM   4211 1HG1 VAL A 276      -4.732 -11.627  14.536  1.00 93.92           H
ATOM   4212 2HG1 VAL A 276      -5.726 -13.078  14.256  1.00 93.92           H
ATOM   4213 3HG1 VAL A 276      -3.966 -13.139  13.993  1.00 93.92           H
ATOM   4214  CG2 VAL A 276      -5.139 -13.316  11.541  1.00 93.92           C
ATOM   4215 1HG2 VAL A 276      -6.018 -13.907  11.799  1.00 93.92           H
ATOM   4216 2HG2 VAL A 276      -5.213 -12.987  10.504  1.00 93.92           H
ATOM   4217 3HG2 VAL A 276      -4.243 -13.924  11.667  1.00 93.92           H
ATOM   4218  HN  VAL A 276      -5.620 -10.944  10.361  1.00 93.92           H
ATOM   4219  N   GLN A 277      -5.533  -9.039  13.007  1.00 90.66           N
ATOM   4220  CA  GLN A 277      -5.439  -7.879  13.877  1.00 90.66           C
ATOM   4221  C   GLN A 277      -6.794  -7.174  13.971  1.00 90.66           C
ATOM   4222  O   GLN A 277      -7.146  -6.636  15.019  1.00 90.66           O
ATOM   4223  HA  GLN A 277      -5.158  -8.272  14.854  1.00 90.66           H
ATOM   4224  CB  GLN A 277      -4.353  -6.917  13.393  1.00 90.66           C
ATOM   4225 1HB  GLN A 277      -4.469  -6.740  12.323  1.00 90.66           H
ATOM   4226 2HB  GLN A 277      -4.467  -5.953  13.889  1.00 90.66           H
ATOM   4227  CG  GLN A 277      -2.958  -7.478  13.674  1.00 90.66           C
ATOM   4228 1HG  GLN A 277      -2.864  -7.716  14.733  1.00 90.66           H
ATOM   4229 2HG  GLN A 277      -2.819  -8.410  13.125  1.00 90.66           H
ATOM   4230  CD  GLN A 277      -1.872  -6.477  13.273  1.00 90.66           C
ATOM   4231  OE1 GLN A 277      -2.076  -5.597  12.453  1.00 90.66           O
ATOM   4232  NE2 GLN A 277      -0.711  -6.661  13.894  1.00 90.66           N
ATOM   4233 1HE2 GLN A 277      -0.610  -7.403  14.557  1.00 90.66           H
ATOM   4234 2HE2 GLN A 277       0.061  -6.056  13.699  1.00 90.66           H
ATOM   4235  HN  GLN A 277      -4.957  -9.002  12.190  1.00 90.66           H
ATOM   4236  N   THR A 278      -7.516  -7.200  12.860  1.00 91.23           N
ATOM   4237  CA  THR A 278      -8.808  -6.537  12.792  1.00 91.23           C
ATOM   4238  C   THR A 278      -9.816  -7.239  13.705  1.00 91.23           C
ATOM   4239  O   THR A 278     -10.567  -6.584  14.426  1.00 91.23           O
ATOM   4240  HA  THR A 278      -8.692  -5.520  13.166  1.00 91.23           H
ATOM   4241  CB  THR A 278      -9.241  -6.496  11.326  1.00 91.23           C
ATOM   4242  HB  THR A 278      -9.421  -7.502  10.945  1.00 91.23           H
ATOM   4243  OG1 THR A 278      -8.202  -5.770  10.676  1.00 91.23           O
ATOM   4244  HG1 THR A 278      -7.311  -6.148  10.929  1.00 91.23           H
ATOM   4245  CG2 THR A 278     -10.489  -5.637  11.107  1.00 91.23           C
ATOM   4246 1HG2 THR A 278     -10.286  -4.615  11.426  1.00 91.23           H
ATOM   4247 2HG2 THR A 278     -11.315  -6.043  11.691  1.00 91.23           H
ATOM   4248 3HG2 THR A 278     -10.753  -5.643  10.050  1.00 91.23           H
ATOM   4249  HN  THR A 278      -7.234  -7.662  12.020  1.00 91.23           H
ATOM   4250  N   ILE A 279      -9.801  -8.562  13.643  1.00 91.87           N
ATOM   4251  CA  ILE A 279     -10.703  -9.360  14.456  1.00 91.87           C
ATOM   4252  C   ILE A 279     -10.341  -9.188  15.932  1.00 91.87           C
ATOM   4253  O   ILE A 279     -11.220  -9.023  16.776  1.00 91.87           O
ATOM   4254  HA  ILE A 279     -11.711  -8.973  14.300  1.00 91.87           H
ATOM   4255  CB  ILE A 279     -10.701 -10.816  13.987  1.00 91.87           C
ATOM   4256  HB  ILE A 279      -9.670 -11.172  13.985  1.00 91.87           H
ATOM   4257  CG1 ILE A 279     -11.222 -10.932  12.553  1.00 91.87           C
ATOM   4258 1HG1 ILE A 279     -12.300 -10.772  12.541  1.00 91.87           H
ATOM   4259 2HG1 ILE A 279     -10.776 -10.152  11.936  1.00 91.87           H
ATOM   4260  CG2 ILE A 279     -11.483 -11.705  14.956  1.00 91.87           C
ATOM   4261 1HG2 ILE A 279     -11.027 -11.655  15.944  1.00 91.87           H
ATOM   4262 2HG2 ILE A 279     -12.515 -11.359  15.014  1.00 91.87           H
ATOM   4263 3HG2 ILE A 279     -11.465 -12.735  14.599  1.00 91.87           H
ATOM   4264  CD1 ILE A 279     -10.898 -12.306  11.962  1.00 91.87           C
ATOM   4265 1HD1 ILE A 279      -9.818 -12.453  11.954  1.00 91.87           H
ATOM   4266 2HD1 ILE A 279     -11.366 -13.082  12.568  1.00 91.87           H
ATOM   4267 3HD1 ILE A 279     -11.280 -12.361  10.942  1.00 91.87           H
ATOM   4268  HN  ILE A 279      -9.187  -9.088  13.053  1.00 91.87           H
ATOM   4269  N   ASP A 280      -9.043  -9.232  16.199  1.00 91.17           N
ATOM   4270  CA  ASP A 280      -8.556  -9.135  17.564  1.00 91.17           C
ATOM   4271  C   ASP A 280      -8.919  -7.762  18.134  1.00 91.17           C
ATOM   4272  O   ASP A 280      -9.207  -7.636  19.323  1.00 91.17           O
ATOM   4273  HA  ASP A 280      -9.042  -9.950  18.100  1.00 91.17           H
ATOM   4274  CB  ASP A 280      -7.034  -9.282  17.618  1.00 91.17           C
ATOM   4275 1HB  ASP A 280      -6.737 -10.204  17.119  1.00 91.17           H
ATOM   4276 2HB  ASP A 280      -6.567  -8.461  17.075  1.00 91.17           H
ATOM   4277  CG  ASP A 280      -6.536  -9.295  19.064  1.00 91.17           C
ATOM   4278  OD1 ASP A 280      -7.118 -10.064  19.858  1.00 91.17           O
ATOM   4279  OD2 ASP A 280      -5.583  -8.534  19.342  1.00 91.17           O
ATOM   4280  HN  ASP A 280      -8.332  -9.331  15.502  1.00 91.17           H
ATOM   4281  N   ALA A 281      -8.893  -6.768  17.259  1.00 90.86           N
ATOM   4282  CA  ALA A 281      -9.220  -5.410  17.659  1.00 90.86           C
ATOM   4283  C   ALA A 281     -10.649  -5.373  18.203  1.00 90.86           C
ATOM   4284  O   ALA A 281     -10.970  -4.552  19.061  1.00 90.86           O
ATOM   4285  HA  ALA A 281      -8.530  -5.123  18.453  1.00 90.86           H
ATOM   4286  CB  ALA A 281      -9.024  -4.466  16.471  1.00 90.86           C
ATOM   4287 1HB  ALA A 281      -7.986  -4.507  16.141  1.00 90.86           H
ATOM   4288 2HB  ALA A 281      -9.678  -4.771  15.653  1.00 90.86           H
ATOM   4289 3HB  ALA A 281      -9.270  -3.447  16.772  1.00 90.86           H
ATOM   4290  HN  ALA A 281      -8.654  -6.878  16.294  1.00 90.86           H
ATOM   4291  N   TYR A 282     -11.470  -6.273  17.682  1.00 77.62           N
ATOM   4292  CA  TYR A 282     -12.867  -6.330  18.078  1.00 77.62           C
ATOM   4293  C   TYR A 282     -13.076  -7.340  19.208  1.00 77.62           C
ATOM   4294  O   TYR A 282     -13.735  -7.037  20.202  1.00 77.62           O
ATOM   4295  HA  TYR A 282     -13.158  -5.340  18.427  1.00 77.62           H
ATOM   4296  CB  TYR A 282     -13.637  -6.800  16.842  1.00 77.62           C
ATOM   4297 1HB  TYR A 282     -13.395  -6.144  16.005  1.00 77.62           H
ATOM   4298 2HB  TYR A 282     -13.296  -7.799  16.572  1.00 77.62           H
ATOM   4299  CG  TYR A 282     -15.155  -6.827  17.027  1.00 77.62           C
ATOM   4300  CD1 TYR A 282     -15.799  -8.022  17.274  1.00 77.62           C
ATOM   4301  HD1 TYR A 282     -15.225  -8.947  17.337  1.00 77.62           H
ATOM   4302  CD2 TYR A 282     -15.881  -5.656  16.948  1.00 77.62           C
ATOM   4303  HD2 TYR A 282     -15.373  -4.711  16.752  1.00 77.62           H
ATOM   4304  CE1 TYR A 282     -17.228  -8.048  17.449  1.00 77.62           C
ATOM   4305  HE1 TYR A 282     -17.749  -8.985  17.644  1.00 77.62           H
ATOM   4306  CE2 TYR A 282     -17.310  -5.681  17.122  1.00 77.62           C
ATOM   4307  HE2 TYR A 282     -17.896  -4.764  17.062  1.00 77.62           H
ATOM   4308  CZ  TYR A 282     -17.913  -6.876  17.364  1.00 77.62           C
ATOM   4309  OH  TYR A 282     -19.263  -6.900  17.529  1.00 77.62           O
ATOM   4310  HH  TYR A 282     -19.566  -7.831  17.731  1.00 77.62           H
ATOM   4311  HN  TYR A 282     -11.195  -6.954  17.003  1.00 77.62           H
ATOM   4312  N   ALA A 283     -12.504  -8.520  19.018  1.00 88.59           N
ATOM   4313  CA  ALA A 283     -12.834  -9.656  19.861  1.00 88.59           C
ATOM   4314  C   ALA A 283     -11.844  -9.729  21.025  1.00 88.59           C
ATOM   4315  O   ALA A 283     -12.127 -10.350  22.048  1.00 88.59           O
ATOM   4316  HA  ALA A 283     -13.837  -9.495  20.257  1.00 88.59           H
ATOM   4317  CB  ALA A 283     -12.837 -10.933  19.017  1.00 88.59           C
ATOM   4318 1HB  ALA A 283     -13.578 -10.842  18.223  1.00 88.59           H
ATOM   4319 2HB  ALA A 283     -11.850 -11.081  18.579  1.00 88.59           H
ATOM   4320 3HB  ALA A 283     -13.086 -11.785  19.650  1.00 88.59           H
ATOM   4321  HN  ALA A 283     -11.826  -8.704  18.306  1.00 88.59           H
ATOM   4322  N   MET A 284     -10.702  -9.085  20.829  1.00 81.75           N
ATOM   4323  CA  MET A 284      -9.660  -9.085  21.842  1.00 81.75           C
ATOM   4324  C   MET A 284      -9.400 -10.501  22.360  1.00 81.75           C
ATOM   4325  O   MET A 284      -9.286 -10.713  23.567  1.00 81.75           O
ATOM   4326  HA  MET A 284      -8.769  -8.703  21.345  1.00 81.75           H
ATOM   4327  CB  MET A 284     -10.079  -8.184  23.005  1.00 81.75           C
ATOM   4328 1HB  MET A 284     -10.983  -8.579  23.469  1.00 81.75           H
ATOM   4329 2HB  MET A 284      -9.301  -8.186  23.769  1.00 81.75           H
ATOM   4330  CG  MET A 284     -10.329  -6.752  22.528  1.00 81.75           C
ATOM   4331 1HG  MET A 284      -9.418  -6.342  22.091  1.00 81.75           H
ATOM   4332 2HG  MET A 284     -11.087  -6.748  21.745  1.00 81.75           H
ATOM   4333  SD  MET A 284     -10.860  -5.736  23.896  1.00 81.75           S
ATOM   4334  CE  MET A 284     -11.032  -4.165  23.066  1.00 81.75           C
ATOM   4335 1HE  MET A 284     -10.072  -3.871  22.643  1.00 81.75           H
ATOM   4336 2HE  MET A 284     -11.769  -4.254  22.268  1.00 81.75           H
ATOM   4337 3HE  MET A 284     -11.360  -3.410  23.781  1.00 81.75           H
ATOM   4338  HN  MET A 284     -10.485  -8.571  19.999  1.00 81.75           H
ATOM   4339  N   PHE A 285      -9.313 -11.433  21.423  1.00 84.26           N
ATOM   4340  CA  PHE A 285      -9.256 -12.843  21.772  1.00 84.26           C
ATOM   4341  C   PHE A 285      -7.820 -13.276  22.073  1.00 84.26           C
ATOM   4342  O   PHE A 285      -7.595 -14.349  22.630  1.00 84.26           O
ATOM   4343  HA  PHE A 285      -9.869 -12.980  22.663  1.00 84.26           H
ATOM   4344  CB  PHE A 285      -9.769 -13.625  20.562  1.00 84.26           C
ATOM   4345 1HB  PHE A 285      -9.922 -14.664  20.851  1.00 84.26           H
ATOM   4346 2HB  PHE A 285     -10.742 -13.228  20.271  1.00 84.26           H
ATOM   4347  CG  PHE A 285      -8.835 -13.580  19.351  1.00 84.26           C
ATOM   4348  CD1 PHE A 285      -8.985 -12.608  18.412  1.00 84.26           C
ATOM   4349  HD1 PHE A 285      -9.770 -11.860  18.522  1.00 84.26           H
ATOM   4350  CD2 PHE A 285      -7.855 -14.513  19.214  1.00 84.26           C
ATOM   4351  HD2 PHE A 285      -7.735 -15.292  19.966  1.00 84.26           H
ATOM   4352  CE1 PHE A 285      -8.118 -12.567  17.288  1.00 84.26           C
ATOM   4353  HE1 PHE A 285      -8.238 -11.787  16.535  1.00 84.26           H
ATOM   4354  CE2 PHE A 285      -6.988 -14.472  18.090  1.00 84.26           C
ATOM   4355  HE2 PHE A 285      -6.202 -15.219  17.980  1.00 84.26           H
ATOM   4356  CZ  PHE A 285      -7.137 -13.499  17.151  1.00 84.26           C
ATOM   4357  HZ  PHE A 285      -6.472 -13.468  16.288  1.00 84.26           H
ATOM   4358  HN  PHE A 285      -9.282 -11.239  20.443  1.00 84.26           H
ATOM   4359  N   ILE A 286      -6.885 -12.418  21.692  1.00 85.57           N
ATOM   4360  CA  ILE A 286      -5.478 -12.688  21.934  1.00 85.57           C
ATOM   4361  C   ILE A 286      -5.112 -12.230  23.347  1.00 85.57           C
ATOM   4362  O   ILE A 286      -4.941 -11.037  23.592  1.00 85.57           O
ATOM   4363  HA  ILE A 286      -5.337 -13.767  21.873  1.00 85.57           H
ATOM   4364  CB  ILE A 286      -4.615 -12.056  20.840  1.00 85.57           C
ATOM   4365  HB  ILE A 286      -4.793 -10.980  20.843  1.00 85.57           H
ATOM   4366  CG1 ILE A 286      -5.015 -12.575  19.457  1.00 85.57           C
ATOM   4367 1HG1 ILE A 286      -4.820 -13.646  19.397  1.00 85.57           H
ATOM   4368 2HG1 ILE A 286      -6.086 -12.438  19.309  1.00 85.57           H
ATOM   4369  CG2 ILE A 286      -3.127 -12.269  21.124  1.00 85.57           C
ATOM   4370 1HG2 ILE A 286      -2.870 -11.812  22.079  1.00 85.57           H
ATOM   4371 2HG2 ILE A 286      -2.914 -13.337  21.164  1.00 85.57           H
ATOM   4372 3HG2 ILE A 286      -2.536 -11.810  20.331  1.00 85.57           H
ATOM   4373  CD1 ILE A 286      -4.244 -11.848  18.354  1.00 85.57           C
ATOM   4374 1HD1 ILE A 286      -4.461 -10.781  18.402  1.00 85.57           H
ATOM   4375 2HD1 ILE A 286      -3.175 -12.008  18.492  1.00 85.57           H
ATOM   4376 3HD1 ILE A 286      -4.548 -12.237  17.382  1.00 85.57           H
ATOM   4377  HN  ILE A 286      -7.076 -11.554  21.226  1.00 85.57           H
ATOM   4378  N   SER A 287      -5.001 -13.203  24.240  1.00 84.15           N
ATOM   4379  CA  SER A 287      -4.674 -12.914  25.626  1.00 84.15           C
ATOM   4380  C   SER A 287      -3.250 -13.380  25.935  1.00 84.15           C
ATOM   4381  O   SER A 287      -2.677 -13.001  26.955  1.00 84.15           O
ATOM   4382  HA  SER A 287      -4.751 -11.830  25.720  1.00 84.15           H
ATOM   4383  CB  SER A 287      -5.669 -13.580  26.577  1.00 84.15           C
ATOM   4384 1HB  SER A 287      -5.380 -13.373  27.608  1.00 84.15           H
ATOM   4385 2HB  SER A 287      -6.658 -13.146  26.430  1.00 84.15           H
ATOM   4386  OG  SER A 287      -5.736 -14.990  26.379  1.00 84.15           O
ATOM   4387  HG  SER A 287      -6.426 -15.388  26.983  1.00 84.15           H
ATOM   4388  HN  SER A 287      -5.131 -14.172  24.030  1.00 84.15           H
ATOM   4389  N   ASN A 288      -2.719 -14.195  25.035  1.00 85.27           N
ATOM   4390  CA  ASN A 288      -1.413 -14.795  25.247  1.00 85.27           C
ATOM   4391  C   ASN A 288      -0.337 -13.890  24.644  1.00 85.27           C
ATOM   4392  O   ASN A 288      -0.374 -13.585  23.453  1.00 85.27           O
ATOM   4393  HA  ASN A 288      -1.316 -14.895  26.328  1.00 85.27           H
ATOM   4394  CB  ASN A 288      -1.318 -16.162  24.566  1.00 85.27           C
ATOM   4395 1HB  ASN A 288      -2.181 -16.769  24.837  1.00 85.27           H
ATOM   4396 2HB  ASN A 288      -1.345 -16.035  23.484  1.00 85.27           H
ATOM   4397  CG  ASN A 288      -0.032 -16.886  24.968  1.00 85.27           C
ATOM   4398  OD1 ASN A 288       1.019 -16.291  25.141  1.00 85.27           O
ATOM   4399  ND2 ASN A 288      -0.173 -18.202  25.107  1.00 85.27           N
ATOM   4400 1HD2 ASN A 288      -1.063 -18.628  24.950  1.00 85.27           H
ATOM   4401 2HD2 ASN A 288       0.612 -18.764  25.368  1.00 85.27           H
ATOM   4402  HN  ASN A 288      -3.166 -14.447  24.177  1.00 85.27           H
ATOM   4403  N   CYS A 289       0.595 -13.485  25.494  1.00 90.34           N
ATOM   4404  CA  CYS A 289       1.623 -12.543  25.084  1.00 90.34           C
ATOM   4405  C   CYS A 289       2.471 -13.202  23.994  1.00 90.34           C
ATOM   4406  O   CYS A 289       2.884 -12.543  23.041  1.00 90.34           O
ATOM   4407  HA  CYS A 289       1.106 -11.666  24.695  1.00 90.34           H
ATOM   4408  CB  CYS A 289       2.474 -12.084  26.270  1.00 90.34           C
ATOM   4409 1HB  CYS A 289       1.836 -11.649  27.039  1.00 90.34           H
ATOM   4410 2HB  CYS A 289       2.978 -12.939  26.719  1.00 90.34           H
ATOM   4411  SG  CYS A 289       3.708 -10.852  25.714  1.00 90.34           S
ATOM   4412  HN  CYS A 289       0.655 -13.789  26.444  1.00 90.34           H
ATOM   4413  N   ALA A 290       2.706 -14.494  24.171  1.00 92.39           N
ATOM   4414  CA  ALA A 290       3.557 -15.232  23.254  1.00 92.39           C
ATOM   4415  C   ALA A 290       2.948 -15.187  21.851  1.00 92.39           C
ATOM   4416  O   ALA A 290       3.663 -15.006  20.866  1.00 92.39           O
ATOM   4417  HA  ALA A 290       4.530 -14.740  23.235  1.00 92.39           H
ATOM   4418  CB  ALA A 290       3.739 -16.663  23.765  1.00 92.39           C
ATOM   4419 1HB  ALA A 290       4.202 -16.640  24.752  1.00 92.39           H
ATOM   4420 2HB  ALA A 290       2.767 -17.151  23.831  1.00 92.39           H
ATOM   4421 3HB  ALA A 290       4.378 -17.216  23.077  1.00 92.39           H
ATOM   4422  HN  ALA A 290       2.326 -15.033  24.922  1.00 92.39           H
ATOM   4423  N   VAL A 291       1.635 -15.355  21.805  1.00 92.55           N
ATOM   4424  CA  VAL A 291       0.921 -15.332  20.540  1.00 92.55           C
ATOM   4425  C   VAL A 291       0.997 -13.926  19.942  1.00 92.55           C
ATOM   4426  O   VAL A 291       1.221 -13.768  18.743  1.00 92.55           O
ATOM   4427  HA  VAL A 291       1.423 -16.027  19.866  1.00 92.55           H
ATOM   4428  CB  VAL A 291      -0.515 -15.820  20.740  1.00 92.55           C
ATOM   4429  HB  VAL A 291      -0.990 -15.170  21.474  1.00 92.55           H
ATOM   4430  CG1 VAL A 291      -1.314 -15.722  19.439  1.00 92.55           C
ATOM   4431 1HG1 VAL A 291      -1.340 -14.684  19.106  1.00 92.55           H
ATOM   4432 2HG1 VAL A 291      -0.839 -16.336  18.674  1.00 92.55           H
ATOM   4433 3HG1 VAL A 291      -2.331 -16.075  19.609  1.00 92.55           H
ATOM   4434  CG2 VAL A 291      -0.537 -17.247  21.290  1.00 92.55           C
ATOM   4435 1HG2 VAL A 291      -0.036 -17.915  20.590  1.00 92.55           H
ATOM   4436 2HG2 VAL A 291      -0.022 -17.275  22.250  1.00 92.55           H
ATOM   4437 3HG2 VAL A 291      -1.570 -17.570  21.423  1.00 92.55           H
ATOM   4438  HN  VAL A 291       1.062 -15.504  22.611  1.00 92.55           H
ATOM   4439  N   SER A 292       0.806 -12.939  20.805  1.00 93.03           N
ATOM   4440  CA  SER A 292       0.817 -11.552  20.371  1.00 93.03           C
ATOM   4441  C   SER A 292       2.180 -11.203  19.771  1.00 93.03           C
ATOM   4442  O   SER A 292       2.255 -10.540  18.737  1.00 93.03           O
ATOM   4443  HA  SER A 292       0.035 -11.480  19.615  1.00 93.03           H
ATOM   4444  CB  SER A 292       0.491 -10.610  21.532  1.00 93.03           C
ATOM   4445 1HB  SER A 292      -0.436 -10.928  22.008  1.00 93.03           H
ATOM   4446 2HB  SER A 292       1.276 -10.677  22.285  1.00 93.03           H
ATOM   4447  OG  SER A 292       0.362  -9.258  21.101  1.00 93.03           O
ATOM   4448  HG  SER A 292      -0.461  -9.153  20.542  1.00 93.03           H
ATOM   4449  HN  SER A 292       0.645 -13.075  21.783  1.00 93.03           H
ATOM   4450  N   THR A 293       3.223 -11.665  20.444  1.00 89.46           N
ATOM   4451  CA  THR A 293       4.580 -11.367  20.017  1.00 89.46           C
ATOM   4452  C   THR A 293       4.834 -11.927  18.617  1.00 89.46           C
ATOM   4453  O   THR A 293       5.385 -11.239  17.759  1.00 89.46           O
ATOM   4454  HA  THR A 293       4.691 -10.284  19.953  1.00 89.46           H
ATOM   4455  CB  THR A 293       5.540 -11.916  21.075  1.00 89.46           C
ATOM   4456  HB  THR A 293       5.449 -13.000  21.157  1.00 89.46           H
ATOM   4457  OG1 THR A 293       5.217 -11.181  22.252  1.00 89.46           O
ATOM   4458  HG1 THR A 293       4.540 -11.680  22.793  1.00 89.46           H
ATOM   4459  CG2 THR A 293       6.997 -11.547  20.792  1.00 89.46           C
ATOM   4460 1HG2 THR A 293       7.100 -10.462  20.776  1.00 89.46           H
ATOM   4461 2HG2 THR A 293       7.294 -11.954  19.825  1.00 89.46           H
ATOM   4462 3HG2 THR A 293       7.635 -11.962  21.572  1.00 89.46           H
ATOM   4463  HN  THR A 293       3.153 -12.231  21.265  1.00 89.46           H
ATOM   4464  N   ASN A 294       4.420 -13.172  18.428  1.00 91.29           N
ATOM   4465  CA  ASN A 294       4.652 -13.855  17.167  1.00 91.29           C
ATOM   4466  C   ASN A 294       3.882 -13.139  16.055  1.00 91.29           C
ATOM   4467  O   ASN A 294       4.378 -13.008  14.937  1.00 91.29           O
ATOM   4468  HA  ASN A 294       5.731 -13.819  17.016  1.00 91.29           H
ATOM   4469  CB  ASN A 294       4.161 -15.303  17.225  1.00 91.29           C
ATOM   4470 1HB  ASN A 294       3.165 -15.335  17.667  1.00 91.29           H
ATOM   4471 2HB  ASN A 294       4.075 -15.703  16.215  1.00 91.29           H
ATOM   4472  CG  ASN A 294       5.116 -16.173  18.045  1.00 91.29           C
ATOM   4473  OD1 ASN A 294       6.270 -15.839  18.262  1.00 91.29           O
ATOM   4474  ND2 ASN A 294       4.574 -17.304  18.486  1.00 91.29           N
ATOM   4475 1HD2 ASN A 294       3.621 -17.518  18.272  1.00 91.29           H
ATOM   4476 2HD2 ASN A 294       5.119 -17.941  19.031  1.00 91.29           H
ATOM   4477  HN  ASN A 294       3.936 -13.711  19.117  1.00 91.29           H
ATOM   4478  N   ILE A 295       2.683 -12.695  16.401  1.00 91.80           N
ATOM   4479  CA  ILE A 295       1.835 -12.007  15.443  1.00 91.80           C
ATOM   4480  C   ILE A 295       2.516 -10.710  15.004  1.00 91.80           C
ATOM   4481  O   ILE A 295       2.508 -10.369  13.822  1.00 91.80           O
ATOM   4482  HA  ILE A 295       1.733 -12.655  14.572  1.00 91.80           H
ATOM   4483  CB  ILE A 295       0.433 -11.800  16.020  1.00 91.80           C
ATOM   4484  HB  ILE A 295       0.535 -11.443  17.044  1.00 91.80           H
ATOM   4485  CG1 ILE A 295      -0.337 -13.121  16.076  1.00 91.80           C
ATOM   4486 1HG1 ILE A 295      -0.569 -13.455  15.065  1.00 91.80           H
ATOM   4487 2HG1 ILE A 295       0.287 -13.891  16.531  1.00 91.80           H
ATOM   4488  CG2 ILE A 295      -0.328 -10.726  15.240  1.00 91.80           C
ATOM   4489 1HG2 ILE A 295       0.215  -9.783  15.296  1.00 91.80           H
ATOM   4490 2HG2 ILE A 295      -0.421 -11.031  14.198  1.00 91.80           H
ATOM   4491 3HG2 ILE A 295      -1.321 -10.599  15.671  1.00 91.80           H
ATOM   4492  CD1 ILE A 295      -1.632 -12.968  16.877  1.00 91.80           C
ATOM   4493 1HD1 ILE A 295      -1.394 -12.658  17.895  1.00 91.80           H
ATOM   4494 2HD1 ILE A 295      -2.263 -12.215  16.406  1.00 91.80           H
ATOM   4495 3HD1 ILE A 295      -2.159 -13.921  16.902  1.00 91.80           H
ATOM   4496  HN  ILE A 295       2.290 -12.799  17.315  1.00 91.80           H
ATOM   4497  N   ASP A 296       3.091 -10.021  15.979  1.00 92.97           N
ATOM   4498  CA  ASP A 296       3.724  -8.740  15.719  1.00 92.97           C
ATOM   4499  C   ASP A 296       4.918  -8.946  14.785  1.00 92.97           C
ATOM   4500  O   ASP A 296       5.148  -8.147  13.879  1.00 92.97           O
ATOM   4501  HA  ASP A 296       2.946  -8.122  15.270  1.00 92.97           H
ATOM   4502  CB  ASP A 296       4.240  -8.107  17.013  1.00 92.97           C
ATOM   4503 1HB  ASP A 296       4.788  -8.850  17.592  1.00 92.97           H
ATOM   4504 2HB  ASP A 296       4.940  -7.306  16.776  1.00 92.97           H
ATOM   4505  CG  ASP A 296       3.085  -7.551  17.849  1.00 92.97           C
ATOM   4506  OD1 ASP A 296       1.979  -7.429  17.279  1.00 92.97           O
ATOM   4507  OD2 ASP A 296       3.335  -7.260  19.038  1.00 92.97           O
ATOM   4508  HN  ASP A 296       3.128 -10.325  16.931  1.00 92.97           H
ATOM   4509  N   ILE A 297       5.648 -10.023  15.038  1.00 91.89           N
ATOM   4510  CA  ILE A 297       6.799 -10.357  14.217  1.00 91.89           C
ATOM   4511  C   ILE A 297       6.331 -10.684  12.798  1.00 91.89           C
ATOM   4512  O   ILE A 297       6.913 -10.210  11.824  1.00 91.89           O
ATOM   4513  HA  ILE A 297       7.438  -9.475  14.175  1.00 91.89           H
ATOM   4514  CB  ILE A 297       7.615 -11.476  14.868  1.00 91.89           C
ATOM   4515  HB  ILE A 297       6.933 -12.281  15.142  1.00 91.89           H
ATOM   4516  CG1 ILE A 297       8.280 -10.990  16.158  1.00 91.89           C
ATOM   4517 1HG1 ILE A 297       9.050 -10.256  15.919  1.00 91.89           H
ATOM   4518 2HG1 ILE A 297       7.544 -10.487  16.784  1.00 91.89           H
ATOM   4519  CG2 ILE A 297       8.630 -12.058  13.883  1.00 91.89           C
ATOM   4520 1HG2 ILE A 297       8.106 -12.466  13.019  1.00 91.89           H
ATOM   4521 2HG2 ILE A 297       9.312 -11.273  13.557  1.00 91.89           H
ATOM   4522 3HG2 ILE A 297       9.197 -12.851  14.372  1.00 91.89           H
ATOM   4523  CD1 ILE A 297       8.901 -12.157  16.928  1.00 91.89           C
ATOM   4524 1HD1 ILE A 297       8.124 -12.877  17.185  1.00 91.89           H
ATOM   4525 2HD1 ILE A 297       9.655 -12.642  16.307  1.00 91.89           H
ATOM   4526 3HD1 ILE A 297       9.368 -11.784  17.839  1.00 91.89           H
ATOM   4527  HN  ILE A 297       5.464 -10.660  15.787  1.00 91.89           H
ATOM   4528  N   CYS A 298       5.283 -11.491  12.726  1.00 94.04           N
ATOM   4529  CA  CYS A 298       4.727 -11.884  11.443  1.00 94.04           C
ATOM   4530  C   CYS A 298       4.314 -10.617  10.690  1.00 94.04           C
ATOM   4531  O   CYS A 298       4.513 -10.516   9.481  1.00 94.04           O
ATOM   4532  HA  CYS A 298       5.516 -12.412  10.908  1.00 94.04           H
ATOM   4533  CB  CYS A 298       3.557 -12.857  11.606  1.00 94.04           C
ATOM   4534 1HB  CYS A 298       2.881 -12.499  12.383  1.00 94.04           H
ATOM   4535 2HB  CYS A 298       2.982 -12.906  10.681  1.00 94.04           H
ATOM   4536  SG  CYS A 298       4.183 -14.520  12.041  1.00 94.04           S
ATOM   4537  HG  CYS A 298       4.429 -14.246  13.319  1.00 94.04           H
ATOM   4538  HN  CYS A 298       4.817 -11.875  13.524  1.00 94.04           H
ATOM   4539  N   PHE A 299       3.746  -9.682  11.438  1.00 93.81           N
ATOM   4540  CA  PHE A 299       3.295  -8.430  10.855  1.00 93.81           C
ATOM   4541  C   PHE A 299       4.460  -7.670  10.218  1.00 93.81           C
ATOM   4542  O   PHE A 299       4.346  -7.179   9.096  1.00 93.81           O
ATOM   4543  HA  PHE A 299       2.561  -8.676  10.088  1.00 93.81           H
ATOM   4544  CB  PHE A 299       2.716  -7.589  11.995  1.00 93.81           C
ATOM   4545 1HB  PHE A 299       1.901  -8.141  12.463  1.00 93.81           H
ATOM   4546 2HB  PHE A 299       3.484  -7.449  12.756  1.00 93.81           H
ATOM   4547  CG  PHE A 299       2.198  -6.218  11.556  1.00 93.81           C
ATOM   4548  CD1 PHE A 299       2.970  -5.112  11.727  1.00 93.81           C
ATOM   4549  HD1 PHE A 299       3.959  -5.202  12.178  1.00 93.81           H
ATOM   4550  CD2 PHE A 299       0.964  -6.105  10.994  1.00 93.81           C
ATOM   4551  HD2 PHE A 299       0.345  -6.992  10.857  1.00 93.81           H
ATOM   4552  CE1 PHE A 299       2.489  -3.840  11.320  1.00 93.81           C
ATOM   4553  HE1 PHE A 299       3.109  -2.953  11.457  1.00 93.81           H
ATOM   4554  CE2 PHE A 299       0.483  -4.833  10.587  1.00 93.81           C
ATOM   4555  HE2 PHE A 299      -0.505  -4.742  10.136  1.00 93.81           H
ATOM   4556  CZ  PHE A 299       1.256  -3.727  10.758  1.00 93.81           C
ATOM   4557  HZ  PHE A 299       0.887  -2.750  10.445  1.00 93.81           H
ATOM   4558  HN  PHE A 299       3.593  -9.769  12.422  1.00 93.81           H
ATOM   4559  N   GLN A 300       5.554  -7.597  10.962  1.00 89.96           N
ATOM   4560  CA  GLN A 300       6.724  -6.868  10.502  1.00 89.96           C
ATOM   4561  C   GLN A 300       7.216  -7.440   9.170  1.00 89.96           C
ATOM   4562  O   GLN A 300       7.502  -6.691   8.237  1.00 89.96           O
ATOM   4563  HA  GLN A 300       6.389  -5.841  10.362  1.00 89.96           H
ATOM   4564  CB  GLN A 300       7.835  -6.895  11.554  1.00 89.96           C
ATOM   4565 1HB  GLN A 300       7.995  -7.918  11.893  1.00 89.96           H
ATOM   4566 2HB  GLN A 300       8.771  -6.557  11.108  1.00 89.96           H
ATOM   4567  CG  GLN A 300       7.481  -6.006  12.747  1.00 89.96           C
ATOM   4568 1HG  GLN A 300       7.281  -4.991  12.403  1.00 89.96           H
ATOM   4569 2HG  GLN A 300       6.568  -6.369  13.218  1.00 89.96           H
ATOM   4570  CD  GLN A 300       8.617  -5.987  13.773  1.00 89.96           C
ATOM   4571  OE1 GLN A 300       9.781  -5.829  13.445  1.00 89.96           O
ATOM   4572  NE2 GLN A 300       8.214  -6.157  15.029  1.00 89.96           N
ATOM   4573 1HE2 GLN A 300       7.243  -6.282  15.230  1.00 89.96           H
ATOM   4574 2HE2 GLN A 300       8.883  -6.160  15.772  1.00 89.96           H
ATOM   4575  HN  GLN A 300       5.649  -8.024  11.861  1.00 89.96           H
ATOM   4576  N   VAL A 301       7.300  -8.761   9.125  1.00 94.62           N
ATOM   4577  CA  VAL A 301       7.859  -9.436   7.966  1.00 94.62           C
ATOM   4578  C   VAL A 301       6.951  -9.202   6.757  1.00 94.62           C
ATOM   4579  O   VAL A 301       7.415  -8.777   5.700  1.00 94.62           O
ATOM   4580  HA  VAL A 301       8.833  -8.991   7.764  1.00 94.62           H
ATOM   4581  CB  VAL A 301       8.071 -10.919   8.276  1.00 94.62           C
ATOM   4582  HB  VAL A 301       7.113 -11.338   8.584  1.00 94.62           H
ATOM   4583  CG1 VAL A 301       8.536 -11.678   7.032  1.00 94.62           C
ATOM   4584 1HG1 VAL A 301       7.783 -11.589   6.249  1.00 94.62           H
ATOM   4585 2HG1 VAL A 301       9.478 -11.257   6.680  1.00 94.62           H
ATOM   4586 3HG1 VAL A 301       8.679 -12.730   7.280  1.00 94.62           H
ATOM   4587  CG2 VAL A 301       9.057 -11.103   9.431  1.00 94.62           C
ATOM   4588 1HG2 VAL A 301      10.017 -10.661   9.163  1.00 94.62           H
ATOM   4589 2HG2 VAL A 301       8.668 -10.611  10.323  1.00 94.62           H
ATOM   4590 3HG2 VAL A 301       9.190 -12.166   9.630  1.00 94.62           H
ATOM   4591  HN  VAL A 301       6.994  -9.367   9.860  1.00 94.62           H
ATOM   4592  N   THR A 302       5.672  -9.489   6.953  1.00 93.70           N
ATOM   4593  CA  THR A 302       4.723  -9.469   5.853  1.00 93.70           C
ATOM   4594  C   THR A 302       4.543  -8.042   5.331  1.00 93.70           C
ATOM   4595  O   THR A 302       4.350  -7.835   4.134  1.00 93.70           O
ATOM   4596  HA  THR A 302       5.134 -10.059   5.034  1.00 93.70           H
ATOM   4597  CB  THR A 302       3.421 -10.107   6.340  1.00 93.70           C
ATOM   4598  HB  THR A 302       2.662 -10.089   5.558  1.00 93.70           H
ATOM   4599  OG1 THR A 302       3.101  -9.382   7.524  1.00 93.70           O
ATOM   4600  HG1 THR A 302       3.369  -9.909   8.331  1.00 93.70           H
ATOM   4601  CG2 THR A 302       3.619 -11.545   6.825  1.00 93.70           C
ATOM   4602 1HG2 THR A 302       4.328 -11.554   7.653  1.00 93.70           H
ATOM   4603 2HG2 THR A 302       4.006 -12.153   6.008  1.00 93.70           H
ATOM   4604 3HG2 THR A 302       2.664 -11.950   7.159  1.00 93.70           H
ATOM   4605  HN  THR A 302       5.284  -9.731   7.842  1.00 93.70           H
ATOM   4606  N   GLN A 303       4.611  -7.094   6.255  1.00 90.29           N
ATOM   4607  CA  GLN A 303       4.496  -5.691   5.897  1.00 90.29           C
ATOM   4608  C   GLN A 303       5.656  -5.277   4.989  1.00 90.29           C
ATOM   4609  O   GLN A 303       5.458  -4.553   4.015  1.00 90.29           O
ATOM   4610  HA  GLN A 303       3.554  -5.606   5.356  1.00 90.29           H
ATOM   4611  CB  GLN A 303       4.437  -4.810   7.147  1.00 90.29           C
ATOM   4612 1HB  GLN A 303       3.576  -5.091   7.754  1.00 90.29           H
ATOM   4613 2HB  GLN A 303       5.325  -4.977   7.757  1.00 90.29           H
ATOM   4614  CG  GLN A 303       4.341  -3.330   6.771  1.00 90.29           C
ATOM   4615 1HG  GLN A 303       5.284  -3.001   6.334  1.00 90.29           H
ATOM   4616 2HG  GLN A 303       3.572  -3.194   6.010  1.00 90.29           H
ATOM   4617  CD  GLN A 303       4.014  -2.473   7.995  1.00 90.29           C
ATOM   4618  OE1 GLN A 303       4.807  -2.321   8.909  1.00 90.29           O
ATOM   4619  NE2 GLN A 303       2.803  -1.923   7.962  1.00 90.29           N
ATOM   4620 1HE2 GLN A 303       2.200  -2.089   7.182  1.00 90.29           H
ATOM   4621 2HE2 GLN A 303       2.496  -1.345   8.718  1.00 90.29           H
ATOM   4622  HN  GLN A 303       4.743  -7.273   7.230  1.00 90.29           H
ATOM   4623  N   THR A 304       6.840  -5.756   5.341  1.00 91.83           N
ATOM   4624  CA  THR A 304       8.039  -5.408   4.597  1.00 91.83           C
ATOM   4625  C   THR A 304       7.952  -5.941   3.165  1.00 91.83           C
ATOM   4626  O   THR A 304       8.290  -5.237   2.215  1.00 91.83           O
ATOM   4627  HA  THR A 304       8.099  -4.322   4.530  1.00 91.83           H
ATOM   4628  CB  THR A 304       9.247  -5.939   5.371  1.00 91.83           C
ATOM   4629  HB  THR A 304       9.252  -7.029   5.384  1.00 91.83           H
ATOM   4630  OG1 THR A 304       9.148  -5.309   6.645  1.00 91.83           O
ATOM   4631  HG1 THR A 304       8.757  -5.944   7.311  1.00 91.83           H
ATOM   4632  CG2 THR A 304      10.575  -5.431   4.805  1.00 91.83           C
ATOM   4633 1HG2 THR A 304      10.597  -4.342   4.855  1.00 91.83           H
ATOM   4634 2HG2 THR A 304      10.674  -5.750   3.768  1.00 91.83           H
ATOM   4635 3HG2 THR A 304      11.399  -5.838   5.391  1.00 91.83           H
ATOM   4636  HN  THR A 304       6.988  -6.369   6.117  1.00 91.83           H
ATOM   4637  N   ILE A 305       7.495  -7.180   3.056  1.00 91.99           N
ATOM   4638  CA  ILE A 305       7.334  -7.806   1.755  1.00 91.99           C
ATOM   4639  C   ILE A 305       6.389  -6.959   0.900  1.00 91.99           C
ATOM   4640  O   ILE A 305       6.605  -6.804  -0.301  1.00 91.99           O
ATOM   4641  HA  ILE A 305       8.313  -7.822   1.276  1.00 91.99           H
ATOM   4642  CB  ILE A 305       6.884  -9.260   1.912  1.00 91.99           C
ATOM   4643  HB  ILE A 305       6.018  -9.280   2.574  1.00 91.99           H
ATOM   4644  CG1 ILE A 305       7.976 -10.104   2.572  1.00 91.99           C
ATOM   4645 1HG1 ILE A 305       8.782 -10.283   1.861  1.00 91.99           H
ATOM   4646 2HG1 ILE A 305       8.406  -9.557   3.411  1.00 91.99           H
ATOM   4647  CG2 ILE A 305       6.440  -9.845   0.570  1.00 91.99           C
ATOM   4648 1HG2 ILE A 305       5.607  -9.262   0.177  1.00 91.99           H
ATOM   4649 2HG2 ILE A 305       7.271  -9.811  -0.134  1.00 91.99           H
ATOM   4650 3HG2 ILE A 305       6.125 -10.879   0.711  1.00 91.99           H
ATOM   4651  CD1 ILE A 305       7.415 -11.441   3.062  1.00 91.99           C
ATOM   4652 1HD1 ILE A 305       6.626 -11.258   3.792  1.00 91.99           H
ATOM   4653 2HD1 ILE A 305       7.007 -11.995   2.217  1.00 91.99           H
ATOM   4654 3HD1 ILE A 305       8.212 -12.021   3.527  1.00 91.99           H
ATOM   4655  HN  ILE A 305       7.239  -7.752   3.835  1.00 91.99           H
ATOM   4656  N   ALA A 306       5.363  -6.434   1.553  1.00 91.78           N
ATOM   4657  CA  ALA A 306       4.360  -5.643   0.859  1.00 91.78           C
ATOM   4658  C   ALA A 306       5.011  -4.375   0.304  1.00 91.78           C
ATOM   4659  O   ALA A 306       4.654  -3.911  -0.778  1.00 91.78           O
ATOM   4660  HA  ALA A 306       3.983  -6.240   0.028  1.00 91.78           H
ATOM   4661  CB  ALA A 306       3.203  -5.336   1.811  1.00 91.78           C
ATOM   4662 1HB  ALA A 306       2.756  -6.270   2.153  1.00 91.78           H
ATOM   4663 2HB  ALA A 306       3.577  -4.777   2.669  1.00 91.78           H
ATOM   4664 3HB  ALA A 306       2.451  -4.744   1.290  1.00 91.78           H
ATOM   4665  HN  ALA A 306       5.211  -6.540   2.535  1.00 91.78           H
ATOM   4666  N   PHE A 307       5.955  -3.848   1.071  1.00 90.31           N
ATOM   4667  CA  PHE A 307       6.620  -2.612   0.697  1.00 90.31           C
ATOM   4668  C   PHE A 307       7.551  -2.830  -0.497  1.00 90.31           C
ATOM   4669  O   PHE A 307       7.751  -1.925  -1.306  1.00 90.31           O
ATOM   4670  HA  PHE A 307       5.844  -1.897   0.425  1.00 90.31           H
ATOM   4671  CB  PHE A 307       7.452  -2.169   1.903  1.00 90.31           C
ATOM   4672 1HB  PHE A 307       8.066  -3.006   2.235  1.00 90.31           H
ATOM   4673 2HB  PHE A 307       8.134  -1.379   1.590  1.00 90.31           H
ATOM   4674  CG  PHE A 307       6.618  -1.666   3.083  1.00 90.31           C
ATOM   4675  CD1 PHE A 307       5.271  -1.528   2.954  1.00 90.31           C
ATOM   4676  HD1 PHE A 307       4.786  -1.776   2.011  1.00 90.31           H
ATOM   4677  CD2 PHE A 307       7.224  -1.357   4.261  1.00 90.31           C
ATOM   4678  HD2 PHE A 307       8.304  -1.467   4.364  1.00 90.31           H
ATOM   4679  CE1 PHE A 307       4.498  -1.062   4.050  1.00 90.31           C
ATOM   4680  HE1 PHE A 307       3.418  -0.951   3.947  1.00 90.31           H
ATOM   4681  CE2 PHE A 307       6.450  -0.890   5.356  1.00 90.31           C
ATOM   4682  HE2 PHE A 307       6.936  -0.642   6.300  1.00 90.31           H
ATOM   4683  CZ  PHE A 307       5.103  -0.752   5.228  1.00 90.31           C
ATOM   4684  HZ  PHE A 307       4.510  -0.394   6.068  1.00 90.31           H
ATOM   4685  HN  PHE A 307       6.265  -4.252   1.932  1.00 90.31           H
ATOM   4686  N   PHE A 308       8.096  -4.035  -0.570  1.00 86.96           N
ATOM   4687  CA  PHE A 308       8.969  -4.396  -1.674  1.00 86.96           C
ATOM   4688  C   PHE A 308       8.221  -4.333  -3.008  1.00 86.96           C
ATOM   4689  O   PHE A 308       8.836  -4.178  -4.062  1.00 86.96           O
ATOM   4690  HA  PHE A 308       9.790  -3.679  -1.686  1.00 86.96           H
ATOM   4691  CB  PHE A 308       9.428  -5.835  -1.429  1.00 86.96           C
ATOM   4692 1HB  PHE A 308       8.654  -6.363  -0.872  1.00 86.96           H
ATOM   4693 2HB  PHE A 308       9.531  -6.341  -2.389  1.00 86.96           H
ATOM   4694  CG  PHE A 308      10.750  -5.945  -0.667  1.00 86.96           C
ATOM   4695  CD1 PHE A 308      11.926  -5.707  -1.307  1.00 86.96           C
ATOM   4696  HD1 PHE A 308      11.927  -5.438  -2.364  1.00 86.96           H
ATOM   4697  CD2 PHE A 308      10.749  -6.280   0.651  1.00 86.96           C
ATOM   4698  HD2 PHE A 308       9.807  -6.470   1.164  1.00 86.96           H
ATOM   4699  CE1 PHE A 308      13.153  -5.809  -0.600  1.00 86.96           C
ATOM   4700  HE1 PHE A 308      14.096  -5.618  -1.113  1.00 86.96           H
ATOM   4701  CE2 PHE A 308      11.976  -6.381   1.359  1.00 86.96           C
ATOM   4702  HE2 PHE A 308      11.976  -6.650   2.415  1.00 86.96           H
ATOM   4703  CZ  PHE A 308      13.152  -6.144   0.718  1.00 86.96           C
ATOM   4704  HZ  PHE A 308      14.094  -6.222   1.262  1.00 86.96           H
ATOM   4705  HN  PHE A 308       7.949  -4.757   0.106  1.00 86.96           H
ATOM   4706  N   HIS A 309       6.905  -4.456  -2.918  1.00 78.25           N
ATOM   4707  CA  HIS A 309       6.068  -4.423  -4.106  1.00 78.25           C
ATOM   4708  C   HIS A 309       6.232  -3.077  -4.813  1.00 78.25           C
ATOM   4709  O   HIS A 309       6.283  -3.019  -6.041  1.00 78.25           O
ATOM   4710  HA  HIS A 309       6.426  -5.216  -4.763  1.00 78.25           H
ATOM   4711  CB  HIS A 309       4.612  -4.733  -3.752  1.00 78.25           C
ATOM   4712 1HB  HIS A 309       4.569  -5.697  -3.244  1.00 78.25           H
ATOM   4713 2HB  HIS A 309       4.252  -3.984  -3.047  1.00 78.25           H
ATOM   4714  CG  HIS A 309       3.685  -4.767  -4.944  1.00 78.25           C
ATOM   4715  ND1 HIS A 309       3.840  -5.660  -5.989  1.00 78.25           N
ATOM   4716  HD1 HIS A 309       4.557  -6.353  -6.065  1.00 78.25           H
ATOM   4717  CD2 HIS A 309       2.590  -4.010  -5.244  1.00 78.25           C
ATOM   4718  HD2 HIS A 309       2.184  -3.206  -4.630  1.00 78.25           H
ATOM   4719  CE1 HIS A 309       2.878  -5.441  -6.873  1.00 78.25           C
ATOM   4720  HE1 HIS A 309       2.730  -5.983  -7.807  1.00 78.25           H
ATOM   4721  NE2 HIS A 309       2.104  -4.418  -6.409  1.00 78.25           N
ATOM   4722  HN  HIS A 309       6.412  -4.575  -2.057  1.00 78.25           H
ATOM   4723  N   SER A 310       6.311  -2.027  -4.009  1.00 82.80           N
ATOM   4724  CA  SER A 310       6.353  -0.676  -4.543  1.00 82.80           C
ATOM   4725  C   SER A 310       7.665  -0.452  -5.297  1.00 82.80           C
ATOM   4726  O   SER A 310       7.731   0.379  -6.201  1.00 82.80           O
ATOM   4727  HA  SER A 310       5.504  -0.609  -5.223  1.00 82.80           H
ATOM   4728  CB  SER A 310       6.197   0.361  -3.429  1.00 82.80           C
ATOM   4729 1HB  SER A 310       6.924   0.160  -2.642  1.00 82.80           H
ATOM   4730 2HB  SER A 310       6.419   1.353  -3.823  1.00 82.80           H
ATOM   4731  OG  SER A 310       4.884   0.355  -2.874  1.00 82.80           O
ATOM   4732  HG  SER A 310       4.256   0.846  -3.476  1.00 82.80           H
ATOM   4733  HN  SER A 310       6.346  -2.089  -3.011  1.00 82.80           H
ATOM   4734  N   CYS A 311       8.677  -1.208  -4.897  1.00 85.76           N
ATOM   4735  CA  CYS A 311       9.983  -1.102  -5.524  1.00 85.76           C
ATOM   4736  C   CYS A 311      10.034  -2.083  -6.697  1.00 85.76           C
ATOM   4737  O   CYS A 311      10.863  -1.940  -7.595  1.00 85.76           O
ATOM   4738  HA  CYS A 311      10.080  -0.075  -5.875  1.00 85.76           H
ATOM   4739  CB  CYS A 311      11.113  -1.351  -4.523  1.00 85.76           C
ATOM   4740 1HB  CYS A 311      12.050  -0.952  -4.913  1.00 85.76           H
ATOM   4741 2HB  CYS A 311      10.906  -0.825  -3.591  1.00 85.76           H
ATOM   4742  SG  CYS A 311      11.283  -3.145  -4.204  1.00 85.76           S
ATOM   4743  HG  CYS A 311      12.302  -3.039  -3.356  1.00 85.76           H
ATOM   4744  HN  CYS A 311       8.615  -1.882  -4.161  1.00 85.76           H
ATOM   4745  N   LEU A 312       9.137  -3.057  -6.652  1.00 83.51           N
ATOM   4746  CA  LEU A 312       9.155  -4.137  -7.625  1.00 83.51           C
ATOM   4747  C   LEU A 312       8.441  -3.681  -8.899  1.00 83.51           C
ATOM   4748  O   LEU A 312       8.782  -4.118  -9.996  1.00 83.51           O
ATOM   4749  HA  LEU A 312      10.198  -4.341  -7.867  1.00 83.51           H
ATOM   4750  CB  LEU A 312       8.573  -5.415  -7.017  1.00 83.51           C
ATOM   4751 1HB  LEU A 312       7.678  -5.151  -6.453  1.00 83.51           H
ATOM   4752 2HB  LEU A 312       8.256  -6.068  -7.830  1.00 83.51           H
ATOM   4753  CG  LEU A 312       9.506  -6.206  -6.099  1.00 83.51           C
ATOM   4754  HG  LEU A 312       9.846  -5.543  -5.303  1.00 83.51           H
ATOM   4755  CD1 LEU A 312       8.765  -7.367  -5.433  1.00 83.51           C
ATOM   4756 1HD1 LEU A 312       7.937  -6.978  -4.839  1.00 83.51           H
ATOM   4757 2HD1 LEU A 312       8.377  -8.038  -6.200  1.00 83.51           H
ATOM   4758 3HD1 LEU A 312       9.451  -7.913  -4.786  1.00 83.51           H
ATOM   4759  CD2 LEU A 312      10.749  -6.678  -6.855  1.00 83.51           C
ATOM   4760 1HD2 LEU A 312      10.448  -7.319  -7.684  1.00 83.51           H
ATOM   4761 2HD2 LEU A 312      11.289  -5.814  -7.242  1.00 83.51           H
ATOM   4762 3HD2 LEU A 312      11.395  -7.238  -6.179  1.00 83.51           H
ATOM   4763  HN  LEU A 312       8.410  -3.117  -5.968  1.00 83.51           H
ATOM   4764  N   ASN A 313       7.463  -2.807  -8.710  1.00 77.20           N
ATOM   4765  CA  ASN A 313       6.610  -2.390  -9.810  1.00 77.20           C
ATOM   4766  C   ASN A 313       7.481  -1.918 -10.975  1.00 77.20           C
ATOM   4767  O   ASN A 313       7.369  -2.432 -12.087  1.00 77.20           O
ATOM   4768  HA  ASN A 313       6.017  -3.270 -10.062  1.00 77.20           H
ATOM   4769  CB  ASN A 313       5.705  -1.228  -9.395  1.00 77.20           C
ATOM   4770 1HB  ASN A 313       6.260  -0.539  -8.759  1.00 77.20           H
ATOM   4771 2HB  ASN A 313       5.397  -0.669 -10.279  1.00 77.20           H
ATOM   4772  CG  ASN A 313       4.468  -1.735  -8.650  1.00 77.20           C
ATOM   4773  OD1 ASN A 313       4.019  -2.855  -8.829  1.00 77.20           O
ATOM   4774  ND2 ASN A 313       3.945  -0.850  -7.807  1.00 77.20           N
ATOM   4775 1HD2 ASN A 313       4.362   0.053  -7.706  1.00 77.20           H
ATOM   4776 2HD2 ASN A 313       3.134  -1.088  -7.272  1.00 77.20           H
ATOM   4777  HN  ASN A 313       7.250  -2.387  -7.828  1.00 77.20           H
ATOM   4778  N   PRO A 314       8.362  -0.935 -10.744  1.00 76.82           N
ATOM   4779  CA  PRO A 314       9.194  -0.398 -11.824  1.00 76.82           C
ATOM   4780  C   PRO A 314       9.952  -1.487 -12.565  1.00 76.82           C
ATOM   4781  O   PRO A 314      10.033  -1.467 -13.792  1.00 76.82           O
ATOM   4782  HA  PRO A 314       8.567   0.077 -12.579  1.00 76.82           H
ATOM   4783  CB  PRO A 314      10.141   0.566 -11.107  1.00 76.82           C
ATOM   4784 1HB  PRO A 314      11.069   0.074 -10.815  1.00 76.82           H
ATOM   4785 2HB  PRO A 314      10.414   1.408 -11.743  1.00 76.82           H
ATOM   4786  CG  PRO A 314       9.336   1.015  -9.893  1.00 76.82           C
ATOM   4787 1HG  PRO A 314       9.976   1.416  -9.108  1.00 76.82           H
ATOM   4788 2HG  PRO A 314       8.629   1.806 -10.146  1.00 76.82           H
ATOM   4789  CD  PRO A 314       8.633  -0.262  -9.461  1.00 76.82           C
ATOM   4790 1HD  PRO A 314       9.263  -0.872  -8.814  1.00 76.82           H
ATOM   4791 2HD  PRO A 314       7.719  -0.052  -8.905  1.00 76.82           H
ATOM   4792  N   VAL A 315      10.492  -2.418 -11.792  1.00 78.78           N
ATOM   4793  CA  VAL A 315      11.329  -3.464 -12.354  1.00 78.78           C
ATOM   4794  C   VAL A 315      10.487  -4.340 -13.285  1.00 78.78           C
ATOM   4795  O   VAL A 315      10.947  -4.737 -14.354  1.00 78.78           O
ATOM   4796  HA  VAL A 315      12.111  -2.981 -12.940  1.00 78.78           H
ATOM   4797  CB  VAL A 315      11.999  -4.258 -11.231  1.00 78.78           C
ATOM   4798  HB  VAL A 315      11.214  -4.713 -10.627  1.00 78.78           H
ATOM   4799  CG1 VAL A 315      12.867  -5.383 -11.798  1.00 78.78           C
ATOM   4800 1HG1 VAL A 315      12.246  -6.062 -12.383  1.00 78.78           H
ATOM   4801 2HG1 VAL A 315      13.642  -4.958 -12.436  1.00 78.78           H
ATOM   4802 3HG1 VAL A 315      13.332  -5.932 -10.978  1.00 78.78           H
ATOM   4803  CG2 VAL A 315      12.817  -3.339 -10.322  1.00 78.78           C
ATOM   4804 1HG2 VAL A 315      13.590  -2.843 -10.909  1.00 78.78           H
ATOM   4805 2HG2 VAL A 315      12.162  -2.590  -9.878  1.00 78.78           H
ATOM   4806 3HG2 VAL A 315      13.283  -3.929  -9.533  1.00 78.78           H
ATOM   4807  HN  VAL A 315      10.366  -2.464 -10.801  1.00 78.78           H
ATOM   4808  N   LEU A 316       9.268  -4.615 -12.844  1.00 76.65           N
ATOM   4809  CA  LEU A 316       8.370  -5.464 -13.607  1.00 76.65           C
ATOM   4810  C   LEU A 316       8.155  -4.855 -14.994  1.00 76.65           C
ATOM   4811  O   LEU A 316       8.176  -5.566 -15.998  1.00 76.65           O
ATOM   4812  HA  LEU A 316       8.858  -6.431 -13.727  1.00 76.65           H
ATOM   4813  CB  LEU A 316       7.072  -5.704 -12.834  1.00 76.65           C
ATOM   4814 1HB  LEU A 316       6.674  -4.738 -12.522  1.00 76.65           H
ATOM   4815 2HB  LEU A 316       6.343  -6.145 -13.514  1.00 76.65           H
ATOM   4816  CG  LEU A 316       7.183  -6.601 -11.599  1.00 76.65           C
ATOM   4817  HG  LEU A 316       7.958  -6.193 -10.950  1.00 76.65           H
ATOM   4818  CD1 LEU A 316       5.878  -6.599 -10.800  1.00 76.65           C
ATOM   4819 1HD1 LEU A 316       5.652  -5.583 -10.476  1.00 76.65           H
ATOM   4820 2HD1 LEU A 316       5.067  -6.968 -11.428  1.00 76.65           H
ATOM   4821 3HD1 LEU A 316       5.985  -7.244  -9.928  1.00 76.65           H
ATOM   4822  CD2 LEU A 316       7.616  -8.016 -11.986  1.00 76.65           C
ATOM   4823 1HD2 LEU A 316       6.881  -8.447 -12.666  1.00 76.65           H
ATOM   4824 2HD2 LEU A 316       8.588  -7.977 -12.478  1.00 76.65           H
ATOM   4825 3HD2 LEU A 316       7.687  -8.632 -11.090  1.00 76.65           H
ATOM   4826  HN  LEU A 316       8.893  -4.269 -11.984  1.00 76.65           H
ATOM   4827  N   TYR A 317       7.953  -3.546 -15.006  1.00 64.98           N
ATOM   4828  CA  TYR A 317       7.676  -2.842 -16.247  1.00 64.98           C
ATOM   4829  C   TYR A 317       8.873  -2.914 -17.197  1.00 64.98           C
ATOM   4830  O   TYR A 317       8.701  -2.997 -18.412  1.00 64.98           O
ATOM   4831  HA  TYR A 317       6.817  -3.319 -16.719  1.00 64.98           H
ATOM   4832  CB  TYR A 317       7.435  -1.382 -15.859  1.00 64.98           C
ATOM   4833 1HB  TYR A 317       8.338  -0.986 -15.394  1.00 64.98           H
ATOM   4834 2HB  TYR A 317       7.261  -0.800 -16.764  1.00 64.98           H
ATOM   4835  CG  TYR A 317       6.257  -1.178 -14.904  1.00 64.98           C
ATOM   4836  CD1 TYR A 317       5.159  -2.012 -14.975  1.00 64.98           C
ATOM   4837  HD1 TYR A 317       5.132  -2.816 -15.710  1.00 64.98           H
ATOM   4838  CD2 TYR A 317       6.291  -0.160 -13.973  1.00 64.98           C
ATOM   4839  HD2 TYR A 317       7.158   0.499 -13.917  1.00 64.98           H
ATOM   4840  CE1 TYR A 317       4.050  -1.820 -14.076  1.00 64.98           C
ATOM   4841  HE1 TYR A 317       3.178  -2.471 -14.121  1.00 64.98           H
ATOM   4842  CE2 TYR A 317       5.182   0.032 -13.075  1.00 64.98           C
ATOM   4843  HE2 TYR A 317       5.197   0.832 -12.335  1.00 64.98           H
ATOM   4844  CZ  TYR A 317       4.117  -0.807 -13.171  1.00 64.98           C
ATOM   4845  OH  TYR A 317       3.069  -0.626 -12.322  1.00 64.98           O
ATOM   4846  HH  TYR A 317       2.388  -1.345 -12.461  1.00 64.98           H
ATOM   4847  HN  TYR A 317       7.977  -2.969 -14.189  1.00 64.98           H
ATOM   4848  N   VAL A 318      10.059  -2.879 -16.607  1.00 67.08           N
ATOM   4849  CA  VAL A 318      11.284  -2.915 -17.388  1.00 67.08           C
ATOM   4850  C   VAL A 318      11.385  -4.262 -18.108  1.00 67.08           C
ATOM   4851  O   VAL A 318      11.586  -4.307 -19.321  1.00 67.08           O
ATOM   4852  HA  VAL A 318      11.222  -2.123 -18.133  1.00 67.08           H
ATOM   4853  CB  VAL A 318      12.487  -2.627 -16.487  1.00 67.08           C
ATOM   4854  HB  VAL A 318      12.451  -3.321 -15.647  1.00 67.08           H
ATOM   4855  CG1 VAL A 318      13.800  -2.863 -17.235  1.00 67.08           C
ATOM   4856 1HG1 VAL A 318      13.850  -3.901 -17.564  1.00 67.08           H
ATOM   4857 2HG1 VAL A 318      13.848  -2.205 -18.103  1.00 67.08           H
ATOM   4858 3HG1 VAL A 318      14.639  -2.651 -16.572  1.00 67.08           H
ATOM   4859  CG2 VAL A 318      12.423  -1.205 -15.926  1.00 67.08           C
ATOM   4860 1HG2 VAL A 318      12.423  -0.490 -16.748  1.00 67.08           H
ATOM   4861 2HG2 VAL A 318      11.511  -1.087 -15.340  1.00 67.08           H
ATOM   4862 3HG2 VAL A 318      13.290  -1.027 -15.289  1.00 67.08           H
ATOM   4863  HN  VAL A 318      10.190  -2.828 -15.617  1.00 67.08           H
ATOM   4864  N   PHE A 319      11.241  -5.325 -17.331  1.00 67.62           N
ATOM   4865  CA  PHE A 319      11.512  -6.661 -17.833  1.00 67.62           C
ATOM   4866  C   PHE A 319      10.375  -7.149 -18.733  1.00 67.62           C
ATOM   4867  O   PHE A 319      10.617  -7.816 -19.738  1.00 67.62           O
ATOM   4868  HA  PHE A 319      12.434  -6.609 -18.411  1.00 67.62           H
ATOM   4869  CB  PHE A 319      11.615  -7.584 -16.616  1.00 67.62           C
ATOM   4870 1HB  PHE A 319      10.872  -7.280 -15.879  1.00 67.62           H
ATOM   4871 2HB  PHE A 319      11.365  -8.600 -16.922  1.00 67.62           H
ATOM   4872  CG  PHE A 319      12.995  -7.591 -15.956  1.00 67.62           C
ATOM   4873  CD1 PHE A 319      14.037  -8.219 -16.564  1.00 67.62           C
ATOM   4874  HD1 PHE A 319      13.889  -8.718 -17.522  1.00 67.62           H
ATOM   4875  CD2 PHE A 319      13.180  -6.968 -14.761  1.00 67.62           C
ATOM   4876  HD2 PHE A 319      12.345  -6.465 -14.274  1.00 67.62           H
ATOM   4877  CE1 PHE A 319      15.318  -8.225 -15.951  1.00 67.62           C
ATOM   4878  HE1 PHE A 319      16.153  -8.729 -16.438  1.00 67.62           H
ATOM   4879  CE2 PHE A 319      14.461  -6.975 -14.148  1.00 67.62           C
ATOM   4880  HE2 PHE A 319      14.609  -6.476 -13.190  1.00 67.62           H
ATOM   4881  CZ  PHE A 319      15.503  -7.603 -14.756  1.00 67.62           C
ATOM   4882  HZ  PHE A 319      16.486  -7.608 -14.285  1.00 67.62           H
ATOM   4883  HN  PHE A 319      10.947  -5.284 -16.376  1.00 67.62           H
ATOM   4884  N   VAL A 320       9.160  -6.797 -18.340  1.00 71.10           N
ATOM   4885  CA  VAL A 320       7.978  -7.380 -18.953  1.00 71.10           C
ATOM   4886  C   VAL A 320       7.468  -6.449 -20.055  1.00 71.10           C
ATOM   4887  O   VAL A 320       6.822  -6.897 -21.001  1.00 71.10           O
ATOM   4888  HA  VAL A 320       8.273  -8.328 -19.403  1.00 71.10           H
ATOM   4889  CB  VAL A 320       6.924  -7.672 -17.882  1.00 71.10           C
ATOM   4890  HB  VAL A 320       6.461  -6.726 -17.600  1.00 71.10           H
ATOM   4891  CG1 VAL A 320       5.827  -8.588 -18.429  1.00 71.10           C
ATOM   4892 1HG1 VAL A 320       5.340  -8.106 -19.276  1.00 71.10           H
ATOM   4893 2HG1 VAL A 320       6.268  -9.531 -18.751  1.00 71.10           H
ATOM   4894 3HG1 VAL A 320       5.091  -8.779 -17.647  1.00 71.10           H
ATOM   4895  CG2 VAL A 320       7.566  -8.273 -16.630  1.00 71.10           C
ATOM   4896 1HG2 VAL A 320       8.068  -9.205 -16.890  1.00 71.10           H
ATOM   4897 2HG2 VAL A 320       8.294  -7.570 -16.222  1.00 71.10           H
ATOM   4898 3HG2 VAL A 320       6.795  -8.471 -15.886  1.00 71.10           H
ATOM   4899  HN  VAL A 320       8.976  -6.129 -17.620  1.00 71.10           H
ATOM   4900  N   GLY A 321       7.777  -5.171 -19.896  1.00 72.69           N
ATOM   4901  CA  GLY A 321       7.269  -4.159 -20.805  1.00 72.69           C
ATOM   4902  C   GLY A 321       8.231  -3.939 -21.975  1.00 72.69           C
ATOM   4903  O   GLY A 321       9.222  -3.223 -21.841  1.00 72.69           O
ATOM   4904 1HA  GLY A 321       6.293  -4.463 -21.185  1.00 72.69           H
ATOM   4905 2HA  GLY A 321       7.123  -3.221 -20.268  1.00 72.69           H
ATOM   4906  HN  GLY A 321       8.363  -4.824 -19.163  1.00 72.69           H
ATOM   4907  N   GLU A 322       7.904  -4.567 -23.094  1.00 64.43           N
ATOM   4908  CA  GLU A 322       8.647  -4.343 -24.323  1.00 64.43           C
ATOM   4909  C   GLU A 322       8.611  -2.861 -24.702  1.00 64.43           C
ATOM   4910  O   GLU A 322       9.626  -2.294 -25.104  1.00 64.43           O
ATOM   4911  HA  GLU A 322       9.671  -4.643 -24.101  1.00 64.43           H
ATOM   4912  CB  GLU A 322       8.105  -5.213 -25.458  1.00 64.43           C
ATOM   4913 1HB  GLU A 322       7.015  -5.207 -25.437  1.00 64.43           H
ATOM   4914 2HB  GLU A 322       8.519  -4.876 -26.409  1.00 64.43           H
ATOM   4915  CG  GLU A 322       8.541  -6.669 -25.290  1.00 64.43           C
ATOM   4916 1HG  GLU A 322       9.622  -6.715 -25.153  1.00 64.43           H
ATOM   4917 2HG  GLU A 322       8.088  -7.087 -24.391  1.00 64.43           H
ATOM   4918  CD  GLU A 322       8.140  -7.506 -26.506  1.00 64.43           C
ATOM   4919  OE1 GLU A 322       8.481  -8.709 -26.505  1.00 64.43           O
ATOM   4920  OE2 GLU A 322       7.501  -6.925 -27.409  1.00 64.43           O
ATOM   4921  HN  GLU A 322       7.149  -5.218 -23.170  1.00 64.43           H
ATOM   4922  N   ARG A 323       7.431  -2.275 -24.560  1.00 61.97           N
ATOM   4923  CA  ARG A 323       7.232  -0.889 -24.947  1.00 61.97           C
ATOM   4924  C   ARG A 323       8.044   0.037 -24.040  1.00 61.97           C
ATOM   4925  O   ARG A 323       8.720   0.946 -24.520  1.00 61.97           O
ATOM   4926  HA  ARG A 323       7.582  -0.835 -25.978  1.00 61.97           H
ATOM   4927  CB  ARG A 323       5.754  -0.502 -24.868  1.00 61.97           C
ATOM   4928 1HB  ARG A 323       5.164  -1.176 -25.489  1.00 61.97           H
ATOM   4929 2HB  ARG A 323       5.398  -0.618 -23.845  1.00 61.97           H
ATOM   4930  CG  ARG A 323       5.540   0.942 -25.328  1.00 61.97           C
ATOM   4931 1HG  ARG A 323       6.081   1.621 -24.669  1.00 61.97           H
ATOM   4932 2HG  ARG A 323       5.951   1.073 -26.329  1.00 61.97           H
ATOM   4933  CD  ARG A 323       4.053   1.302 -25.330  1.00 61.97           C
ATOM   4934 1HD  ARG A 323       3.527   0.707 -26.076  1.00 61.97           H
ATOM   4935 2HD  ARG A 323       3.611   1.062 -24.362  1.00 61.97           H
ATOM   4936  NE  ARG A 323       3.881   2.743 -25.620  1.00 61.97           N
ATOM   4937  HE  ARG A 323       4.603   3.207 -26.134  1.00 61.97           H
ATOM   4938  CZ  ARG A 323       2.820   3.465 -25.237  1.00 61.97           C
ATOM   4939  NH1 ARG A 323       1.823   2.896 -24.546  1.00 61.97           N
ATOM   4940 1HH1 ARG A 323       1.868   1.925 -24.312  1.00 61.97           H
ATOM   4941 2HH1 ARG A 323       1.034   3.442 -24.264  1.00 61.97           H
ATOM   4942  NH2 ARG A 323       2.770   4.766 -25.556  1.00 61.97           N
ATOM   4943 1HH2 ARG A 323       1.985   5.319 -25.278  1.00 61.97           H
ATOM   4944 2HH2 ARG A 323       3.518   5.183 -26.072  1.00 61.97           H
ATOM   4945  HN  ARG A 323       6.621  -2.731 -24.189  1.00 61.97           H
ATOM   4946  N   PHE A 324       7.951  -0.225 -22.745  1.00 73.72           N
ATOM   4947  CA  PHE A 324       8.616   0.613 -21.762  1.00 73.72           C
ATOM   4948  C   PHE A 324      10.136   0.527 -21.908  1.00 73.72           C
ATOM   4949  O   PHE A 324      10.834   1.530 -21.766  1.00 73.72           O
ATOM   4950  HA  PHE A 324       8.293   1.639 -21.939  1.00 73.72           H
ATOM   4951  CB  PHE A 324       8.217   0.086 -20.382  1.00 73.72           C
ATOM   4952 1HB  PHE A 324       7.132   0.000 -20.336  1.00 73.72           H
ATOM   4953 2HB  PHE A 324       8.622  -0.919 -20.257  1.00 73.72           H
ATOM   4954  CG  PHE A 324       8.695   0.960 -19.220  1.00 73.72           C
ATOM   4955  CD1 PHE A 324       9.870   0.679 -18.596  1.00 73.72           C
ATOM   4956  HD1 PHE A 324      10.472  -0.168 -18.924  1.00 73.72           H
ATOM   4957  CD2 PHE A 324       7.944   2.018 -18.812  1.00 73.72           C
ATOM   4958  HD2 PHE A 324       7.002   2.243 -19.312  1.00 73.72           H
ATOM   4959  CE1 PHE A 324      10.313   1.491 -17.518  1.00 73.72           C
ATOM   4960  HE1 PHE A 324      11.255   1.266 -17.018  1.00 73.72           H
ATOM   4961  CE2 PHE A 324       8.387   2.829 -17.734  1.00 73.72           C
ATOM   4962  HE2 PHE A 324       7.785   3.677 -17.406  1.00 73.72           H
ATOM   4963  CZ  PHE A 324       9.562   2.548 -17.110  1.00 73.72           C
ATOM   4964  HZ  PHE A 324       9.902   3.171 -16.282  1.00 73.72           H
ATOM   4965  HN  PHE A 324       7.433  -0.992 -22.365  1.00 73.72           H
ATOM   4966  N   ARG A 325      10.605  -0.680 -22.189  1.00 71.72           N
ATOM   4967  CA  ARG A 325      12.028  -0.904 -22.379  1.00 71.72           C
ATOM   4968  C   ARG A 325      12.562  -0.009 -23.499  1.00 71.72           C
ATOM   4969  O   ARG A 325      13.598   0.636 -23.342  1.00 71.72           O
ATOM   4970  HA  ARG A 325      12.481  -0.647 -21.421  1.00 71.72           H
ATOM   4971  CB  ARG A 325      12.313  -2.367 -22.725  1.00 71.72           C
ATOM   4972 1HB  ARG A 325      11.396  -2.850 -23.064  1.00 71.72           H
ATOM   4973 2HB  ARG A 325      13.024  -2.418 -23.550  1.00 71.72           H
ATOM   4974  CG  ARG A 325      12.874  -3.117 -21.515  1.00 71.72           C
ATOM   4975 1HG  ARG A 325      13.692  -2.547 -21.076  1.00 71.72           H
ATOM   4976 2HG  ARG A 325      12.103  -3.209 -20.750  1.00 71.72           H
ATOM   4977  CD  ARG A 325      13.371  -4.508 -21.914  1.00 71.72           C
ATOM   4978 1HD  ARG A 325      14.071  -4.428 -22.746  1.00 71.72           H
ATOM   4979 2HD  ARG A 325      13.912  -4.962 -21.084  1.00 71.72           H
ATOM   4980  NE  ARG A 325      12.226  -5.364 -22.299  1.00 71.72           N
ATOM   4981  HE  ARG A 325      11.304  -5.002 -22.163  1.00 71.72           H
ATOM   4982  CZ  ARG A 325      12.348  -6.593 -22.817  1.00 71.72           C
ATOM   4983  NH1 ARG A 325      13.560  -7.129 -23.021  1.00 71.72           N
ATOM   4984 1HH1 ARG A 325      14.382  -6.610 -22.785  1.00 71.72           H
ATOM   4985 2HH1 ARG A 325      13.642  -8.047 -23.408  1.00 71.72           H
ATOM   4986  NH2 ARG A 325      11.241  -7.280 -23.129  1.00 71.72           N
ATOM   4987 1HH2 ARG A 325      11.314  -8.199 -23.517  1.00 71.72           H
ATOM   4988 2HH2 ARG A 325      10.340  -6.873 -22.975  1.00 71.72           H
ATOM   4989  HN  ARG A 325      10.032  -1.493 -22.287  1.00 71.72           H
ATOM   4990  N   ARG A 326      11.831   0.002 -24.604  1.00 67.31           N
ATOM   4991  CA  ARG A 326      12.236   0.780 -25.762  1.00 67.31           C
ATOM   4992  C   ARG A 326      12.224   2.273 -25.429  1.00 67.31           C
ATOM   4993  O   ARG A 326      13.145   3.002 -25.795  1.00 67.31           O
ATOM   4994  HA  ARG A 326      13.246   0.437 -25.988  1.00 67.31           H
ATOM   4995  CB  ARG A 326      11.308   0.522 -26.951  1.00 67.31           C
ATOM   4996 1HB  ARG A 326      10.272   0.515 -26.613  1.00 67.31           H
ATOM   4997 2HB  ARG A 326      11.403   1.333 -27.673  1.00 67.31           H
ATOM   4998  CG  ARG A 326      11.640  -0.811 -27.625  1.00 67.31           C
ATOM   4999 1HG  ARG A 326      12.709  -0.865 -27.827  1.00 67.31           H
ATOM   5000 2HG  ARG A 326      11.401  -1.633 -26.951  1.00 67.31           H
ATOM   5001  CD  ARG A 326      10.859  -0.973 -28.932  1.00 67.31           C
ATOM   5002 1HD  ARG A 326      10.058  -0.236 -28.980  1.00 67.31           H
ATOM   5003 2HD  ARG A 326      11.515  -0.787 -29.782  1.00 67.31           H
ATOM   5004  NE  ARG A 326      10.295  -2.339 -29.018  1.00 67.31           N
ATOM   5005  HE  ARG A 326      10.713  -3.055 -28.459  1.00 67.31           H
ATOM   5006  CZ  ARG A 326       9.259  -2.675 -29.798  1.00 67.31           C
ATOM   5007  NH1 ARG A 326       8.660  -1.756 -30.567  1.00 67.31           N
ATOM   5008 1HH1 ARG A 326       8.986  -0.811 -30.562  1.00 67.31           H
ATOM   5009 2HH1 ARG A 326       7.887  -2.015 -31.146  1.00 67.31           H
ATOM   5010  NH2 ARG A 326       8.830  -3.945 -29.797  1.00 67.31           N
ATOM   5011 1HH2 ARG A 326       8.058  -4.212 -30.373  1.00 67.31           H
ATOM   5012 2HH2 ARG A 326       9.282  -4.625 -29.219  1.00 67.31           H
ATOM   5013  HN  ARG A 326      10.977  -0.507 -24.714  1.00 67.31           H
ATOM   5014  N   ASP A 327      11.171   2.684 -24.738  1.00 77.02           N
ATOM   5015  CA  ASP A 327      10.987   4.090 -24.420  1.00 77.02           C
ATOM   5016  C   ASP A 327      12.059   4.526 -23.419  1.00 77.02           C
ATOM   5017  O   ASP A 327      12.517   5.667 -23.453  1.00 77.02           O
ATOM   5018  HA  ASP A 327      11.069   4.613 -25.373  1.00 77.02           H
ATOM   5019  CB  ASP A 327       9.617   4.336 -23.783  1.00 77.02           C
ATOM   5020 1HB  ASP A 327       9.461   3.632 -22.965  1.00 77.02           H
ATOM   5021 2HB  ASP A 327       9.587   5.337 -23.352  1.00 77.02           H
ATOM   5022  CG  ASP A 327       8.498   4.185 -24.815  1.00 77.02           C
ATOM   5023  OD1 ASP A 327       8.837   4.134 -26.017  1.00 77.02           O
ATOM   5024  OD2 ASP A 327       7.328   4.123 -24.378  1.00 77.02           O
ATOM   5025  HN  ASP A 327      10.452   2.077 -24.399  1.00 77.02           H
ATOM   5026  N   LEU A 328      12.428   3.595 -22.552  1.00 78.84           N
ATOM   5027  CA  LEU A 328      13.487   3.845 -21.590  1.00 78.84           C
ATOM   5028  C   LEU A 328      14.795   4.116 -22.336  1.00 78.84           C
ATOM   5029  O   LEU A 328      15.451   5.129 -22.098  1.00 78.84           O
ATOM   5030  HA  LEU A 328      13.216   4.741 -21.031  1.00 78.84           H
ATOM   5031  CB  LEU A 328      13.580   2.696 -20.584  1.00 78.84           C
ATOM   5032 1HB  LEU A 328      12.647   2.655 -20.021  1.00 78.84           H
ATOM   5033 2HB  LEU A 328      13.660   1.761 -21.137  1.00 78.84           H
ATOM   5034  CG  LEU A 328      14.740   2.768 -19.589  1.00 78.84           C
ATOM   5035  HG  LEU A 328      15.669   2.855 -20.153  1.00 78.84           H
ATOM   5036  CD1 LEU A 328      14.629   4.013 -18.706  1.00 78.84           C
ATOM   5037 1HD1 LEU A 328      14.650   4.905 -19.332  1.00 78.84           H
ATOM   5038 2HD1 LEU A 328      13.693   3.981 -18.149  1.00 78.84           H
ATOM   5039 3HD1 LEU A 328      15.466   4.039 -18.008  1.00 78.84           H
ATOM   5040  CD2 LEU A 328      14.833   1.485 -18.761  1.00 78.84           C
ATOM   5041 1HD2 LEU A 328      13.905   1.342 -18.206  1.00 78.84           H
ATOM   5042 2HD2 LEU A 328      14.993   0.635 -19.425  1.00 78.84           H
ATOM   5043 3HD2 LEU A 328      15.666   1.562 -18.062  1.00 78.84           H
ATOM   5044  HN  LEU A 328      12.017   2.684 -22.501  1.00 78.84           H
ATOM   5045  N   VAL A 329      15.134   3.193 -23.224  1.00 79.65           N
ATOM   5046  CA  VAL A 329      16.394   3.274 -23.943  1.00 79.65           C
ATOM   5047  C   VAL A 329      16.416   4.552 -24.784  1.00 79.65           C
ATOM   5048  O   VAL A 329      17.457   5.192 -24.921  1.00 79.65           O
ATOM   5049  HA  VAL A 329      17.192   3.328 -23.203  1.00 79.65           H
ATOM   5050  CB  VAL A 329      16.604   2.007 -24.775  1.00 79.65           C
ATOM   5051  HB  VAL A 329      15.752   1.902 -25.447  1.00 79.65           H
ATOM   5052  CG1 VAL A 329      17.867   2.117 -25.632  1.00 79.65           C
ATOM   5053 1HG1 VAL A 329      17.776   2.968 -26.307  1.00 79.65           H
ATOM   5054 2HG1 VAL A 329      18.734   2.258 -24.985  1.00 79.65           H
ATOM   5055 3HG1 VAL A 329      17.993   1.203 -26.213  1.00 79.65           H
ATOM   5056  CG2 VAL A 329      16.654   0.767 -23.881  1.00 79.65           C
ATOM   5057 1HG2 VAL A 329      17.478   0.861 -23.174  1.00 79.65           H
ATOM   5058 2HG2 VAL A 329      15.715   0.674 -23.335  1.00 79.65           H
ATOM   5059 3HG2 VAL A 329      16.804  -0.120 -24.498  1.00 79.65           H
ATOM   5060  HN  VAL A 329      14.566   2.403 -23.455  1.00 79.65           H
ATOM   5061  N   LYS A 330      15.253   4.885 -25.327  1.00 73.90           N
ATOM   5062  CA  LYS A 330      15.104   6.121 -26.076  1.00 73.90           C
ATOM   5063  C   LYS A 330      15.467   7.305 -25.177  1.00 73.90           C
[truncated: 117,162 more chars]
