# Supplementary material for: Noncanonical roles of chemokine regions in CCR9 activation revealed by structural modeling and mutational mapping
Source: Nat Commun. 2025 Aug 18;16:7695. doi: 10.1038/s41467-025-62321-9 (PMC12361432; doi:10.1038/s41467-025-62321-9)
Supplement: Supplementary file 5 — Supplementary Data 3 [file 41467_2025_62321_MOESM5_ESM.zip › CCR9_CCL25_07_rnk3.pdb]

ATOM      1  N   GLU A  20      -4.594  -5.646  58.059  1.00 50.89           N
ATOM      2  CA  GLU A  20      -4.336  -6.726  57.123  1.00 50.89           C
ATOM      3  C   GLU A  20      -4.727  -8.070  57.741  1.00 50.89           C
ATOM      4  O   GLU A  20      -3.893  -8.747  58.340  1.00 50.89           O
ATOM      5  HA  GLU A  20      -4.968  -6.518  56.259  1.00 50.89           H
ATOM      6  CB  GLU A  20      -2.871  -6.731  56.682  1.00 50.89           C
ATOM      7 1HB  GLU A  20      -2.240  -6.383  57.500  1.00 50.89           H
ATOM      8 2HB  GLU A  20      -2.599  -7.722  56.320  1.00 50.89           H
ATOM      9  CG  GLU A  20      -2.646  -5.769  55.513  1.00 50.89           C
ATOM     10 1HG  GLU A  20      -3.492  -5.822  54.827  1.00 50.89           H
ATOM     11 2HG  GLU A  20      -2.599  -4.745  55.884  1.00 50.89           H
ATOM     12  CD  GLU A  20      -1.355  -6.107  54.766  1.00 50.89           C
ATOM     13  OE1 GLU A  20      -1.303  -5.801  53.555  1.00 50.89           O
ATOM     14  OE2 GLU A  20      -0.448  -6.663  55.422  1.00 50.89           O
ATOM     15  HN  GLU A  20      -4.997  -5.928  58.930  1.00 50.89           H
ATOM     16  N   SER A  21      -5.995  -8.415  57.575  1.00 59.17           N
ATOM     17  CA  SER A  21      -6.469  -9.732  57.964  1.00 59.17           C
ATOM     18  C   SER A  21      -5.676 -10.813  57.228  1.00 59.17           C
ATOM     19  O   SER A  21      -5.262 -10.615  56.086  1.00 59.17           O
ATOM     20  HA  SER A  21      -6.296  -9.795  59.039  1.00 59.17           H
ATOM     21  CB  SER A  21      -7.965  -9.885  57.680  1.00 59.17           C
ATOM     22 1HB  SER A  21      -8.299 -10.867  58.014  1.00 59.17           H
ATOM     23 2HB  SER A  21      -8.521  -9.146  58.257  1.00 59.17           H
ATOM     24  OG  SER A  21      -8.264  -9.728  56.296  1.00 59.17           O
ATOM     25  HG  SER A  21      -9.215  -9.982  56.120  1.00 59.17           H
ATOM     26  HN  SER A  21      -6.692  -7.813  57.183  1.00 59.17           H
ATOM     27  N   THR A  22      -5.487 -11.932  57.911  1.00 60.34           N
ATOM     28  CA  THR A  22      -4.794 -13.063  57.317  1.00 60.34           C
ATOM     29  C   THR A  22      -5.401 -13.406  55.955  1.00 60.34           C
ATOM     30  O   THR A  22      -4.693 -13.839  55.047  1.00 60.34           O
ATOM     31  HA  THR A  22      -3.757 -12.777  57.142  1.00 60.34           H
ATOM     32  CB  THR A  22      -4.843 -14.223  58.313  1.00 60.34           C
ATOM     33  HB  THR A  22      -4.696 -15.177  57.807  1.00 60.34           H
ATOM     34  OG1 THR A  22      -6.096 -14.063  58.972  1.00 60.34           O
ATOM     35  HG1 THR A  22      -6.830 -14.440  58.407  1.00 60.34           H
ATOM     36  CG2 THR A  22      -3.811 -14.077  59.434  1.00 60.34           C
ATOM     37 1HG2 THR A  22      -4.001 -13.154  59.983  1.00 60.34           H
ATOM     38 2HG2 THR A  22      -2.810 -14.045  59.004  1.00 60.34           H
ATOM     39 3HG2 THR A  22      -3.889 -14.926  60.112  1.00 60.34           H
ATOM     40  HN  THR A  22      -5.798 -12.073  58.851  1.00 60.34           H
ATOM     41  N   SER A  23      -6.706 -13.199  55.856  1.00 63.01           N
ATOM     42  CA  SER A  23      -7.413 -13.463  54.614  1.00 63.01           C
ATOM     43  C   SER A  23      -6.879 -12.556  53.504  1.00 63.01           C
ATOM     44  O   SER A  23      -6.769 -12.976  52.353  1.00 63.01           O
ATOM     45  HA  SER A  23      -7.211 -14.509  54.384  1.00 63.01           H
ATOM     46  CB  SER A  23      -8.920 -13.261  54.785  1.00 63.01           C
ATOM     47 1HB  SER A  23      -9.455 -13.990  54.177  1.00 63.01           H
ATOM     48 2HB  SER A  23      -9.196 -13.449  55.823  1.00 63.01           H
ATOM     49  OG  SER A  23      -9.328 -11.946  54.417  1.00 63.01           O
ATOM     50  HG  SER A  23      -9.496 -11.904  53.432  1.00 63.01           H
ATOM     51  HN  SER A  23      -7.277 -12.857  56.603  1.00 63.01           H
ATOM     52  N   SER A  24      -6.561 -11.328  53.888  1.00 68.70           N
ATOM     53  CA  SER A  24      -6.116 -10.334  52.926  1.00 68.70           C
ATOM     54  C   SER A  24      -4.750 -10.728  52.361  1.00 68.70           C
ATOM     55  O   SER A  24      -4.455 -10.460  51.198  1.00 68.70           O
ATOM     56  HA  SER A  24      -6.870 -10.337  52.139  1.00 68.70           H
ATOM     57  CB  SER A  24      -6.047  -8.944  53.562  1.00 68.70           C
ATOM     58 1HB  SER A  24      -6.151  -8.186  52.786  1.00 68.70           H
ATOM     59 2HB  SER A  24      -6.886  -8.817  54.247  1.00 68.70           H
ATOM     60  OG  SER A  24      -4.825  -8.739  54.265  1.00 68.70           O
ATOM     61  HG  SER A  24      -4.778  -9.351  55.055  1.00 68.70           H
ATOM     62  HN  SER A  24      -6.603 -11.010  54.836  1.00 68.70           H
ATOM     63  N   MET A  25      -3.952 -11.357  53.212  1.00 65.17           N
ATOM     64  CA  MET A  25      -2.650 -11.849  52.794  1.00 65.17           C
ATOM     65  C   MET A  25      -2.792 -13.074  51.888  1.00 65.17           C
ATOM     66  O   MET A  25      -2.091 -13.192  50.884  1.00 65.17           O
ATOM     67  HA  MET A  25      -2.192 -11.029  52.239  1.00 65.17           H
ATOM     68  CB  MET A  25      -1.824 -12.218  54.027  1.00 65.17           C
ATOM     69 1HB  MET A  25      -2.484 -12.569  54.820  1.00 65.17           H
ATOM     70 2HB  MET A  25      -1.150 -13.040  53.785  1.00 65.17           H
ATOM     71  CG  MET A  25      -1.014 -11.018  54.524  1.00 65.17           C
ATOM     72 1HG  MET A  25      -1.648 -10.133  54.563  1.00 65.17           H
ATOM     73 2HG  MET A  25      -0.661 -11.203  55.538  1.00 65.17           H
ATOM     74  SD  MET A  25       0.373 -10.726  53.439  1.00 65.17           S
ATOM     75  CE  MET A  25       1.718 -11.135  54.539  1.00 65.17           C
ATOM     76 1HE  MET A  25       1.689 -10.478  55.408  1.00 65.17           H
ATOM     77 2HE  MET A  25       1.620 -12.171  54.863  1.00 65.17           H
ATOM     78 3HE  MET A  25       2.666 -11.006  54.017  1.00 65.17           H
ATOM     79  HN  MET A  25      -4.182 -11.533  54.169  1.00 65.17           H
ATOM     80  N   GLU A  26      -3.703 -13.954  52.275  1.00 60.09           N
ATOM     81  CA  GLU A  26      -3.954 -15.159  51.503  1.00 60.09           C
ATOM     82  C   GLU A  26      -4.466 -14.798  50.107  1.00 60.09           C
ATOM     83  O   GLU A  26      -4.066 -15.411  49.118  1.00 60.09           O
ATOM     84  HA  GLU A  26      -2.989 -15.660  51.426  1.00 60.09           H
ATOM     85  CB  GLU A  26      -4.940 -16.079  52.228  1.00 60.09           C
ATOM     86 1HB  GLU A  26      -5.740 -15.485  52.668  1.00 60.09           H
ATOM     87 2HB  GLU A  26      -5.299 -16.845  51.541  1.00 60.09           H
ATOM     88  CG  GLU A  26      -4.255 -16.818  53.379  1.00 60.09           C
ATOM     89 1HG  GLU A  26      -3.410 -17.391  52.996  1.00 60.09           H
ATOM     90 2HG  GLU A  26      -3.854 -16.097  54.092  1.00 60.09           H
ATOM     91  CD  GLU A  26      -5.235 -17.755  54.088  1.00 60.09           C
ATOM     92  OE1 GLU A  26      -4.743 -18.695  54.749  1.00 60.09           O
ATOM     93  OE2 GLU A  26      -6.453 -17.509  53.954  1.00 60.09           O
ATOM     94  HN  GLU A  26      -4.262 -13.855  53.098  1.00 60.09           H
ATOM     95  N   ASP A  27      -5.342 -13.805  50.071  1.00 66.96           N
ATOM     96  CA  ASP A  27      -5.940 -13.380  48.818  1.00 66.96           C
ATOM     97  C   ASP A  27      -4.836 -12.955  47.848  1.00 66.96           C
ATOM     98  O   ASP A  27      -4.915 -13.232  46.652  1.00 66.96           O
ATOM     99  HA  ASP A  27      -6.500 -14.245  48.460  1.00 66.96           H
ATOM    100  CB  ASP A  27      -6.870 -12.183  49.029  1.00 66.96           C
ATOM    101 1HB  ASP A  27      -6.387 -11.453  49.679  1.00 66.96           H
ATOM    102 2HB  ASP A  27      -7.054 -11.689  48.075  1.00 66.96           H
ATOM    103  CG  ASP A  27      -8.199 -12.624  49.646  1.00 66.96           C
ATOM    104  OD1 ASP A  27      -8.530 -13.818  49.487  1.00 66.96           O
ATOM    105  OD2 ASP A  27      -8.854 -11.756  50.263  1.00 66.96           O
ATOM    106  HN  ASP A  27      -5.642 -13.295  50.877  1.00 66.96           H
ATOM    107  N   TYR A  28      -3.831 -12.290  48.400  1.00 66.12           N
ATOM    108  CA  TYR A  28      -2.732 -11.789  47.593  1.00 66.12           C
ATOM    109  C   TYR A  28      -1.818 -12.931  47.142  1.00 66.12           C
ATOM    110  O   TYR A  28      -1.349 -12.942  46.005  1.00 66.12           O
ATOM    111  HA  TYR A  28      -3.155 -11.303  46.713  1.00 66.12           H
ATOM    112  CB  TYR A  28      -1.940 -10.845  48.499  1.00 66.12           C
ATOM    113 1HB  TYR A  28      -2.602 -10.055  48.851  1.00 66.12           H
ATOM    114 2HB  TYR A  28      -1.606 -11.396  49.378  1.00 66.12           H
ATOM    115  CG  TYR A  28      -0.724 -10.208  47.822  1.00 66.12           C
ATOM    116  CD1 TYR A  28       0.528 -10.763  47.989  1.00 66.12           C
ATOM    117  HD1 TYR A  28       0.651 -11.656  48.602  1.00 66.12           H
ATOM    118  CD2 TYR A  28      -0.880  -9.078  47.046  1.00 66.12           C
ATOM    119  HD2 TYR A  28      -1.869  -8.639  46.914  1.00 66.12           H
ATOM    120  CE1 TYR A  28       1.672 -10.163  47.352  1.00 66.12           C
ATOM    121  HE1 TYR A  28       2.667 -10.592  47.476  1.00 66.12           H
ATOM    122  CE2 TYR A  28       0.264  -8.478  46.409  1.00 66.12           C
ATOM    123  HE2 TYR A  28       0.155  -7.585  45.793  1.00 66.12           H
ATOM    124  CZ  TYR A  28       1.483  -9.051  46.594  1.00 66.12           C
ATOM    125  OH  TYR A  28       2.564  -8.484  45.992  1.00 66.12           O
ATOM    126  HH  TYR A  28       2.299  -7.627  45.551  1.00 66.12           H
ATOM    127  HN  TYR A  28      -3.762 -12.093  49.378  1.00 66.12           H
ATOM    128  N   VAL A  29      -1.594 -13.863  48.056  1.00 66.86           N
ATOM    129  CA  VAL A  29      -0.678 -14.961  47.796  1.00 66.86           C
ATOM    130  C   VAL A  29      -1.303 -15.908  46.770  1.00 66.86           C
ATOM    131  O   VAL A  29      -0.608 -16.437  45.905  1.00 66.86           O
ATOM    132  HA  VAL A  29       0.233 -14.537  47.373  1.00 66.86           H
ATOM    133  CB  VAL A  29      -0.311 -15.658  49.108  1.00 66.86           C
ATOM    134  HB  VAL A  29      -1.238 -15.921  49.618  1.00 66.86           H
ATOM    135  CG1 VAL A  29       0.463 -16.950  48.844  1.00 66.86           C
ATOM    136 1HG1 VAL A  29      -0.150 -17.626  48.249  1.00 66.86           H
ATOM    137 2HG1 VAL A  29       1.381 -16.720  48.302  1.00 66.86           H
ATOM    138 3HG1 VAL A  29       0.712 -17.425  49.793  1.00 66.86           H
ATOM    139  CG2 VAL A  29       0.480 -14.721  50.024  1.00 66.86           C
ATOM    140 1HG2 VAL A  29       1.398 -14.414  49.523  1.00 66.86           H
ATOM    141 2HG2 VAL A  29      -0.122 -13.842  50.252  1.00 66.86           H
ATOM    142 3HG2 VAL A  29       0.728 -15.242  50.949  1.00 66.86           H
ATOM    143  HN  VAL A  29      -2.024 -13.875  48.959  1.00 66.86           H
ATOM    144  N   ASN A  30      -2.608 -16.094  46.902  1.00 61.29           N
ATOM    145  CA  ASN A  30      -3.315 -17.055  46.073  1.00 61.29           C
ATOM    146  C   ASN A  30      -3.701 -16.394  44.748  1.00 61.29           C
ATOM    147  O   ASN A  30      -4.209 -17.056  43.844  1.00 61.29           O
ATOM    148  HA  ASN A  30      -2.619 -17.883  45.938  1.00 61.29           H
ATOM    149  CB  ASN A  30      -4.598 -17.533  46.755  1.00 61.29           C
ATOM    150 1HB  ASN A  30      -5.192 -16.672  47.064  1.00 61.29           H
ATOM    151 2HB  ASN A  30      -5.203 -18.098  46.045  1.00 61.29           H
ATOM    152  CG  ASN A  30      -4.282 -18.404  47.972  1.00 61.29           C
ATOM    153  OD1 ASN A  30      -3.245 -19.041  48.058  1.00 61.29           O
ATOM    154  ND2 ASN A  30      -5.230 -18.396  48.904  1.00 61.29           N
ATOM    155 1HD2 ASN A  30      -6.057 -17.851  48.771  1.00 61.29           H
ATOM    156 2HD2 ASN A  30      -5.115 -18.935  49.739  1.00 61.29           H
ATOM    157  HN  ASN A  30      -3.180 -15.602  47.559  1.00 61.29           H
ATOM    158  N   PHE A  31      -3.445 -15.096  44.675  1.00 68.33           N
ATOM    159  CA  PHE A  31      -3.734 -14.343  43.466  1.00 68.33           C
ATOM    160  C   PHE A  31      -2.890 -14.845  42.293  1.00 68.33           C
ATOM    161  O   PHE A  31      -1.665 -14.905  42.386  1.00 68.33           O
ATOM    162  HA  PHE A  31      -4.790 -14.487  43.240  1.00 68.33           H
ATOM    163  CB  PHE A  31      -3.372 -12.884  43.751  1.00 68.33           C
ATOM    164 1HB  PHE A  31      -3.859 -12.573  44.675  1.00 68.33           H
ATOM    165 2HB  PHE A  31      -2.298 -12.812  43.917  1.00 68.33           H
ATOM    166  CG  PHE A  31      -3.766 -11.916  42.634  1.00 68.33           C
ATOM    167  CD1 PHE A  31      -2.829 -11.478  41.751  1.00 68.33           C
ATOM    168  HD1 PHE A  31      -1.797 -11.818  41.839  1.00 68.33           H
ATOM    169  CD2 PHE A  31      -5.054 -11.493  42.523  1.00 68.33           C
ATOM    170  HD2 PHE A  31      -5.806 -11.843  43.231  1.00 68.33           H
ATOM    171  CE1 PHE A  31      -3.195 -10.580  40.714  1.00 68.33           C
ATOM    172  HE1 PHE A  31      -2.443 -10.229  40.006  1.00 68.33           H
ATOM    173  CE2 PHE A  31      -5.420 -10.594  41.486  1.00 68.33           C
ATOM    174  HE2 PHE A  31      -6.452 -10.255  41.398  1.00 68.33           H
ATOM    175  CZ  PHE A  31      -4.482 -10.157  40.603  1.00 68.33           C
ATOM    176  HZ  PHE A  31      -4.763  -9.467  39.807  1.00 68.33           H
ATOM    177  HN  PHE A  31      -3.049 -14.561  45.421  1.00 68.33           H
ATOM    178  N   ASN A  32      -3.579 -15.194  41.216  1.00 61.25           N
ATOM    179  CA  ASN A  32      -2.908 -15.690  40.027  1.00 61.25           C
ATOM    180  C   ASN A  32      -2.356 -14.509  39.227  1.00 61.25           C
ATOM    181  O   ASN A  32      -3.078 -13.894  38.443  1.00 61.25           O
ATOM    182  HA  ASN A  32      -2.121 -16.348  40.396  1.00 61.25           H
ATOM    183  CB  ASN A  32      -3.879 -16.458  39.127  1.00 61.25           C
ATOM    184 1HB  ASN A  32      -4.453 -17.165  39.726  1.00 61.25           H
ATOM    185 2HB  ASN A  32      -4.592 -15.766  38.681  1.00 61.25           H
ATOM    186  CG  ASN A  32      -3.128 -17.207  38.024  1.00 61.25           C
ATOM    187  OD1 ASN A  32      -1.912 -17.173  37.932  1.00 61.25           O
ATOM    188  ND2 ASN A  32      -3.918 -17.885  37.196  1.00 61.25           N
ATOM    189 1HD2 ASN A  32      -4.909 -17.871  37.328  1.00 61.25           H
ATOM    190 2HD2 ASN A  32      -3.521 -18.407  36.442  1.00 61.25           H
ATOM    191  HN  ASN A  32      -4.575 -15.141  41.149  1.00 61.25           H
ATOM    192  N   PHE A  33      -1.081 -14.227  39.452  1.00 63.76           N
ATOM    193  CA  PHE A  33      -0.394 -13.203  38.683  1.00 63.76           C
ATOM    194  C   PHE A  33       0.021 -13.734  37.310  1.00 63.76           C
ATOM    195  O   PHE A  33       1.188 -13.643  36.932  1.00 63.76           O
ATOM    196  HA  PHE A  33      -1.090 -12.373  38.555  1.00 63.76           H
ATOM    197  CB  PHE A  33       0.861 -12.820  39.470  1.00 63.76           C
ATOM    198 1HB  PHE A  33       1.419 -13.726  39.708  1.00 63.76           H
ATOM    199 2HB  PHE A  33       1.503 -12.209  38.835  1.00 63.76           H
ATOM    200  CG  PHE A  33       0.576 -12.059  40.765  1.00 63.76           C
ATOM    201  CD1 PHE A  33       0.385 -10.713  40.735  1.00 63.76           C
ATOM    202  HD1 PHE A  33       0.434 -10.176  39.787  1.00 63.76           H
ATOM    203  CD2 PHE A  33       0.515 -12.728  41.948  1.00 63.76           C
ATOM    204  HD2 PHE A  33       0.669 -13.806  41.972  1.00 63.76           H
ATOM    205  CE1 PHE A  33       0.120 -10.006  41.938  1.00 63.76           C
ATOM    206  HE1 PHE A  33      -0.034  -8.927  41.913  1.00 63.76           H
ATOM    207  CE2 PHE A  33       0.250 -12.021  43.151  1.00 63.76           C
ATOM    208  HE2 PHE A  33       0.201 -12.557  44.098  1.00 63.76           H
ATOM    209  CZ  PHE A  33       0.058 -10.675  43.120  1.00 63.76           C
ATOM    210  HZ  PHE A  33      -0.145 -10.132  44.043  1.00 63.76           H
ATOM    211  HN  PHE A  33      -0.521 -14.683  40.143  1.00 63.76           H
ATOM    212  N   THR A  34      -0.958 -14.277  36.601  1.00 62.62           N
ATOM    213  CA  THR A  34      -0.827 -14.465  35.166  1.00 62.62           C
ATOM    214  C   THR A  34      -0.489 -13.138  34.483  1.00 62.62           C
ATOM    215  O   THR A  34      -1.202 -12.150  34.652  1.00 62.62           O
ATOM    216  HA  THR A  34       0.009 -15.141  34.983  1.00 62.62           H
ATOM    217  CB  THR A  34      -2.120 -15.101  34.652  1.00 62.62           C
ATOM    218  HB  THR A  34      -2.233 -14.942  33.580  1.00 62.62           H
ATOM    219  OG1 THR A  34      -3.137 -14.528  35.469  1.00 62.62           O
ATOM    220  HG1 THR A  34      -3.192 -13.543  35.307  1.00 62.62           H
ATOM    221  CG2 THR A  34      -2.197 -16.599  34.957  1.00 62.62           C
ATOM    222 1HG2 THR A  34      -2.152 -16.753  36.035  1.00 62.62           H
ATOM    223 2HG2 THR A  34      -1.360 -17.110  34.481  1.00 62.62           H
ATOM    224 3HG2 THR A  34      -3.134 -17.000  34.571  1.00 62.62           H
ATOM    225  HN  THR A  34      -1.826 -14.585  36.990  1.00 62.62           H
ATOM    226  N   ASP A  35       0.597 -13.159  33.725  1.00 67.50           N
ATOM    227  CA  ASP A  35       1.134 -11.936  33.153  1.00 67.50           C
ATOM    228  C   ASP A  35       0.391 -11.616  31.855  1.00 67.50           C
ATOM    229  O   ASP A  35       0.791 -12.061  30.780  1.00 67.50           O
ATOM    230  HA  ASP A  35       0.986 -11.173  33.917  1.00 67.50           H
ATOM    231  CB  ASP A  35       2.620 -12.089  32.821  1.00 67.50           C
ATOM    232 1HB  ASP A  35       3.091 -12.755  33.545  1.00 67.50           H
ATOM    233 2HB  ASP A  35       2.732 -12.554  31.841  1.00 67.50           H
ATOM    234  CG  ASP A  35       3.327 -10.733  32.832  1.00 67.50           C
ATOM    235  OD1 ASP A  35       2.624  -9.728  33.077  1.00 67.50           O
ATOM    236  OD2 ASP A  35       4.555 -10.730  32.596  1.00 67.50           O
ATOM    237  HN  ASP A  35       1.107 -13.990  33.501  1.00 67.50           H
ATOM    238  N   PHE A  36      -0.678 -10.846  31.997  1.00 81.97           N
ATOM    239  CA  PHE A  36      -1.426 -10.383  30.841  1.00 81.97           C
ATOM    240  C   PHE A  36      -0.772  -9.144  30.225  1.00 81.97           C
ATOM    241  O   PHE A  36      -1.160  -8.705  29.144  1.00 81.97           O
ATOM    242  HA  PHE A  36      -1.426 -11.192  30.110  1.00 81.97           H
ATOM    243  CB  PHE A  36      -2.827 -10.014  31.332  1.00 81.97           C
ATOM    244 1HB  PHE A  36      -2.737  -9.335  32.180  1.00 81.97           H
ATOM    245 2HB  PHE A  36      -3.347  -9.471  30.543  1.00 81.97           H
ATOM    246  CG  PHE A  36      -3.676 -11.217  31.749  1.00 81.97           C
ATOM    247  CD1 PHE A  36      -3.676 -12.345  30.990  1.00 81.97           C
ATOM    248  HD1 PHE A  36      -3.071 -12.393  30.085  1.00 81.97           H
ATOM    249  CD2 PHE A  36      -4.432 -11.157  32.879  1.00 81.97           C
ATOM    250  HD2 PHE A  36      -4.432 -10.252  33.487  1.00 81.97           H
ATOM    251  CE1 PHE A  36      -4.464 -13.461  31.377  1.00 81.97           C
ATOM    252  HE1 PHE A  36      -4.464 -14.366  30.769  1.00 81.97           H
ATOM    253  CE2 PHE A  36      -5.220 -12.273  33.266  1.00 81.97           C
ATOM    254  HE2 PHE A  36      -5.825 -12.225  34.171  1.00 81.97           H
ATOM    255  CZ  PHE A  36      -5.220 -13.401  32.507  1.00 81.97           C
ATOM    256  HZ  PHE A  36      -5.825 -14.258  32.804  1.00 81.97           H
ATOM    257  HN  PHE A  36      -1.033 -10.540  32.880  1.00 81.97           H
ATOM    258  N   TYR A  37       0.209  -8.614  30.941  1.00 86.63           N
ATOM    259  CA  TYR A  37       1.002  -7.512  30.425  1.00 86.63           C
ATOM    260  C   TYR A  37       2.164  -8.024  29.571  1.00 86.63           C
ATOM    261  O   TYR A  37       3.144  -8.546  30.100  1.00 86.63           O
ATOM    262  HA  TYR A  37       0.353  -6.892  29.806  1.00 86.63           H
ATOM    263  CB  TYR A  37       1.565  -6.787  31.649  1.00 86.63           C
ATOM    264 1HB  TYR A  37       0.749  -6.573  32.339  1.00 86.63           H
ATOM    265 2HB  TYR A  37       2.254  -7.453  32.168  1.00 86.63           H
ATOM    266  CG  TYR A  37       2.291  -5.481  31.320  1.00 86.63           C
ATOM    267  CD1 TYR A  37       3.661  -5.476  31.156  1.00 86.63           C
ATOM    268  HD1 TYR A  37       4.226  -6.402  31.262  1.00 86.63           H
ATOM    269  CD2 TYR A  37       1.575  -4.309  31.186  1.00 86.63           C
ATOM    270  HD2 TYR A  37       0.493  -4.313  31.315  1.00 86.63           H
ATOM    271  CE1 TYR A  37       4.344  -4.246  30.846  1.00 86.63           C
ATOM    272  HE1 TYR A  37       5.426  -4.228  30.715  1.00 86.63           H
ATOM    273  CE2 TYR A  37       2.258  -3.079  30.877  1.00 86.63           C
ATOM    274  HE2 TYR A  37       1.705  -2.146  30.769  1.00 86.63           H
ATOM    275  CZ  TYR A  37       3.609  -3.109  30.722  1.00 86.63           C
ATOM    276  OH  TYR A  37       4.254  -1.948  30.429  1.00 86.63           O
ATOM    277  HH  TYR A  37       5.227  -2.126  30.281  1.00 86.63           H
ATOM    278  HN  TYR A  37       0.465  -8.926  31.856  1.00 86.63           H
ATOM    279  N   CYS A  38       2.016  -7.858  28.265  1.00 89.91           N
ATOM    280  CA  CYS A  38       2.994  -8.383  27.328  1.00 89.91           C
ATOM    281  C   CYS A  38       4.050  -7.304  27.080  1.00 89.91           C
ATOM    282  O   CYS A  38       3.759  -6.274  26.475  1.00 89.91           O
ATOM    283  HA  CYS A  38       3.439  -9.260  27.799  1.00 89.91           H
ATOM    284  CB  CYS A  38       2.337  -8.849  26.027  1.00 89.91           C
ATOM    285 1HB  CYS A  38       1.511  -9.525  26.248  1.00 89.91           H
ATOM    286 2HB  CYS A  38       1.916  -7.994  25.497  1.00 89.91           H
ATOM    287  SG  CYS A  38       3.570  -9.693  24.970  1.00 89.91           S
ATOM    288  HN  CYS A  38       1.247  -7.374  27.847  1.00 89.91           H
ATOM    289  N   GLU A  39       5.254  -7.579  27.560  1.00 82.09           N
ATOM    290  CA  GLU A  39       6.404  -6.764  27.207  1.00 82.09           C
ATOM    291  C   GLU A  39       6.965  -7.197  25.850  1.00 82.09           C
ATOM    292  O   GLU A  39       7.374  -8.344  25.681  1.00 82.09           O
ATOM    293  HA  GLU A  39       6.027  -5.743  27.143  1.00 82.09           H
ATOM    294  CB  GLU A  39       7.480  -6.834  28.292  1.00 82.09           C
ATOM    295 1HB  GLU A  39       7.766  -7.872  28.460  1.00 82.09           H
ATOM    296 2HB  GLU A  39       8.319  -6.195  28.019  1.00 82.09           H
ATOM    297  CG  GLU A  39       6.949  -6.303  29.625  1.00 82.09           C
ATOM    298 1HG  GLU A  39       6.470  -5.336  29.470  1.00 82.09           H
ATOM    299 2HG  GLU A  39       6.186  -6.978  30.012  1.00 82.09           H
ATOM    300  CD  GLU A  39       8.079  -6.160  30.647  1.00 82.09           C
ATOM    301  OE1 GLU A  39       7.835  -5.488  31.672  1.00 82.09           O
ATOM    302  OE2 GLU A  39       9.160  -6.727  30.381  1.00 82.09           O
ATOM    303  HN  GLU A  39       5.449  -8.340  28.178  1.00 82.09           H
ATOM    304  N   LYS A  40       6.965  -6.255  24.918  1.00 88.04           N
ATOM    305  CA  LYS A  40       7.309  -6.565  23.541  1.00 88.04           C
ATOM    306  C   LYS A  40       8.740  -6.102  23.261  1.00 88.04           C
ATOM    307  O   LYS A  40       9.055  -5.687  22.146  1.00 88.04           O
ATOM    308  HA  LYS A  40       7.270  -7.649  23.431  1.00 88.04           H
ATOM    309  CB  LYS A  40       6.273  -5.974  22.584  1.00 88.04           C
ATOM    310 1HB  LYS A  40       6.213  -4.895  22.727  1.00 88.04           H
ATOM    311 2HB  LYS A  40       6.587  -6.141  21.554  1.00 88.04           H
ATOM    312  CG  LYS A  40       4.896  -6.601  22.812  1.00 88.04           C
ATOM    313 1HG  LYS A  40       4.977  -7.687  22.778  1.00 88.04           H
ATOM    314 2HG  LYS A  40       4.533  -6.339  23.805  1.00 88.04           H
ATOM    315  CD  LYS A  40       3.896  -6.126  21.756  1.00 88.04           C
ATOM    316 1HD  LYS A  40       3.768  -5.046  21.830  1.00 88.04           H
ATOM    317 2HD  LYS A  40       4.287  -6.333  20.760  1.00 88.04           H
ATOM    318  CE  LYS A  40       2.542  -6.817  21.932  1.00 88.04           C
ATOM    319 1HE  LYS A  40       2.681  -7.898  21.963  1.00 88.04           H
ATOM    320 2HE  LYS A  40       2.099  -6.526  22.884  1.00 88.04           H
ATOM    321  NZ  LYS A  40       1.629  -6.460  20.823  1.00 88.04           N
ATOM    322 1HZ  LYS A  40       0.760  -6.973  20.923  1.00 88.04           H
ATOM    323 2HZ  LYS A  40       1.439  -5.464  20.849  1.00 88.04           H
ATOM    324 3HZ  LYS A  40       2.063  -6.698  19.938  1.00 88.04           H
ATOM    325  HN  LYS A  40       6.737  -5.297  25.092  1.00 88.04           H
ATOM    326  N   ASN A  41       9.569  -6.188  24.291  1.00 83.25           N
ATOM    327  CA  ASN A  41      10.946  -5.738  24.183  1.00 83.25           C
ATOM    328  C   ASN A  41      11.639  -6.499  23.051  1.00 83.25           C
ATOM    329  O   ASN A  41      12.385  -5.912  22.269  1.00 83.25           O
ATOM    330  HA  ASN A  41      10.884  -4.668  23.989  1.00 83.25           H
ATOM    331  CB  ASN A  41      11.717  -6.011  25.476  1.00 83.25           C
ATOM    332 1HB  ASN A  41      11.559  -7.043  25.788  1.00 83.25           H
ATOM    333 2HB  ASN A  41      12.786  -5.892  25.299  1.00 83.25           H
ATOM    334  CG  ASN A  41      11.272  -5.061  26.591  1.00 83.25           C
ATOM    335  OD1 ASN A  41      10.868  -3.934  26.357  1.00 83.25           O
ATOM    336  ND2 ASN A  41      11.368  -5.579  27.812  1.00 83.25           N
ATOM    337 1HD2 ASN A  41      11.707  -6.511  27.935  1.00 83.25           H
ATOM    338 2HD2 ASN A  41      11.100  -5.035  28.608  1.00 83.25           H
ATOM    339  HN  ASN A  41       9.313  -6.555  25.185  1.00 83.25           H
ATOM    340  N   ASN A  42      11.368  -7.795  22.998  1.00 84.05           N
ATOM    341  CA  ASN A  42      11.994  -8.651  22.006  1.00 84.05           C
ATOM    342  C   ASN A  42      11.537  -8.226  20.610  1.00 84.05           C
ATOM    343  O   ASN A  42      12.313  -8.274  19.657  1.00 84.05           O
ATOM    344  HA  ASN A  42      13.067  -8.521  22.151  1.00 84.05           H
ATOM    345  CB  ASN A  42      11.594 -10.114  22.210  1.00 84.05           C
ATOM    346 1HB  ASN A  42      10.508 -10.199  22.225  1.00 84.05           H
ATOM    347 2HB  ASN A  42      11.949 -10.712  21.370  1.00 84.05           H
ATOM    348  CG  ASN A  42      12.173 -10.664  23.515  1.00 84.05           C
ATOM    349  OD1 ASN A  42      13.004 -10.050  24.163  1.00 84.05           O
ATOM    350  ND2 ASN A  42      11.687 -11.852  23.864  1.00 84.05           N
ATOM    351 1HD2 ASN A  42      11.006 -12.303  23.287  1.00 84.05           H
ATOM    352 2HD2 ASN A  42      12.003 -12.295  24.703  1.00 84.05           H
ATOM    353  HN  ASN A  42      10.734  -8.259  23.617  1.00 84.05           H
ATOM    354  N   VAL A  43      10.278  -7.820  20.532  1.00 91.22           N
ATOM    355  CA  VAL A  43       9.694  -7.431  19.260  1.00 91.22           C
ATOM    356  C   VAL A  43      10.374  -6.154  18.761  1.00 91.22           C
ATOM    357  O   VAL A  43      10.686  -6.035  17.577  1.00 91.22           O
ATOM    358  HA  VAL A  43       9.889  -8.233  18.549  1.00 91.22           H
ATOM    359  CB  VAL A  43       8.178  -7.283  19.404  1.00 91.22           C
ATOM    360  HB  VAL A  43       7.985  -6.475  20.108  1.00 91.22           H
ATOM    361  CG1 VAL A  43       7.535  -6.906  18.068  1.00 91.22           C
ATOM    362 1HG1 VAL A  43       7.946  -5.958  17.721  1.00 91.22           H
ATOM    363 2HG1 VAL A  43       7.742  -7.683  17.332  1.00 91.22           H
ATOM    364 3HG1 VAL A  43       6.457  -6.808  18.198  1.00 91.22           H
ATOM    365  CG2 VAL A  43       7.554  -8.560  19.971  1.00 91.22           C
ATOM    366 1HG2 VAL A  43       7.762  -9.395  19.301  1.00 91.22           H
ATOM    367 2HG2 VAL A  43       7.980  -8.767  20.953  1.00 91.22           H
ATOM    368 3HG2 VAL A  43       6.476  -8.428  20.063  1.00 91.22           H
ATOM    369  HN  VAL A  43       9.662  -7.754  21.318  1.00 91.22           H
ATOM    370  N   ARG A  44      10.583  -5.232  19.688  1.00 87.13           N
ATOM    371  CA  ARG A  44      11.207  -3.962  19.354  1.00 87.13           C
ATOM    372  C   ARG A  44      12.664  -4.179  18.941  1.00 87.13           C
ATOM    373  O   ARG A  44      13.161  -3.513  18.034  1.00 87.13           O
ATOM    374  HA  ARG A  44      10.617  -3.573  18.524  1.00 87.13           H
ATOM    375  CB  ARG A  44      11.158  -2.996  20.539  1.00 87.13           C
ATOM    376 1HB  ARG A  44      11.561  -3.484  21.427  1.00 87.13           H
ATOM    377 2HB  ARG A  44      11.792  -2.133  20.335  1.00 87.13           H
ATOM    378  CG  ARG A  44       9.726  -2.532  20.811  1.00 87.13           C
ATOM    379 1HG  ARG A  44       9.258  -2.221  19.877  1.00 87.13           H
ATOM    380 2HG  ARG A  44       9.138  -3.363  21.200  1.00 87.13           H
ATOM    381  CD  ARG A  44       9.705  -1.373  21.809  1.00 87.13           C
ATOM    382 1HD  ARG A  44      10.419  -0.608  21.506  1.00 87.13           H
ATOM    383 2HD  ARG A  44       8.720  -0.906  21.816  1.00 87.13           H
ATOM    384  NE  ARG A  44      10.038  -1.867  23.164  1.00 87.13           N
ATOM    385  HE  ARG A  44      11.002  -2.016  23.385  1.00 87.13           H
ATOM    386  CZ  ARG A  44       9.129  -2.127  24.114  1.00 87.13           C
ATOM    387  NH1 ARG A  44       7.823  -1.946  23.873  1.00 87.13           N
ATOM    388 1HH1 ARG A  44       7.521  -1.614  22.980  1.00 87.13           H
ATOM    389 2HH1 ARG A  44       7.151  -2.142  24.587  1.00 87.13           H
ATOM    390  NH2 ARG A  44       9.545  -2.571  25.308  1.00 87.13           N
ATOM    391 1HH2 ARG A  44       8.880  -2.770  26.027  1.00 87.13           H
ATOM    392 2HH2 ARG A  44      10.521  -2.703  25.479  1.00 87.13           H
ATOM    393  HN  ARG A  44      10.336  -5.340  20.651  1.00 87.13           H
ATOM    394  N   GLN A  45      13.307  -5.114  19.625  1.00 83.53           N
ATOM    395  CA  GLN A  45      14.703  -5.411  19.356  1.00 83.53           C
ATOM    396  C   GLN A  45      14.865  -5.960  17.937  1.00 83.53           C
ATOM    397  O   GLN A  45      15.779  -5.564  17.215  1.00 83.53           O
ATOM    398  HA  GLN A  45      15.225  -4.458  19.446  1.00 83.53           H
ATOM    399  CB  GLN A  45      15.265  -6.390  20.389  1.00 83.53           C
ATOM    400 1HB  GLN A  45      15.046  -6.029  21.394  1.00 83.53           H
ATOM    401 2HB  GLN A  45      14.773  -7.357  20.284  1.00 83.53           H
ATOM    402  CG  GLN A  45      16.776  -6.559  20.220  1.00 83.53           C
ATOM    403 1HG  GLN A  45      16.992  -6.965  19.232  1.00 83.53           H
ATOM    404 2HG  GLN A  45      17.263  -5.585  20.277  1.00 83.53           H
ATOM    405  CD  GLN A  45      17.348  -7.485  21.294  1.00 83.53           C
ATOM    406  OE1 GLN A  45      16.630  -8.132  22.040  1.00 83.53           O
ATOM    407  NE2 GLN A  45      18.677  -7.514  21.333  1.00 83.53           N
ATOM    408 1HE2 GLN A  45      19.208  -6.959  20.692  1.00 83.53           H
ATOM    409 2HE2 GLN A  45      19.146  -8.091  22.002  1.00 83.53           H
ATOM    410  HN  GLN A  45      12.891  -5.661  20.351  1.00 83.53           H
ATOM    411  N   PHE A  46      13.963  -6.861  17.579  1.00 92.90           N
ATOM    412  CA  PHE A  46      13.964  -7.432  16.242  1.00 92.90           C
ATOM    413  C   PHE A  46      13.757  -6.348  15.183  1.00 92.90           C
ATOM    414  O   PHE A  46      14.462  -6.316  14.176  1.00 92.90           O
ATOM    415  HA  PHE A  46      14.936  -7.903  16.093  1.00 92.90           H
ATOM    416  CB  PHE A  46      12.799  -8.421  16.177  1.00 92.90           C
ATOM    417 1HB  PHE A  46      12.953  -9.198  16.926  1.00 92.90           H
ATOM    418 2HB  PHE A  46      11.878  -7.901  16.442  1.00 92.90           H
ATOM    419  CG  PHE A  46      12.618  -9.081  14.809  1.00 92.90           C
ATOM    420  CD1 PHE A  46      11.667  -8.622  13.952  1.00 92.90           C
ATOM    421  HD1 PHE A  46      11.033  -7.783  14.241  1.00 92.90           H
ATOM    422  CD2 PHE A  46      13.409 -10.127  14.448  1.00 92.90           C
ATOM    423  HD2 PHE A  46      14.172 -10.495  15.135  1.00 92.90           H
ATOM    424  CE1 PHE A  46      11.499  -9.234  12.682  1.00 92.90           C
ATOM    425  HE1 PHE A  46      10.737  -8.866  11.996  1.00 92.90           H
ATOM    426  CE2 PHE A  46      13.242 -10.739  13.178  1.00 92.90           C
ATOM    427  HE2 PHE A  46      13.876 -11.578  12.890  1.00 92.90           H
ATOM    428  CZ  PHE A  46      12.290 -10.280  12.322  1.00 92.90           C
ATOM    429  HZ  PHE A  46      12.162 -10.750  11.347  1.00 92.90           H
ATOM    430  HN  PHE A  46      13.242  -7.201  18.183  1.00 92.90           H
ATOM    431  N   ALA A  47      12.786  -5.485  15.447  1.00 93.03           N
ATOM    432  CA  ALA A  47      12.440  -4.436  14.503  1.00 93.03           C
ATOM    433  C   ALA A  47      13.657  -3.538  14.277  1.00 93.03           C
ATOM    434  O   ALA A  47      13.928  -3.125  13.150  1.00 93.03           O
ATOM    435  HA  ALA A  47      12.171  -4.913  13.561  1.00 93.03           H
ATOM    436  CB  ALA A  47      11.230  -3.658  15.025  1.00 93.03           C
ATOM    437 1HB  ALA A  47      10.384  -4.336  15.141  1.00 93.03           H
ATOM    438 2HB  ALA A  47      11.473  -3.213  15.990  1.00 93.03           H
ATOM    439 3HB  ALA A  47      10.971  -2.872  14.317  1.00 93.03           H
ATOM    440  HN  ALA A  47      12.242  -5.495  16.286  1.00 93.03           H
ATOM    441  N   SER A  48      14.359  -3.261  15.366  1.00 91.18           N
ATOM    442  CA  SER A  48      15.437  -2.287  15.334  1.00 91.18           C
ATOM    443  C   SER A  48      16.579  -2.799  14.453  1.00 91.18           C
ATOM    444  O   SER A  48      17.373  -2.012  13.941  1.00 91.18           O
ATOM    445  HA  SER A  48      14.999  -1.386  14.907  1.00 91.18           H
ATOM    446  CB  SER A  48      15.949  -1.986  16.744  1.00 91.18           C
ATOM    447 1HB  SER A  48      16.614  -1.123  16.712  1.00 91.18           H
ATOM    448 2HB  SER A  48      15.110  -1.718  17.385  1.00 91.18           H
ATOM    449  OG  SER A  48      16.641  -3.096  17.310  1.00 91.18           O
ATOM    450  HG  SER A  48      16.204  -3.951  17.028  1.00 91.18           H
ATOM    451  HN  SER A  48      14.202  -3.688  16.256  1.00 91.18           H
ATOM    452  N   HIS A  49      16.625  -4.115  14.304  1.00 87.30           N
ATOM    453  CA  HIS A  49      17.691  -4.746  13.545  1.00 87.30           C
ATOM    454  C   HIS A  49      17.213  -5.017  12.117  1.00 87.30           C
ATOM    455  O   HIS A  49      17.971  -4.853  11.163  1.00 87.30           O
ATOM    456  HA  HIS A  49      18.516  -4.034  13.514  1.00 87.30           H
ATOM    457  CB  HIS A  49      18.190  -6.007  14.253  1.00 87.30           C
ATOM    458 1HB  HIS A  49      17.336  -6.647  14.478  1.00 87.30           H
ATOM    459 2HB  HIS A  49      18.834  -6.563  13.572  1.00 87.30           H
ATOM    460  CG  HIS A  49      18.947  -5.735  15.531  1.00 87.30           C
ATOM    461  ND1 HIS A  49      20.051  -4.902  15.585  1.00 87.30           N
ATOM    462  HD1 HIS A  49      20.451  -4.410  14.812  1.00 87.30           H
ATOM    463  CD2 HIS A  49      18.747  -6.192  16.800  1.00 87.30           C
ATOM    464  HD2 HIS A  49      17.957  -6.873  17.115  1.00 87.30           H
ATOM    465  CE1 HIS A  49      20.489  -4.868  16.835  1.00 87.30           C
ATOM    466  HE1 HIS A  49      21.345  -4.301  17.200  1.00 87.30           H
ATOM    467  NE2 HIS A  49      19.680  -5.669  17.587  1.00 87.30           N
ATOM    468  HN  HIS A  49      15.951  -4.745  14.691  1.00 87.30           H
ATOM    469  N   PHE A  50      15.957  -5.429  12.016  1.00 91.08           N
ATOM    470  CA  PHE A  50      15.450  -5.985  10.773  1.00 91.08           C
ATOM    471  C   PHE A  50      14.953  -4.878   9.840  1.00 91.08           C
ATOM    472  O   PHE A  50      15.261  -4.881   8.649  1.00 91.08           O
ATOM    473  HA  PHE A  50      16.273  -6.517  10.297  1.00 91.08           H
ATOM    474  CB  PHE A  50      14.275  -6.895  11.137  1.00 91.08           C
ATOM    475 1HB  PHE A  50      14.618  -7.649  11.844  1.00 91.08           H
ATOM    476 2HB  PHE A  50      13.514  -6.303  11.646  1.00 91.08           H
ATOM    477  CG  PHE A  50      13.636  -7.595   9.936  1.00 91.08           C
ATOM    478  CD1 PHE A  50      12.441  -7.162   9.453  1.00 91.08           C
ATOM    479  HD1 PHE A  50      11.938  -6.315   9.921  1.00 91.08           H
ATOM    480  CD2 PHE A  50      14.263  -8.652   9.352  1.00 91.08           C
ATOM    481  HD2 PHE A  50      15.220  -8.999   9.740  1.00 91.08           H
ATOM    482  CE1 PHE A  50      11.848  -7.812   8.339  1.00 91.08           C
ATOM    483  HE1 PHE A  50      10.890  -7.465   7.951  1.00 91.08           H
ATOM    484  CE2 PHE A  50      13.669  -9.302   8.238  1.00 91.08           C
ATOM    485  HE2 PHE A  50      14.172 -10.149   7.770  1.00 91.08           H
ATOM    486  CZ  PHE A  50      12.474  -8.869   7.755  1.00 91.08           C
ATOM    487  HZ  PHE A  50      12.019  -9.368   6.899  1.00 91.08           H
ATOM    488  HN  PHE A  50      15.293  -5.387  12.763  1.00 91.08           H
ATOM    489  N   LEU A  51      14.193  -3.959  10.417  1.00 93.16           N
ATOM    490  CA  LEU A  51      13.402  -3.035   9.622  1.00 93.16           C
ATOM    491  C   LEU A  51      14.328  -1.999   8.981  1.00 93.16           C
ATOM    492  O   LEU A  51      14.236  -1.737   7.782  1.00 93.16           O
ATOM    493  HA  LEU A  51      12.927  -3.612   8.828  1.00 93.16           H
ATOM    494  CB  LEU A  51      12.284  -2.422  10.467  1.00 93.16           C
ATOM    495 1HB  LEU A  51      12.736  -1.924  11.325  1.00 93.16           H
ATOM    496 2HB  LEU A  51      11.790  -1.651   9.876  1.00 93.16           H
ATOM    497  CG  LEU A  51      11.219  -3.394  10.979  1.00 93.16           C
ATOM    498  HG  LEU A  51      11.705  -4.118  11.634  1.00 93.16           H
ATOM    499  CD1 LEU A  51      10.165  -2.664  11.813  1.00 93.16           C
ATOM    500 1HD1 LEU A  51      10.645  -2.189  12.669  1.00 93.16           H
ATOM    501 2HD1 LEU A  51       9.680  -1.904  11.201  1.00 93.16           H
ATOM    502 3HD1 LEU A  51       9.421  -3.379  12.164  1.00 93.16           H
ATOM    503  CD2 LEU A  51      10.594  -4.179   9.824  1.00 93.16           C
ATOM    504 1HD2 LEU A  51      10.126  -3.486   9.125  1.00 93.16           H
ATOM    505 2HD2 LEU A  51      11.368  -4.748   9.309  1.00 93.16           H
ATOM    506 3HD2 LEU A  51       9.840  -4.863  10.216  1.00 93.16           H
ATOM    507  HN  LEU A  51      14.113  -3.840  11.407  1.00 93.16           H
ATOM    508  N   PRO A  52      15.232  -1.394   9.763  1.00 94.51           N
ATOM    509  CA  PRO A  52      15.968  -0.218   9.294  1.00 94.51           C
ATOM    510  C   PRO A  52      16.651  -0.459   7.958  1.00 94.51           C
ATOM    511  O   PRO A  52      16.514   0.340   7.033  1.00 94.51           O
ATOM    512  HA  PRO A  52      15.280   0.609   9.117  1.00 94.51           H
ATOM    513  CB  PRO A  52      16.981   0.044  10.410  1.00 94.51           C
ATOM    514 1HB  PRO A  52      17.928  -0.461  10.219  1.00 94.51           H
ATOM    515 2HB  PRO A  52      17.203   1.107  10.510  1.00 94.51           H
ATOM    516  CG  PRO A  52      16.290  -0.506  11.651  1.00 94.51           C
ATOM    517 1HG  PRO A  52      17.000  -0.717  12.451  1.00 94.51           H
ATOM    518 2HG  PRO A  52      15.569   0.202  12.060  1.00 94.51           H
ATOM    519  CD  PRO A  52      15.619  -1.769  11.135  1.00 94.51           C
ATOM    520 1HD  PRO A  52      16.301  -2.620  11.140  1.00 94.51           H
ATOM    521 2HD  PRO A  52      14.760  -2.049  11.744  1.00 94.51           H
ATOM    522  N   PRO A  53      17.399  -1.563   7.824  1.00 95.21           N
ATOM    523  CA  PRO A  53      18.181  -1.802   6.608  1.00 95.21           C
ATOM    524  C   PRO A  53      17.300  -2.085   5.402  1.00 95.21           C
ATOM    525  O   PRO A  53      17.629  -1.696   4.283  1.00 95.21           O
ATOM    526  HA  PRO A  53      18.747  -0.909   6.343  1.00 95.21           H
ATOM    527  CB  PRO A  53      19.053  -3.006   6.969  1.00 95.21           C
ATOM    528 1HB  PRO A  53      19.246  -3.636   6.101  1.00 95.21           H
ATOM    529 2HB  PRO A  53      20.023  -2.696   7.359  1.00 95.21           H
ATOM    530  CG  PRO A  53      18.247  -3.731   8.008  1.00 95.21           C
ATOM    531 1HG  PRO A  53      17.521  -4.401   7.547  1.00 95.21           H
ATOM    532 2HG  PRO A  53      18.885  -4.343   8.646  1.00 95.21           H
ATOM    533  CD  PRO A  53      17.563  -2.655   8.800  1.00 95.21           C
ATOM    534 1HD  PRO A  53      16.602  -2.993   9.190  1.00 95.21           H
ATOM    535 2HD  PRO A  53      18.163  -2.343   9.655  1.00 95.21           H
ATOM    536  N   LEU A  54      16.192  -2.762   5.665  1.00 93.14           N
ATOM    537  CA  LEU A  54      15.295  -3.173   4.599  1.00 93.14           C
ATOM    538  C   LEU A  54      14.588  -1.942   4.030  1.00 93.14           C
ATOM    539  O   LEU A  54      14.420  -1.823   2.817  1.00 93.14           O
ATOM    540  HA  LEU A  54      15.905  -3.616   3.811  1.00 93.14           H
ATOM    541  CB  LEU A  54      14.337  -4.259   5.093  1.00 93.14           C
ATOM    542 1HB  LEU A  54      13.834  -3.892   5.988  1.00 93.14           H
ATOM    543 2HB  LEU A  54      13.568  -4.410   4.335  1.00 93.14           H
ATOM    544  CG  LEU A  54      14.968  -5.615   5.415  1.00 93.14           C
ATOM    545  HG  LEU A  54      15.700  -5.470   6.210  1.00 93.14           H
ATOM    546  CD1 LEU A  54      13.919  -6.597   5.941  1.00 93.14           C
ATOM    547 1HD1 LEU A  54      13.469  -6.196   6.849  1.00 93.14           H
ATOM    548 2HD1 LEU A  54      13.147  -6.742   5.186  1.00 93.14           H
ATOM    549 3HD1 LEU A  54      14.395  -7.552   6.163  1.00 93.14           H
ATOM    550  CD2 LEU A  54      15.719  -6.172   4.204  1.00 93.14           C
ATOM    551 1HD2 LEU A  54      15.025  -6.299   3.373  1.00 93.14           H
ATOM    552 2HD2 LEU A  54      16.509  -5.478   3.916  1.00 93.14           H
ATOM    553 3HD2 LEU A  54      16.158  -7.136   4.461  1.00 93.14           H
ATOM    554  HN  LEU A  54      15.904  -3.029   6.585  1.00 93.14           H
ATOM    555  N   TYR A  55      14.192  -1.056   4.932  1.00 93.50           N
ATOM    556  CA  TYR A  55      13.487   0.151   4.538  1.00 93.50           C
ATOM    557  C   TYR A  55      14.391   1.071   3.715  1.00 93.50           C
ATOM    558  O   TYR A  55      13.947   1.671   2.737  1.00 93.50           O
ATOM    559  HA  TYR A  55      12.631  -0.143   3.930  1.00 93.50           H
ATOM    560  CB  TYR A  55      13.105   0.861   5.838  1.00 93.50           C
ATOM    561 1HB  TYR A  55      13.964   0.854   6.509  1.00 93.50           H
ATOM    562 2HB  TYR A  55      12.882   1.905   5.618  1.00 93.50           H
ATOM    563  CG  TYR A  55      11.908   0.239   6.559  1.00 93.50           C
ATOM    564  CD1 TYR A  55      11.304  -0.890   6.045  1.00 93.50           C
ATOM    565  HD1 TYR A  55      11.680  -1.339   5.126  1.00 93.50           H
ATOM    566  CD2 TYR A  55      11.432   0.807   7.723  1.00 93.50           C
ATOM    567  HD2 TYR A  55      11.909   1.699   8.129  1.00 93.50           H
ATOM    568  CE1 TYR A  55      10.177  -1.476   6.723  1.00 93.50           C
ATOM    569  HE1 TYR A  55       9.690  -2.368   6.328  1.00 93.50           H
ATOM    570  CE2 TYR A  55      10.304   0.221   8.401  1.00 93.50           C
ATOM    571  HE2 TYR A  55       9.918   0.660   9.321  1.00 93.50           H
ATOM    572  CZ  TYR A  55       9.733  -0.891   7.868  1.00 93.50           C
ATOM    573  OH  TYR A  55       8.668  -1.445   8.509  1.00 93.50           O
ATOM    574  HH  TYR A  55       8.305  -2.207   7.973  1.00 93.50           H
ATOM    575  HN  TYR A  55      14.347  -1.153   5.916  1.00 93.50           H
ATOM    576  N   TRP A  56      15.643   1.152   4.140  1.00 91.84           N
ATOM    577  CA  TRP A  56      16.623   1.957   3.432  1.00 91.84           C
ATOM    578  C   TRP A  56      16.798   1.366   2.032  1.00 91.84           C
ATOM    579  O   TRP A  56      16.852   2.100   1.046  1.00 91.84           O
ATOM    580  HA  TRP A  56      16.233   2.972   3.362  1.00 91.84           H
ATOM    581  CB  TRP A  56      17.936   2.037   4.215  1.00 91.84           C
ATOM    582 1HB  TRP A  56      18.127   1.072   4.683  1.00 91.84           H
ATOM    583 2HB  TRP A  56      18.753   2.221   3.517  1.00 91.84           H
ATOM    584  CG  TRP A  56      17.952   3.122   5.293  1.00 91.84           C
ATOM    585  CD1 TRP A  56      18.032   2.964   6.621  1.00 91.84           C
ATOM    586  HD1 TRP A  56      18.100   1.998   7.121  1.00 91.84           H
ATOM    587  CD2 TRP A  56      17.882   4.548   5.080  1.00 91.84           C
ATOM    588  NE1 TRP A  56      18.019   4.179   7.277  1.00 91.84           N
ATOM    589  HE1 TRP A  56      18.069   4.318   8.266  1.00 91.84           H
ATOM    590  CE2 TRP A  56      17.925   5.172   6.309  1.00 91.84           C
ATOM    591  CE3 TRP A  56      17.785   5.286   3.886  1.00 91.84           C
ATOM    592  HE3 TRP A  56      17.749   4.816   2.903  1.00 91.84           H
ATOM    593  CZ2 TRP A  56      17.876   6.563   6.465  1.00 91.84           C
ATOM    594  HZ2 TRP A  56      17.912   7.032   7.449  1.00 91.84           H
ATOM    595  CZ3 TRP A  56      17.738   6.674   4.059  1.00 91.84           C
ATOM    596  HZ3 TRP A  56      17.662   7.294   3.166  1.00 91.84           H
ATOM    597  CH2 TRP A  56      17.780   7.318   5.291  1.00 91.84           C
ATOM    598  HH2 TRP A  56      17.738   8.406   5.341  1.00 91.84           H
ATOM    599  HN  TRP A  56      15.990   0.681   4.951  1.00 91.84           H
ATOM    600  N   LEU A  57      16.881   0.044   1.988  1.00 92.83           N
ATOM    601  CA  LEU A  57      17.064  -0.653   0.727  1.00 92.83           C
ATOM    602  C   LEU A  57      15.883  -0.346  -0.197  1.00 92.83           C
ATOM    603  O   LEU A  57      16.076   0.043  -1.347  1.00 92.83           O
ATOM    604  HA  LEU A  57      17.972  -0.264   0.267  1.00 92.83           H
ATOM    605  CB  LEU A  57      17.283  -2.148   0.968  1.00 92.83           C
ATOM    606 1HB  LEU A  57      18.159  -2.269   1.605  1.00 92.83           H
ATOM    607 2HB  LEU A  57      16.429  -2.536   1.523  1.00 92.83           H
ATOM    608  CG  LEU A  57      17.475  -3.008  -0.283  1.00 92.83           C
ATOM    609  HG  LEU A  57      16.636  -2.826  -0.955  1.00 92.83           H
ATOM    610  CD1 LEU A  57      18.749  -2.610  -1.032  1.00 92.83           C
ATOM    611 1HD1 LEU A  57      18.681  -1.565  -1.334  1.00 92.83           H
ATOM    612 2HD1 LEU A  57      19.611  -2.745  -0.379  1.00 92.83           H
ATOM    613 3HD1 LEU A  57      18.861  -3.237  -1.917  1.00 92.83           H
ATOM    614  CD2 LEU A  57      17.458  -4.497   0.068  1.00 92.83           C
ATOM    615 1HD2 LEU A  57      18.264  -4.715   0.768  1.00 92.83           H
ATOM    616 2HD2 LEU A  57      16.502  -4.752   0.524  1.00 92.83           H
ATOM    617 3HD2 LEU A  57      17.597  -5.086  -0.839  1.00 92.83           H
ATOM    618  HN  LEU A  57      16.826  -0.546   2.793  1.00 92.83           H
ATOM    619  N   VAL A  58      14.687  -0.532   0.343  1.00 94.49           N
ATOM    620  CA  VAL A  58      13.477  -0.351  -0.440  1.00 94.49           C
ATOM    621  C   VAL A  58      13.412   1.093  -0.943  1.00 94.49           C
ATOM    622  O   VAL A  58      13.067   1.337  -2.098  1.00 94.49           O
ATOM    623  HA  VAL A  58      13.537  -1.019  -1.299  1.00 94.49           H
ATOM    624  CB  VAL A  58      12.254  -0.751   0.387  1.00 94.49           C
ATOM    625  HB  VAL A  58      12.285  -0.194   1.323  1.00 94.49           H
ATOM    626  CG1 VAL A  58      10.957  -0.382  -0.337  1.00 94.49           C
ATOM    627 1HG1 VAL A  58      10.929   0.695  -0.504  1.00 94.49           H
ATOM    628 2HG1 VAL A  58      10.916  -0.900  -1.295  1.00 94.49           H
ATOM    629 3HG1 VAL A  58      10.104  -0.678   0.273  1.00 94.49           H
ATOM    630  CG2 VAL A  58      12.286  -2.243   0.727  1.00 94.49           C
ATOM    631 1HG2 VAL A  58      12.291  -2.825  -0.194  1.00 94.49           H
ATOM    632 2HG2 VAL A  58      13.185  -2.465   1.302  1.00 94.49           H
ATOM    633 3HG2 VAL A  58      11.406  -2.500   1.315  1.00 94.49           H
ATOM    634  HN  VAL A  58      14.539  -0.802   1.294  1.00 94.49           H
ATOM    635  N   PHE A  59      13.749   2.013  -0.050  1.00 95.39           N
ATOM    636  CA  PHE A  59      13.705   3.427  -0.380  1.00 95.39           C
ATOM    637  C   PHE A  59      14.614   3.740  -1.571  1.00 95.39           C
ATOM    638  O   PHE A  59      14.175   4.344  -2.549  1.00 95.39           O
ATOM    639  HA  PHE A  59      12.674   3.667  -0.639  1.00 95.39           H
ATOM    640  CB  PHE A  59      14.212   4.188   0.846  1.00 95.39           C
ATOM    641 1HB  PHE A  59      13.502   4.055   1.662  1.00 95.39           H
ATOM    642 2HB  PHE A  59      15.155   3.748   1.170  1.00 95.39           H
ATOM    643  CG  PHE A  59      14.419   5.685   0.608  1.00 95.39           C
ATOM    644  CD1 PHE A  59      15.676   6.203   0.586  1.00 95.39           C
ATOM    645  HD1 PHE A  59      16.537   5.551   0.739  1.00 95.39           H
ATOM    646  CD2 PHE A  59      13.346   6.498   0.418  1.00 95.39           C
ATOM    647  HD2 PHE A  59      12.338   6.084   0.435  1.00 95.39           H
ATOM    648  CE1 PHE A  59      15.869   7.592   0.365  1.00 95.39           C
ATOM    649  HE1 PHE A  59      16.877   8.007   0.348  1.00 95.39           H
ATOM    650  CE2 PHE A  59      13.538   7.888   0.196  1.00 95.39           C
ATOM    651  HE2 PHE A  59      12.678   8.540   0.044  1.00 95.39           H
ATOM    652  CZ  PHE A  59      14.795   8.405   0.175  1.00 95.39           C
ATOM    653  HZ  PHE A  59      14.943   9.472   0.005  1.00 95.39           H
ATOM    654  HN  PHE A  59      14.046   1.805   0.881  1.00 95.39           H
ATOM    655  N   ILE A  60      15.863   3.315  -1.450  1.00 93.25           N
ATOM    656  CA  ILE A  60      16.875   3.679  -2.426  1.00 93.25           C
ATOM    657  C   ILE A  60      16.468   3.145  -3.801  1.00 93.25           C
ATOM    658  O   ILE A  60      16.424   3.896  -4.774  1.00 93.25           O
ATOM    659  HA  ILE A  60      16.907   4.768  -2.474  1.00 93.25           H
ATOM    660  CB  ILE A  60      18.256   3.206  -1.967  1.00 93.25           C
ATOM    661  HB  ILE A  60      18.178   2.161  -1.668  1.00 93.25           H
ATOM    662  CG1 ILE A  60      18.726   3.993  -0.742  1.00 93.25           C
ATOM    663 1HG1 ILE A  60      18.989   5.009  -1.037  1.00 93.25           H
ATOM    664 2HG1 ILE A  60      17.913   4.070  -0.021  1.00 93.25           H
ATOM    665  CG2 ILE A  60      19.267   3.273  -3.114  1.00 93.25           C
ATOM    666 1HG2 ILE A  60      18.933   2.634  -3.931  1.00 93.25           H
ATOM    667 2HG2 ILE A  60      19.349   4.301  -3.467  1.00 93.25           H
ATOM    668 3HG2 ILE A  60      20.240   2.932  -2.761  1.00 93.25           H
ATOM    669  CD1 ILE A  60      19.933   3.318  -0.087  1.00 93.25           C
ATOM    670 1HD1 ILE A  60      19.660   2.311   0.228  1.00 93.25           H
ATOM    671 2HD1 ILE A  60      20.753   3.265  -0.804  1.00 93.25           H
ATOM    672 3HD1 ILE A  60      20.247   3.898   0.781  1.00 93.25           H
ATOM    673  HN  ILE A  60      16.186   2.734  -0.703  1.00 93.25           H
ATOM    674  N   VAL A  61      16.179   1.853  -3.836  1.00 93.42           N
ATOM    675  CA  VAL A  61      15.908   1.181  -5.095  1.00 93.42           C
ATOM    676  C   VAL A  61      14.613   1.734  -5.695  1.00 93.42           C
ATOM    677  O   VAL A  61      14.540   1.988  -6.896  1.00 93.42           O
ATOM    678  HA  VAL A  61      16.732   1.406  -5.773  1.00 93.42           H
ATOM    679  CB  VAL A  61      15.868  -0.334  -4.883  1.00 93.42           C
ATOM    680  HB  VAL A  61      15.112  -0.547  -4.127  1.00 93.42           H
ATOM    681  CG1 VAL A  61      15.464  -1.058  -6.169  1.00 93.42           C
ATOM    682 1HG1 VAL A  61      14.474  -0.722  -6.478  1.00 93.42           H
ATOM    683 2HG1 VAL A  61      16.186  -0.834  -6.954  1.00 93.42           H
ATOM    684 3HG1 VAL A  61      15.444  -2.133  -5.989  1.00 93.42           H
ATOM    685  CG2 VAL A  61      17.212  -0.849  -4.363  1.00 93.42           C
ATOM    686 1HG2 VAL A  61      17.994  -0.618  -5.085  1.00 93.42           H
ATOM    687 2HG2 VAL A  61      17.442  -0.369  -3.412  1.00 93.42           H
ATOM    688 3HG2 VAL A  61      17.156  -1.928  -4.220  1.00 93.42           H
ATOM    689  HN  VAL A  61      16.130   1.268  -3.026  1.00 93.42           H
ATOM    690  N   GLY A  62      13.623   1.904  -4.830  1.00 94.99           N
ATOM    691  CA  GLY A  62      12.300   2.305  -5.277  1.00 94.99           C
ATOM    692  C   GLY A  62      12.307   3.748  -5.785  1.00 94.99           C
ATOM    693  O   GLY A  62      11.692   4.054  -6.805  1.00 94.99           O
ATOM    694 1HA  GLY A  62      11.962   1.638  -6.070  1.00 94.99           H
ATOM    695 2HA  GLY A  62      11.590   2.209  -4.455  1.00 94.99           H
ATOM    696  HN  GLY A  62      13.715   1.773  -3.843  1.00 94.99           H
ATOM    697  N   ALA A  63      13.010   4.598  -5.050  1.00 95.01           N
ATOM    698  CA  ALA A  63      13.066   6.010  -5.386  1.00 95.01           C
ATOM    699  C   ALA A  63      13.707   6.177  -6.765  1.00 95.01           C
ATOM    700  O   ALA A  63      13.206   6.928  -7.600  1.00 95.01           O
ATOM    701  HA  ALA A  63      12.042   6.383  -5.423  1.00 95.01           H
ATOM    702  CB  ALA A  63      13.826   6.765  -4.294  1.00 95.01           C
ATOM    703 1HB  ALA A  63      13.313   6.639  -3.340  1.00 95.01           H
ATOM    704 2HB  ALA A  63      14.839   6.370  -4.217  1.00 95.01           H
ATOM    705 3HB  ALA A  63      13.868   7.825  -4.546  1.00 95.01           H
ATOM    706  HN  ALA A  63      13.534   4.335  -4.240  1.00 95.01           H
ATOM    707  N   LEU A  64      14.807   5.464  -6.961  1.00 89.41           N
ATOM    708  CA  LEU A  64      15.524   5.526  -8.223  1.00 89.41           C
ATOM    709  C   LEU A  64      14.622   5.003  -9.343  1.00 89.41           C
ATOM    710  O   LEU A  64      14.521   5.619 -10.402  1.00 89.41           O
ATOM    711  HA  LEU A  64      15.747   6.575  -8.421  1.00 89.41           H
ATOM    712  CB  LEU A  64      16.862   4.791  -8.116  1.00 89.41           C
ATOM    713 1HB  LEU A  64      16.675   3.795  -7.716  1.00 89.41           H
ATOM    714 2HB  LEU A  64      17.263   4.661  -9.121  1.00 89.41           H
ATOM    715  CG  LEU A  64      17.930   5.465  -7.253  1.00 89.41           C
ATOM    716  HG  LEU A  64      17.504   5.655  -6.268  1.00 89.41           H
ATOM    717  CD1 LEU A  64      19.136   4.544  -7.055  1.00 89.41           C
ATOM    718 1HD1 LEU A  64      18.815   3.627  -6.561  1.00 89.41           H
ATOM    719 2HD1 LEU A  64      19.571   4.302  -8.024  1.00 89.41           H
ATOM    720 3HD1 LEU A  64      19.880   5.048  -6.438  1.00 89.41           H
ATOM    721  CD2 LEU A  64      18.334   6.820  -7.840  1.00 89.41           C
ATOM    722 1HD2 LEU A  64      18.734   6.677  -8.843  1.00 89.41           H
ATOM    723 2HD2 LEU A  64      17.461   7.470  -7.886  1.00 89.41           H
ATOM    724 3HD2 LEU A  64      19.095   7.277  -7.207  1.00 89.41           H
ATOM    725  HN  LEU A  64      15.207   4.854  -6.277  1.00 89.41           H
ATOM    726  N   GLY A  65      13.990   3.871  -9.070  1.00 92.54           N
ATOM    727  CA  GLY A  65      13.218   3.181 -10.089  1.00 92.54           C
ATOM    728  C   GLY A  65      12.027   4.028 -10.541  1.00 92.54           C
ATOM    729  O   GLY A  65      11.838   4.252 -11.736  1.00 92.54           O
ATOM    730 1HA  GLY A  65      13.855   2.957 -10.944  1.00 92.54           H
ATOM    731 2HA  GLY A  65      12.863   2.227  -9.698  1.00 92.54           H
ATOM    732  HN  GLY A  65      14.000   3.427  -8.174  1.00 92.54           H
ATOM    733  N   ASN A  66      11.254   4.475  -9.562  1.00 90.07           N
ATOM    734  CA  ASN A  66      10.014   5.176  -9.849  1.00 90.07           C
ATOM    735  C   ASN A  66      10.334   6.544 -10.454  1.00 90.07           C
ATOM    736  O   ASN A  66       9.607   7.029 -11.320  1.00 90.07           O
ATOM    737  HA  ASN A  66       9.473   4.530 -10.541  1.00 90.07           H
ATOM    738  CB  ASN A  66       9.201   5.402  -8.572  1.00 90.07           C
ATOM    739 1HB  ASN A  66       9.862   5.731  -7.770  1.00 90.07           H
ATOM    740 2HB  ASN A  66       8.476   6.199  -8.735  1.00 90.07           H
ATOM    741  CG  ASN A  66       8.476   4.122  -8.150  1.00 90.07           C
ATOM    742  OD1 ASN A  66       7.560   3.653  -8.805  1.00 90.07           O
ATOM    743  ND2 ASN A  66       8.935   3.587  -7.023  1.00 90.07           N
ATOM    744 1HD2 ASN A  66       9.690   4.023  -6.533  1.00 90.07           H
ATOM    745 2HD2 ASN A  66       8.525   2.748  -6.664  1.00 90.07           H
ATOM    746  HN  ASN A  66      11.463   4.366  -8.590  1.00 90.07           H
ATOM    747  N   SER A  67      11.422   7.128  -9.973  1.00 91.10           N
ATOM    748  CA  SER A  67      11.887   8.398 -10.506  1.00 91.10           C
ATOM    749  C   SER A  67      12.216   8.252 -11.993  1.00 91.10           C
ATOM    750  O   SER A  67      11.951   9.157 -12.783  1.00 91.10           O
ATOM    751  HA  SER A  67      11.059   9.092 -10.363  1.00 91.10           H
ATOM    752  CB  SER A  67      13.111   8.901  -9.739  1.00 91.10           C
ATOM    753 1HB  SER A  67      13.908   8.161  -9.802  1.00 91.10           H
ATOM    754 2HB  SER A  67      13.484   9.811 -10.209  1.00 91.10           H
ATOM    755  OG  SER A  67      12.813   9.162  -8.370  1.00 91.10           O
ATOM    756  HG  SER A  67      13.300   8.513  -7.785  1.00 91.10           H
ATOM    757  HN  SER A  67      11.980   6.750  -9.235  1.00 91.10           H
ATOM    758  N   LEU A  68      12.788   7.105 -12.331  1.00 85.50           N
ATOM    759  CA  LEU A  68      13.147   6.826 -13.710  1.00 85.50           C
ATOM    760  C   LEU A  68      11.874   6.698 -14.549  1.00 85.50           C
ATOM    761  O   LEU A  68      11.818   7.184 -15.678  1.00 85.50           O
ATOM    762  HA  LEU A  68      13.719   7.678 -14.078  1.00 85.50           H
ATOM    763  CB  LEU A  68      14.060   5.601 -13.789  1.00 85.50           C
ATOM    764 1HB  LEU A  68      14.872   5.731 -13.073  1.00 85.50           H
ATOM    765 2HB  LEU A  68      13.491   4.727 -13.470  1.00 85.50           H
ATOM    766  CG  LEU A  68      14.670   5.305 -15.160  1.00 85.50           C
ATOM    767  HG  LEU A  68      13.869   5.320 -15.900  1.00 85.50           H
ATOM    768  CD1 LEU A  68      15.674   6.388 -15.560  1.00 85.50           C
ATOM    769 1HD1 LEU A  68      15.170   7.353 -15.602  1.00 85.50           H
ATOM    770 2HD1 LEU A  68      16.476   6.429 -14.822  1.00 85.50           H
ATOM    771 3HD1 LEU A  68      16.092   6.153 -16.538  1.00 85.50           H
ATOM    772  CD2 LEU A  68      15.291   3.907 -15.195  1.00 85.50           C
ATOM    773 1HD2 LEU A  68      16.076   3.839 -14.441  1.00 85.50           H
ATOM    774 2HD2 LEU A  68      14.522   3.163 -14.986  1.00 85.50           H
ATOM    775 3HD2 LEU A  68      15.716   3.722 -16.181  1.00 85.50           H
ATOM    776  HN  LEU A  68      13.005   6.376 -11.681  1.00 85.50           H
ATOM    777  N   VAL A  69      10.882   6.042 -13.965  1.00 87.98           N
ATOM    778  CA  VAL A  69       9.616   5.837 -14.648  1.00 87.98           C
ATOM    779  C   VAL A  69       9.019   7.194 -15.026  1.00 87.98           C
ATOM    780  O   VAL A  69       8.625   7.405 -16.171  1.00 87.98           O
ATOM    781  HA  VAL A  69       9.822   5.278 -15.561  1.00 87.98           H
ATOM    782  CB  VAL A  69       8.682   4.995 -13.776  1.00 87.98           C
ATOM    783  HB  VAL A  69       8.622   5.467 -12.796  1.00 87.98           H
ATOM    784  CG1 VAL A  69       7.271   4.954 -14.366  1.00 87.98           C
ATOM    785 1HG1 VAL A  69       6.873   5.967 -14.427  1.00 87.98           H
ATOM    786 2HG1 VAL A  69       7.306   4.517 -15.364  1.00 87.98           H
ATOM    787 3HG1 VAL A  69       6.628   4.349 -13.727  1.00 87.98           H
ATOM    788  CG2 VAL A  69       9.237   3.582 -13.584  1.00 87.98           C
ATOM    789 1HG2 VAL A  69       9.341   3.097 -14.555  1.00 87.98           H
ATOM    790 2HG2 VAL A  69      10.212   3.637 -13.100  1.00 87.98           H
ATOM    791 3HG2 VAL A  69       8.554   3.005 -12.961  1.00 87.98           H
ATOM    792  HN  VAL A  69      10.933   5.655 -13.044  1.00 87.98           H
ATOM    793  N   ILE A  70       8.972   8.079 -14.040  1.00 88.94           N
ATOM    794  CA  ILE A  70       8.364   9.384 -14.235  1.00 88.94           C
ATOM    795  C   ILE A  70       9.112  10.130 -15.341  1.00 88.94           C
ATOM    796  O   ILE A  70       8.495  10.776 -16.187  1.00 88.94           O
ATOM    797  HA  ILE A  70       7.337   9.220 -14.563  1.00 88.94           H
ATOM    798  CB  ILE A  70       8.300  10.148 -12.911  1.00 88.94           C
ATOM    799  HB  ILE A  70       9.295  10.141 -12.465  1.00 88.94           H
ATOM    800  CG1 ILE A  70       7.357   9.458 -11.924  1.00 88.94           C
ATOM    801 1HG1 ILE A  70       6.323   9.619 -12.231  1.00 88.94           H
ATOM    802 2HG1 ILE A  70       7.530   8.382 -11.942  1.00 88.94           H
ATOM    803  CG2 ILE A  70       7.919  11.612 -13.141  1.00 88.94           C
ATOM    804 1HG2 ILE A  70       8.662  12.085 -13.782  1.00 88.94           H
ATOM    805 2HG2 ILE A  70       6.941  11.661 -13.621  1.00 88.94           H
ATOM    806 3HG2 ILE A  70       7.881  12.132 -12.184  1.00 88.94           H
ATOM    807  CD1 ILE A  70       7.563   9.990 -10.505  1.00 88.94           C
ATOM    808 1HD1 ILE A  70       8.591   9.805 -10.193  1.00 88.94           H
ATOM    809 2HD1 ILE A  70       7.365  11.062 -10.486  1.00 88.94           H
ATOM    810 3HD1 ILE A  70       6.880   9.483  -9.824  1.00 88.94           H
ATOM    811  HN  ILE A  70       9.339   7.916 -13.125  1.00 88.94           H
ATOM    812  N   LEU A  71      10.432  10.017 -15.299  1.00 84.47           N
ATOM    813  CA  LEU A  71      11.274  10.720 -16.252  1.00 84.47           C
ATOM    814  C   LEU A  71      10.943  10.241 -17.668  1.00 84.47           C
ATOM    815  O   LEU A  71      10.812  11.050 -18.585  1.00 84.47           O
ATOM    816  HA  LEU A  71      11.033  11.781 -16.182  1.00 84.47           H
ATOM    817  CB  LEU A  71      12.750  10.565 -15.880  1.00 84.47           C
ATOM    818 1HB  LEU A  71      12.863  10.797 -14.821  1.00 84.47           H
ATOM    819 2HB  LEU A  71      13.028   9.519 -16.009  1.00 84.47           H
ATOM    820  CG  LEU A  71      13.735  11.428 -16.671  1.00 84.47           C
ATOM    821  HG  LEU A  71      13.370  11.512 -17.694  1.00 84.47           H
ATOM    822  CD1 LEU A  71      13.805  12.845 -16.098  1.00 84.47           C
ATOM    823 1HD1 LEU A  71      12.819  13.306 -16.148  1.00 84.47           H
ATOM    824 2HD1 LEU A  71      14.134  12.801 -15.059  1.00 84.47           H
ATOM    825 3HD1 LEU A  71      14.513  13.437 -16.678  1.00 84.47           H
ATOM    826  CD2 LEU A  71      15.113  10.767 -16.735  1.00 84.47           C
ATOM    827 1HD2 LEU A  71      15.499  10.632 -15.724  1.00 84.47           H
ATOM    828 2HD2 LEU A  71      15.028   9.796 -17.224  1.00 84.47           H
ATOM    829 3HD2 LEU A  71      15.794  11.401 -17.302  1.00 84.47           H
ATOM    830  HN  LEU A  71      10.924   9.460 -14.631  1.00 84.47           H
ATOM    831  N   VAL A  72      10.818   8.929 -17.800  1.00 84.31           N
ATOM    832  CA  VAL A  72      10.601   8.325 -19.104  1.00 84.31           C
ATOM    833  C   VAL A  72       9.289   8.850 -19.691  1.00 84.31           C
ATOM    834  O   VAL A  72       9.232   9.215 -20.864  1.00 84.31           O
ATOM    835  HA  VAL A  72      11.422   8.634 -19.750  1.00 84.31           H
ATOM    836  CB  VAL A  72      10.636   6.800 -18.987  1.00 84.31           C
ATOM    837  HB  VAL A  72       9.952   6.509 -18.190  1.00 84.31           H
ATOM    838  CG1 VAL A  72      10.158   6.140 -20.282  1.00 84.31           C
ATOM    839 1HG1 VAL A  72       9.134   6.451 -20.491  1.00 84.31           H
ATOM    840 2HG1 VAL A  72      10.805   6.443 -21.105  1.00 84.31           H
ATOM    841 3HG1 VAL A  72      10.193   5.056 -20.171  1.00 84.31           H
ATOM    842  CG2 VAL A  72      12.036   6.312 -18.608  1.00 84.31           C
ATOM    843 1HG2 VAL A  72      12.748   6.621 -19.373  1.00 84.31           H
ATOM    844 2HG2 VAL A  72      12.323   6.743 -17.648  1.00 84.31           H
ATOM    845 3HG2 VAL A  72      12.033   5.225 -18.531  1.00 84.31           H
ATOM    846  HN  VAL A  72      10.864   8.283 -17.038  1.00 84.31           H
ATOM    847  N   TYR A  73       8.267   8.870 -18.848  1.00 80.24           N
ATOM    848  CA  TYR A  73       6.947   9.296 -19.282  1.00 80.24           C
ATOM    849  C   TYR A  73       6.941  10.785 -19.636  1.00 80.24           C
ATOM    850  O   TYR A  73       6.218  11.209 -20.536  1.00 80.24           O
ATOM    851  HA  TYR A  73       6.681   8.719 -20.167  1.00 80.24           H
ATOM    852  CB  TYR A  73       6.016   9.063 -18.091  1.00 80.24           C
ATOM    853 1HB  TYR A  73       6.592   9.152 -17.169  1.00 80.24           H
ATOM    854 2HB  TYR A  73       5.262   9.851 -18.072  1.00 80.24           H
ATOM    855  CG  TYR A  73       5.312   7.704 -18.107  1.00 80.24           C
ATOM    856  CD1 TYR A  73       4.395   7.414 -19.096  1.00 80.24           C
ATOM    857  HD1 TYR A  73       4.171   8.153 -19.866  1.00 80.24           H
ATOM    858  CD2 TYR A  73       5.595   6.769 -17.132  1.00 80.24           C
ATOM    859  HD2 TYR A  73       6.320   6.999 -16.351  1.00 80.24           H
ATOM    860  CE1 TYR A  73       3.733   6.136 -19.111  1.00 80.24           C
ATOM    861  HE1 TYR A  73       3.006   5.893 -19.887  1.00 80.24           H
ATOM    862  CE2 TYR A  73       4.933   5.491 -17.148  1.00 80.24           C
ATOM    863  HE2 TYR A  73       5.148   4.743 -16.384  1.00 80.24           H
ATOM    864  CZ  TYR A  73       4.035   5.237 -18.136  1.00 80.24           C
ATOM    865  OH  TYR A  73       3.410   4.029 -18.151  1.00 80.24           O
ATOM    866  HH  TYR A  73       2.885   3.926 -18.996  1.00 80.24           H
ATOM    867  HN  TYR A  73       8.329   8.602 -17.887  1.00 80.24           H
ATOM    868  N   TRP A  74       7.754  11.536 -18.909  1.00 71.26           N
ATOM    869  CA  TRP A  74       7.786  12.980 -19.073  1.00 71.26           C
ATOM    870  C   TRP A  74       8.340  13.285 -20.466  1.00 71.26           C
ATOM    871  O   TRP A  74       7.717  14.008 -21.242  1.00 71.26           O
ATOM    872  HA  TRP A  74       6.763  13.347 -18.991  1.00 71.26           H
ATOM    873  CB  TRP A  74       8.589  13.642 -17.952  1.00 71.26           C
ATOM    874 1HB  TRP A  74       8.231  13.267 -16.993  1.00 71.26           H
ATOM    875 2HB  TRP A  74       9.633  13.343 -18.041  1.00 71.26           H
ATOM    876  CG  TRP A  74       8.510  15.170 -17.948  1.00 71.26           C
ATOM    877  CD1 TRP A  74       8.581  16.002 -18.995  1.00 71.26           C
ATOM    878  HD1 TRP A  74       8.710  15.679 -20.028  1.00 71.26           H
ATOM    879  CD2 TRP A  74       8.339  16.019 -16.793  1.00 71.26           C
ATOM    880  NE1 TRP A  74       8.470  17.320 -18.602  1.00 71.26           N
ATOM    881  HE1 TRP A  74       8.494  18.121 -19.201  1.00 71.26           H
ATOM    882  CE2 TRP A  74       8.318  17.331 -17.221  1.00 71.26           C
ATOM    883  CE3 TRP A  74       8.208  15.689 -15.433  1.00 71.26           C
ATOM    884  HE3 TRP A  74       8.221  14.661 -15.070  1.00 71.26           H
ATOM    885  CZ2 TRP A  74       8.167  18.418 -16.351  1.00 71.26           C
ATOM    886  HZ2 TRP A  74       8.154  19.446 -16.714  1.00 71.26           H
ATOM    887  CZ3 TRP A  74       8.058  16.787 -14.577  1.00 71.26           C
ATOM    888  HZ3 TRP A  74       7.951  16.587 -13.511  1.00 71.26           H
ATOM    889  CH2 TRP A  74       8.034  18.113 -14.991  1.00 71.26           C
ATOM    890  HH2 TRP A  74       7.913  18.913 -14.261  1.00 71.26           H
ATOM    891  HN  TRP A  74       8.383  11.176 -18.220  1.00 71.26           H
ATOM    892  N   TYR A  75       9.507  12.719 -20.741  1.00 69.57           N
ATOM    893  CA  TYR A  75      10.309  13.166 -21.867  1.00 69.57           C
ATOM    894  C   TYR A  75       9.951  12.392 -23.137  1.00 69.57           C
ATOM    895  O   TYR A  75      10.037  12.929 -24.240  1.00 69.57           O
ATOM    896  HA  TYR A  75      10.104  14.225 -22.026  1.00 69.57           H
ATOM    897  CB  TYR A  75      11.762  12.868 -21.494  1.00 69.57           C
ATOM    898 1HB  TYR A  75      11.799  11.930 -20.940  1.00 69.57           H
ATOM    899 2HB  TYR A  75      12.338  12.720 -22.408  1.00 69.57           H
ATOM    900  CG  TYR A  75      12.429  13.963 -20.660  1.00 69.57           C
ATOM    901  CD1 TYR A  75      12.985  15.062 -21.282  1.00 69.57           C
ATOM    902  HD1 TYR A  75      12.950  15.149 -22.368  1.00 69.57           H
ATOM    903  CD2 TYR A  75      12.473  13.853 -19.285  1.00 69.57           C
ATOM    904  HD2 TYR A  75      12.034  12.985 -18.793  1.00 69.57           H
ATOM    905  CE1 TYR A  75      13.612  16.093 -20.497  1.00 69.57           C
ATOM    906  HE1 TYR A  75      14.056  16.967 -20.976  1.00 69.57           H
ATOM    907  CE2 TYR A  75      13.101  14.884 -18.500  1.00 69.57           C
ATOM    908  HE2 TYR A  75      13.143  14.809 -17.413  1.00 69.57           H
ATOM    909  CZ  TYR A  75      13.639  15.953 -19.144  1.00 69.57           C
ATOM    910  OH  TYR A  75      14.231  16.927 -18.403  1.00 69.57           O
ATOM    911  HH  TYR A  75      14.158  16.709 -17.430  1.00 69.57           H
ATOM    912  HN  TYR A  75       9.903  11.969 -20.211  1.00 69.57           H
ATOM    913  N   CYS A  76       9.557  11.143 -22.939  1.00 67.72           N
ATOM    914  CA  CYS A  76       9.530  10.185 -24.031  1.00 67.72           C
ATOM    915  C   CYS A  76       8.072   9.809 -24.305  1.00 67.72           C
ATOM    916  O   CYS A  76       7.541  10.105 -25.374  1.00 67.72           O
ATOM    917  HA  CYS A  76       9.970  10.683 -24.895  1.00 67.72           H
ATOM    918  CB  CYS A  76      10.388   8.956 -23.727  1.00 67.72           C
ATOM    919 1HB  CYS A  76      11.340   9.264 -23.295  1.00 67.72           H
ATOM    920 2HB  CYS A  76       9.891   8.329 -22.986  1.00 67.72           H
ATOM    921  SG  CYS A  76      10.678   8.000 -25.260  1.00 67.72           S
ATOM    922  HG  CYS A  76       9.440   7.527 -25.366  1.00 67.72           H
ATOM    923  HN  CYS A  76       9.260  10.784 -22.054  1.00 67.72           H
ATOM    924  N   THR A  77       7.466   9.163 -23.319  1.00 60.29           N
ATOM    925  CA  THR A  77       6.285   8.355 -23.570  1.00 60.29           C
ATOM    926  C   THR A  77       5.100   9.245 -23.953  1.00 60.29           C
ATOM    927  O   THR A  77       4.265   8.856 -24.767  1.00 60.29           O
ATOM    928  HA  THR A  77       6.486   7.707 -24.423  1.00 60.29           H
ATOM    929  CB  THR A  77       6.025   7.499 -22.328  1.00 60.29           C
ATOM    930  HB  THR A  77       5.617   8.103 -21.518  1.00 60.29           H
ATOM    931  OG1 THR A  77       7.282   6.882 -22.063  1.00 60.29           O
ATOM    932  HG1 THR A  77       7.490   6.210 -22.774  1.00 60.29           H
ATOM    933  CG2 THR A  77       5.086   6.325 -22.612  1.00 60.29           C
ATOM    934 1HG2 THR A  77       5.527   5.684 -23.376  1.00 60.29           H
ATOM    935 2HG2 THR A  77       4.127   6.704 -22.965  1.00 60.29           H
ATOM    936 3HG2 THR A  77       4.936   5.751 -21.698  1.00 60.29           H
ATOM    937  HN  THR A  77       7.768   9.186 -22.367  1.00 60.29           H
ATOM    938  N   ARG A  78       5.066  10.422 -23.347  1.00 53.80           N
ATOM    939  CA  ARG A  78       3.846  11.211 -23.312  1.00 53.80           C
ATOM    940  C   ARG A  78       2.644  10.316 -23.004  1.00 53.80           C
ATOM    941  O   ARG A  78       2.426   9.310 -23.678  1.00 53.80           O
ATOM    942  HA  ARG A  78       4.008  11.939 -22.516  1.00 53.80           H
ATOM    943  CB  ARG A  78       3.614  11.925 -24.645  1.00 53.80           C
ATOM    944 1HB  ARG A  78       3.656  11.203 -25.460  1.00 53.80           H
ATOM    945 2HB  ARG A  78       2.616  12.364 -24.658  1.00 53.80           H
ATOM    946  CG  ARG A  78       4.661  13.018 -24.871  1.00 53.80           C
ATOM    947 1HG  ARG A  78       4.716  13.661 -23.992  1.00 53.80           H
ATOM    948 2HG  ARG A  78       5.644  12.565 -24.997  1.00 53.80           H
ATOM    949  CD  ARG A  78       4.319  13.858 -26.103  1.00 53.80           C
ATOM    950 1HD  ARG A  78       4.220  13.214 -26.977  1.00 53.80           H
ATOM    951 2HD  ARG A  78       3.358  14.353 -25.961  1.00 53.80           H
ATOM    952  NE  ARG A  78       5.376  14.867 -26.337  1.00 53.80           N
ATOM    953  HE  ARG A  78       6.194  14.831 -25.763  1.00 53.80           H
ATOM    954  CZ  ARG A  78       5.306  15.827 -27.270  1.00 53.80           C
ATOM    955  NH1 ARG A  78       4.233  15.923 -28.067  1.00 53.80           N
ATOM    956 1HH1 ARG A  78       3.477  15.276 -27.968  1.00 53.80           H
ATOM    957 2HH1 ARG A  78       4.188  16.642 -28.761  1.00 53.80           H
ATOM    958  NH2 ARG A  78       6.324  16.689 -27.394  1.00 53.80           N
ATOM    959 1HH2 ARG A  78       6.287  17.411 -28.085  1.00 53.80           H
ATOM    960 2HH2 ARG A  78       7.121  16.610 -26.795  1.00 53.80           H
ATOM    961  HN  ARG A  78       5.851  10.837 -22.886  1.00 53.80           H
ATOM    962  N   VAL A  79       1.895  10.714 -21.986  1.00 70.00           N
ATOM    963  CA  VAL A  79       0.717   9.965 -21.586  1.00 70.00           C
ATOM    964  C   VAL A  79      -0.283   9.937 -22.744  1.00 70.00           C
ATOM    965  O   VAL A  79      -0.972  10.924 -22.997  1.00 70.00           O
ATOM    966  HA  VAL A  79       1.033   8.944 -21.372  1.00 70.00           H
ATOM    967  CB  VAL A  79       0.130  10.558 -20.304  1.00 70.00           C
ATOM    968  HB  VAL A  79      -0.209  11.570 -20.527  1.00 70.00           H
ATOM    969  CG1 VAL A  79      -1.081   9.751 -19.831  1.00 70.00           C
ATOM    970 1HG1 VAL A  79      -1.849   9.761 -20.604  1.00 70.00           H
ATOM    971 2HG1 VAL A  79      -0.777   8.723 -19.633  1.00 70.00           H
ATOM    972 3HG1 VAL A  79      -1.478  10.195 -18.918  1.00 70.00           H
ATOM    973  CG2 VAL A  79       1.192  10.649 -19.206  1.00 70.00           C
ATOM    974 1HG2 VAL A  79       1.574   9.653 -18.986  1.00 70.00           H
ATOM    975 2HG2 VAL A  79       2.009  11.286 -19.543  1.00 70.00           H
ATOM    976 3HG2 VAL A  79       0.748  11.075 -18.306  1.00 70.00           H
ATOM    977  HN  VAL A  79       2.082  11.531 -21.441  1.00 70.00           H
ATOM    978  N   LYS A  80      -0.329   8.797 -23.417  1.00 63.08           N
ATOM    979  CA  LYS A  80      -1.128   8.672 -24.624  1.00 63.08           C
ATOM    980  C   LYS A  80      -2.392   7.868 -24.312  1.00 63.08           C
ATOM    981  O   LYS A  80      -3.436   8.083 -24.926  1.00 63.08           O
ATOM    982  HA  LYS A  80      -1.424   9.677 -24.926  1.00 63.08           H
ATOM    983  CB  LYS A  80      -0.291   8.085 -25.763  1.00 63.08           C
ATOM    984 1HB  LYS A  80       0.263   7.218 -25.403  1.00 63.08           H
ATOM    985 2HB  LYS A  80      -0.948   7.735 -26.558  1.00 63.08           H
ATOM    986  CG  LYS A  80       0.683   9.125 -26.319  1.00 63.08           C
ATOM    987 1HG  LYS A  80       0.127   9.981 -26.702  1.00 63.08           H
ATOM    988 2HG  LYS A  80       1.323   9.494 -25.518  1.00 63.08           H
ATOM    989  CD  LYS A  80       1.544   8.529 -27.434  1.00 63.08           C
ATOM    990 1HD  LYS A  80       2.060   7.642 -27.065  1.00 63.08           H
ATOM    991 2HD  LYS A  80       0.907   8.207 -28.258  1.00 63.08           H
ATOM    992  CE  LYS A  80       2.568   9.547 -27.941  1.00 63.08           C
ATOM    993 1HE  LYS A  80       2.056  10.444 -28.288  1.00 63.08           H
ATOM    994 2HE  LYS A  80       3.223   9.850 -27.124  1.00 63.08           H
ATOM    995  NZ  LYS A  80       3.371   8.970 -29.042  1.00 63.08           N
ATOM    996 1HZ  LYS A  80       4.045   9.656 -29.364  1.00 63.08           H
ATOM    997 2HZ  LYS A  80       3.860   8.147 -28.708  1.00 63.08           H
ATOM    998 3HZ  LYS A  80       2.759   8.712 -29.808  1.00 63.08           H
ATOM    999  HN  LYS A  80       0.167   7.970 -23.151  1.00 63.08           H
ATOM   1000  N   THR A  81      -2.256   6.958 -23.359  1.00 74.79           N
ATOM   1001  CA  THR A  81      -3.320   6.011 -23.070  1.00 74.79           C
ATOM   1002  C   THR A  81      -3.784   6.157 -21.620  1.00 74.79           C
ATOM   1003  O   THR A  81      -3.085   6.746 -20.797  1.00 74.79           O
ATOM   1004  HA  THR A  81      -4.174   6.250 -23.705  1.00 74.79           H
ATOM   1005  CB  THR A  81      -2.810   4.609 -23.407  1.00 74.79           C
ATOM   1006  HB  THR A  81      -3.637   3.903 -23.487  1.00 74.79           H
ATOM   1007  OG1 THR A  81      -1.859   4.330 -22.384  1.00 74.79           O
ATOM   1008  HG1 THR A  81      -1.618   3.360 -22.396  1.00 74.79           H
ATOM   1009  CG2 THR A  81      -1.988   4.579 -24.698  1.00 74.79           C
ATOM   1010 1HG2 THR A  81      -1.124   5.234 -24.593  1.00 74.79           H
ATOM   1011 2HG2 THR A  81      -2.605   4.921 -25.529  1.00 74.79           H
ATOM   1012 3HG2 THR A  81      -1.651   3.560 -24.890  1.00 74.79           H
ATOM   1013  HN  THR A  81      -1.439   6.861 -22.791  1.00 74.79           H
ATOM   1014  N   MET A  82      -4.960   5.610 -21.350  1.00 75.08           N
ATOM   1015  CA  MET A  82      -5.502   5.625 -20.002  1.00 75.08           C
ATOM   1016  C   MET A  82      -4.580   4.883 -19.032  1.00 75.08           C
ATOM   1017  O   MET A  82      -4.420   5.296 -17.885  1.00 75.08           O
ATOM   1018  HA  MET A  82      -5.563   6.677 -19.723  1.00 75.08           H
ATOM   1019  CB  MET A  82      -6.883   4.967 -19.999  1.00 75.08           C
ATOM   1020 1HB  MET A  82      -7.473   5.347 -20.833  1.00 75.08           H
ATOM   1021 2HB  MET A  82      -6.778   3.892 -20.147  1.00 75.08           H
ATOM   1022  CG  MET A  82      -7.616   5.236 -18.683  1.00 75.08           C
ATOM   1023 1HG  MET A  82      -7.117   4.715 -17.866  1.00 75.08           H
ATOM   1024 2HG  MET A  82      -7.582   6.300 -18.450  1.00 75.08           H
ATOM   1025  SD  MET A  82      -9.312   4.694 -18.807  1.00 75.08           S
ATOM   1026  CE  MET A  82      -9.927   5.235 -17.221  1.00 75.08           C
ATOM   1027 1HE  MET A  82      -9.363   4.747 -16.427  1.00 75.08           H
ATOM   1028 2HE  MET A  82      -9.812   6.316 -17.137  1.00 75.08           H
ATOM   1029 3HE  MET A  82     -10.981   4.974 -17.132  1.00 75.08           H
ATOM   1030  HN  MET A  82      -5.538   5.163 -22.033  1.00 75.08           H
ATOM   1031  N   THR A  83      -3.998   3.802 -19.530  1.00 77.31           N
ATOM   1032  CA  THR A  83      -3.110   2.989 -18.716  1.00 77.31           C
ATOM   1033  C   THR A  83      -1.840   3.769 -18.370  1.00 77.31           C
ATOM   1034  O   THR A  83      -1.329   3.667 -17.256  1.00 77.31           O
ATOM   1035  HA  THR A  83      -3.614   2.765 -17.776  1.00 77.31           H
ATOM   1036  CB  THR A  83      -2.837   1.687 -19.471  1.00 77.31           C
ATOM   1037  HB  THR A  83      -2.248   1.874 -20.369  1.00 77.31           H
ATOM   1038  OG1 THR A  83      -4.131   1.133 -19.689  1.00 77.31           O
ATOM   1039  HG1 THR A  83      -4.679   1.206 -18.856  1.00 77.31           H
ATOM   1040  CG2 THR A  83      -2.127   0.645 -18.604  1.00 77.31           C
ATOM   1041 1HG2 THR A  83      -2.748   0.408 -17.740  1.00 77.31           H
ATOM   1042 2HG2 THR A  83      -1.171   1.044 -18.266  1.00 77.31           H
ATOM   1043 3HG2 THR A  83      -1.957  -0.259 -19.189  1.00 77.31           H
ATOM   1044  HN  THR A  83      -4.124   3.480 -20.468  1.00 77.31           H
ATOM   1045  N   ASP A  84      -1.367   4.530 -19.346  1.00 79.31           N
ATOM   1046  CA  ASP A  84      -0.183   5.350 -19.149  1.00 79.31           C
ATOM   1047  C   ASP A  84      -0.433   6.333 -18.004  1.00 79.31           C
ATOM   1048  O   ASP A  84       0.471   6.625 -17.223  1.00 79.31           O
ATOM   1049  HA  ASP A  84       0.618   4.646 -18.926  1.00 79.31           H
ATOM   1050  CB  ASP A  84       0.141   6.160 -20.405  1.00 79.31           C
ATOM   1051 1HB  ASP A  84      -0.700   6.808 -20.651  1.00 79.31           H
ATOM   1052 2HB  ASP A  84       0.997   6.807 -20.214  1.00 79.31           H
ATOM   1053  CG  ASP A  84       0.445   5.239 -21.589  1.00 79.31           C
ATOM   1054  OD1 ASP A  84       1.018   4.158 -21.334  1.00 79.31           O
ATOM   1055  OD2 ASP A  84       0.097   5.637 -22.722  1.00 79.31           O
ATOM   1056  HN  ASP A  84      -1.778   4.593 -20.255  1.00 79.31           H
ATOM   1057  N   MET A  85      -1.665   6.816 -17.940  1.00 84.53           N
ATOM   1058  CA  MET A  85      -2.046   7.759 -16.901  1.00 84.53           C
ATOM   1059  C   MET A  85      -1.970   7.111 -15.518  1.00 84.53           C
ATOM   1060  O   MET A  85      -1.413   7.690 -14.587  1.00 84.53           O
ATOM   1061  HA  MET A  85      -1.327   8.575 -16.968  1.00 84.53           H
ATOM   1062  CB  MET A  85      -3.472   8.251 -17.157  1.00 84.53           C
ATOM   1063 1HB  MET A  85      -3.542   8.669 -18.161  1.00 84.53           H
ATOM   1064 2HB  MET A  85      -4.165   7.410 -17.113  1.00 84.53           H
ATOM   1065  CG  MET A  85      -3.880   9.309 -16.129  1.00 84.53           C
ATOM   1066 1HG  MET A  85      -4.917   9.603 -16.289  1.00 84.53           H
ATOM   1067 2HG  MET A  85      -3.817   8.893 -15.123  1.00 84.53           H
ATOM   1068  SD  MET A  85      -2.815  10.735 -16.266  1.00 84.53           S
ATOM   1069  CE  MET A  85      -3.410  11.420 -17.803  1.00 84.53           C
ATOM   1070 1HE  MET A  85      -3.277  10.690 -18.602  1.00 84.53           H
ATOM   1071 2HE  MET A  85      -4.467  11.665 -17.706  1.00 84.53           H
ATOM   1072 3HE  MET A  85      -2.848  12.323 -18.040  1.00 84.53           H
ATOM   1073  HN  MET A  85      -2.395   6.575 -18.579  1.00 84.53           H
ATOM   1074  N   PHE A  86      -2.538   5.917 -15.426  1.00 87.83           N
ATOM   1075  CA  PHE A  86      -2.592   5.209 -14.159  1.00 87.83           C
ATOM   1076  C   PHE A  86      -1.192   4.789 -13.705  1.00 87.83           C
ATOM   1077  O   PHE A  86      -0.872   4.859 -12.520  1.00 87.83           O
ATOM   1078  HA  PHE A  86      -3.020   5.891 -13.425  1.00 87.83           H
ATOM   1079  CB  PHE A  86      -3.440   3.955 -14.382  1.00 87.83           C
ATOM   1080 1HB  PHE A  86      -3.040   3.406 -15.234  1.00 87.83           H
ATOM   1081 2HB  PHE A  86      -3.346   3.306 -13.512  1.00 87.83           H
ATOM   1082  CG  PHE A  86      -4.922   4.242 -14.629  1.00 87.83           C
ATOM   1083  CD1 PHE A  86      -5.551   5.221 -13.924  1.00 87.83           C
ATOM   1084  HD1 PHE A  86      -5.000   5.800 -13.184  1.00 87.83           H
ATOM   1085  CD2 PHE A  86      -5.611   3.520 -15.552  1.00 87.83           C
ATOM   1086  HD2 PHE A  86      -5.106   2.735 -16.117  1.00 87.83           H
ATOM   1087  CE1 PHE A  86      -6.927   5.488 -14.153  1.00 87.83           C
ATOM   1088  HE1 PHE A  86      -7.432   6.272 -13.588  1.00 87.83           H
ATOM   1089  CE2 PHE A  86      -6.986   3.786 -15.781  1.00 87.83           C
ATOM   1090  HE2 PHE A  86      -7.538   3.207 -16.521  1.00 87.83           H
ATOM   1091  CZ  PHE A  86      -7.616   4.765 -15.077  1.00 87.83           C
ATOM   1092  HZ  PHE A  86      -8.672   4.969 -15.252  1.00 87.83           H
ATOM   1093  HN  PHE A  86      -2.956   5.436 -16.197  1.00 87.83           H
ATOM   1094  N   LEU A  87      -0.394   4.362 -14.674  1.00 83.16           N
ATOM   1095  CA  LEU A  87       0.947   3.885 -14.383  1.00 83.16           C
ATOM   1096  C   LEU A  87       1.796   5.047 -13.866  1.00 83.16           C
ATOM   1097  O   LEU A  87       2.649   4.861 -13.000  1.00 83.16           O
ATOM   1098  HA  LEU A  87       0.864   3.140 -13.591  1.00 83.16           H
ATOM   1099  CB  LEU A  87       1.542   3.183 -15.605  1.00 83.16           C
ATOM   1100 1HB  LEU A  87       1.441   3.845 -16.465  1.00 83.16           H
ATOM   1101 2HB  LEU A  87       2.610   3.043 -15.434  1.00 83.16           H
ATOM   1102  CG  LEU A  87       0.930   1.827 -15.964  1.00 83.16           C
ATOM   1103  HG  LEU A  87      -0.140   1.966 -16.116  1.00 83.16           H
ATOM   1104  CD1 LEU A  87       1.508   1.296 -17.278  1.00 83.16           C
ATOM   1105 1HD1 LEU A  87       1.293   2.001 -18.081  1.00 83.16           H
ATOM   1106 2HD1 LEU A  87       2.587   1.177 -17.178  1.00 83.16           H
ATOM   1107 3HD1 LEU A  87       1.056   0.332 -17.510  1.00 83.16           H
ATOM   1108  CD2 LEU A  87       1.099   0.828 -14.818  1.00 83.16           C
ATOM   1109 1HD2 LEU A  87       2.160   0.688 -14.611  1.00 83.16           H
ATOM   1110 2HD2 LEU A  87       0.602   1.210 -13.927  1.00 83.16           H
ATOM   1111 3HD2 LEU A  87       0.655  -0.127 -15.100  1.00 83.16           H
ATOM   1112  HN  LEU A  87      -0.651   4.339 -15.640  1.00 83.16           H
ATOM   1113  N   LEU A  88       1.534   6.222 -14.420  1.00 88.18           N
ATOM   1114  CA  LEU A  88       2.245   7.420 -14.007  1.00 88.18           C
ATOM   1115  C   LEU A  88       1.875   7.755 -12.561  1.00 88.18           C
ATOM   1116  O   LEU A  88       2.751   7.996 -11.732  1.00 88.18           O
ATOM   1117  HA  LEU A  88       3.311   7.197 -14.048  1.00 88.18           H
ATOM   1118  CB  LEU A  88       1.984   8.564 -14.989  1.00 88.18           C
ATOM   1119 1HB  LEU A  88       2.362   8.269 -15.968  1.00 88.18           H
ATOM   1120 2HB  LEU A  88       0.906   8.691 -15.089  1.00 88.18           H
ATOM   1121  CG  LEU A  88       2.598   9.916 -14.622  1.00 88.18           C
ATOM   1122  HG  LEU A  88       2.240  10.196 -13.631  1.00 88.18           H
ATOM   1123  CD1 LEU A  88       4.123   9.823 -14.544  1.00 88.18           C
ATOM   1124 1HD1 LEU A  88       4.404   9.094 -13.784  1.00 88.18           H
ATOM   1125 2HD1 LEU A  88       4.518   9.511 -15.510  1.00 88.18           H
ATOM   1126 3HD1 LEU A  88       4.533  10.798 -14.281  1.00 88.18           H
ATOM   1127  CD2 LEU A  88       2.139  11.008 -15.592  1.00 88.18           C
ATOM   1128 1HD2 LEU A  88       2.447  10.747 -16.604  1.00 88.18           H
ATOM   1129 2HD2 LEU A  88       1.053  11.094 -15.554  1.00 88.18           H
ATOM   1130 3HD2 LEU A  88       2.590  11.958 -15.308  1.00 88.18           H
ATOM   1131  HN  LEU A  88       0.851   6.362 -15.137  1.00 88.18           H
ATOM   1132  N   ASN A  89       0.575   7.758 -12.302  1.00 90.11           N
ATOM   1133  CA  ASN A  89       0.075   8.119 -10.987  1.00 90.11           C
ATOM   1134  C   ASN A  89       0.522   7.067  -9.970  1.00 90.11           C
ATOM   1135  O   ASN A  89       0.756   7.384  -8.805  1.00 90.11           O
ATOM   1136  HA  ASN A  89       0.496   9.103 -10.780  1.00 90.11           H
ATOM   1137  CB  ASN A  89      -1.454   8.170 -10.973  1.00 90.11           C
ATOM   1138 1HB  ASN A  89      -1.854   7.354 -11.576  1.00 90.11           H
ATOM   1139 2HB  ASN A  89      -1.817   8.022  -9.956  1.00 90.11           H
ATOM   1140  CG  ASN A  89      -1.963   9.507 -11.514  1.00 90.11           C
ATOM   1141  OD1 ASN A  89      -2.189  10.456 -10.781  1.00 90.11           O
ATOM   1142  ND2 ASN A  89      -2.130   9.530 -12.833  1.00 90.11           N
ATOM   1143 1HD2 ASN A  89      -1.925   8.716 -13.377  1.00 90.11           H
ATOM   1144 2HD2 ASN A  89      -2.459  10.361 -13.281  1.00 90.11           H
ATOM   1145  HN  ASN A  89      -0.129   7.521 -12.971  1.00 90.11           H
ATOM   1146  N   LEU A  90       0.627   5.835 -10.447  1.00 87.92           N
ATOM   1147  CA  LEU A  90       1.076   4.741  -9.604  1.00 87.92           C
ATOM   1148  C   LEU A  90       2.515   5.006  -9.154  1.00 87.92           C
ATOM   1149  O   LEU A  90       2.847   4.821  -7.984  1.00 87.92           O
ATOM   1150  HA  LEU A  90       0.436   4.725  -8.721  1.00 87.92           H
ATOM   1151  CB  LEU A  90       0.894   3.402 -10.320  1.00 87.92           C
ATOM   1152 1HB  LEU A  90      -0.154   3.305 -10.607  1.00 87.92           H
ATOM   1153 2HB  LEU A  90       1.475   3.423 -11.242  1.00 87.92           H
ATOM   1154  CG  LEU A  90       1.293   2.156  -9.527  1.00 87.92           C
ATOM   1155  HG  LEU A  90       2.329   2.272  -9.208  1.00 87.92           H
ATOM   1156  CD1 LEU A  90       0.444   2.016  -8.262  1.00 87.92           C
ATOM   1157 1HD1 LEU A  90       0.585   2.893  -7.631  1.00 87.92           H
ATOM   1158 2HD1 LEU A  90      -0.607   1.932  -8.538  1.00 87.92           H
ATOM   1159 3HD1 LEU A  90       0.749   1.122  -7.717  1.00 87.92           H
ATOM   1160  CD2 LEU A  90       1.228   0.904 -10.403  1.00 87.92           C
ATOM   1161 1HD2 LEU A  90       0.211   0.771 -10.773  1.00 87.92           H
ATOM   1162 2HD2 LEU A  90       1.910   1.014 -11.247  1.00 87.92           H
ATOM   1163 3HD2 LEU A  90       1.517   0.033  -9.815  1.00 87.92           H
ATOM   1164  HN  LEU A  90       0.412   5.581 -11.390  1.00 87.92           H
ATOM   1165  N   ALA A  91       3.329   5.437 -10.107  1.00 91.90           N
ATOM   1166  CA  ALA A  91       4.731   5.698  -9.831  1.00 91.90           C
ATOM   1167  C   ALA A  91       4.844   6.856  -8.837  1.00 91.90           C
ATOM   1168  O   ALA A  91       5.707   6.844  -7.960  1.00 91.90           O
ATOM   1169  HA  ALA A  91       5.154   4.800  -9.380  1.00 91.90           H
ATOM   1170  CB  ALA A  91       5.465   5.983 -11.143  1.00 91.90           C
ATOM   1171 1HB  ALA A  91       5.380   5.119 -11.802  1.00 91.90           H
ATOM   1172 2HB  ALA A  91       5.022   6.854 -11.626  1.00 91.90           H
ATOM   1173 3HB  ALA A  91       6.517   6.179 -10.935  1.00 91.90           H
ATOM   1174  HN  ALA A  91       3.045   5.606 -11.051  1.00 91.90           H
ATOM   1175  N   ILE A  92       3.959   7.827  -9.006  1.00 91.09           N
ATOM   1176  CA  ILE A  92       3.938   8.982  -8.124  1.00 91.09           C
ATOM   1177  C   ILE A  92       3.568   8.531  -6.710  1.00 91.09           C
ATOM   1178  O   ILE A  92       4.195   8.948  -5.737  1.00 91.09           O
ATOM   1179  HA  ILE A  92       4.946   9.395  -8.102  1.00 91.09           H
ATOM   1180  CB  ILE A  92       3.016  10.067  -8.684  1.00 91.09           C
ATOM   1181  HB  ILE A  92       2.059   9.608  -8.932  1.00 91.09           H
ATOM   1182  CG1 ILE A  92       3.584  10.655  -9.978  1.00 91.09           C
ATOM   1183 1HG1 ILE A  92       4.452  11.274  -9.750  1.00 91.09           H
ATOM   1184 2HG1 ILE A  92       3.929   9.849 -10.627  1.00 91.09           H
ATOM   1185  CG2 ILE A  92       2.741  11.147  -7.637  1.00 91.09           C
ATOM   1186 1HG2 ILE A  92       2.262  10.697  -6.767  1.00 91.09           H
ATOM   1187 2HG2 ILE A  92       3.681  11.609  -7.335  1.00 91.09           H
ATOM   1188 3HG2 ILE A  92       2.083  11.906  -8.061  1.00 91.09           H
ATOM   1189  CD1 ILE A  92       2.532  11.491 -10.709  1.00 91.09           C
ATOM   1190 1HD1 ILE A  92       1.676  10.862 -10.956  1.00 91.09           H
ATOM   1191 2HD1 ILE A  92       2.207  12.309 -10.066  1.00 91.09           H
ATOM   1192 3HD1 ILE A  92       2.962  11.897 -11.624  1.00 91.09           H
ATOM   1193  HN  ILE A  92       3.268   7.834  -9.728  1.00 91.09           H
ATOM   1194  N   ALA A  93       2.550   7.685  -6.640  1.00 92.54           N
ATOM   1195  CA  ALA A  93       2.031   7.243  -5.357  1.00 92.54           C
ATOM   1196  C   ALA A  93       3.119   6.468  -4.611  1.00 92.54           C
ATOM   1197  O   ALA A  93       3.330   6.681  -3.418  1.00 92.54           O
ATOM   1198  HA  ALA A  93       1.770   8.131  -4.781  1.00 92.54           H
ATOM   1199  CB  ALA A  93       0.768   6.409  -5.577  1.00 92.54           C
ATOM   1200 1HB  ALA A  93       0.016   7.014  -6.084  1.00 92.54           H
ATOM   1201 2HB  ALA A  93       1.008   5.540  -6.190  1.00 92.54           H
ATOM   1202 3HB  ALA A  93       0.379   6.078  -4.614  1.00 92.54           H
ATOM   1203  HN  ALA A  93       2.084   7.304  -7.438  1.00 92.54           H
ATOM   1204  N   ASP A  94       3.781   5.585  -5.344  1.00 89.67           N
ATOM   1205  CA  ASP A  94       4.827   4.763  -4.762  1.00 89.67           C
ATOM   1206  C   ASP A  94       5.937   5.665  -4.219  1.00 89.67           C
ATOM   1207  O   ASP A  94       6.456   5.430  -3.129  1.00 89.67           O
ATOM   1208  HA  ASP A  94       4.336   4.188  -3.976  1.00 89.67           H
ATOM   1209  CB  ASP A  94       5.443   3.833  -5.808  1.00 89.67           C
ATOM   1210 1HB  ASP A  94       5.582   4.374  -6.744  1.00 89.67           H
ATOM   1211 2HB  ASP A  94       6.431   3.510  -5.478  1.00 89.67           H
ATOM   1212  CG  ASP A  94       4.555   2.610  -6.047  1.00 89.67           C
ATOM   1213  OD1 ASP A  94       3.818   2.251  -5.103  1.00 89.67           O
ATOM   1214  OD2 ASP A  94       4.633   2.061  -7.167  1.00 89.67           O
ATOM   1215  HN  ASP A  94       3.612   5.429  -6.317  1.00 89.67           H
ATOM   1216  N   LEU A  95       6.268   6.679  -5.004  1.00 90.62           N
ATOM   1217  CA  LEU A  95       7.363   7.568  -4.656  1.00 90.62           C
ATOM   1218  C   LEU A  95       7.032   8.292  -3.349  1.00 90.62           C
ATOM   1219  O   LEU A  95       7.888   8.430  -2.478  1.00 90.62           O
ATOM   1220  HA  LEU A  95       8.247   6.951  -4.494  1.00 90.62           H
ATOM   1221  CB  LEU A  95       7.677   8.512  -5.819  1.00 90.62           C
ATOM   1222 1HB  LEU A  95       7.807   7.915  -6.721  1.00 90.62           H
ATOM   1223 2HB  LEU A  95       6.812   9.154  -5.983  1.00 90.62           H
ATOM   1224  CG  LEU A  95       8.911   9.400  -5.647  1.00 90.62           C
ATOM   1225  HG  LEU A  95       8.815   9.941  -4.706  1.00 90.62           H
ATOM   1226  CD1 LEU A  95      10.185   8.558  -5.556  1.00 90.62           C
ATOM   1227 1HD1 LEU A  95      10.116   7.886  -4.700  1.00 90.62           H
ATOM   1228 2HD1 LEU A  95      10.300   7.972  -6.468  1.00 90.62           H
ATOM   1229 3HD1 LEU A  95      11.047   9.214  -5.434  1.00 90.62           H
ATOM   1230  CD2 LEU A  95       8.994  10.445  -6.762  1.00 90.62           C
ATOM   1231 1HD2 LEU A  95       9.057   9.943  -7.727  1.00 90.62           H
ATOM   1232 2HD2 LEU A  95       8.105  11.074  -6.737  1.00 90.62           H
ATOM   1233 3HD2 LEU A  95       9.880  11.063  -6.616  1.00 90.62           H
ATOM   1234  HN  LEU A  95       5.804   6.896  -5.863  1.00 90.62           H
ATOM   1235  N   LEU A  96       5.786   8.734  -3.255  1.00 86.97           N
ATOM   1236  CA  LEU A  96       5.343   9.480  -2.089  1.00 86.97           C
ATOM   1237  C   LEU A  96       5.460   8.594  -0.847  1.00 86.97           C
ATOM   1238  O   LEU A  96       5.852   9.064   0.220  1.00 86.97           O
ATOM   1239  HA  LEU A  96       6.016  10.330  -1.971  1.00 86.97           H
ATOM   1240  CB  LEU A  96       3.938  10.042  -2.315  1.00 86.97           C
ATOM   1241 1HB  LEU A  96       3.301   9.236  -2.679  1.00 86.97           H
ATOM   1242 2HB  LEU A  96       3.535  10.356  -1.352  1.00 86.97           H
ATOM   1243  CG  LEU A  96       3.834  11.218  -3.288  1.00 86.97           C
ATOM   1244  HG  LEU A  96       4.292  10.921  -4.232  1.00 86.97           H
ATOM   1245  CD1 LEU A  96       2.372  11.558  -3.583  1.00 86.97           C
ATOM   1246 1HD1 LEU A  96       1.880  10.692  -4.026  1.00 86.97           H
ATOM   1247 2HD1 LEU A  96       1.867  11.827  -2.655  1.00 86.97           H
ATOM   1248 3HD1 LEU A  96       2.327  12.397  -4.277  1.00 86.97           H
ATOM   1249  CD2 LEU A  96       4.611  12.429  -2.770  1.00 86.97           C
ATOM   1250 1HD2 LEU A  96       4.205  12.736  -1.806  1.00 86.97           H
ATOM   1251 2HD2 LEU A  96       5.662  12.164  -2.653  1.00 86.97           H
ATOM   1252 3HD2 LEU A  96       4.521  13.251  -3.481  1.00 86.97           H
ATOM   1253  HN  LEU A  96       5.087   8.589  -3.955  1.00 86.97           H
ATOM   1254  N   PHE A  97       5.111   7.329  -1.027  1.00 89.17           N
ATOM   1255  CA  PHE A  97       5.195   6.367   0.059  1.00 89.17           C
ATOM   1256  C   PHE A  97       6.642   6.190   0.523  1.00 89.17           C
ATOM   1257  O   PHE A  97       6.921   6.211   1.721  1.00 89.17           O
ATOM   1258  HA  PHE A  97       4.597   6.757   0.882  1.00 89.17           H
ATOM   1259  CB  PHE A  97       4.679   5.033  -0.483  1.00 89.17           C
ATOM   1260 1HB  PHE A  97       3.593   5.083  -0.568  1.00 89.17           H
ATOM   1261 2HB  PHE A  97       5.071   4.886  -1.490  1.00 89.17           H
ATOM   1262  CG  PHE A  97       5.054   3.825   0.377  1.00 89.17           C
ATOM   1263  CD1 PHE A  97       5.949   2.912  -0.087  1.00 89.17           C
ATOM   1264  HD1 PHE A  97       6.399   3.041  -1.071  1.00 89.17           H
ATOM   1265  CD2 PHE A  97       4.492   3.663   1.605  1.00 89.17           C
ATOM   1266  HD2 PHE A  97       3.774   4.395   1.976  1.00 89.17           H
ATOM   1267  CE1 PHE A  97       6.297   1.790   0.712  1.00 89.17           C
ATOM   1268  HE1 PHE A  97       7.014   1.059   0.340  1.00 89.17           H
ATOM   1269  CE2 PHE A  97       4.840   2.542   2.403  1.00 89.17           C
ATOM   1270  HE2 PHE A  97       4.389   2.413   3.387  1.00 89.17           H
ATOM   1271  CZ  PHE A  97       5.735   1.629   1.940  1.00 89.17           C
ATOM   1272  HZ  PHE A  97       6.002   0.768   2.553  1.00 89.17           H
ATOM   1273  HN  PHE A  97       4.777   6.959  -1.894  1.00 89.17           H
ATOM   1274  N   LEU A  98       7.525   6.018  -0.450  1.00 92.62           N
ATOM   1275  CA  LEU A  98       8.899   5.646  -0.157  1.00 92.62           C
ATOM   1276  C   LEU A  98       9.551   6.744   0.687  1.00 92.62           C
ATOM   1277  O   LEU A  98      10.386   6.459   1.544  1.00 92.62           O
ATOM   1278  HA  LEU A  98       8.871   4.730   0.432  1.00 92.62           H
ATOM   1279  CB  LEU A  98       9.656   5.332  -1.449  1.00 92.62           C
ATOM   1280 1HB  LEU A  98       9.532   6.171  -2.133  1.00 92.62           H
ATOM   1281 2HB  LEU A  98      10.719   5.265  -1.216  1.00 92.62           H
ATOM   1282  CG  LEU A  98       9.240   4.051  -2.175  1.00 92.62           C
ATOM   1283  HG  LEU A  98       8.151   4.007  -2.192  1.00 92.62           H
ATOM   1284  CD1 LEU A  98       9.714   4.067  -3.630  1.00 92.62           C
ATOM   1285 1HD1 LEU A  98       9.275   4.921  -4.146  1.00 92.62           H
ATOM   1286 2HD1 LEU A  98      10.801   4.147  -3.657  1.00 92.62           H
ATOM   1287 3HD1 LEU A  98       9.405   3.146  -4.123  1.00 92.62           H
ATOM   1288  CD2 LEU A  98       9.731   2.811  -1.426  1.00 92.62           C
ATOM   1289 1HD2 LEU A  98      10.819   2.836  -1.356  1.00 92.62           H
ATOM   1290 2HD2 LEU A  98       9.303   2.799  -0.423  1.00 92.62           H
ATOM   1291 3HD2 LEU A  98       9.422   1.915  -1.964  1.00 92.62           H
ATOM   1292  HN  LEU A  98       7.316   6.129  -1.421  1.00 92.62           H
ATOM   1293  N   VAL A  99       9.145   7.975   0.414  1.00 89.64           N
ATOM   1294  CA  VAL A  99       9.727   9.122   1.090  1.00 89.64           C
ATOM   1295  C   VAL A  99       9.448   9.020   2.591  1.00 89.64           C
ATOM   1296  O   VAL A  99      10.119   9.664   3.396  1.00 89.64           O
ATOM   1297  HA  VAL A  99      10.805   9.086   0.930  1.00 89.64           H
ATOM   1298  CB  VAL A  99       9.199  10.418   0.471  1.00 89.64           C
ATOM   1299  HB  VAL A  99       8.110  10.367   0.464  1.00 89.64           H
ATOM   1300  CG1 VAL A  99       9.608  11.632   1.309  1.00 89.64           C
ATOM   1301 1HG1 VAL A  99       9.199  11.533   2.314  1.00 89.64           H
ATOM   1302 2HG1 VAL A  99      10.695  11.687   1.361  1.00 89.64           H
ATOM   1303 3HG1 VAL A  99       9.219  12.539   0.846  1.00 89.64           H
ATOM   1304  CG2 VAL A  99       9.672  10.567  -0.977  1.00 89.64           C
ATOM   1305 1HG2 VAL A  99      10.761  10.585  -1.003  1.00 89.64           H
ATOM   1306 2HG2 VAL A  99       9.308   9.724  -1.566  1.00 89.64           H
ATOM   1307 3HG2 VAL A  99       9.282  11.496  -1.392  1.00 89.64           H
ATOM   1308  HN  VAL A  99       8.434   8.195  -0.254  1.00 89.64           H
ATOM   1309  N   THR A 100       8.458   8.205   2.922  1.00 89.33           N
ATOM   1310  CA  THR A 100       8.059   8.036   4.309  1.00 89.33           C
ATOM   1311  C   THR A 100       8.973   7.027   5.008  1.00 89.33           C
ATOM   1312  O   THR A 100       9.112   7.053   6.229  1.00 89.33           O
ATOM   1313  HA  THR A 100       8.185   8.990   4.821  1.00 89.33           H
ATOM   1314  CB  THR A 100       6.582   7.635   4.331  1.00 89.33           C
ATOM   1315  HB  THR A 100       6.156   7.777   5.324  1.00 89.33           H
ATOM   1316  OG1 THR A 100       6.579   6.296   3.845  1.00 89.33           O
ATOM   1317  HG1 THR A 100       5.704   5.859   4.053  1.00 89.33           H
ATOM   1318  CG2 THR A 100       5.751   8.407   3.304  1.00 89.33           C
ATOM   1319 1HG2 THR A 100       6.137   8.211   2.304  1.00 89.33           H
ATOM   1320 2HG2 THR A 100       5.812   9.474   3.515  1.00 89.33           H
ATOM   1321 3HG2 THR A 100       4.711   8.084   3.362  1.00 89.33           H
ATOM   1322  HN  THR A 100       7.932   7.666   2.263  1.00 89.33           H
ATOM   1323  N   LEU A 101       9.572   6.163   4.202  1.00 91.74           N
ATOM   1324  CA  LEU A 101      10.268   5.003   4.733  1.00 91.74           C
ATOM   1325  C   LEU A 101      11.438   5.469   5.602  1.00 91.74           C
ATOM   1326  O   LEU A 101      11.693   4.901   6.663  1.00 91.74           O
ATOM   1327  HA  LEU A 101       9.564   4.461   5.364  1.00 91.74           H
ATOM   1328  CB  LEU A 101      10.680   4.061   3.601  1.00 91.74           C
ATOM   1329 1HB  LEU A 101      11.202   4.644   2.841  1.00 91.74           H
ATOM   1330 2HB  LEU A 101      11.396   3.341   3.997  1.00 91.74           H
ATOM   1331  CG  LEU A 101       9.546   3.290   2.923  1.00 91.74           C
ATOM   1332  HG  LEU A 101       8.885   4.010   2.439  1.00 91.74           H
ATOM   1333  CD1 LEU A 101      10.087   2.367   1.829  1.00 91.74           C
ATOM   1334 1HD1 LEU A 101      10.605   2.961   1.076  1.00 91.74           H
ATOM   1335 2HD1 LEU A 101      10.782   1.652   2.268  1.00 91.74           H
ATOM   1336 3HD1 LEU A 101       9.260   1.832   1.363  1.00 91.74           H
ATOM   1337  CD2 LEU A 101       8.708   2.529   3.952  1.00 91.74           C
ATOM   1338 1HD2 LEU A 101       9.343   1.820   4.485  1.00 91.74           H
ATOM   1339 2HD2 LEU A 101       8.276   3.234   4.662  1.00 91.74           H
ATOM   1340 3HD2 LEU A 101       7.909   1.990   3.444  1.00 91.74           H
ATOM   1341  HN  LEU A 101       9.588   6.246   3.205  1.00 91.74           H
ATOM   1342  N   PRO A 102      12.167   6.507   5.171  1.00 93.71           N
ATOM   1343  CA  PRO A 102      13.330   6.978   5.927  1.00 93.71           C
ATOM   1344  C   PRO A 102      12.994   7.265   7.382  1.00 93.71           C
ATOM   1345  O   PRO A 102      13.767   6.931   8.279  1.00 93.71           O
ATOM   1346  HA  PRO A 102      14.095   6.203   5.959  1.00 93.71           H
ATOM   1347  CB  PRO A 102      13.758   8.245   5.183  1.00 93.71           C
ATOM   1348 1HB  PRO A 102      13.290   9.135   5.603  1.00 93.71           H
ATOM   1349 2HB  PRO A 102      14.836   8.397   5.237  1.00 93.71           H
ATOM   1350  CG  PRO A 102      13.297   7.986   3.753  1.00 93.71           C
ATOM   1351 1HG  PRO A 102      13.207   8.912   3.184  1.00 93.71           H
ATOM   1352 2HG  PRO A 102      14.002   7.358   3.208  1.00 93.71           H
ATOM   1353  CD  PRO A 102      11.954   7.302   3.948  1.00 93.71           C
ATOM   1354 1HD  PRO A 102      11.147   8.024   4.076  1.00 93.71           H
ATOM   1355 2HD  PRO A 102      11.689   6.680   3.093  1.00 93.71           H
ATOM   1356  N   PHE A 103      11.839   7.884   7.578  1.00 91.96           N
ATOM   1357  CA  PHE A 103      11.419   8.279   8.912  1.00 91.96           C
ATOM   1358  C   PHE A 103      11.135   7.054   9.783  1.00 91.96           C
ATOM   1359  O   PHE A 103      11.488   7.029  10.960  1.00 91.96           O
ATOM   1360  HA  PHE A 103      12.235   8.853   9.351  1.00 91.96           H
ATOM   1361  CB  PHE A 103      10.130   9.088   8.753  1.00 91.96           C
ATOM   1362 1HB  PHE A 103       9.402   8.489   8.207  1.00 91.96           H
ATOM   1363 2HB  PHE A 103       9.710   9.279   9.741  1.00 91.96           H
ATOM   1364  CG  PHE A 103      10.318  10.422   8.028  1.00 91.96           C
ATOM   1365  CD1 PHE A 103      10.651  11.537   8.732  1.00 91.96           C
ATOM   1366  HD1 PHE A 103      10.784  11.481   9.812  1.00 91.96           H
ATOM   1367  CD2 PHE A 103      10.151  10.493   6.680  1.00 91.96           C
ATOM   1368  HD2 PHE A 103       9.884   9.599   6.117  1.00 91.96           H
ATOM   1369  CE1 PHE A 103      10.825  12.776   8.059  1.00 91.96           C
ATOM   1370  HE1 PHE A 103      11.092  13.670   8.622  1.00 91.96           H
ATOM   1371  CE2 PHE A 103      10.325  11.731   6.007  1.00 91.96           C
ATOM   1372  HE2 PHE A 103      10.192  11.787   4.927  1.00 91.96           H
ATOM   1373  CZ  PHE A 103      10.658  12.846   6.711  1.00 91.96           C
ATOM   1374  HZ  PHE A 103      10.792  13.797   6.194  1.00 91.96           H
ATOM   1375  HN  PHE A 103      11.197   8.115   6.847  1.00 91.96           H
ATOM   1376  N   TRP A 104      10.498   6.067   9.169  1.00 86.58           N
ATOM   1377  CA  TRP A 104      10.121   4.860   9.886  1.00 86.58           C
ATOM   1378  C   TRP A 104      11.399   4.083  10.210  1.00 86.58           C
ATOM   1379  O   TRP A 104      11.471   3.398  11.228  1.00 86.58           O
ATOM   1380  HA  TRP A 104       9.624   5.162  10.808  1.00 86.58           H
ATOM   1381  CB  TRP A 104       9.110   4.039   9.083  1.00 86.58           C
ATOM   1382 1HB  TRP A 104       9.515   3.855   8.088  1.00 86.58           H
ATOM   1383 2HB  TRP A 104       8.984   3.068   9.562  1.00 86.58           H
ATOM   1384  CG  TRP A 104       7.738   4.704   8.945  1.00 86.58           C
ATOM   1385  CD1 TRP A 104       7.135   5.125   7.825  1.00 86.58           C
ATOM   1386  HD1 TRP A 104       7.566   5.042   6.828  1.00 86.58           H
ATOM   1387  CD2 TRP A 104       6.819   5.009  10.015  1.00 86.58           C
ATOM   1388  NE1 TRP A 104       5.899   5.677   8.094  1.00 86.58           N
ATOM   1389  HE1 TRP A 104       5.263   6.059   7.423  1.00 86.58           H
ATOM   1390  CE2 TRP A 104       5.700   5.604   9.467  1.00 86.58           C
ATOM   1391  CE3 TRP A 104       6.928   4.789  11.399  1.00 86.58           C
ATOM   1392  HE3 TRP A 104       7.801   4.321  11.855  1.00 86.58           H
ATOM   1393  CZ2 TRP A 104       4.606   6.028  10.231  1.00 86.58           C
ATOM   1394  HZ2 TRP A 104       3.734   6.496   9.775  1.00 86.58           H
ATOM   1395  CZ3 TRP A 104       5.827   5.218  12.148  1.00 86.58           C
ATOM   1396  HZ3 TRP A 104       5.860   5.072  13.228  1.00 86.58           H
ATOM   1397  CH2 TRP A 104       4.693   5.819  11.613  1.00 86.58           C
ATOM   1398  HH2 TRP A 104       3.876   6.126  12.265  1.00 86.58           H
ATOM   1399  HN  TRP A 104      10.241   6.082   8.203  1.00 86.58           H
ATOM   1400  N   ALA A 105      12.375   4.217   9.324  1.00 93.97           N
ATOM   1401  CA  ALA A 105      13.649   3.544   9.507  1.00 93.97           C
ATOM   1402  C   ALA A 105      14.319   4.067  10.780  1.00 93.97           C
ATOM   1403  O   ALA A 105      14.815   3.286  11.591  1.00 93.97           O
ATOM   1404  HA  ALA A 105      13.449   2.479   9.624  1.00 93.97           H
ATOM   1405  CB  ALA A 105      14.519   3.749   8.265  1.00 93.97           C
ATOM   1406 1HB  ALA A 105      14.012   3.334   7.394  1.00 93.97           H
ATOM   1407 2HB  ALA A 105      14.690   4.815   8.113  1.00 93.97           H
ATOM   1408 3HB  ALA A 105      15.475   3.244   8.404  1.00 93.97           H
ATOM   1409  HN  ALA A 105      12.305   4.771   8.494  1.00 93.97           H
ATOM   1410  N   ILE A 106      14.310   5.385  10.916  1.00 90.57           N
ATOM   1411  CA  ILE A 106      14.934   6.023  12.063  1.00 90.57           C
ATOM   1412  C   ILE A 106      14.163   5.648  13.331  1.00 90.57           C
ATOM   1413  O   ILE A 106      14.764   5.319  14.352  1.00 90.57           O
ATOM   1414  HA  ILE A 106      15.947   5.629  12.146  1.00 90.57           H
ATOM   1415  CB  ILE A 106      15.052   7.531  11.839  1.00 90.57           C
ATOM   1416  HB  ILE A 106      14.080   7.906  11.515  1.00 90.57           H
ATOM   1417  CG1 ILE A 106      16.051   7.843  10.723  1.00 90.57           C
ATOM   1418 1HG1 ILE A 106      17.067   7.697  11.088  1.00 90.57           H
ATOM   1419 2HG1 ILE A 106      15.906   7.148   9.896  1.00 90.57           H
ATOM   1420  CG2 ILE A 106      15.403   8.254  13.141  1.00 90.57           C
ATOM   1421 1HG2 ILE A 106      14.623   8.070  13.880  1.00 90.57           H
ATOM   1422 2HG2 ILE A 106      16.355   7.881  13.518  1.00 90.57           H
ATOM   1423 3HG2 ILE A 106      15.481   9.325  12.953  1.00 90.57           H
ATOM   1424  CD1 ILE A 106      15.885   9.280  10.224  1.00 90.57           C
ATOM   1425 1HD1 ILE A 106      14.875   9.416   9.837  1.00 90.57           H
ATOM   1426 2HD1 ILE A 106      16.054   9.973  11.048  1.00 90.57           H
ATOM   1427 3HD1 ILE A 106      16.607   9.475   9.431  1.00 90.57           H
ATOM   1428  HN  ILE A 106      13.889   6.012  10.261  1.00 90.57           H
ATOM   1429  N   ALA A 107      12.844   5.711  13.223  1.00 92.03           N
ATOM   1430  CA  ALA A 107      11.987   5.472  14.373  1.00 92.03           C
ATOM   1431  C   ALA A 107      12.197   4.042  14.872  1.00 92.03           C
ATOM   1432  O   ALA A 107      12.191   3.793  16.077  1.00 92.03           O
ATOM   1433  HA  ALA A 107      12.283   6.169  15.157  1.00 92.03           H
ATOM   1434  CB  ALA A 107      10.532   5.749  13.991  1.00 92.03           C
ATOM   1435 1HB  ALA A 107      10.431   6.786  13.672  1.00 92.03           H
ATOM   1436 2HB  ALA A 107      10.238   5.088  13.176  1.00 92.03           H
ATOM   1437 3HB  ALA A 107       9.890   5.570  14.853  1.00 92.03           H
ATOM   1438  HN  ALA A 107      12.362   5.919  12.373  1.00 92.03           H
ATOM   1439  N   ALA A 108      12.379   3.137  13.921  1.00 91.41           N
ATOM   1440  CA  ALA A 108      12.532   1.730  14.245  1.00 91.41           C
ATOM   1441  C   ALA A 108      13.917   1.499  14.855  1.00 91.41           C
ATOM   1442  O   ALA A 108      14.100   0.591  15.664  1.00 91.41           O
ATOM   1443  HA  ALA A 108      11.773   1.475  14.984  1.00 91.41           H
ATOM   1444  CB  ALA A 108      12.301   0.887  12.989  1.00 91.41           C
ATOM   1445 1HB  ALA A 108      11.293   1.065  12.613  1.00 91.41           H
ATOM   1446 2HB  ALA A 108      13.028   1.165  12.226  1.00 91.41           H
ATOM   1447 3HB  ALA A 108      12.416  -0.169  13.234  1.00 91.41           H
ATOM   1448  HN  ALA A 108      12.421   3.353  12.945  1.00 91.41           H
ATOM   1449  N   ALA A 109      14.856   2.338  14.443  1.00 90.11           N
ATOM   1450  CA  ALA A 109      16.238   2.180  14.865  1.00 90.11           C
ATOM   1451  C   ALA A 109      16.366   2.577  16.336  1.00 90.11           C
ATOM   1452  O   ALA A 109      17.157   1.993  17.075  1.00 90.11           O
ATOM   1453  HA  ALA A 109      16.499   1.127  14.757  1.00 90.11           H
ATOM   1454  CB  ALA A 109      17.148   3.009  13.956  1.00 90.11           C
ATOM   1455 1HB  ALA A 109      17.041   2.667  12.926  1.00 90.11           H
ATOM   1456 2HB  ALA A 109      16.866   4.060  14.021  1.00 90.11           H
ATOM   1457 3HB  ALA A 109      18.184   2.890  14.272  1.00 90.11           H
ATOM   1458  HN  ALA A 109      14.687   3.112  13.833  1.00 90.11           H
ATOM   1459  N   ASP A 110      15.575   3.569  16.719  1.00 80.89           N
ATOM   1460  CA  ASP A 110      15.704   4.162  18.039  1.00 80.89           C
ATOM   1461  C   ASP A 110      14.325   4.610  18.530  1.00 80.89           C
ATOM   1462  O   ASP A 110      13.595   3.830  19.139  1.00 80.89           O
ATOM   1463  HA  ASP A 110      16.134   3.380  18.664  1.00 80.89           H
ATOM   1464  CB  ASP A 110      16.615   5.390  18.004  1.00 80.89           C
ATOM   1465 1HB  ASP A 110      17.557   5.135  17.519  1.00 80.89           H
ATOM   1466 2HB  ASP A 110      16.151   6.175  17.407  1.00 80.89           H
ATOM   1467  CG  ASP A 110      16.889   5.911  19.417  1.00 80.89           C
ATOM   1468  OD1 ASP A 110      16.486   5.208  20.369  1.00 80.89           O
ATOM   1469  OD2 ASP A 110      17.494   7.000  19.513  1.00 80.89           O
ATOM   1470  HN  ASP A 110      14.857   3.965  16.146  1.00 80.89           H
ATOM   1471  N   GLN A 111      14.011   5.865  18.246  1.00 83.68           N
ATOM   1472  CA  GLN A 111      12.737   6.430  18.659  1.00 83.68           C
ATOM   1473  C   GLN A 111      12.306   7.533  17.690  1.00 83.68           C
ATOM   1474  O   GLN A 111      13.077   7.936  16.820  1.00 83.68           O
ATOM   1475  HA  GLN A 111      12.028   5.603  18.618  1.00 83.68           H
ATOM   1476  CB  GLN A 111      12.810   6.957  20.093  1.00 83.68           C
ATOM   1477 1HB  GLN A 111      11.846   7.378  20.379  1.00 83.68           H
ATOM   1478 2HB  GLN A 111      13.015   6.134  20.777  1.00 83.68           H
ATOM   1479  CG  GLN A 111      13.899   8.024  20.230  1.00 83.68           C
ATOM   1480 1HG  GLN A 111      14.867   7.595  19.972  1.00 83.68           H
ATOM   1481 2HG  GLN A 111      13.710   8.833  19.525  1.00 83.68           H
ATOM   1482  CD  GLN A 111      13.944   8.581  21.654  1.00 83.68           C
ATOM   1483  OE1 GLN A 111      13.027   8.416  22.442  1.00 83.68           O
ATOM   1484  NE2 GLN A 111      15.059   9.247  21.939  1.00 83.68           N
ATOM   1485 1HE2 GLN A 111      15.774   9.346  21.246  1.00 83.68           H
ATOM   1486 2HE2 GLN A 111      15.183   9.650  22.846  1.00 83.68           H
ATOM   1487  HN  GLN A 111      14.608   6.492  17.744  1.00 83.68           H
ATOM   1488  N   TRP A 112      11.076   7.989  17.872  1.00 88.83           N
ATOM   1489  CA  TRP A 112      10.548   9.067  17.053  1.00 88.83           C
ATOM   1490  C   TRP A 112      11.215  10.369  17.499  1.00 88.83           C
ATOM   1491  O   TRP A 112      11.005  10.826  18.622  1.00 88.83           O
ATOM   1492  HA  TRP A 112      10.804   8.853  16.016  1.00 88.83           H
ATOM   1493  CB  TRP A 112       9.021   9.119  17.133  1.00 88.83           C
ATOM   1494 1HB  TRP A 112       8.622   8.127  16.924  1.00 88.83           H
ATOM   1495 2HB  TRP A 112       8.729   9.371  18.153  1.00 88.83           H
ATOM   1496  CG  TRP A 112       8.382  10.124  16.173  1.00 88.83           C
ATOM   1497  CD1 TRP A 112       7.974  11.373  16.436  1.00 88.83           C
ATOM   1498  HD1 TRP A 112       8.051  11.850  17.413  1.00 88.83           H
ATOM   1499  CD2 TRP A 112       8.091   9.912  14.775  1.00 88.83           C
ATOM   1500  NE1 TRP A 112       7.444  11.979  15.315  1.00 88.83           N
ATOM   1501  HE1 TRP A 112       7.075  12.907  15.262  1.00 88.83           H
ATOM   1502  CE2 TRP A 112       7.518  11.062  14.273  1.00 88.83           C
ATOM   1503  CE3 TRP A 112       8.306   8.785  13.962  1.00 88.83           C
ATOM   1504  HE3 TRP A 112       8.757   7.865  14.335  1.00 88.83           H
ATOM   1505  CZ2 TRP A 112       7.112  11.197  12.940  1.00 88.83           C
ATOM   1506  HZ2 TRP A 112       6.661  12.117  12.567  1.00 88.83           H
ATOM   1507  CZ3 TRP A 112       7.895   8.936  12.632  1.00 88.83           C
ATOM   1508  HZ3 TRP A 112       8.039   8.091  11.958  1.00 88.83           H
ATOM   1509  CH2 TRP A 112       7.316  10.087  12.111  1.00 88.83           C
ATOM   1510  HH2 TRP A 112       7.023  10.126  11.062  1.00 88.83           H
ATOM   1511  HN  TRP A 112      10.445   7.635  18.563  1.00 88.83           H
ATOM   1512  N   LYS A 113      12.006  10.931  16.596  1.00 81.47           N
ATOM   1513  CA  LYS A 113      12.846  12.066  16.940  1.00 81.47           C
ATOM   1514  C   LYS A 113      12.250  13.338  16.333  1.00 81.47           C
ATOM   1515  O   LYS A 113      12.889  14.389  16.334  1.00 81.47           O
ATOM   1516  HA  LYS A 113      12.836  12.163  18.025  1.00 81.47           H
ATOM   1517  CB  LYS A 113      14.295  11.806  16.522  1.00 81.47           C
ATOM   1518 1HB  LYS A 113      14.343  11.639  15.446  1.00 81.47           H
ATOM   1519 2HB  LYS A 113      14.902  12.686  16.735  1.00 81.47           H
ATOM   1520  CG  LYS A 113      14.868  10.593  17.258  1.00 81.47           C
ATOM   1521 1HG  LYS A 113      14.746  10.724  18.333  1.00 81.47           H
ATOM   1522 2HG  LYS A 113      14.311   9.698  16.980  1.00 81.47           H
ATOM   1523  CD  LYS A 113      16.350  10.402  16.928  1.00 81.47           C
ATOM   1524 1HD  LYS A 113      16.470  10.250  15.855  1.00 81.47           H
ATOM   1525 2HD  LYS A 113      16.904  11.304  17.187  1.00 81.47           H
ATOM   1526  CE  LYS A 113      16.930   9.206  17.685  1.00 81.47           C
ATOM   1527 1HE  LYS A 113      16.813   9.356  18.758  1.00 81.47           H
ATOM   1528 2HE  LYS A 113      16.378   8.302  17.428  1.00 81.47           H
ATOM   1529  NZ  LYS A 113      18.362   9.029  17.356  1.00 81.47           N
ATOM   1530 1HZ  LYS A 113      18.731   8.234  17.867  1.00 81.47           H
ATOM   1531 2HZ  LYS A 113      18.463   8.867  16.360  1.00 81.47           H
ATOM   1532 3HZ  LYS A 113      18.874   9.865  17.615  1.00 81.47           H
ATOM   1533  HN  LYS A 113      12.078  10.624  15.647  1.00 81.47           H
ATOM   1534  N   PHE A 114      11.032  13.201  15.830  1.00 87.02           N
ATOM   1535  CA  PHE A 114      10.417  14.267  15.058  1.00 87.02           C
ATOM   1536  C   PHE A 114       9.216  14.858  15.799  1.00 87.02           C
ATOM   1537  O   PHE A 114       8.762  14.301  16.797  1.00 87.02           O
ATOM   1538  HA  PHE A 114      11.171  15.041  14.917  1.00 87.02           H
ATOM   1539  CB  PHE A 114       9.936  13.648  13.744  1.00 87.02           C
ATOM   1540 1HB  PHE A 114       9.124  12.953  13.958  1.00 87.02           H
ATOM   1541 2HB  PHE A 114       9.524  14.435  13.113  1.00 87.02           H
ATOM   1542  CG  PHE A 114      11.029  12.910  12.967  1.00 87.02           C
ATOM   1543  CD1 PHE A 114      11.943  13.613  12.246  1.00 87.02           C
ATOM   1544  HD1 PHE A 114      11.897  14.702  12.222  1.00 87.02           H
ATOM   1545  CD2 PHE A 114      11.085  11.552  12.998  1.00 87.02           C
ATOM   1546  HD2 PHE A 114      10.352  10.988  13.575  1.00 87.02           H
ATOM   1547  CE1 PHE A 114      12.957  12.928  11.526  1.00 87.02           C
ATOM   1548  HE1 PHE A 114      13.689  13.492  10.948  1.00 87.02           H
ATOM   1549  CE2 PHE A 114      12.099  10.867  12.277  1.00 87.02           C
ATOM   1550  HE2 PHE A 114      12.145   9.778  12.301  1.00 87.02           H
ATOM   1551  CZ  PHE A 114      13.014  11.570  11.556  1.00 87.02           C
ATOM   1552  HZ  PHE A 114      13.792  11.044  11.003  1.00 87.02           H
ATOM   1553  HN  PHE A 114      10.469  12.382  15.943  1.00 87.02           H
ATOM   1554  N   GLN A 115       8.735  15.979  15.281  1.00 80.69           N
ATOM   1555  CA  GLN A 115       7.622  16.674  15.906  1.00 80.69           C
ATOM   1556  C   GLN A 115       6.313  15.931  15.635  1.00 80.69           C
ATOM   1557  O   GLN A 115       6.250  15.079  14.750  1.00 80.69           O
ATOM   1558  HA  GLN A 115       7.838  16.666  16.974  1.00 80.69           H
ATOM   1559  CB  GLN A 115       7.541  18.124  15.422  1.00 80.69           C
ATOM   1560 1HB  GLN A 115       7.490  18.145  14.333  1.00 80.69           H
ATOM   1561 2HB  GLN A 115       6.624  18.583  15.792  1.00 80.69           H
ATOM   1562  CG  GLN A 115       8.750  18.930  15.898  1.00 80.69           C
ATOM   1563 1HG  GLN A 115       8.844  18.846  16.981  1.00 80.69           H
ATOM   1564 2HG  GLN A 115       9.661  18.515  15.466  1.00 80.69           H
ATOM   1565  CD  GLN A 115       8.618  20.402  15.504  1.00 80.69           C
ATOM   1566  OE1 GLN A 115       7.727  20.797  14.770  1.00 80.69           O
ATOM   1567  NE2 GLN A 115       9.551  21.190  16.032  1.00 80.69           N
ATOM   1568 1HE2 GLN A 115      10.254  20.802  16.627  1.00 80.69           H
ATOM   1569 2HE2 GLN A 115       9.549  22.170  15.833  1.00 80.69           H
ATOM   1570  HN  GLN A 115       9.092  16.410  14.453  1.00 80.69           H
ATOM   1571  N   THR A 116       5.299  16.281  16.414  1.00 87.19           N
ATOM   1572  CA  THR A 116       3.999  15.647  16.279  1.00 87.19           C
ATOM   1573  C   THR A 116       3.443  15.864  14.870  1.00 87.19           C
ATOM   1574  O   THR A 116       2.841  14.962  14.290  1.00 87.19           O
ATOM   1575  HA  THR A 116       4.125  14.573  16.411  1.00 87.19           H
ATOM   1576  CB  THR A 116       3.090  16.194  17.382  1.00 87.19           C
ATOM   1577  HB  THR A 116       2.772  17.211  17.155  1.00 87.19           H
ATOM   1578  OG1 THR A 116       3.858  16.040  18.572  1.00 87.19           O
ATOM   1579  HG1 THR A 116       3.487  16.622  19.296  1.00 87.19           H
ATOM   1580  CG2 THR A 116       1.860  15.315  17.616  1.00 87.19           C
ATOM   1581 1HG2 THR A 116       2.178  14.314  17.909  1.00 87.19           H
ATOM   1582 2HG2 THR A 116       1.275  15.256  16.698  1.00 87.19           H
ATOM   1583 3HG2 THR A 116       1.249  15.748  18.408  1.00 87.19           H
ATOM   1584  HN  THR A 116       5.356  16.982  17.124  1.00 87.19           H
ATOM   1585  N   PHE A 117       3.664  17.067  14.360  1.00 89.83           N
ATOM   1586  CA  PHE A 117       3.165  17.425  13.043  1.00 89.83           C
ATOM   1587  C   PHE A 117       3.666  16.445  11.982  1.00 89.83           C
ATOM   1588  O   PHE A 117       2.914  16.049  11.092  1.00 89.83           O
ATOM   1589  HA  PHE A 117       2.076  17.384  13.088  1.00 89.83           H
ATOM   1590  CB  PHE A 117       3.703  18.822  12.726  1.00 89.83           C
ATOM   1591 1HB  PHE A 117       2.893  19.544  12.830  1.00 89.83           H
ATOM   1592 2HB  PHE A 117       4.461  19.084  13.463  1.00 89.83           H
ATOM   1593  CG  PHE A 117       4.306  18.952  11.326  1.00 89.83           C
ATOM   1594  CD1 PHE A 117       5.656  18.928  11.162  1.00 89.83           C
ATOM   1595  HD1 PHE A 117       6.308  18.815  12.029  1.00 89.83           H
ATOM   1596  CD2 PHE A 117       3.493  19.093  10.245  1.00 89.83           C
ATOM   1597  HD2 PHE A 117       2.411  19.113  10.376  1.00 89.83           H
ATOM   1598  CE1 PHE A 117       6.216  19.049   9.863  1.00 89.83           C
ATOM   1599  HE1 PHE A 117       7.298  19.030   9.732  1.00 89.83           H
ATOM   1600  CE2 PHE A 117       4.053  19.214   8.946  1.00 89.83           C
ATOM   1601  HE2 PHE A 117       3.401  19.327   8.079  1.00 89.83           H
ATOM   1602  CZ  PHE A 117       5.403  19.190   8.782  1.00 89.83           C
ATOM   1603  HZ  PHE A 117       5.833  19.283   7.785  1.00 89.83           H
ATOM   1604  HN  PHE A 117       4.173  17.789  14.830  1.00 89.83           H
ATOM   1605  N   MET A 118       4.934  16.081  12.110  1.00 87.25           N
ATOM   1606  CA  MET A 118       5.542  15.147  11.178  1.00 87.25           C
ATOM   1607  C   MET A 118       4.946  13.747  11.337  1.00 87.25           C
ATOM   1608  O   MET A 118       4.822  13.007  10.362  1.00 87.25           O
ATOM   1609  HA  MET A 118       5.316  15.534  10.184  1.00 87.25           H
ATOM   1610  CB  MET A 118       7.051  15.090  11.423  1.00 87.25           C
ATOM   1611 1HB  MET A 118       7.248  15.048  12.494  1.00 87.25           H
ATOM   1612 2HB  MET A 118       7.460  14.178  10.988  1.00 87.25           H
ATOM   1613  CG  MET A 118       7.751  16.309  10.818  1.00 87.25           C
ATOM   1614 1HG  MET A 118       7.413  17.217  11.317  1.00 87.25           H
ATOM   1615 2HG  MET A 118       8.827  16.238  10.979  1.00 87.25           H
ATOM   1616  SD  MET A 118       7.402  16.408   9.070  1.00 87.25           S
ATOM   1617  CE  MET A 118       8.162  14.891   8.516  1.00 87.25           C
ATOM   1618 1HE  MET A 118       9.225  14.907   8.757  1.00 87.25           H
ATOM   1619 2HE  MET A 118       7.689  14.045   9.015  1.00 87.25           H
ATOM   1620 3HE  MET A 118       8.035  14.794   7.438  1.00 87.25           H
ATOM   1621  HN  MET A 118       5.540  16.412  12.833  1.00 87.25           H
ATOM   1622  N   CYS A 119       4.593  13.425  12.573  1.00 92.60           N
ATOM   1623  CA  CYS A 119       3.964  12.148  12.863  1.00 92.60           C
ATOM   1624  C   CYS A 119       2.659  12.064  12.069  1.00 92.60           C
ATOM   1625  O   CYS A 119       2.398  11.065  11.401  1.00 92.60           O
ATOM   1626  HA  CYS A 119       4.663  11.375  12.543  1.00 92.60           H
ATOM   1627  CB  CYS A 119       3.732  11.960  14.364  1.00 92.60           C
ATOM   1628 1HB  CYS A 119       4.688  11.923  14.886  1.00 92.60           H
ATOM   1629 2HB  CYS A 119       3.183  12.812  14.765  1.00 92.60           H
ATOM   1630  SG  CYS A 119       2.797  10.417  14.664  1.00 92.60           S
ATOM   1631  HN  CYS A 119       4.731  14.019  13.366  1.00 92.60           H
ATOM   1632  N   LYS A 120       1.874  13.126  12.169  1.00 91.11           N
ATOM   1633  CA  LYS A 120       0.588  13.172  11.493  1.00 91.11           C
ATOM   1634  C   LYS A 120       0.801  13.006   9.987  1.00 91.11           C
ATOM   1635  O   LYS A 120       0.113  12.217   9.342  1.00 91.11           O
ATOM   1636  HA  LYS A 120      -0.001  12.328  11.854  1.00 91.11           H
ATOM   1637  CB  LYS A 120      -0.170  14.447  11.870  1.00 91.11           C
ATOM   1638 1HB  LYS A 120       0.469  15.315  11.710  1.00 91.11           H
ATOM   1639 2HB  LYS A 120      -1.037  14.565  11.219  1.00 91.11           H
ATOM   1640  CG  LYS A 120      -0.625  14.403  13.331  1.00 91.11           C
ATOM   1641 1HG  LYS A 120      -1.253  13.527  13.493  1.00 91.11           H
ATOM   1642 2HG  LYS A 120       0.243  14.298  13.982  1.00 91.11           H
ATOM   1643  CD  LYS A 120      -1.399  15.669  13.702  1.00 91.11           C
ATOM   1644 1HD  LYS A 120      -0.762  16.543  13.563  1.00 91.11           H
ATOM   1645 2HD  LYS A 120      -2.252  15.787  13.034  1.00 91.11           H
ATOM   1646  CE  LYS A 120      -1.883  15.610  15.152  1.00 91.11           C
ATOM   1647 1HE  LYS A 120      -1.382  14.796  15.676  1.00 91.11           H
ATOM   1648 2HE  LYS A 120      -1.617  16.532  15.669  1.00 91.11           H
ATOM   1649  NZ  LYS A 120      -3.349  15.412  15.201  1.00 91.11           N
ATOM   1650 1HZ  LYS A 120      -3.634  15.234  16.158  1.00 91.11           H
ATOM   1651 2HZ  LYS A 120      -3.814  16.245  14.860  1.00 91.11           H
ATOM   1652 3HZ  LYS A 120      -3.603  14.621  14.620  1.00 91.11           H
ATOM   1653  HN  LYS A 120       2.103  13.944  12.697  1.00 91.11           H
ATOM   1654  N   VAL A 121       1.759  13.763   9.471  1.00 92.06           N
ATOM   1655  CA  VAL A 121       1.992  13.800   8.037  1.00 92.06           C
ATOM   1656  C   VAL A 121       2.396  12.405   7.555  1.00 92.06           C
ATOM   1657  O   VAL A 121       1.827  11.887   6.595  1.00 92.06           O
ATOM   1658  HA  VAL A 121       1.053  14.078   7.558  1.00 92.06           H
ATOM   1659  CB  VAL A 121       3.030  14.872   7.703  1.00 92.06           C
ATOM   1660  HB  VAL A 121       3.898  14.709   8.342  1.00 92.06           H
ATOM   1661  CG1 VAL A 121       3.489  14.757   6.248  1.00 92.06           C
ATOM   1662 1HG1 VAL A 121       3.935  13.776   6.084  1.00 92.06           H
ATOM   1663 2HG1 VAL A 121       2.632  14.883   5.586  1.00 92.06           H
ATOM   1664 3HG1 VAL A 121       4.226  15.532   6.038  1.00 92.06           H
ATOM   1665  CG2 VAL A 121       2.487  16.272   7.998  1.00 92.06           C
ATOM   1666 1HG2 VAL A 121       1.595  16.450   7.397  1.00 92.06           H
ATOM   1667 2HG2 VAL A 121       2.233  16.348   9.056  1.00 92.06           H
ATOM   1668 3HG2 VAL A 121       3.245  17.015   7.752  1.00 92.06           H
ATOM   1669  HN  VAL A 121       2.367  14.342  10.013  1.00 92.06           H
ATOM   1670  N   VAL A 122       3.376  11.837   8.242  1.00 90.62           N
ATOM   1671  CA  VAL A 122       4.000  10.609   7.780  1.00 90.62           C
ATOM   1672  C   VAL A 122       2.967   9.481   7.794  1.00 90.62           C
ATOM   1673  O   VAL A 122       2.879   8.703   6.845  1.00 90.62           O
ATOM   1674  HA  VAL A 122       4.327  10.772   6.753  1.00 90.62           H
ATOM   1675  CB  VAL A 122       5.236  10.299   8.627  1.00 90.62           C
ATOM   1676  HB  VAL A 122       4.939  10.324   9.675  1.00 90.62           H
ATOM   1677  CG1 VAL A 122       5.771   8.898   8.323  1.00 90.62           C
ATOM   1678 1HG1 VAL A 122       5.002   8.159   8.545  1.00 90.62           H
ATOM   1679 2HG1 VAL A 122       6.045   8.834   7.270  1.00 90.62           H
ATOM   1680 3HG1 VAL A 122       6.650   8.704   8.939  1.00 90.62           H
ATOM   1681  CG2 VAL A 122       6.321  11.358   8.421  1.00 90.62           C
ATOM   1682 1HG2 VAL A 122       6.614  11.379   7.371  1.00 90.62           H
ATOM   1683 2HG2 VAL A 122       5.935  12.335   8.711  1.00 90.62           H
ATOM   1684 3HG2 VAL A 122       7.188  11.113   9.035  1.00 90.62           H
ATOM   1685  HN  VAL A 122       3.743  12.202   9.098  1.00 90.62           H
ATOM   1686  N   ASN A 123       2.211   9.427   8.881  1.00 90.30           N
ATOM   1687  CA  ASN A 123       1.179   8.415   9.026  1.00 90.30           C
ATOM   1688  C   ASN A 123       0.130   8.602   7.928  1.00 90.30           C
ATOM   1689  O   ASN A 123      -0.313   7.631   7.316  1.00 90.30           O
ATOM   1690  HA  ASN A 123       1.700   7.461   8.947  1.00 90.30           H
ATOM   1691  CB  ASN A 123       0.474   8.536  10.379  1.00 90.30           C
ATOM   1692 1HB  ASN A 123       0.626   9.537  10.783  1.00 90.30           H
ATOM   1693 2HB  ASN A 123      -0.600   8.406  10.246  1.00 90.30           H
ATOM   1694  CG  ASN A 123       1.002   7.495  11.367  1.00 90.30           C
ATOM   1695  OD1 ASN A 123       1.660   6.534  11.004  1.00 90.30           O
ATOM   1696  ND2 ASN A 123       0.678   7.738  12.634  1.00 90.30           N
ATOM   1697 1HD2 ASN A 123       0.135   8.546  12.865  1.00 90.30           H
ATOM   1698 2HD2 ASN A 123       0.977   7.114  13.356  1.00 90.30           H
ATOM   1699  HN  ASN A 123       2.296  10.058   9.652  1.00 90.30           H
ATOM   1700  N   SER A 124      -0.237   9.856   7.712  1.00 91.13           N
ATOM   1701  CA  SER A 124      -1.280  10.176   6.752  1.00 91.13           C
ATOM   1702  C   SER A 124      -0.823   9.806   5.340  1.00 91.13           C
ATOM   1703  O   SER A 124      -1.585   9.220   4.571  1.00 91.13           O
ATOM   1704  HA  SER A 124      -2.138   9.573   7.048  1.00 91.13           H
ATOM   1705  CB  SER A 124      -1.653  11.659   6.818  1.00 91.13           C
ATOM   1706 1HB  SER A 124      -0.792  12.262   6.529  1.00 91.13           H
ATOM   1707 2HB  SER A 124      -2.443  11.866   6.096  1.00 91.13           H
ATOM   1708  OG  SER A 124      -2.086  12.043   8.120  1.00 91.13           O
ATOM   1709  HG  SER A 124      -1.412  12.652   8.539  1.00 91.13           H
ATOM   1710  HN  SER A 124       0.165  10.645   8.178  1.00 91.13           H
ATOM   1711  N   MET A 125       0.417  10.162   5.041  1.00 84.91           N
ATOM   1712  CA  MET A 125       0.974   9.903   3.724  1.00 84.91           C
ATOM   1713  C   MET A 125       0.981   8.404   3.417  1.00 84.91           C
ATOM   1714  O   MET A 125       0.576   7.986   2.334  1.00 84.91           O
ATOM   1715  HA  MET A 125       0.320  10.421   3.022  1.00 84.91           H
ATOM   1716  CB  MET A 125       2.403  10.444   3.657  1.00 84.91           C
ATOM   1717 1HB  MET A 125       2.941  10.173   4.565  1.00 84.91           H
ATOM   1718 2HB  MET A 125       2.932   9.983   2.823  1.00 84.91           H
ATOM   1719  CG  MET A 125       2.405  11.965   3.492  1.00 84.91           C
ATOM   1720 1HG  MET A 125       1.822  12.245   2.615  1.00 84.91           H
ATOM   1721 2HG  MET A 125       1.930  12.434   4.353  1.00 84.91           H
ATOM   1722  SD  MET A 125       4.081  12.558   3.323  1.00 84.91           S
ATOM   1723  CE  MET A 125       4.431  12.027   1.656  1.00 84.91           C
ATOM   1724 1HE  MET A 125       4.337  10.943   1.592  1.00 84.91           H
ATOM   1725 2HE  MET A 125       3.725  12.494   0.969  1.00 84.91           H
ATOM   1726 3HE  MET A 125       5.446  12.319   1.387  1.00 84.91           H
ATOM   1727  HN  MET A 125       1.037  10.619   5.679  1.00 84.91           H
ATOM   1728  N   TYR A 126       1.446   7.635   4.391  1.00 85.38           N
ATOM   1729  CA  TYR A 126       1.499   6.191   4.245  1.00 85.38           C
ATOM   1730  C   TYR A 126       0.118   5.623   3.909  1.00 85.38           C
ATOM   1731  O   TYR A 126      -0.016   4.802   3.003  1.00 85.38           O
ATOM   1732  HA  TYR A 126       2.185   5.960   3.430  1.00 85.38           H
ATOM   1733  CB  TYR A 126       1.945   5.645   5.602  1.00 85.38           C
ATOM   1734 1HB  TYR A 126       2.999   5.881   5.749  1.00 85.38           H
ATOM   1735 2HB  TYR A 126       1.392   6.158   6.389  1.00 85.38           H
ATOM   1736  CG  TYR A 126       1.749   4.136   5.761  1.00 85.38           C
ATOM   1737  CD1 TYR A 126       0.683   3.652   6.492  1.00 85.38           C
ATOM   1738  HD1 TYR A 126      -0.019   4.345   6.956  1.00 85.38           H
ATOM   1739  CD2 TYR A 126       2.638   3.259   5.174  1.00 85.38           C
ATOM   1740  HD2 TYR A 126       3.480   3.641   4.597  1.00 85.38           H
ATOM   1741  CE1 TYR A 126       0.499   2.231   6.642  1.00 85.38           C
ATOM   1742  HE1 TYR A 126      -0.339   1.836   7.217  1.00 85.38           H
ATOM   1743  CE2 TYR A 126       2.454   1.838   5.324  1.00 85.38           C
ATOM   1744  HE2 TYR A 126       3.149   1.135   4.865  1.00 85.38           H
ATOM   1745  CZ  TYR A 126       1.393   1.395   6.050  1.00 85.38           C
ATOM   1746  OH  TYR A 126       1.219   0.054   6.192  1.00 85.38           O
ATOM   1747  HH  TYR A 126       1.639  -0.429   5.423  1.00 85.38           H
ATOM   1748  HN  TYR A 126       1.782   7.984   5.266  1.00 85.38           H
ATOM   1749  N   LYS A 127      -0.874   6.083   4.659  1.00 85.36           N
ATOM   1750  CA  LYS A 127      -2.215   5.538   4.540  1.00 85.36           C
ATOM   1751  C   LYS A 127      -2.797   5.917   3.177  1.00 85.36           C
ATOM   1752  O   LYS A 127      -3.400   5.085   2.502  1.00 85.36           O
ATOM   1753  HA  LYS A 127      -2.133   4.452   4.590  1.00 85.36           H
ATOM   1754  CB  LYS A 127      -3.080   5.981   5.723  1.00 85.36           C
ATOM   1755 1HB  LYS A 127      -2.542   5.811   6.655  1.00 85.36           H
ATOM   1756 2HB  LYS A 127      -3.271   7.052   5.657  1.00 85.36           H
ATOM   1757  CG  LYS A 127      -4.407   5.221   5.747  1.00 85.36           C
ATOM   1758 1HG  LYS A 127      -5.151   5.799   6.295  1.00 85.36           H
ATOM   1759 2HG  LYS A 127      -4.781   5.102   4.730  1.00 85.36           H
ATOM   1760  CD  LYS A 127      -4.240   3.847   6.399  1.00 85.36           C
ATOM   1761 1HD  LYS A 127      -3.679   3.190   5.734  1.00 85.36           H
ATOM   1762 2HD  LYS A 127      -3.658   3.943   7.316  1.00 85.36           H
ATOM   1763  CE  LYS A 127      -5.600   3.221   6.715  1.00 85.36           C
ATOM   1764 1HE  LYS A 127      -6.397   3.914   6.447  1.00 85.36           H
ATOM   1765 2HE  LYS A 127      -5.742   2.323   6.113  1.00 85.36           H
ATOM   1766  NZ  LYS A 127      -5.692   2.880   8.152  1.00 85.36           N
ATOM   1767 1HZ  LYS A 127      -6.569   2.402   8.331  1.00 85.36           H
ATOM   1768 2HZ  LYS A 127      -4.919   2.275   8.407  1.00 85.36           H
ATOM   1769 3HZ  LYS A 127      -5.652   3.730   8.704  1.00 85.36           H
ATOM   1770  HN  LYS A 127      -0.772   6.812   5.335  1.00 85.36           H
ATOM   1771  N   MET A 128      -2.596   7.175   2.813  1.00 85.79           N
ATOM   1772  CA  MET A 128      -3.136   7.689   1.566  1.00 85.79           C
ATOM   1773  C   MET A 128      -2.567   6.928   0.367  1.00 85.79           C
ATOM   1774  O   MET A 128      -3.302   6.569  -0.551  1.00 85.79           O
ATOM   1775  HA  MET A 128      -4.213   7.532   1.626  1.00 85.79           H
ATOM   1776  CB  MET A 128      -2.796   9.175   1.435  1.00 85.79           C
ATOM   1777 1HB  MET A 128      -3.119   9.706   2.331  1.00 85.79           H
ATOM   1778 2HB  MET A 128      -1.715   9.299   1.364  1.00 85.79           H
ATOM   1779  CG  MET A 128      -3.468   9.785   0.204  1.00 85.79           C
ATOM   1780 1HG  MET A 128      -3.110   9.290  -0.699  1.00 85.79           H
ATOM   1781 2HG  MET A 128      -4.545   9.624   0.250  1.00 85.79           H
ATOM   1782  SD  MET A 128      -3.117  11.533   0.120  1.00 85.79           S
ATOM   1783  CE  MET A 128      -1.371  11.482  -0.248  1.00 85.79           C
ATOM   1784 1HE  MET A 128      -0.846  10.963   0.553  1.00 85.79           H
ATOM   1785 2HE  MET A 128      -1.214  10.953  -1.188  1.00 85.79           H
ATOM   1786 3HE  MET A 128      -0.988  12.499  -0.335  1.00 85.79           H
ATOM   1787  HN  MET A 128      -2.076   7.837   3.353  1.00 85.79           H
ATOM   1788  N   ASN A 129      -1.262   6.703   0.415  1.00 81.01           N
ATOM   1789  CA  ASN A 129      -0.569   6.078  -0.699  1.00 81.01           C
ATOM   1790  C   ASN A 129      -0.945   4.597  -0.761  1.00 81.01           C
ATOM   1791  O   ASN A 129      -1.008   4.013  -1.842  1.00 81.01           O
ATOM   1792  HA  ASN A 129      -0.892   6.628  -1.583  1.00 81.01           H
ATOM   1793  CB  ASN A 129       0.949   6.174  -0.527  1.00 81.01           C
ATOM   1794 1HB  ASN A 129       1.234   5.777   0.447  1.00 81.01           H
ATOM   1795 2HB  ASN A 129       1.443   5.559  -1.279  1.00 81.01           H
ATOM   1796  CG  ASN A 129       1.424   7.623  -0.653  1.00 81.01           C
ATOM   1797  OD1 ASN A 129       0.881   8.419  -1.401  1.00 81.01           O
ATOM   1798  ND2 ASN A 129       2.466   7.919   0.119  1.00 81.01           N
ATOM   1799 1HD2 ASN A 129       2.865   7.219   0.710  1.00 81.01           H
ATOM   1800 2HD2 ASN A 129       2.851   8.842   0.107  1.00 81.01           H
ATOM   1801  HN  ASN A 129      -0.681   6.941   1.194  1.00 81.01           H
ATOM   1802  N   PHE A 130      -1.184   4.030   0.412  1.00 84.51           N
ATOM   1803  CA  PHE A 130      -1.614   2.645   0.501  1.00 84.51           C
ATOM   1804  C   PHE A 130      -2.876   2.408  -0.331  1.00 84.51           C
ATOM   1805  O   PHE A 130      -2.921   1.492  -1.151  1.00 84.51           O
ATOM   1806  HA  PHE A 130      -0.804   2.029   0.111  1.00 84.51           H
ATOM   1807  CB  PHE A 130      -1.928   2.367   1.972  1.00 84.51           C
ATOM   1808 1HB  PHE A 130      -1.014   2.478   2.556  1.00 84.51           H
ATOM   1809 2HB  PHE A 130      -2.629   3.120   2.332  1.00 84.51           H
ATOM   1810  CG  PHE A 130      -2.517   0.979   2.231  1.00 84.51           C
ATOM   1811  CD1 PHE A 130      -3.857   0.830   2.408  1.00 84.51           C
ATOM   1812  HD1 PHE A 130      -4.512   1.700   2.364  1.00 84.51           H
ATOM   1813  CD2 PHE A 130      -1.699  -0.107   2.286  1.00 84.51           C
ATOM   1814  HD2 PHE A 130      -0.625   0.012   2.145  1.00 84.51           H
ATOM   1815  CE1 PHE A 130      -4.403  -0.458   2.648  1.00 84.51           C
ATOM   1816  HE1 PHE A 130      -5.477  -0.577   2.789  1.00 84.51           H
ATOM   1817  CE2 PHE A 130      -2.245  -1.395   2.527  1.00 84.51           C
ATOM   1818  HE2 PHE A 130      -1.590  -2.266   2.570  1.00 84.51           H
ATOM   1819  CZ  PHE A 130      -3.586  -1.544   2.703  1.00 84.51           C
ATOM   1820  HZ  PHE A 130      -4.005  -2.533   2.887  1.00 84.51           H
ATOM   1821  HN  PHE A 130      -1.090   4.500   1.290  1.00 84.51           H
ATOM   1822  N   TYR A 131      -3.871   3.251  -0.092  1.00 91.26           N
ATOM   1823  CA  TYR A 131      -5.146   3.116  -0.776  1.00 91.26           C
ATOM   1824  C   TYR A 131      -5.014   3.474  -2.258  1.00 91.26           C
ATOM   1825  O   TYR A 131      -5.560   2.785  -3.118  1.00 91.26           O
ATOM   1826  HA  TYR A 131      -5.467   2.079  -0.688  1.00 91.26           H
ATOM   1827  CB  TYR A 131      -6.091   4.115  -0.105  1.00 91.26           C
ATOM   1828 1HB  TYR A 131      -5.567   5.060   0.032  1.00 91.26           H
ATOM   1829 2HB  TYR A 131      -6.930   4.310  -0.773  1.00 91.26           H
ATOM   1830  CG  TYR A 131      -6.632   3.647   1.247  1.00 91.26           C
ATOM   1831  CD1 TYR A 131      -7.285   2.435   1.348  1.00 91.26           C
ATOM   1832  HD1 TYR A 131      -7.414   1.811   0.464  1.00 91.26           H
ATOM   1833  CD2 TYR A 131      -6.467   4.437   2.367  1.00 91.26           C
ATOM   1834  HD2 TYR A 131      -5.952   5.394   2.288  1.00 91.26           H
ATOM   1835  CE1 TYR A 131      -7.794   1.995   2.621  1.00 91.26           C
ATOM   1836  HE1 TYR A 131      -8.311   1.040   2.714  1.00 91.26           H
ATOM   1837  CE2 TYR A 131      -6.976   3.997   3.640  1.00 91.26           C
ATOM   1838  HE2 TYR A 131      -6.853   4.611   4.532  1.00 91.26           H
ATOM   1839  CZ  TYR A 131      -7.614   2.798   3.704  1.00 91.26           C
ATOM   1840  OH  TYR A 131      -8.095   2.382   4.907  1.00 91.26           O
ATOM   1841  HH  TYR A 131      -8.232   3.167   5.510  1.00 91.26           H
ATOM   1842  HN  TYR A 131      -3.815   4.012   0.553  1.00 91.26           H
ATOM   1843  N   SER A 132      -4.285   4.551  -2.511  1.00 90.76           N
ATOM   1844  CA  SER A 132      -4.196   5.095  -3.856  1.00 90.76           C
ATOM   1845  C   SER A 132      -3.553   4.071  -4.793  1.00 90.76           C
ATOM   1846  O   SER A 132      -3.997   3.899  -5.927  1.00 90.76           O
ATOM   1847  HA  SER A 132      -5.225   5.295  -4.155  1.00 90.76           H
ATOM   1848  CB  SER A 132      -3.399   6.401  -3.869  1.00 90.76           C
ATOM   1849 1HB  SER A 132      -3.387   6.808  -4.881  1.00 90.76           H
ATOM   1850 2HB  SER A 132      -3.897   7.137  -3.237  1.00 90.76           H
ATOM   1851  OG  SER A 132      -2.061   6.215  -3.417  1.00 90.76           O
ATOM   1852  HG  SER A 132      -1.547   7.068  -3.508  1.00 90.76           H
ATOM   1853  HN  SER A 132      -3.762   5.048  -1.819  1.00 90.76           H
ATOM   1854  N   CYS A 133      -2.518   3.419  -4.285  1.00 88.24           N
ATOM   1855  CA  CYS A 133      -1.793   2.436  -5.072  1.00 88.24           C
ATOM   1856  C   CYS A 133      -2.766   1.322  -5.464  1.00 88.24           C
ATOM   1857  O   CYS A 133      -2.864   0.963  -6.637  1.00 88.24           O
ATOM   1858  HA  CYS A 133      -1.422   2.955  -5.956  1.00 88.24           H
ATOM   1859  CB  CYS A 133      -0.577   1.893  -4.318  1.00 88.24           C
ATOM   1860 1HB  CYS A 133      -0.867   1.595  -3.311  1.00 88.24           H
ATOM   1861 2HB  CYS A 133      -0.198   1.001  -4.817  1.00 88.24           H
ATOM   1862  SG  CYS A 133       0.732   3.169  -4.240  1.00 88.24           S
ATOM   1863  HG  CYS A 133       0.232   3.818  -3.192  1.00 88.24           H
ATOM   1864  HN  CYS A 133      -2.175   3.552  -3.355  1.00 88.24           H
ATOM   1865  N   VAL A 134      -3.460   0.806  -4.461  1.00 87.28           N
ATOM   1866  CA  VAL A 134      -4.302  -0.362  -4.656  1.00 87.28           C
ATOM   1867  C   VAL A 134      -5.440  -0.010  -5.617  1.00 87.28           C
ATOM   1868  O   VAL A 134      -5.785  -0.802  -6.493  1.00 87.28           O
ATOM   1869  HA  VAL A 134      -3.687  -1.139  -5.110  1.00 87.28           H
ATOM   1870  CB  VAL A 134      -4.800  -0.880  -3.305  1.00 87.28           C
ATOM   1871  HB  VAL A 134      -5.309  -0.061  -2.799  1.00 87.28           H
ATOM   1872  CG1 VAL A 134      -5.807  -2.017  -3.491  1.00 87.28           C
ATOM   1873 1HG1 VAL A 134      -6.662  -1.655  -4.063  1.00 87.28           H
ATOM   1874 2HG1 VAL A 134      -5.333  -2.839  -4.028  1.00 87.28           H
ATOM   1875 3HG1 VAL A 134      -6.144  -2.367  -2.516  1.00 87.28           H
ATOM   1876  CG2 VAL A 134      -3.630  -1.323  -2.423  1.00 87.28           C
ATOM   1877 1HG2 VAL A 134      -3.080  -2.121  -2.923  1.00 87.28           H
ATOM   1878 2HG2 VAL A 134      -2.965  -0.477  -2.250  1.00 87.28           H
ATOM   1879 3HG2 VAL A 134      -4.012  -1.687  -1.470  1.00 87.28           H
ATOM   1880  HN  VAL A 134      -3.453   1.171  -3.530  1.00 87.28           H
ATOM   1881  N   LEU A 135      -5.991   1.179  -5.421  1.00 91.84           N
ATOM   1882  CA  LEU A 135      -7.120   1.622  -6.221  1.00 91.84           C
ATOM   1883  C   LEU A 135      -6.668   1.811  -7.671  1.00 91.84           C
ATOM   1884  O   LEU A 135      -7.431   1.554  -8.601  1.00 91.84           O
ATOM   1885  HA  LEU A 135      -7.870   0.831  -6.193  1.00 91.84           H
ATOM   1886  CB  LEU A 135      -7.755   2.871  -5.607  1.00 91.84           C
ATOM   1887 1HB  LEU A 135      -6.971   3.610  -5.444  1.00 91.84           H
ATOM   1888 2HB  LEU A 135      -8.449   3.295  -6.332  1.00 91.84           H
ATOM   1889  CG  LEU A 135      -8.503   2.663  -4.288  1.00 91.84           C
ATOM   1890  HG  LEU A 135      -7.824   2.183  -3.583  1.00 91.84           H
ATOM   1891  CD1 LEU A 135      -8.917   4.003  -3.676  1.00 91.84           C
ATOM   1892 1HD1 LEU A 135      -8.029   4.605  -3.484  1.00 91.84           H
ATOM   1893 2HD1 LEU A 135      -9.571   4.532  -4.370  1.00 91.84           H
ATOM   1894 3HD1 LEU A 135      -9.447   3.826  -2.740  1.00 91.84           H
ATOM   1895  CD2 LEU A 135      -9.696   1.725  -4.477  1.00 91.84           C
ATOM   1896 1HD2 LEU A 135     -10.385   2.155  -5.205  1.00 91.84           H
ATOM   1897 2HD2 LEU A 135      -9.345   0.758  -4.835  1.00 91.84           H
ATOM   1898 3HD2 LEU A 135     -10.210   1.595  -3.524  1.00 91.84           H
ATOM   1899  HN  LEU A 135      -5.679   1.833  -4.731  1.00 91.84           H
ATOM   1900  N   LEU A 136      -5.430   2.259  -7.818  1.00 91.29           N
ATOM   1901  CA  LEU A 136      -4.871   2.494  -9.138  1.00 91.29           C
ATOM   1902  C   LEU A 136      -4.722   1.158  -9.869  1.00 91.29           C
ATOM   1903  O   LEU A 136      -5.072   1.046 -11.043  1.00 91.29           O
ATOM   1904  HA  LEU A 136      -5.582   3.111  -9.689  1.00 91.29           H
ATOM   1905  CB  LEU A 136      -3.567   3.287  -9.035  1.00 91.29           C
ATOM   1906 1HB  LEU A 136      -2.969   2.862  -8.229  1.00 91.29           H
ATOM   1907 2HB  LEU A 136      -3.005   3.146  -9.958  1.00 91.29           H
ATOM   1908  CG  LEU A 136      -3.714   4.790  -8.786  1.00 91.29           C
ATOM   1909  HG  LEU A 136      -4.408   4.932  -7.957  1.00 91.29           H
ATOM   1910  CD1 LEU A 136      -2.379   5.409  -8.368  1.00 91.29           C
ATOM   1911 1HD1 LEU A 136      -2.029   4.935  -7.451  1.00 91.29           H
ATOM   1912 2HD1 LEU A 136      -1.644   5.257  -9.159  1.00 91.29           H
ATOM   1913 3HD1 LEU A 136      -2.512   6.478  -8.197  1.00 91.29           H
ATOM   1914  CD2 LEU A 136      -4.316   5.492 -10.005  1.00 91.29           C
ATOM   1915 1HD2 LEU A 136      -3.666   5.342 -10.867  1.00 91.29           H
ATOM   1916 2HD2 LEU A 136      -5.301   5.074 -10.215  1.00 91.29           H
ATOM   1917 3HD2 LEU A 136      -4.409   6.558  -9.800  1.00 91.29           H
ATOM   1918  HN  LEU A 136      -4.814   2.460  -7.056  1.00 91.29           H
ATOM   1919  N   ILE A 137      -4.202   0.178  -9.145  1.00 86.35           N
ATOM   1920  CA  ILE A 137      -3.971  -1.136  -9.719  1.00 86.35           C
ATOM   1921  C   ILE A 137      -5.308  -1.743 -10.150  1.00 86.35           C
ATOM   1922  O   ILE A 137      -5.395  -2.381 -11.197  1.00 86.35           O
ATOM   1923  HA  ILE A 137      -3.352  -1.000 -10.606  1.00 86.35           H
ATOM   1924  CB  ILE A 137      -3.181  -2.014  -8.747  1.00 86.35           C
ATOM   1925  HB  ILE A 137      -3.648  -1.941  -7.764  1.00 86.35           H
ATOM   1926  CG1 ILE A 137      -1.742  -1.516  -8.602  1.00 86.35           C
ATOM   1927 1HG1 ILE A 137      -1.192  -1.709  -9.524  1.00 86.35           H
ATOM   1928 2HG1 ILE A 137      -1.740  -0.437  -8.451  1.00 86.35           H
ATOM   1929  CG2 ILE A 137      -3.239  -3.485  -9.165  1.00 86.35           C
ATOM   1930 1HG2 ILE A 137      -4.277  -3.819  -9.175  1.00 86.35           H
ATOM   1931 2HG2 ILE A 137      -2.813  -3.596 -10.162  1.00 86.35           H
ATOM   1932 3HG2 ILE A 137      -2.670  -4.087  -8.457  1.00 86.35           H
ATOM   1933  CD1 ILE A 137      -1.039  -2.203  -7.429  1.00 86.35           C
ATOM   1934 1HD1 ILE A 137      -1.578  -1.987  -6.507  1.00 86.35           H
ATOM   1935 2HD1 ILE A 137      -1.021  -3.279  -7.596  1.00 86.35           H
ATOM   1936 3HD1 ILE A 137      -0.018  -1.830  -7.349  1.00 86.35           H
ATOM   1937  HN  ILE A 137      -3.942   0.271  -8.184  1.00 86.35           H
ATOM   1938  N   MET A 138      -6.316  -1.521  -9.319  1.00 88.27           N
ATOM   1939  CA  MET A 138      -7.657  -1.986  -9.630  1.00 88.27           C
ATOM   1940  C   MET A 138      -8.171  -1.350 -10.924  1.00 88.27           C
ATOM   1941  O   MET A 138      -8.750  -2.032 -11.768  1.00 88.27           O
ATOM   1942  HA  MET A 138      -7.572  -3.065  -9.757  1.00 88.27           H
ATOM   1943  CB  MET A 138      -8.600  -1.633  -8.478  1.00 88.27           C
ATOM   1944 1HB  MET A 138      -8.213  -2.047  -7.547  1.00 88.27           H
ATOM   1945 2HB  MET A 138      -8.638  -0.551  -8.353  1.00 88.27           H
ATOM   1946  CG  MET A 138     -10.008  -2.172  -8.737  1.00 88.27           C
ATOM   1947 1HG  MET A 138     -10.383  -1.792  -9.687  1.00 88.27           H
ATOM   1948 2HG  MET A 138      -9.981  -3.259  -8.817  1.00 88.27           H
ATOM   1949  SD  MET A 138     -11.101  -1.686  -7.412  1.00 88.27           S
ATOM   1950  CE  MET A 138     -11.215   0.066  -7.732  1.00 88.27           C
ATOM   1951 1HE  MET A 138     -10.222   0.512  -7.673  1.00 88.27           H
ATOM   1952 2HE  MET A 138     -11.627   0.228  -8.728  1.00 88.27           H
ATOM   1953 3HE  MET A 138     -11.866   0.530  -6.991  1.00 88.27           H
ATOM   1954  HN  MET A 138      -6.228  -1.036  -8.450  1.00 88.27           H
ATOM   1955  N   CYS A 139      -7.942  -0.050 -11.038  1.00 91.11           N
ATOM   1956  CA  CYS A 139      -8.443   0.701 -12.177  1.00 91.11           C
ATOM   1957  C   CYS A 139      -7.731   0.199 -13.435  1.00 91.11           C
ATOM   1958  O   CYS A 139      -8.332   0.128 -14.506  1.00 91.11           O
ATOM   1959  HA  CYS A 139      -9.514   0.505 -12.234  1.00 91.11           H
ATOM   1960  CB  CYS A 139      -8.265   2.208 -11.983  1.00 91.11           C
ATOM   1961 1HB  CYS A 139      -7.257   2.421 -11.627  1.00 91.11           H
ATOM   1962 2HB  CYS A 139      -8.381   2.722 -12.937  1.00 91.11           H
ATOM   1963  SG  CYS A 139      -9.496   2.835 -10.782  1.00 91.11           S
ATOM   1964  HG  CYS A 139      -8.883   2.367  -9.698  1.00 91.11           H
ATOM   1965  HN  CYS A 139      -7.424   0.488 -10.372  1.00 91.11           H
ATOM   1966  N   ILE A 140      -6.460  -0.135 -13.263  1.00 85.20           N
ATOM   1967  CA  ILE A 140      -5.677  -0.683 -14.357  1.00 85.20           C
ATOM   1968  C   ILE A 140      -6.353  -1.953 -14.877  1.00 85.20           C
ATOM   1969  O   ILE A 140      -6.477  -2.144 -16.086  1.00 85.20           O
ATOM   1970  HA  ILE A 140      -5.670   0.057 -15.157  1.00 85.20           H
ATOM   1971  CB  ILE A 140      -4.225  -0.893 -13.923  1.00 85.20           C
ATOM   1972  HB  ILE A 140      -4.227  -1.375 -12.945  1.00 85.20           H
ATOM   1973  CG1 ILE A 140      -3.500   0.445 -13.766  1.00 85.20           C
ATOM   1974 1HG1 ILE A 140      -3.310   0.877 -14.748  1.00 85.20           H
ATOM   1975 2HG1 ILE A 140      -4.137   1.147 -13.227  1.00 85.20           H
ATOM   1976  CG2 ILE A 140      -3.494  -1.830 -14.887  1.00 85.20           C
ATOM   1977 1HG2 ILE A 140      -3.997  -2.797 -14.904  1.00 85.20           H
ATOM   1978 2HG2 ILE A 140      -3.501  -1.399 -15.888  1.00 85.20           H
ATOM   1979 3HG2 ILE A 140      -2.464  -1.962 -14.555  1.00 85.20           H
ATOM   1980  CD1 ILE A 140      -2.178   0.269 -13.015  1.00 85.20           C
ATOM   1981 1HD1 ILE A 140      -2.375  -0.141 -12.024  1.00 85.20           H
ATOM   1982 2HD1 ILE A 140      -1.535  -0.414 -13.569  1.00 85.20           H
ATOM   1983 3HD1 ILE A 140      -1.684   1.235 -12.917  1.00 85.20           H
ATOM   1984  HN  ILE A 140      -5.968  -0.037 -12.398  1.00 85.20           H
ATOM   1985  N   SER A 141      -6.773  -2.788 -13.939  1.00 86.34           N
ATOM   1986  CA  SER A 141      -7.360  -4.071 -14.287  1.00 86.34           C
ATOM   1987  C   SER A 141      -8.668  -3.858 -15.051  1.00 86.34           C
ATOM   1988  O   SER A 141      -8.946  -4.562 -16.021  1.00 86.34           O
ATOM   1989  HA  SER A 141      -6.622  -4.564 -14.920  1.00 86.34           H
ATOM   1990  CB  SER A 141      -7.607  -4.921 -13.038  1.00 86.34           C
ATOM   1991 1HB  SER A 141      -8.332  -4.420 -12.397  1.00 86.34           H
ATOM   1992 2HB  SER A 141      -8.045  -5.875 -13.330  1.00 86.34           H
ATOM   1993  OG  SER A 141      -6.408  -5.154 -12.305  1.00 86.34           O
ATOM   1994  HG  SER A 141      -6.240  -4.398 -11.673  1.00 86.34           H
ATOM   1995  HN  SER A 141      -6.717  -2.601 -12.958  1.00 86.34           H
ATOM   1996  N   VAL A 142      -9.435  -2.883 -14.587  1.00 88.34           N
ATOM   1997  CA  VAL A 142     -10.711  -2.574 -15.210  1.00 88.34           C
ATOM   1998  C   VAL A 142     -10.469  -2.065 -16.632  1.00 88.34           C
ATOM   1999  O   VAL A 142     -11.185  -2.440 -17.560  1.00 88.34           O
ATOM   2000  HA  VAL A 142     -11.285  -3.499 -15.261  1.00 88.34           H
ATOM   2001  CB  VAL A 142     -11.489  -1.581 -14.344  1.00 88.34           C
ATOM   2002  HB  VAL A 142     -10.867  -0.697 -14.206  1.00 88.34           H
ATOM   2003  CG1 VAL A 142     -12.781  -1.144 -15.038  1.00 88.34           C
ATOM   2004 1HG1 VAL A 142     -12.539  -0.665 -15.987  1.00 88.34           H
ATOM   2005 2HG1 VAL A 142     -13.409  -2.016 -15.220  1.00 88.34           H
ATOM   2006 3HG1 VAL A 142     -13.314  -0.438 -14.401  1.00 88.34           H
ATOM   2007  CG2 VAL A 142     -11.781  -2.170 -12.962  1.00 88.34           C
ATOM   2008 1HG2 VAL A 142     -12.375  -3.078 -13.072  1.00 88.34           H
ATOM   2009 2HG2 VAL A 142     -10.842  -2.408 -12.463  1.00 88.34           H
ATOM   2010 3HG2 VAL A 142     -12.335  -1.444 -12.368  1.00 88.34           H
ATOM   2011  HN  VAL A 142      -9.199  -2.312 -13.801  1.00 88.34           H
ATOM   2012  N   ASP A 143      -9.457  -1.219 -16.760  1.00 82.69           N
ATOM   2013  CA  ASP A 143      -9.133  -0.628 -18.047  1.00 82.69           C
ATOM   2014  C   ASP A 143      -8.792  -1.739 -19.042  1.00 82.69           C
ATOM   2015  O   ASP A 143      -9.219  -1.699 -20.194  1.00 82.69           O
ATOM   2016  HA  ASP A 143     -10.022  -0.068 -18.337  1.00 82.69           H
ATOM   2017  CB  ASP A 143      -7.921   0.298 -17.938  1.00 82.69           C
ATOM   2018 1HB  ASP A 143      -8.150   1.127 -17.268  1.00 82.69           H
ATOM   2019 2HB  ASP A 143      -7.083  -0.243 -17.499  1.00 82.69           H
ATOM   2020  CG  ASP A 143      -7.521   0.841 -19.312  1.00 82.69           C
ATOM   2021  OD1 ASP A 143      -8.363   1.543 -19.911  1.00 82.69           O
ATOM   2022  OD2 ASP A 143      -6.382   0.542 -19.730  1.00 82.69           O
ATOM   2023  HN  ASP A 143      -8.866  -0.937 -16.004  1.00 82.69           H
ATOM   2024  N   ARG A 144      -8.024  -2.706 -18.560  1.00 73.41           N
ATOM   2025  CA  ARG A 144      -7.601  -3.814 -19.399  1.00 73.41           C
ATOM   2026  C   ARG A 144      -8.814  -4.628 -19.854  1.00 73.41           C
ATOM   2027  O   ARG A 144      -8.908  -5.009 -21.020  1.00 73.41           O
ATOM   2028  HA  ARG A 144      -7.101  -3.347 -20.247  1.00 73.41           H
ATOM   2029  CB  ARG A 144      -6.631  -4.732 -18.652  1.00 73.41           C
ATOM   2030 1HB  ARG A 144      -7.050  -4.997 -17.681  1.00 73.41           H
ATOM   2031 2HB  ARG A 144      -6.501  -5.660 -19.208  1.00 73.41           H
ATOM   2032  CG  ARG A 144      -5.273  -4.053 -18.458  1.00 73.41           C
ATOM   2033 1HG  ARG A 144      -5.409  -3.101 -17.945  1.00 73.41           H
ATOM   2034 2HG  ARG A 144      -4.641  -4.672 -17.821  1.00 73.41           H
ATOM   2035  CD  ARG A 144      -4.580  -3.820 -19.802  1.00 73.41           C
ATOM   2036 1HD  ARG A 144      -3.594  -4.284 -19.797  1.00 73.41           H
ATOM   2037 2HD  ARG A 144      -5.151  -4.293 -20.601  1.00 73.41           H
ATOM   2038  NE  ARG A 144      -4.455  -2.368 -20.062  1.00 73.41           N
ATOM   2039  HE  ARG A 144      -4.836  -1.737 -19.387  1.00 73.41           H
ATOM   2040  CZ  ARG A 144      -3.862  -1.847 -21.144  1.00 73.41           C
ATOM   2041  NH1 ARG A 144      -3.333  -2.647 -22.081  1.00 73.41           N
ATOM   2042 1HH1 ARG A 144      -3.379  -3.640 -21.975  1.00 73.41           H
ATOM   2043 2HH1 ARG A 144      -2.892  -2.250 -22.886  1.00 73.41           H
ATOM   2044  NH2 ARG A 144      -3.805  -0.515 -21.276  1.00 73.41           N
ATOM   2045 1HH2 ARG A 144      -3.366  -0.110 -22.079  1.00 73.41           H
ATOM   2046 2HH2 ARG A 144      -4.202   0.074 -20.573  1.00 73.41           H
ATOM   2047  HN  ARG A 144      -7.693  -2.739 -17.617  1.00 73.41           H
ATOM   2048  N   TYR A 145      -9.711  -4.871 -18.911  1.00 84.71           N
ATOM   2049  CA  TYR A 145     -10.933  -5.598 -19.210  1.00 84.71           C
ATOM   2050  C   TYR A 145     -11.707  -4.927 -20.346  1.00 84.71           C
ATOM   2051  O   TYR A 145     -12.085  -5.583 -21.316  1.00 84.71           O
ATOM   2052  HA  TYR A 145     -10.658  -6.608 -19.514  1.00 84.71           H
ATOM   2053  CB  TYR A 145     -11.777  -5.547 -17.935  1.00 84.71           C
ATOM   2054 1HB  TYR A 145     -11.342  -6.220 -17.195  1.00 84.71           H
ATOM   2055 2HB  TYR A 145     -11.727  -4.541 -17.518  1.00 84.71           H
ATOM   2056  CG  TYR A 145     -13.245  -5.924 -18.144  1.00 84.71           C
ATOM   2057  CD1 TYR A 145     -14.214  -4.942 -18.164  1.00 84.71           C
ATOM   2058  HD1 TYR A 145     -13.934  -3.897 -18.030  1.00 84.71           H
ATOM   2059  CD2 TYR A 145     -13.600  -7.247 -18.314  1.00 84.71           C
ATOM   2060  HD2 TYR A 145     -12.835  -8.023 -18.298  1.00 84.71           H
ATOM   2061  CE1 TYR A 145     -15.596  -5.297 -18.362  1.00 84.71           C
ATOM   2062  HE1 TYR A 145     -16.371  -4.531 -18.379  1.00 84.71           H
ATOM   2063  CE2 TYR A 145     -14.982  -7.602 -18.511  1.00 84.71           C
ATOM   2064  HE2 TYR A 145     -15.276  -8.643 -18.646  1.00 84.71           H
ATOM   2065  CZ  TYR A 145     -15.911  -6.609 -18.526  1.00 84.71           C
ATOM   2066  OH  TYR A 145     -17.216  -6.945 -18.712  1.00 84.71           O
ATOM   2067  HH  TYR A 145     -17.301  -7.934 -18.829  1.00 84.71           H
ATOM   2068  HN  TYR A 145      -9.615  -4.581 -17.959  1.00 84.71           H
ATOM   2069  N   ILE A 146     -11.918  -3.629 -20.189  1.00 82.06           N
ATOM   2070  CA  ILE A 146     -12.697  -2.875 -21.157  1.00 82.06           C
ATOM   2071  C   ILE A 146     -12.003  -2.932 -22.519  1.00 82.06           C
ATOM   2072  O   ILE A 146     -12.660  -3.085 -23.549  1.00 82.06           O
ATOM   2073  HA  ILE A 146     -13.669  -3.361 -21.244  1.00 82.06           H
ATOM   2074  CB  ILE A 146     -12.946  -1.452 -20.653  1.00 82.06           C
ATOM   2075  HB  ILE A 146     -11.991  -1.025 -20.349  1.00 82.06           H
ATOM   2076  CG1 ILE A 146     -13.851  -1.458 -19.419  1.00 82.06           C
ATOM   2077 1HG1 ILE A 146     -14.866  -1.732 -19.710  1.00 82.06           H
ATOM   2078 2HG1 ILE A 146     -13.507  -2.215 -18.715  1.00 82.06           H
ATOM   2079  CG2 ILE A 146     -13.503  -0.565 -21.768  1.00 82.06           C
ATOM   2080 1HG2 ILE A 146     -12.789  -0.524 -22.591  1.00 82.06           H
ATOM   2081 2HG2 ILE A 146     -14.446  -0.979 -22.126  1.00 82.06           H
ATOM   2082 3HG2 ILE A 146     -13.671   0.441 -21.383  1.00 82.06           H
ATOM   2083  CD1 ILE A 146     -13.862  -0.087 -18.740  1.00 82.06           C
ATOM   2084 1HD1 ILE A 146     -12.849   0.172 -18.430  1.00 82.06           H
ATOM   2085 2HD1 ILE A 146     -14.230   0.663 -19.441  1.00 82.06           H
ATOM   2086 3HD1 ILE A 146     -14.513  -0.119 -17.867  1.00 82.06           H
ATOM   2087  HN  ILE A 146     -11.569  -3.094 -19.420  1.00 82.06           H
ATOM   2088  N   ALA A 147     -10.685  -2.807 -22.482  1.00 80.91           N
ATOM   2089  CA  ALA A 147      -9.909  -2.687 -23.705  1.00 80.91           C
ATOM   2090  C   ALA A 147     -10.020  -3.988 -24.503  1.00 80.91           C
ATOM   2091  O   ALA A 147      -9.916  -3.979 -25.729  1.00 80.91           O
ATOM   2092  HA  ALA A 147     -10.337  -1.874 -24.291  1.00 80.91           H
ATOM   2093  CB  ALA A 147      -8.461  -2.337 -23.359  1.00 80.91           C
ATOM   2094 1HB  ALA A 147      -8.435  -1.390 -22.819  1.00 80.91           H
ATOM   2095 2HB  ALA A 147      -8.036  -3.123 -22.735  1.00 80.91           H
ATOM   2096 3HB  ALA A 147      -7.880  -2.247 -24.277  1.00 80.91           H
ATOM   2097  HN  ALA A 147     -10.149  -2.786 -21.638  1.00 80.91           H
ATOM   2098  N   ILE A 148     -10.229  -5.075 -23.775  1.00 76.99           N
ATOM   2099  CA  ILE A 148     -10.108  -6.401 -24.358  1.00 76.99           C
ATOM   2100  C   ILE A 148     -11.505  -6.981 -24.588  1.00 76.99           C
ATOM   2101  O   ILE A 148     -11.830  -7.407 -25.696  1.00 76.99           O
ATOM   2102  HA  ILE A 148      -9.617  -6.289 -25.325  1.00 76.99           H
ATOM   2103  CB  ILE A 148      -9.209  -7.287 -23.494  1.00 76.99           C
ATOM   2104  HB  ILE A 148      -9.540  -7.202 -22.459  1.00 76.99           H
ATOM   2105  CG1 ILE A 148      -7.756  -6.809 -23.545  1.00 76.99           C
ATOM   2106 1HG1 ILE A 148      -7.359  -6.949 -24.550  1.00 76.99           H
ATOM   2107 2HG1 ILE A 148      -7.713  -5.741 -23.331  1.00 76.99           H
ATOM   2108  CG2 ILE A 148      -9.343  -8.758 -23.892  1.00 76.99           C
ATOM   2109 1HG2 ILE A 148     -10.377  -9.077 -23.762  1.00 76.99           H
ATOM   2110 2HG2 ILE A 148      -9.054  -8.880 -24.936  1.00 76.99           H
ATOM   2111 3HG2 ILE A 148      -8.693  -9.365 -23.262  1.00 76.99           H
ATOM   2112  CD1 ILE A 148      -6.893  -7.572 -22.538  1.00 76.99           C
ATOM   2113 1HD1 ILE A 148      -7.279  -7.410 -21.532  1.00 76.99           H
ATOM   2114 2HD1 ILE A 148      -6.919  -8.636 -22.770  1.00 76.99           H
ATOM   2115 3HD1 ILE A 148      -5.865  -7.212 -22.595  1.00 76.99           H
ATOM   2116  HN  ILE A 148     -10.476  -5.061 -22.806  1.00 76.99           H
ATOM   2117  N   ALA A 149     -12.295  -6.979 -23.524  1.00 77.27           N
ATOM   2118  CA  ALA A 149     -13.588  -7.641 -23.550  1.00 77.27           C
ATOM   2119  C   ALA A 149     -14.579  -6.783 -24.339  1.00 77.27           C
ATOM   2120  O   ALA A 149     -15.425  -7.310 -25.060  1.00 77.27           O
ATOM   2121  HA  ALA A 149     -13.461  -8.596 -24.060  1.00 77.27           H
ATOM   2122  CB  ALA A 149     -14.055  -7.905 -22.118  1.00 77.27           C
ATOM   2123 1HB  ALA A 149     -13.331  -8.543 -21.611  1.00 77.27           H
ATOM   2124 2HB  ALA A 149     -14.143  -6.959 -21.584  1.00 77.27           H
ATOM   2125 3HB  ALA A 149     -15.025  -8.402 -22.138  1.00 77.27           H
ATOM   2126  HN  ALA A 149     -12.064  -6.537 -22.658  1.00 77.27           H
ATOM   2127  N   GLN A 150     -14.443  -5.476 -24.174  1.00 69.19           N
ATOM   2128  CA  GLN A 150     -15.374  -4.543 -24.786  1.00 69.19           C
ATOM   2129  C   GLN A 150     -14.657  -3.688 -25.833  1.00 69.19           C
ATOM   2130  O   GLN A 150     -14.878  -2.481 -25.911  1.00 69.19           O
ATOM   2131  HA  GLN A 150     -16.129  -5.163 -25.269  1.00 69.19           H
ATOM   2132  CB  GLN A 150     -16.046  -3.665 -23.729  1.00 69.19           C
ATOM   2133 1HB  GLN A 150     -15.295  -3.054 -23.228  1.00 69.19           H
ATOM   2134 2HB  GLN A 150     -16.745  -2.981 -24.209  1.00 69.19           H
ATOM   2135  CG  GLN A 150     -16.787  -4.519 -22.698  1.00 69.19           C
ATOM   2136 1HG  GLN A 150     -17.412  -5.251 -23.209  1.00 69.19           H
ATOM   2137 2HG  GLN A 150     -16.068  -5.077 -22.098  1.00 69.19           H
ATOM   2138  CD  GLN A 150     -17.653  -3.648 -21.786  1.00 69.19           C
ATOM   2139  OE1 GLN A 150     -17.723  -2.438 -21.923  1.00 69.19           O
ATOM   2140  NE2 GLN A 150     -18.307  -4.330 -20.849  1.00 69.19           N
ATOM   2141 1HE2 GLN A 150     -18.205  -5.323 -20.790  1.00 69.19           H
ATOM   2142 2HE2 GLN A 150     -18.900  -3.849 -20.203  1.00 69.19           H
ATOM   2143  HN  GLN A 150     -13.714  -5.053 -23.635  1.00 69.19           H
ATOM   2144  N   ALA A 151     -13.813  -4.348 -26.613  1.00 69.19           N
ATOM   2145  CA  ALA A 151     -12.896  -3.641 -27.490  1.00 69.19           C
ATOM   2146  C   ALA A 151     -13.689  -2.700 -28.398  1.00 69.19           C
ATOM   2147  O   ALA A 151     -13.237  -1.596 -28.700  1.00 69.19           O
ATOM   2148  HA  ALA A 151     -12.226  -3.051 -26.864  1.00 69.19           H
ATOM   2149  CB  ALA A 151     -12.065  -4.653 -28.283  1.00 69.19           C
ATOM   2150 1HB  ALA A 151     -11.499  -5.278 -27.592  1.00 69.19           H
ATOM   2151 2HB  ALA A 151     -12.728  -5.280 -28.879  1.00 69.19           H
ATOM   2152 3HB  ALA A 151     -11.377  -4.122 -28.941  1.00 69.19           H
ATOM   2153  HN  ALA A 151     -13.750  -5.346 -26.651  1.00 69.19           H
ATOM   2154  N   MET A 152     -14.857  -3.170 -28.809  1.00 58.68           N
ATOM   2155  CA  MET A 152     -15.687  -2.412 -29.730  1.00 58.68           C
ATOM   2156  C   MET A 152     -16.140  -1.093 -29.100  1.00 58.68           C
ATOM   2157  O   MET A 152     -15.942  -0.025 -29.678  1.00 58.68           O
ATOM   2158  HA  MET A 152     -15.057  -2.212 -30.596  1.00 58.68           H
ATOM   2159  CB  MET A 152     -16.914  -3.242 -30.113  1.00 58.68           C
ATOM   2160 1HB  MET A 152     -17.403  -3.613 -29.212  1.00 58.68           H
ATOM   2161 2HB  MET A 152     -17.637  -2.611 -30.631  1.00 58.68           H
ATOM   2162  CG  MET A 152     -16.522  -4.419 -31.009  1.00 58.68           C
ATOM   2163 1HG  MET A 152     -15.732  -5.001 -30.533  1.00 58.68           H
ATOM   2164 2HG  MET A 152     -17.374  -5.085 -31.142  1.00 58.68           H
ATOM   2165  SD  MET A 152     -15.964  -3.819 -32.595  1.00 58.68           S
ATOM   2166  CE  MET A 152     -17.390  -4.215 -33.594  1.00 58.68           C
ATOM   2167 1HE  MET A 152     -17.567  -5.290 -33.564  1.00 58.68           H
ATOM   2168 2HE  MET A 152     -18.263  -3.691 -33.205  1.00 58.68           H
ATOM   2169 3HE  MET A 152     -17.209  -3.905 -34.623  1.00 58.68           H
ATOM   2170  HN  MET A 152     -15.237  -4.050 -28.524  1.00 58.68           H
ATOM   2171  N   ARG A 153     -16.739  -1.209 -27.925  1.00 56.08           N
ATOM   2172  CA  ARG A 153     -17.211  -0.038 -27.205  1.00 56.08           C
ATOM   2173  C   ARG A 153     -16.034   0.870 -26.842  1.00 56.08           C
ATOM   2174  O   ARG A 153     -16.183   2.090 -26.780  1.00 56.08           O
ATOM   2175  HA  ARG A 153     -17.891   0.459 -27.897  1.00 56.08           H
ATOM   2176  CB  ARG A 153     -17.951  -0.438 -25.928  1.00 56.08           C
ATOM   2177 1HB  ARG A 153     -17.392  -1.214 -25.406  1.00 56.08           H
ATOM   2178 2HB  ARG A 153     -18.012   0.418 -25.255  1.00 56.08           H
ATOM   2179  CG  ARG A 153     -19.360  -0.944 -26.246  1.00 56.08           C
ATOM   2180 1HG  ARG A 153     -19.897  -0.194 -26.827  1.00 56.08           H
ATOM   2181 2HG  ARG A 153     -19.298  -1.840 -26.862  1.00 56.08           H
ATOM   2182  CD  ARG A 153     -20.134  -1.252 -24.963  1.00 56.08           C
ATOM   2183 1HD  ARG A 153     -19.658  -2.075 -24.430  1.00 56.08           H
ATOM   2184 2HD  ARG A 153     -20.115  -0.388 -24.299  1.00 56.08           H
ATOM   2185  NE  ARG A 153     -21.534  -1.606 -25.290  1.00 56.08           N
ATOM   2186  HE  ARG A 153     -21.818  -1.560 -26.247  1.00 56.08           H
ATOM   2187  CZ  ARG A 153     -22.445  -1.984 -24.382  1.00 56.08           C
ATOM   2188  NH1 ARG A 153     -22.120  -2.063 -23.085  1.00 56.08           N
ATOM   2189 1HH1 ARG A 153     -21.192  -1.839 -22.787  1.00 56.08           H
ATOM   2190 2HH1 ARG A 153     -22.805  -2.346 -22.414  1.00 56.08           H
ATOM   2191  NH2 ARG A 153     -23.685  -2.282 -24.792  1.00 56.08           N
ATOM   2192 1HH2 ARG A 153     -24.377  -2.565 -24.127  1.00 56.08           H
ATOM   2193 2HH2 ARG A 153     -23.920  -2.220 -25.762  1.00 56.08           H
ATOM   2194  HN  ARG A 153     -16.904  -2.082 -27.465  1.00 56.08           H
ATOM   2195  N   ALA A 154     -14.892   0.241 -26.610  1.00 60.86           N
ATOM   2196  CA  ALA A 154     -13.708   0.971 -26.188  1.00 60.86           C
ATOM   2197  C   ALA A 154     -13.316   1.972 -27.276  1.00 60.86           C
ATOM   2198  O   ALA A 154     -12.829   3.061 -26.976  1.00 60.86           O
ATOM   2199  HA  ALA A 154     -13.961   1.515 -25.278  1.00 60.86           H
ATOM   2200  CB  ALA A 154     -12.584  -0.018 -25.874  1.00 60.86           C
ATOM   2201 1HB  ALA A 154     -12.901  -0.688 -25.075  1.00 60.86           H
ATOM   2202 2HB  ALA A 154     -12.352  -0.601 -26.766  1.00 60.86           H
ATOM   2203 3HB  ALA A 154     -11.696   0.529 -25.557  1.00 60.86           H
ATOM   2204  HN  ALA A 154     -14.767  -0.746 -26.706  1.00 60.86           H
ATOM   2205  N   HIS A 155     -13.545   1.568 -28.517  1.00 56.08           N
ATOM   2206  CA  HIS A 155     -13.097   2.355 -29.654  1.00 56.08           C
ATOM   2207  C   HIS A 155     -13.855   3.684 -29.689  1.00 56.08           C
ATOM   2208  O   HIS A 155     -13.268   4.730 -29.961  1.00 56.08           O
ATOM   2209  HA  HIS A 155     -12.037   2.555 -29.499  1.00 56.08           H
ATOM   2210  CB  HIS A 155     -13.237   1.559 -30.954  1.00 56.08           C
ATOM   2211 1HB  HIS A 155     -13.504   0.531 -30.711  1.00 56.08           H
ATOM   2212 2HB  HIS A 155     -14.060   1.974 -31.535  1.00 56.08           H
ATOM   2213  CG  HIS A 155     -11.990   1.553 -31.806  1.00 56.08           C
ATOM   2214  ND1 HIS A 155     -11.617   2.625 -32.597  1.00 56.08           N
ATOM   2215  HD1 HIS A 155     -12.115   3.488 -32.685  1.00 56.08           H
ATOM   2216  CD2 HIS A 155     -11.036   0.594 -31.983  1.00 56.08           C
ATOM   2217  HD2 HIS A 155     -11.021  -0.385 -31.505  1.00 56.08           H
ATOM   2218  CE1 HIS A 155     -10.488   2.315 -33.218  1.00 56.08           C
ATOM   2219  HE1 HIS A 155      -9.942   2.954 -33.911  1.00 56.08           H
ATOM   2220  NE2 HIS A 155     -10.130   1.055 -32.836  1.00 56.08           N
ATOM   2221  HN  HIS A 155     -14.024   0.723 -28.751  1.00 56.08           H
ATOM   2222  N   THR A 156     -15.147   3.599 -29.409  1.00 61.82           N
ATOM   2223  CA  THR A 156     -16.009   4.765 -29.495  1.00 61.82           C
ATOM   2224  C   THR A 156     -15.618   5.798 -28.437  1.00 61.82           C
ATOM   2225  O   THR A 156     -15.785   6.999 -28.644  1.00 61.82           O
ATOM   2226  HA  THR A 156     -15.859   5.232 -30.469  1.00 61.82           H
ATOM   2227  CB  THR A 156     -17.459   4.291 -29.375  1.00 61.82           C
ATOM   2228  HB  THR A 156     -17.843   4.465 -28.370  1.00 61.82           H
ATOM   2229  OG1 THR A 156     -17.414   2.929 -29.790  1.00 61.82           O
ATOM   2230  HG1 THR A 156     -18.234   2.449 -29.475  1.00 61.82           H
ATOM   2231  CG2 THR A 156     -18.381   4.961 -30.396  1.00 61.82           C
ATOM   2232 1HG2 THR A 156     -18.035   4.731 -31.404  1.00 61.82           H
ATOM   2233 2HG2 THR A 156     -18.367   6.041 -30.245  1.00 61.82           H
ATOM   2234 3HG2 THR A 156     -19.397   4.589 -30.267  1.00 61.82           H
ATOM   2235  HN  THR A 156     -15.604   2.756 -29.127  1.00 61.82           H
ATOM   2236  N   TRP A 157     -15.105   5.293 -27.324  1.00 55.03           N
ATOM   2237  CA  TRP A 157     -14.864   6.132 -26.163  1.00 55.03           C
ATOM   2238  C   TRP A 157     -13.403   6.586 -26.202  1.00 55.03           C
ATOM   2239  O   TRP A 157     -12.907   7.176 -25.244  1.00 55.03           O
ATOM   2240  HA  TRP A 157     -15.525   6.996 -26.233  1.00 55.03           H
ATOM   2241  CB  TRP A 157     -15.227   5.398 -24.871  1.00 55.03           C
ATOM   2242 1HB  TRP A 157     -14.752   4.417 -24.877  1.00 55.03           H
ATOM   2243 2HB  TRP A 157     -14.815   5.947 -24.025  1.00 55.03           H
ATOM   2244  CG  TRP A 157     -16.732   5.217 -24.660  1.00 55.03           C
ATOM   2245  CD1 TRP A 157     -17.611   4.608 -25.467  1.00 55.03           C
ATOM   2246  HD1 TRP A 157     -17.351   4.143 -26.418  1.00 55.03           H
ATOM   2247  CD2 TRP A 157     -17.503   5.678 -23.530  1.00 55.03           C
ATOM   2248  NE1 TRP A 157     -18.887   4.642 -24.942  1.00 55.03           N
ATOM   2249  HE1 TRP A 157     -19.709   4.255 -25.360  1.00 55.03           H
ATOM   2250  CE2 TRP A 157     -18.819   5.314 -23.727  1.00 55.03           C
ATOM   2251  CE3 TRP A 157     -17.101   6.380 -22.380  1.00 55.03           C
ATOM   2252  HE3 TRP A 157     -16.068   6.679 -22.201  1.00 55.03           H
ATOM   2253  CZ2 TRP A 157     -19.841   5.608 -22.816  1.00 55.03           C
ATOM   2254  HZ2 TRP A 157     -20.874   5.309 -22.995  1.00 55.03           H
ATOM   2255  CZ3 TRP A 157     -18.134   6.666 -21.479  1.00 55.03           C
ATOM   2256  HZ3 TRP A 157     -17.877   7.210 -20.570  1.00 55.03           H
ATOM   2257  CH2 TRP A 157     -19.464   6.307 -21.663  1.00 55.03           C
ATOM   2258  HH2 TRP A 157     -20.210   6.567 -20.912  1.00 55.03           H
ATOM   2259  HN  TRP A 157     -14.855   4.331 -27.210  1.00 55.03           H
ATOM   2260  N   ARG A 158     -12.756   6.293 -27.320  1.00 54.03           N
ATOM   2261  CA  ARG A 158     -11.304   6.338 -27.378  1.00 54.03           C
ATOM   2262  C   ARG A 158     -10.800   7.726 -26.981  1.00 54.03           C
ATOM   2263  O   ARG A 158      -9.833   7.848 -26.231  1.00 54.03           O
ATOM   2264  HA  ARG A 158     -10.973   5.582 -26.666  1.00 54.03           H
ATOM   2265  CB  ARG A 158     -10.799   6.002 -28.782  1.00 54.03           C
ATOM   2266 1HB  ARG A 158     -11.336   5.136 -29.169  1.00 54.03           H
ATOM   2267 2HB  ARG A 158     -11.006   6.833 -29.456  1.00 54.03           H
ATOM   2268  CG  ARG A 158      -9.296   5.712 -28.769  1.00 54.03           C
ATOM   2269 1HG  ARG A 158      -8.752   6.609 -28.475  1.00 54.03           H
ATOM   2270 2HG  ARG A 158      -9.076   4.947 -28.024  1.00 54.03           H
ATOM   2271  CD  ARG A 158      -8.816   5.244 -30.145  1.00 54.03           C
ATOM   2272 1HD  ARG A 158      -9.366   4.354 -30.448  1.00 54.03           H
ATOM   2273 2HD  ARG A 158      -9.019   6.013 -30.890  1.00 54.03           H
ATOM   2274  NE  ARG A 158      -7.366   4.952 -30.102  1.00 54.03           N
ATOM   2275  HE  ARG A 158      -6.877   5.128 -29.248  1.00 54.03           H
ATOM   2276  CZ  ARG A 158      -6.666   4.467 -31.137  1.00 54.03           C
ATOM   2277  NH1 ARG A 158      -7.270   4.213 -32.306  1.00 54.03           N
ATOM   2278 1HH1 ARG A 158      -8.249   4.386 -32.412  1.00 54.03           H
ATOM   2279 2HH1 ARG A 158      -6.741   3.851 -33.074  1.00 54.03           H
ATOM   2280  NH2 ARG A 158      -5.355   4.240 -30.985  1.00 54.03           N
ATOM   2281 1HH2 ARG A 158      -4.818   3.878 -31.748  1.00 54.03           H
ATOM   2282 2HH2 ARG A 158      -4.912   4.432 -30.110  1.00 54.03           H
ATOM   2283  HN  ARG A 158     -13.205   6.029 -28.174  1.00 54.03           H
ATOM   2284  N   GLU A 159     -11.479   8.739 -27.501  1.00 58.97           N
ATOM   2285  CA  GLU A 159     -11.037  10.110 -27.314  1.00 58.97           C
ATOM   2286  C   GLU A 159     -11.247  10.542 -25.862  1.00 58.97           C
ATOM   2287  O   GLU A 159     -10.379  11.183 -25.270  1.00 58.97           O
ATOM   2288  HA  GLU A 159      -9.973  10.106 -27.549  1.00 58.97           H
ATOM   2289  CB  GLU A 159     -11.760  11.055 -28.277  1.00 58.97           C
ATOM   2290 1HB  GLU A 159     -12.833  10.865 -28.241  1.00 58.97           H
ATOM   2291 2HB  GLU A 159     -11.497  12.087 -28.046  1.00 58.97           H
ATOM   2292  CG  GLU A 159     -11.318  10.810 -29.721  1.00 58.97           C
ATOM   2293 1HG  GLU A 159     -10.229  10.813 -29.777  1.00 58.97           H
ATOM   2294 2HG  GLU A 159     -11.651   9.824 -30.045  1.00 58.97           H
ATOM   2295  CD  GLU A 159     -11.885  11.879 -30.657  1.00 58.97           C
ATOM   2296  OE1 GLU A 159     -11.334  12.008 -31.771  1.00 58.97           O
ATOM   2297  OE2 GLU A 159     -12.857  12.543 -30.236  1.00 58.97           O
ATOM   2298  HN  GLU A 159     -12.315   8.633 -28.040  1.00 58.97           H
ATOM   2299  N   LYS A 160     -12.403  10.175 -25.329  1.00 67.15           N
ATOM   2300  CA  LYS A 160     -12.803  10.643 -24.013  1.00 67.15           C
ATOM   2301  C   LYS A 160     -12.024   9.874 -22.944  1.00 67.15           C
ATOM   2302  O   LYS A 160     -12.010  10.267 -21.778  1.00 67.15           O
ATOM   2303  HA  LYS A 160     -12.534  11.697 -23.945  1.00 67.15           H
ATOM   2304  CB  LYS A 160     -14.322  10.553 -23.851  1.00 67.15           C
ATOM   2305 1HB  LYS A 160     -14.657   9.543 -24.086  1.00 67.15           H
ATOM   2306 2HB  LYS A 160     -14.593  10.744 -22.813  1.00 67.15           H
ATOM   2307  CG  LYS A 160     -15.031  11.557 -24.762  1.00 67.15           C
ATOM   2308 1HG  LYS A 160     -14.604  12.549 -24.617  1.00 67.15           H
ATOM   2309 2HG  LYS A 160     -14.864  11.288 -25.805  1.00 67.15           H
ATOM   2310  CD  LYS A 160     -16.533  11.594 -24.473  1.00 67.15           C
ATOM   2311 1HD  LYS A 160     -16.966  10.609 -24.650  1.00 67.15           H
ATOM   2312 2HD  LYS A 160     -16.699  11.830 -23.422  1.00 67.15           H
ATOM   2313  CE  LYS A 160     -17.235  12.631 -25.351  1.00 67.15           C
ATOM   2314 1HE  LYS A 160     -16.801  13.616 -25.179  1.00 67.15           H
ATOM   2315 2HE  LYS A 160     -17.076  12.393 -26.403  1.00 67.15           H
ATOM   2316  NZ  LYS A 160     -18.685  12.663 -25.057  1.00 67.15           N
ATOM   2317 1HZ  LYS A 160     -19.131  13.368 -25.634  1.00 67.15           H
ATOM   2318 2HZ  LYS A 160     -19.091  11.756 -25.258  1.00 67.15           H
ATOM   2319 3HZ  LYS A 160     -18.827  12.887 -24.079  1.00 67.15           H
ATOM   2320  HN  LYS A 160     -13.059   9.570 -25.780  1.00 67.15           H
ATOM   2321  N   ARG A 161     -11.394   8.793 -23.380  1.00 66.49           N
ATOM   2322  CA  ARG A 161     -10.737   7.886 -22.454  1.00 66.49           C
ATOM   2323  C   ARG A 161      -9.740   8.649 -21.580  1.00 66.49           C
ATOM   2324  O   ARG A 161      -9.657   8.413 -20.376  1.00 66.49           O
ATOM   2325  HA  ARG A 161     -11.545   7.467 -21.853  1.00 66.49           H
ATOM   2326  CB  ARG A 161     -10.001   6.773 -23.202  1.00 66.49           C
ATOM   2327 1HB  ARG A 161      -9.600   7.163 -24.138  1.00 66.49           H
ATOM   2328 2HB  ARG A 161      -9.152   6.431 -22.610  1.00 66.49           H
ATOM   2329  CG  ARG A 161     -10.935   5.596 -23.492  1.00 66.49           C
ATOM   2330 1HG  ARG A 161     -11.300   5.177 -22.554  1.00 66.49           H
ATOM   2331 2HG  ARG A 161     -11.806   5.947 -24.045  1.00 66.49           H
ATOM   2332  CD  ARG A 161     -10.216   4.511 -24.296  1.00 66.49           C
ATOM   2333 1HD  ARG A 161      -9.968   4.886 -25.289  1.00 66.49           H
ATOM   2334 2HD  ARG A 161      -9.277   4.249 -23.810  1.00 66.49           H
ATOM   2335  NE  ARG A 161     -11.077   3.312 -24.411  1.00 66.49           N
ATOM   2336  HE  ARG A 161     -12.056   3.420 -24.239  1.00 66.49           H
ATOM   2337  CZ  ARG A 161     -10.626   2.091 -24.730  1.00 66.49           C
ATOM   2338  NH1 ARG A 161      -9.324   1.889 -24.971  1.00 66.49           N
ATOM   2339 1HH1 ARG A 161      -8.680   2.652 -24.912  1.00 66.49           H
ATOM   2340 2HH1 ARG A 161      -8.996   0.975 -25.208  1.00 66.49           H
ATOM   2341  NH2 ARG A 161     -11.498   1.076 -24.806  1.00 66.49           N
ATOM   2342 1HH2 ARG A 161     -11.178   0.159 -25.043  1.00 66.49           H
ATOM   2343 2HH2 ARG A 161     -12.468   1.236 -24.625  1.00 66.49           H
ATOM   2344  HN  ARG A 161     -11.329   8.534 -24.343  1.00 66.49           H
ATOM   2345  N   LEU A 162      -9.008   9.549 -22.221  1.00 77.64           N
ATOM   2346  CA  LEU A 162      -7.929  10.252 -21.548  1.00 77.64           C
ATOM   2347  C   LEU A 162      -8.518  11.213 -20.514  1.00 77.64           C
ATOM   2348  O   LEU A 162      -7.944  11.407 -19.444  1.00 77.64           O
ATOM   2349  HA  LEU A 162      -7.330   9.507 -21.025  1.00 77.64           H
ATOM   2350  CB  LEU A 162      -7.015  10.932 -22.569  1.00 77.64           C
ATOM   2351 1HB  LEU A 162      -6.729  10.195 -23.320  1.00 77.64           H
ATOM   2352 2HB  LEU A 162      -7.588  11.704 -23.083  1.00 77.64           H
ATOM   2353  CG  LEU A 162      -5.741  11.569 -22.010  1.00 77.64           C
ATOM   2354  HG  LEU A 162      -6.020  12.220 -21.182  1.00 77.64           H
ATOM   2355  CD1 LEU A 162      -4.797  10.504 -21.448  1.00 77.64           C
ATOM   2356 1HD1 LEU A 162      -5.297   9.961 -20.646  1.00 77.64           H
ATOM   2357 2HD1 LEU A 162      -4.521   9.808 -22.241  1.00 77.64           H
ATOM   2358 3HD1 LEU A 162      -3.900  10.984 -21.057  1.00 77.64           H
ATOM   2359  CD2 LEU A 162      -5.057  12.443 -23.062  1.00 77.64           C
ATOM   2360 1HD2 LEU A 162      -4.792  11.833 -23.926  1.00 77.64           H
ATOM   2361 2HD2 LEU A 162      -5.737  13.237 -23.373  1.00 77.64           H
ATOM   2362 3HD2 LEU A 162      -4.155  12.884 -22.638  1.00 77.64           H
ATOM   2363  HN  LEU A 162      -9.143   9.799 -23.179  1.00 77.64           H
ATOM   2364  N   LEU A 163      -9.657  11.790 -20.870  1.00 80.63           N
ATOM   2365  CA  LEU A 163     -10.340  12.712 -19.979  1.00 80.63           C
ATOM   2366  C   LEU A 163     -10.806  11.958 -18.732  1.00 80.63           C
ATOM   2367  O   LEU A 163     -10.557  12.394 -17.609  1.00 80.63           O
ATOM   2368  HA  LEU A 163      -9.616  13.468 -19.675  1.00 80.63           H
ATOM   2369  CB  LEU A 163     -11.468  13.435 -20.718  1.00 80.63           C
ATOM   2370 1HB  LEU A 163     -11.045  13.923 -21.596  1.00 80.63           H
ATOM   2371 2HB  LEU A 163     -12.176  12.689 -21.077  1.00 80.63           H
ATOM   2372  CG  LEU A 163     -12.237  14.481 -19.908  1.00 80.63           C
ATOM   2373  HG  LEU A 163     -12.597  14.008 -18.995  1.00 80.63           H
ATOM   2374  CD1 LEU A 163     -11.322  15.633 -19.490  1.00 80.63           C
ATOM   2375 1HD1 LEU A 163     -10.508  15.246 -18.877  1.00 80.63           H
ATOM   2376 2HD1 LEU A 163     -10.911  16.112 -20.379  1.00 80.63           H
ATOM   2377 3HD1 LEU A 163     -11.894  16.362 -18.916  1.00 80.63           H
ATOM   2378  CD2 LEU A 163     -13.465  14.974 -20.676  1.00 80.63           C
ATOM   2379 1HD2 LEU A 163     -13.148  15.424 -21.617  1.00 80.63           H
ATOM   2380 2HD2 LEU A 163     -14.128  14.133 -20.881  1.00 80.63           H
ATOM   2381 3HD2 LEU A 163     -13.994  15.716 -20.078  1.00 80.63           H
ATOM   2382  HN  LEU A 163     -10.111  11.636 -21.748  1.00 80.63           H
ATOM   2383  N   TYR A 164     -11.474  10.839 -18.971  1.00 74.60           N
ATOM   2384  CA  TYR A 164     -12.006  10.038 -17.882  1.00 74.60           C
ATOM   2385  C   TYR A 164     -10.884   9.529 -16.975  1.00 74.60           C
ATOM   2386  O   TYR A 164     -11.056   9.436 -15.761  1.00 74.60           O
ATOM   2387  HA  TYR A 164     -12.678  10.667 -17.298  1.00 74.60           H
ATOM   2388  CB  TYR A 164     -12.698   8.840 -18.538  1.00 74.60           C
ATOM   2389 1HB  TYR A 164     -12.046   8.439 -19.314  1.00 74.60           H
ATOM   2390 2HB  TYR A 164     -12.827   8.055 -17.793  1.00 74.60           H
ATOM   2391  CG  TYR A 164     -14.059   9.169 -19.154  1.00 74.60           C
ATOM   2392  CD1 TYR A 164     -15.071   9.674 -18.363  1.00 74.60           C
ATOM   2393  HD1 TYR A 164     -14.899   9.839 -17.299  1.00 74.60           H
ATOM   2394  CD2 TYR A 164     -14.275   8.959 -20.501  1.00 74.60           C
ATOM   2395  HD2 TYR A 164     -13.476   8.560 -21.126  1.00 74.60           H
ATOM   2396  CE1 TYR A 164     -16.352   9.983 -18.942  1.00 74.60           C
ATOM   2397  HE1 TYR A 164     -17.160  10.382 -18.329  1.00 74.60           H
ATOM   2398  CE2 TYR A 164     -15.557   9.268 -21.080  1.00 74.60           C
ATOM   2399  HE2 TYR A 164     -15.741   9.108 -22.143  1.00 74.60           H
ATOM   2400  CZ  TYR A 164     -16.532   9.765 -20.273  1.00 74.60           C
ATOM   2401  OH  TYR A 164     -17.742  10.056 -20.820  1.00 74.60           O
ATOM   2402  HH  TYR A 164     -18.379  10.348 -20.107  1.00 74.60           H
ATOM   2403  HN  TYR A 164     -11.653  10.479 -19.887  1.00 74.60           H
ATOM   2404  N   SER A 165      -9.759   9.214 -17.600  1.00 85.32           N
ATOM   2405  CA  SER A 165      -8.612   8.707 -16.867  1.00 85.32           C
ATOM   2406  C   SER A 165      -8.128   9.755 -15.862  1.00 85.32           C
ATOM   2407  O   SER A 165      -7.711   9.414 -14.756  1.00 85.32           O
ATOM   2408  HA  SER A 165      -8.970   7.818 -16.349  1.00 85.32           H
ATOM   2409  CB  SER A 165      -7.477   8.320 -17.817  1.00 85.32           C
ATOM   2410 1HB  SER A 165      -6.713   7.773 -17.265  1.00 85.32           H
ATOM   2411 2HB  SER A 165      -7.860   7.647 -18.584  1.00 85.32           H
ATOM   2412  OG  SER A 165      -6.888   9.460 -18.437  1.00 85.32           O
ATOM   2413  HG  SER A 165      -7.584  10.159 -18.601  1.00 85.32           H
ATOM   2414  HN  SER A 165      -9.624   9.300 -18.588  1.00 85.32           H
ATOM   2415  N   LYS A 166      -8.201  11.010 -16.283  1.00 82.75           N
ATOM   2416  CA  LYS A 166      -7.815  12.112 -15.418  1.00 82.75           C
ATOM   2417  C   LYS A 166      -8.784  12.192 -14.237  1.00 82.75           C
ATOM   2418  O   LYS A 166      -8.360  12.303 -13.088  1.00 82.75           O
ATOM   2419  HA  LYS A 166      -6.819  11.892 -15.033  1.00 82.75           H
ATOM   2420  CB  LYS A 166      -7.714  13.411 -16.220  1.00 82.75           C
ATOM   2421 1HB  LYS A 166      -8.607  13.536 -16.832  1.00 82.75           H
ATOM   2422 2HB  LYS A 166      -7.673  14.261 -15.539  1.00 82.75           H
ATOM   2423  CG  LYS A 166      -6.473  13.408 -17.115  1.00 82.75           C
ATOM   2424 1HG  LYS A 166      -5.580  13.272 -16.505  1.00 82.75           H
ATOM   2425 2HG  LYS A 166      -6.519  12.564 -17.804  1.00 82.75           H
ATOM   2426  CD  LYS A 166      -6.363  14.714 -17.905  1.00 82.75           C
ATOM   2427 1HD  LYS A 166      -7.237  14.830 -18.546  1.00 82.75           H
ATOM   2428 2HD  LYS A 166      -6.357  15.559 -17.218  1.00 82.75           H
ATOM   2429  CE  LYS A 166      -5.092  14.734 -18.757  1.00 82.75           C
ATOM   2430 1HE  LYS A 166      -4.225  14.522 -18.132  1.00 82.75           H
ATOM   2431 2HE  LYS A 166      -5.141  13.948 -19.511  1.00 82.75           H
ATOM   2432  NZ  LYS A 166      -4.929  16.050 -19.414  1.00 82.75           N
ATOM   2433 1HZ  LYS A 166      -4.091  16.041 -19.985  1.00 82.75           H
ATOM   2434 2HZ  LYS A 166      -5.735  16.238 -19.999  1.00 82.75           H
ATOM   2435 3HZ  LYS A 166      -4.849  16.772 -18.707  1.00 82.75           H
ATOM   2436  HN  LYS A 166      -8.516  11.277 -17.193  1.00 82.75           H
ATOM   2437  N   MET A 167     -10.068  12.133 -14.561  1.00 84.02           N
ATOM   2438  CA  MET A 167     -11.102  12.258 -13.548  1.00 84.02           C
ATOM   2439  C   MET A 167     -11.000  11.129 -12.520  1.00 84.02           C
ATOM   2440  O   MET A 167     -11.097  11.370 -11.317  1.00 84.02           O
ATOM   2441  HA  MET A 167     -10.924  13.217 -13.063  1.00 84.02           H
ATOM   2442  CB  MET A 167     -12.478  12.218 -14.216  1.00 84.02           C
ATOM   2443 1HB  MET A 167     -12.573  11.306 -14.806  1.00 84.02           H
ATOM   2444 2HB  MET A 167     -13.255  12.186 -13.452  1.00 84.02           H
ATOM   2445  CG  MET A 167     -12.687  13.438 -15.114  1.00 84.02           C
ATOM   2446 1HG  MET A 167     -12.586  14.352 -14.529  1.00 84.02           H
ATOM   2447 2HG  MET A 167     -11.919  13.468 -15.886  1.00 84.02           H
ATOM   2448  SD  MET A 167     -14.304  13.373 -15.866  1.00 84.02           S
ATOM   2449  CE  MET A 167     -15.291  14.049 -14.541  1.00 84.02           C
ATOM   2450 1HE  MET A 167     -15.188  13.421 -13.656  1.00 84.02           H
ATOM   2451 2HE  MET A 167     -14.949  15.058 -14.313  1.00 84.02           H
ATOM   2452 3HE  MET A 167     -16.337  14.079 -14.846  1.00 84.02           H
ATOM   2453  HN  MET A 167     -10.403  12.003 -15.494  1.00 84.02           H
ATOM   2454  N   VAL A 168     -10.806   9.922 -13.030  1.00 91.85           N
ATOM   2455  CA  VAL A 168     -10.733   8.750 -12.174  1.00 91.85           C
ATOM   2456  C   VAL A 168      -9.550   8.898 -11.215  1.00 91.85           C
ATOM   2457  O   VAL A 168      -9.668   8.600 -10.028  1.00 91.85           O
ATOM   2458  HA  VAL A 168     -11.654   8.710 -11.592  1.00 91.85           H
ATOM   2459  CB  VAL A 168     -10.656   7.483 -13.027  1.00 91.85           C
ATOM   2460  HB  VAL A 168      -9.845   7.609 -13.744  1.00 91.85           H
ATOM   2461  CG1 VAL A 168     -10.335   6.260 -12.165  1.00 91.85           C
ATOM   2462 1HG1 VAL A 168      -9.376   6.407 -11.670  1.00 91.85           H
ATOM   2463 2HG1 VAL A 168     -11.115   6.130 -11.415  1.00 91.85           H
ATOM   2464 3HG1 VAL A 168     -10.287   5.373 -12.796  1.00 91.85           H
ATOM   2465  CG2 VAL A 168     -11.951   7.273 -13.815  1.00 91.85           C
ATOM   2466 1HG2 VAL A 168     -12.787   7.178 -13.122  1.00 91.85           H
ATOM   2467 2HG2 VAL A 168     -12.119   8.127 -14.472  1.00 91.85           H
ATOM   2468 3HG2 VAL A 168     -11.870   6.365 -14.413  1.00 91.85           H
ATOM   2469  HN  VAL A 168     -10.700   9.739 -14.008  1.00 91.85           H
ATOM   2470  N   CYS A 169      -8.436   9.358 -11.766  1.00 93.41           N
ATOM   2471  CA  CYS A 169      -7.231   9.543 -10.976  1.00 93.41           C
ATOM   2472  C   CYS A 169      -7.541  10.534  -9.853  1.00 93.41           C
ATOM   2473  O   CYS A 169      -7.199  10.293  -8.696  1.00 93.41           O
ATOM   2474  HA  CYS A 169      -6.971   8.565 -10.569  1.00 93.41           H
ATOM   2475  CB  CYS A 169      -6.055  10.006 -11.838  1.00 93.41           C
ATOM   2476 1HB  CYS A 169      -6.363  10.837 -12.472  1.00 93.41           H
ATOM   2477 2HB  CYS A 169      -5.249  10.372 -11.202  1.00 93.41           H
ATOM   2478  SG  CYS A 169      -5.454   8.621 -12.873  1.00 93.41           S
ATOM   2479  HG  CYS A 169      -6.423   8.696 -13.781  1.00 93.41           H
ATOM   2480  HN  CYS A 169      -8.350   9.602 -12.732  1.00 93.41           H
ATOM   2481  N   PHE A 170      -8.184  11.628 -10.233  1.00 92.91           N
ATOM   2482  CA  PHE A 170      -8.517  12.671  -9.277  1.00 92.91           C
ATOM   2483  C   PHE A 170      -9.404  12.124  -8.156  1.00 92.91           C
ATOM   2484  O   PHE A 170      -9.158  12.388  -6.980  1.00 92.91           O
ATOM   2485  HA  PHE A 170      -7.580  13.032  -8.853  1.00 92.91           H
ATOM   2486  CB  PHE A 170      -9.287  13.749 -10.041  1.00 92.91           C
ATOM   2487 1HB  PHE A 170      -8.675  14.099 -10.872  1.00 92.91           H
ATOM   2488 2HB  PHE A 170     -10.184  13.304 -10.472  1.00 92.91           H
ATOM   2489  CG  PHE A 170      -9.693  14.950  -9.184  1.00 92.91           C
ATOM   2490  CD1 PHE A 170     -10.973  15.066  -8.739  1.00 92.91           C
ATOM   2491  HD1 PHE A 170     -11.709  14.304  -8.993  1.00 92.91           H
ATOM   2492  CD2 PHE A 170      -8.774  15.901  -8.868  1.00 92.91           C
ATOM   2493  HD2 PHE A 170      -7.748  15.807  -9.225  1.00 92.91           H
ATOM   2494  CE1 PHE A 170     -11.349  16.180  -7.944  1.00 92.91           C
ATOM   2495  HE1 PHE A 170     -12.375  16.274  -7.587  1.00 92.91           H
ATOM   2496  CE2 PHE A 170      -9.150  17.015  -8.072  1.00 92.91           C
ATOM   2497  HE2 PHE A 170      -8.413  17.777  -7.819  1.00 92.91           H
ATOM   2498  CZ  PHE A 170     -10.430  17.131  -7.627  1.00 92.91           C
ATOM   2499  HZ  PHE A 170     -10.719  17.987  -7.016  1.00 92.91           H
ATOM   2500  HN  PHE A 170      -8.476  11.807 -11.172  1.00 92.91           H
ATOM   2501  N   THR A 171     -10.417  11.373  -8.560  1.00 92.83           N
ATOM   2502  CA  THR A 171     -11.357  10.808  -7.607  1.00 92.83           C
ATOM   2503  C   THR A 171     -10.627   9.911  -6.605  1.00 92.83           C
ATOM   2504  O   THR A 171     -10.951   9.908  -5.418  1.00 92.83           O
ATOM   2505  HA  THR A 171     -11.803  11.625  -7.039  1.00 92.83           H
ATOM   2506  CB  THR A 171     -12.448  10.079  -8.393  1.00 92.83           C
ATOM   2507  HB  THR A 171     -12.046   9.197  -8.891  1.00 92.83           H
ATOM   2508  OG1 THR A 171     -12.984  11.080  -9.254  1.00 92.83           O
ATOM   2509  HG1 THR A 171     -12.506  11.067 -10.133  1.00 92.83           H
ATOM   2510  CG2 THR A 171     -13.632   9.672  -7.513  1.00 92.83           C
ATOM   2511 1HG2 THR A 171     -14.077  10.562  -7.069  1.00 92.83           H
ATOM   2512 2HG2 THR A 171     -13.285   9.006  -6.723  1.00 92.83           H
ATOM   2513 3HG2 THR A 171     -14.377   9.158  -8.121  1.00 92.83           H
ATOM   2514  HN  THR A 171     -10.600  11.148  -9.517  1.00 92.83           H
ATOM   2515  N   ILE A 172      -9.656   9.171  -7.120  1.00 93.39           N
ATOM   2516  CA  ILE A 172      -8.901   8.246  -6.293  1.00 93.39           C
ATOM   2517  C   ILE A 172      -8.145   9.030  -5.219  1.00 93.39           C
ATOM   2518  O   ILE A 172      -8.156   8.654  -4.048  1.00 93.39           O
ATOM   2519  HA  ILE A 172      -9.618   7.589  -5.800  1.00 93.39           H
ATOM   2520  CB  ILE A 172      -8.001   7.364  -7.160  1.00 93.39           C
ATOM   2521  HB  ILE A 172      -7.509   7.999  -7.898  1.00 93.39           H
ATOM   2522  CG1 ILE A 172      -8.824   6.330  -7.931  1.00 93.39           C
ATOM   2523 1HG1 ILE A 172      -9.203   5.576  -7.242  1.00 93.39           H
ATOM   2524 2HG1 ILE A 172      -9.690   6.813  -8.383  1.00 93.39           H
ATOM   2525  CG2 ILE A 172      -6.900   6.711  -6.321  1.00 93.39           C
ATOM   2526 1HG2 ILE A 172      -6.289   7.486  -5.858  1.00 93.39           H
ATOM   2527 2HG2 ILE A 172      -7.353   6.093  -5.546  1.00 93.39           H
ATOM   2528 3HG2 ILE A 172      -6.275   6.090  -6.962  1.00 93.39           H
ATOM   2529  CD1 ILE A 172      -7.981   5.658  -9.017  1.00 93.39           C
ATOM   2530 1HD1 ILE A 172      -7.624   6.413  -9.718  1.00 93.39           H
ATOM   2531 2HD1 ILE A 172      -7.130   5.156  -8.558  1.00 93.39           H
ATOM   2532 3HD1 ILE A 172      -8.591   4.928  -9.550  1.00 93.39           H
ATOM   2533  HN  ILE A 172      -9.384   9.197  -8.082  1.00 93.39           H
ATOM   2534  N   TRP A 173      -7.505  10.104  -5.656  1.00 92.20           N
ATOM   2535  CA  TRP A 173      -6.656  10.883  -4.770  1.00 92.20           C
ATOM   2536  C   TRP A 173      -7.540  11.478  -3.672  1.00 92.20           C
ATOM   2537  O   TRP A 173      -7.177  11.455  -2.497  1.00 92.20           O
ATOM   2538  HA  TRP A 173      -5.923  10.206  -4.332  1.00 92.20           H
ATOM   2539  CB  TRP A 173      -5.875  11.942  -5.549  1.00 92.20           C
ATOM   2540 1HB  TRP A 173      -6.542  12.413  -6.272  1.00 92.20           H
ATOM   2541 2HB  TRP A 173      -5.552  12.722  -4.859  1.00 92.20           H
ATOM   2542  CG  TRP A 173      -4.652  11.396  -6.288  1.00 92.20           C
ATOM   2543  CD1 TRP A 173      -4.473  11.273  -7.610  1.00 92.20           C
ATOM   2544  HD1 TRP A 173      -5.211  11.561  -8.358  1.00 92.20           H
ATOM   2545  CD2 TRP A 173      -3.436  10.900  -5.688  1.00 92.20           C
ATOM   2546  NE1 TRP A 173      -3.236  10.737  -7.906  1.00 92.20           N
ATOM   2547  HE1 TRP A 173      -2.875  10.550  -8.819  1.00 92.20           H
ATOM   2548  CE2 TRP A 173      -2.586  10.503  -6.700  1.00 92.20           C
ATOM   2549  CE3 TRP A 173      -3.067  10.791  -4.336  1.00 92.20           C
ATOM   2550  HE3 TRP A 173      -3.720  11.098  -3.519  1.00 92.20           H
ATOM   2551  CZ2 TRP A 173      -1.312   9.969  -6.466  1.00 92.20           C
ATOM   2552  HZ2 TRP A 173      -0.659   9.663  -7.283  1.00 92.20           H
ATOM   2553  CZ3 TRP A 173      -1.792  10.257  -4.119  1.00 92.20           C
ATOM   2554  HZ3 TRP A 173      -1.456  10.150  -3.087  1.00 92.20           H
ATOM   2555  CH2 TRP A 173      -0.924   9.852  -5.126  1.00 92.20           C
ATOM   2556  HH2 TRP A 173       0.055   9.444  -4.874  1.00 92.20           H
ATOM   2557  HN  TRP A 173      -7.559  10.444  -6.595  1.00 92.20           H
ATOM   2558  N   VAL A 174      -8.683  11.999  -4.094  1.00 95.17           N
ATOM   2559  CA  VAL A 174      -9.606  12.629  -3.166  1.00 95.17           C
ATOM   2560  C   VAL A 174     -10.077  11.596  -2.141  1.00 95.17           C
ATOM   2561  O   VAL A 174     -10.115  11.876  -0.944  1.00 95.17           O
ATOM   2562  HA  VAL A 174      -9.062  13.417  -2.645  1.00 95.17           H
ATOM   2563  CB  VAL A 174     -10.759  13.278  -3.934  1.00 95.17           C
ATOM   2564  HB  VAL A 174     -11.196  12.521  -4.585  1.00 95.17           H
ATOM   2565  CG1 VAL A 174     -11.850  13.763  -2.978  1.00 95.17           C
ATOM   2566 1HG1 VAL A 174     -12.240  12.917  -2.412  1.00 95.17           H
ATOM   2567 2HG1 VAL A 174     -11.431  14.498  -2.290  1.00 95.17           H
ATOM   2568 3HG1 VAL A 174     -12.658  14.220  -3.550  1.00 95.17           H
ATOM   2569  CG2 VAL A 174     -10.255  14.422  -4.816  1.00 95.17           C
ATOM   2570 1HG2 VAL A 174      -9.780  15.180  -4.193  1.00 95.17           H
ATOM   2571 2HG2 VAL A 174      -9.531  14.036  -5.533  1.00 95.17           H
ATOM   2572 3HG2 VAL A 174     -11.095  14.865  -5.351  1.00 95.17           H
ATOM   2573  HN  VAL A 174      -8.981  11.994  -5.049  1.00 95.17           H
ATOM   2574  N   LEU A 175     -10.424  10.422  -2.648  1.00 89.93           N
ATOM   2575  CA  LEU A 175     -10.959   9.369  -1.801  1.00 89.93           C
ATOM   2576  C   LEU A 175      -9.901   8.961  -0.773  1.00 89.93           C
ATOM   2577  O   LEU A 175     -10.198   8.838   0.414  1.00 89.93           O
ATOM   2578  HA  LEU A 175     -11.816   9.782  -1.268  1.00 89.93           H
ATOM   2579  CB  LEU A 175     -11.471   8.205  -2.651  1.00 89.93           C
ATOM   2580 1HB  LEU A 175     -12.242   8.584  -3.322  1.00 89.93           H
ATOM   2581 2HB  LEU A 175     -10.652   7.849  -3.276  1.00 89.93           H
ATOM   2582  CG  LEU A 175     -12.044   7.014  -1.882  1.00 89.93           C
ATOM   2583  HG  LEU A 175     -11.286   6.663  -1.181  1.00 89.93           H
ATOM   2584  CD1 LEU A 175     -13.265   7.428  -1.058  1.00 89.93           C
ATOM   2585 1HD1 LEU A 175     -12.976   8.199  -0.343  1.00 89.93           H
ATOM   2586 2HD1 LEU A 175     -14.036   7.819  -1.722  1.00 89.93           H
ATOM   2587 3HD1 LEU A 175     -13.652   6.562  -0.521  1.00 89.93           H
ATOM   2588  CD2 LEU A 175     -12.358   5.851  -2.826  1.00 89.93           C
ATOM   2589 1HD2 LEU A 175     -13.089   6.173  -3.567  1.00 89.93           H
ATOM   2590 2HD2 LEU A 175     -11.445   5.535  -3.330  1.00 89.93           H
ATOM   2591 3HD2 LEU A 175     -12.764   5.017  -2.253  1.00 89.93           H
ATOM   2592  HN  LEU A 175     -10.346  10.186  -3.616  1.00 89.93           H
ATOM   2593  N   ALA A 176      -8.688   8.762  -1.268  1.00 94.78           N
ATOM   2594  CA  ALA A 176      -7.605   8.285  -0.424  1.00 94.78           C
ATOM   2595  C   ALA A 176      -7.334   9.310   0.679  1.00 94.78           C
ATOM   2596  O   ALA A 176      -7.066   8.942   1.821  1.00 94.78           O
ATOM   2597  HA  ALA A 176      -7.928   7.349   0.033  1.00 94.78           H
ATOM   2598  CB  ALA A 176      -6.369   8.013  -1.284  1.00 94.78           C
ATOM   2599 1HB  ALA A 176      -6.607   7.257  -2.033  1.00 94.78           H
ATOM   2600 2HB  ALA A 176      -6.063   8.934  -1.782  1.00 94.78           H
ATOM   2601 3HB  ALA A 176      -5.557   7.656  -0.651  1.00 94.78           H
ATOM   2602  HN  ALA A 176      -8.440   8.920  -2.224  1.00 94.78           H
ATOM   2603  N   ALA A 177      -7.412  10.577   0.297  1.00 94.81           N
ATOM   2604  CA  ALA A 177      -7.146  11.657   1.231  1.00 94.81           C
ATOM   2605  C   ALA A 177      -8.164  11.601   2.373  1.00 94.81           C
ATOM   2606  O   ALA A 177      -7.798  11.719   3.541  1.00 94.81           O
ATOM   2607  HA  ALA A 177      -6.147  11.505   1.639  1.00 94.81           H
ATOM   2608  CB  ALA A 177      -7.178  12.994   0.488  1.00 94.81           C
ATOM   2609 1HB  ALA A 177      -6.417  12.994  -0.293  1.00 94.81           H
ATOM   2610 2HB  ALA A 177      -8.160  13.137   0.038  1.00 94.81           H
ATOM   2611 3HB  ALA A 177      -6.978  13.805   1.189  1.00 94.81           H
ATOM   2612  HN  ALA A 177      -7.652  10.868  -0.629  1.00 94.81           H
ATOM   2613  N   ALA A 178      -9.420  11.421   1.994  1.00 94.95           N
ATOM   2614  CA  ALA A 178     -10.501  11.416   2.966  1.00 94.95           C
ATOM   2615  C   ALA A 178     -10.313  10.240   3.926  1.00 94.95           C
ATOM   2616  O   ALA A 178     -10.629  10.343   5.110  1.00 94.95           O
ATOM   2617  HA  ALA A 178     -10.444  12.347   3.530  1.00 94.95           H
ATOM   2618  CB  ALA A 178     -11.844  11.364   2.235  1.00 94.95           C
ATOM   2619 1HB  ALA A 178     -11.941  12.236   1.589  1.00 94.95           H
ATOM   2620 2HB  ALA A 178     -11.895  10.458   1.632  1.00 94.95           H
ATOM   2621 3HB  ALA A 178     -12.655  11.361   2.964  1.00 94.95           H
ATOM   2622  HN  ALA A 178      -9.704  11.280   1.046  1.00 94.95           H
ATOM   2623  N   LEU A 179      -9.800   9.147   3.379  1.00 91.81           N
ATOM   2624  CA  LEU A 179      -9.636   7.929   4.154  1.00 91.81           C
ATOM   2625  C   LEU A 179      -8.471   8.104   5.130  1.00 91.81           C
ATOM   2626  O   LEU A 179      -8.219   7.235   5.964  1.00 91.81           O
ATOM   2627  HA  LEU A 179     -10.550   7.782   4.729  1.00 91.81           H
ATOM   2628  CB  LEU A 179      -9.484   6.721   3.227  1.00 91.81           C
ATOM   2629 1HB  LEU A 179      -8.685   6.931   2.516  1.00 91.81           H
ATOM   2630 2HB  LEU A 179      -9.163   5.868   3.824  1.00 91.81           H
ATOM   2631  CG  LEU A 179     -10.734   6.318   2.441  1.00 91.81           C
ATOM   2632  HG  LEU A 179     -11.105   7.197   1.915  1.00 91.81           H
ATOM   2633  CD1 LEU A 179     -10.399   5.265   1.382  1.00 91.81           C
ATOM   2634 1HD1 LEU A 179      -9.665   5.670   0.686  1.00 91.81           H
ATOM   2635 2HD1 LEU A 179      -9.990   4.379   1.867  1.00 91.81           H
ATOM   2636 3HD1 LEU A 179     -11.305   4.996   0.839  1.00 91.81           H
ATOM   2637  CD2 LEU A 179     -11.846   5.851   3.382  1.00 91.81           C
ATOM   2638 1HD2 LEU A 179     -11.500   4.990   3.955  1.00 91.81           H
ATOM   2639 2HD2 LEU A 179     -12.108   6.659   4.064  1.00 91.81           H
ATOM   2640 3HD2 LEU A 179     -12.722   5.570   2.798  1.00 91.81           H
ATOM   2641  HN  LEU A 179      -9.500   9.086   2.427  1.00 91.81           H
ATOM   2642  N   CYS A 180      -7.793   9.234   4.996  1.00 91.18           N
ATOM   2643  CA  CYS A 180      -6.611   9.498   5.799  1.00 91.18           C
ATOM   2644  C   CYS A 180      -7.005  10.436   6.941  1.00 91.18           C
ATOM   2645  O   CYS A 180      -6.167  10.808   7.761  1.00 91.18           O
ATOM   2646  HA  CYS A 180      -6.275   8.536   6.187  1.00 91.18           H
ATOM   2647  CB  CYS A 180      -5.470  10.073   4.956  1.00 91.18           C
ATOM   2648 1HB  CYS A 180      -5.790  11.000   4.481  1.00 91.18           H
ATOM   2649 2HB  CYS A 180      -4.622  10.318   5.595  1.00 91.18           H
ATOM   2650  SG  CYS A 180      -4.962   8.862   3.681  1.00 91.18           S
ATOM   2651  HG  CYS A 180      -6.114   8.868   3.016  1.00 91.18           H
ATOM   2652  HN  CYS A 180      -8.038   9.961   4.354  1.00 91.18           H
ATOM   2653  N   ILE A 181      -8.281  10.793   6.957  1.00 90.92           N
ATOM   2654  CA  ILE A 181      -8.785  11.726   7.950  1.00 90.92           C
ATOM   2655  C   ILE A 181      -8.492  11.183   9.350  1.00 90.92           C
ATOM   2656  O   ILE A 181      -7.990  11.906  10.209  1.00 90.92           O
ATOM   2657  HA  ILE A 181      -8.241  12.663   7.823  1.00 90.92           H
ATOM   2658  CB  ILE A 181     -10.265  12.025   7.703  1.00 90.92           C
ATOM   2659  HB  ILE A 181     -10.784  11.078   7.553  1.00 90.92           H
ATOM   2660  CG1 ILE A 181     -10.453  12.850   6.429  1.00 90.92           C
ATOM   2661 1HG1 ILE A 181     -10.013  13.838   6.563  1.00 90.92           H
ATOM   2662 2HG1 ILE A 181      -9.923  12.375   5.603  1.00 90.92           H
ATOM   2663  CG2 ILE A 181     -10.899  12.699   8.921  1.00 90.92           C
ATOM   2664 1HG2 ILE A 181     -10.815  12.041   9.786  1.00 90.92           H
ATOM   2665 2HG2 ILE A 181     -10.383  13.637   9.127  1.00 90.92           H
ATOM   2666 3HG2 ILE A 181     -11.951  12.900   8.719  1.00 90.92           H
ATOM   2667  CD1 ILE A 181     -11.936  12.988   6.078  1.00 90.92           C
ATOM   2668 1HD1 ILE A 181     -12.365  11.999   5.921  1.00 90.92           H
ATOM   2669 2HD1 ILE A 181     -12.457  13.485   6.896  1.00 90.92           H
ATOM   2670 3HD1 ILE A 181     -12.040  13.579   5.168  1.00 90.92           H
ATOM   2671  HN  ILE A 181      -8.964  10.456   6.310  1.00 90.92           H
ATOM   2672  N   PRO A 182      -8.799   9.903   9.605  1.00 92.36           N
ATOM   2673  CA  PRO A 182      -8.580   9.325  10.933  1.00 92.36           C
ATOM   2674  C   PRO A 182      -7.156   9.530  11.424  1.00 92.36           C
ATOM   2675  O   PRO A 182      -6.940   9.896  12.578  1.00 92.36           O
ATOM   2676  HA  PRO A 182      -9.210   9.826  11.668  1.00 92.36           H
ATOM   2677  CB  PRO A 182      -8.907   7.843  10.741  1.00 92.36           C
ATOM   2678 1HB  PRO A 182      -8.018   7.265  10.487  1.00 92.36           H
ATOM   2679 2HB  PRO A 182      -9.324   7.403  11.647  1.00 92.36           H
ATOM   2680  CG  PRO A 182      -9.918   7.849   9.601  1.00 92.36           C
ATOM   2681 1HG  PRO A 182      -9.984   6.876   9.113  1.00 92.36           H
ATOM   2682 2HG  PRO A 182     -10.923   8.084   9.952  1.00 92.36           H
ATOM   2683  CD  PRO A 182      -9.374   8.919   8.669  1.00 92.36           C
ATOM   2684 1HD  PRO A 182      -8.617   8.521   7.993  1.00 92.36           H
ATOM   2685 2HD  PRO A 182     -10.157   9.351   8.047  1.00 92.36           H
ATOM   2686  N   GLU A 183      -6.214   9.285  10.525  1.00 89.07           N
ATOM   2687  CA  GLU A 183      -4.806   9.359  10.878  1.00 89.07           C
ATOM   2688  C   GLU A 183      -4.436  10.785  11.288  1.00 89.07           C
ATOM   2689  O   GLU A 183      -3.650  10.985  12.213  1.00 89.07           O
ATOM   2690  HA  GLU A 183      -4.685   8.686  11.728  1.00 89.07           H
ATOM   2691  CB  GLU A 183      -3.925   8.873   9.725  1.00 89.07           C
ATOM   2692 1HB  GLU A 183      -4.332   9.229   8.778  1.00 89.07           H
ATOM   2693 2HB  GLU A 183      -2.894   9.183   9.895  1.00 89.07           H
ATOM   2694  CG  GLU A 183      -3.910   7.345   9.653  1.00 89.07           C
ATOM   2695 1HG  GLU A 183      -3.102   7.017   8.998  1.00 89.07           H
ATOM   2696 2HG  GLU A 183      -3.706   6.933  10.641  1.00 89.07           H
ATOM   2697  CD  GLU A 183      -5.245   6.807   9.134  1.00 89.07           C
ATOM   2698  OE1 GLU A 183      -5.439   5.577   9.238  1.00 89.07           O
ATOM   2699  OE2 GLU A 183      -6.040   7.638   8.646  1.00 89.07           O
ATOM   2700  HN  GLU A 183      -6.398   9.040   9.573  1.00 89.07           H
ATOM   2701  N   ILE A 184      -5.019  11.741  10.579  1.00 90.45           N
ATOM   2702  CA  ILE A 184      -4.719  13.142  10.822  1.00 90.45           C
ATOM   2703  C   ILE A 184      -5.138  13.509  12.247  1.00 90.45           C
ATOM   2704  O   ILE A 184      -4.442  14.261  12.928  1.00 90.45           O
ATOM   2705  HA  ILE A 184      -3.640  13.264  10.737  1.00 90.45           H
ATOM   2706  CB  ILE A 184      -5.361  14.021   9.747  1.00 90.45           C
ATOM   2707  HB  ILE A 184      -6.420  13.769   9.686  1.00 90.45           H
ATOM   2708  CG1 ILE A 184      -4.750  13.740   8.372  1.00 90.45           C
ATOM   2709 1HG1 ILE A 184      -3.724  14.107   8.345  1.00 90.45           H
ATOM   2710 2HG1 ILE A 184      -4.709  12.665   8.202  1.00 90.45           H
ATOM   2711  CG2 ILE A 184      -5.270  15.501  10.123  1.00 90.45           C
ATOM   2712 1HG2 ILE A 184      -5.789  15.669  11.067  1.00 90.45           H
ATOM   2713 2HG2 ILE A 184      -4.223  15.786  10.228  1.00 90.45           H
ATOM   2714 3HG2 ILE A 184      -5.734  16.104   9.342  1.00 90.45           H
ATOM   2715  CD1 ILE A 184      -5.566  14.407   7.263  1.00 90.45           C
ATOM   2716 1HD1 ILE A 184      -6.585  14.020   7.279  1.00 90.45           H
ATOM   2717 2HD1 ILE A 184      -5.585  15.485   7.424  1.00 90.45           H
ATOM   2718 3HD1 ILE A 184      -5.110  14.192   6.297  1.00 90.45           H
ATOM   2719  HN  ILE A 184      -5.684  11.571   9.852  1.00 90.45           H
ATOM   2720  N   LEU A 185      -6.273  12.961  12.656  1.00 90.76           N
ATOM   2721  CA  LEU A 185      -6.904  13.384  13.895  1.00 90.76           C
ATOM   2722  C   LEU A 185      -6.155  12.770  15.079  1.00 90.76           C
ATOM   2723  O   LEU A 185      -5.784  13.475  16.016  1.00 90.76           O
ATOM   2724  HA  LEU A 185      -6.814  14.469  13.954  1.00 90.76           H
ATOM   2725  CB  LEU A 185      -8.398  13.055  13.874  1.00 90.76           C
ATOM   2726 1HB  LEU A 185      -8.514  11.996  13.641  1.00 90.76           H
ATOM   2727 2HB  LEU A 185      -8.797  13.205  14.878  1.00 90.76           H
ATOM   2728  CG  LEU A 185      -9.249  13.861  12.892  1.00 90.76           C
ATOM   2729  HG  LEU A 185      -8.868  13.686  11.886  1.00 90.76           H
ATOM   2730  CD1 LEU A 185     -10.705  13.390  12.912  1.00 90.76           C
ATOM   2731 1HD1 LEU A 185     -10.750  12.337  12.631  1.00 90.76           H
ATOM   2732 2HD1 LEU A 185     -11.114  13.516  13.914  1.00 90.76           H
ATOM   2733 3HD1 LEU A 185     -11.287  13.980  12.204  1.00 90.76           H
ATOM   2734  CD2 LEU A 185      -9.129  15.362  13.166  1.00 90.76           C
ATOM   2735 1HD2 LEU A 185      -9.469  15.574  14.179  1.00 90.76           H
ATOM   2736 2HD2 LEU A 185      -8.089  15.668  13.060  1.00 90.76           H
ATOM   2737 3HD2 LEU A 185      -9.744  15.912  12.453  1.00 90.76           H
ATOM   2738  HN  LEU A 185      -6.759  12.243  12.158  1.00 90.76           H
ATOM   2739  N   TYR A 186      -5.956  11.462  14.999  1.00 91.26           N
ATOM   2740  CA  TYR A 186      -5.661  10.676  16.184  1.00 91.26           C
ATOM   2741  C   TYR A 186      -4.182  10.287  16.231  1.00 91.26           C
ATOM   2742  O   TYR A 186      -3.737   9.635  17.174  1.00 91.26           O
ATOM   2743  HA  TYR A 186      -5.897  11.283  17.058  1.00 91.26           H
ATOM   2744  CB  TYR A 186      -6.507   9.406  16.069  1.00 91.26           C
ATOM   2745 1HB  TYR A 186      -6.175   8.839  15.199  1.00 91.26           H
ATOM   2746 2HB  TYR A 186      -6.327   8.781  16.944  1.00 91.26           H
ATOM   2747  CG  TYR A 186      -8.009   9.668  15.946  1.00 91.26           C
ATOM   2748  CD1 TYR A 186      -8.641  10.496  16.851  1.00 91.26           C
ATOM   2749  HD1 TYR A 186      -8.070  10.964  17.653  1.00 91.26           H
ATOM   2750  CD2 TYR A 186      -8.732   9.076  14.931  1.00 91.26           C
ATOM   2751  HD2 TYR A 186      -8.233   8.421  14.216  1.00 91.26           H
ATOM   2752  CE1 TYR A 186     -10.055  10.743  16.736  1.00 91.26           C
ATOM   2753  HE1 TYR A 186     -10.567  11.395  17.444  1.00 91.26           H
ATOM   2754  CE2 TYR A 186     -10.146   9.322  14.816  1.00 91.26           C
ATOM   2755  HE2 TYR A 186     -10.729   8.861  14.019  1.00 91.26           H
ATOM   2756  CZ  TYR A 186     -10.738  10.143  15.724  1.00 91.26           C
ATOM   2757  OH  TYR A 186     -12.073  10.376  15.615  1.00 91.26           O
ATOM   2758  HH  TYR A 186     -12.453   9.844  14.858  1.00 91.26           H
ATOM   2759  HN  TYR A 186      -5.993  10.943  14.145  1.00 91.26           H
ATOM   2760  N   SER A 187      -3.461  10.704  15.200  1.00 91.68           N
ATOM   2761  CA  SER A 187      -2.013  10.583  15.203  1.00 91.68           C
ATOM   2762  C   SER A 187      -1.406  11.573  16.199  1.00 91.68           C
ATOM   2763  O   SER A 187      -1.643  12.777  16.105  1.00 91.68           O
ATOM   2764  HA  SER A 187      -1.810   9.557  15.511  1.00 91.68           H
ATOM   2765  CB  SER A 187      -1.438  10.818  13.804  1.00 91.68           C
ATOM   2766 1HB  SER A 187      -1.729  11.809  13.455  1.00 91.68           H
ATOM   2767 2HB  SER A 187      -0.350  10.803  13.852  1.00 91.68           H
ATOM   2768  OG  SER A 187      -1.885   9.837  12.872  1.00 91.68           O
ATOM   2769  HG  SER A 187      -2.414  10.273  12.144  1.00 91.68           H
ATOM   2770  HN  SER A 187      -3.849  11.118  14.377  1.00 91.68           H
ATOM   2771  N   GLN A 188      -0.636  11.030  17.130  1.00 85.17           N
ATOM   2772  CA  GLN A 188       0.108  11.859  18.063  1.00 85.17           C
ATOM   2773  C   GLN A 188       1.382  11.141  18.511  1.00 85.17           C
ATOM   2774  O   GLN A 188       1.551   9.950  18.254  1.00 85.17           O
ATOM   2775  HA  GLN A 188       0.367  12.760  17.507  1.00 85.17           H
ATOM   2776  CB  GLN A 188      -0.757  12.242  19.265  1.00 85.17           C
ATOM   2777 1HB  GLN A 188      -0.212  12.938  19.903  1.00 85.17           H
ATOM   2778 2HB  GLN A 188      -1.653  12.760  18.923  1.00 85.17           H
ATOM   2779  CG  GLN A 188      -1.154  11.004  20.073  1.00 85.17           C
ATOM   2780 1HG  GLN A 188      -1.633  10.277  19.418  1.00 85.17           H
ATOM   2781 2HG  GLN A 188      -0.260  10.529  20.478  1.00 85.17           H
ATOM   2782  CD  GLN A 188      -2.103  11.375  21.214  1.00 85.17           C
ATOM   2783  OE1 GLN A 188      -2.661  12.459  21.265  1.00 85.17           O
ATOM   2784  NE2 GLN A 188      -2.253  10.417  22.125  1.00 85.17           N
ATOM   2785 1HE2 GLN A 188      -1.766   9.550  22.024  1.00 85.17           H
ATOM   2786 2HE2 GLN A 188      -2.854  10.565  22.910  1.00 85.17           H
ATOM   2787  HN  GLN A 188      -0.516  10.045  17.252  1.00 85.17           H
ATOM   2788  N   ILE A 189       2.247  11.896  19.174  1.00 88.77           N
ATOM   2789  CA  ILE A 189       3.414  11.312  19.813  1.00 88.77           C
ATOM   2790  C   ILE A 189       3.031  10.815  21.208  1.00 88.77           C
ATOM   2791  O   ILE A 189       2.435  11.552  21.992  1.00 88.77           O
ATOM   2792  HA  ILE A 189       3.720  10.455  19.213  1.00 88.77           H
ATOM   2793  CB  ILE A 189       4.578  12.305  19.812  1.00 88.77           C
ATOM   2794  HB  ILE A 189       4.249  13.217  20.310  1.00 88.77           H
ATOM   2795  CG1 ILE A 189       4.972  12.687  18.384  1.00 88.77           C
ATOM   2796 1HG1 ILE A 189       5.363  11.812  17.865  1.00 88.77           H
ATOM   2797 2HG1 ILE A 189       4.089  13.015  17.835  1.00 88.77           H
ATOM   2798  CG2 ILE A 189       5.765  11.759  20.608  1.00 88.77           C
ATOM   2799 1HG2 ILE A 189       5.460  11.579  21.639  1.00 88.77           H
ATOM   2800 2HG2 ILE A 189       6.103  10.824  20.161  1.00 88.77           H
ATOM   2801 3HG2 ILE A 189       6.578  12.484  20.591  1.00 88.77           H
ATOM   2802  CD1 ILE A 189       6.022  13.799  18.384  1.00 88.77           C
ATOM   2803 1HD1 ILE A 189       5.619  14.680  18.882  1.00 88.77           H
ATOM   2804 2HD1 ILE A 189       6.912  13.458  18.913  1.00 88.77           H
ATOM   2805 3HD1 ILE A 189       6.285  14.051  17.356  1.00 88.77           H
ATOM   2806  HN  ILE A 189       2.159  12.887  19.277  1.00 88.77           H
ATOM   2807  N   LYS A 190       3.388   9.567  21.475  1.00 84.94           N
ATOM   2808  CA  LYS A 190       3.192   9.000  22.799  1.00 84.94           C
ATOM   2809  C   LYS A 190       4.551   8.635  23.399  1.00 84.94           C
ATOM   2810  O   LYS A 190       5.382   8.019  22.733  1.00 84.94           O
ATOM   2811  HA  LYS A 190       2.736   9.770  23.420  1.00 84.94           H
ATOM   2812  CB  LYS A 190       2.211   7.827  22.739  1.00 84.94           C
ATOM   2813 1HB  LYS A 190       1.275   8.153  22.286  1.00 84.94           H
ATOM   2814 2HB  LYS A 190       2.616   7.041  22.101  1.00 84.94           H
ATOM   2815  CG  LYS A 190       1.940   7.267  24.137  1.00 84.94           C
ATOM   2816 1HG  LYS A 190       2.878   6.957  24.597  1.00 84.94           H
ATOM   2817 2HG  LYS A 190       1.518   8.048  24.770  1.00 84.94           H
ATOM   2818  CD  LYS A 190       0.978   6.079  24.075  1.00 84.94           C
ATOM   2819 1HD  LYS A 190      -0.003   6.418  23.741  1.00 84.94           H
ATOM   2820 2HD  LYS A 190       1.333   5.357  23.340  1.00 84.94           H
ATOM   2821  CE  LYS A 190       0.853   5.403  25.442  1.00 84.94           C
ATOM   2822 1HE  LYS A 190       1.831   5.351  25.919  1.00 84.94           H
ATOM   2823 2HE  LYS A 190       0.213   6.000  26.092  1.00 84.94           H
ATOM   2824  NZ  LYS A 190       0.291   4.042  25.297  1.00 84.94           N
ATOM   2825 1HZ  LYS A 190       0.293   3.578  26.199  1.00 84.94           H
ATOM   2826 2HZ  LYS A 190      -0.660   4.103  24.951  1.00 84.94           H
ATOM   2827 3HZ  LYS A 190       0.855   3.511  24.643  1.00 84.94           H
ATOM   2828  HN  LYS A 190       3.803   8.949  20.808  1.00 84.94           H
ATOM   2829  N   GLU A 191       4.735   9.030  24.650  1.00 76.06           N
ATOM   2830  CA  GLU A 191       5.896   8.595  25.409  1.00 76.06           C
ATOM   2831  C   GLU A 191       5.549   7.366  26.250  1.00 76.06           C
ATOM   2832  O   GLU A 191       4.584   7.383  27.013  1.00 76.06           O
ATOM   2833  HA  GLU A 191       6.648   8.334  24.664  1.00 76.06           H
ATOM   2834  CB  GLU A 191       6.432   9.728  26.287  1.00 76.06           C
ATOM   2835 1HB  GLU A 191       5.604  10.344  26.638  1.00 76.06           H
ATOM   2836 2HB  GLU A 191       7.032   9.312  27.096  1.00 76.06           H
ATOM   2837  CG  GLU A 191       7.360  10.647  25.491  1.00 76.06           C
ATOM   2838 1HG  GLU A 191       8.104  10.050  24.963  1.00 76.06           H
ATOM   2839 2HG  GLU A 191       6.786  11.182  24.734  1.00 76.06           H
ATOM   2840  CD  GLU A 191       8.060  11.649  26.410  1.00 76.06           C
ATOM   2841  OE1 GLU A 191       9.071  12.226  25.955  1.00 76.06           O
ATOM   2842  OE2 GLU A 191       7.569  11.815  27.548  1.00 76.06           O
ATOM   2843  HN  GLU A 191       4.110   9.635  25.143  1.00 76.06           H
ATOM   2844  N   GLU A 192       6.356   6.327  26.084  1.00 72.05           N
ATOM   2845  CA  GLU A 192       6.231   5.142  26.915  1.00 72.05           C
ATOM   2846  C   GLU A 192       7.613   4.659  27.361  1.00 72.05           C
ATOM   2847  O   GLU A 192       8.473   4.374  26.529  1.00 72.05           O
ATOM   2848  HA  GLU A 192       5.651   5.456  27.782  1.00 72.05           H
ATOM   2849  CB  GLU A 192       5.474   4.034  26.180  1.00 72.05           C
ATOM   2850 1HB  GLU A 192       4.494   4.400  25.873  1.00 72.05           H
ATOM   2851 2HB  GLU A 192       6.076   3.667  25.349  1.00 72.05           H
ATOM   2852  CG  GLU A 192       5.230   2.835  27.098  1.00 72.05           C
ATOM   2853 1HG  GLU A 192       6.128   2.218  27.143  1.00 72.05           H
ATOM   2854 2HG  GLU A 192       5.031   3.183  28.111  1.00 72.05           H
ATOM   2855  CD  GLU A 192       4.052   1.995  26.601  1.00 72.05           C
ATOM   2856  OE1 GLU A 192       3.450   1.302  27.450  1.00 72.05           O
ATOM   2857  OE2 GLU A 192       3.780   2.064  25.382  1.00 72.05           O
ATOM   2858  HN  GLU A 192       7.082   6.288  25.397  1.00 72.05           H
ATOM   2859  N   SER A 193       7.783   4.583  28.673  1.00 72.53           N
ATOM   2860  CA  SER A 193       9.025   4.086  29.239  1.00 72.53           C
ATOM   2861  C   SER A 193      10.203   4.917  28.727  1.00 72.53           C
ATOM   2862  O   SER A 193      11.298   4.393  28.530  1.00 72.53           O
ATOM   2863  HA  SER A 193       8.917   4.199  30.317  1.00 72.53           H
ATOM   2864  CB  SER A 193       9.232   2.608  28.900  1.00 72.53           C
ATOM   2865 1HB  SER A 193       9.384   2.500  27.827  1.00 72.53           H
ATOM   2866 2HB  SER A 193      10.137   2.248  29.389  1.00 72.53           H
ATOM   2867  OG  SER A 193       8.124   1.808  29.305  1.00 72.53           O
ATOM   2868  HG  SER A 193       7.401   1.852  28.616  1.00 72.53           H
ATOM   2869  HN  SER A 193       7.091   4.854  29.343  1.00 72.53           H
ATOM   2870  N   GLY A 194       9.938   6.200  28.526  1.00 80.81           N
ATOM   2871  CA  GLY A 194      10.980   7.123  28.111  1.00 80.81           C
ATOM   2872  C   GLY A 194      11.266   6.990  26.614  1.00 80.81           C
ATOM   2873  O   GLY A 194      12.195   7.609  26.098  1.00 80.81           O
ATOM   2874 1HA  GLY A 194      10.677   8.145  28.337  1.00 80.81           H
ATOM   2875 2HA  GLY A 194      11.891   6.929  28.677  1.00 80.81           H
ATOM   2876  HN  GLY A 194       9.033   6.609  28.643  1.00 80.81           H
ATOM   2877  N   ILE A 195      10.451   6.177  25.958  1.00 78.95           N
ATOM   2878  CA  ILE A 195      10.549   6.021  24.517  1.00 78.95           C
ATOM   2879  C   ILE A 195       9.408   6.789  23.846  1.00 78.95           C
ATOM   2880  O   ILE A 195       8.238   6.560  24.149  1.00 78.95           O
ATOM   2881  HA  ILE A 195      11.494   6.464  24.204  1.00 78.95           H
ATOM   2882  CB  ILE A 195      10.596   4.539  24.140  1.00 78.95           C
ATOM   2883  HB  ILE A 195       9.689   4.063  24.512  1.00 78.95           H
ATOM   2884  CG1 ILE A 195      11.781   3.840  24.812  1.00 78.95           C
ATOM   2885 1HG1 ILE A 195      12.713   4.288  24.468  1.00 78.95           H
ATOM   2886 2HG1 ILE A 195      11.733   3.991  25.890  1.00 78.95           H
ATOM   2887  CG2 ILE A 195      10.611   4.359  22.621  1.00 78.95           C
ATOM   2888 1HG2 ILE A 195       9.710   4.799  22.195  1.00 78.95           H
ATOM   2889 2HG2 ILE A 195      11.489   4.854  22.205  1.00 78.95           H
ATOM   2890 3HG2 ILE A 195      10.645   3.296  22.381  1.00 78.95           H
ATOM   2891  CD1 ILE A 195      11.783   2.343  24.499  1.00 78.95           C
ATOM   2892 1HD1 ILE A 195      10.859   1.894  24.866  1.00 78.95           H
ATOM   2893 2HD1 ILE A 195      11.855   2.196  23.422  1.00 78.95           H
ATOM   2894 3HD1 ILE A 195      12.635   1.871  24.989  1.00 78.95           H
ATOM   2895  HN  ILE A 195       9.734   5.632  26.394  1.00 78.95           H
ATOM   2896  N   ALA A 196       9.789   7.685  22.948  1.00 89.74           N
ATOM   2897  CA  ALA A 196       8.812   8.414  22.156  1.00 89.74           C
ATOM   2898  C   ALA A 196       8.402   7.564  20.952  1.00 89.74           C
ATOM   2899  O   ALA A 196       9.256   7.054  20.228  1.00 89.74           O
ATOM   2900  HA  ALA A 196       7.938   8.585  22.784  1.00 89.74           H
ATOM   2901  CB  ALA A 196       9.395   9.767  21.744  1.00 89.74           C
ATOM   2902 1HB  ALA A 196       9.643  10.343  22.636  1.00 89.74           H
ATOM   2903 2HB  ALA A 196      10.297   9.609  21.152  1.00 89.74           H
ATOM   2904 3HB  ALA A 196       8.662  10.313  21.150  1.00 89.74           H
ATOM   2905  HN  ALA A 196      10.744   7.916  22.757  1.00 89.74           H
ATOM   2906  N   ILE A 197       7.095   7.438  20.774  1.00 85.73           N
ATOM   2907  CA  ILE A 197       6.562   6.668  19.664  1.00 85.73           C
ATOM   2908  C   ILE A 197       5.491   7.492  18.945  1.00 85.73           C
ATOM   2909  O   ILE A 197       4.715   8.201  19.584  1.00 85.73           O
ATOM   2910  HA  ILE A 197       7.381   6.486  18.969  1.00 85.73           H
ATOM   2911  CB  ILE A 197       6.066   5.304  20.147  1.00 85.73           C
ATOM   2912  HB  ILE A 197       5.532   4.824  19.327  1.00 85.73           H
ATOM   2913  CG1 ILE A 197       5.075   5.458  21.302  1.00 85.73           C
ATOM   2914 1HG1 ILE A 197       5.585   5.874  22.171  1.00 85.73           H
ATOM   2915 2HG1 ILE A 197       4.293   6.166  21.024  1.00 85.73           H
ATOM   2916  CG2 ILE A 197       7.239   4.393  20.516  1.00 85.73           C
ATOM   2917 1HG2 ILE A 197       7.872   4.245  19.642  1.00 85.73           H
ATOM   2918 2HG2 ILE A 197       7.821   4.856  21.313  1.00 85.73           H
ATOM   2919 3HG2 ILE A 197       6.858   3.430  20.856  1.00 85.73           H
ATOM   2920  CD1 ILE A 197       4.445   4.113  21.669  1.00 85.73           C
ATOM   2921 1HD1 ILE A 197       3.915   3.712  20.804  1.00 85.73           H
ATOM   2922 2HD1 ILE A 197       5.227   3.416  21.970  1.00 85.73           H
ATOM   2923 3HD1 ILE A 197       3.745   4.251  22.492  1.00 85.73           H
ATOM   2924  HN  ILE A 197       6.407   7.850  21.372  1.00 85.73           H
ATOM   2925  N   CYS A 198       5.484   7.372  17.625  1.00 91.36           N
ATOM   2926  CA  CYS A 198       4.415   7.947  16.827  1.00 91.36           C
ATOM   2927  C   CYS A 198       3.338   6.880  16.625  1.00 91.36           C
ATOM   2928  O   CYS A 198       3.548   5.911  15.897  1.00 91.36           O
ATOM   2929  HA  CYS A 198       4.022   8.792  17.393  1.00 91.36           H
ATOM   2930  CB  CYS A 198       4.935   8.493  15.496  1.00 91.36           C
ATOM   2931 1HB  CYS A 198       5.564   9.366  15.672  1.00 91.36           H
ATOM   2932 2HB  CYS A 198       5.557   7.745  15.004  1.00 91.36           H
ATOM   2933  SG  CYS A 198       3.530   8.945  14.414  1.00 91.36           S
ATOM   2934  HN  CYS A 198       6.190   6.892  17.104  1.00 91.36           H
ATOM   2935  N   THR A 199       2.208   7.093  17.282  1.00 89.29           N
ATOM   2936  CA  THR A 199       1.112   6.140  17.216  1.00 89.29           C
ATOM   2937  C   THR A 199      -0.224   6.873  17.083  1.00 89.29           C
ATOM   2938  O   THR A 199      -0.301   8.079  17.312  1.00 89.29           O
ATOM   2939  HA  THR A 199       1.236   5.536  16.318  1.00 89.29           H
ATOM   2940  CB  THR A 199       1.192   5.242  18.452  1.00 89.29           C
ATOM   2941  HB  THR A 199       2.215   4.904  18.622  1.00 89.29           H
ATOM   2942  OG1 THR A 199       0.240   4.213  18.196  1.00 89.29           O
ATOM   2943  HG1 THR A 199       0.388   3.446  18.820  1.00 89.29           H
ATOM   2944  CG2 THR A 199       0.666   5.931  19.712  1.00 89.29           C
ATOM   2945 1HG2 THR A 199      -0.378   6.208  19.566  1.00 89.29           H
ATOM   2946 2HG2 THR A 199       1.255   6.826  19.910  1.00 89.29           H
ATOM   2947 3HG2 THR A 199       0.746   5.249  20.559  1.00 89.29           H
ATOM   2948  HN  THR A 199       2.035   7.897  17.851  1.00 89.29           H
ATOM   2949  N   MET A 200      -1.245   6.113  16.714  1.00 88.61           N
ATOM   2950  CA  MET A 200      -2.612   6.595  16.816  1.00 88.61           C
ATOM   2951  C   MET A 200      -3.191   6.310  18.203  1.00 88.61           C
ATOM   2952  O   MET A 200      -3.051   5.204  18.723  1.00 88.61           O
ATOM   2953  HA  MET A 200      -2.557   7.671  16.652  1.00 88.61           H
ATOM   2954  CB  MET A 200      -3.475   5.913  15.752  1.00 88.61           C
ATOM   2955 1HB  MET A 200      -3.399   4.830  15.856  1.00 88.61           H
ATOM   2956 2HB  MET A 200      -4.521   6.175  15.905  1.00 88.61           H
ATOM   2957  CG  MET A 200      -3.039   6.327  14.345  1.00 88.61           C
ATOM   2958 1HG  MET A 200      -3.023   7.414  14.266  1.00 88.61           H
ATOM   2959 2HG  MET A 200      -2.025   5.978  14.152  1.00 88.61           H
ATOM   2960  SD  MET A 200      -4.159   5.645  13.134  1.00 88.61           S
ATOM   2961  CE  MET A 200      -5.634   6.573  13.518  1.00 88.61           C
ATOM   2962 1HE  MET A 200      -5.927   6.380  14.550  1.00 88.61           H
ATOM   2963 2HE  MET A 200      -5.438   7.638  13.390  1.00 88.61           H
ATOM   2964 3HE  MET A 200      -6.440   6.269  12.850  1.00 88.61           H
ATOM   2965  HN  MET A 200      -1.149   5.186  16.351  1.00 88.61           H
ATOM   2966  N   VAL A 201      -3.830   7.326  18.763  1.00 90.84           N
ATOM   2967  CA  VAL A 201      -4.525   7.168  20.029  1.00 90.84           C
ATOM   2968  C   VAL A 201      -6.006   7.501  19.837  1.00 90.84           C
ATOM   2969  O   VAL A 201      -6.349   8.608  19.425  1.00 90.84           O
ATOM   2970  HA  VAL A 201      -4.436   6.122  20.324  1.00 90.84           H
ATOM   2971  CB  VAL A 201      -3.855   8.024  21.105  1.00 90.84           C
ATOM   2972  HB  VAL A 201      -3.933   9.067  20.801  1.00 90.84           H
ATOM   2973  CG1 VAL A 201      -4.569   7.872  22.450  1.00 90.84           C
ATOM   2974 1HG1 VAL A 201      -5.607   8.189  22.348  1.00 90.84           H
ATOM   2975 2HG1 VAL A 201      -4.537   6.829  22.763  1.00 90.84           H
ATOM   2976 3HG1 VAL A 201      -4.072   8.491  23.197  1.00 90.84           H
ATOM   2977  CG2 VAL A 201      -2.369   7.681  21.232  1.00 90.84           C
ATOM   2978 1HG2 VAL A 201      -2.260   6.630  21.502  1.00 90.84           H
ATOM   2979 2HG2 VAL A 201      -1.871   7.864  20.279  1.00 90.84           H
ATOM   2980 3HG2 VAL A 201      -1.917   8.303  22.003  1.00 90.84           H
ATOM   2981  HN  VAL A 201      -3.877   8.244  18.367  1.00 90.84           H
ATOM   2982  N   TYR A 202      -6.845   6.522  20.146  1.00 91.02           N
ATOM   2983  CA  TYR A 202      -8.275   6.668  19.937  1.00 91.02           C
ATOM   2984  C   TYR A 202      -8.966   7.174  21.205  1.00 91.02           C
ATOM   2985  O   TYR A 202      -8.570   6.822  22.314  1.00 91.02           O
ATOM   2986  HA  TYR A 202      -8.426   7.393  19.136  1.00 91.02           H
ATOM   2987  CB  TYR A 202      -8.798   5.268  19.609  1.00 91.02           C
ATOM   2988 1HB  TYR A 202      -8.539   4.594  20.425  1.00 91.02           H
ATOM   2989 2HB  TYR A 202      -9.887   5.301  19.556  1.00 91.02           H
ATOM   2990  CG  TYR A 202      -8.256   4.692  18.299  1.00 91.02           C
ATOM   2991  CD1 TYR A 202      -8.889   4.978  17.106  1.00 91.02           C
ATOM   2992  HD1 TYR A 202      -9.774   5.613  17.097  1.00 91.02           H
ATOM   2993  CD2 TYR A 202      -7.135   3.888  18.311  1.00 91.02           C
ATOM   2994  HD2 TYR A 202      -6.636   3.663  19.253  1.00 91.02           H
ATOM   2995  CE1 TYR A 202      -8.378   4.436  15.873  1.00 91.02           C
ATOM   2996  HE1 TYR A 202      -8.868   4.653  14.924  1.00 91.02           H
ATOM   2997  CE2 TYR A 202      -6.625   3.346  17.078  1.00 91.02           C
ATOM   2998  HE2 TYR A 202      -5.740   2.709  17.073  1.00 91.02           H
ATOM   2999  CZ  TYR A 202      -7.272   3.647  15.920  1.00 91.02           C
ATOM   3000  OH  TYR A 202      -6.790   3.135  14.756  1.00 91.02           O
ATOM   3001  HH  TYR A 202      -7.318   3.487  13.983  1.00 91.02           H
ATOM   3002  HN  TYR A 202      -6.562   5.644  20.532  1.00 91.02           H
ATOM   3003  N   PRO A 203     -10.008   8.005  21.064  1.00 85.29           N
ATOM   3004  CA  PRO A 203     -10.686   8.569  22.234  1.00 85.29           C
ATOM   3005  C   PRO A 203     -11.452   7.517  23.019  1.00 85.29           C
ATOM   3006  O   PRO A 203     -11.935   6.540  22.448  1.00 85.29           O
ATOM   3007  HA  PRO A 203      -9.955   8.970  22.936  1.00 85.29           H
ATOM   3008  CB  PRO A 203     -11.619   9.624  21.638  1.00 85.29           C
ATOM   3009 1HB  PRO A 203     -12.536   9.723  22.219  1.00 85.29           H
ATOM   3010 2HB  PRO A 203     -11.150  10.608  21.616  1.00 85.29           H
ATOM   3011  CG  PRO A 203     -11.896   9.113  20.253  1.00 85.29           C
ATOM   3012 1HG  PRO A 203     -12.717   8.396  20.255  1.00 85.29           H
ATOM   3013 2HG  PRO A 203     -12.184   9.924  19.584  1.00 85.29           H
ATOM   3014  CD  PRO A 203     -10.616   8.471  19.805  1.00 85.29           C
ATOM   3015 1HD  PRO A 203     -10.801   7.644  19.119  1.00 85.29           H
ATOM   3016 2HD  PRO A 203      -9.971   9.180  19.286  1.00 85.29           H
ATOM   3017  N   SER A 204     -11.545   7.746  24.321  1.00 77.38           N
ATOM   3018  CA  SER A 204     -11.873   6.676  25.248  1.00 77.38           C
ATOM   3019  C   SER A 204     -13.279   6.146  24.959  1.00 77.38           C
ATOM   3020  O   SER A 204     -13.527   4.946  25.063  1.00 77.38           O
ATOM   3021  HA  SER A 204     -11.128   5.901  25.069  1.00 77.38           H
ATOM   3022  CB  SER A 204     -11.772   7.153  26.698  1.00 77.38           C
ATOM   3023 1HB  SER A 204     -12.159   6.380  27.362  1.00 77.38           H
ATOM   3024 2HB  SER A 204     -10.725   7.303  26.959  1.00 77.38           H
ATOM   3025  OG  SER A 204     -12.492   8.365  26.912  1.00 77.38           O
ATOM   3026  HG  SER A 204     -13.469   8.171  26.999  1.00 77.38           H
ATOM   3027  HN  SER A 204     -11.400   8.641  24.743  1.00 77.38           H
ATOM   3028  N   ASP A 205     -14.162   7.067  24.603  1.00 70.86           N
ATOM   3029  CA  ASP A 205     -15.589   6.813  24.699  1.00 70.86           C
ATOM   3030  C   ASP A 205     -15.953   5.627  23.803  1.00 70.86           C
ATOM   3031  O   ASP A 205     -16.655   4.713  24.232  1.00 70.86           O
ATOM   3032  HA  ASP A 205     -15.773   6.610  25.754  1.00 70.86           H
ATOM   3033  CB  ASP A 205     -16.398   8.025  24.231  1.00 70.86           C
ATOM   3034 1HB  ASP A 205     -16.105   8.291  23.215  1.00 70.86           H
ATOM   3035 2HB  ASP A 205     -17.457   7.770  24.201  1.00 70.86           H
ATOM   3036  CG  ASP A 205     -16.181   9.220  25.160  1.00 70.86           C
ATOM   3037  OD1 ASP A 205     -15.623   8.994  26.256  1.00 70.86           O
ATOM   3038  OD2 ASP A 205     -16.577  10.334  24.754  1.00 70.86           O
ATOM   3039  HN  ASP A 205     -13.916   7.972  24.254  1.00 70.86           H
ATOM   3040  N   GLU A 206     -15.458   5.681  22.575  1.00 74.47           N
ATOM   3041  CA  GLU A 206     -15.764   4.648  21.599  1.00 74.47           C
ATOM   3042  C   GLU A 206     -14.478   4.138  20.945  1.00 74.47           C
ATOM   3043  O   GLU A 206     -14.478   3.771  19.771  1.00 74.47           O
ATOM   3044  HA  GLU A 206     -16.235   3.845  22.166  1.00 74.47           H
ATOM   3045  CB  GLU A 206     -16.748   5.163  20.547  1.00 74.47           C
ATOM   3046 1HB  GLU A 206     -16.372   6.092  20.117  1.00 74.47           H
ATOM   3047 2HB  GLU A 206     -16.930   4.387  19.803  1.00 74.47           H
ATOM   3048  CG  GLU A 206     -18.105   5.485  21.175  1.00 74.47           C
ATOM   3049 1HG  GLU A 206     -18.251   4.874  22.066  1.00 74.47           H
ATOM   3050 2HG  GLU A 206     -18.123   6.527  21.496  1.00 74.47           H
ATOM   3051  CD  GLU A 206     -19.242   5.231  20.184  1.00 74.47           C
ATOM   3052  OE1 GLU A 206     -20.221   4.575  20.600  1.00 74.47           O
ATOM   3053  OE2 GLU A 206     -19.107   5.700  19.033  1.00 74.47           O
ATOM   3054  HN  GLU A 206     -14.859   6.410  22.245  1.00 74.47           H
ATOM   3055  N   SER A 207     -13.413   4.132  21.734  1.00 86.77           N
ATOM   3056  CA  SER A 207     -12.091   3.844  21.204  1.00 86.77           C
ATOM   3057  C   SER A 207     -12.114   2.525  20.429  1.00 86.77           C
ATOM   3058  O   SER A 207     -11.560   2.434  19.335  1.00 86.77           O
ATOM   3059  HA  SER A 207     -11.861   4.675  20.537  1.00 86.77           H
ATOM   3060  CB  SER A 207     -11.050   3.785  22.323  1.00 86.77           C
ATOM   3061 1HB  SER A 207     -10.091   3.474  21.909  1.00 86.77           H
ATOM   3062 2HB  SER A 207     -10.909   4.782  22.740  1.00 86.77           H
ATOM   3063  OG  SER A 207     -11.432   2.886  23.361  1.00 86.77           O
ATOM   3064  HG  SER A 207     -10.872   3.044  24.174  1.00 86.77           H
ATOM   3065  HN  SER A 207     -13.443   4.318  22.716  1.00 86.77           H
ATOM   3066  N   THR A 208     -12.761   1.535  21.028  1.00 86.10           N
ATOM   3067  CA  THR A 208     -12.777   0.199  20.457  1.00 86.10           C
ATOM   3068  C   THR A 208     -13.480   0.208  19.098  1.00 86.10           C
ATOM   3069  O   THR A 208     -12.972  -0.354  18.129  1.00 86.10           O
ATOM   3070  HA  THR A 208     -11.747  -0.113  20.282  1.00 86.10           H
ATOM   3071  CB  THR A 208     -13.430  -0.741  21.473  1.00 86.10           C
ATOM   3072  HB  THR A 208     -14.498  -0.542  21.556  1.00 86.10           H
ATOM   3073  OG1 THR A 208     -12.672  -0.545  22.664  1.00 86.10           O
ATOM   3074  HG1 THR A 208     -11.712  -0.768  22.499  1.00 86.10           H
ATOM   3075  CG2 THR A 208     -13.210  -2.216  21.131  1.00 86.10           C
ATOM   3076 1HG2 THR A 208     -12.142  -2.430  21.114  1.00 86.10           H
ATOM   3077 2HG2 THR A 208     -13.640  -2.430  20.152  1.00 86.10           H
ATOM   3078 3HG2 THR A 208     -13.694  -2.839  21.883  1.00 86.10           H
ATOM   3079  HN  THR A 208     -13.266   1.635  21.885  1.00 86.10           H
ATOM   3080  N   LYS A 209     -14.638   0.851  19.071  1.00 82.27           N
ATOM   3081  CA  LYS A 209     -15.442   0.893  17.862  1.00 82.27           C
ATOM   3082  C   LYS A 209     -14.640   1.563  16.744  1.00 82.27           C
ATOM   3083  O   LYS A 209     -14.623   1.080  15.613  1.00 82.27           O
ATOM   3084  HA  LYS A 209     -15.648  -0.137  17.570  1.00 82.27           H
ATOM   3085  CB  LYS A 209     -16.790   1.563  18.138  1.00 82.27           C
ATOM   3086 1HB  LYS A 209     -16.628   2.541  18.592  1.00 82.27           H
ATOM   3087 2HB  LYS A 209     -17.315   1.732  17.198  1.00 82.27           H
ATOM   3088  CG  LYS A 209     -17.652   0.701  19.062  1.00 82.27           C
ATOM   3089 1HG  LYS A 209     -17.729  -0.308  18.657  1.00 82.27           H
ATOM   3090 2HG  LYS A 209     -17.173   0.616  20.038  1.00 82.27           H
ATOM   3091  CD  LYS A 209     -19.050   1.300  19.225  1.00 82.27           C
ATOM   3092 1HD  LYS A 209     -18.971   2.370  19.417  1.00 82.27           H
ATOM   3093 2HD  LYS A 209     -19.610   1.183  18.297  1.00 82.27           H
ATOM   3094  CE  LYS A 209     -19.806   0.624  20.371  1.00 82.27           C
ATOM   3095 1HE  LYS A 209     -20.114  -0.377  20.070  1.00 82.27           H
ATOM   3096 2HE  LYS A 209     -19.147   0.510  21.231  1.00 82.27           H
ATOM   3097  NZ  LYS A 209     -20.993   1.422  20.750  1.00 82.27           N
ATOM   3098 1HZ  LYS A 209     -21.450   0.991  21.546  1.00 82.27           H
ATOM   3099 2HZ  LYS A 209     -20.704   2.362  20.995  1.00 82.27           H
ATOM   3100 3HZ  LYS A 209     -21.639   1.460  19.969  1.00 82.27           H
ATOM   3101  HN  LYS A 209     -15.026   1.337  19.854  1.00 82.27           H
ATOM   3102  N   LEU A 210     -13.996   2.664  17.099  1.00 88.59           N
ATOM   3103  CA  LEU A 210     -13.308   3.480  16.113  1.00 88.59           C
ATOM   3104  C   LEU A 210     -12.162   2.673  15.500  1.00 88.59           C
ATOM   3105  O   LEU A 210     -12.013   2.629  14.280  1.00 88.59           O
ATOM   3106  HA  LEU A 210     -14.025   3.715  15.326  1.00 88.59           H
ATOM   3107  CB  LEU A 210     -12.863   4.807  16.732  1.00 88.59           C
ATOM   3108 1HB  LEU A 210     -13.707   5.233  17.274  1.00 88.59           H
ATOM   3109 2HB  LEU A 210     -12.085   4.600  17.466  1.00 88.59           H
ATOM   3110  CG  LEU A 210     -12.337   5.860  15.754  1.00 88.59           C
ATOM   3111  HG  LEU A 210     -11.531   5.412  15.172  1.00 88.59           H
ATOM   3112  CD1 LEU A 210     -13.426   6.285  14.767  1.00 88.59           C
ATOM   3113 1HD1 LEU A 210     -13.760   5.417  14.199  1.00 88.59           H
ATOM   3114 2HD1 LEU A 210     -14.268   6.707  15.315  1.00 88.59           H
ATOM   3115 3HD1 LEU A 210     -13.024   7.034  14.084  1.00 88.59           H
ATOM   3116  CD2 LEU A 210     -11.743   7.055  16.503  1.00 88.59           C
ATOM   3117 1HD2 LEU A 210     -12.512   7.511  17.127  1.00 88.59           H
ATOM   3118 2HD2 LEU A 210     -10.919   6.717  17.131  1.00 88.59           H
ATOM   3119 3HD2 LEU A 210     -11.376   7.788  15.785  1.00 88.59           H
ATOM   3120  HN  LEU A 210     -13.939   3.000  18.040  1.00 88.59           H
ATOM   3121  N   LYS A 211     -11.381   2.055  16.374  1.00 93.04           N
ATOM   3122  CA  LYS A 211     -10.249   1.258  15.934  1.00 93.04           C
ATOM   3123  C   LYS A 211     -10.739   0.168  14.979  1.00 93.04           C
ATOM   3124  O   LYS A 211     -10.196   0.002  13.888  1.00 93.04           O
ATOM   3125  HA  LYS A 211      -9.577   1.919  15.387  1.00 93.04           H
ATOM   3126  CB  LYS A 211      -9.474   0.718  17.138  1.00 93.04           C
ATOM   3127 1HB  LYS A 211      -9.103   1.548  17.738  1.00 93.04           H
ATOM   3128 2HB  LYS A 211     -10.142   0.138  17.774  1.00 93.04           H
ATOM   3129  CG  LYS A 211      -8.302  -0.156  16.687  1.00 93.04           C
ATOM   3130 1HG  LYS A 211      -8.680  -1.082  16.254  1.00 93.04           H
ATOM   3131 2HG  LYS A 211      -7.741   0.356  15.906  1.00 93.04           H
ATOM   3132  CD  LYS A 211      -7.375  -0.478  17.861  1.00 93.04           C
ATOM   3133 1HD  LYS A 211      -7.009   0.448  18.305  1.00 93.04           H
ATOM   3134 2HD  LYS A 211      -7.933  -1.004  18.636  1.00 93.04           H
ATOM   3135  CE  LYS A 211      -6.191  -1.334  17.407  1.00 93.04           C
ATOM   3136 1HE  LYS A 211      -6.548  -2.305  17.064  1.00 93.04           H
ATOM   3137 2HE  LYS A 211      -5.695  -0.860  16.561  1.00 93.04           H
ATOM   3138  NZ  LYS A 211      -5.228  -1.517  18.516  1.00 93.04           N
ATOM   3139 1HZ  LYS A 211      -4.523  -2.193  18.243  1.00 93.04           H
ATOM   3140 2HZ  LYS A 211      -4.783  -0.631  18.726  1.00 93.04           H
ATOM   3141 3HZ  LYS A 211      -5.718  -1.853  19.337  1.00 93.04           H
ATOM   3142  HN  LYS A 211     -11.512   2.093  17.365  1.00 93.04           H
ATOM   3143  N   SER A 212     -11.762  -0.548  15.424  1.00 90.75           N
ATOM   3144  CA  SER A 212     -12.282  -1.667  14.657  1.00 90.75           C
ATOM   3145  C   SER A 212     -12.757  -1.185  13.285  1.00 90.75           C
ATOM   3146  O   SER A 212     -12.537  -1.855  12.277  1.00 90.75           O
ATOM   3147  HA  SER A 212     -11.446  -2.358  14.551  1.00 90.75           H
ATOM   3148  CB  SER A 212     -13.426  -2.360  15.400  1.00 90.75           C
ATOM   3149 1HB  SER A 212     -14.202  -1.631  15.632  1.00 90.75           H
ATOM   3150 2HB  SER A 212     -13.877  -3.111  14.752  1.00 90.75           H
ATOM   3151  OG  SER A 212     -12.982  -2.979  16.605  1.00 90.75           O
ATOM   3152  HG  SER A 212     -12.996  -2.318  17.355  1.00 90.75           H
ATOM   3153  HN  SER A 212     -12.231  -0.375  16.290  1.00 90.75           H
ATOM   3154  N   ALA A 213     -13.399  -0.026  13.290  1.00 93.99           N
ATOM   3155  CA  ALA A 213     -13.934   0.539  12.063  1.00 93.99           C
ATOM   3156  C   ALA A 213     -12.781   0.868  11.112  1.00 93.99           C
ATOM   3157  O   ALA A 213     -12.833   0.536   9.929  1.00 93.99           O
ATOM   3158  HA  ALA A 213     -14.571  -0.216  11.600  1.00 93.99           H
ATOM   3159  CB  ALA A 213     -14.786   1.766  12.394  1.00 93.99           C
ATOM   3160 1HB  ALA A 213     -15.607   1.473  13.047  1.00 93.99           H
ATOM   3161 2HB  ALA A 213     -14.169   2.511  12.897  1.00 93.99           H
ATOM   3162 3HB  ALA A 213     -15.187   2.189  11.473  1.00 93.99           H
ATOM   3163  HN  ALA A 213     -13.555   0.524  14.111  1.00 93.99           H
ATOM   3164  N   VAL A 214     -11.768   1.517  11.666  1.00 92.25           N
ATOM   3165  CA  VAL A 214     -10.637   1.959  10.867  1.00 92.25           C
ATOM   3166  C   VAL A 214      -9.966   0.744  10.223  1.00 92.25           C
ATOM   3167  O   VAL A 214      -9.620   0.775   9.044  1.00 92.25           O
ATOM   3168  HA  VAL A 214     -11.023   2.606  10.079  1.00 92.25           H
ATOM   3169  CB  VAL A 214      -9.679   2.784  11.729  1.00 92.25           C
ATOM   3170  HB  VAL A 214      -9.455   2.208  12.627  1.00 92.25           H
ATOM   3171  CG1 VAL A 214      -8.361   3.039  10.994  1.00 92.25           C
ATOM   3172 1HG1 VAL A 214      -7.887   2.086  10.758  1.00 92.25           H
ATOM   3173 2HG1 VAL A 214      -8.560   3.585  10.072  1.00 92.25           H
ATOM   3174 3HG1 VAL A 214      -7.699   3.627  11.629  1.00 92.25           H
ATOM   3175  CG2 VAL A 214     -10.327   4.100  12.164  1.00 92.25           C
ATOM   3176 1HG2 VAL A 214     -10.594   4.683  11.283  1.00 92.25           H
ATOM   3177 2HG2 VAL A 214     -11.225   3.888  12.745  1.00 92.25           H
ATOM   3178 3HG2 VAL A 214      -9.624   4.666  12.776  1.00 92.25           H
ATOM   3179  HN  VAL A 214     -11.711   1.741  12.639  1.00 92.25           H
ATOM   3180  N   LEU A 215      -9.804  -0.297  11.027  1.00 91.71           N
ATOM   3181  CA  LEU A 215      -9.103  -1.487  10.576  1.00 91.71           C
ATOM   3182  C   LEU A 215      -9.939  -2.191   9.505  1.00 91.71           C
ATOM   3183  O   LEU A 215      -9.409  -2.613   8.478  1.00 91.71           O
ATOM   3184  HA  LEU A 215      -8.165  -1.163  10.125  1.00 91.71           H
ATOM   3185  CB  LEU A 215      -8.748  -2.382  11.765  1.00 91.71           C
ATOM   3186 1HB  LEU A 215      -9.650  -2.540  12.357  1.00 91.71           H
ATOM   3187 2HB  LEU A 215      -8.443  -3.356  11.383  1.00 91.71           H
ATOM   3188  CG  LEU A 215      -7.648  -1.862  12.691  1.00 91.71           C
ATOM   3189  HG  LEU A 215      -7.979  -0.914  13.116  1.00 91.71           H
ATOM   3190  CD1 LEU A 215      -7.413  -2.823  13.859  1.00 91.71           C
ATOM   3191 1HD1 LEU A 215      -8.333  -2.927  14.434  1.00 91.71           H
ATOM   3192 2HD1 LEU A 215      -7.113  -3.797  13.473  1.00 91.71           H
ATOM   3193 3HD1 LEU A 215      -6.626  -2.428  14.501  1.00 91.71           H
ATOM   3194  CD2 LEU A 215      -6.361  -1.582  11.912  1.00 91.71           C
ATOM   3195 1HD2 LEU A 215      -6.015  -2.502  11.440  1.00 91.71           H
ATOM   3196 2HD2 LEU A 215      -6.557  -0.833  11.145  1.00 91.71           H
ATOM   3197 3HD2 LEU A 215      -5.595  -1.213  12.594  1.00 91.71           H
ATOM   3198  HN  LEU A 215     -10.141  -0.335  11.967  1.00 91.71           H
ATOM   3199  N   THR A 216     -11.230  -2.295   9.781  1.00 91.12           N
ATOM   3200  CA  THR A 216     -12.138  -2.972   8.870  1.00 91.12           C
ATOM   3201  C   THR A 216     -12.120  -2.296   7.498  1.00 91.12           C
ATOM   3202  O   THR A 216     -12.073  -2.969   6.470  1.00 91.12           O
ATOM   3203  HA  THR A 216     -11.784  -3.993   8.728  1.00 91.12           H
ATOM   3204  CB  THR A 216     -13.524  -2.998   9.517  1.00 91.12           C
ATOM   3205  HB  THR A 216     -13.909  -1.988   9.654  1.00 91.12           H
ATOM   3206  OG1 THR A 216     -13.336  -3.752  10.712  1.00 91.12           O
ATOM   3207  HG1 THR A 216     -13.265  -3.136  11.497  1.00 91.12           H
ATOM   3208  CG2 THR A 216     -14.531  -3.823   8.712  1.00 91.12           C
ATOM   3209 1HG2 THR A 216     -14.178  -4.851   8.633  1.00 91.12           H
ATOM   3210 2HG2 THR A 216     -14.634  -3.396   7.714  1.00 91.12           H
ATOM   3211 3HG2 THR A 216     -15.498  -3.808   9.215  1.00 91.12           H
ATOM   3212  HN  THR A 216     -11.657  -1.928  10.607  1.00 91.12           H
ATOM   3213  N   LEU A 217     -12.159  -0.971   7.526  1.00 88.32           N
ATOM   3214  CA  LEU A 217     -12.171  -0.197   6.297  1.00 88.32           C
ATOM   3215  C   LEU A 217     -10.886  -0.472   5.514  1.00 88.32           C
ATOM   3216  O   LEU A 217     -10.911  -0.568   4.287  1.00 88.32           O
ATOM   3217  HA  LEU A 217     -13.018  -0.539   5.703  1.00 88.32           H
ATOM   3218  CB  LEU A 217     -12.400   1.285   6.600  1.00 88.32           C
ATOM   3219 1HB  LEU A 217     -13.195   1.365   7.342  1.00 88.32           H
ATOM   3220 2HB  LEU A 217     -11.496   1.687   7.058  1.00 88.32           H
ATOM   3221  CG  LEU A 217     -12.767   2.166   5.404  1.00 88.32           C
ATOM   3222  HG  LEU A 217     -12.053   1.968   4.603  1.00 88.32           H
ATOM   3223  CD1 LEU A 217     -14.156   1.812   4.868  1.00 88.32           C
ATOM   3224 1HD1 LEU A 217     -14.168   0.769   4.552  1.00 88.32           H
ATOM   3225 2HD1 LEU A 217     -14.897   1.963   5.653  1.00 88.32           H
ATOM   3226 3HD1 LEU A 217     -14.391   2.453   4.018  1.00 88.32           H
ATOM   3227  CD2 LEU A 217     -12.649   3.649   5.758  1.00 88.32           C
ATOM   3228 1HD2 LEU A 217     -13.325   3.880   6.582  1.00 88.32           H
ATOM   3229 2HD2 LEU A 217     -11.625   3.872   6.055  1.00 88.32           H
ATOM   3230 3HD2 LEU A 217     -12.915   4.252   4.890  1.00 88.32           H
ATOM   3231  HN  LEU A 217     -12.182  -0.430   8.367  1.00 88.32           H
ATOM   3232  N   LYS A 218      -9.793  -0.592   6.254  1.00 86.07           N
ATOM   3233  CA  LYS A 218      -8.497  -0.826   5.641  1.00 86.07           C
ATOM   3234  C   LYS A 218      -8.526  -2.157   4.887  1.00 86.07           C
ATOM   3235  O   LYS A 218      -8.063  -2.241   3.751  1.00 86.07           O
ATOM   3236  HA  LYS A 218      -8.326  -0.025   4.921  1.00 86.07           H
ATOM   3237  CB  LYS A 218      -7.385  -0.737   6.689  1.00 86.07           C
ATOM   3238 1HB  LYS A 218      -7.506   0.174   7.276  1.00 86.07           H
ATOM   3239 2HB  LYS A 218      -7.466  -1.575   7.382  1.00 86.07           H
ATOM   3240  CG  LYS A 218      -6.006  -0.745   6.027  1.00 86.07           C
ATOM   3241 1HG  LYS A 218      -5.920  -1.609   5.368  1.00 86.07           H
ATOM   3242 2HG  LYS A 218      -5.892   0.143   5.405  1.00 86.07           H
ATOM   3243  CD  LYS A 218      -4.894  -0.786   7.078  1.00 86.07           C
ATOM   3244 1HD  LYS A 218      -4.953   0.101   7.709  1.00 86.07           H
ATOM   3245 2HD  LYS A 218      -5.034  -1.649   7.728  1.00 86.07           H
ATOM   3246  CE  LYS A 218      -3.517  -0.857   6.416  1.00 86.07           C
ATOM   3247 1HE  LYS A 218      -3.499  -1.666   5.686  1.00 86.07           H
ATOM   3248 2HE  LYS A 218      -3.320   0.067   5.871  1.00 86.07           H
ATOM   3249  NZ  LYS A 218      -2.463  -1.074   7.433  1.00 86.07           N
ATOM   3250 1HZ  LYS A 218      -1.632  -1.443   6.985  1.00 86.07           H
ATOM   3251 2HZ  LYS A 218      -2.242  -0.193   7.883  1.00 86.07           H
ATOM   3252 3HZ  LYS A 218      -2.795  -1.735   8.127  1.00 86.07           H
ATOM   3253  HN  LYS A 218      -9.785  -0.533   7.252  1.00 86.07           H
ATOM   3254  N   VAL A 219      -9.075  -3.164   5.551  1.00 90.44           N
ATOM   3255  CA  VAL A 219      -9.052  -4.514   5.014  1.00 90.44           C
ATOM   3256  C   VAL A 219      -9.950  -4.582   3.777  1.00 90.44           C
ATOM   3257  O   VAL A 219      -9.554  -5.126   2.747  1.00 90.44           O
ATOM   3258  HA  VAL A 219      -8.027  -4.733   4.715  1.00 90.44           H
ATOM   3259  CB  VAL A 219      -9.453  -5.516   6.099  1.00 90.44           C
ATOM   3260  HB  VAL A 219     -10.411  -5.198   6.511  1.00 90.44           H
ATOM   3261  CG1 VAL A 219      -9.636  -6.917   5.512  1.00 90.44           C
ATOM   3262 1HG1 VAL A 219     -10.417  -6.893   4.752  1.00 90.44           H
ATOM   3263 2HG1 VAL A 219      -8.700  -7.246   5.061  1.00 90.44           H
ATOM   3264 3HG1 VAL A 219      -9.921  -7.608   6.305  1.00 90.44           H
ATOM   3265  CG2 VAL A 219      -8.432  -5.528   7.239  1.00 90.44           C
ATOM   3266 1HG2 VAL A 219      -7.454  -5.809   6.847  1.00 90.44           H
ATOM   3267 2HG2 VAL A 219      -8.373  -4.534   7.684  1.00 90.44           H
ATOM   3268 3HG2 VAL A 219      -8.741  -6.248   7.996  1.00 90.44           H
ATOM   3269  HN  VAL A 219      -9.527  -3.069   6.437  1.00 90.44           H
ATOM   3270  N   ILE A 220     -11.142  -4.022   3.919  1.00 90.93           N
ATOM   3271  CA  ILE A 220     -12.151  -4.134   2.880  1.00 90.93           C
ATOM   3272  C   ILE A 220     -11.664  -3.411   1.622  1.00 90.93           C
ATOM   3273  O   ILE A 220     -11.550  -4.018   0.558  1.00 90.93           O
ATOM   3274  HA  ILE A 220     -12.264  -5.193   2.647  1.00 90.93           H
ATOM   3275  CB  ILE A 220     -13.505  -3.637   3.390  1.00 90.93           C
ATOM   3276  HB  ILE A 220     -13.358  -2.660   3.851  1.00 90.93           H
ATOM   3277  CG1 ILE A 220     -14.059  -4.567   4.470  1.00 90.93           C
ATOM   3278 1HG1 ILE A 220     -14.219  -5.561   4.052  1.00 90.93           H
ATOM   3279 2HG1 ILE A 220     -13.330  -4.673   5.274  1.00 90.93           H
ATOM   3280  CG2 ILE A 220     -14.490  -3.447   2.235  1.00 90.93           C
ATOM   3281 1HG2 ILE A 220     -14.091  -2.715   1.533  1.00 90.93           H
ATOM   3282 2HG2 ILE A 220     -14.638  -4.398   1.724  1.00 90.93           H
ATOM   3283 3HG2 ILE A 220     -15.444  -3.093   2.626  1.00 90.93           H
ATOM   3284  CD1 ILE A 220     -15.375  -4.028   5.036  1.00 90.93           C
ATOM   3285 1HD1 ILE A 220     -15.206  -3.045   5.475  1.00 90.93           H
ATOM   3286 2HD1 ILE A 220     -16.109  -3.947   4.234  1.00 90.93           H
ATOM   3287 3HD1 ILE A 220     -15.747  -4.709   5.801  1.00 90.93           H
ATOM   3288  HN  ILE A 220     -11.422  -3.499   4.725  1.00 90.93           H
ATOM   3289  N   LEU A 221     -11.390  -2.125   1.786  1.00 89.59           N
ATOM   3290  CA  LEU A 221     -11.085  -1.274   0.649  1.00 89.59           C
ATOM   3291  C   LEU A 221      -9.622  -1.470   0.248  1.00 89.59           C
ATOM   3292  O   LEU A 221      -9.253  -1.238  -0.902  1.00 89.59           O
ATOM   3293  HA  LEU A 221     -11.716  -1.597  -0.179  1.00 89.59           H
ATOM   3294  CB  LEU A 221     -11.450   0.180   0.955  1.00 89.59           C
ATOM   3295 1HB  LEU A 221     -10.897   0.494   1.841  1.00 89.59           H
ATOM   3296 2HB  LEU A 221     -11.107   0.802   0.128  1.00 89.59           H
ATOM   3297  CG  LEU A 221     -12.935   0.464   1.189  1.00 89.59           C
ATOM   3298  HG  LEU A 221     -13.250  -0.075   2.082  1.00 89.59           H
ATOM   3299  CD1 LEU A 221     -13.174   1.952   1.452  1.00 89.59           C
ATOM   3300 1HD1 LEU A 221     -12.616   2.259   2.337  1.00 89.59           H
ATOM   3301 2HD1 LEU A 221     -12.838   2.532   0.592  1.00 89.59           H
ATOM   3302 3HD1 LEU A 221     -14.238   2.126   1.614  1.00 89.59           H
ATOM   3303  CD2 LEU A 221     -13.782  -0.056   0.026  1.00 89.59           C
ATOM   3304 1HD2 LEU A 221     -13.473   0.436  -0.897  1.00 89.59           H
ATOM   3305 2HD2 LEU A 221     -13.644  -1.132  -0.072  1.00 89.59           H
ATOM   3306 3HD2 LEU A 221     -14.834   0.159   0.218  1.00 89.59           H
ATOM   3307  HN  LEU A 221     -11.374  -1.666   2.675  1.00 89.59           H
ATOM   3308  N   GLY A 222      -8.827  -1.894   1.220  1.00 87.91           N
ATOM   3309  CA  GLY A 222      -7.386  -1.938   1.043  1.00 87.91           C
ATOM   3310  C   GLY A 222      -6.967  -3.189   0.268  1.00 87.91           C
ATOM   3311  O   GLY A 222      -5.897  -3.217  -0.340  1.00 87.91           O
ATOM   3312 1HA  GLY A 222      -7.054  -1.047   0.509  1.00 87.91           H
ATOM   3313 2HA  GLY A 222      -6.895  -1.928   2.016  1.00 87.91           H
ATOM   3314  HN  GLY A 222      -9.153  -2.204   2.113  1.00 87.91           H
ATOM   3315  N   PHE A 223      -7.831  -4.192   0.314  1.00 82.88           N
ATOM   3316  CA  PHE A 223      -7.514  -5.480  -0.279  1.00 82.88           C
ATOM   3317  C   PHE A 223      -8.755  -6.111  -0.915  1.00 82.88           C
ATOM   3318  O   PHE A 223      -8.791  -6.338  -2.123  1.00 82.88           O
ATOM   3319  HA  PHE A 223      -6.763  -5.306  -1.049  1.00 82.88           H
ATOM   3320  CB  PHE A 223      -7.020  -6.384   0.852  1.00 82.88           C
ATOM   3321 1HB  PHE A 223      -6.212  -5.878   1.381  1.00 82.88           H
ATOM   3322 2HB  PHE A 223      -7.828  -6.528   1.568  1.00 82.88           H
ATOM   3323  CG  PHE A 223      -6.524  -7.753   0.383  1.00 82.88           C
ATOM   3324  CD1 PHE A 223      -7.248  -8.871   0.661  1.00 82.88           C
ATOM   3325  HD1 PHE A 223      -8.181  -8.790   1.218  1.00 82.88           H
ATOM   3326  CD2 PHE A 223      -5.359  -7.853  -0.313  1.00 82.88           C
ATOM   3327  HD2 PHE A 223      -4.779  -6.958  -0.536  1.00 82.88           H
ATOM   3328  CE1 PHE A 223      -6.787 -10.141   0.225  1.00 82.88           C
ATOM   3329  HE1 PHE A 223      -7.368 -11.037   0.449  1.00 82.88           H
ATOM   3330  CE2 PHE A 223      -4.899  -9.124  -0.748  1.00 82.88           C
ATOM   3331  HE2 PHE A 223      -3.966  -9.204  -1.306  1.00 82.88           H
ATOM   3332  CZ  PHE A 223      -5.623 -10.241  -0.470  1.00 82.88           C
ATOM   3333  HZ  PHE A 223      -5.270 -11.217  -0.804  1.00 82.88           H
ATOM   3334  HN  PHE A 223      -8.731  -4.135   0.746  1.00 82.88           H
ATOM   3335  N   PHE A 224      -9.742  -6.377  -0.072  1.00 84.28           N
ATOM   3336  CA  PHE A 224     -10.791  -7.319  -0.421  1.00 84.28           C
ATOM   3337  C   PHE A 224     -11.529  -6.874  -1.686  1.00 84.28           C
ATOM   3338  O   PHE A 224     -11.636  -7.635  -2.646  1.00 84.28           O
ATOM   3339  HA  PHE A 224     -10.314  -8.282  -0.601  1.00 84.28           H
ATOM   3340  CB  PHE A 224     -11.778  -7.344   0.748  1.00 84.28           C
ATOM   3341 1HB  PHE A 224     -11.223  -7.485   1.675  1.00 84.28           H
ATOM   3342 2HB  PHE A 224     -12.269  -6.373   0.816  1.00 84.28           H
ATOM   3343  CG  PHE A 224     -12.846  -8.433   0.638  1.00 84.28           C
ATOM   3344  CD1 PHE A 224     -14.097  -8.118   0.207  1.00 84.28           C
ATOM   3345  HD1 PHE A 224     -14.338  -7.090  -0.061  1.00 84.28           H
ATOM   3346  CD2 PHE A 224     -12.545  -9.717   0.971  1.00 84.28           C
ATOM   3347  HD2 PHE A 224     -11.543  -9.969   1.317  1.00 84.28           H
ATOM   3348  CE1 PHE A 224     -15.088  -9.130   0.105  1.00 84.28           C
ATOM   3349  HE1 PHE A 224     -16.091  -8.877  -0.241  1.00 84.28           H
ATOM   3350  CE2 PHE A 224     -13.536 -10.729   0.869  1.00 84.28           C
ATOM   3351  HE2 PHE A 224     -13.295 -11.757   1.136  1.00 84.28           H
ATOM   3352  CZ  PHE A 224     -14.787 -10.414   0.438  1.00 84.28           C
ATOM   3353  HZ  PHE A 224     -15.548 -11.190   0.359  1.00 84.28           H
ATOM   3354  HN  PHE A 224      -9.831  -5.961   0.834  1.00 84.28           H
ATOM   3355  N   LEU A 225     -12.018  -5.643  -1.645  1.00 89.19           N
ATOM   3356  CA  LEU A 225     -12.784  -5.105  -2.756  1.00 89.19           C
ATOM   3357  C   LEU A 225     -11.918  -5.112  -4.018  1.00 89.19           C
ATOM   3358  O   LEU A 225     -12.319  -5.652  -5.047  1.00 89.19           O
ATOM   3359  HA  LEU A 225     -13.635  -5.768  -2.918  1.00 89.19           H
ATOM   3360  CB  LEU A 225     -13.345  -3.726  -2.403  1.00 89.19           C
ATOM   3361 1HB  LEU A 225     -14.015  -3.836  -1.550  1.00 89.19           H
ATOM   3362 2HB  LEU A 225     -12.519  -3.092  -2.080  1.00 89.19           H
ATOM   3363  CG  LEU A 225     -14.100  -3.003  -3.520  1.00 89.19           C
ATOM   3364  HG  LEU A 225     -13.488  -3.035  -4.422  1.00 89.19           H
ATOM   3365  CD1 LEU A 225     -15.416  -3.713  -3.841  1.00 89.19           C
ATOM   3366 1HD1 LEU A 225     -15.210  -4.734  -4.163  1.00 89.19           H
ATOM   3367 2HD1 LEU A 225     -16.045  -3.733  -2.951  1.00 89.19           H
ATOM   3368 3HD1 LEU A 225     -15.933  -3.178  -4.638  1.00 89.19           H
ATOM   3369  CD2 LEU A 225     -14.314  -1.529  -3.171  1.00 89.19           C
ATOM   3370 1HD2 LEU A 225     -14.894  -1.453  -2.251  1.00 89.19           H
ATOM   3371 2HD2 LEU A 225     -13.348  -1.044  -3.032  1.00 89.19           H
ATOM   3372 3HD2 LEU A 225     -14.853  -1.038  -3.982  1.00 89.19           H
ATOM   3373  HN  LEU A 225     -11.898  -5.019  -0.873  1.00 89.19           H
ATOM   3374  N   PRO A 226     -10.720  -4.515  -3.962  1.00 90.67           N
ATOM   3375  CA  PRO A 226      -9.832  -4.494  -5.126  1.00 90.67           C
ATOM   3376  C   PRO A 226      -9.592  -5.884  -5.693  1.00 90.67           C
ATOM   3377  O   PRO A 226      -9.645  -6.082  -6.906  1.00 90.67           O
ATOM   3378  HA  PRO A 226     -10.292  -3.931  -5.938  1.00 90.67           H
ATOM   3379  CB  PRO A 226      -8.543  -3.870  -4.588  1.00 90.67           C
ATOM   3380 1HB  PRO A 226      -7.846  -4.630  -4.235  1.00 90.67           H
ATOM   3381 2HB  PRO A 226      -8.024  -3.296  -5.356  1.00 90.67           H
ATOM   3382  CG  PRO A 226      -9.029  -2.980  -3.451  1.00 90.67           C
ATOM   3383 1HG  PRO A 226      -8.228  -2.744  -2.750  1.00 90.67           H
ATOM   3384 2HG  PRO A 226      -9.407  -2.026  -3.817  1.00 90.67           H
ATOM   3385  CD  PRO A 226     -10.122  -3.818  -2.808  1.00 90.67           C
ATOM   3386 1HD  PRO A 226      -9.718  -4.522  -2.081  1.00 90.67           H
ATOM   3387 2HD  PRO A 226     -10.848  -3.200  -2.279  1.00 90.67           H
ATOM   3388  N   PHE A 227      -9.331  -6.819  -4.791  1.00 85.82           N
ATOM   3389  CA  PHE A 227      -8.975  -8.169  -5.195  1.00 85.82           C
ATOM   3390  C   PHE A 227     -10.110  -8.822  -5.986  1.00 85.82           C
ATOM   3391  O   PHE A 227      -9.877  -9.409  -7.042  1.00 85.82           O
ATOM   3392  HA  PHE A 227      -8.090  -8.095  -5.826  1.00 85.82           H
ATOM   3393  CB  PHE A 227      -8.736  -8.970  -3.913  1.00 85.82           C
ATOM   3394 1HB  PHE A 227      -7.930  -8.501  -3.349  1.00 85.82           H
ATOM   3395 2HB  PHE A 227      -9.631  -8.920  -3.293  1.00 85.82           H
ATOM   3396  CG  PHE A 227      -8.383 -10.439  -4.154  1.00 85.82           C
ATOM   3397  CD1 PHE A 227      -9.333 -11.400  -4.005  1.00 85.82           C
ATOM   3398  HD1 PHE A 227     -10.347 -11.124  -3.714  1.00 85.82           H
ATOM   3399  CD2 PHE A 227      -7.118 -10.784  -4.518  1.00 85.82           C
ATOM   3400  HD2 PHE A 227      -6.357 -10.014  -4.637  1.00 85.82           H
ATOM   3401  CE1 PHE A 227      -9.006 -12.764  -4.229  1.00 85.82           C
ATOM   3402  HE1 PHE A 227      -9.767 -13.534  -4.110  1.00 85.82           H
ATOM   3403  CE2 PHE A 227      -6.791 -12.147  -4.742  1.00 85.82           C
ATOM   3404  HE2 PHE A 227      -5.777 -12.423  -5.033  1.00 85.82           H
ATOM   3405  CZ  PHE A 227      -7.741 -13.108  -4.593  1.00 85.82           C
ATOM   3406  HZ  PHE A 227      -7.490 -14.155  -4.765  1.00 85.82           H
ATOM   3407  HN  PHE A 227      -9.360  -6.667  -3.804  1.00 85.82           H
ATOM   3408  N   VAL A 228     -11.313  -8.698  -5.446  1.00 92.29           N
ATOM   3409  CA  VAL A 228     -12.478  -9.305  -6.067  1.00 92.29           C
ATOM   3410  C   VAL A 228     -12.645  -8.747  -7.482  1.00 92.29           C
ATOM   3411  O   VAL A 228     -12.885  -9.499  -8.425  1.00 92.29           O
ATOM   3412  HA  VAL A 228     -12.296 -10.377  -6.132  1.00 92.29           H
ATOM   3413  CB  VAL A 228     -13.712  -9.086  -5.189  1.00 92.29           C
ATOM   3414  HB  VAL A 228     -13.778  -8.022  -4.962  1.00 92.29           H
ATOM   3415  CG1 VAL A 228     -14.990  -9.489  -5.929  1.00 92.29           C
ATOM   3416 1HG1 VAL A 228     -15.092  -8.886  -6.831  1.00 92.29           H
ATOM   3417 2HG1 VAL A 228     -14.936 -10.543  -6.200  1.00 92.29           H
ATOM   3418 3HG1 VAL A 228     -15.851  -9.324  -5.282  1.00 92.29           H
ATOM   3419  CG2 VAL A 228     -13.584  -9.843  -3.865  1.00 92.29           C
ATOM   3420 1HG2 VAL A 228     -13.481 -10.909  -4.064  1.00 92.29           H
ATOM   3421 2HG2 VAL A 228     -12.705  -9.487  -3.327  1.00 92.29           H
ATOM   3422 3HG2 VAL A 228     -14.474  -9.670  -3.260  1.00 92.29           H
ATOM   3423  HN  VAL A 228     -11.498  -8.195  -4.601  1.00 92.29           H
ATOM   3424  N   VAL A 229     -12.511  -7.433  -7.585  1.00 92.17           N
ATOM   3425  CA  VAL A 229     -12.714  -6.758  -8.856  1.00 92.17           C
ATOM   3426  C   VAL A 229     -11.676  -7.255  -9.864  1.00 92.17           C
ATOM   3427  O   VAL A 229     -12.014  -7.568 -11.005  1.00 92.17           O
ATOM   3428  HA  VAL A 229     -13.708  -7.025  -9.215  1.00 92.17           H
ATOM   3429  CB  VAL A 229     -12.674  -5.242  -8.655  1.00 92.17           C
ATOM   3430  HB  VAL A 229     -11.749  -4.997  -8.133  1.00 92.17           H
ATOM   3431  CG1 VAL A 229     -12.664  -4.511  -9.999  1.00 92.17           C
ATOM   3432 1HG1 VAL A 229     -11.784  -4.811 -10.569  1.00 92.17           H
ATOM   3433 2HG1 VAL A 229     -13.564  -4.766 -10.558  1.00 92.17           H
ATOM   3434 3HG1 VAL A 229     -12.635  -3.435  -9.827  1.00 92.17           H
ATOM   3435  CG2 VAL A 229     -13.843  -4.773  -7.785  1.00 92.17           C
ATOM   3436 1HG2 VAL A 229     -14.784  -5.037  -8.268  1.00 92.17           H
ATOM   3437 2HG2 VAL A 229     -13.786  -5.256  -6.810  1.00 92.17           H
ATOM   3438 3HG2 VAL A 229     -13.790  -3.692  -7.658  1.00 92.17           H
ATOM   3439  HN  VAL A 229     -12.270  -6.834  -6.822  1.00 92.17           H
ATOM   3440  N   MET A 230     -10.434  -7.312  -9.407  1.00 84.58           N
ATOM   3441  CA  MET A 230      -9.337  -7.714 -10.270  1.00 84.58           C
ATOM   3442  C   MET A 230      -9.519  -9.153 -10.755  1.00 84.58           C
ATOM   3443  O   MET A 230      -9.344  -9.440 -11.938  1.00 84.58           O
ATOM   3444  HA  MET A 230      -9.366  -7.031 -11.119  1.00 84.58           H
ATOM   3445  CB  MET A 230      -8.016  -7.596  -9.506  1.00 84.58           C
ATOM   3446 1HB  MET A 230      -8.119  -8.055  -8.522  1.00 84.58           H
ATOM   3447 2HB  MET A 230      -7.236  -8.145 -10.034  1.00 84.58           H
ATOM   3448  CG  MET A 230      -7.601  -6.132  -9.350  1.00 84.58           C
ATOM   3449 1HG  MET A 230      -7.612  -5.637 -10.321  1.00 84.58           H
ATOM   3450 2HG  MET A 230      -8.318  -5.607  -8.718  1.00 84.58           H
ATOM   3451  SD  MET A 230      -5.970  -6.032  -8.634  1.00 84.58           S
ATOM   3452  CE  MET A 230      -6.319  -6.618  -6.984  1.00 84.58           C
ATOM   3453 1HE  MET A 230      -7.051  -5.961  -6.513  1.00 84.58           H
ATOM   3454 2HE  MET A 230      -6.719  -7.630  -7.035  1.00 84.58           H
ATOM   3455 3HE  MET A 230      -5.401  -6.619  -6.397  1.00 84.58           H
ATOM   3456  HN  MET A 230     -10.173  -7.090  -8.467  1.00 84.58           H
ATOM   3457  N   ALA A 231      -9.869 -10.021  -9.816  1.00 90.35           N
ATOM   3458  CA  ALA A 231     -10.001 -11.436 -10.117  1.00 90.35           C
ATOM   3459  C   ALA A 231     -11.076 -11.627 -11.189  1.00 90.35           C
ATOM   3460  O   ALA A 231     -10.884 -12.388 -12.136  1.00 90.35           O
ATOM   3461  HA  ALA A 231      -9.044 -11.783 -10.508  1.00 90.35           H
ATOM   3462  CB  ALA A 231     -10.316 -12.204  -8.832  1.00 90.35           C
ATOM   3463 1HB  ALA A 231      -9.508 -12.059  -8.114  1.00 90.35           H
ATOM   3464 2HB  ALA A 231     -11.250 -11.834  -8.407  1.00 90.35           H
ATOM   3465 3HB  ALA A 231     -10.415 -13.265  -9.057  1.00 90.35           H
ATOM   3466  HN  ALA A 231     -10.060  -9.770  -8.867  1.00 90.35           H
ATOM   3467  N   CYS A 232     -12.183 -10.923 -11.003  1.00 90.05           N
ATOM   3468  CA  CYS A 232     -13.298 -11.025 -11.929  1.00 90.05           C
ATOM   3469  C   CYS A 232     -12.833 -10.522 -13.298  1.00 90.05           C
ATOM   3470  O   CYS A 232     -13.068 -11.173 -14.315  1.00 90.05           O
ATOM   3471  HA  CYS A 232     -13.571 -12.079 -11.976  1.00 90.05           H
ATOM   3472  CB  CYS A 232     -14.523 -10.258 -11.426  1.00 90.05           C
ATOM   3473 1HB  CYS A 232     -14.238  -9.244 -11.147  1.00 90.05           H
ATOM   3474 2HB  CYS A 232     -15.262 -10.175 -12.222  1.00 90.05           H
ATOM   3475  SG  CYS A 232     -15.252 -11.120  -9.985  1.00 90.05           S
ATOM   3476  HG  CYS A 232     -14.403 -10.629  -9.086  1.00 90.05           H
ATOM   3477  HN  CYS A 232     -12.324 -10.294 -10.239  1.00 90.05           H
ATOM   3478  N   CYS A 233     -12.182  -9.369 -13.279  1.00 88.76           N
ATOM   3479  CA  CYS A 233     -11.796  -8.707 -14.514  1.00 88.76           C
ATOM   3480  C   CYS A 233     -10.948  -9.680 -15.335  1.00 88.76           C
ATOM   3481  O   CYS A 233     -11.244  -9.935 -16.502  1.00 88.76           O
ATOM   3482  HA  CYS A 233     -12.719  -8.460 -15.038  1.00 88.76           H
ATOM   3483  CB  CYS A 233     -11.059  -7.393 -14.245  1.00 88.76           C
ATOM   3484 1HB  CYS A 233     -10.297  -7.544 -13.480  1.00 88.76           H
ATOM   3485 2HB  CYS A 233     -10.543  -7.065 -15.148  1.00 88.76           H
ATOM   3486  SG  CYS A 233     -12.245  -6.110 -13.702  1.00 88.76           S
ATOM   3487  HG  CYS A 233     -12.364  -6.550 -12.453  1.00 88.76           H
ATOM   3488  HN  CYS A 233     -11.919  -8.889 -12.442  1.00 88.76           H
ATOM   3489  N   TYR A 234      -9.910 -10.197 -14.695  1.00 76.01           N
ATOM   3490  CA  TYR A 234      -8.911 -10.983 -15.399  1.00 76.01           C
ATOM   3491  C   TYR A 234      -9.461 -12.362 -15.769  1.00 76.01           C
ATOM   3492  O   TYR A 234      -9.053 -12.949 -16.770  1.00 76.01           O
ATOM   3493  HA  TYR A 234      -8.645 -10.449 -16.311  1.00 76.01           H
ATOM   3494  CB  TYR A 234      -7.746 -11.158 -14.422  1.00 76.01           C
ATOM   3495 1HB  TYR A 234      -8.140 -11.199 -13.407  1.00 76.01           H
ATOM   3496 2HB  TYR A 234      -7.263 -12.115 -14.616  1.00 76.01           H
ATOM   3497  CG  TYR A 234      -6.696 -10.047 -14.502  1.00 76.01           C
ATOM   3498  CD1 TYR A 234      -5.603 -10.190 -15.331  1.00 76.01           C
ATOM   3499  HD1 TYR A 234      -5.487 -11.094 -15.929  1.00 76.01           H
ATOM   3500  CD2 TYR A 234      -6.843  -8.903 -13.744  1.00 76.01           C
ATOM   3501  HD2 TYR A 234      -7.707  -8.791 -13.089  1.00 76.01           H
ATOM   3502  CE1 TYR A 234      -4.614  -9.146 -15.406  1.00 76.01           C
ATOM   3503  HE1 TYR A 234      -3.746  -9.246 -16.057  1.00 76.01           H
ATOM   3504  CE2 TYR A 234      -5.855  -7.859 -13.819  1.00 76.01           C
ATOM   3505  HE2 TYR A 234      -5.959  -6.950 -13.226  1.00 76.01           H
ATOM   3506  CZ  TYR A 234      -4.789  -8.031 -14.646  1.00 76.01           C
ATOM   3507  OH  TYR A 234      -3.856  -7.045 -14.717  1.00 76.01           O
ATOM   3508  HH  TYR A 234      -4.076  -6.319 -14.065  1.00 76.01           H
ATOM   3509  HN  TYR A 234      -9.746 -10.086 -13.714  1.00 76.01           H
ATOM   3510  N   THR A 235     -10.379 -12.840 -14.942  1.00 85.74           N
ATOM   3511  CA  THR A 235     -11.066 -14.088 -15.226  1.00 85.74           C
ATOM   3512  C   THR A 235     -11.770 -14.013 -16.582  1.00 85.74           C
ATOM   3513  O   THR A 235     -11.665 -14.933 -17.393  1.00 85.74           O
ATOM   3514  HA  THR A 235     -10.321 -14.881 -15.296  1.00 85.74           H
ATOM   3515  CB  THR A 235     -12.016 -14.381 -14.063  1.00 85.74           C
ATOM   3516  HB  THR A 235     -12.781 -13.609 -13.983  1.00 85.74           H
ATOM   3517  OG1 THR A 235     -11.154 -14.513 -12.936  1.00 85.74           O
ATOM   3518  HG1 THR A 235     -11.238 -13.711 -12.346  1.00 85.74           H
ATOM   3519  CG2 THR A 235     -12.685 -15.752 -14.184  1.00 85.74           C
ATOM   3520 1HG2 THR A 235     -11.920 -16.529 -14.197  1.00 85.74           H
ATOM   3521 2HG2 THR A 235     -13.262 -15.794 -15.108  1.00 85.74           H
ATOM   3522 3HG2 THR A 235     -13.348 -15.909 -13.334  1.00 85.74           H
ATOM   3523  HN  THR A 235     -10.656 -12.389 -14.093  1.00 85.74           H
ATOM   3524  N   ILE A 236     -12.474 -12.909 -16.788  1.00 85.15           N
ATOM   3525  CA  ILE A 236     -13.213 -12.712 -18.023  1.00 85.15           C
ATOM   3526  C   ILE A 236     -12.227 -12.497 -19.173  1.00 85.15           C
ATOM   3527  O   ILE A 236     -12.446 -12.984 -20.281  1.00 85.15           O
ATOM   3528  HA  ILE A 236     -13.776 -13.624 -18.216  1.00 85.15           H
ATOM   3529  CB  ILE A 236     -14.228 -11.578 -17.864  1.00 85.15           C
ATOM   3530  HB  ILE A 236     -13.693 -10.682 -17.551  1.00 85.15           H
ATOM   3531  CG1 ILE A 236     -15.245 -11.903 -16.768  1.00 85.15           C
ATOM   3532 1HG1 ILE A 236     -15.943 -12.660 -17.127  1.00 85.15           H
ATOM   3533 2HG1 ILE A 236     -14.732 -12.326 -15.905  1.00 85.15           H
ATOM   3534  CG2 ILE A 236     -14.905 -11.258 -19.198  1.00 85.15           C
ATOM   3535 1HG2 ILE A 236     -14.152 -10.953 -19.924  1.00 85.15           H
ATOM   3536 2HG2 ILE A 236     -15.424 -12.144 -19.564  1.00 85.15           H
ATOM   3537 3HG2 ILE A 236     -15.622 -10.449 -19.057  1.00 85.15           H
ATOM   3538  CD1 ILE A 236     -16.016 -10.650 -16.347  1.00 85.15           C
ATOM   3539 1HD1 ILE A 236     -15.318  -9.905 -15.966  1.00 85.15           H
ATOM   3540 2HD1 ILE A 236     -16.547 -10.244 -17.208  1.00 85.15           H
ATOM   3541 3HD1 ILE A 236     -16.732 -10.909 -15.567  1.00 85.15           H
ATOM   3542  HN  ILE A 236     -12.543 -12.160 -16.129  1.00 85.15           H
ATOM   3543  N   ILE A 237     -11.163 -11.768 -18.871  1.00 81.38           N
ATOM   3544  CA  ILE A 237     -10.155 -11.464 -19.872  1.00 81.38           C
ATOM   3545  C   ILE A 237      -9.597 -12.769 -20.441  1.00 81.38           C
ATOM   3546  O   ILE A 237      -9.572 -12.960 -21.656  1.00 81.38           O
ATOM   3547  HA  ILE A 237     -10.648 -10.919 -20.677  1.00 81.38           H
ATOM   3548  CB  ILE A 237      -9.084 -10.539 -19.290  1.00 81.38           C
ATOM   3549  HB  ILE A 237      -8.824 -10.902 -18.295  1.00 81.38           H
ATOM   3550  CG1 ILE A 237      -9.619  -9.115 -19.126  1.00 81.38           C
ATOM   3551 1HG1 ILE A 237      -9.697  -8.638 -20.103  1.00 81.38           H
ATOM   3552 2HG1 ILE A 237     -10.624  -9.146 -18.705  1.00 81.38           H
ATOM   3553  CG2 ILE A 237      -7.808 -10.579 -20.133  1.00 81.38           C
ATOM   3554 1HG2 ILE A 237      -7.418 -11.596 -20.154  1.00 81.38           H
ATOM   3555 2HG2 ILE A 237      -8.034 -10.256 -21.149  1.00 81.38           H
ATOM   3556 3HG2 ILE A 237      -7.063  -9.913 -19.697  1.00 81.38           H
ATOM   3557  CD1 ILE A 237      -8.706  -8.287 -18.220  1.00 81.38           C
ATOM   3558 1HD1 ILE A 237      -8.649  -8.754 -17.236  1.00 81.38           H
ATOM   3559 2HD1 ILE A 237      -7.708  -8.238 -18.656  1.00 81.38           H
ATOM   3560 3HD1 ILE A 237      -9.109  -7.279 -18.120  1.00 81.38           H
ATOM   3561  HN  ILE A 237     -10.985 -11.389 -17.962  1.00 81.38           H
ATOM   3562  N   ILE A 238      -9.163 -13.635 -19.537  1.00 79.00           N
ATOM   3563  CA  ILE A 238      -8.521 -14.875 -19.935  1.00 79.00           C
ATOM   3564  C   ILE A 238      -9.481 -15.684 -20.810  1.00 79.00           C
ATOM   3565  O   ILE A 238      -9.084 -16.216 -21.846  1.00 79.00           O
ATOM   3566  HA  ILE A 238      -7.647 -14.614 -20.533  1.00 79.00           H
ATOM   3567  CB  ILE A 238      -8.018 -15.637 -18.707  1.00 79.00           C
ATOM   3568  HB  ILE A 238      -8.819 -15.661 -17.969  1.00 79.00           H
ATOM   3569  CG1 ILE A 238      -6.831 -14.917 -18.064  1.00 79.00           C
ATOM   3570 1HG1 ILE A 238      -5.940 -15.058 -18.676  1.00 79.00           H
ATOM   3571 2HG1 ILE A 238      -7.027 -13.845 -18.028  1.00 79.00           H
ATOM   3572  CG2 ILE A 238      -7.685 -17.088 -19.061  1.00 79.00           C
ATOM   3573 1HG2 ILE A 238      -8.579 -17.584 -19.438  1.00 79.00           H
ATOM   3574 2HG2 ILE A 238      -6.909 -17.107 -19.826  1.00 79.00           H
ATOM   3575 3HG2 ILE A 238      -7.330 -17.606 -18.170  1.00 79.00           H
ATOM   3576  CD1 ILE A 238      -6.573 -15.442 -16.650  1.00 79.00           C
ATOM   3577 1HD1 ILE A 238      -7.457 -15.277 -16.034  1.00 79.00           H
ATOM   3578 2HD1 ILE A 238      -6.353 -16.508 -16.693  1.00 79.00           H
ATOM   3579 3HD1 ILE A 238      -5.724 -14.913 -16.216  1.00 79.00           H
ATOM   3580  HN  ILE A 238      -9.245 -13.500 -18.549  1.00 79.00           H
ATOM   3581  N   HIS A 239     -10.726 -15.751 -20.361  1.00 78.00           N
ATOM   3582  CA  HIS A 239     -11.737 -16.517 -21.070  1.00 78.00           C
ATOM   3583  C   HIS A 239     -11.878 -15.983 -22.496  1.00 78.00           C
ATOM   3584  O   HIS A 239     -11.959 -16.759 -23.448  1.00 78.00           O
ATOM   3585  HA  HIS A 239     -11.379 -17.546 -21.110  1.00 78.00           H
ATOM   3586  CB  HIS A 239     -13.060 -16.513 -20.301  1.00 78.00           C
ATOM   3587 1HB  HIS A 239     -12.864 -16.769 -19.260  1.00 78.00           H
ATOM   3588 2HB  HIS A 239     -13.469 -15.503 -20.309  1.00 78.00           H
ATOM   3589  CG  HIS A 239     -14.094 -17.465 -20.853  1.00 78.00           C
ATOM   3590  ND1 HIS A 239     -13.998 -18.838 -20.713  1.00 78.00           N
ATOM   3591  HD1 HIS A 239     -13.261 -19.329 -20.248  1.00 78.00           H
ATOM   3592  CD2 HIS A 239     -15.245 -17.227 -21.545  1.00 78.00           C
ATOM   3593  HD2 HIS A 239     -15.626 -16.247 -21.829  1.00 78.00           H
ATOM   3594  CE1 HIS A 239     -15.050 -19.392 -21.299  1.00 78.00           C
ATOM   3595  HE1 HIS A 239     -15.261 -20.460 -21.359  1.00 78.00           H
ATOM   3596  NE2 HIS A 239     -15.820 -18.392 -21.815  1.00 78.00           N
ATOM   3597  HN  HIS A 239     -11.046 -15.295 -19.531  1.00 78.00           H
ATOM   3598  N   THR A 240     -11.904 -14.663 -22.600  1.00 79.89           N
ATOM   3599  CA  THR A 240     -12.080 -14.017 -23.890  1.00 79.89           C
ATOM   3600  C   THR A 240     -10.897 -14.330 -24.809  1.00 79.89           C
ATOM   3601  O   THR A 240     -11.077 -14.547 -26.006  1.00 79.89           O
ATOM   3602  HA  THR A 240     -12.970 -14.430 -24.363  1.00 79.89           H
ATOM   3603  CB  THR A 240     -12.279 -12.519 -23.646  1.00 79.89           C
ATOM   3604  HB  THR A 240     -11.356 -12.056 -23.298  1.00 79.89           H
ATOM   3605  OG1 THR A 240     -13.377 -12.459 -22.739  1.00 79.89           O
ATOM   3606  HG1 THR A 240     -13.042 -12.345 -21.804  1.00 79.89           H
ATOM   3607  CG2 THR A 240     -12.782 -11.785 -24.890  1.00 79.89           C
ATOM   3608 1HG2 THR A 240     -13.739 -12.205 -25.198  1.00 79.89           H
ATOM   3609 2HG2 THR A 240     -12.058 -11.900 -25.697  1.00 79.89           H
ATOM   3610 3HG2 THR A 240     -12.906 -10.726 -24.662  1.00 79.89           H
ATOM   3611  HN  THR A 240     -11.808 -14.039 -21.825  1.00 79.89           H
ATOM   3612  N   LEU A 241      -9.714 -14.344 -24.213  1.00 75.75           N
ATOM   3613  CA  LEU A 241      -8.492 -14.518 -24.980  1.00 75.75           C
ATOM   3614  C   LEU A 241      -8.437 -15.946 -25.526  1.00 75.75           C
ATOM   3615  O   LEU A 241      -8.043 -16.162 -26.671  1.00 75.75           O
ATOM   3616  HA  LEU A 241      -8.534 -13.828 -25.823  1.00 75.75           H
ATOM   3617  CB  LEU A 241      -7.272 -14.134 -24.140  1.00 75.75           C
ATOM   3618 1HB  LEU A 241      -7.370 -14.599 -23.159  1.00 75.75           H
ATOM   3619 2HB  LEU A 241      -6.385 -14.560 -24.608  1.00 75.75           H
ATOM   3620  CG  LEU A 241      -7.040 -12.635 -23.942  1.00 75.75           C
ATOM   3621  HG  LEU A 241      -7.938 -12.206 -23.497  1.00 75.75           H
ATOM   3622  CD1 LEU A 241      -5.888 -12.382 -22.967  1.00 75.75           C
ATOM   3623 1HD1 LEU A 241      -6.124 -12.830 -22.002  1.00 75.75           H
ATOM   3624 2HD1 LEU A 241      -4.975 -12.829 -23.361  1.00 75.75           H
ATOM   3625 3HD1 LEU A 241      -5.745 -11.309 -22.844  1.00 75.75           H
ATOM   3626  CD2 LEU A 241      -6.820 -11.932 -25.283  1.00 75.75           C
ATOM   3627 1HD2 LEU A 241      -5.948 -12.358 -25.778  1.00 75.75           H
ATOM   3628 2HD2 LEU A 241      -7.699 -12.069 -25.913  1.00 75.75           H
ATOM   3629 3HD2 LEU A 241      -6.658 -10.867 -25.113  1.00 75.75           H
ATOM   3630  HN  LEU A 241      -9.582 -14.239 -23.228  1.00 75.75           H
ATOM   3631  N   ILE A 242      -8.838 -16.885 -24.681  1.00 76.25           N
ATOM   3632  CA  ILE A 242      -8.845 -18.286 -25.067  1.00 76.25           C
ATOM   3633  C   ILE A 242      -9.746 -18.469 -26.290  1.00 76.25           C
ATOM   3634  O   ILE A 242      -9.383 -19.169 -27.234  1.00 76.25           O
ATOM   3635  HA  ILE A 242      -7.826 -18.553 -25.346  1.00 76.25           H
ATOM   3636  CB  ILE A 242      -9.235 -19.167 -23.879  1.00 76.25           C
ATOM   3637  HB  ILE A 242     -10.129 -18.744 -23.419  1.00 76.25           H
ATOM   3638  CG1 ILE A 242      -8.137 -19.168 -22.814  1.00 76.25           C
ATOM   3639 1HG1 ILE A 242      -7.274 -19.727 -23.177  1.00 76.25           H
ATOM   3640 2HG1 ILE A 242      -7.802 -18.148 -22.630  1.00 76.25           H
ATOM   3641  CG2 ILE A 242      -9.590 -20.582 -24.338  1.00 76.25           C
ATOM   3642 1HG2 ILE A 242     -10.430 -20.539 -25.032  1.00 76.25           H
ATOM   3643 2HG2 ILE A 242      -8.730 -21.029 -24.837  1.00 76.25           H
ATOM   3644 3HG2 ILE A 242      -9.864 -21.187 -23.474  1.00 76.25           H
ATOM   3645  CD1 ILE A 242      -8.640 -19.789 -21.508  1.00 76.25           C
ATOM   3646 1HD1 ILE A 242      -9.487 -19.213 -21.135  1.00 76.25           H
ATOM   3647 2HD1 ILE A 242      -8.951 -20.817 -21.691  1.00 76.25           H
ATOM   3648 3HD1 ILE A 242      -7.839 -19.777 -20.769  1.00 76.25           H
ATOM   3649  HN  ILE A 242      -9.154 -16.701 -23.751  1.00 76.25           H
ATOM   3650  N   GLN A 243     -10.904 -17.828 -26.234  1.00 71.52           N
ATOM   3651  CA  GLN A 243     -11.875 -17.941 -27.309  1.00 71.52           C
ATOM   3652  C   GLN A 243     -11.334 -17.290 -28.584  1.00 71.52           C
ATOM   3653  O   GLN A 243     -11.591 -17.770 -29.687  1.00 71.52           O
ATOM   3654  HA  GLN A 243     -12.008 -19.011 -27.468  1.00 71.52           H
ATOM   3655  CB  GLN A 243     -13.215 -17.323 -26.904  1.00 71.52           C
ATOM   3656 1HB  GLN A 243     -13.053 -16.321 -26.507  1.00 71.52           H
ATOM   3657 2HB  GLN A 243     -13.851 -17.218 -27.783  1.00 71.52           H
ATOM   3658  CG  GLN A 243     -13.922 -18.185 -25.857  1.00 71.52           C
ATOM   3659 1HG  GLN A 243     -14.031 -19.203 -26.231  1.00 71.52           H
ATOM   3660 2HG  GLN A 243     -13.312 -18.241 -24.955  1.00 71.52           H
ATOM   3661  CD  GLN A 243     -15.299 -17.613 -25.514  1.00 71.52           C
ATOM   3662  OE1 GLN A 243     -15.659 -16.516 -25.908  1.00 71.52           O
ATOM   3663  NE2 GLN A 243     -16.045 -18.414 -24.759  1.00 71.52           N
ATOM   3664 1HE2 GLN A 243     -15.689 -19.302 -24.468  1.00 71.52           H
ATOM   3665 2HE2 GLN A 243     -16.962 -18.128 -24.481  1.00 71.52           H
ATOM   3666  HN  GLN A 243     -11.182 -17.241 -25.474  1.00 71.52           H
ATOM   3667  N   ALA A 244     -10.595 -16.207 -28.389  1.00 71.99           N
ATOM   3668  CA  ALA A 244     -10.179 -15.375 -29.505  1.00 71.99           C
ATOM   3669  C   ALA A 244      -9.076 -16.091 -30.287  1.00 71.99           C
ATOM   3670  O   ALA A 244      -8.830 -15.776 -31.450  1.00 71.99           O
ATOM   3671  HA  ALA A 244     -11.043 -15.237 -30.156  1.00 71.99           H
ATOM   3672  CB  ALA A 244      -9.731 -14.008 -28.984  1.00 71.99           C
ATOM   3673 1HB  ALA A 244     -10.559 -13.529 -28.462  1.00 71.99           H
ATOM   3674 2HB  ALA A 244      -8.895 -14.138 -28.297  1.00 71.99           H
ATOM   3675 3HB  ALA A 244      -9.419 -13.384 -29.821  1.00 71.99           H
ATOM   3676  HN  ALA A 244     -10.282 -15.898 -27.492  1.00 71.99           H
ATOM   3677  N   LYS A 245      -8.442 -17.042 -29.617  1.00 59.91           N
ATOM   3678  CA  LYS A 245      -7.341 -17.775 -30.219  1.00 59.91           C
ATOM   3679  C   LYS A 245      -6.365 -16.786 -30.860  1.00 59.91           C
ATOM   3680  O   LYS A 245      -5.531 -17.172 -31.677  1.00 59.91           O
ATOM   3681  HA  LYS A 245      -6.822 -18.302 -29.418  1.00 59.91           H
ATOM   3682  CB  LYS A 245      -7.869 -18.833 -31.189  1.00 59.91           C
ATOM   3683 1HB  LYS A 245      -8.573 -18.376 -31.885  1.00 59.91           H
ATOM   3684 2HB  LYS A 245      -7.046 -19.230 -31.784  1.00 59.91           H
ATOM   3685  CG  LYS A 245      -8.557 -19.973 -30.436  1.00 59.91           C
ATOM   3686 1HG  LYS A 245      -7.925 -20.302 -29.610  1.00 59.91           H
ATOM   3687 2HG  LYS A 245      -9.490 -19.616 -30.000  1.00 59.91           H
ATOM   3688  CD  LYS A 245      -8.842 -21.153 -31.367  1.00 59.91           C
ATOM   3689 1HD  LYS A 245      -9.571 -20.858 -32.122  1.00 59.91           H
ATOM   3690 2HD  LYS A 245      -7.931 -21.432 -31.897  1.00 59.91           H
ATOM   3691  CE  LYS A 245      -9.371 -22.356 -30.583  1.00 59.91           C
ATOM   3692 1HE  LYS A 245      -8.699 -22.581 -29.754  1.00 59.91           H
ATOM   3693 2HE  LYS A 245     -10.342 -22.117 -30.151  1.00 59.91           H
ATOM   3694  NZ  LYS A 245      -9.491 -23.538 -31.466  1.00 59.91           N
ATOM   3695 1HZ  LYS A 245      -9.868 -24.317 -30.938  1.00 59.91           H
ATOM   3696 2HZ  LYS A 245     -10.112 -23.321 -32.238  1.00 59.91           H
ATOM   3697 3HZ  LYS A 245      -8.576 -23.785 -31.827  1.00 59.91           H
ATOM   3698  HN  LYS A 245      -8.668 -17.313 -28.681  1.00 59.91           H
ATOM   3699  N   LYS A 246      -6.502 -15.528 -30.464  1.00 52.17           N
ATOM   3700  CA  LYS A 246      -5.704 -14.467 -31.054  1.00 52.17           C
ATOM   3701  C   LYS A 246      -4.444 -14.255 -30.213  1.00 52.17           C
ATOM   3702  O   LYS A 246      -4.505 -13.669 -29.133  1.00 52.17           O
ATOM   3703  HA  LYS A 246      -5.404 -14.798 -32.048  1.00 52.17           H
ATOM   3704  CB  LYS A 246      -6.544 -13.201 -31.233  1.00 52.17           C
ATOM   3705 1HB  LYS A 246      -7.179 -13.054 -30.359  1.00 52.17           H
ATOM   3706 2HB  LYS A 246      -5.889 -12.332 -31.300  1.00 52.17           H
ATOM   3707  CG  LYS A 246      -7.411 -13.292 -32.491  1.00 52.17           C
ATOM   3708 1HG  LYS A 246      -6.798 -13.599 -33.338  1.00 52.17           H
ATOM   3709 2HG  LYS A 246      -8.175 -14.057 -32.356  1.00 52.17           H
ATOM   3710  CD  LYS A 246      -8.075 -11.948 -32.796  1.00 52.17           C
ATOM   3711 1HD  LYS A 246      -8.728 -11.665 -31.970  1.00 52.17           H
ATOM   3712 2HD  LYS A 246      -7.314 -11.172 -32.881  1.00 52.17           H
ATOM   3713  CE  LYS A 246      -8.886 -12.019 -34.092  1.00 52.17           C
ATOM   3714 1HE  LYS A 246      -8.254 -12.383 -34.903  1.00 52.17           H
ATOM   3715 2HE  LYS A 246      -9.702 -12.732 -33.979  1.00 52.17           H
ATOM   3716  NZ  LYS A 246      -9.428 -10.686 -34.438  1.00 52.17           N
ATOM   3717 1HZ  LYS A 246      -9.976 -10.755 -35.288  1.00 52.17           H
ATOM   3718 2HZ  LYS A 246     -10.017 -10.354 -33.682  1.00 52.17           H
ATOM   3719 3HZ  LYS A 246      -8.663 -10.036 -34.581  1.00 52.17           H
ATOM   3720  HN  LYS A 246      -7.143 -15.231 -29.756  1.00 52.17           H
ATOM   3721  N   SER A 247      -3.330 -14.744 -30.739  1.00 56.21           N
ATOM   3722  CA  SER A 247      -2.075 -14.701 -30.008  1.00 56.21           C
ATOM   3723  C   SER A 247      -1.709 -13.252 -29.682  1.00 56.21           C
ATOM   3724  O   SER A 247      -1.235 -12.959 -28.585  1.00 56.21           O
ATOM   3725  HA  SER A 247      -2.255 -15.265 -29.093  1.00 56.21           H
ATOM   3726  CB  SER A 247      -0.951 -15.366 -30.805  1.00 56.21           C
ATOM   3727 1HB  SER A 247      -1.035 -16.449 -30.716  1.00 56.21           H
ATOM   3728 2HB  SER A 247      -1.062 -15.124 -31.861  1.00 56.21           H
ATOM   3729  OG  SER A 247       0.337 -14.953 -30.357  1.00 56.21           O
ATOM   3730  HG  SER A 247       1.048 -15.391 -30.907  1.00 56.21           H
ATOM   3731  HN  SER A 247      -3.277 -15.162 -31.646  1.00 56.21           H
ATOM   3732  N   SER A 248      -1.942 -12.383 -30.655  1.00 55.88           N
ATOM   3733  CA  SER A 248      -1.328 -11.066 -30.645  1.00 55.88           C
ATOM   3734  C   SER A 248      -1.686 -10.331 -29.351  1.00 55.88           C
ATOM   3735  O   SER A 248      -0.910  -9.512 -28.862  1.00 55.88           O
ATOM   3736  HA  SER A 248      -0.255 -11.247 -30.697  1.00 55.88           H
ATOM   3737  CB  SER A 248      -1.766 -10.245 -31.859  1.00 55.88           C
ATOM   3738 1HB  SER A 248      -1.159  -9.341 -31.924  1.00 55.88           H
ATOM   3739 2HB  SER A 248      -1.583 -10.817 -32.769  1.00 55.88           H
ATOM   3740  OG  SER A 248      -3.144  -9.887 -31.794  1.00 55.88           O
ATOM   3741  HG  SER A 248      -3.389  -9.326 -32.585  1.00 55.88           H
ATOM   3742  HN  SER A 248      -2.537 -12.566 -31.438  1.00 55.88           H
ATOM   3743  N   LYS A 249      -2.863 -10.651 -28.833  1.00 52.05           N
ATOM   3744  CA  LYS A 249      -3.394  -9.938 -27.684  1.00 52.05           C
ATOM   3745  C   LYS A 249      -2.651 -10.387 -26.423  1.00 52.05           C
ATOM   3746  O   LYS A 249      -2.699  -9.712 -25.396  1.00 52.05           O
ATOM   3747  HA  LYS A 249      -3.199  -8.877 -27.839  1.00 52.05           H
ATOM   3748  CB  LYS A 249      -4.911 -10.112 -27.598  1.00 52.05           C
ATOM   3749 1HB  LYS A 249      -5.168 -11.165 -27.719  1.00 52.05           H
ATOM   3750 2HB  LYS A 249      -5.261  -9.812 -26.610  1.00 52.05           H
ATOM   3751  CG  LYS A 249      -5.620  -9.282 -28.670  1.00 52.05           C
ATOM   3752 1HG  LYS A 249      -5.230  -8.265 -28.664  1.00 52.05           H
ATOM   3753 2HG  LYS A 249      -5.409  -9.698 -29.655  1.00 52.05           H
ATOM   3754  CD  LYS A 249      -7.131  -9.256 -28.434  1.00 52.05           C
ATOM   3755 1HD  LYS A 249      -7.537 -10.262 -28.541  1.00 52.05           H
ATOM   3756 2HD  LYS A 249      -7.338  -8.937 -27.412  1.00 52.05           H
ATOM   3757  CE  LYS A 249      -7.824  -8.313 -29.418  1.00 52.05           C
ATOM   3758 1HE  LYS A 249      -7.336  -7.339 -29.403  1.00 52.05           H
ATOM   3759 2HE  LYS A 249      -7.729  -8.701 -30.432  1.00 52.05           H
ATOM   3760  NZ  LYS A 249      -9.255  -8.162 -29.072  1.00 52.05           N
ATOM   3761 1HZ  LYS A 249      -9.702  -7.546 -29.742  1.00 52.05           H
ATOM   3762 2HZ  LYS A 249      -9.706  -9.070 -29.094  1.00 52.05           H
ATOM   3763 3HZ  LYS A 249      -9.338  -7.766 -28.142  1.00 52.05           H
ATOM   3764  HN  LYS A 249      -3.450 -11.380 -29.185  1.00 52.05           H
ATOM   3765  N   HIS A 250      -1.981 -11.524 -26.543  1.00 54.57           N
ATOM   3766  CA  HIS A 250      -1.386 -12.167 -25.385  1.00 54.57           C
ATOM   3767  C   HIS A 250      -0.211 -11.327 -24.878  1.00 54.57           C
ATOM   3768  O   HIS A 250      -0.012 -11.195 -23.672  1.00 54.57           O
ATOM   3769  HA  HIS A 250      -2.156 -12.201 -24.615  1.00 54.57           H
ATOM   3770  CB  HIS A 250      -0.987 -13.609 -25.709  1.00 54.57           C
ATOM   3771 1HB  HIS A 250      -0.377 -13.612 -26.611  1.00 54.57           H
ATOM   3772 2HB  HIS A 250      -0.364 -13.993 -24.901  1.00 54.57           H
ATOM   3773  CG  HIS A 250      -2.159 -14.540 -25.907  1.00 54.57           C
ATOM   3774  ND1 HIS A 250      -2.953 -14.979 -24.863  1.00 54.57           N
ATOM   3775  HD1 HIS A 250      -2.840 -14.736 -23.899  1.00 54.57           H
ATOM   3776  CD2 HIS A 250      -2.663 -15.109 -27.040  1.00 54.57           C
ATOM   3777  HD2 HIS A 250      -2.273 -14.974 -28.049  1.00 54.57           H
ATOM   3778  CE1 HIS A 250      -3.889 -15.777 -25.355  1.00 54.57           C
ATOM   3779  HE1 HIS A 250      -4.668 -16.281 -24.783  1.00 54.57           H
ATOM   3780  NE2 HIS A 250      -3.707 -15.857 -26.705  1.00 54.57           N
ATOM   3781  HN  HIS A 250      -1.844 -12.003 -27.410  1.00 54.57           H
ATOM   3782  N   LYS A 251       0.536 -10.780 -25.826  1.00 56.79           N
ATOM   3783  CA  LYS A 251       1.765 -10.079 -25.499  1.00 56.79           C
ATOM   3784  C   LYS A 251       1.432  -8.835 -24.672  1.00 56.79           C
ATOM   3785  O   LYS A 251       2.176  -8.474 -23.761  1.00 56.79           O
ATOM   3786  HA  LYS A 251       2.370 -10.748 -24.887  1.00 56.79           H
ATOM   3787  CB  LYS A 251       2.565  -9.778 -26.768  1.00 56.79           C
ATOM   3788 1HB  LYS A 251       1.911  -9.332 -27.517  1.00 56.79           H
ATOM   3789 2HB  LYS A 251       3.341  -9.045 -26.547  1.00 56.79           H
ATOM   3790  CG  LYS A 251       3.201 -11.050 -27.330  1.00 56.79           C
ATOM   3791 1HG  LYS A 251       3.783 -11.544 -26.552  1.00 56.79           H
ATOM   3792 2HG  LYS A 251       2.420 -11.747 -27.635  1.00 56.79           H
ATOM   3793  CD  LYS A 251       4.102 -10.731 -28.524  1.00 56.79           C
ATOM   3794 1HD  LYS A 251       3.516 -10.253 -29.309  1.00 56.79           H
ATOM   3795 2HD  LYS A 251       4.873 -10.021 -28.224  1.00 56.79           H
ATOM   3796  CE  LYS A 251       4.757 -12.001 -29.072  1.00 56.79           C
ATOM   3797 1HE  LYS A 251       5.443 -12.412 -28.331  1.00 56.79           H
ATOM   3798 2HE  LYS A 251       3.996 -12.760 -29.256  1.00 56.79           H
ATOM   3799  NZ  LYS A 251       5.488 -11.709 -30.325  1.00 56.79           N
ATOM   3800 1HZ  LYS A 251       5.911 -12.561 -30.676  1.00 56.79           H
ATOM   3801 2HZ  LYS A 251       4.842 -11.343 -31.016  1.00 56.79           H
ATOM   3802 3HZ  LYS A 251       6.211 -11.022 -30.142  1.00 56.79           H
ATOM   3803  HN  LYS A 251       0.314 -10.811 -26.801  1.00 56.79           H
ATOM   3804  N   ALA A 252       0.314  -8.214 -25.019  1.00 64.35           N
ATOM   3805  CA  ALA A 252      -0.085  -6.976 -24.373  1.00 64.35           C
ATOM   3806  C   ALA A 252      -0.501  -7.269 -22.930  1.00 64.35           C
ATOM   3807  O   ALA A 252      -0.446  -6.389 -22.073  1.00 64.35           O
ATOM   3808  HA  ALA A 252       0.779  -6.311 -24.365  1.00 64.35           H
ATOM   3809  CB  ALA A 252      -1.206  -6.317 -25.180  1.00 64.35           C
ATOM   3810 1HB  ALA A 252      -0.850  -6.103 -26.188  1.00 64.35           H
ATOM   3811 2HB  ALA A 252      -2.060  -6.992 -25.233  1.00 64.35           H
ATOM   3812 3HB  ALA A 252      -1.505  -5.388 -24.695  1.00 64.35           H
ATOM   3813  HN  ALA A 252      -0.312  -8.543 -25.726  1.00 64.35           H
ATOM   3814  N   LEU A 253      -0.909  -8.510 -22.706  1.00 67.95           N
ATOM   3815  CA  LEU A 253      -1.453  -8.898 -21.416  1.00 67.95           C
ATOM   3816  C   LEU A 253      -0.304  -9.236 -20.464  1.00 67.95           C
ATOM   3817  O   LEU A 253      -0.456  -9.149 -19.246  1.00 67.95           O
ATOM   3818  HA  LEU A 253      -1.990  -8.038 -21.016  1.00 67.95           H
ATOM   3819  CB  LEU A 253      -2.468 -10.030 -21.581  1.00 67.95           C
ATOM   3820 1HB  LEU A 253      -2.680 -10.150 -22.643  1.00 67.95           H
ATOM   3821 2HB  LEU A 253      -2.008 -10.957 -21.241  1.00 67.95           H
ATOM   3822  CG  LEU A 253      -3.797  -9.852 -20.842  1.00 67.95           C
ATOM   3823  HG  LEU A 253      -3.609  -9.278 -19.935  1.00 67.95           H
ATOM   3824  CD1 LEU A 253      -4.790  -9.051 -21.686  1.00 67.95           C
ATOM   3825 1HD1 LEU A 253      -4.375  -8.066 -21.900  1.00 67.95           H
ATOM   3826 2HD1 LEU A 253      -4.978  -9.577 -22.622  1.00 67.95           H
ATOM   3827 3HD1 LEU A 253      -5.726  -8.939 -21.138  1.00 67.95           H
ATOM   3828  CD2 LEU A 253      -4.369 -11.204 -20.411  1.00 67.95           C
ATOM   3829 1HD2 LEU A 253      -4.539 -11.824 -21.292  1.00 67.95           H
ATOM   3830 2HD2 LEU A 253      -3.664 -11.702 -19.747  1.00 67.95           H
ATOM   3831 3HD2 LEU A 253      -5.313 -11.048 -19.889  1.00 67.95           H
ATOM   3832  HN  LEU A 253      -0.871  -9.242 -23.386  1.00 67.95           H
ATOM   3833  N   LYS A 254       0.820  -9.616 -21.055  1.00 70.03           N
ATOM   3834  CA  LYS A 254       1.898 -10.224 -20.293  1.00 70.03           C
ATOM   3835  C   LYS A 254       2.269  -9.310 -19.123  1.00 70.03           C
ATOM   3836  O   LYS A 254       2.467  -9.779 -18.004  1.00 70.03           O
ATOM   3837  HA  LYS A 254       1.523 -11.165 -19.891  1.00 70.03           H
ATOM   3838  CB  LYS A 254       3.077 -10.561 -21.208  1.00 70.03           C
ATOM   3839 1HB  LYS A 254       2.716 -11.075 -22.099  1.00 70.03           H
ATOM   3840 2HB  LYS A 254       3.555  -9.641 -21.544  1.00 70.03           H
ATOM   3841  CG  LYS A 254       4.099 -11.439 -20.485  1.00 70.03           C
ATOM   3842 1HG  LYS A 254       4.497 -10.905 -19.622  1.00 70.03           H
ATOM   3843 2HG  LYS A 254       3.609 -12.336 -20.105  1.00 70.03           H
ATOM   3844  CD  LYS A 254       5.243 -11.834 -21.421  1.00 70.03           C
ATOM   3845 1HD  LYS A 254       4.843 -12.356 -22.290  1.00 70.03           H
ATOM   3846 2HD  LYS A 254       5.742 -10.937 -21.789  1.00 70.03           H
ATOM   3847  CE  LYS A 254       6.255 -12.728 -20.702  1.00 70.03           C
ATOM   3848 1HE  LYS A 254       6.671 -12.201 -19.844  1.00 70.03           H
ATOM   3849 2HE  LYS A 254       5.756 -13.618 -20.318  1.00 70.03           H
ATOM   3850  NZ  LYS A 254       7.344 -13.124 -21.624  1.00 70.03           N
ATOM   3851 1HZ  LYS A 254       8.005 -13.714 -21.133  1.00 70.03           H
ATOM   3852 2HZ  LYS A 254       6.953 -13.633 -22.409  1.00 70.03           H
ATOM   3853 3HZ  LYS A 254       7.818 -12.294 -21.963  1.00 70.03           H
ATOM   3854  HN  LYS A 254       0.999  -9.513 -22.033  1.00 70.03           H
ATOM   3855  N   VAL A 255       2.351  -8.022 -19.423  1.00 72.35           N
ATOM   3856  CA  VAL A 255       2.771  -7.048 -18.430  1.00 72.35           C
ATOM   3857  C   VAL A 255       1.770  -7.042 -17.273  1.00 72.35           C
ATOM   3858  O   VAL A 255       2.156  -7.175 -16.113  1.00 72.35           O
ATOM   3859  HA  VAL A 255       3.743  -7.363 -18.051  1.00 72.35           H
ATOM   3860  CB  VAL A 255       2.940  -5.675 -19.083  1.00 72.35           C
ATOM   3861  HB  VAL A 255       1.978  -5.383 -19.504  1.00 72.35           H
ATOM   3862  CG1 VAL A 255       3.338  -4.621 -18.048  1.00 72.35           C
ATOM   3863 1HG1 VAL A 255       2.565  -4.552 -17.283  1.00 72.35           H
ATOM   3864 2HG1 VAL A 255       4.283  -4.906 -17.584  1.00 72.35           H
ATOM   3865 3HG1 VAL A 255       3.452  -3.654 -18.538  1.00 72.35           H
ATOM   3866  CG2 VAL A 255       3.955  -5.732 -20.226  1.00 72.35           C
ATOM   3867 1HG2 VAL A 255       4.921  -6.055 -19.838  1.00 72.35           H
ATOM   3868 2HG2 VAL A 255       3.612  -6.439 -20.982  1.00 72.35           H
ATOM   3869 3HG2 VAL A 255       4.056  -4.743 -20.672  1.00 72.35           H
ATOM   3870  HN  VAL A 255       2.138  -7.643 -20.323  1.00 72.35           H
ATOM   3871  N   THR A 256       0.503  -6.885 -17.630  1.00 70.79           N
ATOM   3872  CA  THR A 256      -0.529  -6.642 -16.637  1.00 70.79           C
ATOM   3873  C   THR A 256      -0.707  -7.870 -15.742  1.00 70.79           C
ATOM   3874  O   THR A 256      -0.953  -7.739 -14.543  1.00 70.79           O
ATOM   3875  HA  THR A 256      -0.203  -5.823 -15.996  1.00 70.79           H
ATOM   3876  CB  THR A 256      -1.807  -6.237 -17.374  1.00 70.79           C
ATOM   3877  HB  THR A 256      -2.657  -6.206 -16.691  1.00 70.79           H
ATOM   3878  OG1 THR A 256      -1.908  -7.178 -18.439  1.00 70.79           O
ATOM   3879  HG1 THR A 256      -2.171  -8.074 -18.080  1.00 70.79           H
ATOM   3880  CG2 THR A 256      -1.673  -4.887 -18.081  1.00 70.79           C
ATOM   3881 1HG2 THR A 256      -0.866  -4.939 -18.812  1.00 70.79           H
ATOM   3882 2HG2 THR A 256      -1.448  -4.113 -17.346  1.00 70.79           H
ATOM   3883 3HG2 THR A 256      -2.607  -4.647 -18.587  1.00 70.79           H
ATOM   3884  HN  THR A 256       0.180  -6.922 -18.576  1.00 70.79           H
ATOM   3885  N   ILE A 257      -0.577  -9.036 -16.357  1.00 76.27           N
ATOM   3886  CA  ILE A 257      -0.673 -10.286 -15.622  1.00 76.27           C
ATOM   3887  C   ILE A 257       0.419 -10.328 -14.551  1.00 76.27           C
ATOM   3888  O   ILE A 257       0.146 -10.639 -13.393  1.00 76.27           O
ATOM   3889  HA  ILE A 257      -1.644 -10.299 -15.126  1.00 76.27           H
ATOM   3890  CB  ILE A 257      -0.639 -11.476 -16.582  1.00 76.27           C
ATOM   3891  HB  ILE A 257       0.189 -11.332 -17.276  1.00 76.27           H
ATOM   3892  CG1 ILE A 257      -1.920 -11.544 -17.417  1.00 76.27           C
ATOM   3893 1HG1 ILE A 257      -2.776 -11.711 -16.763  1.00 76.27           H
ATOM   3894 2HG1 ILE A 257      -2.083 -10.591 -17.918  1.00 76.27           H
ATOM   3895  CG2 ILE A 257      -0.376 -12.781 -15.829  1.00 76.27           C
ATOM   3896 1HG2 ILE A 257       0.584 -12.718 -15.317  1.00 76.27           H
ATOM   3897 2HG2 ILE A 257      -1.167 -12.944 -15.097  1.00 76.27           H
ATOM   3898 3HG2 ILE A 257      -0.357 -13.611 -16.535  1.00 76.27           H
ATOM   3899  CD1 ILE A 257      -1.839 -12.666 -18.455  1.00 76.27           C
ATOM   3900 1HD1 ILE A 257      -0.997 -12.483 -19.122  1.00 76.27           H
ATOM   3901 2HD1 ILE A 257      -1.700 -13.621 -17.948  1.00 76.27           H
ATOM   3902 3HD1 ILE A 257      -2.762 -12.692 -19.034  1.00 76.27           H
ATOM   3903  HN  ILE A 257      -0.409  -9.135 -17.338  1.00 76.27           H
ATOM   3904  N   THR A 258       1.633 -10.010 -14.977  1.00 80.77           N
ATOM   3905  CA  THR A 258       2.783 -10.102 -14.093  1.00 80.77           C
ATOM   3906  C   THR A 258       2.606  -9.174 -12.889  1.00 80.77           C
ATOM   3907  O   THR A 258       2.827  -9.582 -11.750  1.00 80.77           O
ATOM   3908  HA  THR A 258       2.840 -11.119 -13.708  1.00 80.77           H
ATOM   3909  CB  THR A 258       4.036  -9.796 -14.916  1.00 80.77           C
ATOM   3910  HB  THR A 258       4.052  -8.752 -15.228  1.00 80.77           H
ATOM   3911  OG1 THR A 258       4.000 -10.753 -15.972  1.00 80.77           O
ATOM   3912  HG1 THR A 258       3.621 -10.337 -16.798  1.00 80.77           H
ATOM   3913  CG2 THR A 258       5.326 -10.123 -14.161  1.00 80.77           C
ATOM   3914 1HG2 THR A 258       5.341 -11.183 -13.908  1.00 80.77           H
ATOM   3915 2HG2 THR A 258       5.372  -9.530 -13.247  1.00 80.77           H
ATOM   3916 3HG2 THR A 258       6.185  -9.887 -14.790  1.00 80.77           H
ATOM   3917  HN  THR A 258       1.836  -9.695 -15.904  1.00 80.77           H
ATOM   3918  N   VAL A 259       2.208  -7.945 -13.183  1.00 76.99           N
ATOM   3919  CA  VAL A 259       2.041  -6.944 -12.143  1.00 76.99           C
ATOM   3920  C   VAL A 259       1.001  -7.433 -11.133  1.00 76.99           C
ATOM   3921  O   VAL A 259       1.194  -7.302  -9.925  1.00 76.99           O
ATOM   3922  HA  VAL A 259       2.999  -6.835 -11.634  1.00 76.99           H
ATOM   3923  CB  VAL A 259       1.681  -5.595 -12.768  1.00 76.99           C
ATOM   3924  HB  VAL A 259       0.832  -5.751 -13.434  1.00 76.99           H
ATOM   3925  CG1 VAL A 259       1.258  -4.589 -11.695  1.00 76.99           C
ATOM   3926 1HG1 VAL A 259       0.387  -4.971 -11.162  1.00 76.99           H
ATOM   3927 2HG1 VAL A 259       2.078  -4.441 -10.993  1.00 76.99           H
ATOM   3928 3HG1 VAL A 259       1.007  -3.639 -12.167  1.00 76.99           H
ATOM   3929  CG2 VAL A 259       2.841  -5.050 -13.604  1.00 76.99           C
ATOM   3930 1HG2 VAL A 259       3.716  -4.918 -12.968  1.00 76.99           H
ATOM   3931 2HG2 VAL A 259       3.075  -5.754 -14.402  1.00 76.99           H
ATOM   3932 3HG2 VAL A 259       2.557  -4.091 -14.036  1.00 76.99           H
ATOM   3933  HN  VAL A 259       2.002  -7.630 -14.109  1.00 76.99           H
ATOM   3934  N   LEU A 260      -0.080  -7.985 -11.665  1.00 75.05           N
ATOM   3935  CA  LEU A 260      -1.169  -8.456 -10.827  1.00 75.05           C
ATOM   3936  C   LEU A 260      -0.653  -9.556  -9.897  1.00 75.05           C
ATOM   3937  O   LEU A 260      -0.882  -9.511  -8.690  1.00 75.05           O
ATOM   3938  HA  LEU A 260      -1.499  -7.615 -10.217  1.00 75.05           H
ATOM   3939  CB  LEU A 260      -2.359  -8.886 -11.687  1.00 75.05           C
ATOM   3940 1HB  LEU A 260      -2.667  -8.037 -12.297  1.00 75.05           H
ATOM   3941 2HB  LEU A 260      -2.024  -9.665 -12.372  1.00 75.05           H
ATOM   3942  CG  LEU A 260      -3.583  -9.404 -10.929  1.00 75.05           C
ATOM   3943  HG  LEU A 260      -3.243 -10.119 -10.180  1.00 75.05           H
ATOM   3944  CD1 LEU A 260      -4.286  -8.269 -10.182  1.00 75.05           C
ATOM   3945 1HD1 LEU A 260      -3.595  -7.821  -9.467  1.00 75.05           H
ATOM   3946 2HD1 LEU A 260      -4.612  -7.512 -10.896  1.00 75.05           H
ATOM   3947 3HD1 LEU A 260      -5.152  -8.664  -9.651  1.00 75.05           H
ATOM   3948  CD2 LEU A 260      -4.534 -10.149 -11.866  1.00 75.05           C
ATOM   3949 1HD2 LEU A 260      -4.871  -9.475 -12.654  1.00 75.05           H
ATOM   3950 2HD2 LEU A 260      -4.015 -10.997 -12.312  1.00 75.05           H
ATOM   3951 3HD2 LEU A 260      -5.395 -10.507 -11.301  1.00 75.05           H
ATOM   3952  HN  LEU A 260      -0.217  -8.112 -12.647  1.00 75.05           H
ATOM   3953  N   THR A 261       0.035 -10.517 -10.495  1.00 84.01           N
ATOM   3954  CA  THR A 261       0.478 -11.689  -9.759  1.00 84.01           C
ATOM   3955  C   THR A 261       1.406 -11.280  -8.614  1.00 84.01           C
ATOM   3956  O   THR A 261       1.271 -11.772  -7.495  1.00 84.01           O
ATOM   3957  HA  THR A 261      -0.395 -12.163  -9.310  1.00 84.01           H
ATOM   3958  CB  THR A 261       1.128 -12.654 -10.753  1.00 84.01           C
ATOM   3959  HB  THR A 261       2.029 -12.219 -11.185  1.00 84.01           H
ATOM   3960  OG1 THR A 261       0.085 -12.954 -11.677  1.00 84.01           O
ATOM   3961  HG1 THR A 261       0.087 -12.288 -12.423  1.00 84.01           H
ATOM   3962  CG2 THR A 261       1.466 -14.006 -10.121  1.00 84.01           C
ATOM   3963 1HG2 THR A 261       0.553 -14.471  -9.749  1.00 84.01           H
ATOM   3964 2HG2 THR A 261       2.161 -13.857  -9.295  1.00 84.01           H
ATOM   3965 3HG2 THR A 261       1.924 -14.652 -10.869  1.00 84.01           H
ATOM   3966  HN  THR A 261       0.289 -10.505 -11.462  1.00 84.01           H
ATOM   3967  N   VAL A 262       2.329 -10.384  -8.934  1.00 86.76           N
ATOM   3968  CA  VAL A 262       3.311  -9.941  -7.959  1.00 86.76           C
ATOM   3969  C   VAL A 262       2.597  -9.220  -6.814  1.00 86.76           C
ATOM   3970  O   VAL A 262       2.938  -9.410  -5.648  1.00 86.76           O
ATOM   3971  HA  VAL A 262       3.804 -10.828  -7.562  1.00 86.76           H
ATOM   3972  CB  VAL A 262       4.371  -9.074  -8.642  1.00 86.76           C
ATOM   3973  HB  VAL A 262       3.858  -8.273  -9.173  1.00 86.76           H
ATOM   3974  CG1 VAL A 262       5.302  -8.433  -7.611  1.00 86.76           C
ATOM   3975 1HG1 VAL A 262       4.720  -7.806  -6.936  1.00 86.76           H
ATOM   3976 2HG1 VAL A 262       5.804  -9.214  -7.040  1.00 86.76           H
ATOM   3977 3HG1 VAL A 262       6.046  -7.823  -8.123  1.00 86.76           H
ATOM   3978  CG2 VAL A 262       5.165  -9.885  -9.668  1.00 86.76           C
ATOM   3979 1HG2 VAL A 262       5.662 -10.717  -9.168  1.00 86.76           H
ATOM   3980 2HG2 VAL A 262       4.486 -10.272 -10.429  1.00 86.76           H
ATOM   3981 3HG2 VAL A 262       5.911  -9.245 -10.138  1.00 86.76           H
ATOM   3982  HN  VAL A 262       2.411  -9.965  -9.838  1.00 86.76           H
ATOM   3983  N   PHE A 263       1.619  -8.408  -7.186  1.00 79.86           N
ATOM   3984  CA  PHE A 263       0.853  -7.659  -6.205  1.00 79.86           C
ATOM   3985  C   PHE A 263       0.163  -8.599  -5.214  1.00 79.86           C
ATOM   3986  O   PHE A 263       0.322  -8.456  -4.003  1.00 79.86           O
ATOM   3987  HA  PHE A 263       1.554  -7.019  -5.668  1.00 79.86           H
ATOM   3988  CB  PHE A 263      -0.213  -6.874  -6.972  1.00 79.86           C
ATOM   3989 1HB  PHE A 263       0.281  -6.186  -7.658  1.00 79.86           H
ATOM   3990 2HB  PHE A 263      -0.793  -7.568  -7.581  1.00 79.86           H
ATOM   3991  CG  PHE A 263      -1.168  -6.082  -6.077  1.00 79.86           C
ATOM   3992  CD1 PHE A 263      -2.407  -6.572  -5.804  1.00 79.86           C
ATOM   3993  HD1 PHE A 263      -2.719  -7.528  -6.223  1.00 79.86           H
ATOM   3994  CD2 PHE A 263      -0.778  -4.889  -5.554  1.00 79.86           C
ATOM   3995  HD2 PHE A 263       0.215  -4.497  -5.773  1.00 79.86           H
ATOM   3996  CE1 PHE A 263      -3.293  -5.837  -4.973  1.00 79.86           C
ATOM   3997  HE1 PHE A 263      -4.287  -6.229  -4.755  1.00 79.86           H
ATOM   3998  CE2 PHE A 263      -1.664  -4.154  -4.724  1.00 79.86           C
ATOM   3999  HE2 PHE A 263      -1.352  -3.197  -4.305  1.00 79.86           H
ATOM   4000  CZ  PHE A 263      -2.903  -4.643  -4.451  1.00 79.86           C
ATOM   4001  HZ  PHE A 263      -3.584  -4.079  -3.813  1.00 79.86           H
ATOM   4002  HN  PHE A 263       1.347  -8.259  -8.137  1.00 79.86           H
ATOM   4003  N   VAL A 264      -0.590  -9.539  -5.766  1.00 85.79           N
ATOM   4004  CA  VAL A 264      -1.399 -10.427  -4.948  1.00 85.79           C
ATOM   4005  C   VAL A 264      -0.489 -11.206  -3.996  1.00 85.79           C
ATOM   4006  O   VAL A 264      -0.785 -11.324  -2.807  1.00 85.79           O
ATOM   4007  HA  VAL A 264      -2.074  -9.807  -4.359  1.00 85.79           H
ATOM   4008  CB  VAL A 264      -2.246 -11.335  -5.842  1.00 85.79           C
ATOM   4009  HB  VAL A 264      -1.579 -11.828  -6.548  1.00 85.79           H
ATOM   4010  CG1 VAL A 264      -2.942 -12.420  -5.018  1.00 85.79           C
ATOM   4011 1HG1 VAL A 264      -2.193 -13.029  -4.512  1.00 85.79           H
ATOM   4012 2HG1 VAL A 264      -3.592 -11.953  -4.277  1.00 85.79           H
ATOM   4013 3HG1 VAL A 264      -3.538 -13.051  -5.677  1.00 85.79           H
ATOM   4014  CG2 VAL A 264      -3.262 -10.520  -6.645  1.00 85.79           C
ATOM   4015 1HG2 VAL A 264      -3.923  -9.987  -5.961  1.00 85.79           H
ATOM   4016 2HG2 VAL A 264      -2.736  -9.802  -7.274  1.00 85.79           H
ATOM   4017 3HG2 VAL A 264      -3.851 -11.190  -7.271  1.00 85.79           H
ATOM   4018  HN  VAL A 264      -0.652  -9.699  -6.752  1.00 85.79           H
ATOM   4019  N   LEU A 265       0.598 -11.717  -4.553  1.00 87.96           N
ATOM   4020  CA  LEU A 265       1.485 -12.590  -3.802  1.00 87.96           C
ATOM   4021  C   LEU A 265       2.108 -11.803  -2.646  1.00 87.96           C
ATOM   4022  O   LEU A 265       2.342 -12.354  -1.571  1.00 87.96           O
ATOM   4023  HA  LEU A 265       0.877 -13.392  -3.385  1.00 87.96           H
ATOM   4024  CB  LEU A 265       2.514 -13.237  -4.731  1.00 87.96           C
ATOM   4025 1HB  LEU A 265       2.971 -12.453  -5.335  1.00 87.96           H
ATOM   4026 2HB  LEU A 265       3.305 -13.670  -4.118  1.00 87.96           H
ATOM   4027  CG  LEU A 265       1.982 -14.322  -5.669  1.00 87.96           C
ATOM   4028  HG  LEU A 265       1.171 -13.895  -6.260  1.00 87.96           H
ATOM   4029  CD1 LEU A 265       3.064 -14.778  -6.649  1.00 87.96           C
ATOM   4030 1HD1 LEU A 265       3.393 -13.928  -7.248  1.00 87.96           H
ATOM   4031 2HD1 LEU A 265       3.911 -15.181  -6.094  1.00 87.96           H
ATOM   4032 3HD1 LEU A 265       2.659 -15.549  -7.305  1.00 87.96           H
ATOM   4033  CD2 LEU A 265       1.396 -15.492  -4.877  1.00 87.96           C
ATOM   4034 1HD2 LEU A 265       2.169 -15.926  -4.244  1.00 87.96           H
ATOM   4035 2HD2 LEU A 265       0.575 -15.135  -4.255  1.00 87.96           H
ATOM   4036 3HD2 LEU A 265       1.025 -16.249  -5.568  1.00 87.96           H
ATOM   4037  HN  LEU A 265       0.876 -11.545  -5.498  1.00 87.96           H
ATOM   4038  N   SER A 266       2.358 -10.529  -2.907  1.00 89.71           N
ATOM   4039  CA  SER A 266       3.051  -9.690  -1.944  1.00 89.71           C
ATOM   4040  C   SER A 266       2.066  -9.180  -0.890  1.00 89.71           C
ATOM   4041  O   SER A 266       2.416  -9.056   0.283  1.00 89.71           O
ATOM   4042  HA  SER A 266       3.801 -10.335  -1.486  1.00 89.71           H
ATOM   4043  CB  SER A 266       3.745  -8.515  -2.635  1.00 89.71           C
ATOM   4044 1HB  SER A 266       4.225  -7.885  -1.886  1.00 89.71           H
ATOM   4045 2HB  SER A 266       4.533  -8.891  -3.287  1.00 89.71           H
ATOM   4046  OG  SER A 266       2.833  -7.731  -3.399  1.00 89.71           O
ATOM   4047  HG  SER A 266       2.905  -7.969  -4.368  1.00 89.71           H
ATOM   4048  HN  SER A 266       2.097 -10.070  -3.756  1.00 89.71           H
ATOM   4049  N   GLN A 267       0.855  -8.897  -1.346  1.00 85.11           N
ATOM   4050  CA  GLN A 267      -0.112  -8.197  -0.518  1.00 85.11           C
ATOM   4051  C   GLN A 267      -0.880  -9.191   0.356  1.00 85.11           C
ATOM   4052  O   GLN A 267      -1.299  -8.854   1.463  1.00 85.11           O
ATOM   4053  HA  GLN A 267       0.475  -7.528   0.110  1.00 85.11           H
ATOM   4054  CB  GLN A 267      -1.070  -7.368  -1.376  1.00 85.11           C
ATOM   4055 1HB  GLN A 267      -1.536  -8.005  -2.127  1.00 85.11           H
ATOM   4056 2HB  GLN A 267      -1.871  -6.971  -0.753  1.00 85.11           H
ATOM   4057  CG  GLN A 267      -0.333  -6.216  -2.063  1.00 85.11           C
ATOM   4058 1HG  GLN A 267       0.496  -6.609  -2.651  1.00 85.11           H
ATOM   4059 2HG  GLN A 267      -1.005  -5.712  -2.757  1.00 85.11           H
ATOM   4060  CD  GLN A 267       0.194  -5.212  -1.035  1.00 85.11           C
ATOM   4061  OE1 GLN A 267      -0.382  -5.005   0.020  1.00 85.11           O
ATOM   4062  NE2 GLN A 267       1.318  -4.602  -1.402  1.00 85.11           N
ATOM   4063 1HE2 GLN A 267       1.739  -4.818  -2.282  1.00 85.11           H
ATOM   4064 2HE2 GLN A 267       1.741  -3.928  -0.796  1.00 85.11           H
ATOM   4065  HN  GLN A 267       0.532  -9.138  -2.262  1.00 85.11           H
ATOM   4066  N   PHE A 268      -1.041 -10.394  -0.173  1.00 90.71           N
ATOM   4067  CA  PHE A 268      -1.943 -11.362   0.429  1.00 90.71           C
ATOM   4068  C   PHE A 268      -1.514 -11.694   1.860  1.00 90.71           C
ATOM   4069  O   PHE A 268      -2.302 -11.558   2.795  1.00 90.71           O
ATOM   4070  HA  PHE A 268      -2.936 -10.914   0.444  1.00 90.71           H
ATOM   4071  CB  PHE A 268      -1.868 -12.632  -0.421  1.00 90.71           C
ATOM   4072 1HB  PHE A 268      -2.127 -12.384  -1.450  1.00 90.71           H
ATOM   4073 2HB  PHE A 268      -0.839 -12.991  -0.429  1.00 90.71           H
ATOM   4074  CG  PHE A 268      -2.782 -13.760   0.063  1.00 90.71           C
ATOM   4075  CD1 PHE A 268      -2.268 -14.785   0.794  1.00 90.71           C
ATOM   4076  HD1 PHE A 268      -1.205 -14.804   1.035  1.00 90.71           H
ATOM   4077  CD2 PHE A 268      -4.108 -13.736  -0.237  1.00 90.71           C
ATOM   4078  HD2 PHE A 268      -4.520 -12.914  -0.823  1.00 90.71           H
ATOM   4079  CE1 PHE A 268      -3.116 -15.832   1.243  1.00 90.71           C
ATOM   4080  HE1 PHE A 268      -2.705 -16.654   1.829  1.00 90.71           H
ATOM   4081  CE2 PHE A 268      -4.956 -14.783   0.212  1.00 90.71           C
ATOM   4082  HE2 PHE A 268      -6.019 -14.764  -0.029  1.00 90.71           H
ATOM   4083  CZ  PHE A 268      -4.443 -15.808   0.943  1.00 90.71           C
ATOM   4084  HZ  PHE A 268      -5.094 -16.611   1.288  1.00 90.71           H
ATOM   4085  HN  PHE A 268      -0.570 -10.711  -0.997  1.00 90.71           H
ATOM   4086  N   PRO A 269      -0.264 -12.134   2.056  1.00 94.19           N
ATOM   4087  CA  PRO A 269       0.203 -12.509   3.393  1.00 94.19           C
ATOM   4088  C   PRO A 269      -0.030 -11.409   4.415  1.00 94.19           C
ATOM   4089  O   PRO A 269      -0.462 -11.678   5.535  1.00 94.19           O
ATOM   4090  HA  PRO A 269      -0.364 -13.365   3.761  1.00 94.19           H
ATOM   4091  CB  PRO A 269       1.693 -12.791   3.191  1.00 94.19           C
ATOM   4092 1HB  PRO A 269       2.298 -11.902   3.373  1.00 94.19           H
ATOM   4093 2HB  PRO A 269       2.052 -13.564   3.871  1.00 94.19           H
ATOM   4094  CG  PRO A 269       1.774 -13.238   1.736  1.00 94.19           C
ATOM   4095 1HG  PRO A 269       2.784 -13.138   1.337  1.00 94.19           H
ATOM   4096 2HG  PRO A 269       1.501 -14.287   1.619  1.00 94.19           H
ATOM   4097  CD  PRO A 269       0.791 -12.311   1.041  1.00 94.19           C
ATOM   4098 1HD  PRO A 269       1.251 -11.361   0.772  1.00 94.19           H
ATOM   4099 2HD  PRO A 269       0.405 -12.747   0.119  1.00 94.19           H
ATOM   4100  N   TYR A 270       0.266 -10.186   3.999  1.00 91.49           N
ATOM   4101  CA  TYR A 270       0.158  -9.045   4.892  1.00 91.49           C
ATOM   4102  C   TYR A 270      -1.290  -8.834   5.339  1.00 91.49           C
ATOM   4103  O   TYR A 270      -1.552  -8.608   6.520  1.00 91.49           O
ATOM   4104  HA  TYR A 270       0.776  -9.244   5.768  1.00 91.49           H
ATOM   4105  CB  TYR A 270       0.610  -7.830   4.080  1.00 91.49           C
ATOM   4106 1HB  TYR A 270       1.670  -7.935   3.848  1.00 91.49           H
ATOM   4107 2HB  TYR A 270       0.076  -7.821   3.131  1.00 91.49           H
ATOM   4108  CG  TYR A 270       0.388  -6.491   4.787  1.00 91.49           C
ATOM   4109  CD1 TYR A 270      -0.413  -5.529   4.207  1.00 91.49           C
ATOM   4110  HD1 TYR A 270      -0.888  -5.723   3.245  1.00 91.49           H
ATOM   4111  CD2 TYR A 270       0.989  -6.246   6.005  1.00 91.49           C
ATOM   4112  HD2 TYR A 270       1.622  -7.006   6.463  1.00 91.49           H
ATOM   4113  CE1 TYR A 270      -0.623  -4.270   4.873  1.00 91.49           C
ATOM   4114  HE1 TYR A 270      -1.253  -3.501   4.426  1.00 91.49           H
ATOM   4115  CE2 TYR A 270       0.780  -4.986   6.671  1.00 91.49           C
ATOM   4116  HE2 TYR A 270       1.249  -4.780   7.633  1.00 91.49           H
ATOM   4117  CZ  TYR A 270      -0.016  -4.060   6.072  1.00 91.49           C
ATOM   4118  OH  TYR A 270      -0.213  -2.871   6.700  1.00 91.49           O
ATOM   4119  HH  TYR A 270       0.179  -2.900   7.620  1.00 91.49           H
ATOM   4120  HN  TYR A 270       0.574  -9.970   3.073  1.00 91.49           H
ATOM   4121  N   ASN A 271      -2.192  -8.916   4.372  1.00 89.72           N
ATOM   4122  CA  ASN A 271      -3.595  -8.639   4.632  1.00 89.72           C
ATOM   4123  C   ASN A 271      -4.191  -9.779   5.460  1.00 89.72           C
ATOM   4124  O   ASN A 271      -5.187  -9.589   6.157  1.00 89.72           O
ATOM   4125  HA  ASN A 271      -3.605  -7.687   5.164  1.00 89.72           H
ATOM   4126  CB  ASN A 271      -4.387  -8.538   3.327  1.00 89.72           C
ATOM   4127 1HB  ASN A 271      -4.078  -9.332   2.648  1.00 89.72           H
ATOM   4128 2HB  ASN A 271      -5.448  -8.686   3.529  1.00 89.72           H
ATOM   4129  CG  ASN A 271      -4.175  -7.178   2.660  1.00 89.72           C
ATOM   4130  OD1 ASN A 271      -4.748  -6.172   3.046  1.00 89.72           O
ATOM   4131  ND2 ASN A 271      -3.320  -7.202   1.641  1.00 89.72           N
ATOM   4132 1HD2 ASN A 271      -2.883  -8.061   1.376  1.00 89.72           H
ATOM   4133 2HD2 ASN A 271      -3.115  -6.361   1.140  1.00 89.72           H
ATOM   4134  HN  ASN A 271      -1.979  -9.167   3.428  1.00 89.72           H
ATOM   4135  N   CYS A 272      -3.557 -10.937   5.357  1.00 94.37           N
ATOM   4136  CA  CYS A 272      -3.923 -12.068   6.192  1.00 94.37           C
ATOM   4137  C   CYS A 272      -3.723 -11.669   7.656  1.00 94.37           C
ATOM   4138  O   CYS A 272      -4.600 -11.892   8.489  1.00 94.37           O
ATOM   4139  HA  CYS A 272      -4.973 -12.280   5.989  1.00 94.37           H
ATOM   4140  CB  CYS A 272      -3.126 -13.322   5.828  1.00 94.37           C
ATOM   4141 1HB  CYS A 272      -2.062 -13.087   5.786  1.00 94.37           H
ATOM   4142 2HB  CYS A 272      -3.254 -14.081   6.600  1.00 94.37           H
ATOM   4143  SG  CYS A 272      -3.687 -13.973   4.212  1.00 94.37           S
ATOM   4144  HG  CYS A 272      -3.078 -13.051   3.472  1.00 94.37           H
ATOM   4145  HN  CYS A 272      -2.807 -11.109   4.718  1.00 94.37           H
ATOM   4146  N   ILE A 273      -2.563 -11.087   7.924  1.00 93.13           N
ATOM   4147  CA  ILE A 273      -2.225 -10.679   9.277  1.00 93.13           C
ATOM   4148  C   ILE A 273      -3.132  -9.521   9.697  1.00 93.13           C
ATOM   4149  O   ILE A 273      -3.590  -9.468  10.837  1.00 93.13           O
ATOM   4150  HA  ILE A 273      -2.422 -11.527   9.932  1.00 93.13           H
ATOM   4151  CB  ILE A 273      -0.732 -10.362   9.384  1.00 93.13           C
ATOM   4152  HB  ILE A 273      -0.496  -9.584   8.658  1.00 93.13           H
ATOM   4153  CG1 ILE A 273       0.115 -11.585   9.028  1.00 93.13           C
ATOM   4154 1HG1 ILE A 273      -0.089 -11.887   8.001  1.00 93.13           H
ATOM   4155 2HG1 ILE A 273       1.173 -11.326   9.080  1.00 93.13           H
ATOM   4156  CG2 ILE A 273      -0.388  -9.808  10.768  1.00 93.13           C
ATOM   4157 1HG2 ILE A 273      -0.953  -8.893  10.944  1.00 93.13           H
ATOM   4158 2HG2 ILE A 273      -0.643 -10.546  11.528  1.00 93.13           H
ATOM   4159 3HG2 ILE A 273       0.680  -9.591  10.816  1.00 93.13           H
ATOM   4160  CD1 ILE A 273      -0.178 -12.749   9.976  1.00 93.13           C
ATOM   4161 1HD1 ILE A 273       0.051 -12.451  10.999  1.00 93.13           H
ATOM   4162 2HD1 ILE A 273      -1.231 -13.021   9.903  1.00 93.13           H
ATOM   4163 3HD1 ILE A 273       0.438 -13.606   9.701  1.00 93.13           H
ATOM   4164  HN  ILE A 273      -1.862 -10.894   7.237  1.00 93.13           H
ATOM   4165  N   LEU A 274      -3.365  -8.621   8.753  1.00 90.56           N
ATOM   4166  CA  LEU A 274      -4.217  -7.472   9.008  1.00 90.56           C
ATOM   4167  C   LEU A 274      -5.598  -7.955   9.454  1.00 90.56           C
ATOM   4168  O   LEU A 274      -6.213  -7.360  10.336  1.00 90.56           O
ATOM   4169  HA  LEU A 274      -3.768  -6.907   9.825  1.00 90.56           H
ATOM   4170  CB  LEU A 274      -4.252  -6.550   7.787  1.00 90.56           C
ATOM   4171 1HB  LEU A 274      -4.336  -7.167   6.893  1.00 90.56           H
ATOM   4172 2HB  LEU A 274      -5.156  -5.943   7.842  1.00 90.56           H
ATOM   4173  CG  LEU A 274      -3.053  -5.615   7.617  1.00 90.56           C
ATOM   4174  HG  LEU A 274      -2.157  -6.226   7.508  1.00 90.56           H
ATOM   4175  CD1 LEU A 274      -3.187  -4.777   6.345  1.00 90.56           C
ATOM   4176 1HD1 LEU A 274      -3.241  -5.437   5.479  1.00 90.56           H
ATOM   4177 2HD1 LEU A 274      -4.094  -4.175   6.400  1.00 90.56           H
ATOM   4178 3HD1 LEU A 274      -2.321  -4.122   6.248  1.00 90.56           H
ATOM   4179  CD2 LEU A 274      -2.856  -4.744   8.860  1.00 90.56           C
ATOM   4180 1HD2 LEU A 274      -3.749  -4.140   9.025  1.00 90.56           H
ATOM   4181 2HD2 LEU A 274      -2.683  -5.381   9.727  1.00 90.56           H
ATOM   4182 3HD2 LEU A 274      -1.997  -4.089   8.712  1.00 90.56           H
ATOM   4183  HN  LEU A 274      -2.983  -8.667   7.830  1.00 90.56           H
ATOM   4184  N   LEU A 275      -6.045  -9.031   8.822  1.00 92.06           N
ATOM   4185  CA  LEU A 275      -7.353  -9.587   9.125  1.00 92.06           C
ATOM   4186  C   LEU A 275      -7.377 -10.059  10.581  1.00 92.06           C
ATOM   4187  O   LEU A 275      -8.322  -9.771  11.314  1.00 92.06           O
ATOM   4188  HA  LEU A 275      -8.083  -8.786   9.010  1.00 92.06           H
ATOM   4189  CB  LEU A 275      -7.717 -10.680   8.119  1.00 92.06           C
ATOM   4190 1HB  LEU A 275      -7.652 -10.259   7.116  1.00 92.06           H
ATOM   4191 2HB  LEU A 275      -6.967 -11.469   8.182  1.00 92.06           H
ATOM   4192  CG  LEU A 275      -9.099 -11.314   8.288  1.00 92.06           C
ATOM   4193  HG  LEU A 275      -9.176 -11.699   9.304  1.00 92.06           H
ATOM   4194  CD1 LEU A 275     -10.205 -10.272   8.113  1.00 92.06           C
ATOM   4195 1HD1 LEU A 275     -10.087  -9.488   8.861  1.00 92.06           H
ATOM   4196 2HD1 LEU A 275     -10.140  -9.836   7.117  1.00 92.06           H
ATOM   4197 3HD1 LEU A 275     -11.177 -10.750   8.238  1.00 92.06           H
ATOM   4198  CD2 LEU A 275      -9.276 -12.503   7.340  1.00 92.06           C
ATOM   4199 1HD2 LEU A 275      -9.171 -12.164   6.309  1.00 92.06           H
ATOM   4200 2HD2 LEU A 275      -8.518 -13.255   7.555  1.00 92.06           H
ATOM   4201 3HD2 LEU A 275     -10.267 -12.935   7.481  1.00 92.06           H
ATOM   4202  HN  LEU A 275      -5.531  -9.520   8.117  1.00 92.06           H
ATOM   4203  N   VAL A 276      -6.327 -10.775  10.955  1.00 93.97           N
ATOM   4204  CA  VAL A 276      -6.215 -11.287  12.310  1.00 93.97           C
ATOM   4205  C   VAL A 276      -6.267 -10.120  13.298  1.00 93.97           C
ATOM   4206  O   VAL A 276      -6.995 -10.172  14.289  1.00 93.97           O
ATOM   4207  HA  VAL A 276      -7.073 -11.936  12.488  1.00 93.97           H
ATOM   4208  CB  VAL A 276      -4.946 -12.131  12.448  1.00 93.97           C
ATOM   4209  HB  VAL A 276      -4.102 -11.519  12.130  1.00 93.97           H
ATOM   4210  CG1 VAL A 276      -4.712 -12.536  13.904  1.00 93.97           C
ATOM   4211 1HG1 VAL A 276      -4.606 -11.641  14.518  1.00 93.97           H
ATOM   4212 2HG1 VAL A 276      -5.561 -13.121  14.259  1.00 93.97           H
ATOM   4213 3HG1 VAL A 276      -3.804 -13.134  13.973  1.00 93.97           H
ATOM   4214  CG2 VAL A 276      -5.004 -13.360  11.539  1.00 93.97           C
ATOM   4215 1HG2 VAL A 276      -5.863 -13.974  11.812  1.00 93.97           H
ATOM   4216 2HG2 VAL A 276      -5.101 -13.041  10.501  1.00 93.97           H
ATOM   4217 3HG2 VAL A 276      -4.090 -13.942  11.656  1.00 93.97           H
ATOM   4218  HN  VAL A 276      -5.564 -11.005  10.352  1.00 93.97           H
ATOM   4219  N   GLN A 277      -5.486  -9.094  12.994  1.00 90.64           N
ATOM   4220  CA  GLN A 277      -5.404  -7.933  13.863  1.00 90.64           C
ATOM   4221  C   GLN A 277      -6.772  -7.257  13.978  1.00 90.64           C
ATOM   4222  O   GLN A 277      -7.126  -6.740  15.036  1.00 90.64           O
ATOM   4223  HA  GLN A 277      -5.100  -8.320  14.836  1.00 90.64           H
ATOM   4224  CB  GLN A 277      -4.346  -6.947  13.364  1.00 90.64           C
ATOM   4225 1HB  GLN A 277      -4.485  -6.768  12.298  1.00 90.64           H
ATOM   4226 2HB  GLN A 277      -4.470  -5.988  13.867  1.00 90.64           H
ATOM   4227  CG  GLN A 277      -2.935  -7.483  13.616  1.00 90.64           C
ATOM   4228 1HG  GLN A 277      -2.811  -7.706  14.675  1.00 90.64           H
ATOM   4229 2HG  GLN A 277      -2.795  -8.419  13.074  1.00 90.64           H
ATOM   4230  CD  GLN A 277      -1.877  -6.470  13.175  1.00 90.64           C
ATOM   4231  OE1 GLN A 277      -2.112  -5.610  12.343  1.00 90.64           O
ATOM   4232  NE2 GLN A 277      -0.701  -6.618  13.779  1.00 90.64           N
ATOM   4233 1HE2 GLN A 277      -0.574  -7.345  14.454  1.00 90.64           H
ATOM   4234 2HE2 GLN A 277       0.056  -6.003  13.558  1.00 90.64           H
ATOM   4235  HN  GLN A 277      -4.918  -9.048  12.172  1.00 90.64           H
ATOM   4236  N   THR A 278      -7.503  -7.283  12.873  1.00 91.20           N
ATOM   4237  CA  THR A 278      -8.803  -6.636  12.821  1.00 91.20           C
ATOM   4238  C   THR A 278      -9.794  -7.354  13.738  1.00 91.20           C
ATOM   4239  O   THR A 278     -10.542  -6.712  14.474  1.00 91.20           O
ATOM   4240  HA  THR A 278      -8.696  -5.619  13.199  1.00 91.20           H
ATOM   4241  CB  THR A 278      -9.251  -6.592  11.358  1.00 91.20           C
ATOM   4242  HB  THR A 278      -9.415  -7.597  10.971  1.00 91.20           H
ATOM   4243  OG1 THR A 278      -8.231  -5.840  10.705  1.00 91.20           O
ATOM   4244  HG1 THR A 278      -7.589  -6.457  10.251  1.00 91.20           H
ATOM   4245  CG2 THR A 278     -10.516  -5.756  11.158  1.00 91.20           C
ATOM   4246 1HG2 THR A 278     -10.331  -4.732  11.483  1.00 91.20           H
ATOM   4247 2HG2 THR A 278     -11.330  -6.181  11.746  1.00 91.20           H
ATOM   4248 3HG2 THR A 278     -10.790  -5.758  10.103  1.00 91.20           H
ATOM   4249  HN  THR A 278      -7.222  -7.735  12.027  1.00 91.20           H
ATOM   4250  N   ILE A 279      -9.768  -8.677  13.665  1.00 91.91           N
ATOM   4251  CA  ILE A 279     -10.655  -9.489  14.480  1.00 91.91           C
ATOM   4252  C   ILE A 279     -10.287  -9.316  15.955  1.00 91.91           C
ATOM   4253  O   ILE A 279     -11.165  -9.163  16.803  1.00 91.91           O
ATOM   4254  HA  ILE A 279     -11.669  -9.117  14.330  1.00 91.91           H
ATOM   4255  CB  ILE A 279     -10.634 -10.944  14.007  1.00 91.91           C
ATOM   4256  HB  ILE A 279      -9.598 -11.283  13.991  1.00 91.91           H
ATOM   4257  CG1 ILE A 279     -11.171 -11.065  12.579  1.00 91.91           C
ATOM   4258 1HG1 ILE A 279     -12.252 -10.928  12.581  1.00 91.91           H
ATOM   4259 2HG1 ILE A 279     -10.749 -10.273  11.960  1.00 91.91           H
ATOM   4260  CG2 ILE A 279     -11.390 -11.849  14.982  1.00 91.91           C
ATOM   4261 1HG2 ILE A 279     -10.923 -11.794  15.966  1.00 91.91           H
ATOM   4262 2HG2 ILE A 279     -12.427 -11.520  15.053  1.00 91.91           H
ATOM   4263 3HG2 ILE A 279     -11.359 -12.877  14.622  1.00 91.91           H
ATOM   4264  CD1 ILE A 279     -10.825 -12.429  11.977  1.00 91.91           C
ATOM   4265 1HD1 ILE A 279      -9.742 -12.552  11.955  1.00 91.91           H
ATOM   4266 2HD1 ILE A 279     -11.268 -13.217  12.585  1.00 91.91           H
ATOM   4267 3HD1 ILE A 279     -11.218 -12.488  10.962  1.00 91.91           H
ATOM   4268  HN  ILE A 279      -9.157  -9.191  13.064  1.00 91.91           H
ATOM   4269  N   ASP A 280      -8.989  -9.347  16.215  1.00 91.14           N
ATOM   4270  CA  ASP A 280      -8.496  -9.249  17.579  1.00 91.14           C
ATOM   4271  C   ASP A 280      -8.881  -7.887  18.159  1.00 91.14           C
ATOM   4272  O   ASP A 280      -9.165  -7.773  19.351  1.00 91.14           O
ATOM   4273  HA  ASP A 280      -8.964 -10.076  18.112  1.00 91.14           H
ATOM   4274  CB  ASP A 280      -6.972  -9.368  17.624  1.00 91.14           C
ATOM   4275 1HB  ASP A 280      -6.660 -10.285  17.122  1.00 91.14           H
ATOM   4276 2HB  ASP A 280      -6.522  -8.538  17.079  1.00 91.14           H
ATOM   4277  CG  ASP A 280      -6.465  -9.373  19.067  1.00 91.14           C
ATOM   4278  OD1 ASP A 280      -7.030 -10.152  19.865  1.00 91.14           O
ATOM   4279  OD2 ASP A 280      -5.523  -8.597  19.340  1.00 91.14           O
ATOM   4280  HN  ASP A 280      -8.280  -9.436  15.515  1.00 91.14           H
ATOM   4281  N   ALA A 281      -8.879  -6.887  17.289  1.00 90.68           N
ATOM   4282  CA  ALA A 281      -9.221  -5.536  17.701  1.00 90.68           C
ATOM   4283  C   ALA A 281     -10.648  -5.522  18.253  1.00 90.68           C
ATOM   4284  O   ALA A 281     -10.979  -4.701  19.107  1.00 90.68           O
ATOM   4285  HA  ALA A 281      -8.531  -5.246  18.494  1.00 90.68           H
ATOM   4286  CB  ALA A 281      -9.044  -4.581  16.519  1.00 90.68           C
ATOM   4287 1HB  ALA A 281      -8.007  -4.607  16.184  1.00 90.68           H
ATOM   4288 2HB  ALA A 281      -9.698  -4.888  15.703  1.00 90.68           H
ATOM   4289 3HB  ALA A 281      -9.301  -3.568  16.829  1.00 90.68           H
ATOM   4290  HN  ALA A 281      -8.650  -6.988  16.321  1.00 90.68           H
ATOM   4291  N   TYR A 282     -11.455  -6.440  17.743  1.00 77.16           N
ATOM   4292  CA  TYR A 282     -12.849  -6.519  18.146  1.00 77.16           C
ATOM   4293  C   TYR A 282     -13.040  -7.543  19.266  1.00 77.16           C
ATOM   4294  O   TYR A 282     -13.697  -7.259  20.266  1.00 77.16           O
ATOM   4295  HA  TYR A 282     -13.151  -5.535  18.507  1.00 77.16           H
ATOM   4296  CB  TYR A 282     -13.620  -6.984  16.908  1.00 77.16           C
ATOM   4297 1HB  TYR A 282     -13.373  -6.330  16.072  1.00 77.16           H
ATOM   4298 2HB  TYR A 282     -13.285  -7.986  16.640  1.00 77.16           H
ATOM   4299  CG  TYR A 282     -15.139  -7.002  17.092  1.00 77.16           C
ATOM   4300  CD1 TYR A 282     -15.790  -8.193  17.342  1.00 77.16           C
ATOM   4301  HD1 TYR A 282     -15.221  -9.120  17.410  1.00 77.16           H
ATOM   4302  CD2 TYR A 282     -15.858  -5.827  17.006  1.00 77.16           C
ATOM   4303  HD2 TYR A 282     -15.344  -4.887  16.808  1.00 77.16           H
ATOM   4304  CE1 TYR A 282     -17.219  -8.210  17.515  1.00 77.16           C
ATOM   4305  HE1 TYR A 282     -17.745  -9.143  17.713  1.00 77.16           H
ATOM   4306  CE2 TYR A 282     -17.287  -5.844  17.178  1.00 77.16           C
ATOM   4307  HE2 TYR A 282     -17.868  -4.924  17.113  1.00 77.16           H
ATOM   4308  CZ  TYR A 282     -17.897  -7.034  17.424  1.00 77.16           C
ATOM   4309  OH  TYR A 282     -19.248  -7.050  17.587  1.00 77.16           O
ATOM   4310  HH  TYR A 282     -19.557  -7.980  17.788  1.00 77.16           H
ATOM   4311  HN  TYR A 282     -11.172  -7.121  17.068  1.00 77.16           H
ATOM   4312  N   ALA A 283     -12.454  -8.713  19.060  1.00 88.49           N
ATOM   4313  CA  ALA A 283     -12.768  -9.864  19.890  1.00 88.49           C
ATOM   4314  C   ALA A 283     -11.764  -9.947  21.041  1.00 88.49           C
ATOM   4315  O   ALA A 283     -12.031 -10.584  22.058  1.00 88.49           O
ATOM   4316  HA  ALA A 283     -13.767  -9.714  20.301  1.00 88.49           H
ATOM   4317  CB  ALA A 283     -12.774 -11.129  19.029  1.00 88.49           C
ATOM   4318 1HB  ALA A 283     -13.525 -11.031  18.245  1.00 88.49           H
ATOM   4319 2HB  ALA A 283     -11.792 -11.265  18.577  1.00 88.49           H
ATOM   4320 3HB  ALA A 283     -13.010 -11.991  19.652  1.00 88.49           H
ATOM   4321  HN  ALA A 283     -11.777  -8.882  18.343  1.00 88.49           H
ATOM   4322  N   MET A 284     -10.628  -9.293  20.841  1.00 81.56           N
ATOM   4323  CA  MET A 284      -9.575  -9.300  21.842  1.00 81.56           C
ATOM   4324  C   MET A 284      -9.298 -10.721  22.337  1.00 81.56           C
ATOM   4325  O   MET A 284      -9.176 -10.951  23.539  1.00 81.56           O
ATOM   4326  HA  MET A 284      -8.692  -8.904  21.341  1.00 81.56           H
ATOM   4327  CB  MET A 284      -9.987  -8.419  23.023  1.00 81.56           C
ATOM   4328 1HB  MET A 284     -10.871  -8.840  23.504  1.00 81.56           H
ATOM   4329 2HB  MET A 284      -9.192  -8.410  23.769  1.00 81.56           H
ATOM   4330  CG  MET A 284     -10.281  -6.989  22.565  1.00 81.56           C
ATOM   4331 1HG  MET A 284      -9.395  -6.560  22.096  1.00 81.56           H
ATOM   4332 2HG  MET A 284     -11.069  -6.994  21.813  1.00 81.56           H
ATOM   4333  SD  MET A 284     -10.775  -5.991  23.959  1.00 81.56           S
ATOM   4334  CE  MET A 284     -11.105  -4.444  23.131  1.00 81.56           C
ATOM   4335 1HE  MET A 284     -10.199  -4.096  22.637  1.00 81.56           H
ATOM   4336 2HE  MET A 284     -11.891  -4.590  22.390  1.00 81.56           H
ATOM   4337 3HE  MET A 284     -11.428  -3.703  23.862  1.00 81.56           H
ATOM   4338  HN  MET A 284     -10.424  -8.767  20.016  1.00 81.56           H
ATOM   4339  N   PHE A 285      -9.207 -11.638  21.384  1.00 84.39           N
ATOM   4340  CA  PHE A 285      -9.126 -13.051  21.711  1.00 84.39           C
ATOM   4341  C   PHE A 285      -7.684 -13.464  22.010  1.00 84.39           C
ATOM   4342  O   PHE A 285      -7.442 -14.542  22.550  1.00 84.39           O
ATOM   4343  HA  PHE A 285      -9.740 -13.214  22.598  1.00 84.39           H
ATOM   4344  CB  PHE A 285      -9.622 -13.823  20.486  1.00 84.39           C
ATOM   4345 1HB  PHE A 285      -9.762 -14.868  20.760  1.00 84.39           H
ATOM   4346 2HB  PHE A 285     -10.598 -13.435  20.196  1.00 84.39           H
ATOM   4347  CG  PHE A 285      -8.681 -13.747  19.282  1.00 84.39           C
ATOM   4348  CD1 PHE A 285      -8.819 -12.745  18.373  1.00 84.39           C
ATOM   4349  HD1 PHE A 285      -9.600 -11.995  18.503  1.00 84.39           H
ATOM   4350  CD2 PHE A 285      -7.708 -14.683  19.119  1.00 84.39           C
ATOM   4351  HD2 PHE A 285      -7.597 -15.486  19.848  1.00 84.39           H
ATOM   4352  CE1 PHE A 285      -7.947 -12.675  17.255  1.00 84.39           C
ATOM   4353  HE1 PHE A 285      -8.057 -11.872  16.527  1.00 84.39           H
ATOM   4354  CE2 PHE A 285      -6.835 -14.613  18.001  1.00 84.39           C
ATOM   4355  HE2 PHE A 285      -6.055 -15.363  17.871  1.00 84.39           H
ATOM   4356  CZ  PHE A 285      -6.973 -13.611  17.093  1.00 84.39           C
ATOM   4357  HZ  PHE A 285      -6.303 -13.557  16.235  1.00 84.39           H
ATOM   4358  HN  PHE A 285      -9.187 -11.428  20.407  1.00 84.39           H
ATOM   4359  N   ILE A 286      -6.763 -12.583  21.646  1.00 85.79           N
ATOM   4360  CA  ILE A 286      -5.352 -12.831  21.892  1.00 85.79           C
ATOM   4361  C   ILE A 286      -4.997 -12.368  23.307  1.00 85.79           C
ATOM   4362  O   ILE A 286      -4.836 -11.173  23.551  1.00 85.79           O
ATOM   4363  HA  ILE A 286      -5.194 -13.907  21.831  1.00 85.79           H
ATOM   4364  CB  ILE A 286      -4.496 -12.185  20.801  1.00 85.79           C
ATOM   4365  HB  ILE A 286      -4.684 -11.111  20.811  1.00 85.79           H
ATOM   4366  CG1 ILE A 286      -4.893 -12.700  19.416  1.00 85.79           C
ATOM   4367 1HG1 ILE A 286      -4.683 -13.767  19.347  1.00 85.79           H
ATOM   4368 2HG1 ILE A 286      -5.967 -12.577  19.272  1.00 85.79           H
ATOM   4369  CG2 ILE A 286      -3.006 -12.386  21.082  1.00 85.79           C
ATOM   4370 1HG2 ILE A 286      -2.752 -11.932  22.040  1.00 85.79           H
ATOM   4371 2HG2 ILE A 286      -2.783 -13.452  21.115  1.00 85.79           H
ATOM   4372 3HG2 ILE A 286      -2.421 -11.917  20.291  1.00 85.79           H
ATOM   4373  CD1 ILE A 286      -4.137 -11.953  18.316  1.00 85.79           C
ATOM   4374 1HD1 ILE A 286      -4.369 -10.889  18.373  1.00 85.79           H
ATOM   4375 2HD1 ILE A 286      -3.065 -12.098  18.449  1.00 85.79           H
ATOM   4376 3HD1 ILE A 286      -4.438 -12.339  17.342  1.00 85.79           H
ATOM   4377  HN  ILE A 286      -6.967 -11.716  21.191  1.00 85.79           H
ATOM   4378  N   SER A 287      -4.886 -13.339  24.202  1.00 84.07           N
ATOM   4379  CA  SER A 287      -4.561 -13.045  25.587  1.00 84.07           C
ATOM   4380  C   SER A 287      -3.133 -13.500  25.897  1.00 84.07           C
ATOM   4381  O   SER A 287      -2.555 -13.098  26.905  1.00 84.07           O
ATOM   4382  HA  SER A 287      -4.646 -11.963  25.681  1.00 84.07           H
ATOM   4383  CB  SER A 287      -5.551 -13.718  26.540  1.00 84.07           C
ATOM   4384 1HB  SER A 287      -5.264 -13.506  27.570  1.00 84.07           H
ATOM   4385 2HB  SER A 287      -6.543 -13.292  26.392  1.00 84.07           H
ATOM   4386  OG  SER A 287      -5.606 -15.128  26.344  1.00 84.07           O
ATOM   4387  HG  SER A 287      -6.289 -15.532  26.953  1.00 84.07           H
ATOM   4388  HN  SER A 287      -5.014 -14.308  23.994  1.00 84.07           H
ATOM   4389  N   ASN A 288      -2.606 -14.333  25.012  1.00 85.28           N
ATOM   4390  CA  ASN A 288      -1.291 -14.915  25.222  1.00 85.28           C
ATOM   4391  C   ASN A 288      -0.229 -13.997  24.615  1.00 85.28           C
ATOM   4392  O   ASN A 288      -0.271 -13.695  23.423  1.00 85.28           O
ATOM   4393  HA  ASN A 288      -1.191 -15.012  26.303  1.00 85.28           H
ATOM   4394  CB  ASN A 288      -1.179 -16.281  24.542  1.00 85.28           C
ATOM   4395 1HB  ASN A 288      -2.029 -16.903  24.824  1.00 85.28           H
ATOM   4396 2HB  ASN A 288      -1.220 -16.158  23.460  1.00 85.28           H
ATOM   4397  CG  ASN A 288       0.123 -16.983  24.933  1.00 85.28           C
ATOM   4398  OD1 ASN A 288       1.161 -16.366  25.112  1.00 85.28           O
ATOM   4399  ND2 ASN A 288       0.012 -18.302  25.055  1.00 85.28           N
ATOM   4400 1HD2 ASN A 288      -0.869 -18.747  24.894  1.00 85.28           H
ATOM   4401 2HD2 ASN A 288       0.809 -18.850  25.307  1.00 85.28           H
ATOM   4402  HN  ASN A 288      -3.060 -14.610  24.165  1.00 85.28           H
ATOM   4403  N   CYS A 289       0.700 -13.578  25.462  1.00 90.20           N
ATOM   4404  CA  CYS A 289       1.718 -12.628  25.048  1.00 90.20           C
ATOM   4405  C   CYS A 289       2.569 -13.282  23.957  1.00 90.20           C
ATOM   4406  O   CYS A 289       2.966 -12.625  22.997  1.00 90.20           O
ATOM   4407  HA  CYS A 289       1.193 -11.756  24.658  1.00 90.20           H
ATOM   4408  CB  CYS A 289       2.568 -12.158  26.230  1.00 90.20           C
ATOM   4409 1HB  CYS A 289       1.929 -11.720  26.996  1.00 90.20           H
ATOM   4410 2HB  CYS A 289       3.075 -13.009  26.685  1.00 90.20           H
ATOM   4411  SG  CYS A 289       3.799 -10.927  25.665  1.00 90.20           S
ATOM   4412  HN  CYS A 289       0.762 -13.876  26.415  1.00 90.20           H
ATOM   4413  N   ALA A 290       2.824 -14.570  24.142  1.00 92.40           N
ATOM   4414  CA  ALA A 290       3.684 -15.301  23.228  1.00 92.40           C
ATOM   4415  C   ALA A 290       3.073 -15.270  21.825  1.00 92.40           C
ATOM   4416  O   ALA A 290       3.785 -15.092  20.838  1.00 92.40           O
ATOM   4417  HA  ALA A 290       4.650 -14.797  23.205  1.00 92.40           H
ATOM   4418  CB  ALA A 290       3.884 -16.727  23.746  1.00 92.40           C
ATOM   4419 1HB  ALA A 290       4.347 -16.694  24.732  1.00 92.40           H
ATOM   4420 2HB  ALA A 290       2.918 -17.227  23.815  1.00 92.40           H
ATOM   4421 3HB  ALA A 290       4.530 -17.275  23.059  1.00 92.40           H
ATOM   4422  HN  ALA A 290       2.455 -15.110  24.899  1.00 92.40           H
ATOM   4423  N   VAL A 291       1.761 -15.447  21.782  1.00 92.64           N
ATOM   4424  CA  VAL A 291       1.046 -15.438  20.517  1.00 92.64           C
ATOM   4425  C   VAL A 291       1.109 -14.035  19.911  1.00 92.64           C
ATOM   4426  O   VAL A 291       1.338 -13.882  18.712  1.00 92.64           O
ATOM   4427  HA  VAL A 291       1.553 -16.132  19.848  1.00 92.64           H
ATOM   4428  CB  VAL A 291      -0.386 -15.937  20.722  1.00 92.64           C
ATOM   4429  HB  VAL A 291      -0.865 -15.288  21.455  1.00 92.64           H
ATOM   4430  CG1 VAL A 291      -1.188 -15.850  19.422  1.00 92.64           C
ATOM   4431 1HG1 VAL A 291      -1.224 -14.814  19.086  1.00 92.64           H
ATOM   4432 2HG1 VAL A 291      -0.710 -16.464  18.658  1.00 92.64           H
ATOM   4433 3HG1 VAL A 291      -2.202 -16.211  19.596  1.00 92.64           H
ATOM   4434  CG2 VAL A 291      -0.395 -17.362  21.278  1.00 92.64           C
ATOM   4435 1HG2 VAL A 291       0.110 -18.028  20.579  1.00 92.64           H
ATOM   4436 2HG2 VAL A 291       0.122 -17.382  22.237  1.00 92.64           H
ATOM   4437 3HG2 VAL A 291      -1.425 -17.692  21.414  1.00 92.64           H
ATOM   4438  HN  VAL A 291       1.190 -15.594  22.590  1.00 92.64           H
ATOM   4439  N   SER A 292       0.902 -13.045  20.767  1.00 93.08           N
ATOM   4440  CA  SER A 292       0.900 -11.661  20.325  1.00 93.08           C
ATOM   4441  C   SER A 292       2.261 -11.302  19.725  1.00 93.08           C
ATOM   4442  O   SER A 292       2.332 -10.647  18.686  1.00 93.08           O
ATOM   4443  HA  SER A 292       0.120 -11.601  19.566  1.00 93.08           H
ATOM   4444  CB  SER A 292       0.562 -10.714  21.478  1.00 93.08           C
ATOM   4445 1HB  SER A 292      -0.362 -11.040  21.955  1.00 93.08           H
ATOM   4446 2HB  SER A 292       1.346 -10.768  22.233  1.00 93.08           H
ATOM   4447  OG  SER A 292       0.419  -9.366  21.039  1.00 93.08           O
ATOM   4448  HG  SER A 292      -0.403  -9.275  20.477  1.00 93.08           H
ATOM   4449  HN  SER A 292       0.737 -13.176  21.745  1.00 93.08           H
ATOM   4450  N   THR A 293       3.308 -11.746  20.405  1.00 89.49           N
ATOM   4451  CA  THR A 293       4.663 -11.437  19.981  1.00 89.49           C
ATOM   4452  C   THR A 293       4.924 -11.999  18.582  1.00 89.49           C
ATOM   4453  O   THR A 293       5.464 -11.306  17.721  1.00 89.49           O
ATOM   4454  HA  THR A 293       4.763 -10.353  19.914  1.00 89.49           H
ATOM   4455  CB  THR A 293       5.625 -11.974  21.042  1.00 89.49           C
ATOM   4456  HB  THR A 293       5.521 -13.054  21.151  1.00 89.49           H
ATOM   4457  OG1 THR A 293       5.324 -11.207  22.204  1.00 89.49           O
ATOM   4458  HG1 THR A 293       4.626 -11.672  22.749  1.00 89.49           H
ATOM   4459  CG2 THR A 293       7.084 -11.631  20.736  1.00 89.49           C
ATOM   4460 1HG2 THR A 293       7.202 -10.548  20.694  1.00 89.49           H
ATOM   4461 2HG2 THR A 293       7.366 -12.065  19.777  1.00 89.49           H
ATOM   4462 3HG2 THR A 293       7.725 -12.036  21.520  1.00 89.49           H
ATOM   4463  HN  THR A 293       3.241 -12.306  21.231  1.00 89.49           H
ATOM   4464  N   ASN A 294       4.530 -13.251  18.399  1.00 91.46           N
ATOM   4465  CA  ASN A 294       4.779 -13.938  17.143  1.00 91.46           C
ATOM   4466  C   ASN A 294       4.002 -13.242  16.023  1.00 91.46           C
ATOM   4467  O   ASN A 294       4.496 -13.120  14.903  1.00 91.46           O
ATOM   4468  HA  ASN A 294       5.858 -13.885  16.997  1.00 91.46           H
ATOM   4469  CB  ASN A 294       4.311 -15.393  17.209  1.00 91.46           C
ATOM   4470 1HB  ASN A 294       3.311 -15.438  17.639  1.00 91.46           H
ATOM   4471 2HB  ASN A 294       4.244 -15.803  16.201  1.00 91.46           H
ATOM   4472  CG  ASN A 294       5.272 -16.240  18.047  1.00 91.46           C
ATOM   4473  OD1 ASN A 294       6.426 -15.900  18.248  1.00 91.46           O
ATOM   4474  ND2 ASN A 294       4.732 -17.359  18.522  1.00 91.46           N
ATOM   4475 1HD2 ASN A 294       3.778 -17.579  18.320  1.00 91.46           H
ATOM   4476 2HD2 ASN A 294       5.280 -17.980  19.082  1.00 91.46           H
ATOM   4477  HN  ASN A 294       4.050 -13.792  19.089  1.00 91.46           H
ATOM   4478  N   ILE A 295       2.799 -12.804  16.365  1.00 91.93           N
ATOM   4479  CA  ILE A 295       1.945 -12.134  15.400  1.00 91.93           C
ATOM   4480  C   ILE A 295       2.613 -10.833  14.949  1.00 91.93           C
ATOM   4481  O   ILE A 295       2.600 -10.503  13.764  1.00 91.93           O
ATOM   4482  HA  ILE A 295       1.850 -12.791  14.535  1.00 91.93           H
ATOM   4483  CB  ILE A 295       0.540 -11.936  15.974  1.00 91.93           C
ATOM   4484  HB  ILE A 295       0.637 -11.576  16.998  1.00 91.93           H
ATOM   4485  CG1 ILE A 295      -0.220 -13.262  16.032  1.00 91.93           C
ATOM   4486 1HG1 ILE A 295      -0.442 -13.603  15.020  1.00 91.93           H
ATOM   4487 2HG1 ILE A 295       0.406 -14.025  16.494  1.00 91.93           H
ATOM   4488  CG2 ILE A 295      -0.227 -10.869  15.190  1.00 91.93           C
ATOM   4489 1HG2 ILE A 295       0.309  -9.922  15.245  1.00 91.93           H
ATOM   4490 2HG2 ILE A 295      -0.315 -11.177  14.148  1.00 91.93           H
ATOM   4491 3HG2 ILE A 295      -1.222 -10.748  15.619  1.00 91.93           H
ATOM   4492  CD1 ILE A 295      -1.521 -13.114  16.823  1.00 91.93           C
ATOM   4493 1HD1 ILE A 295      -1.293 -12.797  17.841  1.00 91.93           H
ATOM   4494 2HD1 ILE A 295      -2.155 -12.369  16.344  1.00 91.93           H
ATOM   4495 3HD1 ILE A 295      -2.042 -14.072  16.849  1.00 91.93           H
ATOM   4496  HN  ILE A 295       2.408 -12.900  17.281  1.00 91.93           H
ATOM   4497  N   ASP A 296       3.183 -10.131  15.918  1.00 93.16           N
ATOM   4498  CA  ASP A 296       3.803  -8.846  15.645  1.00 93.16           C
ATOM   4499  C   ASP A 296       5.007  -9.050  14.724  1.00 93.16           C
ATOM   4500  O   ASP A 296       5.248  -8.246  13.825  1.00 93.16           O
ATOM   4501  HA  ASP A 296       3.021  -8.243  15.183  1.00 93.16           H
ATOM   4502  CB  ASP A 296       4.300  -8.190  16.935  1.00 93.16           C
ATOM   4503 1HB  ASP A 296       4.856  -8.917  17.526  1.00 93.16           H
ATOM   4504 2HB  ASP A 296       4.990  -7.381  16.693  1.00 93.16           H
ATOM   4505  CG  ASP A 296       3.132  -7.642  17.758  1.00 93.16           C
ATOM   4506  OD1 ASP A 296       2.046  -7.478  17.161  1.00 93.16           O
ATOM   4507  OD2 ASP A 296       3.352  -7.401  18.964  1.00 93.16           O
ATOM   4508  HN  ASP A 296       3.225 -10.427  16.872  1.00 93.16           H
ATOM   4509  N   ILE A 297       5.730 -10.131  14.979  1.00 92.13           N
ATOM   4510  CA  ILE A 297       6.887 -10.466  14.166  1.00 92.13           C
ATOM   4511  C   ILE A 297       6.426 -10.804  12.746  1.00 92.13           C
ATOM   4512  O   ILE A 297       7.016 -10.339  11.772  1.00 92.13           O
ATOM   4513  HA  ILE A 297       7.522  -9.581  14.121  1.00 92.13           H
ATOM   4514  CB  ILE A 297       7.703 -11.577  14.828  1.00 92.13           C
ATOM   4515  HB  ILE A 297       7.022 -12.378  15.113  1.00 92.13           H
ATOM   4516  CG1 ILE A 297       8.373 -11.076  16.109  1.00 92.13           C
ATOM   4517 1HG1 ILE A 297       9.139 -10.341  15.860  1.00 92.13           H
ATOM   4518 2HG1 ILE A 297       7.638 -10.569  16.734  1.00 92.13           H
ATOM   4519  CG2 ILE A 297       8.715 -12.173  13.847  1.00 92.13           C
ATOM   4520 1HG2 ILE A 297       8.188 -12.591  12.990  1.00 92.13           H
ATOM   4521 2HG2 ILE A 297       9.397 -11.392  13.510  1.00 92.13           H
ATOM   4522 3HG2 ILE A 297       9.282 -12.960  14.344  1.00 92.13           H
ATOM   4523  CD1 ILE A 297       9.003 -12.233  16.888  1.00 92.13           C
ATOM   4524 1HD1 ILE A 297       8.230 -12.953  17.156  1.00 92.13           H
ATOM   4525 2HD1 ILE A 297       9.755 -12.721  16.268  1.00 92.13           H
ATOM   4526 3HD1 ILE A 297       9.472 -11.849  17.793  1.00 92.13           H
ATOM   4527  HN  ILE A 297       5.537 -10.770  15.723  1.00 92.13           H
ATOM   4528  N   CYS A 298       5.377 -11.610  12.675  1.00 94.17           N
ATOM   4529  CA  CYS A 298       4.826 -12.009  11.391  1.00 94.17           C
ATOM   4530  C   CYS A 298       4.405 -10.746  10.636  1.00 94.17           C
ATOM   4531  O   CYS A 298       4.600 -10.649   9.425  1.00 94.17           O
ATOM   4532  HA  CYS A 298       5.620 -12.532  10.858  1.00 94.17           H
ATOM   4533  CB  CYS A 298       3.664 -12.990  11.555  1.00 94.17           C
ATOM   4534 1HB  CYS A 298       2.977 -12.628  12.320  1.00 94.17           H
ATOM   4535 2HB  CYS A 298       3.098 -13.055  10.625  1.00 94.17           H
ATOM   4536  SG  CYS A 298       4.300 -14.643  12.016  1.00 94.17           S
ATOM   4537  HG  CYS A 298       4.519 -14.354  13.296  1.00 94.17           H
ATOM   4538  HN  CYS A 298       4.907 -11.988  13.472  1.00 94.17           H
ATOM   4539  N   PHE A 299       3.837  -9.811  11.382  1.00 93.97           N
ATOM   4540  CA  PHE A 299       3.386  -8.559  10.798  1.00 93.97           C
ATOM   4541  C   PHE A 299       4.549  -7.806  10.149  1.00 93.97           C
ATOM   4542  O   PHE A 299       4.431  -7.324   9.024  1.00 93.97           O
ATOM   4543  HA  PHE A 299       2.646  -8.806  10.036  1.00 93.97           H
ATOM   4544  CB  PHE A 299       2.818  -7.712  11.938  1.00 93.97           C
ATOM   4545 1HB  PHE A 299       1.991  -8.251  12.400  1.00 93.97           H
ATOM   4546 2HB  PHE A 299       3.585  -7.589  12.703  1.00 93.97           H
ATOM   4547  CG  PHE A 299       2.327  -6.330  11.502  1.00 93.97           C
ATOM   4548  CD1 PHE A 299       3.125  -5.242  11.667  1.00 93.97           C
ATOM   4549  HD1 PHE A 299       4.115  -5.354  12.110  1.00 93.97           H
ATOM   4550  CD2 PHE A 299       1.092  -6.190  10.950  1.00 93.97           C
ATOM   4551  HD2 PHE A 299       0.452  -7.063  10.818  1.00 93.97           H
ATOM   4552  CE1 PHE A 299       2.670  -3.959  11.263  1.00 93.97           C
ATOM   4553  HE1 PHE A 299       3.310  -3.087  11.395  1.00 93.97           H
ATOM   4554  CE2 PHE A 299       0.637  -4.908  10.545  1.00 93.97           C
ATOM   4555  HE2 PHE A 299      -0.353  -4.795  10.103  1.00 93.97           H
ATOM   4556  CZ  PHE A 299       1.435  -3.819  10.710  1.00 93.97           C
ATOM   4557  HZ  PHE A 299       1.085  -2.835  10.400  1.00 93.97           H
ATOM   4558  HN  PHE A 299       3.683  -9.897  12.366  1.00 93.97           H
ATOM   4559  N   GLN A 300       5.646  -7.728  10.888  1.00 90.16           N
ATOM   4560  CA  GLN A 300       6.811  -6.993  10.423  1.00 90.16           C
ATOM   4561  C   GLN A 300       7.299  -7.561   9.089  1.00 90.16           C
ATOM   4562  O   GLN A 300       7.579  -6.810   8.156  1.00 90.16           O
ATOM   4563  HA  GLN A 300       6.469  -5.967  10.286  1.00 90.16           H
ATOM   4564  CB  GLN A 300       7.926  -7.015  11.469  1.00 90.16           C
ATOM   4565 1HB  GLN A 300       8.090  -8.037  11.811  1.00 90.16           H
ATOM   4566 2HB  GLN A 300       8.859  -6.676  11.019  1.00 90.16           H
ATOM   4567  CG  GLN A 300       7.577  -6.122  12.662  1.00 90.16           C
ATOM   4568 1HG  GLN A 300       7.376  -5.109  12.316  1.00 90.16           H
ATOM   4569 2HG  GLN A 300       6.664  -6.484  13.136  1.00 90.16           H
ATOM   4570  CD  GLN A 300       8.715  -6.103  13.684  1.00 90.16           C
ATOM   4571  OE1 GLN A 300       9.876  -5.921  13.355  1.00 90.16           O
ATOM   4572  NE2 GLN A 300       8.319  -6.299  14.939  1.00 90.16           N
ATOM   4573 1HE2 GLN A 300       7.350  -6.441  15.141  1.00 90.16           H
ATOM   4574 2HE2 GLN A 300       8.991  -6.303  15.680  1.00 90.16           H
ATOM   4575  HN  GLN A 300       5.747  -8.155  11.786  1.00 90.16           H
ATOM   4576  N   VAL A 301       7.386  -8.882   9.041  1.00 94.86           N
ATOM   4577  CA  VAL A 301       7.942  -9.554   7.879  1.00 94.86           C
ATOM   4578  C   VAL A 301       7.030  -9.318   6.673  1.00 94.86           C
ATOM   4579  O   VAL A 301       7.491  -8.890   5.616  1.00 94.86           O
ATOM   4580  HA  VAL A 301       8.915  -9.107   7.675  1.00 94.86           H
ATOM   4581  CB  VAL A 301       8.157 -11.038   8.185  1.00 94.86           C
ATOM   4582  HB  VAL A 301       7.200 -11.459   8.492  1.00 94.86           H
ATOM   4583  CG1 VAL A 301       8.624 -11.793   6.939  1.00 94.86           C
ATOM   4584 1HG1 VAL A 301       7.870 -11.703   6.156  1.00 94.86           H
ATOM   4585 2HG1 VAL A 301       9.565 -11.368   6.588  1.00 94.86           H
ATOM   4586 3HG1 VAL A 301       8.769 -12.845   7.184  1.00 94.86           H
ATOM   4587  CG2 VAL A 301       9.144 -11.222   9.339  1.00 94.86           C
ATOM   4588 1HG2 VAL A 301      10.103 -10.778   9.072  1.00 94.86           H
ATOM   4589 2HG2 VAL A 301       8.754 -10.734  10.232  1.00 94.86           H
ATOM   4590 3HG2 VAL A 301       9.279 -12.286   9.536  1.00 94.86           H
ATOM   4591  HN  VAL A 301       7.085  -9.490   9.776  1.00 94.86           H
ATOM   4592  N   THR A 302       5.753  -9.608   6.873  1.00 93.89           N
ATOM   4593  CA  THR A 302       4.800  -9.584   5.776  1.00 93.89           C
ATOM   4594  C   THR A 302       4.620  -8.155   5.258  1.00 93.89           C
ATOM   4595  O   THR A 302       4.422  -7.945   4.062  1.00 93.89           O
ATOM   4596  HA  THR A 302       5.206 -10.173   4.954  1.00 93.89           H
ATOM   4597  CB  THR A 302       3.498 -10.221   6.266  1.00 93.89           C
ATOM   4598  HB  THR A 302       2.740 -10.210   5.483  1.00 93.89           H
ATOM   4599  OG1 THR A 302       3.175  -9.487   7.444  1.00 93.89           O
ATOM   4600  HG1 THR A 302       2.219  -9.643   7.693  1.00 93.89           H
ATOM   4601  CG2 THR A 302       3.698 -11.654   6.763  1.00 93.89           C
ATOM   4602 1HG2 THR A 302       4.406 -11.656   7.592  1.00 93.89           H
ATOM   4603 2HG2 THR A 302       4.088 -12.269   5.952  1.00 93.89           H
ATOM   4604 3HG2 THR A 302       2.744 -12.059   7.099  1.00 93.89           H
ATOM   4605  HN  THR A 302       5.368  -9.856   7.762  1.00 93.89           H
ATOM   4606  N   GLN A 303       4.695  -7.210   6.183  1.00 90.48           N
ATOM   4607  CA  GLN A 303       4.586  -5.805   5.829  1.00 90.48           C
ATOM   4608  C   GLN A 303       5.744  -5.397   4.915  1.00 90.48           C
ATOM   4609  O   GLN A 303       5.543  -4.682   3.935  1.00 90.48           O
ATOM   4610  HA  GLN A 303       3.642  -5.714   5.292  1.00 90.48           H
ATOM   4611  CB  GLN A 303       4.539  -4.926   7.080  1.00 90.48           C
ATOM   4612 1HB  GLN A 303       3.671  -5.192   7.683  1.00 90.48           H
ATOM   4613 2HB  GLN A 303       5.421  -5.111   7.693  1.00 90.48           H
ATOM   4614  CG  GLN A 303       4.473  -3.444   6.706  1.00 90.48           C
ATOM   4615 1HG  GLN A 303       5.425  -3.130   6.279  1.00 90.48           H
ATOM   4616 2HG  GLN A 303       3.713  -3.292   5.940  1.00 90.48           H
ATOM   4617  CD  GLN A 303       4.149  -2.584   7.930  1.00 90.48           C
ATOM   4618  OE1 GLN A 303       4.945  -2.433   8.842  1.00 90.48           O
ATOM   4619  NE2 GLN A 303       2.940  -2.031   7.898  1.00 90.48           N
ATOM   4620 1HE2 GLN A 303       2.335  -2.196   7.119  1.00 90.48           H
ATOM   4621 2HE2 GLN A 303       2.635  -1.451   8.653  1.00 90.48           H
ATOM   4622  HN  GLN A 303       4.827  -7.391   7.158  1.00 90.48           H
ATOM   4623  N   THR A 304       6.930  -5.870   5.269  1.00 92.13           N
ATOM   4624  CA  THR A 304       8.128  -5.518   4.526  1.00 92.13           C
ATOM   4625  C   THR A 304       8.037  -6.040   3.090  1.00 92.13           C
ATOM   4626  O   THR A 304       8.376  -5.329   2.145  1.00 92.13           O
ATOM   4627  HA  THR A 304       8.189  -4.432   4.468  1.00 92.13           H
ATOM   4628  CB  THR A 304       9.336  -6.058   5.293  1.00 92.13           C
ATOM   4629  HB  THR A 304       9.330  -7.148   5.312  1.00 92.13           H
ATOM   4630  OG1 THR A 304       9.253  -5.421   6.565  1.00 92.13           O
ATOM   4631  HG1 THR A 304       8.822  -6.034   7.227  1.00 92.13           H
ATOM   4632  CG2 THR A 304      10.664  -5.565   4.716  1.00 92.13           C
ATOM   4633 1HG2 THR A 304      10.698  -4.477   4.760  1.00 92.13           H
ATOM   4634 2HG2 THR A 304      10.753  -5.890   3.679  1.00 92.13           H
ATOM   4635 3HG2 THR A 304      11.489  -5.978   5.298  1.00 92.13           H
ATOM   4636  HN  THR A 304       7.079  -6.481   6.046  1.00 92.13           H
ATOM   4637  N   ILE A 305       7.578  -7.277   2.972  1.00 92.34           N
ATOM   4638  CA  ILE A 305       7.410  -7.892   1.666  1.00 92.34           C
ATOM   4639  C   ILE A 305       6.471  -7.030   0.819  1.00 92.34           C
ATOM   4640  O   ILE A 305       6.689  -6.863  -0.380  1.00 92.34           O
ATOM   4641  HA  ILE A 305       8.388  -7.911   1.186  1.00 92.34           H
ATOM   4642  CB  ILE A 305       6.948  -9.343   1.812  1.00 92.34           C
ATOM   4643  HB  ILE A 305       6.084  -9.361   2.476  1.00 92.34           H
ATOM   4644  CG1 ILE A 305       8.036 -10.201   2.461  1.00 92.34           C
ATOM   4645 1HG1 ILE A 305       8.837 -10.383   1.744  1.00 92.34           H
ATOM   4646 2HG1 ILE A 305       8.475  -9.664   3.301  1.00 92.34           H
ATOM   4647  CG2 ILE A 305       6.495  -9.912   0.466  1.00 92.34           C
ATOM   4648 1HG2 ILE A 305       5.666  -9.319   0.081  1.00 92.34           H
ATOM   4649 2HG2 ILE A 305       7.325  -9.879  -0.240  1.00 92.34           H
ATOM   4650 3HG2 ILE A 305       6.172 -10.945   0.599  1.00 92.34           H
ATOM   4651  CD1 ILE A 305       7.465 -11.536   2.945  1.00 92.34           C
ATOM   4652 1HD1 ILE A 305       6.681 -11.351   3.679  1.00 92.34           H
ATOM   4653 2HD1 ILE A 305       7.048 -12.081   2.098  1.00 92.34           H
ATOM   4654 3HD1 ILE A 305       8.259 -12.127   3.402  1.00 92.34           H
ATOM   4655  HN  ILE A 305       7.323  -7.856   3.747  1.00 92.34           H
ATOM   4656  N   ALA A 306       5.447  -6.505   1.476  1.00 92.39           N
ATOM   4657  CA  ALA A 306       4.449  -5.703   0.789  1.00 92.39           C
ATOM   4658  C   ALA A 306       5.108  -4.435   0.244  1.00 92.39           C
ATOM   4659  O   ALA A 306       4.763  -3.968  -0.841  1.00 92.39           O
ATOM   4660  HA  ALA A 306       4.067  -6.291  -0.045  1.00 92.39           H
ATOM   4661  CB  ALA A 306       3.295  -5.395   1.745  1.00 92.39           C
ATOM   4662 1HB  ALA A 306       2.842  -6.329   2.080  1.00 92.39           H
ATOM   4663 2HB  ALA A 306       3.673  -4.845   2.606  1.00 92.39           H
ATOM   4664 3HB  ALA A 306       2.547  -4.793   1.229  1.00 92.39           H
ATOM   4665  HN  ALA A 306       5.294  -6.621   2.457  1.00 92.39           H
ATOM   4666  N   PHE A 307       6.046  -3.913   1.020  1.00 90.78           N
ATOM   4667  CA  PHE A 307       6.700  -2.664   0.668  1.00 90.78           C
ATOM   4668  C   PHE A 307       7.620  -2.848  -0.541  1.00 90.78           C
ATOM   4669  O   PHE A 307       7.802  -1.925  -1.333  1.00 90.78           O
ATOM   4670  HA  PHE A 307       5.917  -1.947   0.421  1.00 90.78           H
ATOM   4671  CB  PHE A 307       7.542  -2.244   1.875  1.00 90.78           C
ATOM   4672 1HB  PHE A 307       8.151  -3.090   2.192  1.00 90.78           H
ATOM   4673 2HB  PHE A 307       8.228  -1.454   1.569  1.00 90.78           H
ATOM   4674  CG  PHE A 307       6.719  -1.751   3.067  1.00 90.78           C
ATOM   4675  CD1 PHE A 307       5.370  -1.616   2.952  1.00 90.78           C
ATOM   4676  HD1 PHE A 307       4.876  -1.860   2.012  1.00 90.78           H
ATOM   4677  CD2 PHE A 307       7.335  -1.446   4.240  1.00 90.78           C
ATOM   4678  HD2 PHE A 307       8.416  -1.554   4.331  1.00 90.78           H
ATOM   4679  CE1 PHE A 307       4.606  -1.159   4.058  1.00 90.78           C
ATOM   4680  HE1 PHE A 307       3.525  -1.051   3.967  1.00 90.78           H
ATOM   4681  CE2 PHE A 307       6.571  -0.989   5.346  1.00 90.78           C
ATOM   4682  HE2 PHE A 307       7.066  -0.745   6.286  1.00 90.78           H
ATOM   4683  CZ  PHE A 307       5.223  -0.855   5.232  1.00 90.78           C
ATOM   4684  HZ  PHE A 307       4.636  -0.503   6.081  1.00 90.78           H
ATOM   4685  HN  PHE A 307       6.359  -4.327   1.875  1.00 90.78           H
ATOM   4686  N   PHE A 308       8.175  -4.047  -0.644  1.00 87.47           N
ATOM   4687  CA  PHE A 308       9.054  -4.371  -1.755  1.00 87.47           C
ATOM   4688  C   PHE A 308       8.315  -4.256  -3.090  1.00 87.47           C
ATOM   4689  O   PHE A 308       8.938  -4.067  -4.134  1.00 87.47           O
ATOM   4690  HA  PHE A 308       9.877  -3.657  -1.735  1.00 87.47           H
ATOM   4691  CB  PHE A 308       9.507  -5.819  -1.559  1.00 87.47           C
ATOM   4692 1HB  PHE A 308       8.723  -6.367  -1.036  1.00 87.47           H
ATOM   4693 2HB  PHE A 308       9.626  -6.287  -2.536  1.00 87.47           H
ATOM   4694  CG  PHE A 308      10.816  -5.961  -0.779  1.00 87.47           C
ATOM   4695  CD1 PHE A 308      12.001  -5.671  -1.381  1.00 87.47           C
ATOM   4696  HD1 PHE A 308      12.018  -5.337  -2.418  1.00 87.47           H
ATOM   4697  CD2 PHE A 308      10.794  -6.377   0.515  1.00 87.47           C
ATOM   4698  HD2 PHE A 308       9.845  -6.610   0.997  1.00 87.47           H
ATOM   4699  CE1 PHE A 308      13.215  -5.802  -0.657  1.00 87.47           C
ATOM   4700  HE1 PHE A 308      14.165  -5.570  -1.139  1.00 87.47           H
ATOM   4701  CE2 PHE A 308      12.009  -6.509   1.239  1.00 87.47           C
ATOM   4702  HE2 PHE A 308      11.992  -6.843   2.276  1.00 87.47           H
ATOM   4703  CZ  PHE A 308      13.194  -6.219   0.637  1.00 87.47           C
ATOM   4704  HZ  PHE A 308      14.126  -6.320   1.193  1.00 87.47           H
ATOM   4705  HN  PHE A 308       8.033  -4.787   0.012  1.00 87.47           H
ATOM   4706  N   HIS A 309       6.998  -4.376  -3.013  1.00 79.49           N
ATOM   4707  CA  HIS A 309       6.169  -4.308  -4.205  1.00 79.49           C
ATOM   4708  C   HIS A 309       6.379  -2.960  -4.899  1.00 79.49           C
ATOM   4709  O   HIS A 309       6.443  -2.893  -6.126  1.00 79.49           O
ATOM   4710  HA  HIS A 309       6.508  -5.104  -4.867  1.00 79.49           H
ATOM   4711  CB  HIS A 309       4.702  -4.577  -3.863  1.00 79.49           C
ATOM   4712 1HB  HIS A 309       4.618  -5.572  -3.428  1.00 79.49           H
ATOM   4713 2HB  HIS A 309       4.381  -3.867  -3.101  1.00 79.49           H
ATOM   4714  CG  HIS A 309       3.768  -4.480  -5.046  1.00 79.49           C
ATOM   4715  ND1 HIS A 309       3.834  -5.343  -6.126  1.00 79.49           N
ATOM   4716  HD1 HIS A 309       4.484  -6.095  -6.235  1.00 79.49           H
ATOM   4717  CD2 HIS A 309       2.746  -3.614  -5.306  1.00 79.49           C
ATOM   4718  HD2 HIS A 309       2.420  -2.801  -4.658  1.00 79.49           H
ATOM   4719  CE1 HIS A 309       2.890  -5.002  -6.991  1.00 79.49           C
ATOM   4720  HE1 HIS A 309       2.687  -5.492  -7.943  1.00 79.49           H
ATOM   4721  NE2 HIS A 309       2.218  -3.931  -6.482  1.00 79.49           N
ATOM   4722  HN  HIS A 309       6.498  -4.517  -2.159  1.00 79.49           H
ATOM   4723  N   SER A 310       6.479  -1.920  -4.084  1.00 84.06           N
ATOM   4724  CA  SER A 310       6.524  -0.564  -4.604  1.00 84.06           C
ATOM   4725  C   SER A 310       7.846  -0.328  -5.337  1.00 84.06           C
ATOM   4726  O   SER A 310       7.936   0.550  -6.194  1.00 84.06           O
ATOM   4727  HA  SER A 310       5.685  -0.493  -5.296  1.00 84.06           H
ATOM   4728  CB  SER A 310       6.348   0.461  -3.482  1.00 84.06           C
ATOM   4729 1HB  SER A 310       7.067   0.258  -2.689  1.00 84.06           H
ATOM   4730 2HB  SER A 310       6.568   1.458  -3.864  1.00 84.06           H
ATOM   4731  OG  SER A 310       5.029   0.442  -2.943  1.00 84.06           O
ATOM   4732  HG  SER A 310       4.396   0.896  -3.570  1.00 84.06           H
ATOM   4733  HN  SER A 310       6.530  -1.993  -3.088  1.00 84.06           H
ATOM   4734  N   CYS A 311       8.839  -1.126  -4.972  1.00 86.89           N
ATOM   4735  CA  CYS A 311      10.153  -1.010  -5.580  1.00 86.89           C
ATOM   4736  C   CYS A 311      10.229  -1.990  -6.753  1.00 86.89           C
ATOM   4737  O   CYS A 311      11.101  -1.869  -7.612  1.00 86.89           O
ATOM   4738  HA  CYS A 311      10.248   0.019  -5.928  1.00 86.89           H
ATOM   4739  CB  CYS A 311      11.270  -1.251  -4.562  1.00 86.89           C
ATOM   4740 1HB  CYS A 311      12.211  -0.854  -4.942  1.00 86.89           H
ATOM   4741 2HB  CYS A 311      11.050  -0.719  -3.636  1.00 86.89           H
ATOM   4742  SG  CYS A 311      11.437  -3.043  -4.229  1.00 86.89           S
ATOM   4743  HG  CYS A 311      12.458  -2.932  -3.383  1.00 86.89           H
ATOM   4744  HN  CYS A 311       8.756  -1.840  -4.277  1.00 86.89           H
ATOM   4745  N   LEU A 312       9.303  -2.938  -6.751  1.00 84.86           N
ATOM   4746  CA  LEU A 312       9.346  -4.028  -7.710  1.00 84.86           C
ATOM   4747  C   LEU A 312       8.712  -3.570  -9.025  1.00 84.86           C
ATOM   4748  O   LEU A 312       9.129  -3.996 -10.101  1.00 84.86           O
ATOM   4749  HA  LEU A 312      10.396  -4.259  -7.895  1.00 84.86           H
ATOM   4750  CB  LEU A 312       8.703  -5.285  -7.122  1.00 84.86           C
ATOM   4751 1HB  LEU A 312       7.791  -4.993  -6.601  1.00 84.86           H
ATOM   4752 2HB  LEU A 312       8.406  -5.936  -7.944  1.00 84.86           H
ATOM   4753  CG  LEU A 312       9.572  -6.094  -6.157  1.00 84.86           C
ATOM   4754  HG  LEU A 312       9.897  -5.433  -5.354  1.00 84.86           H
ATOM   4755  CD1 LEU A 312       8.768  -7.225  -5.512  1.00 84.86           C
ATOM   4756 1HD1 LEU A 312       7.928  -6.805  -4.958  1.00 84.86           H
ATOM   4757 2HD1 LEU A 312       8.393  -7.893  -6.288  1.00 84.86           H
ATOM   4758 3HD1 LEU A 312       9.409  -7.784  -4.831  1.00 84.86           H
ATOM   4759  CD2 LEU A 312      10.831  -6.612  -6.854  1.00 84.86           C
ATOM   4760 1HD2 LEU A 312      10.547  -7.252  -7.689  1.00 84.86           H
ATOM   4761 2HD2 LEU A 312      11.413  -5.768  -7.225  1.00 84.86           H
ATOM   4762 3HD2 LEU A 312      11.430  -7.183  -6.146  1.00 84.86           H
ATOM   4763  HN  LEU A 312       8.535  -2.968  -6.111  1.00 84.86           H
ATOM   4764  N   ASN A 313       7.714  -2.709  -8.895  1.00 79.76           N
ATOM   4765  CA  ASN A 313       6.914  -2.311 -10.041  1.00 79.76           C
ATOM   4766  C   ASN A 313       7.840  -1.832 -11.162  1.00 79.76           C
ATOM   4767  O   ASN A 313       7.787  -2.346 -12.278  1.00 79.76           O
ATOM   4768  HA  ASN A 313       6.349  -3.201 -10.319  1.00 79.76           H
ATOM   4769  CB  ASN A 313       5.971  -1.161  -9.683  1.00 79.76           C
ATOM   4770 1HB  ASN A 313       6.488  -0.449  -9.040  1.00 79.76           H
ATOM   4771 2HB  ASN A 313       5.686  -0.624 -10.588  1.00 79.76           H
ATOM   4772  CG  ASN A 313       4.718  -1.679  -8.975  1.00 79.76           C
ATOM   4773  OD1 ASN A 313       4.290  -2.807  -9.161  1.00 79.76           O
ATOM   4774  ND2 ASN A 313       4.156  -0.796  -8.155  1.00 79.76           N
ATOM   4775 1HD2 ASN A 313       4.558   0.113  -8.047  1.00 79.76           H
ATOM   4776 2HD2 ASN A 313       3.331  -1.042  -7.645  1.00 79.76           H
ATOM   4777  HN  ASN A 313       7.449  -2.286  -8.028  1.00 79.76           H
ATOM   4778  N   PRO A 314       8.701  -0.843 -10.887  1.00 80.11           N
ATOM   4779  CA  PRO A 314       9.576  -0.295 -11.925  1.00 80.11           C
ATOM   4780  C   PRO A 314      10.377  -1.375 -12.635  1.00 80.11           C
ATOM   4781  O   PRO A 314      10.537  -1.334 -13.854  1.00 80.11           O
ATOM   4782  HA  PRO A 314       8.981   0.178 -12.706  1.00 80.11           H
ATOM   4783  CB  PRO A 314      10.482   0.674 -11.162  1.00 80.11           C
ATOM   4784 1HB  PRO A 314      11.400   0.188 -10.830  1.00 80.11           H
ATOM   4785 2HB  PRO A 314      10.777   1.520 -11.781  1.00 80.11           H
ATOM   4786  CG  PRO A 314       9.619   1.111  -9.984  1.00 80.11           C
ATOM   4787 1HG  PRO A 314      10.220   1.513  -9.169  1.00 80.11           H
ATOM   4788 2HG  PRO A 314       8.918   1.897 -10.266  1.00 80.11           H
ATOM   4789  CD  PRO A 314       8.907  -0.173  -9.590  1.00 80.11           C
ATOM   4790 1HD  PRO A 314       9.513  -0.781  -8.917  1.00 80.11           H
ATOM   4791 2HD  PRO A 314       7.968   0.026  -9.075  1.00 80.11           H
ATOM   4792  N   VAL A 315      10.863  -2.321 -11.845  1.00 81.98           N
ATOM   4793  CA  VAL A 315      11.715  -3.373 -12.375  1.00 81.98           C
ATOM   4794  C   VAL A 315      10.910  -4.231 -13.353  1.00 81.98           C
ATOM   4795  O   VAL A 315      11.420  -4.628 -14.400  1.00 81.98           O
ATOM   4796  HA  VAL A 315      12.530  -2.894 -12.917  1.00 81.98           H
ATOM   4797  CB  VAL A 315      12.321  -4.182 -11.227  1.00 81.98           C
ATOM   4798  HB  VAL A 315      11.502  -4.634 -10.667  1.00 81.98           H
ATOM   4799  CG1 VAL A 315      13.205  -5.311 -11.759  1.00 81.98           C
ATOM   4800 1HG1 VAL A 315      12.608  -5.979 -12.381  1.00 81.98           H
ATOM   4801 2HG1 VAL A 315      14.015  -4.889 -12.354  1.00 81.98           H
ATOM   4802 3HG1 VAL A 315      13.623  -5.871 -10.923  1.00 81.98           H
ATOM   4803  CG2 VAL A 315      13.102  -3.279 -10.271  1.00 81.98           C
ATOM   4804 1HG2 VAL A 315      13.908  -2.785 -10.814  1.00 81.98           H
ATOM   4805 2HG2 VAL A 315      12.432  -2.527  -9.853  1.00 81.98           H
ATOM   4806 3HG2 VAL A 315      13.522  -3.880  -9.464  1.00 81.98           H
ATOM   4807  HN  VAL A 315      10.683  -2.377 -10.863  1.00 81.98           H
ATOM   4808  N   LEU A 316       9.667  -4.494 -12.976  1.00 80.29           N
ATOM   4809  CA  LEU A 316       8.798  -5.325 -13.791  1.00 80.29           C
ATOM   4810  C   LEU A 316       8.664  -4.703 -15.183  1.00 80.29           C
ATOM   4811  O   LEU A 316       8.685  -5.412 -16.188  1.00 80.29           O
ATOM   4812  HA  LEU A 316       9.278  -6.298 -13.893  1.00 80.29           H
ATOM   4813  CB  LEU A 316       7.459  -5.552 -13.087  1.00 80.29           C
ATOM   4814 1HB  LEU A 316       7.025  -4.580 -12.853  1.00 80.29           H
ATOM   4815 2HB  LEU A 316       6.782  -6.043 -13.786  1.00 80.29           H
ATOM   4816  CG  LEU A 316       7.509  -6.380 -11.802  1.00 80.29           C
ATOM   4817  HG  LEU A 316       8.179  -5.882 -11.100  1.00 80.29           H
ATOM   4818  CD1 LEU A 316       6.131  -6.449 -11.139  1.00 80.29           C
ATOM   4819 1HD1 LEU A 316       5.796  -5.441 -10.893  1.00 80.29           H
ATOM   4820 2HD1 LEU A 316       5.421  -6.910 -11.825  1.00 80.29           H
ATOM   4821 3HD1 LEU A 316       6.196  -7.043 -10.228  1.00 80.29           H
ATOM   4822  CD2 LEU A 316       8.087  -7.771 -12.068  1.00 80.29           C
ATOM   4823 1HD2 LEU A 316       7.462  -8.291 -12.795  1.00 80.29           H
ATOM   4824 2HD2 LEU A 316       9.099  -7.675 -12.462  1.00 80.29           H
ATOM   4825 3HD2 LEU A 316       8.111  -8.339 -11.138  1.00 80.29           H
ATOM   4826  HN  LEU A 316       9.254  -4.149 -12.133  1.00 80.29           H
ATOM   4827  N   TYR A 317       8.528  -3.385 -15.197  1.00 70.07           N
ATOM   4828  CA  TYR A 317       8.343  -2.666 -16.445  1.00 70.07           C
ATOM   4829  C   TYR A 317       9.577  -2.791 -17.340  1.00 70.07           C
ATOM   4830  O   TYR A 317       9.458  -2.865 -18.562  1.00 70.07           O
ATOM   4831  HA  TYR A 317       7.485  -3.099 -16.959  1.00 70.07           H
ATOM   4832  CB  TYR A 317       8.154  -1.197 -16.061  1.00 70.07           C
ATOM   4833 1HB  TYR A 317       9.059  -0.841 -15.569  1.00 70.07           H
ATOM   4834 2HB  TYR A 317       8.032  -0.607 -16.969  1.00 70.07           H
ATOM   4835  CG  TYR A 317       6.957  -0.943 -15.141  1.00 70.07           C
ATOM   4836  CD1 TYR A 317       5.889  -1.816 -15.143  1.00 70.07           C
ATOM   4837  HD1 TYR A 317       5.897  -2.687 -15.799  1.00 70.07           H
ATOM   4838  CD2 TYR A 317       6.947   0.159 -14.311  1.00 70.07           C
ATOM   4839  HD2 TYR A 317       7.791   0.849 -14.310  1.00 70.07           H
ATOM   4840  CE1 TYR A 317       4.763  -1.578 -14.278  1.00 70.07           C
ATOM   4841  HE1 TYR A 317       3.912  -2.260 -14.269  1.00 70.07           H
ATOM   4842  CE2 TYR A 317       5.821   0.398 -13.446  1.00 70.07           C
ATOM   4843  HE2 TYR A 317       5.800   1.264 -12.785  1.00 70.07           H
ATOM   4844  CZ  TYR A 317       4.784  -0.483 -13.472  1.00 70.07           C
ATOM   4845  OH  TYR A 317       3.721  -0.257 -12.654  1.00 70.07           O
ATOM   4846  HH  TYR A 317       3.105  -1.044 -12.670  1.00 70.07           H
ATOM   4847  HN  TYR A 317       8.544  -2.813 -14.377  1.00 70.07           H
ATOM   4848  N   VAL A 318      10.735  -2.812 -16.696  1.00 72.32           N
ATOM   4849  CA  VAL A 318      11.993  -2.883 -17.420  1.00 72.32           C
ATOM   4850  C   VAL A 318      12.082  -4.226 -18.149  1.00 72.32           C
ATOM   4851  O   VAL A 318      12.385  -4.271 -19.340  1.00 72.32           O
ATOM   4852  HA  VAL A 318      11.993  -2.083 -18.160  1.00 72.32           H
ATOM   4853  CB  VAL A 318      13.162  -2.644 -16.463  1.00 72.32           C
ATOM   4854  HB  VAL A 318      13.067  -3.347 -15.635  1.00 72.32           H
ATOM   4855  CG1 VAL A 318      14.501  -2.911 -17.155  1.00 72.32           C
ATOM   4856 1HG1 VAL A 318      14.534  -3.946 -17.495  1.00 72.32           H
ATOM   4857 2HG1 VAL A 318      14.607  -2.244 -18.010  1.00 72.32           H
ATOM   4858 3HG1 VAL A 318      15.315  -2.733 -16.452  1.00 72.32           H
ATOM   4859  CG2 VAL A 318      13.117  -1.228 -15.885  1.00 72.32           C
ATOM   4860 1HG2 VAL A 318      13.175  -0.502 -16.697  1.00 72.32           H
ATOM   4861 2HG2 VAL A 318      12.184  -1.088 -15.339  1.00 72.32           H
ATOM   4862 3HG2 VAL A 318      13.959  -1.084 -15.208  1.00 72.32           H
ATOM   4863  HN  VAL A 318      10.822  -2.782 -15.700  1.00 72.32           H
ATOM   4864  N   PHE A 319      11.812  -5.287 -17.402  1.00 71.43           N
ATOM   4865  CA  PHE A 319      12.045  -6.632 -17.901  1.00 71.43           C
ATOM   4866  C   PHE A 319      10.914  -7.075 -18.831  1.00 71.43           C
ATOM   4867  O   PHE A 319      11.151  -7.786 -19.807  1.00 71.43           O
ATOM   4868  HA  PHE A 319      12.983  -6.613 -18.456  1.00 71.43           H
ATOM   4869  CB  PHE A 319      12.083  -7.559 -16.685  1.00 71.43           C
ATOM   4870 1HB  PHE A 319      11.294  -7.267 -15.993  1.00 71.43           H
ATOM   4871 2HB  PHE A 319      11.862  -8.576 -17.009  1.00 71.43           H
ATOM   4872  CG  PHE A 319      13.421  -7.557 -15.942  1.00 71.43           C
ATOM   4873  CD1 PHE A 319      14.514  -8.134 -16.508  1.00 71.43           C
ATOM   4874  HD1 PHE A 319      14.438  -8.599 -17.491  1.00 71.43           H
ATOM   4875  CD2 PHE A 319      13.516  -6.977 -14.715  1.00 71.43           C
ATOM   4876  HD2 PHE A 319      12.639  -6.514 -14.262  1.00 71.43           H
ATOM   4877  CE1 PHE A 319      15.755  -8.132 -15.818  1.00 71.43           C
ATOM   4878  HE1 PHE A 319      16.632  -8.595 -16.271  1.00 71.43           H
ATOM   4879  CE2 PHE A 319      14.757  -6.974 -14.026  1.00 71.43           C
ATOM   4880  HE2 PHE A 319      14.833  -6.509 -13.043  1.00 71.43           H
ATOM   4881  CZ  PHE A 319      15.851  -7.552 -14.591  1.00 71.43           C
ATOM   4882  HZ  PHE A 319      16.803  -7.550 -14.062  1.00 71.43           H
ATOM   4883  HN  PHE A 319      11.441  -5.238 -16.475  1.00 71.43           H
ATOM   4884  N   VAL A 320       9.710  -6.637 -18.496  1.00 74.76           N
ATOM   4885  CA  VAL A 320       8.517  -7.167 -19.135  1.00 74.76           C
ATOM   4886  C   VAL A 320       8.049  -6.194 -20.219  1.00 74.76           C
ATOM   4887  O   VAL A 320       7.394  -6.597 -21.179  1.00 74.76           O
ATOM   4888  HA  VAL A 320       8.787  -8.113 -19.605  1.00 74.76           H
ATOM   4889  CB  VAL A 320       7.443  -7.451 -18.083  1.00 74.76           C
ATOM   4890  HB  VAL A 320       7.073  -6.494 -17.714  1.00 74.76           H
ATOM   4891  CG1 VAL A 320       6.262  -8.207 -18.695  1.00 74.76           C
ATOM   4892 1HG1 VAL A 320       5.821  -7.608 -19.492  1.00 74.76           H
ATOM   4893 2HG1 VAL A 320       6.610  -9.156 -19.103  1.00 74.76           H
ATOM   4894 3HG1 VAL A 320       5.513  -8.396 -17.926  1.00 74.76           H
ATOM   4895  CG2 VAL A 320       8.028  -8.217 -16.895  1.00 74.76           C
ATOM   4896 1HG2 VAL A 320       8.437  -9.166 -17.241  1.00 74.76           H
ATOM   4897 2HG2 VAL A 320       8.819  -7.626 -16.435  1.00 74.76           H
ATOM   4898 3HG2 VAL A 320       7.243  -8.406 -16.162  1.00 74.76           H
ATOM   4899  HN  VAL A 320       9.542  -5.935 -17.804  1.00 74.76           H
ATOM   4900  N   GLY A 321       8.403  -4.932 -20.029  1.00 76.33           N
ATOM   4901  CA  GLY A 321       7.878  -3.872 -20.873  1.00 76.33           C
ATOM   4902  C   GLY A 321       8.815  -3.593 -22.050  1.00 76.33           C
ATOM   4903  O   GLY A 321       9.771  -2.830 -21.920  1.00 76.33           O
ATOM   4904 1HA  GLY A 321       6.893  -4.154 -21.247  1.00 76.33           H
ATOM   4905 2HA  GLY A 321       7.747  -2.964 -20.285  1.00 76.33           H
ATOM   4906  HN  GLY A 321       9.035  -4.629 -19.316  1.00 76.33           H
ATOM   4907  N   GLU A 322       8.508  -4.227 -23.173  1.00 66.85           N
ATOM   4908  CA  GLU A 322       9.238  -3.967 -24.402  1.00 66.85           C
ATOM   4909  C   GLU A 322       9.152  -2.484 -24.767  1.00 66.85           C
ATOM   4910  O   GLU A 322      10.134  -1.892 -25.212  1.00 66.85           O
ATOM   4911  HA  GLU A 322      10.272  -4.236 -24.187  1.00 66.85           H
ATOM   4912  CB  GLU A 322       8.719  -4.844 -25.543  1.00 66.85           C
ATOM   4913 1HB  GLU A 322       7.629  -4.819 -25.559  1.00 66.85           H
ATOM   4914 2HB  GLU A 322       9.171  -4.528 -26.484  1.00 66.85           H
ATOM   4915  CG  GLU A 322       9.124  -6.305 -25.340  1.00 66.85           C
ATOM   4916 1HG  GLU A 322      10.195  -6.366 -25.148  1.00 66.85           H
ATOM   4917 2HG  GLU A 322       8.619  -6.707 -24.461  1.00 66.85           H
ATOM   4918  CD  GLU A 322       8.771  -7.148 -26.567  1.00 66.85           C
ATOM   4919  OE1 GLU A 322       8.970  -8.380 -26.486  1.00 66.85           O
ATOM   4920  OE2 GLU A 322       8.311  -6.542 -27.559  1.00 66.85           O
ATOM   4921  HN  GLU A 322       7.777  -4.905 -23.250  1.00 66.85           H
ATOM   4922  N   ARG A 323       7.967  -1.926 -24.567  1.00 63.85           N
ATOM   4923  CA  ARG A 323       7.729  -0.532 -24.904  1.00 63.85           C
ATOM   4924  C   ARG A 323       8.544   0.382 -23.987  1.00 63.85           C
ATOM   4925  O   ARG A 323       9.166   1.337 -24.450  1.00 63.85           O
ATOM   4926  HA  ARG A 323       8.053  -0.438 -25.941  1.00 63.85           H
ATOM   4927  CB  ARG A 323       6.246  -0.180 -24.777  1.00 63.85           C
ATOM   4928 1HB  ARG A 323       5.654  -0.855 -25.396  1.00 63.85           H
ATOM   4929 2HB  ARG A 323       5.921  -0.325 -23.747  1.00 63.85           H
ATOM   4930  CG  ARG A 323       5.988   1.267 -25.200  1.00 63.85           C
ATOM   4931 1HG  ARG A 323       6.534   1.945 -24.544  1.00 63.85           H
ATOM   4932 2HG  ARG A 323       6.366   1.428 -26.210  1.00 63.85           H
ATOM   4933  CD  ARG A 323       4.494   1.595 -25.152  1.00 63.85           C
ATOM   4934 1HD  ARG A 323       3.959   1.003 -25.895  1.00 63.85           H
ATOM   4935 2HD  ARG A 323       4.086   1.327 -24.177  1.00 63.85           H
ATOM   4936  NE  ARG A 323       4.284   3.037 -25.408  1.00 63.85           N
ATOM   4937  HE  ARG A 323       4.991   3.532 -25.913  1.00 63.85           H
ATOM   4938  CZ  ARG A 323       3.204   3.722 -25.005  1.00 63.85           C
ATOM   4939  NH1 ARG A 323       2.226   3.110 -24.325  1.00 63.85           N
ATOM   4940 1HH1 ARG A 323       2.297   2.135 -24.114  1.00 63.85           H
ATOM   4941 2HH1 ARG A 323       1.424   3.628 -24.028  1.00 63.85           H
ATOM   4942  NH2 ARG A 323       3.119   5.028 -25.294  1.00 63.85           N
ATOM   4943 1HH2 ARG A 323       2.320   5.553 -25.000  1.00 63.85           H
ATOM   4944 2HH2 ARG A 323       3.854   5.477 -25.802  1.00 63.85           H
ATOM   4945  HN  ARG A 323       7.180  -2.407 -24.181  1.00 63.85           H
ATOM   4946  N   PHE A 324       8.514   0.058 -22.703  1.00 76.57           N
ATOM   4947  CA  PHE A 324       9.183   0.879 -21.708  1.00 76.57           C
ATOM   4948  C   PHE A 324      10.700   0.854 -21.908  1.00 76.57           C
ATOM   4949  O   PHE A 324      11.363   1.882 -21.785  1.00 76.57           O
ATOM   4950  HA  PHE A 324       8.819   1.899 -21.831  1.00 76.57           H
ATOM   4951  CB  PHE A 324       8.851   0.282 -20.339  1.00 76.57           C
ATOM   4952 1HB  PHE A 324       7.769   0.184 -20.249  1.00 76.57           H
ATOM   4953 2HB  PHE A 324       9.268  -0.723 -20.281  1.00 76.57           H
ATOM   4954  CG  PHE A 324       9.373   1.104 -19.159  1.00 76.57           C
ATOM   4955  CD1 PHE A 324      10.554   0.774 -18.570  1.00 76.57           C
ATOM   4956  HD1 PHE A 324      11.129  -0.076 -18.939  1.00 76.57           H
ATOM   4957  CD2 PHE A 324       8.657   2.164 -18.698  1.00 76.57           C
ATOM   4958  HD2 PHE A 324       7.710   2.428 -19.170  1.00 76.57           H
ATOM   4959  CE1 PHE A 324      11.039   1.536 -17.474  1.00 76.57           C
ATOM   4960  HE1 PHE A 324      11.985   1.272 -17.003  1.00 76.57           H
ATOM   4961  CE2 PHE A 324       9.142   2.927 -17.603  1.00 76.57           C
ATOM   4962  HE2 PHE A 324       8.567   3.776 -17.234  1.00 76.57           H
ATOM   4963  CZ  PHE A 324      10.322   2.597 -17.014  1.00 76.57           C
ATOM   4964  HZ  PHE A 324      10.694   3.182 -16.173  1.00 76.57           H
ATOM   4965  HN  PHE A 324       8.044  -0.746 -22.340  1.00 76.57           H
ATOM   4966  N   ARG A 325      11.205  -0.333 -22.211  1.00 73.80           N
ATOM   4967  CA  ARG A 325      12.632  -0.506 -22.427  1.00 73.80           C
ATOM   4968  C   ARG A 325      13.113   0.408 -23.556  1.00 73.80           C
ATOM   4969  O   ARG A 325      14.130   1.085 -23.421  1.00 73.80           O
ATOM   4970  HA  ARG A 325      13.092  -0.232 -21.478  1.00 73.80           H
ATOM   4971  CB  ARG A 325      12.964  -1.958 -22.779  1.00 73.80           C
ATOM   4972 1HB  ARG A 325      12.272  -2.318 -23.540  1.00 73.80           H
ATOM   4973 2HB  ARG A 325      13.965  -2.012 -23.207  1.00 73.80           H
ATOM   4974  CG  ARG A 325      12.882  -2.854 -21.542  1.00 73.80           C
ATOM   4975 1HG  ARG A 325      13.322  -2.340 -20.687  1.00 73.80           H
ATOM   4976 2HG  ARG A 325      11.838  -3.046 -21.295  1.00 73.80           H
ATOM   4977  CD  ARG A 325      13.610  -4.179 -21.776  1.00 73.80           C
ATOM   4978 1HD  ARG A 325      14.668  -3.996 -21.959  1.00 73.80           H
ATOM   4979 2HD  ARG A 325      13.544  -4.803 -20.884  1.00 73.80           H
ATOM   4980  NE  ARG A 325      13.013  -4.886 -22.931  1.00 73.80           N
ATOM   4981  HE  ARG A 325      12.779  -4.348 -23.741  1.00 73.80           H
ATOM   4982  CZ  ARG A 325      12.767  -6.203 -22.961  1.00 73.80           C
ATOM   4983  NH1 ARG A 325      13.061  -6.974 -21.905  1.00 73.80           N
ATOM   4984 1HH1 ARG A 325      13.467  -6.567 -21.086  1.00 73.80           H
ATOM   4985 2HH1 ARG A 325      12.874  -7.956 -21.935  1.00 73.80           H
ATOM   4986  NH2 ARG A 325      12.223  -6.738 -24.062  1.00 73.80           N
ATOM   4987 1HH2 ARG A 325      12.033  -7.719 -24.101  1.00 73.80           H
ATOM   4988 2HH2 ARG A 325      12.007  -6.156 -24.846  1.00 73.80           H
ATOM   4989  HN  ARG A 325      10.659  -1.165 -22.310  1.00 73.80           H
ATOM   4990  N   ARG A 326      12.357   0.397 -24.645  1.00 67.90           N
ATOM   4991  CA  ARG A 326      12.709   1.196 -25.807  1.00 67.90           C
ATOM   4992  C   ARG A 326      12.652   2.686 -25.465  1.00 67.90           C
ATOM   4993  O   ARG A 326      13.544   3.446 -25.836  1.00 67.90           O
ATOM   4994  HA  ARG A 326      13.724   0.889 -26.059  1.00 67.90           H
ATOM   4995  CB  ARG A 326      11.764   0.912 -26.977  1.00 67.90           C
ATOM   4996 1HB  ARG A 326      10.761   0.715 -26.599  1.00 67.90           H
ATOM   4997 2HB  ARG A 326      11.697   1.792 -27.616  1.00 67.90           H
ATOM   4998  CG  ARG A 326      12.250  -0.285 -27.796  1.00 67.90           C
ATOM   4999 1HG  ARG A 326      13.271  -0.108 -28.135  1.00 67.90           H
ATOM   5000 2HG  ARG A 326      12.273  -1.176 -27.168  1.00 67.90           H
ATOM   5001  CD  ARG A 326      11.342  -0.529 -29.003  1.00 67.90           C
ATOM   5002 1HD  ARG A 326      11.015   0.423 -29.421  1.00 67.90           H
ATOM   5003 2HD  ARG A 326      11.895  -1.048 -29.786  1.00 67.90           H
ATOM   5004  NE  ARG A 326      10.167  -1.332 -28.597  1.00 67.90           N
ATOM   5005  HE  ARG A 326      10.189  -1.777 -27.702  1.00 67.90           H
ATOM   5006  CZ  ARG A 326       9.075  -1.501 -29.355  1.00 67.90           C
ATOM   5007  NH1 ARG A 326       8.990  -0.929 -30.564  1.00 67.90           N
ATOM   5008 1HH1 ARG A 326       9.746  -0.371 -30.907  1.00 67.90           H
ATOM   5009 2HH1 ARG A 326       8.172  -1.060 -31.123  1.00 67.90           H
ATOM   5010  NH2 ARG A 326       8.068  -2.251 -28.886  1.00 67.90           N
ATOM   5011 1HH2 ARG A 326       7.246  -2.387 -29.439  1.00 67.90           H
ATOM   5012 2HH2 ARG A 326       8.139  -2.675 -27.983  1.00 67.90           H
ATOM   5013  HN  ARG A 326      11.521  -0.142 -24.740  1.00 67.90           H
ATOM   5014  N   ASP A 327      11.594   3.058 -24.759  1.00 78.14           N
ATOM   5015  CA  ASP A 327      11.367   4.455 -24.433  1.00 78.14           C
ATOM   5016  C   ASP A 327      12.430   4.921 -23.436  1.00 78.14           C
ATOM   5017  O   ASP A 327      12.852   6.076 -23.467  1.00 78.14           O
ATOM   5018  HA  ASP A 327      11.426   4.985 -25.383  1.00 78.14           H
ATOM   5019  CB  ASP A 327       9.994   4.654 -23.787  1.00 78.14           C
ATOM   5020 1HB  ASP A 327       9.855   3.926 -22.987  1.00 78.14           H
ATOM   5021 2HB  ASP A 327       9.942   5.642 -23.330  1.00 78.14           H
ATOM   5022  CG  ASP A 327       8.875   4.504 -24.820  1.00 78.14           C
ATOM   5023  OD1 ASP A 327       9.211   4.508 -26.024  1.00 78.14           O
ATOM   5024  OD2 ASP A 327       7.710   4.390 -24.382  1.00 78.14           O
ATOM   5025  HN  ASP A 327      10.901   2.425 -24.414  1.00 78.14           H
ATOM   5026  N   LEU A 328      12.832   3.998 -22.574  1.00 80.26           N
ATOM   5027  CA  LEU A 328      13.866   4.288 -21.595  1.00 80.26           C
ATOM   5028  C   LEU A 328      15.170   4.625 -22.321  1.00 80.26           C
ATOM   5029  O   LEU A 328      15.756   5.682 -22.095  1.00 80.26           O
ATOM   5030  HA  LEU A 328      13.547   5.166 -21.034  1.00 80.26           H
ATOM   5031  CB  LEU A 328      13.998   3.136 -20.598  1.00 80.26           C
ATOM   5032 1HB  LEU A 328      13.073   3.071 -20.024  1.00 80.26           H
ATOM   5033 2HB  LEU A 328      14.091   2.205 -21.158  1.00 80.26           H
ATOM   5034  CG  LEU A 328      15.169   3.227 -19.617  1.00 80.26           C
ATOM   5035  HG  LEU A 328      16.092   3.285 -20.193  1.00 80.26           H
ATOM   5036  CD1 LEU A 328      15.081   4.502 -18.776  1.00 80.26           C
ATOM   5037 1HD1 LEU A 328      15.104   5.373 -19.432  1.00 80.26           H
ATOM   5038 2HD1 LEU A 328      14.150   4.500 -18.209  1.00 80.26           H
ATOM   5039 3HD1 LEU A 328      15.925   4.542 -18.088  1.00 80.26           H
ATOM   5040  CD2 LEU A 328      15.255   1.972 -18.748  1.00 80.26           C
ATOM   5041 1HD2 LEU A 328      14.332   1.858 -18.180  1.00 80.26           H
ATOM   5042 2HD2 LEU A 328      15.400   1.098 -19.384  1.00 80.26           H
ATOM   5043 3HD2 LEU A 328      16.096   2.063 -18.060  1.00 80.26           H
ATOM   5044  HN  LEU A 328      12.465   3.068 -22.539  1.00 80.26           H
ATOM   5045  N   VAL A 329      15.586   3.706 -23.180  1.00 80.51           N
ATOM   5046  CA  VAL A 329      16.861   3.843 -23.864  1.00 80.51           C
ATOM   5047  C   VAL A 329      16.839   5.107 -24.725  1.00 80.51           C
ATOM   5048  O   VAL A 329      17.852   5.794 -24.853  1.00 80.51           O
ATOM   5049  HA  VAL A 329      17.633   3.951 -23.102  1.00 80.51           H
ATOM   5050  CB  VAL A 329      17.163   2.577 -24.668  1.00 80.51           C
ATOM   5051  HB  VAL A 329      16.324   2.399 -25.341  1.00 80.51           H
ATOM   5052  CG1 VAL A 329      18.420   2.756 -25.522  1.00 80.51           C
ATOM   5053 1HG1 VAL A 329      18.273   3.584 -26.215  1.00 80.51           H
ATOM   5054 2HG1 VAL A 329      19.271   2.970 -24.875  1.00 80.51           H
ATOM   5055 3HG1 VAL A 329      18.611   1.842 -26.083  1.00 80.51           H
ATOM   5056  CG2 VAL A 329      17.293   1.361 -23.748  1.00 80.51           C
ATOM   5057 1HG2 VAL A 329      18.105   1.527 -23.040  1.00 80.51           H
ATOM   5058 2HG2 VAL A 329      16.360   1.216 -23.204  1.00 80.51           H
ATOM   5059 3HG2 VAL A 329      17.508   0.475 -24.346  1.00 80.51           H
ATOM   5060  HN  VAL A 329      15.070   2.880 -23.410  1.00 80.51           H
ATOM   5061  N   LYS A 330      15.673   5.377 -25.294  1.00 74.32           N
ATOM   5062  CA  LYS A 330      15.497   6.564 -26.114  1.00 74.32           C
ATOM   5063  C   LYS A 330      15.734   7.810 -25.258  1.00 74.32           C
[truncated: 117,162 more chars]
