# Supplementary material for: Noncanonical roles of chemokine regions in CCR9 activation revealed by structural modeling and mutational mapping
Source: Nat Commun. 2025 Aug 18;16:7695. doi: 10.1038/s41467-025-62321-9 (PMC12361432; doi:10.1038/s41467-025-62321-9)
Supplement: Supplementary file 5 — Supplementary Data 3 [file 41467_2025_62321_MOESM5_ESM.zip › CCR9_CCL25_07_rnk4.pdb]

ATOM      1  N   GLU A  20      -5.314  -6.800  58.683  1.00 50.78           N
ATOM      2  CA  GLU A  20      -5.455  -7.588  57.471  1.00 50.78           C
ATOM      3  C   GLU A  20      -5.937  -9.000  57.809  1.00 50.78           C
ATOM      4  O   GLU A  20      -5.147  -9.846  58.225  1.00 50.78           O
ATOM      5  HA  GLU A  20      -6.209  -7.072  56.876  1.00 50.78           H
ATOM      6  CB  GLU A  20      -4.141  -7.629  56.688  1.00 50.78           C
ATOM      7 1HB  GLU A  20      -3.300  -7.605  57.380  1.00 50.78           H
ATOM      8 2HB  GLU A  20      -4.133  -8.499  56.030  1.00 50.78           H
ATOM      9  CG  GLU A  20      -4.003  -6.403  55.783  1.00 50.78           C
ATOM     10 1HG  GLU A  20      -4.966  -6.173  55.327  1.00 50.78           H
ATOM     11 2HG  GLU A  20      -3.717  -5.537  56.379  1.00 50.78           H
ATOM     12  CD  GLU A  20      -2.960  -6.643  54.690  1.00 50.78           C
ATOM     13  OE1 GLU A  20      -3.127  -6.044  53.605  1.00 50.78           O
ATOM     14  OE2 GLU A  20      -2.020  -7.420  54.963  1.00 50.78           O
ATOM     15  HN  GLU A  20      -5.536  -7.283  59.530  1.00 50.78           H
ATOM     16  N   SER A  21      -7.231  -9.211  57.618  1.00 59.32           N
ATOM     17  CA  SER A  21      -7.822 -10.514  57.871  1.00 59.32           C
ATOM     18  C   SER A  21      -7.089 -11.587  57.064  1.00 59.32           C
ATOM     19  O   SER A  21      -6.742 -11.368  55.905  1.00 59.32           O
ATOM     20  HA  SER A  21      -7.695 -10.685  58.940  1.00 59.32           H
ATOM     21  CB  SER A  21      -9.313 -10.518  57.529  1.00 59.32           C
ATOM     22 1HB  SER A  21      -9.729 -11.505  57.732  1.00 59.32           H
ATOM     23 2HB  SER A  21      -9.836  -9.813  58.176  1.00 59.32           H
ATOM     24  OG  SER A  21      -9.549 -10.175  56.166  1.00 59.32           O
ATOM     25  HG  SER A  21      -9.839 -10.985  55.655  1.00 59.32           H
ATOM     26  HN  SER A  21      -7.870  -8.512  57.296  1.00 59.32           H
ATOM     27  N   THR A  22      -6.876 -12.725  57.709  1.00 60.90           N
ATOM     28  CA  THR A  22      -6.181 -13.829  57.070  1.00 60.90           C
ATOM     29  C   THR A  22      -6.790 -14.119  55.696  1.00 60.90           C
ATOM     30  O   THR A  22      -6.087 -14.539  54.778  1.00 60.90           O
ATOM     31  HA  THR A  22      -5.145 -13.533  56.904  1.00 60.90           H
ATOM     32  CB  THR A  22      -6.224 -15.028  58.019  1.00 60.90           C
ATOM     33  HB  THR A  22      -6.022 -15.956  57.483  1.00 60.90           H
ATOM     34  OG1 THR A  22      -7.506 -14.939  58.633  1.00 60.90           O
ATOM     35  HG1 THR A  22      -7.736 -15.807  59.073  1.00 60.90           H
ATOM     36  CG2 THR A  22      -5.242 -14.888  59.184  1.00 60.90           C
ATOM     37 1HG2 THR A  22      -5.486 -13.996  59.760  1.00 60.90           H
ATOM     38 2HG2 THR A  22      -4.227 -14.804  58.795  1.00 60.90           H
ATOM     39 3HG2 THR A  22      -5.313 -15.766  59.826  1.00 60.90           H
ATOM     40  HN  THR A  22      -7.169 -12.898  58.649  1.00 60.90           H
ATOM     41  N   SER A  23      -8.090 -13.883  55.599  1.00 63.79           N
ATOM     42  CA  SER A  23      -8.790 -14.057  54.338  1.00 63.79           C
ATOM     43  C   SER A  23      -8.198 -13.126  53.278  1.00 63.79           C
ATOM     44  O   SER A  23      -8.007 -13.527  52.131  1.00 63.79           O
ATOM     45  HA  SER A  23      -8.632 -15.100  54.062  1.00 63.79           H
ATOM     46  CB  SER A  23     -10.288 -13.794  54.498  1.00 63.79           C
ATOM     47 1HB  SER A  23     -10.808 -14.093  53.588  1.00 63.79           H
ATOM     48 2HB  SER A  23     -10.680 -14.411  55.307  1.00 63.79           H
ATOM     49  OG  SER A  23     -10.563 -12.423  54.772  1.00 63.79           O
ATOM     50  HG  SER A  23     -11.550 -12.261  54.752  1.00 63.79           H
ATOM     51  HN  SER A  23      -8.662 -13.580  56.361  1.00 63.79           H
ATOM     52  N   SER A  24      -7.924 -11.900  53.700  1.00 69.47           N
ATOM     53  CA  SER A  24      -7.455 -10.879  52.779  1.00 69.47           C
ATOM     54  C   SER A  24      -6.078 -11.260  52.231  1.00 69.47           C
ATOM     55  O   SER A  24      -5.752 -10.944  51.088  1.00 69.47           O
ATOM     56  HA  SER A  24      -8.193 -10.854  51.977  1.00 69.47           H
ATOM     57  CB  SER A  24      -7.395  -9.510  53.459  1.00 69.47           C
ATOM     58 1HB  SER A  24      -7.436  -8.727  52.701  1.00 69.47           H
ATOM     59 2HB  SER A  24      -8.270  -9.382  54.096  1.00 69.47           H
ATOM     60  OG  SER A  24      -6.213  -9.353  54.239  1.00 69.47           O
ATOM     61  HG  SER A  24      -6.212 -10.009  54.993  1.00 69.47           H
ATOM     62  HN  SER A  24      -8.017 -11.602  54.650  1.00 69.47           H
ATOM     63  N   MET A  25      -5.308 -11.934  53.072  1.00 66.20           N
ATOM     64  CA  MET A  25      -3.962 -12.334  52.698  1.00 66.20           C
ATOM     65  C   MET A  25      -3.986 -13.594  51.829  1.00 66.20           C
ATOM     66  O   MET A  25      -3.191 -13.727  50.901  1.00 66.20           O
ATOM     67  HA  MET A  25      -3.556 -11.499  52.127  1.00 66.20           H
ATOM     68  CB  MET A  25      -3.138 -12.599  53.959  1.00 66.20           C
ATOM     69 1HB  MET A  25      -3.380 -11.856  54.719  1.00 66.20           H
ATOM     70 2HB  MET A  25      -3.402 -13.573  54.372  1.00 66.20           H
ATOM     71  CG  MET A  25      -1.640 -12.556  53.655  1.00 66.20           C
ATOM     72 1HG  MET A  25      -1.333 -13.480  53.165  1.00 66.20           H
ATOM     73 2HG  MET A  25      -1.424 -11.742  52.963  1.00 66.20           H
ATOM     74  SD  MET A  25      -0.716 -12.332  55.166  1.00 66.20           S
ATOM     75  CE  MET A  25       0.948 -12.367  54.520  1.00 66.20           C
ATOM     76 1HE  MET A  25       1.127 -13.323  54.028  1.00 66.20           H
ATOM     77 2HE  MET A  25       1.075 -11.559  53.799  1.00 66.20           H
ATOM     78 3HE  MET A  25       1.658 -12.240  55.337  1.00 66.20           H
ATOM     79  HN  MET A  25      -5.589 -12.205  53.993  1.00 66.20           H
ATOM     80  N   GLU A  26      -4.908 -14.486  52.162  1.00 61.62           N
ATOM     81  CA  GLU A  26      -5.109 -15.685  51.368  1.00 61.62           C
ATOM     82  C   GLU A  26      -5.585 -15.317  49.961  1.00 61.62           C
ATOM     83  O   GLU A  26      -5.141 -15.907  48.977  1.00 61.62           O
ATOM     84  HA  GLU A  26      -4.132 -16.165  51.314  1.00 61.62           H
ATOM     85  CB  GLU A  26      -6.097 -16.635  52.049  1.00 61.62           C
ATOM     86 1HB  GLU A  26      -6.932 -16.065  52.457  1.00 61.62           H
ATOM     87 2HB  GLU A  26      -6.406 -17.409  51.347  1.00 61.62           H
ATOM     88  CG  GLU A  26      -5.440 -17.357  53.227  1.00 61.62           C
ATOM     89 1HG  GLU A  26      -4.588 -17.937  52.872  1.00 61.62           H
ATOM     90 2HG  GLU A  26      -5.054 -16.626  53.937  1.00 61.62           H
ATOM     91  CD  GLU A  26      -6.437 -18.281  53.929  1.00 61.62           C
ATOM     92  OE1 GLU A  26      -5.963 -19.163  54.677  1.00 61.62           O
ATOM     93  OE2 GLU A  26      -7.650 -18.085  53.701  1.00 61.62           O
ATOM     94  HN  GLU A  26      -5.509 -14.399  52.957  1.00 61.62           H
ATOM     95  N   ASP A  27      -6.482 -14.343  49.910  1.00 68.39           N
ATOM     96  CA  ASP A  27      -7.058 -13.921  48.645  1.00 68.39           C
ATOM     97  C   ASP A  27      -5.939 -13.470  47.705  1.00 68.39           C
ATOM     98  O   ASP A  27      -5.980 -13.749  46.507  1.00 68.39           O
ATOM     99  HA  ASP A  27      -7.592 -14.794  48.269  1.00 68.39           H
ATOM    100  CB  ASP A  27      -8.015 -12.743  48.841  1.00 68.39           C
ATOM    101 1HB  ASP A  27      -7.560 -12.007  49.503  1.00 68.39           H
ATOM    102 2HB  ASP A  27      -8.189 -12.249  47.885  1.00 68.39           H
ATOM    103  CG  ASP A  27      -9.348 -13.211  49.429  1.00 68.39           C
ATOM    104  OD1 ASP A  27      -9.636 -14.419  49.289  1.00 68.39           O
ATOM    105  OD2 ASP A  27     -10.048 -12.350  50.004  1.00 68.39           O
ATOM    106  HN  ASP A  27      -6.814 -13.846  50.712  1.00 68.39           H
ATOM    107  N   TYR A  28      -4.966 -12.781  48.282  1.00 67.96           N
ATOM    108  CA  TYR A  28      -3.857 -12.255  47.504  1.00 67.96           C
ATOM    109  C   TYR A  28      -2.913 -13.377  47.066  1.00 67.96           C
ATOM    110  O   TYR A  28      -2.390 -13.354  45.954  1.00 67.96           O
ATOM    111  HA  TYR A  28      -4.268 -11.770  46.619  1.00 67.96           H
ATOM    112  CB  TYR A  28      -3.103 -11.304  48.435  1.00 67.96           C
ATOM    113 1HB  TYR A  28      -3.784 -10.522  48.769  1.00 67.96           H
ATOM    114 2HB  TYR A  28      -2.789 -11.853  49.322  1.00 67.96           H
ATOM    115  CG  TYR A  28      -1.875 -10.652  47.796  1.00 67.96           C
ATOM    116  CD1 TYR A  28      -0.618 -11.173  48.026  1.00 67.96           C
ATOM    117  HD1 TYR A  28      -0.500 -12.049  48.663  1.00 67.96           H
ATOM    118  CD2 TYR A  28      -2.025  -9.542  46.989  1.00 67.96           C
ATOM    119  HD2 TYR A  28      -3.018  -9.130  46.807  1.00 67.96           H
ATOM    120  CE1 TYR A  28       0.537 -10.559  47.425  1.00 67.96           C
ATOM    121  HE1 TYR A  28       1.536 -10.960  47.598  1.00 67.96           H
ATOM    122  CE2 TYR A  28      -0.869  -8.928  46.387  1.00 67.96           C
ATOM    123  HE2 TYR A  28      -0.973  -8.051  45.748  1.00 67.96           H
ATOM    124  CZ  TYR A  28       0.354  -9.467  46.635  1.00 67.96           C
ATOM    125  OH  TYR A  28       1.446  -8.887  46.067  1.00 67.96           O
ATOM    126  HH  TYR A  28       1.207  -7.983  45.713  1.00 67.96           H
ATOM    127  HN  TYR A  28      -4.927 -12.582  49.261  1.00 67.96           H
ATOM    128  N   VAL A  29      -2.724 -14.332  47.965  1.00 68.23           N
ATOM    129  CA  VAL A  29      -1.790 -15.417  47.719  1.00 68.23           C
ATOM    130  C   VAL A  29      -2.374 -16.358  46.663  1.00 68.23           C
ATOM    131  O   VAL A  29      -1.647 -16.878  45.819  1.00 68.23           O
ATOM    132  HA  VAL A  29      -0.872 -14.978  47.328  1.00 68.23           H
ATOM    133  CB  VAL A  29      -1.454 -16.127  49.032  1.00 68.23           C
ATOM    134  HB  VAL A  29      -2.393 -16.404  49.512  1.00 68.23           H
ATOM    135  CG1 VAL A  29      -0.662 -17.411  48.774  1.00 68.23           C
ATOM    136 1HG1 VAL A  29      -1.253 -18.084  48.154  1.00 68.23           H
ATOM    137 2HG1 VAL A  29       0.268 -17.167  48.261  1.00 68.23           H
ATOM    138 3HG1 VAL A  29      -0.437 -17.895  49.724  1.00 68.23           H
ATOM    139  CG2 VAL A  29      -0.696 -15.196  49.980  1.00 68.23           C
ATOM    140 1HG2 VAL A  29       0.233 -14.875  49.509  1.00 68.23           H
ATOM    141 2HG2 VAL A  29      -1.312 -14.324  50.202  1.00 68.23           H
ATOM    142 3HG2 VAL A  29      -0.470 -15.726  50.906  1.00 68.23           H
ATOM    143  HN  VAL A  29      -3.195 -14.372  48.846  1.00 68.23           H
ATOM    144  N   ASN A  30      -3.683 -16.547  46.745  1.00 62.75           N
ATOM    145  CA  ASN A  30      -4.356 -17.503  45.882  1.00 62.75           C
ATOM    146  C   ASN A  30      -4.687 -16.833  44.546  1.00 62.75           C
ATOM    147  O   ASN A  30      -5.158 -17.489  43.619  1.00 62.75           O
ATOM    148  HA  ASN A  30      -3.657 -18.331  45.771  1.00 62.75           H
ATOM    149  CB  ASN A  30      -5.668 -17.982  46.508  1.00 62.75           C
ATOM    150 1HB  ASN A  30      -6.267 -17.122  46.808  1.00 62.75           H
ATOM    151 2HB  ASN A  30      -6.249 -18.532  45.767  1.00 62.75           H
ATOM    152  CG  ASN A  30      -5.402 -18.875  47.721  1.00 62.75           C
ATOM    153  OD1 ASN A  30      -4.375 -19.523  47.834  1.00 62.75           O
ATOM    154  ND2 ASN A  30      -6.383 -18.872  48.620  1.00 62.75           N
ATOM    155 1HD2 ASN A  30      -7.201 -18.317  48.466  1.00 62.75           H
ATOM    156 2HD2 ASN A  30      -6.303 -19.426  49.449  1.00 62.75           H
ATOM    157  HN  ASN A  30      -4.280 -16.063  47.385  1.00 62.75           H
ATOM    158  N   PHE A  31      -4.426 -15.535  44.491  1.00 70.18           N
ATOM    159  CA  PHE A  31      -4.671 -14.774  43.278  1.00 70.18           C
ATOM    160  C   PHE A  31      -3.763 -15.248  42.141  1.00 70.18           C
ATOM    161  O   PHE A  31      -2.547 -15.334  42.308  1.00 70.18           O
ATOM    162  HA  PHE A  31      -5.712 -14.934  43.000  1.00 70.18           H
ATOM    163  CB  PHE A  31      -4.349 -13.312  43.595  1.00 70.18           C
ATOM    164 1HB  PHE A  31      -4.883 -13.021  44.500  1.00 70.18           H
ATOM    165 2HB  PHE A  31      -3.285 -13.223  43.811  1.00 70.18           H
ATOM    166  CG  PHE A  31      -4.710 -12.338  42.472  1.00 70.18           C
ATOM    167  CD1 PHE A  31      -3.743 -11.878  41.634  1.00 70.18           C
ATOM    168  HD1 PHE A  31      -2.711 -12.204  41.762  1.00 70.18           H
ATOM    169  CD2 PHE A  31      -5.998 -11.932  42.312  1.00 70.18           C
ATOM    170  HD2 PHE A  31      -6.773 -12.300  42.983  1.00 70.18           H
ATOM    171  CE1 PHE A  31      -4.078 -10.974  40.592  1.00 70.18           C
ATOM    172  HE1 PHE A  31      -3.302 -10.605  39.920  1.00 70.18           H
ATOM    173  CE2 PHE A  31      -6.333 -11.027  41.269  1.00 70.18           C
ATOM    174  HE2 PHE A  31      -7.365 -10.702  41.141  1.00 70.18           H
ATOM    175  CZ  PHE A  31      -5.366 -10.568  40.431  1.00 70.18           C
ATOM    176  HZ  PHE A  31      -5.623  -9.874  39.631  1.00 70.18           H
ATOM    177  HN  PHE A  31      -4.056 -15.006  45.255  1.00 70.18           H
ATOM    178  N   ASN A  32      -4.389 -15.543  41.011  1.00 62.53           N
ATOM    179  CA  ASN A  32      -3.652 -15.999  39.845  1.00 62.53           C
ATOM    180  C   ASN A  32      -3.073 -14.789  39.108  1.00 62.53           C
ATOM    181  O   ASN A  32      -3.766 -14.146  38.322  1.00 62.53           O
ATOM    182  HA  ASN A  32      -2.877 -16.659  40.235  1.00 62.53           H
ATOM    183  CB  ASN A  32      -4.566 -16.750  38.875  1.00 62.53           C
ATOM    184 1HB  ASN A  32      -5.148 -17.493  39.419  1.00 62.53           H
ATOM    185 2HB  ASN A  32      -5.276 -16.055  38.426  1.00 62.53           H
ATOM    186  CG  ASN A  32      -3.752 -17.437  37.775  1.00 62.53           C
ATOM    187  OD1 ASN A  32      -2.537 -17.347  37.719  1.00 62.53           O
ATOM    188  ND2 ASN A  32      -4.489 -18.126  36.908  1.00 62.53           N
ATOM    189 1HD2 ASN A  32      -5.483 -18.159  37.012  1.00 62.53           H
ATOM    190 2HD2 ASN A  32      -4.048 -18.611  36.153  1.00 62.53           H
ATOM    191  HN  ASN A  32      -5.378 -15.475  40.886  1.00 62.53           H
ATOM    192  N   PHE A  33      -1.807 -14.516  39.389  1.00 65.47           N
ATOM    193  CA  PHE A  33      -1.100 -13.451  38.698  1.00 65.47           C
ATOM    194  C   PHE A  33      -0.625 -13.913  37.319  1.00 65.47           C
ATOM    195  O   PHE A  33       0.560 -13.822  37.004  1.00 65.47           O
ATOM    196  HA  PHE A  33      -1.798 -12.622  38.581  1.00 65.47           H
ATOM    197  CB  PHE A  33       0.119 -13.096  39.551  1.00 65.47           C
ATOM    198 1HB  PHE A  33       0.668 -14.009  39.780  1.00 65.47           H
ATOM    199 2HB  PHE A  33       0.786 -12.461  38.968  1.00 65.47           H
ATOM    200  CG  PHE A  33      -0.224 -12.383  40.861  1.00 65.47           C
ATOM    201  CD1 PHE A  33      -0.466 -11.045  40.863  1.00 65.47           C
ATOM    202  HD1 PHE A  33      -0.416 -10.480  39.932  1.00 65.47           H
ATOM    203  CD2 PHE A  33      -0.287 -13.087  42.022  1.00 65.47           C
ATOM    204  HD2 PHE A  33      -0.093 -14.160  42.020  1.00 65.47           H
ATOM    205  CE1 PHE A  33      -0.785 -10.383  42.079  1.00 65.47           C
ATOM    206  HE1 PHE A  33      -0.979  -9.310  42.081  1.00 65.47           H
ATOM    207  CE2 PHE A  33      -0.606 -12.426  43.238  1.00 65.47           C
ATOM    208  HE2 PHE A  33      -0.656 -12.991  44.169  1.00 65.47           H
ATOM    209  CZ  PHE A  33      -0.848 -11.088  43.240  1.00 65.47           C
ATOM    210  HZ  PHE A  33      -1.092 -10.580  44.173  1.00 65.47           H
ATOM    211  HN  PHE A  33      -1.267 -15.006  40.073  1.00 65.47           H
ATOM    212  N   THR A  34      -1.575 -14.399  36.533  1.00 64.09           N
ATOM    213  CA  THR A  34      -1.349 -14.580  35.110  1.00 64.09           C
ATOM    214  C   THR A  34      -0.865 -13.275  34.476  1.00 64.09           C
ATOM    215  O   THR A  34      -1.485 -12.227  34.653  1.00 64.09           O
ATOM    216  HA  THR A  34      -0.553 -15.313  34.979  1.00 64.09           H
ATOM    217  CB  THR A  34      -2.642 -15.114  34.490  1.00 64.09           C
ATOM    218  HB  THR A  34      -3.411 -14.342  34.469  1.00 64.09           H
ATOM    219  OG1 THR A  34      -2.949 -16.268  35.267  1.00 64.09           O
ATOM    220  HG1 THR A  34      -2.152 -16.870  35.316  1.00 64.09           H
ATOM    221  CG2 THR A  34      -2.431 -15.663  33.077  1.00 64.09           C
ATOM    222 1HG2 THR A  34      -1.711 -16.480  33.108  1.00 64.09           H
ATOM    223 2HG2 THR A  34      -2.052 -14.870  32.432  1.00 64.09           H
ATOM    224 3HG2 THR A  34      -3.380 -16.029  32.684  1.00 64.09           H
ATOM    225  HN  THR A  34      -2.484 -14.665  36.854  1.00 64.09           H
ATOM    226  N   ASP A  35       0.238 -13.380  33.749  1.00 68.02           N
ATOM    227  CA  ASP A  35       0.864 -12.206  33.165  1.00 68.02           C
ATOM    228  C   ASP A  35       0.166 -11.864  31.847  1.00 68.02           C
ATOM    229  O   ASP A  35       0.583 -12.321  30.783  1.00 68.02           O
ATOM    230  HA  ASP A  35       0.752 -11.420  33.912  1.00 68.02           H
ATOM    231  CB  ASP A  35       2.342 -12.462  32.865  1.00 68.02           C
ATOM    232 1HB  ASP A  35       2.779 -13.065  33.661  1.00 68.02           H
ATOM    233 2HB  ASP A  35       2.436 -13.035  31.942  1.00 68.02           H
ATOM    234  CG  ASP A  35       3.111 -11.146  32.734  1.00 68.02           C
ATOM    235  OD1 ASP A  35       2.465 -10.091  32.915  1.00 68.02           O
ATOM    236  OD2 ASP A  35       4.327 -11.224  32.456  1.00 68.02           O
ATOM    237  HN  ASP A  35       0.701 -14.245  33.558  1.00 68.02           H
ATOM    238  N   PHE A  36      -0.883 -11.063  31.960  1.00 82.26           N
ATOM    239  CA  PHE A  36      -1.590 -10.585  30.784  1.00 82.26           C
ATOM    240  C   PHE A  36      -0.906  -9.347  30.200  1.00 82.26           C
ATOM    241  O   PHE A  36      -1.261  -8.892  29.113  1.00 82.26           O
ATOM    242  HA  PHE A  36      -1.573 -11.388  30.047  1.00 82.26           H
ATOM    243  CB  PHE A  36      -3.003 -10.208  31.233  1.00 82.26           C
ATOM    244 1HB  PHE A  36      -2.935  -9.557  32.105  1.00 82.26           H
ATOM    245 2HB  PHE A  36      -3.483  -9.632  30.442  1.00 82.26           H
ATOM    246  CG  PHE A  36      -3.886 -11.408  31.579  1.00 82.26           C
ATOM    247  CD1 PHE A  36      -3.893 -12.503  30.772  1.00 82.26           C
ATOM    248  HD1 PHE A  36      -3.268 -12.525  29.879  1.00 82.26           H
ATOM    249  CD2 PHE A  36      -4.666 -11.381  32.693  1.00 82.26           C
ATOM    250  HD2 PHE A  36      -4.661 -10.503  33.340  1.00 82.26           H
ATOM    251  CE1 PHE A  36      -4.713 -13.617  31.092  1.00 82.26           C
ATOM    252  HE1 PHE A  36      -4.718 -14.494  30.445  1.00 82.26           H
ATOM    253  CE2 PHE A  36      -5.486 -12.495  33.014  1.00 82.26           C
ATOM    254  HE2 PHE A  36      -6.111 -12.473  33.906  1.00 82.26           H
ATOM    255  CZ  PHE A  36      -5.492 -13.589  32.206  1.00 82.26           C
ATOM    256  HZ  PHE A  36      -6.122 -14.445  32.453  1.00 82.26           H
ATOM    257  HN  PHE A  36      -1.250 -10.743  32.833  1.00 82.26           H
ATOM    258  N   TYR A  37       0.062  -8.837  30.946  1.00 86.41           N
ATOM    259  CA  TYR A  37       0.858  -7.715  30.477  1.00 86.41           C
ATOM    260  C   TYR A  37       2.045  -8.198  29.641  1.00 86.41           C
ATOM    261  O   TYR A  37       3.017  -8.723  30.181  1.00 86.41           O
ATOM    262  HA  TYR A  37       0.219  -7.086  29.858  1.00 86.41           H
ATOM    263  CB  TYR A  37       1.384  -7.016  31.732  1.00 86.41           C
ATOM    264 1HB  TYR A  37       0.550  -6.830  32.408  1.00 86.41           H
ATOM    265 2HB  TYR A  37       2.070  -7.688  32.249  1.00 86.41           H
ATOM    266  CG  TYR A  37       2.101  -5.694  31.453  1.00 86.41           C
ATOM    267  CD1 TYR A  37       3.474  -5.667  31.325  1.00 86.41           C
ATOM    268  HD1 TYR A  37       4.049  -6.588  31.423  1.00 86.41           H
ATOM    269  CD2 TYR A  37       1.373  -4.527  31.330  1.00 86.41           C
ATOM    270  HD2 TYR A  37       0.288  -4.549  31.431  1.00 86.41           H
ATOM    271  CE1 TYR A  37       4.149  -4.422  31.063  1.00 86.41           C
ATOM    272  HE1 TYR A  37       5.233  -4.386  30.960  1.00 86.41           H
ATOM    273  CE2 TYR A  37       2.047  -3.282  31.068  1.00 86.41           C
ATOM    274  HE2 TYR A  37       1.485  -2.354  30.969  1.00 86.41           H
ATOM    275  CZ  TYR A  37       3.402  -3.291  30.948  1.00 86.41           C
ATOM    276  OH  TYR A  37       4.039  -2.115  30.700  1.00 86.41           O
ATOM    277  HH  TYR A  37       5.012  -2.281  30.540  1.00 86.41           H
ATOM    278  HN  TYR A  37       0.305  -9.176  31.855  1.00 86.41           H
ATOM    279  N   CYS A  38       1.927  -8.002  28.335  1.00 89.70           N
ATOM    280  CA  CYS A  38       2.917  -8.523  27.408  1.00 89.70           C
ATOM    281  C   CYS A  38       3.967  -7.437  27.167  1.00 89.70           C
ATOM    282  O   CYS A  38       3.672  -6.407  26.562  1.00 89.70           O
ATOM    283  HA  CYS A  38       3.365  -9.395  27.885  1.00 89.70           H
ATOM    284  CB  CYS A  38       2.275  -8.997  26.103  1.00 89.70           C
ATOM    285 1HB  CYS A  38       1.451  -9.677  26.319  1.00 89.70           H
ATOM    286 2HB  CYS A  38       1.855  -8.147  25.565  1.00 89.70           H
ATOM    287  SG  CYS A  38       3.523  -9.840  25.062  1.00 89.70           S
ATOM    288  HN  CYS A  38       1.173  -7.500  27.911  1.00 89.70           H
ATOM    289  N   GLU A  39       5.171  -7.703  27.652  1.00 81.78           N
ATOM    290  CA  GLU A  39       6.312  -6.866  27.324  1.00 81.78           C
ATOM    291  C   GLU A  39       6.911  -7.288  25.980  1.00 81.78           C
ATOM    292  O   GLU A  39       7.307  -8.440  25.807  1.00 81.78           O
ATOM    293  HA  GLU A  39       5.917  -5.853  27.251  1.00 81.78           H
ATOM    294  CB  GLU A  39       7.365  -6.915  28.433  1.00 81.78           C
ATOM    295 1HB  GLU A  39       7.665  -7.948  28.609  1.00 81.78           H
ATOM    296 2HB  GLU A  39       8.198  -6.261  28.177  1.00 81.78           H
ATOM    297  CG  GLU A  39       6.795  -6.391  29.753  1.00 81.78           C
ATOM    298 1HG  GLU A  39       6.342  -5.413  29.594  1.00 81.78           H
ATOM    299 2HG  GLU A  39       6.005  -7.056  30.101  1.00 81.78           H
ATOM    300  CD  GLU A  39       7.888  -6.287  30.818  1.00 81.78           C
ATOM    301  OE1 GLU A  39       7.605  -5.658  31.861  1.00 81.78           O
ATOM    302  OE2 GLU A  39       8.981  -6.838  30.566  1.00 81.78           O
ATOM    303  HN  GLU A  39       5.371  -8.473  28.257  1.00 81.78           H
ATOM    304  N   LYS A  40       6.959  -6.333  25.064  1.00 87.48           N
ATOM    305  CA  LYS A  40       7.304  -6.635  23.685  1.00 87.48           C
ATOM    306  C   LYS A  40       8.730  -6.157  23.405  1.00 87.48           C
ATOM    307  O   LYS A  40       9.038  -5.729  22.293  1.00 87.48           O
ATOM    308  HA  LYS A  40       7.274  -7.718  23.571  1.00 87.48           H
ATOM    309  CB  LYS A  40       6.261  -6.049  22.731  1.00 87.48           C
ATOM    310 1HB  LYS A  40       6.175  -4.975  22.894  1.00 87.48           H
ATOM    311 2HB  LYS A  40       6.586  -6.190  21.700  1.00 87.48           H
ATOM    312  CG  LYS A  40       4.897  -6.712  22.937  1.00 87.48           C
ATOM    313 1HG  LYS A  40       5.000  -7.794  22.863  1.00 87.48           H
ATOM    314 2HG  LYS A  40       4.531  -6.494  23.940  1.00 87.48           H
ATOM    315  CD  LYS A  40       3.886  -6.218  21.900  1.00 87.48           C
ATOM    316 1HD  LYS A  40       3.750  -5.142  22.003  1.00 87.48           H
ATOM    317 2HD  LYS A  40       4.273  -6.396  20.896  1.00 87.48           H
ATOM    318  CE  LYS A  40       2.540  -6.926  22.066  1.00 87.48           C
ATOM    319 1HE  LYS A  40       2.683  -8.006  22.032  1.00 87.48           H
ATOM    320 2HE  LYS A  40       2.118  -6.692  23.044  1.00 87.48           H
ATOM    321  NZ  LYS A  40       1.600  -6.511  21.001  1.00 87.48           N
ATOM    322 1HZ  LYS A  40       0.726  -7.013  21.107  1.00 87.48           H
ATOM    323 2HZ  LYS A  40       1.428  -5.514  21.072  1.00 87.48           H
ATOM    324 3HZ  LYS A  40       2.003  -6.721  20.094  1.00 87.48           H
ATOM    325  HN  LYS A  40       6.767  -5.369  25.250  1.00 87.48           H
ATOM    326  N   ASN A  41       9.563  -6.246  24.432  1.00 82.66           N
ATOM    327  CA  ASN A  41      10.932  -5.771  24.329  1.00 82.66           C
ATOM    328  C   ASN A  41      11.637  -6.503  23.186  1.00 82.66           C
ATOM    329  O   ASN A  41      12.368  -5.891  22.409  1.00 82.66           O
ATOM    330  HA  ASN A  41      10.850  -4.699  24.149  1.00 82.66           H
ATOM    331  CB  ASN A  41      11.709  -6.045  25.618  1.00 82.66           C
ATOM    332 1HB  ASN A  41      11.569  -7.084  25.916  1.00 82.66           H
ATOM    333 2HB  ASN A  41      12.775  -5.905  25.441  1.00 82.66           H
ATOM    334  CG  ASN A  41      11.247  -5.119  26.744  1.00 82.66           C
ATOM    335  OD1 ASN A  41      10.836  -3.991  26.527  1.00 82.66           O
ATOM    336  ND2 ASN A  41      11.338  -5.656  27.958  1.00 82.66           N
ATOM    337 1HD2 ASN A  41      11.684  -6.588  28.068  1.00 82.66           H
ATOM    338 2HD2 ASN A  41      11.060  -5.128  28.760  1.00 82.66           H
ATOM    339  HN  ASN A  41       9.316  -6.635  25.320  1.00 82.66           H
ATOM    340  N   ASN A  42      11.394  -7.804  23.120  1.00 83.50           N
ATOM    341  CA  ASN A  42      12.046  -8.638  22.125  1.00 83.50           C
ATOM    342  C   ASN A  42      11.585  -8.213  20.729  1.00 83.50           C
ATOM    343  O   ASN A  42      12.366  -8.241  19.779  1.00 83.50           O
ATOM    344  HA  ASN A  42      13.114  -8.483  22.276  1.00 83.50           H
ATOM    345  CB  ASN A  42      11.680 -10.111  22.316  1.00 83.50           C
ATOM    346 1HB  ASN A  42      10.596 -10.223  22.322  1.00 83.50           H
ATOM    347 2HB  ASN A  42      12.055 -10.695  21.474  1.00 83.50           H
ATOM    348  CG  ASN A  42      12.263 -10.656  23.621  1.00 83.50           C
ATOM    349  OD1 ASN A  42      13.063 -10.021  24.287  1.00 83.50           O
ATOM    350  ND2 ASN A  42      11.818 -11.866  23.948  1.00 83.50           N
ATOM    351 1HD2 ASN A  42      11.161 -12.334  23.357  1.00 83.50           H
ATOM    352 2HD2 ASN A  42      12.141 -12.308  24.786  1.00 83.50           H
ATOM    353  HN  ASN A  42      10.766  -8.287  23.730  1.00 83.50           H
ATOM    354  N   VAL A  43      10.319  -7.830  20.650  1.00 90.47           N
ATOM    355  CA  VAL A  43       9.729  -7.457  19.376  1.00 90.47           C
ATOM    356  C   VAL A  43      10.372  -6.160  18.881  1.00 90.47           C
ATOM    357  O   VAL A  43      10.680  -6.028  17.697  1.00 90.47           O
ATOM    358  HA  VAL A  43       9.951  -8.253  18.665  1.00 90.47           H
ATOM    359  CB  VAL A  43       8.208  -7.356  19.513  1.00 90.47           C
ATOM    360  HB  VAL A  43       7.988  -6.540  20.201  1.00 90.47           H
ATOM    361  CG1 VAL A  43       7.557  -7.027  18.169  1.00 90.47           C
ATOM    362 1HG1 VAL A  43       7.939  -6.074  17.803  1.00 90.47           H
ATOM    363 2HG1 VAL A  43       7.791  -7.812  17.450  1.00 90.47           H
ATOM    364 3HG1 VAL A  43       6.476  -6.961  18.295  1.00 90.47           H
ATOM    365  CG2 VAL A  43       7.625  -8.640  20.106  1.00 90.47           C
ATOM    366 1HG2 VAL A  43       7.862  -9.481  19.454  1.00 90.47           H
ATOM    367 2HG2 VAL A  43       8.055  -8.813  21.093  1.00 90.47           H
ATOM    368 3HG2 VAL A  43       6.543  -8.542  20.193  1.00 90.47           H
ATOM    369  HN  VAL A  43       9.702  -7.773  21.435  1.00 90.47           H
ATOM    370  N   ARG A  44      10.555  -5.235  19.812  1.00 86.25           N
ATOM    371  CA  ARG A  44      11.151  -3.951  19.484  1.00 86.25           C
ATOM    372  C   ARG A  44      12.607  -4.137  19.051  1.00 86.25           C
ATOM    373  O   ARG A  44      13.079  -3.458  18.140  1.00 86.25           O
ATOM    374  HA  ARG A  44      10.545  -3.563  18.665  1.00 86.25           H
ATOM    375  CB  ARG A  44      11.099  -2.998  20.680  1.00 86.25           C
ATOM    376 1HB  ARG A  44      11.526  -3.485  21.556  1.00 86.25           H
ATOM    377 2HB  ARG A  44      11.708  -2.118  20.475  1.00 86.25           H
ATOM    378  CG  ARG A  44       9.660  -2.571  20.978  1.00 86.25           C
ATOM    379 1HG  ARG A  44       9.171  -2.259  20.055  1.00 86.25           H
ATOM    380 2HG  ARG A  44       9.097  -3.420  21.365  1.00 86.25           H
ATOM    381  CD  ARG A  44       9.627  -1.425  21.991  1.00 86.25           C
ATOM    382 1HD  ARG A  44      10.336  -0.650  21.699  1.00 86.25           H
ATOM    383 2HD  ARG A  44       8.639  -0.965  22.001  1.00 86.25           H
ATOM    384  NE  ARG A  44       9.962  -1.933  23.340  1.00 86.25           N
ATOM    385  HE  ARG A  44      10.928  -2.027  23.580  1.00 86.25           H
ATOM    386  CZ  ARG A  44       9.050  -2.274  24.261  1.00 86.25           C
ATOM    387  NH1 ARG A  44       7.741  -2.168  23.995  1.00 86.25           N
ATOM    388 1HH1 ARG A  44       7.438  -1.832  23.103  1.00 86.25           H
ATOM    389 2HH1 ARG A  44       7.068  -2.425  24.688  1.00 86.25           H
ATOM    390  NH2 ARG A  44       9.467  -2.723  25.453  1.00 86.25           N
ATOM    391 1HH2 ARG A  44       8.800  -2.982  26.151  1.00 86.25           H
ATOM    392 2HH2 ARG A  44      10.446  -2.799  25.644  1.00 86.25           H
ATOM    393  HN  ARG A  44      10.304  -5.351  20.773  1.00 86.25           H
ATOM    394  N   GLN A  45      13.278  -5.059  19.726  1.00 82.79           N
ATOM    395  CA  GLN A  45      14.681  -5.315  19.449  1.00 82.79           C
ATOM    396  C   GLN A  45      14.851  -5.861  18.030  1.00 82.79           C
ATOM    397  O   GLN A  45      15.756  -5.449  17.306  1.00 82.79           O
ATOM    398  HA  GLN A  45      15.175  -4.347  19.534  1.00 82.79           H
ATOM    399  CB  GLN A  45      15.277  -6.275  20.481  1.00 82.79           C
ATOM    400 1HB  GLN A  45      15.042  -5.925  21.486  1.00 82.79           H
ATOM    401 2HB  GLN A  45      14.823  -7.260  20.372  1.00 82.79           H
ATOM    402  CG  GLN A  45      16.794  -6.386  20.314  1.00 82.79           C
ATOM    403 1HG  GLN A  45      17.027  -6.794  19.331  1.00 82.79           H
ATOM    404 2HG  GLN A  45      17.242  -5.394  20.363  1.00 82.79           H
ATOM    405  CD  GLN A  45      17.400  -7.279  21.399  1.00 82.79           C
ATOM    406  OE1 GLN A  45      16.708  -7.964  22.134  1.00 82.79           O
ATOM    407  NE2 GLN A  45      18.728  -7.233  21.457  1.00 82.79           N
ATOM    408 1HE2 GLN A  45      19.237  -6.649  20.824  1.00 82.79           H
ATOM    409 2HE2 GLN A  45      19.218  -7.782  22.134  1.00 82.79           H
ATOM    410  HN  GLN A  45      12.880  -5.624  20.448  1.00 82.79           H
ATOM    411  N   PHE A  46      13.966  -6.781  17.674  1.00 91.82           N
ATOM    412  CA  PHE A  46      13.974  -7.350  16.337  1.00 91.82           C
ATOM    413  C   PHE A  46      13.747  -6.268  15.280  1.00 91.82           C
ATOM    414  O   PHE A  46      14.453  -6.219  14.274  1.00 91.82           O
ATOM    415  HA  PHE A  46      14.953  -7.804  16.185  1.00 91.82           H
ATOM    416  CB  PHE A  46      12.825  -8.358  16.273  1.00 91.82           C
ATOM    417 1HB  PHE A  46      12.994  -9.134  17.019  1.00 91.82           H
ATOM    418 2HB  PHE A  46      11.897  -7.853  16.542  1.00 91.82           H
ATOM    419  CG  PHE A  46      12.651  -9.017  14.903  1.00 91.82           C
ATOM    420  CD1 PHE A  46      11.690  -8.570  14.051  1.00 91.82           C
ATOM    421  HD1 PHE A  46      11.044  -7.743  14.343  1.00 91.82           H
ATOM    422  CD2 PHE A  46      13.457 -10.050  14.538  1.00 91.82           C
ATOM    423  HD2 PHE A  46      14.227 -10.408  15.222  1.00 91.82           H
ATOM    424  CE1 PHE A  46      11.529  -9.182  12.779  1.00 91.82           C
ATOM    425  HE1 PHE A  46      10.759  -8.824  12.096  1.00 91.82           H
ATOM    426  CE2 PHE A  46      13.296 -10.661  13.267  1.00 91.82           C
ATOM    427  HE2 PHE A  46      13.942 -11.489  12.974  1.00 91.82           H
ATOM    428  CZ  PHE A  46      12.335 -10.215  12.414  1.00 91.82           C
ATOM    429  HZ  PHE A  46      12.211 -10.684  11.438  1.00 91.82           H
ATOM    430  HN  PHE A  46      13.255  -7.137  18.280  1.00 91.82           H
ATOM    431  N   ALA A  47      12.758  -5.426  15.543  1.00 92.08           N
ATOM    432  CA  ALA A  47      12.387  -4.387  14.597  1.00 92.08           C
ATOM    433  C   ALA A  47      13.585  -3.465  14.363  1.00 92.08           C
ATOM    434  O   ALA A  47      13.840  -3.047  13.235  1.00 92.08           O
ATOM    435  HA  ALA A  47      12.124  -4.873  13.658  1.00 92.08           H
ATOM    436  CB  ALA A  47      11.163  -3.633  15.121  1.00 92.08           C
ATOM    437 1HB  ALA A  47      10.332  -4.328  15.242  1.00 92.08           H
ATOM    438 2HB  ALA A  47      11.401  -3.179  16.083  1.00 92.08           H
ATOM    439 3HB  ALA A  47      10.885  -2.854  14.411  1.00 92.08           H
ATOM    440  HN  ALA A  47      12.216  -5.445  16.384  1.00 92.08           H
ATOM    441  N   SER A  48      14.288  -3.174  15.448  1.00 90.12           N
ATOM    442  CA  SER A  48      15.344  -2.177  15.410  1.00 90.12           C
ATOM    443  C   SER A  48      16.493  -2.666  14.525  1.00 90.12           C
ATOM    444  O   SER A  48      17.267  -1.863  14.006  1.00 90.12           O
ATOM    445  HA  SER A  48      14.885  -1.286  14.982  1.00 90.12           H
ATOM    446  CB  SER A  48      15.856  -1.862  16.817  1.00 90.12           C
ATOM    447 1HB  SER A  48      16.508  -0.990  16.779  1.00 90.12           H
ATOM    448 2HB  SER A  48      15.014  -1.603  17.459  1.00 90.12           H
ATOM    449  OG  SER A  48      16.565  -2.960  17.385  1.00 90.12           O
ATOM    450  HG  SER A  48      16.144  -3.822  17.104  1.00 90.12           H
ATOM    451  HN  SER A  48      14.145  -3.604  16.339  1.00 90.12           H
ATOM    452  N   HIS A  49      16.567  -3.981  14.379  1.00 86.38           N
ATOM    453  CA  HIS A  49      17.647  -4.591  13.622  1.00 86.38           C
ATOM    454  C   HIS A  49      17.175  -4.876  12.195  1.00 86.38           C
ATOM    455  O   HIS A  49      17.932  -4.703  11.241  1.00 86.38           O
ATOM    456  HA  HIS A  49      18.456  -3.861  13.589  1.00 86.38           H
ATOM    457  CB  HIS A  49      18.172  -5.839  14.334  1.00 86.38           C
ATOM    458 1HB  HIS A  49      17.332  -6.492  14.568  1.00 86.38           H
ATOM    459 2HB  HIS A  49      18.822  -6.387  13.652  1.00 86.38           H
ATOM    460  CG  HIS A  49      18.933  -5.546  15.605  1.00 86.38           C
ATOM    461  ND1 HIS A  49      20.024  -4.696  15.648  1.00 86.38           N
ATOM    462  HD1 HIS A  49      20.411  -4.202  14.869  1.00 86.38           H
ATOM    463  CD2 HIS A  49      18.748  -5.999  16.879  1.00 86.38           C
ATOM    464  HD2 HIS A  49      17.970  -6.690  17.203  1.00 86.38           H
ATOM    465  CE1 HIS A  49      20.468  -4.647  16.895  1.00 86.38           C
ATOM    466  HE1 HIS A  49      21.317  -4.063  17.250  1.00 86.38           H
ATOM    467  NE2 HIS A  49      19.676  -5.455  17.656  1.00 86.38           N
ATOM    468  HN  HIS A  49      15.907  -4.625  14.767  1.00 86.38           H
ATOM    469  N   PHE A  50      15.927  -5.310  12.094  1.00 89.85           N
ATOM    470  CA  PHE A  50      15.433  -5.884  10.854  1.00 89.85           C
ATOM    471  C   PHE A  50      14.927  -4.794   9.908  1.00 89.85           C
ATOM    472  O   PHE A  50      15.235  -4.808   8.717  1.00 89.85           O
ATOM    473  HA  PHE A  50      16.265  -6.411  10.387  1.00 89.85           H
ATOM    474  CB  PHE A  50      14.268  -6.806  11.221  1.00 89.85           C
ATOM    475 1HB  PHE A  50      14.613  -7.539  11.950  1.00 89.85           H
ATOM    476 2HB  PHE A  50      13.491  -6.215  11.707  1.00 89.85           H
ATOM    477  CG  PHE A  50      13.658  -7.543  10.028  1.00 89.85           C
ATOM    478  CD1 PHE A  50      12.467  -7.135   9.513  1.00 89.85           C
ATOM    479  HD1 PHE A  50      11.948  -6.282   9.950  1.00 89.85           H
ATOM    480  CD2 PHE A  50      14.306  -8.607   9.482  1.00 89.85           C
ATOM    481  HD2 PHE A  50      15.260  -8.935   9.895  1.00 89.85           H
ATOM    482  CE1 PHE A  50      11.901  -7.820   8.405  1.00 89.85           C
ATOM    483  HE1 PHE A  50      10.946  -7.493   7.992  1.00 89.85           H
ATOM    484  CE2 PHE A  50      13.739  -9.292   8.375  1.00 89.85           C
ATOM    485  HE2 PHE A  50      14.258 -10.145   7.938  1.00 89.85           H
ATOM    486  CZ  PHE A  50      12.549  -8.884   7.860  1.00 89.85           C
ATOM    487  HZ  PHE A  50      12.114  -9.409   7.009  1.00 89.85           H
ATOM    488  HN  PHE A  50      15.260  -5.273  12.838  1.00 89.85           H
ATOM    489  N   LEU A  51      14.158  -3.875  10.473  1.00 92.19           N
ATOM    490  CA  LEU A  51      13.366  -2.962   9.666  1.00 92.19           C
ATOM    491  C   LEU A  51      14.290  -1.931   9.015  1.00 92.19           C
ATOM    492  O   LEU A  51      14.198  -1.679   7.815  1.00 92.19           O
ATOM    493  HA  LEU A  51      12.894  -3.548   8.878  1.00 92.19           H
ATOM    494  CB  LEU A  51      12.245  -2.342  10.503  1.00 92.19           C
ATOM    495 1HB  LEU A  51      12.694  -1.834  11.357  1.00 92.19           H
ATOM    496 2HB  LEU A  51      11.751  -1.578   9.902  1.00 92.19           H
ATOM    497  CG  LEU A  51      11.181  -3.311  11.022  1.00 92.19           C
ATOM    498  HG  LEU A  51      11.667  -4.028  11.683  1.00 92.19           H
ATOM    499  CD1 LEU A  51      10.127  -2.574  11.851  1.00 92.19           C
ATOM    500 1HD1 LEU A  51      10.606  -2.092  12.703  1.00 92.19           H
ATOM    501 2HD1 LEU A  51       9.641  -1.820  11.232  1.00 92.19           H
ATOM    502 3HD1 LEU A  51       9.383  -3.286  12.207  1.00 92.19           H
ATOM    503  CD2 LEU A  51      10.556  -4.105   9.874  1.00 92.19           C
ATOM    504 1HD2 LEU A  51      10.089  -3.418   9.169  1.00 92.19           H
ATOM    505 2HD2 LEU A  51      11.331  -4.677   9.364  1.00 92.19           H
ATOM    506 3HD2 LEU A  51       9.803  -4.786  10.271  1.00 92.19           H
ATOM    507  HN  LEU A  51      14.072  -3.748  11.461  1.00 92.19           H
ATOM    508  N   PRO A  52      15.195  -1.318   9.791  1.00 93.64           N
ATOM    509  CA  PRO A  52      15.932  -0.146   9.310  1.00 93.64           C
ATOM    510  C   PRO A  52      16.615  -0.403   7.977  1.00 93.64           C
ATOM    511  O   PRO A  52      16.473   0.383   7.041  1.00 93.64           O
ATOM    512  HA  PRO A  52      15.244   0.678   9.124  1.00 93.64           H
ATOM    513  CB  PRO A  52      16.944   0.127  10.424  1.00 93.64           C
ATOM    514 1HB  PRO A  52      17.891  -0.381  10.239  1.00 93.64           H
ATOM    515 2HB  PRO A  52      17.166   1.190  10.512  1.00 93.64           H
ATOM    516  CG  PRO A  52      16.252  -0.410  11.671  1.00 93.64           C
ATOM    517 1HG  PRO A  52      16.962  -0.612  12.473  1.00 93.64           H
ATOM    518 2HG  PRO A  52      15.531   0.303  12.072  1.00 93.64           H
ATOM    519  CD  PRO A  52      15.581  -1.678  11.167  1.00 93.64           C
ATOM    520 1HD  PRO A  52      16.262  -2.529  11.182  1.00 93.64           H
ATOM    521 2HD  PRO A  52      14.721  -1.951  11.779  1.00 93.64           H
ATOM    522  N   PRO A  53      17.369  -1.504   7.858  1.00 94.63           N
ATOM    523  CA  PRO A  53      18.155  -1.752   6.647  1.00 94.63           C
ATOM    524  C   PRO A  53      17.279  -2.054   5.442  1.00 94.63           C
ATOM    525  O   PRO A  53      17.616  -1.687   4.318  1.00 94.63           O
ATOM    526  HA  PRO A  53      18.717  -0.860   6.373  1.00 94.63           H
ATOM    527  CB  PRO A  53      19.033  -2.948   7.024  1.00 94.63           C
ATOM    528 1HB  PRO A  53      19.232  -3.587   6.164  1.00 94.63           H
ATOM    529 2HB  PRO A  53      20.000  -2.628   7.413  1.00 94.63           H
ATOM    530  CG  PRO A  53      18.228  -3.665   8.069  1.00 94.63           C
ATOM    531 1HG  PRO A  53      17.507  -4.344   7.614  1.00 94.63           H
ATOM    532 2HG  PRO A  53      18.867  -4.266   8.716  1.00 94.63           H
ATOM    533  CD  PRO A  53      17.536  -2.583   8.847  1.00 94.63           C
ATOM    534 1HD  PRO A  53      16.576  -2.922   9.238  1.00 94.63           H
ATOM    535 2HD  PRO A  53      18.132  -2.259   9.700  1.00 94.63           H
ATOM    536  N   LEU A  54      16.167  -2.722   5.712  1.00 92.29           N
ATOM    537  CA  LEU A  54      15.270  -3.142   4.649  1.00 92.29           C
ATOM    538  C   LEU A  54      14.571  -1.914   4.062  1.00 92.29           C
ATOM    539  O   LEU A  54      14.400  -1.814   2.848  1.00 92.29           O
ATOM    540  HA  LEU A  54      15.879  -3.598   3.869  1.00 92.29           H
ATOM    541  CB  LEU A  54      14.305  -4.216   5.156  1.00 92.29           C
ATOM    542 1HB  LEU A  54      13.805  -3.836   6.048  1.00 92.29           H
ATOM    543 2HB  LEU A  54      13.534  -4.369   4.400  1.00 92.29           H
ATOM    544  CG  LEU A  54      14.927  -5.572   5.493  1.00 92.29           C
ATOM    545  HG  LEU A  54      15.667  -5.423   6.279  1.00 92.29           H
ATOM    546  CD1 LEU A  54      13.874  -6.538   6.040  1.00 92.29           C
ATOM    547 1HD1 LEU A  54      13.434  -6.120   6.946  1.00 92.29           H
ATOM    548 2HD1 LEU A  54      13.094  -6.687   5.293  1.00 92.29           H
ATOM    549 3HD1 LEU A  54      14.343  -7.494   6.271  1.00 92.29           H
ATOM    550  CD2 LEU A  54      15.664  -6.153   4.284  1.00 92.29           C
ATOM    551 1HD2 LEU A  54      14.962  -6.285   3.460  1.00 92.29           H
ATOM    552 2HD2 LEU A  54      16.457  -5.470   3.980  1.00 92.29           H
ATOM    553 3HD2 LEU A  54      16.097  -7.117   4.551  1.00 92.29           H
ATOM    554  HN  LEU A  54      15.876  -2.974   6.635  1.00 92.29           H
ATOM    555  N   TYR A  55      14.185  -1.011   4.951  1.00 92.56           N
ATOM    556  CA  TYR A  55      13.486   0.194   4.539  1.00 92.56           C
ATOM    557  C   TYR A  55      14.399   1.102   3.712  1.00 92.56           C
ATOM    558  O   TYR A  55      13.960   1.704   2.733  1.00 92.56           O
ATOM    559  HA  TYR A  55      12.633  -0.103   3.929  1.00 92.56           H
ATOM    560  CB  TYR A  55      13.099   0.920   5.829  1.00 92.56           C
ATOM    561 1HB  TYR A  55      13.952   0.912   6.508  1.00 92.56           H
ATOM    562 2HB  TYR A  55      12.886   1.964   5.597  1.00 92.56           H
ATOM    563  CG  TYR A  55      11.890   0.315   6.545  1.00 92.56           C
ATOM    564  CD1 TYR A  55      11.295  -0.827   6.048  1.00 92.56           C
ATOM    565  HD1 TYR A  55      11.686  -1.297   5.146  1.00 92.56           H
ATOM    566  CD2 TYR A  55      11.395   0.910   7.687  1.00 92.56           C
ATOM    567  HD2 TYR A  55      11.865   1.812   8.079  1.00 92.56           H
ATOM    568  CE1 TYR A  55      10.157  -1.397   6.722  1.00 92.56           C
ATOM    569  HE1 TYR A  55       9.677  -2.298   6.340  1.00 92.56           H
ATOM    570  CE2 TYR A  55      10.257   0.341   8.361  1.00 92.56           C
ATOM    571  HE2 TYR A  55       9.856   0.801   9.264  1.00 92.56           H
ATOM    572  CZ  TYR A  55       9.694  -0.785   7.845  1.00 92.56           C
ATOM    573  OH  TYR A  55       8.619  -1.323   8.481  1.00 92.56           O
ATOM    574  HH  TYR A  55       8.265  -2.098   7.958  1.00 92.56           H
ATOM    575  HN  TYR A  55      14.343  -1.092   5.935  1.00 92.56           H
ATOM    576  N   TRP A  56      15.653   1.171   4.135  1.00 90.98           N
ATOM    577  CA  TRP A  56      16.642   1.957   3.419  1.00 90.98           C
ATOM    578  C   TRP A  56      16.810   1.350   2.024  1.00 90.98           C
ATOM    579  O   TRP A  56      16.877   2.074   1.032  1.00 90.98           O
ATOM    580  HA  TRP A  56      16.263   2.976   3.338  1.00 90.98           H
ATOM    581  CB  TRP A  56      17.955   2.031   4.201  1.00 90.98           C
ATOM    582 1HB  TRP A  56      18.146   1.062   4.661  1.00 90.98           H
ATOM    583 2HB  TRP A  56      18.771   2.219   3.503  1.00 90.98           H
ATOM    584  CG  TRP A  56      17.973   3.108   5.287  1.00 90.98           C
ATOM    585  CD1 TRP A  56      18.062   2.941   6.614  1.00 90.98           C
ATOM    586  HD1 TRP A  56      18.136   1.971   7.106  1.00 90.98           H
ATOM    587  CD2 TRP A  56      17.896   4.535   5.084  1.00 90.98           C
ATOM    588  NE1 TRP A  56      18.048   4.150   7.278  1.00 90.98           N
ATOM    589  HE1 TRP A  56      18.102   4.282   8.268  1.00 90.98           H
ATOM    590  CE2 TRP A  56      17.944   5.150   6.319  1.00 90.98           C
ATOM    591  CE3 TRP A  56      17.789   5.281   3.897  1.00 90.98           C
ATOM    592  HE3 TRP A  56      17.750   4.819   2.911  1.00 90.98           H
ATOM    593  CZ2 TRP A  56      17.891   6.539   6.485  1.00 90.98           C
ATOM    594  HZ2 TRP A  56      17.930   7.002   7.472  1.00 90.98           H
ATOM    595  CZ3 TRP A  56      17.738   6.668   4.081  1.00 90.98           C
ATOM    596  HZ3 TRP A  56      17.655   7.294   3.192  1.00 90.98           H
ATOM    597  CH2 TRP A  56      17.784   7.303   5.316  1.00 90.98           C
ATOM    598  HH2 TRP A  56      17.739   8.390   5.375  1.00 90.98           H
ATOM    599  HN  TRP A  56      15.994   0.702   4.949  1.00 90.98           H
ATOM    600  N   LEU A  57      16.873   0.027   1.994  1.00 92.29           N
ATOM    601  CA  LEU A  57      17.046  -0.685   0.739  1.00 92.29           C
ATOM    602  C   LEU A  57      15.867  -0.375  -0.186  1.00 92.29           C
ATOM    603  O   LEU A  57      16.062  -0.004  -1.342  1.00 92.29           O
ATOM    604  HA  LEU A  57      17.958  -0.310   0.274  1.00 92.29           H
ATOM    605  CB  LEU A  57      17.250  -2.180   0.995  1.00 92.29           C
ATOM    606 1HB  LEU A  57      18.119  -2.302   1.642  1.00 92.29           H
ATOM    607 2HB  LEU A  57      16.387  -2.555   1.546  1.00 92.29           H
ATOM    608  CG  LEU A  57      17.446  -3.052  -0.246  1.00 92.29           C
ATOM    609  HG  LEU A  57      16.618  -2.866  -0.929  1.00 92.29           H
ATOM    610  CD1 LEU A  57      18.733  -2.675  -0.983  1.00 92.29           C
ATOM    611 1HD1 LEU A  57      18.681  -1.632  -1.294  1.00 92.29           H
ATOM    612 2HD1 LEU A  57      19.586  -2.815  -0.320  1.00 92.29           H
ATOM    613 3HD1 LEU A  57      18.848  -3.311  -1.862  1.00 92.29           H
ATOM    614  CD2 LEU A  57      17.408  -4.538   0.116  1.00 92.29           C
ATOM    615 1HD2 LEU A  57      18.203  -4.759   0.828  1.00 92.29           H
ATOM    616 2HD2 LEU A  57      16.443  -4.778   0.563  1.00 92.29           H
ATOM    617 3HD2 LEU A  57      17.550  -5.136  -0.784  1.00 92.29           H
ATOM    618  HN  LEU A  57      16.808  -0.555   2.804  1.00 92.29           H
ATOM    619  N   VAL A  58      14.670  -0.538   0.359  1.00 93.86           N
ATOM    620  CA  VAL A  58      13.460  -0.342  -0.421  1.00 93.86           C
ATOM    621  C   VAL A  58      13.423   1.095  -0.945  1.00 93.86           C
ATOM    622  O   VAL A  58      13.082   1.329  -2.103  1.00 93.86           O
ATOM    623  HA  VAL A  58      13.503  -1.024  -1.270  1.00 93.86           H
ATOM    624  CB  VAL A  58      12.233  -0.705   0.417  1.00 93.86           C
ATOM    625  HB  VAL A  58      12.280  -0.135   1.345  1.00 93.86           H
ATOM    626  CG1 VAL A  58      10.941  -0.318  -0.306  1.00 93.86           C
ATOM    627 1HG1 VAL A  58      10.935   0.756  -0.489  1.00 93.86           H
ATOM    628 2HG1 VAL A  58      10.885  -0.849  -1.256  1.00 93.86           H
ATOM    629 3HG1 VAL A  58      10.085  -0.587   0.312  1.00 93.86           H
ATOM    630  CG2 VAL A  58      12.236  -2.191   0.779  1.00 93.86           C
ATOM    631 1HG2 VAL A  58      12.224  -2.787  -0.134  1.00 93.86           H
ATOM    632 2HG2 VAL A  58      13.132  -2.424   1.353  1.00 93.86           H
ATOM    633 3HG2 VAL A  58      11.352  -2.422   1.374  1.00 93.86           H
ATOM    634  HN  VAL A  58      14.521  -0.798   1.313  1.00 93.86           H
ATOM    635  N   PHE A  59      13.779   2.021  -0.066  1.00 94.80           N
ATOM    636  CA  PHE A  59      13.753   3.432  -0.413  1.00 94.80           C
ATOM    637  C   PHE A  59      14.657   3.718  -1.613  1.00 94.80           C
ATOM    638  O   PHE A  59      14.223   4.325  -2.591  1.00 94.80           O
ATOM    639  HA  PHE A  59      12.723   3.682  -0.668  1.00 94.80           H
ATOM    640  CB  PHE A  59      14.277   4.201   0.801  1.00 94.80           C
ATOM    641 1HB  PHE A  59      13.575   4.080   1.626  1.00 94.80           H
ATOM    642 2HB  PHE A  59      15.221   3.758   1.119  1.00 94.80           H
ATOM    643  CG  PHE A  59      14.491   5.694   0.547  1.00 94.80           C
ATOM    644  CD1 PHE A  59      15.752   6.202   0.501  1.00 94.80           C
ATOM    645  HD1 PHE A  59      16.610   5.546   0.645  1.00 94.80           H
ATOM    646  CD2 PHE A  59      13.420   6.513   0.367  1.00 94.80           C
ATOM    647  HD2 PHE A  59      12.410   6.106   0.404  1.00 94.80           H
ATOM    648  CE1 PHE A  59      15.950   7.588   0.265  1.00 94.80           C
ATOM    649  HE1 PHE A  59      16.960   7.996   0.228  1.00 94.80           H
ATOM    650  CE2 PHE A  59      13.619   7.900   0.131  1.00 94.80           C
ATOM    651  HE2 PHE A  59      12.761   8.556  -0.013  1.00 94.80           H
ATOM    652  CZ  PHE A  59      14.880   8.408   0.085  1.00 94.80           C
ATOM    653  HZ  PHE A  59      15.032   9.472  -0.096  1.00 94.80           H
ATOM    654  HN  PHE A  59      14.081   1.820   0.866  1.00 94.80           H
ATOM    655  N   ILE A  60      15.898   3.268  -1.499  1.00 92.54           N
ATOM    656  CA  ILE A  60      16.909   3.604  -2.487  1.00 92.54           C
ATOM    657  C   ILE A  60      16.487   3.053  -3.850  1.00 92.54           C
ATOM    658  O   ILE A  60      16.448   3.788  -4.836  1.00 92.54           O
ATOM    659  HA  ILE A  60      16.954   4.691  -2.553  1.00 92.54           H
ATOM    660  CB  ILE A  60      18.287   3.121  -2.028  1.00 92.54           C
ATOM    661  HB  ILE A  60      18.198   2.081  -1.715  1.00 92.54           H
ATOM    662  CG1 ILE A  60      18.772   3.919  -0.816  1.00 92.54           C
ATOM    663 1HG1 ILE A  60      19.048   4.927  -1.127  1.00 92.54           H
ATOM    664 2HG1 ILE A  60      17.962   4.018  -0.094  1.00 92.54           H
ATOM    665  CG2 ILE A  60      19.293   3.161  -3.180  1.00 92.54           C
ATOM    666 1HG2 ILE A  60      18.947   2.514  -3.987  1.00 92.54           H
ATOM    667 2HG2 ILE A  60      19.385   4.183  -3.548  1.00 92.54           H
ATOM    668 3HG2 ILE A  60      20.264   2.813  -2.827  1.00 92.54           H
ATOM    669  CD1 ILE A  60      19.971   3.237  -0.155  1.00 92.54           C
ATOM    670 1HD1 ILE A  60      19.685   2.238   0.175  1.00 92.54           H
ATOM    671 2HD1 ILE A  60      20.788   3.161  -0.873  1.00 92.54           H
ATOM    672 3HD1 ILE A  60      20.296   3.825   0.703  1.00 92.54           H
ATOM    673  HN  ILE A  60      16.215   2.685  -0.751  1.00 92.54           H
ATOM    674  N   VAL A  61      16.182   1.764  -3.863  1.00 92.80           N
ATOM    675  CA  VAL A  61      15.896   1.075  -5.110  1.00 92.80           C
ATOM    676  C   VAL A  61      14.606   1.633  -5.713  1.00 92.80           C
ATOM    677  O   VAL A  61      14.530   1.868  -6.918  1.00 92.80           O
ATOM    678  HA  VAL A  61      16.720   1.279  -5.795  1.00 92.80           H
ATOM    679  CB  VAL A  61      15.841  -0.436  -4.873  1.00 92.80           C
ATOM    680  HB  VAL A  61      15.084  -0.628  -4.112  1.00 92.80           H
ATOM    681  CG1 VAL A  61      15.425  -1.176  -6.146  1.00 92.80           C
ATOM    682 1HG1 VAL A  61      14.439  -0.835  -6.459  1.00 92.80           H
ATOM    683 2HG1 VAL A  61      16.148  -0.973  -6.936  1.00 92.80           H
ATOM    684 3HG1 VAL A  61      15.394  -2.248  -5.949  1.00 92.80           H
ATOM    685  CG2 VAL A  61      17.179  -0.958  -4.347  1.00 92.80           C
ATOM    686 1HG2 VAL A  61      17.963  -0.747  -5.075  1.00 92.80           H
ATOM    687 2HG2 VAL A  61      17.417  -0.464  -3.405  1.00 92.80           H
ATOM    688 3HG2 VAL A  61      17.112  -2.034  -4.187  1.00 92.80           H
ATOM    689  HN  VAL A  61      16.128   1.194  -3.044  1.00 92.80           H
ATOM    690  N   GLY A  62      13.622   1.829  -4.846  1.00 94.32           N
ATOM    691  CA  GLY A  62      12.303   2.243  -5.293  1.00 94.32           C
ATOM    692  C   GLY A  62      12.329   3.680  -5.820  1.00 94.32           C
ATOM    693  O   GLY A  62      11.704   3.984  -6.835  1.00 94.32           O
ATOM    694 1HA  GLY A  62      11.952   1.571  -6.076  1.00 94.32           H
ATOM    695 2HA  GLY A  62      11.595   2.168  -4.467  1.00 94.32           H
ATOM    696  HN  GLY A  62      13.716   1.709  -3.858  1.00 94.32           H
ATOM    697  N   ALA A  63      13.058   4.525  -5.106  1.00 94.48           N
ATOM    698  CA  ALA A  63      13.146   5.929  -5.469  1.00 94.48           C
ATOM    699  C   ALA A  63      13.778   6.054  -6.857  1.00 94.48           C
ATOM    700  O   ALA A  63      13.290   6.807  -7.699  1.00 94.48           O
ATOM    701  HA  ALA A  63      12.132   6.327  -5.504  1.00 94.48           H
ATOM    702  CB  ALA A  63      13.935   6.685  -4.399  1.00 94.48           C
ATOM    703 1HB  ALA A  63      13.429   6.589  -3.439  1.00 94.48           H
ATOM    704 2HB  ALA A  63      14.939   6.266  -4.324  1.00 94.48           H
ATOM    705 3HB  ALA A  63      14.001   7.738  -4.672  1.00 94.48           H
ATOM    706  HN  ALA A  63      13.583   4.265  -4.295  1.00 94.48           H
ATOM    707  N   LEU A  64      14.853   5.305  -7.053  1.00 88.63           N
ATOM    708  CA  LEU A  64      15.557   5.323  -8.324  1.00 88.63           C
ATOM    709  C   LEU A  64      14.630   4.797  -9.422  1.00 88.63           C
ATOM    710  O   LEU A  64      14.518   5.403 -10.487  1.00 88.63           O
ATOM    711  HA  LEU A  64      15.802   6.362  -8.547  1.00 88.63           H
ATOM    712  CB  LEU A  64      16.878   4.559  -8.216  1.00 88.63           C
ATOM    713 1HB  LEU A  64      16.673   3.579  -7.786  1.00 88.63           H
ATOM    714 2HB  LEU A  64      17.261   4.392  -9.222  1.00 88.63           H
ATOM    715  CG  LEU A  64      17.975   5.230  -7.387  1.00 88.63           C
ATOM    716  HG  LEU A  64      17.563   5.473  -6.407  1.00 88.63           H
ATOM    717  CD1 LEU A  64      19.150   4.277  -7.159  1.00 88.63           C
ATOM    718 1HD1 LEU A  64      18.802   3.392  -6.627  1.00 88.63           H
ATOM    719 2HD1 LEU A  64      19.570   3.982  -8.121  1.00 88.63           H
ATOM    720 3HD1 LEU A  64      19.915   4.779  -6.567  1.00 88.63           H
ATOM    721  CD2 LEU A  64      18.420   6.546  -8.029  1.00 88.63           C
ATOM    722 1HD2 LEU A  64      18.807   6.350  -9.028  1.00 88.63           H
ATOM    723 2HD2 LEU A  64      17.568   7.223  -8.096  1.00 88.63           H
ATOM    724 3HD2 LEU A  64      19.200   7.002  -7.419  1.00 88.63           H
ATOM    725  HN  LEU A  64      15.243   4.696  -6.362  1.00 88.63           H
ATOM    726  N   GLY A  65      13.990   3.676  -9.125  1.00 91.70           N
ATOM    727  CA  GLY A  65      13.192   2.983 -10.122  1.00 91.70           C
ATOM    728  C   GLY A  65      12.014   3.847 -10.579  1.00 91.70           C
ATOM    729  O   GLY A  65      11.823   4.060 -11.775  1.00 91.70           O
ATOM    730 1HA  GLY A  65      13.815   2.730 -10.980  1.00 91.70           H
ATOM    731 2HA  GLY A  65      12.821   2.045  -9.709  1.00 91.70           H
ATOM    732  HN  GLY A  65      14.010   3.243  -8.224  1.00 91.70           H
ATOM    733  N   ASN A  66      11.255   4.320  -9.601  1.00 89.04           N
ATOM    734  CA  ASN A  66      10.029   5.045  -9.890  1.00 89.04           C
ATOM    735  C   ASN A  66      10.377   6.396 -10.517  1.00 89.04           C
ATOM    736  O   ASN A  66       9.639   6.899 -11.363  1.00 89.04           O
ATOM    737  HA  ASN A  66       9.469   4.402 -10.568  1.00 89.04           H
ATOM    738  CB  ASN A  66       9.231   5.309  -8.611  1.00 89.04           C
ATOM    739 1HB  ASN A  66       9.904   5.638  -7.820  1.00 89.04           H
ATOM    740 2HB  ASN A  66       8.520   6.117  -8.782  1.00 89.04           H
ATOM    741  CG  ASN A  66       8.484   4.051  -8.162  1.00 89.04           C
ATOM    742  OD1 ASN A  66       7.578   3.568  -8.820  1.00 89.04           O
ATOM    743  ND2 ASN A  66       8.913   3.551  -7.007  1.00 89.04           N
ATOM    744 1HD2 ASN A  66       9.662   3.996  -6.516  1.00 89.04           H
ATOM    745 2HD2 ASN A  66       8.487   2.729  -6.629  1.00 89.04           H
ATOM    746  HN  ASN A  66      11.465   4.214  -8.629  1.00 89.04           H
ATOM    747  N   SER A  67      11.500   6.945 -10.079  1.00 90.44           N
ATOM    748  CA  SER A  67      11.988   8.196 -10.633  1.00 90.44           C
ATOM    749  C   SER A  67      12.267   8.034 -12.128  1.00 90.44           C
ATOM    750  O   SER A  67      11.987   8.934 -12.917  1.00 90.44           O
ATOM    751  HA  SER A  67      11.185   8.916 -10.470  1.00 90.44           H
ATOM    752  CB  SER A  67      13.249   8.667  -9.905  1.00 90.44           C
ATOM    753 1HB  SER A  67      14.018   7.898  -9.979  1.00 90.44           H
ATOM    754 2HB  SER A  67      13.640   9.558 -10.396  1.00 90.44           H
ATOM    755  OG  SER A  67      12.997   8.954  -8.532  1.00 90.44           O
ATOM    756  HG  SER A  67      13.504   8.318  -7.951  1.00 90.44           H
ATOM    757  HN  SER A  67      12.072   6.549  -9.360  1.00 90.44           H
ATOM    758  N   LEU A  68      12.816   6.878 -12.472  1.00 84.68           N
ATOM    759  CA  LEU A  68      13.107   6.572 -13.863  1.00 84.68           C
ATOM    760  C   LEU A  68      11.795   6.476 -14.644  1.00 84.68           C
ATOM    761  O   LEU A  68      11.703   6.959 -15.772  1.00 84.68           O
ATOM    762  HA  LEU A  68      13.688   7.402 -14.265  1.00 84.68           H
ATOM    763  CB  LEU A  68      13.977   5.318 -13.965  1.00 84.68           C
ATOM    764 1HB  LEU A  68      13.595   4.577 -13.263  1.00 84.68           H
ATOM    765 2HB  LEU A  68      13.860   4.900 -14.965  1.00 84.68           H
ATOM    766  CG  LEU A  68      15.470   5.514 -13.695  1.00 84.68           C
ATOM    767  HG  LEU A  68      15.579   6.100 -12.783  1.00 84.68           H
ATOM    768  CD1 LEU A  68      16.165   4.172 -13.456  1.00 84.68           C
ATOM    769 1HD1 LEU A  68      15.716   3.679 -12.594  1.00 84.68           H
ATOM    770 2HD1 LEU A  68      16.048   3.540 -14.337  1.00 84.68           H
ATOM    771 3HD1 LEU A  68      17.225   4.340 -13.267  1.00 84.68           H
ATOM    772  CD2 LEU A  68      16.132   6.308 -14.824  1.00 84.68           C
ATOM    773 1HD2 LEU A  68      16.014   5.770 -15.764  1.00 84.68           H
ATOM    774 2HD2 LEU A  68      15.660   7.287 -14.904  1.00 84.68           H
ATOM    775 3HD2 LEU A  68      17.193   6.433 -14.607  1.00 84.68           H
ATOM    776  HN  LEU A  68      13.061   6.159 -11.822  1.00 84.68           H
ATOM    777  N   VAL A  69      10.813   5.849 -14.014  1.00 86.86           N
ATOM    778  CA  VAL A  69       9.519   5.660 -14.647  1.00 86.86           C
ATOM    779  C   VAL A  69       8.938   7.022 -15.030  1.00 86.86           C
ATOM    780  O   VAL A  69       8.521   7.226 -16.169  1.00 86.86           O
ATOM    781  HA  VAL A  69       9.679   5.079 -15.556  1.00 86.86           H
ATOM    782  CB  VAL A  69       8.599   4.855 -13.727  1.00 86.86           C
ATOM    783  HB  VAL A  69       8.567   5.359 -12.761  1.00 86.86           H
ATOM    784  CG1 VAL A  69       7.173   4.809 -14.280  1.00 86.86           C
ATOM    785 1HG1 VAL A  69       6.783   5.823 -14.364  1.00 86.86           H
ATOM    786 2HG1 VAL A  69       7.180   4.340 -15.264  1.00 86.86           H
ATOM    787 3HG1 VAL A  69       6.540   4.231 -13.607  1.00 86.86           H
ATOM    788  CG2 VAL A  69       9.146   3.444 -13.503  1.00 86.86           C
ATOM    789 1HG2 VAL A  69       9.221   2.927 -14.459  1.00 86.86           H
ATOM    790 2HG2 VAL A  69      10.132   3.505 -13.044  1.00 86.86           H
ATOM    791 3HG2 VAL A  69       8.473   2.893 -12.845  1.00 86.86           H
ATOM    792  HN  VAL A  69      10.890   5.475 -13.090  1.00 86.86           H
ATOM    793  N   ILE A  70       8.929   7.921 -14.056  1.00 88.32           N
ATOM    794  CA  ILE A  70       8.334   9.232 -14.252  1.00 88.32           C
ATOM    795  C   ILE A  70       9.071   9.958 -15.379  1.00 88.32           C
ATOM    796  O   ILE A  70       8.446  10.597 -16.224  1.00 88.32           O
ATOM    797  HA  ILE A  70       7.300   9.079 -14.559  1.00 88.32           H
ATOM    798  CB  ILE A  70       8.306  10.010 -12.935  1.00 88.32           C
ATOM    799  HB  ILE A  70       9.309   9.997 -12.508  1.00 88.32           H
ATOM    800  CG1 ILE A  70       7.376   9.339 -11.922  1.00 88.32           C
ATOM    801 1HG1 ILE A  70       6.338   9.507 -12.209  1.00 88.32           H
ATOM    802 2HG1 ILE A  70       7.538   8.261 -11.932  1.00 88.32           H
ATOM    803  CG2 ILE A  70       7.934  11.475 -13.171  1.00 88.32           C
ATOM    804 1HG2 ILE A  70       8.669  11.934 -13.832  1.00 88.32           H
ATOM    805 2HG2 ILE A  70       6.947  11.530 -13.631  1.00 88.32           H
ATOM    806 3HG2 ILE A  70       7.921  12.005 -12.219  1.00 88.32           H
ATOM    807  CD1 ILE A  70       7.616   9.883 -10.512  1.00 88.32           C
ATOM    808 1HD1 ILE A  70       8.648   9.691 -10.220  1.00 88.32           H
ATOM    809 2HD1 ILE A  70       7.429  10.957 -10.501  1.00 88.32           H
ATOM    810 3HD1 ILE A  70       6.942   9.390  -9.812  1.00 88.32           H
ATOM    811  HN  ILE A  70       9.318   7.765 -13.148  1.00 88.32           H
ATOM    812  N   LEU A  71      10.390   9.835 -15.355  1.00 83.88           N
ATOM    813  CA  LEU A  71      11.225  10.540 -16.314  1.00 83.88           C
ATOM    814  C   LEU A  71      10.891  10.056 -17.727  1.00 83.88           C
ATOM    815  O   LEU A  71      10.775  10.860 -18.651  1.00 83.88           O
ATOM    816  HA  LEU A  71      10.979  11.599 -16.245  1.00 83.88           H
ATOM    817  CB  LEU A  71      12.703  10.393 -15.947  1.00 83.88           C
ATOM    818 1HB  LEU A  71      12.806  10.538 -14.872  1.00 83.88           H
ATOM    819 2HB  LEU A  71      13.010   9.370 -16.162  1.00 83.88           H
ATOM    820  CG  LEU A  71      13.668  11.345 -16.657  1.00 83.88           C
ATOM    821  HG  LEU A  71      13.152  11.777 -17.515  1.00 83.88           H
ATOM    822  CD1 LEU A  71      14.068  12.504 -15.741  1.00 83.88           C
ATOM    823 1HD1 LEU A  71      13.177  13.061 -15.450  1.00 83.88           H
ATOM    824 2HD1 LEU A  71      14.557  12.110 -14.850  1.00 83.88           H
ATOM    825 3HD1 LEU A  71      14.754  13.165 -16.270  1.00 83.88           H
ATOM    826  CD2 LEU A  71      14.886  10.592 -17.194  1.00 83.88           C
ATOM    827 1HD2 LEU A  71      15.412  10.114 -16.367  1.00 83.88           H
ATOM    828 2HD2 LEU A  71      14.560   9.832 -17.904  1.00 83.88           H
ATOM    829 3HD2 LEU A  71      15.555  11.292 -17.693  1.00 83.88           H
ATOM    830  HN  LEU A  71      10.888   9.268 -14.699  1.00 83.88           H
ATOM    831  N   VAL A  72      10.745   8.745 -17.850  1.00 83.41           N
ATOM    832  CA  VAL A  72      10.505   8.137 -19.148  1.00 83.41           C
ATOM    833  C   VAL A  72       9.196   8.680 -19.725  1.00 83.41           C
ATOM    834  O   VAL A  72       9.134   9.044 -20.898  1.00 83.41           O
ATOM    835  HA  VAL A  72      11.325   8.428 -19.804  1.00 83.41           H
ATOM    836  CB  VAL A  72      10.516   6.613 -19.022  1.00 83.41           C
ATOM    837  HB  VAL A  72       9.835   6.338 -18.217  1.00 83.41           H
ATOM    838  CG1 VAL A  72      10.014   5.953 -20.308  1.00 83.41           C
ATOM    839 1HG1 VAL A  72       8.994   6.279 -20.510  1.00 83.41           H
ATOM    840 2HG1 VAL A  72      10.658   6.240 -21.139  1.00 83.41           H
ATOM    841 3HG1 VAL A  72      10.032   4.869 -20.191  1.00 83.41           H
ATOM    842  CG2 VAL A  72      11.910   6.103 -18.652  1.00 83.41           C
ATOM    843 1HG2 VAL A  72      12.621   6.395 -19.426  1.00 83.41           H
ATOM    844 2HG2 VAL A  72      12.214   6.535 -17.699  1.00 83.41           H
ATOM    845 3HG2 VAL A  72      11.890   5.017 -18.569  1.00 83.41           H
ATOM    846  HN  VAL A  72      10.790   8.103 -17.085  1.00 83.41           H
ATOM    847  N   TYR A  73       8.181   8.716 -18.874  1.00 79.41           N
ATOM    848  CA  TYR A  73       6.865   9.165 -19.297  1.00 79.41           C
ATOM    849  C   TYR A  73       6.873  10.661 -19.616  1.00 79.41           C
ATOM    850  O   TYR A  73       6.135  11.117 -20.488  1.00 79.41           O
ATOM    851  HA  TYR A  73       6.593   8.611 -20.195  1.00 79.41           H
ATOM    852  CB  TYR A  73       5.932   8.914 -18.110  1.00 79.41           C
ATOM    853 1HB  TYR A  73       6.507   8.990 -17.187  1.00 79.41           H
ATOM    854 2HB  TYR A  73       5.178   9.700 -18.081  1.00 79.41           H
ATOM    855  CG  TYR A  73       5.231   7.555 -18.147  1.00 79.41           C
ATOM    856  CD1 TYR A  73       4.281   7.294 -19.114  1.00 79.41           C
ATOM    857  HD1 TYR A  73       4.031   8.057 -19.851  1.00 79.41           H
ATOM    858  CD2 TYR A  73       5.548   6.589 -17.213  1.00 79.41           C
ATOM    859  HD2 TYR A  73       6.298   6.795 -16.449  1.00 79.41           H
ATOM    860  CE1 TYR A  73       3.621   6.015 -19.148  1.00 79.41           C
ATOM    861  HE1 TYR A  73       2.869   5.796 -19.906  1.00 79.41           H
ATOM    862  CE2 TYR A  73       4.888   5.310 -17.247  1.00 79.41           C
ATOM    863  HE2 TYR A  73       5.129   4.539 -16.516  1.00 79.41           H
ATOM    864  CZ  TYR A  73       3.957   5.086 -18.213  1.00 79.41           C
ATOM    865  OH  TYR A  73       3.334   3.878 -18.246  1.00 79.41           O
ATOM    866  HH  TYR A  73       2.797   3.793 -19.086  1.00 79.41           H
ATOM    867  HN  TYR A  73       8.247   8.447 -17.913  1.00 79.41           H
ATOM    868  N   TRP A  74       7.716  11.384 -18.893  1.00 71.20           N
ATOM    869  CA  TRP A  74       7.767  12.830 -19.027  1.00 71.20           C
ATOM    870  C   TRP A  74       8.308  13.157 -20.420  1.00 71.20           C
ATOM    871  O   TRP A  74       7.696  13.923 -21.163  1.00 71.20           O
ATOM    872  HA  TRP A  74       6.751  13.210 -18.923  1.00 71.20           H
ATOM    873  CB  TRP A  74       8.594  13.456 -17.902  1.00 71.20           C
ATOM    874 1HB  TRP A  74       8.241  13.068 -16.946  1.00 71.20           H
ATOM    875 2HB  TRP A  74       9.632  13.141 -18.009  1.00 71.20           H
ATOM    876  CG  TRP A  74       8.541  14.984 -17.867  1.00 71.20           C
ATOM    877  CD1 TRP A  74       9.011  15.847 -18.778  1.00 71.20           C
ATOM    878  HD1 TRP A  74       9.512  15.553 -19.700  1.00 71.20           H
ATOM    879  CD2 TRP A  74       7.965  15.801 -16.826  1.00 71.20           C
ATOM    880  NE1 TRP A  74       8.781  17.155 -18.402  1.00 71.20           N
ATOM    881  HE1 TRP A  74       9.038  17.973 -18.917  1.00 71.20           H
ATOM    882  CE2 TRP A  74       8.124  17.126 -17.177  1.00 71.20           C
ATOM    883  CE3 TRP A  74       7.330  15.432 -15.627  1.00 71.20           C
ATOM    884  HE3 TRP A  74       7.192  14.394 -15.327  1.00 71.20           H
ATOM    885  CZ2 TRP A  74       7.675  18.189 -16.384  1.00 71.20           C
ATOM    886  HZ2 TRP A  74       7.813  19.227 -16.684  1.00 71.20           H
ATOM    887  CZ3 TRP A  74       6.887  16.506 -14.845  1.00 71.20           C
ATOM    888  HZ3 TRP A  74       6.387  16.276 -13.904  1.00 71.20           H
ATOM    889  CH2 TRP A  74       7.040  17.845 -15.185  1.00 71.20           C
ATOM    890  HH2 TRP A  74       6.666  18.625 -14.521  1.00 71.20           H
ATOM    891  HN  TRP A  74       8.354  10.998 -18.227  1.00 71.20           H
ATOM    892  N   TYR A  75       9.450  12.561 -20.731  1.00 69.23           N
ATOM    893  CA  TYR A  75      10.240  13.005 -21.867  1.00 69.23           C
ATOM    894  C   TYR A  75       9.861  12.234 -23.133  1.00 69.23           C
ATOM    895  O   TYR A  75       9.911  12.779 -24.235  1.00 69.23           O
ATOM    896  HA  TYR A  75      10.040  14.065 -22.023  1.00 69.23           H
ATOM    897  CB  TYR A  75      11.696  12.697 -21.514  1.00 69.23           C
ATOM    898 1HB  TYR A  75      11.736  11.749 -20.977  1.00 69.23           H
ATOM    899 2HB  TYR A  75      12.263  12.565 -22.436  1.00 69.23           H
ATOM    900  CG  TYR A  75      12.372  13.775 -20.665  1.00 69.23           C
ATOM    901  CD1 TYR A  75      12.892  14.903 -21.269  1.00 69.23           C
ATOM    902  HD1 TYR A  75      12.820  15.024 -22.350  1.00 69.23           H
ATOM    903  CD2 TYR A  75      12.462  13.621 -19.297  1.00 69.23           C
ATOM    904  HD2 TYR A  75      12.052  12.731 -18.821  1.00 69.23           H
ATOM    905  CE1 TYR A  75      13.528  15.918 -20.470  1.00 69.23           C
ATOM    906  HE1 TYR A  75      13.942  16.813 -20.934  1.00 69.23           H
ATOM    907  CE2 TYR A  75      13.099  14.637 -18.499  1.00 69.23           C
ATOM    908  HE2 TYR A  75      13.177  14.527 -17.417  1.00 69.23           H
ATOM    909  CZ  TYR A  75      13.600  15.735 -19.125  1.00 69.23           C
ATOM    910  OH  TYR A  75      14.201  16.694 -18.370  1.00 69.23           O
ATOM    911  HH  TYR A  75      14.171  16.438 -17.404  1.00 69.23           H
ATOM    912  HN  TYR A  75       9.834  11.790 -20.224  1.00 69.23           H
ATOM    913  N   CYS A  76       9.489  10.977 -22.934  1.00 67.89           N
ATOM    914  CA  CYS A  76       9.533  10.004 -24.012  1.00 67.89           C
ATOM    915  C   CYS A  76       8.102   9.551 -24.309  1.00 67.89           C
ATOM    916  O   CYS A  76       7.576   9.812 -25.389  1.00 67.89           O
ATOM    917  HA  CYS A  76       9.965  10.512 -24.875  1.00 67.89           H
ATOM    918  CB  CYS A  76      10.446   8.824 -23.673  1.00 67.89           C
ATOM    919 1HB  CYS A  76      11.090   9.082 -22.832  1.00 67.89           H
ATOM    920 2HB  CYS A  76       9.847   7.967 -23.364  1.00 67.89           H
ATOM    921  SG  CYS A  76      11.465   8.383 -25.127  1.00 67.89           S
ATOM    922  HG  CYS A  76      10.449   8.014 -25.902  1.00 67.89           H
ATOM    923  HN  CYS A  76       9.164  10.623 -22.057  1.00 67.89           H
ATOM    924  N   THR A  77       7.512   8.881 -23.329  1.00 60.70           N
ATOM    925  CA  THR A  77       6.311   8.101 -23.574  1.00 60.70           C
ATOM    926  C   THR A  77       5.134   9.022 -23.899  1.00 60.70           C
ATOM    927  O   THR A  77       4.309   8.703 -24.754  1.00 60.70           O
ATOM    928  HA  THR A  77       6.480   7.476 -24.451  1.00 60.70           H
ATOM    929  CB  THR A  77       6.068   7.212 -22.352  1.00 60.70           C
ATOM    930  HB  THR A  77       5.741   7.806 -21.498  1.00 60.70           H
ATOM    931  OG1 THR A  77       7.298   6.513 -22.181  1.00 60.70           O
ATOM    932  HG1 THR A  77       7.420   5.850 -22.920  1.00 60.70           H
ATOM    933  CG2 THR A  77       5.046   6.107 -22.627  1.00 60.70           C
ATOM    934 1HG2 THR A  77       5.405   5.473 -23.437  1.00 60.70           H
ATOM    935 2HG2 THR A  77       4.094   6.555 -22.911  1.00 60.70           H
ATOM    936 3HG2 THR A  77       4.911   5.506 -21.727  1.00 60.70           H
ATOM    937  HN  THR A  77       7.841   8.866 -22.385  1.00 60.70           H
ATOM    938  N   ARG A  78       5.093  10.147 -23.200  1.00 54.76           N
ATOM    939  CA  ARG A  78       3.875  10.934 -23.119  1.00 54.76           C
ATOM    940  C   ARG A  78       2.678  10.031 -22.814  1.00 54.76           C
ATOM    941  O   ARG A  78       2.570   8.933 -23.359  1.00 54.76           O
ATOM    942  HA  ARG A  78       4.051  11.639 -22.306  1.00 54.76           H
ATOM    943  CB  ARG A  78       3.617  11.687 -24.426  1.00 54.76           C
ATOM    944 1HB  ARG A  78       3.599  10.982 -25.258  1.00 54.76           H
ATOM    945 2HB  ARG A  78       2.636  12.161 -24.390  1.00 54.76           H
ATOM    946  CG  ARG A  78       4.694  12.746 -24.670  1.00 54.76           C
ATOM    947 1HG  ARG A  78       4.807  13.366 -23.781  1.00 54.76           H
ATOM    948 2HG  ARG A  78       5.654  12.260 -24.845  1.00 54.76           H
ATOM    949  CD  ARG A  78       4.335  13.626 -25.870  1.00 54.76           C
ATOM    950 1HD  ARG A  78       4.247  13.013 -26.767  1.00 54.76           H
ATOM    951 2HD  ARG A  78       3.366  14.097 -25.709  1.00 54.76           H
ATOM    952  NE  ARG A  78       5.374  14.662 -26.066  1.00 54.76           N
ATOM    953  HE  ARG A  78       6.210  14.597 -25.521  1.00 54.76           H
ATOM    954  CZ  ARG A  78       5.264  15.682 -26.927  1.00 54.76           C
ATOM    955  NH1 ARG A  78       4.165  15.819 -27.683  1.00 54.76           N
ATOM    956 1HH1 ARG A  78       3.420  15.157 -27.606  1.00 54.76           H
ATOM    957 2HH1 ARG A  78       4.091  16.583 -28.324  1.00 54.76           H
ATOM    958  NH2 ARG A  78       6.269  16.563 -27.022  1.00 54.76           N
ATOM    959 1HH2 ARG A  78       6.202  17.331 -27.661  1.00 54.76           H
ATOM    960 2HH2 ARG A  78       7.085  16.454 -26.455  1.00 54.76           H
ATOM    961  HN  ARG A  78       5.872  10.521 -22.696  1.00 54.76           H
ATOM    962  N   VAL A  79       1.810  10.526 -21.944  1.00 70.82           N
ATOM    963  CA  VAL A  79       0.620   9.781 -21.569  1.00 70.82           C
ATOM    964  C   VAL A  79      -0.356   9.759 -22.747  1.00 70.82           C
ATOM    965  O   VAL A  79      -1.045  10.745 -23.006  1.00 70.82           O
ATOM    966  HA  VAL A  79       0.927   8.759 -21.349  1.00 70.82           H
ATOM    967  CB  VAL A  79       0.010  10.376 -20.298  1.00 70.82           C
ATOM    968  HB  VAL A  79      -0.313  11.392 -20.525  1.00 70.82           H
ATOM    969  CG1 VAL A  79      -1.220   9.581 -19.856  1.00 70.82           C
ATOM    970 1HG1 VAL A  79      -1.970   9.601 -20.647  1.00 70.82           H
ATOM    971 2HG1 VAL A  79      -0.932   8.549 -19.655  1.00 70.82           H
ATOM    972 3HG1 VAL A  79      -1.634  10.025 -18.951  1.00 70.82           H
ATOM    973  CG2 VAL A  79       1.046  10.452 -19.176  1.00 70.82           C
ATOM    974 1HG2 VAL A  79       1.413   9.451 -18.951  1.00 70.82           H
ATOM    975 2HG2 VAL A  79       1.879  11.081 -19.491  1.00 70.82           H
ATOM    976 3HG2 VAL A  79       0.586  10.879 -18.284  1.00 70.82           H
ATOM    977  HN  VAL A  79       1.909  11.416 -21.500  1.00 70.82           H
ATOM    978  N   LYS A  80      -0.384   8.624 -23.430  1.00 63.33           N
ATOM    979  CA  LYS A  80      -1.176   8.499 -24.642  1.00 63.33           C
ATOM    980  C   LYS A  80      -2.432   7.679 -24.342  1.00 63.33           C
ATOM    981  O   LYS A  80      -3.457   7.843 -25.002  1.00 63.33           O
ATOM    982  HA  LYS A  80      -1.481   9.503 -24.938  1.00 63.33           H
ATOM    983  CB  LYS A  80      -0.327   7.930 -25.780  1.00 63.33           C
ATOM    984 1HB  LYS A  80       0.206   7.044 -25.435  1.00 63.33           H
ATOM    985 2HB  LYS A  80      -0.974   7.614 -26.598  1.00 63.33           H
ATOM    986  CG  LYS A  80       0.676   8.968 -26.288  1.00 63.33           C
ATOM    987 1HG  LYS A  80       0.145   9.860 -26.620  1.00 63.33           H
ATOM    988 2HG  LYS A  80       1.333   9.273 -25.473  1.00 63.33           H
ATOM    989  CD  LYS A  80       1.510   8.406 -27.441  1.00 63.33           C
ATOM    990 1HD  LYS A  80       2.011   7.493 -27.121  1.00 63.33           H
ATOM    991 2HD  LYS A  80       0.856   8.137 -28.270  1.00 63.33           H
ATOM    992  CE  LYS A  80       2.549   9.425 -27.913  1.00 63.33           C
ATOM    993 1HE  LYS A  80       2.050  10.339 -28.235  1.00 63.33           H
ATOM    994 2HE  LYS A  80       3.205   9.695 -27.086  1.00 63.33           H
ATOM    995  NZ  LYS A  80       3.350   8.871 -29.028  1.00 63.33           N
ATOM    996 1HZ  LYS A  80       4.028   9.560 -29.332  1.00 63.33           H
ATOM    997 2HZ  LYS A  80       3.833   8.036 -28.714  1.00 63.33           H
ATOM    998 3HZ  LYS A  80       2.736   8.636 -29.800  1.00 63.33           H
ATOM    999  HN  LYS A  80       0.121   7.801 -23.168  1.00 63.33           H
ATOM   1000  N   THR A  81      -2.312   6.813 -23.347  1.00 73.93           N
ATOM   1001  CA  THR A  81      -3.367   5.859 -23.053  1.00 73.93           C
ATOM   1002  C   THR A  81      -3.830   6.006 -21.602  1.00 73.93           C
ATOM   1003  O   THR A  81      -3.157   6.643 -20.793  1.00 73.93           O
ATOM   1004  HA  THR A  81      -4.224   6.088 -23.686  1.00 73.93           H
ATOM   1005  CB  THR A  81      -2.846   4.459 -23.386  1.00 73.93           C
ATOM   1006  HB  THR A  81      -3.665   3.742 -23.440  1.00 73.93           H
ATOM   1007  OG1 THR A  81      -1.871   4.204 -22.379  1.00 73.93           O
ATOM   1008  HG1 THR A  81      -1.629   3.233 -22.376  1.00 73.93           H
ATOM   1009  CG2 THR A  81      -2.051   4.426 -24.692  1.00 73.93           C
ATOM   1010 1HG2 THR A  81      -1.193   5.094 -24.613  1.00 73.93           H
ATOM   1011 2HG2 THR A  81      -2.689   4.751 -25.514  1.00 73.93           H
ATOM   1012 3HG2 THR A  81      -1.704   3.410 -24.881  1.00 73.93           H
ATOM   1013  HN  THR A  81      -1.513   6.757 -22.748  1.00 73.93           H
ATOM   1014  N   MET A  82      -4.976   5.405 -21.316  1.00 73.93           N
ATOM   1015  CA  MET A  82      -5.510   5.415 -19.965  1.00 73.93           C
ATOM   1016  C   MET A  82      -4.582   4.669 -19.004  1.00 73.93           C
ATOM   1017  O   MET A  82      -4.398   5.088 -17.862  1.00 73.93           O
ATOM   1018  HA  MET A  82      -5.570   6.466 -19.680  1.00 73.93           H
ATOM   1019  CB  MET A  82      -6.890   4.756 -19.956  1.00 73.93           C
ATOM   1020 1HB  MET A  82      -7.456   5.078 -20.830  1.00 73.93           H
ATOM   1021 2HB  MET A  82      -6.781   3.674 -20.027  1.00 73.93           H
ATOM   1022  CG  MET A  82      -7.660   5.114 -18.683  1.00 73.93           C
ATOM   1023 1HG  MET A  82      -7.183   4.654 -17.818  1.00 73.93           H
ATOM   1024 2HG  MET A  82      -7.636   6.192 -18.524  1.00 73.93           H
ATOM   1025  SD  MET A  82      -9.351   4.556 -18.815  1.00 73.93           S
ATOM   1026  CE  MET A  82     -10.006   5.185 -17.278  1.00 73.93           C
ATOM   1027 1HE  MET A  82      -9.459   4.747 -16.443  1.00 73.93           H
ATOM   1028 2HE  MET A  82      -9.898   6.270 -17.254  1.00 73.93           H
ATOM   1029 3HE  MET A  82     -11.061   4.923 -17.198  1.00 73.93           H
ATOM   1030  HN  MET A  82      -5.536   4.920 -21.988  1.00 73.93           H
ATOM   1031  N   THR A  83      -4.021   3.577 -19.501  1.00 75.91           N
ATOM   1032  CA  THR A  83      -3.072   2.801 -18.722  1.00 75.91           C
ATOM   1033  C   THR A  83      -1.867   3.662 -18.338  1.00 75.91           C
ATOM   1034  O   THR A  83      -1.408   3.622 -17.198  1.00 75.91           O
ATOM   1035  HA  THR A  83      -3.556   2.498 -17.793  1.00 75.91           H
ATOM   1036  CB  THR A  83      -2.697   1.559 -19.532  1.00 75.91           C
ATOM   1037  HB  THR A  83      -1.970   1.804 -20.306  1.00 75.91           H
ATOM   1038  OG1 THR A  83      -3.947   1.059 -19.999  1.00 75.91           O
ATOM   1039  HG1 THR A  83      -4.575   0.935 -19.231  1.00 75.91           H
ATOM   1040  CG2 THR A  83      -2.149   0.431 -18.656  1.00 75.91           C
ATOM   1041 1HG2 THR A  83      -2.903   0.140 -17.924  1.00 75.91           H
ATOM   1042 2HG2 THR A  83      -1.255   0.775 -18.137  1.00 75.91           H
ATOM   1043 3HG2 THR A  83      -1.899  -0.427 -19.281  1.00 75.91           H
ATOM   1044  HN  THR A  83      -4.206   3.221 -20.418  1.00 75.91           H
ATOM   1045  N   ASP A  84      -1.388   4.421 -19.313  1.00 78.14           N
ATOM   1046  CA  ASP A  84      -0.213   5.251 -19.107  1.00 78.14           C
ATOM   1047  C   ASP A  84      -0.476   6.224 -17.957  1.00 78.14           C
ATOM   1048  O   ASP A  84       0.417   6.504 -17.159  1.00 78.14           O
ATOM   1049  HA  ASP A  84       0.595   4.553 -18.887  1.00 78.14           H
ATOM   1050  CB  ASP A  84       0.107   6.072 -20.358  1.00 78.14           C
ATOM   1051 1HB  ASP A  84      -0.739   6.715 -20.602  1.00 78.14           H
ATOM   1052 2HB  ASP A  84       0.957   6.726 -20.160  1.00 78.14           H
ATOM   1053  CG  ASP A  84       0.422   5.162 -21.546  1.00 78.14           C
ATOM   1054  OD1 ASP A  84       0.901   4.036 -21.287  1.00 78.14           O
ATOM   1055  OD2 ASP A  84       0.178   5.612 -22.686  1.00 78.14           O
ATOM   1056  HN  ASP A  84      -1.788   4.475 -20.228  1.00 78.14           H
ATOM   1057  N   MET A  85      -1.707   6.714 -17.907  1.00 84.06           N
ATOM   1058  CA  MET A  85      -2.094   7.664 -16.879  1.00 84.06           C
ATOM   1059  C   MET A  85      -1.997   7.035 -15.487  1.00 84.06           C
ATOM   1060  O   MET A  85      -1.435   7.633 -14.570  1.00 84.06           O
ATOM   1061  HA  MET A  85      -1.387   8.490 -16.962  1.00 84.06           H
ATOM   1062  CB  MET A  85      -3.529   8.131 -17.129  1.00 84.06           C
ATOM   1063 1HB  MET A  85      -3.610   8.544 -18.134  1.00 84.06           H
ATOM   1064 2HB  MET A  85      -4.207   7.279 -17.078  1.00 84.06           H
ATOM   1065  CG  MET A  85      -3.949   9.186 -16.103  1.00 84.06           C
ATOM   1066 1HG  MET A  85      -4.984   9.480 -16.274  1.00 84.06           H
ATOM   1067 2HG  MET A  85      -3.898   8.768 -15.098  1.00 84.06           H
ATOM   1068  SD  MET A  85      -2.882  10.613 -16.223  1.00 84.06           S
ATOM   1069  CE  MET A  85      -3.468  11.309 -17.759  1.00 84.06           C
ATOM   1070 1HE  MET A  85      -3.330  10.585 -18.562  1.00 84.06           H
ATOM   1071 2HE  MET A  85      -4.526  11.553 -17.667  1.00 84.06           H
ATOM   1072 3HE  MET A  85      -2.904  12.214 -17.986  1.00 84.06           H
ATOM   1073  HN  MET A  85      -2.431   6.471 -18.553  1.00 84.06           H
ATOM   1074  N   PHE A  86      -2.552   5.838 -15.373  1.00 86.89           N
ATOM   1075  CA  PHE A  86      -2.588   5.148 -14.095  1.00 86.89           C
ATOM   1076  C   PHE A  86      -1.182   4.735 -13.655  1.00 86.89           C
ATOM   1077  O   PHE A  86      -0.851   4.809 -12.473  1.00 86.89           O
ATOM   1078  HA  PHE A  86      -3.007   5.841 -13.365  1.00 86.89           H
ATOM   1079  CB  PHE A  86      -3.439   3.891 -14.289  1.00 86.89           C
ATOM   1080 1HB  PHE A  86      -3.050   3.329 -15.138  1.00 86.89           H
ATOM   1081 2HB  PHE A  86      -3.334   3.254 -13.411  1.00 86.89           H
ATOM   1082  CG  PHE A  86      -4.924   4.174 -14.522  1.00 86.89           C
ATOM   1083  CD1 PHE A  86      -5.564   5.110 -13.770  1.00 86.89           C
ATOM   1084  HD1 PHE A  86      -5.018   5.658 -13.002  1.00 86.89           H
ATOM   1085  CD2 PHE A  86      -5.605   3.491 -15.480  1.00 86.89           C
ATOM   1086  HD2 PHE A  86      -5.093   2.741 -16.083  1.00 86.89           H
ATOM   1087  CE1 PHE A  86      -6.942   5.373 -13.985  1.00 86.89           C
ATOM   1088  HE1 PHE A  86      -7.455   6.123 -13.383  1.00 86.89           H
ATOM   1089  CE2 PHE A  86      -6.984   3.754 -15.696  1.00 86.89           C
ATOM   1090  HE2 PHE A  86      -7.530   3.206 -16.464  1.00 86.89           H
ATOM   1091  CZ  PHE A  86      -7.623   4.689 -14.944  1.00 86.89           C
ATOM   1092  HZ  PHE A  86      -8.681   4.891 -15.109  1.00 86.89           H
ATOM   1093  HN  PHE A  86      -2.972   5.342 -16.134  1.00 86.89           H
ATOM   1094  N   LEU A  87      -0.393   4.309 -14.631  1.00 81.32           N
ATOM   1095  CA  LEU A  87       0.956   3.846 -14.353  1.00 81.32           C
ATOM   1096  C   LEU A  87       1.799   5.018 -13.846  1.00 81.32           C
ATOM   1097  O   LEU A  87       2.654   4.843 -12.979  1.00 81.32           O
ATOM   1098  HA  LEU A  87       0.889   3.101 -13.561  1.00 81.32           H
ATOM   1099  CB  LEU A  87       1.547   3.151 -15.581  1.00 81.32           C
ATOM   1100 1HB  LEU A  87       1.422   3.808 -16.442  1.00 81.32           H
ATOM   1101 2HB  LEU A  87       2.619   3.030 -15.425  1.00 81.32           H
ATOM   1102  CG  LEU A  87       0.953   1.784 -15.928  1.00 81.32           C
ATOM   1103  HG  LEU A  87      -0.120   1.904 -16.071  1.00 81.32           H
ATOM   1104  CD1 LEU A  87       1.528   1.254 -17.243  1.00 81.32           C
ATOM   1105 1HD1 LEU A  87       1.295   1.951 -18.049  1.00 81.32           H
ATOM   1106 2HD1 LEU A  87       2.610   1.153 -17.153  1.00 81.32           H
ATOM   1107 3HD1 LEU A  87       1.089   0.282 -17.466  1.00 81.32           H
ATOM   1108  CD2 LEU A  87       1.148   0.794 -14.778  1.00 81.32           C
ATOM   1109 1HD2 LEU A  87       2.212   0.672 -14.579  1.00 81.32           H
ATOM   1110 2HD2 LEU A  87       0.652   1.173 -13.884  1.00 81.32           H
ATOM   1111 3HD2 LEU A  87       0.716  -0.169 -15.051  1.00 81.32           H
ATOM   1112  HN  LEU A  87      -0.661   4.278 -15.594  1.00 81.32           H
ATOM   1113  N   LEU A  88       1.528   6.187 -14.407  1.00 87.49           N
ATOM   1114  CA  LEU A  88       2.234   7.392 -14.006  1.00 87.49           C
ATOM   1115  C   LEU A  88       1.873   7.731 -12.558  1.00 87.49           C
ATOM   1116  O   LEU A  88       2.754   7.972 -11.735  1.00 87.49           O
ATOM   1117  HA  LEU A  88       3.301   7.177 -14.054  1.00 87.49           H
ATOM   1118  CB  LEU A  88       1.957   8.529 -14.991  1.00 87.49           C
ATOM   1119 1HB  LEU A  88       2.317   8.227 -15.974  1.00 87.49           H
ATOM   1120 2HB  LEU A  88       0.877   8.658 -15.072  1.00 87.49           H
ATOM   1121  CG  LEU A  88       2.579   9.883 -14.645  1.00 87.49           C
ATOM   1122  HG  LEU A  88       2.234  10.174 -13.653  1.00 87.49           H
ATOM   1123  CD1 LEU A  88       4.105   9.786 -14.582  1.00 87.49           C
ATOM   1124 1HD1 LEU A  88       4.391   9.064 -13.817  1.00 87.49           H
ATOM   1125 2HD1 LEU A  88       4.488   9.462 -15.549  1.00 87.49           H
ATOM   1126 3HD1 LEU A  88       4.521  10.762 -14.334  1.00 87.49           H
ATOM   1127  CD2 LEU A  88       2.114  10.966 -15.620  1.00 87.49           C
ATOM   1128 1HD2 LEU A  88       2.410  10.694 -16.633  1.00 87.49           H
ATOM   1129 2HD2 LEU A  88       1.029  11.057 -15.571  1.00 87.49           H
ATOM   1130 3HD2 LEU A  88       2.571  11.918 -15.351  1.00 87.49           H
ATOM   1131  HN  LEU A  88       0.841   6.318 -15.123  1.00 87.49           H
ATOM   1132  N   ASN A  89       0.575   7.740 -12.292  1.00 89.41           N
ATOM   1133  CA  ASN A  89       0.083   8.107 -10.975  1.00 89.41           C
ATOM   1134  C   ASN A  89       0.544   7.065  -9.954  1.00 89.41           C
ATOM   1135  O   ASN A  89       0.789   7.393  -8.794  1.00 89.41           O
ATOM   1136  HA  ASN A  89       0.500   9.095 -10.779  1.00 89.41           H
ATOM   1137  CB  ASN A  89      -1.446   8.149 -10.950  1.00 89.41           C
ATOM   1138 1HB  ASN A  89      -1.846   7.315 -11.526  1.00 89.41           H
ATOM   1139 2HB  ASN A  89      -1.800   8.028  -9.926  1.00 89.41           H
ATOM   1140  CG  ASN A  89      -1.968   9.469 -11.523  1.00 89.41           C
ATOM   1141  OD1 ASN A  89      -2.167  10.445 -10.819  1.00 89.41           O
ATOM   1142  ND2 ASN A  89      -2.177   9.443 -12.836  1.00 89.41           N
ATOM   1143 1HD2 ASN A  89      -1.993   8.608 -13.355  1.00 89.41           H
ATOM   1144 2HD2 ASN A  89      -2.518  10.258 -13.304  1.00 89.41           H
ATOM   1145  HN  ASN A  89      -0.134   7.502 -12.956  1.00 89.41           H
ATOM   1146  N   LEU A  90       0.649   5.830 -10.423  1.00 86.46           N
ATOM   1147  CA  LEU A  90       1.106   4.743  -9.573  1.00 86.46           C
ATOM   1148  C   LEU A  90       2.545   5.018  -9.132  1.00 86.46           C
ATOM   1149  O   LEU A  90       2.882   4.848  -7.961  1.00 86.46           O
ATOM   1150  HA  LEU A  90       0.470   4.731  -8.688  1.00 86.46           H
ATOM   1151  CB  LEU A  90       0.925   3.398 -10.280  1.00 86.46           C
ATOM   1152 1HB  LEU A  90      -0.123   3.295 -10.558  1.00 86.46           H
ATOM   1153 2HB  LEU A  90       1.501   3.417 -11.206  1.00 86.46           H
ATOM   1154  CG  LEU A  90       1.337   2.160  -9.481  1.00 86.46           C
ATOM   1155  HG  LEU A  90       2.373   2.287  -9.166  1.00 86.46           H
ATOM   1156  CD1 LEU A  90       0.492   2.020  -8.214  1.00 86.46           C
ATOM   1157 1HD1 LEU A  90       0.628   2.901  -7.587  1.00 86.46           H
ATOM   1158 2HD1 LEU A  90      -0.559   1.926  -8.486  1.00 86.46           H
ATOM   1159 3HD1 LEU A  90       0.806   1.132  -7.665  1.00 86.46           H
ATOM   1160  CD2 LEU A  90       1.280   0.903 -10.351  1.00 86.46           C
ATOM   1161 1HD2 LEU A  90       0.264   0.760 -10.717  1.00 86.46           H
ATOM   1162 2HD2 LEU A  90       1.959   1.015 -11.196  1.00 86.46           H
ATOM   1163 3HD2 LEU A  90       1.578   0.038  -9.758  1.00 86.46           H
ATOM   1164  HN  LEU A  90       0.428   5.568 -11.362  1.00 86.46           H
ATOM   1165  N   ALA A  91       3.355   5.438 -10.092  1.00 90.77           N
ATOM   1166  CA  ALA A  91       4.760   5.696  -9.827  1.00 90.77           C
ATOM   1167  C   ALA A  91       4.883   6.870  -8.853  1.00 90.77           C
ATOM   1168  O   ALA A  91       5.757   6.874  -7.988  1.00 90.77           O
ATOM   1169  HA  ALA A  91       5.180   4.804  -9.362  1.00 90.77           H
ATOM   1170  CB  ALA A  91       5.490   5.955 -11.146  1.00 90.77           C
ATOM   1171 1HB  ALA A  91       5.397   5.080 -11.790  1.00 90.77           H
ATOM   1172 2HB  ALA A  91       5.049   6.820 -11.642  1.00 90.77           H
ATOM   1173 3HB  ALA A  91       6.544   6.149 -10.946  1.00 90.77           H
ATOM   1174  HN  ALA A  91       3.066   5.600 -11.036  1.00 90.77           H
ATOM   1175  N   ILE A  92       3.994   7.837  -9.026  1.00 90.58           N
ATOM   1176  CA  ILE A  92       3.973   8.999  -8.155  1.00 90.58           C
ATOM   1177  C   ILE A  92       3.618   8.559  -6.733  1.00 90.58           C
ATOM   1178  O   ILE A  92       4.249   8.991  -5.770  1.00 90.58           O
ATOM   1179  HA  ILE A  92       4.980   9.418  -8.145  1.00 90.58           H
ATOM   1180  CB  ILE A  92       3.041  10.074  -8.717  1.00 90.58           C
ATOM   1181  HB  ILE A  92       2.084   9.608  -8.950  1.00 90.58           H
ATOM   1182  CG1 ILE A  92       3.593  10.650 -10.023  1.00 90.58           C
ATOM   1183 1HG1 ILE A  92       4.460  11.275  -9.811  1.00 90.58           H
ATOM   1184 2HG1 ILE A  92       3.934   9.839 -10.667  1.00 90.58           H
ATOM   1185  CG2 ILE A  92       2.771  11.164  -7.678  1.00 90.58           C
ATOM   1186 1HG2 ILE A  92       2.304  10.721  -6.799  1.00 90.58           H
ATOM   1187 2HG2 ILE A  92       3.713  11.634  -7.392  1.00 90.58           H
ATOM   1188 3HG2 ILE A  92       2.106  11.915  -8.104  1.00 90.58           H
ATOM   1189  CD1 ILE A  92       2.529  11.474 -10.751  1.00 90.58           C
ATOM   1190 1HD1 ILE A  92       1.674  10.839 -10.983  1.00 90.58           H
ATOM   1191 2HD1 ILE A  92       2.208  12.298 -10.114  1.00 90.58           H
ATOM   1192 3HD1 ILE A  92       2.948  11.871 -11.676  1.00 90.58           H
ATOM   1193  HN  ILE A  92       3.299   7.835  -9.745  1.00 90.58           H
ATOM   1194  N   ALA A  93       2.608   7.706  -6.647  1.00 91.53           N
ATOM   1195  CA  ALA A  93       2.107   7.268  -5.356  1.00 91.53           C
ATOM   1196  C   ALA A  93       3.211   6.511  -4.614  1.00 91.53           C
ATOM   1197  O   ALA A  93       3.446   6.752  -3.431  1.00 91.53           O
ATOM   1198  HA  ALA A  93       1.840   8.157  -4.784  1.00 91.53           H
ATOM   1199  CB  ALA A  93       0.851   6.416  -5.557  1.00 91.53           C
ATOM   1200 1HB  ALA A  93       0.088   7.009  -6.062  1.00 91.53           H
ATOM   1201 2HB  ALA A  93       1.097   5.546  -6.166  1.00 91.53           H
ATOM   1202 3HB  ALA A  93       0.476   6.088  -4.589  1.00 91.53           H
ATOM   1203  HN  ALA A  93       2.136   7.316  -7.438  1.00 91.53           H
ATOM   1204  N   ASP A  94       3.859   5.613  -5.341  1.00 88.43           N
ATOM   1205  CA  ASP A  94       4.914   4.800  -4.760  1.00 88.43           C
ATOM   1206  C   ASP A  94       6.020   5.713  -4.227  1.00 88.43           C
ATOM   1207  O   ASP A  94       6.551   5.483  -3.141  1.00 88.43           O
ATOM   1208  HA  ASP A  94       4.431   4.226  -3.969  1.00 88.43           H
ATOM   1209  CB  ASP A  94       5.532   3.869  -5.805  1.00 88.43           C
ATOM   1210 1HB  ASP A  94       5.671   4.409  -6.741  1.00 88.43           H
ATOM   1211 2HB  ASP A  94       6.518   3.547  -5.472  1.00 88.43           H
ATOM   1212  CG  ASP A  94       4.643   2.646  -6.043  1.00 88.43           C
ATOM   1213  OD1 ASP A  94       3.892   2.300  -5.106  1.00 88.43           O
ATOM   1214  OD2 ASP A  94       4.736   2.086  -7.157  1.00 88.43           O
ATOM   1215  HN  ASP A  94       3.675   5.437  -6.308  1.00 88.43           H
ATOM   1216  N   LEU A  95       6.336   6.730  -5.016  1.00 90.08           N
ATOM   1217  CA  LEU A  95       7.426   7.629  -4.678  1.00 90.08           C
ATOM   1218  C   LEU A  95       7.092   8.363  -3.378  1.00 90.08           C
ATOM   1219  O   LEU A  95       7.951   8.522  -2.513  1.00 90.08           O
ATOM   1220  HA  LEU A  95       8.314   7.018  -4.511  1.00 90.08           H
ATOM   1221  CB  LEU A  95       7.733   8.563  -5.851  1.00 90.08           C
ATOM   1222 1HB  LEU A  95       7.821   7.961  -6.755  1.00 90.08           H
ATOM   1223 2HB  LEU A  95       6.882   9.228  -5.992  1.00 90.08           H
ATOM   1224  CG  LEU A  95       8.995   9.417  -5.715  1.00 90.08           C
ATOM   1225  HG  LEU A  95       8.958   9.931  -4.755  1.00 90.08           H
ATOM   1226  CD1 LEU A  95      10.251   8.543  -5.712  1.00 90.08           C
ATOM   1227 1HD1 LEU A  95      10.208   7.847  -4.874  1.00 90.08           H
ATOM   1228 2HD1 LEU A  95      10.307   7.983  -6.646  1.00 90.08           H
ATOM   1229 3HD1 LEU A  95      11.134   9.175  -5.615  1.00 90.08           H
ATOM   1230  CD2 LEU A  95       9.049  10.493  -6.802  1.00 90.08           C
ATOM   1231 1HD2 LEU A  95       9.051  10.018  -7.783  1.00 90.08           H
ATOM   1232 2HD2 LEU A  95       8.177  11.141  -6.714  1.00 90.08           H
ATOM   1233 3HD2 LEU A  95       9.956  11.085  -6.682  1.00 90.08           H
ATOM   1234  HN  LEU A  95       5.862   6.942  -5.871  1.00 90.08           H
ATOM   1235  N   LEU A  96       5.841   8.791  -3.283  1.00 86.56           N
ATOM   1236  CA  LEU A  96       5.393   9.539  -2.121  1.00 86.56           C
ATOM   1237  C   LEU A  96       5.520   8.661  -0.874  1.00 86.56           C
ATOM   1238  O   LEU A  96       5.902   9.142   0.192  1.00 86.56           O
ATOM   1239  HA  LEU A  96       6.057  10.396  -2.008  1.00 86.56           H
ATOM   1240  CB  LEU A  96       3.982  10.086  -2.347  1.00 86.56           C
ATOM   1241 1HB  LEU A  96       3.353   9.274  -2.710  1.00 86.56           H
ATOM   1242 2HB  LEU A  96       3.577  10.399  -1.385  1.00 86.56           H
ATOM   1243  CG  LEU A  96       3.866  11.259  -3.323  1.00 86.56           C
ATOM   1244  HG  LEU A  96       4.334  10.968  -4.264  1.00 86.56           H
ATOM   1245  CD1 LEU A  96       2.400  11.576  -3.627  1.00 86.56           C
ATOM   1246 1HD1 LEU A  96       1.924  10.702  -4.072  1.00 86.56           H
ATOM   1247 2HD1 LEU A  96       1.886  11.839  -2.702  1.00 86.56           H
ATOM   1248 3HD1 LEU A  96       2.346  12.413  -4.323  1.00 86.56           H
ATOM   1249  CD2 LEU A  96       4.621  12.483  -2.802  1.00 86.56           C
ATOM   1250 1HD2 LEU A  96       4.205  12.785  -1.841  1.00 86.56           H
ATOM   1251 2HD2 LEU A  96       5.676  12.234  -2.679  1.00 86.56           H
ATOM   1252 3HD2 LEU A  96       4.522  13.302  -3.515  1.00 86.56           H
ATOM   1253  HN  LEU A  96       5.142   8.634  -3.980  1.00 86.56           H
ATOM   1254  N   PHE A  97       5.192   7.390  -1.049  1.00 88.60           N
ATOM   1255  CA  PHE A  97       5.293   6.434   0.040  1.00 88.60           C
ATOM   1256  C   PHE A  97       6.744   6.276   0.499  1.00 88.60           C
ATOM   1257  O   PHE A  97       7.027   6.307   1.696  1.00 88.60           O
ATOM   1258  HA  PHE A  97       4.692   6.819   0.865  1.00 88.60           H
ATOM   1259  CB  PHE A  97       4.791   5.091  -0.495  1.00 88.60           C
ATOM   1260 1HB  PHE A  97       3.706   5.133  -0.591  1.00 88.60           H
ATOM   1261 2HB  PHE A  97       5.193   4.937  -1.496  1.00 88.60           H
ATOM   1262  CG  PHE A  97       5.165   3.893   0.381  1.00 88.60           C
ATOM   1263  CD1 PHE A  97       6.053   2.970  -0.075  1.00 88.60           C
ATOM   1264  HD1 PHE A  97       6.498   3.083  -1.064  1.00 88.60           H
ATOM   1265  CD2 PHE A  97       4.610   3.752   1.614  1.00 88.60           C
ATOM   1266  HD2 PHE A  97       3.899   4.493   1.979  1.00 88.60           H
ATOM   1267  CE1 PHE A  97       6.401   1.858   0.737  1.00 88.60           C
ATOM   1268  HE1 PHE A  97       7.113   1.118   0.372  1.00 88.60           H
ATOM   1269  CE2 PHE A  97       4.958   2.641   2.426  1.00 88.60           C
ATOM   1270  HE2 PHE A  97       4.513   2.528   3.415  1.00 88.60           H
ATOM   1271  CZ  PHE A  97       5.846   1.717   1.971  1.00 88.60           C
ATOM   1272  HZ  PHE A  97       6.113   0.864   2.594  1.00 88.60           H
ATOM   1273  HN  PHE A  97       4.863   7.011  -1.915  1.00 88.60           H
ATOM   1274  N   LEU A  98       7.625   6.111  -0.477  1.00 91.91           N
ATOM   1275  CA  LEU A  98       9.006   5.766  -0.187  1.00 91.91           C
ATOM   1276  C   LEU A  98       9.639   6.876   0.654  1.00 91.91           C
ATOM   1277  O   LEU A  98      10.493   6.610   1.499  1.00 91.91           O
ATOM   1278  HA  LEU A  98       8.997   4.849   0.402  1.00 91.91           H
ATOM   1279  CB  LEU A  98       9.766   5.466  -1.481  1.00 91.91           C
ATOM   1280 1HB  LEU A  98       9.625   6.304  -2.164  1.00 91.91           H
ATOM   1281 2HB  LEU A  98      10.830   5.418  -1.251  1.00 91.91           H
ATOM   1282  CG  LEU A  98       9.371   4.179  -2.208  1.00 91.91           C
ATOM   1283  HG  LEU A  98       8.283   4.118  -2.226  1.00 91.91           H
ATOM   1284  CD1 LEU A  98       9.847   4.202  -3.662  1.00 91.91           C
ATOM   1285 1HD1 LEU A  98       9.395   5.048  -4.179  1.00 91.91           H
ATOM   1286 2HD1 LEU A  98      10.932   4.299  -3.687  1.00 91.91           H
ATOM   1287 3HD1 LEU A  98       9.553   3.276  -4.155  1.00 91.91           H
ATOM   1288  CD2 LEU A  98       9.880   2.947  -1.457  1.00 91.91           C
ATOM   1289 1HD2 LEU A  98      10.967   2.989  -1.386  1.00 91.91           H
ATOM   1290 2HD2 LEU A  98       9.451   2.929  -0.455  1.00 91.91           H
ATOM   1291 3HD2 LEU A  98       9.586   2.046  -1.995  1.00 91.91           H
ATOM   1292  HN  LEU A  98       7.408   6.209  -1.448  1.00 91.91           H
ATOM   1293  N   VAL A  99       9.196   8.098   0.394  1.00 88.91           N
ATOM   1294  CA  VAL A  99       9.748   9.255   1.077  1.00 88.91           C
ATOM   1295  C   VAL A  99       9.481   9.131   2.579  1.00 88.91           C
ATOM   1296  O   VAL A  99      10.154   9.769   3.387  1.00 88.91           O
ATOM   1297  HA  VAL A  99      10.825   9.252   0.912  1.00 88.91           H
ATOM   1298  CB  VAL A  99       9.179  10.540   0.473  1.00 88.91           C
ATOM   1299  HB  VAL A  99       8.092  10.460   0.477  1.00 88.91           H
ATOM   1300  CG1 VAL A  99       9.563  11.759   1.314  1.00 88.91           C
ATOM   1301 1HG1 VAL A  99       9.168  11.643   2.324  1.00 88.91           H
ATOM   1302 2HG1 VAL A  99      10.649  11.844   1.356  1.00 88.91           H
ATOM   1303 3HG1 VAL A  99       9.146  12.659   0.862  1.00 88.91           H
ATOM   1304  CG2 VAL A  99       9.632  10.711  -0.978  1.00 88.91           C
ATOM   1305 1HG2 VAL A  99      10.720  10.759  -1.016  1.00 88.91           H
ATOM   1306 2HG2 VAL A  99       9.285   9.863  -1.570  1.00 88.91           H
ATOM   1307 3HG2 VAL A  99       9.213  11.632  -1.384  1.00 88.91           H
ATOM   1308  HN  VAL A  99       8.475   8.302  -0.268  1.00 88.91           H
ATOM   1309  N   THR A 100       8.496   8.307   2.906  1.00 88.18           N
ATOM   1310  CA  THR A 100       8.095   8.134   4.292  1.00 88.18           C
ATOM   1311  C   THR A 100       8.999   7.113   4.986  1.00 88.18           C
ATOM   1312  O   THR A 100       9.121   7.118   6.210  1.00 88.18           O
ATOM   1313  HA  THR A 100       8.229   9.084   4.810  1.00 88.18           H
ATOM   1314  CB  THR A 100       6.615   7.746   4.310  1.00 88.18           C
ATOM   1315  HB  THR A 100       6.195   7.861   5.310  1.00 88.18           H
ATOM   1316  OG1 THR A 100       6.596   6.422   3.784  1.00 88.18           O
ATOM   1317  HG1 THR A 100       6.553   6.452   2.785  1.00 88.18           H
ATOM   1318  CG2 THR A 100       5.785   8.556   3.312  1.00 88.18           C
ATOM   1319 1HG2 THR A 100       6.163   8.388   2.304  1.00 88.18           H
ATOM   1320 2HG2 THR A 100       5.857   9.616   3.555  1.00 88.18           H
ATOM   1321 3HG2 THR A 100       4.743   8.241   3.366  1.00 88.18           H
ATOM   1322  HN  THR A 100       7.978   7.764   2.245  1.00 88.18           H
ATOM   1323  N   LEU A 101       9.610   6.263   4.174  1.00 90.99           N
ATOM   1324  CA  LEU A 101      10.310   5.101   4.696  1.00 90.99           C
ATOM   1325  C   LEU A 101      11.482   5.565   5.562  1.00 90.99           C
ATOM   1326  O   LEU A 101      11.744   4.990   6.617  1.00 90.99           O
ATOM   1327  HA  LEU A 101       9.609   4.554   5.327  1.00 90.99           H
ATOM   1328  CB  LEU A 101      10.719   4.166   3.556  1.00 90.99           C
ATOM   1329 1HB  LEU A 101      11.209   4.759   2.784  1.00 90.99           H
ATOM   1330 2HB  LEU A 101      11.460   3.464   3.938  1.00 90.99           H
ATOM   1331  CG  LEU A 101       9.588   3.367   2.905  1.00 90.99           C
ATOM   1332  HG  LEU A 101       8.894   4.071   2.446  1.00 90.99           H
ATOM   1333  CD1 LEU A 101      10.124   2.467   1.790  1.00 90.99           C
ATOM   1334 1HD1 LEU A 101      10.603   3.080   1.027  1.00 90.99           H
ATOM   1335 2HD1 LEU A 101      10.851   1.769   2.204  1.00 90.99           H
ATOM   1336 3HD1 LEU A 101       9.299   1.911   1.344  1.00 90.99           H
ATOM   1337  CD2 LEU A 101       8.802   2.576   3.953  1.00 90.99           C
ATOM   1338 1HD2 LEU A 101       9.472   1.882   4.462  1.00 90.99           H
ATOM   1339 2HD2 LEU A 101       8.371   3.264   4.679  1.00 90.99           H
ATOM   1340 3HD2 LEU A 101       8.005   2.017   3.463  1.00 90.99           H
ATOM   1341  HN  LEU A 101       9.631   6.357   3.178  1.00 90.99           H
ATOM   1342  N   PRO A 102      12.206   6.608   5.135  1.00 92.81           N
ATOM   1343  CA  PRO A 102      13.364   7.086   5.895  1.00 92.81           C
ATOM   1344  C   PRO A 102      13.022   7.368   7.349  1.00 92.81           C
ATOM   1345  O   PRO A 102      13.795   7.039   8.247  1.00 92.81           O
ATOM   1346  HA  PRO A 102      14.134   6.315   5.928  1.00 92.81           H
ATOM   1347  CB  PRO A 102      13.786   8.356   5.154  1.00 92.81           C
ATOM   1348 1HB  PRO A 102      13.310   9.242   5.574  1.00 92.81           H
ATOM   1349 2HB  PRO A 102      14.863   8.515   5.212  1.00 92.81           H
ATOM   1350  CG  PRO A 102      13.331   8.097   3.723  1.00 92.81           C
ATOM   1351 1HG  PRO A 102      13.236   9.023   3.155  1.00 92.81           H
ATOM   1352 2HG  PRO A 102      14.041   7.474   3.179  1.00 92.81           H
ATOM   1353  CD  PRO A 102      11.992   7.404   3.912  1.00 92.81           C
ATOM   1354 1HD  PRO A 102      11.180   8.120   4.039  1.00 92.81           H
ATOM   1355 2HD  PRO A 102      11.733   6.782   3.056  1.00 92.81           H
ATOM   1356  N   PHE A 103      11.861   7.976   7.543  1.00 90.89           N
ATOM   1357  CA  PHE A 103      11.432   8.363   8.877  1.00 90.89           C
ATOM   1358  C   PHE A 103      11.136   7.132   9.736  1.00 90.89           C
ATOM   1359  O   PHE A 103      11.489   7.092  10.913  1.00 90.89           O
ATOM   1360  HA  PHE A 103      12.247   8.930   9.327  1.00 90.89           H
ATOM   1361  CB  PHE A 103      10.148   9.178   8.715  1.00 90.89           C
ATOM   1362 1HB  PHE A 103       9.424   8.588   8.154  1.00 90.89           H
ATOM   1363 2HB  PHE A 103       9.718   9.358   9.700  1.00 90.89           H
ATOM   1364  CG  PHE A 103      10.348  10.521   8.009  1.00 90.89           C
ATOM   1365  CD1 PHE A 103      10.670  11.627   8.731  1.00 90.89           C
ATOM   1366  HD1 PHE A 103      10.785  11.558   9.813  1.00 90.89           H
ATOM   1367  CD2 PHE A 103      10.204  10.607   6.659  1.00 90.89           C
ATOM   1368  HD2 PHE A 103       9.947   9.720   6.081  1.00 90.89           H
ATOM   1369  CE1 PHE A 103      10.855  12.873   8.076  1.00 90.89           C
ATOM   1370  HE1 PHE A 103      11.113  13.760   8.654  1.00 90.89           H
ATOM   1371  CE2 PHE A 103      10.390  11.853   6.004  1.00 90.89           C
ATOM   1372  HE2 PHE A 103      10.275  11.923   4.922  1.00 90.89           H
ATOM   1373  CZ  PHE A 103      10.712  12.960   6.726  1.00 90.89           C
ATOM   1374  HZ  PHE A 103      10.854  13.916   6.223  1.00 90.89           H
ATOM   1375  HN  PHE A 103      11.220   8.204   6.811  1.00 90.89           H
ATOM   1376  N   TRP A 104      10.490   6.157   9.113  1.00 85.35           N
ATOM   1377  CA  TRP A 104      10.121   4.938   9.812  1.00 85.35           C
ATOM   1378  C   TRP A 104      11.406   4.186  10.163  1.00 85.35           C
ATOM   1379  O   TRP A 104      11.484   3.534  11.203  1.00 85.35           O
ATOM   1380  HA  TRP A 104       9.595   5.223  10.724  1.00 85.35           H
ATOM   1381  CB  TRP A 104       9.147   4.101   8.979  1.00 85.35           C
ATOM   1382 1HB  TRP A 104       9.566   3.961   7.983  1.00 85.35           H
ATOM   1383 2HB  TRP A 104       9.057   3.113   9.429  1.00 85.35           H
ATOM   1384  CG  TRP A 104       7.752   4.716   8.850  1.00 85.35           C
ATOM   1385  CD1 TRP A 104       7.116   5.090   7.731  1.00 85.35           C
ATOM   1386  HD1 TRP A 104       7.533   4.998   6.728  1.00 85.35           H
ATOM   1387  CD2 TRP A 104       6.841   5.015   9.928  1.00 85.35           C
ATOM   1388  NE1 TRP A 104       5.867   5.606   8.008  1.00 85.35           N
ATOM   1389  HE1 TRP A 104       5.207   5.950   7.340  1.00 85.35           H
ATOM   1390  CE2 TRP A 104       5.694   5.559   9.386  1.00 85.35           C
ATOM   1391  CE3 TRP A 104       6.981   4.832  11.315  1.00 85.35           C
ATOM   1392  HE3 TRP A 104       7.876   4.405  11.767  1.00 85.35           H
ATOM   1393  CZ2 TRP A 104       4.599   5.964  10.159  1.00 85.35           C
ATOM   1394  HZ2 TRP A 104       3.704   6.391   9.707  1.00 85.35           H
ATOM   1395  CZ3 TRP A 104       5.878   5.242  12.073  1.00 85.35           C
ATOM   1396  HZ3 TRP A 104       5.934   5.123  13.155  1.00 85.35           H
ATOM   1397  CH2 TRP A 104       4.716   5.792  11.543  1.00 85.35           C
ATOM   1398  HH2 TRP A 104       3.900   6.087  12.203  1.00 85.35           H
ATOM   1399  HN  TRP A 104      10.221   6.190   8.150  1.00 85.35           H
ATOM   1400  N   ALA A 105      12.383   4.301   9.275  1.00 93.02           N
ATOM   1401  CA  ALA A 105      13.654   3.626   9.469  1.00 93.02           C
ATOM   1402  C   ALA A 105      14.315   4.147  10.747  1.00 93.02           C
ATOM   1403  O   ALA A 105      14.797   3.365  11.564  1.00 93.02           O
ATOM   1404  HA  ALA A 105      13.451   2.561   9.584  1.00 93.02           H
ATOM   1405  CB  ALA A 105      14.534   3.828   8.234  1.00 93.02           C
ATOM   1406 1HB  ALA A 105      14.033   3.415   7.359  1.00 93.02           H
ATOM   1407 2HB  ALA A 105      14.708   4.894   8.083  1.00 93.02           H
ATOM   1408 3HB  ALA A 105      15.488   3.322   8.380  1.00 93.02           H
ATOM   1409  HN  ALA A 105      12.316   4.843   8.437  1.00 93.02           H
ATOM   1410  N   ILE A 106      14.315   5.466  10.879  1.00 89.54           N
ATOM   1411  CA  ILE A 106      14.931   6.102  12.030  1.00 89.54           C
ATOM   1412  C   ILE A 106      14.146   5.736  13.291  1.00 89.54           C
ATOM   1413  O   ILE A 106      14.735   5.411  14.321  1.00 89.54           O
ATOM   1414  HA  ILE A 106      15.941   5.702  12.124  1.00 89.54           H
ATOM   1415  CB  ILE A 106      15.061   7.610  11.803  1.00 89.54           C
ATOM   1416  HB  ILE A 106      14.095   7.990  11.473  1.00 89.54           H
ATOM   1417  CG1 ILE A 106      16.069   7.912  10.693  1.00 89.54           C
ATOM   1418 1HG1 ILE A 106      17.082   7.756  11.064  1.00 89.54           H
ATOM   1419 2HG1 ILE A 106      15.923   7.218   9.865  1.00 89.54           H
ATOM   1420  CG2 ILE A 106      15.410   8.332  13.106  1.00 89.54           C
ATOM   1421 1HG2 ILE A 106      14.625   8.156  13.841  1.00 89.54           H
ATOM   1422 2HG2 ILE A 106      16.358   7.953  13.489  1.00 89.54           H
ATOM   1423 3HG2 ILE A 106      15.497   9.402  12.916  1.00 89.54           H
ATOM   1424  CD1 ILE A 106      15.919   9.350  10.193  1.00 89.54           C
ATOM   1425 1HD1 ILE A 106      14.912   9.495   9.800  1.00 89.54           H
ATOM   1426 2HD1 ILE A 106      16.090  10.042  11.018  1.00 89.54           H
ATOM   1427 3HD1 ILE A 106      16.647   9.538   9.404  1.00 89.54           H
ATOM   1428  HN  ILE A 106      13.905   6.094  10.218  1.00 89.54           H
ATOM   1429  N   ALA A 107      12.829   5.800  13.169  1.00 91.06           N
ATOM   1430  CA  ALA A 107      11.959   5.573  14.311  1.00 91.06           C
ATOM   1431  C   ALA A 107      12.153   4.143  14.819  1.00 91.06           C
ATOM   1432  O   ALA A 107      12.135   3.901  16.025  1.00 91.06           O
ATOM   1433  HA  ALA A 107      12.253   6.271  15.095  1.00 91.06           H
ATOM   1434  CB  ALA A 107      10.510   5.859  13.914  1.00 91.06           C
ATOM   1435 1HB  ALA A 107      10.420   6.896  13.589  1.00 91.06           H
ATOM   1436 2HB  ALA A 107      10.219   5.196  13.099  1.00 91.06           H
ATOM   1437 3HB  ALA A 107       9.858   5.689  14.771  1.00 91.06           H
ATOM   1438  HN  ALA A 107      12.356   6.002  12.311  1.00 91.06           H
ATOM   1439  N   ALA A 108      12.335   3.233  13.873  1.00 90.49           N
ATOM   1440  CA  ALA A 108      12.470   1.825  14.206  1.00 90.49           C
ATOM   1441  C   ALA A 108      13.845   1.582  14.831  1.00 90.49           C
ATOM   1442  O   ALA A 108      14.007   0.681  15.652  1.00 90.49           O
ATOM   1443  HA  ALA A 108      11.699   1.582  14.937  1.00 90.49           H
ATOM   1444  CB  ALA A 108      12.243   0.980  12.951  1.00 90.49           C
ATOM   1445 1HB  ALA A 108      11.242   1.167  12.563  1.00 90.49           H
ATOM   1446 2HB  ALA A 108      12.981   1.247  12.195  1.00 90.49           H
ATOM   1447 3HB  ALA A 108      12.344  -0.076  13.201  1.00 90.49           H
ATOM   1448  HN  ALA A 108      12.390   3.444  12.897  1.00 90.49           H
ATOM   1449  N   ALA A 109      14.800   2.403  14.420  1.00 89.10           N
ATOM   1450  CA  ALA A 109      16.178   2.220  14.843  1.00 89.10           C
ATOM   1451  C   ALA A 109      16.307   2.594  16.321  1.00 89.10           C
ATOM   1452  O   ALA A 109      17.084   1.984  17.054  1.00 89.10           O
ATOM   1453  HA  ALA A 109      16.425   1.166  14.721  1.00 89.10           H
ATOM   1454  CB  ALA A 109      17.101   3.050  13.949  1.00 89.10           C
ATOM   1455 1HB  ALA A 109      16.993   2.726  12.914  1.00 89.10           H
ATOM   1456 2HB  ALA A 109      16.834   4.104  14.029  1.00 89.10           H
ATOM   1457 3HB  ALA A 109      18.135   2.913  14.267  1.00 89.10           H
ATOM   1458  HN  ALA A 109      14.645   3.180  13.810  1.00 89.10           H
ATOM   1459  N   ASP A 110      15.533   3.595  16.715  1.00 80.01           N
ATOM   1460  CA  ASP A 110      15.673   4.172  18.041  1.00 80.01           C
ATOM   1461  C   ASP A 110      14.300   4.624  18.544  1.00 80.01           C
ATOM   1462  O   ASP A 110      13.566   3.841  19.145  1.00 80.01           O
ATOM   1463  HA  ASP A 110      16.101   3.379  18.655  1.00 80.01           H
ATOM   1464  CB  ASP A 110      16.593   5.393  18.016  1.00 80.01           C
ATOM   1465 1HB  ASP A 110      17.516   5.147  17.491  1.00 80.01           H
ATOM   1466 2HB  ASP A 110      16.117   6.201  17.461  1.00 80.01           H
ATOM   1467  CG  ASP A 110      16.918   5.865  19.435  1.00 80.01           C
ATOM   1468  OD1 ASP A 110      16.547   5.130  20.376  1.00 80.01           O
ATOM   1469  OD2 ASP A 110      17.529   6.950  19.547  1.00 80.01           O
ATOM   1470  HN  ASP A 110      14.822   4.010  16.147  1.00 80.01           H
ATOM   1471  N   GLN A 111      13.995   5.886  18.278  1.00 82.50           N
ATOM   1472  CA  GLN A 111      12.728   6.454  18.705  1.00 82.50           C
ATOM   1473  C   GLN A 111      12.287   7.554  17.737  1.00 82.50           C
ATOM   1474  O   GLN A 111      13.053   7.962  16.865  1.00 82.50           O
ATOM   1475  HA  GLN A 111      12.016   5.629  18.676  1.00 82.50           H
ATOM   1476  CB  GLN A 111      12.820   6.988  20.136  1.00 82.50           C
ATOM   1477 1HB  GLN A 111      11.864   7.423  20.428  1.00 82.50           H
ATOM   1478 2HB  GLN A 111      13.018   6.165  20.822  1.00 82.50           H
ATOM   1479  CG  GLN A 111      13.924   8.040  20.259  1.00 82.50           C
ATOM   1480 1HG  GLN A 111      14.885   7.596  19.999  1.00 82.50           H
ATOM   1481 2HG  GLN A 111      13.743   8.847  19.548  1.00 82.50           H
ATOM   1482  CD  GLN A 111      13.985   8.607  21.678  1.00 82.50           C
ATOM   1483  OE1 GLN A 111      13.029   8.560  22.435  1.00 82.50           O
ATOM   1484  NE2 GLN A 111      15.159   9.145  21.996  1.00 82.50           N
ATOM   1485 1HE2 GLN A 111      15.903   9.151  21.328  1.00 82.50           H
ATOM   1486 2HE2 GLN A 111      15.298   9.543  22.903  1.00 82.50           H
ATOM   1487  HN  GLN A 111      14.595   6.514  17.783  1.00 82.50           H
ATOM   1488  N   TRP A 112      11.054   8.003  17.923  1.00 87.90           N
ATOM   1489  CA  TRP A 112      10.522   9.085  17.112  1.00 87.90           C
ATOM   1490  C   TRP A 112      11.186  10.387  17.565  1.00 87.90           C
ATOM   1491  O   TRP A 112      10.973  10.838  18.690  1.00 87.90           O
ATOM   1492  HA  TRP A 112      10.776   8.879  16.073  1.00 87.90           H
ATOM   1493  CB  TRP A 112       8.995   9.133  17.197  1.00 87.90           C
ATOM   1494 1HB  TRP A 112       8.598   8.141  16.981  1.00 87.90           H
ATOM   1495 2HB  TRP A 112       8.705   9.376  18.219  1.00 87.90           H
ATOM   1496  CG  TRP A 112       8.350  10.142  16.245  1.00 87.90           C
ATOM   1497  CD1 TRP A 112       7.954  11.394  16.514  1.00 87.90           C
ATOM   1498  HD1 TRP A 112       8.047  11.870  17.490  1.00 87.90           H
ATOM   1499  CD2 TRP A 112       8.041   9.933  14.851  1.00 87.90           C
ATOM   1500  NE1 TRP A 112       7.415  12.004  15.400  1.00 87.90           N
ATOM   1501  HE1 TRP A 112       7.052  12.935  15.353  1.00 87.90           H
ATOM   1502  CE2 TRP A 112       7.469  11.088  14.357  1.00 87.90           C
ATOM   1503  CE3 TRP A 112       8.238   8.806  14.034  1.00 87.90           C
ATOM   1504  HE3 TRP A 112       8.687   7.883  14.400  1.00 87.90           H
ATOM   1505  CZ2 TRP A 112       7.047  11.227  13.029  1.00 87.90           C
ATOM   1506  HZ2 TRP A 112       6.598  12.150  12.663  1.00 87.90           H
ATOM   1507  CZ3 TRP A 112       7.811   8.961  12.710  1.00 87.90           C
ATOM   1508  HZ3 TRP A 112       7.940   8.116  12.034  1.00 87.90           H
ATOM   1509  CH2 TRP A 112       7.233  10.116  12.197  1.00 87.90           C
ATOM   1510  HH2 TRP A 112       6.927  10.158  11.152  1.00 87.90           H
ATOM   1511  HN  TRP A 112      10.425   7.641  18.611  1.00 87.90           H
ATOM   1512  N   LYS A 113      11.978  10.953  16.667  1.00 80.59           N
ATOM   1513  CA  LYS A 113      12.811  12.092  17.015  1.00 80.59           C
ATOM   1514  C   LYS A 113      12.213  13.361  16.405  1.00 80.59           C
ATOM   1515  O   LYS A 113      12.834  14.422  16.438  1.00 80.59           O
ATOM   1516  HA  LYS A 113      12.794  12.189  18.100  1.00 80.59           H
ATOM   1517  CB  LYS A 113      14.263  11.838  16.607  1.00 80.59           C
ATOM   1518 1HB  LYS A 113      14.321  11.684  15.529  1.00 80.59           H
ATOM   1519 2HB  LYS A 113      14.868  12.716  16.835  1.00 80.59           H
ATOM   1520  CG  LYS A 113      14.832  10.617  17.332  1.00 80.59           C
ATOM   1521 1HG  LYS A 113      14.687  10.729  18.407  1.00 80.59           H
ATOM   1522 2HG  LYS A 113      14.287   9.723  17.029  1.00 80.59           H
ATOM   1523  CD  LYS A 113      16.321  10.442  17.028  1.00 80.59           C
ATOM   1524 1HD  LYS A 113      16.464  10.320  15.954  1.00 80.59           H
ATOM   1525 2HD  LYS A 113      16.864  11.341  17.321  1.00 80.59           H
ATOM   1526  CE  LYS A 113      16.893   9.230  17.766  1.00 80.59           C
ATOM   1527 1HE  LYS A 113      16.732   9.341  18.838  1.00 80.59           H
ATOM   1528 2HE  LYS A 113      16.367   8.327  17.456  1.00 80.59           H
ATOM   1529  NZ  LYS A 113      18.340   9.089  17.488  1.00 80.59           N
ATOM   1530 1HZ  LYS A 113      18.702   8.281  17.982  1.00 80.59           H
ATOM   1531 2HZ  LYS A 113      18.482   8.968  16.491  1.00 80.59           H
ATOM   1532 3HZ  LYS A 113      18.827   9.922  17.800  1.00 80.59           H
ATOM   1533  HN  LYS A 113      12.056  10.648  15.718  1.00 80.59           H
ATOM   1534  N   PHE A 114      11.015  13.210  15.861  1.00 85.76           N
ATOM   1535  CA  PHE A 114      10.407  14.275  15.082  1.00 85.76           C
ATOM   1536  C   PHE A 114       9.207  14.876  15.816  1.00 85.76           C
ATOM   1537  O   PHE A 114       8.751  14.329  16.819  1.00 85.76           O
ATOM   1538  HA  PHE A 114      11.165  15.045  14.938  1.00 85.76           H
ATOM   1539  CB  PHE A 114       9.926  13.651  13.770  1.00 85.76           C
ATOM   1540 1HB  PHE A 114       9.099  12.974  13.983  1.00 85.76           H
ATOM   1541 2HB  PHE A 114       9.535  14.440  13.126  1.00 85.76           H
ATOM   1542  CG  PHE A 114      11.011  12.885  13.011  1.00 85.76           C
ATOM   1543  CD1 PHE A 114      11.950  13.563  12.297  1.00 85.76           C
ATOM   1544  HD1 PHE A 114      11.929  14.652  12.266  1.00 85.76           H
ATOM   1545  CD2 PHE A 114      11.037  11.526  13.050  1.00 85.76           C
ATOM   1546  HD2 PHE A 114      10.285  10.982  13.622  1.00 85.76           H
ATOM   1547  CE1 PHE A 114      12.957  12.851  11.593  1.00 85.76           C
ATOM   1548  HE1 PHE A 114      13.709  13.394  11.021  1.00 85.76           H
ATOM   1549  CE2 PHE A 114      12.045  10.814  12.346  1.00 85.76           C
ATOM   1550  HE2 PHE A 114      12.065   9.725  12.377  1.00 85.76           H
ATOM   1551  CZ  PHE A 114      12.983  11.492  11.632  1.00 85.76           C
ATOM   1552  HZ  PHE A 114      13.756  10.946  11.092  1.00 85.76           H
ATOM   1553  HN  PHE A 114      10.462  12.381  15.946  1.00 85.76           H
ATOM   1554  N   GLN A 115       8.729  15.994  15.289  1.00 80.03           N
ATOM   1555  CA  GLN A 115       7.620  16.699  15.907  1.00 80.03           C
ATOM   1556  C   GLN A 115       6.310  15.946  15.663  1.00 80.03           C
ATOM   1557  O   GLN A 115       6.242  15.078  14.794  1.00 80.03           O
ATOM   1558  HA  GLN A 115       7.844  16.714  16.974  1.00 80.03           H
ATOM   1559  CB  GLN A 115       7.529  18.137  15.393  1.00 80.03           C
ATOM   1560 1HB  GLN A 115       7.459  18.135  14.306  1.00 80.03           H
ATOM   1561 2HB  GLN A 115       6.620  18.606  15.771  1.00 80.03           H
ATOM   1562  CG  GLN A 115       8.748  18.953  15.829  1.00 80.03           C
ATOM   1563 1HG  GLN A 115       8.861  18.895  16.911  1.00 80.03           H
ATOM   1564 2HG  GLN A 115       9.651  18.526  15.391  1.00 80.03           H
ATOM   1565  CD  GLN A 115       8.611  20.416  15.402  1.00 80.03           C
ATOM   1566  OE1 GLN A 115       7.687  20.801  14.705  1.00 80.03           O
ATOM   1567  NE2 GLN A 115       9.578  21.206  15.858  1.00 80.03           N
ATOM   1568 1HE2 GLN A 115      10.308  20.825  16.426  1.00 80.03           H
ATOM   1569 2HE2 GLN A 115       9.576  22.180  15.633  1.00 80.03           H
ATOM   1570  HN  GLN A 115       9.087  16.417  14.456  1.00 80.03           H
ATOM   1571  N   THR A 116       5.303  16.306  16.445  1.00 86.56           N
ATOM   1572  CA  THR A 116       3.999  15.677  16.323  1.00 86.56           C
ATOM   1573  C   THR A 116       3.445  15.867  14.910  1.00 86.56           C
ATOM   1574  O   THR A 116       2.831  14.959  14.352  1.00 86.56           O
ATOM   1575  HA  THR A 116       4.119  14.604  16.477  1.00 86.56           H
ATOM   1576  CB  THR A 116       3.093  16.251  17.414  1.00 86.56           C
ATOM   1577  HB  THR A 116       2.786  17.268  17.168  1.00 86.56           H
ATOM   1578  OG1 THR A 116       3.856  16.111  18.609  1.00 86.56           O
ATOM   1579  HG1 THR A 116       3.481  16.699  19.325  1.00 86.56           H
ATOM   1580  CG2 THR A 116       1.853  15.389  17.659  1.00 86.56           C
ATOM   1581 1HG2 THR A 116       2.161  14.391  17.970  1.00 86.56           H
ATOM   1582 2HG2 THR A 116       1.271  15.320  16.740  1.00 86.56           H
ATOM   1583 3HG2 THR A 116       1.245  15.842  18.442  1.00 86.56           H
ATOM   1584  HN  THR A 116       5.367  17.012  17.150  1.00 86.56           H
ATOM   1585  N   PHE A 117       3.682  17.054  14.371  1.00 89.17           N
ATOM   1586  CA  PHE A 117       3.206  17.379  13.037  1.00 89.17           C
ATOM   1587  C   PHE A 117       3.685  16.343  12.017  1.00 89.17           C
ATOM   1588  O   PHE A 117       2.900  15.860  11.203  1.00 89.17           O
ATOM   1589  HA  PHE A 117       2.117  17.375  13.072  1.00 89.17           H
ATOM   1590  CB  PHE A 117       3.793  18.744  12.672  1.00 89.17           C
ATOM   1591 1HB  PHE A 117       3.445  19.482  13.396  1.00 89.17           H
ATOM   1592 2HB  PHE A 117       4.878  18.697  12.761  1.00 89.17           H
ATOM   1593  CG  PHE A 117       3.430  19.221  11.265  1.00 89.17           C
ATOM   1594  CD1 PHE A 117       4.365  19.195  10.276  1.00 89.17           C
ATOM   1595  HD1 PHE A 117       5.371  18.834  10.487  1.00 89.17           H
ATOM   1596  CD2 PHE A 117       2.175  19.672  11.001  1.00 89.17           C
ATOM   1597  HD2 PHE A 117       1.426  19.693  11.793  1.00 89.17           H
ATOM   1598  CE1 PHE A 117       4.028  19.638   8.970  1.00 89.17           C
ATOM   1599  HE1 PHE A 117       4.777  19.617   8.178  1.00 89.17           H
ATOM   1600  CE2 PHE A 117       1.838  20.115   9.695  1.00 89.17           C
ATOM   1601  HE2 PHE A 117       0.832  20.476   9.484  1.00 89.17           H
ATOM   1602  CZ  PHE A 117       2.773  20.089   8.707  1.00 89.17           C
ATOM   1603  HZ  PHE A 117       2.514  20.429   7.704  1.00 89.17           H
ATOM   1604  HN  PHE A 117       4.188  17.785  14.828  1.00 89.17           H
ATOM   1605  N   MET A 118       4.971  16.033  12.095  1.00 86.44           N
ATOM   1606  CA  MET A 118       5.568  15.081  11.174  1.00 86.44           C
ATOM   1607  C   MET A 118       4.963  13.688  11.355  1.00 86.44           C
ATOM   1608  O   MET A 118       4.850  12.926  10.396  1.00 86.44           O
ATOM   1609  HA  MET A 118       5.340  15.456  10.176  1.00 86.44           H
ATOM   1610  CB  MET A 118       7.078  15.017  11.413  1.00 86.44           C
ATOM   1611 1HB  MET A 118       7.276  14.898  12.479  1.00 86.44           H
ATOM   1612 2HB  MET A 118       7.493  14.143  10.912  1.00 86.44           H
ATOM   1613  CG  MET A 118       7.768  16.282  10.899  1.00 86.44           C
ATOM   1614 1HG  MET A 118       7.449  17.145  11.484  1.00 86.44           H
ATOM   1615 2HG  MET A 118       8.848  16.194  11.026  1.00 86.44           H
ATOM   1616  SD  MET A 118       7.376  16.535   9.177  1.00 86.44           S
ATOM   1617  CE  MET A 118       8.105  15.066   8.473  1.00 86.44           C
ATOM   1618 1HE  MET A 118       9.174  15.053   8.687  1.00 86.44           H
ATOM   1619 2HE  MET A 118       7.637  14.183   8.909  1.00 86.44           H
ATOM   1620 3HE  MET A 118       7.950  15.063   7.394  1.00 86.44           H
ATOM   1621  HN  MET A 118       5.599  16.419  12.770  1.00 86.44           H
ATOM   1622  N   CYS A 119       4.588  13.397  12.593  1.00 91.54           N
ATOM   1623  CA  CYS A 119       3.941  12.134  12.901  1.00 91.54           C
ATOM   1624  C   CYS A 119       2.633  12.059  12.111  1.00 91.54           C
ATOM   1625  O   CYS A 119       2.354  11.054  11.459  1.00 91.54           O
ATOM   1626  HA  CYS A 119       4.627  11.346  12.590  1.00 91.54           H
ATOM   1627  CB  CYS A 119       3.709  11.969  14.405  1.00 91.54           C
ATOM   1628 1HB  CYS A 119       4.665  11.925  14.926  1.00 91.54           H
ATOM   1629 2HB  CYS A 119       3.172  12.834  14.795  1.00 91.54           H
ATOM   1630  SG  CYS A 119       2.752  10.443  14.727  1.00 91.54           S
ATOM   1631  HN  CYS A 119       4.721  14.006  13.375  1.00 91.54           H
ATOM   1632  N   LYS A 120       1.865  13.136  12.194  1.00 90.36           N
ATOM   1633  CA  LYS A 120       0.581  13.194  11.517  1.00 90.36           C
ATOM   1634  C   LYS A 120       0.796  13.031  10.011  1.00 90.36           C
ATOM   1635  O   LYS A 120       0.104  12.248   9.363  1.00 90.36           O
ATOM   1636  HA  LYS A 120      -0.015  12.354  11.873  1.00 90.36           H
ATOM   1637  CB  LYS A 120      -0.167  14.473  11.897  1.00 90.36           C
ATOM   1638 1HB  LYS A 120       0.486  15.335  11.763  1.00 90.36           H
ATOM   1639 2HB  LYS A 120      -1.018  14.612  11.230  1.00 90.36           H
ATOM   1640  CG  LYS A 120      -0.653  14.414  13.346  1.00 90.36           C
ATOM   1641 1HG  LYS A 120      -1.351  13.586  13.466  1.00 90.36           H
ATOM   1642 2HG  LYS A 120       0.191  14.219  14.008  1.00 90.36           H
ATOM   1643  CD  LYS A 120      -1.333  15.724  13.750  1.00 90.36           C
ATOM   1644 1HD  LYS A 120      -0.632  16.551  13.639  1.00 90.36           H
ATOM   1645 2HD  LYS A 120      -2.171  15.924  13.081  1.00 90.36           H
ATOM   1646  CE  LYS A 120      -1.831  15.660  15.195  1.00 90.36           C
ATOM   1647 1HE  LYS A 120      -1.095  15.151  15.818  1.00 90.36           H
ATOM   1648 2HE  LYS A 120      -1.942  16.669  15.593  1.00 90.36           H
ATOM   1649  NZ  LYS A 120      -3.127  14.948  15.266  1.00 90.36           N
ATOM   1650 1HZ  LYS A 120      -3.570  15.142  16.157  1.00 90.36           H
ATOM   1651 2HZ  LYS A 120      -3.728  15.265  14.514  1.00 90.36           H
ATOM   1652 3HZ  LYS A 120      -2.969  13.951  15.176  1.00 90.36           H
ATOM   1653  HN  LYS A 120       2.108  13.956  12.712  1.00 90.36           H
ATOM   1654  N   VAL A 121       1.758  13.784   9.498  1.00 91.22           N
ATOM   1655  CA  VAL A 121       1.993  13.824   8.065  1.00 91.22           C
ATOM   1656  C   VAL A 121       2.401  12.431   7.580  1.00 91.22           C
ATOM   1657  O   VAL A 121       1.831  11.912   6.621  1.00 91.22           O
ATOM   1658  HA  VAL A 121       1.055  14.101   7.585  1.00 91.22           H
ATOM   1659  CB  VAL A 121       3.031  14.898   7.734  1.00 91.22           C
ATOM   1660  HB  VAL A 121       3.903  14.728   8.365  1.00 91.22           H
ATOM   1661  CG1 VAL A 121       3.480  14.797   6.275  1.00 91.22           C
ATOM   1662 1HG1 VAL A 121       3.923  13.817   6.099  1.00 91.22           H
ATOM   1663 2HG1 VAL A 121       2.619  14.930   5.620  1.00 91.22           H
ATOM   1664 3HG1 VAL A 121       4.217  15.573   6.067  1.00 91.22           H
ATOM   1665  CG2 VAL A 121       2.491  16.296   8.046  1.00 91.22           C
ATOM   1666 1HG2 VAL A 121       1.596  16.480   7.453  1.00 91.22           H
ATOM   1667 2HG2 VAL A 121       2.245  16.362   9.106  1.00 91.22           H
ATOM   1668 3HG2 VAL A 121       3.249  17.041   7.802  1.00 91.22           H
ATOM   1669  HN  VAL A 121       2.369  14.358  10.042  1.00 91.22           H
ATOM   1670  N   VAL A 122       3.383  11.864   8.265  1.00 89.54           N
ATOM   1671  CA  VAL A 122       4.013  10.641   7.799  1.00 89.54           C
ATOM   1672  C   VAL A 122       2.986   9.507   7.811  1.00 89.54           C
ATOM   1673  O   VAL A 122       2.909   8.724   6.865  1.00 89.54           O
ATOM   1674  HA  VAL A 122       4.337  10.809   6.772  1.00 89.54           H
ATOM   1675  CB  VAL A 122       5.252  10.335   8.643  1.00 89.54           C
ATOM   1676  HB  VAL A 122       4.954  10.348   9.691  1.00 89.54           H
ATOM   1677  CG1 VAL A 122       5.801   8.943   8.326  1.00 89.54           C
ATOM   1678 1HG1 VAL A 122       5.038   8.194   8.541  1.00 89.54           H
ATOM   1679 2HG1 VAL A 122       6.074   8.890   7.273  1.00 89.54           H
ATOM   1680 3HG1 VAL A 122       6.681   8.751   8.940  1.00 89.54           H
ATOM   1681  CG2 VAL A 122       6.327  11.406   8.446  1.00 89.54           C
ATOM   1682 1HG2 VAL A 122       6.619  11.439   7.397  1.00 89.54           H
ATOM   1683 2HG2 VAL A 122       5.932  12.377   8.744  1.00 89.54           H
ATOM   1684 3HG2 VAL A 122       7.196  11.164   9.057  1.00 89.54           H
ATOM   1685  HN  VAL A 122       3.747  12.226   9.123  1.00 89.54           H
ATOM   1686  N   ASN A 123       2.223   9.454   8.893  1.00 89.25           N
ATOM   1687  CA  ASN A 123       1.190   8.442   9.032  1.00 89.25           C
ATOM   1688  C   ASN A 123       0.152   8.624   7.923  1.00 89.25           C
ATOM   1689  O   ASN A 123      -0.301   7.649   7.326  1.00 89.25           O
ATOM   1690  HA  ASN A 123       1.713   7.488   8.961  1.00 89.25           H
ATOM   1691  CB  ASN A 123       0.473   8.567  10.377  1.00 89.25           C
ATOM   1692 1HB  ASN A 123       0.550   9.592  10.741  1.00 89.25           H
ATOM   1693 2HB  ASN A 123      -0.589   8.355  10.249  1.00 89.25           H
ATOM   1694  CG  ASN A 123       1.070   7.608  11.409  1.00 89.25           C
ATOM   1695  OD1 ASN A 123       1.707   6.621  11.081  1.00 89.25           O
ATOM   1696  ND2 ASN A 123       0.829   7.953  12.671  1.00 89.25           N
ATOM   1697 1HD2 ASN A 123       0.298   8.776  12.872  1.00 89.25           H
ATOM   1698 2HD2 ASN A 123       1.178   7.388  13.419  1.00 89.25           H
ATOM   1699  HN  ASN A 123       2.302  10.086   9.664  1.00 89.25           H
ATOM   1700  N   SER A 124      -0.195   9.879   7.682  1.00 90.30           N
ATOM   1701  CA  SER A 124      -1.229  10.197   6.711  1.00 90.30           C
ATOM   1702  C   SER A 124      -0.758   9.821   5.304  1.00 90.30           C
ATOM   1703  O   SER A 124      -1.503   9.210   4.540  1.00 90.30           O
ATOM   1704  HA  SER A 124      -2.091   9.595   7.000  1.00 90.30           H
ATOM   1705  CB  SER A 124      -1.601  11.680   6.768  1.00 90.30           C
ATOM   1706 1HB  SER A 124      -0.733  12.282   6.498  1.00 90.30           H
ATOM   1707 2HB  SER A 124      -2.375  11.888   6.029  1.00 90.30           H
ATOM   1708  OG  SER A 124      -2.062  12.065   8.060  1.00 90.30           O
ATOM   1709  HG  SER A 124      -1.393  12.667   8.496  1.00 90.30           H
ATOM   1710  HN  SER A 124       0.215  10.670   8.136  1.00 90.30           H
ATOM   1711  N   MET A 125       0.475  10.202   5.006  1.00 84.07           N
ATOM   1712  CA  MET A 125       1.043   9.941   3.694  1.00 84.07           C
ATOM   1713  C   MET A 125       1.070   8.440   3.398  1.00 84.07           C
ATOM   1714  O   MET A 125       0.683   8.011   2.312  1.00 84.07           O
ATOM   1715  HA  MET A 125       0.387  10.446   2.985  1.00 84.07           H
ATOM   1716  CB  MET A 125       2.465  10.501   3.632  1.00 84.07           C
ATOM   1717 1HB  MET A 125       3.003  10.238   4.543  1.00 84.07           H
ATOM   1718 2HB  MET A 125       3.004  10.044   2.802  1.00 84.07           H
ATOM   1719  CG  MET A 125       2.450  12.021   3.463  1.00 84.07           C
ATOM   1720 1HG  MET A 125       1.855  12.292   2.591  1.00 84.07           H
ATOM   1721 2HG  MET A 125       1.978  12.487   4.329  1.00 84.07           H
ATOM   1722  SD  MET A 125       4.117  12.632   3.277  1.00 84.07           S
ATOM   1723  CE  MET A 125       4.450  12.117   1.601  1.00 84.07           C
ATOM   1724 1HE  MET A 125       4.365  11.033   1.530  1.00 84.07           H
ATOM   1725 2HE  MET A 125       3.730  12.582   0.928  1.00 84.07           H
ATOM   1726 3HE  MET A 125       5.459  12.421   1.321  1.00 84.07           H
ATOM   1727  HN  MET A 125       1.082  10.680   5.641  1.00 84.07           H
ATOM   1728  N   TYR A 126       1.533   7.684   4.382  1.00 83.91           N
ATOM   1729  CA  TYR A 126       1.625   6.241   4.237  1.00 83.91           C
ATOM   1730  C   TYR A 126       0.269   5.640   3.863  1.00 83.91           C
ATOM   1731  O   TYR A 126       0.176   4.835   2.937  1.00 83.91           O
ATOM   1732  HA  TYR A 126       2.340   6.028   3.442  1.00 83.91           H
ATOM   1733  CB  TYR A 126       2.047   5.705   5.606  1.00 83.91           C
ATOM   1734 1HB  TYR A 126       3.100   5.937   5.767  1.00 83.91           H
ATOM   1735 2HB  TYR A 126       1.484   6.229   6.379  1.00 83.91           H
ATOM   1736  CG  TYR A 126       1.839   4.199   5.777  1.00 83.91           C
ATOM   1737  CD1 TYR A 126       0.745   3.728   6.474  1.00 83.91           C
ATOM   1738  HD1 TYR A 126       0.030   4.429   6.904  1.00 83.91           H
ATOM   1739  CD2 TYR A 126       2.745   3.312   5.232  1.00 83.91           C
ATOM   1740  HD2 TYR A 126       3.609   3.684   4.682  1.00 83.91           H
ATOM   1741  CE1 TYR A 126       0.550   2.310   6.634  1.00 83.91           C
ATOM   1742  HE1 TYR A 126      -0.310   1.925   7.183  1.00 83.91           H
ATOM   1743  CE2 TYR A 126       2.550   1.894   5.393  1.00 83.91           C
ATOM   1744  HE2 TYR A 126       3.257   1.182   4.968  1.00 83.91           H
ATOM   1745  CZ  TYR A 126       1.461   1.463   6.085  1.00 83.91           C
ATOM   1746  OH  TYR A 126       1.277   0.124   6.237  1.00 83.91           O
ATOM   1747  HH  TYR A 126       1.584  -0.358   5.416  1.00 83.91           H
ATOM   1748  HN  TYR A 126       1.840   8.040   5.264  1.00 83.91           H
ATOM   1749  N   LYS A 127      -0.750   6.053   4.602  1.00 84.51           N
ATOM   1750  CA  LYS A 127      -2.064   5.445   4.473  1.00 84.51           C
ATOM   1751  C   LYS A 127      -2.691   5.875   3.145  1.00 84.51           C
ATOM   1752  O   LYS A 127      -3.336   5.073   2.471  1.00 84.51           O
ATOM   1753  HA  LYS A 127      -1.924   4.365   4.455  1.00 84.51           H
ATOM   1754  CB  LYS A 127      -2.926   5.770   5.694  1.00 84.51           C
ATOM   1755 1HB  LYS A 127      -2.359   5.581   6.606  1.00 84.51           H
ATOM   1756 2HB  LYS A 127      -3.182   6.829   5.692  1.00 84.51           H
ATOM   1757  CG  LYS A 127      -4.206   4.931   5.700  1.00 84.51           C
ATOM   1758 1HG  LYS A 127      -4.865   5.261   4.897  1.00 84.51           H
ATOM   1759 2HG  LYS A 127      -3.961   3.887   5.503  1.00 84.51           H
ATOM   1760  CD  LYS A 127      -4.931   5.046   7.042  1.00 84.51           C
ATOM   1761 1HD  LYS A 127      -4.315   4.614   7.831  1.00 84.51           H
ATOM   1762 2HD  LYS A 127      -5.077   6.097   7.292  1.00 84.51           H
ATOM   1763  CE  LYS A 127      -6.285   4.335   6.997  1.00 84.51           C
ATOM   1764 1HE  LYS A 127      -6.843   4.658   6.119  1.00 84.51           H
ATOM   1765 2HE  LYS A 127      -6.134   3.259   6.901  1.00 84.51           H
ATOM   1766  NZ  LYS A 127      -7.064   4.624   8.222  1.00 84.51           N
ATOM   1767 1HZ  LYS A 127      -7.975   4.185   8.155  1.00 84.51           H
ATOM   1768 2HZ  LYS A 127      -6.571   4.259   9.030  1.00 84.51           H
ATOM   1769 3HZ  LYS A 127      -7.178   5.627   8.321  1.00 84.51           H
ATOM   1770  HN  LYS A 127      -0.689   6.787   5.279  1.00 84.51           H
ATOM   1771  N   MET A 128      -2.480   7.139   2.809  1.00 85.13           N
ATOM   1772  CA  MET A 128      -3.013   7.683   1.572  1.00 85.13           C
ATOM   1773  C   MET A 128      -2.451   6.940   0.359  1.00 85.13           C
ATOM   1774  O   MET A 128      -3.192   6.597  -0.561  1.00 85.13           O
ATOM   1775  HA  MET A 128      -4.092   7.538   1.628  1.00 85.13           H
ATOM   1776  CB  MET A 128      -2.656   9.168   1.472  1.00 85.13           C
ATOM   1777 1HB  MET A 128      -2.977   9.685   2.376  1.00 85.13           H
ATOM   1778 2HB  MET A 128      -1.574   9.282   1.406  1.00 85.13           H
ATOM   1779  CG  MET A 128      -3.317   9.809   0.250  1.00 85.13           C
ATOM   1780 1HG  MET A 128      -2.954   9.334  -0.662  1.00 85.13           H
ATOM   1781 2HG  MET A 128      -4.395   9.651   0.284  1.00 85.13           H
ATOM   1782  SD  MET A 128      -2.959  11.557   0.209  1.00 85.13           S
ATOM   1783  CE  MET A 128      -1.229  11.510  -0.225  1.00 85.13           C
ATOM   1784 1HE  MET A 128      -0.677  10.962   0.539  1.00 85.13           H
ATOM   1785 2HE  MET A 128      -1.109  11.011  -1.187  1.00 85.13           H
ATOM   1786 3HE  MET A 128      -0.843  12.527  -0.293  1.00 85.13           H
ATOM   1787  HN  MET A 128      -1.957   7.786   3.365  1.00 85.13           H
ATOM   1788  N   ASN A 129      -1.147   6.711   0.397  1.00 80.14           N
ATOM   1789  CA  ASN A 129      -0.463   6.092  -0.725  1.00 80.14           C
ATOM   1790  C   ASN A 129      -0.837   4.610  -0.791  1.00 80.14           C
ATOM   1791  O   ASN A 129      -0.919   4.034  -1.874  1.00 80.14           O
ATOM   1792  HA  ASN A 129      -0.795   6.645  -1.604  1.00 80.14           H
ATOM   1793  CB  ASN A 129       1.056   6.189  -0.566  1.00 80.14           C
ATOM   1794 1HB  ASN A 129       1.347   5.815   0.415  1.00 80.14           H
ATOM   1795 2HB  ASN A 129       1.544   5.555  -1.306  1.00 80.14           H
ATOM   1796  CG  ASN A 129       1.533   7.633  -0.730  1.00 80.14           C
ATOM   1797  OD1 ASN A 129       1.087   8.368  -1.596  1.00 80.14           O
ATOM   1798  ND2 ASN A 129       2.463   7.999   0.148  1.00 80.14           N
ATOM   1799 1HD2 ASN A 129       2.786   7.347   0.834  1.00 80.14           H
ATOM   1800 2HD2 ASN A 129       2.839   8.925   0.123  1.00 80.14           H
ATOM   1801  HN  ASN A 129      -0.561   6.942   1.174  1.00 80.14           H
ATOM   1802  N   PHE A 130      -1.055   4.035   0.383  1.00 83.17           N
ATOM   1803  CA  PHE A 130      -1.473   2.646   0.470  1.00 83.17           C
ATOM   1804  C   PHE A 130      -2.737   2.401  -0.356  1.00 83.17           C
ATOM   1805  O   PHE A 130      -2.769   1.505  -1.197  1.00 83.17           O
ATOM   1806  HA  PHE A 130      -0.659   2.038   0.075  1.00 83.17           H
ATOM   1807  CB  PHE A 130      -1.777   2.362   1.943  1.00 83.17           C
ATOM   1808 1HB  PHE A 130      -0.860   2.477   2.521  1.00 83.17           H
ATOM   1809 2HB  PHE A 130      -2.480   3.110   2.309  1.00 83.17           H
ATOM   1810  CG  PHE A 130      -2.355   0.969   2.201  1.00 83.17           C
ATOM   1811  CD1 PHE A 130      -3.693   0.813   2.389  1.00 83.17           C
ATOM   1812  HD1 PHE A 130      -4.353   1.679   2.355  1.00 83.17           H
ATOM   1813  CD2 PHE A 130      -1.531  -0.112   2.244  1.00 83.17           C
ATOM   1814  HD2 PHE A 130      -0.459   0.014   2.094  1.00 83.17           H
ATOM   1815  CE1 PHE A 130      -4.229  -0.480   2.629  1.00 83.17           C
ATOM   1816  HE1 PHE A 130      -5.301  -0.606   2.779  1.00 83.17           H
ATOM   1817  CE2 PHE A 130      -2.067  -1.404   2.484  1.00 83.17           C
ATOM   1818  HE2 PHE A 130      -1.407  -2.271   2.518  1.00 83.17           H
ATOM   1819  CZ  PHE A 130      -3.405  -1.561   2.671  1.00 83.17           C
ATOM   1820  HZ  PHE A 130      -3.817  -2.554   2.855  1.00 83.17           H
ATOM   1821  HN  PHE A 130      -0.951   4.501   1.262  1.00 83.17           H
ATOM   1822  N   TYR A 131      -3.749   3.214  -0.086  1.00 90.33           N
ATOM   1823  CA  TYR A 131      -5.028   3.064  -0.757  1.00 90.33           C
ATOM   1824  C   TYR A 131      -4.918   3.438  -2.237  1.00 90.33           C
ATOM   1825  O   TYR A 131      -5.477   2.758  -3.096  1.00 90.33           O
ATOM   1826  HA  TYR A 131      -5.331   2.020  -0.676  1.00 90.33           H
ATOM   1827  CB  TYR A 131      -5.984   4.039  -0.067  1.00 90.33           C
ATOM   1828 1HB  TYR A 131      -5.467   4.985   0.095  1.00 90.33           H
ATOM   1829 2HB  TYR A 131      -6.822   4.244  -0.733  1.00 90.33           H
ATOM   1830  CG  TYR A 131      -6.526   3.536   1.273  1.00 90.33           C
ATOM   1831  CD1 TYR A 131      -7.171   2.318   1.342  1.00 90.33           C
ATOM   1832  HD1 TYR A 131      -7.294   1.715   0.442  1.00 90.33           H
ATOM   1833  CD2 TYR A 131      -6.370   4.300   2.411  1.00 90.33           C
ATOM   1834  HD2 TYR A 131      -5.861   5.262   2.357  1.00 90.33           H
ATOM   1835  CE1 TYR A 131      -7.682   1.844   2.602  1.00 90.33           C
ATOM   1836  HE1 TYR A 131      -8.193   0.884   2.671  1.00 90.33           H
ATOM   1837  CE2 TYR A 131      -6.881   3.826   3.671  1.00 90.33           C
ATOM   1838  HE2 TYR A 131      -6.764   4.420   4.578  1.00 90.33           H
ATOM   1839  CZ  TYR A 131      -7.511   2.622   3.705  1.00 90.33           C
ATOM   1840  OH  TYR A 131      -7.993   2.174   4.895  1.00 90.33           O
ATOM   1841  HH  TYR A 131      -8.150   2.945   5.512  1.00 90.33           H
ATOM   1842  HN  TYR A 131      -3.704   3.962   0.576  1.00 90.33           H
ATOM   1843  N   SER A 132      -4.194   4.519  -2.489  1.00 90.04           N
ATOM   1844  CA  SER A 132      -4.101   5.060  -3.834  1.00 90.04           C
ATOM   1845  C   SER A 132      -3.452   4.035  -4.767  1.00 90.04           C
ATOM   1846  O   SER A 132      -3.899   3.849  -5.897  1.00 90.04           O
ATOM   1847  HA  SER A 132      -5.129   5.257  -4.138  1.00 90.04           H
ATOM   1848  CB  SER A 132      -3.307   6.367  -3.848  1.00 90.04           C
ATOM   1849 1HB  SER A 132      -3.294   6.773  -4.859  1.00 90.04           H
ATOM   1850 2HB  SER A 132      -3.806   7.102  -3.216  1.00 90.04           H
ATOM   1851  OG  SER A 132      -1.968   6.184  -3.394  1.00 90.04           O
ATOM   1852  HG  SER A 132      -1.455   7.037  -3.490  1.00 90.04           H
ATOM   1853  HN  SER A 132      -3.679   5.021  -1.795  1.00 90.04           H
ATOM   1854  N   CYS A 133      -2.408   3.397  -4.258  1.00 87.17           N
ATOM   1855  CA  CYS A 133      -1.681   2.411  -5.039  1.00 87.17           C
ATOM   1856  C   CYS A 133      -2.646   1.283  -5.408  1.00 87.17           C
ATOM   1857  O   CYS A 133      -2.757   0.914  -6.576  1.00 87.17           O
ATOM   1858  HA  CYS A 133      -1.322   2.922  -5.933  1.00 87.17           H
ATOM   1859  CB  CYS A 133      -0.454   1.889  -4.289  1.00 87.17           C
ATOM   1860 1HB  CYS A 133      -0.733   1.598  -3.276  1.00 87.17           H
ATOM   1861 2HB  CYS A 133      -0.068   0.997  -4.782  1.00 87.17           H
ATOM   1862  SG  CYS A 133       0.841   3.181  -4.232  1.00 87.17           S
ATOM   1863  HG  CYS A 133       0.337   3.838  -3.191  1.00 87.17           H
ATOM   1864  HN  CYS A 133      -2.060   3.544  -3.332  1.00 87.17           H
ATOM   1865  N   VAL A 134      -3.320   0.767  -4.391  1.00 86.35           N
ATOM   1866  CA  VAL A 134      -4.162  -0.404  -4.568  1.00 86.35           C
ATOM   1867  C   VAL A 134      -5.291  -0.071  -5.546  1.00 86.35           C
ATOM   1868  O   VAL A 134      -5.617  -0.874  -6.419  1.00 86.35           O
ATOM   1869  HA  VAL A 134      -3.545  -1.191  -4.999  1.00 86.35           H
ATOM   1870  CB  VAL A 134      -4.672  -0.892  -3.210  1.00 86.35           C
ATOM   1871  HB  VAL A 134      -5.163  -0.054  -2.716  1.00 86.35           H
ATOM   1872  CG1 VAL A 134      -5.705  -2.007  -3.381  1.00 86.35           C
ATOM   1873 1HG1 VAL A 134      -6.551  -1.634  -3.959  1.00 86.35           H
ATOM   1874 2HG1 VAL A 134      -5.250  -2.847  -3.906  1.00 86.35           H
ATOM   1875 3HG1 VAL A 134      -6.051  -2.335  -2.401  1.00 86.35           H
ATOM   1876  CG2 VAL A 134      -3.514  -1.349  -2.321  1.00 86.35           C
ATOM   1877 1HG2 VAL A 134      -2.982  -2.166  -2.809  1.00 86.35           H
ATOM   1878 2HG2 VAL A 134      -2.830  -0.516  -2.159  1.00 86.35           H
ATOM   1879 3HG2 VAL A 134      -3.904  -1.690  -1.363  1.00 86.35           H
ATOM   1880  HN  VAL A 134      -3.297   1.134  -3.461  1.00 86.35           H
ATOM   1881  N   LEU A 135      -5.856   1.114  -5.367  1.00 91.11           N
ATOM   1882  CA  LEU A 135      -6.990   1.531  -6.174  1.00 91.11           C
ATOM   1883  C   LEU A 135      -6.537   1.727  -7.622  1.00 91.11           C
ATOM   1884  O   LEU A 135      -7.287   1.446  -8.555  1.00 91.11           O
ATOM   1885  HA  LEU A 135      -7.724   0.725  -6.148  1.00 91.11           H
ATOM   1886  CB  LEU A 135      -7.655   2.767  -5.565  1.00 91.11           C
ATOM   1887 1HB  LEU A 135      -6.886   3.522  -5.395  1.00 91.11           H
ATOM   1888 2HB  LEU A 135      -8.350   3.179  -6.296  1.00 91.11           H
ATOM   1889  CG  LEU A 135      -8.410   2.545  -4.253  1.00 91.11           C
ATOM   1890  HG  LEU A 135      -7.728   2.080  -3.541  1.00 91.11           H
ATOM   1891  CD1 LEU A 135      -8.858   3.877  -3.646  1.00 91.11           C
ATOM   1892 1HD1 LEU A 135      -7.985   4.497  -3.446  1.00 91.11           H
ATOM   1893 2HD1 LEU A 135      -9.517   4.391  -4.346  1.00 91.11           H
ATOM   1894 3HD1 LEU A 135      -9.392   3.690  -2.715  1.00 91.11           H
ATOM   1895  CD2 LEU A 135      -9.582   1.582  -4.451  1.00 91.11           C
ATOM   1896 1HD2 LEU A 135     -10.272   1.997  -5.186  1.00 91.11           H
ATOM   1897 2HD2 LEU A 135      -9.207   0.622  -4.806  1.00 91.11           H
ATOM   1898 3HD2 LEU A 135     -10.102   1.442  -3.503  1.00 91.11           H
ATOM   1899  HN  LEU A 135      -5.552   1.781  -4.688  1.00 91.11           H
ATOM   1900  N   LEU A 136      -5.310   2.208  -7.764  1.00 90.07           N
ATOM   1901  CA  LEU A 136      -4.749   2.449  -9.083  1.00 90.07           C
ATOM   1902  C   LEU A 136      -4.566   1.113  -9.806  1.00 90.07           C
ATOM   1903  O   LEU A 136      -4.912   0.986 -10.979  1.00 90.07           O
ATOM   1904  HA  LEU A 136      -5.470   3.047  -9.640  1.00 90.07           H
ATOM   1905  CB  LEU A 136      -3.464   3.272  -8.976  1.00 90.07           C
ATOM   1906 1HB  LEU A 136      -2.859   2.861  -8.168  1.00 90.07           H
ATOM   1907 2HB  LEU A 136      -2.896   3.143  -9.897  1.00 90.07           H
ATOM   1908  CG  LEU A 136      -3.647   4.771  -8.728  1.00 90.07           C
ATOM   1909  HG  LEU A 136      -4.347   4.898  -7.902  1.00 90.07           H
ATOM   1910  CD1 LEU A 136      -2.328   5.421  -8.306  1.00 90.07           C
ATOM   1911 1HD1 LEU A 136      -1.971   4.956  -7.387  1.00 90.07           H
ATOM   1912 2HD1 LEU A 136      -1.587   5.285  -9.094  1.00 90.07           H
ATOM   1913 3HD1 LEU A 136      -2.486   6.486  -8.137  1.00 90.07           H
ATOM   1914  CD2 LEU A 136      -4.260   5.458  -9.950  1.00 90.07           C
ATOM   1915 1HD2 LEU A 136      -3.603   5.323 -10.810  1.00 90.07           H
ATOM   1916 2HD2 LEU A 136      -5.234   5.018 -10.164  1.00 90.07           H
ATOM   1917 3HD2 LEU A 136      -4.378   6.522  -9.747  1.00 90.07           H
ATOM   1918  HN  LEU A 136      -4.705   2.431  -7.000  1.00 90.07           H
ATOM   1919  N   ILE A 137      -4.021   0.151  -9.075  1.00 84.63           N
ATOM   1920  CA  ILE A 137      -3.766  -1.164  -9.640  1.00 84.63           C
ATOM   1921  C   ILE A 137      -5.090  -1.790 -10.080  1.00 84.63           C
ATOM   1922  O   ILE A 137      -5.159  -2.433 -11.127  1.00 84.63           O
ATOM   1923  HA  ILE A 137      -3.139  -1.025 -10.521  1.00 84.63           H
ATOM   1924  CB  ILE A 137      -2.976  -2.026  -8.653  1.00 84.63           C
ATOM   1925  HB  ILE A 137      -3.461  -1.963  -7.679  1.00 84.63           H
ATOM   1926  CG1 ILE A 137      -1.550  -1.497  -8.482  1.00 84.63           C
ATOM   1927 1HG1 ILE A 137      -0.978  -1.685  -9.390  1.00 84.63           H
ATOM   1928 2HG1 ILE A 137      -1.574  -0.417  -8.338  1.00 84.63           H
ATOM   1929  CG2 ILE A 137      -2.995  -3.497  -9.073  1.00 84.63           C
ATOM   1930 1HG2 ILE A 137      -4.025  -3.853  -9.102  1.00 84.63           H
ATOM   1931 2HG2 ILE A 137      -2.548  -3.598 -10.062  1.00 84.63           H
ATOM   1932 3HG2 ILE A 137      -2.426  -4.087  -8.355  1.00 84.63           H
ATOM   1933  CD1 ILE A 137      -0.858  -2.161  -7.290  1.00 84.63           C
ATOM   1934 1HD1 ILE A 137      -1.421  -1.950  -6.380  1.00 84.63           H
ATOM   1935 2HD1 ILE A 137      -0.815  -3.238  -7.449  1.00 84.63           H
ATOM   1936 3HD1 ILE A 137       0.153  -1.767  -7.191  1.00 84.63           H
ATOM   1937  HN  ILE A 137      -3.756   0.258  -8.117  1.00 84.63           H
ATOM   1938  N   MET A 138      -6.109  -1.581  -9.260  1.00 87.29           N
ATOM   1939  CA  MET A 138      -7.443  -2.056  -9.587  1.00 87.29           C
ATOM   1940  C   MET A 138      -7.948  -1.425 -10.886  1.00 87.29           C
ATOM   1941  O   MET A 138      -8.501  -2.114 -11.741  1.00 87.29           O
ATOM   1942  HA  MET A 138      -7.347  -3.135  -9.712  1.00 87.29           H
ATOM   1943  CB  MET A 138      -8.402  -1.712  -8.445  1.00 87.29           C
ATOM   1944 1HB  MET A 138      -8.012  -2.106  -7.507  1.00 87.29           H
ATOM   1945 2HB  MET A 138      -8.466  -0.630  -8.334  1.00 87.29           H
ATOM   1946  CG  MET A 138      -9.795  -2.287  -8.707  1.00 87.29           C
ATOM   1947 1HG  MET A 138     -10.164  -1.944  -9.674  1.00 87.29           H
ATOM   1948 2HG  MET A 138      -9.746  -3.375  -8.754  1.00 87.29           H
ATOM   1949  SD  MET A 138     -10.917  -1.783  -7.414  1.00 87.29           S
ATOM   1950  CE  MET A 138     -11.077  -0.048  -7.801  1.00 87.29           C
ATOM   1951 1HE  MET A 138     -10.098   0.428  -7.749  1.00 87.29           H
ATOM   1952 2HE  MET A 138     -11.482   0.064  -8.807  1.00 87.29           H
ATOM   1953 3HE  MET A 138     -11.749   0.424  -7.085  1.00 87.29           H
ATOM   1954  HN  MET A 138      -6.035  -1.097  -8.388  1.00 87.29           H
ATOM   1955  N   CYS A 139      -7.739  -0.121 -10.993  1.00 90.14           N
ATOM   1956  CA  CYS A 139      -8.231   0.624 -12.139  1.00 90.14           C
ATOM   1957  C   CYS A 139      -7.489   0.136 -13.384  1.00 90.14           C
ATOM   1958  O   CYS A 139      -8.061   0.082 -14.471  1.00 90.14           O
ATOM   1959  HA  CYS A 139      -9.297   0.412 -12.215  1.00 90.14           H
ATOM   1960  CB  CYS A 139      -8.080   2.134 -11.939  1.00 90.14           C
ATOM   1961 1HB  CYS A 139      -7.081   2.361 -11.566  1.00 90.14           H
ATOM   1962 2HB  CYS A 139      -8.187   2.648 -12.894  1.00 90.14           H
ATOM   1963  SG  CYS A 139      -9.341   2.739 -10.759  1.00 90.14           S
ATOM   1964  HG  CYS A 139      -8.742   2.274  -9.666  1.00 90.14           H
ATOM   1965  HN  CYS A 139      -7.245   0.424 -10.315  1.00 90.14           H
ATOM   1966  N   ILE A 140      -6.225  -0.208 -13.184  1.00 83.37           N
ATOM   1967  CA  ILE A 140      -5.416  -0.748 -14.264  1.00 83.37           C
ATOM   1968  C   ILE A 140      -6.079  -2.015 -14.807  1.00 83.37           C
ATOM   1969  O   ILE A 140      -6.175  -2.199 -16.019  1.00 83.37           O
ATOM   1970  HA  ILE A 140      -5.393  -0.003 -15.059  1.00 83.37           H
ATOM   1971  CB  ILE A 140      -3.974  -0.960 -13.799  1.00 83.37           C
ATOM   1972  HB  ILE A 140      -3.997  -1.455 -12.828  1.00 83.37           H
ATOM   1973  CG1 ILE A 140      -3.258   0.379 -13.606  1.00 83.37           C
ATOM   1974 1HG1 ILE A 140      -3.040   0.822 -14.577  1.00 83.37           H
ATOM   1975 2HG1 ILE A 140      -3.913   1.073 -13.078  1.00 83.37           H
ATOM   1976  CG2 ILE A 140      -3.218  -1.881 -14.758  1.00 83.37           C
ATOM   1977 1HG2 ILE A 140      -3.717  -2.849 -14.801  1.00 83.37           H
ATOM   1978 2HG2 ILE A 140      -3.203  -1.436 -15.753  1.00 83.37           H
ATOM   1979 3HG2 ILE A 140      -2.196  -2.014 -14.404  1.00 83.37           H
ATOM   1980  CD1 ILE A 140      -1.958   0.197 -12.819  1.00 83.37           C
ATOM   1981 1HD1 ILE A 140      -2.183  -0.224 -11.839  1.00 83.37           H
ATOM   1982 2HD1 ILE A 140      -1.297  -0.478 -13.362  1.00 83.37           H
ATOM   1983 3HD1 ILE A 140      -1.470   1.164 -12.696  1.00 83.37           H
ATOM   1984  HN  ILE A 140      -5.755  -0.123 -12.306  1.00 83.37           H
ATOM   1985  N   SER A 141      -6.520  -2.857 -13.883  1.00 84.91           N
ATOM   1986  CA  SER A 141      -7.114  -4.130 -14.253  1.00 84.91           C
ATOM   1987  C   SER A 141      -8.405  -3.897 -15.040  1.00 84.91           C
ATOM   1988  O   SER A 141      -8.666  -4.582 -16.028  1.00 84.91           O
ATOM   1989  HA  SER A 141      -6.369  -4.625 -14.877  1.00 84.91           H
ATOM   1990  CB  SER A 141      -7.393  -4.988 -13.017  1.00 84.91           C
ATOM   1991 1HB  SER A 141      -8.108  -4.474 -12.374  1.00 84.91           H
ATOM   1992 2HB  SER A 141      -7.856  -5.926 -13.323  1.00 84.91           H
ATOM   1993  OG  SER A 141      -6.205  -5.264 -12.279  1.00 84.91           O
ATOM   1994  HG  SER A 141      -6.049  -4.545 -11.602  1.00 84.91           H
ATOM   1995  HN  SER A 141      -6.477  -2.680 -12.900  1.00 84.91           H
ATOM   1996  N   VAL A 142      -9.178  -2.928 -14.573  1.00 87.14           N
ATOM   1997  CA  VAL A 142     -10.431  -2.590 -15.226  1.00 87.14           C
ATOM   1998  C   VAL A 142     -10.143  -2.068 -16.635  1.00 87.14           C
ATOM   1999  O   VAL A 142     -10.843  -2.416 -17.585  1.00 87.14           O
ATOM   2000  HA  VAL A 142     -11.018  -3.505 -15.304  1.00 87.14           H
ATOM   2001  CB  VAL A 142     -11.216  -1.595 -14.369  1.00 87.14           C
ATOM   2002  HB  VAL A 142     -10.588  -0.718 -14.214  1.00 87.14           H
ATOM   2003  CG1 VAL A 142     -12.490  -1.141 -15.085  1.00 87.14           C
ATOM   2004 1HG1 VAL A 142     -12.226  -0.659 -16.026  1.00 87.14           H
ATOM   2005 2HG1 VAL A 142     -13.123  -2.005 -15.284  1.00 87.14           H
ATOM   2006 3HG1 VAL A 142     -13.029  -0.434 -14.454  1.00 87.14           H
ATOM   2007  CG2 VAL A 142     -11.540  -2.189 -12.997  1.00 87.14           C
ATOM   2008 1HG2 VAL A 142     -12.140  -3.090 -13.124  1.00 87.14           H
ATOM   2009 2HG2 VAL A 142     -10.613  -2.440 -12.481  1.00 87.14           H
ATOM   2010 3HG2 VAL A 142     -12.098  -1.461 -12.408  1.00 87.14           H
ATOM   2011  HN  VAL A 142      -8.961  -2.379 -13.766  1.00 87.14           H
ATOM   2012  N   ASP A 143      -9.111  -1.242 -16.726  1.00 81.79           N
ATOM   2013  CA  ASP A 143      -8.755  -0.626 -17.993  1.00 81.79           C
ATOM   2014  C   ASP A 143      -8.385  -1.718 -19.000  1.00 81.79           C
ATOM   2015  O   ASP A 143      -8.771  -1.648 -20.166  1.00 81.79           O
ATOM   2016  HA  ASP A 143      -9.637  -0.062 -18.295  1.00 81.79           H
ATOM   2017  CB  ASP A 143      -7.547   0.300 -17.835  1.00 81.79           C
ATOM   2018 1HB  ASP A 143      -7.763   1.060 -17.085  1.00 81.79           H
ATOM   2019 2HB  ASP A 143      -6.692  -0.271 -17.473  1.00 81.79           H
ATOM   2020  CG  ASP A 143      -7.194   0.972 -19.163  1.00 81.79           C
ATOM   2021  OD1 ASP A 143      -8.079   1.676 -19.696  1.00 81.79           O
ATOM   2022  OD2 ASP A 143      -6.047   0.766 -19.616  1.00 81.79           O
ATOM   2023  HN  ASP A 143      -8.525  -0.993 -15.955  1.00 81.79           H
ATOM   2024  N   ARG A 144      -7.642  -2.700 -18.513  1.00 71.69           N
ATOM   2025  CA  ARG A 144      -7.204  -3.798 -19.359  1.00 71.69           C
ATOM   2026  C   ARG A 144      -8.411  -4.588 -19.869  1.00 71.69           C
ATOM   2027  O   ARG A 144      -8.457  -4.973 -21.036  1.00 71.69           O
ATOM   2028  HA  ARG A 144      -6.672  -3.320 -20.181  1.00 71.69           H
ATOM   2029  CB  ARG A 144      -6.270  -4.740 -18.598  1.00 71.69           C
ATOM   2030 1HB  ARG A 144      -6.723  -5.018 -17.646  1.00 71.69           H
ATOM   2031 2HB  ARG A 144      -6.134  -5.661 -19.167  1.00 71.69           H
ATOM   2032  CG  ARG A 144      -4.911  -4.083 -18.350  1.00 71.69           C
ATOM   2033 1HG  ARG A 144      -5.047  -3.160 -17.787  1.00 71.69           H
ATOM   2034 2HG  ARG A 144      -4.291  -4.740 -17.740  1.00 71.69           H
ATOM   2035  CD  ARG A 144      -4.198  -3.781 -19.670  1.00 71.69           C
ATOM   2036 1HD  ARG A 144      -4.072  -4.700 -20.242  1.00 71.69           H
ATOM   2037 2HD  ARG A 144      -4.806  -3.109 -20.275  1.00 71.69           H
ATOM   2038  NE  ARG A 144      -2.879  -3.166 -19.403  1.00 71.69           N
ATOM   2039  HE  ARG A 144      -2.610  -3.028 -18.450  1.00 71.69           H
ATOM   2040  CZ  ARG A 144      -2.021  -2.784 -20.360  1.00 71.69           C
ATOM   2041  NH1 ARG A 144      -2.329  -2.946 -21.654  1.00 71.69           N
ATOM   2042 1HH1 ARG A 144      -3.204  -3.355 -21.912  1.00 71.69           H
ATOM   2043 2HH1 ARG A 144      -1.684  -2.658 -22.361  1.00 71.69           H
ATOM   2044  NH2 ARG A 144      -0.851  -2.237 -20.002  1.00 71.69           N
ATOM   2045 1HH2 ARG A 144      -0.200  -1.946 -20.704  1.00 71.69           H
ATOM   2046 2HH2 ARG A 144      -0.629  -2.120 -19.034  1.00 71.69           H
ATOM   2047  HN  ARG A 144      -7.340  -2.754 -17.561  1.00 71.69           H
ATOM   2048  N   TYR A 145      -9.358  -4.807 -18.969  1.00 82.92           N
ATOM   2049  CA  TYR A 145     -10.593  -5.481 -19.331  1.00 82.92           C
ATOM   2050  C   TYR A 145     -11.284  -4.770 -20.497  1.00 82.92           C
ATOM   2051  O   TYR A 145     -11.636  -5.401 -21.492  1.00 82.92           O
ATOM   2052  HA  TYR A 145     -10.346  -6.499 -19.631  1.00 82.92           H
ATOM   2053  CB  TYR A 145     -11.494  -5.403 -18.097  1.00 82.92           C
ATOM   2054 1HB  TYR A 145     -11.141  -6.120 -17.356  1.00 82.92           H
ATOM   2055 2HB  TYR A 145     -11.399  -4.412 -17.652  1.00 82.92           H
ATOM   2056  CG  TYR A 145     -12.971  -5.676 -18.386  1.00 82.92           C
ATOM   2057  CD1 TYR A 145     -13.881  -4.638 -18.372  1.00 82.92           C
ATOM   2058  HD1 TYR A 145     -13.546  -3.624 -18.155  1.00 82.92           H
ATOM   2059  CD2 TYR A 145     -13.394  -6.961 -18.661  1.00 82.92           C
ATOM   2060  HD2 TYR A 145     -12.676  -7.781 -18.672  1.00 82.92           H
ATOM   2061  CE1 TYR A 145     -15.271  -4.896 -18.644  1.00 82.92           C
ATOM   2062  HE1 TYR A 145     -16.000  -4.085 -18.636  1.00 82.92           H
ATOM   2063  CE2 TYR A 145     -14.785  -7.218 -18.933  1.00 82.92           C
ATOM   2064  HE2 TYR A 145     -15.132  -8.228 -19.151  1.00 82.92           H
ATOM   2065  CZ  TYR A 145     -15.654  -6.173 -18.911  1.00 82.92           C
ATOM   2066  OH  TYR A 145     -16.968  -6.416 -19.168  1.00 82.92           O
ATOM   2067  HH  TYR A 145     -17.104  -7.387 -19.362  1.00 82.92           H
ATOM   2068  HN  TYR A 145      -9.292  -4.534 -18.009  1.00 82.92           H
ATOM   2069  N   ILE A 146     -11.456  -3.466 -20.335  1.00 80.54           N
ATOM   2070  CA  ILE A 146     -12.165  -2.676 -21.327  1.00 80.54           C
ATOM   2071  C   ILE A 146     -11.413  -2.742 -22.658  1.00 80.54           C
ATOM   2072  O   ILE A 146     -12.026  -2.871 -23.716  1.00 80.54           O
ATOM   2073  HA  ILE A 146     -13.148  -3.127 -21.463  1.00 80.54           H
ATOM   2074  CB  ILE A 146     -12.388  -1.251 -20.817  1.00 80.54           C
ATOM   2075  HB  ILE A 146     -11.428  -0.850 -20.492  1.00 80.54           H
ATOM   2076  CG1 ILE A 146     -13.316  -1.242 -19.601  1.00 80.54           C
ATOM   2077 1HG1 ILE A 146     -14.334  -1.475 -19.914  1.00 80.54           H
ATOM   2078 2HG1 ILE A 146     -13.012  -2.021 -18.902  1.00 80.54           H
ATOM   2079  CG2 ILE A 146     -12.901  -0.342 -21.936  1.00 80.54           C
ATOM   2080 1HG2 ILE A 146     -12.170  -0.314 -22.745  1.00 80.54           H
ATOM   2081 2HG2 ILE A 146     -13.847  -0.730 -22.314  1.00 80.54           H
ATOM   2082 3HG2 ILE A 146     -13.051   0.665 -21.546  1.00 80.54           H
ATOM   2083  CD1 ILE A 146     -13.290   0.118 -18.901  1.00 80.54           C
ATOM   2084 1HD1 ILE A 146     -12.275   0.336 -18.567  1.00 80.54           H
ATOM   2085 2HD1 ILE A 146     -13.618   0.891 -19.596  1.00 80.54           H
ATOM   2086 3HD1 ILE A 146     -13.958   0.096 -18.040  1.00 80.54           H
ATOM   2087  HN  ILE A 146     -11.122  -2.952 -19.545  1.00 80.54           H
ATOM   2088  N   ALA A 147     -10.094  -2.651 -22.561  1.00 79.02           N
ATOM   2089  CA  ALA A 147      -9.260  -2.574 -23.748  1.00 79.02           C
ATOM   2090  C   ALA A 147      -9.393  -3.874 -24.545  1.00 79.02           C
ATOM   2091  O   ALA A 147      -9.235  -3.877 -25.765  1.00 79.02           O
ATOM   2092  HA  ALA A 147      -9.624  -1.746 -24.356  1.00 79.02           H
ATOM   2093  CB  ALA A 147      -7.814  -2.287 -23.339  1.00 79.02           C
ATOM   2094 1HB  ALA A 147      -7.770  -1.339 -22.802  1.00 79.02           H
ATOM   2095 2HB  ALA A 147      -7.454  -3.087 -22.693  1.00 79.02           H
ATOM   2096 3HB  ALA A 147      -7.189  -2.229 -24.230  1.00 79.02           H
ATOM   2097  HN  ALA A 147      -9.597  -2.630 -21.693  1.00 79.02           H
ATOM   2098  N   ILE A 148      -9.683  -4.946 -23.823  1.00 75.09           N
ATOM   2099  CA  ILE A 148      -9.680  -6.272 -24.417  1.00 75.09           C
ATOM   2100  C   ILE A 148     -11.100  -6.631 -24.861  1.00 75.09           C
ATOM   2101  O   ILE A 148     -11.310  -7.061 -25.994  1.00 75.09           O
ATOM   2102  HA  ILE A 148      -9.042  -6.233 -25.300  1.00 75.09           H
ATOM   2103  CB  ILE A 148      -9.061  -7.289 -23.456  1.00 75.09           C
ATOM   2104  HB  ILE A 148      -9.508  -7.145 -22.473  1.00 75.09           H
ATOM   2105  CG1 ILE A 148      -7.556  -7.056 -23.307  1.00 75.09           C
ATOM   2106 1HG1 ILE A 148      -7.055  -7.276 -24.250  1.00 75.09           H
ATOM   2107 2HG1 ILE A 148      -7.367  -6.006 -23.083  1.00 75.09           H
ATOM   2108  CG2 ILE A 148      -9.379  -8.720 -23.893  1.00 75.09           C
ATOM   2109 1HG2 ILE A 148     -10.459  -8.864 -23.906  1.00 75.09           H
ATOM   2110 2HG2 ILE A 148      -8.977  -8.893 -24.891  1.00 75.09           H
ATOM   2111 3HG2 ILE A 148      -8.927  -9.422 -23.193  1.00 75.09           H
ATOM   2112  CD1 ILE A 148      -6.973  -7.933 -22.197  1.00 75.09           C
ATOM   2113 1HD1 ILE A 148      -7.459  -7.694 -21.252  1.00 75.09           H
ATOM   2114 2HD1 ILE A 148      -7.142  -8.983 -22.437  1.00 75.09           H
ATOM   2115 3HD1 ILE A 148      -5.902  -7.748 -22.112  1.00 75.09           H
ATOM   2116  HN  ILE A 148      -9.917  -4.919 -22.851  1.00 75.09           H
ATOM   2117  N   ALA A 149     -12.038  -6.440 -23.945  1.00 75.26           N
ATOM   2118  CA  ALA A 149     -13.403  -6.884 -24.168  1.00 75.26           C
ATOM   2119  C   ALA A 149     -14.090  -5.934 -25.150  1.00 75.26           C
ATOM   2120  O   ALA A 149     -14.859  -6.369 -26.006  1.00 75.26           O
ATOM   2121  HA  ALA A 149     -13.360  -7.880 -24.609  1.00 75.26           H
ATOM   2122  CB  ALA A 149     -14.137  -6.970 -22.828  1.00 75.26           C
ATOM   2123 1HB  ALA A 149     -13.626  -7.679 -22.178  1.00 75.26           H
ATOM   2124 2HB  ALA A 149     -14.148  -5.987 -22.356  1.00 75.26           H
ATOM   2125 3HB  ALA A 149     -15.161  -7.303 -22.996  1.00 75.26           H
ATOM   2126  HN  ALA A 149     -11.877  -5.992 -23.065  1.00 75.26           H
ATOM   2127  N   GLN A 150     -13.789  -4.653 -24.994  1.00 67.31           N
ATOM   2128  CA  GLN A 150     -14.467  -3.625 -25.765  1.00 67.31           C
ATOM   2129  C   GLN A 150     -13.474  -2.908 -26.682  1.00 67.31           C
ATOM   2130  O   GLN A 150     -13.550  -1.693 -26.856  1.00 67.31           O
ATOM   2131  HA  GLN A 150     -15.208  -4.154 -26.364  1.00 67.31           H
ATOM   2132  CB  GLN A 150     -15.180  -2.631 -24.846  1.00 67.31           C
ATOM   2133 1HB  GLN A 150     -14.446  -2.095 -24.244  1.00 67.31           H
ATOM   2134 2HB  GLN A 150     -15.704  -1.888 -25.446  1.00 67.31           H
ATOM   2135  CG  GLN A 150     -16.174  -3.348 -23.930  1.00 67.31           C
ATOM   2136 1HG  GLN A 150     -16.821  -3.994 -24.524  1.00 67.31           H
ATOM   2137 2HG  GLN A 150     -15.634  -3.990 -23.234  1.00 67.31           H
ATOM   2138  CD  GLN A 150     -17.024  -2.343 -23.151  1.00 67.31           C
ATOM   2139  OE1 GLN A 150     -16.901  -1.138 -23.300  1.00 67.31           O
ATOM   2140  NE2 GLN A 150     -17.892  -2.903 -22.312  1.00 67.31           N
ATOM   2141 1HE2 GLN A 150     -17.943  -3.899 -22.237  1.00 67.31           H
ATOM   2142 2HE2 GLN A 150     -18.493  -2.329 -21.757  1.00 67.31           H
ATOM   2143  HN  GLN A 150     -13.096  -4.315 -24.356  1.00 67.31           H
ATOM   2144  N   ALA A 151     -12.565  -3.691 -27.245  1.00 67.47           N
ATOM   2145  CA  ALA A 151     -11.394  -3.130 -27.897  1.00 67.47           C
ATOM   2146  C   ALA A 151     -11.840  -2.106 -28.943  1.00 67.47           C
ATOM   2147  O   ALA A 151     -11.256  -1.029 -29.051  1.00 67.47           O
ATOM   2148  HA  ALA A 151     -10.801  -2.624 -27.136  1.00 67.47           H
ATOM   2149  CB  ALA A 151     -10.558  -4.258 -28.504  1.00 67.47           C
ATOM   2150 1HB  ALA A 151     -10.242  -4.942 -27.716  1.00 67.47           H
ATOM   2151 2HB  ALA A 151     -11.157  -4.800 -29.237  1.00 67.47           H
ATOM   2152 3HB  ALA A 151      -9.680  -3.837 -28.993  1.00 67.47           H
ATOM   2153  HN  ALA A 151     -12.619  -4.690 -27.260  1.00 67.47           H
ATOM   2154  N   MET A 152     -12.870  -2.479 -29.688  1.00 57.06           N
ATOM   2155  CA  MET A 152     -13.329  -1.658 -30.795  1.00 57.06           C
ATOM   2156  C   MET A 152     -13.811  -0.292 -30.302  1.00 57.06           C
ATOM   2157  O   MET A 152     -13.402   0.742 -30.828  1.00 57.06           O
ATOM   2158  HA  MET A 152     -12.464  -1.532 -31.446  1.00 57.06           H
ATOM   2159  CB  MET A 152     -14.472  -2.371 -31.520  1.00 57.06           C
ATOM   2160 1HB  MET A 152     -15.167  -2.787 -30.791  1.00 57.06           H
ATOM   2161 2HB  MET A 152     -15.032  -1.653 -32.119  1.00 57.06           H
ATOM   2162  CG  MET A 152     -13.939  -3.488 -32.420  1.00 57.06           C
ATOM   2163 1HG  MET A 152     -12.949  -3.224 -32.793  1.00 57.06           H
ATOM   2164 2HG  MET A 152     -13.827  -4.407 -31.845  1.00 57.06           H
ATOM   2165  SD  MET A 152     -15.054  -3.756 -33.787  1.00 57.06           S
ATOM   2166  CE  MET A 152     -16.232  -4.853 -33.016  1.00 57.06           C
ATOM   2167 1HE  MET A 152     -15.722  -5.754 -32.677  1.00 57.06           H
ATOM   2168 2HE  MET A 152     -16.690  -4.353 -32.162  1.00 57.06           H
ATOM   2169 3HE  MET A 152     -17.005  -5.122 -33.736  1.00 57.06           H
ATOM   2170  HN  MET A 152     -13.387  -3.323 -29.545  1.00 57.06           H
ATOM   2171  N   ARG A 153     -14.674  -0.332 -29.297  1.00 55.04           N
ATOM   2172  CA  ARG A 153     -15.242   0.888 -28.749  1.00 55.04           C
ATOM   2173  C   ARG A 153     -14.156   1.717 -28.060  1.00 55.04           C
ATOM   2174  O   ARG A 153     -14.235   2.944 -28.024  1.00 55.04           O
ATOM   2175  HA  ARG A 153     -15.651   1.416 -29.610  1.00 55.04           H
ATOM   2176  CB  ARG A 153     -16.351   0.576 -27.742  1.00 55.04           C
ATOM   2177 1HB  ARG A 153     -16.008  -0.186 -27.043  1.00 55.04           H
ATOM   2178 2HB  ARG A 153     -16.577   1.467 -27.157  1.00 55.04           H
ATOM   2179  CG  ARG A 153     -17.616   0.092 -28.453  1.00 55.04           C
ATOM   2180 1HG  ARG A 153     -17.887   0.795 -29.241  1.00 55.04           H
ATOM   2181 2HG  ARG A 153     -17.423  -0.867 -28.934  1.00 55.04           H
ATOM   2182  CD  ARG A 153     -18.778  -0.051 -27.468  1.00 55.04           C
ATOM   2183 1HD  ARG A 153     -18.536  -0.800 -26.714  1.00 55.04           H
ATOM   2184 2HD  ARG A 153     -18.937   0.890 -26.942  1.00 55.04           H
ATOM   2185  NE  ARG A 153     -20.009  -0.441 -28.191  1.00 55.04           N
ATOM   2186  HE  ARG A 153     -19.958  -0.539 -29.184  1.00 55.04           H
ATOM   2187  CZ  ARG A 153     -21.189  -0.669 -27.596  1.00 55.04           C
ATOM   2188  NH1 ARG A 153     -21.315  -0.552 -26.268  1.00 55.04           N
ATOM   2189 1HH1 ARG A 153     -20.525  -0.292 -25.711  1.00 55.04           H
ATOM   2190 2HH1 ARG A 153     -22.198  -0.724 -25.832  1.00 55.04           H
ATOM   2191  NH2 ARG A 153     -22.240  -1.017 -28.351  1.00 55.04           N
ATOM   2192 1HH2 ARG A 153     -23.127  -1.192 -27.923  1.00 55.04           H
ATOM   2193 2HH2 ARG A 153     -22.137  -1.103 -29.342  1.00 55.04           H
ATOM   2194  HN  ARG A 153     -14.984  -1.176 -28.859  1.00 55.04           H
ATOM   2195  N   ALA A 154     -13.166   1.013 -27.531  1.00 61.32           N
ATOM   2196  CA  ALA A 154     -12.133   1.655 -26.735  1.00 61.32           C
ATOM   2197  C   ALA A 154     -11.267   2.530 -27.643  1.00 61.32           C
ATOM   2198  O   ALA A 154     -10.719   3.538 -27.200  1.00 61.32           O
ATOM   2199  HA  ALA A 154     -12.627   2.288 -25.998  1.00 61.32           H
ATOM   2200  CB  ALA A 154     -11.317   0.589 -26.002  1.00 61.32           C
ATOM   2201 1HB  ALA A 154     -11.973   0.014 -25.349  1.00 61.32           H
ATOM   2202 2HB  ALA A 154     -10.853  -0.078 -26.729  1.00 61.32           H
ATOM   2203 3HB  ALA A 154     -10.542   1.071 -25.405  1.00 61.32           H
ATOM   2204  HN  ALA A 154     -13.064   0.024 -27.637  1.00 61.32           H
ATOM   2205  N   HIS A 155     -11.170   2.113 -28.897  1.00 56.84           N
ATOM   2206  CA  HIS A 155     -10.279   2.771 -29.838  1.00 56.84           C
ATOM   2207  C   HIS A 155     -10.874   4.118 -30.252  1.00 56.84           C
ATOM   2208  O   HIS A 155     -10.169   5.125 -30.296  1.00 56.84           O
ATOM   2209  HA  HIS A 155      -9.341   2.944 -29.311  1.00 56.84           H
ATOM   2210  CB  HIS A 155      -9.983   1.861 -31.032  1.00 56.84           C
ATOM   2211 1HB  HIS A 155      -9.824   0.845 -30.671  1.00 56.84           H
ATOM   2212 2HB  HIS A 155     -10.858   1.836 -31.682  1.00 56.84           H
ATOM   2213  CG  HIS A 155      -8.782   2.285 -31.844  1.00 56.84           C
ATOM   2214  ND1 HIS A 155      -8.830   3.308 -32.775  1.00 56.84           N
ATOM   2215  HD1 HIS A 155      -9.636   3.855 -33.002  1.00 56.84           H
ATOM   2216  CD2 HIS A 155      -7.502   1.816 -31.853  1.00 56.84           C
ATOM   2217  HD2 HIS A 155      -7.116   1.005 -31.235  1.00 56.84           H
ATOM   2218  CE1 HIS A 155      -7.627   3.438 -33.316  1.00 56.84           C
ATOM   2219  HE1 HIS A 155      -7.344   4.158 -34.083  1.00 56.84           H
ATOM   2220  NE2 HIS A 155      -6.806   2.512 -32.743  1.00 56.84           N
ATOM   2221  HN  HIS A 155     -11.686   1.342 -29.271  1.00 56.84           H
ATOM   2222  N   THR A 156     -12.166   4.094 -30.544  1.00 63.56           N
ATOM   2223  CA  THR A 156     -12.840   5.275 -31.055  1.00 63.56           C
ATOM   2224  C   THR A 156     -12.900   6.362 -29.979  1.00 63.56           C
ATOM   2225  O   THR A 156     -12.862   7.551 -30.291  1.00 63.56           O
ATOM   2226  HA  THR A 156     -12.253   5.676 -31.882  1.00 63.56           H
ATOM   2227  CB  THR A 156     -14.218   4.850 -31.566  1.00 63.56           C
ATOM   2228  HB  THR A 156     -14.928   5.674 -31.502  1.00 63.56           H
ATOM   2229  OG1 THR A 156     -14.538   3.700 -30.787  1.00 63.56           O
ATOM   2230  HG1 THR A 156     -15.508   3.480 -30.884  1.00 63.56           H
ATOM   2231  CG2 THR A 156     -14.174   4.325 -33.002  1.00 63.56           C
ATOM   2232 1HG2 THR A 156     -13.515   3.459 -33.053  1.00 63.56           H
ATOM   2233 2HG2 THR A 156     -13.797   5.107 -33.663  1.00 63.56           H
ATOM   2234 3HG2 THR A 156     -15.177   4.038 -33.315  1.00 63.56           H
ATOM   2235  HN  THR A 156     -12.748   3.288 -30.438  1.00 63.56           H
ATOM   2236  N   TRP A 157     -12.992   5.914 -28.736  1.00 58.09           N
ATOM   2237  CA  TRP A 157     -13.251   6.822 -27.631  1.00 58.09           C
ATOM   2238  C   TRP A 157     -11.930   7.065 -26.898  1.00 58.09           C
ATOM   2239  O   TRP A 157     -11.919   7.287 -25.689  1.00 58.09           O
ATOM   2240  HA  TRP A 157     -13.624   7.757 -28.049  1.00 58.09           H
ATOM   2241  CB  TRP A 157     -14.349   6.273 -26.717  1.00 58.09           C
ATOM   2242 1HB  TRP A 157     -14.094   5.253 -26.431  1.00 58.09           H
ATOM   2243 2HB  TRP A 157     -14.375   6.864 -25.802  1.00 58.09           H
ATOM   2244  CG  TRP A 157     -15.743   6.277 -27.348  1.00 58.09           C
ATOM   2245  CD1 TRP A 157     -16.124   5.733 -28.512  1.00 58.09           C
ATOM   2246  HD1 TRP A 157     -15.456   5.196 -29.186  1.00 58.09           H
ATOM   2247  CD2 TRP A 157     -16.934   6.877 -26.797  1.00 58.09           C
ATOM   2248  NE1 TRP A 157     -17.467   5.939 -28.752  1.00 58.09           N
ATOM   2249  HE1 TRP A 157     -17.980   5.629 -29.552  1.00 58.09           H
ATOM   2250  CE2 TRP A 157     -17.976   6.657 -27.676  1.00 58.09           C
ATOM   2251  CE3 TRP A 157     -17.126   7.584 -25.597  1.00 58.09           C
ATOM   2252  HE3 TRP A 157     -16.320   7.771 -24.887  1.00 58.09           H
ATOM   2253  CZ2 TRP A 157     -19.281   7.110 -27.447  1.00 58.09           C
ATOM   2254  HZ2 TRP A 157     -20.086   6.923 -28.157  1.00 58.09           H
ATOM   2255  CZ3 TRP A 157     -18.435   8.030 -25.383  1.00 58.09           C
ATOM   2256  HZ3 TRP A 157     -18.639   8.583 -24.466  1.00 58.09           H
ATOM   2257  CH2 TRP A 157     -19.495   7.816 -26.257  1.00 58.09           C
ATOM   2258  HH2 TRP A 157     -20.488   8.196 -26.018  1.00 58.09           H
ATOM   2259  HN  TRP A 157     -12.893   4.953 -28.479  1.00 58.09           H
ATOM   2260  N   ARG A 158     -10.849   7.014 -27.662  1.00 59.24           N
ATOM   2261  CA  ARG A 158      -9.518   7.052 -27.080  1.00 59.24           C
ATOM   2262  C   ARG A 158      -9.338   8.325 -26.252  1.00 59.24           C
ATOM   2263  O   ARG A 158      -8.835   8.275 -25.130  1.00 59.24           O
ATOM   2264  HA  ARG A 158      -9.465   6.164 -26.450  1.00 59.24           H
ATOM   2265  CB  ARG A 158      -8.440   6.999 -28.164  1.00 59.24           C
ATOM   2266 1HB  ARG A 158      -8.637   6.164 -28.837  1.00 59.24           H
ATOM   2267 2HB  ARG A 158      -8.479   7.908 -28.765  1.00 59.24           H
ATOM   2268  CG  ARG A 158      -7.049   6.848 -27.547  1.00 59.24           C
ATOM   2269 1HG  ARG A 158      -6.831   7.710 -26.916  1.00 59.24           H
ATOM   2270 2HG  ARG A 158      -7.026   5.968 -26.903  1.00 59.24           H
ATOM   2271  CD  ARG A 158      -5.978   6.720 -28.632  1.00 59.24           C
ATOM   2272 1HD  ARG A 158      -6.194   5.860 -29.267  1.00 59.24           H
ATOM   2273 2HD  ARG A 158      -5.991   7.601 -29.273  1.00 59.24           H
ATOM   2274  NE  ARG A 158      -4.643   6.567 -28.011  1.00 59.24           N
ATOM   2275  HE  ARG A 158      -4.571   6.685 -27.021  1.00 59.24           H
ATOM   2276  CZ  ARG A 158      -3.526   6.279 -28.693  1.00 59.24           C
ATOM   2277  NH1 ARG A 158      -3.565   6.110 -30.022  1.00 59.24           N
ATOM   2278 1HH1 ARG A 158      -4.432   6.198 -30.512  1.00 59.24           H
ATOM   2279 2HH1 ARG A 158      -2.727   5.896 -30.523  1.00 59.24           H
ATOM   2280  NH2 ARG A 158      -2.370   6.164 -28.026  1.00 59.24           N
ATOM   2281 1HH2 ARG A 158      -1.527   5.950 -28.520  1.00 59.24           H
ATOM   2282 2HH2 ARG A 158      -2.349   6.292 -27.035  1.00 59.24           H
ATOM   2283  HN  ARG A 158     -10.872   6.948 -28.660  1.00 59.24           H
ATOM   2284  N   GLU A 159      -9.758   9.438 -26.836  1.00 65.13           N
ATOM   2285  CA  GLU A 159      -9.566  10.733 -26.206  1.00 65.13           C
ATOM   2286  C   GLU A 159     -10.425  10.841 -24.944  1.00 65.13           C
ATOM   2287  O   GLU A 159      -9.943  11.270 -23.896  1.00 65.13           O
ATOM   2288  HA  GLU A 159      -8.510  10.772 -25.939  1.00 65.13           H
ATOM   2289  CB  GLU A 159      -9.880  11.869 -27.181  1.00 65.13           C
ATOM   2290 1HB  GLU A 159     -10.836  11.681 -27.669  1.00 65.13           H
ATOM   2291 2HB  GLU A 159      -9.845  12.824 -26.656  1.00 65.13           H
ATOM   2292  CG  GLU A 159      -8.828  11.947 -28.289  1.00 65.13           C
ATOM   2293 1HG  GLU A 159      -7.830  11.946 -27.849  1.00 65.13           H
ATOM   2294 2HG  GLU A 159      -8.897  11.064 -28.924  1.00 65.13           H
ATOM   2295  CD  GLU A 159      -9.016  13.207 -29.136  1.00 65.13           C
ATOM   2296  OE1 GLU A 159      -8.049  13.565 -29.843  1.00 65.13           O
ATOM   2297  OE2 GLU A 159     -10.122  13.784 -29.058  1.00 65.13           O
ATOM   2298  HN  GLU A 159     -10.221   9.463 -27.722  1.00 65.13           H
ATOM   2299  N   LYS A 160     -11.681  10.445 -25.085  1.00 69.56           N
ATOM   2300  CA  LYS A 160     -12.614  10.505 -23.973  1.00 69.56           C
ATOM   2301  C   LYS A 160     -12.078   9.659 -22.817  1.00 69.56           C
ATOM   2302  O   LYS A 160     -12.182  10.052 -21.656  1.00 69.56           O
ATOM   2303  HA  LYS A 160     -12.667  11.543 -23.647  1.00 69.56           H
ATOM   2304  CB  LYS A 160     -14.018  10.102 -24.430  1.00 69.56           C
ATOM   2305 1HB  LYS A 160     -13.975   9.146 -24.951  1.00 69.56           H
ATOM   2306 2HB  LYS A 160     -14.661   9.963 -23.561  1.00 69.56           H
ATOM   2307  CG  LYS A 160     -14.620  11.165 -25.352  1.00 69.56           C
ATOM   2308 1HG  LYS A 160     -14.485  12.152 -24.912  1.00 69.56           H
ATOM   2309 2HG  LYS A 160     -14.092  11.165 -26.305  1.00 69.56           H
ATOM   2310  CD  LYS A 160     -16.110  10.905 -25.588  1.00 69.56           C
ATOM   2311 1HD  LYS A 160     -16.247   9.910 -26.010  1.00 69.56           H
ATOM   2312 2HD  LYS A 160     -16.641  10.924 -24.636  1.00 69.56           H
ATOM   2313  CE  LYS A 160     -16.706  11.952 -26.531  1.00 69.56           C
ATOM   2314 1HE  LYS A 160     -16.582  12.947 -26.105  1.00 69.56           H
ATOM   2315 2HE  LYS A 160     -16.169  11.943 -27.480  1.00 69.56           H
ATOM   2316  NZ  LYS A 160     -18.142  11.680 -26.766  1.00 69.56           N
ATOM   2317 1HZ  LYS A 160     -18.524  12.390 -27.381  1.00 69.56           H
ATOM   2318 2HZ  LYS A 160     -18.248  10.768 -27.195  1.00 69.56           H
ATOM   2319 3HZ  LYS A 160     -18.637  11.697 -25.881  1.00 69.56           H
ATOM   2320  HN  LYS A 160     -12.062  10.088 -25.938  1.00 69.56           H
ATOM   2321  N   ARG A 161     -11.516   8.514 -23.174  1.00 68.00           N
ATOM   2322  CA  ARG A 161     -10.980   7.601 -22.179  1.00 68.00           C
ATOM   2323  C   ARG A 161      -9.860   8.278 -21.386  1.00 68.00           C
ATOM   2324  O   ARG A 161      -9.711   8.038 -20.188  1.00 68.00           O
ATOM   2325  HA  ARG A 161     -11.827   7.361 -21.536  1.00 68.00           H
ATOM   2326  CB  ARG A 161     -10.435   6.330 -22.834  1.00 68.00           C
ATOM   2327 1HB  ARG A 161      -9.841   6.594 -23.708  1.00 68.00           H
ATOM   2328 2HB  ARG A 161      -9.771   5.815 -22.140  1.00 68.00           H
ATOM   2329  CG  ARG A 161     -11.574   5.395 -23.247  1.00 68.00           C
ATOM   2330 1HG  ARG A 161     -12.189   5.159 -22.379  1.00 68.00           H
ATOM   2331 2HG  ARG A 161     -12.218   5.898 -23.968  1.00 68.00           H
ATOM   2332  CD  ARG A 161     -11.027   4.103 -23.858  1.00 68.00           C
ATOM   2333 1HD  ARG A 161     -11.843   3.519 -24.284  1.00 68.00           H
ATOM   2334 2HD  ARG A 161     -10.343   4.337 -24.673  1.00 68.00           H
ATOM   2335  NE  ARG A 161     -10.327   3.310 -22.823  1.00 68.00           N
ATOM   2336  HE  ARG A 161     -10.422   3.596 -21.869  1.00 68.00           H
ATOM   2337  CZ  ARG A 161      -9.573   2.234 -23.083  1.00 68.00           C
ATOM   2338  NH1 ARG A 161      -9.410   1.806 -24.343  1.00 68.00           N
ATOM   2339 1HH1 ARG A 161      -9.853   2.291 -25.097  1.00 68.00           H
ATOM   2340 2HH1 ARG A 161      -8.845   1.002 -24.529  1.00 68.00           H
ATOM   2341  NH2 ARG A 161      -8.983   1.591 -22.065  1.00 68.00           N
ATOM   2342 1HH2 ARG A 161      -8.417   0.786 -22.243  1.00 68.00           H
ATOM   2343 2HH2 ARG A 161      -9.110   1.917 -21.129  1.00 68.00           H
ATOM   2344  HN  ARG A 161     -11.424   8.207 -24.121  1.00 68.00           H
ATOM   2345  N   LEU A 162      -9.102   9.109 -22.085  1.00 79.12           N
ATOM   2346  CA  LEU A 162      -7.993   9.812 -21.464  1.00 79.12           C
ATOM   2347  C   LEU A 162      -8.537  10.838 -20.468  1.00 79.12           C
ATOM   2348  O   LEU A 162      -7.967  11.030 -19.396  1.00 79.12           O
ATOM   2349  HA  LEU A 162      -7.406   9.076 -20.915  1.00 79.12           H
ATOM   2350  CB  LEU A 162      -7.077  10.416 -22.531  1.00 79.12           C
ATOM   2351 1HB  LEU A 162      -6.806   9.631 -23.236  1.00 79.12           H
ATOM   2352 2HB  LEU A 162      -7.644  11.163 -23.087  1.00 79.12           H
ATOM   2353  CG  LEU A 162      -5.792  11.070 -22.020  1.00 79.12           C
ATOM   2354  HG  LEU A 162      -6.058  11.783 -21.240  1.00 79.12           H
ATOM   2355  CD1 LEU A 162      -4.864  10.032 -21.385  1.00 79.12           C
ATOM   2356 1HD1 LEU A 162      -5.371   9.555 -20.546  1.00 79.12           H
ATOM   2357 2HD1 LEU A 162      -4.602   9.277 -22.127  1.00 79.12           H
ATOM   2358 3HD1 LEU A 162      -3.958  10.523 -21.030  1.00 79.12           H
ATOM   2359  CD2 LEU A 162      -5.096  11.856 -23.133  1.00 79.12           C
ATOM   2360 1HD2 LEU A 162      -4.844  11.181 -23.951  1.00 79.12           H
ATOM   2361 2HD2 LEU A 162      -5.763  12.636 -23.498  1.00 79.12           H
ATOM   2362 3HD2 LEU A 162      -4.185  12.310 -22.742  1.00 79.12           H
ATOM   2363  HN  LEU A 162      -9.236   9.305 -23.056  1.00 79.12           H
ATOM   2364  N   LEU A 163      -9.634  11.470 -20.859  1.00 81.86           N
ATOM   2365  CA  LEU A 163     -10.275  12.455 -20.004  1.00 81.86           C
ATOM   2366  C   LEU A 163     -10.781  11.768 -18.734  1.00 81.86           C
ATOM   2367  O   LEU A 163     -10.522  12.236 -17.626  1.00 81.86           O
ATOM   2368  HA  LEU A 163      -9.517  13.186 -19.723  1.00 81.86           H
ATOM   2369  CB  LEU A 163     -11.364  13.204 -20.774  1.00 81.86           C
ATOM   2370 1HB  LEU A 163     -10.924  13.610 -21.684  1.00 81.86           H
ATOM   2371 2HB  LEU A 163     -12.125  12.486 -21.080  1.00 81.86           H
ATOM   2372  CG  LEU A 163     -12.053  14.345 -20.021  1.00 81.86           C
ATOM   2373  HG  LEU A 163     -12.418  13.955 -19.071  1.00 81.86           H
ATOM   2374  CD1 LEU A 163     -11.064  15.466 -19.700  1.00 81.86           C
ATOM   2375 1HD1 LEU A 163     -10.259  15.074 -19.079  1.00 81.86           H
ATOM   2376 2HD1 LEU A 163     -10.648  15.861 -20.628  1.00 81.86           H
ATOM   2377 3HD1 LEU A 163     -11.580  16.264 -19.166  1.00 81.86           H
ATOM   2378  CD2 LEU A 163     -13.269  14.857 -20.796  1.00 81.86           C
ATOM   2379 1HD2 LEU A 163     -12.950  15.224 -21.771  1.00 81.86           H
ATOM   2380 2HD2 LEU A 163     -13.983  14.044 -20.930  1.00 81.86           H
ATOM   2381 3HD2 LEU A 163     -13.740  15.667 -20.239  1.00 81.86           H
ATOM   2382  HN  LEU A 163     -10.083  11.319 -21.740  1.00 81.86           H
ATOM   2383  N   TYR A 164     -11.494  10.670 -18.937  1.00 75.10           N
ATOM   2384  CA  TYR A 164     -12.047   9.920 -17.822  1.00 75.10           C
ATOM   2385  C   TYR A 164     -10.938   9.415 -16.897  1.00 75.10           C
ATOM   2386  O   TYR A 164     -11.119   9.353 -15.682  1.00 75.10           O
ATOM   2387  HA  TYR A 164     -12.703  10.586 -17.261  1.00 75.10           H
ATOM   2388  CB  TYR A 164     -12.768   8.719 -18.438  1.00 75.10           C
ATOM   2389 1HB  TYR A 164     -12.123   8.269 -19.192  1.00 75.10           H
ATOM   2390 2HB  TYR A 164     -12.927   7.968 -17.664  1.00 75.10           H
ATOM   2391  CG  TYR A 164     -14.114   9.063 -19.079  1.00 75.10           C
ATOM   2392  CD1 TYR A 164     -15.070   9.744 -18.353  1.00 75.10           C
ATOM   2393  HD1 TYR A 164     -14.866  10.037 -17.323  1.00 75.10           H
ATOM   2394  CD2 TYR A 164     -14.372   8.693 -20.383  1.00 75.10           C
ATOM   2395  HD2 TYR A 164     -13.617   8.155 -20.956  1.00 75.10           H
ATOM   2396  CE1 TYR A 164     -16.337  10.068 -18.956  1.00 75.10           C
ATOM   2397  HE1 TYR A 164     -17.101  10.605 -18.394  1.00 75.10           H
ATOM   2398  CE2 TYR A 164     -15.639   9.017 -20.986  1.00 75.10           C
ATOM   2399  HE2 TYR A 164     -15.855   8.730 -22.015  1.00 75.10           H
ATOM   2400  CZ  TYR A 164     -16.559   9.688 -20.243  1.00 75.10           C
ATOM   2401  OH  TYR A 164     -17.755   9.994 -20.813  1.00 75.10           O
ATOM   2402  HH  TYR A 164     -18.326  10.495 -20.162  1.00 75.10           H
ATOM   2403  HN  TYR A 164     -11.694  10.292 -19.841  1.00 75.10           H
ATOM   2404  N   SER A 165      -9.815   9.066 -17.508  1.00 85.51           N
ATOM   2405  CA  SER A 165      -8.684   8.550 -16.756  1.00 85.51           C
ATOM   2406  C   SER A 165      -8.177   9.613 -15.779  1.00 85.51           C
ATOM   2407  O   SER A 165      -7.737   9.288 -14.677  1.00 85.51           O
ATOM   2408  HA  SER A 165      -9.066   7.685 -16.216  1.00 85.51           H
ATOM   2409  CB  SER A 165      -7.556   8.109 -17.692  1.00 85.51           C
ATOM   2410 1HB  SER A 165      -6.829   7.522 -17.131  1.00 85.51           H
ATOM   2411 2HB  SER A 165      -7.962   7.458 -18.466  1.00 85.51           H
ATOM   2412  OG  SER A 165      -6.901   9.219 -18.300  1.00 85.51           O
ATOM   2413  HG  SER A 165      -7.569   9.928 -18.525  1.00 85.51           H
ATOM   2414  HN  SER A 165      -9.672   9.131 -18.495  1.00 85.51           H
ATOM   2415  N   LYS A 166      -8.255  10.861 -16.218  1.00 83.11           N
ATOM   2416  CA  LYS A 166      -7.844  11.975 -15.382  1.00 83.11           C
ATOM   2417  C   LYS A 166      -8.798  12.094 -14.192  1.00 83.11           C
ATOM   2418  O   LYS A 166      -8.359  12.227 -13.050  1.00 83.11           O
ATOM   2419  HA  LYS A 166      -6.846  11.749 -15.004  1.00 83.11           H
ATOM   2420  CB  LYS A 166      -7.733  13.256 -16.212  1.00 83.11           C
ATOM   2421 1HB  LYS A 166      -8.644  13.396 -16.794  1.00 83.11           H
ATOM   2422 2HB  LYS A 166      -7.644  14.117 -15.550  1.00 83.11           H
ATOM   2423  CG  LYS A 166      -6.526  13.199 -17.150  1.00 83.11           C
ATOM   2424 1HG  LYS A 166      -5.617  13.043 -16.569  1.00 83.11           H
ATOM   2425 2HG  LYS A 166      -6.624  12.348 -17.824  1.00 83.11           H
ATOM   2426  CD  LYS A 166      -6.402  14.489 -17.963  1.00 83.11           C
ATOM   2427 1HD  LYS A 166      -7.296  14.627 -18.571  1.00 83.11           H
ATOM   2428 2HD  LYS A 166      -6.340  15.344 -17.289  1.00 83.11           H
ATOM   2429  CE  LYS A 166      -5.166  14.453 -18.864  1.00 83.11           C
ATOM   2430 1HE  LYS A 166      -4.279  14.241 -18.267  1.00 83.11           H
ATOM   2431 2HE  LYS A 166      -5.261  13.645 -19.590  1.00 83.11           H
ATOM   2432  NZ  LYS A 166      -5.001  15.743 -19.569  1.00 83.11           N
ATOM   2433 1HZ  LYS A 166      -4.187  15.697 -20.173  1.00 83.11           H
ATOM   2434 2HZ  LYS A 166      -5.826  15.932 -20.128  1.00 83.11           H
ATOM   2435 3HZ  LYS A 166      -4.875  16.486 -18.890  1.00 83.11           H
ATOM   2436  HN  LYS A 166      -8.592  11.114 -17.125  1.00 83.11           H
ATOM   2437  N   MET A 167     -10.085  12.042 -14.499  1.00 84.45           N
ATOM   2438  CA  MET A 167     -11.106  12.184 -13.474  1.00 84.45           C
ATOM   2439  C   MET A 167     -10.996  11.068 -12.434  1.00 84.45           C
ATOM   2440  O   MET A 167     -11.072  11.324 -11.233  1.00 84.45           O
ATOM   2441  HA  MET A 167     -10.917  13.149 -13.003  1.00 84.45           H
ATOM   2442  CB  MET A 167     -12.491  12.144 -14.123  1.00 84.45           C
ATOM   2443 1HB  MET A 167     -12.571  11.265 -14.763  1.00 84.45           H
ATOM   2444 2HB  MET A 167     -13.255  12.047 -13.352  1.00 84.45           H
ATOM   2445  CG  MET A 167     -12.747  13.407 -14.948  1.00 84.45           C
ATOM   2446 1HG  MET A 167     -12.684  14.287 -14.309  1.00 84.45           H
ATOM   2447 2HG  MET A 167     -11.979  13.513 -15.714  1.00 84.45           H
ATOM   2448  SD  MET A 167     -14.359  13.322 -15.710  1.00 84.45           S
ATOM   2449  CE  MET A 167     -14.503  14.994 -16.317  1.00 84.45           C
ATOM   2450 1HE  MET A 167     -14.445  15.691 -15.480  1.00 84.45           H
ATOM   2451 2HE  MET A 167     -13.693  15.198 -17.016  1.00 84.45           H
ATOM   2452 3HE  MET A 167     -15.461  15.115 -16.824  1.00 84.45           H
ATOM   2453  HN  MET A 167     -10.434  11.907 -15.426  1.00 84.45           H
ATOM   2454  N   VAL A 168     -10.820   9.853 -12.932  1.00 91.80           N
ATOM   2455  CA  VAL A 168     -10.750   8.691 -12.063  1.00 91.80           C
ATOM   2456  C   VAL A 168      -9.559   8.840 -11.114  1.00 91.80           C
ATOM   2457  O   VAL A 168      -9.670   8.552  -9.923  1.00 91.80           O
ATOM   2458  HA  VAL A 168     -11.667   8.664 -11.474  1.00 91.80           H
ATOM   2459  CB  VAL A 168     -10.689   7.413 -12.903  1.00 91.80           C
ATOM   2460  HB  VAL A 168      -9.878   7.523 -13.623  1.00 91.80           H
ATOM   2461  CG1 VAL A 168     -10.377   6.197 -12.028  1.00 91.80           C
ATOM   2462 1HG1 VAL A 168      -9.414   6.339 -11.538  1.00 91.80           H
ATOM   2463 2HG1 VAL A 168     -11.155   6.082 -11.274  1.00 91.80           H
ATOM   2464 3HG1 VAL A 168     -10.339   5.302 -12.650  1.00 91.80           H
ATOM   2465  CG2 VAL A 168     -11.988   7.207 -13.684  1.00 91.80           C
ATOM   2466 1HG2 VAL A 168     -12.822   7.128 -12.988  1.00 91.80           H
ATOM   2467 2HG2 VAL A 168     -12.149   8.055 -14.350  1.00 91.80           H
ATOM   2468 3HG2 VAL A 168     -11.917   6.292 -14.272  1.00 91.80           H
ATOM   2469  HN  VAL A 168     -10.726   9.657 -13.908  1.00 91.80           H
ATOM   2470  N   CYS A 169      -8.447   9.290 -11.677  1.00 93.10           N
ATOM   2471  CA  CYS A 169      -7.236   9.478 -10.896  1.00 93.10           C
ATOM   2472  C   CYS A 169      -7.536  10.480  -9.779  1.00 93.10           C
ATOM   2473  O   CYS A 169      -7.191  10.246  -8.622  1.00 93.10           O
ATOM   2474  HA  CYS A 169      -6.976   8.504 -10.483  1.00 93.10           H
ATOM   2475  CB  CYS A 169      -6.065   9.931 -11.770  1.00 93.10           C
ATOM   2476 1HB  CYS A 169      -6.375  10.756 -12.410  1.00 93.10           H
ATOM   2477 2HB  CYS A 169      -5.255  10.302 -11.142  1.00 93.10           H
ATOM   2478  SG  CYS A 169      -5.472   8.535 -12.794  1.00 93.10           S
ATOM   2479  HG  CYS A 169      -6.451   8.595 -13.692  1.00 93.10           H
ATOM   2480  HN  CYS A 169      -8.366   9.524 -12.646  1.00 93.10           H
ATOM   2481  N   PHE A 170      -8.174  11.575 -10.165  1.00 92.62           N
ATOM   2482  CA  PHE A 170      -8.500  12.625  -9.216  1.00 92.62           C
ATOM   2483  C   PHE A 170      -9.387  12.091  -8.090  1.00 92.62           C
ATOM   2484  O   PHE A 170      -9.139  12.364  -6.916  1.00 92.62           O
ATOM   2485  HA  PHE A 170      -7.560  12.984  -8.796  1.00 92.62           H
ATOM   2486  CB  PHE A 170      -9.267  13.702  -9.986  1.00 92.62           C
ATOM   2487 1HB  PHE A 170      -8.660  14.033 -10.829  1.00 92.62           H
ATOM   2488 2HB  PHE A 170     -10.174  13.262 -10.400  1.00 92.62           H
ATOM   2489  CG  PHE A 170      -9.647  14.920  -9.141  1.00 92.62           C
ATOM   2490  CD1 PHE A 170     -10.921  15.060  -8.685  1.00 92.62           C
ATOM   2491  HD1 PHE A 170     -11.670  14.305  -8.922  1.00 92.62           H
ATOM   2492  CD2 PHE A 170      -8.711  15.862  -8.845  1.00 92.62           C
ATOM   2493  HD2 PHE A 170      -7.691  15.749  -9.211  1.00 92.62           H
ATOM   2494  CE1 PHE A 170     -11.274  16.190  -7.901  1.00 92.62           C
ATOM   2495  HE1 PHE A 170     -12.294  16.302  -7.536  1.00 92.62           H
ATOM   2496  CE2 PHE A 170      -9.064  16.991  -8.061  1.00 92.62           C
ATOM   2497  HE2 PHE A 170      -8.315  17.746  -7.824  1.00 92.62           H
ATOM   2498  CZ  PHE A 170     -10.338  17.132  -7.605  1.00 92.62           C
ATOM   2499  HZ  PHE A 170     -10.609  17.999  -7.003  1.00 92.62           H
ATOM   2500  HN  PHE A 170      -8.467  11.749 -11.105  1.00 92.62           H
ATOM   2501  N   THR A 171     -10.403  11.339  -8.486  1.00 92.46           N
ATOM   2502  CA  THR A 171     -11.336  10.774  -7.526  1.00 92.46           C
ATOM   2503  C   THR A 171     -10.597   9.885  -6.524  1.00 92.46           C
ATOM   2504  O   THR A 171     -10.913   9.888  -5.335  1.00 92.46           O
ATOM   2505  HA  THR A 171     -11.783  11.592  -6.959  1.00 92.46           H
ATOM   2506  CB  THR A 171     -12.427  10.037  -8.304  1.00 92.46           C
ATOM   2507  HB  THR A 171     -12.027   9.143  -8.783  1.00 92.46           H
ATOM   2508  OG1 THR A 171     -12.953  11.024  -9.187  1.00 92.46           O
ATOM   2509  HG1 THR A 171     -12.479  10.984 -10.067  1.00 92.46           H
ATOM   2510  CG2 THR A 171     -13.618   9.653  -7.423  1.00 92.46           C
ATOM   2511 1HG2 THR A 171     -14.060  10.554  -6.997  1.00 92.46           H
ATOM   2512 2HG2 THR A 171     -13.279   9.000  -6.619  1.00 92.46           H
ATOM   2513 3HG2 THR A 171     -14.363   9.132  -8.025  1.00 92.46           H
ATOM   2514  HN  THR A 171     -10.593  11.114  -9.442  1.00 92.46           H
ATOM   2515  N   ILE A 172      -9.628   9.144  -7.041  1.00 92.90           N
ATOM   2516  CA  ILE A 172      -8.867   8.224  -6.214  1.00 92.90           C
ATOM   2517  C   ILE A 172      -8.103   9.014  -5.150  1.00 92.90           C
ATOM   2518  O   ILE A 172      -8.103   8.643  -3.977  1.00 92.90           O
ATOM   2519  HA  ILE A 172      -9.580   7.569  -5.712  1.00 92.90           H
ATOM   2520  CB  ILE A 172      -7.972   7.337  -7.083  1.00 92.90           C
ATOM   2521  HB  ILE A 172      -7.487   7.967  -7.828  1.00 92.90           H
ATOM   2522  CG1 ILE A 172      -8.800   6.297  -7.840  1.00 92.90           C
ATOM   2523 1HG1 ILE A 172      -9.176   5.549  -7.142  1.00 92.90           H
ATOM   2524 2HG1 ILE A 172      -9.668   6.777  -8.292  1.00 92.90           H
ATOM   2525  CG2 ILE A 172      -6.865   6.691  -6.248  1.00 92.90           C
ATOM   2526 1HG2 ILE A 172      -6.251   7.469  -5.794  1.00 92.90           H
ATOM   2527 2HG2 ILE A 172      -7.310   6.077  -5.465  1.00 92.90           H
ATOM   2528 3HG2 ILE A 172      -6.243   6.066  -6.890  1.00 92.90           H
ATOM   2529  CD1 ILE A 172      -7.964   5.616  -8.925  1.00 92.90           C
ATOM   2530 1HD1 ILE A 172      -7.610   6.364  -9.634  1.00 92.90           H
ATOM   2531 2HD1 ILE A 172      -7.111   5.116  -8.467  1.00 92.90           H
ATOM   2532 3HD1 ILE A 172      -8.577   4.881  -9.448  1.00 92.90           H
ATOM   2533  HN  ILE A 172      -9.361   9.166  -8.005  1.00 92.90           H
ATOM   2534  N   TRP A 173      -7.469  10.088  -5.598  1.00 91.68           N
ATOM   2535  CA  TRP A 173      -6.624  10.879  -4.719  1.00 91.68           C
ATOM   2536  C   TRP A 173      -7.509  11.472  -3.620  1.00 91.68           C
ATOM   2537  O   TRP A 173      -7.142  11.455  -2.446  1.00 91.68           O
ATOM   2538  HA  TRP A 173      -5.882  10.212  -4.281  1.00 91.68           H
ATOM   2539  CB  TRP A 173      -5.857  11.942  -5.507  1.00 91.68           C
ATOM   2540 1HB  TRP A 173      -6.537  12.418  -6.214  1.00 91.68           H
ATOM   2541 2HB  TRP A 173      -5.520  12.718  -4.819  1.00 91.68           H
ATOM   2542  CG  TRP A 173      -4.649  11.399  -6.272  1.00 91.68           C
ATOM   2543  CD1 TRP A 173      -4.494  11.286  -7.598  1.00 91.68           C
ATOM   2544  HD1 TRP A 173      -5.245  11.582  -8.331  1.00 91.68           H
ATOM   2545  CD2 TRP A 173      -3.424  10.895  -5.699  1.00 91.68           C
ATOM   2546  NE1 TRP A 173      -3.264  10.749  -7.921  1.00 91.68           N
ATOM   2547  HE1 TRP A 173      -2.920  10.570  -8.842  1.00 91.68           H
ATOM   2548  CE2 TRP A 173      -2.593  10.504  -6.728  1.00 91.68           C
ATOM   2549  CE3 TRP A 173      -3.031  10.774  -4.354  1.00 91.68           C
ATOM   2550  HE3 TRP A 173      -3.669  11.076  -3.523  1.00 91.68           H
ATOM   2551  CZ2 TRP A 173      -1.317   9.965  -6.522  1.00 91.68           C
ATOM   2552  HZ2 TRP A 173      -0.680   9.663  -7.353  1.00 91.68           H
ATOM   2553  CZ3 TRP A 173      -1.753  10.234  -4.164  1.00 91.68           C
ATOM   2554  HZ3 TRP A 173      -1.399  10.119  -3.140  1.00 91.68           H
ATOM   2555  CH2 TRP A 173      -0.905   9.835  -5.190  1.00 91.68           C
ATOM   2556  HH2 TRP A 173       0.078   9.423  -4.959  1.00 91.68           H
ATOM   2557  HN  TRP A 173      -7.526  10.419  -6.540  1.00 91.68           H
ATOM   2558  N   VAL A 174      -8.657  11.982  -4.040  1.00 94.81           N
ATOM   2559  CA  VAL A 174      -9.583  12.607  -3.111  1.00 94.81           C
ATOM   2560  C   VAL A 174     -10.038  11.573  -2.078  1.00 94.81           C
ATOM   2561  O   VAL A 174     -10.075  11.859  -0.883  1.00 94.81           O
ATOM   2562  HA  VAL A 174      -9.046  13.403  -2.596  1.00 94.81           H
ATOM   2563  CB  VAL A 174     -10.747  13.238  -3.877  1.00 94.81           C
ATOM   2564  HB  VAL A 174     -11.181  12.472  -4.520  1.00 94.81           H
ATOM   2565  CG1 VAL A 174     -11.838  13.719  -2.917  1.00 94.81           C
ATOM   2566 1HG1 VAL A 174     -12.216  12.873  -2.344  1.00 94.81           H
ATOM   2567 2HG1 VAL A 174     -11.423  14.463  -2.238  1.00 94.81           H
ATOM   2568 3HG1 VAL A 174     -12.653  14.164  -3.488  1.00 94.81           H
ATOM   2569  CG2 VAL A 174     -10.260  14.381  -4.770  1.00 94.81           C
ATOM   2570 1HG2 VAL A 174      -9.790  15.148  -4.154  1.00 94.81           H
ATOM   2571 2HG2 VAL A 174      -9.536  13.997  -5.488  1.00 94.81           H
ATOM   2572 3HG2 VAL A 174     -11.107  14.812  -5.303  1.00 94.81           H
ATOM   2573  HN  VAL A 174      -8.958  11.973  -4.994  1.00 94.81           H
ATOM   2574  N   LEU A 175     -10.372  10.392  -2.578  1.00 89.55           N
ATOM   2575  CA  LEU A 175     -10.892   9.338  -1.723  1.00 89.55           C
ATOM   2576  C   LEU A 175      -9.825   8.945  -0.700  1.00 89.55           C
ATOM   2577  O   LEU A 175     -10.116   8.820   0.489  1.00 89.55           O
ATOM   2578  HA  LEU A 175     -11.751   9.745  -1.189  1.00 89.55           H
ATOM   2579  CB  LEU A 175     -11.398   8.166  -2.566  1.00 89.55           C
ATOM   2580 1HB  LEU A 175     -12.166   8.536  -3.245  1.00 89.55           H
ATOM   2581 2HB  LEU A 175     -10.574   7.806  -3.183  1.00 89.55           H
ATOM   2582  CG  LEU A 175     -11.972   6.979  -1.789  1.00 89.55           C
ATOM   2583  HG  LEU A 175     -11.218   6.639  -1.079  1.00 89.55           H
ATOM   2584  CD1 LEU A 175     -13.200   7.397  -0.978  1.00 89.55           C
ATOM   2585 1HD1 LEU A 175     -12.919   8.177  -0.270  1.00 89.55           H
ATOM   2586 2HD1 LEU A 175     -13.967   7.778  -1.652  1.00 89.55           H
ATOM   2587 3HD1 LEU A 175     -13.588   6.535  -0.435  1.00 89.55           H
ATOM   2588  CD2 LEU A 175     -12.274   5.806  -2.724  1.00 89.55           C
ATOM   2589 1HD2 LEU A 175     -13.001   6.117  -3.474  1.00 89.55           H
ATOM   2590 2HD2 LEU A 175     -11.356   5.489  -3.217  1.00 89.55           H
ATOM   2591 3HD2 LEU A 175     -12.681   4.976  -2.145  1.00 89.55           H
ATOM   2592  HN  LEU A 175     -10.294  10.152  -3.545  1.00 89.55           H
ATOM   2593  N   ALA A 176      -8.612   8.760  -1.198  1.00 94.28           N
ATOM   2594  CA  ALA A 176      -7.519   8.301  -0.358  1.00 94.28           C
ATOM   2595  C   ALA A 176      -7.256   9.334   0.739  1.00 94.28           C
ATOM   2596  O   ALA A 176      -6.973   8.974   1.881  1.00 94.28           O
ATOM   2597  HA  ALA A 176      -7.828   7.363   0.104  1.00 94.28           H
ATOM   2598  CB  ALA A 176      -6.284   8.041  -1.223  1.00 94.28           C
ATOM   2599 1HB  ALA A 176      -6.515   7.279  -1.967  1.00 94.28           H
ATOM   2600 2HB  ALA A 176      -5.992   8.963  -1.726  1.00 94.28           H
ATOM   2601 3HB  ALA A 176      -5.465   7.696  -0.592  1.00 94.28           H
ATOM   2602  HN  ALA A 176      -8.371   8.919  -2.156  1.00 94.28           H
ATOM   2603  N   ALA A 177      -7.358  10.598   0.354  1.00 94.30           N
ATOM   2604  CA  ALA A 177      -7.111  11.686   1.285  1.00 94.30           C
ATOM   2605  C   ALA A 177      -8.125  11.613   2.429  1.00 94.30           C
ATOM   2606  O   ALA A 177      -7.759  11.737   3.596  1.00 94.30           O
ATOM   2607  HA  ALA A 177      -6.108  11.554   1.691  1.00 94.30           H
ATOM   2608  CB  ALA A 177      -7.169  13.020   0.538  1.00 94.30           C
ATOM   2609 1HB  ALA A 177      -6.411  13.032  -0.244  1.00 94.30           H
ATOM   2610 2HB  ALA A 177      -8.155  13.143   0.090  1.00 94.30           H
ATOM   2611 3HB  ALA A 177      -6.984  13.836   1.237  1.00 94.30           H
ATOM   2612  HN  ALA A 177      -7.604  10.882  -0.572  1.00 94.30           H
ATOM   2613  N   ALA A 178      -9.380  11.413   2.053  1.00 94.43           N
ATOM   2614  CA  ALA A 178     -10.457  11.383   3.027  1.00 94.43           C
ATOM   2615  C   ALA A 178     -10.232  10.219   3.995  1.00 94.43           C
ATOM   2616  O   ALA A 178     -10.540  10.324   5.181  1.00 94.43           O
ATOM   2617  HA  ALA A 178     -10.426  12.319   3.585  1.00 94.43           H
ATOM   2618  CB  ALA A 178     -11.800  11.286   2.301  1.00 94.43           C
ATOM   2619 1HB  ALA A 178     -11.924  12.151   1.649  1.00 94.43           H
ATOM   2620 2HB  ALA A 178     -11.825  10.375   1.704  1.00 94.43           H
ATOM   2621 3HB  ALA A 178     -12.608  11.264   3.032  1.00 94.43           H
ATOM   2622  HN  ALA A 178      -9.664  11.272   1.104  1.00 94.43           H
ATOM   2623  N   LEU A 179      -9.697   9.135   3.452  1.00 90.91           N
ATOM   2624  CA  LEU A 179      -9.490   7.929   4.236  1.00 90.91           C
ATOM   2625  C   LEU A 179      -8.318   8.144   5.195  1.00 90.91           C
ATOM   2626  O   LEU A 179      -8.042   7.297   6.043  1.00 90.91           O
ATOM   2627  HA  LEU A 179     -10.393   7.765   4.825  1.00 90.91           H
ATOM   2628  CB  LEU A 179      -9.321   6.717   3.319  1.00 90.91           C
ATOM   2629 1HB  LEU A 179      -8.530   6.936   2.601  1.00 90.91           H
ATOM   2630 2HB  LEU A 179      -8.979   5.875   3.922  1.00 90.91           H
ATOM   2631  CG  LEU A 179     -10.567   6.281   2.545  1.00 90.91           C
ATOM   2632  HG  LEU A 179     -10.966   7.151   2.024  1.00 90.91           H
ATOM   2633  CD1 LEU A 179     -10.215   5.239   1.481  1.00 90.91           C
ATOM   2634 1HD1 LEU A 179      -9.498   5.665   0.779  1.00 90.91           H
ATOM   2635 2HD1 LEU A 179      -9.778   4.364   1.961  1.00 90.91           H
ATOM   2636 3HD1 LEU A 179     -11.119   4.947   0.946  1.00 90.91           H
ATOM   2637  CD2 LEU A 179     -11.657   5.784   3.496  1.00 90.91           C
ATOM   2638 1HD2 LEU A 179     -11.283   4.932   4.064  1.00 90.91           H
ATOM   2639 2HD2 LEU A 179     -11.934   6.585   4.182  1.00 90.91           H
ATOM   2640 3HD2 LEU A 179     -12.531   5.481   2.920  1.00 90.91           H
ATOM   2641  HN  LEU A 179      -9.407   9.073   2.497  1.00 90.91           H
ATOM   2642  N   CYS A 180      -7.660   9.282   5.028  1.00 90.44           N
ATOM   2643  CA  CYS A 180      -6.492   9.596   5.835  1.00 90.44           C
ATOM   2644  C   CYS A 180      -6.941  10.466   7.011  1.00 90.44           C
ATOM   2645  O   CYS A 180      -6.139  10.798   7.883  1.00 90.44           O
ATOM   2646  HA  CYS A 180      -6.090   8.646   6.187  1.00 90.44           H
ATOM   2647  CB  CYS A 180      -5.399  10.275   5.007  1.00 90.44           C
ATOM   2648 1HB  CYS A 180      -5.783  11.196   4.568  1.00 90.44           H
ATOM   2649 2HB  CYS A 180      -4.564  10.553   5.651  1.00 90.44           H
ATOM   2650  SG  CYS A 180      -4.822   9.147   3.687  1.00 90.44           S
ATOM   2651  HG  CYS A 180      -5.730   9.510   2.786  1.00 90.44           H
ATOM   2652  HN  CYS A 180      -7.911   9.981   4.359  1.00 90.44           H
ATOM   2653  N   ILE A 181      -8.220  10.809   6.998  1.00 90.25           N
ATOM   2654  CA  ILE A 181      -8.766  11.702   8.006  1.00 90.25           C
ATOM   2655  C   ILE A 181      -8.479  11.131   9.396  1.00 90.25           C
ATOM   2656  O   ILE A 181      -8.006  11.845  10.279  1.00 90.25           O
ATOM   2657  HA  ILE A 181      -8.249  12.657   7.911  1.00 90.25           H
ATOM   2658  CB  ILE A 181     -10.251  11.963   7.743  1.00 90.25           C
ATOM   2659  HB  ILE A 181     -10.740  11.005   7.567  1.00 90.25           H
ATOM   2660  CG1 ILE A 181     -10.444  12.807   6.482  1.00 90.25           C
ATOM   2661 1HG1 ILE A 181     -10.041  13.807   6.645  1.00 90.25           H
ATOM   2662 2HG1 ILE A 181      -9.884  12.368   5.657  1.00 90.25           H
ATOM   2663  CG2 ILE A 181     -10.921  12.595   8.965  1.00 90.25           C
ATOM   2664 1HG2 ILE A 181     -10.830  11.922   9.818  1.00 90.25           H
ATOM   2665 2HG2 ILE A 181     -10.435  13.542   9.196  1.00 90.25           H
ATOM   2666 3HG2 ILE A 181     -11.975  12.769   8.751  1.00 90.25           H
ATOM   2667  CD1 ILE A 181     -11.925  12.903   6.108  1.00 90.25           C
ATOM   2668 1HD1 ILE A 181     -12.318  11.903   5.923  1.00 90.25           H
ATOM   2669 2HD1 ILE A 181     -12.477  13.365   6.927  1.00 90.25           H
ATOM   2670 3HD1 ILE A 181     -12.034  13.509   5.209  1.00 90.25           H
ATOM   2671  HN  ILE A 181      -8.878  10.489   6.316  1.00 90.25           H
ATOM   2672  N   PRO A 182      -8.757   9.839   9.615  1.00 91.65           N
ATOM   2673  CA  PRO A 182      -8.538   9.232  10.931  1.00 91.65           C
ATOM   2674  C   PRO A 182      -7.125   9.459  11.442  1.00 91.65           C
ATOM   2675  O   PRO A 182      -6.929   9.786  12.612  1.00 91.65           O
ATOM   2676  HA  PRO A 182      -9.187   9.699  11.671  1.00 91.65           H
ATOM   2677  CB  PRO A 182      -8.826   7.748  10.698  1.00 91.65           C
ATOM   2678 1HB  PRO A 182      -7.920   7.199  10.440  1.00 91.65           H
ATOM   2679 2HB  PRO A 182      -9.241   7.275  11.588  1.00 91.65           H
ATOM   2680  CG  PRO A 182      -9.825   7.758   9.547  1.00 91.65           C
ATOM   2681 1HG  PRO A 182      -9.861   6.797   9.034  1.00 91.65           H
ATOM   2682 2HG  PRO A 182     -10.838   7.960   9.893  1.00 91.65           H
ATOM   2683  CD  PRO A 182      -9.296   8.865   8.649  1.00 91.65           C
ATOM   2684 1HD  PRO A 182      -8.523   8.502   7.972  1.00 91.65           H
ATOM   2685 2HD  PRO A 182     -10.084   9.293   8.029  1.00 91.65           H
ATOM   2686  N   GLU A 183      -6.168   9.278  10.544  1.00 88.04           N
ATOM   2687  CA  GLU A 183      -4.766   9.393  10.910  1.00 88.04           C
ATOM   2688  C   GLU A 183      -4.450  10.821  11.358  1.00 88.04           C
ATOM   2689  O   GLU A 183      -3.700  11.025  12.311  1.00 88.04           O
ATOM   2690  HA  GLU A 183      -4.627   8.704  11.743  1.00 88.04           H
ATOM   2691  CB  GLU A 183      -3.861   8.969   9.752  1.00 88.04           C
ATOM   2692 1HB  GLU A 183      -4.310   9.269   8.805  1.00 88.04           H
ATOM   2693 2HB  GLU A 183      -2.860   9.373   9.902  1.00 88.04           H
ATOM   2694  CG  GLU A 183      -3.708   7.447   9.705  1.00 88.04           C
ATOM   2695 1HG  GLU A 183      -2.993   7.174   8.929  1.00 88.04           H
ATOM   2696 2HG  GLU A 183      -3.304   7.089  10.651  1.00 88.04           H
ATOM   2697  CD  GLU A 183      -5.052   6.770   9.429  1.00 88.04           C
ATOM   2698  OE1 GLU A 183      -5.184   5.590   9.820  1.00 88.04           O
ATOM   2699  OE2 GLU A 183      -5.917   7.447   8.832  1.00 88.04           O
ATOM   2700  HN  GLU A 183      -6.337   9.058   9.584  1.00 88.04           H
ATOM   2701  N   ILE A 184      -5.038  11.774  10.650  1.00 89.80           N
ATOM   2702  CA  ILE A 184      -4.770  13.177  10.915  1.00 89.80           C
ATOM   2703  C   ILE A 184      -5.213  13.516  12.339  1.00 89.80           C
ATOM   2704  O   ILE A 184      -4.546  14.280  13.035  1.00 89.80           O
ATOM   2705  HA  ILE A 184      -3.693  13.323  10.844  1.00 89.80           H
ATOM   2706  CB  ILE A 184      -5.418  14.058   9.844  1.00 89.80           C
ATOM   2707  HB  ILE A 184      -6.470  13.785   9.767  1.00 89.80           H
ATOM   2708  CG1 ILE A 184      -4.785  13.808   8.473  1.00 89.80           C
ATOM   2709 1HG1 ILE A 184      -3.769  14.201   8.461  1.00 89.80           H
ATOM   2710 2HG1 ILE A 184      -4.715  12.735   8.291  1.00 89.80           H
ATOM   2711  CG2 ILE A 184      -5.361  15.534  10.240  1.00 89.80           C
ATOM   2712 1HG2 ILE A 184      -5.894  15.679  11.180  1.00 89.80           H
ATOM   2713 2HG2 ILE A 184      -4.322  15.839  10.362  1.00 89.80           H
ATOM   2714 3HG2 ILE A 184      -5.828  16.138   9.462  1.00 89.80           H
ATOM   2715  CD1 ILE A 184      -5.606  14.466   7.362  1.00 89.80           C
ATOM   2716 1HD1 ILE A 184      -6.615  14.053   7.363  1.00 89.80           H
ATOM   2717 2HD1 ILE A 184      -5.654  15.542   7.535  1.00 89.80           H
ATOM   2718 3HD1 ILE A 184      -5.135  14.273   6.399  1.00 89.80           H
ATOM   2719  HN  ILE A 184      -5.686  11.600   9.908  1.00 89.80           H
ATOM   2720  N   LEU A 185      -6.336  12.932  12.731  1.00 90.11           N
ATOM   2721  CA  LEU A 185      -6.984  13.314  13.974  1.00 90.11           C
ATOM   2722  C   LEU A 185      -6.238  12.680  15.150  1.00 90.11           C
ATOM   2723  O   LEU A 185      -5.892  13.364  16.111  1.00 90.11           O
ATOM   2724  HA  LEU A 185      -6.910  14.398  14.062  1.00 90.11           H
ATOM   2725  CB  LEU A 185      -8.473  12.965  13.930  1.00 90.11           C
ATOM   2726 1HB  LEU A 185      -8.572  11.908  13.682  1.00 90.11           H
ATOM   2727 2HB  LEU A 185      -8.887  13.097  14.930  1.00 90.11           H
ATOM   2728  CG  LEU A 185      -9.323  13.773  12.947  1.00 90.11           C
ATOM   2729  HG  LEU A 185      -8.926  13.616  11.944  1.00 90.11           H
ATOM   2730  CD1 LEU A 185     -10.772  13.280  12.941  1.00 90.11           C
ATOM   2731 1HD1 LEU A 185     -10.798  12.231  12.646  1.00 90.11           H
ATOM   2732 2HD1 LEU A 185     -11.196  13.387  13.940  1.00 90.11           H
ATOM   2733 3HD1 LEU A 185     -11.354  13.871  12.234  1.00 90.11           H
ATOM   2734  CD2 LEU A 185      -9.228  15.271  13.243  1.00 90.11           C
ATOM   2735 1HD2 LEU A 185      -9.585  15.465  14.254  1.00 90.11           H
ATOM   2736 2HD2 LEU A 185      -8.191  15.593  13.155  1.00 90.11           H
ATOM   2737 3HD2 LEU A 185      -9.842  15.821  12.529  1.00 90.11           H
ATOM   2738  HN  LEU A 185      -6.800  12.211  12.216  1.00 90.11           H
ATOM   2739  N   TYR A 186      -6.013  11.379  15.034  1.00 90.45           N
ATOM   2740  CA  TYR A 186      -5.716  10.565  16.200  1.00 90.45           C
ATOM   2741  C   TYR A 186      -4.234  10.186  16.241  1.00 90.45           C
ATOM   2742  O   TYR A 186      -3.787   9.515  17.170  1.00 90.45           O
ATOM   2743  HA  TYR A 186      -5.959  11.147  17.088  1.00 90.45           H
ATOM   2744  CB  TYR A 186      -6.551   9.292  16.048  1.00 90.45           C
ATOM   2745 1HB  TYR A 186      -6.211   8.749  15.167  1.00 90.45           H
ATOM   2746 2HB  TYR A 186      -6.371   8.647  16.909  1.00 90.45           H
ATOM   2747  CG  TYR A 186      -8.055   9.545  15.924  1.00 90.45           C
ATOM   2748  CD1 TYR A 186      -8.694  10.364  16.833  1.00 90.45           C
ATOM   2749  HD1 TYR A 186      -8.127  10.830  17.639  1.00 90.45           H
ATOM   2750  CD2 TYR A 186      -8.772   8.955  14.903  1.00 90.45           C
ATOM   2751  HD2 TYR A 186      -8.267   8.308  14.186  1.00 90.45           H
ATOM   2752  CE1 TYR A 186     -10.109  10.603  16.716  1.00 90.45           C
ATOM   2753  HE1 TYR A 186     -10.626  11.247  17.427  1.00 90.45           H
ATOM   2754  CE2 TYR A 186     -10.187   9.194  14.787  1.00 90.45           C
ATOM   2755  HE2 TYR A 186     -10.766   8.734  13.986  1.00 90.45           H
ATOM   2756  CZ  TYR A 186     -10.786  10.006  15.699  1.00 90.45           C
ATOM   2757  OH  TYR A 186     -12.122  10.231  15.589  1.00 90.45           O
ATOM   2758  HH  TYR A 186     -12.500   9.690  14.837  1.00 90.45           H
ATOM   2759  HN  TYR A 186      -6.030  10.884  14.165  1.00 90.45           H
ATOM   2760  N   SER A 187      -3.513  10.633  15.223  1.00 90.80           N
ATOM   2761  CA  SER A 187      -2.064  10.526  15.228  1.00 90.80           C
ATOM   2762  C   SER A 187      -1.471  11.506  16.242  1.00 90.80           C
ATOM   2763  O   SER A 187      -1.700  12.711  16.154  1.00 90.80           O
ATOM   2764  HA  SER A 187      -1.851   9.498  15.520  1.00 90.80           H
ATOM   2765  CB  SER A 187      -1.487  10.790  13.836  1.00 90.80           C
ATOM   2766 1HB  SER A 187      -1.773  11.790  13.509  1.00 90.80           H
ATOM   2767 2HB  SER A 187      -0.399  10.769  13.884  1.00 90.80           H
ATOM   2768  OG  SER A 187      -1.938   9.833  12.881  1.00 90.80           O
ATOM   2769  HG  SER A 187      -2.465  10.288  12.163  1.00 90.80           H
ATOM   2770  HN  SER A 187      -3.903  11.060  14.407  1.00 90.80           H
ATOM   2771  N   GLN A 188      -0.720  10.952  17.183  1.00 84.45           N
ATOM   2772  CA  GLN A 188       0.017  11.771  18.131  1.00 84.45           C
ATOM   2773  C   GLN A 188       1.289  11.048  18.579  1.00 84.45           C
ATOM   2774  O   GLN A 188       1.453   9.856  18.325  1.00 84.45           O
ATOM   2775  HA  GLN A 188       0.279  12.679  17.587  1.00 84.45           H
ATOM   2776  CB  GLN A 188      -0.856  12.139  19.332  1.00 84.45           C
ATOM   2777 1HB  GLN A 188      -0.305  12.807  19.995  1.00 84.45           H
ATOM   2778 2HB  GLN A 188      -1.737  12.683  18.992  1.00 84.45           H
ATOM   2779  CG  GLN A 188      -1.286  10.889  20.102  1.00 84.45           C
ATOM   2780 1HG  GLN A 188      -1.767  10.186  19.421  1.00 84.45           H
ATOM   2781 2HG  GLN A 188      -0.408  10.388  20.509  1.00 84.45           H
ATOM   2782  CD  GLN A 188      -2.248  11.247  21.236  1.00 84.45           C
ATOM   2783  OE1 GLN A 188      -2.727  12.364  21.350  1.00 84.45           O
ATOM   2784  NE2 GLN A 188      -2.503  10.241  22.067  1.00 84.45           N
ATOM   2785 1HE2 GLN A 188      -2.077   9.349  21.918  1.00 84.45           H
ATOM   2786 2HE2 GLN A 188      -3.121  10.376  22.842  1.00 84.45           H
ATOM   2787  HN  GLN A 188      -0.612   9.965  17.303  1.00 84.45           H
ATOM   2788  N   ILE A 189       2.158  11.801  19.237  1.00 87.93           N
ATOM   2789  CA  ILE A 189       3.326  11.215  19.872  1.00 87.93           C
ATOM   2790  C   ILE A 189       2.943  10.705  21.263  1.00 87.93           C
ATOM   2791  O   ILE A 189       2.360  11.440  22.059  1.00 87.93           O
ATOM   2792  HA  ILE A 189       3.635  10.364  19.266  1.00 87.93           H
ATOM   2793  CB  ILE A 189       4.488  12.210  19.881  1.00 87.93           C
ATOM   2794  HB  ILE A 189       4.158  13.116  20.391  1.00 87.93           H
ATOM   2795  CG1 ILE A 189       4.878  12.610  18.457  1.00 87.93           C
ATOM   2796 1HG1 ILE A 189       5.248  11.738  17.919  1.00 87.93           H
ATOM   2797 2HG1 ILE A 189       3.997  12.965  17.921  1.00 87.93           H
ATOM   2798  CG2 ILE A 189       5.678  11.657  20.667  1.00 87.93           C
ATOM   2799 1HG2 ILE A 189       5.376  11.464  21.697  1.00 87.93           H
ATOM   2800 2HG2 ILE A 189       6.017  10.729  20.208  1.00 87.93           H
ATOM   2801 3HG2 ILE A 189       6.490  12.385  20.658  1.00 87.93           H
ATOM   2802  CD1 ILE A 189       5.950  13.702  18.468  1.00 87.93           C
ATOM   2803 1HD1 ILE A 189       5.567  14.582  18.985  1.00 87.93           H
ATOM   2804 2HD1 ILE A 189       6.837  13.335  18.983  1.00 87.93           H
ATOM   2805 3HD1 ILE A 189       6.208  13.968  17.443  1.00 87.93           H
ATOM   2806  HN  ILE A 189       2.074  12.792  19.340  1.00 87.93           H
ATOM   2807  N   LYS A 190       3.286   9.450  21.513  1.00 84.14           N
ATOM   2808  CA  LYS A 190       3.088   8.868  22.830  1.00 84.14           C
ATOM   2809  C   LYS A 190       4.448   8.521  23.439  1.00 84.14           C
ATOM   2810  O   LYS A 190       5.298   7.932  22.773  1.00 84.14           O
ATOM   2811  HA  LYS A 190       2.614   9.626  23.454  1.00 84.14           H
ATOM   2812  CB  LYS A 190       2.127   7.680  22.752  1.00 84.14           C
ATOM   2813 1HB  LYS A 190       1.193   7.992  22.286  1.00 84.14           H
ATOM   2814 2HB  LYS A 190       2.555   6.903  22.119  1.00 84.14           H
ATOM   2815  CG  LYS A 190       1.844   7.112  24.145  1.00 84.14           C
ATOM   2816 1HG  LYS A 190       2.779   6.802  24.612  1.00 84.14           H
ATOM   2817 2HG  LYS A 190       1.413   7.888  24.777  1.00 84.14           H
ATOM   2818  CD  LYS A 190       0.887   5.921  24.066  1.00 84.14           C
ATOM   2819 1HD  LYS A 190      -0.087   6.255  23.709  1.00 84.14           H
ATOM   2820 2HD  LYS A 190       1.261   5.196  23.343  1.00 84.14           H
ATOM   2821  CE  LYS A 190       0.732   5.251  25.433  1.00 84.14           C
ATOM   2822 1HE  LYS A 190       1.710   5.134  25.900  1.00 84.14           H
ATOM   2823 2HE  LYS A 190       0.139   5.887  26.091  1.00 84.14           H
ATOM   2824  NZ  LYS A 190       0.082   3.929  25.292  1.00 84.14           N
ATOM   2825 1HZ  LYS A 190       0.019   3.485  26.202  1.00 84.14           H
ATOM   2826 2HZ  LYS A 190      -0.850   4.050  24.910  1.00 84.14           H
ATOM   2827 3HZ  LYS A 190       0.630   3.347  24.669  1.00 84.14           H
ATOM   2828  HN  LYS A 190       3.691   8.835  20.836  1.00 84.14           H
ATOM   2829  N   GLU A 191       4.612   8.900  24.698  1.00 75.45           N
ATOM   2830  CA  GLU A 191       5.793   8.512  25.449  1.00 75.45           C
ATOM   2831  C   GLU A 191       5.492   7.290  26.319  1.00 75.45           C
ATOM   2832  O   GLU A 191       4.582   7.321  27.146  1.00 75.45           O
ATOM   2833  HA  GLU A 191       6.542   8.257  24.699  1.00 75.45           H
ATOM   2834  CB  GLU A 191       6.310   9.676  26.298  1.00 75.45           C
ATOM   2835 1HB  GLU A 191       5.474  10.162  26.802  1.00 75.45           H
ATOM   2836 2HB  GLU A 191       7.077   9.318  26.984  1.00 75.45           H
ATOM   2837  CG  GLU A 191       6.976  10.739  25.423  1.00 75.45           C
ATOM   2838 1HG  GLU A 191       7.741  10.276  24.800  1.00 75.45           H
ATOM   2839 2HG  GLU A 191       6.238  11.176  24.749  1.00 75.45           H
ATOM   2840  CD  GLU A 191       7.605  11.839  26.280  1.00 75.45           C
ATOM   2841  OE1 GLU A 191       8.157  12.784  25.676  1.00 75.45           O
ATOM   2842  OE2 GLU A 191       7.521  11.710  27.521  1.00 75.45           O
ATOM   2843  HN  GLU A 191       3.955   9.461  25.202  1.00 75.45           H
ATOM   2844  N   GLU A 192       6.274   6.242  26.102  1.00 71.38           N
ATOM   2845  CA  GLU A 192       6.148   5.036  26.903  1.00 71.38           C
ATOM   2846  C   GLU A 192       7.529   4.539  27.334  1.00 71.38           C
ATOM   2847  O   GLU A 192       8.400   4.312  26.497  1.00 71.38           O
ATOM   2848  HA  GLU A 192       5.570   5.330  27.779  1.00 71.38           H
ATOM   2849  CB  GLU A 192       5.387   3.949  26.141  1.00 71.38           C
ATOM   2850 1HB  GLU A 192       4.421   4.336  25.816  1.00 71.38           H
ATOM   2851 2HB  GLU A 192       6.001   3.578  25.320  1.00 71.38           H
ATOM   2852  CG  GLU A 192       5.101   2.746  27.042  1.00 71.38           C
ATOM   2853 1HG  GLU A 192       5.999   2.136  27.136  1.00 71.38           H
ATOM   2854 2HG  GLU A 192       4.843   3.091  28.043  1.00 71.38           H
ATOM   2855  CD  GLU A 192       3.959   1.899  26.479  1.00 71.38           C
ATOM   2856  OE1 GLU A 192       3.250   1.282  27.303  1.00 71.38           O
ATOM   2857  OE2 GLU A 192       3.820   1.887  25.236  1.00 71.38           O
ATOM   2858  HN  GLU A 192       6.981   6.209  25.396  1.00 71.38           H
ATOM   2859  N   SER A 193       7.685   4.386  28.641  1.00 71.96           N
ATOM   2860  CA  SER A 193       8.925   3.862  29.190  1.00 71.96           C
ATOM   2861  C   SER A 193      10.103   4.730  28.742  1.00 71.96           C
ATOM   2862  O   SER A 193      11.211   4.230  28.554  1.00 71.96           O
ATOM   2863  HA  SER A 193       8.804   3.910  30.272  1.00 71.96           H
ATOM   2864  CB  SER A 193       9.145   2.409  28.766  1.00 71.96           C
ATOM   2865 1HB  SER A 193       9.332   2.369  27.693  1.00 71.96           H
ATOM   2866 2HB  SER A 193      10.035   2.018  29.259  1.00 71.96           H
ATOM   2867  OG  SER A 193       8.027   1.585  29.083  1.00 71.96           O
ATOM   2868  HG  SER A 193       8.176   0.658  28.738  1.00 71.96           H
ATOM   2869  HN  SER A 193       6.985   4.611  29.319  1.00 71.96           H
ATOM   2870  N   GLY A 194       9.823   6.016  28.585  1.00 80.14           N
ATOM   2871  CA  GLY A 194      10.862   6.970  28.236  1.00 80.14           C
ATOM   2872  C   GLY A 194      11.185   6.907  26.742  1.00 80.14           C
ATOM   2873  O   GLY A 194      12.122   7.555  26.278  1.00 80.14           O
ATOM   2874 1HA  GLY A 194      10.538   7.977  28.500  1.00 80.14           H
ATOM   2875 2HA  GLY A 194      11.761   6.763  28.816  1.00 80.14           H
ATOM   2876  HN  GLY A 194       8.909   6.406  28.692  1.00 80.14           H
ATOM   2877  N   ILE A 195      10.391   6.121  26.030  1.00 78.25           N
ATOM   2878  CA  ILE A 195      10.535   6.020  24.588  1.00 78.25           C
ATOM   2879  C   ILE A 195       9.380   6.761  23.911  1.00 78.25           C
ATOM   2880  O   ILE A 195       8.214   6.494  24.197  1.00 78.25           O
ATOM   2881  HA  ILE A 195      11.468   6.515  24.317  1.00 78.25           H
ATOM   2882  CB  ILE A 195      10.659   4.556  24.163  1.00 78.25           C
ATOM   2883  HB  ILE A 195       9.760   4.030  24.484  1.00 78.25           H
ATOM   2884  CG1 ILE A 195      11.847   3.883  24.853  1.00 78.25           C
ATOM   2885 1HG1 ILE A 195      12.772   4.381  24.560  1.00 78.25           H
ATOM   2886 2HG1 ILE A 195      11.755   3.993  25.933  1.00 78.25           H
ATOM   2887  CG2 ILE A 195      10.735   4.432  22.639  1.00 78.25           C
ATOM   2888 1HG2 ILE A 195       9.832   4.849  22.195  1.00 78.25           H
ATOM   2889 2HG2 ILE A 195      11.606   4.977  22.274  1.00 78.25           H
ATOM   2890 3HG2 ILE A 195      10.823   3.381  22.365  1.00 78.25           H
ATOM   2891  CD1 ILE A 195      11.924   2.399  24.490  1.00 78.25           C
ATOM   2892 1HD1 ILE A 195      11.008   1.900  24.806  1.00 78.25           H
ATOM   2893 2HD1 ILE A 195      12.041   2.294  23.411  1.00 78.25           H
ATOM   2894 3HD1 ILE A 195      12.777   1.945  24.994  1.00 78.25           H
ATOM   2895  HN  ILE A 195       9.662   5.560  26.422  1.00 78.25           H
ATOM   2896  N   ALA A 196       9.745   7.678  23.027  1.00 88.86           N
ATOM   2897  CA  ALA A 196       8.756   8.391  22.237  1.00 88.86           C
ATOM   2898  C   ALA A 196       8.364   7.538  21.028  1.00 88.86           C
ATOM   2899  O   ALA A 196       9.228   7.048  20.303  1.00 88.86           O
ATOM   2900  HA  ALA A 196       7.877   8.543  22.864  1.00 88.86           H
ATOM   2901  CB  ALA A 196       9.314   9.756  21.830  1.00 88.86           C
ATOM   2902 1HB  ALA A 196       9.549  10.333  22.724  1.00 88.86           H
ATOM   2903 2HB  ALA A 196      10.219   9.617  21.239  1.00 88.86           H
ATOM   2904 3HB  ALA A 196       8.572  10.290  21.237  1.00 88.86           H
ATOM   2905  HN  ALA A 196      10.695   7.935  22.847  1.00 88.86           H
ATOM   2906  N   ILE A 197       7.060   7.387  20.849  1.00 84.74           N
ATOM   2907  CA  ILE A 197       6.542   6.602  19.741  1.00 84.74           C
ATOM   2908  C   ILE A 197       5.451   7.398  19.023  1.00 84.74           C
ATOM   2909  O   ILE A 197       4.617   8.033  19.666  1.00 84.74           O
ATOM   2910  HA  ILE A 197       7.365   6.438  19.045  1.00 84.74           H
ATOM   2911  CB  ILE A 197       6.081   5.227  20.229  1.00 84.74           C
ATOM   2912  HB  ILE A 197       5.503   4.759  19.432  1.00 84.74           H
ATOM   2913  CG1 ILE A 197       5.156   5.357  21.441  1.00 84.74           C
ATOM   2914 1HG1 ILE A 197       5.720   5.737  22.293  1.00 84.74           H
ATOM   2915 2HG1 ILE A 197       4.371   6.082  21.228  1.00 84.74           H
ATOM   2916  CG2 ILE A 197       7.276   4.316  20.514  1.00 84.74           C
ATOM   2917 1HG2 ILE A 197       7.860   4.186  19.603  1.00 84.74           H
ATOM   2918 2HG2 ILE A 197       7.901   4.768  21.285  1.00 84.74           H
ATOM   2919 3HG2 ILE A 197       6.920   3.346  20.859  1.00 84.74           H
ATOM   2920  CD1 ILE A 197       4.529   4.008  21.799  1.00 84.74           C
ATOM   2921 1HD1 ILE A 197       3.947   3.642  20.953  1.00 84.74           H
ATOM   2922 2HD1 ILE A 197       5.316   3.292  22.035  1.00 84.74           H
ATOM   2923 3HD1 ILE A 197       3.877   4.129  22.664  1.00 84.74           H
ATOM   2924  HN  ILE A 197       6.363   7.789  21.444  1.00 84.74           H
ATOM   2925  N   CYS A 198       5.493   7.338  17.700  1.00 90.31           N
ATOM   2926  CA  CYS A 198       4.434   7.918  16.891  1.00 90.31           C
ATOM   2927  C   CYS A 198       3.383   6.837  16.630  1.00 90.31           C
ATOM   2928  O   CYS A 198       3.629   5.895  15.878  1.00 90.31           O
ATOM   2929  HA  CYS A 198       4.011   8.738  17.470  1.00 90.31           H
ATOM   2930  CB  CYS A 198       4.978   8.511  15.590  1.00 90.31           C
ATOM   2931 1HB  CYS A 198       5.578   9.395  15.806  1.00 90.31           H
ATOM   2932 2HB  CYS A 198       5.635   7.793  15.099  1.00 90.31           H
ATOM   2933  SG  CYS A 198       3.594   8.953  14.477  1.00 90.31           S
ATOM   2934  HN  CYS A 198       6.230   6.904  17.183  1.00 90.31           H
ATOM   2935  N   THR A 199       2.233   7.010  17.265  1.00 88.48           N
ATOM   2936  CA  THR A 199       1.153   6.047  17.134  1.00 88.48           C
ATOM   2937  C   THR A 199      -0.192   6.766  17.017  1.00 88.48           C
ATOM   2938  O   THR A 199      -0.285   7.963  17.284  1.00 88.48           O
ATOM   2939  HA  THR A 199       1.300   5.491  16.208  1.00 88.48           H
ATOM   2940  CB  THR A 199       1.228   5.088  18.323  1.00 88.48           C
ATOM   2941  HB  THR A 199       2.252   4.755  18.491  1.00 88.48           H
ATOM   2942  OG1 THR A 199       0.293   4.062  18.001  1.00 88.48           O
ATOM   2943  HG1 THR A 199       0.427   3.275  18.604  1.00 88.48           H
ATOM   2944  CG2 THR A 199       0.675   5.705  19.609  1.00 88.48           C
ATOM   2945 1HG2 THR A 199      -0.371   5.977  19.462  1.00 88.48           H
ATOM   2946 2HG2 THR A 199       1.250   6.597  19.860  1.00 88.48           H
ATOM   2947 3HG2 THR A 199       0.752   4.983  20.422  1.00 88.48           H
ATOM   2948  HN  THR A 199       2.034   7.789  17.860  1.00 88.48           H
ATOM   2949  N   MET A 200      -1.201   6.006  16.618  1.00 87.81           N
ATOM   2950  CA  MET A 200      -2.575   6.465  16.730  1.00 87.81           C
ATOM   2951  C   MET A 200      -3.143   6.161  18.118  1.00 87.81           C
ATOM   2952  O   MET A 200      -3.018   5.042  18.612  1.00 87.81           O
ATOM   2953  HA  MET A 200      -2.537   7.543  16.574  1.00 87.81           H
ATOM   2954  CB  MET A 200      -3.432   5.778  15.666  1.00 87.81           C
ATOM   2955 1HB  MET A 200      -3.289   4.699  15.720  1.00 87.81           H
ATOM   2956 2HB  MET A 200      -4.487   5.969  15.864  1.00 87.81           H
ATOM   2957  CG  MET A 200      -3.072   6.277  14.265  1.00 87.81           C
ATOM   2958 1HG  MET A 200      -3.154   7.363  14.225  1.00 87.81           H
ATOM   2959 2HG  MET A 200      -2.036   6.027  14.036  1.00 87.81           H
ATOM   2960  SD  MET A 200      -4.158   5.539  13.056  1.00 87.81           S
ATOM   2961  CE  MET A 200      -5.702   6.308  13.516  1.00 87.81           C
ATOM   2962 1HE  MET A 200      -5.945   6.048  14.546  1.00 87.81           H
ATOM   2963 2HE  MET A 200      -5.610   7.390  13.426  1.00 87.81           H
ATOM   2964 3HE  MET A 200      -6.494   5.955  12.856  1.00 87.81           H
ATOM   2965  HN  MET A 200      -1.092   5.093  16.224  1.00 87.81           H
ATOM   2966  N   VAL A 201      -3.754   7.178  18.708  1.00 89.99           N
ATOM   2967  CA  VAL A 201      -4.455   7.001  19.968  1.00 89.99           C
ATOM   2968  C   VAL A 201      -5.936   7.332  19.774  1.00 89.99           C
ATOM   2969  O   VAL A 201      -6.282   8.453  19.404  1.00 89.99           O
ATOM   2970  HA  VAL A 201      -4.365   5.952  20.250  1.00 89.99           H
ATOM   2971  CB  VAL A 201      -3.792   7.844  21.059  1.00 89.99           C
ATOM   2972  HB  VAL A 201      -3.880   8.892  20.773  1.00 89.99           H
ATOM   2973  CG1 VAL A 201      -4.505   7.663  22.401  1.00 89.99           C
ATOM   2974 1HG1 VAL A 201      -5.545   7.972  22.305  1.00 89.99           H
ATOM   2975 2HG1 VAL A 201      -4.463   6.614  22.696  1.00 89.99           H
ATOM   2976 3HG1 VAL A 201      -4.013   8.273  23.159  1.00 89.99           H
ATOM   2977  CG2 VAL A 201      -2.303   7.512  21.180  1.00 89.99           C
ATOM   2978 1HG2 VAL A 201      -2.185   6.458  21.432  1.00 89.99           H
ATOM   2979 2HG2 VAL A 201      -1.808   7.716  20.231  1.00 89.99           H
ATOM   2980 3HG2 VAL A 201      -1.857   8.125  21.962  1.00 89.99           H
ATOM   2981  HN  VAL A 201      -3.776   8.108  18.340  1.00 89.99           H
ATOM   2982  N   TYR A 202      -6.771   6.336  20.033  1.00 90.21           N
ATOM   2983  CA  TYR A 202      -8.205   6.500  19.865  1.00 90.21           C
ATOM   2984  C   TYR A 202      -8.851   7.022  21.150  1.00 90.21           C
ATOM   2985  O   TYR A 202      -8.419   6.680  22.250  1.00 90.21           O
ATOM   2986  HA  TYR A 202      -8.371   7.221  19.065  1.00 90.21           H
ATOM   2987  CB  TYR A 202      -8.756   5.105  19.562  1.00 90.21           C
ATOM   2988 1HB  TYR A 202      -8.491   4.435  20.380  1.00 90.21           H
ATOM   2989 2HB  TYR A 202      -9.845   5.154  19.531  1.00 90.21           H
ATOM   2990  CG  TYR A 202      -8.249   4.507  18.248  1.00 90.21           C
ATOM   2991  CD1 TYR A 202      -8.904   4.785  17.066  1.00 90.21           C
ATOM   2992  HD1 TYR A 202      -9.782   5.431  17.068  1.00 90.21           H
ATOM   2993  CD2 TYR A 202      -7.137   3.690  18.246  1.00 90.21           C
ATOM   2994  HD2 TYR A 202      -6.620   3.471  19.180  1.00 90.21           H
ATOM   2995  CE1 TYR A 202      -8.426   4.223  15.829  1.00 90.21           C
ATOM   2996  HE1 TYR A 202      -8.934   4.435  14.888  1.00 90.21           H
ATOM   2997  CE2 TYR A 202      -6.659   3.128  17.009  1.00 90.21           C
ATOM   2998  HE2 TYR A 202      -5.782   2.481  16.993  1.00 90.21           H
ATOM   2999  CZ  TYR A 202      -7.327   3.422  15.862  1.00 90.21           C
ATOM   3000  OH  TYR A 202      -6.876   2.891  14.694  1.00 90.21           O
ATOM   3001  HH  TYR A 202      -6.043   2.363  14.857  1.00 90.21           H
ATOM   3002  HN  TYR A 202      -6.483   5.433  20.350  1.00 90.21           H
ATOM   3003  N   PRO A 203      -9.894   7.856  21.036  1.00 85.30           N
ATOM   3004  CA  PRO A 203     -10.536   8.428  22.223  1.00 85.30           C
ATOM   3005  C   PRO A 203     -11.282   7.382  23.035  1.00 85.30           C
ATOM   3006  O   PRO A 203     -11.762   6.391  22.487  1.00 85.30           O
ATOM   3007  HA  PRO A 203      -9.783   8.830  22.900  1.00 85.30           H
ATOM   3008  CB  PRO A 203     -11.483   9.483  21.649  1.00 85.30           C
ATOM   3009 1HB  PRO A 203     -12.382   9.588  22.256  1.00 85.30           H
ATOM   3010 2HB  PRO A 203     -11.012  10.465  21.607  1.00 85.30           H
ATOM   3011  CG  PRO A 203     -11.802   8.966  20.275  1.00 85.30           C
ATOM   3012 1HG  PRO A 203     -12.624   8.250  20.305  1.00 85.30           H
ATOM   3013 2HG  PRO A 203     -12.107   9.774  19.610  1.00 85.30           H
ATOM   3014  CD  PRO A 203     -10.538   8.316  19.793  1.00 85.30           C
ATOM   3015 1HD  PRO A 203     -10.745   7.487  19.117  1.00 85.30           H
ATOM   3016 2HD  PRO A 203      -9.906   9.020  19.251  1.00 85.30           H
ATOM   3017  N   SER A 204     -11.361   7.634  24.334  1.00 77.63           N
ATOM   3018  CA  SER A 204     -11.839   6.625  25.264  1.00 77.63           C
ATOM   3019  C   SER A 204     -13.233   6.150  24.850  1.00 77.63           C
ATOM   3020  O   SER A 204     -13.553   4.969  24.974  1.00 77.63           O
ATOM   3021  HA  SER A 204     -11.121   5.808  25.197  1.00 77.63           H
ATOM   3022  CB  SER A 204     -11.865   7.164  26.696  1.00 77.63           C
ATOM   3023 1HB  SER A 204     -12.364   6.445  27.345  1.00 77.63           H
ATOM   3024 2HB  SER A 204     -10.844   7.269  27.062  1.00 77.63           H
ATOM   3025  OG  SER A 204     -12.531   8.421  26.781  1.00 77.63           O
ATOM   3026  HG  SER A 204     -13.516   8.280  26.877  1.00 77.63           H
ATOM   3027  HN  SER A 204     -11.105   8.506  24.751  1.00 77.63           H
ATOM   3028  N   ASP A 205     -14.026   7.095  24.366  1.00 72.29           N
ATOM   3029  CA  ASP A 205     -15.405   6.807  24.013  1.00 72.29           C
ATOM   3030  C   ASP A 205     -15.434   5.946  22.748  1.00 72.29           C
ATOM   3031  O   ASP A 205     -15.032   6.397  21.677  1.00 72.29           O
ATOM   3032  HA  ASP A 205     -15.821   6.290  24.878  1.00 72.29           H
ATOM   3033  CB  ASP A 205     -16.181   8.094  23.726  1.00 72.29           C
ATOM   3034 1HB  ASP A 205     -15.651   8.684  22.979  1.00 72.29           H
ATOM   3035 2HB  ASP A 205     -17.156   7.849  23.305  1.00 72.29           H
ATOM   3036  CG  ASP A 205     -16.364   8.919  25.002  1.00 72.29           C
ATOM   3037  OD1 ASP A 205     -16.277   8.310  26.089  1.00 72.29           O
ATOM   3038  OD2 ASP A 205     -16.586  10.141  24.860  1.00 72.29           O
ATOM   3039  HN  ASP A 205     -13.740   8.042  24.215  1.00 72.29           H
ATOM   3040  N   GLU A 206     -15.913   4.722  22.914  1.00 74.77           N
ATOM   3041  CA  GLU A 206     -16.074   3.822  21.785  1.00 74.77           C
ATOM   3042  C   GLU A 206     -14.737   3.626  21.068  1.00 74.77           C
ATOM   3043  O   GLU A 206     -14.706   3.342  19.872  1.00 74.77           O
ATOM   3044  HA  GLU A 206     -16.406   2.876  22.214  1.00 74.77           H
ATOM   3045  CB  GLU A 206     -17.143   4.338  20.821  1.00 74.77           C
ATOM   3046 1HB  GLU A 206     -16.823   5.287  20.391  1.00 74.77           H
ATOM   3047 2HB  GLU A 206     -17.360   3.577  20.071  1.00 74.77           H
ATOM   3048  CG  GLU A 206     -18.459   4.608  21.554  1.00 74.77           C
ATOM   3049 1HG  GLU A 206     -18.557   3.924  22.397  1.00 74.77           H
ATOM   3050 2HG  GLU A 206     -18.451   5.619  21.962  1.00 74.77           H
ATOM   3051  CD  GLU A 206     -19.655   4.442  20.614  1.00 74.77           C
ATOM   3052  OE1 GLU A 206     -20.615   3.759  21.032  1.00 74.77           O
ATOM   3053  OE2 GLU A 206     -19.581   5.001  19.498  1.00 74.77           O
ATOM   3054  HN  GLU A 206     -16.188   4.345  23.799  1.00 74.77           H
ATOM   3055  N   SER A 207     -13.664   3.784  21.830  1.00 86.50           N
ATOM   3056  CA  SER A 207     -12.328   3.635  21.280  1.00 86.50           C
ATOM   3057  C   SER A 207     -12.224   2.319  20.506  1.00 86.50           C
ATOM   3058  O   SER A 207     -11.645   2.277  19.422  1.00 86.50           O
ATOM   3059  HA  SER A 207     -12.195   4.484  20.610  1.00 86.50           H
ATOM   3060  CB  SER A 207     -11.269   3.686  22.384  1.00 86.50           C
ATOM   3061 1HB  SER A 207     -10.290   3.470  21.957  1.00 86.50           H
ATOM   3062 2HB  SER A 207     -11.223   4.694  22.795  1.00 86.50           H
ATOM   3063  OG  SER A 207     -11.545   2.759  23.431  1.00 86.50           O
ATOM   3064  HG  SER A 207     -10.961   2.952  24.220  1.00 86.50           H
ATOM   3065  HN  SER A 207     -13.698   4.010  22.803  1.00 86.50           H
ATOM   3066  N   THR A 208     -12.795   1.277  21.093  1.00 85.87           N
ATOM   3067  CA  THR A 208     -12.719  -0.048  20.504  1.00 85.87           C
ATOM   3068  C   THR A 208     -13.442  -0.075  19.156  1.00 85.87           C
ATOM   3069  O   THR A 208     -12.936  -0.640  18.187  1.00 85.87           O
ATOM   3070  HA  THR A 208     -11.671  -0.279  20.309  1.00 85.87           H
ATOM   3071  CB  THR A 208     -13.282  -1.049  21.515  1.00 85.87           C
ATOM   3072  HB  THR A 208     -14.360  -0.925  21.626  1.00 85.87           H
ATOM   3073  OG1 THR A 208     -12.513  -0.822  22.693  1.00 85.87           O
ATOM   3074  HG1 THR A 208     -11.542  -0.964  22.501  1.00 85.87           H
ATOM   3075  CG2 THR A 208     -12.971  -2.499  21.140  1.00 85.87           C
ATOM   3076 1HG2 THR A 208     -11.891  -2.639  21.096  1.00 85.87           H
ATOM   3077 2HG2 THR A 208     -13.406  -2.724  20.167  1.00 85.87           H
ATOM   3078 3HG2 THR A 208     -13.393  -3.167  21.891  1.00 85.87           H
ATOM   3079  HN  THR A 208     -13.301   1.329  21.954  1.00 85.87           H
ATOM   3080  N   LYS A 209     -14.614   0.543  19.136  1.00 81.92           N
ATOM   3081  CA  LYS A 209     -15.431   0.560  17.935  1.00 81.92           C
ATOM   3082  C   LYS A 209     -14.671   1.275  16.816  1.00 81.92           C
ATOM   3083  O   LYS A 209     -14.654   0.811  15.678  1.00 81.92           O
ATOM   3084  HA  LYS A 209     -15.593  -0.475  17.635  1.00 81.92           H
ATOM   3085  CB  LYS A 209     -16.805   1.165  18.231  1.00 81.92           C
ATOM   3086 1HB  LYS A 209     -16.683   2.136  18.711  1.00 81.92           H
ATOM   3087 2HB  LYS A 209     -17.339   1.338  17.296  1.00 81.92           H
ATOM   3088  CG  LYS A 209     -17.628   0.243  19.132  1.00 81.92           C
ATOM   3089 1HG  LYS A 209     -17.666  -0.756  18.699  1.00 81.92           H
ATOM   3090 2HG  LYS A 209     -17.142   0.151  20.104  1.00 81.92           H
ATOM   3091  CD  LYS A 209     -19.049   0.781  19.315  1.00 81.92           C
ATOM   3092 1HD  LYS A 209     -19.010   1.832  19.601  1.00 81.92           H
ATOM   3093 2HD  LYS A 209     -19.586   0.728  18.369  1.00 81.92           H
ATOM   3094  CE  LYS A 209     -19.803  -0.016  20.382  1.00 81.92           C
ATOM   3095 1HE  LYS A 209     -19.998  -1.025  20.020  1.00 81.92           H
ATOM   3096 2HE  LYS A 209     -19.188  -0.111  21.276  1.00 81.92           H
ATOM   3097  NZ  LYS A 209     -21.080   0.651  20.720  1.00 81.92           N
ATOM   3098 1HZ  LYS A 209     -21.562   0.116  21.434  1.00 81.92           H
ATOM   3099 2HZ  LYS A 209     -20.892   1.585  21.067  1.00 81.92           H
ATOM   3100 3HZ  LYS A 209     -21.661   0.709  19.891  1.00 81.92           H
ATOM   3101  HN  LYS A 209     -15.004   1.025  19.920  1.00 81.92           H
ATOM   3102  N   LEU A 210     -14.063   2.395  17.180  1.00 87.98           N
ATOM   3103  CA  LEU A 210     -13.396   3.236  16.200  1.00 87.98           C
ATOM   3104  C   LEU A 210     -12.250   2.453  15.557  1.00 87.98           C
ATOM   3105  O   LEU A 210     -12.131   2.413  14.333  1.00 87.98           O
ATOM   3106  HA  LEU A 210     -14.126   3.478  15.427  1.00 87.98           H
ATOM   3107  CB  LEU A 210     -12.957   4.556  16.838  1.00 87.98           C
ATOM   3108 1HB  LEU A 210     -13.813   4.989  17.356  1.00 87.98           H
ATOM   3109 2HB  LEU A 210     -12.204   4.338  17.594  1.00 87.98           H
ATOM   3110  CG  LEU A 210     -12.391   5.607  15.881  1.00 87.98           C
ATOM   3111  HG  LEU A 210     -11.556   5.162  15.340  1.00 87.98           H
ATOM   3112  CD1 LEU A 210     -13.434   6.021  14.841  1.00 87.98           C
ATOM   3113 1HD1 LEU A 210     -13.736   5.148  14.262  1.00 87.98           H
ATOM   3114 2HD1 LEU A 210     -14.304   6.440  15.346  1.00 87.98           H
ATOM   3115 3HD1 LEU A 210     -13.005   6.768  14.174  1.00 87.98           H
ATOM   3116  CD2 LEU A 210     -11.841   6.810  16.651  1.00 87.98           C
ATOM   3117 1HD2 LEU A 210     -12.642   7.264  17.235  1.00 87.98           H
ATOM   3118 2HD2 LEU A 210     -11.046   6.480  17.319  1.00 87.98           H
ATOM   3119 3HD2 LEU A 210     -11.445   7.541  15.947  1.00 87.98           H
ATOM   3120  HN  LEU A 210     -14.020   2.728  18.122  1.00 87.98           H
ATOM   3121  N   LYS A 211     -11.436   1.850  16.410  1.00 92.46           N
ATOM   3122  CA  LYS A 211     -10.301   1.074  15.940  1.00 92.46           C
ATOM   3123  C   LYS A 211     -10.793  -0.009  14.977  1.00 92.46           C
ATOM   3124  O   LYS A 211     -10.261  -0.154  13.877  1.00 92.46           O
ATOM   3125  HA  LYS A 211      -9.646   1.751  15.393  1.00 92.46           H
ATOM   3126  CB  LYS A 211      -9.500   0.526  17.123  1.00 92.46           C
ATOM   3127 1HB  LYS A 211      -9.130   1.352  17.731  1.00 92.46           H
ATOM   3128 2HB  LYS A 211     -10.149  -0.072  17.761  1.00 92.46           H
ATOM   3129  CG  LYS A 211      -8.324  -0.326  16.641  1.00 92.46           C
ATOM   3130 1HG  LYS A 211      -8.696  -1.249  16.198  1.00 92.46           H
ATOM   3131 2HG  LYS A 211      -7.780   0.206  15.860  1.00 92.46           H
ATOM   3132  CD  LYS A 211      -7.376  -0.655  17.796  1.00 92.46           C
ATOM   3133 1HD  LYS A 211      -7.021   0.268  18.255  1.00 92.46           H
ATOM   3134 2HD  LYS A 211      -7.913  -1.208  18.567  1.00 92.46           H
ATOM   3135  CE  LYS A 211      -6.183  -1.480  17.308  1.00 92.46           C
ATOM   3136 1HE  LYS A 211      -6.525  -2.453  16.958  1.00 92.46           H
ATOM   3137 2HE  LYS A 211      -5.712  -0.983  16.460  1.00 92.46           H
ATOM   3138  NZ  LYS A 211      -5.195  -1.657  18.397  1.00 92.46           N
ATOM   3139 1HZ  LYS A 211      -4.492  -2.329  18.109  1.00 92.46           H
ATOM   3140 2HZ  LYS A 211      -4.751  -0.768  18.597  1.00 92.46           H
ATOM   3141 3HZ  LYS A 211      -5.666  -1.995  19.228  1.00 92.46           H
ATOM   3142  HN  LYS A 211     -11.541   1.885  17.404  1.00 92.46           H
ATOM   3143  N   SER A 212     -11.802  -0.740  15.425  1.00 90.35           N
ATOM   3144  CA  SER A 212     -12.310  -1.865  14.657  1.00 90.35           C
ATOM   3145  C   SER A 212     -12.808  -1.385  13.293  1.00 90.35           C
ATOM   3146  O   SER A 212     -12.585  -2.045  12.279  1.00 90.35           O
ATOM   3147  HA  SER A 212     -11.463  -2.540  14.540  1.00 90.35           H
ATOM   3148  CB  SER A 212     -13.433  -2.583  15.409  1.00 90.35           C
ATOM   3149 1HB  SER A 212     -14.259  -1.891  15.575  1.00 90.35           H
ATOM   3150 2HB  SER A 212     -13.817  -3.397  14.795  1.00 90.35           H
ATOM   3151  OG  SER A 212     -12.991  -3.101  16.661  1.00 90.35           O
ATOM   3152  HG  SER A 212     -13.149  -2.429  17.385  1.00 90.35           H
ATOM   3153  HN  SER A 212     -12.270  -0.575  16.293  1.00 90.35           H
ATOM   3154  N   ALA A 213     -13.473  -0.239  13.311  1.00 93.40           N
ATOM   3155  CA  ALA A 213     -14.028   0.323  12.091  1.00 93.40           C
ATOM   3156  C   ALA A 213     -12.888   0.686  11.137  1.00 93.40           C
ATOM   3157  O   ALA A 213     -12.946   0.377   9.948  1.00 93.40           O
ATOM   3158  HA  ALA A 213     -14.650  -0.441  11.626  1.00 93.40           H
ATOM   3159  CB  ALA A 213     -14.905   1.529  12.437  1.00 93.40           C
ATOM   3160 1HB  ALA A 213     -15.716   1.212  13.093  1.00 93.40           H
ATOM   3161 2HB  ALA A 213     -14.302   2.283  12.943  1.00 93.40           H
ATOM   3162 3HB  ALA A 213     -15.321   1.950  11.522  1.00 93.40           H
ATOM   3163  HN  ALA A 213     -13.635   0.301  14.137  1.00 93.40           H
ATOM   3164  N   VAL A 214     -11.878   1.338  11.694  1.00 91.37           N
ATOM   3165  CA  VAL A 214     -10.757   1.805  10.896  1.00 91.37           C
ATOM   3166  C   VAL A 214     -10.075   0.607  10.232  1.00 91.37           C
ATOM   3167  O   VAL A 214      -9.737   0.657   9.050  1.00 91.37           O
ATOM   3168  HA  VAL A 214     -11.156   2.456  10.118  1.00 91.37           H
ATOM   3169  CB  VAL A 214      -9.805   2.631  11.763  1.00 91.37           C
ATOM   3170  HB  VAL A 214      -9.580   2.051  12.658  1.00 91.37           H
ATOM   3171  CG1 VAL A 214      -8.488   2.896  11.031  1.00 91.37           C
ATOM   3172 1HG1 VAL A 214      -8.008   1.947  10.791  1.00 91.37           H
ATOM   3173 2HG1 VAL A 214      -8.687   3.445  10.111  1.00 91.37           H
ATOM   3174 3HG1 VAL A 214      -7.829   3.484  11.670  1.00 91.37           H
ATOM   3175  CG2 VAL A 214     -10.461   3.941  12.203  1.00 91.37           C
ATOM   3176 1HG2 VAL A 214     -10.729   4.526  11.324  1.00 91.37           H
ATOM   3177 2HG2 VAL A 214     -11.359   3.721  12.781  1.00 91.37           H
ATOM   3178 3HG2 VAL A 214      -9.762   4.508  12.818  1.00 91.37           H
ATOM   3179  HN  VAL A 214     -11.817   1.547  12.670  1.00 91.37           H
ATOM   3180  N   LEU A 215      -9.892  -0.441  11.021  1.00 90.95           N
ATOM   3181  CA  LEU A 215      -9.181  -1.618  10.550  1.00 90.95           C
ATOM   3182  C   LEU A 215     -10.019  -2.321   9.481  1.00 90.95           C
ATOM   3183  O   LEU A 215      -9.493  -2.738   8.450  1.00 90.95           O
ATOM   3184  HA  LEU A 215      -8.253  -1.277  10.092  1.00 90.95           H
ATOM   3185  CB  LEU A 215      -8.801  -2.520  11.726  1.00 90.95           C
ATOM   3186 1HB  LEU A 215      -9.695  -2.700  12.323  1.00 90.95           H
ATOM   3187 2HB  LEU A 215      -8.484  -3.485  11.329  1.00 90.95           H
ATOM   3188  CG  LEU A 215      -7.702  -1.992  12.649  1.00 90.95           C
ATOM   3189  HG  LEU A 215      -8.045  -1.056  13.088  1.00 90.95           H
ATOM   3190  CD1 LEU A 215      -7.440  -2.964  13.802  1.00 90.95           C
ATOM   3191 1HD1 LEU A 215      -8.353  -3.092  14.383  1.00 90.95           H
ATOM   3192 2HD1 LEU A 215      -7.127  -3.928  13.401  1.00 90.95           H
ATOM   3193 3HD1 LEU A 215      -6.654  -2.564  14.442  1.00 90.95           H
ATOM   3194  CD2 LEU A 215      -6.427  -1.681  11.861  1.00 90.95           C
ATOM   3195 1HD2 LEU A 215      -6.070  -2.589  11.375  1.00 90.95           H
ATOM   3196 2HD2 LEU A 215      -6.642  -0.925  11.106  1.00 90.95           H
ATOM   3197 3HD2 LEU A 215      -5.662  -1.308  12.542  1.00 90.95           H
ATOM   3198  HN  LEU A 215     -10.220  -0.495  11.964  1.00 90.95           H
ATOM   3199  N   THR A 216     -11.309  -2.430   9.762  1.00 90.59           N
ATOM   3200  CA  THR A 216     -12.220  -3.102   8.851  1.00 90.59           C
ATOM   3201  C   THR A 216     -12.210  -2.414   7.484  1.00 90.59           C
ATOM   3202  O   THR A 216     -12.154  -3.079   6.451  1.00 90.59           O
ATOM   3203  HA  THR A 216     -11.865  -4.121   8.698  1.00 90.59           H
ATOM   3204  CB  THR A 216     -13.603  -3.135   9.504  1.00 90.59           C
ATOM   3205  HB  THR A 216     -13.986  -2.126   9.656  1.00 90.59           H
ATOM   3206  OG1 THR A 216     -13.410  -3.905  10.687  1.00 90.59           O
ATOM   3207  HG1 THR A 216     -13.332  -3.300  11.480  1.00 90.59           H
ATOM   3208  CG2 THR A 216     -14.615  -3.947   8.692  1.00 90.59           C
ATOM   3209 1HG2 THR A 216     -14.263  -4.975   8.598  1.00 90.59           H
ATOM   3210 2HG2 THR A 216     -14.722  -3.507   7.701  1.00 90.59           H
ATOM   3211 3HG2 THR A 216     -15.579  -3.939   9.200  1.00 90.59           H
ATOM   3212  HN  THR A 216     -11.733  -2.071  10.594  1.00 90.59           H
ATOM   3213  N   LEU A 217     -12.264  -1.090   7.523  1.00 87.69           N
ATOM   3214  CA  LEU A 217     -12.277  -0.306   6.300  1.00 87.69           C
ATOM   3215  C   LEU A 217     -10.989  -0.569   5.516  1.00 87.69           C
ATOM   3216  O   LEU A 217     -11.010  -0.648   4.289  1.00 87.69           O
ATOM   3217  HA  LEU A 217     -13.121  -0.648   5.701  1.00 87.69           H
ATOM   3218  CB  LEU A 217     -12.515   1.172   6.614  1.00 87.69           C
ATOM   3219 1HB  LEU A 217     -13.354   1.246   7.306  1.00 87.69           H
ATOM   3220 2HB  LEU A 217     -11.638   1.558   7.134  1.00 87.69           H
ATOM   3221  CG  LEU A 217     -12.799   2.076   5.413  1.00 87.69           C
ATOM   3222  HG  LEU A 217     -12.035   1.892   4.658  1.00 87.69           H
ATOM   3223  CD1 LEU A 217     -14.151   1.738   4.780  1.00 87.69           C
ATOM   3224 1HD1 LEU A 217     -14.145   0.701   4.444  1.00 87.69           H
ATOM   3225 2HD1 LEU A 217     -14.942   1.877   5.517  1.00 87.69           H
ATOM   3226 3HD1 LEU A 217     -14.328   2.395   3.928  1.00 87.69           H
ATOM   3227  CD2 LEU A 217     -12.702   3.553   5.802  1.00 87.69           C
ATOM   3228 1HD2 LEU A 217     -13.430   3.771   6.584  1.00 87.69           H
ATOM   3229 2HD2 LEU A 217     -11.699   3.766   6.170  1.00 87.69           H
ATOM   3230 3HD2 LEU A 217     -12.909   4.173   4.930  1.00 87.69           H
ATOM   3231  HN  LEU A 217     -12.299  -0.557   8.368  1.00 87.69           H
ATOM   3232  N   LYS A 218      -9.899  -0.697   6.258  1.00 85.17           N
ATOM   3233  CA  LYS A 218      -8.599  -0.911   5.646  1.00 85.17           C
ATOM   3234  C   LYS A 218      -8.604  -2.248   4.903  1.00 85.17           C
ATOM   3235  O   LYS A 218      -8.109  -2.341   3.781  1.00 85.17           O
ATOM   3236  HA  LYS A 218      -8.444  -0.113   4.920  1.00 85.17           H
ATOM   3237  CB  LYS A 218      -7.488  -0.793   6.693  1.00 85.17           C
ATOM   3238 1HB  LYS A 218      -7.634   0.111   7.283  1.00 85.17           H
ATOM   3239 2HB  LYS A 218      -7.543  -1.635   7.383  1.00 85.17           H
ATOM   3240  CG  LYS A 218      -6.110  -0.760   6.028  1.00 85.17           C
ATOM   3241 1HG  LYS A 218      -5.988  -1.636   5.392  1.00 85.17           H
ATOM   3242 2HG  LYS A 218      -6.035   0.115   5.383  1.00 85.17           H
ATOM   3243  CD  LYS A 218      -4.997  -0.725   7.077  1.00 85.17           C
ATOM   3244 1HD  LYS A 218      -5.070   0.194   7.660  1.00 85.17           H
ATOM   3245 2HD  LYS A 218      -5.122  -1.554   7.773  1.00 85.17           H
ATOM   3246  CE  LYS A 218      -3.619  -0.808   6.417  1.00 85.17           C
ATOM   3247 1HE  LYS A 218      -3.594  -1.646   5.720  1.00 85.17           H
ATOM   3248 2HE  LYS A 218      -3.432   0.095   5.837  1.00 85.17           H
ATOM   3249  NZ  LYS A 218      -2.563  -0.975   7.441  1.00 85.17           N
ATOM   3250 1HZ  LYS A 218      -1.690  -1.219   6.988  1.00 85.17           H
ATOM   3251 2HZ  LYS A 218      -2.448  -0.108   7.952  1.00 85.17           H
ATOM   3252 3HZ  LYS A 218      -2.829  -1.714   8.083  1.00 85.17           H
ATOM   3253  HN  LYS A 218      -9.894  -0.656   7.257  1.00 85.17           H
ATOM   3254  N   VAL A 219      -9.169  -3.251   5.559  1.00 89.74           N
ATOM   3255  CA  VAL A 219      -9.177  -4.596   5.007  1.00 89.74           C
ATOM   3256  C   VAL A 219     -10.055  -4.623   3.754  1.00 89.74           C
ATOM   3257  O   VAL A 219      -9.653  -5.157   2.722  1.00 89.74           O
ATOM   3258  HA  VAL A 219      -8.154  -4.841   4.724  1.00 89.74           H
ATOM   3259  CB  VAL A 219      -9.627  -5.596   6.074  1.00 89.74           C
ATOM   3260  HB  VAL A 219     -10.582  -5.254   6.473  1.00 89.74           H
ATOM   3261  CG1 VAL A 219      -9.841  -6.985   5.468  1.00 89.74           C
ATOM   3262 1HG1 VAL A 219     -10.607  -6.930   4.695  1.00 89.74           H
ATOM   3263 2HG1 VAL A 219      -8.907  -7.337   5.029  1.00 89.74           H
ATOM   3264 3HG1 VAL A 219     -10.160  -7.676   6.248  1.00 89.74           H
ATOM   3265  CG2 VAL A 219      -8.627  -5.651   7.231  1.00 89.74           C
ATOM   3266 1HG2 VAL A 219      -7.652  -5.957   6.854  1.00 89.74           H
ATOM   3267 2HG2 VAL A 219      -8.547  -4.665   7.688  1.00 89.74           H
ATOM   3268 3HG2 VAL A 219      -8.971  -6.369   7.975  1.00 89.74           H
ATOM   3269  HN  VAL A 219      -9.614  -3.157   6.449  1.00 89.74           H
ATOM   3270  N   ILE A 220     -11.238  -4.040   3.887  1.00 90.41           N
ATOM   3271  CA  ILE A 220     -12.230  -4.112   2.828  1.00 90.41           C
ATOM   3272  C   ILE A 220     -11.695  -3.401   1.583  1.00 90.41           C
ATOM   3273  O   ILE A 220     -11.613  -3.996   0.510  1.00 90.41           O
ATOM   3274  HA  ILE A 220     -12.375  -5.165   2.588  1.00 90.41           H
ATOM   3275  CB  ILE A 220     -13.575  -3.569   3.316  1.00 90.41           C
ATOM   3276  HB  ILE A 220     -13.401  -2.606   3.795  1.00 90.41           H
ATOM   3277  CG1 ILE A 220     -14.189  -4.494   4.369  1.00 90.41           C
ATOM   3278 1HG1 ILE A 220     -14.407  -5.464   3.924  1.00 90.41           H
ATOM   3279 2HG1 ILE A 220     -13.471  -4.665   5.171  1.00 90.41           H
ATOM   3280  CG2 ILE A 220     -14.526  -3.325   2.143  1.00 90.41           C
ATOM   3281 1HG2 ILE A 220     -14.083  -2.599   1.461  1.00 90.41           H
ATOM   3282 2HG2 ILE A 220     -14.699  -4.262   1.614  1.00 90.41           H
ATOM   3283 3HG2 ILE A 220     -15.474  -2.940   2.518  1.00 90.41           H
ATOM   3284  CD1 ILE A 220     -15.472  -3.892   4.945  1.00 90.41           C
ATOM   3285 1HD1 ILE A 220     -15.246  -2.932   5.411  1.00 90.41           H
ATOM   3286 2HD1 ILE A 220     -16.197  -3.745   4.144  1.00 90.41           H
ATOM   3287 3HD1 ILE A 220     -15.888  -4.569   5.692  1.00 90.41           H
ATOM   3288  HN  ILE A 220     -11.521  -3.526   4.697  1.00 90.41           H
ATOM   3289  N   LEU A 221     -11.345  -2.136   1.769  1.00 88.93           N
ATOM   3290  CA  LEU A 221     -10.982  -1.288   0.646  1.00 88.93           C
ATOM   3291  C   LEU A 221      -9.533  -1.573   0.244  1.00 88.93           C
ATOM   3292  O   LEU A 221      -9.146  -1.343  -0.900  1.00 88.93           O
ATOM   3293  HA  LEU A 221     -11.630  -1.556  -0.189  1.00 88.93           H
ATOM   3294  CB  LEU A 221     -11.252   0.181   0.975  1.00 88.93           C
ATOM   3295 1HB  LEU A 221     -10.693   0.440   1.875  1.00 88.93           H
ATOM   3296 2HB  LEU A 221     -10.853   0.794   0.167  1.00 88.93           H
ATOM   3297  CG  LEU A 221     -12.718   0.562   1.191  1.00 88.93           C
ATOM   3298  HG  LEU A 221     -13.087   0.019   2.061  1.00 88.93           H
ATOM   3299  CD1 LEU A 221     -12.857   2.055   1.498  1.00 88.93           C
ATOM   3300 1HD1 LEU A 221     -12.297   2.294   2.402  1.00 88.93           H
ATOM   3301 2HD1 LEU A 221     -12.464   2.635   0.663  1.00 88.93           H
ATOM   3302 3HD1 LEU A 221     -13.909   2.299   1.647  1.00 88.93           H
ATOM   3303  CD2 LEU A 221     -13.575   0.140  -0.003  1.00 88.93           C
ATOM   3304 1HD2 LEU A 221     -13.214   0.637  -0.904  1.00 88.93           H
ATOM   3305 2HD2 LEU A 221     -13.511  -0.940  -0.133  1.00 88.93           H
ATOM   3306 3HD2 LEU A 221     -14.613   0.423   0.176  1.00 88.93           H
ATOM   3307  HN  LEU A 221     -11.306  -1.692   2.664  1.00 88.93           H
ATOM   3308  N   GLY A 222      -8.772  -2.069   1.209  1.00 87.31           N
ATOM   3309  CA  GLY A 222      -7.336  -2.204   1.034  1.00 87.31           C
ATOM   3310  C   GLY A 222      -6.995  -3.480   0.262  1.00 87.31           C
ATOM   3311  O   GLY A 222      -5.945  -3.565  -0.373  1.00 87.31           O
ATOM   3312 1HA  GLY A 222      -6.948  -1.337   0.499  1.00 87.31           H
ATOM   3313 2HA  GLY A 222      -6.848  -2.222   2.008  1.00 87.31           H
ATOM   3314  HN  GLY A 222      -9.121  -2.375   2.095  1.00 87.31           H
ATOM   3315  N   PHE A 223      -7.903  -4.442   0.343  1.00 82.11           N
ATOM   3316  CA  PHE A 223      -7.649  -5.759  -0.217  1.00 82.11           C
ATOM   3317  C   PHE A 223      -8.905  -6.323  -0.884  1.00 82.11           C
ATOM   3318  O   PHE A 223      -8.922  -6.550  -2.093  1.00 82.11           O
ATOM   3319  HA  PHE A 223      -6.863  -5.648  -0.963  1.00 82.11           H
ATOM   3320  CB  PHE A 223      -7.251  -6.670   0.946  1.00 82.11           C
ATOM   3321 1HB  PHE A 223      -6.438  -6.201   1.500  1.00 82.11           H
ATOM   3322 2HB  PHE A 223      -8.095  -6.757   1.631  1.00 82.11           H
ATOM   3323  CG  PHE A 223      -6.815  -8.073   0.517  1.00 82.11           C
ATOM   3324  CD1 PHE A 223      -7.592  -9.148   0.818  1.00 82.11           C
ATOM   3325  HD1 PHE A 223      -8.525  -9.010   1.364  1.00 82.11           H
ATOM   3326  CD2 PHE A 223      -5.651  -8.244  -0.164  1.00 82.11           C
ATOM   3327  HD2 PHE A 223      -5.029  -7.382  -0.405  1.00 82.11           H
ATOM   3328  CE1 PHE A 223      -7.187 -10.449   0.420  1.00 82.11           C
ATOM   3329  HE1 PHE A 223      -7.810 -11.311   0.661  1.00 82.11           H
ATOM   3330  CE2 PHE A 223      -5.247  -9.546  -0.562  1.00 82.11           C
ATOM   3331  HE2 PHE A 223      -4.313  -9.683  -1.109  1.00 82.11           H
ATOM   3332  CZ  PHE A 223      -6.023 -10.621  -0.262  1.00 82.11           C
ATOM   3333  HZ  PHE A 223      -5.713 -11.620  -0.568  1.00 82.11           H
ATOM   3334  HN  PHE A 223      -8.796  -4.334   0.779  1.00 82.11           H
ATOM   3335  N   PHE A 224      -9.927  -6.532  -0.067  1.00 84.05           N
ATOM   3336  CA  PHE A 224     -11.024  -7.406  -0.449  1.00 84.05           C
ATOM   3337  C   PHE A 224     -11.711  -6.901  -1.719  1.00 84.05           C
ATOM   3338  O   PHE A 224     -11.850  -7.642  -2.691  1.00 84.05           O
ATOM   3339  HA  PHE A 224     -10.601  -8.393  -0.635  1.00 84.05           H
ATOM   3340  CB  PHE A 224     -12.031  -7.389   0.703  1.00 84.05           C
ATOM   3341 1HB  PHE A 224     -11.500  -7.557   1.639  1.00 84.05           H
ATOM   3342 2HB  PHE A 224     -12.480  -6.397   0.764  1.00 84.05           H
ATOM   3343  CG  PHE A 224     -13.145  -8.429   0.571  1.00 84.05           C
ATOM   3344  CD1 PHE A 224     -14.375  -8.057   0.126  1.00 84.05           C
ATOM   3345  HD1 PHE A 224     -14.567  -7.016  -0.136  1.00 84.05           H
ATOM   3346  CD2 PHE A 224     -12.905  -9.727   0.898  1.00 84.05           C
ATOM   3347  HD2 PHE A 224     -11.919 -10.026   1.255  1.00 84.05           H
ATOM   3348  CE1 PHE A 224     -15.408  -9.023   0.004  1.00 84.05           C
ATOM   3349  HE1 PHE A 224     -16.394  -8.724  -0.352  1.00 84.05           H
ATOM   3350  CE2 PHE A 224     -13.938 -10.693   0.776  1.00 84.05           C
ATOM   3351  HE2 PHE A 224     -13.746 -11.734   1.038  1.00 84.05           H
ATOM   3352  CZ  PHE A 224     -15.168 -10.321   0.331  1.00 84.05           C
ATOM   3353  HZ  PHE A 224     -15.961 -11.062   0.237  1.00 84.05           H
ATOM   3354  HN  PHE A 224     -10.013  -6.117   0.839  1.00 84.05           H
ATOM   3355  N   LEU A 225     -12.122  -5.642  -1.671  1.00 88.76           N
ATOM   3356  CA  LEU A 225     -12.837  -5.045  -2.786  1.00 88.76           C
ATOM   3357  C   LEU A 225     -11.959  -5.099  -4.037  1.00 88.76           C
ATOM   3358  O   LEU A 225     -12.381  -5.605  -5.075  1.00 88.76           O
ATOM   3359  HA  LEU A 225     -13.728  -5.648  -2.963  1.00 88.76           H
ATOM   3360  CB  LEU A 225     -13.310  -3.635  -2.426  1.00 88.76           C
ATOM   3361 1HB  LEU A 225     -13.992  -3.707  -1.579  1.00 88.76           H
ATOM   3362 2HB  LEU A 225     -12.447  -3.058  -2.093  1.00 88.76           H
ATOM   3363  CG  LEU A 225     -14.008  -2.856  -3.543  1.00 88.76           C
ATOM   3364  HG  LEU A 225     -13.401  -2.934  -4.445  1.00 88.76           H
ATOM   3365  CD1 LEU A 225     -15.375  -3.464  -3.863  1.00 88.76           C
ATOM   3366 1HD1 LEU A 225     -15.246  -4.498  -4.186  1.00 88.76           H
ATOM   3367 2HD1 LEU A 225     -16.003  -3.437  -2.973  1.00 88.76           H
ATOM   3368 3HD1 LEU A 225     -15.849  -2.892  -4.660  1.00 88.76           H
ATOM   3369  CD2 LEU A 225     -14.109  -1.370  -3.194  1.00 88.76           C
ATOM   3370 1HD2 LEU A 225     -14.682  -1.251  -2.274  1.00 88.76           H
ATOM   3371 2HD2 LEU A 225     -13.109  -0.960  -3.055  1.00 88.76           H
ATOM   3372 3HD2 LEU A 225     -14.610  -0.840  -4.004  1.00 88.76           H
ATOM   3373  HN  LEU A 225     -11.974  -5.035  -0.890  1.00 88.76           H
ATOM   3374  N   PRO A 226     -10.725  -4.579  -3.963  1.00 90.04           N
ATOM   3375  CA  PRO A 226      -9.824  -4.606  -5.117  1.00 90.04           C
ATOM   3376  C   PRO A 226      -9.667  -6.004  -5.693  1.00 90.04           C
ATOM   3377  O   PRO A 226      -9.733  -6.190  -6.908  1.00 90.04           O
ATOM   3378  HA  PRO A 226     -10.238  -4.009  -5.929  1.00 90.04           H
ATOM   3379  CB  PRO A 226      -8.505  -4.070  -4.560  1.00 90.04           C
ATOM   3380 1HB  PRO A 226      -7.862  -4.876  -4.206  1.00 90.04           H
ATOM   3381 2HB  PRO A 226      -7.942  -3.523  -5.317  1.00 90.04           H
ATOM   3382  CG  PRO A 226      -8.947  -3.160  -3.420  1.00 90.04           C
ATOM   3383 1HG  PRO A 226      -8.140  -2.981  -2.709  1.00 90.04           H
ATOM   3384 2HG  PRO A 226      -9.259  -2.180  -3.782  1.00 90.04           H
ATOM   3385  CD  PRO A 226     -10.098  -3.931  -2.797  1.00 90.04           C
ATOM   3386 1HD  PRO A 226      -9.748  -4.666  -2.071  1.00 90.04           H
ATOM   3387 2HD  PRO A 226     -10.789  -3.273  -2.270  1.00 90.04           H
ATOM   3388  N   PHE A 227      -9.460  -6.959  -4.798  1.00 85.07           N
ATOM   3389  CA  PHE A 227      -9.167  -8.321  -5.211  1.00 85.07           C
ATOM   3390  C   PHE A 227     -10.332  -8.917  -6.002  1.00 85.07           C
ATOM   3391  O   PHE A 227     -10.127  -9.530  -7.049  1.00 85.07           O
ATOM   3392  HA  PHE A 227      -8.281  -8.283  -5.845  1.00 85.07           H
ATOM   3393  CB  PHE A 227      -8.960  -9.140  -3.935  1.00 85.07           C
ATOM   3394 1HB  PHE A 227      -8.155  -8.691  -3.354  1.00 85.07           H
ATOM   3395 2HB  PHE A 227      -9.863  -9.080  -3.327  1.00 85.07           H
ATOM   3396  CG  PHE A 227      -8.629 -10.612  -4.187  1.00 85.07           C
ATOM   3397  CD1 PHE A 227      -9.602 -11.556  -4.078  1.00 85.07           C
ATOM   3398  HD1 PHE A 227     -10.617 -11.264  -3.811  1.00 85.07           H
ATOM   3399  CD2 PHE A 227      -7.362 -10.976  -4.521  1.00 85.07           C
ATOM   3400  HD2 PHE A 227      -6.582 -10.220  -4.609  1.00 85.07           H
ATOM   3401  CE1 PHE A 227      -9.294 -12.923  -4.312  1.00 85.07           C
ATOM   3402  HE1 PHE A 227     -10.074 -13.679  -4.225  1.00 85.07           H
ATOM   3403  CE2 PHE A 227      -7.054 -12.343  -4.756  1.00 85.07           C
ATOM   3404  HE2 PHE A 227      -6.039 -12.635  -5.023  1.00 85.07           H
ATOM   3405  CZ  PHE A 227      -8.027 -13.287  -4.646  1.00 85.07           C
ATOM   3406  HZ  PHE A 227      -7.791 -14.336  -4.826  1.00 85.07           H
ATOM   3407  HN  PHE A 227      -9.490  -6.814  -3.809  1.00 85.07           H
ATOM   3408  N   VAL A 228     -11.530  -8.716  -5.473  1.00 91.65           N
ATOM   3409  CA  VAL A 228     -12.726  -9.248  -6.103  1.00 91.65           C
ATOM   3410  C   VAL A 228     -12.855  -8.669  -7.513  1.00 91.65           C
ATOM   3411  O   VAL A 228     -13.125  -9.399  -8.465  1.00 91.65           O
ATOM   3412  HA  VAL A 228     -12.606 -10.329  -6.177  1.00 91.65           H
ATOM   3413  CB  VAL A 228     -13.949  -8.967  -5.227  1.00 91.65           C
ATOM   3414  HB  VAL A 228     -13.953  -7.903  -4.990  1.00 91.65           H
ATOM   3415  CG1 VAL A 228     -15.244  -9.288  -5.975  1.00 91.65           C
ATOM   3416 1HG1 VAL A 228     -15.308  -8.672  -6.872  1.00 91.65           H
ATOM   3417 2HG1 VAL A 228     -15.250 -10.341  -6.255  1.00 91.65           H
ATOM   3418 3HG1 VAL A 228     -16.097  -9.079  -5.329  1.00 91.65           H
ATOM   3419  CG2 VAL A 228     -13.869  -9.741  -3.910  1.00 91.65           C
ATOM   3420 1HG2 VAL A 228     -13.828 -10.810  -4.119  1.00 91.65           H
ATOM   3421 2HG2 VAL A 228     -12.973  -9.442  -3.366  1.00 91.65           H
ATOM   3422 3HG2 VAL A 228     -14.750  -9.523  -3.306  1.00 91.65           H
ATOM   3423  HN  VAL A 228     -11.690  -8.201  -4.630  1.00 91.65           H
ATOM   3424  N   VAL A 229     -12.656  -7.362  -7.602  1.00 91.23           N
ATOM   3425  CA  VAL A 229     -12.815  -6.665  -8.867  1.00 91.23           C
ATOM   3426  C   VAL A 229     -11.804  -7.212  -9.877  1.00 91.23           C
ATOM   3427  O   VAL A 229     -12.152  -7.480 -11.026  1.00 91.23           O
ATOM   3428  HA  VAL A 229     -13.822  -6.872  -9.232  1.00 91.23           H
ATOM   3429  CB  VAL A 229     -12.689  -5.156  -8.653  1.00 91.23           C
ATOM   3430  HB  VAL A 229     -11.751  -4.968  -8.132  1.00 91.23           H
ATOM   3431  CG1 VAL A 229     -12.641  -4.414  -9.990  1.00 91.23           C
ATOM   3432 1HG1 VAL A 229     -11.781  -4.758 -10.565  1.00 91.23           H
ATOM   3433 2HG1 VAL A 229     -13.555  -4.613 -10.549  1.00 91.23           H
ATOM   3434 3HG1 VAL A 229     -12.551  -3.343  -9.808  1.00 91.23           H
ATOM   3435  CG2 VAL A 229     -13.827  -4.630  -7.775  1.00 91.23           C
ATOM   3436 1HG2 VAL A 229     -14.783  -4.836  -8.257  1.00 91.23           H
ATOM   3437 2HG2 VAL A 229     -13.796  -5.125  -6.804  1.00 91.23           H
ATOM   3438 3HG2 VAL A 229     -13.713  -3.554  -7.639  1.00 91.23           H
ATOM   3439  HN  VAL A 229     -12.391  -6.783  -6.831  1.00 91.23           H
ATOM   3440  N   MET A 230     -10.573  -7.362  -9.411  1.00 83.50           N
ATOM   3441  CA  MET A 230      -9.502  -7.843 -10.267  1.00 83.50           C
ATOM   3442  C   MET A 230      -9.802  -9.253 -10.780  1.00 83.50           C
ATOM   3443  O   MET A 230      -9.699  -9.518 -11.976  1.00 83.50           O
ATOM   3444  HA  MET A 230      -9.460  -7.147 -11.104  1.00 83.50           H
ATOM   3445  CB  MET A 230      -8.188  -7.853  -9.485  1.00 83.50           C
ATOM   3446 1HB  MET A 230      -8.338  -8.339  -8.520  1.00 83.50           H
ATOM   3447 2HB  MET A 230      -7.443  -8.439 -10.024  1.00 83.50           H
ATOM   3448  CG  MET A 230      -7.667  -6.431  -9.269  1.00 83.50           C
ATOM   3449 1HG  MET A 230      -7.512  -5.942 -10.231  1.00 83.50           H
ATOM   3450 2HG  MET A 230      -8.407  -5.842  -8.728  1.00 83.50           H
ATOM   3451  SD  MET A 230      -6.134  -6.473  -8.355  1.00 83.50           S
ATOM   3452  CE  MET A 230      -6.089  -4.795  -7.748  1.00 83.50           C
ATOM   3453 1HE  MET A 230      -6.083  -4.104  -8.591  1.00 83.50           H
ATOM   3454 2HE  MET A 230      -6.968  -4.608  -7.131  1.00 83.50           H
ATOM   3455 3HE  MET A 230      -5.189  -4.649  -7.151  1.00 83.50           H
ATOM   3456  HN  MET A 230     -10.303  -7.160  -8.470  1.00 83.50           H
ATOM   3457  N   ALA A 231     -10.168 -10.122  -9.848  1.00 89.41           N
ATOM   3458  CA  ALA A 231     -10.398 -11.518 -10.175  1.00 89.41           C
ATOM   3459  C   ALA A 231     -11.479 -11.614 -11.254  1.00 89.41           C
ATOM   3460  O   ALA A 231     -11.346 -12.383 -12.204  1.00 89.41           O
ATOM   3461  HA  ALA A 231      -9.466 -11.924 -10.570  1.00 89.41           H
ATOM   3462  CB  ALA A 231     -10.772 -12.286  -8.906  1.00 89.41           C
ATOM   3463 1HB  ALA A 231      -9.959 -12.211  -8.183  1.00 89.41           H
ATOM   3464 2HB  ALA A 231     -11.679 -11.859  -8.478  1.00 89.41           H
ATOM   3465 3HB  ALA A 231     -10.944 -13.334  -9.152  1.00 89.41           H
ATOM   3466  HN  ALA A 231     -10.307  -9.885  -8.886  1.00 89.41           H
ATOM   3467  N   CYS A 232     -12.524 -10.821 -11.071  1.00 88.95           N
ATOM   3468  CA  CYS A 232     -13.635 -10.818 -12.008  1.00 88.95           C
ATOM   3469  C   CYS A 232     -13.119 -10.327 -13.362  1.00 88.95           C
ATOM   3470  O   CYS A 232     -13.389 -10.941 -14.393  1.00 88.95           O
ATOM   3471  HA  CYS A 232     -13.988 -11.847 -12.078  1.00 88.95           H
ATOM   3472  CB  CYS A 232     -14.802  -9.969 -11.499  1.00 88.95           C
ATOM   3473 1HB  CYS A 232     -14.442  -8.985 -11.197  1.00 88.95           H
ATOM   3474 2HB  CYS A 232     -15.524  -9.812 -12.300  1.00 88.95           H
ATOM   3475  SG  CYS A 232     -15.610 -10.801 -10.084  1.00 88.95           S
ATOM   3476  HG  CYS A 232     -14.731 -10.402  -9.168  1.00 88.95           H
ATOM   3477  HN  CYS A 232     -12.619 -10.190 -10.301  1.00 88.95           H
ATOM   3478  N   CYS A 233     -12.387  -9.223 -13.316  1.00 87.03           N
ATOM   3479  CA  CYS A 233     -11.930  -8.577 -14.534  1.00 87.03           C
ATOM   3480  C   CYS A 233     -11.125  -9.596 -15.345  1.00 87.03           C
ATOM   3481  O   CYS A 233     -11.391  -9.802 -16.528  1.00 87.03           O
ATOM   3482  HA  CYS A 233     -12.822  -8.268 -15.079  1.00 87.03           H
ATOM   3483  CB  CYS A 233     -11.117  -7.316 -14.235  1.00 87.03           C
ATOM   3484 1HB  CYS A 233     -10.384  -7.522 -13.456  1.00 87.03           H
ATOM   3485 2HB  CYS A 233     -10.562  -7.012 -15.122  1.00 87.03           H
ATOM   3486  SG  CYS A 233     -12.231  -5.965 -13.702  1.00 87.03           S
ATOM   3487  HG  CYS A 233     -12.408  -6.412 -12.462  1.00 87.03           H
ATOM   3488  HN  CYS A 233     -12.108  -8.772 -12.468  1.00 87.03           H
ATOM   3489  N   TYR A 234     -10.157 -10.204 -14.675  1.00 74.51           N
ATOM   3490  CA  TYR A 234      -9.214 -11.078 -15.353  1.00 74.51           C
ATOM   3491  C   TYR A 234      -9.888 -12.381 -15.788  1.00 74.51           C
ATOM   3492  O   TYR A 234      -9.520 -12.964 -16.806  1.00 74.51           O
ATOM   3493  HA  TYR A 234      -8.846 -10.555 -16.236  1.00 74.51           H
ATOM   3494  CB  TYR A 234      -8.125 -11.399 -14.327  1.00 74.51           C
ATOM   3495 1HB  TYR A 234      -8.576 -11.448 -13.336  1.00 74.51           H
ATOM   3496 2HB  TYR A 234      -7.718 -12.387 -14.541  1.00 74.51           H
ATOM   3497  CG  TYR A 234      -6.978 -10.387 -14.299  1.00 74.51           C
ATOM   3498  CD1 TYR A 234      -5.946 -10.488 -15.211  1.00 74.51           C
ATOM   3499  HD1 TYR A 234      -5.949 -11.289 -15.950  1.00 74.51           H
ATOM   3500  CD2 TYR A 234      -6.975  -9.373 -13.363  1.00 74.51           C
ATOM   3501  HD2 TYR A 234      -7.789  -9.293 -12.644  1.00 74.51           H
ATOM   3502  CE1 TYR A 234      -4.867  -9.535 -15.185  1.00 74.51           C
ATOM   3503  HE1 TYR A 234      -4.046  -9.604 -15.899  1.00 74.51           H
ATOM   3504  CE2 TYR A 234      -5.895  -8.420 -13.338  1.00 74.51           C
ATOM   3505  HE2 TYR A 234      -5.880  -7.614 -12.604  1.00 74.51           H
ATOM   3506  CZ  TYR A 234      -4.895  -8.548 -14.250  1.00 74.51           C
ATOM   3507  OH  TYR A 234      -3.875  -7.648 -14.225  1.00 74.51           O
ATOM   3508  HH  TYR A 234      -4.012  -6.996 -13.480  1.00 74.51           H
ATOM   3509  HN  TYR A 234     -10.012 -10.109 -13.690  1.00 74.51           H
ATOM   3510  N   THR A 235     -10.864 -12.798 -14.995  1.00 84.66           N
ATOM   3511  CA  THR A 235     -11.653 -13.970 -15.333  1.00 84.66           C
ATOM   3512  C   THR A 235     -12.306 -13.796 -16.706  1.00 84.66           C
ATOM   3513  O   THR A 235     -12.273 -14.706 -17.532  1.00 84.66           O
ATOM   3514  HA  THR A 235     -10.983 -14.827 -15.404  1.00 84.66           H
ATOM   3515  CB  THR A 235     -12.661 -14.202 -14.206  1.00 84.66           C
ATOM   3516  HB  THR A 235     -13.363 -13.371 -14.134  1.00 84.66           H
ATOM   3517  OG1 THR A 235     -11.851 -14.424 -13.055  1.00 84.66           O
ATOM   3518  HG1 THR A 235     -11.894 -13.630 -12.448  1.00 84.66           H
ATOM   3519  CG2 THR A 235     -13.436 -15.511 -14.374  1.00 84.66           C
ATOM   3520 1HG2 THR A 235     -12.738 -16.348 -14.377  1.00 84.66           H
ATOM   3521 2HG2 THR A 235     -13.984 -15.490 -15.315  1.00 84.66           H
ATOM   3522 3HG2 THR A 235     -14.138 -15.626 -13.547  1.00 84.66           H
ATOM   3523  HN  THR A 235     -11.117 -12.351 -14.137  1.00 84.66           H
ATOM   3524  N   ILE A 236     -12.883 -12.620 -16.906  1.00 83.52           N
ATOM   3525  CA  ILE A 236     -13.557 -12.321 -18.158  1.00 83.52           C
ATOM   3526  C   ILE A 236     -12.515 -12.165 -19.268  1.00 83.52           C
ATOM   3527  O   ILE A 236     -12.737 -12.598 -20.397  1.00 83.52           O
ATOM   3528  HA  ILE A 236     -14.192 -13.173 -18.399  1.00 83.52           H
ATOM   3529  CB  ILE A 236     -14.471 -11.105 -17.997  1.00 83.52           C
ATOM   3530  HB  ILE A 236     -13.863 -10.261 -17.672  1.00 83.52           H
ATOM   3531  CG1 ILE A 236     -15.522 -11.349 -16.912  1.00 83.52           C
ATOM   3532 1HG1 ILE A 236     -16.283 -12.034 -17.285  1.00 83.52           H
ATOM   3533 2HG1 ILE A 236     -15.056 -11.828 -16.051  1.00 83.52           H
ATOM   3534  CG2 ILE A 236     -15.107 -10.717 -19.333  1.00 83.52           C
ATOM   3535 1HG2 ILE A 236     -14.324 -10.472 -20.051  1.00 83.52           H
ATOM   3536 2HG2 ILE A 236     -15.698 -11.551 -19.711  1.00 83.52           H
ATOM   3537 3HG2 ILE A 236     -15.752  -9.850 -19.190  1.00 83.52           H
ATOM   3538  CD1 ILE A 236     -16.178 -10.036 -16.479  1.00 83.52           C
ATOM   3539 1HD1 ILE A 236     -15.417  -9.363 -16.084  1.00 83.52           H
ATOM   3540 2HD1 ILE A 236     -16.663  -9.572 -17.337  1.00 83.52           H
ATOM   3541 3HD1 ILE A 236     -16.920 -10.239 -15.707  1.00 83.52           H
ATOM   3542  HN  ILE A 236     -12.895 -11.881 -16.232  1.00 83.52           H
ATOM   3543  N   ILE A 237     -11.401 -11.544 -18.907  1.00 79.44           N
ATOM   3544  CA  ILE A 237     -10.331 -11.312 -19.863  1.00 79.44           C
ATOM   3545  C   ILE A 237      -9.890 -12.648 -20.462  1.00 79.44           C
ATOM   3546  O   ILE A 237      -9.843 -12.800 -21.682  1.00 79.44           O
ATOM   3547  HA  ILE A 237     -10.736 -10.692 -20.662  1.00 79.44           H
ATOM   3548  CB  ILE A 237      -9.193 -10.525 -19.211  1.00 79.44           C
ATOM   3549  HB  ILE A 237      -9.033 -10.922 -18.208  1.00 79.44           H
ATOM   3550  CG1 ILE A 237      -9.564  -9.048 -19.058  1.00 79.44           C
ATOM   3551 1HG1 ILE A 237      -9.544  -8.562 -20.033  1.00 79.44           H
ATOM   3552 2HG1 ILE A 237     -10.583  -8.963 -18.681  1.00 79.44           H
ATOM   3553  CG2 ILE A 237      -7.886 -10.710 -19.984  1.00 79.44           C
ATOM   3554 1HG2 ILE A 237      -7.617 -11.766 -19.996  1.00 79.44           H
ATOM   3555 2HG2 ILE A 237      -8.015 -10.355 -21.006  1.00 79.44           H
ATOM   3556 3HG2 ILE A 237      -7.093 -10.139 -19.499  1.00 79.44           H
ATOM   3557  CD1 ILE A 237      -8.601  -8.336 -18.106  1.00 79.44           C
ATOM   3558 1HD1 ILE A 237      -8.642  -8.810 -17.126  1.00 79.44           H
ATOM   3559 2HD1 ILE A 237      -7.587  -8.402 -18.500  1.00 79.44           H
ATOM   3560 3HD1 ILE A 237      -8.888  -7.288 -18.016  1.00 79.44           H
ATOM   3561  HN  ILE A 237     -11.225 -11.203 -17.984  1.00 79.44           H
ATOM   3562  N   ILE A 238      -9.578 -13.584 -19.577  1.00 77.90           N
ATOM   3563  CA  ILE A 238      -9.060 -14.873 -20.002  1.00 77.90           C
ATOM   3564  C   ILE A 238     -10.078 -15.548 -20.923  1.00 77.90           C
ATOM   3565  O   ILE A 238      -9.716 -16.068 -21.978  1.00 77.90           O
ATOM   3566  HA  ILE A 238      -8.149 -14.688 -20.570  1.00 77.90           H
ATOM   3567  CB  ILE A 238      -8.672 -15.721 -18.788  1.00 77.90           C
ATOM   3568  HB  ILE A 238      -9.495 -15.691 -18.074  1.00 77.90           H
ATOM   3569  CG1 ILE A 238      -7.443 -15.142 -18.085  1.00 77.90           C
ATOM   3570 1HG1 ILE A 238      -6.550 -15.355 -18.673  1.00 77.90           H
ATOM   3571 2HG1 ILE A 238      -7.532 -14.057 -18.024  1.00 77.90           H
ATOM   3572  CG2 ILE A 238      -8.470 -17.185 -19.184  1.00 77.90           C
ATOM   3573 1HG2 ILE A 238      -9.395 -17.579 -19.604  1.00 77.90           H
ATOM   3574 2HG2 ILE A 238      -7.675 -17.253 -19.927  1.00 77.90           H
ATOM   3575 3HG2 ILE A 238      -8.195 -17.764 -18.303  1.00 77.90           H
ATOM   3576  CD1 ILE A 238      -7.288 -15.727 -16.680  1.00 77.90           C
ATOM   3577 1HD1 ILE A 238      -8.173 -15.490 -16.089  1.00 77.90           H
ATOM   3578 2HD1 ILE A 238      -7.175 -16.809 -16.748  1.00 77.90           H
ATOM   3579 3HD1 ILE A 238      -6.407 -15.298 -16.203  1.00 77.90           H
ATOM   3580  HN  ILE A 238      -9.674 -13.472 -18.588  1.00 77.90           H
ATOM   3581  N   HIS A 239     -11.330 -15.518 -20.492  1.00 77.06           N
ATOM   3582  CA  HIS A 239     -12.396 -16.158 -21.244  1.00 77.06           C
ATOM   3583  C   HIS A 239     -12.455 -15.568 -22.655  1.00 77.06           C
ATOM   3584  O   HIS A 239     -12.597 -16.301 -23.632  1.00 77.06           O
ATOM   3585  HA  HIS A 239     -12.140 -17.215 -21.312  1.00 77.06           H
ATOM   3586  CB  HIS A 239     -13.728 -16.048 -20.500  1.00 77.06           C
ATOM   3587 1HB  HIS A 239     -13.597 -16.422 -19.484  1.00 77.06           H
ATOM   3588 2HB  HIS A 239     -14.002 -14.996 -20.419  1.00 77.06           H
ATOM   3589  CG  HIS A 239     -14.862 -16.800 -21.155  1.00 77.06           C
ATOM   3590  ND1 HIS A 239     -15.800 -16.184 -21.966  1.00 77.06           N
ATOM   3591  HD1 HIS A 239     -15.826 -15.211 -22.196  1.00 77.06           H
ATOM   3592  CD2 HIS A 239     -15.198 -18.121 -21.112  1.00 77.06           C
ATOM   3593  HD2 HIS A 239     -14.666 -18.896 -20.560  1.00 77.06           H
ATOM   3594  CE1 HIS A 239     -16.657 -17.103 -22.385  1.00 77.06           C
ATOM   3595  HE1 HIS A 239     -17.512 -16.931 -23.039  1.00 77.06           H
ATOM   3596  NE2 HIS A 239     -16.283 -18.303 -21.855  1.00 77.06           N
ATOM   3597  HN  HIS A 239     -11.620 -15.068 -19.648  1.00 77.06           H
ATOM   3598  N   THR A 240     -12.341 -14.250 -22.716  1.00 78.74           N
ATOM   3599  CA  THR A 240     -12.444 -13.547 -23.984  1.00 78.74           C
ATOM   3600  C   THR A 240     -11.271 -13.916 -24.894  1.00 78.74           C
ATOM   3601  O   THR A 240     -11.441 -14.059 -26.104  1.00 78.74           O
ATOM   3602  HA  THR A 240     -13.354 -13.876 -24.486  1.00 78.74           H
ATOM   3603  CB  THR A 240     -12.537 -12.049 -23.688  1.00 78.74           C
ATOM   3604  HB  THR A 240     -11.593 -11.671 -23.296  1.00 78.74           H
ATOM   3605  OG1 THR A 240     -13.655 -11.936 -22.812  1.00 78.74           O
ATOM   3606  HG1 THR A 240     -13.342 -11.862 -21.866  1.00 78.74           H
ATOM   3607  CG2 THR A 240     -12.942 -11.234 -24.917  1.00 78.74           C
ATOM   3608 1HG2 THR A 240     -13.919 -11.567 -25.269  1.00 78.74           H
ATOM   3609 2HG2 THR A 240     -12.204 -11.375 -25.707  1.00 78.74           H
ATOM   3610 3HG2 THR A 240     -12.993 -10.178 -24.652  1.00 78.74           H
ATOM   3611  HN  THR A 240     -12.183 -13.665 -21.920  1.00 78.74           H
ATOM   3612  N   LEU A 241     -10.107 -14.059 -24.277  1.00 74.27           N
ATOM   3613  CA  LEU A 241      -8.885 -14.285 -25.029  1.00 74.27           C
ATOM   3614  C   LEU A 241      -8.904 -15.698 -25.614  1.00 74.27           C
ATOM   3615  O   LEU A 241      -8.476 -15.911 -26.747  1.00 74.27           O
ATOM   3616  HA  LEU A 241      -8.871 -13.571 -25.853  1.00 74.27           H
ATOM   3617  CB  LEU A 241      -7.659 -13.996 -24.159  1.00 74.27           C
ATOM   3618 1HB  LEU A 241      -7.819 -14.448 -23.180  1.00 74.27           H
ATOM   3619 2HB  LEU A 241      -6.798 -14.494 -24.603  1.00 74.27           H
ATOM   3620  CG  LEU A 241      -7.312 -12.519 -23.958  1.00 74.27           C
ATOM   3621  HG  LEU A 241      -8.198 -12.009 -23.579  1.00 74.27           H
ATOM   3622  CD1 LEU A 241      -6.210 -12.353 -22.910  1.00 74.27           C
ATOM   3623 1HD1 LEU A 241      -6.548 -12.765 -21.959  1.00 74.27           H
ATOM   3624 2HD1 LEU A 241      -5.315 -12.881 -23.238  1.00 74.27           H
ATOM   3625 3HD1 LEU A 241      -5.983 -11.294 -22.787  1.00 74.27           H
ATOM   3626  CD2 LEU A 241      -6.944 -11.857 -25.288  1.00 74.27           C
ATOM   3627 1HD2 LEU A 241      -6.081 -12.364 -25.719  1.00 74.27           H
ATOM   3628 2HD2 LEU A 241      -7.787 -11.928 -25.975  1.00 74.27           H
ATOM   3629 3HD2 LEU A 241      -6.702 -10.808 -25.116  1.00 74.27           H
ATOM   3630  HN  LEU A 241      -9.992 -14.023 -23.284  1.00 74.27           H
ATOM   3631  N   ILE A 242      -9.405 -16.628 -24.814  1.00 75.67           N
ATOM   3632  CA  ILE A 242      -9.520 -18.009 -25.252  1.00 75.67           C
ATOM   3633  C   ILE A 242     -10.385 -18.070 -26.513  1.00 75.67           C
ATOM   3634  O   ILE A 242     -10.061 -18.787 -27.458  1.00 75.67           O
ATOM   3635  HA  ILE A 242      -8.518 -18.357 -25.503  1.00 75.67           H
ATOM   3636  CB  ILE A 242     -10.033 -18.892 -24.112  1.00 75.67           C
ATOM   3637  HB  ILE A 242     -10.899 -18.404 -23.666  1.00 75.67           H
ATOM   3638  CG1 ILE A 242      -8.978 -19.034 -23.012  1.00 75.67           C
ATOM   3639 1HG1 ILE A 242      -8.159 -19.659 -23.367  1.00 75.67           H
ATOM   3640 2HG1 ILE A 242      -8.556 -18.056 -22.780  1.00 75.67           H
ATOM   3641  CG2 ILE A 242     -10.499 -20.251 -24.638  1.00 75.67           C
ATOM   3642 1HG2 ILE A 242     -11.306 -20.105 -25.356  1.00 75.67           H
ATOM   3643 2HG2 ILE A 242      -9.666 -20.757 -25.125  1.00 75.67           H
ATOM   3644 3HG2 ILE A 242     -10.858 -20.858 -23.807  1.00 75.67           H
ATOM   3645  CD1 ILE A 242      -9.584 -19.647 -21.748  1.00 75.67           C
ATOM   3646 1HD1 ILE A 242     -10.386 -19.006 -21.382  1.00 75.67           H
ATOM   3647 2HD1 ILE A 242      -9.984 -20.634 -21.979  1.00 75.67           H
ATOM   3648 3HD1 ILE A 242      -8.813 -19.737 -20.982  1.00 75.67           H
ATOM   3649  HN  ILE A 242      -9.729 -16.451 -23.885  1.00 75.67           H
ATOM   3650  N   GLN A 243     -11.468 -17.307 -26.486  1.00 70.74           N
ATOM   3651  CA  GLN A 243     -12.403 -17.295 -27.598  1.00 70.74           C
ATOM   3652  C   GLN A 243     -11.766 -16.628 -28.819  1.00 70.74           C
ATOM   3653  O   GLN A 243     -12.034 -17.018 -29.954  1.00 70.74           O
ATOM   3654  HA  GLN A 243     -12.608 -18.344 -27.815  1.00 70.74           H
ATOM   3655  CB  GLN A 243     -13.708 -16.598 -27.211  1.00 70.74           C
ATOM   3656 1HB  GLN A 243     -13.487 -15.634 -26.752  1.00 70.74           H
ATOM   3657 2HB  GLN A 243     -14.298 -16.398 -28.105  1.00 70.74           H
ATOM   3658  CG  GLN A 243     -14.521 -17.457 -26.239  1.00 70.74           C
ATOM   3659 1HG  GLN A 243     -14.698 -18.439 -26.678  1.00 70.74           H
ATOM   3660 2HG  GLN A 243     -13.951 -17.614 -25.324  1.00 70.74           H
ATOM   3661  CD  GLN A 243     -15.858 -16.792 -25.907  1.00 70.74           C
ATOM   3662  OE1 GLN A 243     -16.075 -15.617 -26.153  1.00 70.74           O
ATOM   3663  NE2 GLN A 243     -16.740 -17.607 -25.335  1.00 70.74           N
ATOM   3664 1HE2 GLN A 243     -16.498 -18.561 -25.160  1.00 70.74           H
ATOM   3665 2HE2 GLN A 243     -17.644 -17.265 -25.079  1.00 70.74           H
ATOM   3666  HN  GLN A 243     -11.711 -16.707 -25.724  1.00 70.74           H
ATOM   3667  N   ALA A 244     -10.935 -15.633 -28.544  1.00 71.51           N
ATOM   3668  CA  ALA A 244     -10.438 -14.760 -29.594  1.00 71.51           C
ATOM   3669  C   ALA A 244      -9.373 -15.501 -30.404  1.00 71.51           C
ATOM   3670  O   ALA A 244      -9.074 -15.123 -31.536  1.00 71.51           O
ATOM   3671  HA  ALA A 244     -11.276 -14.518 -30.248  1.00 71.51           H
ATOM   3672  CB  ALA A 244      -9.906 -13.467 -28.974  1.00 71.51           C
ATOM   3673 1HB  ALA A 244     -10.709 -12.965 -28.434  1.00 71.51           H
ATOM   3674 2HB  ALA A 244      -9.096 -13.702 -28.283  1.00 71.51           H
ATOM   3675 3HB  ALA A 244      -9.533 -12.813 -29.762  1.00 71.51           H
ATOM   3676  HN  ALA A 244     -10.603 -15.420 -27.625  1.00 71.51           H
ATOM   3677  N   LYS A 245      -8.827 -16.542 -29.793  1.00 59.90           N
ATOM   3678  CA  LYS A 245      -7.799 -17.337 -30.442  1.00 59.90           C
ATOM   3679  C   LYS A 245      -6.745 -16.405 -31.044  1.00 59.90           C
ATOM   3680  O   LYS A 245      -5.983 -16.808 -31.922  1.00 59.90           O
ATOM   3681  HA  LYS A 245      -7.323 -17.946 -29.674  1.00 59.90           H
ATOM   3682  CB  LYS A 245      -8.423 -18.296 -31.458  1.00 59.90           C
ATOM   3683 1HB  LYS A 245      -9.086 -17.744 -32.125  1.00 59.90           H
ATOM   3684 2HB  LYS A 245      -7.642 -18.735 -32.077  1.00 59.90           H
ATOM   3685  CG  LYS A 245      -9.208 -19.405 -30.754  1.00 59.90           C
ATOM   3686 1HG  LYS A 245      -8.606 -19.826 -29.948  1.00 59.90           H
ATOM   3687 2HG  LYS A 245     -10.105 -18.987 -30.297  1.00 59.90           H
ATOM   3688  CD  LYS A 245      -9.597 -20.510 -31.738  1.00 59.90           C
ATOM   3689 1HD  LYS A 245     -10.297 -20.116 -32.475  1.00 59.90           H
ATOM   3690 2HD  LYS A 245      -8.714 -20.844 -32.283  1.00 59.90           H
ATOM   3691  CE  LYS A 245     -10.231 -21.696 -31.008  1.00 59.90           C
ATOM   3692 1HE  LYS A 245      -9.587 -22.012 -30.188  1.00 59.90           H
ATOM   3693 2HE  LYS A 245     -11.182 -21.393 -30.568  1.00 59.90           H
ATOM   3694  NZ  LYS A 245     -10.448 -22.824 -31.941  1.00 59.90           N
ATOM   3695 1HZ  LYS A 245     -10.895 -23.589 -31.449  1.00 59.90           H
ATOM   3696 2HZ  LYS A 245     -11.040 -22.521 -32.706  1.00 59.90           H
ATOM   3697 3HZ  LYS A 245      -9.555 -23.134 -32.308  1.00 59.90           H
ATOM   3698  HN  LYS A 245      -9.077 -16.844 -28.873  1.00 59.90           H
ATOM   3699  N   LYS A 246      -6.734 -15.177 -30.547  1.00 52.33           N
ATOM   3700  CA  LYS A 246      -5.842 -14.162 -31.081  1.00 52.33           C
ATOM   3701  C   LYS A 246      -4.531 -14.176 -30.294  1.00 52.33           C
ATOM   3702  O   LYS A 246      -4.504 -13.812 -29.119  1.00 52.33           O
ATOM   3703  HA  LYS A 246      -5.626 -14.427 -32.116  1.00 52.33           H
ATOM   3704  CB  LYS A 246      -6.534 -12.797 -31.099  1.00 52.33           C
ATOM   3705 1HB  LYS A 246      -7.088 -12.653 -30.172  1.00 52.33           H
ATOM   3706 2HB  LYS A 246      -5.785 -12.006 -31.148  1.00 52.33           H
ATOM   3707  CG  LYS A 246      -7.485 -12.680 -32.292  1.00 52.33           C
ATOM   3708 1HG  LYS A 246      -6.984 -13.025 -33.196  1.00 52.33           H
ATOM   3709 2HG  LYS A 246      -8.348 -13.328 -32.138  1.00 52.33           H
ATOM   3710  CD  LYS A 246      -7.953 -11.236 -32.481  1.00 52.33           C
ATOM   3711 1HD  LYS A 246      -8.513 -10.913 -31.602  1.00 52.33           H
ATOM   3712 2HD  LYS A 246      -7.088 -10.578 -32.567  1.00 52.33           H
ATOM   3713  CE  LYS A 246      -8.829 -11.102 -33.728  1.00 52.33           C
ATOM   3714 1HE  LYS A 246      -8.325 -11.550 -34.584  1.00 52.33           H
ATOM   3715 2HE  LYS A 246      -9.762 -11.648 -33.585  1.00 52.33           H
ATOM   3716  NZ  LYS A 246      -9.120  -9.678 -34.006  1.00 52.33           N
ATOM   3717 1HZ  LYS A 246      -9.720  -9.608 -34.821  1.00 52.33           H
ATOM   3718 2HZ  LYS A 246      -9.587  -9.265 -33.207  1.00 52.33           H
ATOM   3719 3HZ  LYS A 246      -8.252  -9.184 -34.183  1.00 52.33           H
ATOM   3720  HN  LYS A 246      -7.319 -14.872 -29.796  1.00 52.33           H
ATOM   3721  N   SER A 247      -3.475 -14.600 -30.972  1.00 55.70           N
ATOM   3722  CA  SER A 247      -2.190 -14.786 -30.319  1.00 55.70           C
ATOM   3723  C   SER A 247      -1.712 -13.462 -29.719  1.00 55.70           C
ATOM   3724  O   SER A 247      -1.277 -13.418 -28.570  1.00 55.70           O
ATOM   3725  HA  SER A 247      -2.370 -15.519 -29.532  1.00 55.70           H
ATOM   3726  CB  SER A 247      -1.149 -15.333 -31.297  1.00 55.70           C
ATOM   3727 1HB  SER A 247      -1.442 -16.333 -31.616  1.00 55.70           H
ATOM   3728 2HB  SER A 247      -1.125 -14.708 -32.189  1.00 55.70           H
ATOM   3729  OG  SER A 247       0.153 -15.384 -30.718  1.00 55.70           O
ATOM   3730  HG  SER A 247       0.813 -15.720 -31.389  1.00 55.70           H
ATOM   3731  HN  SER A 247      -3.487 -14.815 -31.949  1.00 55.70           H
ATOM   3732  N   SER A 248      -1.808 -12.415 -30.526  1.00 56.33           N
ATOM   3733  CA  SER A 248      -1.158 -11.157 -30.199  1.00 56.33           C
ATOM   3734  C   SER A 248      -1.617 -10.673 -28.822  1.00 56.33           C
ATOM   3735  O   SER A 248      -0.900  -9.933 -28.150  1.00 56.33           O
ATOM   3736  HA  SER A 248      -0.091 -11.377 -30.192  1.00 56.33           H
ATOM   3737  CB  SER A 248      -1.452 -10.094 -31.260  1.00 56.33           C
ATOM   3738 1HB  SER A 248      -0.907  -9.182 -31.019  1.00 56.33           H
ATOM   3739 2HB  SER A 248      -1.086 -10.437 -32.228  1.00 56.33           H
ATOM   3740  OG  SER A 248      -2.844  -9.804 -31.355  1.00 56.33           O
ATOM   3741  HG  SER A 248      -3.001  -9.105 -32.052  1.00 56.33           H
ATOM   3742  HN  SER A 248      -2.317 -12.417 -31.386  1.00 56.33           H
ATOM   3743  N   LYS A 249      -2.809 -11.111 -28.443  1.00 52.44           N
ATOM   3744  CA  LYS A 249      -3.407 -10.666 -27.196  1.00 52.44           C
ATOM   3745  C   LYS A 249      -2.721 -11.373 -26.026  1.00 52.44           C
ATOM   3746  O   LYS A 249      -2.827 -10.934 -24.882  1.00 52.44           O
ATOM   3747  HA  LYS A 249      -3.223  -9.596 -27.108  1.00 52.44           H
ATOM   3748  CB  LYS A 249      -4.924 -10.863 -27.229  1.00 52.44           C
ATOM   3749 1HB  LYS A 249      -5.156 -11.876 -27.560  1.00 52.44           H
ATOM   3750 2HB  LYS A 249      -5.331 -10.757 -26.224  1.00 52.44           H
ATOM   3751  CG  LYS A 249      -5.588  -9.851 -28.164  1.00 52.44           C
ATOM   3752 1HG  LYS A 249      -5.233  -8.847 -27.930  1.00 52.44           H
ATOM   3753 2HG  LYS A 249      -5.300 -10.058 -29.195  1.00 52.44           H
ATOM   3754  CD  LYS A 249      -7.112  -9.902 -28.035  1.00 52.44           C
ATOM   3755 1HD  LYS A 249      -7.481 -10.856 -28.410  1.00 52.44           H
ATOM   3756 2HD  LYS A 249      -7.393  -9.842 -26.983  1.00 52.44           H
ATOM   3757  CE  LYS A 249      -7.767  -8.756 -28.809  1.00 52.44           C
ATOM   3758 1HE  LYS A 249      -7.276  -7.814 -28.561  1.00 52.44           H
ATOM   3759 2HE  LYS A 249      -7.635  -8.911 -29.880  1.00 52.44           H
ATOM   3760  NZ  LYS A 249      -9.209  -8.671 -28.487  1.00 52.44           N
ATOM   3761 1HZ  LYS A 249      -9.639  -7.948 -29.053  1.00 52.44           H
ATOM   3762 2HZ  LYS A 249      -9.652  -9.561 -28.683  1.00 52.44           H
ATOM   3763 3HZ  LYS A 249      -9.323  -8.444 -27.506  1.00 52.44           H
ATOM   3764  HN  LYS A 249      -3.361 -11.756 -28.971  1.00 52.44           H
ATOM   3765  N   HIS A 250      -2.032 -12.457 -26.352  1.00 53.09           N
ATOM   3766  CA  HIS A 250      -1.447 -13.308 -25.330  1.00 53.09           C
ATOM   3767  C   HIS A 250      -0.308 -12.563 -24.632  1.00 53.09           C
ATOM   3768  O   HIS A 250      -0.113 -12.708 -23.426  1.00 53.09           O
ATOM   3769  HA  HIS A 250      -2.235 -13.512 -24.605  1.00 53.09           H
ATOM   3770  CB  HIS A 250      -1.004 -14.646 -25.926  1.00 53.09           C
ATOM   3771 1HB  HIS A 250      -0.422 -14.456 -26.827  1.00 53.09           H
ATOM   3772 2HB  HIS A 250      -0.342 -15.145 -25.218  1.00 53.09           H
ATOM   3773  CG  HIS A 250      -2.144 -15.575 -26.267  1.00 53.09           C
ATOM   3774  ND1 HIS A 250      -2.870 -16.255 -25.305  1.00 53.09           N
ATOM   3775  HD1 HIS A 250      -2.722 -16.207 -24.317  1.00 53.09           H
ATOM   3776  CD2 HIS A 250      -2.677 -15.927 -27.472  1.00 53.09           C
ATOM   3777  HD2 HIS A 250      -2.340 -15.571 -28.446  1.00 53.09           H
ATOM   3778  CE1 HIS A 250      -3.795 -16.983 -25.916  1.00 53.09           C
ATOM   3779  HE1 HIS A 250      -4.524 -17.630 -25.430  1.00 53.09           H
ATOM   3780  NE2 HIS A 250      -3.673 -16.778 -27.259  1.00 53.09           N
ATOM   3781  HN  HIS A 250      -1.872 -12.755 -27.293  1.00 53.09           H
ATOM   3782  N   LYS A 251       0.416 -11.782 -25.420  1.00 56.70           N
ATOM   3783  CA  LYS A 251       1.551 -11.039 -24.900  1.00 56.70           C
ATOM   3784  C   LYS A 251       1.064 -10.041 -23.848  1.00 56.70           C
ATOM   3785  O   LYS A 251       1.634  -9.951 -22.761  1.00 56.70           O
ATOM   3786  HA  LYS A 251       2.215 -11.755 -24.415  1.00 56.70           H
ATOM   3787  CB  LYS A 251       2.338 -10.394 -26.042  1.00 56.70           C
ATOM   3788 1HB  LYS A 251       1.649  -9.922 -26.743  1.00 56.70           H
ATOM   3789 2HB  LYS A 251       2.979  -9.605 -25.647  1.00 56.70           H
ATOM   3790  CG  LYS A 251       3.191 -11.431 -26.776  1.00 56.70           C
ATOM   3791 1HG  LYS A 251       3.820 -11.961 -26.061  1.00 56.70           H
ATOM   3792 2HG  LYS A 251       2.544 -12.174 -27.243  1.00 56.70           H
ATOM   3793  CD  LYS A 251       4.066 -10.767 -27.840  1.00 56.70           C
ATOM   3794 1HD  LYS A 251       3.435 -10.297 -28.595  1.00 56.70           H
ATOM   3795 2HD  LYS A 251       4.661  -9.975 -27.385  1.00 56.70           H
ATOM   3796  CE  LYS A 251       4.990 -11.789 -28.506  1.00 56.70           C
ATOM   3797 1HE  LYS A 251       5.730 -12.141 -27.787  1.00 56.70           H
ATOM   3798 2HE  LYS A 251       4.414 -12.659 -28.821  1.00 56.70           H
ATOM   3799  NZ  LYS A 251       5.672 -11.188 -29.674  1.00 56.70           N
ATOM   3800 1HZ  LYS A 251       6.280 -11.878 -30.102  1.00 56.70           H
ATOM   3801 2HZ  LYS A 251       4.980 -10.883 -30.349  1.00 56.70           H
ATOM   3802 3HZ  LYS A 251       6.223 -10.393 -29.371  1.00 56.70           H
ATOM   3803  HN  LYS A 251       0.238 -11.652 -26.396  1.00 56.70           H
ATOM   3804  N   ALA A 252       0.014  -9.317 -24.207  1.00 63.65           N
ATOM   3805  CA  ALA A 252      -0.532  -8.301 -23.323  1.00 63.65           C
ATOM   3806  C   ALA A 252      -1.051  -8.967 -22.047  1.00 63.65           C
ATOM   3807  O   ALA A 252      -0.960  -8.394 -20.963  1.00 63.65           O
ATOM   3808  HA  ALA A 252       0.276  -7.618 -23.064  1.00 63.65           H
ATOM   3809  CB  ALA A 252      -1.623  -7.518 -24.058  1.00 63.65           C
ATOM   3810 1HB  ALA A 252      -1.196  -7.041 -24.940  1.00 63.65           H
ATOM   3811 2HB  ALA A 252      -2.417  -8.200 -24.362  1.00 63.65           H
ATOM   3812 3HB  ALA A 252      -2.032  -6.756 -23.394  1.00 63.65           H
ATOM   3813  HN  ALA A 252      -0.460  -9.415 -25.082  1.00 63.65           H
ATOM   3814  N   LEU A 253      -1.584 -10.167 -22.219  1.00 64.74           N
ATOM   3815  CA  LEU A 253      -2.127 -10.913 -21.096  1.00 64.74           C
ATOM   3816  C   LEU A 253      -0.997 -11.262 -20.126  1.00 64.74           C
ATOM   3817  O   LEU A 253      -1.148 -11.119 -18.914  1.00 64.74           O
ATOM   3818  HA  LEU A 253      -2.834 -10.261 -20.583  1.00 64.74           H
ATOM   3819  CB  LEU A 253      -2.912 -12.130 -21.590  1.00 64.74           C
ATOM   3820 1HB  LEU A 253      -3.644 -11.792 -22.323  1.00 64.74           H
ATOM   3821 2HB  LEU A 253      -2.222 -12.794 -22.111  1.00 64.74           H
ATOM   3822  CG  LEU A 253      -3.642 -12.938 -20.516  1.00 64.74           C
ATOM   3823  HG  LEU A 253      -2.929 -13.183 -19.729  1.00 64.74           H
ATOM   3824  CD1 LEU A 253      -4.759 -12.113 -19.873  1.00 64.74           C
ATOM   3825 1HD1 LEU A 253      -4.333 -11.223 -19.411  1.00 64.74           H
ATOM   3826 2HD1 LEU A 253      -5.478 -11.818 -20.638  1.00 64.74           H
ATOM   3827 3HD1 LEU A 253      -5.261 -12.712 -19.114  1.00 64.74           H
ATOM   3828  CD2 LEU A 253      -4.160 -14.261 -21.083  1.00 64.74           C
ATOM   3829 1HD2 LEU A 253      -4.853 -14.060 -21.900  1.00 64.74           H
ATOM   3830 2HD2 LEU A 253      -3.322 -14.851 -21.455  1.00 64.74           H
ATOM   3831 3HD2 LEU A 253      -4.675 -14.816 -20.299  1.00 64.74           H
ATOM   3832  HN  LEU A 253      -1.648 -10.630 -23.104  1.00 64.74           H
ATOM   3833  N   LYS A 254       0.111 -11.712 -20.697  1.00 65.60           N
ATOM   3834  CA  LYS A 254       1.227 -12.184 -19.895  1.00 65.60           C
ATOM   3835  C   LYS A 254       1.662 -11.076 -18.933  1.00 65.60           C
ATOM   3836  O   LYS A 254       1.909 -11.333 -17.756  1.00 65.60           O
ATOM   3837  HA  LYS A 254       0.873 -13.031 -19.307  1.00 65.60           H
ATOM   3838  CB  LYS A 254       2.354 -12.696 -20.794  1.00 65.60           C
ATOM   3839 1HB  LYS A 254       1.945 -13.359 -21.555  1.00 65.60           H
ATOM   3840 2HB  LYS A 254       2.817 -11.858 -21.316  1.00 65.60           H
ATOM   3841  CG  LYS A 254       3.412 -13.441 -19.976  1.00 65.60           C
ATOM   3842 1HG  LYS A 254       3.878 -12.756 -19.268  1.00 65.60           H
ATOM   3843 2HG  LYS A 254       2.937 -14.229 -19.392  1.00 65.60           H
ATOM   3844  CD  LYS A 254       4.482 -14.047 -20.887  1.00 65.60           C
ATOM   3845 1HD  LYS A 254       4.013 -14.717 -21.608  1.00 65.60           H
ATOM   3846 2HD  LYS A 254       4.970 -13.257 -21.456  1.00 65.60           H
ATOM   3847  CE  LYS A 254       5.524 -14.815 -20.072  1.00 65.60           C
ATOM   3848 1HE  LYS A 254       6.020 -14.139 -19.376  1.00 65.60           H
ATOM   3849 2HE  LYS A 254       5.033 -15.584 -19.475  1.00 65.60           H
ATOM   3850  NZ  LYS A 254       6.525 -15.438 -20.967  1.00 65.60           N
ATOM   3851 1HZ  LYS A 254       7.214 -15.932 -20.410  1.00 65.60           H
ATOM   3852 2HZ  LYS A 254       6.062 -16.091 -21.589  1.00 65.60           H
ATOM   3853 3HZ  LYS A 254       6.984 -14.718 -21.513  1.00 65.60           H
ATOM   3854  HN  LYS A 254       0.252 -11.758 -21.686  1.00 65.60           H
ATOM   3855  N   VAL A 255       1.744  -9.868 -19.471  1.00 65.49           N
ATOM   3856  CA  VAL A 255       2.170  -8.725 -18.681  1.00 65.49           C
ATOM   3857  C   VAL A 255       1.251  -8.579 -17.467  1.00 65.49           C
ATOM   3858  O   VAL A 255       1.721  -8.530 -16.331  1.00 65.49           O
ATOM   3859  HA  VAL A 255       3.183  -8.925 -18.333  1.00 65.49           H
ATOM   3860  CB  VAL A 255       2.208  -7.470 -19.556  1.00 65.49           C
ATOM   3861  HB  VAL A 255       1.198  -7.283 -19.919  1.00 65.49           H
ATOM   3862  CG1 VAL A 255       2.650  -6.250 -18.745  1.00 65.49           C
ATOM   3863 1HG1 VAL A 255       1.948  -6.084 -17.927  1.00 65.49           H
ATOM   3864 2HG1 VAL A 255       3.646  -6.424 -18.340  1.00 65.49           H
ATOM   3865 3HG1 VAL A 255       2.668  -5.372 -19.391  1.00 65.49           H
ATOM   3866  CG2 VAL A 255       3.114  -7.677 -20.772  1.00 65.49           C
ATOM   3867 1HG2 VAL A 255       4.126  -7.901 -20.437  1.00 65.49           H
ATOM   3868 2HG2 VAL A 255       2.737  -8.508 -21.369  1.00 65.49           H
ATOM   3869 3HG2 VAL A 255       3.123  -6.770 -21.377  1.00 65.49           H
ATOM   3870  HN  VAL A 255       1.525  -9.665 -20.425  1.00 65.49           H
ATOM   3871  N   THR A 256      -0.042  -8.513 -17.747  1.00 64.75           N
ATOM   3872  CA  THR A 256      -1.012  -8.160 -16.725  1.00 64.75           C
ATOM   3873  C   THR A 256      -1.090  -9.258 -15.662  1.00 64.75           C
ATOM   3874  O   THR A 256      -1.219  -8.968 -14.473  1.00 64.75           O
ATOM   3875  HA  THR A 256      -0.671  -7.254 -16.224  1.00 64.75           H
ATOM   3876  CB  THR A 256      -2.350  -7.889 -17.416  1.00 64.75           C
ATOM   3877  HB  THR A 256      -3.148  -7.765 -16.684  1.00 64.75           H
ATOM   3878  OG1 THR A 256      -2.505  -8.983 -18.315  1.00 64.75           O
ATOM   3879  HG1 THR A 256      -3.444  -9.016 -18.656  1.00 64.75           H
ATOM   3880  CG2 THR A 256      -2.299  -6.661 -18.328  1.00 64.75           C
ATOM   3881 1HG2 THR A 256      -1.546  -6.815 -19.102  1.00 64.75           H
ATOM   3882 2HG2 THR A 256      -2.041  -5.781 -17.739  1.00 64.75           H
ATOM   3883 3HG2 THR A 256      -3.274  -6.514 -18.794  1.00 64.75           H
ATOM   3884  HN  THR A 256      -0.428  -8.695 -18.651  1.00 64.75           H
ATOM   3885  N   ILE A 257      -1.007 -10.496 -16.127  1.00 72.93           N
ATOM   3886  CA  ILE A 257      -1.041 -11.637 -15.229  1.00 72.93           C
ATOM   3887  C   ILE A 257       0.130 -11.544 -14.249  1.00 72.93           C
ATOM   3888  O   ILE A 257      -0.049 -11.717 -13.044  1.00 72.93           O
ATOM   3889  HA  ILE A 257      -1.971 -11.580 -14.663  1.00 72.93           H
ATOM   3890  CB  ILE A 257      -1.076 -12.944 -16.024  1.00 72.93           C
ATOM   3891  HB  ILE A 257      -0.326 -12.883 -16.813  1.00 72.93           H
ATOM   3892  CG1 ILE A 257      -2.433 -13.136 -16.704  1.00 72.93           C
ATOM   3893 1HG1 ILE A 257      -3.218 -13.188 -15.949  1.00 72.93           H
ATOM   3894 2HG1 ILE A 257      -2.653 -12.275 -17.335  1.00 72.93           H
ATOM   3895  CG2 ILE A 257      -0.705 -14.135 -15.139  1.00 72.93           C
ATOM   3896 1HG2 ILE A 257       0.301 -13.993 -14.742  1.00 72.93           H
ATOM   3897 2HG2 ILE A 257      -1.413 -14.209 -14.314  1.00 72.93           H
ATOM   3898 3HG2 ILE A 257      -0.737 -15.050 -15.729  1.00 72.93           H
ATOM   3899  CD1 ILE A 257      -2.447 -14.411 -17.550  1.00 72.93           C
ATOM   3900 1HD1 ILE A 257      -1.677 -14.345 -18.319  1.00 72.93           H
ATOM   3901 2HD1 ILE A 257      -2.250 -15.273 -16.912  1.00 72.93           H
ATOM   3902 3HD1 ILE A 257      -3.423 -14.524 -18.022  1.00 72.93           H
ATOM   3903  HN  ILE A 257      -0.919 -10.723 -17.097  1.00 72.93           H
ATOM   3904  N   THR A 258       1.303 -11.272 -14.802  1.00 76.09           N
ATOM   3905  CA  THR A 258       2.517 -11.240 -14.004  1.00 76.09           C
ATOM   3906  C   THR A 258       2.397 -10.196 -12.892  1.00 76.09           C
ATOM   3907  O   THR A 258       2.688 -10.483 -11.732  1.00 76.09           O
ATOM   3908  HA  THR A 258       2.636 -12.209 -13.521  1.00 76.09           H
ATOM   3909  CB  THR A 258       3.695 -10.990 -14.947  1.00 76.09           C
ATOM   3910  HB  THR A 258       3.640  -9.993 -15.384  1.00 76.09           H
ATOM   3911  OG1 THR A 258       3.634 -12.071 -15.874  1.00 76.09           O
ATOM   3912  HG1 THR A 258       3.148 -11.786 -16.700  1.00 76.09           H
ATOM   3913  CG2 THR A 258       5.048 -11.169 -14.255  1.00 76.09           C
ATOM   3914 1HG2 THR A 258       5.130 -12.189 -13.877  1.00 76.09           H
ATOM   3915 2HG2 THR A 258       5.127 -10.467 -13.425  1.00 76.09           H
ATOM   3916 3HG2 THR A 258       5.850 -10.981 -14.968  1.00 76.09           H
ATOM   3917  HN  THR A 258       1.430 -11.075 -15.774  1.00 76.09           H
ATOM   3918  N   VAL A 259       1.967  -9.005 -13.286  1.00 71.88           N
ATOM   3919  CA  VAL A 259       1.852  -7.903 -12.346  1.00 71.88           C
ATOM   3920  C   VAL A 259       0.854  -8.276 -11.248  1.00 71.88           C
ATOM   3921  O   VAL A 259       1.101  -8.028 -10.069  1.00 71.88           O
ATOM   3922  HA  VAL A 259       2.832  -7.754 -11.892  1.00 71.88           H
ATOM   3923  CB  VAL A 259       1.473  -6.620 -13.088  1.00 71.88           C
ATOM   3924  HB  VAL A 259       0.578  -6.825 -13.675  1.00 71.88           H
ATOM   3925  CG1 VAL A 259       1.143  -5.495 -12.105  1.00 71.88           C
ATOM   3926 1HG1 VAL A 259       0.305  -5.796 -11.476  1.00 71.88           H
ATOM   3927 2HG1 VAL A 259       2.013  -5.293 -11.479  1.00 71.88           H
ATOM   3928 3HG1 VAL A 259       0.877  -4.595 -12.659  1.00 71.88           H
ATOM   3929  CG2 VAL A 259       2.582  -6.197 -14.053  1.00 71.88           C
ATOM   3930 1HG2 VAL A 259       3.501  -6.019 -13.495  1.00 71.88           H
ATOM   3931 2HG2 VAL A 259       2.748  -6.988 -14.785  1.00 71.88           H
ATOM   3932 3HG2 VAL A 259       2.287  -5.282 -14.568  1.00 71.88           H
ATOM   3933  HN  VAL A 259       1.701  -8.789 -14.225  1.00 71.88           H
ATOM   3934  N   LEU A 260      -0.253  -8.867 -11.675  1.00 72.27           N
ATOM   3935  CA  LEU A 260      -1.311  -9.233 -10.749  1.00 72.27           C
ATOM   3936  C   LEU A 260      -0.772 -10.254  -9.744  1.00 72.27           C
ATOM   3937  O   LEU A 260      -0.968 -10.107  -8.539  1.00 72.27           O
ATOM   3938  HA  LEU A 260      -1.596  -8.332 -10.206  1.00 72.27           H
ATOM   3939  CB  LEU A 260      -2.547  -9.714 -11.511  1.00 72.27           C
ATOM   3940 1HB  LEU A 260      -2.853  -8.927 -12.200  1.00 72.27           H
ATOM   3941 2HB  LEU A 260      -2.265 -10.575 -12.116  1.00 72.27           H
ATOM   3942  CG  LEU A 260      -3.754 -10.101 -10.654  1.00 72.27           C
ATOM   3943  HG  LEU A 260      -3.413 -10.772  -9.866  1.00 72.27           H
ATOM   3944  CD1 LEU A 260      -4.358  -8.872  -9.970  1.00 72.27           C
ATOM   3945 1HD1 LEU A 260      -3.609  -8.408  -9.329  1.00 72.27           H
ATOM   3946 2HD1 LEU A 260      -4.681  -8.157 -10.727  1.00 72.27           H
ATOM   3947 3HD1 LEU A 260      -5.214  -9.176  -9.368  1.00 72.27           H
ATOM   3948  CD2 LEU A 260      -4.791 -10.864 -11.481  1.00 72.27           C
ATOM   3949 1HD2 LEU A 260      -5.133 -10.237 -12.303  1.00 72.27           H
ATOM   3950 2HD2 LEU A 260      -4.340 -11.773 -11.880  1.00 72.27           H
ATOM   3951 3HD2 LEU A 260      -5.639 -11.127 -10.847  1.00 72.27           H
ATOM   3952  HN  LEU A 260      -0.432  -9.095 -12.632  1.00 72.27           H
ATOM   3953  N   THR A 261      -0.104 -11.266 -10.278  1.00 82.14           N
ATOM   3954  CA  THR A 261       0.365 -12.369  -9.457  1.00 82.14           C
ATOM   3955  C   THR A 261       1.339 -11.863  -8.390  1.00 82.14           C
ATOM   3956  O   THR A 261       1.249 -12.253  -7.227  1.00 82.14           O
ATOM   3957  HA  THR A 261      -0.490 -12.796  -8.932  1.00 82.14           H
ATOM   3958  CB  THR A 261       0.973 -13.424 -10.384  1.00 82.14           C
ATOM   3959  HB  THR A 261       1.842 -13.026 -10.908  1.00 82.14           H
ATOM   3960  OG1 THR A 261      -0.114 -13.826 -11.212  1.00 82.14           O
ATOM   3961  HG1 THR A 261      -0.176 -13.227 -12.010  1.00 82.14           H
ATOM   3962  CG2 THR A 261       1.367 -14.701  -9.639  1.00 82.14           C
ATOM   3963 1HG2 THR A 261       0.484 -15.135  -9.170  1.00 82.14           H
ATOM   3964 2HG2 THR A 261       2.105 -14.462  -8.873  1.00 82.14           H
ATOM   3965 3HG2 THR A 261       1.793 -15.415 -10.343  1.00 82.14           H
ATOM   3966  HN  THR A 261       0.116 -11.340 -11.251  1.00 82.14           H
ATOM   3967  N   VAL A 262       2.248 -11.003  -8.825  1.00 84.24           N
ATOM   3968  CA  VAL A 262       3.259 -10.467  -7.930  1.00 84.24           C
ATOM   3969  C   VAL A 262       2.578  -9.668  -6.817  1.00 84.24           C
ATOM   3970  O   VAL A 262       2.947  -9.784  -5.650  1.00 84.24           O
ATOM   3971  HA  VAL A 262       3.785 -11.311  -7.484  1.00 84.24           H
ATOM   3972  CB  VAL A 262       4.275  -9.641  -8.723  1.00 84.24           C
ATOM   3973  HB  VAL A 262       3.725  -8.898  -9.300  1.00 84.24           H
ATOM   3974  CG1 VAL A 262       5.227  -8.896  -7.785  1.00 84.24           C
ATOM   3975 1HG1 VAL A 262       4.655  -8.225  -7.144  1.00 84.24           H
ATOM   3976 2HG1 VAL A 262       5.766  -9.616  -7.169  1.00 84.24           H
ATOM   3977 3HG1 VAL A 262       5.938  -8.317  -8.374  1.00 84.24           H
ATOM   3978  CG2 VAL A 262       5.049 -10.521  -9.706  1.00 84.24           C
ATOM   3979 1HG2 VAL A 262       5.583 -11.297  -9.156  1.00 84.24           H
ATOM   3980 2HG2 VAL A 262       4.353 -10.984 -10.405  1.00 84.24           H
ATOM   3981 3HG2 VAL A 262       5.764  -9.909 -10.256  1.00 84.24           H
ATOM   3982  HN  VAL A 262       2.300 -10.673  -9.768  1.00 84.24           H
ATOM   3983  N   PHE A 263       1.595  -8.875  -7.218  1.00 77.39           N
ATOM   3984  CA  PHE A 263       0.864  -8.051  -6.271  1.00 77.39           C
ATOM   3985  C   PHE A 263       0.178  -8.913  -5.209  1.00 77.39           C
ATOM   3986  O   PHE A 263       0.346  -8.682  -4.013  1.00 77.39           O
ATOM   3987  HA  PHE A 263       1.587  -7.393  -5.790  1.00 77.39           H
ATOM   3988  CB  PHE A 263      -0.203  -7.296  -7.065  1.00 77.39           C
ATOM   3989 1HB  PHE A 263       0.288  -6.671  -7.811  1.00 77.39           H
ATOM   3990 2HB  PHE A 263      -0.817  -8.016  -7.607  1.00 77.39           H
ATOM   3991  CG  PHE A 263      -1.114  -6.418  -6.205  1.00 77.39           C
ATOM   3992  CD1 PHE A 263      -2.375  -6.831  -5.908  1.00 77.39           C
ATOM   3993  HD1 PHE A 263      -2.737  -7.788  -6.284  1.00 77.39           H
ATOM   3994  CD2 PHE A 263      -0.663  -5.223  -5.736  1.00 77.39           C
ATOM   3995  HD2 PHE A 263       0.348  -4.892  -5.973  1.00 77.39           H
ATOM   3996  CE1 PHE A 263      -3.221  -6.016  -5.110  1.00 77.39           C
ATOM   3997  HE1 PHE A 263      -4.232  -6.348  -4.873  1.00 77.39           H
ATOM   3998  CE2 PHE A 263      -1.508  -4.408  -4.937  1.00 77.39           C
ATOM   3999  HE2 PHE A 263      -1.146  -3.451  -4.562  1.00 77.39           H
ATOM   4000  CZ  PHE A 263      -2.769  -4.822  -4.641  1.00 77.39           C
ATOM   4001  HZ  PHE A 263      -3.418  -4.196  -4.028  1.00 77.39           H
ATOM   4002  HN  PHE A 263       1.297  -8.791  -8.169  1.00 77.39           H
ATOM   4003  N   VAL A 264      -0.581  -9.890  -5.686  1.00 84.37           N
ATOM   4004  CA  VAL A 264      -1.380 -10.717  -4.798  1.00 84.37           C
ATOM   4005  C   VAL A 264      -0.458 -11.453  -3.825  1.00 84.37           C
ATOM   4006  O   VAL A 264      -0.730 -11.509  -2.627  1.00 84.37           O
ATOM   4007  HA  VAL A 264      -2.033 -10.054  -4.230  1.00 84.37           H
ATOM   4008  CB  VAL A 264      -2.262 -11.662  -5.617  1.00 84.37           C
ATOM   4009  HB  VAL A 264      -1.619 -12.204  -6.310  1.00 84.37           H
ATOM   4010  CG1 VAL A 264      -2.951 -12.688  -4.715  1.00 84.37           C
ATOM   4011 1HG1 VAL A 264      -2.196 -13.278  -4.194  1.00 84.37           H
ATOM   4012 2HG1 VAL A 264      -3.575 -12.171  -3.986  1.00 84.37           H
ATOM   4013 3HG1 VAL A 264      -3.571 -13.347  -5.322  1.00 84.37           H
ATOM   4014  CG2 VAL A 264      -3.288 -10.880  -6.440  1.00 84.37           C
ATOM   4015 1HG2 VAL A 264      -3.924 -10.300  -5.771  1.00 84.37           H
ATOM   4016 2HG2 VAL A 264      -2.769 -10.207  -7.122  1.00 84.37           H
ATOM   4017 3HG2 VAL A 264      -3.901 -11.576  -7.012  1.00 84.37           H
ATOM   4018  HN  VAL A 264      -0.654 -10.118  -6.656  1.00 84.37           H
ATOM   4019  N   LEU A 265       0.616 -12.000  -4.376  1.00 87.03           N
ATOM   4020  CA  LEU A 265       1.518 -12.830  -3.596  1.00 87.03           C
ATOM   4021  C   LEU A 265       2.163 -11.981  -2.498  1.00 87.03           C
ATOM   4022  O   LEU A 265       2.434 -12.475  -1.405  1.00 87.03           O
ATOM   4023  HA  LEU A 265       0.919 -13.608  -3.123  1.00 87.03           H
ATOM   4024  CB  LEU A 265       2.529 -13.527  -4.508  1.00 87.03           C
ATOM   4025 1HB  LEU A 265       2.961 -12.782  -5.175  1.00 87.03           H
ATOM   4026 2HB  LEU A 265       3.342 -13.910  -3.890  1.00 87.03           H
ATOM   4027  CG  LEU A 265       1.985 -14.678  -5.357  1.00 87.03           C
ATOM   4028  HG  LEU A 265       1.153 -14.299  -5.951  1.00 87.03           H
ATOM   4029  CD1 LEU A 265       3.045 -15.186  -6.336  1.00 87.03           C
ATOM   4030 1HD1 LEU A 265       3.346 -14.375  -6.998  1.00 87.03           H
ATOM   4031 2HD1 LEU A 265       3.912 -15.542  -5.779  1.00 87.03           H
ATOM   4032 3HD1 LEU A 265       2.632 -16.003  -6.927  1.00 87.03           H
ATOM   4033  CD2 LEU A 265       1.436 -15.799  -4.473  1.00 87.03           C
ATOM   4034 1HD2 LEU A 265       2.232 -16.182  -3.835  1.00 87.03           H
ATOM   4035 2HD2 LEU A 265       0.628 -15.411  -3.852  1.00 87.03           H
ATOM   4036 3HD2 LEU A 265       1.055 -16.604  -5.102  1.00 87.03           H
ATOM   4037  HN  LEU A 265       0.872 -11.885  -5.336  1.00 87.03           H
ATOM   4038  N   SER A 266       2.389 -10.718  -2.827  1.00 88.66           N
ATOM   4039  CA  SER A 266       3.081  -9.820  -1.918  1.00 88.66           C
ATOM   4040  C   SER A 266       2.103  -9.281  -0.871  1.00 88.66           C
ATOM   4041  O   SER A 266       2.470  -9.099   0.289  1.00 88.66           O
ATOM   4042  HA  SER A 266       3.853 -10.426  -1.445  1.00 88.66           H
ATOM   4043  CB  SER A 266       3.735  -8.663  -2.677  1.00 88.66           C
ATOM   4044 1HB  SER A 266       4.207  -7.985  -1.967  1.00 88.66           H
ATOM   4045 2HB  SER A 266       4.525  -9.052  -3.319  1.00 88.66           H
ATOM   4046  OG  SER A 266       2.793  -7.943  -3.467  1.00 88.66           O
ATOM   4047  HG  SER A 266       2.825  -8.263  -4.414  1.00 88.66           H
ATOM   4048  HN  SER A 266       2.110 -10.307  -3.696  1.00 88.66           H
ATOM   4049  N   GLN A 267       0.879  -9.042  -1.318  1.00 84.04           N
ATOM   4050  CA  GLN A 267      -0.092  -8.338  -0.498  1.00 84.04           C
ATOM   4051  C   GLN A 267      -0.848  -9.324   0.394  1.00 84.04           C
ATOM   4052  O   GLN A 267      -1.260  -8.977   1.500  1.00 84.04           O
ATOM   4053  HA  GLN A 267       0.490  -7.653   0.118  1.00 84.04           H
ATOM   4054  CB  GLN A 267      -1.060  -7.531  -1.367  1.00 84.04           C
ATOM   4055 1HB  GLN A 267      -1.513  -8.183  -2.114  1.00 84.04           H
ATOM   4056 2HB  GLN A 267      -1.870  -7.143  -0.750  1.00 84.04           H
ATOM   4057  CG  GLN A 267      -0.340  -6.373  -2.060  1.00 84.04           C
ATOM   4058 1HG  GLN A 267       0.517  -6.754  -2.616  1.00 84.04           H
ATOM   4059 2HG  GLN A 267      -1.008  -5.906  -2.784  1.00 84.04           H
ATOM   4060  CD  GLN A 267       0.129  -5.331  -1.043  1.00 84.04           C
ATOM   4061  OE1 GLN A 267      -0.431  -5.178   0.030  1.00 84.04           O
ATOM   4062  NE2 GLN A 267       1.184  -4.624  -1.439  1.00 84.04           N
ATOM   4063 1HE2 GLN A 267       1.596  -4.800  -2.333  1.00 84.04           H
ATOM   4064 2HE2 GLN A 267       1.564  -3.918  -0.843  1.00 84.04           H
ATOM   4065  HN  GLN A 267       0.549  -9.319  -2.220  1.00 84.04           H
ATOM   4066  N   PHE A 268      -1.008 -10.535  -0.120  1.00 90.20           N
ATOM   4067  CA  PHE A 268      -1.892 -11.504   0.507  1.00 90.20           C
ATOM   4068  C   PHE A 268      -1.443 -11.810   1.937  1.00 90.20           C
ATOM   4069  O   PHE A 268      -2.230 -11.697   2.876  1.00 90.20           O
ATOM   4070  HA  PHE A 268      -2.889 -11.065   0.527  1.00 90.20           H
ATOM   4071  CB  PHE A 268      -1.813 -12.785  -0.325  1.00 90.20           C
ATOM   4072 1HB  PHE A 268      -2.077 -12.553  -1.357  1.00 90.20           H
ATOM   4073 2HB  PHE A 268      -0.782 -13.139  -0.332  1.00 90.20           H
ATOM   4074  CG  PHE A 268      -2.720 -13.910   0.178  1.00 90.20           C
ATOM   4075  CD1 PHE A 268      -2.197 -14.927   0.914  1.00 90.20           C
ATOM   4076  HD1 PHE A 268      -1.132 -14.941   1.145  1.00 90.20           H
ATOM   4077  CD2 PHE A 268      -4.049 -13.893  -0.112  1.00 90.20           C
ATOM   4078  HD2 PHE A 268      -4.467 -13.078  -0.702  1.00 90.20           H
ATOM   4079  CE1 PHE A 268      -3.038 -15.971   1.380  1.00 90.20           C
ATOM   4080  HE1 PHE A 268      -2.619 -16.787   1.970  1.00 90.20           H
ATOM   4081  CE2 PHE A 268      -4.890 -14.937   0.355  1.00 90.20           C
ATOM   4082  HE2 PHE A 268      -5.955 -14.924   0.123  1.00 90.20           H
ATOM   4083  CZ  PHE A 268      -4.367 -15.955   1.091  1.00 90.20           C
ATOM   4084  HZ  PHE A 268      -5.013 -16.756   1.450  1.00 90.20           H
ATOM   4085  HN  PHE A 268      -0.547 -10.857  -0.947  1.00 90.20           H
ATOM   4086  N   PRO A 269      -0.176 -12.202   2.129  1.00 93.68           N
ATOM   4087  CA  PRO A 269       0.311 -12.553   3.465  1.00 93.68           C
ATOM   4088  C   PRO A 269       0.043 -11.458   4.483  1.00 93.68           C
ATOM   4089  O   PRO A 269      -0.398 -11.735   5.598  1.00 93.68           O
ATOM   4090  HA  PRO A 269      -0.222 -13.427   3.840  1.00 93.68           H
ATOM   4091  CB  PRO A 269       1.810 -12.780   3.256  1.00 93.68           C
ATOM   4092 1HB  PRO A 269       2.382 -11.869   3.431  1.00 93.68           H
ATOM   4093 2HB  PRO A 269       2.200 -13.536   3.938  1.00 93.68           H
ATOM   4094  CG  PRO A 269       1.900 -13.231   1.803  1.00 93.68           C
ATOM   4095 1HG  PRO A 269       2.903 -13.096   1.399  1.00 93.68           H
ATOM   4096 2HG  PRO A 269       1.665 -14.290   1.693  1.00 93.68           H
ATOM   4097  CD  PRO A 269       0.879 -12.345   1.109  1.00 93.68           C
ATOM   4098 1HD  PRO A 269       1.302 -11.379   0.833  1.00 93.68           H
ATOM   4099 2HD  PRO A 269       0.505 -12.800   0.191  1.00 93.68           H
ATOM   4100  N   TYR A 270       0.319 -10.229   4.070  1.00 90.47           N
ATOM   4101  CA  TYR A 270       0.162  -9.089   4.956  1.00 90.47           C
ATOM   4102  C   TYR A 270      -1.298  -8.923   5.383  1.00 90.47           C
ATOM   4103  O   TYR A 270      -1.585  -8.726   6.563  1.00 90.47           O
ATOM   4104  HA  TYR A 270       0.774  -9.263   5.841  1.00 90.47           H
ATOM   4105  CB  TYR A 270       0.586  -7.863   4.145  1.00 90.47           C
ATOM   4106 1HB  TYR A 270       1.655  -7.926   3.942  1.00 90.47           H
ATOM   4107 2HB  TYR A 270       0.077  -7.884   3.181  1.00 90.47           H
ATOM   4108  CG  TYR A 270       0.289  -6.528   4.832  1.00 90.47           C
ATOM   4109  CD1 TYR A 270      -0.636  -5.662   4.288  1.00 90.47           C
ATOM   4110  HD1 TYR A 270      -1.157  -5.929   3.368  1.00 90.47           H
ATOM   4111  CD2 TYR A 270       0.948  -6.191   5.997  1.00 90.47           C
ATOM   4112  HD2 TYR A 270       1.680  -6.875   6.428  1.00 90.47           H
ATOM   4113  CE1 TYR A 270      -0.915  -4.406   4.935  1.00 90.47           C
ATOM   4114  HE1 TYR A 270      -1.644  -3.713   4.515  1.00 90.47           H
ATOM   4115  CE2 TYR A 270       0.669  -4.935   6.644  1.00 90.47           C
ATOM   4116  HE2 TYR A 270       1.182  -4.657   7.565  1.00 90.47           H
ATOM   4117  CZ  TYR A 270      -0.249  -4.105   6.081  1.00 90.47           C
ATOM   4118  OH  TYR A 270      -0.512  -2.919   6.692  1.00 90.47           O
ATOM   4119  HH  TYR A 270      -0.030  -2.870   7.567  1.00 90.47           H
ATOM   4120  HN  TYR A 270       0.643 -10.008   3.150  1.00 90.47           H
ATOM   4121  N   ASN A 271      -2.182  -9.008   4.400  1.00 88.99           N
ATOM   4122  CA  ASN A 271      -3.594  -8.760   4.639  1.00 88.99           C
ATOM   4123  C   ASN A 271      -4.172  -9.901   5.479  1.00 88.99           C
ATOM   4124  O   ASN A 271      -5.165  -9.717   6.182  1.00 88.99           O
ATOM   4125  HA  ASN A 271      -3.633  -7.801   5.156  1.00 88.99           H
ATOM   4126  CB  ASN A 271      -4.373  -8.699   3.324  1.00 88.99           C
ATOM   4127 1HB  ASN A 271      -4.042  -9.500   2.664  1.00 88.99           H
ATOM   4128 2HB  ASN A 271      -5.433  -8.862   3.517  1.00 88.99           H
ATOM   4129  CG  ASN A 271      -4.177  -7.348   2.633  1.00 88.99           C
ATOM   4130  OD1 ASN A 271      -4.767  -6.344   2.997  1.00 88.99           O
ATOM   4131  ND2 ASN A 271      -3.318  -7.379   1.618  1.00 88.99           N
ATOM   4132 1HD2 ASN A 271      -2.868  -8.236   1.370  1.00 88.99           H
ATOM   4133 2HD2 ASN A 271      -3.123  -6.544   1.103  1.00 88.99           H
ATOM   4134  HN  ASN A 271      -1.948  -9.240   3.456  1.00 88.99           H
ATOM   4135  N   CYS A 272      -3.527 -11.053   5.378  1.00 93.92           N
ATOM   4136  CA  CYS A 272      -3.889 -12.189   6.208  1.00 93.92           C
ATOM   4137  C   CYS A 272      -3.687 -11.797   7.673  1.00 93.92           C
ATOM   4138  O   CYS A 272      -4.575 -11.997   8.501  1.00 93.92           O
ATOM   4139  HA  CYS A 272      -4.938 -12.403   6.006  1.00 93.92           H
ATOM   4140  CB  CYS A 272      -3.089 -13.440   5.837  1.00 93.92           C
ATOM   4141 1HB  CYS A 272      -2.029 -13.195   5.766  1.00 93.92           H
ATOM   4142 2HB  CYS A 272      -3.191 -14.192   6.619  1.00 93.92           H
ATOM   4143  SG  CYS A 272      -3.683 -14.112   4.242  1.00 93.92           S
ATOM   4144  HG  CYS A 272      -3.119 -13.179   3.479  1.00 93.92           H
ATOM   4145  HN  CYS A 272      -2.770 -11.217   4.744  1.00 93.92           H
ATOM   4146  N   ILE A 273      -2.514 -11.245   7.949  1.00 92.62           N
ATOM   4147  CA  ILE A 273      -2.176 -10.844   9.304  1.00 92.62           C
ATOM   4148  C   ILE A 273      -3.075  -9.680   9.726  1.00 92.62           C
ATOM   4149  O   ILE A 273      -3.533  -9.627  10.866  1.00 92.62           O
ATOM   4150  HA  ILE A 273      -2.381 -11.692   9.957  1.00 92.62           H
ATOM   4151  CB  ILE A 273      -0.681 -10.537   9.414  1.00 92.62           C
ATOM   4152  HB  ILE A 273      -0.433  -9.775   8.676  1.00 92.62           H
ATOM   4153  CG1 ILE A 273       0.158 -11.774   9.086  1.00 92.62           C
ATOM   4154 1HG1 ILE A 273      -0.042 -12.092   8.063  1.00 92.62           H
ATOM   4155 2HG1 ILE A 273       1.217 -11.524   9.141  1.00 92.62           H
ATOM   4156  CG2 ILE A 273      -0.340  -9.962  10.790  1.00 92.62           C
ATOM   4157 1HG2 ILE A 273      -0.898  -9.039  10.947  1.00 92.62           H
ATOM   4158 2HG2 ILE A 273      -0.607 -10.684  11.562  1.00 92.62           H
ATOM   4159 3HG2 ILE A 273       0.729  -9.753  10.842  1.00 92.62           H
ATOM   4160  CD1 ILE A 273      -0.152 -12.919  10.052  1.00 92.62           C
ATOM   4161 1HD1 ILE A 273       0.072 -12.606  11.071  1.00 92.62           H
ATOM   4162 2HD1 ILE A 273      -1.208 -13.183   9.976  1.00 92.62           H
ATOM   4163 3HD1 ILE A 273       0.457 -13.786   9.796  1.00 92.62           H
ATOM   4164  HN  ILE A 273      -1.804 -11.073   7.267  1.00 92.62           H
ATOM   4165  N   LEU A 274      -3.301  -8.777   8.783  1.00 89.78           N
ATOM   4166  CA  LEU A 274      -4.108  -7.599   9.053  1.00 89.78           C
ATOM   4167  C   LEU A 274      -5.521  -8.034   9.447  1.00 89.78           C
ATOM   4168  O   LEU A 274      -6.149  -7.415  10.304  1.00 89.78           O
ATOM   4169  HA  LEU A 274      -3.658  -7.081   9.900  1.00 89.78           H
ATOM   4170  CB  LEU A 274      -4.071  -6.639   7.862  1.00 89.78           C
ATOM   4171 1HB  LEU A 274      -3.029  -6.468   7.591  1.00 89.78           H
ATOM   4172 2HB  LEU A 274      -4.545  -7.128   7.012  1.00 89.78           H
ATOM   4173  CG  LEU A 274      -4.742  -5.281   8.074  1.00 89.78           C
ATOM   4174  HG  LEU A 274      -5.757  -5.454   8.433  1.00 89.78           H
ATOM   4175  CD1 LEU A 274      -4.015  -4.471   9.150  1.00 89.78           C
ATOM   4176 1HD1 LEU A 274      -4.032  -5.020  10.091  1.00 89.78           H
ATOM   4177 2HD1 LEU A 274      -2.982  -4.306   8.844  1.00 89.78           H
ATOM   4178 3HD1 LEU A 274      -4.513  -3.511   9.280  1.00 89.78           H
ATOM   4179  CD2 LEU A 274      -4.854  -4.512   6.756  1.00 89.78           C
ATOM   4180 1HD2 LEU A 274      -3.857  -4.349   6.345  1.00 89.78           H
ATOM   4181 2HD2 LEU A 274      -5.448  -5.090   6.048  1.00 89.78           H
ATOM   4182 3HD2 LEU A 274      -5.335  -3.551   6.935  1.00 89.78           H
ATOM   4183  HN  LEU A 274      -2.943  -8.839   7.851  1.00 89.78           H
ATOM   4184  N   LEU A 275      -5.980  -9.097   8.803  1.00 91.54           N
ATOM   4185  CA  LEU A 275      -7.301  -9.631   9.086  1.00 91.54           C
ATOM   4186  C   LEU A 275      -7.348 -10.124  10.534  1.00 91.54           C
ATOM   4187  O   LEU A 275      -8.291  -9.826  11.265  1.00 91.54           O
ATOM   4188  HA  LEU A 275      -8.014  -8.814   8.976  1.00 91.54           H
ATOM   4189  CB  LEU A 275      -7.678 -10.702   8.060  1.00 91.54           C
ATOM   4190 1HB  LEU A 275      -7.626 -10.258   7.066  1.00 91.54           H
ATOM   4191 2HB  LEU A 275      -6.927 -11.491   8.096  1.00 91.54           H
ATOM   4192  CG  LEU A 275      -9.058 -11.340   8.231  1.00 91.54           C
ATOM   4193  HG  LEU A 275      -9.126 -11.738   9.244  1.00 91.54           H
ATOM   4194  CD1 LEU A 275     -10.167 -10.297   8.079  1.00 91.54           C
ATOM   4195 1HD1 LEU A 275     -10.043  -9.522   8.836  1.00 91.54           H
ATOM   4196 2HD1 LEU A 275     -10.110  -9.848   7.088  1.00 91.54           H
ATOM   4197 3HD1 LEU A 275     -11.137 -10.777   8.206  1.00 91.54           H
ATOM   4198  CD2 LEU A 275      -9.241 -12.516   7.270  1.00 91.54           C
ATOM   4199 1HD2 LEU A 275      -9.144 -12.165   6.243  1.00 91.54           H
ATOM   4200 2HD2 LEU A 275      -8.480 -13.270   7.470  1.00 91.54           H
ATOM   4201 3HD2 LEU A 275     -10.230 -12.951   7.413  1.00 91.54           H
ATOM   4202  HN  LEU A 275      -5.467  -9.590   8.100  1.00 91.54           H
ATOM   4203  N   VAL A 276      -6.318 -10.871  10.905  1.00 93.59           N
ATOM   4204  CA  VAL A 276      -6.230 -11.409  12.251  1.00 93.59           C
ATOM   4205  C   VAL A 276      -6.275 -10.259  13.259  1.00 93.59           C
ATOM   4206  O   VAL A 276      -6.999 -10.326  14.251  1.00 93.59           O
ATOM   4207  HA  VAL A 276      -7.100 -12.047  12.408  1.00 93.59           H
ATOM   4208  CB  VAL A 276      -4.976 -12.275  12.388  1.00 93.59           C
ATOM   4209  HB  VAL A 276      -4.120 -11.676  12.079  1.00 93.59           H
ATOM   4210  CG1 VAL A 276      -4.756 -12.695  13.843  1.00 93.59           C
ATOM   4211 1HG1 VAL A 276      -4.637 -11.807  14.463  1.00 93.59           H
ATOM   4212 2HG1 VAL A 276      -5.616 -13.268  14.190  1.00 93.59           H
ATOM   4213 3HG1 VAL A 276      -3.859 -13.309  13.912  1.00 93.59           H
ATOM   4214  CG2 VAL A 276      -5.051 -13.497  11.470  1.00 93.59           C
ATOM   4215 1HG2 VAL A 276      -5.921 -14.098  11.735  1.00 93.59           H
ATOM   4216 2HG2 VAL A 276      -5.138 -13.168  10.435  1.00 93.59           H
ATOM   4217 3HG2 VAL A 276      -4.147 -14.095  11.587  1.00 93.59           H
ATOM   4218  HN  VAL A 276      -5.555 -11.109  10.304  1.00 93.59           H
ATOM   4219  N   GLN A 277      -5.492  -9.230  12.970  1.00 90.13           N
ATOM   4220  CA  GLN A 277      -5.415  -8.078  13.852  1.00 90.13           C
ATOM   4221  C   GLN A 277      -6.783  -7.402  13.963  1.00 90.13           C
ATOM   4222  O   GLN A 277      -7.145  -6.896  15.024  1.00 90.13           O
ATOM   4223  HA  GLN A 277      -5.118  -8.475  14.823  1.00 90.13           H
ATOM   4224  CB  GLN A 277      -4.352  -7.088  13.369  1.00 90.13           C
ATOM   4225 1HB  GLN A 277      -4.483  -6.900  12.303  1.00 90.13           H
ATOM   4226 2HB  GLN A 277      -4.480  -6.134  13.880  1.00 90.13           H
ATOM   4227  CG  GLN A 277      -2.944  -7.627  13.628  1.00 90.13           C
ATOM   4228 1HG  GLN A 277      -2.827  -7.855  14.688  1.00 90.13           H
ATOM   4229 2HG  GLN A 277      -2.801  -8.560  13.083  1.00 90.13           H
ATOM   4230  CD  GLN A 277      -1.881  -6.613  13.199  1.00 90.13           C
ATOM   4231  OE1 GLN A 277      -2.112  -5.745  12.374  1.00 90.13           O
ATOM   4232  NE2 GLN A 277      -0.708  -6.770  13.805  1.00 90.13           N
ATOM   4233 1HE2 GLN A 277      -0.584  -7.504  14.474  1.00 90.13           H
ATOM   4234 2HE2 GLN A 277       0.051  -6.155  13.591  1.00 90.13           H
ATOM   4235  HN  GLN A 277      -4.919  -9.176  12.153  1.00 90.13           H
ATOM   4236  N   THR A 278      -7.506  -7.414  12.853  1.00 90.73           N
ATOM   4237  CA  THR A 278      -8.806  -6.767  12.798  1.00 90.73           C
ATOM   4238  C   THR A 278      -9.805  -7.503  13.694  1.00 90.73           C
ATOM   4239  O   THR A 278     -10.560  -6.875  14.435  1.00 90.73           O
ATOM   4240  HA  THR A 278      -8.704  -5.757  13.196  1.00 90.73           H
ATOM   4241  CB  THR A 278      -9.239  -6.699  11.333  1.00 90.73           C
ATOM   4242  HB  THR A 278      -9.403  -7.698  10.928  1.00 90.73           H
ATOM   4243  OG1 THR A 278      -8.210  -5.941  10.702  1.00 90.73           O
ATOM   4244  HG1 THR A 278      -7.556  -6.554  10.260  1.00 90.73           H
ATOM   4245  CG2 THR A 278     -10.499  -5.855  11.134  1.00 90.73           C
ATOM   4246 1HG2 THR A 278     -10.313  -4.837  11.476  1.00 90.73           H
ATOM   4247 2HG2 THR A 278     -11.320  -6.286  11.707  1.00 90.73           H
ATOM   4248 3HG2 THR A 278     -10.763  -5.839  10.076  1.00 90.73           H
ATOM   4249  HN  THR A 278      -7.217  -7.854  12.002  1.00 90.73           H
ATOM   4250  N   ILE A 279      -9.777  -8.824  13.596  1.00 91.34           N
ATOM   4251  CA  ILE A 279     -10.667  -9.652  14.391  1.00 91.34           C
ATOM   4252  C   ILE A 279     -10.308  -9.505  15.871  1.00 91.34           C
ATOM   4253  O   ILE A 279     -11.191  -9.381  16.719  1.00 91.34           O
ATOM   4254  HA  ILE A 279     -11.681  -9.279  14.243  1.00 91.34           H
ATOM   4255  CB  ILE A 279     -10.641 -11.099  13.894  1.00 91.34           C
ATOM   4256  HB  ILE A 279      -9.605 -11.438  13.884  1.00 91.34           H
ATOM   4257  CG1 ILE A 279     -11.161 -11.194  12.458  1.00 91.34           C
ATOM   4258 1HG1 ILE A 279     -12.241 -11.048  12.448  1.00 91.34           H
ATOM   4259 2HG1 ILE A 279     -10.725 -10.397  11.856  1.00 91.34           H
ATOM   4260  CG2 ILE A 279     -11.409 -12.020  14.844  1.00 91.34           C
ATOM   4261 1HG2 ILE A 279     -10.954 -11.982  15.833  1.00 91.34           H
ATOM   4262 2HG2 ILE A 279     -12.446 -11.691  14.909  1.00 91.34           H
ATOM   4263 3HG2 ILE A 279     -11.374 -13.042  14.467  1.00 91.34           H
ATOM   4264  CD1 ILE A 279     -10.820 -12.552  11.840  1.00 91.34           C
ATOM   4265 1HD1 ILE A 279      -9.738 -12.685  11.830  1.00 91.34           H
ATOM   4266 2HD1 ILE A 279     -11.277 -13.345  12.431  1.00 91.34           H
ATOM   4267 3HD1 ILE A 279     -11.201 -12.593  10.820  1.00 91.34           H
ATOM   4268  HN  ILE A 279      -9.162  -9.327  12.988  1.00 91.34           H
ATOM   4269  N   ASP A 280      -9.010  -9.522  16.137  1.00 90.67           N
ATOM   4270  CA  ASP A 280      -8.525  -9.436  17.504  1.00 90.67           C
ATOM   4271  C   ASP A 280      -8.915  -8.079  18.094  1.00 90.67           C
ATOM   4272  O   ASP A 280      -9.212  -7.979  19.284  1.00 90.67           O
ATOM   4273  HA  ASP A 280      -8.994 -10.269  18.027  1.00 90.67           H
ATOM   4274  CB  ASP A 280      -7.000  -9.553  17.555  1.00 90.67           C
ATOM   4275 1HB  ASP A 280      -6.685 -10.469  17.055  1.00 90.67           H
ATOM   4276 2HB  ASP A 280      -6.549  -8.722  17.012  1.00 90.67           H
ATOM   4277  CG  ASP A 280      -6.499  -9.556  19.001  1.00 90.67           C
ATOM   4278  OD1 ASP A 280      -7.052 -10.351  19.791  1.00 90.67           O
ATOM   4279  OD2 ASP A 280      -5.574  -8.763  19.282  1.00 90.67           O
ATOM   4280  HN  ASP A 280      -8.298  -9.593  15.439  1.00 90.67           H
ATOM   4281  N   ALA A 281      -8.901  -7.070  17.236  1.00 90.07           N
ATOM   4282  CA  ALA A 281      -9.258  -5.725  17.656  1.00 90.07           C
ATOM   4283  C   ALA A 281     -10.695  -5.724  18.182  1.00 90.07           C
ATOM   4284  O   ALA A 281     -11.041  -4.926  19.052  1.00 90.07           O
ATOM   4285  HA  ALA A 281      -8.584  -5.441  18.464  1.00 90.07           H
ATOM   4286  CB  ALA A 281      -9.064  -4.757  16.488  1.00 90.07           C
ATOM   4287 1HB  ALA A 281      -8.021  -4.774  16.171  1.00 90.07           H
ATOM   4288 2HB  ALA A 281      -9.701  -5.058  15.656  1.00 90.07           H
ATOM   4289 3HB  ALA A 281      -9.331  -3.748  16.804  1.00 90.07           H
ATOM   4290  HN  ALA A 281      -8.653  -7.159  16.272  1.00 90.07           H
ATOM   4291  N   TYR A 282     -11.493  -6.628  17.632  1.00 76.76           N
ATOM   4292  CA  TYR A 282     -12.894  -6.716  18.007  1.00 76.76           C
ATOM   4293  C   TYR A 282     -13.098  -7.742  19.124  1.00 76.76           C
ATOM   4294  O   TYR A 282     -13.767  -7.458  20.117  1.00 76.76           O
ATOM   4295  HA  TYR A 282     -13.209  -5.735  18.363  1.00 76.76           H
ATOM   4296  CB  TYR A 282     -13.637  -7.188  16.756  1.00 76.76           C
ATOM   4297 1HB  TYR A 282     -13.401  -6.516  15.931  1.00 76.76           H
ATOM   4298 2HB  TYR A 282     -13.269  -8.175  16.478  1.00 76.76           H
ATOM   4299  CG  TYR A 282     -15.156  -7.254  16.922  1.00 76.76           C
ATOM   4300  CD1 TYR A 282     -15.775  -8.469  17.130  1.00 76.76           C
ATOM   4301  HD1 TYR A 282     -15.182  -9.382  17.177  1.00 76.76           H
ATOM   4302  CD2 TYR A 282     -15.907  -6.097  16.863  1.00 76.76           C
ATOM   4303  HD2 TYR A 282     -15.418  -5.137  16.699  1.00 76.76           H
ATOM   4304  CE1 TYR A 282     -17.206  -8.531  17.287  1.00 76.76           C
ATOM   4305  HE1 TYR A 282     -17.707  -9.484  17.452  1.00 76.76           H
ATOM   4306  CE2 TYR A 282     -17.337  -6.159  17.020  1.00 76.76           C
ATOM   4307  HE2 TYR A 282     -17.943  -5.254  16.976  1.00 76.76           H
ATOM   4308  CZ  TYR A 282     -17.916  -7.373  17.224  1.00 76.76           C
ATOM   4309  OH  TYR A 282     -19.267  -7.432  17.372  1.00 76.76           O
ATOM   4310  HH  TYR A 282     -19.552  -8.375  17.540  1.00 76.76           H
ATOM   4311  HN  TYR A 282     -11.197  -7.290  16.943  1.00 76.76           H
ATOM   4312  N   ALA A 283     -12.510  -8.912  18.925  1.00 88.10           N
ATOM   4313  CA  ALA A 283     -12.835 -10.063  19.750  1.00 88.10           C
ATOM   4314  C   ALA A 283     -11.839 -10.152  20.908  1.00 88.10           C
ATOM   4315  O   ALA A 283     -12.114 -10.795  21.919  1.00 88.10           O
ATOM   4316  HA  ALA A 283     -13.836  -9.910  20.153  1.00 88.10           H
ATOM   4317  CB  ALA A 283     -12.839 -11.326  18.885  1.00 88.10           C
ATOM   4318 1HB  ALA A 283     -13.584 -11.223  18.096  1.00 88.10           H
ATOM   4319 2HB  ALA A 283     -11.854 -11.464  18.440  1.00 88.10           H
ATOM   4320 3HB  ALA A 283     -13.083 -12.189  19.505  1.00 88.10           H
ATOM   4321  HN  ALA A 283     -11.824  -9.080  18.216  1.00 88.10           H
ATOM   4322  N   MET A 284     -10.702  -9.498  20.720  1.00 81.30           N
ATOM   4323  CA  MET A 284      -9.663  -9.497  21.736  1.00 81.30           C
ATOM   4324  C   MET A 284      -9.383 -10.916  22.235  1.00 81.30           C
ATOM   4325  O   MET A 284      -9.274 -11.144  23.439  1.00 81.30           O
ATOM   4326  HA  MET A 284      -8.775  -9.095  21.247  1.00 81.30           H
ATOM   4327  CB  MET A 284     -10.098  -8.619  22.911  1.00 81.30           C
ATOM   4328 1HB  MET A 284     -10.985  -9.045  23.379  1.00 81.30           H
ATOM   4329 2HB  MET A 284      -9.314  -8.604  23.668  1.00 81.30           H
ATOM   4330  CG  MET A 284     -10.395  -7.191  22.448  1.00 81.30           C
ATOM   4331 1HG  MET A 284      -9.501  -6.750  22.006  1.00 81.30           H
ATOM   4332 2HG  MET A 284     -11.160  -7.203  21.672  1.00 81.30           H
ATOM   4333  SD  MET A 284     -10.943  -6.203  23.829  1.00 81.30           S
ATOM   4334  CE  MET A 284     -11.263  -4.657  22.996  1.00 81.30           C
ATOM   4335 1HE  MET A 284     -10.345  -4.297  22.531  1.00 81.30           H
ATOM   4336 2HE  MET A 284     -12.024  -4.807  22.230  1.00 81.30           H
ATOM   4337 3HE  MET A 284     -11.616  -3.921  23.719  1.00 81.30           H
ATOM   4338  HN  MET A 284     -10.487  -8.976  19.895  1.00 81.30           H
ATOM   4339  N   PHE A 285      -9.274 -11.833  21.285  1.00 84.24           N
ATOM   4340  CA  PHE A 285      -9.192 -13.246  21.614  1.00 84.24           C
ATOM   4341  C   PHE A 285      -7.749 -13.657  21.911  1.00 84.24           C
ATOM   4342  O   PHE A 285      -7.506 -14.733  22.456  1.00 84.24           O
ATOM   4343  HA  PHE A 285      -9.805 -13.407  22.501  1.00 84.24           H
ATOM   4344  CB  PHE A 285      -9.689 -14.019  20.390  1.00 84.24           C
ATOM   4345 1HB  PHE A 285      -9.821 -15.066  20.664  1.00 84.24           H
ATOM   4346 2HB  PHE A 285     -10.670 -13.638  20.106  1.00 84.24           H
ATOM   4347  CG  PHE A 285      -8.756 -13.937  19.181  1.00 84.24           C
ATOM   4348  CD1 PHE A 285      -8.911 -12.941  18.268  1.00 84.24           C
ATOM   4349  HD1 PHE A 285      -9.701 -12.201  18.398  1.00 84.24           H
ATOM   4350  CD2 PHE A 285      -7.770 -14.860  19.019  1.00 84.24           C
ATOM   4351  HD2 PHE A 285      -7.646 -15.658  19.750  1.00 84.24           H
ATOM   4352  CE1 PHE A 285      -8.045 -12.864  17.146  1.00 84.24           C
ATOM   4353  HE1 PHE A 285      -8.170 -12.066  16.414  1.00 84.24           H
ATOM   4354  CE2 PHE A 285      -6.904 -14.784  17.896  1.00 84.24           C
ATOM   4355  HE2 PHE A 285      -6.114 -15.524  17.766  1.00 84.24           H
ATOM   4356  CZ  PHE A 285      -7.059 -13.787  16.983  1.00 84.24           C
ATOM   4357  HZ  PHE A 285      -6.394 -13.729  16.122  1.00 84.24           H
ATOM   4358  HN  PHE A 285      -9.241 -11.624  20.307  1.00 84.24           H
ATOM   4359  N   ILE A 286      -6.829 -12.779  21.540  1.00 85.38           N
ATOM   4360  CA  ILE A 286      -5.418 -13.027  21.783  1.00 85.38           C
ATOM   4361  C   ILE A 286      -5.057 -12.554  23.192  1.00 85.38           C
ATOM   4362  O   ILE A 286      -4.883 -11.358  23.424  1.00 85.38           O
ATOM   4363  HA  ILE A 286      -5.261 -14.104  21.729  1.00 85.38           H
ATOM   4364  CB  ILE A 286      -4.565 -12.390  20.683  1.00 85.38           C
ATOM   4365  HB  ILE A 286      -4.754 -11.316  20.683  1.00 85.38           H
ATOM   4366  CG1 ILE A 286      -4.964 -12.919  19.304  1.00 85.38           C
ATOM   4367 1HG1 ILE A 286      -4.746 -13.985  19.243  1.00 85.38           H
ATOM   4368 2HG1 ILE A 286      -6.039 -12.805  19.164  1.00 85.38           H
ATOM   4369  CG2 ILE A 286      -3.074 -12.586  20.963  1.00 85.38           C
ATOM   4370 1HG2 ILE A 286      -2.819 -12.122  21.916  1.00 85.38           H
ATOM   4371 2HG2 ILE A 286      -2.849 -13.652  21.006  1.00 85.38           H
ATOM   4372 3HG2 ILE A 286      -2.491 -12.124  20.166  1.00 85.38           H
ATOM   4373  CD1 ILE A 286      -4.218 -12.175  18.195  1.00 85.38           C
ATOM   4374 1HD1 ILE A 286      -4.458 -11.113  18.244  1.00 85.38           H
ATOM   4375 2HD1 ILE A 286      -3.144 -12.312  18.324  1.00 85.38           H
ATOM   4376 3HD1 ILE A 286      -4.520 -12.571  17.225  1.00 85.38           H
ATOM   4377  HN  ILE A 286      -7.033 -11.914  21.082  1.00 85.38           H
ATOM   4378  N   SER A 287      -4.954 -13.517  24.097  1.00 83.96           N
ATOM   4379  CA  SER A 287      -4.632 -13.212  25.480  1.00 83.96           C
ATOM   4380  C   SER A 287      -3.207 -13.669  25.798  1.00 83.96           C
ATOM   4381  O   SER A 287      -2.637 -13.275  26.815  1.00 83.96           O
ATOM   4382  HA  SER A 287      -4.714 -12.128  25.564  1.00 83.96           H
ATOM   4383  CB  SER A 287      -5.627 -13.873  26.436  1.00 83.96           C
ATOM   4384 1HB  SER A 287      -5.342 -13.653  27.465  1.00 83.96           H
ATOM   4385 2HB  SER A 287      -6.618 -13.446  26.281  1.00 83.96           H
ATOM   4386  OG  SER A 287      -5.685 -15.285  26.253  1.00 83.96           O
ATOM   4387  HG  SER A 287      -6.363 -15.683  26.872  1.00 83.96           H
ATOM   4388  HN  SER A 287      -5.088 -14.487  23.898  1.00 83.96           H
ATOM   4389  N   ASN A 288      -2.672 -14.494  24.910  1.00 85.20           N
ATOM   4390  CA  ASN A 288      -1.362 -15.083  25.129  1.00 85.20           C
ATOM   4391  C   ASN A 288      -0.289 -14.158  24.550  1.00 85.20           C
ATOM   4392  O   ASN A 288      -0.307 -13.849  23.360  1.00 85.20           O
ATOM   4393  HA  ASN A 288      -1.276 -15.196  26.209  1.00 85.20           H
ATOM   4394  CB  ASN A 288      -1.243 -16.439  24.431  1.00 85.20           C
ATOM   4395 1HB  ASN A 288      -2.100 -17.061  24.690  1.00 85.20           H
ATOM   4396 2HB  ASN A 288      -1.267 -16.299  23.350  1.00 85.20           H
ATOM   4397  CG  ASN A 288       0.051 -17.150  24.830  1.00 85.20           C
ATOM   4398  OD1 ASN A 288       1.069 -16.535  25.102  1.00 85.20           O
ATOM   4399  ND2 ASN A 288      -0.045 -18.477  24.850  1.00 85.20           N
ATOM   4400 1HD2 ASN A 288      -0.911 -18.919  24.617  1.00 85.20           H
ATOM   4401 2HD2 ASN A 288       0.749 -19.031  25.100  1.00 85.20           H
ATOM   4402  HN  ASN A 288      -3.117 -14.760  24.055  1.00 85.20           H
ATOM   4403  N   CYS A 289       0.620 -13.742  25.420  1.00 90.10           N
ATOM   4404  CA  CYS A 289       1.643 -12.785  25.033  1.00 90.10           C
ATOM   4405  C   CYS A 289       2.517 -13.427  23.953  1.00 90.10           C
ATOM   4406  O   CYS A 289       2.940 -12.757  23.012  1.00 90.10           O
ATOM   4407  HA  CYS A 289       1.123 -11.912  24.641  1.00 90.10           H
ATOM   4408  CB  CYS A 289       2.469 -12.323  26.235  1.00 90.10           C
ATOM   4409 1HB  CYS A 289       1.814 -11.895  26.994  1.00 90.10           H
ATOM   4410 2HB  CYS A 289       2.971 -13.176  26.692  1.00 90.10           H
ATOM   4411  SG  CYS A 289       3.704 -11.081  25.706  1.00 90.10           S
ATOM   4412  HN  CYS A 289       0.665 -14.046  26.371  1.00 90.10           H
ATOM   4413  N   ALA A 290       2.762 -14.718  24.125  1.00 92.19           N
ATOM   4414  CA  ALA A 290       3.638 -15.440  23.219  1.00 92.19           C
ATOM   4415  C   ALA A 290       3.055 -15.392  21.805  1.00 92.19           C
ATOM   4416  O   ALA A 290       3.785 -15.197  20.835  1.00 92.19           O
ATOM   4417  HA  ALA A 290       4.606 -14.938  23.221  1.00 92.19           H
ATOM   4418  CB  ALA A 290       3.826 -16.873  23.723  1.00 92.19           C
ATOM   4419 1HB  ALA A 290       4.270 -16.852  24.718  1.00 92.19           H
ATOM   4420 2HB  ALA A 290       2.858 -17.372  23.768  1.00 92.19           H
ATOM   4421 3HB  ALA A 290       4.483 -17.414  23.043  1.00 92.19           H
ATOM   4422  HN  ALA A 290       2.375 -15.267  24.866  1.00 92.19           H
ATOM   4423  N   VAL A 291       1.744 -15.572  21.734  1.00 92.29           N
ATOM   4424  CA  VAL A 291       1.054 -15.552  20.456  1.00 92.29           C
ATOM   4425  C   VAL A 291       1.117 -14.140  19.869  1.00 92.29           C
ATOM   4426  O   VAL A 291       1.362 -13.970  18.676  1.00 92.29           O
ATOM   4427  HA  VAL A 291       1.580 -16.233  19.787  1.00 92.29           H
ATOM   4428  CB  VAL A 291      -0.377 -16.066  20.625  1.00 92.29           C
ATOM   4429  HB  VAL A 291      -0.877 -15.431  21.357  1.00 92.29           H
ATOM   4430  CG1 VAL A 291      -1.154 -15.968  19.311  1.00 92.29           C
ATOM   4431 1HG1 VAL A 291      -1.192 -14.928  18.987  1.00 92.29           H
ATOM   4432 2HG1 VAL A 291      -0.655 -16.568  18.549  1.00 92.29           H
ATOM   4433 3HG1 VAL A 291      -2.168 -16.340  19.459  1.00 92.29           H
ATOM   4434  CG2 VAL A 291      -0.385 -17.498  21.162  1.00 92.29           C
ATOM   4435 1HG2 VAL A 291       0.140 -18.151  20.465  1.00 92.29           H
ATOM   4436 2HG2 VAL A 291       0.113 -17.526  22.131  1.00 92.29           H
ATOM   4437 3HG2 VAL A 291      -1.415 -17.839  21.273  1.00 92.29           H
ATOM   4438  HN  VAL A 291       1.157 -15.729  22.529  1.00 92.29           H
ATOM   4439  N   SER A 292       0.891 -13.163  20.736  1.00 92.71           N
ATOM   4440  CA  SER A 292       0.887 -11.773  20.312  1.00 92.71           C
ATOM   4441  C   SER A 292       2.253 -11.399  19.733  1.00 92.71           C
ATOM   4442  O   SER A 292       2.332 -10.733  18.701  1.00 92.71           O
ATOM   4443  HA  SER A 292       0.115 -11.707  19.546  1.00 92.71           H
ATOM   4444  CB  SER A 292       0.531 -10.844  21.475  1.00 92.71           C
ATOM   4445 1HB  SER A 292      -0.412 -11.164  21.918  1.00 92.71           H
ATOM   4446 2HB  SER A 292       1.292 -10.927  22.251  1.00 92.71           H
ATOM   4447  OG  SER A 292       0.423  -9.486  21.059  1.00 92.71           O
ATOM   4448  HG  SER A 292      -0.413  -9.357  20.525  1.00 92.71           H
ATOM   4449  HN  SER A 292       0.714 -13.309  21.709  1.00 92.71           H
ATOM   4450  N   THR A 293       3.294 -11.843  20.421  1.00 89.11           N
ATOM   4451  CA  THR A 293       4.652 -11.522  20.015  1.00 89.11           C
ATOM   4452  C   THR A 293       4.931 -12.063  18.611  1.00 89.11           C
ATOM   4453  O   THR A 293       5.479 -11.356  17.767  1.00 89.11           O
ATOM   4454  HA  THR A 293       4.748 -10.437  19.964  1.00 89.11           H
ATOM   4455  CB  THR A 293       5.606 -12.069  21.078  1.00 89.11           C
ATOM   4456  HB  THR A 293       5.517 -13.153  21.160  1.00 89.11           H
ATOM   4457  OG1 THR A 293       5.274 -11.335  22.253  1.00 89.11           O
ATOM   4458  HG1 THR A 293       4.577 -11.824  22.778  1.00 89.11           H
ATOM   4459  CG2 THR A 293       7.064 -11.696  20.805  1.00 89.11           C
ATOM   4460 1HG2 THR A 293       7.165 -10.611  20.790  1.00 89.11           H
ATOM   4461 2HG2 THR A 293       7.368 -12.103  19.840  1.00 89.11           H
ATOM   4462 3HG2 THR A 293       7.698 -12.110  21.589  1.00 89.11           H
ATOM   4463  HN  THR A 293       3.222 -12.411  21.240  1.00 89.11           H
ATOM   4464  N   ASN A 294       4.541 -13.313  18.406  1.00 91.04           N
ATOM   4465  CA  ASN A 294       4.804 -13.980  17.142  1.00 91.04           C
ATOM   4466  C   ASN A 294       4.030 -13.274  16.027  1.00 91.04           C
ATOM   4467  O   ASN A 294       4.532 -13.131  14.913  1.00 91.04           O
ATOM   4468  HA  ASN A 294       5.883 -13.919  17.004  1.00 91.04           H
ATOM   4469  CB  ASN A 294       4.346 -15.440  17.184  1.00 91.04           C
ATOM   4470 1HB  ASN A 294       3.346 -15.498  17.613  1.00 91.04           H
ATOM   4471 2HB  ASN A 294       4.281 -15.834  16.170  1.00 91.04           H
ATOM   4472  CG  ASN A 294       5.311 -16.294  18.008  1.00 91.04           C
ATOM   4473  OD1 ASN A 294       6.456 -15.938  18.237  1.00 91.04           O
ATOM   4474  ND2 ASN A 294       4.787 -17.437  18.441  1.00 91.04           N
ATOM   4475 1HD2 ASN A 294       3.841 -17.670  18.218  1.00 91.04           H
ATOM   4476 2HD2 ASN A 294       5.340 -18.065  18.989  1.00 91.04           H
ATOM   4477  HN  ASN A 294       4.056 -13.866  19.083  1.00 91.04           H
ATOM   4478  N   ILE A 295       2.821 -12.851  16.365  1.00 91.41           N
ATOM   4479  CA  ILE A 295       1.967 -12.178  15.401  1.00 91.41           C
ATOM   4480  C   ILE A 295       2.621 -10.861  14.978  1.00 91.41           C
ATOM   4481  O   ILE A 295       2.610 -10.509  13.800  1.00 91.41           O
ATOM   4482  HA  ILE A 295       1.891 -12.823  14.526  1.00 91.41           H
ATOM   4483  CB  ILE A 295       0.554 -12.011  15.963  1.00 91.41           C
ATOM   4484  HB  ILE A 295       0.635 -11.664  16.994  1.00 91.41           H
ATOM   4485  CG1 ILE A 295      -0.186 -13.350  15.995  1.00 91.41           C
ATOM   4486 1HG1 ILE A 295      -0.387 -13.682  14.976  1.00 91.41           H
ATOM   4487 2HG1 ILE A 295       0.445 -14.107  16.459  1.00 91.41           H
ATOM   4488  CG2 ILE A 295      -0.222 -10.945  15.187  1.00 91.41           C
ATOM   4489 1HG2 ILE A 295       0.299  -9.990  15.261  1.00 91.41           H
ATOM   4490 2HG2 ILE A 295      -0.295 -11.239  14.140  1.00 91.41           H
ATOM   4491 3HG2 ILE A 295      -1.223 -10.846  15.607  1.00 91.41           H
ATOM   4492  CD1 ILE A 295      -1.502 -13.231  16.767  1.00 91.41           C
ATOM   4493 1HD1 ILE A 295      -1.295 -12.922  17.792  1.00 91.41           H
ATOM   4494 2HD1 ILE A 295      -2.140 -12.490  16.286  1.00 91.41           H
ATOM   4495 3HD1 ILE A 295      -2.007 -14.197  16.774  1.00 91.41           H
ATOM   4496  HN  ILE A 295       2.425 -12.961  17.277  1.00 91.41           H
ATOM   4497  N   ASP A 296       3.175 -10.170  15.963  1.00 92.53           N
ATOM   4498  CA  ASP A 296       3.778  -8.871  15.718  1.00 92.53           C
ATOM   4499  C   ASP A 296       4.992  -9.041  14.803  1.00 92.53           C
ATOM   4500  O   ASP A 296       5.237  -8.210  13.930  1.00 92.53           O
ATOM   4501  HA  ASP A 296       2.991  -8.271  15.260  1.00 92.53           H
ATOM   4502  CB  ASP A 296       4.256  -8.230  17.023  1.00 92.53           C
ATOM   4503 1HB  ASP A 296       4.830  -8.956  17.599  1.00 92.53           H
ATOM   4504 2HB  ASP A 296       4.925  -7.399  16.801  1.00 92.53           H
ATOM   4505  CG  ASP A 296       3.073  -7.732  17.855  1.00 92.53           C
ATOM   4506  OD1 ASP A 296       1.998  -7.532  17.250  1.00 92.53           O
ATOM   4507  OD2 ASP A 296       3.270  -7.561  19.077  1.00 92.53           O
ATOM   4508  HN  ASP A 296       3.215 -10.482  16.912  1.00 92.53           H
ATOM   4509  N   ILE A 297       5.719 -10.124  15.034  1.00 91.36           N
ATOM   4510  CA  ILE A 297       6.881 -10.433  14.217  1.00 91.36           C
ATOM   4511  C   ILE A 297       6.426 -10.754  12.792  1.00 91.36           C
ATOM   4512  O   ILE A 297       7.008 -10.263  11.825  1.00 91.36           O
ATOM   4513  HA  ILE A 297       7.506  -9.541  14.187  1.00 91.36           H
ATOM   4514  CB  ILE A 297       7.709 -11.546  14.863  1.00 91.36           C
ATOM   4515  HB  ILE A 297       7.036 -12.361  15.129  1.00 91.36           H
ATOM   4516  CG1 ILE A 297       8.366 -11.060  16.156  1.00 91.36           C
ATOM   4517 1HG1 ILE A 297       9.131 -10.320  15.924  1.00 91.36           H
ATOM   4518 2HG1 ILE A 297       7.623 -10.565  16.781  1.00 91.36           H
ATOM   4519  CG2 ILE A 297       8.733 -12.110  13.876  1.00 91.36           C
ATOM   4520 1HG2 ILE A 297       8.216 -12.519  13.008  1.00 91.36           H
ATOM   4521 2HG2 ILE A 297       9.406 -11.314  13.556  1.00 91.36           H
ATOM   4522 3HG2 ILE A 297       9.308 -12.899  14.361  1.00 91.36           H
ATOM   4523  CD1 ILE A 297       8.992 -12.226  16.924  1.00 91.36           C
ATOM   4524 1HD1 ILE A 297       8.219 -12.952  17.176  1.00 91.36           H
ATOM   4525 2HD1 ILE A 297       9.751 -12.703  16.305  1.00 91.36           H
ATOM   4526 3HD1 ILE A 297       9.452 -11.853  17.839  1.00 91.36           H
ATOM   4527  HN  ILE A 297       5.527 -10.782  15.761  1.00 91.36           H
ATOM   4528  N   CYS A 298       5.389 -11.574  12.706  1.00 93.51           N
ATOM   4529  CA  CYS A 298       4.849 -11.965  11.415  1.00 93.51           C
ATOM   4530  C   CYS A 298       4.416 -10.699  10.672  1.00 93.51           C
ATOM   4531  O   CYS A 298       4.617 -10.586   9.464  1.00 93.51           O
ATOM   4532  HA  CYS A 298       5.652 -12.473  10.880  1.00 93.51           H
ATOM   4533  CB  CYS A 298       3.697 -12.962  11.562  1.00 93.51           C
ATOM   4534 1HB  CYS A 298       3.004 -12.618  12.329  1.00 93.51           H
ATOM   4535 2HB  CYS A 298       3.136 -13.022  10.629  1.00 93.51           H
ATOM   4536  SG  CYS A 298       4.351 -14.613  12.004  1.00 93.51           S
ATOM   4537  HG  CYS A 298       4.571 -14.336  13.287  1.00 93.51           H
ATOM   4538  HN  CYS A 298       4.921 -11.969  13.497  1.00 93.51           H
ATOM   4539  N   PHE A 299       3.832  -9.780  11.425  1.00 93.22           N
ATOM   4540  CA  PHE A 299       3.362  -8.530  10.852  1.00 93.22           C
ATOM   4541  C   PHE A 299       4.514  -7.755  10.210  1.00 93.22           C
ATOM   4542  O   PHE A 299       4.390  -7.268   9.087  1.00 93.22           O
ATOM   4543  HA  PHE A 299       2.625  -8.781  10.089  1.00 93.22           H
ATOM   4544  CB  PHE A 299       2.782  -7.701  12.000  1.00 93.22           C
ATOM   4545 1HB  PHE A 299       1.967  -8.259  12.461  1.00 93.22           H
ATOM   4546 2HB  PHE A 299       3.550  -7.568  12.762  1.00 93.22           H
ATOM   4547  CG  PHE A 299       2.263  -6.326  11.574  1.00 93.22           C
ATOM   4548  CD1 PHE A 299       3.025  -5.219  11.778  1.00 93.22           C
ATOM   4549  HD1 PHE A 299       4.006  -5.310  12.245  1.00 93.22           H
ATOM   4550  CD2 PHE A 299       1.040  -6.212  10.991  1.00 93.22           C
ATOM   4551  HD2 PHE A 299       0.429  -7.100  10.828  1.00 93.22           H
ATOM   4552  CE1 PHE A 299       2.543  -3.943  11.383  1.00 93.22           C
ATOM   4553  HE1 PHE A 299       3.154  -3.055  11.547  1.00 93.22           H
ATOM   4554  CE2 PHE A 299       0.558  -4.936  10.596  1.00 93.22           C
ATOM   4555  HE2 PHE A 299      -0.423  -4.844  10.129  1.00 93.22           H
ATOM   4556  CZ  PHE A 299       1.320  -3.828  10.800  1.00 93.22           C
ATOM   4557  HZ  PHE A 299       0.950  -2.849  10.497  1.00 93.22           H
ATOM   4558  HN  PHE A 299       3.677  -9.878  12.409  1.00 93.22           H
ATOM   4559  N   GLN A 300       5.609  -7.664  10.950  1.00 89.37           N
ATOM   4560  CA  GLN A 300       6.767  -6.920  10.484  1.00 89.37           C
ATOM   4561  C   GLN A 300       7.258  -7.483   9.149  1.00 89.37           C
ATOM   4562  O   GLN A 300       7.521  -6.729   8.213  1.00 89.37           O
ATOM   4563  HA  GLN A 300       6.419  -5.896  10.349  1.00 89.37           H
ATOM   4564  CB  GLN A 300       7.885  -6.936  11.529  1.00 89.37           C
ATOM   4565 1HB  GLN A 300       8.067  -7.959  11.857  1.00 89.37           H
ATOM   4566 2HB  GLN A 300       8.811  -6.575  11.082  1.00 89.37           H
ATOM   4567  CG  GLN A 300       7.522  -6.065  12.734  1.00 89.37           C
ATOM   4568 1HG  GLN A 300       7.327  -5.045  12.404  1.00 89.37           H
ATOM   4569 2HG  GLN A 300       6.602  -6.434  13.189  1.00 89.37           H
ATOM   4570  CD  GLN A 300       8.647  -6.066  13.771  1.00 89.37           C
ATOM   4571  OE1 GLN A 300       9.785  -5.729  13.490  1.00 89.37           O
ATOM   4572  NE2 GLN A 300       8.266  -6.463  14.982  1.00 89.37           N
ATOM   4573 1HE2 GLN A 300       7.315  -6.727  15.146  1.00 89.37           H
ATOM   4574 2HE2 GLN A 300       8.930  -6.498  15.728  1.00 89.37           H
ATOM   4575  HN  GLN A 300       5.712  -8.086  11.850  1.00 89.37           H
ATOM   4576  N   VAL A 301       7.365  -8.802   9.103  1.00 94.15           N
ATOM   4577  CA  VAL A 301       7.928  -9.467   7.939  1.00 94.15           C
ATOM   4578  C   VAL A 301       7.015  -9.235   6.734  1.00 94.15           C
ATOM   4579  O   VAL A 301       7.474  -8.808   5.676  1.00 94.15           O
ATOM   4580  HA  VAL A 301       8.898  -9.012   7.737  1.00 94.15           H
ATOM   4581  CB  VAL A 301       8.153 -10.950   8.242  1.00 94.15           C
ATOM   4582  HB  VAL A 301       7.199 -11.379   8.546  1.00 94.15           H
ATOM   4583  CG1 VAL A 301       8.628 -11.698   6.995  1.00 94.15           C
ATOM   4584 1HG1 VAL A 301       7.876 -11.612   6.211  1.00 94.15           H
ATOM   4585 2HG1 VAL A 301       9.567 -11.266   6.647  1.00 94.15           H
ATOM   4586 3HG1 VAL A 301       8.781 -12.749   7.238  1.00 94.15           H
ATOM   4587  CG2 VAL A 301       9.139 -11.130   9.398  1.00 94.15           C
ATOM   4588 1HG2 VAL A 301      10.095 -10.678   9.134  1.00 94.15           H
ATOM   4589 2HG2 VAL A 301       8.744 -10.647  10.292  1.00 94.15           H
ATOM   4590 3HG2 VAL A 301       9.281 -12.193   9.592  1.00 94.15           H
ATOM   4591  HN  VAL A 301       7.077  -9.413   9.840  1.00 94.15           H
ATOM   4592  N   THR A 302       5.738  -9.527   6.934  1.00 93.28           N
ATOM   4593  CA  THR A 302       4.785  -9.511   5.837  1.00 93.28           C
ATOM   4594  C   THR A 302       4.592  -8.084   5.320  1.00 93.28           C
ATOM   4595  O   THR A 302       4.396  -7.875   4.124  1.00 93.28           O
ATOM   4596  HA  THR A 302       5.198 -10.096   5.015  1.00 93.28           H
ATOM   4597  CB  THR A 302       3.490 -10.161   6.326  1.00 93.28           C
ATOM   4598  HB  THR A 302       2.727 -10.142   5.548  1.00 93.28           H
ATOM   4599  OG1 THR A 302       3.171  -9.447   7.517  1.00 93.28           O
ATOM   4600  HG1 THR A 302       3.464  -9.969   8.318  1.00 93.28           H
ATOM   4601  CG2 THR A 302       3.699 -11.601   6.800  1.00 93.28           C
ATOM   4602 1HG2 THR A 302       4.412 -11.612   7.624  1.00 93.28           H
ATOM   4603 2HG2 THR A 302       4.086 -12.201   5.976  1.00 93.28           H
ATOM   4604 3HG2 THR A 302       2.748 -12.015   7.136  1.00 93.28           H
ATOM   4605  HN  THR A 302       5.353  -9.771   7.824  1.00 93.28           H
ATOM   4606  N   GLN A 303       4.653  -7.139   6.247  1.00 89.63           N
ATOM   4607  CA  GLN A 303       4.533  -5.735   5.893  1.00 89.63           C
ATOM   4608  C   GLN A 303       5.692  -5.315   4.987  1.00 89.63           C
ATOM   4609  O   GLN A 303       5.492  -4.593   4.011  1.00 89.63           O
ATOM   4610  HA  GLN A 303       3.591  -5.652   5.352  1.00 89.63           H
ATOM   4611  CB  GLN A 303       4.471  -4.858   7.145  1.00 89.63           C
ATOM   4612 1HB  GLN A 303       3.623  -5.157   7.761  1.00 89.63           H
ATOM   4613 2HB  GLN A 303       5.369  -5.008   7.744  1.00 89.63           H
ATOM   4614  CG  GLN A 303       4.341  -3.379   6.773  1.00 89.63           C
ATOM   4615 1HG  GLN A 303       5.264  -3.036   6.306  1.00 89.63           H
ATOM   4616 2HG  GLN A 303       3.546  -3.254   6.038  1.00 89.63           H
ATOM   4617  CD  GLN A 303       4.040  -2.527   8.007  1.00 89.63           C
ATOM   4618  OE1 GLN A 303       4.852  -2.384   8.907  1.00 89.63           O
ATOM   4619  NE2 GLN A 303       2.832  -1.971   8.000  1.00 89.63           N
ATOM   4620 1HE2 GLN A 303       2.214  -2.129   7.230  1.00 89.63           H
ATOM   4621 2HE2 GLN A 303       2.542  -1.396   8.764  1.00 89.63           H
ATOM   4622  HN  GLN A 303       4.781  -7.320   7.222  1.00 89.63           H
ATOM   4623  N   THR A 304       6.879  -5.786   5.341  1.00 91.27           N
ATOM   4624  CA  THR A 304       8.076  -5.433   4.597  1.00 91.27           C
ATOM   4625  C   THR A 304       7.990  -5.965   3.165  1.00 91.27           C
ATOM   4626  O   THR A 304       8.322  -5.257   2.215  1.00 91.27           O
ATOM   4627  HA  THR A 304       8.133  -4.347   4.532  1.00 91.27           H
ATOM   4628  CB  THR A 304       9.286  -5.963   5.370  1.00 91.27           C
ATOM   4629  HB  THR A 304       9.288  -7.053   5.391  1.00 91.27           H
ATOM   4630  OG1 THR A 304       9.194  -5.323   6.640  1.00 91.27           O
ATOM   4631  HG1 THR A 304       8.793  -5.948   7.309  1.00 91.27           H
ATOM   4632  CG2 THR A 304      10.613  -5.462   4.795  1.00 91.27           C
ATOM   4633 1HG2 THR A 304      10.638  -4.373   4.837  1.00 91.27           H
ATOM   4634 2HG2 THR A 304      10.707  -5.788   3.760  1.00 91.27           H
ATOM   4635 3HG2 THR A 304      11.438  -5.867   5.380  1.00 91.27           H
ATOM   4636  HN  THR A 304       7.029  -6.396   6.119  1.00 91.27           H
ATOM   4637  N   ILE A 305       7.542  -7.207   3.054  1.00 91.57           N
ATOM   4638  CA  ILE A 305       7.385  -7.833   1.753  1.00 91.57           C
ATOM   4639  C   ILE A 305       6.438  -6.990   0.897  1.00 91.57           C
ATOM   4640  O   ILE A 305       6.651  -6.838  -0.305  1.00 91.57           O
ATOM   4641  HA  ILE A 305       8.365  -7.844   1.275  1.00 91.57           H
ATOM   4642  CB  ILE A 305       6.942  -9.289   1.908  1.00 91.57           C
ATOM   4643  HB  ILE A 305       6.083  -9.315   2.578  1.00 91.57           H
ATOM   4644  CG1 ILE A 305       8.044 -10.132   2.554  1.00 91.57           C
ATOM   4645 1HG1 ILE A 305       8.841 -10.309   1.832  1.00 91.57           H
ATOM   4646 2HG1 ILE A 305       8.484  -9.584   3.387  1.00 91.57           H
ATOM   4647  CG2 ILE A 305       6.487  -9.870   0.568  1.00 91.57           C
ATOM   4648 1HG2 ILE A 305       5.648  -9.288   0.186  1.00 91.57           H
ATOM   4649 2HG2 ILE A 305       7.311  -9.830  -0.144  1.00 91.57           H
ATOM   4650 3HG2 ILE A 305       6.177 -10.906   0.707  1.00 91.57           H
ATOM   4651  CD1 ILE A 305       7.491 -11.470   3.050  1.00 91.57           C
ATOM   4652 1HD1 ILE A 305       6.711 -11.289   3.789  1.00 91.57           H
ATOM   4653 2HD1 ILE A 305       7.074 -12.024   2.209  1.00 91.57           H
ATOM   4654 3HD1 ILE A 305       8.295 -12.049   3.504  1.00 91.57           H
ATOM   4655  HN  ILE A 305       7.289  -7.781   3.833  1.00 91.57           H
ATOM   4656  N   ALA A 306       5.413  -6.463   1.550  1.00 91.33           N
ATOM   4657  CA  ALA A 306       4.410  -5.673   0.856  1.00 91.33           C
ATOM   4658  C   ALA A 306       5.060  -4.403   0.302  1.00 91.33           C
ATOM   4659  O   ALA A 306       4.722  -3.955  -0.792  1.00 91.33           O
ATOM   4660  HA  ALA A 306       4.033  -6.270   0.025  1.00 91.33           H
ATOM   4661  CB  ALA A 306       3.252  -5.367   1.808  1.00 91.33           C
ATOM   4662 1HB  ALA A 306       2.806  -6.301   2.149  1.00 91.33           H
ATOM   4663 2HB  ALA A 306       3.625  -4.808   2.666  1.00 91.33           H
ATOM   4664 3HB  ALA A 306       2.500  -4.774   1.287  1.00 91.33           H
ATOM   4665  HN  ALA A 306       5.262  -6.568   2.533  1.00 91.33           H
ATOM   4666  N   PHE A 307       5.983  -3.860   1.083  1.00 89.67           N
ATOM   4667  CA  PHE A 307       6.640  -2.618   0.713  1.00 89.67           C
ATOM   4668  C   PHE A 307       7.584  -2.829  -0.472  1.00 89.67           C
ATOM   4669  O   PHE A 307       7.756  -1.936  -1.300  1.00 89.67           O
ATOM   4670  HA  PHE A 307       5.859  -1.911   0.432  1.00 89.67           H
ATOM   4671  CB  PHE A 307       7.456  -2.166   1.926  1.00 89.67           C
ATOM   4672 1HB  PHE A 307       8.073  -2.997   2.266  1.00 89.67           H
ATOM   4673 2HB  PHE A 307       8.134  -1.370   1.618  1.00 89.67           H
ATOM   4674  CG  PHE A 307       6.606  -1.667   3.096  1.00 89.67           C
ATOM   4675  CD1 PHE A 307       5.258  -1.553   2.958  1.00 89.67           C
ATOM   4676  HD1 PHE A 307       4.783  -1.817   2.014  1.00 89.67           H
ATOM   4677  CD2 PHE A 307       7.199  -1.337   4.275  1.00 89.67           C
ATOM   4678  HD2 PHE A 307       8.280  -1.428   4.386  1.00 89.67           H
ATOM   4679  CE1 PHE A 307       4.470  -1.090   4.045  1.00 89.67           C
ATOM   4680  HE1 PHE A 307       3.389  -0.998   3.934  1.00 89.67           H
ATOM   4681  CE2 PHE A 307       6.411  -0.874   5.362  1.00 89.67           C
ATOM   4682  HE2 PHE A 307       6.886  -0.610   6.306  1.00 89.67           H
ATOM   4683  CZ  PHE A 307       5.063  -0.760   5.223  1.00 89.67           C
ATOM   4684  HZ  PHE A 307       4.458  -0.405   6.058  1.00 89.67           H
ATOM   4685  HN  PHE A 307       6.281  -4.254   1.953  1.00 89.67           H
ATOM   4686  N   PHE A 308       8.171  -4.017  -0.516  1.00 86.91           N
ATOM   4687  CA  PHE A 308       9.065  -4.369  -1.605  1.00 86.91           C
ATOM   4688  C   PHE A 308       8.341  -4.310  -2.951  1.00 86.91           C
ATOM   4689  O   PHE A 308       8.971  -4.123  -3.991  1.00 86.91           O
ATOM   4690  HA  PHE A 308       9.881  -3.646  -1.601  1.00 86.91           H
ATOM   4691  CB  PHE A 308       9.532  -5.805  -1.354  1.00 86.91           C
ATOM   4692 1HB  PHE A 308       8.765  -6.331  -0.785  1.00 86.91           H
ATOM   4693 2HB  PHE A 308       9.628  -6.318  -2.311  1.00 86.91           H
ATOM   4694  CG  PHE A 308      10.861  -5.904  -0.603  1.00 86.91           C
ATOM   4695  CD1 PHE A 308      12.031  -5.669  -1.257  1.00 86.91           C
ATOM   4696  HD1 PHE A 308      12.021  -5.409  -2.315  1.00 86.91           H
ATOM   4697  CD2 PHE A 308      10.874  -6.228   0.718  1.00 86.91           C
ATOM   4698  HD2 PHE A 308       9.937  -6.417   1.242  1.00 86.91           H
ATOM   4699  CE1 PHE A 308      13.265  -5.762  -0.560  1.00 86.91           C
ATOM   4700  HE1 PHE A 308      14.202  -5.573  -1.084  1.00 86.91           H
ATOM   4701  CE2 PHE A 308      12.108  -6.321   1.415  1.00 86.91           C
ATOM   4702  HE2 PHE A 308      12.118  -6.581   2.473  1.00 86.91           H
ATOM   4703  CZ  PHE A 308      13.277  -6.086   0.761  1.00 86.91           C
ATOM   4704  HZ  PHE A 308      14.224  -6.157   1.296  1.00 86.91           H
ATOM   4705  HN  PHE A 308       8.043  -4.729   0.174  1.00 86.91           H
ATOM   4706  N   HIS A 309       7.027  -4.471  -2.888  1.00 77.94           N
ATOM   4707  CA  HIS A 309       6.213  -4.462  -4.091  1.00 77.94           C
ATOM   4708  C   HIS A 309       6.365  -3.116  -4.803  1.00 77.94           C
ATOM   4709  O   HIS A 309       6.408  -3.061  -6.031  1.00 77.94           O
ATOM   4710  HA  HIS A 309       6.600  -5.250  -4.737  1.00 77.94           H
ATOM   4711  CB  HIS A 309       4.757  -4.799  -3.765  1.00 77.94           C
ATOM   4712 1HB  HIS A 309       4.724  -5.760  -3.251  1.00 77.94           H
ATOM   4713 2HB  HIS A 309       4.369  -4.053  -3.072  1.00 77.94           H
ATOM   4714  CG  HIS A 309       3.855  -4.860  -4.974  1.00 77.94           C
ATOM   4715  ND1 HIS A 309       3.984  -5.825  -5.958  1.00 77.94           N
ATOM   4716  HD1 HIS A 309       4.663  -6.559  -5.972  1.00 77.94           H
ATOM   4717  CD2 HIS A 309       2.810  -4.067  -5.348  1.00 77.94           C
ATOM   4718  HD2 HIS A 309       2.435  -3.205  -4.796  1.00 77.94           H
ATOM   4719  CE1 HIS A 309       3.053  -5.613  -6.877  1.00 77.94           C
ATOM   4720  HE1 HIS A 309       2.896  -6.205  -7.778  1.00 77.94           H
ATOM   4721  NE2 HIS A 309       2.327  -4.522  -6.497  1.00 77.94           N
ATOM   4722  HN  HIS A 309       6.521  -4.605  -2.036  1.00 77.94           H
ATOM   4723  N   SER A 310       6.441  -2.064  -4.002  1.00 82.74           N
ATOM   4724  CA  SER A 310       6.462  -0.714  -4.539  1.00 82.74           C
ATOM   4725  C   SER A 310       7.767  -0.474  -5.301  1.00 82.74           C
ATOM   4726  O   SER A 310       7.815   0.353  -6.210  1.00 82.74           O
ATOM   4727  HA  SER A 310       5.608  -0.659  -5.214  1.00 82.74           H
ATOM   4728  CB  SER A 310       6.299   0.324  -3.426  1.00 82.74           C
ATOM   4729 1HB  SER A 310       7.033   0.134  -2.643  1.00 82.74           H
ATOM   4730 2HB  SER A 310       6.506   1.317  -3.824  1.00 82.74           H
ATOM   4731  OG  SER A 310       4.990   0.302  -2.864  1.00 82.74           O
ATOM   4732  HG  SER A 310       4.351   0.783  -3.465  1.00 82.74           H
ATOM   4733  HN  SER A 310       6.488  -2.123  -3.004  1.00 82.74           H
ATOM   4734  N   CYS A 311       8.792  -1.213  -4.903  1.00 85.68           N
ATOM   4735  CA  CYS A 311      10.095  -1.088  -5.534  1.00 85.68           C
ATOM   4736  C   CYS A 311      10.164  -2.083  -6.694  1.00 85.68           C
ATOM   4737  O   CYS A 311      11.005  -1.950  -7.581  1.00 85.68           O
ATOM   4738  HA  CYS A 311      10.168  -0.063  -5.899  1.00 85.68           H
ATOM   4739  CB  CYS A 311      11.231  -1.298  -4.532  1.00 85.68           C
ATOM   4740 1HB  CYS A 311      12.165  -0.911  -4.942  1.00 85.68           H
ATOM   4741 2HB  CYS A 311      11.029  -0.740  -3.618  1.00 85.68           H
ATOM   4742  SG  CYS A 311      11.408  -3.079  -4.150  1.00 85.68           S
ATOM   4743  HG  CYS A 311      12.451  -2.944  -3.336  1.00 85.68           H
ATOM   4744  HN  CYS A 311       8.743  -1.886  -4.165  1.00 85.68           H
ATOM   4745  N   LEU A 312       9.269  -3.059  -6.648  1.00 83.54           N
ATOM   4746  CA  LEU A 312       9.289  -4.139  -7.621  1.00 83.54           C
ATOM   4747  C   LEU A 312       8.582  -3.682  -8.898  1.00 83.54           C
ATOM   4748  O   LEU A 312       8.920  -4.129  -9.993  1.00 83.54           O
ATOM   4749  HA  LEU A 312      10.332  -4.345  -7.858  1.00 83.54           H
ATOM   4750  CB  LEU A 312       8.701  -5.415  -7.016  1.00 83.54           C
ATOM   4751 1HB  LEU A 312       7.788  -5.154  -6.481  1.00 83.54           H
ATOM   4752 2HB  LEU A 312       8.414  -6.081  -7.830  1.00 83.54           H
ATOM   4753  CG  LEU A 312       9.615  -6.187  -6.061  1.00 83.54           C
ATOM   4754  HG  LEU A 312       9.909  -5.517  -5.253  1.00 83.54           H
ATOM   4755  CD1 LEU A 312       8.873  -7.364  -5.425  1.00 83.54           C
ATOM   4756 1HD1 LEU A 312       8.015  -6.993  -4.864  1.00 83.54           H
ATOM   4757 2HD1 LEU A 312       8.530  -8.043  -6.206  1.00 83.54           H
ATOM   4758 3HD1 LEU A 312       9.545  -7.896  -4.751  1.00 83.54           H
ATOM   4759  CD2 LEU A 312      10.896  -6.632  -6.768  1.00 83.54           C
ATOM   4760 1HD2 LEU A 312      10.642  -7.279  -7.608  1.00 83.54           H
ATOM   4761 2HD2 LEU A 312      11.432  -5.757  -7.134  1.00 83.54           H
ATOM   4762 3HD2 LEU A 312      11.527  -7.179  -6.067  1.00 83.54           H
ATOM   4763  HN  LEU A 312       8.541  -3.119  -5.965  1.00 83.54           H
ATOM   4764  N   ASN A 313       7.613  -2.797  -8.716  1.00 77.33           N
ATOM   4765  CA  ASN A 313       6.765  -2.378  -9.819  1.00 77.33           C
ATOM   4766  C   ASN A 313       7.642  -1.921 -10.987  1.00 77.33           C
ATOM   4767  O   ASN A 313       7.523  -2.437 -12.097  1.00 77.33           O
ATOM   4768  HA  ASN A 313       6.165  -3.254 -10.067  1.00 77.33           H
ATOM   4769  CB  ASN A 313       5.870  -1.206  -9.412  1.00 77.33           C
ATOM   4770 1HB  ASN A 313       6.446  -0.492  -8.823  1.00 77.33           H
ATOM   4771 2HB  ASN A 313       5.525  -0.681 -10.303  1.00 77.33           H
ATOM   4772  CG  ASN A 313       4.666  -1.691  -8.601  1.00 77.33           C
ATOM   4773  OD1 ASN A 313       4.230  -2.825  -8.708  1.00 77.33           O
ATOM   4774  ND2 ASN A 313       4.156  -0.771  -7.787  1.00 77.33           N
ATOM   4775 1HD2 ASN A 313       4.563   0.142  -7.748  1.00 77.33           H
ATOM   4776 2HD2 ASN A 313       3.367  -0.992  -7.215  1.00 77.33           H
ATOM   4777  HN  ASN A 313       7.405  -2.368  -7.837  1.00 77.33           H
ATOM   4778  N   PRO A 314       8.534  -0.948 -10.759  1.00 77.09           N
ATOM   4779  CA  PRO A 314       9.372  -0.424 -11.841  1.00 77.09           C
ATOM   4780  C   PRO A 314      10.117  -1.525 -12.578  1.00 77.09           C
ATOM   4781  O   PRO A 314      10.214  -1.501 -13.804  1.00 77.09           O
ATOM   4782  HA  PRO A 314       8.751   0.055 -12.598  1.00 77.09           H
ATOM   4783  CB  PRO A 314      10.331   0.531 -11.127  1.00 77.09           C
ATOM   4784 1HB  PRO A 314      11.253   0.028 -10.834  1.00 77.09           H
ATOM   4785 2HB  PRO A 314      10.614   1.367 -11.766  1.00 77.09           H
ATOM   4786  CG  PRO A 314       9.531   0.993  -9.915  1.00 77.09           C
ATOM   4787 1HG  PRO A 314      10.177   1.389  -9.131  1.00 77.09           H
ATOM   4788 2HG  PRO A 314       8.835   1.792 -10.171  1.00 77.09           H
ATOM   4789  CD  PRO A 314       8.813  -0.273  -9.478  1.00 77.09           C
ATOM   4790 1HD  PRO A 314       9.437  -0.888  -8.830  1.00 77.09           H
ATOM   4791 2HD  PRO A 314       7.902  -0.051  -8.923  1.00 77.09           H
ATOM   4792  N   VAL A 315      10.628  -2.471 -11.803  1.00 79.01           N
ATOM   4793  CA  VAL A 315      11.453  -3.529 -12.360  1.00 79.01           C
ATOM   4794  C   VAL A 315      10.605  -4.391 -13.298  1.00 79.01           C
ATOM   4795  O   VAL A 315      11.066  -4.791 -14.366  1.00 79.01           O
ATOM   4796  HA  VAL A 315      12.247  -3.058 -12.939  1.00 79.01           H
ATOM   4797  CB  VAL A 315      12.103  -4.334 -11.233  1.00 79.01           C
ATOM   4798  HB  VAL A 315      11.306  -4.774 -10.633  1.00 79.01           H
ATOM   4799  CG1 VAL A 315      12.953  -5.476 -11.794  1.00 79.01           C
ATOM   4800 1HG1 VAL A 315      12.323  -6.144 -12.381  1.00 79.01           H
ATOM   4801 2HG1 VAL A 315      13.739  -5.066 -12.428  1.00 79.01           H
ATOM   4802 3HG1 VAL A 315      13.403  -6.032 -10.971  1.00 79.01           H
ATOM   4803  CG2 VAL A 315      12.933  -3.429 -10.321  1.00 79.01           C
ATOM   4804 1HG2 VAL A 315      13.719  -2.948 -10.904  1.00 79.01           H
ATOM   4805 2HG2 VAL A 315      12.289  -2.668  -9.880  1.00 79.01           H
ATOM   4806 3HG2 VAL A 315      13.384  -4.027  -9.528  1.00 79.01           H
ATOM   4807  HN  VAL A 315      10.488  -2.520 -10.814  1.00 79.01           H
ATOM   4808  N   LEU A 316       9.380  -4.651 -12.865  1.00 76.69           N
ATOM   4809  CA  LEU A 316       8.470  -5.474 -13.643  1.00 76.69           C
ATOM   4810  C   LEU A 316       8.288  -4.853 -15.030  1.00 76.69           C
ATOM   4811  O   LEU A 316       8.298  -5.560 -16.036  1.00 76.69           O
ATOM   4812  HA  LEU A 316       8.935  -6.453 -13.762  1.00 76.69           H
ATOM   4813  CB  LEU A 316       7.158  -5.685 -12.886  1.00 76.69           C
ATOM   4814 1HB  LEU A 316       6.766  -4.709 -12.598  1.00 76.69           H
ATOM   4815 2HB  LEU A 316       6.434  -6.129 -13.570  1.00 76.69           H
ATOM   4816  CG  LEU A 316       7.238  -6.560 -11.634  1.00 76.69           C
ATOM   4817  HG  LEU A 316       7.986  -6.133 -10.966  1.00 76.69           H
ATOM   4818  CD1 LEU A 316       5.907  -6.563 -10.880  1.00 76.69           C
ATOM   4819 1HD1 LEU A 316       5.658  -5.546 -10.579  1.00 76.69           H
ATOM   4820 2HD1 LEU A 316       5.123  -6.953 -11.529  1.00 76.69           H
ATOM   4821 3HD1 LEU A 316       5.992  -7.193  -9.995  1.00 76.69           H
ATOM   4822  CD2 LEU A 316       7.702  -7.976 -11.984  1.00 76.69           C
ATOM   4823 1HD2 LEU A 316       6.997  -8.427 -12.681  1.00 76.69           H
ATOM   4824 2HD2 LEU A 316       8.690  -7.931 -12.444  1.00 76.69           H
ATOM   4825 3HD2 LEU A 316       7.751  -8.577 -11.076  1.00 76.69           H
ATOM   4826  HN  LEU A 316       9.009  -4.311 -12.001  1.00 76.69           H
ATOM   4827  N   TYR A 317       8.125  -3.538 -15.037  1.00 64.56           N
ATOM   4828  CA  TYR A 317       7.886  -2.821 -16.278  1.00 64.56           C
ATOM   4829  C   TYR A 317       9.096  -2.919 -17.209  1.00 64.56           C
ATOM   4830  O   TYR A 317       8.943  -2.985 -18.428  1.00 64.56           O
ATOM   4831  HA  TYR A 317       7.023  -3.272 -16.767  1.00 64.56           H
ATOM   4832  CB  TYR A 317       7.678  -1.357 -15.886  1.00 64.56           C
ATOM   4833 1HB  TYR A 317       8.589  -0.982 -15.421  1.00 64.56           H
ATOM   4834 2HB  TYR A 317       7.516  -0.769 -16.789  1.00 64.56           H
ATOM   4835  CG  TYR A 317       6.505  -1.130 -14.929  1.00 64.56           C
ATOM   4836  CD1 TYR A 317       5.417  -1.978 -14.959  1.00 64.56           C
ATOM   4837  HD1 TYR A 317       5.393  -2.810 -15.664  1.00 64.56           H
ATOM   4838  CD2 TYR A 317       6.535  -0.078 -14.038  1.00 64.56           C
ATOM   4839  HD2 TYR A 317       7.395   0.592 -14.014  1.00 64.56           H
ATOM   4840  CE1 TYR A 317       4.313  -1.765 -14.059  1.00 64.56           C
ATOM   4841  HE1 TYR A 317       3.447  -2.428 -14.072  1.00 64.56           H
ATOM   4842  CE2 TYR A 317       5.431   0.136 -13.138  1.00 64.56           C
ATOM   4843  HE2 TYR A 317       5.442   0.963 -12.428  1.00 64.56           H
ATOM   4844  CZ  TYR A 317       4.375  -0.719 -13.193  1.00 64.56           C
ATOM   4845  OH  TYR A 317       3.332  -0.517 -12.343  1.00 64.56           O
ATOM   4846  HH  TYR A 317       2.659  -1.249 -12.449  1.00 64.56           H
ATOM   4847  HN  TYR A 317       8.153  -2.966 -14.217  1.00 64.56           H
ATOM   4848  N   VAL A 318      10.273  -2.925 -16.600  1.00 67.43           N
ATOM   4849  CA  VAL A 318      11.509  -3.001 -17.360  1.00 67.43           C
ATOM   4850  C   VAL A 318      11.560  -4.332 -18.112  1.00 67.43           C
ATOM   4851  O   VAL A 318      11.797  -4.359 -19.319  1.00 67.43           O
ATOM   4852  HA  VAL A 318      11.499  -2.188 -18.086  1.00 67.43           H
ATOM   4853  CB  VAL A 318      12.707  -2.792 -16.432  1.00 67.43           C
ATOM   4854  HB  VAL A 318      12.621  -3.501 -15.609  1.00 67.43           H
ATOM   4855  CG1 VAL A 318      14.022  -3.078 -17.162  1.00 67.43           C
ATOM   4856 1HG1 VAL A 318      14.026  -4.110 -17.512  1.00 67.43           H
ATOM   4857 2HG1 VAL A 318      14.118  -2.405 -18.014  1.00 67.43           H
ATOM   4858 3HG1 VAL A 318      14.857  -2.922 -16.479  1.00 67.43           H
ATOM   4859  CG2 VAL A 318      12.704  -1.381 -15.841  1.00 67.43           C
ATOM   4860 1HG2 VAL A 318      12.755  -0.649 -16.647  1.00 67.43           H
ATOM   4861 2HG2 VAL A 318      11.789  -1.229 -15.269  1.00 67.43           H
ATOM   4862 3HG2 VAL A 318      13.566  -1.260 -15.185  1.00 67.43           H
ATOM   4863  HN  VAL A 318      10.389  -2.879 -15.608  1.00 67.43           H
ATOM   4864  N   PHE A 319      11.333  -5.405 -17.368  1.00 67.89           N
ATOM   4865  CA  PHE A 319      11.520  -6.742 -17.905  1.00 67.89           C
ATOM   4866  C   PHE A 319      10.373  -7.122 -18.842  1.00 67.89           C
ATOM   4867  O   PHE A 319      10.585  -7.798 -19.847  1.00 67.89           O
ATOM   4868  HA  PHE A 319      12.457  -6.738 -18.463  1.00 67.89           H
ATOM   4869  CB  PHE A 319      11.532  -7.704 -16.715  1.00 67.89           C
ATOM   4870 1HB  PHE A 319      10.765  -7.396 -16.004  1.00 67.89           H
ATOM   4871 2HB  PHE A 319      11.260  -8.700 -17.064  1.00 67.89           H
ATOM   4872  CG  PHE A 319      12.877  -7.782 -15.991  1.00 67.89           C
ATOM   4873  CD1 PHE A 319      13.941  -8.377 -16.594  1.00 67.89           C
ATOM   4874  HD1 PHE A 319      13.835  -8.797 -17.594  1.00 67.89           H
ATOM   4875  CD2 PHE A 319      13.009  -7.257 -14.743  1.00 67.89           C
ATOM   4876  HD2 PHE A 319      12.156  -6.781 -14.259  1.00 67.89           H
ATOM   4877  CE1 PHE A 319      15.190  -8.449 -15.922  1.00 67.89           C
ATOM   4878  HE1 PHE A 319      16.042  -8.926 -16.406  1.00 67.89           H
ATOM   4879  CE2 PHE A 319      14.258  -7.330 -14.071  1.00 67.89           C
ATOM   4880  HE2 PHE A 319      14.363  -6.909 -13.071  1.00 67.89           H
ATOM   4881  CZ  PHE A 319      15.321  -7.924 -14.674  1.00 67.89           C
ATOM   4882  HZ  PHE A 319      16.280  -7.980 -14.158  1.00 67.89           H
ATOM   4883  HN  PHE A 319      11.027  -5.370 -16.416  1.00 67.89           H
ATOM   4884  N   VAL A 320       9.181  -6.670 -18.480  1.00 70.79           N
ATOM   4885  CA  VAL A 320       7.969  -7.175 -19.102  1.00 70.79           C
ATOM   4886  C   VAL A 320       7.514  -6.200 -20.190  1.00 70.79           C
ATOM   4887  O   VAL A 320       6.844  -6.595 -21.142  1.00 70.79           O
ATOM   4888  HA  VAL A 320       8.211  -8.131 -19.567  1.00 70.79           H
ATOM   4889  CB  VAL A 320       6.898  -7.424 -18.037  1.00 70.79           C
ATOM   4890  HB  VAL A 320       6.495  -6.457 -17.736  1.00 70.79           H
ATOM   4891  CG1 VAL A 320       5.747  -8.258 -18.602  1.00 70.79           C
ATOM   4892 1HG1 VAL A 320       5.291  -7.730 -19.439  1.00 70.79           H
ATOM   4893 2HG1 VAL A 320       6.129  -9.220 -18.944  1.00 70.79           H
ATOM   4894 3HG1 VAL A 320       5.000  -8.420 -17.824  1.00 70.79           H
ATOM   4895  CG2 VAL A 320       7.502  -8.088 -16.798  1.00 70.79           C
ATOM   4896 1HG2 VAL A 320       7.945  -9.044 -17.078  1.00 70.79           H
ATOM   4897 2HG2 VAL A 320       8.270  -7.441 -16.376  1.00 70.79           H
ATOM   4898 3HG2 VAL A 320       6.719  -8.253 -16.057  1.00 70.79           H
ATOM   4899  HN  VAL A 320       9.036  -5.974 -17.777  1.00 70.79           H
ATOM   4900  N   GLY A 321       7.898  -4.944 -20.011  1.00 72.18           N
ATOM   4901  CA  GLY A 321       7.428  -3.886 -20.890  1.00 72.18           C
ATOM   4902  C   GLY A 321       8.417  -3.642 -22.031  1.00 72.18           C
ATOM   4903  O   GLY A 321       9.400  -2.923 -21.863  1.00 72.18           O
ATOM   4904 1HA  GLY A 321       6.454  -4.154 -21.299  1.00 72.18           H
ATOM   4905 2HA  GLY A 321       7.293  -2.968 -20.319  1.00 72.18           H
ATOM   4906  HN  GLY A 321       8.516  -4.646 -19.284  1.00 72.18           H
ATOM   4907  N   GLU A 322       8.122  -4.256 -23.168  1.00 64.18           N
ATOM   4908  CA  GLU A 322       8.895  -4.008 -24.374  1.00 64.18           C
ATOM   4909  C   GLU A 322       8.875  -2.518 -24.721  1.00 64.18           C
ATOM   4910  O   GLU A 322       9.910  -1.939 -25.046  1.00 64.18           O
ATOM   4911  HA  GLU A 322       9.912  -4.319 -24.136  1.00 64.18           H
ATOM   4912  CB  GLU A 322       8.374  -4.850 -25.541  1.00 64.18           C
ATOM   4913 1HB  GLU A 322       7.286  -4.785 -25.584  1.00 64.18           H
ATOM   4914 2HB  GLU A 322       8.860  -4.537 -26.465  1.00 64.18           H
ATOM   4915  CG  GLU A 322       8.721  -6.327 -25.349  1.00 64.18           C
ATOM   4916 1HG  GLU A 322       9.789  -6.432 -25.160  1.00 64.18           H
ATOM   4917 2HG  GLU A 322       8.202  -6.715 -24.473  1.00 64.18           H
ATOM   4918  CD  GLU A 322       8.332  -7.146 -26.582  1.00 64.18           C
ATOM   4919  OE1 GLU A 322       8.716  -8.335 -26.617  1.00 64.18           O
ATOM   4920  OE2 GLU A 322       7.661  -6.564 -27.462  1.00 64.18           O
ATOM   4921  HN  GLU A 322       7.373  -4.910 -23.273  1.00 64.18           H
ATOM   4922  N   ARG A 323       7.685  -1.940 -24.639  1.00 62.14           N
ATOM   4923  CA  ARG A 323       7.509  -0.539 -24.982  1.00 62.14           C
ATOM   4924  C   ARG A 323       8.320   0.346 -24.034  1.00 62.14           C
ATOM   4925  O   ARG A 323       8.978   1.290 -24.471  1.00 62.14           O
ATOM   4926  HA  ARG A 323       7.873  -0.455 -26.006  1.00 62.14           H
ATOM   4927  CB  ARG A 323       6.035  -0.136 -24.909  1.00 62.14           C
ATOM   4928 1HB  ARG A 323       5.444  -0.786 -25.554  1.00 62.14           H
ATOM   4929 2HB  ARG A 323       5.666  -0.274 -23.893  1.00 62.14           H
ATOM   4930  CG  ARG A 323       5.844   1.322 -25.333  1.00 62.14           C
ATOM   4931 1HG  ARG A 323       6.395   1.976 -24.657  1.00 62.14           H
ATOM   4932 2HG  ARG A 323       6.258   1.472 -26.330  1.00 62.14           H
ATOM   4933  CD  ARG A 323       4.363   1.705 -25.327  1.00 62.14           C
ATOM   4934 1HD  ARG A 323       3.826   1.128 -26.080  1.00 62.14           H
ATOM   4935 2HD  ARG A 323       3.919   1.461 -24.361  1.00 62.14           H
ATOM   4936  NE  ARG A 323       4.213   3.152 -25.599  1.00 62.14           N
ATOM   4937  HE  ARG A 323       4.938   3.610 -26.114  1.00 62.14           H
ATOM   4938  CZ  ARG A 323       3.167   3.888 -25.198  1.00 62.14           C
ATOM   4939  NH1 ARG A 323       2.167   3.327 -24.505  1.00 62.14           N
ATOM   4940 1HH1 ARG A 323       2.198   2.353 -24.283  1.00 62.14           H
ATOM   4941 2HH1 ARG A 323       1.390   3.883 -24.209  1.00 62.14           H
ATOM   4942  NH2 ARG A 323       3.136   5.193 -25.501  1.00 62.14           N
ATOM   4943 1HH2 ARG A 323       2.363   5.756 -25.210  1.00 62.14           H
ATOM   4944 2HH2 ARG A 323       3.887   5.604 -26.019  1.00 62.14           H
ATOM   4945  HN  ARG A 323       6.854  -2.411 -24.345  1.00 62.14           H
ATOM   4946  N   PHE A 324       8.248   0.010 -22.755  1.00 73.66           N
ATOM   4947  CA  PHE A 324       8.919   0.798 -21.735  1.00 73.66           C
ATOM   4948  C   PHE A 324      10.439   0.715 -21.890  1.00 73.66           C
ATOM   4949  O   PHE A 324      11.135   1.721 -21.762  1.00 73.66           O
ATOM   4950  HA  PHE A 324       8.599   1.832 -21.862  1.00 73.66           H
ATOM   4951  CB  PHE A 324       8.523   0.206 -20.380  1.00 73.66           C
ATOM   4952 1HB  PHE A 324       7.436   0.162 -20.318  1.00 73.66           H
ATOM   4953 2HB  PHE A 324       8.888  -0.819 -20.323  1.00 73.66           H
ATOM   4954  CG  PHE A 324       9.057   0.990 -19.180  1.00 73.66           C
ATOM   4955  CD1 PHE A 324      10.205   0.596 -18.566  1.00 73.66           C
ATOM   4956  HD1 PHE A 324      10.744  -0.279 -18.929  1.00 73.66           H
ATOM   4957  CD2 PHE A 324       8.384   2.081 -18.726  1.00 73.66           C
ATOM   4958  HD2 PHE A 324       7.464   2.397 -19.218  1.00 73.66           H
ATOM   4959  CE1 PHE A 324      10.700   1.323 -17.451  1.00 73.66           C
ATOM   4960  HE1 PHE A 324      11.620   1.007 -16.959  1.00 73.66           H
ATOM   4961  CE2 PHE A 324       8.879   2.809 -17.611  1.00 73.66           C
ATOM   4962  HE2 PHE A 324       8.339   3.683 -17.248  1.00 73.66           H
ATOM   4963  CZ  PHE A 324      10.027   2.414 -16.997  1.00 73.66           C
ATOM   4964  HZ  PHE A 324      10.407   2.972 -16.142  1.00 73.66           H
ATOM   4965  HN  PHE A 324       7.744  -0.783 -22.412  1.00 73.66           H
ATOM   4966  N   ARG A 325      10.909  -0.494 -22.162  1.00 71.58           N
ATOM   4967  CA  ARG A 325      12.331  -0.717 -22.358  1.00 71.58           C
ATOM   4968  C   ARG A 325      12.864   0.194 -23.466  1.00 71.58           C
ATOM   4969  O   ARG A 325      13.898   0.839 -23.300  1.00 71.58           O
ATOM   4970  HA  ARG A 325      12.786  -0.474 -21.398  1.00 71.58           H
ATOM   4971  CB  ARG A 325      12.615  -2.175 -22.726  1.00 71.58           C
ATOM   4972 1HB  ARG A 325      11.905  -2.507 -23.484  1.00 71.58           H
ATOM   4973 2HB  ARG A 325      13.610  -2.257 -23.163  1.00 71.58           H
ATOM   4974  CG  ARG A 325      12.516  -3.080 -21.496  1.00 71.58           C
ATOM   4975 1HG  ARG A 325      12.951  -2.576 -20.633  1.00 71.58           H
ATOM   4976 2HG  ARG A 325      11.468  -3.267 -21.261  1.00 71.58           H
ATOM   4977  CD  ARG A 325      13.236  -4.409 -21.734  1.00 71.58           C
ATOM   4978 1HD  ARG A 325      14.292  -4.228 -21.937  1.00 71.58           H
ATOM   4979 2HD  ARG A 325      13.185  -5.025 -20.836  1.00 71.58           H
ATOM   4980  NE  ARG A 325      12.617  -5.123 -22.873  1.00 71.58           N
ATOM   4981  HE  ARG A 325      12.673  -4.700 -23.777  1.00 71.58           H
ATOM   4982  CZ  ARG A 325      11.987  -6.301 -22.767  1.00 71.58           C
ATOM   4983  NH1 ARG A 325      11.882  -6.913 -21.580  1.00 71.58           N
ATOM   4984 1HH1 ARG A 325      12.276  -6.490 -20.763  1.00 71.58           H
ATOM   4985 2HH1 ARG A 325      11.410  -7.792 -21.510  1.00 71.58           H
ATOM   4986  NH2 ARG A 325      11.463  -6.858 -23.868  1.00 71.58           N
ATOM   4987 1HH2 ARG A 325      10.989  -7.736 -23.806  1.00 71.58           H
ATOM   4988 2HH2 ARG A 325      11.545  -6.395 -24.750  1.00 71.58           H
ATOM   4989  HN  ARG A 325      10.337  -1.310 -22.250  1.00 71.58           H
ATOM   4990  N   ARG A 326      12.134   0.217 -24.571  1.00 67.35           N
ATOM   4991  CA  ARG A 326      12.559   0.980 -25.732  1.00 67.35           C
ATOM   4992  C   ARG A 326      12.592   2.474 -25.403  1.00 67.35           C
ATOM   4993  O   ARG A 326      13.536   3.173 -25.767  1.00 67.35           O
ATOM   4994  HA  ARG A 326      13.557   0.607 -25.961  1.00 67.35           H
ATOM   4995  CB  ARG A 326      11.621   0.747 -26.918  1.00 67.35           C
ATOM   4996 1HB  ARG A 326      11.413  -0.318 -27.018  1.00 67.35           H
ATOM   4997 2HB  ARG A 326      10.667   1.241 -26.734  1.00 67.35           H
ATOM   4998  CG  ARG A 326      12.234   1.277 -28.216  1.00 67.35           C
ATOM   4999 1HG  ARG A 326      12.413   2.348 -28.126  1.00 67.35           H
ATOM   5000 2HG  ARG A 326      13.202   0.805 -28.383  1.00 67.35           H
ATOM   5001  CD  ARG A 326      11.315   1.005 -29.408  1.00 67.35           C
ATOM   5002 1HD  ARG A 326      10.370   1.532 -29.276  1.00 67.35           H
ATOM   5003 2HD  ARG A 326      11.769   1.388 -30.322  1.00 67.35           H
ATOM   5004  NE  ARG A 326      11.069  -0.448 -29.536  1.00 67.35           N
ATOM   5005  HE  ARG A 326      11.798  -1.074 -29.258  1.00 67.35           H
ATOM   5006  CZ  ARG A 326       9.930  -0.979 -30.003  1.00 67.35           C
ATOM   5007  NH1 ARG A 326       8.920  -0.189 -30.391  1.00 67.35           N
ATOM   5008 1HH1 ARG A 326       9.013   0.805 -30.333  1.00 67.35           H
ATOM   5009 2HH1 ARG A 326       8.074  -0.593 -30.738  1.00 67.35           H
ATOM   5010  NH2 ARG A 326       9.817  -2.312 -30.076  1.00 67.35           N
ATOM   5011 1HH2 ARG A 326       8.974  -2.724 -30.422  1.00 67.35           H
ATOM   5012 2HH2 ARG A 326      10.575  -2.895 -29.784  1.00 67.35           H
ATOM   5013  HN  ARG A 326      11.269  -0.272 -24.680  1.00 67.35           H
ATOM   5014  N   ASP A 327      11.548   2.920 -24.718  1.00 77.23           N
ATOM   5015  CA  ASP A 327      11.403   4.332 -24.411  1.00 77.23           C
ATOM   5016  C   ASP A 327      12.447   4.733 -23.367  1.00 77.23           C
ATOM   5017  O   ASP A 327      12.941   5.860 -23.379  1.00 77.23           O
ATOM   5018  HA  ASP A 327      11.544   4.848 -25.361  1.00 77.23           H
ATOM   5019  CB  ASP A 327      10.018   4.630 -23.833  1.00 77.23           C
ATOM   5020 1HB  ASP A 327       9.802   3.936 -23.021  1.00 77.23           H
ATOM   5021 2HB  ASP A 327      10.006   5.633 -23.407  1.00 77.23           H
ATOM   5022  CG  ASP A 327       8.938   4.515 -24.911  1.00 77.23           C
ATOM   5023  OD1 ASP A 327       9.322   4.497 -26.100  1.00 77.23           O
ATOM   5024  OD2 ASP A 327       7.752   4.448 -24.520  1.00 77.23           O
ATOM   5025  HN  ASP A 327      10.813   2.335 -24.376  1.00 77.23           H
ATOM   5026  N   LEU A 328      12.752   3.789 -22.489  1.00 79.24           N
ATOM   5027  CA  LEU A 328      13.766   4.012 -21.473  1.00 79.24           C
ATOM   5028  C   LEU A 328      15.113   4.273 -22.150  1.00 79.24           C
ATOM   5029  O   LEU A 328      15.760   5.284 -21.885  1.00 79.24           O
ATOM   5030  HA  LEU A 328      13.481   4.905 -20.917  1.00 79.24           H
ATOM   5031  CB  LEU A 328      13.793   2.849 -20.478  1.00 79.24           C
ATOM   5032 1HB  LEU A 328      12.830   2.811 -19.969  1.00 79.24           H
ATOM   5033 2HB  LEU A 328      13.894   1.920 -21.039  1.00 79.24           H
ATOM   5034  CG  LEU A 328      14.897   2.897 -19.420  1.00 79.24           C
ATOM   5035  HG  LEU A 328      15.856   2.988 -19.931  1.00 79.24           H
ATOM   5036  CD1 LEU A 328      14.744   4.126 -18.523  1.00 79.24           C
ATOM   5037 1HD1 LEU A 328      14.803   5.029 -19.131  1.00 79.24           H
ATOM   5038 2HD1 LEU A 328      13.778   4.091 -18.019  1.00 79.24           H
ATOM   5039 3HD1 LEU A 328      15.541   4.136 -17.780  1.00 79.24           H
ATOM   5040  CD2 LEU A 328      14.938   1.599 -18.612  1.00 79.24           C
ATOM   5041 1HD2 LEU A 328      13.980   1.452 -18.112  1.00 79.24           H
ATOM   5042 2HD2 LEU A 328      15.130   0.760 -19.281  1.00 79.24           H
ATOM   5043 3HD2 LEU A 328      15.731   1.659 -17.867  1.00 79.24           H
ATOM   5044  HN  LEU A 328      12.321   2.887 -22.465  1.00 79.24           H
ATOM   5045  N   VAL A 329      15.496   3.342 -23.012  1.00 79.96           N
ATOM   5046  CA  VAL A 329      16.788   3.418 -23.671  1.00 79.96           C
ATOM   5047  C   VAL A 329      16.857   4.702 -24.502  1.00 79.96           C
ATOM   5048  O   VAL A 329      17.908   5.336 -24.585  1.00 79.96           O
ATOM   5049  HA  VAL A 329      17.552   3.462 -22.895  1.00 79.96           H
ATOM   5050  CB  VAL A 329      17.028   2.156 -24.501  1.00 79.96           C
ATOM   5051  HB  VAL A 329      16.190   2.042 -25.189  1.00 79.96           H
ATOM   5052  CG1 VAL A 329      18.305   2.281 -25.334  1.00 79.96           C
ATOM   5053 1HG1 VAL A 329      18.216   3.132 -26.010  1.00 79.96           H
ATOM   5054 2HG1 VAL A 329      19.158   2.431 -24.671  1.00 79.96           H
ATOM   5055 3HG1 VAL A 329      18.452   1.370 -25.914  1.00 79.96           H
ATOM   5056  CG2 VAL A 329      17.075   0.914 -23.609  1.00 79.96           C
ATOM   5057 1HG2 VAL A 329      17.885   1.016 -22.886  1.00 79.96           H
ATOM   5058 2HG2 VAL A 329      16.127   0.810 -23.080  1.00 79.96           H
ATOM   5059 3HG2 VAL A 329      17.246   0.030 -24.224  1.00 79.96           H
ATOM   5060  HN  VAL A 329      14.940   2.548 -23.261  1.00 79.96           H
ATOM   5061  N   LYS A 330      15.723   5.046 -25.096  1.00 74.13           N
ATOM   5062  CA  LYS A 330      15.639   6.249 -25.906  1.00 74.13           C
ATOM   5063  C   LYS A 330      15.914   7.471 -25.028  1.00 74.13           C
[truncated: 117,162 more chars]
