# Supplementary material for: Noncanonical roles of chemokine regions in CCR9 activation revealed by structural modeling and mutational mapping
Source: Nat Commun. 2025 Aug 18;16:7695. doi: 10.1038/s41467-025-62321-9 (PMC12361432; doi:10.1038/s41467-025-62321-9)
Supplement: Supplementary file 5 — Supplementary Data 3 [file 41467_2025_62321_MOESM5_ESM.zip › CCR9_CCL25_08_rnk0.pdb]

ATOM      1  N   GLU A  20      -5.694  -4.298  58.363  1.00 50.20           N
ATOM      2  CA  GLU A  20      -5.497  -5.283  57.313  1.00 50.20           C
ATOM      3  C   GLU A  20      -5.952  -6.664  57.790  1.00 50.20           C
ATOM      4  O   GLU A  20      -5.156  -7.433  58.325  1.00 50.20           O
ATOM      5  HA  GLU A  20      -6.124  -4.952  56.485  1.00 50.20           H
ATOM      6  CB  GLU A  20      -4.038  -5.314  56.856  1.00 50.20           C
ATOM      7 1HB  GLU A  20      -3.384  -5.093  57.700  1.00 50.20           H
ATOM      8 2HB  GLU A  20      -3.821  -6.271  56.382  1.00 50.20           H
ATOM      9  CG  GLU A  20      -3.771  -4.240  55.800  1.00 50.20           C
ATOM     10 1HG  GLU A  20      -4.648  -4.127  55.162  1.00 50.20           H
ATOM     11 2HG  GLU A  20      -3.604  -3.279  56.287  1.00 50.20           H
ATOM     12  CD  GLU A  20      -2.555  -4.602  54.944  1.00 50.20           C
ATOM     13  OE1 GLU A  20      -2.507  -4.118  53.793  1.00 50.20           O
ATOM     14  OE2 GLU A  20      -1.702  -5.355  55.461  1.00 50.20           O
ATOM     15  HN  GLU A  20      -6.108  -4.651  59.202  1.00 50.20           H
ATOM     16  N   SER A  21      -7.231  -6.936  57.578  1.00 58.36           N
ATOM     17  CA  SER A  21      -7.787  -8.234  57.922  1.00 58.36           C
ATOM     18  C   SER A  21      -6.998  -9.343  57.223  1.00 58.36           C
ATOM     19  O   SER A  21      -6.574  -9.182  56.080  1.00 58.36           O
ATOM     20  HA  SER A  21      -7.684  -8.315  59.004  1.00 58.36           H
ATOM     21  CB  SER A  21      -9.267  -8.317  57.543  1.00 58.36           C
ATOM     22 1HB  SER A  21      -9.664  -9.288  57.840  1.00 58.36           H
ATOM     23 2HB  SER A  21      -9.826  -7.562  58.097  1.00 58.36           H
ATOM     24  OG  SER A  21      -9.473  -8.128  56.146  1.00 58.36           O
ATOM     25  HG  SER A  21      -9.874  -8.952  55.745  1.00 58.36           H
ATOM     26  HN  SER A  21      -7.882  -6.290  57.180  1.00 58.36           H
ATOM     27  N   THR A  22      -6.825 -10.444  57.940  1.00 59.44           N
ATOM     28  CA  THR A  22      -6.121 -11.591  57.391  1.00 59.44           C
ATOM     29  C   THR A  22      -6.717 -11.986  56.039  1.00 59.44           C
ATOM     30  O   THR A  22      -6.006 -12.469  55.160  1.00 59.44           O
ATOM     31  HA  THR A  22      -5.085 -11.305  57.213  1.00 59.44           H
ATOM     32  CB  THR A  22      -6.169 -12.715  58.428  1.00 59.44           C
ATOM     33  HB  THR A  22      -6.026 -13.687  57.956  1.00 59.44           H
ATOM     34  OG1 THR A  22      -7.420 -12.529  59.085  1.00 59.44           O
ATOM     35  HG1 THR A  22      -8.157 -12.919  58.533  1.00 59.44           H
ATOM     36  CG2 THR A  22      -5.134 -12.531  59.540  1.00 59.44           C
ATOM     37 1HG2 THR A  22      -5.320 -11.589  60.057  1.00 59.44           H
ATOM     38 2HG2 THR A  22      -4.134 -12.516  59.106  1.00 59.44           H
ATOM     39 3HG2 THR A  22      -5.211 -13.355  60.248  1.00 59.44           H
ATOM     40  HN  THR A  22      -7.155 -10.559  58.877  1.00 59.44           H
ATOM     41  N   SER A  23      -8.018 -11.766  55.915  1.00 63.24           N
ATOM     42  CA  SER A  23      -8.710 -12.052  54.670  1.00 63.24           C
ATOM     43  C   SER A  23      -8.139 -11.189  53.543  1.00 63.24           C
ATOM     44  O   SER A  23      -7.970 -11.660  52.420  1.00 63.24           O
ATOM     45  HA  SER A  23      -8.525 -13.108  54.473  1.00 63.24           H
ATOM     46  CB  SER A  23     -10.215 -11.816  54.809  1.00 63.24           C
ATOM     47 1HB  SER A  23     -10.720 -12.148  53.902  1.00 63.24           H
ATOM     48 2HB  SER A  23     -10.603 -12.420  55.629  1.00 63.24           H
ATOM     49  OG  SER A  23     -10.521 -10.444  55.045  1.00 63.24           O
ATOM     50  HG  SER A  23     -11.510 -10.303  55.010  1.00 63.24           H
ATOM     51  HN  SER A  23      -8.596 -11.400  56.645  1.00 63.24           H
ATOM     52  N   SER A  24      -7.857  -9.939  53.883  1.00 68.55           N
ATOM     53  CA  SER A  24      -7.330  -8.999  52.909  1.00 68.55           C
ATOM     54  C   SER A  24      -5.975  -9.487  52.391  1.00 68.55           C
ATOM     55  O   SER A  24      -5.668  -9.336  51.210  1.00 68.55           O
ATOM     56  HA  SER A  24      -8.063  -8.979  52.102  1.00 68.55           H
ATOM     57  CB  SER A  24      -7.196  -7.599  53.511  1.00 68.55           C
ATOM     58 1HB  SER A  24      -8.187  -7.207  53.740  1.00 68.55           H
ATOM     59 2HB  SER A  24      -6.652  -7.660  54.453  1.00 68.55           H
ATOM     60  OG  SER A  24      -6.522  -6.702  52.632  1.00 68.55           O
ATOM     61  HG  SER A  24      -6.394  -5.817  53.078  1.00 68.55           H
ATOM     62  HN  SER A  24      -7.984  -9.568  54.803  1.00 68.55           H
ATOM     63  N   MET A  25      -5.202 -10.061  53.301  1.00 65.18           N
ATOM     64  CA  MET A  25      -3.882 -10.560  52.954  1.00 65.18           C
ATOM     65  C   MET A  25      -3.981 -11.829  52.105  1.00 65.18           C
ATOM     66  O   MET A  25      -3.234 -11.995  51.142  1.00 65.18           O
ATOM     67  HA  MET A  25      -3.411  -9.764  52.377  1.00 65.18           H
ATOM     68  CB  MET A  25      -3.097 -10.860  54.233  1.00 65.18           C
ATOM     69 1HB  MET A  25      -3.326 -10.108  54.988  1.00 65.18           H
ATOM     70 2HB  MET A  25      -3.408 -11.823  54.637  1.00 65.18           H
ATOM     71  CG  MET A  25      -1.592 -10.877  53.961  1.00 65.18           C
ATOM     72 1HG  MET A  25      -1.127 -11.706  54.494  1.00 65.18           H
ATOM     73 2HG  MET A  25      -1.407 -11.038  52.898  1.00 65.18           H
ATOM     74  SD  MET A  25      -0.861  -9.333  54.478  1.00 65.18           S
ATOM     75  CE  MET A  25       0.860  -9.804  54.524  1.00 65.18           C
ATOM     76 1HE  MET A  25       0.995 -10.619  55.235  1.00 65.18           H
ATOM     77 2HE  MET A  25       1.173 -10.132  53.532  1.00 65.18           H
ATOM     78 3HE  MET A  25       1.463  -8.950  54.831  1.00 65.18           H
ATOM     79  HN  MET A  25      -5.464 -10.188  54.257  1.00 65.18           H
ATOM     80  N   GLU A  26      -4.907 -12.692  52.494  1.00 60.40           N
ATOM     81  CA  GLU A  26      -5.124 -13.934  51.771  1.00 60.40           C
ATOM     82  C   GLU A  26      -5.607 -13.642  50.349  1.00 60.40           C
ATOM     83  O   GLU A  26      -5.174 -14.290  49.397  1.00 60.40           O
ATOM     84  HA  GLU A  26      -4.151 -14.424  51.738  1.00 60.40           H
ATOM     85  CB  GLU A  26      -6.115 -14.834  52.513  1.00 60.40           C
ATOM     86 1HB  GLU A  26      -6.937 -14.234  52.902  1.00 60.40           H
ATOM     87 2HB  GLU A  26      -6.443 -15.639  51.855  1.00 60.40           H
ATOM     88  CG  GLU A  26      -5.450 -15.505  53.716  1.00 60.40           C
ATOM     89 1HG  GLU A  26      -4.592 -16.089  53.384  1.00 60.40           H
ATOM     90 2HG  GLU A  26      -5.072 -14.744  54.399  1.00 60.40           H
ATOM     91  CD  GLU A  26      -6.438 -16.413  54.452  1.00 60.40           C
ATOM     92  OE1 GLU A  26      -5.954 -17.282  55.210  1.00 60.40           O
ATOM     93  OE2 GLU A  26      -7.654 -16.218  54.241  1.00 60.40           O
ATOM     94  HN  GLU A  26      -5.503 -12.555  53.286  1.00 60.40           H
ATOM     95  N   ASP A  27      -6.499 -12.667  50.249  1.00 66.79           N
ATOM     96  CA  ASP A  27      -7.086 -12.318  48.967  1.00 66.79           C
ATOM     97  C   ASP A  27      -5.975 -11.910  47.997  1.00 66.79           C
ATOM     98  O   ASP A  27      -6.028 -12.240  46.813  1.00 66.79           O
ATOM     99  HA  ASP A  27      -7.616 -13.213  48.641  1.00 66.79           H
ATOM    100  CB  ASP A  27      -8.050 -11.138  49.105  1.00 66.79           C
ATOM    101 1HB  ASP A  27      -7.601 -10.369  49.733  1.00 66.79           H
ATOM    102 2HB  ASP A  27      -8.224 -10.689  48.127  1.00 66.79           H
ATOM    103  CG  ASP A  27      -9.382 -11.586  49.710  1.00 66.79           C
ATOM    104  OD1 ASP A  27      -9.655 -12.804  49.642  1.00 66.79           O
ATOM    105  OD2 ASP A  27     -10.097 -10.701  50.227  1.00 66.79           O
ATOM    106  HN  ASP A  27      -6.820 -12.121  51.023  1.00 66.79           H
ATOM    107  N   TYR A  28      -4.996 -11.198  48.534  1.00 66.68           N
ATOM    108  CA  TYR A  28      -3.889 -10.716  47.725  1.00 66.68           C
ATOM    109  C   TYR A  28      -2.952 -11.862  47.340  1.00 66.68           C
ATOM    110  O   TYR A  28      -2.436 -11.898  46.224  1.00 66.68           O
ATOM    111  HA  TYR A  28      -4.303 -10.274  46.818  1.00 66.68           H
ATOM    112  CB  TYR A  28      -3.127  -9.721  48.603  1.00 66.68           C
ATOM    113 1HB  TYR A  28      -3.804  -8.922  48.902  1.00 66.68           H
ATOM    114 2HB  TYR A  28      -2.809 -10.227  49.515  1.00 66.68           H
ATOM    115  CG  TYR A  28      -1.901  -9.105  47.925  1.00 66.68           C
ATOM    116  CD1 TYR A  28      -0.648  -9.635  48.151  1.00 66.68           C
ATOM    117  HD1 TYR A  28      -0.530 -10.493  48.814  1.00 66.68           H
ATOM    118  CD2 TYR A  28      -2.050  -8.019  47.086  1.00 66.68           C
ATOM    119  HD2 TYR A  28      -3.041  -7.600  46.907  1.00 66.68           H
ATOM    120  CE1 TYR A  28       0.506  -9.055  47.513  1.00 66.68           C
ATOM    121  HE1 TYR A  28       1.501  -9.464  47.684  1.00 66.68           H
ATOM    122  CE2 TYR A  28      -0.897  -7.439  46.448  1.00 66.68           C
ATOM    123  HE2 TYR A  28      -1.000  -6.581  45.784  1.00 66.68           H
ATOM    124  CZ  TYR A  28       0.324  -7.986  46.693  1.00 66.68           C
ATOM    125  OH  TYR A  28       1.413  -7.438  46.090  1.00 66.68           O
ATOM    126  HH  TYR A  28       1.194  -6.521  45.757  1.00 66.68           H
ATOM    127  HN  TYR A  28      -4.950 -10.951  49.502  1.00 66.68           H
ATOM    128  N   VAL A  29      -2.759 -12.769  48.286  1.00 66.76           N
ATOM    129  CA  VAL A  29      -1.819 -13.861  48.094  1.00 66.76           C
ATOM    130  C   VAL A  29      -2.413 -14.873  47.113  1.00 66.76           C
ATOM    131  O   VAL A  29      -1.696 -15.440  46.290  1.00 66.76           O
ATOM    132  HA  VAL A  29      -0.912 -13.442  47.660  1.00 66.76           H
ATOM    133  CB  VAL A  29      -1.455 -14.481  49.445  1.00 66.76           C
ATOM    134  HB  VAL A  29      -2.383 -14.735  49.958  1.00 66.76           H
ATOM    135  CG1 VAL A  29      -0.654 -15.771  49.258  1.00 66.76           C
ATOM    136 1HG1 VAL A  29      -1.247 -16.489  48.693  1.00 66.76           H
ATOM    137 2HG1 VAL A  29       0.266 -15.552  48.715  1.00 66.76           H
ATOM    138 3HG1 VAL A  29      -0.408 -16.190  50.234  1.00 66.76           H
ATOM    139  CG2 VAL A  29      -0.693 -13.483  50.319  1.00 66.76           C
ATOM    140 1HG2 VAL A  29       0.225 -13.184  49.813  1.00 66.76           H
ATOM    141 2HG2 VAL A  29      -1.314 -12.604  50.493  1.00 66.76           H
ATOM    142 3HG2 VAL A  29      -0.446 -13.949  51.273  1.00 66.76           H
ATOM    143  HN  VAL A  29      -3.230 -12.767  49.168  1.00 66.76           H
ATOM    144  N   ASN A  30      -3.718 -15.070  47.233  1.00 61.11           N
ATOM    145  CA  ASN A  30      -4.394 -16.097  46.459  1.00 61.11           C
ATOM    146  C   ASN A  30      -4.779 -15.529  45.091  1.00 61.11           C
ATOM    147  O   ASN A  30      -5.248 -16.260  44.221  1.00 61.11           O
ATOM    148  HA  ASN A  30      -3.679 -16.917  46.383  1.00 61.11           H
ATOM    149  CB  ASN A  30      -5.675 -16.559  47.156  1.00 61.11           C
ATOM    150 1HB  ASN A  30      -6.286 -15.693  47.413  1.00 61.11           H
ATOM    151 2HB  ASN A  30      -6.264 -17.173  46.474  1.00 61.11           H
ATOM    152  CG  ASN A  30      -5.354 -17.357  48.421  1.00 61.11           C
ATOM    153  OD1 ASN A  30      -4.300 -17.955  48.558  1.00 61.11           O
ATOM    154  ND2 ASN A  30      -6.319 -17.332  49.336  1.00 61.11           N
ATOM    155 1HD2 ASN A  30      -7.161 -16.821  49.161  1.00 61.11           H
ATOM    156 2HD2 ASN A  30      -6.203 -17.824  50.199  1.00 61.11           H
ATOM    157  HN  ASN A  30      -4.309 -14.544  47.844  1.00 61.11           H
ATOM    158  N   PHE A  31      -4.565 -14.230  44.945  1.00 69.39           N
ATOM    159  CA  PHE A  31      -4.850 -13.561  43.686  1.00 69.39           C
ATOM    160  C   PHE A  31      -3.969 -14.109  42.562  1.00 69.39           C
ATOM    161  O   PHE A  31      -2.747 -14.166  42.698  1.00 69.39           O
ATOM    162  HA  PHE A  31      -5.897 -13.751  43.449  1.00 69.39           H
ATOM    163  CB  PHE A  31      -4.537 -12.077  43.887  1.00 69.39           C
ATOM    164 1HB  PHE A  31      -5.033 -11.731  44.793  1.00 69.39           H
ATOM    165 2HB  PHE A  31      -3.465 -11.961  44.045  1.00 69.39           H
ATOM    166  CG  PHE A  31      -4.964 -11.188  42.718  1.00 69.39           C
ATOM    167  CD1 PHE A  31      -4.045 -10.779  41.802  1.00 69.39           C
ATOM    168  HD1 PHE A  31      -3.004 -11.086  41.902  1.00 69.39           H
ATOM    169  CD2 PHE A  31      -6.264 -10.805  42.593  1.00 69.39           C
ATOM    170  HD2 PHE A  31      -7.000 -11.132  43.327  1.00 69.39           H
ATOM    171  CE1 PHE A  31      -4.442  -9.954  40.717  1.00 69.39           C
ATOM    172  HE1 PHE A  31      -3.705  -9.626  39.984  1.00 69.39           H
ATOM    173  CE2 PHE A  31      -6.660  -9.980  41.508  1.00 69.39           C
ATOM    174  HE2 PHE A  31      -7.702  -9.673  41.409  1.00 69.39           H
ATOM    175  CZ  PHE A  31      -5.741  -9.571  40.593  1.00 69.39           C
ATOM    176  HZ  PHE A  31      -6.045  -8.938  39.760  1.00 69.39           H
ATOM    177  HN  PHE A  31      -4.204 -13.637  45.665  1.00 69.39           H
ATOM    178  N   ASN A  32      -4.622 -14.499  41.477  1.00 62.14           N
ATOM    179  CA  ASN A  32      -3.913 -15.045  40.333  1.00 62.14           C
ATOM    180  C   ASN A  32      -3.353 -13.897  39.490  1.00 62.14           C
ATOM    181  O   ASN A  32      -4.059 -13.331  38.658  1.00 62.14           O
ATOM    182  HA  ASN A  32      -3.129 -15.674  40.754  1.00 62.14           H
ATOM    183  CB  ASN A  32      -4.850 -15.868  39.446  1.00 62.14           C
ATOM    184 1HB  ASN A  32      -5.434 -16.550  40.063  1.00 62.14           H
ATOM    185 2HB  ASN A  32      -5.556 -15.207  38.945  1.00 62.14           H
ATOM    186  CG  ASN A  32      -4.060 -16.664  38.405  1.00 62.14           C
ATOM    187  OD1 ASN A  32      -2.844 -16.603  38.330  1.00 62.14           O
ATOM    188  ND2 ASN A  32      -4.818 -17.412  37.608  1.00 62.14           N
ATOM    189 1HD2 ASN A  32      -5.811 -17.418  37.722  1.00 62.14           H
ATOM    190 2HD2 ASN A  32      -4.394 -17.970  36.894  1.00 62.14           H
ATOM    191  HN  ASN A  32      -5.615 -14.446  41.374  1.00 62.14           H
ATOM    192  N   PHE A  33      -2.088 -13.588  39.735  1.00 64.80           N
ATOM    193  CA  PHE A  33      -1.395 -12.587  38.943  1.00 64.80           C
ATOM    194  C   PHE A  33      -0.916 -13.174  37.614  1.00 64.80           C
ATOM    195  O   PHE A  33       0.279 -13.160  37.320  1.00 64.80           O
ATOM    196  HA  PHE A  33      -2.103 -11.782  38.748  1.00 64.80           H
ATOM    197  CB  PHE A  33      -0.179 -12.136  39.756  1.00 64.80           C
ATOM    198 1HB  PHE A  33       0.405 -13.013  40.033  1.00 64.80           H
ATOM    199 2HB  PHE A  33       0.457 -11.515  39.125  1.00 64.80           H
ATOM    200  CG  PHE A  33      -0.533 -11.355  41.023  1.00 64.80           C
ATOM    201  CD1 PHE A  33      -0.783 -10.020  40.952  1.00 64.80           C
ATOM    202  HD1 PHE A  33      -0.732  -9.507  39.992  1.00 64.80           H
ATOM    203  CD2 PHE A  33      -0.597 -11.996  42.221  1.00 64.80           C
ATOM    204  HD2 PHE A  33      -0.396 -13.066  42.278  1.00 64.80           H
ATOM    205  CE1 PHE A  33      -1.111  -9.296  42.129  1.00 64.80           C
ATOM    206  HE1 PHE A  33      -1.311  -8.226  42.072  1.00 64.80           H
ATOM    207  CE2 PHE A  33      -0.925 -11.272  43.398  1.00 64.80           C
ATOM    208  HE2 PHE A  33      -0.976 -11.786  44.358  1.00 64.80           H
ATOM    209  CZ  PHE A  33      -1.175  -9.937  43.327  1.00 64.80           C
ATOM    210  HZ  PHE A  33      -1.427  -9.381  44.230  1.00 64.80           H
ATOM    211  HN  PHE A  33      -1.539 -14.009  40.458  1.00 64.80           H
ATOM    212  N   THR A  34      -1.872 -13.675  36.846  1.00 62.82           N
ATOM    213  CA  THR A  34      -1.649 -13.908  35.429  1.00 62.82           C
ATOM    214  C   THR A  34      -1.214 -12.614  34.739  1.00 62.82           C
ATOM    215  O   THR A  34      -1.890 -11.591  34.846  1.00 62.82           O
ATOM    216  HA  THR A  34      -0.830 -14.618  35.322  1.00 62.82           H
ATOM    217  CB  THR A  34      -2.928 -14.510  34.843  1.00 62.82           C
ATOM    218  HB  THR A  34      -2.915 -14.463  33.754  1.00 62.82           H
ATOM    219  OG1 THR A  34      -3.977 -13.784  35.478  1.00 62.82           O
ATOM    220  HG1 THR A  34      -3.915 -12.815  35.240  1.00 62.82           H
ATOM    221  CG2 THR A  34      -3.152 -15.956  35.288  1.00 62.82           C
ATOM    222 1HG2 THR A  34      -3.231 -15.993  36.375  1.00 62.82           H
ATOM    223 2HG2 THR A  34      -2.312 -16.571  34.964  1.00 62.82           H
ATOM    224 3HG2 THR A  34      -4.072 -16.335  34.843  1.00 62.82           H
ATOM    225  HN  THR A  34      -2.783 -13.921  37.177  1.00 62.82           H
ATOM    226  N   ASP A  35      -0.089 -12.700  34.045  1.00 67.61           N
ATOM    227  CA  ASP A  35       0.526 -11.518  33.466  1.00 67.61           C
ATOM    228  C   ASP A  35      -0.134 -11.213  32.120  1.00 67.61           C
ATOM    229  O   ASP A  35       0.335 -11.668  31.077  1.00 67.61           O
ATOM    230  HA  ASP A  35       0.367 -10.725  34.197  1.00 67.61           H
ATOM    231  CB  ASP A  35       2.020 -11.738  33.221  1.00 67.61           C
ATOM    232 1HB  ASP A  35       2.431 -12.376  34.003  1.00 67.61           H
ATOM    233 2HB  ASP A  35       2.164 -12.260  32.275  1.00 67.61           H
ATOM    234  CG  ASP A  35       2.773 -10.406  33.194  1.00 67.61           C
ATOM    235  OD1 ASP A  35       2.099  -9.369  33.374  1.00 67.61           O
ATOM    236  OD2 ASP A  35       4.006 -10.455  32.993  1.00 67.61           O
ATOM    237  HN  ASP A  35       0.401 -13.556  33.878  1.00 67.61           H
ATOM    238  N   PHE A  36      -1.212 -10.445  32.186  1.00 81.28           N
ATOM    239  CA  PHE A  36      -1.898 -10.014  30.980  1.00 81.28           C
ATOM    240  C   PHE A  36      -1.197  -8.808  30.352  1.00 81.28           C
ATOM    241  O   PHE A  36      -1.537  -8.395  29.244  1.00 81.28           O
ATOM    242  HA  PHE A  36      -1.878 -10.849  30.280  1.00 81.28           H
ATOM    243  CB  PHE A  36      -3.314  -9.607  31.392  1.00 81.28           C
ATOM    244 1HB  PHE A  36      -3.253  -8.912  32.229  1.00 81.28           H
ATOM    245 2HB  PHE A  36      -3.782  -9.071  30.566  1.00 81.28           H
ATOM    246  CG  PHE A  36      -4.208 -10.783  31.790  1.00 81.28           C
ATOM    247  CD1 PHE A  36      -4.217 -11.916  31.036  1.00 81.28           C
ATOM    248  HD1 PHE A  36      -3.588 -11.985  30.149  1.00 81.28           H
ATOM    249  CD2 PHE A  36      -4.994 -10.696  32.896  1.00 81.28           C
ATOM    250  HD2 PHE A  36      -4.987  -9.789  33.500  1.00 81.28           H
ATOM    251  CE1 PHE A  36      -5.047 -13.007  31.405  1.00 81.28           C
ATOM    252  HE1 PHE A  36      -5.055 -13.915  30.801  1.00 81.28           H
ATOM    253  CE2 PHE A  36      -5.824 -11.788  33.265  1.00 81.28           C
ATOM    254  HE2 PHE A  36      -6.454 -11.718  34.152  1.00 81.28           H
ATOM    255  CZ  PHE A  36      -5.833 -12.920  32.512  1.00 81.28           C
ATOM    256  HZ  PHE A  36      -6.470 -13.758  32.795  1.00 81.28           H
ATOM    257  HN  PHE A  36      -1.615 -10.120  33.041  1.00 81.28           H
ATOM    258  N   TYR A  37      -0.230  -8.277  31.086  1.00 85.76           N
ATOM    259  CA  TYR A  37       0.577  -7.180  30.581  1.00 85.76           C
ATOM    260  C   TYR A  37       1.767  -7.701  29.773  1.00 85.76           C
ATOM    261  O   TYR A  37       2.725  -8.224  30.340  1.00 85.76           O
ATOM    262  HA  TYR A  37      -0.052  -6.569  29.933  1.00 85.76           H
ATOM    263  CB  TYR A  37       1.099  -6.437  31.813  1.00 85.76           C
ATOM    264 1HB  TYR A  37       0.260  -6.215  32.472  1.00 85.76           H
ATOM    265 2HB  TYR A  37       1.772  -7.095  32.363  1.00 85.76           H
ATOM    266  CG  TYR A  37       1.834  -5.135  31.490  1.00 85.76           C
ATOM    267  CD1 TYR A  37       3.210  -5.126  31.386  1.00 85.76           C
ATOM    268  HD1 TYR A  37       3.773  -6.047  31.535  1.00 85.76           H
ATOM    269  CD2 TYR A  37       1.120  -3.968  31.302  1.00 85.76           C
ATOM    270  HD2 TYR A  37       0.033  -3.975  31.383  1.00 85.76           H
ATOM    271  CE1 TYR A  37       3.901  -3.900  31.082  1.00 85.76           C
ATOM    272  HE1 TYR A  37       4.988  -3.880  30.998  1.00 85.76           H
ATOM    273  CE2 TYR A  37       1.812  -2.743  30.997  1.00 85.76           C
ATOM    274  HE2 TYR A  37       1.261  -1.814  30.847  1.00 85.76           H
ATOM    275  CZ  TYR A  37       3.168  -2.769  30.903  1.00 85.76           C
ATOM    276  OH  TYR A  37       3.821  -1.611  30.615  1.00 85.76           O
ATOM    277  HH  TYR A  37       4.802  -1.785  30.527  1.00 85.76           H
ATOM    278  HN  TYR A  37       0.004  -8.583  32.009  1.00 85.76           H
ATOM    279  N   CYS A  38       1.667  -7.541  28.461  1.00 89.43           N
ATOM    280  CA  CYS A  38       2.673  -8.081  27.562  1.00 89.43           C
ATOM    281  C   CYS A  38       3.727  -7.000  27.316  1.00 89.43           C
ATOM    282  O   CYS A  38       3.436  -5.971  26.708  1.00 89.43           O
ATOM    283  HA  CYS A  38       3.112  -8.943  28.066  1.00 89.43           H
ATOM    284  CB  CYS A  38       2.054  -8.583  26.256  1.00 89.43           C
ATOM    285 1HB  CYS A  38       1.225  -9.257  26.473  1.00 89.43           H
ATOM    286 2HB  CYS A  38       1.644  -7.745  25.693  1.00 89.43           H
ATOM    287  SG  CYS A  38       3.318  -9.449  25.256  1.00 89.43           S
ATOM    288  HN  CYS A  38       0.918  -7.054  28.013  1.00 89.43           H
ATOM    289  N   GLU A  39       4.931  -7.271  27.800  1.00 81.18           N
ATOM    290  CA  GLU A  39       6.075  -6.440  27.466  1.00 81.18           C
ATOM    291  C   GLU A  39       6.671  -6.872  26.125  1.00 81.18           C
ATOM    292  O   GLU A  39       7.023  -8.037  25.944  1.00 81.18           O
ATOM    293  HA  GLU A  39       5.684  -5.426  27.388  1.00 81.18           H
ATOM    294  CB  GLU A  39       7.129  -6.488  28.574  1.00 81.18           C
ATOM    295 1HB  GLU A  39       7.422  -7.521  28.758  1.00 81.18           H
ATOM    296 2HB  GLU A  39       7.967  -5.842  28.313  1.00 81.18           H
ATOM    297  CG  GLU A  39       6.564  -5.949  29.891  1.00 81.18           C
ATOM    298 1HG  GLU A  39       6.129  -4.963  29.727  1.00 81.18           H
ATOM    299 2HG  GLU A  39       5.761  -6.598  30.238  1.00 81.18           H
ATOM    300  CD  GLU A  39       7.655  -5.861  30.960  1.00 81.18           C
ATOM    301  OE1 GLU A  39       7.358  -5.281  32.026  1.00 81.18           O
ATOM    302  OE2 GLU A  39       8.761  -6.375  30.686  1.00 81.18           O
ATOM    303  HN  GLU A  39       5.129  -8.039  28.408  1.00 81.18           H
ATOM    304  N   LYS A  40       6.766  -5.910  25.218  1.00 87.20           N
ATOM    305  CA  LYS A  40       7.133  -6.210  23.845  1.00 87.20           C
ATOM    306  C   LYS A  40       8.549  -5.695  23.576  1.00 87.20           C
ATOM    307  O   LYS A  40       8.863  -5.289  22.458  1.00 87.20           O
ATOM    308  HA  LYS A  40       7.134  -7.294  23.736  1.00 87.20           H
ATOM    309  CB  LYS A  40       6.084  -5.658  22.877  1.00 87.20           C
ATOM    310 1HB  LYS A  40       5.968  -4.586  23.033  1.00 87.20           H
ATOM    311 2HB  LYS A  40       6.423  -5.795  21.851  1.00 87.20           H
ATOM    312  CG  LYS A  40       4.737  -6.356  23.073  1.00 87.20           C
ATOM    313 1HG  LYS A  40       4.869  -7.436  23.000  1.00 87.20           H
ATOM    314 2HG  LYS A  40       4.358  -6.149  24.074  1.00 87.20           H
ATOM    315  CD  LYS A  40       3.720  -5.889  22.029  1.00 87.20           C
ATOM    316 1HD  LYS A  40       3.544  -4.819  22.141  1.00 87.20           H
ATOM    317 2HD  LYS A  40       4.124  -6.043  21.029  1.00 87.20           H
ATOM    318  CE  LYS A  40       2.399  -6.647  22.174  1.00 87.20           C
ATOM    319 1HE  LYS A  40       2.584  -7.721  22.152  1.00 87.20           H
ATOM    320 2HE  LYS A  40       1.947  -6.421  23.140  1.00 87.20           H
ATOM    321  NZ  LYS A  40       1.467  -6.276  21.085  1.00 87.20           N
ATOM    322 1HZ  LYS A  40       0.623  -6.834  21.158  1.00 87.20           H
ATOM    323 2HZ  LYS A  40       1.231  -5.293  21.162  1.00 87.20           H
ATOM    324 3HZ  LYS A  40       1.910  -6.448  20.189  1.00 87.20           H
ATOM    325  HN  LYS A  40       6.598  -4.943  25.409  1.00 87.20           H
ATOM    326  N   ASN A  41       9.365  -5.730  24.619  1.00 82.12           N
ATOM    327  CA  ASN A  41      10.728  -5.236  24.520  1.00 82.12           C
ATOM    328  C   ASN A  41      11.463  -5.998  23.416  1.00 82.12           C
ATOM    329  O   ASN A  41      12.197  -5.404  22.628  1.00 82.12           O
ATOM    330  HA  ASN A  41      10.632  -4.173  24.299  1.00 82.12           H
ATOM    331  CB  ASN A  41      11.488  -5.450  25.830  1.00 82.12           C
ATOM    332 1HB  ASN A  41      11.374  -6.484  26.156  1.00 82.12           H
ATOM    333 2HB  ASN A  41      12.553  -5.283  25.668  1.00 82.12           H
ATOM    334  CG  ASN A  41      10.978  -4.506  26.921  1.00 82.12           C
ATOM    335  OD1 ASN A  41      10.559  -3.389  26.665  1.00 82.12           O
ATOM    336  ND2 ASN A  41      11.036  -5.016  28.148  1.00 82.12           N
ATOM    337 1HD2 ASN A  41      11.391  -5.940  28.289  1.00 82.12           H
ATOM    338 2HD2 ASN A  41      10.725  -4.475  28.929  1.00 82.12           H
ATOM    339  HN  ASN A  41       9.109  -6.086  25.517  1.00 82.12           H
ATOM    340  N   ASN A  42      11.241  -7.304  23.394  1.00 83.40           N
ATOM    341  CA  ASN A  42      11.924  -8.164  22.443  1.00 83.40           C
ATOM    342  C   ASN A  42      11.477  -7.804  21.024  1.00 83.40           C
ATOM    343  O   ASN A  42      12.271  -7.860  20.086  1.00 83.40           O
ATOM    344  HA  ASN A  42      12.986  -7.982  22.604  1.00 83.40           H
ATOM    345  CB  ASN A  42      11.583  -9.636  22.687  1.00 83.40           C
ATOM    346 1HB  ASN A  42      10.501  -9.769  22.675  1.00 83.40           H
ATOM    347 2HB  ASN A  42      11.988 -10.245  21.879  1.00 83.40           H
ATOM    348  CG  ASN A  42      12.147 -10.114  24.026  1.00 83.40           C
ATOM    349  OD1 ASN A  42      12.919  -9.435  24.682  1.00 83.40           O
ATOM    350  ND2 ASN A  42      11.720 -11.319  24.393  1.00 83.40           N
ATOM    351 1HD2 ASN A  42      11.086 -11.825  23.808  1.00 83.40           H
ATOM    352 2HD2 ASN A  42      12.033 -11.720  25.254  1.00 83.40           H
ATOM    353  HN  ASN A  42      10.608  -7.774  24.010  1.00 83.40           H
ATOM    354  N   VAL A  43      10.207  -7.443  20.912  1.00 90.42           N
ATOM    355  CA  VAL A  43       9.632  -7.122  19.617  1.00 90.42           C
ATOM    356  C   VAL A  43      10.268  -5.835  19.086  1.00 90.42           C
ATOM    357  O   VAL A  43      10.586  -5.738  17.902  1.00 90.42           O
ATOM    358  HA  VAL A  43       9.874  -7.939  18.938  1.00 90.42           H
ATOM    359  CB  VAL A  43       8.108  -7.034  19.728  1.00 90.42           C
ATOM    360  HB  VAL A  43       7.868  -6.203  20.391  1.00 90.42           H
ATOM    361  CG1 VAL A  43       7.475  -6.747  18.365  1.00 90.42           C
ATOM    362 1HG1 VAL A  43       7.853  -5.799  17.982  1.00 90.42           H
ATOM    363 2HG1 VAL A  43       7.729  -7.547  17.671  1.00 90.42           H
ATOM    364 3HG1 VAL A  43       6.392  -6.689  18.473  1.00 90.42           H
ATOM    365  CG2 VAL A  43       7.529  -8.309  20.344  1.00 90.42           C
ATOM    366 1HG2 VAL A  43       7.785  -9.164  19.718  1.00 90.42           H
ATOM    367 2HG2 VAL A  43       7.945  -8.452  21.342  1.00 90.42           H
ATOM    368 3HG2 VAL A  43       6.445  -8.220  20.412  1.00 90.42           H
ATOM    369  HN  VAL A  43       9.576  -7.369  21.685  1.00 90.42           H
ATOM    370  N   ARG A  44      10.434  -4.879  19.989  1.00 86.21           N
ATOM    371  CA  ARG A  44      11.029  -3.604  19.627  1.00 86.21           C
ATOM    372  C   ARG A  44      12.494  -3.797  19.229  1.00 86.21           C
ATOM    373  O   ARG A  44      12.983  -3.139  18.311  1.00 86.21           O
ATOM    374  HA  ARG A  44      10.437  -3.249  18.784  1.00 86.21           H
ATOM    375  CB  ARG A  44      10.950  -2.610  20.788  1.00 86.21           C
ATOM    376 1HB  ARG A  44      11.372  -3.061  21.686  1.00 86.21           H
ATOM    377 2HB  ARG A  44      11.551  -1.730  20.560  1.00 86.21           H
ATOM    378  CG  ARG A  44       9.502  -2.191  21.052  1.00 86.21           C
ATOM    379 1HG  ARG A  44       9.019  -1.926  20.112  1.00 86.21           H
ATOM    380 2HG  ARG A  44       8.947  -3.031  21.470  1.00 86.21           H
ATOM    381  CD  ARG A  44       9.443  -1.003  22.015  1.00 86.21           C
ATOM    382 1HD  ARG A  44      10.131  -0.224  21.687  1.00 86.21           H
ATOM    383 2HD  ARG A  44       8.443  -0.569  22.008  1.00 86.21           H
ATOM    384  NE  ARG A  44       9.793  -1.443  23.384  1.00 86.21           N
ATOM    385  HE  ARG A  44      10.761  -1.478  23.632  1.00 86.21           H
ATOM    386  CZ  ARG A  44       8.894  -1.799  24.312  1.00 86.21           C
ATOM    387  NH1 ARG A  44       7.583  -1.772  24.034  1.00 86.21           N
ATOM    388 1HH1 ARG A  44       7.270  -1.485  23.129  1.00 86.21           H
ATOM    389 2HH1 ARG A  44       6.919  -2.039  24.732  1.00 86.21           H
ATOM    390  NH2 ARG A  44       9.325  -2.182  25.521  1.00 86.21           N
ATOM    391 1HH2 ARG A  44       8.667  -2.450  26.225  1.00 86.21           H
ATOM    392 2HH2 ARG A  44      10.305  -2.199  25.720  1.00 86.21           H
ATOM    393  HN  ARG A  44      10.170  -4.965  20.950  1.00 86.21           H
ATOM    394  N   GLN A  45      13.153  -4.701  19.938  1.00 83.25           N
ATOM    395  CA  GLN A  45      14.559  -4.970  19.687  1.00 83.25           C
ATOM    396  C   GLN A  45      14.746  -5.547  18.282  1.00 83.25           C
ATOM    397  O   GLN A  45      15.655  -5.145  17.558  1.00 83.25           O
ATOM    398  HA  GLN A  45      15.056  -4.003  19.759  1.00 83.25           H
ATOM    399  CB  GLN A  45      15.135  -5.910  20.747  1.00 83.25           C
ATOM    400 1HB  GLN A  45      14.907  -5.527  21.741  1.00 83.25           H
ATOM    401 2HB  GLN A  45      14.662  -6.889  20.666  1.00 83.25           H
ATOM    402  CG  GLN A  45      16.650  -6.055  20.586  1.00 83.25           C
ATOM    403 1HG  GLN A  45      16.876  -6.476  19.606  1.00 83.25           H
ATOM    404 2HG  GLN A  45      17.119  -5.073  20.628  1.00 83.25           H
ATOM    405  CD  GLN A  45      17.234  -6.953  21.679  1.00 83.25           C
ATOM    406  OE1 GLN A  45      16.525  -7.596  22.435  1.00 83.25           O
ATOM    407  NE2 GLN A  45      18.563  -6.959  21.721  1.00 83.25           N
ATOM    408 1HE2 GLN A  45      19.086  -6.408  21.071  1.00 83.25           H
ATOM    409 2HE2 GLN A  45      19.039  -7.516  22.402  1.00 83.25           H
ATOM    410  HN  GLN A  45      12.744  -5.243  20.672  1.00 83.25           H
ATOM    411  N   PHE A  46      13.870  -6.480  17.939  1.00 91.76           N
ATOM    412  CA  PHE A  46      13.901  -7.086  16.619  1.00 91.76           C
ATOM    413  C   PHE A  46      13.694  -6.033  15.528  1.00 91.76           C
ATOM    414  O   PHE A  46      14.430  -6.002  14.543  1.00 91.76           O
ATOM    415  HA  PHE A  46      14.881  -7.546  16.496  1.00 91.76           H
ATOM    416  CB  PHE A  46      12.751  -8.094  16.562  1.00 91.76           C
ATOM    417 1HB  PHE A  46      12.909  -8.853  17.327  1.00 91.76           H
ATOM    418 2HB  PHE A  46      11.820  -7.582  16.809  1.00 91.76           H
ATOM    419  CG  PHE A  46      12.593  -8.782  15.205  1.00 91.76           C
ATOM    420  CD1 PHE A  46      11.642  -8.354  14.332  1.00 91.76           C
ATOM    421  HD1 PHE A  46      10.993  -7.520  14.599  1.00 91.76           H
ATOM    422  CD2 PHE A  46      13.403  -9.822  14.872  1.00 91.76           C
ATOM    423  HD2 PHE A  46      14.165 -10.166  15.572  1.00 91.76           H
ATOM    424  CE1 PHE A  46      11.496  -8.993  13.072  1.00 91.76           C
ATOM    425  HE1 PHE A  46      10.734  -8.650  12.372  1.00 91.76           H
ATOM    426  CE2 PHE A  46      13.257 -10.461  13.612  1.00 91.76           C
ATOM    427  HE2 PHE A  46      13.906 -11.295  13.345  1.00 91.76           H
ATOM    428  CZ  PHE A  46      12.306 -10.033  12.739  1.00 91.76           C
ATOM    429  HZ  PHE A  46      12.194 -10.524  11.772  1.00 91.76           H
ATOM    430  HN  PHE A  46      13.151  -6.822  18.544  1.00 91.76           H
ATOM    431  N   ALA A  47      12.690  -5.195  15.741  1.00 92.09           N
ATOM    432  CA  ALA A  47      12.338  -4.184  14.758  1.00 92.09           C
ATOM    433  C   ALA A  47      13.538  -3.265  14.527  1.00 92.09           C
ATOM    434  O   ALA A  47      13.812  -2.869  13.395  1.00 92.09           O
ATOM    435  HA  ALA A  47      12.098  -4.696  13.826  1.00 92.09           H
ATOM    436  CB  ALA A  47      11.101  -3.420  15.233  1.00 92.09           C
ATOM    437 1HB  ALA A  47      10.269  -4.114  15.355  1.00 92.09           H
ATOM    438 2HB  ALA A  47      11.315  -2.939  16.188  1.00 92.09           H
ATOM    439 3HB  ALA A  47      10.837  -2.661  14.496  1.00 92.09           H
ATOM    440  HN  ALA A  47      12.123  -5.200  16.564  1.00 92.09           H
ATOM    441  N   SER A  48      14.222  -2.951  15.617  1.00 90.22           N
ATOM    442  CA  SER A  48      15.281  -1.957  15.576  1.00 90.22           C
ATOM    443  C   SER A  48      16.441  -2.463  14.716  1.00 90.22           C
ATOM    444  O   SER A  48      17.232  -1.671  14.206  1.00 90.22           O
ATOM    445  HA  SER A  48      14.830  -1.073  15.127  1.00 90.22           H
ATOM    446  CB  SER A  48      15.774  -1.619  16.985  1.00 90.22           C
ATOM    447 1HB  SER A  48      16.397  -0.726  16.946  1.00 90.22           H
ATOM    448 2HB  SER A  48      14.920  -1.383  17.621  1.00 90.22           H
ATOM    449  OG  SER A  48      16.514  -2.690  17.563  1.00 90.22           O
ATOM    450  HG  SER A  48      16.095  -3.565  17.323  1.00 90.22           H
ATOM    451  HN  SER A  48      14.063  -3.363  16.515  1.00 90.22           H
ATOM    452  N   HIS A  49      16.506  -3.780  14.582  1.00 86.86           N
ATOM    453  CA  HIS A  49      17.587  -4.404  13.840  1.00 86.86           C
ATOM    454  C   HIS A  49      17.121  -4.713  12.416  1.00 86.86           C
ATOM    455  O   HIS A  49      17.882  -4.559  11.462  1.00 86.86           O
ATOM    456  HA  HIS A  49      18.398  -3.677  13.797  1.00 86.86           H
ATOM    457  CB  HIS A  49      18.108  -5.642  14.574  1.00 86.86           C
ATOM    458 1HB  HIS A  49      17.266  -6.291  14.812  1.00 86.86           H
ATOM    459 2HB  HIS A  49      18.762  -6.200  13.905  1.00 86.86           H
ATOM    460  CG  HIS A  49      18.859  -5.330  15.846  1.00 86.86           C
ATOM    461  ND1 HIS A  49      19.952  -4.481  15.883  1.00 86.86           N
ATOM    462  HD1 HIS A  49      20.346  -4.000  15.099  1.00 86.86           H
ATOM    463  CD2 HIS A  49      18.664  -5.761  17.125  1.00 86.86           C
ATOM    464  HD2 HIS A  49      17.882  -6.446  17.454  1.00 86.86           H
ATOM    465  CE1 HIS A  49      20.387  -4.412  17.132  1.00 86.86           C
ATOM    466  HE1 HIS A  49      21.234  -3.824  17.484  1.00 86.86           H
ATOM    467  NE2 HIS A  49      19.588  -5.207  17.901  1.00 86.86           N
ATOM    468  HN  HIS A  49      15.838  -4.415  14.970  1.00 86.86           H
ATOM    469  N   PHE A  50      15.871  -5.142  12.317  1.00 89.84           N
ATOM    470  CA  PHE A  50      15.379  -5.735  11.084  1.00 89.84           C
ATOM    471  C   PHE A  50      14.880  -4.657  10.119  1.00 89.84           C
ATOM    472  O   PHE A  50      15.200  -4.686   8.932  1.00 89.84           O
ATOM    473  HA  PHE A  50      16.211  -6.271  10.629  1.00 89.84           H
ATOM    474  CB  PHE A  50      14.209  -6.645  11.462  1.00 89.84           C
ATOM    475 1HB  PHE A  50      14.552  -7.376  12.195  1.00 89.84           H
ATOM    476 2HB  PHE A  50      13.437  -6.047  11.946  1.00 89.84           H
ATOM    477  CG  PHE A  50      13.589  -7.387  10.276  1.00 89.84           C
ATOM    478  CD1 PHE A  50      12.399  -6.975   9.763  1.00 89.84           C
ATOM    479  HD1 PHE A  50      11.887  -6.116  10.196  1.00 89.84           H
ATOM    480  CD2 PHE A  50      14.228  -8.459   9.735  1.00 89.84           C
ATOM    481  HD2 PHE A  50      15.182  -8.790  10.147  1.00 89.84           H
ATOM    482  CE1 PHE A  50      11.825  -7.663   8.662  1.00 89.84           C
ATOM    483  HE1 PHE A  50      10.871  -7.332   8.250  1.00 89.84           H
ATOM    484  CE2 PHE A  50      13.653  -9.147   8.634  1.00 89.84           C
ATOM    485  HE2 PHE A  50      14.166 -10.006   8.201  1.00 89.84           H
ATOM    486  CZ  PHE A  50      12.464  -8.735   8.121  1.00 89.84           C
ATOM    487  HZ  PHE A  50      12.022  -9.263   7.276  1.00 89.84           H
ATOM    488  HN  PHE A  50      15.202  -5.091  13.058  1.00 89.84           H
ATOM    489  N   LEU A  51      14.104  -3.733  10.665  1.00 92.06           N
ATOM    490  CA  LEU A  51      13.315  -2.835   9.839  1.00 92.06           C
ATOM    491  C   LEU A  51      14.240  -1.811   9.178  1.00 92.06           C
ATOM    492  O   LEU A  51      14.157  -1.581   7.973  1.00 92.06           O
ATOM    493  HA  LEU A  51      12.849  -3.435   9.057  1.00 92.06           H
ATOM    494  CB  LEU A  51      12.186  -2.205  10.658  1.00 92.06           C
ATOM    495 1HB  LEU A  51      12.628  -1.686  11.509  1.00 92.06           H
ATOM    496 2HB  LEU A  51      11.696  -1.450  10.044  1.00 92.06           H
ATOM    497  CG  LEU A  51      11.119  -3.169  11.182  1.00 92.06           C
ATOM    498  HG  LEU A  51      11.599  -3.872  11.862  1.00 92.06           H
ATOM    499  CD1 LEU A  51      10.052  -2.421  11.984  1.00 92.06           C
ATOM    500 1HD1 LEU A  51      10.518  -1.922  12.832  1.00 92.06           H
ATOM    501 2HD1 LEU A  51       9.571  -1.680  11.345  1.00 92.06           H
ATOM    502 3HD1 LEU A  51       9.306  -3.130  12.344  1.00 92.06           H
ATOM    503  CD2 LEU A  51      10.511  -3.986  10.040  1.00 92.06           C
ATOM    504 1HD2 LEU A  51      10.050  -3.314   9.317  1.00 92.06           H
ATOM    505 2HD2 LEU A  51      11.295  -4.565   9.551  1.00 92.06           H
ATOM    506 3HD2 LEU A  51       9.756  -4.663  10.440  1.00 92.06           H
ATOM    507  HN  LEU A  51      14.009  -3.592  11.651  1.00 92.06           H
ATOM    508  N   PRO A  52      15.135  -1.181   9.951  1.00 93.71           N
ATOM    509  CA  PRO A  52      15.864  -0.009   9.460  1.00 93.71           C
ATOM    510  C   PRO A  52      16.556  -0.274   8.133  1.00 93.71           C
ATOM    511  O   PRO A  52      16.419   0.505   7.191  1.00 93.71           O
ATOM    512  HA  PRO A  52      15.170   0.807   9.262  1.00 93.71           H
ATOM    513  CB  PRO A  52      16.870   0.286  10.575  1.00 93.71           C
ATOM    514 1HB  PRO A  52      17.821  -0.216  10.400  1.00 93.71           H
ATOM    515 2HB  PRO A  52      17.082   1.352  10.653  1.00 93.71           H
ATOM    516  CG  PRO A  52      16.176  -0.243  11.825  1.00 93.71           C
ATOM    517 1HG  PRO A  52      16.884  -0.430  12.632  1.00 93.71           H
ATOM    518 2HG  PRO A  52      15.447   0.468  12.215  1.00 93.71           H
ATOM    519  CD  PRO A  52      15.519  -1.522  11.333  1.00 93.71           C
ATOM    520 1HD  PRO A  52      16.207  -2.367  11.361  1.00 93.71           H
ATOM    521 2HD  PRO A  52      14.659  -1.796  11.944  1.00 93.71           H
ATOM    522  N   PRO A  53      17.311  -1.376   8.026  1.00 94.97           N
ATOM    523  CA  PRO A  53      18.109  -1.630   6.824  1.00 94.97           C
ATOM    524  C   PRO A  53      17.245  -1.937   5.612  1.00 94.97           C
ATOM    525  O   PRO A  53      17.588  -1.566   4.491  1.00 94.97           O
ATOM    526  HA  PRO A  53      18.674  -0.738   6.552  1.00 94.97           H
ATOM    527  CB  PRO A  53      18.983  -2.824   7.215  1.00 94.97           C
ATOM    528 1HB  PRO A  53      19.190  -3.467   6.359  1.00 94.97           H
ATOM    529 2HB  PRO A  53      19.946  -2.503   7.612  1.00 94.97           H
ATOM    530  CG  PRO A  53      18.167  -3.536   8.255  1.00 94.97           C
ATOM    531 1HG  PRO A  53      17.450  -4.217   7.796  1.00 94.97           H
ATOM    532 2HG  PRO A  53      18.800  -4.135   8.911  1.00 94.97           H
ATOM    533  CD  PRO A  53      17.468  -2.452   9.022  1.00 94.97           C
ATOM    534 1HD  PRO A  53      16.504  -2.788   9.404  1.00 94.97           H
ATOM    535 2HD  PRO A  53      18.055  -2.123   9.879  1.00 94.97           H
ATOM    536  N   LEU A  54      16.135  -2.613   5.872  1.00 92.31           N
ATOM    537  CA  LEU A  54      15.252  -3.042   4.801  1.00 92.31           C
ATOM    538  C   LEU A  54      14.546  -1.821   4.208  1.00 92.31           C
ATOM    539  O   LEU A  54      14.394  -1.718   2.992  1.00 92.31           O
ATOM    540  HA  LEU A  54      15.873  -3.492   4.026  1.00 92.31           H
ATOM    541  CB  LEU A  54      14.294  -4.125   5.299  1.00 92.31           C
ATOM    542 1HB  LEU A  54      13.764  -3.741   6.171  1.00 92.31           H
ATOM    543 2HB  LEU A  54      13.547  -4.305   4.526  1.00 92.31           H
ATOM    544  CG  LEU A  54      14.931  -5.465   5.674  1.00 92.31           C
ATOM    545  HG  LEU A  54      15.641  -5.290   6.483  1.00 92.31           H
ATOM    546  CD1 LEU A  54      13.880  -6.444   6.200  1.00 92.31           C
ATOM    547 1HD1 LEU A  54      13.402  -6.025   7.085  1.00 92.31           H
ATOM    548 2HD1 LEU A  54      13.129  -6.619   5.429  1.00 92.31           H
ATOM    549 3HD1 LEU A  54      14.361  -7.388   6.459  1.00 92.31           H
ATOM    550  CD2 LEU A  54      15.719  -6.045   4.498  1.00 92.31           C
ATOM    551 1HD2 LEU A  54      15.049  -6.202   3.654  1.00 92.31           H
ATOM    552 2HD2 LEU A  54      16.509  -5.350   4.212  1.00 92.31           H
ATOM    553 3HD2 LEU A  54      16.162  -6.997   4.792  1.00 92.31           H
ATOM    554  HN  LEU A  54      15.838  -2.866   6.793  1.00 92.31           H
ATOM    555  N   TYR A  55      14.133  -0.927   5.095  1.00 92.42           N
ATOM    556  CA  TYR A  55      13.421   0.268   4.676  1.00 92.42           C
ATOM    557  C   TYR A  55      14.327   1.187   3.854  1.00 92.42           C
ATOM    558  O   TYR A  55      13.884   1.786   2.875  1.00 92.42           O
ATOM    559  HA  TYR A  55      12.576  -0.042   4.061  1.00 92.42           H
ATOM    560  CB  TYR A  55      13.016   0.990   5.963  1.00 92.42           C
ATOM    561 1HB  TYR A  55      13.862   0.989   6.650  1.00 92.42           H
ATOM    562 2HB  TYR A  55      12.795   2.031   5.730  1.00 92.42           H
ATOM    563  CG  TYR A  55      11.806   0.373   6.668  1.00 92.42           C
ATOM    564  CD1 TYR A  55      11.251  -0.797   6.190  1.00 92.42           C
ATOM    565  HD1 TYR A  55      11.675  -1.281   5.310  1.00 92.42           H
ATOM    566  CD2 TYR A  55      11.269   0.987   7.782  1.00 92.42           C
ATOM    567  HD2 TYR A  55      11.707   1.911   8.159  1.00 92.42           H
ATOM    568  CE1 TYR A  55      10.112  -1.377   6.853  1.00 92.42           C
ATOM    569  HE1 TYR A  55       9.664  -2.300   6.486  1.00 92.42           H
ATOM    570  CE2 TYR A  55      10.130   0.406   8.445  1.00 92.42           C
ATOM    571  HE2 TYR A  55       9.697   0.881   9.325  1.00 92.42           H
ATOM    572  CZ  TYR A  55       9.608  -0.747   7.948  1.00 92.42           C
ATOM    573  OH  TYR A  55       8.532  -1.295   8.574  1.00 92.42           O
ATOM    574  HH  TYR A  55       8.207  -2.090   8.062  1.00 92.42           H
ATOM    575  HN  TYR A  55      14.278  -1.010   6.081  1.00 92.42           H
ATOM    576  N   TRP A  56      15.578   1.268   4.282  1.00 91.34           N
ATOM    577  CA  TRP A  56      16.562   2.064   3.568  1.00 91.34           C
ATOM    578  C   TRP A  56      16.739   1.458   2.174  1.00 91.34           C
ATOM    579  O   TRP A  56      16.801   2.183   1.182  1.00 91.34           O
ATOM    580  HA  TRP A  56      16.175   3.079   3.487  1.00 91.34           H
ATOM    581  CB  TRP A  56      17.872   2.149   4.354  1.00 91.34           C
ATOM    582 1HB  TRP A  56      18.074   1.180   4.810  1.00 91.34           H
ATOM    583 2HB  TRP A  56      18.688   2.350   3.660  1.00 91.34           H
ATOM    584  CG  TRP A  56      17.875   3.220   5.446  1.00 91.34           C
ATOM    585  CD1 TRP A  56      17.985   3.049   6.770  1.00 91.34           C
ATOM    586  HD1 TRP A  56      18.092   2.079   7.256  1.00 91.34           H
ATOM    587  CD2 TRP A  56      17.757   4.646   5.252  1.00 91.34           C
ATOM    588  NE1 TRP A  56      17.947   4.254   7.442  1.00 91.34           N
ATOM    589  HE1 TRP A  56      18.011   4.382   8.431  1.00 91.34           H
ATOM    590  CE2 TRP A  56      17.804   5.256   6.489  1.00 91.34           C
ATOM    591  CE3 TRP A  56      17.615   5.395   4.071  1.00 91.34           C
ATOM    592  HE3 TRP A  56      17.576   4.937   3.082  1.00 91.34           H
ATOM    593  CZ2 TRP A  56      17.715   6.642   6.664  1.00 91.34           C
ATOM    594  HZ2 TRP A  56      17.755   7.100   7.652  1.00 91.34           H
ATOM    595  CZ3 TRP A  56      17.528   6.779   4.262  1.00 91.34           C
ATOM    596  HZ3 TRP A  56      17.417   7.407   3.378  1.00 91.34           H
ATOM    597  CH2 TRP A  56      17.574   7.408   5.501  1.00 91.34           C
ATOM    598  HH2 TRP A  56      17.499   8.494   5.566  1.00 91.34           H
ATOM    599  HN  TRP A  56      15.921   0.803   5.098  1.00 91.34           H
ATOM    600  N   LEU A  57      16.817   0.136   2.144  1.00 92.30           N
ATOM    601  CA  LEU A  57      17.008  -0.574   0.891  1.00 92.30           C
ATOM    602  C   LEU A  57      15.835  -0.274  -0.045  1.00 92.30           C
ATOM    603  O   LEU A  57      16.037   0.102  -1.198  1.00 92.30           O
ATOM    604  HA  LEU A  57      17.921  -0.190   0.434  1.00 92.30           H
ATOM    605  CB  LEU A  57      17.224  -2.067   1.148  1.00 92.30           C
ATOM    606 1HB  LEU A  57      18.091  -2.181   1.799  1.00 92.30           H
ATOM    607 2HB  LEU A  57      16.362  -2.449   1.695  1.00 92.30           H
ATOM    608  CG  LEU A  57      17.434  -2.937  -0.092  1.00 92.30           C
ATOM    609  HG  LEU A  57      16.601  -2.767  -0.774  1.00 92.30           H
ATOM    610  CD1 LEU A  57      18.712  -2.539  -0.832  1.00 92.30           C
ATOM    611 1HD1 LEU A  57      18.642  -1.497  -1.145  1.00 92.30           H
ATOM    612 2HD1 LEU A  57      19.569  -2.662  -0.170  1.00 92.30           H
ATOM    613 3HD1 LEU A  57      18.837  -3.174  -1.710  1.00 92.30           H
ATOM    614  CD2 LEU A  57      17.422  -4.423   0.273  1.00 92.30           C
ATOM    615 1HD2 LEU A  57      18.222  -4.629   0.984  1.00 92.30           H
ATOM    616 2HD2 LEU A  57      16.462  -4.679   0.721  1.00 92.30           H
ATOM    617 3HD2 LEU A  57      17.573  -5.020  -0.627  1.00 92.30           H
ATOM    618  HN  LEU A  57      16.751  -0.447   2.954  1.00 92.30           H
ATOM    619  N   VAL A  58      14.635  -0.453   0.488  1.00 94.14           N
ATOM    620  CA  VAL A  58      13.430  -0.267  -0.303  1.00 94.14           C
ATOM    621  C   VAL A  58      13.382   1.171  -0.822  1.00 94.14           C
ATOM    622  O   VAL A  58      13.051   1.406  -1.983  1.00 94.14           O
ATOM    623  HA  VAL A  58      13.489  -0.945  -1.155  1.00 94.14           H
ATOM    624  CB  VAL A  58      12.199  -0.648   0.522  1.00 94.14           C
ATOM    625  HB  VAL A  58      12.229  -0.078   1.450  1.00 94.14           H
ATOM    626  CG1 VAL A  58      10.910  -0.277  -0.215  1.00 94.14           C
ATOM    627 1HG1 VAL A  58      10.891   0.797  -0.397  1.00 94.14           H
ATOM    628 2HG1 VAL A  58      10.871  -0.808  -1.167  1.00 94.14           H
ATOM    629 3HG1 VAL A  58      10.051  -0.558   0.393  1.00 94.14           H
ATOM    630  CG2 VAL A  58      12.218  -2.135   0.881  1.00 94.14           C
ATOM    631 1HG2 VAL A  58      12.223  -2.729  -0.032  1.00 94.14           H
ATOM    632 2HG2 VAL A  58      13.111  -2.356   1.465  1.00 94.14           H
ATOM    633 3HG2 VAL A  58      11.331  -2.378   1.467  1.00 94.14           H
ATOM    634  HN  VAL A  58      14.479  -0.718   1.439  1.00 94.14           H
ATOM    635  N   PHE A  59      13.716   2.097   0.065  1.00 95.15           N
ATOM    636  CA  PHE A  59      13.676   3.509  -0.277  1.00 95.15           C
ATOM    637  C   PHE A  59      14.590   3.812  -1.466  1.00 95.15           C
ATOM    638  O   PHE A  59      14.160   4.419  -2.445  1.00 95.15           O
ATOM    639  HA  PHE A  59      12.647   3.749  -0.541  1.00 95.15           H
ATOM    640  CB  PHE A  59      14.179   4.279   0.946  1.00 95.15           C
ATOM    641 1HB  PHE A  59      13.471   4.145   1.764  1.00 95.15           H
ATOM    642 2HB  PHE A  59      15.127   3.849   1.270  1.00 95.15           H
ATOM    643  CG  PHE A  59      14.374   5.777   0.701  1.00 95.15           C
ATOM    644  CD1 PHE A  59      15.628   6.303   0.667  1.00 95.15           C
ATOM    645  HD1 PHE A  59      16.494   5.658   0.814  1.00 95.15           H
ATOM    646  CD2 PHE A  59      13.294   6.582   0.518  1.00 95.15           C
ATOM    647  HD2 PHE A  59      12.289   6.161   0.545  1.00 95.15           H
ATOM    648  CE1 PHE A  59      15.809   7.693   0.440  1.00 95.15           C
ATOM    649  HE1 PHE A  59      16.813   8.115   0.412  1.00 95.15           H
ATOM    650  CE2 PHE A  59      13.474   7.972   0.290  1.00 95.15           C
ATOM    651  HE2 PHE A  59      12.608   8.618   0.144  1.00 95.15           H
ATOM    652  CZ  PHE A  59      14.728   8.498   0.256  1.00 95.15           C
ATOM    653  HZ  PHE A  59      14.867   9.565   0.082  1.00 95.15           H
ATOM    654  HN  PHE A  59      14.010   1.897   1.000  1.00 95.15           H
ATOM    655  N   ILE A  60      15.834   3.374  -1.342  1.00 93.11           N
ATOM    656  CA  ILE A  60      16.851   3.720  -2.321  1.00 93.11           C
ATOM    657  C   ILE A  60      16.441   3.176  -3.691  1.00 93.11           C
ATOM    658  O   ILE A  60      16.397   3.918  -4.670  1.00 93.11           O
ATOM    659  HA  ILE A  60      16.890   4.808  -2.380  1.00 93.11           H
ATOM    660  CB  ILE A  60      18.228   3.242  -1.856  1.00 93.11           C
ATOM    661  HB  ILE A  60      18.142   2.198  -1.553  1.00 93.11           H
ATOM    662  CG1 ILE A  60      18.698   4.030  -0.632  1.00 93.11           C
ATOM    663 1HG1 ILE A  60      18.957   5.047  -0.928  1.00 93.11           H
ATOM    664 2HG1 ILE A  60      17.885   4.106   0.090  1.00 93.11           H
ATOM    665  CG2 ILE A  60      19.243   3.299  -2.999  1.00 93.11           C
ATOM    666 1HG2 ILE A  60      18.907   2.658  -3.815  1.00 93.11           H
ATOM    667 2HG2 ILE A  60      19.331   4.325  -3.356  1.00 93.11           H
ATOM    668 3HG2 ILE A  60      20.213   2.953  -2.641  1.00 93.11           H
ATOM    669  CD1 ILE A  60      19.907   3.359   0.022  1.00 93.11           C
ATOM    670 1HD1 ILE A  60      19.637   2.351   0.338  1.00 93.11           H
ATOM    671 2HD1 ILE A  60      20.726   3.307  -0.696  1.00 93.11           H
ATOM    672 3HD1 ILE A  60      20.221   3.940   0.889  1.00 93.11           H
ATOM    673  HN  ILE A  60      16.151   2.793  -0.592  1.00 93.11           H
ATOM    674  N   VAL A  61      16.150   1.883  -3.715  1.00 93.10           N
ATOM    675  CA  VAL A  61      15.877   1.201  -4.969  1.00 93.10           C
ATOM    676  C   VAL A  61      14.589   1.759  -5.578  1.00 93.10           C
ATOM    677  O   VAL A  61      14.525   2.010  -6.780  1.00 93.10           O
ATOM    678  HA  VAL A  61      16.705   1.413  -5.645  1.00 93.10           H
ATOM    679  CB  VAL A  61      15.825  -0.311  -4.742  1.00 93.10           C
ATOM    680  HB  VAL A  61      15.062  -0.511  -3.989  1.00 93.10           H
ATOM    681  CG1 VAL A  61      15.425  -1.044  -6.023  1.00 93.10           C
ATOM    682 1HG1 VAL A  61      14.440  -0.705  -6.344  1.00 93.10           H
ATOM    683 2HG1 VAL A  61      16.155  -0.833  -6.805  1.00 93.10           H
ATOM    684 3HG1 VAL A  61      15.396  -2.117  -5.834  1.00 93.10           H
ATOM    685  CG2 VAL A  61      17.161  -0.831  -4.206  1.00 93.10           C
ATOM    686 1HG2 VAL A  61      17.950  -0.612  -4.925  1.00 93.10           H
ATOM    687 2HG2 VAL A  61      17.387  -0.342  -3.258  1.00 93.10           H
ATOM    688 3HG2 VAL A  61      17.096  -1.908  -4.053  1.00 93.10           H
ATOM    689  HN  VAL A  61      16.100   1.306  -2.900  1.00 93.10           H
ATOM    690  N   GLY A  62      13.595   1.936  -4.720  1.00 94.70           N
ATOM    691  CA  GLY A  62      12.274   2.332  -5.177  1.00 94.70           C
ATOM    692  C   GLY A  62      12.280   3.773  -5.690  1.00 94.70           C
ATOM    693  O   GLY A  62      11.655   4.078  -6.704  1.00 94.70           O
ATOM    694 1HA  GLY A  62      11.943   1.662  -5.970  1.00 94.70           H
ATOM    695 2HA  GLY A  62      11.559   2.236  -4.360  1.00 94.70           H
ATOM    696  HN  GLY A  62      13.681   1.813  -3.731  1.00 94.70           H
ATOM    697  N   ALA A  63      12.995   4.622  -4.965  1.00 94.75           N
ATOM    698  CA  ALA A  63      13.054   6.033  -5.308  1.00 94.75           C
ATOM    699  C   ALA A  63      13.696   6.192  -6.687  1.00 94.75           C
ATOM    700  O   ALA A  63      13.203   6.949  -7.522  1.00 94.75           O
ATOM    701  HA  ALA A  63      12.031   6.408  -5.348  1.00 94.75           H
ATOM    702  CB  ALA A  63      13.815   6.792  -4.219  1.00 94.75           C
ATOM    703 1HB  ALA A  63      13.302   6.671  -3.265  1.00 94.75           H
ATOM    704 2HB  ALA A  63      14.827   6.395  -4.140  1.00 94.75           H
ATOM    705 3HB  ALA A  63      13.859   7.850  -4.477  1.00 94.75           H
ATOM    706  HN  ALA A  63      13.525   4.361  -4.159  1.00 94.75           H
ATOM    707  N   LEU A  64      14.787   5.466  -6.884  1.00 88.67           N
ATOM    708  CA  LEU A  64      15.503   5.517  -8.148  1.00 88.67           C
ATOM    709  C   LEU A  64      14.595   4.998  -9.264  1.00 88.67           C
ATOM    710  O   LEU A  64      14.479   5.624 -10.316  1.00 88.67           O
ATOM    711  HA  LEU A  64      15.735   6.563  -8.349  1.00 88.67           H
ATOM    712  CB  LEU A  64      16.834   4.771  -8.040  1.00 88.67           C
ATOM    713 1HB  LEU A  64      16.640   3.779  -7.632  1.00 88.67           H
ATOM    714 2HB  LEU A  64      17.231   4.630  -9.046  1.00 88.67           H
ATOM    715  CG  LEU A  64      17.912   5.441  -7.186  1.00 88.67           C
ATOM    716  HG  LEU A  64      17.488   5.649  -6.203  1.00 88.67           H
ATOM    717  CD1 LEU A  64      19.105   4.507  -6.976  1.00 88.67           C
ATOM    718 1HD1 LEU A  64      18.772   3.601  -6.471  1.00 88.67           H
ATOM    719 2HD1 LEU A  64      19.537   4.247  -7.942  1.00 88.67           H
ATOM    720 3HD1 LEU A  64      19.856   5.008  -6.366  1.00 88.67           H
ATOM    721  CD2 LEU A  64      18.333   6.783  -7.789  1.00 88.67           C
ATOM    722 1HD2 LEU A  64      18.731   6.622  -8.790  1.00 88.67           H
ATOM    723 2HD2 LEU A  64      17.469   7.445  -7.843  1.00 88.67           H
ATOM    724 3HD2 LEU A  64      19.100   7.238  -7.162  1.00 88.67           H
ATOM    725  HN  LEU A  64      15.181   4.852  -6.200  1.00 88.67           H
ATOM    726  N   GLY A  65      13.975   3.858  -8.997  1.00 91.61           N
ATOM    727  CA  GLY A  65      13.204   3.168 -10.018  1.00 91.61           C
ATOM    728  C   GLY A  65      12.017   4.017 -10.476  1.00 91.61           C
ATOM    729  O   GLY A  65      11.844   4.255 -11.671  1.00 91.61           O
ATOM    730 1HA  GLY A  65      13.845   2.941 -10.870  1.00 91.61           H
ATOM    731 2HA  GLY A  65      12.846   2.216  -9.627  1.00 91.61           H
ATOM    732  HN  GLY A  65      13.992   3.408  -8.104  1.00 91.61           H
ATOM    733  N   ASN A  66      11.230   4.451  -9.503  1.00 89.44           N
ATOM    734  CA  ASN A  66       9.992   5.153  -9.798  1.00 89.44           C
ATOM    735  C   ASN A  66      10.318   6.517 -10.409  1.00 89.44           C
ATOM    736  O   ASN A  66       9.573   7.019 -11.249  1.00 89.44           O
ATOM    737  HA  ASN A  66       9.453   4.505 -10.489  1.00 89.44           H
ATOM    738  CB  ASN A  66       9.175   5.387  -8.526  1.00 89.44           C
ATOM    739 1HB  ASN A  66       9.833   5.721  -7.723  1.00 89.44           H
ATOM    740 2HB  ASN A  66       8.451   6.184  -8.696  1.00 89.44           H
ATOM    741  CG  ASN A  66       8.447   4.112  -8.099  1.00 89.44           C
ATOM    742  OD1 ASN A  66       7.545   3.629  -8.764  1.00 89.44           O
ATOM    743  ND2 ASN A  66       8.887   3.594  -6.955  1.00 89.44           N
ATOM    744 1HD2 ASN A  66       9.631   4.040  -6.458  1.00 89.44           H
ATOM    745 2HD2 ASN A  66       8.473   2.759  -6.592  1.00 89.44           H
ATOM    746  HN  ASN A  66      11.425   4.329  -8.530  1.00 89.44           H
ATOM    747  N   SER A  67      11.432   7.079  -9.963  1.00 90.19           N
ATOM    748  CA  SER A  67      11.898   8.346 -10.500  1.00 90.19           C
ATOM    749  C   SER A  67      12.190   8.206 -11.995  1.00 90.19           C
ATOM    750  O   SER A  67      11.880   9.101 -12.779  1.00 90.19           O
ATOM    751  HA  SER A  67      11.080   9.048 -10.334  1.00 90.19           H
ATOM    752  CB  SER A  67      13.145   8.833  -9.759  1.00 90.19           C
ATOM    753 1HB  SER A  67      13.932   8.084  -9.842  1.00 90.19           H
ATOM    754 2HB  SER A  67      13.517   9.741 -10.233  1.00 90.19           H
ATOM    755  OG  SER A  67      12.881   9.092  -8.383  1.00 90.19           O
ATOM    756  HG  SER A  67      13.395   8.453  -7.810  1.00 90.19           H
ATOM    757  HN  SER A  67      12.011   6.683  -9.250  1.00 90.19           H
ATOM    758  N   LEU A  68      12.784   7.074 -12.346  1.00 84.31           N
ATOM    759  CA  LEU A  68      13.099   6.794 -13.736  1.00 84.31           C
ATOM    760  C   LEU A  68      11.800   6.686 -14.537  1.00 84.31           C
ATOM    761  O   LEU A  68      11.711   7.194 -15.654  1.00 84.31           O
ATOM    762  HA  LEU A  68      13.671   7.640 -14.118  1.00 84.31           H
ATOM    763  CB  LEU A  68      13.993   5.557 -13.844  1.00 84.31           C
ATOM    764 1HB  LEU A  68      13.580   4.777 -13.205  1.00 84.31           H
ATOM    765 2HB  LEU A  68      13.946   5.188 -14.869  1.00 84.31           H
ATOM    766  CG  LEU A  68      15.463   5.758 -13.471  1.00 84.31           C
ATOM    767  HG  LEU A  68      15.505   6.245 -12.497  1.00 84.31           H
ATOM    768  CD1 LEU A  68      16.183   4.414 -13.335  1.00 84.31           C
ATOM    769 1HD1 LEU A  68      15.702   3.822 -12.557  1.00 84.31           H
ATOM    770 2HD1 LEU A  68      16.133   3.878 -14.283  1.00 84.31           H
ATOM    771 3HD1 LEU A  68      17.226   4.586 -13.069  1.00 84.31           H
ATOM    772  CD2 LEU A  68      16.161   6.683 -14.469  1.00 84.31           C
ATOM    773 1HD2 LEU A  68      16.111   6.247 -15.466  1.00 84.31           H
ATOM    774 2HD2 LEU A  68      15.666   7.654 -14.472  1.00 84.31           H
ATOM    775 3HD2 LEU A  68      17.205   6.809 -14.180  1.00 84.31           H
ATOM    776  HN  LEU A  68      13.048   6.358 -11.700  1.00 84.31           H
ATOM    777  N   VAL A  69      10.825   6.020 -13.936  1.00 86.53           N
ATOM    778  CA  VAL A  69       9.547   5.807 -14.594  1.00 86.53           C
ATOM    779  C   VAL A  69       8.938   7.160 -14.967  1.00 86.53           C
ATOM    780  O   VAL A  69       8.504   7.358 -16.100  1.00 86.53           O
ATOM    781  HA  VAL A  69       9.738   5.244 -15.508  1.00 86.53           H
ATOM    782  CB  VAL A  69       8.633   4.965 -13.702  1.00 86.53           C
ATOM    783  HB  VAL A  69       8.576   5.450 -12.727  1.00 86.53           H
ATOM    784  CG1 VAL A  69       7.217   4.898 -14.276  1.00 86.53           C
ATOM    785 1HG1 VAL A  69       6.805   5.905 -14.347  1.00 86.53           H
ATOM    786 2HG1 VAL A  69       7.248   4.447 -15.268  1.00 86.53           H
ATOM    787 3HG1 VAL A  69       6.588   4.294 -13.622  1.00 86.53           H
ATOM    788  CG2 VAL A  69       9.208   3.562 -13.496  1.00 86.53           C
ATOM    789 1HG2 VAL A  69       9.308   3.065 -14.461  1.00 86.53           H
ATOM    790 2HG2 VAL A  69      10.187   3.636 -13.022  1.00 86.53           H
ATOM    791 3HG2 VAL A  69       8.539   2.985 -12.858  1.00 86.53           H
ATOM    792  HN  VAL A  69      10.897   5.631 -13.017  1.00 86.53           H
ATOM    793  N   ILE A  70       8.926   8.056 -13.991  1.00 88.17           N
ATOM    794  CA  ILE A  70       8.303   9.355 -14.176  1.00 88.17           C
ATOM    795  C   ILE A  70       9.019  10.103 -15.303  1.00 88.17           C
ATOM    796  O   ILE A  70       8.375  10.720 -16.150  1.00 88.17           O
ATOM    797  HA  ILE A  70       7.270   9.182 -14.479  1.00 88.17           H
ATOM    798  CB  ILE A  70       8.264  10.125 -12.854  1.00 88.17           C
ATOM    799  HB  ILE A  70       9.267  10.122 -12.428  1.00 88.17           H
ATOM    800  CG1 ILE A  70       7.343   9.436 -11.846  1.00 88.17           C
ATOM    801 1HG1 ILE A  70       6.302   9.599 -12.128  1.00 88.17           H
ATOM    802 2HG1 ILE A  70       7.514   8.360 -11.867  1.00 88.17           H
ATOM    803  CG2 ILE A  70       7.874  11.587 -13.082  1.00 88.17           C
ATOM    804 1HG2 ILE A  70       8.604  12.059 -13.740  1.00 88.17           H
ATOM    805 2HG2 ILE A  70       6.887  11.632 -13.542  1.00 88.17           H
ATOM    806 3HG2 ILE A  70       7.855  12.110 -12.126  1.00 88.17           H
ATOM    807  CD1 ILE A  70       7.582   9.968 -10.432  1.00 88.17           C
ATOM    808 1HD1 ILE A  70       8.617   9.782 -10.144  1.00 88.17           H
ATOM    809 2HD1 ILE A  70       7.387  11.040 -10.409  1.00 88.17           H
ATOM    810 3HD1 ILE A  70       6.914   9.462  -9.735  1.00 88.17           H
ATOM    811  HN  ILE A  70       9.330   7.906 -13.089  1.00 88.17           H
ATOM    812  N   LEU A  71      10.341  10.024 -15.275  1.00 82.93           N
ATOM    813  CA  LEU A  71      11.153  10.731 -16.251  1.00 82.93           C
ATOM    814  C   LEU A  71      10.823  10.215 -17.653  1.00 82.93           C
ATOM    815  O   LEU A  71      10.702  10.998 -18.594  1.00 82.93           O
ATOM    816  HA  LEU A  71      10.883  11.785 -16.199  1.00 82.93           H
ATOM    817  CB  LEU A  71      12.636  10.625 -15.890  1.00 82.93           C
ATOM    818 1HB  LEU A  71      12.856   9.588 -15.638  1.00 82.93           H
ATOM    819 2HB  LEU A  71      13.223  10.869 -16.776  1.00 82.93           H
ATOM    820  CG  LEU A  71      13.111  11.512 -14.738  1.00 82.93           C
ATOM    821  HG  LEU A  71      12.438  11.365 -13.894  1.00 82.93           H
ATOM    822  CD1 LEU A  71      14.512  11.107 -14.275  1.00 82.93           C
ATOM    823 1HD1 LEU A  71      14.497  10.071 -13.936  1.00 82.93           H
ATOM    824 2HD1 LEU A  71      15.212  11.207 -15.105  1.00 82.93           H
ATOM    825 3HD1 LEU A  71      14.825  11.754 -13.455  1.00 82.93           H
ATOM    826  CD2 LEU A  71      13.040  12.992 -15.120  1.00 82.93           C
ATOM    827 1HD2 LEU A  71      13.675  13.175 -15.986  1.00 82.93           H
ATOM    828 2HD2 LEU A  71      12.010  13.256 -15.362  1.00 82.93           H
ATOM    829 3HD2 LEU A  71      13.383  13.601 -14.283  1.00 82.93           H
ATOM    830  HN  LEU A  71      10.855   9.490 -14.604  1.00 82.93           H
ATOM    831  N   VAL A  72      10.686   8.900 -17.748  1.00 82.70           N
ATOM    832  CA  VAL A  72      10.459   8.263 -19.034  1.00 82.70           C
ATOM    833  C   VAL A  72       9.158   8.794 -19.639  1.00 82.70           C
ATOM    834  O   VAL A  72       9.116   9.150 -20.815  1.00 82.70           O
ATOM    835  HA  VAL A  72      11.287   8.537 -19.688  1.00 82.70           H
ATOM    836  CB  VAL A  72      10.466   6.741 -18.872  1.00 82.70           C
ATOM    837  HB  VAL A  72       9.776   6.487 -18.068  1.00 82.70           H
ATOM    838  CG1 VAL A  72       9.977   6.052 -20.148  1.00 82.70           C
ATOM    839 1HG1 VAL A  72       8.960   6.376 -20.368  1.00 82.70           H
ATOM    840 2HG1 VAL A  72      10.631   6.318 -20.978  1.00 82.70           H
ATOM    841 3HG1 VAL A  72       9.992   4.972 -20.005  1.00 82.70           H
ATOM    842  CG2 VAL A  72      11.856   6.239 -18.475  1.00 82.70           C
ATOM    843 1HG2 VAL A  72      12.575   6.511 -19.248  1.00 82.70           H
ATOM    844 2HG2 VAL A  72      12.150   6.692 -17.529  1.00 82.70           H
ATOM    845 3HG2 VAL A  72      11.832   5.154 -18.367  1.00 82.70           H
ATOM    846  HN  VAL A  72      10.729   8.276 -16.968  1.00 82.70           H
ATOM    847  N   TYR A  73       8.128   8.830 -18.807  1.00 79.06           N
ATOM    848  CA  TYR A  73       6.816   9.262 -19.258  1.00 79.06           C
ATOM    849  C   TYR A  73       6.815  10.755 -19.594  1.00 79.06           C
ATOM    850  O   TYR A  73       6.108  11.190 -20.501  1.00 79.06           O
ATOM    851  HA  TYR A  73       6.565   8.695 -20.155  1.00 79.06           H
ATOM    852  CB  TYR A  73       5.864   9.015 -18.086  1.00 79.06           C
ATOM    853 1HB  TYR A  73       6.420   9.108 -17.154  1.00 79.06           H
ATOM    854 2HB  TYR A  73       5.100   9.793 -18.081  1.00 79.06           H
ATOM    855  CG  TYR A  73       5.178   7.648 -18.119  1.00 79.06           C
ATOM    856  CD1 TYR A  73       4.267   7.356 -19.114  1.00 79.06           C
ATOM    857  HD1 TYR A  73       4.036   8.101 -19.876  1.00 79.06           H
ATOM    858  CD2 TYR A  73       5.471   6.706 -17.154  1.00 79.06           C
ATOM    859  HD2 TYR A  73       6.190   6.936 -16.368  1.00 79.06           H
ATOM    860  CE1 TYR A  73       3.622   6.070 -19.145  1.00 79.06           C
ATOM    861  HE1 TYR A  73       2.900   5.827 -19.925  1.00 79.06           H
ATOM    862  CE2 TYR A  73       4.825   5.419 -17.185  1.00 79.06           C
ATOM    863  HE2 TYR A  73       5.047   4.666 -16.429  1.00 79.06           H
ATOM    864  CZ  TYR A  73       3.933   5.164 -18.179  1.00 79.06           C
ATOM    865  OH  TYR A  73       3.323   3.949 -18.208  1.00 79.06           O
ATOM    866  HH  TYR A  73       2.768   3.864 -19.036  1.00 79.06           H
ATOM    867  HN  TYR A  73       8.179   8.572 -17.842  1.00 79.06           H
ATOM    868  N   TRP A  74       7.616  11.498 -18.845  1.00 72.04           N
ATOM    869  CA  TRP A  74       7.631  12.945 -18.972  1.00 72.04           C
ATOM    870  C   TRP A  74       8.204  13.292 -20.348  1.00 72.04           C
ATOM    871  O   TRP A  74       7.603  14.060 -21.098  1.00 72.04           O
ATOM    872  HA  TRP A  74       6.602  13.297 -18.897  1.00 72.04           H
ATOM    873  CB  TRP A  74       8.408  13.589 -17.822  1.00 72.04           C
ATOM    874 1HB  TRP A  74       8.054  13.170 -16.879  1.00 72.04           H
ATOM    875 2HB  TRP A  74       9.461  13.323 -17.914  1.00 72.04           H
ATOM    876  CG  TRP A  74       8.284  15.113 -17.764  1.00 72.04           C
ATOM    877  CD1 TRP A  74       8.860  16.018 -18.567  1.00 72.04           C
ATOM    878  HD1 TRP A  74       9.518  15.769 -19.399  1.00 72.04           H
ATOM    879  CD2 TRP A  74       7.510  15.877 -16.816  1.00 72.04           C
ATOM    880  NE1 TRP A  74       8.515  17.305 -18.207  1.00 72.04           N
ATOM    881  HE1 TRP A  74       8.819  18.146 -18.654  1.00 72.04           H
ATOM    882  CE2 TRP A  74       7.668  17.217 -17.109  1.00 72.04           C
ATOM    883  CE3 TRP A  74       6.702  15.451 -15.747  1.00 72.04           C
ATOM    884  HE3 TRP A  74       6.561  14.400 -15.496  1.00 72.04           H
ATOM    885  CZ2 TRP A  74       7.050  18.239 -16.379  1.00 72.04           C
ATOM    886  HZ2 TRP A  74       7.190  19.290 -16.630  1.00 72.04           H
ATOM    887  CZ3 TRP A  74       6.091  16.485 -15.027  1.00 72.04           C
ATOM    888  HZ3 TRP A  74       5.454  16.210 -14.187  1.00 72.04           H
ATOM    889  CH2 TRP A  74       6.240  17.838 -15.309  1.00 72.04           C
ATOM    890  HH2 TRP A  74       5.730  18.584 -14.700  1.00 72.04           H
ATOM    891  HN  TRP A  74       8.246  11.127 -18.162  1.00 72.04           H
ATOM    892  N   TYR A  75       9.358  12.711 -20.637  1.00 70.99           N
ATOM    893  CA  TYR A  75      10.176  13.179 -21.743  1.00 70.99           C
ATOM    894  C   TYR A  75       9.874  12.391 -23.020  1.00 70.99           C
ATOM    895  O   TYR A  75      10.007  12.917 -24.124  1.00 70.99           O
ATOM    896  HA  TYR A  75       9.944  14.231 -21.911  1.00 70.99           H
ATOM    897  CB  TYR A  75      11.628  12.925 -21.332  1.00 70.99           C
ATOM    898 1HB  TYR A  75      11.689  11.957 -20.833  1.00 70.99           H
ATOM    899 2HB  TYR A  75      12.243  12.859 -22.230  1.00 70.99           H
ATOM    900  CG  TYR A  75      12.210  13.997 -20.409  1.00 70.99           C
ATOM    901  CD1 TYR A  75      12.601  15.215 -20.927  1.00 70.99           C
ATOM    902  HD1 TYR A  75      12.494  15.413 -21.993  1.00 70.99           H
ATOM    903  CD2 TYR A  75      12.344  13.746 -19.059  1.00 70.99           C
ATOM    904  HD2 TYR A  75      12.035  12.783 -18.650  1.00 70.99           H
ATOM    905  CE1 TYR A  75      13.149  16.224 -20.058  1.00 70.99           C
ATOM    906  HE1 TYR A  75      13.461  17.190 -20.454  1.00 70.99           H
ATOM    907  CE2 TYR A  75      12.892  14.755 -18.190  1.00 70.99           C
ATOM    908  HE2 TYR A  75      13.004  14.570 -17.122  1.00 70.99           H
ATOM    909  CZ  TYR A  75      13.267  15.944 -18.732  1.00 70.99           C
ATOM    910  OH  TYR A  75      13.785  16.897 -17.912  1.00 70.99           O
ATOM    911  HH  TYR A  75      13.790  16.569 -16.967  1.00 70.99           H
ATOM    912  HN  TYR A  75       9.736  11.935 -20.132  1.00 70.99           H
ATOM    913  N   CYS A  76       9.474  11.143 -22.826  1.00 69.23           N
ATOM    914  CA  CYS A  76       9.490  10.175 -23.910  1.00 69.23           C
ATOM    915  C   CYS A  76       8.051   9.724 -24.172  1.00 69.23           C
ATOM    916  O   CYS A  76       7.477  10.044 -25.212  1.00 69.23           O
ATOM    917  HA  CYS A  76       9.900  10.687 -24.780  1.00 69.23           H
ATOM    918  CB  CYS A  76      10.411   8.994 -23.599  1.00 69.23           C
ATOM    919 1HB  CYS A  76      11.325   9.349 -23.124  1.00 69.23           H
ATOM    920 2HB  CYS A  76       9.926   8.320 -22.893  1.00 69.23           H
ATOM    921  SG  CYS A  76      10.817   8.095 -25.141  1.00 69.23           S
ATOM    922  HG  CYS A  76       9.604   7.582 -25.327  1.00 69.23           H
ATOM    923  HN  CYS A  76       9.143  10.791 -21.950  1.00 69.23           H
ATOM    924  N   THR A  77       7.511   8.988 -23.212  1.00 63.66           N
ATOM    925  CA  THR A  77       6.289   8.237 -23.443  1.00 63.66           C
ATOM    926  C   THR A  77       5.113   9.189 -23.671  1.00 63.66           C
ATOM    927  O   THR A  77       4.291   8.965 -24.557  1.00 63.66           O
ATOM    928  HA  THR A  77       6.410   7.655 -24.356  1.00 63.66           H
ATOM    929  CB  THR A  77       6.084   7.292 -22.257  1.00 63.66           C
ATOM    930  HB  THR A  77       5.798   7.845 -21.363  1.00 63.66           H
ATOM    931  OG1 THR A  77       7.312   6.573 -22.170  1.00 63.66           O
ATOM    932  HG1 THR A  77       7.433   6.004 -22.983  1.00 63.66           H
ATOM    933  CG2 THR A  77       5.039   6.211 -22.544  1.00 63.66           C
ATOM    934 1HG2 THR A  77       5.359   5.614 -23.398  1.00 63.66           H
ATOM    935 2HG2 THR A  77       4.082   6.682 -22.767  1.00 63.66           H
ATOM    936 3HG2 THR A  77       4.933   5.568 -21.671  1.00 63.66           H
ATOM    937  HN  THR A  77       7.894   8.900 -22.292  1.00 63.66           H
ATOM    938  N   ARG A  78       5.071  10.233 -22.855  1.00 57.30           N
ATOM    939  CA  ARG A  78       3.864  11.029 -22.720  1.00 57.30           C
ATOM    940  C   ARG A  78       2.653  10.122 -22.490  1.00 57.30           C
ATOM    941  O   ARG A  78       2.602   9.006 -23.005  1.00 57.30           O
ATOM    942  HA  ARG A  78       4.045  11.667 -21.854  1.00 57.30           H
ATOM    943  CB  ARG A  78       3.624  11.882 -23.967  1.00 57.30           C
ATOM    944 1HB  ARG A  78       3.572  11.241 -24.846  1.00 57.30           H
ATOM    945 2HB  ARG A  78       2.663  12.390 -23.885  1.00 57.30           H
ATOM    946  CG  ARG A  78       4.738  12.915 -24.147  1.00 57.30           C
ATOM    947 1HG  ARG A  78       4.881  13.467 -23.218  1.00 57.30           H
ATOM    948 2HG  ARG A  78       5.678  12.407 -24.364  1.00 57.30           H
ATOM    949  CD  ARG A  78       4.406  13.889 -25.279  1.00 57.30           C
ATOM    950 1HD  ARG A  78       4.313  13.347 -26.220  1.00 57.30           H
ATOM    951 2HD  ARG A  78       3.443  14.365 -25.089  1.00 57.30           H
ATOM    952  NE  ARG A  78       5.464  14.917 -25.389  1.00 57.30           N
ATOM    953  HE  ARG A  78       6.301  14.788 -24.857  1.00 57.30           H
ATOM    954  CZ  ARG A  78       5.372  16.011 -26.158  1.00 57.30           C
ATOM    955  NH1 ARG A  78       4.274  16.236 -26.892  1.00 57.30           N
ATOM    956 1HH1 ARG A  78       3.515  15.584 -26.869  1.00 57.30           H
ATOM    957 2HH1 ARG A  78       4.212  17.054 -27.463  1.00 57.30           H
ATOM    958  NH2 ARG A  78       6.394  16.877 -26.181  1.00 57.30           N
ATOM    959 1HH2 ARG A  78       6.341  17.698 -26.750  1.00 57.30           H
ATOM    960 2HH2 ARG A  78       7.210  16.702 -25.630  1.00 57.30           H
ATOM    961  HN  ARG A  78       5.842  10.535 -22.294  1.00 57.30           H
ATOM    962  N   VAL A  79       1.707  10.635 -21.717  1.00 72.05           N
ATOM    963  CA  VAL A  79       0.501   9.885 -21.411  1.00 72.05           C
ATOM    964  C   VAL A  79      -0.429   9.905 -22.626  1.00 72.05           C
ATOM    965  O   VAL A  79      -1.088  10.909 -22.891  1.00 72.05           O
ATOM    966  HA  VAL A  79       0.797   8.854 -21.213  1.00 72.05           H
ATOM    967  CB  VAL A  79      -0.155  10.441 -20.146  1.00 72.05           C
ATOM    968  HB  VAL A  79      -0.475  11.462 -20.356  1.00 72.05           H
ATOM    969  CG1 VAL A  79      -1.395   9.628 -19.768  1.00 72.05           C
ATOM    970 1HG1 VAL A  79      -2.117   9.668 -20.583  1.00 72.05           H
ATOM    971 2HG1 VAL A  79      -1.108   8.593 -19.586  1.00 72.05           H
ATOM    972 3HG1 VAL A  79      -1.842  10.046 -18.866  1.00 72.05           H
ATOM    973  CG2 VAL A  79       0.843  10.491 -18.987  1.00 72.05           C
ATOM    974 1HG2 VAL A  79       1.207   9.485 -18.778  1.00 72.05           H
ATOM    975 2HG2 VAL A  79       1.682  11.132 -19.257  1.00 72.05           H
ATOM    976 3HG2 VAL A  79       0.350  10.891 -18.101  1.00 72.05           H
ATOM    977  HN  VAL A  79       1.755  11.545 -21.304  1.00 72.05           H
ATOM    978  N   LYS A  80      -0.453   8.783 -23.331  1.00 64.88           N
ATOM    979  CA  LYS A  80      -1.237   8.683 -24.550  1.00 64.88           C
ATOM    980  C   LYS A  80      -2.485   7.840 -24.281  1.00 64.88           C
ATOM    981  O   LYS A  80      -3.508   8.012 -24.942  1.00 64.88           O
ATOM    982  HA  LYS A  80      -1.552   9.691 -24.820  1.00 64.88           H
ATOM    983  CB  LYS A  80      -0.375   8.156 -25.700  1.00 64.88           C
ATOM    984 1HB  LYS A  80       0.096   7.218 -25.406  1.00 64.88           H
ATOM    985 2HB  LYS A  80      -1.005   7.939 -26.562  1.00 64.88           H
ATOM    986  CG  LYS A  80       0.700   9.173 -26.090  1.00 64.88           C
ATOM    987 1HG  LYS A  80       0.231  10.125 -26.338  1.00 64.88           H
ATOM    988 2HG  LYS A  80       1.360   9.353 -25.242  1.00 64.88           H
ATOM    989  CD  LYS A  80       1.518   8.675 -27.283  1.00 64.88           C
ATOM    990 1HD  LYS A  80       1.963   7.709 -27.046  1.00 64.88           H
ATOM    991 2HD  LYS A  80       0.862   8.521 -28.140  1.00 64.88           H
ATOM    992  CE  LYS A  80       2.618   9.674 -27.649  1.00 64.88           C
ATOM    993 1HE  LYS A  80       2.177  10.649 -27.857  1.00 64.88           H
ATOM    994 2HE  LYS A  80       3.294   9.804 -26.804  1.00 64.88           H
ATOM    995  NZ  LYS A  80       3.374   9.202 -28.830  1.00 64.88           N
ATOM    996 1HZ  LYS A  80       4.099   9.874 -29.057  1.00 64.88           H
ATOM    997 2HZ  LYS A  80       3.798   8.304 -28.624  1.00 64.88           H
ATOM    998 3HZ  LYS A  80       2.744   9.106 -29.619  1.00 64.88           H
ATOM    999  HN  LYS A  80       0.050   7.955 -23.083  1.00 64.88           H
ATOM   1000  N   THR A  81      -2.359   6.948 -23.310  1.00 74.90           N
ATOM   1001  CA  THR A  81      -3.411   5.983 -23.040  1.00 74.90           C
ATOM   1002  C   THR A  81      -3.898   6.114 -21.595  1.00 74.90           C
ATOM   1003  O   THR A  81      -3.241   6.748 -20.770  1.00 74.90           O
ATOM   1004  HA  THR A  81      -4.260   6.210 -23.685  1.00 74.90           H
ATOM   1005  CB  THR A  81      -2.873   4.590 -23.375  1.00 74.90           C
ATOM   1006  HB  THR A  81      -3.681   3.860 -23.417  1.00 74.90           H
ATOM   1007  OG1 THR A  81      -1.881   4.353 -22.379  1.00 74.90           O
ATOM   1008  HG1 THR A  81      -0.985   4.646 -22.713  1.00 74.90           H
ATOM   1009  CG2 THR A  81      -2.093   4.565 -24.691  1.00 74.90           C
ATOM   1010 1HG2 THR A  81      -1.245   5.246 -24.624  1.00 74.90           H
ATOM   1011 2HG2 THR A  81      -2.746   4.878 -25.506  1.00 74.90           H
ATOM   1012 3HG2 THR A  81      -1.733   3.554 -24.881  1.00 74.90           H
ATOM   1013  HN  THR A  81      -1.559   6.878 -22.714  1.00 74.90           H
ATOM   1014  N   MET A  82      -5.045   5.506 -21.333  1.00 75.78           N
ATOM   1015  CA  MET A  82      -5.588   5.479 -19.985  1.00 75.78           C
ATOM   1016  C   MET A  82      -4.653   4.731 -19.033  1.00 75.78           C
ATOM   1017  O   MET A  82      -4.498   5.120 -17.877  1.00 75.78           O
ATOM   1018  HA  MET A  82      -5.668   6.523 -19.681  1.00 75.78           H
ATOM   1019  CB  MET A  82      -6.957   4.796 -19.999  1.00 75.78           C
ATOM   1020 1HB  MET A  82      -7.575   5.230 -20.785  1.00 75.78           H
ATOM   1021 2HB  MET A  82      -6.837   3.739 -20.234  1.00 75.78           H
ATOM   1022  CG  MET A  82      -7.658   4.947 -18.648  1.00 75.78           C
ATOM   1023 1HG  MET A  82      -7.121   4.385 -17.885  1.00 75.78           H
ATOM   1024 2HG  MET A  82      -7.649   5.993 -18.339  1.00 75.78           H
ATOM   1025  SD  MET A  82      -9.340   4.362 -18.765  1.00 75.78           S
ATOM   1026  CE  MET A  82      -9.884   4.643 -17.088  1.00 75.78           C
ATOM   1027 1HE  MET A  82      -9.261   4.068 -16.403  1.00 75.78           H
ATOM   1028 2HE  MET A  82      -9.799   5.704 -16.851  1.00 75.78           H
ATOM   1029 3HE  MET A  82     -10.922   4.330 -16.985  1.00 75.78           H
ATOM   1030  HN  MET A  82      -5.600   5.039 -22.021  1.00 75.78           H
ATOM   1031  N   THR A  83      -4.054   3.670 -19.555  1.00 76.75           N
ATOM   1032  CA  THR A  83      -3.109   2.886 -18.778  1.00 76.75           C
ATOM   1033  C   THR A  83      -1.913   3.747 -18.367  1.00 76.75           C
ATOM   1034  O   THR A  83      -1.463   3.686 -17.224  1.00 76.75           O
ATOM   1035  HA  THR A  83      -3.602   2.565 -17.860  1.00 76.75           H
ATOM   1036  CB  THR A  83      -2.720   1.659 -19.604  1.00 76.75           C
ATOM   1037  HB  THR A  83      -1.957   1.912 -20.340  1.00 76.75           H
ATOM   1038  OG1 THR A  83      -3.957   1.192 -20.137  1.00 76.75           O
ATOM   1039  HG1 THR A  83      -4.497   0.758 -19.416  1.00 76.75           H
ATOM   1040  CG2 THR A  83      -2.227   0.500 -18.736  1.00 76.75           C
ATOM   1041 1HG2 THR A  83      -3.016   0.203 -18.045  1.00 76.75           H
ATOM   1042 2HG2 THR A  83      -1.350   0.817 -18.171  1.00 76.75           H
ATOM   1043 3HG2 THR A  83      -1.964  -0.345 -19.372  1.00 76.75           H
ATOM   1044  HN  THR A  83      -4.205   3.346 -20.488  1.00 76.75           H
ATOM   1045  N   ASP A  84      -1.432   4.529 -19.322  1.00 78.79           N
ATOM   1046  CA  ASP A  84      -0.264   5.361 -19.090  1.00 78.79           C
ATOM   1047  C   ASP A  84      -0.548   6.321 -17.932  1.00 78.79           C
ATOM   1048  O   ASP A  84       0.334   6.601 -17.122  1.00 78.79           O
ATOM   1049  HA  ASP A  84       0.544   4.665 -18.865  1.00 78.79           H
ATOM   1050  CB  ASP A  84       0.071   6.199 -20.326  1.00 78.79           C
ATOM   1051 1HB  ASP A  84      -0.781   6.828 -20.585  1.00 78.79           H
ATOM   1052 2HB  ASP A  84       0.904   6.865 -20.104  1.00 78.79           H
ATOM   1053  CG  ASP A  84       0.429   5.303 -21.514  1.00 78.79           C
ATOM   1054  OD1 ASP A  84       1.069   4.259 -21.264  1.00 78.79           O
ATOM   1055  OD2 ASP A  84       0.056   5.684 -22.645  1.00 78.79           O
ATOM   1056  HN  ASP A  84      -1.825   4.599 -20.239  1.00 78.79           H
ATOM   1057  N   MET A  85      -1.784   6.798 -17.891  1.00 84.40           N
ATOM   1058  CA  MET A  85      -2.191   7.732 -16.855  1.00 84.40           C
ATOM   1059  C   MET A  85      -2.084   7.093 -15.469  1.00 84.40           C
ATOM   1060  O   MET A  85      -1.534   7.693 -14.546  1.00 84.40           O
ATOM   1061  HA  MET A  85      -1.501   8.572 -16.930  1.00 84.40           H
ATOM   1062  CB  MET A  85      -3.635   8.173 -17.105  1.00 84.40           C
ATOM   1063 1HB  MET A  85      -3.727   8.573 -18.114  1.00 84.40           H
ATOM   1064 2HB  MET A  85      -4.298   7.311 -17.041  1.00 84.40           H
ATOM   1065  CG  MET A  85      -4.067   9.232 -16.089  1.00 84.40           C
ATOM   1066 1HG  MET A  85      -5.116   9.486 -16.240  1.00 84.40           H
ATOM   1067 2HG  MET A  85      -3.978   8.836 -15.077  1.00 84.40           H
ATOM   1068  SD  MET A  85      -3.056  10.693 -16.262  1.00 84.40           S
ATOM   1069  CE  MET A  85      -3.731  11.360 -17.774  1.00 84.40           C
ATOM   1070 1HE  MET A  85      -3.605  10.636 -18.579  1.00 84.40           H
ATOM   1071 2HE  MET A  85      -4.792  11.569 -17.637  1.00 84.40           H
ATOM   1072 3HE  MET A  85      -3.209  12.282 -18.029  1.00 84.40           H
ATOM   1073  HN  MET A  85      -2.498   6.557 -18.548  1.00 84.40           H
ATOM   1074  N   PHE A  86      -2.620   5.886 -15.365  1.00 87.44           N
ATOM   1075  CA  PHE A  86      -2.646   5.185 -14.093  1.00 87.44           C
ATOM   1076  C   PHE A  86      -1.236   4.782 -13.660  1.00 87.44           C
ATOM   1077  O   PHE A  86      -0.903   4.846 -12.477  1.00 87.44           O
ATOM   1078  HA  PHE A  86      -3.069   5.869 -13.356  1.00 87.44           H
ATOM   1079  CB  PHE A  86      -3.486   3.922 -14.295  1.00 87.44           C
ATOM   1080 1HB  PHE A  86      -3.090   3.367 -15.145  1.00 87.44           H
ATOM   1081 2HB  PHE A  86      -3.379   3.283 -13.418  1.00 87.44           H
ATOM   1082  CG  PHE A  86      -4.973   4.195 -14.530  1.00 87.44           C
ATOM   1083  CD1 PHE A  86      -5.614   5.147 -13.800  1.00 87.44           C
ATOM   1084  HD1 PHE A  86      -5.068   5.716 -13.047  1.00 87.44           H
ATOM   1085  CD2 PHE A  86      -5.654   3.485 -15.470  1.00 87.44           C
ATOM   1086  HD2 PHE A  86      -5.140   2.722 -16.054  1.00 87.44           H
ATOM   1087  CE1 PHE A  86      -6.994   5.399 -14.019  1.00 87.44           C
ATOM   1088  HE1 PHE A  86      -7.508   6.162 -13.434  1.00 87.44           H
ATOM   1089  CE2 PHE A  86      -7.034   3.738 -15.688  1.00 87.44           C
ATOM   1090  HE2 PHE A  86      -7.580   3.169 -16.441  1.00 87.44           H
ATOM   1091  CZ  PHE A  86      -7.675   4.690 -14.958  1.00 87.44           C
ATOM   1092  HZ  PHE A  86      -8.734   4.884 -15.126  1.00 87.44           H
ATOM   1093  HN  PHE A  86      -3.030   5.389 -16.130  1.00 87.44           H
ATOM   1094  N   LEU A  87      -0.444   4.374 -14.641  1.00 81.82           N
ATOM   1095  CA  LEU A  87       0.907   3.912 -14.370  1.00 81.82           C
ATOM   1096  C   LEU A  87       1.746   5.081 -13.849  1.00 81.82           C
ATOM   1097  O   LEU A  87       2.597   4.900 -12.980  1.00 81.82           O
ATOM   1098  HA  LEU A  87       0.843   3.157 -13.586  1.00 81.82           H
ATOM   1099  CB  LEU A  87       1.499   3.233 -15.606  1.00 81.82           C
ATOM   1100 1HB  LEU A  87       1.371   3.899 -16.459  1.00 81.82           H
ATOM   1101 2HB  LEU A  87       2.572   3.115 -15.452  1.00 81.82           H
ATOM   1102  CG  LEU A  87       0.910   1.868 -15.968  1.00 81.82           C
ATOM   1103  HG  LEU A  87      -0.161   1.989 -16.125  1.00 81.82           H
ATOM   1104  CD1 LEU A  87       1.503   1.345 -17.278  1.00 81.82           C
ATOM   1105 1HD1 LEU A  87       1.281   2.046 -18.082  1.00 81.82           H
ATOM   1106 2HD1 LEU A  87       2.583   1.243 -17.173  1.00 81.82           H
ATOM   1107 3HD1 LEU A  87       1.067   0.373 -17.511  1.00 81.82           H
ATOM   1108  CD2 LEU A  87       1.089   0.872 -14.820  1.00 81.82           C
ATOM   1109 1HD2 LEU A  87       2.151   0.749 -14.607  1.00 81.82           H
ATOM   1110 2HD2 LEU A  87       0.582   1.247 -13.931  1.00 81.82           H
ATOM   1111 3HD2 LEU A  87       0.662  -0.090 -15.103  1.00 81.82           H
ATOM   1112  HN  LEU A  87      -0.711   4.357 -15.604  1.00 81.82           H
ATOM   1113  N   LEU A  88       1.477   6.254 -14.403  1.00 87.74           N
ATOM   1114  CA  LEU A  88       2.186   7.455 -13.994  1.00 87.74           C
ATOM   1115  C   LEU A  88       1.818   7.793 -12.548  1.00 87.74           C
ATOM   1116  O   LEU A  88       2.696   8.031 -11.720  1.00 87.74           O
ATOM   1117  HA  LEU A  88       3.253   7.234 -14.037  1.00 87.74           H
ATOM   1118  CB  LEU A  88       1.921   8.595 -14.979  1.00 87.74           C
ATOM   1119 1HB  LEU A  88       2.289   8.295 -15.960  1.00 87.74           H
ATOM   1120 2HB  LEU A  88       0.842   8.726 -15.070  1.00 87.74           H
ATOM   1121  CG  LEU A  88       2.542   9.947 -14.624  1.00 87.74           C
ATOM   1122  HG  LEU A  88       2.189  10.236 -13.634  1.00 87.74           H
ATOM   1123  CD1 LEU A  88       4.067   9.846 -14.547  1.00 87.74           C
ATOM   1124 1HD1 LEU A  88       4.345   9.121 -13.781  1.00 87.74           H
ATOM   1125 2HD1 LEU A  88       4.459   9.524 -15.511  1.00 87.74           H
ATOM   1126 3HD1 LEU A  88       4.484  10.821 -14.292  1.00 87.74           H
ATOM   1127  CD2 LEU A  88       2.089  11.033 -15.601  1.00 87.74           C
ATOM   1128 1HD2 LEU A  88       2.394  10.763 -16.612  1.00 87.74           H
ATOM   1129 2HD2 LEU A  88       1.003  11.127 -15.562  1.00 87.74           H
ATOM   1130 3HD2 LEU A  88       2.545  11.984 -15.325  1.00 87.74           H
ATOM   1131  HN  LEU A  88       0.790   6.391 -15.116  1.00 87.74           H
ATOM   1132  N   ASN A  89       0.519   7.802 -12.289  1.00 89.69           N
ATOM   1133  CA  ASN A  89       0.021   8.166 -10.973  1.00 89.69           C
ATOM   1134  C   ASN A  89       0.480   7.123  -9.952  1.00 89.69           C
ATOM   1135  O   ASN A  89       0.713   7.448  -8.789  1.00 89.69           O
ATOM   1136  HA  ASN A  89       0.436   9.154 -10.774  1.00 89.69           H
ATOM   1137  CB  ASN A  89      -1.508   8.206 -10.954  1.00 89.69           C
ATOM   1138 1HB  ASN A  89      -1.904   7.375 -11.538  1.00 89.69           H
ATOM   1139 2HB  ASN A  89      -1.866   8.076  -9.933  1.00 89.69           H
ATOM   1140  CG  ASN A  89      -2.029   9.528 -11.519  1.00 89.69           C
ATOM   1141  OD1 ASN A  89      -2.226  10.501 -10.810  1.00 89.69           O
ATOM   1142  ND2 ASN A  89      -2.242   9.509 -12.832  1.00 89.69           N
ATOM   1143 1HD2 ASN A  89      -2.060   8.677 -13.356  1.00 89.69           H
ATOM   1144 2HD2 ASN A  89      -2.583  10.327 -13.295  1.00 89.69           H
ATOM   1145  HN  ASN A  89      -0.186   7.567 -12.957  1.00 89.69           H
ATOM   1146  N   LEU A  90       0.597   5.890 -10.425  1.00 86.94           N
ATOM   1147  CA  LEU A  90       1.048   4.802  -9.574  1.00 86.94           C
ATOM   1148  C   LEU A  90       2.484   5.075  -9.124  1.00 86.94           C
ATOM   1149  O   LEU A  90       2.813   4.908  -7.950  1.00 86.94           O
ATOM   1150  HA  LEU A  90       0.406   4.789  -8.693  1.00 86.94           H
ATOM   1151  CB  LEU A  90       0.870   3.458 -10.284  1.00 86.94           C
ATOM   1152 1HB  LEU A  90      -0.176   3.358 -10.572  1.00 86.94           H
ATOM   1153 2HB  LEU A  90       1.454   3.476 -11.205  1.00 86.94           H
ATOM   1154  CG  LEU A  90       1.271   2.218  -9.483  1.00 86.94           C
ATOM   1155  HG  LEU A  90       2.303   2.344  -9.153  1.00 86.94           H
ATOM   1156  CD1 LEU A  90       0.410   2.075  -8.226  1.00 86.94           C
ATOM   1157 1HD1 LEU A  90       0.538   2.955  -7.596  1.00 86.94           H
ATOM   1158 2HD1 LEU A  90      -0.638   1.982  -8.513  1.00 86.94           H
ATOM   1159 3HD1 LEU A  90       0.716   1.186  -7.675  1.00 86.94           H
ATOM   1160  CD2 LEU A  90       1.225   0.963 -10.356  1.00 86.94           C
ATOM   1161 1HD2 LEU A  90       0.214   0.821 -10.735  1.00 86.94           H
ATOM   1162 2HD2 LEU A  90       1.915   1.077 -11.192  1.00 86.94           H
ATOM   1163 3HD2 LEU A  90       1.515   0.096  -9.761  1.00 86.94           H
ATOM   1164  HN  LEU A  90       0.389   5.631 -11.368  1.00 86.94           H
ATOM   1165  N   ALA A  91       3.302   5.489 -10.080  1.00 90.93           N
ATOM   1166  CA  ALA A  91       4.705   5.747  -9.806  1.00 90.93           C
ATOM   1167  C   ALA A  91       4.823   6.917  -8.828  1.00 90.93           C
ATOM   1168  O   ALA A  91       5.684   6.913  -7.950  1.00 90.93           O
ATOM   1169  HA  ALA A  91       5.122   4.853  -9.341  1.00 90.93           H
ATOM   1170  CB  ALA A  91       5.443   6.009 -11.120  1.00 90.93           C
ATOM   1171 1HB  ALA A  91       5.354   5.136 -11.767  1.00 90.93           H
ATOM   1172 2HB  ALA A  91       5.006   6.875 -11.616  1.00 90.93           H
ATOM   1173 3HB  ALA A  91       6.496   6.202 -10.913  1.00 90.93           H
ATOM   1174  HN  ALA A  91       3.020   5.649 -11.027  1.00 90.93           H
ATOM   1175  N   ILE A  92       3.944   7.891  -9.012  1.00 90.83           N
ATOM   1176  CA  ILE A  92       3.921   9.054  -8.141  1.00 90.83           C
ATOM   1177  C   ILE A  92       3.551   8.616  -6.723  1.00 90.83           C
ATOM   1178  O   ILE A  92       4.173   9.047  -5.753  1.00 90.83           O
ATOM   1179  HA  ILE A  92       4.930   9.468  -8.122  1.00 90.83           H
ATOM   1180  CB  ILE A  92       3.000  10.134  -8.712  1.00 90.83           C
ATOM   1181  HB  ILE A  92       2.043   9.672  -8.955  1.00 90.83           H
ATOM   1182  CG1 ILE A  92       3.567  10.708 -10.011  1.00 90.83           C
ATOM   1183 1HG1 ILE A  92       4.435  11.329  -9.790  1.00 90.83           H
ATOM   1184 2HG1 ILE A  92       3.912   9.896 -10.652  1.00 90.83           H
ATOM   1185  CG2 ILE A  92       2.725  11.225  -7.675  1.00 90.83           C
ATOM   1186 1HG2 ILE A  92       2.247  10.783  -6.801  1.00 90.83           H
ATOM   1187 2HG2 ILE A  92       3.666  11.689  -7.378  1.00 90.83           H
ATOM   1188 3HG2 ILE A  92       2.068  11.979  -8.107  1.00 90.83           H
ATOM   1189  CD1 ILE A  92       2.515  11.537 -10.751  1.00 90.83           C
ATOM   1190 1HD1 ILE A  92       1.659  10.906 -10.991  1.00 90.83           H
ATOM   1191 2HD1 ILE A  92       2.191  12.362 -10.116  1.00 90.83           H
ATOM   1192 3HD1 ILE A  92       2.945  11.933 -11.671  1.00 90.83           H
ATOM   1193  HN  ILE A  92       3.257   7.895  -9.739  1.00 90.83           H
ATOM   1194  N   ALA A  93       2.538   7.765  -6.646  1.00 92.03           N
ATOM   1195  CA  ALA A  93       2.022   7.330  -5.359  1.00 92.03           C
ATOM   1196  C   ALA A  93       3.114   6.565  -4.609  1.00 92.03           C
ATOM   1197  O   ALA A  93       3.339   6.801  -3.423  1.00 92.03           O
ATOM   1198  HA  ALA A  93       1.756   8.220  -4.790  1.00 92.03           H
ATOM   1199  CB  ALA A  93       0.762   6.488  -5.573  1.00 92.03           C
ATOM   1200 1HB  ALA A  93       0.007   7.086  -6.083  1.00 92.03           H
ATOM   1201 2HB  ALA A  93       1.007   5.616  -6.180  1.00 92.03           H
ATOM   1202 3HB  ALA A  93       0.376   6.161  -4.607  1.00 92.03           H
ATOM   1203  HN  ALA A  93       2.073   7.377  -7.441  1.00 92.03           H
ATOM   1204  N   ASP A  94       3.765   5.665  -5.331  1.00 88.54           N
ATOM   1205  CA  ASP A  94       4.812   4.848  -4.743  1.00 88.54           C
ATOM   1206  C   ASP A  94       5.918   5.757  -4.201  1.00 88.54           C
ATOM   1207  O   ASP A  94       6.428   5.534  -3.105  1.00 88.54           O
ATOM   1208  HA  ASP A  94       4.321   4.275  -3.956  1.00 88.54           H
ATOM   1209  CB  ASP A  94       5.435   3.916  -5.784  1.00 88.54           C
ATOM   1210 1HB  ASP A  94       5.563   4.450  -6.726  1.00 88.54           H
ATOM   1211 2HB  ASP A  94       6.427   3.608  -5.455  1.00 88.54           H
ATOM   1212  CG  ASP A  94       4.559   2.681  -6.008  1.00 88.54           C
ATOM   1213  OD1 ASP A  94       3.881   2.283  -5.036  1.00 88.54           O
ATOM   1214  OD2 ASP A  94       4.587   2.164  -7.145  1.00 88.54           O
ATOM   1215  HN  ASP A  94       3.586   5.490  -6.300  1.00 88.54           H
ATOM   1216  N   LEU A  95       6.255   6.763  -4.995  1.00 90.16           N
ATOM   1217  CA  LEU A  95       7.347   7.656  -4.649  1.00 90.16           C
ATOM   1218  C   LEU A  95       7.010   8.388  -3.348  1.00 90.16           C
ATOM   1219  O   LEU A  95       7.862   8.530  -2.473  1.00 90.16           O
ATOM   1220  HA  LEU A  95       8.231   7.041  -4.480  1.00 90.16           H
ATOM   1221  CB  LEU A  95       7.665   8.592  -5.817  1.00 90.16           C
ATOM   1222 1HB  LEU A  95       7.777   7.991  -6.719  1.00 90.16           H
ATOM   1223 2HB  LEU A  95       6.807   9.247  -5.975  1.00 90.16           H
ATOM   1224  CG  LEU A  95       8.913   9.463  -5.659  1.00 90.16           C
ATOM   1225  HG  LEU A  95       8.844   9.989  -4.707  1.00 90.16           H
ATOM   1226  CD1 LEU A  95      10.178   8.603  -5.610  1.00 90.16           C
ATOM   1227 1HD1 LEU A  95      10.119   7.918  -4.763  1.00 90.16           H
ATOM   1228 2HD1 LEU A  95      10.265   8.031  -6.534  1.00 90.16           H
ATOM   1229 3HD1 LEU A  95      11.050   9.246  -5.497  1.00 90.16           H
ATOM   1230  CD2 LEU A  95       8.984  10.524  -6.758  1.00 90.16           C
ATOM   1231 1HD2 LEU A  95       9.019  10.037  -7.732  1.00 90.16           H
ATOM   1232 2HD2 LEU A  95       8.103  11.164  -6.702  1.00 90.16           H
ATOM   1233 3HD2 LEU A  95       9.881  11.129  -6.622  1.00 90.16           H
ATOM   1234  HN  LEU A  95       5.796   6.971  -5.859  1.00 90.16           H
ATOM   1235  N   LEU A  96       5.764   8.832  -3.263  1.00 87.13           N
ATOM   1236  CA  LEU A  96       5.317   9.588  -2.106  1.00 87.13           C
ATOM   1237  C   LEU A  96       5.414   8.708  -0.858  1.00 87.13           C
ATOM   1238  O   LEU A  96       5.779   9.185   0.216  1.00 87.13           O
ATOM   1239  HA  LEU A  96       5.996  10.433  -1.985  1.00 87.13           H
ATOM   1240  CB  LEU A  96       3.920  10.161  -2.347  1.00 87.13           C
ATOM   1241 1HB  LEU A  96       3.278   9.360  -2.712  1.00 87.13           H
ATOM   1242 2HB  LEU A  96       3.511  10.486  -1.390  1.00 87.13           H
ATOM   1243  CG  LEU A  96       3.835  11.332  -3.329  1.00 87.13           C
ATOM   1244  HG  LEU A  96       4.302  11.027  -4.265  1.00 87.13           H
ATOM   1245  CD1 LEU A  96       2.379  11.680  -3.643  1.00 87.13           C
ATOM   1246 1HD1 LEU A  96       1.886  10.815  -4.087  1.00 87.13           H
ATOM   1247 2HD1 LEU A  96       1.865  11.958  -2.722  1.00 87.13           H
ATOM   1248 3HD1 LEU A  96       2.347  12.515  -4.343  1.00 87.13           H
ATOM   1249  CD2 LEU A  96       4.614  12.541  -2.808  1.00 87.13           C
ATOM   1250 1HD2 LEU A  96       4.198  12.857  -1.851  1.00 87.13           H
ATOM   1251 2HD2 LEU A  96       5.662  12.270  -2.678  1.00 87.13           H
ATOM   1252 3HD2 LEU A  96       4.537  13.359  -3.525  1.00 87.13           H
ATOM   1253  HN  LEU A  96       5.068   8.683  -3.965  1.00 87.13           H
ATOM   1254  N   PHE A  97       5.080   7.439  -1.041  1.00 88.56           N
ATOM   1255  CA  PHE A  97       5.161   6.480   0.047  1.00 88.56           C
ATOM   1256  C   PHE A  97       6.603   6.320   0.533  1.00 88.56           C
ATOM   1257  O   PHE A  97       6.864   6.350   1.734  1.00 88.56           O
ATOM   1258  HA  PHE A  97       4.545   6.862   0.862  1.00 88.56           H
ATOM   1259  CB  PHE A  97       4.668   5.139  -0.501  1.00 88.56           C
ATOM   1260 1HB  PHE A  97       3.582   5.170  -0.589  1.00 88.56           H
ATOM   1261 2HB  PHE A  97       5.066   5.001  -1.507  1.00 88.56           H
ATOM   1262  CG  PHE A  97       5.061   3.934   0.356  1.00 88.56           C
ATOM   1263  CD1 PHE A  97       5.966   3.033  -0.111  1.00 88.56           C
ATOM   1264  HD1 PHE A  97       6.412   3.169  -1.096  1.00 88.56           H
ATOM   1265  CD2 PHE A  97       4.505   3.764   1.586  1.00 88.56           C
ATOM   1266  HD2 PHE A  97       3.779   4.486   1.960  1.00 88.56           H
ATOM   1267  CE1 PHE A  97       6.331   1.915   0.685  1.00 88.56           C
ATOM   1268  HE1 PHE A  97       7.056   1.193   0.310  1.00 88.56           H
ATOM   1269  CE2 PHE A  97       4.869   2.645   2.381  1.00 88.56           C
ATOM   1270  HE2 PHE A  97       4.423   2.509   3.367  1.00 88.56           H
ATOM   1271  CZ  PHE A  97       5.775   1.745   1.914  1.00 88.56           C
ATOM   1272  HZ  PHE A  97       6.055   0.886   2.525  1.00 88.56           H
ATOM   1273  HN  PHE A  97       4.761   7.065  -1.911  1.00 88.56           H
ATOM   1274  N   LEU A  98       7.501   6.154  -0.427  1.00 92.19           N
ATOM   1275  CA  LEU A  98       8.876   5.804  -0.113  1.00 92.19           C
ATOM   1276  C   LEU A  98       9.502   6.917   0.730  1.00 92.19           C
ATOM   1277  O   LEU A  98      10.344   6.653   1.587  1.00 92.19           O
ATOM   1278  HA  LEU A  98       8.852   4.891   0.483  1.00 92.19           H
ATOM   1279  CB  LEU A  98       9.654   5.489  -1.392  1.00 92.19           C
ATOM   1280 1HB  LEU A  98       9.532   6.323  -2.082  1.00 92.19           H
ATOM   1281 2HB  LEU A  98      10.714   5.434  -1.144  1.00 92.19           H
ATOM   1282  CG  LEU A  98       9.261   4.201  -2.117  1.00 92.19           C
ATOM   1283  HG  LEU A  98       8.173   4.147  -2.152  1.00 92.19           H
ATOM   1284  CD1 LEU A  98       9.760   4.211  -3.563  1.00 92.19           C
ATOM   1285 1HD1 LEU A  98       9.322   5.058  -4.092  1.00 92.19           H
ATOM   1286 2HD1 LEU A  98      10.846   4.299  -3.572  1.00 92.19           H
ATOM   1287 3HD1 LEU A  98       9.466   3.284  -4.055  1.00 92.19           H
ATOM   1288  CD2 LEU A  98       9.749   2.969  -1.351  1.00 92.19           C
ATOM   1289 1HD2 LEU A  98      10.835   3.003  -1.263  1.00 92.19           H
ATOM   1290 2HD2 LEU A  98       9.304   2.960  -0.356  1.00 92.19           H
ATOM   1291 3HD2 LEU A  98       9.456   2.067  -1.888  1.00 92.19           H
ATOM   1292  HN  LEU A  98       7.303   6.255  -1.402  1.00 92.19           H
ATOM   1293  N   VAL A  99       9.065   8.138   0.458  1.00 89.41           N
ATOM   1294  CA  VAL A  99       9.612   9.298   1.141  1.00 89.41           C
ATOM   1295  C   VAL A  99       9.343   9.174   2.642  1.00 89.41           C
ATOM   1296  O   VAL A  99      10.008   9.820   3.451  1.00 89.41           O
ATOM   1297  HA  VAL A  99      10.690   9.298   0.977  1.00 89.41           H
ATOM   1298  CB  VAL A  99       9.040  10.580   0.535  1.00 89.41           C
ATOM   1299  HB  VAL A  99       7.953  10.493   0.531  1.00 89.41           H
ATOM   1300  CG1 VAL A  99       9.411  11.800   1.381  1.00 89.41           C
ATOM   1301 1HG1 VAL A  99       9.009  11.679   2.387  1.00 89.41           H
ATOM   1302 2HG1 VAL A  99      10.496  11.891   1.431  1.00 89.41           H
ATOM   1303 3HG1 VAL A  99       8.991  12.698   0.928  1.00 89.41           H
ATOM   1304  CG2 VAL A  99       9.502  10.757  -0.913  1.00 89.41           C
ATOM   1305 1HG2 VAL A  99      10.590  10.812  -0.943  1.00 89.41           H
ATOM   1306 2HG2 VAL A  99       9.165   9.908  -1.508  1.00 89.41           H
ATOM   1307 3HG2 VAL A  99       9.081  11.676  -1.320  1.00 89.41           H
ATOM   1308  HN  VAL A  99       8.353   8.340  -0.214  1.00 89.41           H
ATOM   1309  N   THR A 100       8.367   8.340   2.969  1.00 88.50           N
ATOM   1310  CA  THR A 100       7.969   8.161   4.355  1.00 88.50           C
ATOM   1311  C   THR A 100       8.890   7.156   5.049  1.00 88.50           C
ATOM   1312  O   THR A 100       9.019   7.169   6.272  1.00 88.50           O
ATOM   1313  HA  THR A 100       8.087   9.113   4.872  1.00 88.50           H
ATOM   1314  CB  THR A 100       6.496   7.748   4.374  1.00 88.50           C
ATOM   1315  HB  THR A 100       6.077   7.846   5.375  1.00 88.50           H
ATOM   1316  OG1 THR A 100       6.498   6.429   3.835  1.00 88.50           O
ATOM   1317  HG1 THR A 100       6.435   6.467   2.837  1.00 88.50           H
ATOM   1318  CG2 THR A 100       5.649   8.553   3.386  1.00 88.50           C
ATOM   1319 1HG2 THR A 100       6.027   8.401   2.375  1.00 88.50           H
ATOM   1320 2HG2 THR A 100       5.704   9.612   3.639  1.00 88.50           H
ATOM   1321 3HG2 THR A 100       4.613   8.220   3.440  1.00 88.50           H
ATOM   1322  HN  THR A 100       7.853   7.794   2.308  1.00 88.50           H
ATOM   1323  N   LEU A 101       9.507   6.309   4.238  1.00 91.13           N
ATOM   1324  CA  LEU A 101      10.222   5.157   4.762  1.00 91.13           C
ATOM   1325  C   LEU A 101      11.386   5.636   5.631  1.00 91.13           C
ATOM   1326  O   LEU A 101      11.654   5.064   6.686  1.00 91.13           O
ATOM   1327  HA  LEU A 101       9.527   4.601   5.391  1.00 91.13           H
ATOM   1328  CB  LEU A 101      10.646   4.227   3.624  1.00 91.13           C
ATOM   1329 1HB  LEU A 101      11.159   4.821   2.868  1.00 91.13           H
ATOM   1330 2HB  LEU A 101      11.371   3.514   4.015  1.00 91.13           H
ATOM   1331  CG  LEU A 101       9.522   3.445   2.941  1.00 91.13           C
ATOM   1332  HG  LEU A 101       8.860   4.158   2.449  1.00 91.13           H
ATOM   1333  CD1 LEU A 101      10.077   2.520   1.857  1.00 91.13           C
ATOM   1334 1HD1 LEU A 101      10.597   3.113   1.105  1.00 91.13           H
ATOM   1335 2HD1 LEU A 101      10.773   1.811   2.306  1.00 91.13           H
ATOM   1336 3HD1 LEU A 101       9.256   1.977   1.388  1.00 91.13           H
ATOM   1337  CD2 LEU A 101       8.681   2.685   3.969  1.00 91.13           C
ATOM   1338 1HD2 LEU A 101       9.315   1.983   4.510  1.00 91.13           H
ATOM   1339 2HD2 LEU A 101       8.239   3.392   4.671  1.00 91.13           H
ATOM   1340 3HD2 LEU A 101       7.889   2.138   3.457  1.00 91.13           H
ATOM   1341  HN  LEU A 101       9.524   6.400   3.242  1.00 91.13           H
ATOM   1342  N   PRO A 102      12.096   6.691   5.206  1.00 93.10           N
ATOM   1343  CA  PRO A 102      13.246   7.182   5.969  1.00 93.10           C
ATOM   1344  C   PRO A 102      12.900   7.457   7.423  1.00 93.10           C
ATOM   1345  O   PRO A 102      13.673   7.127   8.321  1.00 93.10           O
ATOM   1346  HA  PRO A 102      14.027   6.422   6.000  1.00 93.10           H
ATOM   1347  CB  PRO A 102      13.650   8.460   5.230  1.00 93.10           C
ATOM   1348 1HB  PRO A 102      13.163   9.339   5.652  1.00 93.10           H
ATOM   1349 2HB  PRO A 102      14.725   8.634   5.289  1.00 93.10           H
ATOM   1350  CG  PRO A 102      13.199   8.199   3.798  1.00 93.10           C
ATOM   1351 1HG  PRO A 102      13.092   9.124   3.232  1.00 93.10           H
ATOM   1352 2HG  PRO A 102      13.918   7.587   3.253  1.00 93.10           H
ATOM   1353  CD  PRO A 102      11.870   7.486   3.986  1.00 93.10           C
ATOM   1354 1HD  PRO A 102      11.048   8.191   4.114  1.00 93.10           H
ATOM   1355 2HD  PRO A 102      11.620   6.862   3.128  1.00 93.10           H
ATOM   1356  N   PHE A 103      11.736   8.059   7.618  1.00 91.09           N
ATOM   1357  CA  PHE A 103      11.304   8.440   8.952  1.00 91.09           C
ATOM   1358  C   PHE A 103      11.005   7.206   9.805  1.00 91.09           C
ATOM   1359  O   PHE A 103      11.349   7.164  10.985  1.00 91.09           O
ATOM   1360  HA  PHE A 103      12.119   9.005   9.406  1.00 91.09           H
ATOM   1361  CB  PHE A 103      10.021   9.257   8.790  1.00 91.09           C
ATOM   1362 1HB  PHE A 103       9.293   8.666   8.235  1.00 91.09           H
ATOM   1363 2HB  PHE A 103       9.595   9.444   9.776  1.00 91.09           H
ATOM   1364  CG  PHE A 103      10.221  10.595   8.075  1.00 91.09           C
ATOM   1365  CD1 PHE A 103      10.568  11.701   8.787  1.00 91.09           C
ATOM   1366  HD1 PHE A 103      10.704  11.634   9.866  1.00 91.09           H
ATOM   1367  CD2 PHE A 103      10.052  10.679   6.728  1.00 91.09           C
ATOM   1368  HD2 PHE A 103       9.774   9.792   6.158  1.00 91.09           H
ATOM   1369  CE1 PHE A 103      10.754  12.943   8.123  1.00 91.09           C
ATOM   1370  HE1 PHE A 103      11.032  13.829   8.694  1.00 91.09           H
ATOM   1371  CE2 PHE A 103      10.238  11.920   6.065  1.00 91.09           C
ATOM   1372  HE2 PHE A 103      10.102  11.987   4.986  1.00 91.09           H
ATOM   1373  CZ  PHE A 103      10.585  13.026   6.777  1.00 91.09           C
ATOM   1374  HZ  PHE A 103      10.727  13.979   6.267  1.00 91.09           H
ATOM   1375  HN  PHE A 103      11.094   8.286   6.885  1.00 91.09           H
ATOM   1376  N   TRP A 104      10.367   6.231   9.174  1.00 85.33           N
ATOM   1377  CA  TRP A 104      10.001   5.006   9.865  1.00 85.33           C
ATOM   1378  C   TRP A 104      11.290   4.272  10.241  1.00 85.33           C
ATOM   1379  O   TRP A 104      11.361   3.631  11.288  1.00 85.33           O
ATOM   1380  HA  TRP A 104       9.454   5.283  10.766  1.00 85.33           H
ATOM   1381  CB  TRP A 104       9.056   4.156   9.013  1.00 85.33           C
ATOM   1382 1HB  TRP A 104       9.497   4.021   8.025  1.00 85.33           H
ATOM   1383 2HB  TRP A 104       8.969   3.167   9.462  1.00 85.33           H
ATOM   1384  CG  TRP A 104       7.657   4.753   8.853  1.00 85.33           C
ATOM   1385  CD1 TRP A 104       7.051   5.144   7.723  1.00 85.33           C
ATOM   1386  HD1 TRP A 104       7.501   5.083   6.733  1.00 85.33           H
ATOM   1387  CD2 TRP A 104       6.707   5.012   9.908  1.00 85.33           C
ATOM   1388  NE1 TRP A 104       5.785   5.634   7.972  1.00 85.33           N
ATOM   1389  HE1 TRP A 104       5.141   5.985   7.292  1.00 85.33           H
ATOM   1390  CE2 TRP A 104       5.569   5.551   9.343  1.00 85.33           C
ATOM   1391  CE3 TRP A 104       6.805   4.797  11.294  1.00 85.33           C
ATOM   1392  HE3 TRP A 104       7.692   4.372  11.764  1.00 85.33           H
ATOM   1393  CZ2 TRP A 104       4.444   5.921  10.089  1.00 85.33           C
ATOM   1394  HZ2 TRP A 104       3.557   6.345   9.619  1.00 85.33           H
ATOM   1395  CZ3 TRP A 104       5.672   5.172  12.026  1.00 85.33           C
ATOM   1396  HZ3 TRP A 104       5.696   5.027  13.106  1.00 85.33           H
ATOM   1397  CH2 TRP A 104       4.519   5.716  11.472  1.00 85.33           C
ATOM   1398  HH2 TRP A 104       3.678   5.983  12.112  1.00 85.33           H
ATOM   1399  HN  TRP A 104      10.101   6.268   8.211  1.00 85.33           H
ATOM   1400  N   ALA A 105      12.277   4.391   9.365  1.00 93.13           N
ATOM   1401  CA  ALA A 105      13.552   3.726   9.580  1.00 93.13           C
ATOM   1402  C   ALA A 105      14.197   4.271  10.855  1.00 93.13           C
ATOM   1403  O   ALA A 105      14.671   3.503  11.692  1.00 93.13           O
ATOM   1404  HA  ALA A 105      13.354   2.662   9.708  1.00 93.13           H
ATOM   1405  CB  ALA A 105      14.441   3.917   8.349  1.00 93.13           C
ATOM   1406 1HB  ALA A 105      13.950   3.488   7.476  1.00 93.13           H
ATOM   1407 2HB  ALA A 105      14.609   4.982   8.184  1.00 93.13           H
ATOM   1408 3HB  ALA A 105      15.397   3.419   8.510  1.00 93.13           H
ATOM   1409  HN  ALA A 105      12.217   4.927   8.524  1.00 93.13           H
ATOM   1410  N   ILE A 106      14.195   5.591  10.965  1.00 89.85           N
ATOM   1411  CA  ILE A 106      14.805   6.248  12.108  1.00 89.85           C
ATOM   1412  C   ILE A 106      14.027   5.886  13.375  1.00 89.85           C
ATOM   1413  O   ILE A 106      14.622   5.582  14.407  1.00 89.85           O
ATOM   1414  HA  ILE A 106      15.820   5.862  12.204  1.00 89.85           H
ATOM   1415  CB  ILE A 106      14.916   7.755  11.864  1.00 89.85           C
ATOM   1416  HB  ILE A 106      13.945   8.119  11.528  1.00 89.85           H
ATOM   1417  CG1 ILE A 106      15.921   8.057  10.751  1.00 89.85           C
ATOM   1418 1HG1 ILE A 106      16.935   7.905  11.120  1.00 89.85           H
ATOM   1419 2HG1 ILE A 106      15.776   7.361   9.925  1.00 89.85           H
ATOM   1420  CG2 ILE A 106      15.254   8.497  13.158  1.00 89.85           C
ATOM   1421 1HG2 ILE A 106      14.470   8.319  13.894  1.00 89.85           H
ATOM   1422 2HG2 ILE A 106      16.206   8.135  13.547  1.00 89.85           H
ATOM   1423 3HG2 ILE A 106      15.327   9.565  12.956  1.00 89.85           H
ATOM   1424  CD1 ILE A 106      15.766   9.494  10.247  1.00 89.85           C
ATOM   1425 1HD1 ILE A 106      14.759   9.635   9.856  1.00 89.85           H
ATOM   1426 2HD1 ILE A 106      15.937  10.187  11.070  1.00 89.85           H
ATOM   1427 3HD1 ILE A 106      16.493   9.682   9.457  1.00 89.85           H
ATOM   1428  HN  ILE A 106      13.787   6.207  10.291  1.00 89.85           H
ATOM   1429  N   ALA A 107      12.709   5.931  13.254  1.00 91.19           N
ATOM   1430  CA  ALA A 107      11.844   5.702  14.399  1.00 91.19           C
ATOM   1431  C   ALA A 107      12.057   4.278  14.916  1.00 91.19           C
ATOM   1432  O   ALA A 107      12.049   4.044  16.123  1.00 91.19           O
ATOM   1433  HA  ALA A 107      12.130   6.409  15.178  1.00 91.19           H
ATOM   1434  CB  ALA A 107      10.390   5.967  14.002  1.00 91.19           C
ATOM   1435 1HB  ALA A 107      10.287   7.000  13.670  1.00 91.19           H
ATOM   1436 2HB  ALA A 107      10.106   5.295  13.192  1.00 91.19           H
ATOM   1437 3HB  ALA A 107       9.742   5.795  14.861  1.00 91.19           H
ATOM   1438  HN  ALA A 107      12.232   6.120  12.395  1.00 91.19           H
ATOM   1439  N   ALA A 108      12.242   3.363  13.976  1.00 90.74           N
ATOM   1440  CA  ALA A 108      12.400   1.959  14.318  1.00 90.74           C
ATOM   1441  C   ALA A 108      13.780   1.744  14.942  1.00 90.74           C
ATOM   1442  O   ALA A 108      13.959   0.853  15.771  1.00 90.74           O
ATOM   1443  HA  ALA A 108      11.635   1.709  15.053  1.00 90.74           H
ATOM   1444  CB  ALA A 108      12.185   1.101  13.070  1.00 90.74           C
ATOM   1445 1HB  ALA A 108      11.180   1.269  12.683  1.00 90.74           H
ATOM   1446 2HB  ALA A 108      12.917   1.375  12.310  1.00 90.74           H
ATOM   1447 3HB  ALA A 108      12.304   0.049  13.327  1.00 90.74           H
ATOM   1448  HN  ALA A 108      12.284   3.566  12.997  1.00 90.74           H
ATOM   1449  N   ALA A 109      14.722   2.576  14.520  1.00 89.34           N
ATOM   1450  CA  ALA A 109      16.104   2.416  14.939  1.00 89.34           C
ATOM   1451  C   ALA A 109      16.223   2.748  16.428  1.00 89.34           C
ATOM   1452  O   ALA A 109      17.019   2.140  17.141  1.00 89.34           O
ATOM   1453  HA  ALA A 109      16.379   1.373  14.785  1.00 89.34           H
ATOM   1454  CB  ALA A 109      17.005   3.297  14.072  1.00 89.34           C
ATOM   1455 1HB  ALA A 109      16.906   3.002  13.028  1.00 89.34           H
ATOM   1456 2HB  ALA A 109      16.710   4.341  14.184  1.00 89.34           H
ATOM   1457 3HB  ALA A 109      18.042   3.177  14.386  1.00 89.34           H
ATOM   1458  HN  ALA A 109      14.553   3.346  13.905  1.00 89.34           H
ATOM   1459  N   ASP A 110      15.419   3.711  16.853  1.00 80.45           N
ATOM   1460  CA  ASP A 110      15.544   4.253  18.196  1.00 80.45           C
ATOM   1461  C   ASP A 110      14.171   4.720  18.683  1.00 80.45           C
ATOM   1462  O   ASP A 110      13.417   3.942  19.265  1.00 80.45           O
ATOM   1463  HA  ASP A 110      15.944   3.437  18.797  1.00 80.45           H
ATOM   1464  CB  ASP A 110      16.488   5.456  18.218  1.00 80.45           C
ATOM   1465 1HB  ASP A 110      17.435   5.190  17.747  1.00 80.45           H
ATOM   1466 2HB  ASP A 110      16.060   6.270  17.633  1.00 80.45           H
ATOM   1467  CG  ASP A 110      16.741   5.928  19.651  1.00 80.45           C
ATOM   1468  OD1 ASP A 110      16.386   5.161  20.572  1.00 80.45           O
ATOM   1469  OD2 ASP A 110      17.283   7.046  19.794  1.00 80.45           O
ATOM   1470  HN  ASP A 110      14.693   4.120  16.299  1.00 80.45           H
ATOM   1471  N   GLN A 111      13.888   5.989  18.427  1.00 82.66           N
ATOM   1472  CA  GLN A 111      12.624   6.572  18.843  1.00 82.66           C
ATOM   1473  C   GLN A 111      12.202   7.674  17.869  1.00 82.66           C
ATOM   1474  O   GLN A 111      12.979   8.073  17.003  1.00 82.66           O
ATOM   1475  HA  GLN A 111      11.904   5.755  18.812  1.00 82.66           H
ATOM   1476  CB  GLN A 111      12.712   7.109  20.273  1.00 82.66           C
ATOM   1477 1HB  GLN A 111      11.762   7.565  20.553  1.00 82.66           H
ATOM   1478 2HB  GLN A 111      12.885   6.285  20.965  1.00 82.66           H
ATOM   1479  CG  GLN A 111      13.836   8.138  20.405  1.00 82.66           C
ATOM   1480 1HG  GLN A 111      14.791   7.673  20.157  1.00 82.66           H
ATOM   1481 2HG  GLN A 111      13.680   8.946  19.690  1.00 82.66           H
ATOM   1482  CD  GLN A 111      13.894   8.708  21.823  1.00 82.66           C
ATOM   1483  OE1 GLN A 111      12.947   8.636  22.588  1.00 82.66           O
ATOM   1484  NE2 GLN A 111      15.056   9.278  22.130  1.00 82.66           N
ATOM   1485 1HE2 GLN A 111      15.794   9.304  21.455  1.00 82.66           H
ATOM   1486 2HE2 GLN A 111      15.192   9.680  23.035  1.00 82.66           H
ATOM   1487  HN  GLN A 111      14.504   6.613  17.946  1.00 82.66           H
ATOM   1488  N   TRP A 112      10.972   8.135  18.043  1.00 88.07           N
ATOM   1489  CA  TRP A 112      10.453   9.214  17.220  1.00 88.07           C
ATOM   1490  C   TRP A 112      11.117  10.515  17.673  1.00 88.07           C
ATOM   1491  O   TRP A 112      10.881  10.982  18.786  1.00 88.07           O
ATOM   1492  HA  TRP A 112      10.719   9.000  16.184  1.00 88.07           H
ATOM   1493  CB  TRP A 112       8.926   9.268  17.285  1.00 88.07           C
ATOM   1494 1HB  TRP A 112       8.528   8.276  17.072  1.00 88.07           H
ATOM   1495 2HB  TRP A 112       8.624   9.520  18.302  1.00 88.07           H
ATOM   1496  CG  TRP A 112       8.296  10.273  16.318  1.00 88.07           C
ATOM   1497  CD1 TRP A 112       7.899  11.527  16.574  1.00 88.07           C
ATOM   1498  HD1 TRP A 112       7.979  12.008  17.549  1.00 88.07           H
ATOM   1499  CD2 TRP A 112       8.007  10.056  14.921  1.00 88.07           C
ATOM   1500  NE1 TRP A 112       7.376  12.131  15.449  1.00 88.07           N
ATOM   1501  HE1 TRP A 112       7.016  13.062  15.391  1.00 88.07           H
ATOM   1502  CE2 TRP A 112       7.444  11.209  14.412  1.00 88.07           C
ATOM   1503  CE3 TRP A 112       8.213   8.923  14.114  1.00 88.07           C
ATOM   1504  HE3 TRP A 112       8.656   8.002  14.492  1.00 88.07           H
ATOM   1505  CZ2 TRP A 112       7.041  11.341  13.078  1.00 88.07           C
ATOM   1506  HZ2 TRP A 112       6.599  12.262  12.700  1.00 88.07           H
ATOM   1507  CZ3 TRP A 112       7.805   9.071  12.783  1.00 88.07           C
ATOM   1508  HZ3 TRP A 112       7.943   8.222  12.113  1.00 88.07           H
ATOM   1509  CH2 TRP A 112       7.237  10.225  12.255  1.00 88.07           C
ATOM   1510  HH2 TRP A 112       6.945  10.261  11.206  1.00 88.07           H
ATOM   1511  HN  TRP A 112      10.336   7.784  18.730  1.00 88.07           H
ATOM   1512  N   LYS A 113      11.935  11.065  16.787  1.00 80.90           N
ATOM   1513  CA  LYS A 113      12.769  12.200  17.142  1.00 80.90           C
ATOM   1514  C   LYS A 113      12.175  13.473  16.535  1.00 80.90           C
ATOM   1515  O   LYS A 113      12.798  14.533  16.575  1.00 80.90           O
ATOM   1516  HA  LYS A 113      12.750  12.294  18.227  1.00 80.90           H
ATOM   1517  CB  LYS A 113      14.222  11.946  16.736  1.00 80.90           C
ATOM   1518 1HB  LYS A 113      14.283  11.803  15.657  1.00 80.90           H
ATOM   1519 2HB  LYS A 113      14.829  12.819  16.975  1.00 80.90           H
ATOM   1520  CG  LYS A 113      14.784  10.715  17.451  1.00 80.90           C
ATOM   1521 1HG  LYS A 113      14.653  10.825  18.527  1.00 80.90           H
ATOM   1522 2HG  LYS A 113      14.225   9.829  17.150  1.00 80.90           H
ATOM   1523  CD  LYS A 113      16.267  10.523  17.128  1.00 80.90           C
ATOM   1524 1HD  LYS A 113      16.396  10.394  16.054  1.00 80.90           H
ATOM   1525 2HD  LYS A 113      16.823  11.417  17.411  1.00 80.90           H
ATOM   1526  CE  LYS A 113      16.836   9.309  17.865  1.00 80.90           C
ATOM   1527 1HE  LYS A 113      16.696   9.430  18.940  1.00 80.90           H
ATOM   1528 2HE  LYS A 113      16.291   8.411  17.573  1.00 80.90           H
ATOM   1529  NZ  LYS A 113      18.275   9.145  17.561  1.00 80.90           N
ATOM   1530 1HZ  LYS A 113      18.638   8.345  18.067  1.00 80.90           H
ATOM   1531 2HZ  LYS A 113      18.395   8.998  16.565  1.00 80.90           H
ATOM   1532 3HZ  LYS A 113      18.777   9.979  17.843  1.00 80.90           H
ATOM   1533  HN  LYS A 113      12.033  10.747  15.844  1.00 80.90           H
ATOM   1534  N   PHE A 114      10.978  13.326  15.988  1.00 87.03           N
ATOM   1535  CA  PHE A 114      10.368  14.401  15.222  1.00 87.03           C
ATOM   1536  C   PHE A 114       9.170  14.993  15.967  1.00 87.03           C
ATOM   1537  O   PHE A 114       8.710  14.429  16.958  1.00 87.03           O
ATOM   1538  HA  PHE A 114      11.127  15.172  15.086  1.00 87.03           H
ATOM   1539  CB  PHE A 114       9.885  13.792  13.904  1.00 87.03           C
ATOM   1540 1HB  PHE A 114       9.067  13.102  14.113  1.00 87.03           H
ATOM   1541 2HB  PHE A 114       9.479  14.586  13.276  1.00 87.03           H
ATOM   1542  CG  PHE A 114      10.973  13.050  13.125  1.00 87.03           C
ATOM   1543  CD1 PHE A 114      11.900  13.751  12.418  1.00 87.03           C
ATOM   1544  HD1 PHE A 114      11.868  14.840  12.407  1.00 87.03           H
ATOM   1545  CD2 PHE A 114      11.012  11.691  13.139  1.00 87.03           C
ATOM   1546  HD2 PHE A 114      10.269  11.130  13.705  1.00 87.03           H
ATOM   1547  CE1 PHE A 114      12.910  13.062  11.695  1.00 87.03           C
ATOM   1548  HE1 PHE A 114      13.653  13.624  11.129  1.00 87.03           H
ATOM   1549  CE2 PHE A 114      12.022  11.003  12.415  1.00 87.03           C
ATOM   1550  HE2 PHE A 114      12.054   9.913  12.426  1.00 87.03           H
ATOM   1551  CZ  PHE A 114      12.949  11.703  11.709  1.00 87.03           C
ATOM   1552  HZ  PHE A 114      13.724  11.175  11.154  1.00 87.03           H
ATOM   1553  HN  PHE A 114      10.428  12.494  16.060  1.00 87.03           H
ATOM   1554  N   GLN A 115       8.699  16.123  15.460  1.00 80.43           N
ATOM   1555  CA  GLN A 115       7.586  16.817  16.085  1.00 80.43           C
ATOM   1556  C   GLN A 115       6.276  16.075  15.812  1.00 80.43           C
ATOM   1557  O   GLN A 115       6.213  15.226  14.924  1.00 80.43           O
ATOM   1558  HA  GLN A 115       7.802  16.806  17.154  1.00 80.43           H
ATOM   1559  CB  GLN A 115       7.505  18.268  15.605  1.00 80.43           C
ATOM   1560 1HB  GLN A 115       7.444  18.292  14.517  1.00 80.43           H
ATOM   1561 2HB  GLN A 115       6.595  18.730  15.986  1.00 80.43           H
ATOM   1562  CG  GLN A 115       8.723  19.068  16.071  1.00 80.43           C
ATOM   1563 1HG  GLN A 115       8.827  18.984  17.153  1.00 80.43           H
ATOM   1564 2HG  GLN A 115       9.628  18.648  15.631  1.00 80.43           H
ATOM   1565  CD  GLN A 115       8.594  20.541  15.678  1.00 80.43           C
ATOM   1566  OE1 GLN A 115       7.686  20.944  14.971  1.00 80.43           O
ATOM   1567  NE2 GLN A 115       9.552  21.319  16.175  1.00 80.43           N
ATOM   1568 1HE2 GLN A 115      10.269  20.924  16.749  1.00 80.43           H
ATOM   1569 2HE2 GLN A 115       9.554  22.299  15.975  1.00 80.43           H
ATOM   1570  HN  GLN A 115       9.063  16.562  14.638  1.00 80.43           H
ATOM   1571  N   THR A 116       5.263  16.423  16.591  1.00 86.86           N
ATOM   1572  CA  THR A 116       3.958  15.800  16.445  1.00 86.86           C
ATOM   1573  C   THR A 116       3.424  16.008  15.026  1.00 86.86           C
ATOM   1574  O   THR A 116       2.820  15.106  14.448  1.00 86.86           O
ATOM   1575  HA  THR A 116       4.072  14.726  16.589  1.00 86.86           H
ATOM   1576  CB  THR A 116       3.039  16.367  17.529  1.00 86.86           C
ATOM   1577  HB  THR A 116       2.740  17.387  17.291  1.00 86.86           H
ATOM   1578  OG1 THR A 116       3.785  16.209  18.733  1.00 86.86           O
ATOM   1579  HG1 THR A 116       3.395  16.781  19.454  1.00 86.86           H
ATOM   1580  CG2 THR A 116       1.792  15.507  17.748  1.00 86.86           C
ATOM   1581 1HG2 THR A 116       2.091  14.504  18.051  1.00 86.86           H
ATOM   1582 2HG2 THR A 116       1.222  15.452  16.820  1.00 86.86           H
ATOM   1583 3HG2 THR A 116       1.175  15.954  18.527  1.00 86.86           H
ATOM   1584  HN  THR A 116       5.322  17.115  17.311  1.00 86.86           H
ATOM   1585  N   PHE A 117       3.666  17.203  14.506  1.00 89.86           N
ATOM   1586  CA  PHE A 117       3.194  17.550  13.177  1.00 89.86           C
ATOM   1587  C   PHE A 117       3.689  16.542  12.138  1.00 89.86           C
ATOM   1588  O   PHE A 117       2.916  16.077  11.302  1.00 89.86           O
ATOM   1589  HA  PHE A 117       2.104  17.533  13.207  1.00 89.86           H
ATOM   1590  CB  PHE A 117       3.766  18.930  12.845  1.00 89.86           C
ATOM   1591 1HB  PHE A 117       3.414  19.646  13.587  1.00 89.86           H
ATOM   1592 2HB  PHE A 117       4.852  18.891  12.931  1.00 89.86           H
ATOM   1593  CG  PHE A 117       3.397  19.438  11.450  1.00 89.86           C
ATOM   1594  CD1 PHE A 117       4.330  19.448  10.461  1.00 89.86           C
ATOM   1595  HD1 PHE A 117       5.341  19.094  10.662  1.00 89.86           H
ATOM   1596  CD2 PHE A 117       2.135  19.879  11.199  1.00 89.86           C
ATOM   1597  HD2 PHE A 117       1.387  19.872  11.992  1.00 89.86           H
ATOM   1598  CE1 PHE A 117       3.987  19.919   9.166  1.00 89.86           C
ATOM   1599  HE1 PHE A 117       4.735  19.927   8.373  1.00 89.86           H
ATOM   1600  CE2 PHE A 117       1.792  20.351   9.905  1.00 89.86           C
ATOM   1601  HE2 PHE A 117       0.781  20.705   9.704  1.00 89.86           H
ATOM   1602  CZ  PHE A 117       2.725  20.361   8.915  1.00 89.86           C
ATOM   1603  HZ  PHE A 117       2.462  20.723   7.921  1.00 89.86           H
ATOM   1604  HN  PHE A 117       4.174  17.925  14.976  1.00 89.86           H
ATOM   1605  N   MET A 118       4.975  16.235  12.225  1.00 86.73           N
ATOM   1606  CA  MET A 118       5.586  15.303  11.292  1.00 86.73           C
ATOM   1607  C   MET A 118       4.985  13.904  11.442  1.00 86.73           C
ATOM   1608  O   MET A 118       4.873  13.165  10.465  1.00 86.73           O
ATOM   1609  HA  MET A 118       5.367  15.696  10.299  1.00 86.73           H
ATOM   1610  CB  MET A 118       7.094  15.241  11.546  1.00 86.73           C
ATOM   1611 1HB  MET A 118       7.281  15.064  12.605  1.00 86.73           H
ATOM   1612 2HB  MET A 118       7.524  14.401  11.001  1.00 86.73           H
ATOM   1613  CG  MET A 118       7.776  16.540  11.113  1.00 86.73           C
ATOM   1614 1HG  MET A 118       7.423  17.369  11.728  1.00 86.73           H
ATOM   1615 2HG  MET A 118       8.852  16.465  11.268  1.00 86.73           H
ATOM   1616  SD  MET A 118       7.431  16.868   9.393  1.00 86.73           S
ATOM   1617  CE  MET A 118       8.331  15.525   8.635  1.00 86.73           C
ATOM   1618 1HE  MET A 118       9.386  15.602   8.897  1.00 86.73           H
ATOM   1619 2HE  MET A 118       7.935  14.575   8.993  1.00 86.73           H
ATOM   1620 3HE  MET A 118       8.221  15.580   7.552  1.00 86.73           H
ATOM   1621  HN  MET A 118       5.594  16.609  12.915  1.00 86.73           H
ATOM   1622  N   CYS A 119       4.615  13.582  12.672  1.00 91.78           N
ATOM   1623  CA  CYS A 119       3.974  12.308  12.952  1.00 91.78           C
ATOM   1624  C   CYS A 119       2.663  12.247  12.167  1.00 91.78           C
ATOM   1625  O   CYS A 119       2.377  11.250  11.505  1.00 91.78           O
ATOM   1626  HA  CYS A 119       4.663  11.532  12.617  1.00 91.78           H
ATOM   1627  CB  CYS A 119       3.752  12.104  14.452  1.00 91.78           C
ATOM   1628 1HB  CYS A 119       4.711  12.045  14.966  1.00 91.78           H
ATOM   1629 2HB  CYS A 119       3.219  12.960  14.868  1.00 91.78           H
ATOM   1630  SG  CYS A 119       2.793  10.572  14.740  1.00 91.78           S
ATOM   1631  HN  CYS A 119       4.745  14.174  13.468  1.00 91.78           H
ATOM   1632  N   LYS A 120       1.900  13.325  12.266  1.00 90.57           N
ATOM   1633  CA  LYS A 120       0.617  13.400  11.588  1.00 90.57           C
ATOM   1634  C   LYS A 120       0.832  13.247  10.081  1.00 90.57           C
ATOM   1635  O   LYS A 120       0.139  12.469   9.427  1.00 90.57           O
ATOM   1636  HA  LYS A 120       0.014  12.561  11.937  1.00 90.57           H
ATOM   1637  CB  LYS A 120      -0.122  14.682  11.977  1.00 90.57           C
ATOM   1638 1HB  LYS A 120       0.545  15.537  11.870  1.00 90.57           H
ATOM   1639 2HB  LYS A 120      -0.959  14.844  11.298  1.00 90.57           H
ATOM   1640  CG  LYS A 120      -0.634  14.604  13.417  1.00 90.57           C
ATOM   1641 1HG  LYS A 120      -1.349  13.786  13.508  1.00 90.57           H
ATOM   1642 2HG  LYS A 120       0.194  14.381  14.090  1.00 90.57           H
ATOM   1643  CD  LYS A 120      -1.298  15.918  13.834  1.00 90.57           C
ATOM   1644 1HD  LYS A 120      -0.568  16.727  13.794  1.00 90.57           H
ATOM   1645 2HD  LYS A 120      -2.091  16.169  13.130  1.00 90.57           H
ATOM   1646  CE  LYS A 120      -1.876  15.815  15.247  1.00 90.57           C
ATOM   1647 1HE  LYS A 120      -1.176  15.290  15.896  1.00 90.57           H
ATOM   1648 2HE  LYS A 120      -2.011  16.813  15.665  1.00 90.57           H
ATOM   1649  NZ  LYS A 120      -3.172  15.101  15.226  1.00 90.57           N
ATOM   1650 1HZ  LYS A 120      -3.662  15.263  16.098  1.00 90.57           H
ATOM   1651 2HZ  LYS A 120      -3.734  15.442  14.454  1.00 90.57           H
ATOM   1652 3HZ  LYS A 120      -3.008  14.107  15.110  1.00 90.57           H
ATOM   1653  HN  LYS A 120       2.145  14.137  12.797  1.00 90.57           H
ATOM   1654  N   VAL A 121       1.795  14.003   9.573  1.00 91.69           N
ATOM   1655  CA  VAL A 121       2.033  14.048   8.141  1.00 91.69           C
ATOM   1656  C   VAL A 121       2.438  12.657   7.651  1.00 91.69           C
ATOM   1657  O   VAL A 121       1.874  12.146   6.685  1.00 91.69           O
ATOM   1658  HA  VAL A 121       1.097  14.330   7.660  1.00 91.69           H
ATOM   1659  CB  VAL A 121       3.074  15.122   7.818  1.00 91.69           C
ATOM   1660  HB  VAL A 121       3.949  14.939   8.441  1.00 91.69           H
ATOM   1661  CG1 VAL A 121       3.514  15.037   6.355  1.00 91.69           C
ATOM   1662 1HG1 VAL A 121       3.952  14.057   6.163  1.00 91.69           H
ATOM   1663 2HG1 VAL A 121       2.650  15.182   5.707  1.00 91.69           H
ATOM   1664 3HG1 VAL A 121       4.254  15.811   6.152  1.00 91.69           H
ATOM   1665  CG2 VAL A 121       2.544  16.518   8.151  1.00 91.69           C
ATOM   1666 1HG2 VAL A 121       1.646  16.714   7.565  1.00 91.69           H
ATOM   1667 2HG2 VAL A 121       2.304  16.572   9.212  1.00 91.69           H
ATOM   1668 3HG2 VAL A 121       3.303  17.262   7.911  1.00 91.69           H
ATOM   1669  HN  VAL A 121       2.404  14.575  10.122  1.00 91.69           H
ATOM   1670  N   VAL A 122       3.414  12.082   8.340  1.00 90.06           N
ATOM   1671  CA  VAL A 122       4.036  10.855   7.875  1.00 90.06           C
ATOM   1672  C   VAL A 122       2.996   9.732   7.866  1.00 90.06           C
ATOM   1673  O   VAL A 122       2.904   8.974   6.902  1.00 90.06           O
ATOM   1674  HA  VAL A 122       4.377  11.025   6.853  1.00 90.06           H
ATOM   1675  CB  VAL A 122       5.259  10.530   8.734  1.00 90.06           C
ATOM   1676  HB  VAL A 122       4.949  10.548   9.779  1.00 90.06           H
ATOM   1677  CG1 VAL A 122       5.790   9.128   8.426  1.00 90.06           C
ATOM   1678 1HG1 VAL A 122       5.012   8.392   8.632  1.00 90.06           H
ATOM   1679 2HG1 VAL A 122       6.075   9.071   7.376  1.00 90.06           H
ATOM   1680 3HG1 VAL A 122       6.659   8.923   9.051  1.00 90.06           H
ATOM   1681  CG2 VAL A 122       6.354  11.583   8.551  1.00 90.06           C
ATOM   1682 1HG2 VAL A 122       6.659  11.611   7.505  1.00 90.06           H
ATOM   1683 2HG2 VAL A 122       5.971  12.560   8.843  1.00 90.06           H
ATOM   1684 3HG2 VAL A 122       7.212  11.328   9.173  1.00 90.06           H
ATOM   1685  HN  VAL A 122       3.777  12.441   9.200  1.00 90.06           H
ATOM   1686  N   ASN A 123       2.240   9.661   8.952  1.00 89.58           N
ATOM   1687  CA  ASN A 123       1.208   8.646   9.080  1.00 89.58           C
ATOM   1688  C   ASN A 123       0.171   8.836   7.971  1.00 89.58           C
ATOM   1689  O   ASN A 123      -0.270   7.867   7.356  1.00 89.58           O
ATOM   1690  HA  ASN A 123       1.732   7.694   9.002  1.00 89.58           H
ATOM   1691  CB  ASN A 123       0.488   8.760  10.425  1.00 89.58           C
ATOM   1692 1HB  ASN A 123       0.523   9.792  10.774  1.00 89.58           H
ATOM   1693 2HB  ASN A 123      -0.564   8.501  10.301  1.00 89.58           H
ATOM   1694  CG  ASN A 123       1.125   7.840  11.468  1.00 89.58           C
ATOM   1695  OD1 ASN A 123       1.741   6.835  11.153  1.00 89.58           O
ATOM   1696  ND2 ASN A 123       0.944   8.239  12.724  1.00 89.58           N
ATOM   1697 1HD2 ASN A 123       0.428   9.074  12.913  1.00 89.58           H
ATOM   1698 2HD2 ASN A 123       1.323   7.703  13.478  1.00 89.58           H
ATOM   1699  HN  ASN A 123       2.323  10.280   9.733  1.00 89.58           H
ATOM   1700  N   SER A 124      -0.187  10.092   7.748  1.00 90.58           N
ATOM   1701  CA  SER A 124      -1.228  10.415   6.787  1.00 90.58           C
ATOM   1702  C   SER A 124      -0.767  10.052   5.374  1.00 90.58           C
ATOM   1703  O   SER A 124      -1.511   9.437   4.613  1.00 90.58           O
ATOM   1704  HA  SER A 124      -2.086   9.808   7.077  1.00 90.58           H
ATOM   1705  CB  SER A 124      -1.605  11.896   6.859  1.00 90.58           C
ATOM   1706 1HB  SER A 124      -0.745  12.503   6.574  1.00 90.58           H
ATOM   1707 2HB  SER A 124      -2.395  12.105   6.138  1.00 90.58           H
ATOM   1708  OG  SER A 124      -2.040  12.273   8.162  1.00 90.58           O
ATOM   1709  HG  SER A 124      -1.365  12.876   8.587  1.00 90.58           H
ATOM   1710  HN  SER A 124       0.220  10.880   8.210  1.00 90.58           H
ATOM   1711  N   MET A 125       0.460  10.449   5.067  1.00 84.66           N
ATOM   1712  CA  MET A 125       1.018  10.200   3.749  1.00 84.66           C
ATOM   1713  C   MET A 125       1.069   8.701   3.449  1.00 84.66           C
ATOM   1714  O   MET A 125       0.667   8.265   2.372  1.00 84.66           O
ATOM   1715  HA  MET A 125       0.347  10.695   3.047  1.00 84.66           H
ATOM   1716  CB  MET A 125       2.430  10.784   3.674  1.00 84.66           C
ATOM   1717 1HB  MET A 125       2.983  10.527   4.578  1.00 84.66           H
ATOM   1718 2HB  MET A 125       2.967  10.341   2.835  1.00 84.66           H
ATOM   1719  CG  MET A 125       2.387  12.305   3.512  1.00 84.66           C
ATOM   1720 1HG  MET A 125       1.771  12.570   2.653  1.00 84.66           H
ATOM   1721 2HG  MET A 125       1.924  12.759   4.389  1.00 84.66           H
ATOM   1722  SD  MET A 125       4.040  12.944   3.297  1.00 84.66           S
ATOM   1723  CE  MET A 125       4.371  12.392   1.632  1.00 84.66           C
ATOM   1724 1HE  MET A 125       4.307  11.305   1.590  1.00 84.66           H
ATOM   1725 2HE  MET A 125       3.636  12.825   0.953  1.00 84.66           H
ATOM   1726 3HE  MET A 125       5.371  12.709   1.336  1.00 84.66           H
ATOM   1727  HN  MET A 125       1.066  10.932   5.699  1.00 84.66           H
ATOM   1728  N   TYR A 126       1.568   7.952   4.422  1.00 84.66           N
ATOM   1729  CA  TYR A 126       1.693   6.512   4.269  1.00 84.66           C
ATOM   1730  C   TYR A 126       0.354   5.884   3.878  1.00 84.66           C
ATOM   1731  O   TYR A 126       0.287   5.091   2.940  1.00 84.66           O
ATOM   1732  HA  TYR A 126       2.421   6.320   3.481  1.00 84.66           H
ATOM   1733  CB  TYR A 126       2.113   5.978   5.640  1.00 84.66           C
ATOM   1734 1HB  TYR A 126       3.158   6.234   5.815  1.00 84.66           H
ATOM   1735 2HB  TYR A 126       1.528   6.482   6.410  1.00 84.66           H
ATOM   1736  CG  TYR A 126       1.940   4.466   5.798  1.00 84.66           C
ATOM   1737  CD1 TYR A 126       0.873   3.964   6.514  1.00 84.66           C
ATOM   1738  HD1 TYR A 126       0.153   4.645   6.967  1.00 84.66           H
ATOM   1739  CD2 TYR A 126       2.853   3.604   5.223  1.00 84.66           C
ATOM   1740  HD2 TYR A 126       3.696   4.000   4.658  1.00 84.66           H
ATOM   1741  CE1 TYR A 126       0.711   2.541   6.662  1.00 84.66           C
ATOM   1742  HE1 TYR A 126      -0.128   2.131   7.225  1.00 84.66           H
ATOM   1743  CE2 TYR A 126       2.691   2.181   5.372  1.00 84.66           C
ATOM   1744  HE2 TYR A 126       3.404   1.489   4.923  1.00 84.66           H
ATOM   1745  CZ  TYR A 126       1.628   1.719   6.084  1.00 84.66           C
ATOM   1746  OH  TYR A 126       1.475   0.375   6.223  1.00 84.66           O
ATOM   1747  HH  TYR A 126       0.699   0.180   6.824  1.00 84.66           H
ATOM   1748  HN  TYR A 126       1.883   8.313   5.300  1.00 84.66           H
ATOM   1749  N   LYS A 127      -0.679   6.262   4.617  1.00 84.92           N
ATOM   1750  CA  LYS A 127      -1.969   5.606   4.491  1.00 84.92           C
ATOM   1751  C   LYS A 127      -2.635   6.046   3.185  1.00 84.92           C
ATOM   1752  O   LYS A 127      -3.270   5.241   2.506  1.00 84.92           O
ATOM   1753  HA  LYS A 127      -1.786   4.533   4.440  1.00 84.92           H
ATOM   1754  CB  LYS A 127      -2.824   5.861   5.734  1.00 84.92           C
ATOM   1755 1HB  LYS A 127      -2.204   5.788   6.628  1.00 84.92           H
ATOM   1756 2HB  LYS A 127      -3.221   6.876   5.704  1.00 84.92           H
ATOM   1757  CG  LYS A 127      -3.976   4.859   5.822  1.00 84.92           C
ATOM   1758 1HG  LYS A 127      -4.721   5.088   5.060  1.00 84.92           H
ATOM   1759 2HG  LYS A 127      -3.607   3.855   5.614  1.00 84.92           H
ATOM   1760  CD  LYS A 127      -4.627   4.892   7.206  1.00 84.92           C
ATOM   1761 1HD  LYS A 127      -3.899   4.598   7.962  1.00 84.92           H
ATOM   1762 2HD  LYS A 127      -4.937   5.910   7.442  1.00 84.92           H
ATOM   1763  CE  LYS A 127      -5.838   3.958   7.265  1.00 84.92           C
ATOM   1764 1HE  LYS A 127      -6.535   4.206   6.465  1.00 84.92           H
ATOM   1765 2HE  LYS A 127      -5.519   2.929   7.102  1.00 84.92           H
ATOM   1766  NZ  LYS A 127      -6.516   4.072   8.576  1.00 84.92           N
ATOM   1767 1HZ  LYS A 127      -6.913   3.174   8.830  1.00 84.92           H
ATOM   1768 2HZ  LYS A 127      -5.845   4.357   9.280  1.00 84.92           H
ATOM   1769 3HZ  LYS A 127      -7.256   4.763   8.515  1.00 84.92           H
ATOM   1770  HN  LYS A 127      -0.644   7.001   5.290  1.00 84.92           H
ATOM   1771  N   MET A 128      -2.467   7.323   2.874  1.00 85.56           N
ATOM   1772  CA  MET A 128      -3.019   7.873   1.647  1.00 85.56           C
ATOM   1773  C   MET A 128      -2.461   7.147   0.421  1.00 85.56           C
ATOM   1774  O   MET A 128      -3.208   6.802  -0.493  1.00 85.56           O
ATOM   1775  HA  MET A 128      -4.095   7.714   1.713  1.00 85.56           H
ATOM   1776  CB  MET A 128      -2.680   9.362   1.558  1.00 85.56           C
ATOM   1777 1HB  MET A 128      -2.988   9.864   2.475  1.00 85.56           H
ATOM   1778 2HB  MET A 128      -1.601   9.489   1.472  1.00 85.56           H
ATOM   1779  CG  MET A 128      -3.373  10.011   0.358  1.00 85.56           C
ATOM   1780 1HG  MET A 128      -3.053   9.525  -0.564  1.00 85.56           H
ATOM   1781 2HG  MET A 128      -4.452   9.873   0.432  1.00 85.56           H
ATOM   1782  SD  MET A 128      -2.984  11.752   0.296  1.00 85.56           S
ATOM   1783  CE  MET A 128      -1.277  11.670  -0.220  1.00 85.56           C
ATOM   1784 1HE  MET A 128      -0.701  11.113   0.519  1.00 85.56           H
ATOM   1785 2HE  MET A 128      -1.213  11.167  -1.185  1.00 85.56           H
ATOM   1786 3HE  MET A 128      -0.876  12.679  -0.309  1.00 85.56           H
ATOM   1787  HN  MET A 128      -1.965   7.975   3.441  1.00 85.56           H
ATOM   1788  N   ASN A 129      -1.153   6.938   0.442  1.00 80.86           N
ATOM   1789  CA  ASN A 129      -0.471   6.350  -0.699  1.00 80.86           C
ATOM   1790  C   ASN A 129      -0.808   4.860  -0.776  1.00 80.86           C
ATOM   1791  O   ASN A 129      -0.896   4.295  -1.865  1.00 80.86           O
ATOM   1792  HA  ASN A 129      -0.832   6.904  -1.565  1.00 80.86           H
ATOM   1793  CB  ASN A 129       1.047   6.486  -0.563  1.00 80.86           C
ATOM   1794 1HB  ASN A 129       1.364   6.110   0.409  1.00 80.86           H
ATOM   1795 2HB  ASN A 129       1.539   5.872  -1.318  1.00 80.86           H
ATOM   1796  CG  ASN A 129       1.483   7.944  -0.719  1.00 80.86           C
ATOM   1797  OD1 ASN A 129       0.983   8.683  -1.552  1.00 80.86           O
ATOM   1798  ND2 ASN A 129       2.441   8.315   0.125  1.00 80.86           N
ATOM   1799 1HD2 ASN A 129       2.809   7.659   0.784  1.00 80.86           H
ATOM   1800 2HD2 ASN A 129       2.794   9.250   0.101  1.00 80.86           H
ATOM   1801  HN  ASN A 129      -0.563   7.162   1.217  1.00 80.86           H
ATOM   1802  N   PHE A 130      -0.987   4.265   0.395  1.00 85.00           N
ATOM   1803  CA  PHE A 130      -1.358   2.862   0.472  1.00 85.00           C
ATOM   1804  C   PHE A 130      -2.628   2.586  -0.335  1.00 85.00           C
ATOM   1805  O   PHE A 130      -2.652   1.685  -1.173  1.00 85.00           O
ATOM   1806  HA  PHE A 130      -0.532   2.285   0.056  1.00 85.00           H
ATOM   1807  CB  PHE A 130      -1.627   2.552   1.946  1.00 85.00           C
ATOM   1808 1HB  PHE A 130      -0.706   2.695   2.511  1.00 85.00           H
ATOM   1809 2HB  PHE A 130      -2.352   3.269   2.331  1.00 85.00           H
ATOM   1810  CG  PHE A 130      -2.148   1.135   2.198  1.00 85.00           C
ATOM   1811  CD1 PHE A 130      -3.475   0.927   2.412  1.00 85.00           C
ATOM   1812  HD1 PHE A 130      -4.168   1.769   2.403  1.00 85.00           H
ATOM   1813  CD2 PHE A 130      -1.285   0.085   2.209  1.00 85.00           C
ATOM   1814  HD2 PHE A 130      -0.221   0.252   2.039  1.00 85.00           H
ATOM   1815  CE1 PHE A 130      -3.959  -0.387   2.646  1.00 85.00           C
ATOM   1816  HE1 PHE A 130      -5.022  -0.554   2.817  1.00 85.00           H
ATOM   1817  CE2 PHE A 130      -1.769  -1.229   2.444  1.00 85.00           C
ATOM   1818  HE2 PHE A 130      -1.076  -2.071   2.453  1.00 85.00           H
ATOM   1819  CZ  PHE A 130      -3.095  -1.438   2.657  1.00 85.00           C
ATOM   1820  HZ  PHE A 130      -3.467  -2.447   2.837  1.00 85.00           H
ATOM   1821  HN  PHE A 130      -0.882   4.724   1.277  1.00 85.00           H
ATOM   1822  N   TYR A 131      -3.653   3.377  -0.055  1.00 91.31           N
ATOM   1823  CA  TYR A 131      -4.940   3.194  -0.705  1.00 91.31           C
ATOM   1824  C   TYR A 131      -4.862   3.562  -2.188  1.00 91.31           C
ATOM   1825  O   TYR A 131      -5.427   2.871  -3.033  1.00 91.31           O
ATOM   1826  HA  TYR A 131      -5.217   2.144  -0.613  1.00 91.31           H
ATOM   1827  CB  TYR A 131      -5.906   4.151  -0.004  1.00 91.31           C
ATOM   1828 1HB  TYR A 131      -5.410   5.111   0.141  1.00 91.31           H
ATOM   1829 2HB  TYR A 131      -6.761   4.330  -0.656  1.00 91.31           H
ATOM   1830  CG  TYR A 131      -6.412   3.645   1.349  1.00 91.31           C
ATOM   1831  CD1 TYR A 131      -7.027   2.413   1.438  1.00 91.31           C
ATOM   1832  HD1 TYR A 131      -7.153   1.801   0.545  1.00 91.31           H
ATOM   1833  CD2 TYR A 131      -6.252   4.421   2.479  1.00 91.31           C
ATOM   1834  HD2 TYR A 131      -5.766   5.394   2.408  1.00 91.31           H
ATOM   1835  CE1 TYR A 131      -7.503   1.937   2.711  1.00 91.31           C
ATOM   1836  HE1 TYR A 131      -7.990   0.966   2.796  1.00 91.31           H
ATOM   1837  CE2 TYR A 131      -6.728   3.944   3.752  1.00 91.31           C
ATOM   1838  HE2 TYR A 131      -6.608   4.547   4.652  1.00 91.31           H
ATOM   1839  CZ  TYR A 131      -7.329   2.726   3.805  1.00 91.31           C
ATOM   1840  OH  TYR A 131      -7.778   2.276   5.007  1.00 91.31           O
ATOM   1841  HH  TYR A 131      -8.092   3.045   5.565  1.00 91.31           H
ATOM   1842  HN  TYR A 131      -3.615   4.131   0.602  1.00 91.31           H
ATOM   1843  N   SER A 132      -4.157   4.651  -2.458  1.00 90.57           N
ATOM   1844  CA  SER A 132      -4.090   5.183  -3.809  1.00 90.57           C
ATOM   1845  C   SER A 132      -3.428   4.165  -4.739  1.00 90.57           C
ATOM   1846  O   SER A 132      -3.883   3.959  -5.864  1.00 90.57           O
ATOM   1847  HA  SER A 132      -5.125   5.355  -4.103  1.00 90.57           H
ATOM   1848  CB  SER A 132      -3.325   6.508  -3.842  1.00 90.57           C
ATOM   1849 1HB  SER A 132      -3.297   6.885  -4.864  1.00 90.57           H
ATOM   1850 2HB  SER A 132      -3.856   7.248  -3.243  1.00 90.57           H
ATOM   1851  OG  SER A 132      -1.994   6.368  -3.352  1.00 90.57           O
ATOM   1852  HG  SER A 132      -1.493   7.224  -3.476  1.00 90.57           H
ATOM   1853  HN  SER A 132      -3.640   5.167  -1.775  1.00 90.57           H
ATOM   1854  N   CYS A 133      -2.365   3.555  -4.237  1.00 87.90           N
ATOM   1855  CA  CYS A 133      -1.627   2.574  -5.015  1.00 87.90           C
ATOM   1856  C   CYS A 133      -2.582   1.437  -5.383  1.00 87.90           C
ATOM   1857  O   CYS A 133      -2.685   1.062  -6.550  1.00 87.90           O
ATOM   1858  HA  CYS A 133      -1.272   3.087  -5.909  1.00 87.90           H
ATOM   1859  CB  CYS A 133      -0.396   2.065  -4.262  1.00 87.90           C
ATOM   1860 1HB  CYS A 133      -0.676   1.766  -3.251  1.00 87.90           H
ATOM   1861 2HB  CYS A 133       0.002   1.179  -4.757  1.00 87.90           H
ATOM   1862  SG  CYS A 133       0.882   3.372  -4.196  1.00 87.90           S
ATOM   1863  HG  CYS A 133       0.371   4.013  -3.148  1.00 87.90           H
ATOM   1864  HN  CYS A 133      -2.007   3.721  -3.318  1.00 87.90           H
ATOM   1865  N   VAL A 134      -3.256   0.920  -4.367  1.00 87.18           N
ATOM   1866  CA  VAL A 134      -4.061  -0.278  -4.535  1.00 87.18           C
ATOM   1867  C   VAL A 134      -5.213   0.018  -5.497  1.00 87.18           C
ATOM   1868  O   VAL A 134      -5.534  -0.801  -6.357  1.00 87.18           O
ATOM   1869  HA  VAL A 134      -3.423  -1.044  -4.976  1.00 87.18           H
ATOM   1870  CB  VAL A 134      -4.536  -0.785  -3.171  1.00 87.18           C
ATOM   1871  HB  VAL A 134      -5.027   0.043  -2.659  1.00 87.18           H
ATOM   1872  CG1 VAL A 134      -5.559  -1.912  -3.331  1.00 87.18           C
ATOM   1873 1HG1 VAL A 134      -6.421  -1.543  -3.887  1.00 87.18           H
ATOM   1874 2HG1 VAL A 134      -5.104  -2.741  -3.873  1.00 87.18           H
ATOM   1875 3HG1 VAL A 134      -5.879  -2.253  -2.347  1.00 87.18           H
ATOM   1876  CG2 VAL A 134      -3.353  -1.235  -2.311  1.00 87.18           C
ATOM   1877 1HG2 VAL A 134      -2.822  -2.041  -2.818  1.00 87.18           H
ATOM   1878 2HG2 VAL A 134      -2.676  -0.395  -2.156  1.00 87.18           H
ATOM   1879 3HG2 VAL A 134      -3.719  -1.590  -1.348  1.00 87.18           H
ATOM   1880  HN  VAL A 134      -3.258   1.304  -3.444  1.00 87.18           H
ATOM   1881  N   LEU A 135      -5.804   1.190  -5.319  1.00 91.93           N
ATOM   1882  CA  LEU A 135      -6.954   1.577  -6.118  1.00 91.93           C
ATOM   1883  C   LEU A 135      -6.520   1.763  -7.573  1.00 91.93           C
ATOM   1884  O   LEU A 135      -7.284   1.476  -8.494  1.00 91.93           O
ATOM   1885  HA  LEU A 135      -7.673   0.758  -6.074  1.00 91.93           H
ATOM   1886  CB  LEU A 135      -7.634   2.809  -5.517  1.00 91.93           C
ATOM   1887 1HB  LEU A 135      -6.879   3.580  -5.367  1.00 91.93           H
ATOM   1888 2HB  LEU A 135      -8.347   3.197  -6.244  1.00 91.93           H
ATOM   1889  CG  LEU A 135      -8.368   2.590  -4.192  1.00 91.93           C
ATOM   1890  HG  LEU A 135      -7.669   2.147  -3.483  1.00 91.93           H
ATOM   1891  CD1 LEU A 135      -8.834   3.920  -3.597  1.00 91.93           C
ATOM   1892 1HD1 LEU A 135      -7.970   4.560  -3.417  1.00 91.93           H
ATOM   1893 2HD1 LEU A 135      -9.511   4.413  -4.295  1.00 91.93           H
ATOM   1894 3HD1 LEU A 135      -9.353   3.736  -2.656  1.00 91.93           H
ATOM   1895  CD2 LEU A 135      -9.524   1.602  -4.363  1.00 91.93           C
ATOM   1896 1HD2 LEU A 135     -10.232   1.994  -5.094  1.00 91.93           H
ATOM   1897 2HD2 LEU A 135      -9.136   0.645  -4.709  1.00 91.93           H
ATOM   1898 3HD2 LEU A 135     -10.029   1.465  -3.406  1.00 91.93           H
ATOM   1899  HN  LEU A 135      -5.509   1.869  -4.646  1.00 91.93           H
ATOM   1900  N   LEU A 136      -5.296   2.243  -7.736  1.00 90.68           N
ATOM   1901  CA  LEU A 136      -4.753   2.474  -9.063  1.00 90.68           C
ATOM   1902  C   LEU A 136      -4.554   1.131  -9.769  1.00 90.68           C
ATOM   1903  O   LEU A 136      -4.898   0.985 -10.941  1.00 90.68           O
ATOM   1904  HA  LEU A 136      -5.489   3.052  -9.621  1.00 90.68           H
ATOM   1905  CB  LEU A 136      -3.480   3.319  -8.981  1.00 90.68           C
ATOM   1906 1HB  LEU A 136      -2.856   2.925  -8.179  1.00 90.68           H
ATOM   1907 2HB  LEU A 136      -2.923   3.192  -9.910  1.00 90.68           H
ATOM   1908  CG  LEU A 136      -3.684   4.817  -8.742  1.00 90.68           C
ATOM   1909  HG  LEU A 136      -4.383   4.938  -7.915  1.00 90.68           H
ATOM   1910  CD1 LEU A 136      -2.373   5.489  -8.329  1.00 90.68           C
ATOM   1911 1HD1 LEU A 136      -2.006   5.035  -7.408  1.00 90.68           H
ATOM   1912 2HD1 LEU A 136      -1.633   5.359  -9.118  1.00 90.68           H
ATOM   1913 3HD1 LEU A 136      -2.547   6.553  -8.165  1.00 90.68           H
ATOM   1914  CD2 LEU A 136      -4.311   5.487  -9.966  1.00 90.68           C
ATOM   1915 1HD2 LEU A 136      -3.656   5.357 -10.828  1.00 90.68           H
ATOM   1916 2HD2 LEU A 136      -5.279   5.031 -10.174  1.00 90.68           H
ATOM   1917 3HD2 LEU A 136      -4.445   6.551  -9.769  1.00 90.68           H
ATOM   1918  HN  LEU A 136      -4.681   2.471  -6.981  1.00 90.68           H
ATOM   1919  N   ILE A 137      -4.001   0.184  -9.026  1.00 85.27           N
ATOM   1920  CA  ILE A 137      -3.740  -1.138  -9.571  1.00 85.27           C
ATOM   1921  C   ILE A 137      -5.060  -1.771 -10.016  1.00 85.27           C
ATOM   1922  O   ILE A 137      -5.120  -2.419 -11.059  1.00 85.27           O
ATOM   1923  HA  ILE A 137      -3.105  -1.010 -10.448  1.00 85.27           H
ATOM   1924  CB  ILE A 137      -2.958  -1.986  -8.566  1.00 85.27           C
ATOM   1925  HB  ILE A 137      -3.442  -1.896  -7.594  1.00 85.27           H
ATOM   1926  CG1 ILE A 137      -1.527  -1.470  -8.409  1.00 85.27           C
ATOM   1927 1HG1 ILE A 137      -0.957  -1.686  -9.313  1.00 85.27           H
ATOM   1928 2HG1 ILE A 137      -1.538  -0.387  -8.290  1.00 85.27           H
ATOM   1929  CG2 ILE A 137      -2.995  -3.466  -8.953  1.00 85.27           C
ATOM   1930 1HG2 ILE A 137      -4.028  -3.811  -8.973  1.00 85.27           H
ATOM   1931 2HG2 ILE A 137      -2.550  -3.595  -9.940  1.00 85.27           H
ATOM   1932 3HG2 ILE A 137      -2.432  -4.047  -8.222  1.00 85.27           H
ATOM   1933  CD1 ILE A 137      -0.841  -2.114  -7.202  1.00 85.27           C
ATOM   1934 1HD1 ILE A 137      -1.400  -1.876  -6.297  1.00 85.27           H
ATOM   1935 2HD1 ILE A 137      -0.810  -3.195  -7.336  1.00 85.27           H
ATOM   1936 3HD1 ILE A 137       0.175  -1.730  -7.113  1.00 85.27           H
ATOM   1937  HN  ILE A 137      -3.733   0.308  -8.071  1.00 85.27           H
ATOM   1938  N   MET A 138      -6.084  -1.561  -9.202  1.00 88.17           N
ATOM   1939  CA  MET A 138      -7.410  -2.061  -9.523  1.00 88.17           C
ATOM   1940  C   MET A 138      -7.925  -1.452 -10.828  1.00 88.17           C
ATOM   1941  O   MET A 138      -8.480  -2.156 -11.670  1.00 88.17           O
ATOM   1942  HA  MET A 138      -7.296  -3.140  -9.638  1.00 88.17           H
ATOM   1943  CB  MET A 138      -8.374  -1.721  -8.385  1.00 88.17           C
ATOM   1944 1HB  MET A 138      -7.971  -2.088  -7.441  1.00 88.17           H
ATOM   1945 2HB  MET A 138      -8.465  -0.638  -8.293  1.00 88.17           H
ATOM   1946  CG  MET A 138      -9.752  -2.336  -8.632  1.00 88.17           C
ATOM   1947 1HG  MET A 138     -10.140  -2.006  -9.595  1.00 88.17           H
ATOM   1948 2HG  MET A 138      -9.672  -3.422  -8.675  1.00 88.17           H
ATOM   1949  SD  MET A 138     -10.875  -1.860  -7.328  1.00 88.17           S
ATOM   1950  CE  MET A 138     -11.075  -0.128  -7.708  1.00 88.17           C
ATOM   1951 1HE  MET A 138     -10.106   0.369  -7.661  1.00 88.17           H
ATOM   1952 2HE  MET A 138     -11.490  -0.021  -8.711  1.00 88.17           H
ATOM   1953 3HE  MET A 138     -11.752   0.327  -6.985  1.00 88.17           H
ATOM   1954  HN  MET A 138      -6.019  -1.060  -8.339  1.00 88.17           H
ATOM   1955  N   CYS A 139      -7.722  -0.149 -10.956  1.00 90.80           N
ATOM   1956  CA  CYS A 139      -8.229   0.579 -12.107  1.00 90.80           C
ATOM   1957  C   CYS A 139      -7.487   0.088 -13.351  1.00 90.80           C
ATOM   1958  O   CYS A 139      -8.071  -0.009 -14.430  1.00 90.80           O
ATOM   1959  HA  CYS A 139      -9.293   0.351 -12.177  1.00 90.80           H
ATOM   1960  CB  CYS A 139      -8.097   2.092 -11.923  1.00 90.80           C
ATOM   1961 1HB  CYS A 139      -7.097   2.337 -11.566  1.00 90.80           H
ATOM   1962 2HB  CYS A 139      -8.226   2.595 -12.882  1.00 90.80           H
ATOM   1963  SG  CYS A 139      -9.350   2.689 -10.731  1.00 90.80           S
ATOM   1964  HG  CYS A 139      -8.725   2.252  -9.641  1.00 90.80           H
ATOM   1965  HN  CYS A 139      -7.222   0.407 -10.292  1.00 90.80           H
ATOM   1966  N   ILE A 140      -6.210  -0.210 -13.160  1.00 83.90           N
ATOM   1967  CA  ILE A 140      -5.394  -0.736 -14.241  1.00 83.90           C
ATOM   1968  C   ILE A 140      -6.028  -2.023 -14.773  1.00 83.90           C
ATOM   1969  O   ILE A 140      -6.101  -2.230 -15.983  1.00 83.90           O
ATOM   1970  HA  ILE A 140      -5.394   0.004 -15.041  1.00 83.90           H
ATOM   1971  CB  ILE A 140      -3.944  -0.907 -13.784  1.00 83.90           C
ATOM   1972  HB  ILE A 140      -3.949  -1.392 -12.808  1.00 83.90           H
ATOM   1973  CG1 ILE A 140      -3.259   0.450 -13.611  1.00 83.90           C
ATOM   1974 1HG1 ILE A 140      -3.058   0.887 -14.589  1.00 83.90           H
ATOM   1975 2HG1 ILE A 140      -3.927   1.134 -13.087  1.00 83.90           H
ATOM   1976  CG2 ILE A 140      -3.172  -1.821 -14.738  1.00 83.90           C
ATOM   1977 1HG2 ILE A 140      -3.648  -2.801 -14.767  1.00 83.90           H
ATOM   1978 2HG2 ILE A 140      -3.175  -1.387 -15.738  1.00 83.90           H
ATOM   1979 3HG2 ILE A 140      -2.145  -1.926 -14.390  1.00 83.90           H
ATOM   1980  CD1 ILE A 140      -1.951   0.308 -12.831  1.00 83.90           C
ATOM   1981 1HD1 ILE A 140      -2.159  -0.106 -11.844  1.00 83.90           H
ATOM   1982 2HD1 ILE A 140      -1.277  -0.357 -13.370  1.00 83.90           H
ATOM   1983 3HD1 ILE A 140      -1.485   1.288 -12.722  1.00 83.90           H
ATOM   1984  HN  ILE A 140      -5.734  -0.097 -12.288  1.00 83.90           H
ATOM   1985  N   SER A 141      -6.470  -2.855 -13.841  1.00 85.50           N
ATOM   1986  CA  SER A 141      -7.019  -4.153 -14.196  1.00 85.50           C
ATOM   1987  C   SER A 141      -8.306  -3.973 -15.004  1.00 85.50           C
ATOM   1988  O   SER A 141      -8.531  -4.680 -15.985  1.00 85.50           O
ATOM   1989  HA  SER A 141      -6.251  -4.635 -14.802  1.00 85.50           H
ATOM   1990  CB  SER A 141      -7.289  -4.997 -12.949  1.00 85.50           C
ATOM   1991 1HB  SER A 141      -8.087  -4.537 -12.366  1.00 85.50           H
ATOM   1992 2HB  SER A 141      -7.641  -5.984 -13.249  1.00 85.50           H
ATOM   1993  OG  SER A 141      -6.126  -5.135 -12.136  1.00 85.50           O
ATOM   1994  HG  SER A 141      -6.064  -4.369 -11.496  1.00 85.50           H
ATOM   1995  HN  SER A 141      -6.457  -2.656 -12.861  1.00 85.50           H
ATOM   1996  N   VAL A 142      -9.116  -3.023 -14.562  1.00 88.18           N
ATOM   1997  CA  VAL A 142     -10.372  -2.738 -15.235  1.00 88.18           C
ATOM   1998  C   VAL A 142     -10.084  -2.227 -16.648  1.00 88.18           C
ATOM   1999  O   VAL A 142     -10.776  -2.593 -17.597  1.00 88.18           O
ATOM   2000  HA  VAL A 142     -10.927  -3.674 -15.306  1.00 88.18           H
ATOM   2001  CB  VAL A 142     -11.201  -1.758 -14.402  1.00 88.18           C
ATOM   2002  HB  VAL A 142     -10.606  -0.857 -14.255  1.00 88.18           H
ATOM   2003  CG1 VAL A 142     -12.482  -1.360 -15.138  1.00 88.18           C
ATOM   2004 1HG1 VAL A 142     -12.225  -0.884 -16.084  1.00 88.18           H
ATOM   2005 2HG1 VAL A 142     -13.082  -2.250 -15.330  1.00 88.18           H
ATOM   2006 3HG1 VAL A 142     -13.053  -0.663 -14.524  1.00 88.18           H
ATOM   2007  CG2 VAL A 142     -11.519  -2.342 -13.024  1.00 88.18           C
ATOM   2008 1HG2 VAL A 142     -12.086  -3.266 -13.143  1.00 88.18           H
ATOM   2009 2HG2 VAL A 142     -10.590  -2.551 -12.495  1.00 88.18           H
ATOM   2010 3HG2 VAL A 142     -12.109  -1.625 -12.453  1.00 88.18           H
ATOM   2011  HN  VAL A 142      -8.927  -2.455 -13.761  1.00 88.18           H
ATOM   2012  N   ASP A 143      -9.062  -1.389 -16.743  1.00 82.58           N
ATOM   2013  CA  ASP A 143      -8.703  -0.789 -18.017  1.00 82.58           C
ATOM   2014  C   ASP A 143      -8.318  -1.892 -19.005  1.00 82.58           C
ATOM   2015  O   ASP A 143      -8.726  -1.861 -20.165  1.00 82.58           O
ATOM   2016  HA  ASP A 143      -9.588  -0.236 -18.332  1.00 82.58           H
ATOM   2017  CB  ASP A 143      -7.504   0.149 -17.864  1.00 82.58           C
ATOM   2018 1HB  ASP A 143      -7.753   0.955 -17.174  1.00 82.58           H
ATOM   2019 2HB  ASP A 143      -6.665  -0.395 -17.430  1.00 82.58           H
ATOM   2020  CG  ASP A 143      -7.093   0.737 -19.216  1.00 82.58           C
ATOM   2021  OD1 ASP A 143      -7.938   1.440 -19.809  1.00 82.58           O
ATOM   2022  OD2 ASP A 143      -5.942   0.470 -19.624  1.00 82.58           O
ATOM   2023  HN  ASP A 143      -8.486  -1.121 -15.972  1.00 82.58           H
ATOM   2024  N   ARG A 144      -7.537  -2.840 -18.510  1.00 72.34           N
ATOM   2025  CA  ARG A 144      -7.073  -3.938 -19.341  1.00 72.34           C
ATOM   2026  C   ARG A 144      -8.259  -4.767 -19.836  1.00 72.34           C
ATOM   2027  O   ARG A 144      -8.300  -5.167 -20.998  1.00 72.34           O
ATOM   2028  HA  ARG A 144      -6.555  -3.458 -20.172  1.00 72.34           H
ATOM   2029  CB  ARG A 144      -6.112  -4.845 -18.570  1.00 72.34           C
ATOM   2030 1HB  ARG A 144      -6.561  -5.133 -17.620  1.00 72.34           H
ATOM   2031 2HB  ARG A 144      -5.941  -5.762 -19.133  1.00 72.34           H
ATOM   2032  CG  ARG A 144      -4.777  -4.140 -18.317  1.00 72.34           C
ATOM   2033 1HG  ARG A 144      -4.949  -3.215 -17.767  1.00 72.34           H
ATOM   2034 2HG  ARG A 144      -4.143  -4.769 -17.691  1.00 72.34           H
ATOM   2035  CD  ARG A 144      -4.061  -3.833 -19.633  1.00 72.34           C
ATOM   2036 1HD  ARG A 144      -3.918  -4.752 -20.202  1.00 72.34           H
ATOM   2037 2HD  ARG A 144      -4.674  -3.171 -20.245  1.00 72.34           H
ATOM   2038  NE  ARG A 144      -2.751  -3.200 -19.361  1.00 72.34           N
ATOM   2039  HE  ARG A 144      -2.508  -3.016 -18.408  1.00 72.34           H
ATOM   2040  CZ  ARG A 144      -1.871  -2.857 -20.311  1.00 72.34           C
ATOM   2041  NH1 ARG A 144      -2.143  -3.080 -21.604  1.00 72.34           N
ATOM   2042 1HH1 ARG A 144      -3.010  -3.505 -21.866  1.00 72.34           H
ATOM   2043 2HH1 ARG A 144      -1.481  -2.821 -22.307  1.00 72.34           H
ATOM   2044  NH2 ARG A 144      -0.713  -2.288 -19.949  1.00 72.34           N
ATOM   2045 1HH2 ARG A 144      -0.045  -2.026 -20.645  1.00 72.34           H
ATOM   2046 2HH2 ARG A 144      -0.517  -2.125 -18.982  1.00 72.34           H
ATOM   2047  HN  ARG A 144      -7.222  -2.866 -17.561  1.00 72.34           H
ATOM   2048  N   TYR A 145      -9.196  -5.001 -18.929  1.00 84.72           N
ATOM   2049  CA  TYR A 145     -10.408  -5.725 -19.273  1.00 84.72           C
ATOM   2050  C   TYR A 145     -11.125  -5.065 -20.452  1.00 84.72           C
ATOM   2051  O   TYR A 145     -11.446  -5.727 -21.438  1.00 84.72           O
ATOM   2052  HA  TYR A 145     -10.125  -6.740 -19.552  1.00 84.72           H
ATOM   2053  CB  TYR A 145     -11.308  -5.653 -18.039  1.00 84.72           C
ATOM   2054 1HB  TYR A 145     -10.912  -6.320 -17.273  1.00 84.72           H
ATOM   2055 2HB  TYR A 145     -11.269  -4.642 -17.632  1.00 84.72           H
ATOM   2056  CG  TYR A 145     -12.768  -6.021 -18.310  1.00 84.72           C
ATOM   2057  CD1 TYR A 145     -13.732  -5.035 -18.354  1.00 84.72           C
ATOM   2058  HD1 TYR A 145     -13.454  -3.993 -18.194  1.00 84.72           H
ATOM   2059  CD2 TYR A 145     -13.121  -7.340 -18.512  1.00 84.72           C
ATOM   2060  HD2 TYR A 145     -12.359  -8.119 -18.478  1.00 84.72           H
ATOM   2061  CE1 TYR A 145     -15.106  -5.382 -18.610  1.00 84.72           C
ATOM   2062  HE1 TYR A 145     -15.878  -4.613 -18.647  1.00 84.72           H
ATOM   2063  CE2 TYR A 145     -14.494  -7.687 -18.768  1.00 84.72           C
ATOM   2064  HE2 TYR A 145     -14.787  -8.725 -18.930  1.00 84.72           H
ATOM   2065  CZ  TYR A 145     -15.419  -6.691 -18.805  1.00 84.72           C
ATOM   2066  OH  TYR A 145     -16.717  -7.018 -19.046  1.00 84.72           O
ATOM   2067  HH  TYR A 145     -16.799  -8.004 -19.195  1.00 84.72           H
ATOM   2068  HN  TYR A 145      -9.138  -4.705 -17.975  1.00 84.72           H
ATOM   2069  N   ILE A 146     -11.356  -3.768 -20.312  1.00 81.98           N
ATOM   2070  CA  ILE A 146     -12.106  -3.028 -21.313  1.00 81.98           C
ATOM   2071  C   ILE A 146     -11.359  -3.083 -22.647  1.00 81.98           C
ATOM   2072  O   ILE A 146     -11.974  -3.230 -23.702  1.00 81.98           O
ATOM   2073  HA  ILE A 146     -13.067  -3.527 -21.435  1.00 81.98           H
ATOM   2074  CB  ILE A 146     -12.392  -1.606 -20.826  1.00 81.98           C
ATOM   2075  HB  ILE A 146     -11.447  -1.152 -20.526  1.00 81.98           H
ATOM   2076  CG1 ILE A 146     -13.298  -1.620 -19.594  1.00 81.98           C
ATOM   2077 1HG1 ILE A 146     -14.311  -1.898 -19.887  1.00 81.98           H
ATOM   2078 2HG1 ILE A 146     -12.951  -2.377 -18.891  1.00 81.98           H
ATOM   2079  CG2 ILE A 146     -12.969  -0.747 -21.953  1.00 81.98           C
ATOM   2080 1HG2 ILE A 146     -12.254  -0.698 -22.775  1.00 81.98           H
ATOM   2081 2HG2 ILE A 146     -13.900  -1.189 -22.307  1.00 81.98           H
ATOM   2082 3HG2 ILE A 146     -13.163   0.259 -21.580  1.00 81.98           H
ATOM   2083  CD1 ILE A 146     -13.317  -0.252 -18.911  1.00 81.98           C
ATOM   2084 1HD1 ILE A 146     -12.306   0.012 -18.598  1.00 81.98           H
ATOM   2085 2HD1 ILE A 146     -13.688   0.498 -19.610  1.00 81.98           H
ATOM   2086 3HD1 ILE A 146     -13.969  -0.290 -18.038  1.00 81.98           H
ATOM   2087  HN  ILE A 146     -11.040  -3.224 -19.534  1.00 81.98           H
ATOM   2088  N   ALA A 147     -10.042  -2.961 -22.557  1.00 80.29           N
ATOM   2089  CA  ALA A 147      -9.218  -2.848 -23.749  1.00 80.29           C
ATOM   2090  C   ALA A 147      -9.287  -4.157 -24.537  1.00 80.29           C
ATOM   2091  O   ALA A 147      -9.202  -4.152 -25.765  1.00 80.29           O
ATOM   2092  HA  ALA A 147      -9.627  -2.044 -24.360  1.00 80.29           H
ATOM   2093  CB  ALA A 147      -7.788  -2.483 -23.347  1.00 80.29           C
ATOM   2094 1HB  ALA A 147      -7.791  -1.532 -22.816  1.00 80.29           H
ATOM   2095 2HB  ALA A 147      -7.383  -3.260 -22.699  1.00 80.29           H
ATOM   2096 3HB  ALA A 147      -7.170  -2.399 -24.241  1.00 80.29           H
ATOM   2097  HN  ALA A 147      -9.540  -2.940 -21.693  1.00 80.29           H
ATOM   2098  N   ILE A 148      -9.439  -5.248 -23.800  1.00 76.68           N
ATOM   2099  CA  ILE A 148      -9.301  -6.571 -24.384  1.00 76.68           C
ATOM   2100  C   ILE A 148     -10.689  -7.131 -24.702  1.00 76.68           C
ATOM   2101  O   ILE A 148     -10.931  -7.607 -25.810  1.00 76.68           O
ATOM   2102  HA  ILE A 148      -8.751  -6.460 -25.318  1.00 76.68           H
ATOM   2103  CB  ILE A 148      -8.468  -7.474 -23.472  1.00 76.68           C
ATOM   2104  HB  ILE A 148      -8.884  -7.422 -22.466  1.00 76.68           H
ATOM   2105  CG1 ILE A 148      -7.021  -6.984 -23.389  1.00 76.68           C
ATOM   2106 1HG1 ILE A 148      -6.545  -7.077 -24.365  1.00 76.68           H
ATOM   2107 2HG1 ILE A 148      -7.006  -5.926 -23.127  1.00 76.68           H
ATOM   2108  CG2 ILE A 148      -8.553  -8.935 -23.921  1.00 76.68           C
ATOM   2109 1HG2 ILE A 148      -9.591  -9.265 -23.886  1.00 76.68           H
ATOM   2110 2HG2 ILE A 148      -8.177  -9.024 -24.940  1.00 76.68           H
ATOM   2111 3HG2 ILE A 148      -7.951  -9.555 -23.256  1.00 76.68           H
ATOM   2112  CD1 ILE A 148      -6.230  -7.783 -22.351  1.00 76.68           C
ATOM   2113 1HD1 ILE A 148      -6.695  -7.667 -21.372  1.00 76.68           H
ATOM   2114 2HD1 ILE A 148      -6.226  -8.837 -22.629  1.00 76.68           H
ATOM   2115 3HD1 ILE A 148      -5.205  -7.414 -22.312  1.00 76.68           H
ATOM   2116  HN  ILE A 148      -9.653  -5.237 -22.823  1.00 76.68           H
ATOM   2117  N   ALA A 149     -11.564  -7.056 -23.710  1.00 77.37           N
ATOM   2118  CA  ALA A 149     -12.860  -7.707 -23.805  1.00 77.37           C
ATOM   2119  C   ALA A 149     -13.790  -6.858 -24.673  1.00 77.37           C
ATOM   2120  O   ALA A 149     -14.592  -7.393 -25.437  1.00 77.37           O
ATOM   2121  HA  ALA A 149     -12.711  -8.674 -24.284  1.00 77.37           H
ATOM   2122  CB  ALA A 149     -13.420  -7.934 -22.399  1.00 77.37           C
ATOM   2123 1HB  ALA A 149     -12.737  -8.567 -21.833  1.00 77.37           H
ATOM   2124 2HB  ALA A 149     -13.531  -6.976 -21.893  1.00 77.37           H
ATOM   2125 3HB  ALA A 149     -14.392  -8.423 -22.471  1.00 77.37           H
ATOM   2126  HN  ALA A 149     -11.400  -6.563 -22.856  1.00 77.37           H
ATOM   2127  N   GLN A 150     -13.652  -5.548 -24.527  1.00 69.23           N
ATOM   2128  CA  GLN A 150     -14.540  -4.621 -25.208  1.00 69.23           C
ATOM   2129  C   GLN A 150     -13.754  -3.769 -26.206  1.00 69.23           C
ATOM   2130  O   GLN A 150     -13.955  -2.558 -26.288  1.00 69.23           O
ATOM   2131  HA  GLN A 150     -15.258  -5.246 -25.739  1.00 69.23           H
ATOM   2132  CB  GLN A 150     -15.287  -3.741 -24.204  1.00 69.23           C
ATOM   2133 1HB  GLN A 150     -14.574  -3.138 -23.642  1.00 69.23           H
ATOM   2134 2HB  GLN A 150     -15.939  -3.048 -24.737  1.00 69.23           H
ATOM   2135  CG  GLN A 150     -16.118  -4.591 -23.241  1.00 69.23           C
ATOM   2136 1HG  GLN A 150     -16.676  -5.341 -23.801  1.00 69.23           H
ATOM   2137 2HG  GLN A 150     -15.456  -5.127 -22.561  1.00 69.23           H
ATOM   2138  CD  GLN A 150     -17.087  -3.721 -22.438  1.00 69.23           C
ATOM   2139  OE1 GLN A 150     -17.094  -2.504 -22.532  1.00 69.23           O
ATOM   2140  NE2 GLN A 150     -17.902  -4.410 -21.644  1.00 69.23           N
ATOM   2141 1HE2 GLN A 150     -17.844  -5.408 -21.614  1.00 69.23           H
ATOM   2142 2HE2 GLN A 150     -18.572  -3.930 -21.078  1.00 69.23           H
ATOM   2143  HN  GLN A 150     -12.951  -5.120 -23.957  1.00 69.23           H
ATOM   2144  N   ALA A 151     -12.874  -4.435 -26.939  1.00 69.62           N
ATOM   2145  CA  ALA A 151     -11.888  -3.734 -27.745  1.00 69.62           C
ATOM   2146  C   ALA A 151     -12.602  -2.761 -28.685  1.00 69.62           C
ATOM   2147  O   ALA A 151     -12.163  -1.626 -28.860  1.00 69.62           O
ATOM   2148  HA  ALA A 151     -11.248  -3.168 -27.068  1.00 69.62           H
ATOM   2149  CB  ALA A 151     -11.029  -4.751 -28.500  1.00 69.62           C
ATOM   2150 1HB  ALA A 151     -10.521  -5.398 -27.786  1.00 69.62           H
ATOM   2151 2HB  ALA A 151     -11.665  -5.353 -29.148  1.00 69.62           H
ATOM   2152 3HB  ALA A 151     -10.290  -4.224 -29.104  1.00 69.62           H
ATOM   2153  HN  ALA A 151     -12.828  -5.432 -26.989  1.00 69.62           H
ATOM   2154  N   MET A 152     -13.691  -3.242 -29.266  1.00 58.60           N
ATOM   2155  CA  MET A 152     -14.438  -2.450 -30.228  1.00 58.60           C
ATOM   2156  C   MET A 152     -14.920  -1.139 -29.603  1.00 58.60           C
ATOM   2157  O   MET A 152     -14.657  -0.061 -30.133  1.00 58.60           O
ATOM   2158  HA  MET A 152     -13.741  -2.238 -31.039  1.00 58.60           H
ATOM   2159  CB  MET A 152     -15.643  -3.252 -30.725  1.00 58.60           C
ATOM   2160 1HB  MET A 152     -16.109  -3.770 -29.887  1.00 58.60           H
ATOM   2161 2HB  MET A 152     -16.391  -2.574 -31.137  1.00 58.60           H
ATOM   2162  CG  MET A 152     -15.224  -4.266 -31.791  1.00 58.60           C
ATOM   2163 1HG  MET A 152     -14.573  -3.789 -32.523  1.00 58.60           H
ATOM   2164 2HG  MET A 152     -14.651  -5.072 -31.332  1.00 58.60           H
ATOM   2165  SD  MET A 152     -16.669  -4.931 -32.601  1.00 58.60           S
ATOM   2166  CE  MET A 152     -15.887  -5.917 -33.868  1.00 58.60           C
ATOM   2167 1HE  MET A 152     -15.278  -5.275 -34.504  1.00 58.60           H
ATOM   2168 2HE  MET A 152     -15.254  -6.672 -33.402  1.00 58.60           H
ATOM   2169 3HE  MET A 152     -16.652  -6.406 -34.471  1.00 58.60           H
ATOM   2170  HN  MET A 152     -14.064  -4.153 -29.089  1.00 58.60           H
ATOM   2171  N   ARG A 153     -15.617  -1.275 -28.484  1.00 57.66           N
ATOM   2172  CA  ARG A 153     -16.176  -0.119 -27.805  1.00 57.66           C
ATOM   2173  C   ARG A 153     -15.056   0.796 -27.305  1.00 57.66           C
ATOM   2174  O   ARG A 153     -15.225   2.013 -27.242  1.00 57.66           O
ATOM   2175  HA  ARG A 153     -16.783   0.381 -28.560  1.00 57.66           H
ATOM   2176  CB  ARG A 153     -17.047  -0.543 -26.621  1.00 57.66           C
ATOM   2177 1HB  ARG A 153     -16.536  -1.317 -26.048  1.00 57.66           H
ATOM   2178 2HB  ARG A 153     -17.193   0.304 -25.950  1.00 57.66           H
ATOM   2179  CG  ARG A 153     -18.404  -1.064 -27.097  1.00 57.66           C
ATOM   2180 1HG  ARG A 153     -18.862  -0.338 -27.768  1.00 57.66           H
ATOM   2181 2HG  ARG A 153     -18.265  -1.982 -27.667  1.00 57.66           H
ATOM   2182  CD  ARG A 153     -19.335  -1.330 -25.912  1.00 57.66           C
ATOM   2183 1HD  ARG A 153     -18.928  -2.127 -25.290  1.00 57.66           H
ATOM   2184 2HD  ARG A 153     -19.404  -0.440 -25.286  1.00 57.66           H
ATOM   2185  NE  ARG A 153     -20.680  -1.708 -26.401  1.00 57.66           N
ATOM   2186  HE  ARG A 153     -20.837  -1.708 -27.388  1.00 57.66           H
ATOM   2187  CZ  ARG A 153     -21.701  -2.050 -25.602  1.00 57.66           C
ATOM   2188  NH1 ARG A 153     -21.547  -2.066 -24.271  1.00 57.66           N
ATOM   2189 1HH1 ARG A 153     -20.666  -1.823 -23.867  1.00 57.66           H
ATOM   2190 2HH1 ARG A 153     -22.314  -2.323 -23.682  1.00 57.66           H
ATOM   2191  NH2 ARG A 153     -22.877  -2.374 -26.155  1.00 57.66           N
ATOM   2192 1HH2 ARG A 153     -23.649  -2.632 -25.573  1.00 57.66           H
ATOM   2193 2HH2 ARG A 153     -22.984  -2.359 -27.149  1.00 57.66           H
ATOM   2194  HN  ARG A 153     -15.801  -2.154 -28.043  1.00 57.66           H
ATOM   2195  N   ALA A 154     -13.938   0.175 -26.961  1.00 62.59           N
ATOM   2196  CA  ALA A 154     -12.829   0.903 -26.368  1.00 62.59           C
ATOM   2197  C   ALA A 154     -12.252   1.874 -27.401  1.00 62.59           C
ATOM   2198  O   ALA A 154     -11.777   2.952 -27.048  1.00 62.59           O
ATOM   2199  HA  ALA A 154     -13.219   1.473 -25.525  1.00 62.59           H
ATOM   2200  CB  ALA A 154     -11.784  -0.088 -25.852  1.00 62.59           C
ATOM   2201 1HB  ALA A 154     -12.237  -0.734 -25.100  1.00 62.59           H
ATOM   2202 2HB  ALA A 154     -11.418  -0.695 -26.681  1.00 62.59           H
ATOM   2203 3HB  ALA A 154     -10.953   0.459 -25.408  1.00 62.59           H
ATOM   2204  HN  ALA A 154     -13.783  -0.806 -27.081  1.00 62.59           H
ATOM   2205  N   HIS A 155     -12.312   1.456 -28.657  1.00 57.84           N
ATOM   2206  CA  HIS A 155     -11.710   2.226 -29.732  1.00 57.84           C
ATOM   2207  C   HIS A 155     -12.503   3.517 -29.944  1.00 57.84           C
ATOM   2208  O   HIS A 155     -11.921   4.589 -30.102  1.00 57.84           O
ATOM   2209  HA  HIS A 155     -10.700   2.479 -29.408  1.00 57.84           H
ATOM   2210  CB  HIS A 155     -11.594   1.385 -31.004  1.00 57.84           C
ATOM   2211 1HB  HIS A 155     -11.350   0.359 -30.729  1.00 57.84           H
ATOM   2212 2HB  HIS A 155     -12.565   1.359 -31.500  1.00 57.84           H
ATOM   2213  CG  HIS A 155     -10.559   1.889 -31.982  1.00 57.84           C
ATOM   2214  ND1 HIS A 155     -10.691   3.087 -32.662  1.00 57.84           N
ATOM   2215  HD1 HIS A 155     -11.458   3.724 -32.582  1.00 57.84           H
ATOM   2216  CD2 HIS A 155      -9.374   1.346 -32.385  1.00 57.84           C
ATOM   2217  HD2 HIS A 155      -8.960   0.398 -32.043  1.00 57.84           H
ATOM   2218  CE1 HIS A 155      -9.628   3.247 -33.437  1.00 57.84           C
ATOM   2219  HE1 HIS A 155      -9.438   4.093 -34.097  1.00 57.84           H
ATOM   2220  NE2 HIS A 155      -8.814   2.166 -33.264  1.00 57.84           N
ATOM   2221  HN  HIS A 155     -12.761   0.610 -28.944  1.00 57.84           H
ATOM   2222  N   THR A 156     -13.820   3.372 -29.942  1.00 64.00           N
ATOM   2223  CA  THR A 156     -14.697   4.494 -30.230  1.00 64.00           C
ATOM   2224  C   THR A 156     -14.594   5.548 -29.125  1.00 64.00           C
ATOM   2225  O   THR A 156     -14.786   6.737 -29.377  1.00 64.00           O
ATOM   2226  HA  THR A 156     -14.361   4.966 -31.153  1.00 64.00           H
ATOM   2227  CB  THR A 156     -16.114   3.950 -30.421  1.00 64.00           C
ATOM   2228  HB  THR A 156     -16.755   4.232 -29.585  1.00 64.00           H
ATOM   2229  OG1 THR A 156     -15.926   2.550 -30.607  1.00 64.00           O
ATOM   2230  HG1 THR A 156     -16.786   2.065 -30.446  1.00 64.00           H
ATOM   2231  CG2 THR A 156     -16.750   4.418 -31.731  1.00 64.00           C
ATOM   2232 1HG2 THR A 156     -16.144   4.078 -32.571  1.00 64.00           H
ATOM   2233 2HG2 THR A 156     -16.804   5.507 -31.740  1.00 64.00           H
ATOM   2234 3HG2 THR A 156     -17.754   4.004 -31.817  1.00 64.00           H
ATOM   2235  HN  THR A 156     -14.287   2.509 -29.749  1.00 64.00           H
ATOM   2236  N   TRP A 157     -14.292   5.074 -27.925  1.00 58.11           N
ATOM   2237  CA  TRP A 157     -14.358   5.923 -26.748  1.00 58.11           C
ATOM   2238  C   TRP A 157     -12.930   6.335 -26.382  1.00 58.11           C
ATOM   2239  O   TRP A 157     -12.670   6.751 -25.254  1.00 58.11           O
ATOM   2240  HA  TRP A 157     -14.946   6.804 -27.004  1.00 58.11           H
ATOM   2241  CB  TRP A 157     -15.088   5.217 -25.603  1.00 58.11           C
ATOM   2242 1HB  TRP A 157     -14.661   4.222 -25.472  1.00 58.11           H
ATOM   2243 2HB  TRP A 157     -14.909   5.765 -24.678  1.00 58.11           H
ATOM   2244  CG  TRP A 157     -16.597   5.083 -25.816  1.00 58.11           C
ATOM   2245  CD1 TRP A 157     -17.243   4.704 -26.927  1.00 58.11           C
ATOM   2246  HD1 TRP A 157     -16.751   4.431 -27.860  1.00 58.11           H
ATOM   2247  CD2 TRP A 157     -17.629   5.345 -24.842  1.00 58.11           C
ATOM   2248  NE1 TRP A 157     -18.611   4.703 -26.741  1.00 58.11           N
ATOM   2249  HE1 TRP A 157     -19.300   4.458 -27.422  1.00 58.11           H
ATOM   2250  CE2 TRP A 157     -18.853   5.105 -25.433  1.00 58.11           C
ATOM   2251  CE3 TRP A 157     -17.532   5.771 -23.506  1.00 58.11           C
ATOM   2252  HE3 TRP A 157     -16.578   5.967 -23.016  1.00 58.11           H
ATOM   2253  CZ2 TRP A 157     -20.072   5.264 -24.763  1.00 58.11           C
ATOM   2254  HZ2 TRP A 157     -21.026   5.067 -25.252  1.00 58.11           H
ATOM   2255  CZ3 TRP A 157     -18.759   5.925 -22.850  1.00 58.11           C
ATOM   2256  HZ3 TRP A 157     -18.741   6.254 -21.811  1.00 58.11           H
ATOM   2257  CH2 TRP A 157     -19.999   5.687 -23.431  1.00 58.11           C
ATOM   2258  HH2 TRP A 157     -20.912   5.830 -22.851  1.00 58.11           H
ATOM   2259  HN  TRP A 157     -14.008   4.131 -27.752  1.00 58.11           H
ATOM   2260  N   ARG A 158     -12.043   6.205 -27.357  1.00 58.11           N
ATOM   2261  CA  ARG A 158     -10.618   6.309 -27.091  1.00 58.11           C
ATOM   2262  C   ARG A 158     -10.298   7.653 -26.433  1.00 58.11           C
ATOM   2263  O   ARG A 158      -9.559   7.706 -25.451  1.00 58.11           O
ATOM   2264  HA  ARG A 158     -10.399   5.480 -26.419  1.00 58.11           H
ATOM   2265  CB  ARG A 158      -9.806   6.175 -28.381  1.00 58.11           C
ATOM   2266 1HB  ARG A 158     -10.161   5.317 -28.951  1.00 58.11           H
ATOM   2267 2HB  ARG A 158      -9.959   7.057 -29.004  1.00 58.11           H
ATOM   2268  CG  ARG A 158      -8.316   6.012 -28.076  1.00 58.11           C
ATOM   2269 1HG  ARG A 158      -7.939   6.912 -27.590  1.00 58.11           H
ATOM   2270 2HG  ARG A 158      -8.172   5.188 -27.377  1.00 58.11           H
ATOM   2271  CD  ARG A 158      -7.520   5.747 -29.356  1.00 58.11           C
ATOM   2272 1HD  ARG A 158      -7.885   4.840 -29.839  1.00 58.11           H
ATOM   2273 2HD  ARG A 158      -7.666   6.565 -30.061  1.00 58.11           H
ATOM   2274  NE  ARG A 158      -6.082   5.605 -29.037  1.00 58.11           N
ATOM   2275  HE  ARG A 158      -5.796   5.742 -28.088  1.00 58.11           H
ATOM   2276  CZ  ARG A 158      -5.138   5.305 -29.940  1.00 58.11           C
ATOM   2277  NH1 ARG A 158      -5.464   5.112 -31.225  1.00 58.11           N
ATOM   2278 1HH1 ARG A 158      -6.417   5.191 -31.517  1.00 58.11           H
ATOM   2279 2HH1 ARG A 158      -4.754   4.888 -31.893  1.00 58.11           H
ATOM   2280  NH2 ARG A 158      -3.864   5.202 -29.538  1.00 58.11           N
ATOM   2281 1HH2 ARG A 158      -3.148   4.979 -30.200  1.00 58.11           H
ATOM   2282 2HH2 ARG A 158      -3.629   5.348 -28.577  1.00 58.11           H
ATOM   2283  HN  ARG A 158     -12.283   6.031 -28.312  1.00 58.11           H
ATOM   2284  N   GLU A 159     -10.872   8.705 -26.999  1.00 64.14           N
ATOM   2285  CA  GLU A 159     -10.608  10.050 -26.517  1.00 64.14           C
ATOM   2286  C   GLU A 159     -11.236  10.252 -25.136  1.00 64.14           C
ATOM   2287  O   GLU A 159     -10.589  10.769 -24.226  1.00 64.14           O
ATOM   2288  HA  GLU A 159      -9.523  10.124 -26.445  1.00 64.14           H
ATOM   2289  CB  GLU A 159     -11.118  11.097 -27.509  1.00 64.14           C
ATOM   2290 1HB  GLU A 159     -12.141  10.860 -27.801  1.00 64.14           H
ATOM   2291 2HB  GLU A 159     -11.012  12.093 -27.079  1.00 64.14           H
ATOM   2292  CG  GLU A 159     -10.282  11.091 -28.791  1.00 64.14           C
ATOM   2293 1HG  GLU A 159      -9.223  11.156 -28.539  1.00 64.14           H
ATOM   2294 2HG  GLU A 159     -10.427  10.148 -29.319  1.00 64.14           H
ATOM   2295  CD  GLU A 159     -10.668  12.257 -29.703  1.00 64.14           C
ATOM   2296  OE1 GLU A 159      -9.848  12.579 -30.589  1.00 64.14           O
ATOM   2297  OE2 GLU A 159     -11.774  12.800 -29.493  1.00 64.14           O
ATOM   2298  HN  GLU A 159     -11.504   8.648 -27.771  1.00 64.14           H
ATOM   2299  N   LYS A 160     -12.488   9.833 -25.024  1.00 69.62           N
ATOM   2300  CA  LYS A 160     -13.225  10.005 -23.784  1.00 69.62           C
ATOM   2301  C   LYS A 160     -12.510   9.252 -22.661  1.00 69.62           C
ATOM   2302  O   LYS A 160     -12.524   9.686 -21.510  1.00 69.62           O
ATOM   2303  HA  LYS A 160     -13.219  11.069 -23.545  1.00 69.62           H
ATOM   2304  CB  LYS A 160     -14.687   9.591 -23.968  1.00 69.62           C
ATOM   2305 1HB  LYS A 160     -14.734   8.595 -24.406  1.00 69.62           H
ATOM   2306 2HB  LYS A 160     -15.178   9.535 -22.996  1.00 69.62           H
ATOM   2307  CG  LYS A 160     -15.429  10.585 -24.864  1.00 69.62           C
ATOM   2308 1HG  LYS A 160     -15.273  11.599 -24.496  1.00 69.62           H
ATOM   2309 2HG  LYS A 160     -15.020  10.545 -25.874  1.00 69.62           H
ATOM   2310  CD  LYS A 160     -16.927  10.275 -24.902  1.00 69.62           C
ATOM   2311 1HD  LYS A 160     -17.085   9.275 -25.305  1.00 69.62           H
ATOM   2312 2HD  LYS A 160     -17.329  10.278 -23.889  1.00 69.62           H
ATOM   2313  CE  LYS A 160     -17.677  11.299 -25.756  1.00 69.62           C
ATOM   2314 1HE  LYS A 160     -17.521  12.301 -25.355  1.00 69.62           H
ATOM   2315 2HE  LYS A 160     -17.278  11.297 -26.771  1.00 69.62           H
ATOM   2316  NZ  LYS A 160     -19.124  10.990 -25.785  1.00 69.62           N
ATOM   2317 1HZ  LYS A 160     -19.607  11.684 -26.346  1.00 69.62           H
ATOM   2318 2HZ  LYS A 160     -19.265  10.071 -26.189  1.00 69.62           H
ATOM   2319 3HZ  LYS A 160     -19.491  11.004 -24.840  1.00 69.62           H
ATOM   2320  HN  LYS A 160     -12.996   9.385 -25.759  1.00 69.62           H
ATOM   2321  N   ARG A 161     -11.901   8.136 -23.034  1.00 67.40           N
ATOM   2322  CA  ARG A 161     -11.248   7.278 -22.061  1.00 67.40           C
ATOM   2323  C   ARG A 161     -10.138   8.043 -21.338  1.00 67.40           C
ATOM   2324  O   ARG A 161      -9.908   7.834 -20.148  1.00 67.40           O
ATOM   2325  HA  ARG A 161     -12.039   6.989 -21.369  1.00 67.40           H
ATOM   2326  CB  ARG A 161     -10.651   6.039 -22.731  1.00 67.40           C
ATOM   2327 1HB  ARG A 161     -10.143   6.328 -23.651  1.00 67.40           H
ATOM   2328 2HB  ARG A 161      -9.899   5.595 -22.079  1.00 67.40           H
ATOM   2329  CG  ARG A 161     -11.736   5.007 -23.044  1.00 67.40           C
ATOM   2330 1HG  ARG A 161     -12.284   4.763 -22.133  1.00 67.40           H
ATOM   2331 2HG  ARG A 161     -12.456   5.432 -23.744  1.00 67.40           H
ATOM   2332  CD  ARG A 161     -11.129   3.735 -23.637  1.00 67.40           C
ATOM   2333 1HD  ARG A 161     -11.895   3.170 -24.169  1.00 67.40           H
ATOM   2334 2HD  ARG A 161     -10.360   3.994 -24.365  1.00 67.40           H
ATOM   2335  NE  ARG A 161     -10.545   2.903 -22.561  1.00 67.40           N
ATOM   2336  HE  ARG A 161     -10.735   3.161 -21.614  1.00 67.40           H
ATOM   2337  CZ  ARG A 161      -9.778   1.826 -22.777  1.00 67.40           C
ATOM   2338  NH1 ARG A 161      -9.491   1.434 -24.026  1.00 67.40           N
ATOM   2339 1HH1 ARG A 161      -9.851   1.947 -24.806  1.00 67.40           H
ATOM   2340 2HH1 ARG A 161      -8.918   0.629 -24.178  1.00 67.40           H
ATOM   2341  NH2 ARG A 161      -9.302   1.146 -21.725  1.00 67.40           N
ATOM   2342 1HH2 ARG A 161      -8.728   0.340 -21.868  1.00 67.40           H
ATOM   2343 2HH2 ARG A 161      -9.521   1.445 -20.796  1.00 67.40           H
ATOM   2344  HN  ARG A 161     -11.849   7.817 -23.981  1.00 67.40           H
ATOM   2345  N   LEU A 162      -9.478   8.914 -22.088  1.00 78.79           N
ATOM   2346  CA  LEU A 162      -8.369   9.680 -21.545  1.00 78.79           C
ATOM   2347  C   LEU A 162      -8.904  10.701 -20.539  1.00 78.79           C
ATOM   2348  O   LEU A 162      -8.284  10.941 -19.504  1.00 78.79           O
ATOM   2349  HA  LEU A 162      -7.718   8.983 -21.017  1.00 78.79           H
ATOM   2350  CB  LEU A 162      -7.546  10.303 -22.674  1.00 78.79           C
ATOM   2351 1HB  LEU A 162      -7.296   9.520 -23.390  1.00 78.79           H
ATOM   2352 2HB  LEU A 162      -8.171  11.026 -23.198  1.00 78.79           H
ATOM   2353  CG  LEU A 162      -6.251  11.002 -22.253  1.00 78.79           C
ATOM   2354  HG  LEU A 162      -6.487  11.705 -21.454  1.00 78.79           H
ATOM   2355  CD1 LEU A 162      -5.244   9.997 -21.689  1.00 78.79           C
ATOM   2356 1HD1 LEU A 162      -5.674   9.503 -20.818  1.00 78.79           H
ATOM   2357 2HD1 LEU A 162      -5.008   9.253 -22.449  1.00 78.79           H
ATOM   2358 3HD1 LEU A 162      -4.334  10.521 -21.397  1.00 78.79           H
ATOM   2359  CD2 LEU A 162      -5.665  11.813 -23.410  1.00 78.79           C
ATOM   2360 1HD2 LEU A 162      -5.447  11.148 -24.246  1.00 78.79           H
ATOM   2361 2HD2 LEU A 162      -6.384  12.569 -23.725  1.00 78.79           H
ATOM   2362 3HD2 LEU A 162      -4.745  12.299 -23.084  1.00 78.79           H
ATOM   2363  HN  LEU A 162      -9.691   9.099 -23.047  1.00 78.79           H
ATOM   2364  N   LEU A 163     -10.049  11.274 -20.878  1.00 82.11           N
ATOM   2365  CA  LEU A 163     -10.688  12.244 -20.004  1.00 82.11           C
ATOM   2366  C   LEU A 163     -11.100  11.556 -18.701  1.00 82.11           C
ATOM   2367  O   LEU A 163     -10.793  12.043 -17.614  1.00 82.11           O
ATOM   2368  HA  LEU A 163      -9.949  13.011 -19.771  1.00 82.11           H
ATOM   2369  CB  LEU A 163     -11.846  12.936 -20.727  1.00 82.11           C
ATOM   2370 1HB  LEU A 163     -11.468  13.353 -21.660  1.00 82.11           H
ATOM   2371 2HB  LEU A 163     -12.586  12.180 -20.992  1.00 82.11           H
ATOM   2372  CG  LEU A 163     -12.551  14.050 -19.951  1.00 82.11           C
ATOM   2373  HG  LEU A 163     -12.843  13.656 -18.977  1.00 82.11           H
ATOM   2374  CD1 LEU A 163     -11.605  15.225 -19.698  1.00 82.11           C
ATOM   2375 1HD1 LEU A 163     -10.748  14.884 -19.118  1.00 82.11           H
ATOM   2376 2HD1 LEU A 163     -11.261  15.627 -20.651  1.00 82.11           H
ATOM   2377 3HD1 LEU A 163     -12.132  16.003 -19.145  1.00 82.11           H
ATOM   2378  CD2 LEU A 163     -13.832  14.488 -20.663  1.00 82.11           C
ATOM   2379 1HD2 LEU A 163     -13.586  14.857 -21.659  1.00 82.11           H
ATOM   2380 2HD2 LEU A 163     -14.510  13.638 -20.748  1.00 82.11           H
ATOM   2381 3HD2 LEU A 163     -14.313  15.281 -20.090  1.00 82.11           H
ATOM   2382  HN  LEU A 163     -10.538  11.087 -21.729  1.00 82.11           H
ATOM   2383  N   TYR A 164     -11.789  10.435 -18.853  1.00 76.32           N
ATOM   2384  CA  TYR A 164     -12.267   9.688 -17.702  1.00 76.32           C
ATOM   2385  C   TYR A 164     -11.102   9.237 -16.818  1.00 76.32           C
ATOM   2386  O   TYR A 164     -11.229   9.185 -15.596  1.00 76.32           O
ATOM   2387  HA  TYR A 164     -12.920  10.342 -17.123  1.00 76.32           H
ATOM   2388  CB  TYR A 164     -12.973   8.453 -18.264  1.00 76.32           C
ATOM   2389 1HB  TYR A 164     -12.350   8.014 -19.043  1.00 76.32           H
ATOM   2390 2HB  TYR A 164     -13.066   7.709 -17.473  1.00 76.32           H
ATOM   2391  CG  TYR A 164     -14.361   8.738 -18.842  1.00 76.32           C
ATOM   2392  CD1 TYR A 164     -15.301   9.403 -18.082  1.00 76.32           C
ATOM   2393  HD1 TYR A 164     -15.055   9.726 -17.070  1.00 76.32           H
ATOM   2394  CD2 TYR A 164     -14.672   8.330 -20.123  1.00 76.32           C
ATOM   2395  HD2 TYR A 164     -13.929   7.804 -20.723  1.00 76.32           H
ATOM   2396  CE1 TYR A 164     -16.607   9.672 -18.626  1.00 76.32           C
ATOM   2397  HE1 TYR A 164     -17.359  10.196 -18.036  1.00 76.32           H
ATOM   2398  CE2 TYR A 164     -15.978   8.598 -20.667  1.00 76.32           C
ATOM   2399  HE2 TYR A 164     -16.237   8.281 -21.677  1.00 76.32           H
ATOM   2400  CZ  TYR A 164     -16.881   9.256 -19.891  1.00 76.32           C
ATOM   2401  OH  TYR A 164     -18.114   9.510 -20.405  1.00 76.32           O
ATOM   2402  HH  TYR A 164     -18.674   9.990 -19.730  1.00 76.32           H
ATOM   2403  HN  TYR A 164     -12.021  10.037 -19.740  1.00 76.32           H
ATOM   2404  N   SER A 165      -9.993   8.924 -17.472  1.00 86.33           N
ATOM   2405  CA  SER A 165      -8.812   8.460 -16.763  1.00 86.33           C
ATOM   2406  C   SER A 165      -8.321   9.542 -15.799  1.00 86.33           C
ATOM   2407  O   SER A 165      -7.866   9.238 -14.698  1.00 86.33           O
ATOM   2408  HA  SER A 165      -9.135   7.576 -16.212  1.00 86.33           H
ATOM   2409  CB  SER A 165      -7.699   8.074 -17.739  1.00 86.33           C
ATOM   2410 1HB  SER A 165      -6.933   7.508 -17.210  1.00 86.33           H
ATOM   2411 2HB  SER A 165      -8.104   7.419 -18.510  1.00 86.33           H
ATOM   2412  OG  SER A 165      -7.107   9.216 -18.351  1.00 86.33           O
ATOM   2413  HG  SER A 165      -7.817   9.861 -18.633  1.00 86.33           H
ATOM   2414  HN  SER A 165      -9.893   8.982 -18.465  1.00 86.33           H
ATOM   2415  N   LYS A 166      -8.430  10.784 -16.249  1.00 83.71           N
ATOM   2416  CA  LYS A 166      -8.034  11.915 -15.428  1.00 83.71           C
ATOM   2417  C   LYS A 166      -8.965  12.012 -14.218  1.00 83.71           C
ATOM   2418  O   LYS A 166      -8.505  12.157 -13.086  1.00 83.71           O
ATOM   2419  HA  LYS A 166      -7.023  11.721 -15.071  1.00 83.71           H
ATOM   2420  CB  LYS A 166      -7.981  13.194 -16.267  1.00 83.71           C
ATOM   2421 1HB  LYS A 166      -8.916  13.313 -16.815  1.00 83.71           H
ATOM   2422 2HB  LYS A 166      -7.885  14.059 -15.611  1.00 83.71           H
ATOM   2423  CG  LYS A 166      -6.808  13.157 -17.249  1.00 83.71           C
ATOM   2424 1HG  LYS A 166      -5.877  13.012 -16.702  1.00 83.71           H
ATOM   2425 2HG  LYS A 166      -6.919  12.307 -17.922  1.00 83.71           H
ATOM   2426  CD  LYS A 166      -6.733  14.451 -18.061  1.00 83.71           C
ATOM   2427 1HD  LYS A 166      -7.650  14.578 -18.636  1.00 83.71           H
ATOM   2428 2HD  LYS A 166      -6.659  15.304 -17.387  1.00 83.71           H
ATOM   2429  CE  LYS A 166      -5.530  14.436 -19.007  1.00 83.71           C
ATOM   2430 1HE  LYS A 166      -4.619  14.237 -18.442  1.00 83.71           H
ATOM   2431 2HE  LYS A 166      -5.639  13.628 -19.730  1.00 83.71           H
ATOM   2432  NZ  LYS A 166      -5.410  15.730 -19.714  1.00 83.71           N
ATOM   2433 1HZ  LYS A 166      -4.618  15.697 -20.347  1.00 83.71           H
ATOM   2434 2HZ  LYS A 166      -6.258  15.906 -20.243  1.00 83.71           H
ATOM   2435 3HZ  LYS A 166      -5.273  16.473 -19.039  1.00 83.71           H
ATOM   2436  HN  LYS A 166      -8.781  11.021 -17.155  1.00 83.71           H
ATOM   2437  N   MET A 167     -10.258  11.928 -14.497  1.00 84.91           N
ATOM   2438  CA  MET A 167     -11.259  12.058 -13.452  1.00 84.91           C
ATOM   2439  C   MET A 167     -11.106  10.953 -12.405  1.00 84.91           C
ATOM   2440  O   MET A 167     -11.167  11.217 -11.206  1.00 84.91           O
ATOM   2441  HA  MET A 167     -11.080  13.030 -12.993  1.00 84.91           H
ATOM   2442  CB  MET A 167     -12.656  11.984 -14.072  1.00 84.91           C
ATOM   2443 1HB  MET A 167     -12.751  11.068 -14.655  1.00 84.91           H
ATOM   2444 2HB  MET A 167     -13.406  11.940 -13.283  1.00 84.91           H
ATOM   2445  CG  MET A 167     -12.923  13.195 -14.968  1.00 84.91           C
ATOM   2446 1HG  MET A 167     -12.823  14.114 -14.391  1.00 84.91           H
ATOM   2447 2HG  MET A 167     -12.181  13.238 -15.766  1.00 84.91           H
ATOM   2448  SD  MET A 167     -14.562  13.089 -15.666  1.00 84.91           S
ATOM   2449  CE  MET A 167     -15.538  13.495 -14.227  1.00 84.91           C
ATOM   2450 1HE  MET A 167     -15.344  12.767 -13.440  1.00 84.91           H
ATOM   2451 2HE  MET A 167     -15.270  14.491 -13.875  1.00 84.91           H
ATOM   2452 3HE  MET A 167     -16.596  13.474 -14.488  1.00 84.91           H
ATOM   2453  HN  MET A 167     -10.622  11.774 -15.415  1.00 84.91           H
ATOM   2454  N   VAL A 168     -10.911   9.738 -12.897  1.00 92.35           N
ATOM   2455  CA  VAL A 168     -10.800   8.585 -12.021  1.00 92.35           C
ATOM   2456  C   VAL A 168      -9.597   8.768 -11.094  1.00 92.35           C
ATOM   2457  O   VAL A 168      -9.682   8.492  -9.898  1.00 92.35           O
ATOM   2458  HA  VAL A 168     -11.706   8.543 -11.416  1.00 92.35           H
ATOM   2459  CB  VAL A 168     -10.725   7.302 -12.851  1.00 92.35           C
ATOM   2460  HB  VAL A 168      -9.934   7.427 -13.591  1.00 92.35           H
ATOM   2461  CG1 VAL A 168     -10.362   6.102 -11.975  1.00 92.35           C
ATOM   2462 1HG1 VAL A 168      -9.392   6.273 -11.508  1.00 92.35           H
ATOM   2463 2HG1 VAL A 168     -11.119   5.974 -11.202  1.00 92.35           H
ATOM   2464 3HG1 VAL A 168     -10.315   5.203 -12.590  1.00 92.35           H
ATOM   2465  CG2 VAL A 168     -12.036   7.057 -13.601  1.00 92.35           C
ATOM   2466 1HG2 VAL A 168     -12.852   6.962 -12.884  1.00 92.35           H
ATOM   2467 2HG2 VAL A 168     -12.235   7.894 -14.269  1.00 92.35           H
ATOM   2468 3HG2 VAL A 168     -11.955   6.139 -14.183  1.00 92.35           H
ATOM   2469  HN  VAL A 168     -10.829   9.537 -13.873  1.00 92.35           H
ATOM   2470  N   CYS A 169      -8.503   9.233 -11.680  1.00 93.61           N
ATOM   2471  CA  CYS A 169      -7.284   9.455 -10.922  1.00 93.61           C
ATOM   2472  C   CYS A 169      -7.587  10.460  -9.809  1.00 93.61           C
ATOM   2473  O   CYS A 169      -7.226  10.241  -8.654  1.00 93.61           O
ATOM   2474  HA  CYS A 169      -6.995   8.491 -10.504  1.00 93.61           H
ATOM   2475  CB  CYS A 169      -6.138   9.926 -11.819  1.00 93.61           C
ATOM   2476 1HB  CYS A 169      -6.480  10.732 -12.468  1.00 93.61           H
ATOM   2477 2HB  CYS A 169      -5.329  10.328 -11.209  1.00 93.61           H
ATOM   2478  SG  CYS A 169      -5.521   8.530 -12.831  1.00 93.61           S
ATOM   2479  HG  CYS A 169      -6.506   8.561 -13.724  1.00 93.61           H
ATOM   2480  HN  CYS A 169      -8.442   9.455 -12.653  1.00 93.61           H
ATOM   2481  N   PHE A 170      -8.248  11.542 -10.196  1.00 93.29           N
ATOM   2482  CA  PHE A 170      -8.576  12.596  -9.252  1.00 93.29           C
ATOM   2483  C   PHE A 170      -9.447  12.061  -8.113  1.00 93.29           C
ATOM   2484  O   PHE A 170      -9.195  12.353  -6.945  1.00 93.29           O
ATOM   2485  HA  PHE A 170      -7.636  12.969  -8.844  1.00 93.29           H
ATOM   2486  CB  PHE A 170      -9.361  13.659 -10.023  1.00 93.29           C
ATOM   2487 1HB  PHE A 170      -8.763  13.995 -10.870  1.00 93.29           H
ATOM   2488 2HB  PHE A 170     -10.264  13.204 -10.431  1.00 93.29           H
ATOM   2489  CG  PHE A 170      -9.756  14.874  -9.181  1.00 93.29           C
ATOM   2490  CD1 PHE A 170     -11.031  15.000  -8.724  1.00 93.29           C
ATOM   2491  HD1 PHE A 170     -11.771  14.235  -8.957  1.00 93.29           H
ATOM   2492  CD2 PHE A 170      -8.832  15.828  -8.890  1.00 93.29           C
ATOM   2493  HD2 PHE A 170      -7.810  15.728  -9.256  1.00 93.29           H
ATOM   2494  CE1 PHE A 170     -11.397  16.128  -7.943  1.00 93.29           C
ATOM   2495  HE1 PHE A 170     -12.418  16.229  -7.577  1.00 93.29           H
ATOM   2496  CE2 PHE A 170      -9.198  16.956  -8.109  1.00 93.29           C
ATOM   2497  HE2 PHE A 170      -8.457  17.721  -7.875  1.00 93.29           H
ATOM   2498  CZ  PHE A 170     -10.473  17.082  -7.652  1.00 93.29           C
ATOM   2499  HZ  PHE A 170     -10.753  17.948  -7.052  1.00 93.29           H
ATOM   2500  HN  PHE A 170      -8.557  11.703 -11.133  1.00 93.29           H
ATOM   2501  N   THR A 171     -10.453  11.288  -8.493  1.00 92.66           N
ATOM   2502  CA  THR A 171     -11.371  10.722  -7.520  1.00 92.66           C
ATOM   2503  C   THR A 171     -10.615   9.846  -6.520  1.00 92.66           C
ATOM   2504  O   THR A 171     -10.925   9.847  -5.329  1.00 92.66           O
ATOM   2505  HA  THR A 171     -11.819  11.539  -6.955  1.00 92.66           H
ATOM   2506  CB  THR A 171     -12.464   9.969  -8.282  1.00 92.66           C
ATOM   2507  HB  THR A 171     -12.058   9.082  -8.768  1.00 92.66           H
ATOM   2508  OG1 THR A 171     -13.016  10.950  -9.156  1.00 92.66           O
ATOM   2509  HG1 THR A 171     -12.543  10.929 -10.037  1.00 92.66           H
ATOM   2510  CG2 THR A 171     -13.635   9.569  -7.384  1.00 92.66           C
ATOM   2511 1HG2 THR A 171     -14.083  10.463  -6.951  1.00 92.66           H
ATOM   2512 2HG2 THR A 171     -13.275   8.920  -6.585  1.00 92.66           H
ATOM   2513 3HG2 THR A 171     -14.382   9.038  -7.974  1.00 92.66           H
ATOM   2514  HN  THR A 171     -10.645  11.047  -9.445  1.00 92.66           H
ATOM   2515  N   ILE A 172      -9.637   9.119  -7.040  1.00 93.43           N
ATOM   2516  CA  ILE A 172      -8.855   8.215  -6.213  1.00 93.43           C
ATOM   2517  C   ILE A 172      -8.095   9.023  -5.160  1.00 93.43           C
ATOM   2518  O   ILE A 172      -8.089   8.665  -3.983  1.00 93.43           O
ATOM   2519  HA  ILE A 172      -9.555   7.553  -5.702  1.00 93.43           H
ATOM   2520  CB  ILE A 172      -7.954   7.336  -7.083  1.00 93.43           C
ATOM   2521  HB  ILE A 172      -7.490   7.968  -7.841  1.00 93.43           H
ATOM   2522  CG1 ILE A 172      -8.771   6.273  -7.820  1.00 93.43           C
ATOM   2523 1HG1 ILE A 172      -9.131   5.529  -7.109  1.00 93.43           H
ATOM   2524 2HG1 ILE A 172      -9.650   6.733  -8.272  1.00 93.43           H
ATOM   2525  CG2 ILE A 172      -6.825   6.720  -6.255  1.00 93.43           C
ATOM   2526 1HG2 ILE A 172      -6.221   7.514  -5.817  1.00 93.43           H
ATOM   2527 2HG2 ILE A 172      -7.250   6.106  -5.461  1.00 93.43           H
ATOM   2528 3HG2 ILE A 172      -6.200   6.100  -6.898  1.00 93.43           H
ATOM   2529  CD1 ILE A 172      -7.933   5.590  -8.902  1.00 93.43           C
ATOM   2530 1HD1 ILE A 172      -7.595   6.333  -9.624  1.00 93.43           H
ATOM   2531 2HD1 ILE A 172      -7.068   5.110  -8.443  1.00 93.43           H
ATOM   2532 3HD1 ILE A 172      -8.538   4.839  -9.410  1.00 93.43           H
ATOM   2533  HN  ILE A 172      -9.377   9.140  -8.005  1.00 93.43           H
ATOM   2534  N   TRP A 173      -7.472  10.097  -5.621  1.00 91.86           N
ATOM   2535  CA  TRP A 173      -6.632  10.906  -4.753  1.00 91.86           C
ATOM   2536  C   TRP A 173      -7.519  11.499  -3.656  1.00 91.86           C
ATOM   2537  O   TRP A 173      -7.149  11.493  -2.483  1.00 91.86           O
ATOM   2538  HA  TRP A 173      -5.881  10.251  -4.311  1.00 91.86           H
ATOM   2539  CB  TRP A 173      -5.880  11.970  -5.554  1.00 91.86           C
ATOM   2540 1HB  TRP A 173      -6.568  12.429  -6.264  1.00 91.86           H
ATOM   2541 2HB  TRP A 173      -5.551  12.756  -4.874  1.00 91.86           H
ATOM   2542  CG  TRP A 173      -4.666  11.433  -6.315  1.00 91.86           C
ATOM   2543  CD1 TRP A 173      -4.518  11.298  -7.640  1.00 91.86           C
ATOM   2544  HD1 TRP A 173      -5.278  11.566  -8.374  1.00 91.86           H
ATOM   2545  CD2 TRP A 173      -3.429  10.963  -5.740  1.00 91.86           C
ATOM   2546  NE1 TRP A 173      -3.280  10.777  -7.960  1.00 91.86           N
ATOM   2547  HE1 TRP A 173      -2.938  10.586  -8.880  1.00 91.86           H
ATOM   2548  CE2 TRP A 173      -2.598  10.567  -6.767  1.00 91.86           C
ATOM   2549  CE3 TRP A 173      -3.026  10.875  -4.396  1.00 91.86           C
ATOM   2550  HE3 TRP A 173      -3.664  11.182  -3.567  1.00 91.86           H
ATOM   2551  CZ2 TRP A 173      -1.311  10.055  -6.558  1.00 91.86           C
ATOM   2552  HZ2 TRP A 173      -0.673   9.749  -7.387  1.00 91.86           H
ATOM   2553  CZ3 TRP A 173      -1.738  10.362  -4.204  1.00 91.86           C
ATOM   2554  HZ3 TRP A 173      -1.376  10.273  -3.180  1.00 91.86           H
ATOM   2555  CH2 TRP A 173      -0.889   9.958  -5.227  1.00 91.86           C
ATOM   2556  HH2 TRP A 173       0.102   9.569  -4.994  1.00 91.86           H
ATOM   2557  HN  TRP A 173      -7.533  10.417  -6.566  1.00 91.86           H
ATOM   2558  N   VAL A 174      -8.673  11.997  -4.077  1.00 95.25           N
ATOM   2559  CA  VAL A 174      -9.602  12.618  -3.149  1.00 95.25           C
ATOM   2560  C   VAL A 174     -10.044  11.587  -2.108  1.00 95.25           C
ATOM   2561  O   VAL A 174     -10.074  11.879  -0.914  1.00 95.25           O
ATOM   2562  HA  VAL A 174      -9.071  13.423  -2.641  1.00 95.25           H
ATOM   2563  CB  VAL A 174     -10.775  13.233  -3.916  1.00 95.25           C
ATOM   2564  HB  VAL A 174     -11.202  12.458  -4.552  1.00 95.25           H
ATOM   2565  CG1 VAL A 174     -11.867  13.710  -2.957  1.00 95.25           C
ATOM   2566 1HG1 VAL A 174     -12.235  12.864  -2.376  1.00 95.25           H
ATOM   2567 2HG1 VAL A 174     -11.457  14.463  -2.284  1.00 95.25           H
ATOM   2568 3HG1 VAL A 174     -12.688  14.143  -3.529  1.00 95.25           H
ATOM   2569  CG2 VAL A 174     -10.301  14.374  -4.819  1.00 95.25           C
ATOM   2570 1HG2 VAL A 174      -9.836  15.150  -4.210  1.00 95.25           H
ATOM   2571 2HG2 VAL A 174      -9.575  13.992  -5.537  1.00 95.25           H
ATOM   2572 3HG2 VAL A 174     -11.154  14.793  -5.352  1.00 95.25           H
ATOM   2573  HN  VAL A 174      -8.974  11.980  -5.030  1.00 95.25           H
ATOM   2574  N   LEU A 175     -10.376  10.402  -2.600  1.00 90.01           N
ATOM   2575  CA  LEU A 175     -10.884   9.350  -1.737  1.00 90.01           C
ATOM   2576  C   LEU A 175      -9.810   8.969  -0.716  1.00 90.01           C
ATOM   2577  O   LEU A 175     -10.094   8.848   0.474  1.00 90.01           O
ATOM   2578  HA  LEU A 175     -11.743   9.753  -1.200  1.00 90.01           H
ATOM   2579  CB  LEU A 175     -11.386   8.169  -2.571  1.00 90.01           C
ATOM   2580 1HB  LEU A 175     -12.162   8.530  -3.246  1.00 90.01           H
ATOM   2581 2HB  LEU A 175     -10.564   7.813  -3.192  1.00 90.01           H
ATOM   2582  CG  LEU A 175     -11.946   6.982  -1.784  1.00 90.01           C
ATOM   2583  HG  LEU A 175     -11.188   6.658  -1.070  1.00 90.01           H
ATOM   2584  CD1 LEU A 175     -13.180   7.391  -0.979  1.00 90.01           C
ATOM   2585 1HD1 LEU A 175     -12.911   8.180  -0.276  1.00 90.01           H
ATOM   2586 2HD1 LEU A 175     -13.952   7.756  -1.656  1.00 90.01           H
ATOM   2587 3HD1 LEU A 175     -13.558   6.529  -0.429  1.00 90.01           H
ATOM   2588  CD2 LEU A 175     -12.231   5.797  -2.709  1.00 90.01           C
ATOM   2589 1HD2 LEU A 175     -12.961   6.092  -3.462  1.00 90.01           H
ATOM   2590 2HD2 LEU A 175     -11.308   5.488  -3.199  1.00 90.01           H
ATOM   2591 3HD2 LEU A 175     -12.628   4.967  -2.124  1.00 90.01           H
ATOM   2592  HN  LEU A 175     -10.302  10.157  -3.567  1.00 90.01           H
ATOM   2593  N   ALA A 176      -8.597   8.792  -1.220  1.00 94.76           N
ATOM   2594  CA  ALA A 176      -7.496   8.347  -0.382  1.00 94.76           C
ATOM   2595  C   ALA A 176      -7.240   9.388   0.710  1.00 94.76           C
ATOM   2596  O   ALA A 176      -6.961   9.036   1.855  1.00 94.76           O
ATOM   2597  HA  ALA A 176      -7.793   7.409   0.086  1.00 94.76           H
ATOM   2598  CB  ALA A 176      -6.262   8.097  -1.250  1.00 94.76           C
ATOM   2599 1HB  ALA A 176      -6.488   7.329  -1.990  1.00 94.76           H
ATOM   2600 2HB  ALA A 176      -5.982   9.020  -1.758  1.00 94.76           H
ATOM   2601 3HB  ALA A 176      -5.436   7.764  -0.621  1.00 94.76           H
ATOM   2602  HN  ALA A 176      -8.362   8.945  -2.180  1.00 94.76           H
ATOM   2603  N   ALA A 177      -7.344  10.649   0.317  1.00 94.78           N
ATOM   2604  CA  ALA A 177      -7.106  11.744   1.242  1.00 94.78           C
ATOM   2605  C   ALA A 177      -8.119  11.669   2.386  1.00 94.78           C
ATOM   2606  O   ALA A 177      -7.752  11.790   3.554  1.00 94.78           O
ATOM   2607  HA  ALA A 177      -6.102  11.622   1.649  1.00 94.78           H
ATOM   2608  CB  ALA A 177      -7.174  13.074   0.489  1.00 94.78           C
ATOM   2609 1HB  ALA A 177      -6.416  13.088  -0.293  1.00 94.78           H
ATOM   2610 2HB  ALA A 177      -8.161  13.186   0.040  1.00 94.78           H
ATOM   2611 3HB  ALA A 177      -6.995  13.894   1.184  1.00 94.78           H
ATOM   2612  HN  ALA A 177      -7.585  10.927  -0.613  1.00 94.78           H
ATOM   2613  N   ALA A 178      -9.373  11.468   2.011  1.00 95.09           N
ATOM   2614  CA  ALA A 178     -10.452  11.448   2.984  1.00 95.09           C
ATOM   2615  C   ALA A 178     -10.241  10.278   3.948  1.00 95.09           C
ATOM   2616  O   ALA A 178     -10.550  10.382   5.134  1.00 95.09           O
ATOM   2617  HA  ALA A 178     -10.410  12.381   3.545  1.00 95.09           H
ATOM   2618  CB  ALA A 178     -11.795  11.369   2.257  1.00 95.09           C
ATOM   2619 1HB  ALA A 178     -11.908  12.238   1.608  1.00 95.09           H
ATOM   2620 2HB  ALA A 178     -11.831  10.460   1.656  1.00 95.09           H
ATOM   2621 3HB  ALA A 178     -12.604  11.354   2.987  1.00 95.09           H
ATOM   2622  HN  ALA A 178      -9.657  11.322   1.063  1.00 95.09           H
ATOM   2623  N   LEU A 179      -9.717   9.190   3.402  1.00 91.62           N
ATOM   2624  CA  LEU A 179      -9.528   7.979   4.181  1.00 91.62           C
ATOM   2625  C   LEU A 179      -8.370   8.182   5.160  1.00 91.62           C
ATOM   2626  O   LEU A 179      -8.109   7.327   6.004  1.00 91.62           O
ATOM   2627  HA  LEU A 179     -10.440   7.813   4.754  1.00 91.62           H
ATOM   2628  CB  LEU A 179      -9.348   6.771   3.258  1.00 91.62           C
ATOM   2629 1HB  LEU A 179      -8.543   6.991   2.558  1.00 91.62           H
ATOM   2630 2HB  LEU A 179      -9.023   5.923   3.862  1.00 91.62           H
ATOM   2631  CG  LEU A 179     -10.582   6.348   2.458  1.00 91.62           C
ATOM   2632  HG  LEU A 179     -10.961   7.222   1.929  1.00 91.62           H
ATOM   2633  CD1 LEU A 179     -10.219   5.303   1.402  1.00 91.62           C
ATOM   2634 1HD1 LEU A 179      -9.483   5.720   0.715  1.00 91.62           H
ATOM   2635 2HD1 LEU A 179      -9.801   4.423   1.891  1.00 91.62           H
ATOM   2636 3HD1 LEU A 179     -11.114   5.020   0.848  1.00 91.62           H
ATOM   2637  CD2 LEU A 179     -11.697   5.863   3.386  1.00 91.62           C
ATOM   2638 1HD2 LEU A 179     -11.344   5.007   3.962  1.00 91.62           H
ATOM   2639 2HD2 LEU A 179     -11.980   6.667   4.066  1.00 91.62           H
ATOM   2640 3HD2 LEU A 179     -12.562   5.569   2.792  1.00 91.62           H
ATOM   2641  HN  LEU A 179      -9.425   9.129   2.447  1.00 91.62           H
ATOM   2642  N   CYS A 180      -7.707   9.320   5.014  1.00 90.68           N
ATOM   2643  CA  CYS A 180      -6.531   9.609   5.817  1.00 90.68           C
ATOM   2644  C   CYS A 180      -6.935  10.578   6.930  1.00 90.68           C
ATOM   2645  O   CYS A 180      -6.102  10.977   7.742  1.00 90.68           O
ATOM   2646  HA  CYS A 180      -6.195   8.659   6.233  1.00 90.68           H
ATOM   2647  CB  CYS A 180      -5.387  10.163   4.965  1.00 90.68           C
ATOM   2648 1HB  CYS A 180      -5.705  11.079   4.466  1.00 90.68           H
ATOM   2649 2HB  CYS A 180      -4.542  10.424   5.601  1.00 90.68           H
ATOM   2650  SG  CYS A 180      -4.874   8.922   3.722  1.00 90.68           S
ATOM   2651  HG  CYS A 180      -6.008   8.942   3.028  1.00 90.68           H
ATOM   2652  HN  CYS A 180      -7.961  10.036   4.364  1.00 90.68           H
ATOM   2653  N   ILE A 181      -8.213  10.928   6.931  1.00 90.39           N
ATOM   2654  CA  ILE A 181      -8.733  11.858   7.919  1.00 90.39           C
ATOM   2655  C   ILE A 181      -8.434  11.326   9.322  1.00 90.39           C
ATOM   2656  O   ILE A 181      -7.950  12.063  10.179  1.00 90.39           O
ATOM   2657  HA  ILE A 181      -8.205  12.803   7.788  1.00 90.39           H
ATOM   2658  CB  ILE A 181     -10.217  12.131   7.668  1.00 90.39           C
ATOM   2659  HB  ILE A 181     -10.721  11.175   7.528  1.00 90.39           H
ATOM   2660  CG1 ILE A 181     -10.417  12.940   6.385  1.00 90.39           C
ATOM   2661 1HG1 ILE A 181      -9.996  13.938   6.511  1.00 90.39           H
ATOM   2662 2HG1 ILE A 181      -9.877  12.468   5.565  1.00 90.39           H
ATOM   2663  CG2 ILE A 181     -10.862  12.808   8.879  1.00 90.39           C
ATOM   2664 1HG2 ILE A 181     -10.768  12.160   9.751  1.00 90.39           H
ATOM   2665 2HG2 ILE A 181     -10.361  13.755   9.076  1.00 90.39           H
ATOM   2666 3HG2 ILE A 181     -11.917  12.990   8.675  1.00 90.39           H
ATOM   2667  CD1 ILE A 181     -11.902  13.049   6.031  1.00 90.39           C
ATOM   2668 1HD1 ILE A 181     -12.313  12.050   5.882  1.00 90.39           H
ATOM   2669 2HD1 ILE A 181     -12.434  13.544   6.843  1.00 90.39           H
ATOM   2670 3HD1 ILE A 181     -12.015  13.629   5.115  1.00 90.39           H
ATOM   2671  HN  ILE A 181      -8.887  10.587   6.275  1.00 90.39           H
ATOM   2672  N   PRO A 182      -8.715  10.042   9.581  1.00 91.51           N
ATOM   2673  CA  PRO A 182      -8.483   9.472  10.910  1.00 91.51           C
ATOM   2674  C   PRO A 182      -7.063   9.707  11.399  1.00 91.51           C
ATOM   2675  O   PRO A 182      -6.853  10.066  12.557  1.00 91.51           O
ATOM   2676  HA  PRO A 182      -9.122   9.963  11.645  1.00 91.51           H
ATOM   2677  CB  PRO A 182      -8.780   7.983  10.723  1.00 91.51           C
ATOM   2678 1HB  PRO A 182      -7.880   7.423  10.471  1.00 91.51           H
ATOM   2679 2HB  PRO A 182      -9.188   7.538  11.631  1.00 91.51           H
ATOM   2680  CG  PRO A 182      -9.793   7.965   9.584  1.00 91.51           C
ATOM   2681 1HG  PRO A 182      -9.839   6.990   9.099  1.00 91.51           H
ATOM   2682 2HG  PRO A 182     -10.801   8.181   9.936  1.00 91.51           H
ATOM   2683  CD  PRO A 182      -9.270   9.043   8.649  1.00 91.51           C
ATOM   2684 1HD  PRO A 182      -8.506   8.658   7.973  1.00 91.51           H
ATOM   2685 2HD  PRO A 182     -10.063   9.458   8.026  1.00 91.51           H
ATOM   2686  N   GLU A 183      -6.118   9.495  10.496  1.00 87.96           N
ATOM   2687  CA  GLU A 183      -4.712   9.628  10.838  1.00 87.96           C
ATOM   2688  C   GLU A 183      -4.405  11.062  11.274  1.00 87.96           C
ATOM   2689  O   GLU A 183      -3.661  11.279  12.229  1.00 87.96           O
ATOM   2690  HA  GLU A 183      -4.552   8.946  11.673  1.00 87.96           H
ATOM   2691  CB  GLU A 183      -3.820   9.207   9.668  1.00 87.96           C
ATOM   2692 1HB  GLU A 183      -4.298   9.478   8.727  1.00 87.96           H
ATOM   2693 2HB  GLU A 183      -2.828   9.641   9.789  1.00 87.96           H
ATOM   2694  CG  GLU A 183      -3.628   7.689   9.644  1.00 87.96           C
ATOM   2695 1HG  GLU A 183      -2.931   7.420   8.850  1.00 87.96           H
ATOM   2696 2HG  GLU A 183      -3.183   7.361  10.584  1.00 87.96           H
ATOM   2697  CD  GLU A 183      -4.961   6.971   9.425  1.00 87.96           C
ATOM   2698  OE1 GLU A 183      -5.062   5.812   9.881  1.00 87.96           O
ATOM   2699  OE2 GLU A 183      -5.848   7.598   8.807  1.00 87.96           O
ATOM   2700  HN  GLU A 183      -6.299   9.238   9.546  1.00 87.96           H
ATOM   2701  N   ILE A 184      -4.993  12.005  10.551  1.00 89.64           N
ATOM   2702  CA  ILE A 184      -4.727  13.412  10.798  1.00 89.64           C
ATOM   2703  C   ILE A 184      -5.154  13.765  12.224  1.00 89.64           C
ATOM   2704  O   ILE A 184      -4.471  14.523  12.910  1.00 89.64           O
ATOM   2705  HA  ILE A 184      -3.650  13.560  10.713  1.00 89.64           H
ATOM   2706  CB  ILE A 184      -5.390  14.278   9.725  1.00 89.64           C
ATOM   2707  HB  ILE A 184      -6.444  14.008   9.671  1.00 89.64           H
ATOM   2708  CG1 ILE A 184      -4.782  14.006   8.347  1.00 89.64           C
ATOM   2709 1HG1 ILE A 184      -3.761  14.386   8.315  1.00 89.64           H
ATOM   2710 2HG1 ILE A 184      -4.727  12.931   8.176  1.00 89.64           H
ATOM   2711  CG2 ILE A 184      -5.322  15.760  10.098  1.00 89.64           C
ATOM   2712 1HG2 ILE A 184      -5.838  15.921  11.045  1.00 89.64           H
ATOM   2713 2HG2 ILE A 184      -4.280  16.063  10.197  1.00 89.64           H
ATOM   2714 3HG2 ILE A 184      -5.800  16.354   9.319  1.00 89.64           H
ATOM   2715  CD1 ILE A 184      -5.612  14.662   7.242  1.00 89.64           C
ATOM   2716 1HD1 ILE A 184      -6.625  14.262   7.262  1.00 89.64           H
ATOM   2717 2HD1 ILE A 184      -5.643  15.740   7.403  1.00 89.64           H
ATOM   2718 3HD1 ILE A 184      -5.157  14.453   6.274  1.00 89.64           H
ATOM   2719  HN  ILE A 184      -5.639  11.820   9.811  1.00 89.64           H
ATOM   2720  N   LEU A 185      -6.282  13.198  12.627  1.00 90.15           N
ATOM   2721  CA  LEU A 185      -6.921  13.603  13.868  1.00 90.15           C
ATOM   2722  C   LEU A 185      -6.172  12.982  15.048  1.00 90.15           C
ATOM   2723  O   LEU A 185      -5.812  13.679  15.996  1.00 90.15           O
ATOM   2724  HA  LEU A 185      -6.839  14.688  13.939  1.00 90.15           H
ATOM   2725  CB  LEU A 185      -8.412  13.263  13.838  1.00 90.15           C
ATOM   2726 1HB  LEU A 185      -8.518  12.203  13.608  1.00 90.15           H
ATOM   2727 2HB  LEU A 185      -8.819  13.414  14.838  1.00 90.15           H
ATOM   2728  CG  LEU A 185      -9.262  14.059  12.846  1.00 90.15           C
ATOM   2729  HG  LEU A 185      -8.870  13.885  11.844  1.00 90.15           H
ATOM   2730  CD1 LEU A 185     -10.713  13.574  12.855  1.00 90.15           C
ATOM   2731 1HD1 LEU A 185     -10.746  12.521  12.576  1.00 90.15           H
ATOM   2732 2HD1 LEU A 185     -11.132  13.700  13.853  1.00 90.15           H
ATOM   2733 3HD1 LEU A 185     -11.295  14.157  12.141  1.00 90.15           H
ATOM   2734  CD2 LEU A 185      -9.158  15.561  13.117  1.00 90.15           C
ATOM   2735 1HD2 LEU A 185      -9.509  15.774  14.126  1.00 90.15           H
ATOM   2736 2HD2 LEU A 185      -8.119  15.877  13.019  1.00 90.15           H
ATOM   2737 3HD2 LEU A 185      -9.772  16.104  12.397  1.00 90.15           H
ATOM   2738  HN  LEU A 185      -6.756  12.476  12.123  1.00 90.15           H
ATOM   2739  N   TYR A 186      -5.959  11.678  14.953  1.00 90.31           N
ATOM   2740  CA  TYR A 186      -5.678  10.877  16.133  1.00 90.31           C
ATOM   2741  C   TYR A 186      -4.204  10.472  16.182  1.00 90.31           C
ATOM   2742  O   TYR A 186      -3.772   9.798  17.116  1.00 90.31           O
ATOM   2743  HA  TYR A 186      -5.911  11.479  17.011  1.00 90.31           H
ATOM   2744  CB  TYR A 186      -6.537   9.618  16.002  1.00 90.31           C
ATOM   2745 1HB  TYR A 186      -6.203   9.052  15.133  1.00 90.31           H
ATOM   2746 2HB  TYR A 186      -6.374   8.987  16.875  1.00 90.31           H
ATOM   2747  CG  TYR A 186      -8.035   9.898  15.866  1.00 90.31           C
ATOM   2748  CD1 TYR A 186      -8.659  10.758  16.747  1.00 90.31           C
ATOM   2749  HD1 TYR A 186      -8.085  11.237  17.540  1.00 90.31           H
ATOM   2750  CD2 TYR A 186      -8.762   9.291  14.862  1.00 90.31           C
ATOM   2751  HD2 TYR A 186      -8.269   8.612  14.166  1.00 90.31           H
ATOM   2752  CE1 TYR A 186     -10.069  11.021  16.619  1.00 90.31           C
ATOM   2753  HE1 TYR A 186     -10.574  11.698  17.308  1.00 90.31           H
ATOM   2754  CE2 TYR A 186     -10.172   9.555  14.734  1.00 90.31           C
ATOM   2755  HE2 TYR A 186     -10.758   9.082  13.946  1.00 90.31           H
ATOM   2756  CZ  TYR A 186     -10.756  10.407  15.619  1.00 90.31           C
ATOM   2757  OH  TYR A 186     -12.087  10.656  15.498  1.00 90.31           O
ATOM   2758  HH  TYR A 186     -12.472  10.104  14.758  1.00 90.31           H
ATOM   2759  HN  TYR A 186      -5.976  11.170  14.092  1.00 90.31           H
ATOM   2760  N   SER A 187      -3.471  10.899  15.164  1.00 90.88           N
ATOM   2761  CA  SER A 187      -2.024  10.773  15.178  1.00 90.88           C
ATOM   2762  C   SER A 187      -1.423  11.754  16.188  1.00 90.88           C
ATOM   2763  O   SER A 187      -1.647  12.960  16.095  1.00 90.88           O
ATOM   2764  HA  SER A 187      -1.826   9.745  15.481  1.00 90.88           H
ATOM   2765  CB  SER A 187      -1.435  11.017  13.787  1.00 90.88           C
ATOM   2766 1HB  SER A 187      -1.721  12.010  13.442  1.00 90.88           H
ATOM   2767 2HB  SER A 187      -0.347  11.000  13.846  1.00 90.88           H
ATOM   2768  OG  SER A 187      -1.875  10.043  12.844  1.00 90.88           O
ATOM   2769  HG  SER A 187      -2.458  10.473  12.155  1.00 90.88           H
ATOM   2770  HN  SER A 187      -3.850  11.324  14.342  1.00 90.88           H
ATOM   2771  N   GLN A 188      -0.672  11.200  17.128  1.00 84.48           N
ATOM   2772  CA  GLN A 188       0.058  12.018  18.081  1.00 84.48           C
ATOM   2773  C   GLN A 188       1.306  11.280  18.568  1.00 84.48           C
ATOM   2774  O   GLN A 188       1.465  10.087  18.314  1.00 84.48           O
ATOM   2775  HA  GLN A 188       0.348  12.914  17.532  1.00 84.48           H
ATOM   2776  CB  GLN A 188      -0.835  12.419  19.257  1.00 84.48           C
ATOM   2777 1HB  GLN A 188      -0.287  13.085  19.925  1.00 84.48           H
ATOM   2778 2HB  GLN A 188      -1.697  12.976  18.890  1.00 84.48           H
ATOM   2779  CG  GLN A 188      -1.308  11.188  20.031  1.00 84.48           C
ATOM   2780 1HG  GLN A 188      -1.781  10.483  19.347  1.00 84.48           H
ATOM   2781 2HG  GLN A 188      -0.451  10.678  20.471  1.00 84.48           H
ATOM   2782  CD  GLN A 188      -2.296  11.578  21.133  1.00 84.48           C
ATOM   2783  OE1 GLN A 188      -2.790  12.692  21.192  1.00 84.48           O
ATOM   2784  NE2 GLN A 188      -2.555  10.602  21.998  1.00 84.48           N
ATOM   2785 1HE2 GLN A 188      -2.115   9.710  21.892  1.00 84.48           H
ATOM   2786 2HE2 GLN A 188      -3.189  10.760  22.755  1.00 84.48           H
ATOM   2787  HN  GLN A 188      -0.559  10.213  17.244  1.00 84.48           H
ATOM   2788  N   ILE A 189       2.161  12.020  19.260  1.00 88.10           N
ATOM   2789  CA  ILE A 189       3.315  11.421  19.908  1.00 88.10           C
ATOM   2790  C   ILE A 189       2.913  10.919  21.296  1.00 88.10           C
ATOM   2791  O   ILE A 189       2.335  11.664  22.086  1.00 88.10           O
ATOM   2792  HA  ILE A 189       3.620  10.565  19.306  1.00 88.10           H
ATOM   2793  CB  ILE A 189       4.489  12.403  19.926  1.00 88.10           C
ATOM   2794  HB  ILE A 189       4.165  13.313  20.431  1.00 88.10           H
ATOM   2795  CG1 ILE A 189       4.897  12.796  18.504  1.00 88.10           C
ATOM   2796 1HG1 ILE A 189       5.289  11.924  17.981  1.00 88.10           H
ATOM   2797 2HG1 ILE A 189       4.020  13.132  17.950  1.00 88.10           H
ATOM   2798  CG2 ILE A 189       5.665  11.838  20.724  1.00 88.10           C
ATOM   2799 1HG2 ILE A 189       5.350  11.650  21.751  1.00 88.10           H
ATOM   2800 2HG2 ILE A 189       5.997  10.904  20.270  1.00 88.10           H
ATOM   2801 3HG2 ILE A 189       6.485  12.556  20.721  1.00 88.10           H
ATOM   2802  CD1 ILE A 189       5.951  13.904  18.523  1.00 88.10           C
ATOM   2803 1HD1 ILE A 189       5.546  14.783  19.026  1.00 88.10           H
ATOM   2804 2HD1 ILE A 189       6.835  13.556  19.057  1.00 88.10           H
ATOM   2805 3HD1 ILE A 189       6.223  14.164  17.500  1.00 88.10           H
ATOM   2806  HN  ILE A 189       2.074  13.009  19.381  1.00 88.10           H
ATOM   2807  N   LYS A 190       3.234   9.659  21.550  1.00 83.54           N
ATOM   2808  CA  LYS A 190       3.017   9.083  22.866  1.00 83.54           C
ATOM   2809  C   LYS A 190       4.368   8.740  23.497  1.00 83.54           C
ATOM   2810  O   LYS A 190       5.202   8.087  22.871  1.00 83.54           O
ATOM   2811  HA  LYS A 190       2.533   9.842  23.480  1.00 83.54           H
ATOM   2812  CB  LYS A 190       2.060   7.893  22.779  1.00 83.54           C
ATOM   2813 1HB  LYS A 190       1.157   8.185  22.243  1.00 83.54           H
ATOM   2814 2HB  LYS A 190       2.524   7.089  22.207  1.00 83.54           H
ATOM   2815  CG  LYS A 190       1.688   7.384  24.174  1.00 83.54           C
ATOM   2816 1HG  LYS A 190       2.590   7.085  24.708  1.00 83.54           H
ATOM   2817 2HG  LYS A 190       1.230   8.190  24.748  1.00 83.54           H
ATOM   2818  CD  LYS A 190       0.724   6.200  24.087  1.00 83.54           C
ATOM   2819 1HD  LYS A 190      -0.216   6.523  23.638  1.00 83.54           H
ATOM   2820 2HD  LYS A 190       1.141   5.433  23.434  1.00 83.54           H
ATOM   2821  CE  LYS A 190       0.457   5.607  25.472  1.00 83.54           C
ATOM   2822 1HE  LYS A 190       1.395   5.504  26.017  1.00 83.54           H
ATOM   2823 2HE  LYS A 190      -0.174   6.284  26.048  1.00 83.54           H
ATOM   2824  NZ  LYS A 190      -0.202   4.287  25.353  1.00 83.54           N
ATOM   2825 1HZ  LYS A 190      -0.349   3.899  26.278  1.00 83.54           H
ATOM   2826 2HZ  LYS A 190      -1.095   4.397  24.886  1.00 83.54           H
ATOM   2827 3HZ  LYS A 190       0.387   3.663  24.814  1.00 83.54           H
ATOM   2828  HN  LYS A 190       3.634   9.037  20.877  1.00 83.54           H
ATOM   2829  N   GLU A 191       4.543   9.196  24.729  1.00 75.27           N
ATOM   2830  CA  GLU A 191       5.693   8.792  25.520  1.00 75.27           C
ATOM   2831  C   GLU A 191       5.350   7.567  26.369  1.00 75.27           C
ATOM   2832  O   GLU A 191       4.372   7.578  27.115  1.00 75.27           O
ATOM   2833  HA  GLU A 191       6.467   8.536  24.796  1.00 75.27           H
ATOM   2834  CB  GLU A 191       6.188   9.945  26.396  1.00 75.27           C
ATOM   2835 1HB  GLU A 191       5.363  10.624  26.609  1.00 75.27           H
ATOM   2836 2HB  GLU A 191       6.662   9.547  27.293  1.00 75.27           H
ATOM   2837  CG  GLU A 191       7.257  10.764  25.671  1.00 75.27           C
ATOM   2838 1HG  GLU A 191       8.039  10.102  25.300  1.00 75.27           H
ATOM   2839 2HG  GLU A 191       6.818  11.256  24.803  1.00 75.27           H
ATOM   2840  CD  GLU A 191       7.870  11.813  26.602  1.00 75.27           C
ATOM   2841  OE1 GLU A 191       8.958  12.317  26.251  1.00 75.27           O
ATOM   2842  OE2 GLU A 191       7.235  12.086  27.644  1.00 75.27           O
ATOM   2843  HN  GLU A 191       3.917   9.828  25.185  1.00 75.27           H
ATOM   2844  N   GLU A 192       6.173   6.538  26.226  1.00 71.10           N
ATOM   2845  CA  GLU A 192       6.037   5.351  27.052  1.00 71.10           C
ATOM   2846  C   GLU A 192       7.412   4.871  27.522  1.00 71.10           C
ATOM   2847  O   GLU A 192       8.290   4.597  26.706  1.00 71.10           O
ATOM   2848  HA  GLU A 192       5.440   5.662  27.910  1.00 71.10           H
ATOM   2849  CB  GLU A 192       5.296   4.242  26.302  1.00 71.10           C
ATOM   2850 1HB  GLU A 192       4.310   4.597  26.002  1.00 71.10           H
ATOM   2851 2HB  GLU A 192       5.902   3.896  25.465  1.00 71.10           H
ATOM   2852  CG  GLU A 192       5.071   3.026  27.203  1.00 71.10           C
ATOM   2853 1HG  GLU A 192       5.988   2.438  27.262  1.00 71.10           H
ATOM   2854 2HG  GLU A 192       4.839   3.356  28.215  1.00 71.10           H
ATOM   2855  CD  GLU A 192       3.933   2.152  26.671  1.00 71.10           C
ATOM   2856  OE1 GLU A 192       3.385   1.378  27.485  1.00 71.10           O
ATOM   2857  OE2 GLU A 192       3.637   2.279  25.463  1.00 71.10           O
ATOM   2858  HN  GLU A 192       6.920   6.507  25.562  1.00 71.10           H
ATOM   2859  N   SER A 193       7.555   4.783  28.836  1.00 71.81           N
ATOM   2860  CA  SER A 193       8.791   4.295  29.423  1.00 71.81           C
ATOM   2861  C   SER A 193       9.972   5.132  28.928  1.00 71.81           C
ATOM   2862  O   SER A 193      11.074   4.614  28.751  1.00 71.81           O
ATOM   2863  HA  SER A 193       8.665   4.410  30.500  1.00 71.81           H
ATOM   2864  CB  SER A 193       9.012   2.818  29.092  1.00 71.81           C
ATOM   2865 1HB  SER A 193       9.169   2.706  28.019  1.00 71.81           H
ATOM   2866 2HB  SER A 193       9.919   2.467  29.584  1.00 71.81           H
ATOM   2867  OG  SER A 193       7.911   2.009  29.496  1.00 71.81           O
ATOM   2868  HG  SER A 193       8.051   1.065  29.197  1.00 71.81           H
ATOM   2869  HN  SER A 193       6.847   5.039  29.495  1.00 71.81           H
ATOM   2870  N   GLY A 194       9.703   6.412  28.719  1.00 79.74           N
ATOM   2871  CA  GLY A 194      10.745   7.341  28.317  1.00 79.74           C
ATOM   2872  C   GLY A 194      11.055   7.205  26.825  1.00 79.74           C
ATOM   2873  O   GLY A 194      11.994   7.821  26.323  1.00 79.74           O
ATOM   2874 1HA  GLY A 194      10.432   8.362  28.535  1.00 79.74           H
ATOM   2875 2HA  GLY A 194      11.648   7.154  28.898  1.00 79.74           H
ATOM   2876  HN  GLY A 194       8.793   6.816  28.820  1.00 79.74           H
ATOM   2877  N   ILE A 195      10.248   6.393  26.157  1.00 78.26           N
ATOM   2878  CA  ILE A 195      10.367   6.237  24.717  1.00 78.26           C
ATOM   2879  C   ILE A 195       9.245   7.016  24.029  1.00 78.26           C
ATOM   2880  O   ILE A 195       8.069   6.810  24.326  1.00 78.26           O
ATOM   2881  HA  ILE A 195      11.322   6.671  24.420  1.00 78.26           H
ATOM   2882  CB  ILE A 195      10.407   4.754  24.341  1.00 78.26           C
ATOM   2883  HB  ILE A 195       9.484   4.289  24.688  1.00 78.26           H
ATOM   2884  CG1 ILE A 195      11.564   4.041  25.044  1.00 78.26           C
ATOM   2885 1HG1 ILE A 195      12.511   4.482  24.732  1.00 78.26           H
ATOM   2886 2HG1 ILE A 195      11.485   4.186  26.121  1.00 78.26           H
ATOM   2887  CG2 ILE A 195      10.461   4.575  22.823  1.00 78.26           C
ATOM   2888 1HG2 ILE A 195       9.577   5.026  22.372  1.00 78.26           H
ATOM   2889 2HG2 ILE A 195      11.356   5.059  22.431  1.00 78.26           H
ATOM   2890 3HG2 ILE A 195      10.488   3.512  22.583  1.00 78.26           H
ATOM   2891  CD1 ILE A 195      11.562   2.545  24.723  1.00 78.26           C
ATOM   2892 1HD1 ILE A 195      10.623   2.103  25.058  1.00 78.26           H
ATOM   2893 2HD1 ILE A 195      11.666   2.404  23.647  1.00 78.26           H
ATOM   2894 3HD1 ILE A 195      12.394   2.062  25.235  1.00 78.26           H
ATOM   2895  HN  ILE A 195       9.524   5.850  26.582  1.00 78.26           H
ATOM   2896  N   ALA A 196       9.647   7.895  23.123  1.00 89.03           N
ATOM   2897  CA  ALA A 196       8.688   8.652  22.337  1.00 89.03           C
ATOM   2898  C   ALA A 196       8.231   7.809  21.146  1.00 89.03           C
ATOM   2899  O   ALA A 196       9.056   7.255  20.420  1.00 89.03           O
ATOM   2900  HA  ALA A 196       7.829   8.861  22.974  1.00 89.03           H
ATOM   2901  CB  ALA A 196       9.316   9.979  21.906  1.00 89.03           C
ATOM   2902 1HB  ALA A 196       9.596  10.553  22.789  1.00 89.03           H
ATOM   2903 2HB  ALA A 196      10.203   9.782  21.304  1.00 89.03           H
ATOM   2904 3HB  ALA A 196       8.596  10.547  21.316  1.00 89.03           H
ATOM   2905  HN  ALA A 196      10.607   8.092  22.923  1.00 89.03           H
ATOM   2906  N   ILE A 197       6.919   7.737  20.980  1.00 84.34           N
ATOM   2907  CA  ILE A 197       6.338   6.874  19.966  1.00 84.34           C
ATOM   2908  C   ILE A 197       5.306   7.665  19.159  1.00 84.34           C
ATOM   2909  O   ILE A 197       4.429   8.312  19.731  1.00 84.34           O
ATOM   2910  HA  ILE A 197       7.142   6.572  19.295  1.00 84.34           H
ATOM   2911  CB  ILE A 197       5.776   5.601  20.603  1.00 84.34           C
ATOM   2912  HB  ILE A 197       4.979   5.886  21.289  1.00 84.34           H
ATOM   2913  CG1 ILE A 197       6.847   4.882  21.427  1.00 84.34           C
ATOM   2914 1HG1 ILE A 197       7.672   4.588  20.779  1.00 84.34           H
ATOM   2915 2HG1 ILE A 197       7.254   5.564  22.173  1.00 84.34           H
ATOM   2916  CG2 ILE A 197       5.157   4.686  19.545  1.00 84.34           C
ATOM   2917 1HG2 ILE A 197       4.346   5.211  19.040  1.00 84.34           H
ATOM   2918 2HG2 ILE A 197       5.918   4.406  18.816  1.00 84.34           H
ATOM   2919 3HG2 ILE A 197       4.765   3.789  20.024  1.00 84.34           H
ATOM   2920  CD1 ILE A 197       6.268   3.646  22.118  1.00 84.34           C
ATOM   2921 1HD1 ILE A 197       5.458   3.948  22.783  1.00 84.34           H
ATOM   2922 2HD1 ILE A 197       5.883   2.957  21.367  1.00 84.34           H
ATOM   2923 3HD1 ILE A 197       7.050   3.154  22.697  1.00 84.34           H
ATOM   2924  HN  ILE A 197       6.258   8.255  21.524  1.00 84.34           H
ATOM   2925  N   CYS A 198       5.445   7.588  17.844  1.00 90.39           N
ATOM   2926  CA  CYS A 198       4.430   8.123  16.952  1.00 90.39           C
ATOM   2927  C   CYS A 198       3.390   7.031  16.697  1.00 90.39           C
ATOM   2928  O   CYS A 198       3.663   6.061  15.991  1.00 90.39           O
ATOM   2929  HA  CYS A 198       3.981   8.974  17.464  1.00 90.39           H
ATOM   2930  CB  CYS A 198       5.041   8.645  15.650  1.00 90.39           C
ATOM   2931 1HB  CYS A 198       5.665   9.515  15.854  1.00 90.39           H
ATOM   2932 2HB  CYS A 198       5.687   7.885  15.211  1.00 90.39           H
ATOM   2933  SG  CYS A 198       3.714   9.093  14.472  1.00 90.39           S
ATOM   2934  HN  CYS A 198       6.230   7.170  17.388  1.00 90.39           H
ATOM   2935  N   THR A 199       2.218   7.225  17.285  1.00 88.33           N
ATOM   2936  CA  THR A 199       1.138   6.264  17.137  1.00 88.33           C
ATOM   2937  C   THR A 199      -0.202   6.987  16.994  1.00 88.33           C
ATOM   2938  O   THR A 199      -0.300   8.182  17.268  1.00 88.33           O
ATOM   2939  HA  THR A 199       1.300   5.704  16.216  1.00 88.33           H
ATOM   2940  CB  THR A 199       1.189   5.309  18.331  1.00 88.33           C
ATOM   2941  HB  THR A 199       2.209   4.972  18.517  1.00 88.33           H
ATOM   2942  OG1 THR A 199       0.255   4.286  17.998  1.00 88.33           O
ATOM   2943  HG1 THR A 199       0.418   3.476  18.561  1.00 88.33           H
ATOM   2944  CG2 THR A 199       0.618   5.934  19.606  1.00 88.33           C
ATOM   2945 1HG2 THR A 199      -0.423   6.209  19.441  1.00 88.33           H
ATOM   2946 2HG2 THR A 199       1.193   6.824  19.863  1.00 88.33           H
ATOM   2947 3HG2 THR A 199       0.678   5.214  20.422  1.00 88.33           H
ATOM   2948  HN  THR A 199       2.002   8.020  17.852  1.00 88.33           H
ATOM   2949  N   MET A 200      -1.203   6.231  16.564  1.00 87.61           N
ATOM   2950  CA  MET A 200      -2.579   6.688  16.656  1.00 87.61           C
ATOM   2951  C   MET A 200      -3.157   6.410  18.045  1.00 87.61           C
ATOM   2952  O   MET A 200      -3.029   5.303  18.564  1.00 87.61           O
ATOM   2953  HA  MET A 200      -2.543   7.763  16.478  1.00 87.61           H
ATOM   2954  CB  MET A 200      -3.425   5.977  15.599  1.00 87.61           C
ATOM   2955 1HB  MET A 200      -3.284   4.899  15.680  1.00 87.61           H
ATOM   2956 2HB  MET A 200      -4.481   6.174  15.780  1.00 87.61           H
ATOM   2957  CG  MET A 200      -3.047   6.441  14.191  1.00 87.61           C
ATOM   2958 1HG  MET A 200      -3.060   7.530  14.143  1.00 87.61           H
ATOM   2959 2HG  MET A 200      -2.032   6.123  13.954  1.00 87.61           H
ATOM   2960  SD  MET A 200      -4.191   5.766  12.998  1.00 87.61           S
ATOM   2961  CE  MET A 200      -5.668   6.665  13.442  1.00 87.61           C
ATOM   2962 1HE  MET A 200      -5.929   6.447  14.477  1.00 87.61           H
ATOM   2963 2HE  MET A 200      -5.490   7.735  13.329  1.00 87.61           H
ATOM   2964 3HE  MET A 200      -6.487   6.362  12.790  1.00 87.61           H
ATOM   2965  HN  MET A 200      -1.085   5.324  16.161  1.00 87.61           H
ATOM   2966  N   VAL A 201      -3.782   7.435  18.607  1.00 90.12           N
ATOM   2967  CA  VAL A 201      -4.508   7.276  19.855  1.00 90.12           C
ATOM   2968  C   VAL A 201      -5.984   7.605  19.627  1.00 90.12           C
ATOM   2969  O   VAL A 201      -6.326   8.734  19.279  1.00 90.12           O
ATOM   2970  HA  VAL A 201      -4.424   6.231  20.154  1.00 90.12           H
ATOM   2971  CB  VAL A 201      -3.866   8.134  20.947  1.00 90.12           C
ATOM   2972  HB  VAL A 201      -3.955   9.178  20.649  1.00 90.12           H
ATOM   2973  CG1 VAL A 201      -4.598   7.962  22.280  1.00 90.12           C
ATOM   2974 1HG1 VAL A 201      -5.639   8.265  22.165  1.00 90.12           H
ATOM   2975 2HG1 VAL A 201      -4.555   6.917  22.587  1.00 90.12           H
ATOM   2976 3HG1 VAL A 201      -4.121   8.583  23.039  1.00 90.12           H
ATOM   2977  CG2 VAL A 201      -2.377   7.812  21.094  1.00 90.12           C
ATOM   2978 1HG2 VAL A 201      -2.257   6.762  21.359  1.00 90.12           H
ATOM   2979 2HG2 VAL A 201      -1.869   8.009  20.150  1.00 90.12           H
ATOM   2980 3HG2 VAL A 201      -1.946   8.436  21.876  1.00 90.12           H
ATOM   2981  HN  VAL A 201      -3.796   8.359  18.225  1.00 90.12           H
ATOM   2982  N   TYR A 202      -6.821   6.598  19.832  1.00 90.21           N
ATOM   2983  CA  TYR A 202      -8.250   6.759  19.628  1.00 90.21           C
ATOM   2984  C   TYR A 202      -8.926   7.306  20.887  1.00 90.21           C
ATOM   2985  O   TYR A 202      -8.524   6.979  22.003  1.00 90.21           O
ATOM   2986  HA  TYR A 202      -8.396   7.465  18.811  1.00 90.21           H
ATOM   2987  CB  TYR A 202      -8.796   5.359  19.338  1.00 90.21           C
ATOM   2988 1HB  TYR A 202      -8.542   4.702  20.170  1.00 90.21           H
ATOM   2989 2HB  TYR A 202      -9.884   5.407  19.290  1.00 90.21           H
ATOM   2990  CG  TYR A 202      -8.268   4.742  18.041  1.00 90.21           C
ATOM   2991  CD1 TYR A 202      -8.905   5.002  16.845  1.00 90.21           C
ATOM   2992  HD1 TYR A 202      -9.783   5.647  16.824  1.00 90.21           H
ATOM   2993  CD2 TYR A 202      -7.156   3.925  18.068  1.00 90.21           C
ATOM   2994  HD2 TYR A 202      -6.653   3.720  19.013  1.00 90.21           H
ATOM   2995  CE1 TYR A 202      -8.408   4.422  15.624  1.00 90.21           C
ATOM   2996  HE1 TYR A 202      -8.902   4.619  14.672  1.00 90.21           H
ATOM   2997  CE2 TYR A 202      -6.660   3.345  16.847  1.00 90.21           C
ATOM   2998  HE2 TYR A 202      -5.783   2.698  16.854  1.00 90.21           H
ATOM   2999  CZ  TYR A 202      -7.310   3.621  15.686  1.00 90.21           C
ATOM   3000  OH  TYR A 202      -6.842   3.073  14.533  1.00 90.21           O
ATOM   3001  HH  TYR A 202      -6.012   2.547  14.717  1.00 90.21           H
ATOM   3002  HN  TYR A 202      -6.537   5.687  20.131  1.00 90.21           H
ATOM   3003  N   PRO A 203      -9.960   8.144  20.733  1.00 85.67           N
ATOM   3004  CA  PRO A 203     -10.621   8.747  21.893  1.00 85.67           C
ATOM   3005  C   PRO A 203     -11.392   7.725  22.713  1.00 85.67           C
ATOM   3006  O   PRO A 203     -11.882   6.734  22.175  1.00 85.67           O
ATOM   3007  HA  PRO A 203      -9.880   9.159  22.577  1.00 85.67           H
ATOM   3008  CB  PRO A 203     -11.549   9.796  21.276  1.00 85.67           C
ATOM   3009 1HB  PRO A 203     -12.459   9.920  21.862  1.00 85.67           H
ATOM   3010 2HB  PRO A 203     -11.069  10.773  21.223  1.00 85.67           H
ATOM   3011  CG  PRO A 203     -11.843   9.250  19.909  1.00 85.67           C
ATOM   3012 1HG  PRO A 203     -12.671   8.541  19.937  1.00 85.67           H
ATOM   3013 2HG  PRO A 203     -12.128  10.045  19.220  1.00 85.67           H
ATOM   3014  CD  PRO A 203     -10.574   8.581  19.467  1.00 85.67           C
ATOM   3015 1HD  PRO A 203     -10.774   7.739  18.805  1.00 85.67           H
ATOM   3016 2HD  PRO A 203      -9.927   9.269  18.923  1.00 85.67           H
ATOM   3017  N   SER A 204     -11.479   7.996  24.007  1.00 77.90           N
ATOM   3018  CA  SER A 204     -11.965   7.002  24.949  1.00 77.90           C
ATOM   3019  C   SER A 204     -13.352   6.514  24.526  1.00 77.90           C
ATOM   3020  O   SER A 204     -13.668   5.334  24.669  1.00 77.90           O
ATOM   3021  HA  SER A 204     -11.243   6.187  24.906  1.00 77.90           H
ATOM   3022  CB  SER A 204     -12.012   7.567  26.370  1.00 77.90           C
ATOM   3023 1HB  SER A 204     -12.513   6.855  27.027  1.00 77.90           H
ATOM   3024 2HB  SER A 204     -10.996   7.686  26.747  1.00 77.90           H
ATOM   3025  OG  SER A 204     -12.688   8.820  26.425  1.00 77.90           O
ATOM   3026  HG  SER A 204     -13.672   8.674  26.526  1.00 77.90           H
ATOM   3027  HN  SER A 204     -11.225   8.874  24.413  1.00 77.90           H
ATOM   3028  N   ASP A 205     -14.141   7.446  24.013  1.00 71.39           N
ATOM   3029  CA  ASP A 205     -15.512   7.143  23.638  1.00 71.39           C
ATOM   3030  C   ASP A 205     -15.513   6.331  22.342  1.00 71.39           C
ATOM   3031  O   ASP A 205     -15.065   6.813  21.303  1.00 71.39           O
ATOM   3032  HA  ASP A 205     -15.922   6.585  24.480  1.00 71.39           H
ATOM   3033  CB  ASP A 205     -16.313   8.424  23.395  1.00 71.39           C
ATOM   3034 1HB  ASP A 205     -15.781   9.061  22.688  1.00 71.39           H
ATOM   3035 2HB  ASP A 205     -17.272   8.176  22.941  1.00 71.39           H
ATOM   3036  CG  ASP A 205     -16.542   9.184  24.703  1.00 71.39           C
ATOM   3037  OD1 ASP A 205     -16.426   8.534  25.765  1.00 71.39           O
ATOM   3038  OD2 ASP A 205     -16.827  10.397  24.611  1.00 71.39           O
ATOM   3039  HN  ASP A 205     -13.859   8.392  23.854  1.00 71.39           H
ATOM   3040  N   GLU A 206     -16.022   5.112  22.445  1.00 74.43           N
ATOM   3041  CA  GLU A 206     -16.156   4.255  21.279  1.00 74.43           C
ATOM   3042  C   GLU A 206     -14.791   4.036  20.623  1.00 74.43           C
ATOM   3043  O   GLU A 206     -14.711   3.765  19.426  1.00 74.43           O
ATOM   3044  HA  GLU A 206     -16.540   3.308  21.658  1.00 74.43           H
ATOM   3045  CB  GLU A 206     -17.157   4.840  20.281  1.00 74.43           C
ATOM   3046 1HB  GLU A 206     -16.775   5.781  19.886  1.00 74.43           H
ATOM   3047 2HB  GLU A 206     -17.375   4.105  19.506  1.00 74.43           H
ATOM   3048  CG  GLU A 206     -18.490   5.156  20.963  1.00 74.43           C
ATOM   3049 1HG  GLU A 206     -18.640   4.482  21.806  1.00 74.43           H
ATOM   3050 2HG  GLU A 206     -18.466   6.169  21.364  1.00 74.43           H
ATOM   3051  CD  GLU A 206     -19.654   5.019  19.980  1.00 74.43           C
ATOM   3052  OE1 GLU A 206     -20.641   4.352  20.359  1.00 74.43           O
ATOM   3053  OE2 GLU A 206     -19.532   5.584  18.872  1.00 74.43           O
ATOM   3054  HN  GLU A 206     -16.340   4.709  23.304  1.00 74.43           H
ATOM   3055  N   SER A 207     -13.752   4.162  21.435  1.00 85.96           N
ATOM   3056  CA  SER A 207     -12.396   3.965  20.952  1.00 85.96           C
ATOM   3057  C   SER A 207     -12.295   2.634  20.205  1.00 85.96           C
ATOM   3058  O   SER A 207     -11.667   2.556  19.150  1.00 85.96           O
ATOM   3059  HA  SER A 207     -12.207   4.799  20.275  1.00 85.96           H
ATOM   3060  CB  SER A 207     -11.390   4.006  22.103  1.00 85.96           C
ATOM   3061 1HB  SER A 207     -10.400   3.743  21.729  1.00 85.96           H
ATOM   3062 2HB  SER A 207     -11.323   5.023  22.491  1.00 85.96           H
ATOM   3063  OG  SER A 207     -11.749   3.119  23.159  1.00 85.96           O
ATOM   3064  HG  SER A 207     -11.202   3.316  23.972  1.00 85.96           H
ATOM   3065  HN  SER A 207     -13.826   4.393  22.405  1.00 85.96           H
ATOM   3066  N   THR A 208     -12.922   1.619  20.782  1.00 85.86           N
ATOM   3067  CA  THR A 208     -12.859   0.282  20.217  1.00 85.86           C
ATOM   3068  C   THR A 208     -13.524   0.253  18.840  1.00 85.86           C
ATOM   3069  O   THR A 208     -12.979  -0.316  17.895  1.00 85.86           O
ATOM   3070  HA  THR A 208     -11.811   0.019  20.072  1.00 85.86           H
ATOM   3071  CB  THR A 208     -13.494  -0.685  21.219  1.00 85.86           C
ATOM   3072  HB  THR A 208     -14.571  -0.528  21.281  1.00 85.86           H
ATOM   3073  OG1 THR A 208     -12.769  -0.461  22.425  1.00 85.86           O
ATOM   3074  HG1 THR A 208     -11.795  -0.632  22.275  1.00 85.86           H
ATOM   3075  CG2 THR A 208     -13.210  -2.150  20.880  1.00 85.86           C
ATOM   3076 1HG2 THR A 208     -12.134  -2.321  20.884  1.00 85.86           H
ATOM   3077 2HG2 THR A 208     -13.611  -2.378  19.892  1.00 85.86           H
ATOM   3078 3HG2 THR A 208     -13.684  -2.793  21.622  1.00 85.86           H
ATOM   3079  HN  THR A 208     -13.464   1.699  21.618  1.00 85.86           H
ATOM   3080  N   LYS A 209     -14.692   0.874  18.769  1.00 82.11           N
ATOM   3081  CA  LYS A 209     -15.463   0.879  17.537  1.00 82.11           C
ATOM   3082  C   LYS A 209     -14.645   1.547  16.431  1.00 82.11           C
ATOM   3083  O   LYS A 209     -14.591   1.050  15.307  1.00 82.11           O
ATOM   3084  HA  LYS A 209     -15.639  -0.159  17.257  1.00 82.11           H
ATOM   3085  CB  LYS A 209     -16.832   1.525  17.765  1.00 82.11           C
ATOM   3086 1HB  LYS A 209     -16.704   2.508  18.217  1.00 82.11           H
ATOM   3087 2HB  LYS A 209     -17.330   1.677  16.807  1.00 82.11           H
ATOM   3088  CG  LYS A 209     -17.706   0.652  18.667  1.00 82.11           C
ATOM   3089 1HG  LYS A 209     -17.752  -0.361  18.267  1.00 82.11           H
ATOM   3090 2HG  LYS A 209     -17.257   0.583  19.658  1.00 82.11           H
ATOM   3091  CD  LYS A 209     -19.120   1.225  18.781  1.00 82.11           C
ATOM   3092 1HD  LYS A 209     -19.068   2.292  19.000  1.00 82.11           H
ATOM   3093 2HD  LYS A 209     -19.637   1.121  17.826  1.00 82.11           H
ATOM   3094  CE  LYS A 209     -19.915   0.512  19.877  1.00 82.11           C
ATOM   3095 1HE  LYS A 209     -20.144  -0.506  19.564  1.00 82.11           H
ATOM   3096 2HE  LYS A 209     -19.311   0.439  20.782  1.00 82.11           H
ATOM   3097  NZ  LYS A 209     -21.168   1.243  20.167  1.00 82.11           N
ATOM   3098 1HZ  LYS A 209     -21.685   0.755  20.891  1.00 82.11           H
ATOM   3099 2HZ  LYS A 209     -20.947   2.181  20.484  1.00 82.11           H
ATOM   3100 3HZ  LYS A 209     -21.732   1.295  19.326  1.00 82.11           H
ATOM   3101  HN  LYS A 209     -15.111   1.366  19.532  1.00 82.11           H
ATOM   3102  N   LEU A 210     -14.027   2.664  16.787  1.00 88.07           N
ATOM   3103  CA  LEU A 210     -13.318   3.472  15.810  1.00 88.07           C
ATOM   3104  C   LEU A 210     -12.161   2.659  15.226  1.00 88.07           C
ATOM   3105  O   LEU A 210     -11.996   2.594  14.009  1.00 88.07           O
ATOM   3106  HA  LEU A 210     -14.018   3.703  15.007  1.00 88.07           H
ATOM   3107  CB  LEU A 210     -12.884   4.803  16.428  1.00 88.07           C
ATOM   3108 1HB  LEU A 210     -13.740   5.237  16.945  1.00 88.07           H
ATOM   3109 2HB  LEU A 210     -12.126   4.599  17.184  1.00 88.07           H
ATOM   3110  CG  LEU A 210     -12.328   5.845  15.456  1.00 88.07           C
ATOM   3111  HG  LEU A 210     -11.523   5.383  14.884  1.00 88.07           H
ATOM   3112  CD1 LEU A 210     -13.398   6.286  14.455  1.00 88.07           C
ATOM   3113 1HD1 LEU A 210     -13.740   5.422  13.884  1.00 88.07           H
ATOM   3114 2HD1 LEU A 210     -14.240   6.723  14.992  1.00 88.07           H
ATOM   3115 3HD1 LEU A 210     -12.976   7.027  13.775  1.00 88.07           H
ATOM   3116  CD2 LEU A 210     -11.725   7.031  16.210  1.00 88.07           C
ATOM   3117 1HD2 LEU A 210     -12.493   7.501  16.823  1.00 88.07           H
ATOM   3118 2HD2 LEU A 210     -10.913   6.681  16.848  1.00 88.07           H
ATOM   3119 3HD2 LEU A 210     -11.337   7.757  15.494  1.00 88.07           H
ATOM   3120  HN  LEU A 210     -14.007   3.017  17.723  1.00 88.07           H
ATOM   3121  N   LYS A 211     -11.390   2.060  16.121  1.00 92.21           N
ATOM   3122  CA  LYS A 211     -10.246   1.264  15.710  1.00 92.21           C
ATOM   3123  C   LYS A 211     -10.714   0.156  14.764  1.00 92.21           C
ATOM   3124  O   LYS A 211     -10.147  -0.027  13.688  1.00 92.21           O
ATOM   3125  HA  LYS A 211      -9.569   1.921  15.164  1.00 92.21           H
ATOM   3126  CB  LYS A 211      -9.485   0.747  16.933  1.00 92.21           C
ATOM   3127 1HB  LYS A 211      -9.128   1.589  17.527  1.00 92.21           H
ATOM   3128 2HB  LYS A 211     -10.159   0.173  17.569  1.00 92.21           H
ATOM   3129  CG  LYS A 211      -8.302  -0.127  16.514  1.00 92.21           C
ATOM   3130 1HG  LYS A 211      -8.668  -1.065  16.095  1.00 92.21           H
ATOM   3131 2HG  LYS A 211      -7.736   0.373  15.728  1.00 92.21           H
ATOM   3132  CD  LYS A 211      -7.386  -0.418  17.704  1.00 92.21           C
ATOM   3133 1HD  LYS A 211      -7.040   0.520  18.139  1.00 92.21           H
ATOM   3134 2HD  LYS A 211      -7.946  -0.941  18.480  1.00 92.21           H
ATOM   3135  CE  LYS A 211      -6.184  -1.263  17.278  1.00 92.21           C
ATOM   3136 1HE  LYS A 211      -6.522  -2.243  16.941  1.00 92.21           H
ATOM   3137 2HE  LYS A 211      -5.682  -0.791  16.433  1.00 92.21           H
ATOM   3138  NZ  LYS A 211      -5.234  -1.418  18.403  1.00 92.21           N
ATOM   3139 1HZ  LYS A 211      -4.531  -2.107  18.159  1.00 92.21           H
ATOM   3140 2HZ  LYS A 211      -4.785  -0.529  18.591  1.00 92.21           H
ATOM   3141 3HZ  LYS A 211      -5.736  -1.726  19.228  1.00 92.21           H
ATOM   3142  HN  LYS A 211     -11.535   2.112  17.109  1.00 92.21           H
ATOM   3143  N   SER A 212     -11.744  -0.554  15.200  1.00 90.38           N
ATOM   3144  CA  SER A 212     -12.246  -1.688  14.442  1.00 90.38           C
ATOM   3145  C   SER A 212     -12.683  -1.233  13.048  1.00 90.38           C
ATOM   3146  O   SER A 212     -12.416  -1.912  12.058  1.00 90.38           O
ATOM   3147  HA  SER A 212     -11.408  -2.382  14.373  1.00 90.38           H
ATOM   3148  CB  SER A 212     -13.409  -2.365  15.169  1.00 90.38           C
ATOM   3149 1HB  SER A 212     -14.210  -1.641  15.324  1.00 90.38           H
ATOM   3150 2HB  SER A 212     -13.815  -3.159  14.542  1.00 90.38           H
ATOM   3151  OG  SER A 212     -13.011  -2.908  16.425  1.00 90.38           O
ATOM   3152  HG  SER A 212     -13.087  -2.211  17.138  1.00 90.38           H
ATOM   3153  HN  SER A 212     -12.233  -0.366  16.052  1.00 90.38           H
ATOM   3154  N   ALA A 213     -13.348  -0.087  13.016  1.00 93.84           N
ATOM   3155  CA  ALA A 213     -13.851   0.451  11.763  1.00 93.84           C
ATOM   3156  C   ALA A 213     -12.672   0.778  10.844  1.00 93.84           C
ATOM   3157  O   ALA A 213     -12.687   0.432   9.663  1.00 93.84           O
ATOM   3158  HA  ALA A 213     -14.464  -0.319  11.294  1.00 93.84           H
ATOM   3159  CB  ALA A 213     -14.726   1.673  12.047  1.00 93.84           C
ATOM   3160 1HB  ALA A 213     -15.564   1.381  12.680  1.00 93.84           H
ATOM   3161 2HB  ALA A 213     -14.133   2.433  12.557  1.00 93.84           H
ATOM   3162 3HB  ALA A 213     -15.103   2.077  11.107  1.00 93.84           H
ATOM   3163  HN  ALA A 213     -13.544   0.469  13.823  1.00 93.84           H
ATOM   3164  N   VAL A 214     -11.680   1.441  11.420  1.00 91.57           N
ATOM   3165  CA  VAL A 214     -10.531   1.885  10.650  1.00 91.57           C
ATOM   3166  C   VAL A 214      -9.830   0.669  10.040  1.00 91.57           C
ATOM   3167  O   VAL A 214      -9.441   0.692   8.873  1.00 91.57           O
ATOM   3168  HA  VAL A 214     -10.900   2.518   9.843  1.00 91.57           H
ATOM   3169  CB  VAL A 214      -9.606   2.729  11.530  1.00 91.57           C
ATOM   3170  HB  VAL A 214      -9.423   2.176  12.451  1.00 91.57           H
ATOM   3171  CG1 VAL A 214      -8.258   2.961  10.844  1.00 91.57           C
ATOM   3172 1HG1 VAL A 214      -7.778   2.001  10.653  1.00 91.57           H
ATOM   3173 2HG1 VAL A 214      -8.415   3.483   9.900  1.00 91.57           H
ATOM   3174 3HG1 VAL A 214      -7.620   3.563  11.491  1.00 91.57           H
ATOM   3175  CG2 VAL A 214     -10.267   4.058  11.903  1.00 91.57           C
ATOM   3176 1HG2 VAL A 214     -10.494   4.618  10.995  1.00 91.57           H
ATOM   3177 2HG2 VAL A 214     -11.189   3.864  12.450  1.00 91.57           H
ATOM   3178 3HG2 VAL A 214      -9.589   4.638  12.528  1.00 91.57           H
ATOM   3179  HN  VAL A 214     -11.653   1.674  12.392  1.00 91.57           H
ATOM   3180  N   LEU A 215      -9.689  -0.364  10.858  1.00 91.09           N
ATOM   3181  CA  LEU A 215      -8.972  -1.557  10.439  1.00 91.09           C
ATOM   3182  C   LEU A 215      -9.777  -2.277   9.356  1.00 91.09           C
ATOM   3183  O   LEU A 215      -9.216  -2.729   8.359  1.00 91.09           O
ATOM   3184  HA  LEU A 215      -8.024  -1.234  10.008  1.00 91.09           H
ATOM   3185  CB  LEU A 215      -8.643  -2.436  11.648  1.00 91.09           C
ATOM   3186 1HB  LEU A 215      -9.557  -2.585  12.223  1.00 91.09           H
ATOM   3187 2HB  LEU A 215      -8.331  -3.415  11.286  1.00 91.09           H
ATOM   3188  CG  LEU A 215      -7.562  -1.903  12.591  1.00 91.09           C
ATOM   3189  HG  LEU A 215      -7.898  -0.945  12.988  1.00 91.09           H
ATOM   3190  CD1 LEU A 215      -7.363  -2.842  13.782  1.00 91.09           C
ATOM   3191 1HD1 LEU A 215      -8.298  -2.929  14.336  1.00 91.09           H
ATOM   3192 2HD1 LEU A 215      -7.060  -3.825  13.423  1.00 91.09           H
ATOM   3193 3HD1 LEU A 215      -6.589  -2.439  14.436  1.00 91.09           H
ATOM   3194  CD2 LEU A 215      -6.255  -1.647  11.837  1.00 91.09           C
ATOM   3195 1HD2 LEU A 215      -5.904  -2.578  11.393  1.00 91.09           H
ATOM   3196 2HD2 LEU A 215      -6.427  -0.912  11.051  1.00 91.09           H
ATOM   3197 3HD2 LEU A 215      -5.504  -1.269  12.531  1.00 91.09           H
ATOM   3198  HN  LEU A 215     -10.054  -0.395  11.788  1.00 91.09           H
ATOM   3199  N   THR A 216     -11.078  -2.362   9.588  1.00 90.95           N
ATOM   3200  CA  THR A 216     -11.961  -3.052   8.663  1.00 90.95           C
ATOM   3201  C   THR A 216     -11.886  -2.410   7.276  1.00 90.95           C
ATOM   3202  O   THR A 216     -11.779  -3.109   6.269  1.00 90.95           O
ATOM   3203  HA  THR A 216     -11.613  -4.080   8.558  1.00 90.95           H
ATOM   3204  CB  THR A 216     -13.369  -3.047   9.260  1.00 90.95           C
ATOM   3205  HB  THR A 216     -13.745  -2.029   9.362  1.00 90.95           H
ATOM   3206  OG1 THR A 216     -13.234  -3.778  10.475  1.00 90.95           O
ATOM   3207  HG1 THR A 216     -13.160  -3.147  11.247  1.00 90.95           H
ATOM   3208  CG2 THR A 216     -14.357  -3.875   8.435  1.00 90.95           C
ATOM   3209 1HG2 THR A 216     -14.016  -4.909   8.389  1.00 90.95           H
ATOM   3210 2HG2 THR A 216     -14.419  -3.467   7.426  1.00 90.95           H
ATOM   3211 3HG2 THR A 216     -15.341  -3.837   8.903  1.00 90.95           H
ATOM   3212  HN  THR A 216     -11.530  -1.970  10.390  1.00 90.95           H
ATOM   3213  N   LEU A 217     -11.945  -1.086   7.268  1.00 88.34           N
ATOM   3214  CA  LEU A 217     -11.888  -0.342   6.021  1.00 88.34           C
ATOM   3215  C   LEU A 217     -10.576  -0.662   5.301  1.00 88.34           C
ATOM   3216  O   LEU A 217     -10.552  -0.802   4.080  1.00 88.34           O
ATOM   3217  HA  LEU A 217     -12.715  -0.684   5.398  1.00 88.34           H
ATOM   3218  CB  LEU A 217     -12.101   1.151   6.277  1.00 88.34           C
ATOM   3219 1HB  LEU A 217     -12.397   1.282   7.318  1.00 88.34           H
ATOM   3220 2HB  LEU A 217     -11.146   1.661   6.151  1.00 88.34           H
ATOM   3221  CG  LEU A 217     -13.138   1.843   5.390  1.00 88.34           C
ATOM   3222  HG  LEU A 217     -13.332   1.203   4.529  1.00 88.34           H
ATOM   3223  CD1 LEU A 217     -14.465   2.017   6.132  1.00 88.34           C
ATOM   3224 1HD1 LEU A 217     -14.850   1.039   6.422  1.00 88.34           H
ATOM   3225 2HD1 LEU A 217     -14.306   2.624   7.023  1.00 88.34           H
ATOM   3226 3HD1 LEU A 217     -15.184   2.511   5.478  1.00 88.34           H
ATOM   3227  CD2 LEU A 217     -12.602   3.172   4.855  1.00 88.34           C
ATOM   3228 1HD2 LEU A 217     -12.362   3.830   5.690  1.00 88.34           H
ATOM   3229 2HD2 LEU A 217     -11.703   2.990   4.265  1.00 88.34           H
ATOM   3230 3HD2 LEU A 217     -13.359   3.643   4.227  1.00 88.34           H
ATOM   3231  HN  LEU A 217     -12.031  -0.525   8.091  1.00 88.34           H
ATOM   3232  N   LYS A 218      -9.516  -0.767   6.090  1.00 86.22           N
ATOM   3233  CA  LYS A 218      -8.192  -0.994   5.537  1.00 86.22           C
ATOM   3234  C   LYS A 218      -8.170  -2.341   4.812  1.00 86.22           C
ATOM   3235  O   LYS A 218      -7.621  -2.452   3.717  1.00 86.22           O
ATOM   3236  HA  LYS A 218      -8.003  -0.206   4.807  1.00 86.22           H
ATOM   3237  CB  LYS A 218      -7.127  -0.865   6.628  1.00 86.22           C
ATOM   3238 1HB  LYS A 218      -7.289   0.053   7.193  1.00 86.22           H
ATOM   3239 2HB  LYS A 218      -7.219  -1.692   7.331  1.00 86.22           H
ATOM   3240  CG  LYS A 218      -5.721  -0.856   6.023  1.00 86.22           C
ATOM   3241 1HG  LYS A 218      -5.572  -1.757   5.428  1.00 86.22           H
ATOM   3242 2HG  LYS A 218      -5.617  -0.007   5.348  1.00 86.22           H
ATOM   3243  CD  LYS A 218      -4.654  -0.777   7.117  1.00 86.22           C
ATOM   3244 1HD  LYS A 218      -4.767   0.153   7.674  1.00 86.22           H
ATOM   3245 2HD  LYS A 218      -4.796  -1.592   7.827  1.00 86.22           H
ATOM   3246  CE  LYS A 218      -3.249  -0.853   6.519  1.00 86.22           C
ATOM   3247 1HE  LYS A 218      -3.177  -1.712   5.852  1.00 86.22           H
ATOM   3248 2HE  LYS A 218      -3.055   0.035   5.917  1.00 86.22           H
ATOM   3249  NZ  LYS A 218      -2.234  -0.964   7.590  1.00 86.22           N
ATOM   3250 1HZ  LYS A 218      -1.382  -1.361   7.210  1.00 86.22           H
ATOM   3251 2HZ  LYS A 218      -2.039  -0.043   7.968  1.00 86.22           H
ATOM   3252 3HZ  LYS A 218      -2.586  -1.564   8.328  1.00 86.22           H
ATOM   3253  HN  LYS A 218      -9.552  -0.701   7.087  1.00 86.22           H
ATOM   3254  N   VAL A 219      -8.774  -3.331   5.453  1.00 90.75           N
ATOM   3255  CA  VAL A 219      -8.759  -4.684   4.923  1.00 90.75           C
ATOM   3256  C   VAL A 219      -9.608  -4.739   3.651  1.00 90.75           C
ATOM   3257  O   VAL A 219      -9.177  -5.283   2.636  1.00 90.75           O
ATOM   3258  HA  VAL A 219      -7.727  -4.926   4.666  1.00 90.75           H
ATOM   3259  CB  VAL A 219      -9.224  -5.671   5.995  1.00 90.75           C
ATOM   3260  HB  VAL A 219     -10.193  -5.335   6.363  1.00 90.75           H
ATOM   3261  CG1 VAL A 219      -9.404  -7.073   5.409  1.00 90.75           C
ATOM   3262 1HG1 VAL A 219     -10.151  -7.042   4.616  1.00 90.75           H
ATOM   3263 2HG1 VAL A 219      -8.455  -7.421   5.002  1.00 90.75           H
ATOM   3264 3HG1 VAL A 219      -9.735  -7.754   6.193  1.00 90.75           H
ATOM   3265  CG2 VAL A 219      -8.254  -5.692   7.179  1.00 90.75           C
ATOM   3266 1HG2 VAL A 219      -7.265  -5.993   6.832  1.00 90.75           H
ATOM   3267 2HG2 VAL A 219      -8.197  -4.697   7.620  1.00 90.75           H
ATOM   3268 3HG2 VAL A 219      -8.608  -6.402   7.926  1.00 90.75           H
ATOM   3269  HN  VAL A 219      -9.266  -3.221   6.316  1.00 90.75           H
ATOM   3270  N   ILE A 220     -10.799  -4.168   3.749  1.00 90.81           N
ATOM   3271  CA  ILE A 220     -11.766  -4.264   2.669  1.00 90.81           C
ATOM   3272  C   ILE A 220     -11.206  -3.570   1.425  1.00 90.81           C
ATOM   3273  O   ILE A 220     -11.100  -4.182   0.363  1.00 90.81           O
ATOM   3274  HA  ILE A 220     -11.900  -5.322   2.443  1.00 90.81           H
ATOM   3275  CB  ILE A 220     -13.125  -3.721   3.116  1.00 90.81           C
ATOM   3276  HB  ILE A 220     -12.967  -2.751   3.586  1.00 90.81           H
ATOM   3277  CG1 ILE A 220     -13.762  -4.634   4.165  1.00 90.81           C
ATOM   3278 1HG1 ILE A 220     -13.957  -5.614   3.729  1.00 90.81           H
ATOM   3279 2HG1 ILE A 220     -13.067  -4.786   4.991  1.00 90.81           H
ATOM   3280  CG2 ILE A 220     -14.047  -3.496   1.916  1.00 90.81           C
ATOM   3281 1HG2 ILE A 220     -13.590  -2.777   1.236  1.00 90.81           H
ATOM   3282 2HG2 ILE A 220     -14.203  -4.441   1.395  1.00 90.81           H
ATOM   3283 3HG2 ILE A 220     -15.006  -3.110   2.262  1.00 90.81           H
ATOM   3284  CD1 ILE A 220     -15.067  -4.035   4.693  1.00 90.81           C
ATOM   3285 1HD1 ILE A 220     -14.864  -3.067   5.150  1.00 90.81           H
ATOM   3286 2HD1 ILE A 220     -15.768  -3.908   3.869  1.00 90.81           H
ATOM   3287 3HD1 ILE A 220     -15.499  -4.705   5.438  1.00 90.81           H
ATOM   3288  HN  ILE A 220     -11.107  -3.648   4.546  1.00 90.81           H
ATOM   3289  N   LEU A 221     -10.861  -2.303   1.599  1.00 89.65           N
ATOM   3290  CA  LEU A 221     -10.456  -1.477   0.474  1.00 89.65           C
ATOM   3291  C   LEU A 221      -8.995  -1.773   0.130  1.00 89.65           C
ATOM   3292  O   LEU A 221      -8.554  -1.525  -0.991  1.00 89.65           O
ATOM   3293  HA  LEU A 221     -11.075  -1.759  -0.378  1.00 89.65           H
ATOM   3294  CB  LEU A 221     -10.732  -0.001   0.766  1.00 89.65           C
ATOM   3295 1HB  LEU A 221     -10.170   0.284   1.655  1.00 89.65           H
ATOM   3296 2HB  LEU A 221     -10.341   0.592  -0.061  1.00 89.65           H
ATOM   3297  CG  LEU A 221     -12.199   0.378   0.980  1.00 89.65           C
ATOM   3298  HG  LEU A 221     -12.570  -0.170   1.846  1.00 89.65           H
ATOM   3299  CD1 LEU A 221     -12.341   1.868   1.293  1.00 89.65           C
ATOM   3300 1HD1 LEU A 221     -11.783   2.104   2.199  1.00 89.65           H
ATOM   3301 2HD1 LEU A 221     -11.946   2.453   0.462  1.00 89.65           H
ATOM   3302 3HD1 LEU A 221     -13.393   2.110   1.441  1.00 89.65           H
ATOM   3303  CD2 LEU A 221     -13.053  -0.040  -0.219  1.00 89.65           C
ATOM   3304 1HD2 LEU A 221     -12.690   0.461  -1.116  1.00 89.65           H
ATOM   3305 2HD2 LEU A 221     -12.987  -1.120  -0.354  1.00 89.65           H
ATOM   3306 3HD2 LEU A 221     -14.091   0.241  -0.040  1.00 89.65           H
ATOM   3307  HN  LEU A 221     -10.856  -1.841   2.485  1.00 89.65           H
ATOM   3308  N   GLY A 222      -8.283  -2.299   1.116  1.00 87.87           N
ATOM   3309  CA  GLY A 222      -6.843  -2.459   0.998  1.00 87.87           C
ATOM   3310  C   GLY A 222      -6.495  -3.703   0.179  1.00 87.87           C
ATOM   3311  O   GLY A 222      -5.435  -3.765  -0.443  1.00 87.87           O
ATOM   3312 1HA  GLY A 222      -6.414  -1.576   0.525  1.00 87.87           H
ATOM   3313 2HA  GLY A 222      -6.400  -2.536   1.990  1.00 87.87           H
ATOM   3314  HN  GLY A 222      -8.673  -2.613   1.982  1.00 87.87           H
ATOM   3315  N   PHE A 223      -7.407  -4.664   0.205  1.00 84.23           N
ATOM   3316  CA  PHE A 223      -7.148  -5.958  -0.403  1.00 84.23           C
ATOM   3317  C   PHE A 223      -8.409  -6.514  -1.067  1.00 84.23           C
ATOM   3318  O   PHE A 223      -8.430  -6.738  -2.276  1.00 84.23           O
ATOM   3319  HA  PHE A 223      -6.376  -5.812  -1.158  1.00 84.23           H
ATOM   3320  CB  PHE A 223      -6.720  -6.903   0.722  1.00 84.23           C
ATOM   3321 1HB  PHE A 223      -5.908  -6.440   1.283  1.00 84.23           H
ATOM   3322 2HB  PHE A 223      -7.553  -7.029   1.413  1.00 84.23           H
ATOM   3323  CG  PHE A 223      -6.264  -8.281   0.238  1.00 84.23           C
ATOM   3324  CD1 PHE A 223      -7.039  -9.374   0.471  1.00 84.23           C
ATOM   3325  HD1 PHE A 223      -7.985  -9.268   1.003  1.00 84.23           H
ATOM   3326  CD2 PHE A 223      -5.085  -8.413  -0.426  1.00 84.23           C
ATOM   3327  HD2 PHE A 223      -4.464  -7.537  -0.613  1.00 84.23           H
ATOM   3328  CE1 PHE A 223      -6.617 -10.653   0.021  1.00 84.23           C
ATOM   3329  HE1 PHE A 223      -7.238 -11.529   0.208  1.00 84.23           H
ATOM   3330  CE2 PHE A 223      -4.662  -9.692  -0.876  1.00 84.23           C
ATOM   3331  HE2 PHE A 223      -3.717  -9.798  -1.408  1.00 84.23           H
ATOM   3332  CZ  PHE A 223      -5.437 -10.785  -0.643  1.00 84.23           C
ATOM   3333  HZ  PHE A 223      -5.113 -11.767  -0.988  1.00 84.23           H
ATOM   3334  HN  PHE A 223      -8.307  -4.570   0.631  1.00 84.23           H
ATOM   3335  N   PHE A 224      -9.429  -6.721  -0.247  1.00 84.83           N
ATOM   3336  CA  PHE A 224     -10.524  -7.600  -0.622  1.00 84.83           C
ATOM   3337  C   PHE A 224     -11.212  -7.107  -1.896  1.00 84.83           C
ATOM   3338  O   PHE A 224     -11.351  -7.858  -2.861  1.00 84.83           O
ATOM   3339  HA  PHE A 224     -10.099  -8.588  -0.799  1.00 84.83           H
ATOM   3340  CB  PHE A 224     -11.531  -7.575   0.530  1.00 84.83           C
ATOM   3341 1HB  PHE A 224     -10.996  -7.706   1.470  1.00 84.83           H
ATOM   3342 2HB  PHE A 224     -12.003  -6.593   0.566  1.00 84.83           H
ATOM   3343  CG  PHE A 224     -12.620  -8.645   0.426  1.00 84.83           C
ATOM   3344  CD1 PHE A 224     -13.857  -8.313  -0.033  1.00 84.83           C
ATOM   3345  HD1 PHE A 224     -14.071  -7.286  -0.329  1.00 84.83           H
ATOM   3346  CD2 PHE A 224     -12.353  -9.926   0.795  1.00 84.83           C
ATOM   3347  HD2 PHE A 224     -11.362 -10.191   1.163  1.00 84.83           H
ATOM   3348  CE1 PHE A 224     -14.868  -9.306  -0.129  1.00 84.83           C
ATOM   3349  HE1 PHE A 224     -15.859  -9.040  -0.498  1.00 84.83           H
ATOM   3350  CE2 PHE A 224     -13.364 -10.919   0.699  1.00 84.83           C
ATOM   3351  HE2 PHE A 224     -13.149 -11.946   0.994  1.00 84.83           H
ATOM   3352  CZ  PHE A 224     -14.600 -10.587   0.239  1.00 84.83           C
ATOM   3353  HZ  PHE A 224     -15.376 -11.349   0.165  1.00 84.83           H
ATOM   3354  HN  PHE A 224      -9.515  -6.300   0.656  1.00 84.83           H
ATOM   3355  N   LEU A 225     -11.624  -5.848  -1.859  1.00 90.20           N
ATOM   3356  CA  LEU A 225     -12.329  -5.258  -2.984  1.00 90.20           C
ATOM   3357  C   LEU A 225     -11.442  -5.327  -4.229  1.00 90.20           C
ATOM   3358  O   LEU A 225     -11.856  -5.851  -5.262  1.00 90.20           O
ATOM   3359  HA  LEU A 225     -13.221  -5.859  -3.162  1.00 90.20           H
ATOM   3360  CB  LEU A 225     -12.798  -3.843  -2.640  1.00 90.20           C
ATOM   3361 1HB  LEU A 225     -13.495  -3.905  -1.805  1.00 90.20           H
ATOM   3362 2HB  LEU A 225     -11.937  -3.270  -2.295  1.00 90.20           H
ATOM   3363  CG  LEU A 225     -13.471  -3.065  -3.773  1.00 90.20           C
ATOM   3364  HG  LEU A 225     -12.847  -3.150  -4.663  1.00 90.20           H
ATOM   3365  CD1 LEU A 225     -14.834  -3.669  -4.117  1.00 90.20           C
ATOM   3366 1HD1 LEU A 225     -14.704  -4.704  -4.433  1.00 90.20           H
ATOM   3367 2HD1 LEU A 225     -15.479  -3.635  -3.239  1.00 90.20           H
ATOM   3368 3HD1 LEU A 225     -15.291  -3.097  -4.925  1.00 90.20           H
ATOM   3369  CD2 LEU A 225     -13.572  -1.577  -3.432  1.00 90.20           C
ATOM   3370 1HD2 LEU A 225     -14.161  -1.452  -2.524  1.00 90.20           H
ATOM   3371 2HD2 LEU A 225     -12.573  -1.172  -3.276  1.00 90.20           H
ATOM   3372 3HD2 LEU A 225     -14.054  -1.048  -4.254  1.00 90.20           H
ATOM   3373  HN  LEU A 225     -11.483  -5.236  -1.081  1.00 90.20           H
ATOM   3374  N   PRO A 226     -10.212  -4.802  -4.155  1.00 90.65           N
ATOM   3375  CA  PRO A 226      -9.306  -4.836  -5.306  1.00 90.65           C
ATOM   3376  C   PRO A 226      -9.140  -6.239  -5.867  1.00 90.65           C
ATOM   3377  O   PRO A 226      -9.179  -6.434  -7.081  1.00 90.65           O
ATOM   3378  HA  PRO A 226      -9.719  -4.248  -6.125  1.00 90.65           H
ATOM   3379  CB  PRO A 226      -7.991  -4.288  -4.748  1.00 90.65           C
ATOM   3380 1HB  PRO A 226      -7.346  -5.087  -4.383  1.00 90.65           H
ATOM   3381 2HB  PRO A 226      -7.427  -3.747  -5.508  1.00 90.65           H
ATOM   3382  CG  PRO A 226      -8.441  -3.369  -3.619  1.00 90.65           C
ATOM   3383 1HG  PRO A 226      -7.639  -3.179  -2.906  1.00 90.65           H
ATOM   3384 2HG  PRO A 226      -8.756  -2.394  -3.992  1.00 90.65           H
ATOM   3385  CD  PRO A 226      -9.592  -4.139  -2.993  1.00 90.65           C
ATOM   3386 1HD  PRO A 226      -9.241  -4.865  -2.259  1.00 90.65           H
ATOM   3387 2HD  PRO A 226     -10.288  -3.478  -2.476  1.00 90.65           H
ATOM   3388  N   PHE A 227      -8.956  -7.187  -4.960  1.00 87.06           N
ATOM   3389  CA  PHE A 227      -8.667  -8.555  -5.355  1.00 87.06           C
ATOM   3390  C   PHE A 227      -9.822  -9.147  -6.166  1.00 87.06           C
ATOM   3391  O   PHE A 227      -9.604  -9.738  -7.222  1.00 87.06           O
ATOM   3392  HA  PHE A 227      -7.768  -8.530  -5.971  1.00 87.06           H
ATOM   3393  CB  PHE A 227      -8.495  -9.365  -4.069  1.00 87.06           C
ATOM   3394 1HB  PHE A 227      -7.673  -8.941  -3.492  1.00 87.06           H
ATOM   3395 2HB  PHE A 227      -9.396  -9.263  -3.464  1.00 87.06           H
ATOM   3396  CG  PHE A 227      -8.221 -10.852  -4.302  1.00 87.06           C
ATOM   3397  CD1 PHE A 227      -9.220 -11.761  -4.143  1.00 87.06           C
ATOM   3398  HD1 PHE A 227     -10.216 -11.430  -3.849  1.00 87.06           H
ATOM   3399  CD2 PHE A 227      -6.978 -11.265  -4.669  1.00 87.06           C
ATOM   3400  HD2 PHE A 227      -6.177 -10.537  -4.796  1.00 87.06           H
ATOM   3401  CE1 PHE A 227      -8.966 -13.141  -4.360  1.00 87.06           C
ATOM   3402  HE1 PHE A 227      -9.767 -13.869  -4.232  1.00 87.06           H
ATOM   3403  CE2 PHE A 227      -6.724 -12.646  -4.885  1.00 87.06           C
ATOM   3404  HE2 PHE A 227      -5.728 -12.977  -5.179  1.00 87.06           H
ATOM   3405  CZ  PHE A 227      -7.723 -13.554  -4.726  1.00 87.06           C
ATOM   3406  HZ  PHE A 227      -7.528 -14.614  -4.892  1.00 87.06           H
ATOM   3407  HN  PHE A 227      -9.003  -7.033  -3.973  1.00 87.06           H
ATOM   3408  N   VAL A 228     -11.025  -8.967  -5.641  1.00 92.28           N
ATOM   3409  CA  VAL A 228     -12.208  -9.525  -6.273  1.00 92.28           C
ATOM   3410  C   VAL A 228     -12.348  -8.949  -7.683  1.00 92.28           C
ATOM   3411  O   VAL A 228     -12.603  -9.684  -8.636  1.00 92.28           O
ATOM   3412  HA  VAL A 228     -12.064 -10.603  -6.347  1.00 92.28           H
ATOM   3413  CB  VAL A 228     -13.438  -9.271  -5.399  1.00 92.28           C
ATOM   3414  HB  VAL A 228     -13.469  -8.206  -5.165  1.00 92.28           H
ATOM   3415  CG1 VAL A 228     -14.725  -9.625  -6.146  1.00 92.28           C
ATOM   3416 1HG1 VAL A 228     -14.803  -9.014  -7.045  1.00 92.28           H
ATOM   3417 2HG1 VAL A 228     -14.706 -10.679  -6.423  1.00 92.28           H
ATOM   3418 3HG1 VAL A 228     -15.583  -9.434  -5.502  1.00 92.28           H
ATOM   3419  CG2 VAL A 228     -13.341 -10.039  -4.079  1.00 92.28           C
ATOM   3420 1HG2 VAL A 228     -13.274 -11.107  -4.284  1.00 92.28           H
ATOM   3421 2HG2 VAL A 228     -12.453  -9.716  -3.535  1.00 92.28           H
ATOM   3422 3HG2 VAL A 228     -14.227  -9.840  -3.477  1.00 92.28           H
ATOM   3423  HN  VAL A 228     -11.197  -8.453  -4.801  1.00 92.28           H
ATOM   3424  N   VAL A 229     -12.174  -7.638  -7.772  1.00 91.99           N
ATOM   3425  CA  VAL A 229     -12.356  -6.943  -9.035  1.00 91.99           C
ATOM   3426  C   VAL A 229     -11.336  -7.462 -10.050  1.00 91.99           C
ATOM   3427  O   VAL A 229     -11.686  -7.755 -11.192  1.00 91.99           O
ATOM   3428  HA  VAL A 229     -13.359  -7.174  -9.396  1.00 91.99           H
ATOM   3429  CB  VAL A 229     -12.267  -5.431  -8.818  1.00 91.99           C
ATOM   3430  HB  VAL A 229     -11.334  -5.222  -8.294  1.00 91.99           H
ATOM   3431  CG1 VAL A 229     -12.233  -4.686 -10.154  1.00 91.99           C
ATOM   3432 1HG1 VAL A 229     -11.364  -5.009 -10.727  1.00 91.99           H
ATOM   3433 2HG1 VAL A 229     -13.141  -4.906 -10.715  1.00 91.99           H
ATOM   3434 3HG1 VAL A 229     -12.170  -3.614  -9.970  1.00 91.99           H
ATOM   3435  CG2 VAL A 229     -13.419  -4.934  -7.942  1.00 91.99           C
ATOM   3436 1HG2 VAL A 229     -14.368  -5.162  -8.426  1.00 91.99           H
ATOM   3437 2HG2 VAL A 229     -13.378  -5.430  -6.972  1.00 91.99           H
ATOM   3438 3HG2 VAL A 229     -13.331  -3.857  -7.803  1.00 91.99           H
ATOM   3439  HN  VAL A 229     -11.914  -7.055  -7.002  1.00 91.99           H
ATOM   3440  N   MET A 230     -10.095  -7.561  -9.597  1.00 84.36           N
ATOM   3441  CA  MET A 230      -9.015  -8.005 -10.461  1.00 84.36           C
ATOM   3442  C   MET A 230      -9.257  -9.435 -10.949  1.00 84.36           C
ATOM   3443  O   MET A 230      -9.133  -9.717 -12.140  1.00 84.36           O
ATOM   3444  HA  MET A 230      -9.017  -7.320 -11.309  1.00 84.36           H
ATOM   3445  CB  MET A 230      -7.691  -7.943  -9.698  1.00 84.36           C
ATOM   3446 1HB  MET A 230      -7.826  -8.348  -8.695  1.00 84.36           H
ATOM   3447 2HB  MET A 230      -6.950  -8.567 -10.197  1.00 84.36           H
ATOM   3448  CG  MET A 230      -7.177  -6.505  -9.608  1.00 84.36           C
ATOM   3449 1HG  MET A 230      -7.172  -6.049 -10.598  1.00 84.36           H
ATOM   3450 2HG  MET A 230      -7.845  -5.909  -8.986  1.00 84.36           H
ATOM   3451  SD  MET A 230      -5.529  -6.487  -8.922  1.00 84.36           S
ATOM   3452  CE  MET A 230      -5.907  -6.764  -7.200  1.00 84.36           C
ATOM   3453 1HE  MET A 230      -6.548  -5.961  -6.834  1.00 84.36           H
ATOM   3454 2HE  MET A 230      -6.423  -7.718  -7.090  1.00 84.36           H
ATOM   3455 3HE  MET A 230      -4.983  -6.782  -6.623  1.00 84.36           H
ATOM   3456  HN  MET A 230      -9.823  -7.343  -8.659  1.00 84.36           H
ATOM   3457  N   ALA A 231      -9.598 -10.299 -10.005  1.00 90.12           N
ATOM   3458  CA  ALA A 231      -9.770 -11.710 -10.307  1.00 90.12           C
ATOM   3459  C   ALA A 231     -10.833 -11.868 -11.395  1.00 90.12           C
ATOM   3460  O   ALA A 231     -10.657 -12.643 -12.334  1.00 90.12           O
ATOM   3461  HA  ALA A 231      -8.818 -12.087 -10.684  1.00 90.12           H
ATOM   3462  CB  ALA A 231     -10.128 -12.467  -9.027  1.00 90.12           C
ATOM   3463 1HB  ALA A 231      -9.327 -12.347  -8.297  1.00 90.12           H
ATOM   3464 2HB  ALA A 231     -11.056 -12.068  -8.617  1.00 90.12           H
ATOM   3465 3HB  ALA A 231     -10.257 -13.525  -9.254  1.00 90.12           H
ATOM   3466  HN  ALA A 231      -9.756 -10.050  -9.049  1.00 90.12           H
ATOM   3467  N   CYS A 232     -11.915 -11.120 -11.234  1.00 89.74           N
ATOM   3468  CA  CYS A 232     -13.017 -11.182 -12.179  1.00 89.74           C
ATOM   3469  C   CYS A 232     -12.514 -10.683 -13.535  1.00 89.74           C
ATOM   3470  O   CYS A 232     -12.753 -11.317 -14.562  1.00 89.74           O
ATOM   3471  HA  CYS A 232     -13.318 -12.228 -12.239  1.00 89.74           H
ATOM   3472  CB  CYS A 232     -14.228 -10.386 -11.691  1.00 89.74           C
ATOM   3473 1HB  CYS A 232     -13.921  -9.378 -11.411  1.00 89.74           H
ATOM   3474 2HB  CYS A 232     -14.956 -10.285 -12.495  1.00 89.74           H
ATOM   3475  SG  CYS A 232     -14.993 -11.226 -10.257  1.00 89.74           S
ATOM   3476  HG  CYS A 232     -14.148 -10.748  -9.348  1.00 89.74           H
ATOM   3477  HN  CYS A 232     -12.045 -10.481 -10.475  1.00 89.74           H
ATOM   3478  N   CYS A 233     -11.827  -9.551 -13.496  1.00 88.06           N
ATOM   3479  CA  CYS A 233     -11.406  -8.888 -14.718  1.00 88.06           C
ATOM   3480  C   CYS A 233     -10.543  -9.864 -15.521  1.00 88.06           C
ATOM   3481  O   CYS A 233     -10.793 -10.092 -16.703  1.00 88.06           O
ATOM   3482  HA  CYS A 233     -12.313  -8.634 -15.266  1.00 88.06           H
ATOM   3483  CB  CYS A 233     -10.667  -7.580 -14.427  1.00 88.06           C
ATOM   3484 1HB  CYS A 233      -9.918  -7.741 -13.652  1.00 88.06           H
ATOM   3485 2HB  CYS A 233     -10.136  -7.247 -15.319  1.00 88.06           H
ATOM   3486  SG  CYS A 233     -11.855  -6.297 -13.890  1.00 88.06           S
ATOM   3487  HG  CYS A 233     -11.988  -6.742 -12.644  1.00 88.06           H
ATOM   3488  HN  CYS A 233     -11.560  -9.088 -12.651  1.00 88.06           H
ATOM   3489  N   TYR A 234      -9.545 -10.416 -14.845  1.00 75.49           N
ATOM   3490  CA  TYR A 234      -8.545 -11.228 -15.517  1.00 75.49           C
ATOM   3491  C   TYR A 234      -9.129 -12.577 -15.941  1.00 75.49           C
ATOM   3492  O   TYR A 234      -8.703 -13.156 -16.939  1.00 75.49           O
ATOM   3493  HA  TYR A 234      -8.215 -10.688 -16.405  1.00 75.49           H
ATOM   3494  CB  TYR A 234      -7.435 -11.465 -14.491  1.00 75.49           C
ATOM   3495 1HB  TYR A 234      -7.887 -11.608 -13.509  1.00 75.49           H
ATOM   3496 2HB  TYR A 234      -6.915 -12.390 -14.740  1.00 75.49           H
ATOM   3497  CG  TYR A 234      -6.414 -10.330 -14.405  1.00 75.49           C
ATOM   3498  CD1 TYR A 234      -5.483 -10.162 -15.410  1.00 75.49           C
ATOM   3499  HD1 TYR A 234      -5.476 -10.838 -16.264  1.00 75.49           H
ATOM   3500  CD2 TYR A 234      -6.423  -9.473 -13.323  1.00 75.49           C
ATOM   3501  HD2 TYR A 234      -7.158  -9.606 -12.529  1.00 75.49           H
ATOM   3502  CE1 TYR A 234      -4.521  -9.093 -15.329  1.00 75.49           C
ATOM   3503  HE1 TYR A 234      -3.780  -8.949 -16.116  1.00 75.49           H
ATOM   3504  CE2 TYR A 234      -5.461  -8.405 -13.242  1.00 75.49           C
ATOM   3505  HE2 TYR A 234      -5.458  -7.721 -12.393  1.00 75.49           H
ATOM   3506  CZ  TYR A 234      -4.558  -8.267 -14.249  1.00 75.49           C
ATOM   3507  OH  TYR A 234      -3.650  -7.258 -14.173  1.00 75.49           O
ATOM   3508  HH  TYR A 234      -3.824  -6.702 -13.360  1.00 75.49           H
ATOM   3509  HN  TYR A 234      -9.414 -10.315 -13.859  1.00 75.49           H
ATOM   3510  N   THR A 235     -10.095 -13.039 -15.160  1.00 85.42           N
ATOM   3511  CA  THR A 235     -10.805 -14.262 -15.493  1.00 85.42           C
ATOM   3512  C   THR A 235     -11.440 -14.149 -16.881  1.00 85.42           C
ATOM   3513  O   THR A 235     -11.333 -15.066 -17.693  1.00 85.42           O
ATOM   3514  HA  THR A 235     -10.084 -15.078 -15.538  1.00 85.42           H
ATOM   3515  CB  THR A 235     -11.820 -14.537 -14.381  1.00 85.42           C
ATOM   3516  HB  THR A 235     -12.564 -13.743 -14.329  1.00 85.42           H
ATOM   3517  OG1 THR A 235     -11.019 -14.707 -13.215  1.00 85.42           O
ATOM   3518  HG1 THR A 235     -11.124 -13.918 -12.610  1.00 85.42           H
ATOM   3519  CG2 THR A 235     -12.523 -15.885 -14.551  1.00 85.42           C
ATOM   3520 1HG2 THR A 235     -11.783 -16.685 -14.535  1.00 85.42           H
ATOM   3521 2HG2 THR A 235     -13.055 -15.901 -15.502  1.00 85.42           H
ATOM   3522 3HG2 THR A 235     -13.232 -16.030 -13.735  1.00 85.42           H
ATOM   3523  HN  THR A 235     -10.393 -12.594 -14.316  1.00 85.42           H
ATOM   3524  N   ILE A 236     -12.088 -13.016 -17.109  1.00 84.91           N
ATOM   3525  CA  ILE A 236     -12.769 -12.785 -18.372  1.00 84.91           C
ATOM   3526  C   ILE A 236     -11.730 -12.576 -19.476  1.00 84.91           C
ATOM   3527  O   ILE A 236     -11.920 -13.027 -20.605  1.00 84.91           O
ATOM   3528  HA  ILE A 236     -13.343 -13.682 -18.603  1.00 84.91           H
ATOM   3529  CB  ILE A 236     -13.766 -11.632 -18.240  1.00 84.91           C
ATOM   3530  HB  ILE A 236     -13.223 -10.747 -17.907  1.00 84.91           H
ATOM   3531  CG1 ILE A 236     -14.823 -11.940 -17.178  1.00 84.91           C
ATOM   3532 1HG1 ILE A 236     -15.519 -12.688 -17.559  1.00 84.91           H
ATOM   3533 2HG1 ILE A 236     -14.345 -12.368 -16.297  1.00 84.91           H
ATOM   3534  CG2 ILE A 236     -14.394 -11.293 -19.593  1.00 84.91           C
ATOM   3535 1HG2 ILE A 236     -13.612 -11.000 -20.294  1.00 84.91           H
ATOM   3536 2HG2 ILE A 236     -14.920 -12.166 -19.979  1.00 84.91           H
ATOM   3537 3HG2 ILE A 236     -15.099 -10.470 -19.471  1.00 84.91           H
ATOM   3538  CD1 ILE A 236     -15.590 -10.676 -16.785  1.00 84.91           C
ATOM   3539 1HD1 ILE A 236     -14.895  -9.939 -16.383  1.00 84.91           H
ATOM   3540 2HD1 ILE A 236     -16.087 -10.264 -17.664  1.00 84.91           H
ATOM   3541 3HD1 ILE A 236     -16.336 -10.923 -16.029  1.00 84.91           H
ATOM   3542  HN  ILE A 236     -12.152 -12.265 -16.451  1.00 84.91           H
ATOM   3543  N   ILE A 237     -10.655 -11.893 -19.111  1.00 80.48           N
ATOM   3544  CA  ILE A 237      -9.595 -11.604 -20.062  1.00 80.48           C
ATOM   3545  C   ILE A 237      -9.060 -12.916 -20.638  1.00 80.48           C
ATOM   3546  O   ILE A 237      -8.989 -13.081 -21.855  1.00 80.48           O
ATOM   3547  HA  ILE A 237     -10.033 -11.023 -20.873  1.00 80.48           H
ATOM   3548  CB  ILE A 237      -8.517 -10.733 -19.413  1.00 80.48           C
ATOM   3549  HB  ILE A 237      -8.327 -11.115 -18.410  1.00 80.48           H
ATOM   3550  CG1 ILE A 237      -8.996  -9.288 -19.262  1.00 80.48           C
ATOM   3551 1HG1 ILE A 237      -9.008  -8.801 -20.238  1.00 80.48           H
ATOM   3552 2HG1 ILE A 237     -10.020  -9.278 -18.889  1.00 80.48           H
ATOM   3553  CG2 ILE A 237      -7.200 -10.822 -20.187  1.00 80.48           C
ATOM   3554 1HG2 ILE A 237      -6.855 -11.856 -20.198  1.00 80.48           H
ATOM   3555 2HG2 ILE A 237      -7.356 -10.481 -21.210  1.00 80.48           H
ATOM   3556 3HG2 ILE A 237      -6.452 -10.194 -19.704  1.00 80.48           H
ATOM   3557  CD1 ILE A 237      -8.092  -8.506 -18.307  1.00 80.48           C
ATOM   3558 1HD1 ILE A 237      -8.102  -8.982 -17.326  1.00 80.48           H
ATOM   3559 2HD1 ILE A 237      -7.074  -8.498 -18.696  1.00 80.48           H
ATOM   3560 3HD1 ILE A 237      -8.455  -7.483 -18.218  1.00 80.48           H
ATOM   3561  HN  ILE A 237     -10.503 -11.540 -18.188  1.00 80.48           H
ATOM   3562  N   ILE A 238      -8.698 -13.817 -19.737  1.00 78.61           N
ATOM   3563  CA  ILE A 238      -8.093 -15.076 -20.138  1.00 78.61           C
ATOM   3564  C   ILE A 238      -9.043 -15.816 -21.082  1.00 78.61           C
ATOM   3565  O   ILE A 238      -8.623 -16.314 -22.125  1.00 78.61           O
ATOM   3566  HA  ILE A 238      -7.179 -14.840 -20.683  1.00 78.61           H
ATOM   3567  CB  ILE A 238      -7.688 -15.892 -18.908  1.00 78.61           C
ATOM   3568  HB  ILE A 238      -8.532 -15.911 -18.219  1.00 78.61           H
ATOM   3569  CG1 ILE A 238      -6.519 -15.233 -18.174  1.00 78.61           C
ATOM   3570 1HG1 ILE A 238      -5.596 -15.398 -18.730  1.00 78.61           H
ATOM   3571 2HG1 ILE A 238      -6.674 -14.155 -18.128  1.00 78.61           H
ATOM   3572  CG2 ILE A 238      -7.382 -17.342 -19.289  1.00 78.61           C
ATOM   3573 1HG2 ILE A 238      -8.268 -17.795 -19.733  1.00 78.61           H
ATOM   3574 2HG2 ILE A 238      -6.563 -17.364 -20.008  1.00 78.61           H
ATOM   3575 3HG2 ILE A 238      -7.097 -17.899 -18.397  1.00 78.61           H
ATOM   3576  CD1 ILE A 238      -6.375 -15.794 -16.758  1.00 78.61           C
ATOM   3577 1HD1 ILE A 238      -7.290 -15.605 -16.197  1.00 78.61           H
ATOM   3578 2HD1 ILE A 238      -6.195 -16.868 -16.809  1.00 78.61           H
ATOM   3579 3HD1 ILE A 238      -5.536 -15.309 -16.258  1.00 78.61           H
ATOM   3580  HN  ILE A 238      -8.812 -13.699 -18.750  1.00 78.61           H
ATOM   3581  N   HIS A 239     -10.305 -15.865 -20.681  1.00 78.26           N
ATOM   3582  CA  HIS A 239     -11.307 -16.581 -21.451  1.00 78.26           C
ATOM   3583  C   HIS A 239     -11.359 -16.020 -22.873  1.00 78.26           C
ATOM   3584  O   HIS A 239     -11.415 -16.777 -23.841  1.00 78.26           O
ATOM   3585  HA  HIS A 239     -10.986 -17.622 -21.491  1.00 78.26           H
ATOM   3586  CB  HIS A 239     -12.665 -16.539 -20.747  1.00 78.26           C
ATOM   3587 1HB  HIS A 239     -12.538 -16.864 -19.714  1.00 78.26           H
ATOM   3588 2HB  HIS A 239     -13.015 -15.507 -20.716  1.00 78.26           H
ATOM   3589  CG  HIS A 239     -13.723 -17.395 -21.402  1.00 78.26           C
ATOM   3590  ND1 HIS A 239     -14.682 -16.878 -22.256  1.00 78.26           N
ATOM   3591  HD1 HIS A 239     -14.773 -15.918 -22.521  1.00 78.26           H
ATOM   3592  CD2 HIS A 239     -13.962 -18.735 -21.321  1.00 78.26           C
ATOM   3593  HD2 HIS A 239     -13.389 -19.450 -20.729  1.00 78.26           H
ATOM   3594  CE1 HIS A 239     -15.458 -17.872 -22.663  1.00 78.26           C
ATOM   3595  HE1 HIS A 239     -16.306 -17.785 -23.343  1.00 78.26           H
ATOM   3596  NE2 HIS A 239     -15.011 -19.022 -22.082  1.00 78.26           N
ATOM   3597  HN  HIS A 239     -10.644 -15.427 -19.848  1.00 78.26           H
ATOM   3598  N   THR A 240     -11.338 -14.698 -22.955  1.00 79.57           N
ATOM   3599  CA  THR A 240     -11.453 -14.026 -24.238  1.00 79.57           C
ATOM   3600  C   THR A 240     -10.237 -14.334 -25.113  1.00 79.57           C
ATOM   3601  O   THR A 240     -10.365 -14.500 -26.325  1.00 79.57           O
ATOM   3602  HA  THR A 240     -12.328 -14.421 -24.756  1.00 79.57           H
ATOM   3603  CB  THR A 240     -11.648 -12.532 -23.973  1.00 79.57           C
ATOM   3604  HB  THR A 240     -10.739 -12.086 -23.568  1.00 79.57           H
ATOM   3605  OG1 THR A 240     -12.791 -12.476 -23.124  1.00 79.57           O
ATOM   3606  HG1 THR A 240     -12.505 -12.385 -22.170  1.00 79.57           H
ATOM   3607  CG2 THR A 240     -12.077 -11.766 -25.226  1.00 79.57           C
ATOM   3608 1HG2 THR A 240     -13.022 -12.167 -25.592  1.00 79.57           H
ATOM   3609 2HG2 THR A 240     -11.313 -11.873 -25.996  1.00 79.57           H
ATOM   3610 3HG2 THR A 240     -12.201 -10.710 -24.982  1.00 79.57           H
ATOM   3611  HN  THR A 240     -11.245 -14.091 -22.166  1.00 79.57           H
ATOM   3612  N   LEU A 241      -9.083 -14.402 -24.464  1.00 74.82           N
ATOM   3613  CA  LEU A 241      -7.828 -14.547 -25.182  1.00 74.82           C
ATOM   3614  C   LEU A 241      -7.728 -15.966 -25.744  1.00 74.82           C
ATOM   3615  O   LEU A 241      -7.227 -16.167 -26.849  1.00 74.82           O
ATOM   3616  HA  LEU A 241      -7.846 -13.846 -26.017  1.00 74.82           H
ATOM   3617  CB  LEU A 241      -6.651 -14.155 -24.287  1.00 74.82           C
ATOM   3618 1HB  LEU A 241      -6.786 -14.629 -23.315  1.00 74.82           H
ATOM   3619 2HB  LEU A 241      -5.739 -14.568 -24.719  1.00 74.82           H
ATOM   3620  CG  LEU A 241      -6.444 -12.655 -24.069  1.00 74.82           C
ATOM   3621  HG  LEU A 241      -7.379 -12.232 -23.701  1.00 74.82           H
ATOM   3622  CD1 LEU A 241      -5.380 -12.398 -23.000  1.00 74.82           C
ATOM   3623 1HD1 LEU A 241      -5.695 -12.849 -22.058  1.00 74.82           H
ATOM   3624 2HD1 LEU A 241      -4.434 -12.839 -23.315  1.00 74.82           H
ATOM   3625 3HD1 LEU A 241      -5.253 -11.324 -22.864  1.00 74.82           H
ATOM   3626  CD2 LEU A 241      -6.116 -11.949 -25.386  1.00 74.82           C
ATOM   3627 1HD2 LEU A 241      -5.202 -12.370 -25.806  1.00 74.82           H
ATOM   3628 2HD2 LEU A 241      -6.937 -12.090 -26.088  1.00 74.82           H
ATOM   3629 3HD2 LEU A 241      -5.974 -10.884 -25.201  1.00 74.82           H
ATOM   3630  HN  LEU A 241      -8.998 -14.359 -23.469  1.00 74.82           H
ATOM   3631  N   ILE A 242      -8.214 -16.916 -24.957  1.00 76.27           N
ATOM   3632  CA  ILE A 242      -8.220 -18.306 -25.378  1.00 76.27           C
ATOM   3633  C   ILE A 242      -9.024 -18.439 -26.673  1.00 76.27           C
ATOM   3634  O   ILE A 242      -8.603 -19.127 -27.601  1.00 76.27           O
ATOM   3635  HA  ILE A 242      -7.187 -18.590 -25.582  1.00 76.27           H
ATOM   3636  CB  ILE A 242      -8.722 -19.206 -24.247  1.00 76.27           C
ATOM   3637  HB  ILE A 242      -9.635 -18.769 -23.842  1.00 76.27           H
ATOM   3638  CG1 ILE A 242      -7.706 -19.269 -23.104  1.00 76.27           C
ATOM   3639 1HG1 ILE A 242      -6.829 -19.832 -23.423  1.00 76.27           H
ATOM   3640 2HG1 ILE A 242      -7.367 -18.262 -22.859  1.00 76.27           H
ATOM   3641  CG2 ILE A 242      -9.081 -20.598 -24.772  1.00 76.27           C
ATOM   3642 1HG2 ILE A 242      -9.865 -20.511 -25.524  1.00 76.27           H
ATOM   3643 2HG2 ILE A 242      -8.198 -21.056 -25.218  1.00 76.27           H
ATOM   3644 3HG2 ILE A 242      -9.434 -21.217 -23.947  1.00 76.27           H
ATOM   3645  CD1 ILE A 242      -8.317 -19.924 -21.863  1.00 76.27           C
ATOM   3646 1HD1 ILE A 242      -9.179 -19.345 -21.533  1.00 76.27           H
ATOM   3647 2HD1 ILE A 242      -8.632 -20.939 -22.107  1.00 76.27           H
ATOM   3648 3HD1 ILE A 242      -7.574 -19.956 -21.067  1.00 76.27           H
ATOM   3649  HN  ILE A 242      -8.597 -16.747 -24.049  1.00 76.27           H
ATOM   3650  N   GLN A 243     -10.167 -17.770 -26.693  1.00 72.01           N
ATOM   3651  CA  GLN A 243     -11.062 -17.851 -27.835  1.00 72.01           C
ATOM   3652  C   GLN A 243     -10.426 -17.183 -29.055  1.00 72.01           C
ATOM   3653  O   GLN A 243     -10.655 -17.603 -30.188  1.00 72.01           O
ATOM   3654  HA  GLN A 243     -11.195 -18.917 -28.024  1.00 72.01           H
ATOM   3655  CB  GLN A 243     -12.420 -17.226 -27.513  1.00 72.01           C
ATOM   3656 1HB  GLN A 243     -12.276 -16.232 -27.090  1.00 72.01           H
ATOM   3657 2HB  GLN A 243     -12.995 -17.102 -28.431  1.00 72.01           H
ATOM   3658  CG  GLN A 243     -13.205 -18.096 -26.529  1.00 72.01           C
ATOM   3659 1HG  GLN A 243     -13.297 -19.107 -26.925  1.00 72.01           H
ATOM   3660 2HG  GLN A 243     -12.659 -18.170 -25.588  1.00 72.01           H
ATOM   3661  CD  GLN A 243     -14.597 -17.515 -26.272  1.00 72.01           C
ATOM   3662  OE1 GLN A 243     -14.903 -16.390 -26.630  1.00 72.01           O
ATOM   3663  NE2 GLN A 243     -15.419 -18.342 -25.633  1.00 72.01           N
ATOM   3664 1HE2 GLN A 243     -15.104 -19.253 -25.367  1.00 72.01           H
ATOM   3665 2HE2 GLN A 243     -16.352 -18.053 -25.419  1.00 72.01           H
ATOM   3666  HN  GLN A 243     -10.485 -17.183 -25.948  1.00 72.01           H
ATOM   3667  N   ALA A 244      -9.639 -16.152 -28.783  1.00 72.48           N
ATOM   3668  CA  ALA A 244      -9.151 -15.283 -29.840  1.00 72.48           C
ATOM   3669  C   ALA A 244      -8.068 -16.014 -30.636  1.00 72.48           C
ATOM   3670  O   ALA A 244      -7.732 -15.611 -31.749  1.00 72.48           O
ATOM   3671  HA  ALA A 244      -9.989 -15.061 -30.501  1.00 72.48           H
ATOM   3672  CB  ALA A 244      -8.643 -13.974 -29.231  1.00 72.48           C
ATOM   3673 1HB  ALA A 244      -9.457 -13.480 -28.702  1.00 72.48           H
ATOM   3674 2HB  ALA A 244      -7.833 -14.188 -28.534  1.00 72.48           H
ATOM   3675 3HB  ALA A 244      -8.277 -13.323 -30.025  1.00 72.48           H
ATOM   3676  HN  ALA A 244      -9.336 -15.908 -27.861  1.00 72.48           H
ATOM   3677  N   LYS A 245      -7.553 -17.077 -30.036  1.00 60.63           N
ATOM   3678  CA  LYS A 245      -6.527 -17.878 -30.682  1.00 60.63           C
ATOM   3679  C   LYS A 245      -5.445 -16.955 -31.245  1.00 60.63           C
ATOM   3680  O   LYS A 245      -4.585 -17.394 -32.008  1.00 60.63           O
ATOM   3681  HA  LYS A 245      -6.077 -18.512 -29.918  1.00 60.63           H
ATOM   3682  CB  LYS A 245      -7.151 -18.804 -31.728  1.00 60.63           C
ATOM   3683 1HB  LYS A 245      -7.829 -18.236 -32.365  1.00 60.63           H
ATOM   3684 2HB  LYS A 245      -6.371 -19.207 -32.374  1.00 60.63           H
ATOM   3685  CG  LYS A 245      -7.911 -19.952 -31.061  1.00 60.63           C
ATOM   3686 1HG  LYS A 245      -7.302 -20.382 -30.266  1.00 60.63           H
ATOM   3687 2HG  LYS A 245      -8.819 -19.570 -30.595  1.00 60.63           H
ATOM   3688  CD  LYS A 245      -8.271 -21.036 -32.078  1.00 60.63           C
ATOM   3689 1HD  LYS A 245      -8.986 -20.640 -32.799  1.00 60.63           H
ATOM   3690 2HD  LYS A 245      -7.381 -21.325 -32.638  1.00 60.63           H
ATOM   3691  CE  LYS A 245      -8.865 -22.264 -31.385  1.00 60.63           C
ATOM   3692 1HE  LYS A 245      -8.205 -22.590 -30.581  1.00 60.63           H
ATOM   3693 2HE  LYS A 245      -9.820 -22.004 -30.927  1.00 60.63           H
ATOM   3694  NZ  LYS A 245      -9.057 -23.365 -32.355  1.00 60.63           N
ATOM   3695 1HZ  LYS A 245      -9.474 -24.161 -31.885  1.00 60.63           H
ATOM   3696 2HZ  LYS A 245      -9.669 -23.055 -33.102  1.00 60.63           H
ATOM   3697 3HZ  LYS A 245      -8.159 -23.634 -32.742  1.00 60.63           H
ATOM   3698  HN  LYS A 245      -7.824 -17.392 -29.126  1.00 60.63           H
ATOM   3699  N   LYS A 246      -5.522 -15.694 -30.848  1.00 53.11           N
ATOM   3700  CA  LYS A 246      -4.629 -14.683 -31.388  1.00 53.11           C
ATOM   3701  C   LYS A 246      -3.376 -14.596 -30.514  1.00 53.11           C
ATOM   3702  O   LYS A 246      -3.449 -14.185 -29.357  1.00 53.11           O
ATOM   3703  HA  LYS A 246      -4.333 -15.008 -32.385  1.00 53.11           H
ATOM   3704  CB  LYS A 246      -5.362 -13.349 -31.545  1.00 53.11           C
ATOM   3705 1HB  LYS A 246      -5.980 -13.163 -30.667  1.00 53.11           H
ATOM   3706 2HB  LYS A 246      -4.638 -12.536 -31.603  1.00 53.11           H
ATOM   3707  CG  LYS A 246      -6.237 -13.349 -32.801  1.00 53.11           C
ATOM   3708 1HG  LYS A 246      -5.668 -13.739 -33.645  1.00 53.11           H
ATOM   3709 2HG  LYS A 246      -7.088 -14.015 -32.655  1.00 53.11           H
ATOM   3710  CD  LYS A 246      -6.735 -11.939 -33.122  1.00 53.11           C
ATOM   3711 1HD  LYS A 246      -7.368 -11.579 -32.311  1.00 53.11           H
ATOM   3712 2HD  LYS A 246      -5.888 -11.257 -33.192  1.00 53.11           H
ATOM   3713  CE  LYS A 246      -7.521 -11.921 -34.435  1.00 53.11           C
ATOM   3714 1HE  LYS A 246      -6.948 -12.422 -35.215  1.00 53.11           H
ATOM   3715 2HE  LYS A 246      -8.451 -12.476 -34.316  1.00 53.11           H
ATOM   3716  NZ  LYS A 246      -7.816 -10.529 -34.843  1.00 53.11           N
ATOM   3717 1HZ  LYS A 246      -8.360 -10.537 -35.699  1.00 53.11           H
ATOM   3718 2HZ  LYS A 246      -8.343 -10.067 -34.111  1.00 53.11           H
ATOM   3719 3HZ  LYS A 246      -6.947 -10.032 -35.000  1.00 53.11           H
ATOM   3720  HN  LYS A 246      -6.179 -15.360 -30.171  1.00 53.11           H
ATOM   3721  N   SER A 247      -2.256 -14.990 -31.101  1.00 56.13           N
ATOM   3722  CA  SER A 247      -1.003 -15.040 -30.366  1.00 56.13           C
ATOM   3723  C   SER A 247      -0.687 -13.663 -29.778  1.00 56.13           C
ATOM   3724  O   SER A 247      -0.342 -13.551 -28.602  1.00 56.13           O
ATOM   3725  HA  SER A 247      -1.164 -15.768 -29.571  1.00 56.13           H
ATOM   3726  CB  SER A 247       0.144 -15.510 -31.263  1.00 56.13           C
ATOM   3727 1HB  SER A 247      -0.006 -16.557 -31.524  1.00 56.13           H
ATOM   3728 2HB  SER A 247       0.130 -14.944 -32.195  1.00 56.13           H
ATOM   3729  OG  SER A 247       1.412 -15.355 -30.632  1.00 56.13           O
ATOM   3730  HG  SER A 247       2.139 -15.660 -31.248  1.00 56.13           H
ATOM   3731  HN  SER A 247      -2.195 -15.272 -32.058  1.00 56.13           H
ATOM   3732  N   SER A 248      -0.816 -12.650 -30.622  1.00 57.55           N
ATOM   3733  CA  SER A 248      -0.377 -11.313 -30.260  1.00 57.55           C
ATOM   3734  C   SER A 248      -0.932 -10.934 -28.886  1.00 57.55           C
ATOM   3735  O   SER A 248      -0.283 -10.216 -28.126  1.00 57.55           O
ATOM   3736  HA  SER A 248       0.711 -11.365 -30.232  1.00 57.55           H
ATOM   3737  CB  SER A 248      -0.811 -10.288 -31.309  1.00 57.55           C
ATOM   3738 1HB  SER A 248      -0.273 -10.470 -32.239  1.00 57.55           H
ATOM   3739 2HB  SER A 248      -1.872 -10.417 -31.525  1.00 57.55           H
ATOM   3740  OG  SER A 248      -0.574  -8.950 -30.879  1.00 57.55           O
ATOM   3741  HG  SER A 248       0.408  -8.796 -30.768  1.00 57.55           H
ATOM   3742  HN  SER A 248      -1.212 -12.732 -31.537  1.00 57.55           H
ATOM   3743  N   LYS A 249      -2.127 -11.434 -28.607  1.00 53.53           N
ATOM   3744  CA  LYS A 249      -2.828 -11.065 -27.389  1.00 53.53           C
ATOM   3745  C   LYS A 249      -2.150 -11.736 -26.193  1.00 53.53           C
ATOM   3746  O   LYS A 249      -2.327 -11.307 -25.054  1.00 53.53           O
ATOM   3747  HA  LYS A 249      -2.738  -9.985 -27.275  1.00 53.53           H
ATOM   3748  CB  LYS A 249      -4.319 -11.385 -27.510  1.00 53.53           C
ATOM   3749 1HB  LYS A 249      -4.448 -12.404 -27.875  1.00 53.53           H
ATOM   3750 2HB  LYS A 249      -4.786 -11.339 -26.526  1.00 53.53           H
ATOM   3751  CG  LYS A 249      -5.015 -10.407 -28.458  1.00 53.53           C
ATOM   3752 1HG  LYS A 249      -4.795  -9.383 -28.155  1.00 53.53           H
ATOM   3753 2HG  LYS A 249      -4.624 -10.532 -29.467  1.00 53.53           H
ATOM   3754  CD  LYS A 249      -6.529 -10.629 -28.461  1.00 53.53           C
ATOM   3755 1HD  LYS A 249      -6.758 -11.588 -28.924  1.00 53.53           H
ATOM   3756 2HD  LYS A 249      -6.895 -10.675 -27.435  1.00 53.53           H
ATOM   3757  CE  LYS A 249      -7.246  -9.507 -29.214  1.00 53.53           C
ATOM   3758 1HE  LYS A 249      -6.879  -8.539 -28.873  1.00 53.53           H
ATOM   3759 2HE  LYS A 249      -7.023  -9.575 -30.279  1.00 53.53           H
ATOM   3760  NZ  LYS A 249      -8.708  -9.593 -29.002  1.00 53.53           N
ATOM   3761 1HZ  LYS A 249      -9.172  -8.872 -29.545  1.00 53.53           H
ATOM   3762 2HZ  LYS A 249      -9.040 -10.504 -29.297  1.00 53.53           H
ATOM   3763 3HZ  LYS A 249      -8.916  -9.460 -28.019  1.00 53.53           H
ATOM   3764  HN  LYS A 249      -2.615 -12.079 -29.196  1.00 53.53           H
ATOM   3765  N   HIS A 250      -1.388 -12.777 -26.492  1.00 54.09           N
ATOM   3766  CA  HIS A 250      -0.792 -13.594 -25.449  1.00 54.09           C
ATOM   3767  C   HIS A 250       0.281 -12.786 -24.715  1.00 54.09           C
ATOM   3768  O   HIS A 250       0.445 -12.922 -23.503  1.00 54.09           O
ATOM   3769  HA  HIS A 250      -1.591 -13.840 -24.749  1.00 54.09           H
ATOM   3770  CB  HIS A 250      -0.255 -14.906 -26.025  1.00 54.09           C
ATOM   3771 1HB  HIS A 250       0.241 -14.698 -26.973  1.00 54.09           H
ATOM   3772 2HB  HIS A 250       0.501 -15.305 -25.349  1.00 54.09           H
ATOM   3773  CG  HIS A 250      -1.316 -15.957 -26.248  1.00 54.09           C
ATOM   3774  ND1 HIS A 250      -2.324 -15.818 -27.185  1.00 54.09           N
ATOM   3775  HD1 HIS A 250      -2.454 -15.035 -27.793  1.00 54.09           H
ATOM   3776  CD2 HIS A 250      -1.514 -17.166 -25.646  1.00 54.09           C
ATOM   3777  HD2 HIS A 250      -0.896 -17.592 -24.856  1.00 54.09           H
ATOM   3778  CE1 HIS A 250      -3.089 -16.899 -27.141  1.00 54.09           C
ATOM   3779  HE1 HIS A 250      -3.967 -17.089 -27.758  1.00 54.09           H
ATOM   3780  NE2 HIS A 250      -2.585 -17.733 -26.186  1.00 54.09           N
ATOM   3781  HN  HIS A 250      -1.176 -13.065 -27.427  1.00 54.09           H
ATOM   3782  N   LYS A 251       0.983 -11.963 -25.480  1.00 57.18           N
ATOM   3783  CA  LYS A 251       2.048 -11.148 -24.921  1.00 57.18           C
ATOM   3784  C   LYS A 251       1.465 -10.210 -23.862  1.00 57.18           C
ATOM   3785  O   LYS A 251       2.007 -10.094 -22.764  1.00 57.18           O
ATOM   3786  HA  LYS A 251       2.754 -11.822 -24.434  1.00 57.18           H
ATOM   3787  CB  LYS A 251       2.808 -10.423 -26.033  1.00 57.18           C
ATOM   3788 1HB  LYS A 251       2.101  -9.997 -26.745  1.00 57.18           H
ATOM   3789 2HB  LYS A 251       3.374  -9.593 -25.611  1.00 57.18           H
ATOM   3790  CG  LYS A 251       3.758 -11.377 -26.761  1.00 57.18           C
ATOM   3791 1HG  LYS A 251       4.311 -11.970 -26.032  1.00 57.18           H
ATOM   3792 2HG  LYS A 251       3.183 -12.075 -27.369  1.00 57.18           H
ATOM   3793  CD  LYS A 251       4.737 -10.606 -27.648  1.00 57.18           C
ATOM   3794 1HD  LYS A 251       4.189 -10.087 -28.434  1.00 57.18           H
ATOM   3795 2HD  LYS A 251       5.246  -9.844 -27.057  1.00 57.18           H
ATOM   3796  CE  LYS A 251       5.769 -11.547 -28.273  1.00 57.18           C
ATOM   3797 1HE  LYS A 251       6.208 -12.179 -27.501  1.00 57.18           H
ATOM   3798 2HE  LYS A 251       5.279 -12.209 -28.987  1.00 57.18           H
ATOM   3799  NZ  LYS A 251       6.831 -10.773 -28.953  1.00 57.18           N
ATOM   3800 1HZ  LYS A 251       7.501 -11.411 -29.369  1.00 57.18           H
ATOM   3801 2HZ  LYS A 251       6.419 -10.196 -29.678  1.00 57.18           H
ATOM   3802 3HZ  LYS A 251       7.303 -10.181 -28.278  1.00 57.18           H
ATOM   3803  HN  LYS A 251       0.834 -11.849 -26.462  1.00 57.18           H
ATOM   3804  N   ALA A 252       0.368  -9.564 -24.229  1.00 63.82           N
ATOM   3805  CA  ALA A 252      -0.271  -8.609 -23.340  1.00 63.82           C
ATOM   3806  C   ALA A 252      -0.752  -9.334 -22.082  1.00 63.82           C
ATOM   3807  O   ALA A 252      -0.750  -8.762 -20.993  1.00 63.82           O
ATOM   3808  HA  ALA A 252       0.476  -7.867 -23.058  1.00 63.82           H
ATOM   3809  CB  ALA A 252      -1.410  -7.906 -24.080  1.00 63.82           C
ATOM   3810 1HB  ALA A 252      -1.011  -7.382 -24.949  1.00 63.82           H
ATOM   3811 2HB  ALA A 252      -2.142  -8.645 -24.406  1.00 63.82           H
ATOM   3812 3HB  ALA A 252      -1.889  -7.189 -23.413  1.00 63.82           H
ATOM   3813  HN  ALA A 252      -0.082  -9.685 -25.114  1.00 63.82           H
ATOM   3814  N   LEU A 253      -1.154 -10.582 -22.273  1.00 64.62           N
ATOM   3815  CA  LEU A 253      -1.679 -11.376 -21.175  1.00 64.62           C
ATOM   3816  C   LEU A 253      -0.571 -11.615 -20.148  1.00 64.62           C
ATOM   3817  O   LEU A 253      -0.777 -11.424 -18.951  1.00 64.62           O
ATOM   3818  HA  LEU A 253      -2.470 -10.794 -20.701  1.00 64.62           H
ATOM   3819  CB  LEU A 253      -2.317 -12.662 -21.702  1.00 64.62           C
ATOM   3820 1HB  LEU A 253      -3.003 -12.401 -22.508  1.00 64.62           H
ATOM   3821 2HB  LEU A 253      -1.533 -13.281 -22.139  1.00 64.62           H
ATOM   3822  CG  LEU A 253      -3.079 -13.503 -20.675  1.00 64.62           C
ATOM   3823  HG  LEU A 253      -2.424 -13.673 -19.821  1.00 64.62           H
ATOM   3824  CD1 LEU A 253      -4.310 -12.755 -20.159  1.00 64.62           C
ATOM   3825 1HD1 LEU A 253      -3.997 -11.824 -19.686  1.00 64.62           H
ATOM   3826 2HD1 LEU A 253      -4.976 -12.534 -20.992  1.00 64.62           H
ATOM   3827 3HD1 LEU A 253      -4.832 -13.375 -19.430  1.00 64.62           H
ATOM   3828  CD2 LEU A 253      -3.440 -14.875 -21.248  1.00 64.62           C
ATOM   3829 1HD2 LEU A 253      -4.068 -14.746 -22.130  1.00 64.62           H
ATOM   3830 2HD2 LEU A 253      -2.528 -15.404 -21.526  1.00 64.62           H
ATOM   3831 3HD2 LEU A 253      -3.980 -15.451 -20.498  1.00 64.62           H
ATOM   3832  HN  LEU A 253      -1.124 -11.049 -23.156  1.00 64.62           H
ATOM   3833  N   LYS A 254       0.582 -12.029 -20.654  1.00 65.90           N
ATOM   3834  CA  LYS A 254       1.700 -12.367 -19.790  1.00 65.90           C
ATOM   3835  C   LYS A 254       1.987 -11.193 -18.852  1.00 65.90           C
ATOM   3836  O   LYS A 254       2.188 -11.386 -17.654  1.00 65.90           O
ATOM   3837  HA  LYS A 254       1.401 -13.225 -19.189  1.00 65.90           H
ATOM   3838  CB  LYS A 254       2.909 -12.797 -20.623  1.00 65.90           C
ATOM   3839 1HB  LYS A 254       3.038 -12.117 -21.465  1.00 65.90           H
ATOM   3840 2HB  LYS A 254       3.814 -12.730 -20.019  1.00 65.90           H
ATOM   3841  CG  LYS A 254       2.739 -14.228 -21.138  1.00 65.90           C
ATOM   3842 1HG  LYS A 254       2.507 -14.893 -20.306  1.00 65.90           H
ATOM   3843 2HG  LYS A 254       1.895 -14.272 -21.826  1.00 65.90           H
ATOM   3844  CD  LYS A 254       4.007 -14.710 -21.846  1.00 65.90           C
ATOM   3845 1HD  LYS A 254       4.209 -14.076 -22.709  1.00 65.90           H
ATOM   3846 2HD  LYS A 254       4.860 -14.617 -21.175  1.00 65.90           H
ATOM   3847  CE  LYS A 254       3.863 -16.165 -22.297  1.00 65.90           C
ATOM   3848 1HE  LYS A 254       3.582 -16.789 -21.449  1.00 65.90           H
ATOM   3849 2HE  LYS A 254       3.061 -16.247 -23.031  1.00 65.90           H
ATOM   3850  NZ  LYS A 254       5.131 -16.654 -22.883  1.00 65.90           N
ATOM   3851 1HZ  LYS A 254       5.012 -17.611 -23.196  1.00 65.90           H
ATOM   3852 2HZ  LYS A 254       5.386 -16.070 -23.671  1.00 65.90           H
ATOM   3853 3HZ  LYS A 254       5.863 -16.616 -22.183  1.00 65.90           H
ATOM   3854  HN  LYS A 254       0.757 -12.135 -21.633  1.00 65.90           H
ATOM   3855  N   VAL A 255       1.996 -10.001 -19.432  1.00 64.77           N
ATOM   3856  CA  VAL A 255       2.293  -8.801 -18.670  1.00 64.77           C
ATOM   3857  C   VAL A 255       1.341  -8.712 -17.475  1.00 64.77           C
ATOM   3858  O   VAL A 255       1.783  -8.608 -16.331  1.00 64.77           O
ATOM   3859  HA  VAL A 255       3.314  -8.890 -18.299  1.00 64.77           H
ATOM   3860  CB  VAL A 255       2.225  -7.573 -19.580  1.00 64.77           C
ATOM   3861  HB  VAL A 255       1.221  -7.524 -20.002  1.00 64.77           H
ATOM   3862  CG1 VAL A 255       2.464  -6.287 -18.786  1.00 64.77           C
ATOM   3863 1HG1 VAL A 255       1.702  -6.191 -18.012  1.00 64.77           H
ATOM   3864 2HG1 VAL A 255       3.450  -6.325 -18.323  1.00 64.77           H
ATOM   3865 3HG1 VAL A 255       2.411  -5.430 -19.457  1.00 64.77           H
ATOM   3866  CG2 VAL A 255       3.217  -7.694 -20.739  1.00 64.77           C
ATOM   3867 1HG2 VAL A 255       4.229  -7.781 -20.343  1.00 64.77           H
ATOM   3868 2HG2 VAL A 255       2.980  -8.580 -21.328  1.00 64.77           H
ATOM   3869 3HG2 VAL A 255       3.148  -6.809 -21.370  1.00 64.77           H
ATOM   3870  HN  VAL A 255       1.806  -9.850 -20.402  1.00 64.77           H
ATOM   3871  N   THR A 256       0.053  -8.755 -17.781  1.00 64.10           N
ATOM   3872  CA  THR A 256      -0.962  -8.436 -16.791  1.00 64.10           C
ATOM   3873  C   THR A 256      -0.999  -9.507 -15.699  1.00 64.10           C
ATOM   3874  O   THR A 256      -1.204  -9.196 -14.527  1.00 64.10           O
ATOM   3875  HA  THR A 256      -0.689  -7.497 -16.310  1.00 64.10           H
ATOM   3876  CB  THR A 256      -2.297  -8.266 -17.521  1.00 64.10           C
ATOM   3877  HB  THR A 256      -3.112  -8.122 -16.812  1.00 64.10           H
ATOM   3878  OG1 THR A 256      -2.393  -9.427 -18.342  1.00 64.10           O
ATOM   3879  HG1 THR A 256      -2.436 -10.247 -17.771  1.00 64.10           H
ATOM   3880  CG2 THR A 256      -2.276  -7.106 -18.517  1.00 64.10           C
ATOM   3881 1HG2 THR A 256      -1.504  -7.283 -19.266  1.00 64.10           H
ATOM   3882 2HG2 THR A 256      -2.062  -6.177 -17.989  1.00 64.10           H
ATOM   3883 3HG2 THR A 256      -3.247  -7.030 -19.007  1.00 64.10           H
ATOM   3884  HN  THR A 256      -0.300  -9.003 -18.683  1.00 64.10           H
ATOM   3885  N   ILE A 257      -0.796 -10.746 -16.123  1.00 73.54           N
ATOM   3886  CA  ILE A 257      -0.768 -11.860 -15.191  1.00 73.54           C
ATOM   3887  C   ILE A 257       0.357 -11.644 -14.177  1.00 73.54           C
ATOM   3888  O   ILE A 257       0.153 -11.802 -12.975  1.00 73.54           O
ATOM   3889  HA  ILE A 257      -1.718 -11.863 -14.657  1.00 73.54           H
ATOM   3890  CB  ILE A 257      -0.669 -13.187 -15.946  1.00 73.54           C
ATOM   3891  HB  ILE A 257       0.117 -13.096 -16.696  1.00 73.54           H
ATOM   3892  CG1 ILE A 257      -1.970 -13.494 -16.690  1.00 73.54           C
ATOM   3893 1HG1 ILE A 257      -2.784 -13.608 -15.974  1.00 73.54           H
ATOM   3894 2HG1 ILE A 257      -2.230 -12.656 -17.336  1.00 73.54           H
ATOM   3895  CG2 ILE A 257      -0.265 -14.324 -15.006  1.00 73.54           C
ATOM   3896 1HG2 ILE A 257       0.706 -14.101 -14.562  1.00 73.54           H
ATOM   3897 2HG2 ILE A 257      -1.010 -14.426 -14.217  1.00 73.54           H
ATOM   3898 3HG2 ILE A 257      -0.201 -15.256 -15.568  1.00 73.54           H
ATOM   3899  CD1 ILE A 257      -1.837 -14.768 -17.526  1.00 73.54           C
ATOM   3900 1HD1 ILE A 257      -1.039 -14.641 -18.257  1.00 73.54           H
ATOM   3901 2HD1 ILE A 257      -1.601 -15.608 -16.873  1.00 73.54           H
ATOM   3902 3HD1 ILE A 257      -2.776 -14.963 -18.044  1.00 73.54           H
ATOM   3903  HN  ILE A 257      -0.652 -10.992 -17.082  1.00 73.54           H
ATOM   3904  N   THR A 258       1.521 -11.286 -14.700  1.00 76.75           N
ATOM   3905  CA  THR A 258       2.698 -11.121 -13.864  1.00 76.75           C
ATOM   3906  C   THR A 258       2.440 -10.071 -12.782  1.00 76.75           C
ATOM   3907  O   THR A 258       2.729 -10.300 -11.608  1.00 76.75           O
ATOM   3908  HA  THR A 258       2.892 -12.065 -13.354  1.00 76.75           H
ATOM   3909  CB  THR A 258       3.880 -10.780 -14.774  1.00 76.75           C
ATOM   3910  HB  THR A 258       3.737  -9.809 -15.248  1.00 76.75           H
ATOM   3911  OG1 THR A 258       3.968 -11.891 -15.661  1.00 76.75           O
ATOM   3912  HG1 THR A 258       3.414 -11.723 -16.476  1.00 76.75           H
ATOM   3913  CG2 THR A 258       5.215 -10.791 -14.027  1.00 76.75           C
ATOM   3914 1HG2 THR A 258       5.389 -11.783 -13.609  1.00 76.75           H
ATOM   3915 2HG2 THR A 258       5.188 -10.057 -13.222  1.00 76.75           H
ATOM   3916 3HG2 THR A 258       6.020 -10.542 -14.719  1.00 76.75           H
ATOM   3917  HN  THR A 258       1.666 -11.109 -15.674  1.00 76.75           H
ATOM   3918  N   VAL A 259       1.900  -8.941 -13.214  1.00 71.45           N
ATOM   3919  CA  VAL A 259       1.648  -7.836 -12.306  1.00 71.45           C
ATOM   3920  C   VAL A 259       0.676  -8.290 -11.215  1.00 71.45           C
ATOM   3921  O   VAL A 259       0.876  -7.994 -10.038  1.00 71.45           O
ATOM   3922  HA  VAL A 259       2.597  -7.569 -11.841  1.00 71.45           H
ATOM   3923  CB  VAL A 259       1.144  -6.621 -13.087  1.00 71.45           C
ATOM   3924  HB  VAL A 259       0.284  -6.935 -13.677  1.00 71.45           H
ATOM   3925  CG1 VAL A 259       0.684  -5.512 -12.138  1.00 71.45           C
ATOM   3926 1HG1 VAL A 259      -0.126  -5.884 -11.511  1.00 71.45           H
ATOM   3927 2HG1 VAL A 259       1.518  -5.202 -11.509  1.00 71.45           H
ATOM   3928 3HG1 VAL A 259       0.331  -4.660 -12.720  1.00 71.45           H
ATOM   3929  CG2 VAL A 259       2.215  -6.107 -14.052  1.00 71.45           C
ATOM   3930 1HG2 VAL A 259       3.103  -5.818 -13.489  1.00 71.45           H
ATOM   3931 2HG2 VAL A 259       2.474  -6.895 -14.760  1.00 71.45           H
ATOM   3932 3HG2 VAL A 259       1.831  -5.244 -14.594  1.00 71.45           H
ATOM   3933  HN  VAL A 259       1.637  -8.776 -14.165  1.00 71.45           H
ATOM   3934  N   LEU A 260      -0.356  -9.002 -11.645  1.00 72.58           N
ATOM   3935  CA  LEU A 260      -1.373  -9.478 -10.722  1.00 72.58           C
ATOM   3936  C   LEU A 260      -0.723 -10.394  -9.683  1.00 72.58           C
ATOM   3937  O   LEU A 260      -0.922 -10.215  -8.482  1.00 72.58           O
ATOM   3938  HA  LEU A 260      -1.781  -8.608 -10.209  1.00 72.58           H
ATOM   3939  CB  LEU A 260      -2.524 -10.134 -11.487  1.00 72.58           C
ATOM   3940 1HB  LEU A 260      -2.973  -9.387 -12.141  1.00 72.58           H
ATOM   3941 2HB  LEU A 260      -2.111 -10.912 -12.129  1.00 72.58           H
ATOM   3942  CG  LEU A 260      -3.631 -10.753 -10.631  1.00 72.58           C
ATOM   3943  HG  LEU A 260      -3.167 -11.411  -9.896  1.00 72.58           H
ATOM   3944  CD1 LEU A 260      -4.392  -9.676  -9.856  1.00 72.58           C
ATOM   3945 1HD1 LEU A 260      -3.702  -9.142  -9.203  1.00 72.58           H
ATOM   3946 2HD1 LEU A 260      -4.844  -8.975 -10.558  1.00 72.58           H
ATOM   3947 3HD1 LEU A 260      -5.173 -10.143  -9.256  1.00 72.58           H
ATOM   3948  CD2 LEU A 260      -4.565 -11.616 -11.482  1.00 72.58           C
ATOM   3949 1HD2 LEU A 260      -5.024 -10.999 -12.255  1.00 72.58           H
ATOM   3950 2HD2 LEU A 260      -3.994 -12.418 -11.949  1.00 72.58           H
ATOM   3951 3HD2 LEU A 260      -5.342 -12.043 -10.849  1.00 72.58           H
ATOM   3952  HN  LEU A 260      -0.502  -9.252 -12.601  1.00 72.58           H
ATOM   3953  N   THR A 261       0.040 -11.355 -10.182  1.00 82.83           N
ATOM   3954  CA  THR A 261       0.589 -12.395  -9.328  1.00 82.83           C
ATOM   3955  C   THR A 261       1.512 -11.784  -8.272  1.00 82.83           C
ATOM   3956  O   THR A 261       1.456 -12.160  -7.102  1.00 82.83           O
ATOM   3957  HA  THR A 261      -0.234 -12.873  -8.797  1.00 82.83           H
ATOM   3958  CB  THR A 261       1.285 -13.423 -10.223  1.00 82.83           C
ATOM   3959  HB  THR A 261       2.141 -12.980 -10.732  1.00 82.83           H
ATOM   3960  OG1 THR A 261       0.247 -13.905 -11.071  1.00 82.83           O
ATOM   3961  HG1 THR A 261       0.180 -13.332 -11.889  1.00 82.83           H
ATOM   3962  CG2 THR A 261       1.738 -14.662  -9.448  1.00 82.83           C
ATOM   3963 1HG2 THR A 261       0.871 -15.143  -8.994  1.00 82.83           H
ATOM   3964 2HG2 THR A 261       2.439 -14.366  -8.667  1.00 82.83           H
ATOM   3965 3HG2 THR A 261       2.225 -15.359 -10.129  1.00 82.83           H
ATOM   3966  HN  THR A 261       0.283 -11.431 -11.149  1.00 82.83           H
ATOM   3967  N   VAL A 262       2.340 -10.853  -8.722  1.00 85.03           N
ATOM   3968  CA  VAL A 262       3.319 -10.234  -7.845  1.00 85.03           C
ATOM   3969  C   VAL A 262       2.592  -9.485  -6.726  1.00 85.03           C
ATOM   3970  O   VAL A 262       2.976  -9.577  -5.561  1.00 85.03           O
ATOM   3971  HA  VAL A 262       3.915 -11.032  -7.403  1.00 85.03           H
ATOM   3972  CB  VAL A 262       4.255  -9.336  -8.656  1.00 85.03           C
ATOM   3973  HB  VAL A 262       3.640  -8.648  -9.236  1.00 85.03           H
ATOM   3974  CG1 VAL A 262       5.151  -8.505  -7.736  1.00 85.03           C
ATOM   3975 1HG1 VAL A 262       4.531  -7.876  -7.096  1.00 85.03           H
ATOM   3976 2HG1 VAL A 262       5.753  -9.170  -7.117  1.00 85.03           H
ATOM   3977 3HG1 VAL A 262       5.806  -7.876  -8.338  1.00 85.03           H
ATOM   3978  CG2 VAL A 262       5.091 -10.160  -9.637  1.00 85.03           C
ATOM   3979 1HG2 VAL A 262       5.692 -10.883  -9.085  1.00 85.03           H
ATOM   3980 2HG2 VAL A 262       4.430 -10.687 -10.325  1.00 85.03           H
ATOM   3981 3HG2 VAL A 262       5.747  -9.497 -10.201  1.00 85.03           H
ATOM   3982  HN  VAL A 262       2.349 -10.522  -9.666  1.00 85.03           H
ATOM   3983  N   PHE A 263       1.555  -8.760  -7.119  1.00 78.61           N
ATOM   3984  CA  PHE A 263       0.780  -7.984  -6.166  1.00 78.61           C
ATOM   3985  C   PHE A 263       0.156  -8.889  -5.101  1.00 78.61           C
ATOM   3986  O   PHE A 263       0.309  -8.644  -3.906  1.00 78.61           O
ATOM   3987  HA  PHE A 263       1.464  -7.282  -5.688  1.00 78.61           H
ATOM   3988  CB  PHE A 263      -0.337  -7.296  -6.952  1.00 78.61           C
ATOM   3989 1HB  PHE A 263       0.109  -6.645  -7.704  1.00 78.61           H
ATOM   3990 2HB  PHE A 263      -0.911  -8.053  -7.487  1.00 78.61           H
ATOM   3991  CG  PHE A 263      -1.292  -6.472  -6.086  1.00 78.61           C
ATOM   3992  CD1 PHE A 263      -2.492  -6.992  -5.713  1.00 78.61           C
ATOM   3993  HD1 PHE A 263      -2.774  -7.995  -6.031  1.00 78.61           H
ATOM   3994  CD2 PHE A 263      -0.940  -5.220  -5.689  1.00 78.61           C
ATOM   3995  HD2 PHE A 263       0.022  -4.803  -5.988  1.00 78.61           H
ATOM   3996  CE1 PHE A 263      -3.378  -6.227  -4.909  1.00 78.61           C
ATOM   3997  HE1 PHE A 263      -4.340  -6.643  -4.610  1.00 78.61           H
ATOM   3998  CE2 PHE A 263      -1.826  -4.455  -4.885  1.00 78.61           C
ATOM   3999  HE2 PHE A 263      -1.544  -3.451  -4.567  1.00 78.61           H
ATOM   4000  CZ  PHE A 263      -3.026  -4.974  -4.512  1.00 78.61           C
ATOM   4001  HZ  PHE A 263      -3.706  -4.387  -3.895  1.00 78.61           H
ATOM   4002  HN  PHE A 263       1.244  -8.697  -8.067  1.00 78.61           H
ATOM   4003  N   VAL A 264      -0.534  -9.916  -5.575  1.00 85.65           N
ATOM   4004  CA  VAL A 264      -1.287 -10.785  -4.686  1.00 85.65           C
ATOM   4005  C   VAL A 264      -0.328 -11.454  -3.700  1.00 85.65           C
ATOM   4006  O   VAL A 264      -0.600 -11.506  -2.502  1.00 85.65           O
ATOM   4007  HA  VAL A 264      -1.984 -10.160  -4.128  1.00 85.65           H
ATOM   4008  CB  VAL A 264      -2.102 -11.790  -5.503  1.00 85.65           C
ATOM   4009  HB  VAL A 264      -1.421 -12.295  -6.188  1.00 85.65           H
ATOM   4010  CG1 VAL A 264      -2.730 -12.851  -4.598  1.00 85.65           C
ATOM   4011 1HG1 VAL A 264      -1.944 -13.388  -4.067  1.00 85.65           H
ATOM   4012 2HG1 VAL A 264      -3.391 -12.369  -3.878  1.00 85.65           H
ATOM   4013 3HG1 VAL A 264      -3.303 -13.553  -5.204  1.00 85.65           H
ATOM   4014  CG2 VAL A 264      -3.169 -11.081  -6.339  1.00 85.65           C
ATOM   4015 1HG2 VAL A 264      -3.845 -10.537  -5.680  1.00 85.65           H
ATOM   4016 2HG2 VAL A 264      -2.688 -10.381  -7.024  1.00 85.65           H
ATOM   4017 3HG2 VAL A 264      -3.733 -11.818  -6.910  1.00 85.65           H
ATOM   4018  HN  VAL A 264      -0.584 -10.158  -6.544  1.00 85.65           H
ATOM   4019  N   LEU A 265       0.776 -11.949  -4.241  1.00 87.99           N
ATOM   4020  CA  LEU A 265       1.710 -12.733  -3.451  1.00 87.99           C
ATOM   4021  C   LEU A 265       2.327 -11.844  -2.369  1.00 87.99           C
ATOM   4022  O   LEU A 265       2.607 -12.308  -1.265  1.00 87.99           O
ATOM   4023  HA  LEU A 265       1.142 -13.525  -2.964  1.00 87.99           H
ATOM   4024  CB  LEU A 265       2.743 -13.407  -4.356  1.00 87.99           C
ATOM   4025 1HB  LEU A 265       3.150 -12.655  -5.032  1.00 87.99           H
ATOM   4026 2HB  LEU A 265       3.568 -13.756  -3.734  1.00 87.99           H
ATOM   4027  CG  LEU A 265       2.236 -14.584  -5.191  1.00 87.99           C
ATOM   4028  HG  LEU A 265       1.404 -14.236  -5.803  1.00 87.99           H
ATOM   4029  CD1 LEU A 265       3.321 -15.086  -6.146  1.00 87.99           C
ATOM   4030 1HD1 LEU A 265       3.614 -14.280  -6.819  1.00 87.99           H
ATOM   4031 2HD1 LEU A 265       4.188 -15.413  -5.572  1.00 87.99           H
ATOM   4032 3HD1 LEU A 265       2.934 -15.923  -6.728  1.00 87.99           H
ATOM   4033  CD2 LEU A 265       1.700 -15.702  -4.294  1.00 87.99           C
ATOM   4034 1HD2 LEU A 265       2.496 -16.056  -3.639  1.00 87.99           H
ATOM   4035 2HD2 LEU A 265       0.876 -15.321  -3.692  1.00 87.99           H
ATOM   4036 3HD2 LEU A 265       1.346 -16.526  -4.913  1.00 87.99           H
ATOM   4037  HN  LEU A 265       1.035 -11.822  -5.198  1.00 87.99           H
ATOM   4038  N   SER A 266       2.521 -10.582  -2.724  1.00 89.18           N
ATOM   4039  CA  SER A 266       3.183  -9.646  -1.831  1.00 89.18           C
ATOM   4040  C   SER A 266       2.197  -9.146  -0.773  1.00 89.18           C
ATOM   4041  O   SER A 266       2.574  -8.927   0.377  1.00 89.18           O
ATOM   4042  HA  SER A 266       3.989 -10.213  -1.365  1.00 89.18           H
ATOM   4043  CB  SER A 266       3.772  -8.467  -2.607  1.00 89.18           C
ATOM   4044 1HB  SER A 266       4.224  -7.763  -1.909  1.00 89.18           H
ATOM   4045 2HB  SER A 266       4.569  -8.824  -3.260  1.00 89.18           H
ATOM   4046  OG  SER A 266       2.787  -7.795  -3.387  1.00 89.18           O
ATOM   4047  HG  SER A 266       2.842  -8.095  -4.340  1.00 89.18           H
ATOM   4048  HN  SER A 266       2.234 -10.198  -3.602  1.00 89.18           H
ATOM   4049  N   GLN A 267       0.954  -8.979  -1.200  1.00 84.87           N
ATOM   4050  CA  GLN A 267      -0.034  -8.299  -0.380  1.00 84.87           C
ATOM   4051  C   GLN A 267      -0.760  -9.302   0.519  1.00 84.87           C
ATOM   4052  O   GLN A 267      -1.196  -8.956   1.615  1.00 84.87           O
ATOM   4053  HA  GLN A 267       0.532  -7.596   0.232  1.00 84.87           H
ATOM   4054  CB  GLN A 267      -1.026  -7.523  -1.248  1.00 84.87           C
ATOM   4055 1HB  GLN A 267      -1.473  -8.192  -1.984  1.00 84.87           H
ATOM   4056 2HB  GLN A 267      -1.838  -7.144  -0.628  1.00 84.87           H
ATOM   4057  CG  GLN A 267      -0.336  -6.359  -1.962  1.00 84.87           C
ATOM   4058 1HG  GLN A 267       0.504  -6.733  -2.547  1.00 84.87           H
ATOM   4059 2HG  GLN A 267      -1.030  -5.894  -2.663  1.00 84.87           H
ATOM   4060  CD  GLN A 267       0.158  -5.316  -0.959  1.00 84.87           C
ATOM   4061  OE1 GLN A 267      -0.395  -5.137   0.114  1.00 84.87           O
ATOM   4062  NE2 GLN A 267       1.228  -4.638  -1.365  1.00 84.87           N
ATOM   4063 1HE2 GLN A 267       1.634  -4.834  -2.258  1.00 84.87           H
ATOM   4064 2HE2 GLN A 267       1.627  -3.934  -0.778  1.00 84.87           H
ATOM   4065  HN  GLN A 267       0.620  -9.299  -2.086  1.00 84.87           H
ATOM   4066  N   PHE A 268      -0.866 -10.526   0.020  1.00 90.77           N
ATOM   4067  CA  PHE A 268      -1.721 -11.518   0.649  1.00 90.77           C
ATOM   4068  C   PHE A 268      -1.277 -11.794   2.087  1.00 90.77           C
ATOM   4069  O   PHE A 268      -2.071 -11.676   3.019  1.00 90.77           O
ATOM   4070  HA  PHE A 268      -2.734 -11.115   0.654  1.00 90.77           H
ATOM   4071  CB  PHE A 268      -1.589 -12.804  -0.169  1.00 90.77           C
ATOM   4072 1HB  PHE A 268      -1.864 -12.596  -1.203  1.00 90.77           H
ATOM   4073 2HB  PHE A 268      -0.544 -13.115  -0.173  1.00 90.77           H
ATOM   4074  CG  PHE A 268      -2.447 -13.961   0.348  1.00 90.77           C
ATOM   4075  CD1 PHE A 268      -1.879 -14.953   1.084  1.00 90.77           C
ATOM   4076  HD1 PHE A 268      -0.813 -14.924   1.307  1.00 90.77           H
ATOM   4077  CD2 PHE A 268      -3.778 -13.997   0.070  1.00 90.77           C
ATOM   4078  HD2 PHE A 268      -4.234 -13.202  -0.520  1.00 90.77           H
ATOM   4079  CE1 PHE A 268      -2.676 -16.026   1.564  1.00 90.77           C
ATOM   4080  HE1 PHE A 268      -2.220 -16.821   2.154  1.00 90.77           H
ATOM   4081  CE2 PHE A 268      -4.575 -15.070   0.550  1.00 90.77           C
ATOM   4082  HE2 PHE A 268      -5.641 -15.099   0.328  1.00 90.77           H
ATOM   4083  CZ  PHE A 268      -4.007 -16.062   1.287  1.00 90.77           C
ATOM   4084  HZ  PHE A 268      -4.618 -16.886   1.655  1.00 90.77           H
ATOM   4085  HN  PHE A 268      -0.381 -10.841  -0.795  1.00 90.77           H
ATOM   4086  N   PRO A 269      -0.006 -12.164   2.292  1.00 93.99           N
ATOM   4087  CA  PRO A 269       0.476 -12.492   3.636  1.00 93.99           C
ATOM   4088  C   PRO A 269       0.185 -11.388   4.639  1.00 93.99           C
ATOM   4089  O   PRO A 269      -0.256 -11.659   5.755  1.00 93.99           O
ATOM   4090  HA  PRO A 269      -0.046 -13.369   4.018  1.00 93.99           H
ATOM   4091  CB  PRO A 269       1.980 -12.699   3.441  1.00 93.99           C
ATOM   4092 1HB  PRO A 269       2.537 -11.778   3.609  1.00 93.99           H
ATOM   4093 2HB  PRO A 269       2.376 -13.441   4.135  1.00 93.99           H
ATOM   4094  CG  PRO A 269       2.087 -13.167   1.994  1.00 93.99           C
ATOM   4095 1HG  PRO A 269       3.091 -13.021   1.595  1.00 93.99           H
ATOM   4096 2HG  PRO A 269       1.869 -14.230   1.896  1.00 93.99           H
ATOM   4097  CD  PRO A 269       1.058 -12.304   1.282  1.00 93.99           C
ATOM   4098 1HD  PRO A 269       1.469 -11.336   0.997  1.00 93.99           H
ATOM   4099 2HD  PRO A 269       0.698 -12.776   0.367  1.00 93.99           H
ATOM   4100  N   TYR A 270       0.441 -10.161   4.211  1.00 91.11           N
ATOM   4101  CA  TYR A 270       0.274  -9.013   5.085  1.00 91.11           C
ATOM   4102  C   TYR A 270      -1.190  -8.849   5.501  1.00 91.11           C
ATOM   4103  O   TYR A 270      -1.484  -8.630   6.675  1.00 91.11           O
ATOM   4104  HA  TYR A 270       0.880  -9.177   5.976  1.00 91.11           H
ATOM   4105  CB  TYR A 270       0.698  -7.792   4.266  1.00 91.11           C
ATOM   4106 1HB  TYR A 270       1.756  -7.883   4.020  1.00 91.11           H
ATOM   4107 2HB  TYR A 270       0.151  -7.792   3.323  1.00 91.11           H
ATOM   4108  CG  TYR A 270       0.467  -6.456   4.974  1.00 91.11           C
ATOM   4109  CD1 TYR A 270      -0.335  -5.496   4.391  1.00 91.11           C
ATOM   4110  HD1 TYR A 270      -0.804  -5.690   3.426  1.00 91.11           H
ATOM   4111  CD2 TYR A 270       1.060  -6.211   6.196  1.00 91.11           C
ATOM   4112  HD2 TYR A 270       1.693  -6.969   6.656  1.00 91.11           H
ATOM   4113  CE1 TYR A 270      -0.553  -4.238   5.057  1.00 91.11           C
ATOM   4114  HE1 TYR A 270      -1.184  -3.471   4.608  1.00 91.11           H
ATOM   4115  CE2 TYR A 270       0.842  -4.953   6.862  1.00 91.11           C
ATOM   4116  HE2 TYR A 270       1.305  -4.746   7.827  1.00 91.11           H
ATOM   4117  CZ  TYR A 270       0.046  -4.029   6.260  1.00 91.11           C
ATOM   4118  OH  TYR A 270      -0.160  -2.841   6.889  1.00 91.11           O
ATOM   4119  HH  TYR A 270       0.516  -2.718   7.616  1.00 91.11           H
ATOM   4120  HN  TYR A 270       0.758  -9.945   3.287  1.00 91.11           H
ATOM   4121  N   ASN A 271      -2.068  -8.961   4.515  1.00 89.88           N
ATOM   4122  CA  ASN A 271      -3.483  -8.728   4.744  1.00 89.88           C
ATOM   4123  C   ASN A 271      -4.053  -9.866   5.592  1.00 89.88           C
ATOM   4124  O   ASN A 271      -5.060  -9.691   6.276  1.00 89.88           O
ATOM   4125  HA  ASN A 271      -3.537  -7.764   5.250  1.00 89.88           H
ATOM   4126  CB  ASN A 271      -4.255  -8.689   3.423  1.00 89.88           C
ATOM   4127 1HB  ASN A 271      -3.900  -9.483   2.767  1.00 89.88           H
ATOM   4128 2HB  ASN A 271      -5.312  -8.880   3.610  1.00 89.88           H
ATOM   4129  CG  ASN A 271      -4.090  -7.335   2.731  1.00 89.88           C
ATOM   4130  OD1 ASN A 271      -4.718  -6.349   3.080  1.00 89.88           O
ATOM   4131  ND2 ASN A 271      -3.212  -7.342   1.731  1.00 89.88           N
ATOM   4132 1HD2 ASN A 271      -2.730  -8.185   1.495  1.00 89.88           H
ATOM   4133 2HD2 ASN A 271      -3.035  -6.503   1.216  1.00 89.88           H
ATOM   4134  HN  ASN A 271      -1.826  -9.207   3.576  1.00 89.88           H
ATOM   4135  N   CYS A 272      -3.385 -11.008   5.519  1.00 94.38           N
ATOM   4136  CA  CYS A 272      -3.727 -12.132   6.374  1.00 94.38           C
ATOM   4137  C   CYS A 272      -3.561 -11.695   7.831  1.00 94.38           C
ATOM   4138  O   CYS A 272      -4.445 -11.922   8.655  1.00 94.38           O
ATOM   4139  HA  CYS A 272      -4.767 -12.381   6.161  1.00 94.38           H
ATOM   4140  CB  CYS A 272      -2.886 -13.367   6.048  1.00 94.38           C
ATOM   4141 1HB  CYS A 272      -1.831 -13.096   5.997  1.00 94.38           H
ATOM   4142 2HB  CYS A 272      -2.986 -14.106   6.843  1.00 94.38           H
ATOM   4143  SG  CYS A 272      -3.423 -14.088   4.454  1.00 94.38           S
ATOM   4144  HG  CYS A 272      -2.856 -13.164   3.685  1.00 94.38           H
ATOM   4145  HN  CYS A 272      -2.623 -11.171   4.892  1.00 94.38           H
ATOM   4146  N   ILE A 273      -2.421 -11.077   8.103  1.00 92.86           N
ATOM   4147  CA  ILE A 273      -2.115 -10.632   9.452  1.00 92.86           C
ATOM   4148  C   ILE A 273      -3.055  -9.486   9.833  1.00 92.86           C
ATOM   4149  O   ILE A 273      -3.539  -9.425  10.962  1.00 92.86           O
ATOM   4150  HA  ILE A 273      -2.303 -11.470  10.123  1.00 92.86           H
ATOM   4151  CB  ILE A 273      -0.632 -10.278   9.576  1.00 92.86           C
ATOM   4152  HB  ILE A 273      -0.401  -9.509   8.838  1.00 92.86           H
ATOM   4153  CG1 ILE A 273       0.249 -11.488   9.258  1.00 92.86           C
ATOM   4154 1HG1 ILE A 273       0.070 -11.814   8.233  1.00 92.86           H
ATOM   4155 2HG1 ILE A 273       1.300 -11.204   9.323  1.00 92.86           H
ATOM   4156  CG2 ILE A 273      -0.322  -9.689  10.953  1.00 92.86           C
ATOM   4157 1HG2 ILE A 273      -0.910  -8.784  11.103  1.00 92.86           H
ATOM   4158 2HG2 ILE A 273      -0.572 -10.417  11.725  1.00 92.86           H
ATOM   4159 3HG2 ILE A 273       0.739  -9.446  11.014  1.00 92.86           H
ATOM   4160  CD1 ILE A 273      -0.034 -12.641  10.223  1.00 92.86           C
ATOM   4161 1HD1 ILE A 273       0.170 -12.319  11.244  1.00 92.86           H
ATOM   4162 2HD1 ILE A 273      -1.079 -12.938  10.137  1.00 92.86           H
ATOM   4163 3HD1 ILE A 273       0.606 -13.488   9.974  1.00 92.86           H
ATOM   4164  HN  ILE A 273      -1.716 -10.879   7.423  1.00 92.86           H
ATOM   4165  N   LEU A 274      -3.284  -8.607   8.869  1.00 90.30           N
ATOM   4166  CA  LEU A 274      -4.167  -7.473   9.085  1.00 90.30           C
ATOM   4167  C   LEU A 274      -5.545  -7.979   9.514  1.00 90.30           C
ATOM   4168  O   LEU A 274      -6.183  -7.391  10.386  1.00 90.30           O
ATOM   4169  HA  LEU A 274      -3.747  -6.883   9.899  1.00 90.30           H
ATOM   4170  CB  LEU A 274      -4.200  -6.576   7.846  1.00 90.30           C
ATOM   4171 1HB  LEU A 274      -4.278  -7.211   6.964  1.00 90.30           H
ATOM   4172 2HB  LEU A 274      -5.105  -5.970   7.885  1.00 90.30           H
ATOM   4173  CG  LEU A 274      -3.002  -5.642   7.662  1.00 90.30           C
ATOM   4174  HG  LEU A 274      -2.106  -6.253   7.548  1.00 90.30           H
ATOM   4175  CD1 LEU A 274      -3.146  -4.809   6.387  1.00 90.30           C
ATOM   4176 1HD1 LEU A 274      -3.207  -5.473   5.524  1.00 90.30           H
ATOM   4177 2HD1 LEU A 274      -4.053  -4.207   6.446  1.00 90.30           H
ATOM   4178 3HD1 LEU A 274      -2.281  -4.154   6.280  1.00 90.30           H
ATOM   4179  CD2 LEU A 274      -2.796  -4.764   8.899  1.00 90.30           C
ATOM   4180 1HD2 LEU A 274      -3.687  -4.160   9.068  1.00 90.30           H
ATOM   4181 2HD2 LEU A 274      -2.615  -5.398   9.767  1.00 90.30           H
ATOM   4182 3HD2 LEU A 274      -1.938  -4.110   8.741  1.00 90.30           H
ATOM   4183  HN  LEU A 274      -2.880  -8.660   7.956  1.00 90.30           H
ATOM   4184  N   LEU A 275      -5.964  -9.066   8.882  1.00 92.64           N
ATOM   4185  CA  LEU A 275      -7.272  -9.636   9.160  1.00 92.64           C
ATOM   4186  C   LEU A 275      -7.327 -10.085  10.622  1.00 92.64           C
ATOM   4187  O   LEU A 275      -8.291  -9.795  11.328  1.00 92.64           O
ATOM   4188  HA  LEU A 275      -8.010  -8.847   9.014  1.00 92.64           H
ATOM   4189  CB  LEU A 275      -7.594 -10.749   8.162  1.00 92.64           C
ATOM   4190 1HB  LEU A 275      -7.508 -10.343   7.154  1.00 92.64           H
ATOM   4191 2HB  LEU A 275      -6.836 -11.527   8.258  1.00 92.64           H
ATOM   4192  CG  LEU A 275      -8.972 -11.399   8.304  1.00 92.64           C
ATOM   4193  HG  LEU A 275      -9.075 -11.762   9.326  1.00 92.64           H
ATOM   4194  CD1 LEU A 275     -10.086 -10.377   8.073  1.00 92.64           C
ATOM   4195 1HD1 LEU A 275     -10.001  -9.575   8.806  1.00 92.64           H
ATOM   4196 2HD1 LEU A 275      -9.997  -9.963   7.069  1.00 92.64           H
ATOM   4197 3HD1 LEU A 275     -11.055 -10.865   8.179  1.00 92.64           H
ATOM   4198  CD2 LEU A 275      -9.104 -12.611   7.379  1.00 92.64           C
ATOM   4199 1HD2 LEU A 275      -8.972 -12.294   6.344  1.00 92.64           H
ATOM   4200 2HD2 LEU A 275      -8.343 -13.348   7.634  1.00 92.64           H
ATOM   4201 3HD2 LEU A 275     -10.093 -13.054   7.500  1.00 92.64           H
ATOM   4202  HN  LEU A 275      -5.429  -9.553   8.192  1.00 92.64           H
ATOM   4203  N   VAL A 276      -6.279 -10.786  11.032  1.00 93.98           N
ATOM   4204  CA  VAL A 276      -6.196 -11.278  12.397  1.00 93.98           C
ATOM   4205  C   VAL A 276      -6.271 -10.096  13.366  1.00 93.98           C
ATOM   4206  O   VAL A 276      -7.020 -10.135  14.341  1.00 93.98           O
ATOM   4207  HA  VAL A 276      -7.056 -11.925  12.566  1.00 93.98           H
ATOM   4208  CB  VAL A 276      -4.929 -12.116  12.574  1.00 93.98           C
ATOM   4209  HB  VAL A 276      -4.079 -11.510  12.263  1.00 93.98           H
ATOM   4210  CG1 VAL A 276      -4.724 -12.495  14.042  1.00 93.98           C
ATOM   4211 1HG1 VAL A 276      -4.630 -11.589  14.642  1.00 93.98           H
ATOM   4212 2HG1 VAL A 276      -5.578 -13.075  14.391  1.00 93.98           H
ATOM   4213 3HG1 VAL A 276      -3.816 -13.091  14.140  1.00 93.98           H
ATOM   4214  CG2 VAL A 276      -4.967 -13.362  11.687  1.00 93.98           C
ATOM   4215 1HG2 VAL A 276      -5.830 -13.972  11.954  1.00 93.98           H
ATOM   4216 2HG2 VAL A 276      -5.044 -13.062  10.642  1.00 93.98           H
ATOM   4217 3HG2 VAL A 276      -4.055 -13.940  11.833  1.00 93.98           H
ATOM   4218  HN  VAL A 276      -5.499 -11.017  10.451  1.00 93.98           H
ATOM   4219  N   GLN A 277      -5.486  -9.073  13.063  1.00 90.82           N
ATOM   4220  CA  GLN A 277      -5.424  -7.898  13.916  1.00 90.82           C
ATOM   4221  C   GLN A 277      -6.794  -7.220  13.985  1.00 90.82           C
ATOM   4222  O   GLN A 277      -7.174  -6.685  15.025  1.00 90.82           O
ATOM   4223  HA  GLN A 277      -5.146  -8.271  14.902  1.00 90.82           H
ATOM   4224  CB  GLN A 277      -4.352  -6.922  13.429  1.00 90.82           C
ATOM   4225 1HB  GLN A 277      -4.459  -6.764  12.356  1.00 90.82           H
ATOM   4226 2HB  GLN A 277      -4.492  -5.953  13.908  1.00 90.82           H
ATOM   4227  CG  GLN A 277      -2.949  -7.450  13.735  1.00 90.82           C
ATOM   4228 1HG  GLN A 277      -2.852  -7.637  14.804  1.00 90.82           H
ATOM   4229 2HG  GLN A 277      -2.798  -8.404  13.229  1.00 90.82           H
ATOM   4230  CD  GLN A 277      -1.878  -6.454  13.286  1.00 90.82           C
ATOM   4231  OE1 GLN A 277      -2.093  -5.619  12.423  1.00 90.82           O
ATOM   4232  NE2 GLN A 277      -0.716  -6.588  13.919  1.00 90.82           N
ATOM   4233 1HE2 GLN A 277      -0.606  -7.294  14.618  1.00 90.82           H
ATOM   4234 2HE2 GLN A 277       0.047  -5.982  13.695  1.00 90.82           H
ATOM   4235  HN  GLN A 277      -4.900  -9.038  12.253  1.00 90.82           H
ATOM   4236  N   THR A 278      -7.497  -7.263  12.863  1.00 91.58           N
ATOM   4237  CA  THR A 278      -8.798  -6.623  12.770  1.00 91.58           C
ATOM   4238  C   THR A 278      -9.807  -7.331  13.677  1.00 91.58           C
ATOM   4239  O   THR A 278     -10.560  -6.680  14.400  1.00 91.58           O
ATOM   4240  HA  THR A 278      -8.704  -5.600  13.134  1.00 91.58           H
ATOM   4241  CB  THR A 278      -9.212  -6.605  11.297  1.00 91.58           C
ATOM   4242  HB  THR A 278      -9.359  -7.618  10.922  1.00 91.58           H
ATOM   4243  OG1 THR A 278      -8.184  -5.856  10.656  1.00 91.58           O
ATOM   4244  HG1 THR A 278      -7.541  -6.474  10.204  1.00 91.58           H
ATOM   4245  CG2 THR A 278     -10.480  -5.783  11.055  1.00 91.58           C
ATOM   4246 1HG2 THR A 278     -10.309  -4.753  11.368  1.00 91.58           H
ATOM   4247 2HG2 THR A 278     -11.303  -6.206  11.630  1.00 91.58           H
ATOM   4248 3HG2 THR A 278     -10.729  -5.804   9.994  1.00 91.58           H
ATOM   4249  HN  THR A 278      -7.193  -7.725  12.030  1.00 91.58           H
ATOM   4250  N   ILE A 279      -9.790  -8.654  13.608  1.00 92.24           N
ATOM   4251  CA  ILE A 279     -10.697  -9.457  14.410  1.00 92.24           C
ATOM   4252  C   ILE A 279     -10.362  -9.272  15.891  1.00 92.24           C
ATOM   4253  O   ILE A 279     -11.257  -9.122  16.721  1.00 92.24           O
ATOM   4254  HA  ILE A 279     -11.706  -9.082  14.235  1.00 92.24           H
ATOM   4255  CB  ILE A 279     -10.670 -10.916  13.951  1.00 92.24           C
ATOM   4256  HB  ILE A 279      -9.636 -11.259  13.966  1.00 92.24           H
ATOM   4257  CG1 ILE A 279     -11.169 -11.047  12.510  1.00 92.24           C
ATOM   4258 1HG1 ILE A 279     -12.248 -10.896  12.481  1.00 92.24           H
ATOM   4259 2HG1 ILE A 279     -10.721 -10.267  11.894  1.00 92.24           H
ATOM   4260  CG2 ILE A 279     -11.456 -11.808  14.913  1.00 92.24           C
ATOM   4261 1HG2 ILE A 279     -11.015 -11.747  15.908  1.00 92.24           H
ATOM   4262 2HG2 ILE A 279     -12.493 -11.474  14.954  1.00 92.24           H
ATOM   4263 3HG2 ILE A 279     -11.421 -12.840  14.563  1.00 92.24           H
ATOM   4264  CD1 ILE A 279     -10.825 -12.422  11.934  1.00 92.24           C
ATOM   4265 1HD1 ILE A 279      -9.744 -12.559  11.943  1.00 92.24           H
ATOM   4266 2HD1 ILE A 279     -11.295 -13.197  12.539  1.00 92.24           H
ATOM   4267 3HD1 ILE A 279     -11.191 -12.488  10.909  1.00 92.24           H
ATOM   4268  HN  ILE A 279      -9.173  -9.175  13.019  1.00 92.24           H
ATOM   4269  N   ASP A 280      -9.068  -9.288  16.178  1.00 91.15           N
ATOM   4270  CA  ASP A 280      -8.605  -9.177  17.551  1.00 91.15           C
ATOM   4271  C   ASP A 280      -8.987  -7.803  18.104  1.00 91.15           C
ATOM   4272  O   ASP A 280      -9.300  -7.671  19.287  1.00 91.15           O
ATOM   4273  HA  ASP A 280      -9.094  -9.992  18.085  1.00 91.15           H
ATOM   4274  CB  ASP A 280      -7.083  -9.312  17.631  1.00 91.15           C
ATOM   4275 1HB  ASP A 280      -6.771 -10.242  17.156  1.00 91.15           H
ATOM   4276 2HB  ASP A 280      -6.612  -8.499  17.080  1.00 91.15           H
ATOM   4277  CG  ASP A 280      -6.607  -9.292  19.085  1.00 91.15           C
ATOM   4278  OD1 ASP A 280      -7.176 -10.072  19.880  1.00 91.15           O
ATOM   4279  OD2 ASP A 280      -5.684  -8.498  19.369  1.00 91.15           O
ATOM   4280  HN  ASP A 280      -8.344  -9.375  15.494  1.00 91.15           H
ATOM   4281  N   ALA A 281      -8.949  -6.814  17.223  1.00 90.23           N
ATOM   4282  CA  ALA A 281      -9.289  -5.455  17.608  1.00 90.23           C
ATOM   4283  C   ALA A 281     -10.732  -5.419  18.115  1.00 90.23           C
ATOM   4284  O   ALA A 281     -11.079  -4.589  18.954  1.00 90.23           O
ATOM   4285  HA  ALA A 281      -8.621  -5.163  18.419  1.00 90.23           H
ATOM   4286  CB  ALA A 281      -9.064  -4.516  16.421  1.00 90.23           C
ATOM   4287 1HB  ALA A 281      -8.017  -4.557  16.119  1.00 90.23           H
ATOM   4288 2HB  ALA A 281      -9.695  -4.826  15.588  1.00 90.23           H
ATOM   4289 3HB  ALA A 281      -9.319  -3.497  16.711  1.00 90.23           H
ATOM   4290  HN  ALA A 281      -8.692  -6.930  16.264  1.00 90.23           H
ATOM   4291  N   TYR A 282     -11.535  -6.329  17.583  1.00 79.59           N
ATOM   4292  CA  TYR A 282     -12.941  -6.390  17.945  1.00 79.59           C
ATOM   4293  C   TYR A 282     -13.174  -7.399  19.071  1.00 79.59           C
ATOM   4294  O   TYR A 282     -13.844  -7.092  20.056  1.00 79.59           O
ATOM   4295  HA  TYR A 282     -13.244  -5.399  18.286  1.00 79.59           H
ATOM   4296  CB  TYR A 282     -13.679  -6.863  16.692  1.00 79.59           C
ATOM   4297 1HB  TYR A 282     -13.414  -6.212  15.859  1.00 79.59           H
ATOM   4298 2HB  TYR A 282     -13.334  -7.865  16.435  1.00 79.59           H
ATOM   4299  CG  TYR A 282     -15.202  -6.886  16.838  1.00 79.59           C
ATOM   4300  CD1 TYR A 282     -15.858  -8.083  17.042  1.00 79.59           C
ATOM   4301  HD1 TYR A 282     -15.290  -9.012  17.099  1.00 79.59           H
ATOM   4302  CD2 TYR A 282     -15.920  -5.710  16.765  1.00 79.59           C
ATOM   4303  HD2 TYR A 282     -15.402  -4.764  16.604  1.00 79.59           H
ATOM   4304  CE1 TYR A 282     -17.291  -8.105  17.179  1.00 79.59           C
ATOM   4305  HE1 TYR A 282     -17.821  -9.044  17.341  1.00 79.59           H
ATOM   4306  CE2 TYR A 282     -17.353  -5.731  16.903  1.00 79.59           C
ATOM   4307  HE2 TYR A 282     -17.933  -4.810  16.848  1.00 79.59           H
ATOM   4308  CZ  TYR A 282     -17.968  -6.928  17.103  1.00 79.59           C
ATOM   4309  OH  TYR A 282     -19.321  -6.949  17.233  1.00 79.59           O
ATOM   4310  HH  TYR A 282     -19.683  -6.017  17.190  1.00 79.59           H
ATOM   4311  HN  TYR A 282     -11.240  -7.015  16.918  1.00 79.59           H
ATOM   4312  N   ALA A 283     -12.608  -8.583  18.889  1.00 89.10           N
ATOM   4313  CA  ALA A 283     -12.952  -9.715  19.731  1.00 89.10           C
ATOM   4314  C   ALA A 283     -11.983  -9.779  20.914  1.00 89.10           C
ATOM   4315  O   ALA A 283     -12.289 -10.385  21.939  1.00 89.10           O
ATOM   4316  HA  ALA A 283     -13.962  -9.553  20.108  1.00 89.10           H
ATOM   4317  CB  ALA A 283     -12.937 -10.997  18.896  1.00 89.10           C
ATOM   4318 1HB  ALA A 283     -13.663 -10.912  18.087  1.00 89.10           H
ATOM   4319 2HB  ALA A 283     -11.942 -11.145  18.476  1.00 89.10           H
ATOM   4320 3HB  ALA A 283     -13.196 -11.846  19.528  1.00 89.10           H
ATOM   4321  HN  ALA A 283     -11.927  -8.773  18.182  1.00 89.10           H
ATOM   4322  N   MET A 284     -10.834  -9.144  20.731  1.00 82.72           N
ATOM   4323  CA  MET A 284      -9.811  -9.137  21.763  1.00 82.72           C
ATOM   4324  C   MET A 284      -9.561 -10.549  22.297  1.00 82.72           C
ATOM   4325  O   MET A 284      -9.491 -10.755  23.507  1.00 82.72           O
ATOM   4326  HA  MET A 284      -8.910  -8.759  21.279  1.00 82.72           H
ATOM   4327  CB  MET A 284     -10.250  -8.227  22.911  1.00 82.72           C
ATOM   4328 1HB  MET A 284     -11.156  -8.625  23.369  1.00 82.72           H
ATOM   4329 2HB  MET A 284      -9.482  -8.213  23.684  1.00 82.72           H
ATOM   4330  CG  MET A 284     -10.507  -6.803  22.414  1.00 82.72           C
ATOM   4331 1HG  MET A 284      -9.596  -6.390  21.982  1.00 82.72           H
ATOM   4332 2HG  MET A 284     -11.258  -6.814  21.625  1.00 82.72           H
ATOM   4333  SD  MET A 284     -11.059  -5.775  23.766  1.00 82.72           S
ATOM   4334  CE  MET A 284     -11.329  -4.239  22.897  1.00 82.72           C
ATOM   4335 1HE  MET A 284     -10.395  -3.910  22.443  1.00 82.72           H
ATOM   4336 2HE  MET A 284     -12.078  -4.388  22.119  1.00 82.72           H
ATOM   4337 3HE  MET A 284     -11.679  -3.482  23.598  1.00 82.72           H
ATOM   4338  HN  MET A 284     -10.598  -8.643  19.898  1.00 82.72           H
ATOM   4339  N   PHE A 285      -9.433 -11.485  21.368  1.00 85.46           N
ATOM   4340  CA  PHE A 285      -9.365 -12.891  21.726  1.00 85.46           C
ATOM   4341  C   PHE A 285      -7.928 -13.305  22.050  1.00 85.46           C
ATOM   4342  O   PHE A 285      -7.698 -14.371  22.620  1.00 85.46           O
ATOM   4343  HA  PHE A 285      -9.989 -13.030  22.609  1.00 85.46           H
ATOM   4344  CB  PHE A 285      -9.851 -13.686  20.513  1.00 85.46           C
ATOM   4345 1HB  PHE A 285     -10.010 -14.723  20.811  1.00 85.46           H
ATOM   4346 2HB  PHE A 285     -10.817 -13.293  20.197  1.00 85.46           H
ATOM   4347  CG  PHE A 285      -8.890 -13.655  19.323  1.00 85.46           C
ATOM   4348  CD1 PHE A 285      -9.001 -12.676  18.385  1.00 85.46           C
ATOM   4349  HD1 PHE A 285      -9.774 -11.915  18.481  1.00 85.46           H
ATOM   4350  CD2 PHE A 285      -7.924 -14.605  19.203  1.00 85.46           C
ATOM   4351  HD2 PHE A 285      -7.835 -15.390  19.954  1.00 85.46           H
ATOM   4352  CE1 PHE A 285      -8.109 -12.647  17.280  1.00 85.46           C
ATOM   4353  HE1 PHE A 285      -8.198 -11.863  16.528  1.00 85.46           H
ATOM   4354  CE2 PHE A 285      -7.033 -14.576  18.098  1.00 85.46           C
ATOM   4355  HE2 PHE A 285      -6.259 -15.338  18.002  1.00 85.46           H
ATOM   4356  CZ  PHE A 285      -7.144 -13.598  17.160  1.00 85.46           C
ATOM   4357  HZ  PHE A 285      -6.459 -13.575  16.312  1.00 85.46           H
ATOM   4358  HN  PHE A 285      -9.377 -11.295  20.387  1.00 85.46           H
ATOM   4359  N   ILE A 286      -6.997 -12.440  21.673  1.00 86.36           N
ATOM   4360  CA  ILE A 286      -5.592 -12.687  21.946  1.00 86.36           C
ATOM   4361  C   ILE A 286      -5.251 -12.177  23.347  1.00 86.36           C
ATOM   4362  O   ILE A 286      -5.088 -10.975  23.552  1.00 86.36           O
ATOM   4363  HA  ILE A 286      -5.439 -13.766  21.925  1.00 86.36           H
ATOM   4364  CB  ILE A 286      -4.718 -12.085  20.843  1.00 86.36           C
ATOM   4365  HB  ILE A 286      -4.898 -11.010  20.814  1.00 86.36           H
ATOM   4366  CG1 ILE A 286      -5.102 -12.644  19.472  1.00 86.36           C
ATOM   4367 1HG1 ILE A 286      -4.900 -13.715  19.443  1.00 86.36           H
ATOM   4368 2HG1 ILE A 286      -6.173 -12.517  19.310  1.00 86.36           H
ATOM   4369  CG2 ILE A 286      -3.233 -12.286  21.149  1.00 86.36           C
ATOM   4370 1HG2 ILE A 286      -2.987 -11.801  22.094  1.00 86.36           H
ATOM   4371 2HG2 ILE A 286      -3.018 -13.352  21.222  1.00 86.36           H
ATOM   4372 3HG2 ILE A 286      -2.635 -11.849  20.350  1.00 86.36           H
ATOM   4373  CD1 ILE A 286      -4.325 -11.943  18.356  1.00 86.36           C
ATOM   4374 1HD1 ILE A 286      -4.549 -10.876  18.373  1.00 86.36           H
ATOM   4375 2HD1 ILE A 286      -3.256 -12.093  18.508  1.00 86.36           H
ATOM   4376 3HD1 ILE A 286      -4.617 -12.360  17.392  1.00 86.36           H
ATOM   4377  HN  ILE A 286      -7.191 -11.586  21.190  1.00 86.36           H
ATOM   4378  N   SER A 287      -5.155 -13.116  24.277  1.00 84.97           N
ATOM   4379  CA  SER A 287      -4.840 -12.776  25.654  1.00 84.97           C
ATOM   4380  C   SER A 287      -3.417 -13.225  25.992  1.00 84.97           C
ATOM   4381  O   SER A 287      -2.854 -12.809  27.003  1.00 84.97           O
ATOM   4382  HA  SER A 287      -4.922 -11.691  25.710  1.00 84.97           H
ATOM   4383  CB  SER A 287      -5.841 -13.412  26.621  1.00 84.97           C
ATOM   4384 1HB  SER A 287      -5.569 -13.156  27.645  1.00 84.97           H
ATOM   4385 2HB  SER A 287      -6.833 -12.998  26.441  1.00 84.97           H
ATOM   4386  OG  SER A 287      -5.887 -14.830  26.484  1.00 84.97           O
ATOM   4387  HG  SER A 287      -6.577 -15.211  27.100  1.00 84.97           H
ATOM   4388  HN  SER A 287      -5.288 -14.091  24.102  1.00 84.97           H
ATOM   4389  N   ASN A 288      -2.875 -14.068  25.125  1.00 85.51           N
ATOM   4390  CA  ASN A 288      -1.566 -14.650  25.365  1.00 85.51           C
ATOM   4391  C   ASN A 288      -0.490 -13.734  24.779  1.00 85.51           C
ATOM   4392  O   ASN A 288      -0.516 -13.422  23.589  1.00 85.51           O
ATOM   4393  HA  ASN A 288      -1.488 -14.744  26.448  1.00 85.51           H
ATOM   4394  CB  ASN A 288      -1.439 -16.019  24.692  1.00 85.51           C
ATOM   4395 1HB  ASN A 288      -2.296 -16.638  24.957  1.00 85.51           H
ATOM   4396 2HB  ASN A 288      -1.455 -15.898  23.609  1.00 85.51           H
ATOM   4397  CG  ASN A 288      -0.146 -16.719  25.114  1.00 85.51           C
ATOM   4398  OD1 ASN A 288       0.929 -16.143  25.121  1.00 85.51           O
ATOM   4399  ND2 ASN A 288      -0.310 -17.992  25.464  1.00 85.51           N
ATOM   4400 1HD2 ASN A 288      -1.220 -18.405  25.436  1.00 85.51           H
ATOM   4401 2HD2 ASN A 288       0.477 -18.536  25.756  1.00 85.51           H
ATOM   4402  HN  ASN A 288      -3.315 -14.354  24.273  1.00 85.51           H
ATOM   4403  N   CYS A 289       0.430 -13.328  25.641  1.00 90.36           N
ATOM   4404  CA  CYS A 289       1.450 -12.368  25.251  1.00 90.36           C
ATOM   4405  C   CYS A 289       2.326 -13.009  24.173  1.00 90.36           C
ATOM   4406  O   CYS A 289       2.717 -12.349  23.212  1.00 90.36           O
ATOM   4407  HA  CYS A 289       0.925 -11.498  24.857  1.00 90.36           H
ATOM   4408  CB  CYS A 289       2.274 -11.899  26.452  1.00 90.36           C
ATOM   4409 1HB  CYS A 289       1.617 -11.472  27.209  1.00 90.36           H
ATOM   4410 2HB  CYS A 289       2.779 -12.749  26.911  1.00 90.36           H
ATOM   4411  SG  CYS A 289       3.504 -10.654  25.918  1.00 90.36           S
ATOM   4412  HN  CYS A 289       0.486 -13.642  26.589  1.00 90.36           H
ATOM   4413  N   ALA A 290       2.608 -14.289  24.369  1.00 92.60           N
ATOM   4414  CA  ALA A 290       3.499 -15.005  23.472  1.00 92.60           C
ATOM   4415  C   ALA A 290       2.914 -14.989  22.059  1.00 92.60           C
ATOM   4416  O   ALA A 290       3.641 -14.802  21.084  1.00 92.60           O
ATOM   4417  HA  ALA A 290       4.455 -14.481  23.466  1.00 92.60           H
ATOM   4418  CB  ALA A 290       3.719 -16.425  23.996  1.00 92.60           C
ATOM   4419 1HB  ALA A 290       4.163 -16.381  24.991  1.00 92.60           H
ATOM   4420 2HB  ALA A 290       2.762 -16.945  24.049  1.00 92.60           H
ATOM   4421 3HB  ALA A 290       4.388 -16.962  23.323  1.00 92.60           H
ATOM   4422  HN  ALA A 290       2.240 -14.834  25.123  1.00 92.60           H
ATOM   4423  N   VAL A 291       1.606 -15.188  21.992  1.00 92.75           N
ATOM   4424  CA  VAL A 291       0.913 -15.191  20.715  1.00 92.75           C
ATOM   4425  C   VAL A 291       0.976 -13.790  20.102  1.00 92.75           C
ATOM   4426  O   VAL A 291       1.220 -13.643  18.906  1.00 92.75           O
ATOM   4427  HA  VAL A 291       1.437 -15.885  20.058  1.00 92.75           H
ATOM   4428  CB  VAL A 291      -0.518 -15.700  20.897  1.00 92.75           C
ATOM   4429  HB  VAL A 291      -1.015 -15.053  21.620  1.00 92.75           H
ATOM   4430  CG1 VAL A 291      -1.299 -15.622  19.583  1.00 92.75           C
ATOM   4431 1HG1 VAL A 291      -1.337 -14.586  19.244  1.00 92.75           H
ATOM   4432 2HG1 VAL A 291      -0.804 -16.233  18.829  1.00 92.75           H
ATOM   4433 3HG1 VAL A 291      -2.313 -15.989  19.741  1.00 92.75           H
ATOM   4434  CG2 VAL A 291      -0.527 -17.124  21.456  1.00 92.75           C
ATOM   4435 1HG2 VAL A 291      -0.005 -17.788  20.767  1.00 92.75           H
ATOM   4436 2HG2 VAL A 291      -0.025 -17.137  22.424  1.00 92.75           H
ATOM   4437 3HG2 VAL A 291      -1.556 -17.461  21.576  1.00 92.75           H
ATOM   4438  HN  VAL A 291       1.022 -15.344  22.789  1.00 92.75           H
ATOM   4439  N   SER A 292       0.751 -12.797  20.950  1.00 92.79           N
ATOM   4440  CA  SER A 292       0.753 -11.415  20.502  1.00 92.79           C
ATOM   4441  C   SER A 292       2.123 -11.053  19.925  1.00 92.79           C
ATOM   4442  O   SER A 292       2.211 -10.411  18.880  1.00 92.79           O
ATOM   4443  HA  SER A 292      -0.013 -11.362  19.728  1.00 92.79           H
ATOM   4444  CB  SER A 292       0.390 -10.465  21.644  1.00 92.79           C
ATOM   4445 1HB  SER A 292      -0.531 -10.803  22.118  1.00 92.79           H
ATOM   4446 2HB  SER A 292       1.170 -10.498  22.405  1.00 92.79           H
ATOM   4447  OG  SER A 292       0.225  -9.124  21.192  1.00 92.79           O
ATOM   4448  HG  SER A 292      -0.602  -9.050  20.635  1.00 92.79           H
ATOM   4449  HN  SER A 292       0.571 -12.925  21.925  1.00 92.79           H
ATOM   4450  N   THR A 293       3.159 -11.482  20.632  1.00 89.36           N
ATOM   4451  CA  THR A 293       4.520 -11.168  20.232  1.00 89.36           C
ATOM   4452  C   THR A 293       4.811 -11.739  18.842  1.00 89.36           C
ATOM   4453  O   THR A 293       5.361 -11.048  17.986  1.00 89.36           O
ATOM   4454  HA  THR A 293       4.616 -10.085  20.159  1.00 89.36           H
ATOM   4455  CB  THR A 293       5.464 -11.693  21.315  1.00 89.36           C
ATOM   4456  HB  THR A 293       5.358 -12.771  21.434  1.00 89.36           H
ATOM   4457  OG1 THR A 293       5.144 -10.912  22.463  1.00 89.36           O
ATOM   4458  HG1 THR A 293       4.428 -11.364  22.995  1.00 89.36           H
ATOM   4459  CG2 THR A 293       6.929 -11.354  21.029  1.00 89.36           C
ATOM   4460 1HG2 THR A 293       7.047 -10.271  20.977  1.00 89.36           H
ATOM   4461 2HG2 THR A 293       7.226 -11.798  20.080  1.00 89.36           H
ATOM   4462 3HG2 THR A 293       7.556 -11.749  21.828  1.00 89.36           H
ATOM   4463  HN  THR A 293       3.079 -12.033  21.463  1.00 89.36           H
ATOM   4464  N   ASN A 294       4.430 -12.995  18.661  1.00 91.16           N
ATOM   4465  CA  ASN A 294       4.704 -13.688  17.414  1.00 91.16           C
ATOM   4466  C   ASN A 294       3.945 -13.001  16.276  1.00 91.16           C
ATOM   4467  O   ASN A 294       4.460 -12.882  15.165  1.00 91.16           O
ATOM   4468  HA  ASN A 294       5.785 -13.632  17.287  1.00 91.16           H
ATOM   4469  CB  ASN A 294       4.241 -15.144  17.480  1.00 91.16           C
ATOM   4470 1HB  ASN A 294       3.237 -15.192  17.902  1.00 91.16           H
ATOM   4471 2HB  ASN A 294       4.183 -15.557  16.473  1.00 91.16           H
ATOM   4472  CG  ASN A 294       5.197 -15.986  18.327  1.00 91.16           C
ATOM   4473  OD1 ASN A 294       6.340 -15.630  18.559  1.00 91.16           O
ATOM   4474  ND2 ASN A 294       4.666 -17.120  18.776  1.00 91.16           N
ATOM   4475 1HD2 ASN A 294       3.720 -17.354  18.549  1.00 91.16           H
ATOM   4476 2HD2 ASN A 294       5.212 -17.739  19.340  1.00 91.16           H
ATOM   4477  HN  ASN A 294       3.943 -13.536  19.347  1.00 91.16           H
ATOM   4478  N   ILE A 295       2.734 -12.567  16.593  1.00 91.29           N
ATOM   4479  CA  ILE A 295       1.896 -11.905  15.609  1.00 91.29           C
ATOM   4480  C   ILE A 295       2.566 -10.602  15.167  1.00 91.29           C
ATOM   4481  O   ILE A 295       2.569 -10.273  13.982  1.00 91.29           O
ATOM   4482  HA  ILE A 295       1.822 -12.565  14.745  1.00 91.29           H
ATOM   4483  CB  ILE A 295       0.479 -11.713  16.154  1.00 91.29           C
ATOM   4484  HB  ILE A 295       0.553 -11.353  17.180  1.00 91.29           H
ATOM   4485  CG1 ILE A 295      -0.277 -13.043  16.196  1.00 91.29           C
ATOM   4486 1HG1 ILE A 295      -0.474 -13.385  15.180  1.00 91.29           H
ATOM   4487 2HG1 ILE A 295       0.342 -13.802  16.673  1.00 91.29           H
ATOM   4488  CG2 ILE A 295      -0.277 -10.650  15.355  1.00 91.29           C
ATOM   4489 1HG2 ILE A 295       0.254  -9.700  15.421  1.00 91.29           H
ATOM   4490 2HG2 ILE A 295      -0.342 -10.957  14.311  1.00 91.29           H
ATOM   4491 3HG2 ILE A 295      -1.281 -10.533  15.763  1.00 91.29           H
ATOM   4492  CD1 ILE A 295      -1.596 -12.900  16.957  1.00 91.29           C
ATOM   4493 1HD1 ILE A 295      -1.393 -12.581  17.979  1.00 91.29           H
ATOM   4494 2HD1 ILE A 295      -2.223 -12.157  16.462  1.00 91.29           H
ATOM   4495 3HD1 ILE A 295      -2.113 -13.859  16.972  1.00 91.29           H
ATOM   4496  HN  ILE A 295       2.326 -12.662  17.501  1.00 91.29           H
ATOM   4497  N   ASP A 296       3.117  -9.897  16.144  1.00 92.42           N
ATOM   4498  CA  ASP A 296       3.729  -8.606  15.881  1.00 92.42           C
ATOM   4499  C   ASP A 296       4.955  -8.799  14.986  1.00 92.42           C
ATOM   4500  O   ASP A 296       5.216  -7.986  14.101  1.00 92.42           O
ATOM   4501  HA  ASP A 296       2.951  -8.013  15.401  1.00 92.42           H
ATOM   4502  CB  ASP A 296       4.192  -7.942  17.180  1.00 92.42           C
ATOM   4503 1HB  ASP A 296       4.754  -8.658  17.779  1.00 92.42           H
ATOM   4504 2HB  ASP A 296       4.869  -7.119  16.950  1.00 92.42           H
ATOM   4505  CG  ASP A 296       3.000  -7.420  17.984  1.00 92.42           C
ATOM   4506  OD1 ASP A 296       1.940  -7.210  17.356  1.00 92.42           O
ATOM   4507  OD2 ASP A 296       3.176  -7.241  19.209  1.00 92.42           O
ATOM   4508  HN  ASP A 296       3.150 -10.195  17.098  1.00 92.42           H
ATOM   4509  N   ILE A 297       5.674  -9.881  15.248  1.00 91.39           N
ATOM   4510  CA  ILE A 297       6.842 -10.213  14.450  1.00 91.39           C
ATOM   4511  C   ILE A 297       6.402 -10.551  13.025  1.00 91.39           C
ATOM   4512  O   ILE A 297       6.996 -10.076  12.058  1.00 91.39           O
ATOM   4513  HA  ILE A 297       7.477  -9.328  14.415  1.00 91.39           H
ATOM   4514  CB  ILE A 297       7.652 -11.324  15.123  1.00 91.39           C
ATOM   4515  HB  ILE A 297       6.969 -12.130  15.390  1.00 91.39           H
ATOM   4516  CG1 ILE A 297       8.292 -10.826  16.421  1.00 91.39           C
ATOM   4517 1HG1 ILE A 297       9.059 -10.086  16.191  1.00 91.39           H
ATOM   4518 2HG1 ILE A 297       7.541 -10.327  17.033  1.00 91.39           H
ATOM   4519  CG2 ILE A 297       8.688 -11.908  14.160  1.00 91.39           C
ATOM   4520 1HG2 ILE A 297       8.180 -12.324  13.290  1.00 91.39           H
ATOM   4521 2HG2 ILE A 297       9.371 -11.121  13.841  1.00 91.39           H
ATOM   4522 3HG2 ILE A 297       9.249 -12.694  14.664  1.00 91.39           H
ATOM   4523  CD1 ILE A 297       8.911 -11.984  17.206  1.00 91.39           C
ATOM   4524 1HD1 ILE A 297       8.136 -12.709  17.454  1.00 91.39           H
ATOM   4525 2HD1 ILE A 297       9.678 -12.465  16.600  1.00 91.39           H
ATOM   4526 3HD1 ILE A 297       9.359 -11.602  18.123  1.00 91.39           H
ATOM   4527  HN  ILE A 297       5.471 -10.522  15.987  1.00 91.39           H
ATOM   4528  N   CYS A 298       5.364 -11.370  12.938  1.00 93.66           N
ATOM   4529  CA  CYS A 298       4.837 -11.777  11.647  1.00 93.66           C
ATOM   4530  C   CYS A 298       4.423 -10.521  10.879  1.00 93.66           C
ATOM   4531  O   CYS A 298       4.634 -10.430   9.670  1.00 93.66           O
ATOM   4532  HA  CYS A 298       5.643 -12.299  11.131  1.00 93.66           H
ATOM   4533  CB  CYS A 298       3.677 -12.764  11.795  1.00 93.66           C
ATOM   4534 1HB  CYS A 298       2.969 -12.397  12.539  1.00 93.66           H
ATOM   4535 2HB  CYS A 298       3.135 -12.845  10.853  1.00 93.66           H
ATOM   4536  SG  CYS A 298       4.311 -14.406  12.293  1.00 93.66           S
ATOM   4537  HG  CYS A 298       4.492 -14.103  13.575  1.00 93.66           H
ATOM   4538  HN  CYS A 298       4.886 -11.752  13.729  1.00 93.66           H
ATOM   4539  N   PHE A 299       3.842  -9.582  11.612  1.00 93.37           N
ATOM   4540  CA  PHE A 299       3.395  -8.335  11.014  1.00 93.37           C
ATOM   4541  C   PHE A 299       4.565  -7.584  10.375  1.00 93.37           C
ATOM   4542  O   PHE A 299       4.462  -7.116   9.243  1.00 93.37           O
ATOM   4543  HA  PHE A 299       2.665  -8.588  10.246  1.00 93.37           H
ATOM   4544  CB  PHE A 299       2.812  -7.482  12.143  1.00 93.37           C
ATOM   4545 1HB  PHE A 299       1.982  -8.021  12.600  1.00 93.37           H
ATOM   4546 2HB  PHE A 299       3.571  -7.351  12.914  1.00 93.37           H
ATOM   4547  CG  PHE A 299       2.320  -6.106  11.691  1.00 93.37           C
ATOM   4548  CD1 PHE A 299       3.106  -5.010  11.872  1.00 93.37           C
ATOM   4549  HD1 PHE A 299       4.086  -5.113  12.337  1.00 93.37           H
ATOM   4550  CD2 PHE A 299       1.098  -5.977  11.110  1.00 93.37           C
ATOM   4551  HD2 PHE A 299       0.468  -6.855  10.966  1.00 93.37           H
ATOM   4552  CE1 PHE A 299       2.650  -3.732  11.453  1.00 93.37           C
ATOM   4553  HE1 PHE A 299       3.280  -2.855  11.597  1.00 93.37           H
ATOM   4554  CE2 PHE A 299       0.642  -4.699  10.691  1.00 93.37           C
ATOM   4555  HE2 PHE A 299      -0.339  -4.596  10.226  1.00 93.37           H
ATOM   4556  CZ  PHE A 299       1.427  -3.604  10.872  1.00 93.37           C
ATOM   4557  HZ  PHE A 299       1.077  -2.623  10.550  1.00 93.37           H
ATOM   4558  HN  PHE A 299       3.675  -9.664  12.594  1.00 93.37           H
ATOM   4559  N   GLN A 300       5.650  -7.492  11.129  1.00 89.05           N
ATOM   4560  CA  GLN A 300       6.819  -6.759  10.673  1.00 89.05           C
ATOM   4561  C   GLN A 300       7.319  -7.332   9.345  1.00 89.05           C
ATOM   4562  O   GLN A 300       7.596  -6.584   8.408  1.00 89.05           O
ATOM   4563  HA  GLN A 300       6.480  -5.734  10.529  1.00 89.05           H
ATOM   4564  CB  GLN A 300       7.926  -6.779  11.729  1.00 89.05           C
ATOM   4565 1HB  GLN A 300       8.092  -7.801  12.068  1.00 89.05           H
ATOM   4566 2HB  GLN A 300       8.861  -6.433  11.288  1.00 89.05           H
ATOM   4567  CG  GLN A 300       7.560  -5.894  12.922  1.00 89.05           C
ATOM   4568 1HG  GLN A 300       7.387  -4.873  12.582  1.00 89.05           H
ATOM   4569 2HG  GLN A 300       6.629  -6.244  13.368  1.00 89.05           H
ATOM   4570  CD  GLN A 300       8.672  -5.905  13.974  1.00 89.05           C
ATOM   4571  OE1 GLN A 300       9.833  -5.665  13.689  1.00 89.05           O
ATOM   4572  NE2 GLN A 300       8.252  -6.196  15.202  1.00 89.05           N
ATOM   4573 1HE2 GLN A 300       7.283  -6.383  15.368  1.00 89.05           H
ATOM   4574 2HE2 GLN A 300       8.904  -6.228  15.959  1.00 89.05           H
ATOM   4575  HN  GLN A 300       5.739  -7.907  12.035  1.00 89.05           H
ATOM   4576  N   VAL A 301       7.418  -8.652   9.306  1.00 94.06           N
ATOM   4577  CA  VAL A 301       7.996  -9.326   8.155  1.00 94.06           C
ATOM   4578  C   VAL A 301       7.096  -9.108   6.937  1.00 94.06           C
ATOM   4579  O   VAL A 301       7.567  -8.689   5.881  1.00 94.06           O
ATOM   4580  HA  VAL A 301       8.966  -8.870   7.961  1.00 94.06           H
ATOM   4581  CB  VAL A 301       8.223 -10.805   8.475  1.00 94.06           C
ATOM   4582  HB  VAL A 301       7.266 -11.235   8.768  1.00 94.06           H
ATOM   4583  CG1 VAL A 301       8.720 -11.562   7.241  1.00 94.06           C
ATOM   4584 1HG1 VAL A 301       7.979 -11.486   6.445  1.00 94.06           H
ATOM   4585 2HG1 VAL A 301       9.662 -11.129   6.904  1.00 94.06           H
ATOM   4586 3HG1 VAL A 301       8.873 -12.610   7.496  1.00 94.06           H
ATOM   4587  CG2 VAL A 301       9.192 -10.970   9.647  1.00 94.06           C
ATOM   4588 1HG2 VAL A 301      10.150 -10.517   9.393  1.00 94.06           H
ATOM   4589 2HG2 VAL A 301       8.781 -10.481  10.530  1.00 94.06           H
ATOM   4590 3HG2 VAL A 301       9.336 -12.031   9.853  1.00 94.06           H
ATOM   4591  HN  VAL A 301       7.112  -9.258  10.040  1.00 94.06           H
ATOM   4592  N   THR A 302       5.818  -9.404   7.125  1.00 93.36           N
ATOM   4593  CA  THR A 302       4.880  -9.404   6.016  1.00 93.36           C
ATOM   4594  C   THR A 302       4.682  -7.983   5.484  1.00 93.36           C
ATOM   4595  O   THR A 302       4.486  -7.787   4.285  1.00 93.36           O
ATOM   4596  HA  THR A 302       5.307  -9.993   5.204  1.00 93.36           H
ATOM   4597  CB  THR A 302       3.583 -10.060   6.494  1.00 93.36           C
ATOM   4598  HB  THR A 302       2.835 -10.068   5.701  1.00 93.36           H
ATOM   4599  OG1 THR A 302       3.232  -9.324   7.663  1.00 93.36           O
ATOM   4600  HG1 THR A 302       2.285  -9.518   7.918  1.00 93.36           H
ATOM   4601  CG2 THR A 302       3.801 -11.486   7.003  1.00 93.36           C
ATOM   4602 1HG2 THR A 302       4.498 -11.470   7.841  1.00 93.36           H
ATOM   4603 2HG2 THR A 302       4.211 -12.100   6.201  1.00 93.36           H
ATOM   4604 3HG2 THR A 302       2.849 -11.905   7.330  1.00 93.36           H
ATOM   4605  HN  THR A 302       5.423  -9.639   8.013  1.00 93.36           H
ATOM   4606  N   GLN A 303       4.740  -7.029   6.401  1.00 90.04           N
ATOM   4607  CA  GLN A 303       4.606  -5.629   6.034  1.00 90.04           C
ATOM   4608  C   GLN A 303       5.755  -5.208   5.117  1.00 90.04           C
ATOM   4609  O   GLN A 303       5.543  -4.497   4.136  1.00 90.04           O
ATOM   4610  HA  GLN A 303       3.659  -5.560   5.497  1.00 90.04           H
ATOM   4611  CB  GLN A 303       4.543  -4.740   7.278  1.00 90.04           C
ATOM   4612 1HB  GLN A 303       3.750  -5.089   7.939  1.00 90.04           H
ATOM   4613 2HB  GLN A 303       5.478  -4.818   7.832  1.00 90.04           H
ATOM   4614  CG  GLN A 303       4.290  -3.280   6.896  1.00 90.04           C
ATOM   4615 1HG  GLN A 303       5.140  -2.896   6.331  1.00 90.04           H
ATOM   4616 2HG  GLN A 303       3.419  -3.217   6.244  1.00 90.04           H
ATOM   4617  CD  GLN A 303       4.066  -2.419   8.140  1.00 90.04           C
ATOM   4618  OE1 GLN A 303       4.621  -2.657   9.200  1.00 90.04           O
ATOM   4619  NE2 GLN A 303       3.223  -1.408   7.953  1.00 90.04           N
ATOM   4620 1HE2 GLN A 303       2.801  -1.268   7.058  1.00 90.04           H
ATOM   4621 2HE2 GLN A 303       3.011  -0.787   8.708  1.00 90.04           H
ATOM   4622  HN  GLN A 303       4.875  -7.199   7.377  1.00 90.04           H
ATOM   4623  N   THR A 304       6.948  -5.666   5.468  1.00 91.35           N
ATOM   4624  CA  THR A 304       8.139  -5.304   4.718  1.00 91.35           C
ATOM   4625  C   THR A 304       8.059  -5.853   3.292  1.00 91.35           C
ATOM   4626  O   THR A 304       8.381  -5.152   2.334  1.00 91.35           O
ATOM   4627  HA  THR A 304       8.179  -4.217   4.640  1.00 91.35           H
ATOM   4628  CB  THR A 304       9.358  -5.805   5.495  1.00 91.35           C
ATOM   4629  HB  THR A 304       9.382  -6.895   5.520  1.00 91.35           H
ATOM   4630  OG1 THR A 304       9.250  -5.164   6.763  1.00 91.35           O
ATOM   4631  HG1 THR A 304       8.855  -5.793   7.432  1.00 91.35           H
ATOM   4632  CG2 THR A 304      10.675  -5.278   4.922  1.00 91.35           C
ATOM   4633 1HG2 THR A 304      10.678  -4.189   4.960  1.00 91.35           H
ATOM   4634 2HG2 THR A 304      10.778  -5.606   3.888  1.00 91.35           H
ATOM   4635 3HG2 THR A 304      11.507  -5.665   5.510  1.00 91.35           H
ATOM   4636  HN  THR A 304       7.108  -6.272   6.247  1.00 91.35           H
ATOM   4637  N   ILE A 305       7.628  -7.102   3.197  1.00 91.81           N
ATOM   4638  CA  ILE A 305       7.473  -7.744   1.902  1.00 91.81           C
ATOM   4639  C   ILE A 305       6.522  -6.913   1.038  1.00 91.81           C
ATOM   4640  O   ILE A 305       6.736  -6.771  -0.165  1.00 91.81           O
ATOM   4641  HA  ILE A 305       8.452  -7.756   1.424  1.00 91.81           H
ATOM   4642  CB  ILE A 305       7.035  -9.199   2.075  1.00 91.81           C
ATOM   4643  HB  ILE A 305       6.169  -9.219   2.737  1.00 91.81           H
ATOM   4644  CG1 ILE A 305       8.134 -10.028   2.742  1.00 91.81           C
ATOM   4645 1HG1 ILE A 305       8.942 -10.205   2.032  1.00 91.81           H
ATOM   4646 2HG1 ILE A 305       8.560  -9.469   3.576  1.00 91.81           H
ATOM   4647  CG2 ILE A 305       6.594  -9.801   0.739  1.00 91.81           C
ATOM   4648 1HG2 ILE A 305       5.756  -9.229   0.341  1.00 91.81           H
ATOM   4649 2HG2 ILE A 305       7.425  -9.767   0.034  1.00 91.81           H
ATOM   4650 3HG2 ILE A 305       6.288 -10.836   0.890  1.00 91.81           H
ATOM   4651  CD1 ILE A 305       7.586 -11.365   3.243  1.00 91.81           C
ATOM   4652 1HD1 ILE A 305       6.795 -11.183   3.971  1.00 91.81           H
ATOM   4653 2HD1 ILE A 305       7.183 -11.931   2.403  1.00 91.81           H
ATOM   4654 3HD1 ILE A 305       8.388 -11.934   3.713  1.00 91.81           H
ATOM   4655  HN  ILE A 305       7.388  -7.673   3.983  1.00 91.81           H
ATOM   4656  N   ALA A 306       5.492  -6.387   1.684  1.00 91.59           N
ATOM   4657  CA  ALA A 306       4.484  -5.612   0.981  1.00 91.59           C
ATOM   4658  C   ALA A 306       5.125  -4.341   0.419  1.00 91.59           C
ATOM   4659  O   ALA A 306       4.777  -3.898  -0.675  1.00 91.59           O
ATOM   4660  HA  ALA A 306       4.115  -6.219   0.155  1.00 91.59           H
ATOM   4661  CB  ALA A 306       3.322  -5.308   1.928  1.00 91.59           C
ATOM   4662 1HB  ALA A 306       2.883  -6.243   2.277  1.00 91.59           H
ATOM   4663 2HB  ALA A 306       3.688  -4.738   2.782  1.00 91.59           H
ATOM   4664 3HB  ALA A 306       2.566  -4.726   1.401  1.00 91.59           H
ATOM   4665  HN  ALA A 306       5.342  -6.483   2.668  1.00 91.59           H
ATOM   4666  N   PHE A 307       6.050  -3.791   1.191  1.00 89.74           N
ATOM   4667  CA  PHE A 307       6.692  -2.543   0.817  1.00 89.74           C
ATOM   4668  C   PHE A 307       7.636  -2.745  -0.370  1.00 89.74           C
ATOM   4669  O   PHE A 307       7.835  -1.834  -1.172  1.00 89.74           O
ATOM   4670  HA  PHE A 307       5.903  -1.845   0.537  1.00 89.74           H
ATOM   4671  CB  PHE A 307       7.506  -2.078   2.026  1.00 89.74           C
ATOM   4672 1HB  PHE A 307       8.129  -2.903   2.371  1.00 89.74           H
ATOM   4673 2HB  PHE A 307       8.179  -1.280   1.714  1.00 89.74           H
ATOM   4674  CG  PHE A 307       6.654  -1.578   3.195  1.00 89.74           C
ATOM   4675  CD1 PHE A 307       5.301  -1.514   3.071  1.00 89.74           C
ATOM   4676  HD1 PHE A 307       4.824  -1.818   2.140  1.00 89.74           H
ATOM   4677  CD2 PHE A 307       7.249  -1.198   4.357  1.00 89.74           C
ATOM   4678  HD2 PHE A 307       8.334  -1.250   4.456  1.00 89.74           H
ATOM   4679  CE1 PHE A 307       4.510  -1.050   4.156  1.00 89.74           C
ATOM   4680  HE1 PHE A 307       3.426  -0.998   4.057  1.00 89.74           H
ATOM   4681  CE2 PHE A 307       6.459  -0.734   5.442  1.00 89.74           C
ATOM   4682  HE2 PHE A 307       6.936  -0.430   6.373  1.00 89.74           H
ATOM   4683  CZ  PHE A 307       5.106  -0.670   5.318  1.00 89.74           C
ATOM   4684  HZ  PHE A 307       4.499  -0.314   6.151  1.00 89.74           H
ATOM   4685  HN  PHE A 307       6.362  -4.184   2.057  1.00 89.74           H
ATOM   4686  N   PHE A 308       8.191  -3.946  -0.446  1.00 86.58           N
ATOM   4687  CA  PHE A 308       9.080  -4.292  -1.542  1.00 86.58           C
ATOM   4688  C   PHE A 308       8.351  -4.211  -2.885  1.00 86.58           C
ATOM   4689  O   PHE A 308       8.981  -4.054  -3.929  1.00 86.58           O
ATOM   4690  HA  PHE A 308       9.900  -3.574  -1.532  1.00 86.58           H
ATOM   4691  CB  PHE A 308       9.537  -5.733  -1.309  1.00 86.58           C
ATOM   4692 1HB  PHE A 308       8.753  -6.271  -0.777  1.00 86.58           H
ATOM   4693 2HB  PHE A 308       9.661  -6.224  -2.274  1.00 86.58           H
ATOM   4694  CG  PHE A 308      10.843  -5.852  -0.521  1.00 86.58           C
ATOM   4695  CD1 PHE A 308      12.030  -5.583  -1.128  1.00 86.58           C
ATOM   4696  HD1 PHE A 308      12.051  -5.283  -2.175  1.00 86.58           H
ATOM   4697  CD2 PHE A 308      10.817  -6.226   0.786  1.00 86.58           C
ATOM   4698  HD2 PHE A 308       9.865  -6.442   1.272  1.00 86.58           H
ATOM   4699  CE1 PHE A 308      13.242  -5.693  -0.396  1.00 86.58           C
ATOM   4700  HE1 PHE A 308      14.194  -5.478  -0.882  1.00 86.58           H
ATOM   4701  CE2 PHE A 308      12.029  -6.337   1.518  1.00 86.58           C
ATOM   4702  HE2 PHE A 308      12.008  -6.637   2.565  1.00 86.58           H
ATOM   4703  CZ  PHE A 308      13.216  -6.068   0.911  1.00 86.58           C
ATOM   4704  HZ  PHE A 308      14.146  -6.152   1.473  1.00 86.58           H
ATOM   4705  HN  PHE A 308       8.043  -4.673   0.224  1.00 86.58           H
ATOM   4706  N   HIS A 309       7.032  -4.323  -2.814  1.00 78.58           N
ATOM   4707  CA  HIS A 309       6.212  -4.281  -4.013  1.00 78.58           C
ATOM   4708  C   HIS A 309       6.415  -2.943  -4.727  1.00 78.58           C
ATOM   4709  O   HIS A 309       6.463  -2.891  -5.954  1.00 78.58           O
ATOM   4710  HA  HIS A 309       6.563  -5.085  -4.660  1.00 78.58           H
ATOM   4711  CB  HIS A 309       4.745  -4.558  -3.677  1.00 78.58           C
ATOM   4712 1HB  HIS A 309       4.676  -5.513  -3.158  1.00 78.58           H
ATOM   4713 2HB  HIS A 309       4.391  -3.793  -2.986  1.00 78.58           H
ATOM   4714  CG  HIS A 309       3.835  -4.589  -4.882  1.00 78.58           C
ATOM   4715  ND1 HIS A 309       3.933  -5.552  -5.870  1.00 78.58           N
ATOM   4716  HD1 HIS A 309       4.593  -6.304  -5.892  1.00 78.58           H
ATOM   4717  CD2 HIS A 309       2.810  -3.766  -5.246  1.00 78.58           C
ATOM   4718  HD2 HIS A 309       2.461  -2.897  -4.688  1.00 78.58           H
ATOM   4719  CE1 HIS A 309       3.004  -5.310  -6.784  1.00 78.58           C
ATOM   4720  HE1 HIS A 309       2.826  -5.894  -7.687  1.00 78.58           H
ATOM   4721  NE2 HIS A 309       2.309  -4.203  -6.395  1.00 78.58           N
ATOM   4722  HN  HIS A 309       6.526  -4.439  -1.959  1.00 78.58           H
ATOM   4723  N   SER A 310       6.528  -1.893  -3.926  1.00 82.77           N
ATOM   4724  CA  SER A 310       6.591  -0.545  -4.465  1.00 82.77           C
ATOM   4725  C   SER A 310       7.909  -0.340  -5.214  1.00 82.77           C
ATOM   4726  O   SER A 310       7.993   0.494  -6.114  1.00 82.77           O
ATOM   4727  HA  SER A 310       5.746  -0.468  -5.150  1.00 82.77           H
ATOM   4728  CB  SER A 310       6.443   0.499  -3.356  1.00 82.77           C
ATOM   4729 1HB  SER A 310       7.179   0.306  -2.576  1.00 82.77           H
ATOM   4730 2HB  SER A 310       6.658   1.489  -3.759  1.00 82.77           H
ATOM   4731  OG  SER A 310       5.136   0.492  -2.787  1.00 82.77           O
ATOM   4732  HG  SER A 310       4.493   0.947  -3.403  1.00 82.77           H
ATOM   4733  HN  SER A 310       6.578  -1.952  -2.929  1.00 82.77           H
ATOM   4734  N   CYS A 311       8.906  -1.117  -4.814  1.00 85.31           N
ATOM   4735  CA  CYS A 311      10.216  -1.031  -5.436  1.00 85.31           C
ATOM   4736  C   CYS A 311      10.255  -2.009  -6.612  1.00 85.31           C
ATOM   4737  O   CYS A 311      11.103  -1.890  -7.495  1.00 85.31           O
ATOM   4738  HA  CYS A 311      10.332  -0.004  -5.783  1.00 85.31           H
ATOM   4739  CB  CYS A 311      11.338  -1.302  -4.431  1.00 85.31           C
ATOM   4740 1HB  CYS A 311      12.280  -0.904  -4.809  1.00 85.31           H
ATOM   4741 2HB  CYS A 311      11.129  -0.788  -3.493  1.00 85.31           H
ATOM   4742  SG  CYS A 311      11.493  -3.101  -4.136  1.00 85.31           S
ATOM   4743  HG  CYS A 311      12.506  -3.015  -3.278  1.00 85.31           H
ATOM   4744  HN  CYS A 311       8.829  -1.793  -4.082  1.00 85.31           H
ATOM   4745  N   LEU A 312       9.327  -2.954  -6.585  1.00 83.28           N
ATOM   4746  CA  LEU A 312       9.322  -4.026  -7.566  1.00 83.28           C
ATOM   4747  C   LEU A 312       8.623  -3.543  -8.838  1.00 83.28           C
ATOM   4748  O   LEU A 312       8.966  -3.971  -9.939  1.00 83.28           O
ATOM   4749  HA  LEU A 312      10.360  -4.253  -7.807  1.00 83.28           H
ATOM   4750  CB  LEU A 312       8.708  -5.295  -6.970  1.00 83.28           C
ATOM   4751 1HB  LEU A 312       7.793  -5.020  -6.445  1.00 83.28           H
ATOM   4752 2HB  LEU A 312       8.419  -5.954  -7.789  1.00 83.28           H
ATOM   4753  CG  LEU A 312       9.598  -6.083  -6.008  1.00 83.28           C
ATOM   4754  HG  LEU A 312       9.901  -5.417  -5.199  1.00 83.28           H
ATOM   4755  CD1 LEU A 312       8.828  -7.243  -5.374  1.00 83.28           C
ATOM   4756 1HD1 LEU A 312       7.975  -6.853  -4.820  1.00 83.28           H
ATOM   4757 2HD1 LEU A 312       8.477  -7.916  -6.156  1.00 83.28           H
ATOM   4758 3HD1 LEU A 312       9.485  -7.787  -4.694  1.00 83.28           H
ATOM   4759  CD2 LEU A 312      10.875  -6.556  -6.705  1.00 83.28           C
ATOM   4760 1HD2 LEU A 312      10.613  -7.199  -7.546  1.00 83.28           H
ATOM   4761 2HD2 LEU A 312      11.432  -5.692  -7.069  1.00 83.28           H
ATOM   4762 3HD2 LEU A 312      11.490  -7.114  -5.999  1.00 83.28           H
ATOM   4763  HN  LEU A 312       8.590  -2.995  -5.910  1.00 83.28           H
ATOM   4764  N   ASN A 313       7.655  -2.660  -8.644  1.00 76.79           N
ATOM   4765  CA  ASN A 313       6.815  -2.217  -9.744  1.00 76.79           C
ATOM   4766  C   ASN A 313       7.701  -1.752 -10.902  1.00 76.79           C
ATOM   4767  O   ASN A 313       7.575  -2.246 -12.021  1.00 76.79           O
ATOM   4768  HA  ASN A 313       6.206  -3.082 -10.006  1.00 76.79           H
ATOM   4769  CB  ASN A 313       5.931  -1.041  -9.323  1.00 76.79           C
ATOM   4770 1HB  ASN A 313       6.498  -0.366  -8.682  1.00 76.79           H
ATOM   4771 2HB  ASN A 313       5.635  -0.470 -10.203  1.00 76.79           H
ATOM   4772  CG  ASN A 313       4.685  -1.529  -8.582  1.00 76.79           C
ATOM   4773  OD1 ASN A 313       4.236  -2.652  -8.742  1.00 76.79           O
ATOM   4774  ND2 ASN A 313       4.152  -0.625  -7.765  1.00 76.79           N
ATOM   4775 1HD2 ASN A 313       4.570   0.280  -7.680  1.00 76.79           H
ATOM   4776 2HD2 ASN A 313       3.334  -0.849  -7.236  1.00 76.79           H
ATOM   4777  HN  ASN A 313       7.441  -2.249  -7.758  1.00 76.79           H
ATOM   4778  N   PRO A 314       8.608  -0.797 -10.655  1.00 76.85           N
ATOM   4779  CA  PRO A 314       9.453  -0.264 -11.727  1.00 76.85           C
ATOM   4780  C   PRO A 314      10.181  -1.361 -12.487  1.00 76.85           C
ATOM   4781  O   PRO A 314      10.280  -1.312 -13.712  1.00 76.85           O
ATOM   4782  HA  PRO A 314       8.838   0.239 -12.473  1.00 76.85           H
ATOM   4783  CB  PRO A 314      10.427   0.661 -10.995  1.00 76.85           C
ATOM   4784 1HB  PRO A 314      11.341   0.139 -10.712  1.00 76.85           H
ATOM   4785 2HB  PRO A 314      10.722   1.506 -11.617  1.00 76.85           H
ATOM   4786  CG  PRO A 314       9.635   1.111  -9.773  1.00 76.85           C
ATOM   4787 1HG  PRO A 314      10.287   1.481  -8.982  1.00 76.85           H
ATOM   4788 2HG  PRO A 314       8.950   1.925 -10.011  1.00 76.85           H
ATOM   4789  CD  PRO A 314       8.898  -0.153  -9.361  1.00 76.85           C
ATOM   4790 1HD  PRO A 314       9.512  -0.791  -8.726  1.00 76.85           H
ATOM   4791 2HD  PRO A 314       7.991   0.072  -8.800  1.00 76.85           H
ATOM   4792  N   VAL A 315      10.676  -2.332 -11.732  1.00 78.83           N
ATOM   4793  CA  VAL A 315      11.475  -3.397 -12.312  1.00 78.83           C
ATOM   4794  C   VAL A 315      10.606  -4.220 -13.266  1.00 78.83           C
ATOM   4795  O   VAL A 315      11.056  -4.608 -14.343  1.00 78.83           O
ATOM   4796  HA  VAL A 315      12.279  -2.932 -12.883  1.00 78.83           H
ATOM   4797  CB  VAL A 315      12.108  -4.240 -11.203  1.00 78.83           C
ATOM   4798  HB  VAL A 315      11.302  -4.684 -10.619  1.00 78.83           H
ATOM   4799  CG1 VAL A 315      12.946  -5.378 -11.790  1.00 78.83           C
ATOM   4800 1HG1 VAL A 315      12.310  -6.021 -12.398  1.00 78.83           H
ATOM   4801 2HG1 VAL A 315      13.740  -4.962 -12.409  1.00 78.83           H
ATOM   4802 3HG1 VAL A 315      13.384  -5.961 -10.980  1.00 78.83           H
ATOM   4803  CG2 VAL A 315      12.945  -3.370 -10.264  1.00 78.83           C
ATOM   4804 1HG2 VAL A 315      13.740  -2.884 -10.830  1.00 78.83           H
ATOM   4805 2HG2 VAL A 315      12.310  -2.612  -9.807  1.00 78.83           H
ATOM   4806 3HG2 VAL A 315      13.384  -3.994  -9.485  1.00 78.83           H
ATOM   4807  HN  VAL A 315      10.538  -2.397 -10.744  1.00 78.83           H
ATOM   4808  N   LEU A 316       9.376  -4.461 -12.835  1.00 75.92           N
ATOM   4809  CA  LEU A 316       8.445  -5.243 -13.631  1.00 75.92           C
ATOM   4810  C   LEU A 316       8.287  -4.594 -15.007  1.00 75.92           C
ATOM   4811  O   LEU A 316       8.297  -5.283 -16.027  1.00 75.92           O
ATOM   4812  HA  LEU A 316       8.881  -6.233 -13.764  1.00 75.92           H
ATOM   4813  CB  LEU A 316       7.124  -5.427 -12.882  1.00 75.92           C
ATOM   4814 1HB  LEU A 316       6.756  -4.444 -12.587  1.00 75.92           H
ATOM   4815 2HB  LEU A 316       6.393  -5.847 -13.573  1.00 75.92           H
ATOM   4816  CG  LEU A 316       7.176  -6.315 -11.637  1.00 75.92           C
ATOM   4817  HG  LEU A 316       7.940  -5.920 -10.968  1.00 75.92           H
ATOM   4818  CD1 LEU A 316       5.847  -6.276 -10.879  1.00 75.92           C
ATOM   4819 1HD1 LEU A 316       5.636  -5.252 -10.570  1.00 75.92           H
ATOM   4820 2HD1 LEU A 316       5.048  -6.631 -11.529  1.00 75.92           H
ATOM   4821 3HD1 LEU A 316       5.912  -6.915  -9.999  1.00 75.92           H
ATOM   4822  CD2 LEU A 316       7.587  -7.743 -11.999  1.00 75.92           C
ATOM   4823 1HD2 LEU A 316       6.864  -8.163 -12.698  1.00 75.92           H
ATOM   4824 2HD2 LEU A 316       8.574  -7.731 -12.462  1.00 75.92           H
ATOM   4825 3HD2 LEU A 316       7.616  -8.353 -11.097  1.00 75.92           H
ATOM   4826  HN  LEU A 316       9.015  -4.133 -11.963  1.00 75.92           H
ATOM   4827  N   TYR A 317       8.144  -3.277 -14.992  1.00 63.93           N
ATOM   4828  CA  TYR A 317       7.918  -2.535 -16.221  1.00 63.93           C
ATOM   4829  C   TYR A 317       9.123  -2.645 -17.157  1.00 63.93           C
ATOM   4830  O   TYR A 317       8.966  -2.676 -18.377  1.00 63.93           O
ATOM   4831  HA  TYR A 317       7.044  -2.960 -16.715  1.00 63.93           H
ATOM   4832  CB  TYR A 317       7.742  -1.074 -15.805  1.00 63.93           C
ATOM   4833 1HB  TYR A 317       8.658  -0.731 -15.323  1.00 63.93           H
ATOM   4834 2HB  TYR A 317       7.606  -0.465 -16.699  1.00 63.93           H
ATOM   4835  CG  TYR A 317       6.565  -0.833 -14.858  1.00 63.93           C
ATOM   4836  CD1 TYR A 317       5.455  -1.652 -14.915  1.00 63.93           C
ATOM   4837  HD1 TYR A 317       5.418  -2.470 -15.635  1.00 63.93           H
ATOM   4838  CD2 TYR A 317       6.612   0.202 -13.947  1.00 63.93           C
ATOM   4839  HD2 TYR A 317       7.489   0.849 -13.901  1.00 63.93           H
ATOM   4840  CE1 TYR A 317       4.347  -1.426 -14.024  1.00 63.93           C
ATOM   4841  HE1 TYR A 317       3.465  -2.065 -14.059  1.00 63.93           H
ATOM   4842  CE2 TYR A 317       5.504   0.428 -13.055  1.00 63.93           C
ATOM   4843  HE2 TYR A 317       5.528   1.242 -12.331  1.00 63.93           H
ATOM   4844  CZ  TYR A 317       4.426  -0.398 -13.138  1.00 63.93           C
ATOM   4845  OH  TYR A 317       3.379  -0.184 -12.296  1.00 63.93           O
ATOM   4846  HH  TYR A 317       2.714  -0.926 -12.383  1.00 63.93           H
ATOM   4847  HN  TYR A 317       8.179  -2.720 -14.163  1.00 63.93           H
ATOM   4848  N   VAL A 318      10.300  -2.702 -16.551  1.00 66.98           N
ATOM   4849  CA  VAL A 318      11.533  -2.783 -17.315  1.00 66.98           C
ATOM   4850  C   VAL A 318      11.552  -4.093 -18.106  1.00 66.98           C
ATOM   4851  O   VAL A 318      11.781  -4.088 -19.315  1.00 66.98           O
ATOM   4852  HA  VAL A 318      11.541  -1.949 -18.017  1.00 66.98           H
ATOM   4853  CB  VAL A 318      12.737  -2.630 -16.384  1.00 66.98           C
ATOM   4854  HB  VAL A 318      12.627  -3.350 -15.573  1.00 66.98           H
ATOM   4855  CG1 VAL A 318      14.042  -2.946 -17.118  1.00 66.98           C
ATOM   4856 1HG1 VAL A 318      14.013  -3.971 -17.486  1.00 66.98           H
ATOM   4857 2HG1 VAL A 318      14.161  -2.261 -17.958  1.00 66.98           H
ATOM   4858 3HG1 VAL A 318      14.882  -2.829 -16.433  1.00 66.98           H
ATOM   4859  CG2 VAL A 318      12.780  -1.231 -15.767  1.00 66.98           C
ATOM   4860 1HG2 VAL A 318      12.855  -0.487 -16.560  1.00 66.98           H
ATOM   4861 2HG2 VAL A 318      11.869  -1.059 -15.193  1.00 66.98           H
ATOM   4862 3HG2 VAL A 318      13.645  -1.149 -15.110  1.00 66.98           H
ATOM   4863  HN  VAL A 318      10.418  -2.692 -15.558  1.00 66.98           H
ATOM   4864  N   PHE A 319      11.307  -5.182 -17.393  1.00 66.85           N
ATOM   4865  CA  PHE A 319      11.446  -6.505 -17.976  1.00 66.85           C
ATOM   4866  C   PHE A 319      10.276  -6.817 -18.912  1.00 66.85           C
ATOM   4867  O   PHE A 319      10.449  -7.500 -19.920  1.00 66.85           O
ATOM   4868  HA  PHE A 319      12.376  -6.513 -18.544  1.00 66.85           H
ATOM   4869  CB  PHE A 319      11.439  -7.507 -16.819  1.00 66.85           C
ATOM   4870 1HB  PHE A 319      10.689  -7.199 -16.090  1.00 66.85           H
ATOM   4871 2HB  PHE A 319      11.133  -8.482 -17.198  1.00 66.85           H
ATOM   4872  CG  PHE A 319      12.788  -7.650 -16.112  1.00 66.85           C
ATOM   4873  CD1 PHE A 319      13.823  -8.269 -16.741  1.00 66.85           C
ATOM   4874  HD1 PHE A 319      13.691  -8.662 -17.749  1.00 66.85           H
ATOM   4875  CD2 PHE A 319      12.952  -7.160 -14.854  1.00 66.85           C
ATOM   4876  HD2 PHE A 319      12.123  -6.664 -14.350  1.00 66.85           H
ATOM   4877  CE1 PHE A 319      15.075  -8.402 -16.085  1.00 66.85           C
ATOM   4878  HE1 PHE A 319      15.905  -8.898 -16.590  1.00 66.85           H
ATOM   4879  CE2 PHE A 319      14.205  -7.293 -14.198  1.00 66.85           C
ATOM   4880  HE2 PHE A 319      14.336  -6.900 -13.190  1.00 66.85           H
ATOM   4881  CZ  PHE A 319      15.240  -7.911 -14.828  1.00 66.85           C
ATOM   4882  HZ  PHE A 319      16.201  -8.013 -14.324  1.00 66.85           H
ATOM   4883  HN  PHE A 319      11.020  -5.170 -16.435  1.00 66.85           H
ATOM   4884  N   VAL A 320       9.112  -6.302 -18.544  1.00 69.50           N
ATOM   4885  CA  VAL A 320       7.868  -6.769 -19.133  1.00 69.50           C
ATOM   4886  C   VAL A 320       7.468  -5.834 -20.277  1.00 69.50           C
ATOM   4887  O   VAL A 320       6.788  -6.250 -21.213  1.00 69.50           O
ATOM   4888  HA  VAL A 320       8.050  -7.764 -19.540  1.00 69.50           H
ATOM   4889  CB  VAL A 320       6.791  -6.888 -18.054  1.00 69.50           C
ATOM   4890  HB  VAL A 320       6.587  -5.888 -17.671  1.00 69.50           H
ATOM   4891  CG1 VAL A 320       5.489  -7.442 -18.637  1.00 69.50           C
ATOM   4892 1HG1 VAL A 320       5.128  -6.774 -19.419  1.00 69.50           H
ATOM   4893 2HG1 VAL A 320       5.672  -8.430 -19.059  1.00 69.50           H
ATOM   4894 3HG1 VAL A 320       4.741  -7.516 -17.848  1.00 69.50           H
ATOM   4895  CG2 VAL A 320       7.278  -7.747 -16.885  1.00 69.50           C
ATOM   4896 1HG2 VAL A 320       7.522  -8.746 -17.246  1.00 69.50           H
ATOM   4897 2HG2 VAL A 320       8.165  -7.293 -16.445  1.00 69.50           H
ATOM   4898 3HG2 VAL A 320       6.492  -7.816 -16.132  1.00 69.50           H
ATOM   4899  HN  VAL A 320       9.011  -5.581 -17.859  1.00 69.50           H
ATOM   4900  N   GLY A 321       7.908  -4.590 -20.162  1.00 71.56           N
ATOM   4901  CA  GLY A 321       7.501  -3.563 -21.107  1.00 71.56           C
ATOM   4902  C   GLY A 321       8.573  -3.347 -22.177  1.00 71.56           C
ATOM   4903  O   GLY A 321       9.542  -2.623 -21.953  1.00 71.56           O
ATOM   4904 1HA  GLY A 321       6.562  -3.850 -21.580  1.00 71.56           H
ATOM   4905 2HA  GLY A 321       7.318  -2.628 -20.576  1.00 71.56           H
ATOM   4906  HN  GLY A 321       8.529  -4.280 -19.443  1.00 71.56           H
ATOM   4907  N   GLU A 322       8.363  -3.988 -23.317  1.00 63.33           N
ATOM   4908  CA  GLU A 322       9.194  -3.735 -24.482  1.00 63.33           C
ATOM   4909  C   GLU A 322       9.191  -2.244 -24.823  1.00 63.33           C
ATOM   4910  O   GLU A 322      10.240  -1.664 -25.098  1.00 63.33           O
ATOM   4911  HA  GLU A 322      10.198  -4.047 -24.194  1.00 63.33           H
ATOM   4912  CB  GLU A 322       8.733  -4.572 -25.677  1.00 63.33           C
ATOM   4913 1HB  GLU A 322       7.646  -4.533 -25.755  1.00 63.33           H
ATOM   4914 2HB  GLU A 322       9.242  -4.235 -26.580  1.00 63.33           H
ATOM   4915  CG  GLU A 322       9.109  -6.044 -25.494  1.00 63.33           C
ATOM   4916 1HG  GLU A 322      10.176  -6.127 -25.285  1.00 63.33           H
ATOM   4917 2HG  GLU A 322       8.583  -6.453 -24.631  1.00 63.33           H
ATOM   4918  CD  GLU A 322       8.763  -6.858 -26.742  1.00 63.33           C
ATOM   4919  OE1 GLU A 322       9.001  -8.084 -26.704  1.00 63.33           O
ATOM   4920  OE2 GLU A 322       8.267  -6.235 -27.706  1.00 63.33           O
ATOM   4921  HN  GLU A 322       7.642  -4.667 -23.452  1.00 63.33           H
ATOM   4922  N   ARG A 323       7.999  -1.665 -24.794  1.00 61.40           N
ATOM   4923  CA  ARG A 323       7.840  -0.261 -25.133  1.00 61.40           C
ATOM   4924  C   ARG A 323       8.587   0.616 -24.126  1.00 61.40           C
ATOM   4925  O   ARG A 323       9.253   1.576 -24.508  1.00 61.40           O
ATOM   4926  HA  ARG A 323       8.269  -0.165 -26.131  1.00 61.40           H
ATOM   4927  CB  ARG A 323       6.364   0.138 -25.150  1.00 61.40           C
ATOM   4928 1HB  ARG A 323       5.813  -0.521 -25.822  1.00 61.40           H
ATOM   4929 2HB  ARG A 323       5.936   0.007 -24.156  1.00 61.40           H
ATOM   4930  CG  ARG A 323       6.193   1.591 -25.598  1.00 61.40           C
ATOM   4931 1HG  ARG A 323       6.699   2.253 -24.896  1.00 61.40           H
ATOM   4932 2HG  ARG A 323       6.667   1.733 -26.569  1.00 61.40           H
ATOM   4933  CD  ARG A 323       4.713   1.967 -25.688  1.00 61.40           C
ATOM   4934 1HD  ARG A 323       4.222   1.367 -26.454  1.00 61.40           H
ATOM   4935 2HD  ARG A 323       4.215   1.745 -24.743  1.00 61.40           H
ATOM   4936  NE  ARG A 323       4.575   3.406 -26.006  1.00 61.40           N
ATOM   4937  HE  ARG A 323       5.354   3.870 -26.427  1.00 61.40           H
ATOM   4938  CZ  ARG A 323       3.470   4.125 -25.765  1.00 61.40           C
ATOM   4939  NH1 ARG A 323       2.396   3.555 -25.203  1.00 61.40           N
ATOM   4940 1HH1 ARG A 323       2.414   2.586 -24.960  1.00 61.40           H
ATOM   4941 2HH1 ARG A 323       1.576   4.100 -25.027  1.00 61.40           H
ATOM   4942  NH2 ARG A 323       3.457   5.424 -26.096  1.00 61.40           N
ATOM   4943 1HH2 ARG A 323       2.640   5.975 -25.923  1.00 61.40           H
ATOM   4944 2HH2 ARG A 323       4.263   5.842 -26.515  1.00 61.40           H
ATOM   4945  HN  ARG A 323       7.154  -2.138 -24.545  1.00 61.40           H
ATOM   4946  N   PHE A 324       8.450   0.254 -22.859  1.00 72.52           N
ATOM   4947  CA  PHE A 324       9.057   1.028 -21.790  1.00 72.52           C
ATOM   4948  C   PHE A 324      10.584   0.970 -21.869  1.00 72.52           C
ATOM   4949  O   PHE A 324      11.257   1.984 -21.696  1.00 72.52           O
ATOM   4950  HA  PHE A 324       8.728   2.060 -21.911  1.00 72.52           H
ATOM   4951  CB  PHE A 324       8.602   0.402 -20.470  1.00 72.52           C
ATOM   4952 1HB  PHE A 324       7.514   0.333 -20.468  1.00 72.52           H
ATOM   4953 2HB  PHE A 324       8.986  -0.617 -20.412  1.00 72.52           H
ATOM   4954  CG  PHE A 324       9.053   1.172 -19.227  1.00 72.52           C
ATOM   4955  CD1 PHE A 324      10.190   0.807 -18.576  1.00 72.52           C
ATOM   4956  HD1 PHE A 324      10.780  -0.034 -18.940  1.00 72.52           H
ATOM   4957  CD2 PHE A 324       8.317   2.222 -18.774  1.00 72.52           C
ATOM   4958  HD2 PHE A 324       7.405   2.514 -19.296  1.00 72.52           H
ATOM   4959  CE1 PHE A 324      10.608   1.523 -17.423  1.00 72.52           C
ATOM   4960  HE1 PHE A 324      11.519   1.230 -16.901  1.00 72.52           H
ATOM   4961  CE2 PHE A 324       8.735   2.937 -17.621  1.00 72.52           C
ATOM   4962  HE2 PHE A 324       8.145   3.778 -17.257  1.00 72.52           H
ATOM   4963  CZ  PHE A 324       9.872   2.572 -16.970  1.00 72.52           C
ATOM   4964  HZ  PHE A 324      10.193   3.121 -16.084  1.00 72.52           H
ATOM   4965  HN  PHE A 324       7.938  -0.551 -22.559  1.00 72.52           H
ATOM   4966  N   ARG A 325      11.086  -0.228 -22.130  1.00 70.79           N
ATOM   4967  CA  ARG A 325      12.519  -0.428 -22.258  1.00 70.79           C
ATOM   4968  C   ARG A 325      13.091   0.503 -23.330  1.00 70.79           C
ATOM   4969  O   ARG A 325      14.112   1.154 -23.112  1.00 70.79           O
ATOM   4970  HA  ARG A 325      12.923  -0.188 -21.275  1.00 70.79           H
ATOM   4971  CB  ARG A 325      12.843  -1.877 -22.626  1.00 70.79           C
ATOM   4972 1HB  ARG A 325      12.181  -2.210 -23.426  1.00 70.79           H
ATOM   4973 2HB  ARG A 325      13.862  -1.940 -23.009  1.00 70.79           H
ATOM   4974  CG  ARG A 325      12.691  -2.798 -21.414  1.00 70.79           C
ATOM   4975 1HG  ARG A 325      13.097  -2.309 -20.528  1.00 70.79           H
ATOM   4976 2HG  ARG A 325      11.633  -2.979 -21.221  1.00 70.79           H
ATOM   4977  CD  ARG A 325      13.408  -4.129 -21.643  1.00 70.79           C
ATOM   4978 1HD  ARG A 325      14.471  -3.955 -21.813  1.00 70.79           H
ATOM   4979 2HD  ARG A 325      13.326  -4.754 -20.754  1.00 70.79           H
ATOM   4980  NE  ARG A 325      12.818  -4.828 -22.807  1.00 70.79           N
ATOM   4981  HE  ARG A 325      12.804  -4.348 -23.684  1.00 70.79           H
ATOM   4982  CZ  ARG A 325      12.302  -6.064 -22.759  1.00 70.79           C
ATOM   4983  NH1 ARG A 325      12.295  -6.754 -21.610  1.00 70.79           N
ATOM   4984 1HH1 ARG A 325      12.677  -6.347 -20.780  1.00 70.79           H
ATOM   4985 2HH1 ARG A 325      11.908  -7.675 -21.582  1.00 70.79           H
ATOM   4986  NH2 ARG A 325      11.794  -6.600 -23.877  1.00 70.79           N
ATOM   4987 1HH2 ARG A 325      11.405  -7.521 -23.858  1.00 70.79           H
ATOM   4988 2HH2 ARG A 325      11.803  -6.079 -24.730  1.00 70.79           H
ATOM   4989  HN  ARG A 325      10.532  -1.052 -22.253  1.00 70.79           H
ATOM   4990  N   ARG A 326      12.407   0.537 -24.464  1.00 66.97           N
ATOM   4991  CA  ARG A 326      12.876   1.317 -25.598  1.00 66.97           C
ATOM   4992  C   ARG A 326      12.854   2.809 -25.261  1.00 66.97           C
ATOM   4993  O   ARG A 326      13.794   3.535 -25.581  1.00 66.97           O
ATOM   4994  HA  ARG A 326      13.894   0.969 -25.773  1.00 66.97           H
ATOM   4995  CB  ARG A 326      12.010   1.067 -26.834  1.00 66.97           C
ATOM   4996 1HB  ARG A 326      11.776   0.005 -26.910  1.00 66.97           H
ATOM   4997 2HB  ARG A 326      11.063   1.596 -26.732  1.00 66.97           H
ATOM   4998  CG  ARG A 326      12.724   1.530 -28.106  1.00 66.97           C
ATOM   4999 1HG  ARG A 326      12.926   2.599 -28.045  1.00 66.97           H
ATOM   5000 2HG  ARG A 326      13.688   1.028 -28.189  1.00 66.97           H
ATOM   5001  CD  ARG A 326      11.880   1.234 -29.347  1.00 66.97           C
ATOM   5002 1HD  ARG A 326      10.934   1.772 -29.290  1.00 66.97           H
ATOM   5003 2HD  ARG A 326      12.395   1.588 -30.240  1.00 66.97           H
ATOM   5004  NE  ARG A 326      11.628  -0.221 -29.453  1.00 66.97           N
ATOM   5005  HE  ARG A 326      12.289  -0.843 -29.032  1.00 66.97           H
ATOM   5006  CZ  ARG A 326      10.570  -0.757 -30.077  1.00 66.97           C
ATOM   5007  NH1 ARG A 326       9.654   0.029 -30.658  1.00 66.97           N
ATOM   5008 1HH1 ARG A 326       9.756   1.023 -30.628  1.00 66.97           H
ATOM   5009 2HH1 ARG A 326       8.867  -0.379 -31.122  1.00 66.97           H
ATOM   5010  NH2 ARG A 326      10.443  -2.090 -30.111  1.00 66.97           N
ATOM   5011 1HH2 ARG A 326       9.660  -2.506 -30.573  1.00 66.97           H
ATOM   5012 2HH2 ARG A 326      11.132  -2.670 -29.675  1.00 66.97           H
ATOM   5013  HN  ARG A 326      11.550   0.046 -24.616  1.00 66.97           H
ATOM   5014  N   ASP A 327      11.771   3.222 -24.619  1.00 76.72           N
ATOM   5015  CA  ASP A 327      11.582   4.627 -24.299  1.00 76.72           C
ATOM   5016  C   ASP A 327      12.569   5.033 -23.203  1.00 76.72           C
ATOM   5017  O   ASP A 327      13.036   6.171 -23.174  1.00 76.72           O
ATOM   5018  HA  ASP A 327      11.754   5.160 -25.233  1.00 76.72           H
ATOM   5019  CB  ASP A 327      10.166   4.887 -23.779  1.00 76.72           C
ATOM   5020 1HB  ASP A 327       9.924   4.169 -22.996  1.00 76.72           H
ATOM   5021 2HB  ASP A 327      10.117   5.878 -23.329  1.00 76.72           H
ATOM   5022  CG  ASP A 327       9.140   4.783 -24.909  1.00 76.72           C
ATOM   5023  OD1 ASP A 327       9.583   4.754 -26.078  1.00 76.72           O
ATOM   5024  OD2 ASP A 327       7.935   4.734 -24.579  1.00 76.72           O
ATOM   5025  HN  ASP A 327      11.033   2.617 -24.321  1.00 76.72           H
ATOM   5026  N   LEU A 328      12.858   4.080 -22.328  1.00 78.45           N
ATOM   5027  CA  LEU A 328      13.814   4.311 -21.259  1.00 78.45           C
ATOM   5028  C   LEU A 328      15.181   4.636 -21.864  1.00 78.45           C
ATOM   5029  O   LEU A 328      15.773   5.668 -21.552  1.00 78.45           O
ATOM   5030  HA  LEU A 328      13.471   5.179 -20.696  1.00 78.45           H
ATOM   5031  CB  LEU A 328      13.835   3.125 -20.293  1.00 78.45           C
ATOM   5032 1HB  LEU A 328      12.852   3.041 -19.830  1.00 78.45           H
ATOM   5033 2HB  LEU A 328      13.993   2.214 -20.871  1.00 78.45           H
ATOM   5034  CG  LEU A 328      14.887   3.181 -19.184  1.00 78.45           C
ATOM   5035  HG  LEU A 328      15.864   3.318 -19.647  1.00 78.45           H
ATOM   5036  CD1 LEU A 328      14.650   4.381 -18.264  1.00 78.45           C
ATOM   5037 1HD1 LEU A 328      14.706   5.301 -18.845  1.00 78.45           H
ATOM   5038 2HD1 LEU A 328      13.664   4.299 -17.806  1.00 78.45           H
ATOM   5039 3HD1 LEU A 328      15.412   4.397 -17.484  1.00 78.45           H
ATOM   5040  CD2 LEU A 328      14.936   1.864 -18.407  1.00 78.45           C
ATOM   5041 1HD2 LEU A 328      13.962   1.672 -17.956  1.00 78.45           H
ATOM   5042 2HD2 LEU A 328      15.188   1.050 -19.087  1.00 78.45           H
ATOM   5043 3HD2 LEU A 328      15.692   1.931 -17.625  1.00 78.45           H
ATOM   5044  HN  LEU A 328      12.453   3.166 -22.343  1.00 78.45           H
ATOM   5045  N   VAL A 329      15.644   3.735 -22.718  1.00 79.28           N
ATOM   5046  CA  VAL A 329      16.965   3.871 -23.307  1.00 79.28           C
ATOM   5047  C   VAL A 329      17.026   5.167 -24.118  1.00 79.28           C
ATOM   5048  O   VAL A 329      18.058   5.836 -24.149  1.00 79.28           O
ATOM   5049  HA  VAL A 329      17.684   3.934 -22.490  1.00 79.28           H
ATOM   5050  CB  VAL A 329      17.299   2.629 -24.137  1.00 79.28           C
ATOM   5051  HB  VAL A 329      16.503   2.492 -24.869  1.00 79.28           H
ATOM   5052  CG1 VAL A 329      18.612   2.816 -24.899  1.00 79.28           C
ATOM   5053 1HG1 VAL A 329      18.525   3.671 -25.569  1.00 79.28           H
ATOM   5054 2HG1 VAL A 329      19.422   2.990 -24.190  1.00 79.28           H
ATOM   5055 3HG1 VAL A 329      18.825   1.919 -25.480  1.00 79.28           H
ATOM   5056  CG2 VAL A 329      17.348   1.379 -23.257  1.00 79.28           C
ATOM   5057 1HG2 VAL A 329      18.114   1.503 -22.491  1.00 79.28           H
ATOM   5058 2HG2 VAL A 329      16.379   1.231 -22.781  1.00 79.28           H
ATOM   5059 3HG2 VAL A 329      17.587   0.511 -23.872  1.00 79.28           H
ATOM   5060  HN  VAL A 329      15.133   2.926 -23.008  1.00 79.28           H
ATOM   5061  N   LYS A 330      15.908   5.481 -24.756  1.00 73.53           N
ATOM   5062  CA  LYS A 330      15.816   6.694 -25.551  1.00 73.53           C
ATOM   5063  C   LYS A 330      16.007   7.910 -24.642  1.00 73.53           C
[truncated: 117,162 more chars]
