# Supplementary material for: Noncanonical roles of chemokine regions in CCR9 activation revealed by structural modeling and mutational mapping
Source: Nat Commun. 2025 Aug 18;16:7695. doi: 10.1038/s41467-025-62321-9 (PMC12361432; doi:10.1038/s41467-025-62321-9)
Supplement: Supplementary file 5 — Supplementary Data 3 [file 41467_2025_62321_MOESM5_ESM.zip › CCR9_CCL25_08_rnk1.pdb]

ATOM      1  N   GLU A  20      -5.197  -5.533  58.741  1.00 49.34           N
ATOM      2  CA  GLU A  20      -4.906  -6.431  57.635  1.00 49.34           C
ATOM      3  C   GLU A  20      -5.214  -7.876  58.031  1.00 49.34           C
ATOM      4  O   GLU A  20      -4.333  -8.597  58.497  1.00 49.34           O
ATOM      5  HA  GLU A  20      -5.568  -6.119  56.828  1.00 49.34           H
ATOM      6  CB  GLU A  20      -3.454  -6.284  57.178  1.00 49.34           C
ATOM      7 1HB  GLU A  20      -2.824  -6.029  58.030  1.00 49.34           H
ATOM      8 2HB  GLU A  20      -3.137  -7.192  56.665  1.00 49.34           H
ATOM      9  CG  GLU A  20      -3.309  -5.145  56.167  1.00 49.34           C
ATOM     10 1HG  GLU A  20      -4.181  -5.122  55.512  1.00 49.34           H
ATOM     11 2HG  GLU A  20      -3.280  -4.190  56.691  1.00 49.34           H
ATOM     12  CD  GLU A  20      -2.040  -5.313  55.329  1.00 49.34           C
ATOM     13  OE1 GLU A  20      -2.074  -4.885  54.155  1.00 49.34           O
ATOM     14  OE2 GLU A  20      -1.064  -5.865  55.882  1.00 49.34           O
ATOM     15  HN  GLU A  20      -5.567  -5.975  59.558  1.00 49.34           H
ATOM     16  N   SER A  21      -6.467  -8.257  57.830  1.00 57.74           N
ATOM     17  CA  SER A  21      -6.889  -9.619  58.110  1.00 57.74           C
ATOM     18  C   SER A  21      -6.020 -10.607  57.330  1.00 57.74           C
ATOM     19  O   SER A  21      -5.628 -10.334  56.196  1.00 57.74           O
ATOM     20  HA  SER A  21      -6.748  -9.750  59.183  1.00 57.74           H
ATOM     21  CB  SER A  21      -8.365  -9.821  57.762  1.00 57.74           C
ATOM     22 1HB  SER A  21      -8.665 -10.834  58.029  1.00 57.74           H
ATOM     23 2HB  SER A  21      -8.974  -9.141  58.357  1.00 57.74           H
ATOM     24  OG  SER A  21      -8.622  -9.599  56.378  1.00 57.74           O
ATOM     25  HG  SER A  21      -8.891 -10.456  55.938  1.00 57.74           H
ATOM     26  HN  SER A  21      -7.186  -7.655  57.483  1.00 57.74           H
ATOM     27  N   THR A  22      -5.744 -11.735  57.968  1.00 59.49           N
ATOM     28  CA  THR A  22      -4.958 -12.781  57.335  1.00 59.49           C
ATOM     29  C   THR A  22      -5.533 -13.120  55.958  1.00 59.49           C
ATOM     30  O   THR A  22      -4.795 -13.492  55.047  1.00 59.49           O
ATOM     31  HA  THR A  22      -3.948 -12.403  57.175  1.00 59.49           H
ATOM     32  CB  THR A  22      -4.911 -13.979  58.285  1.00 59.49           C
ATOM     33  HB  THR A  22      -4.647 -14.890  57.750  1.00 59.49           H
ATOM     34  OG1 THR A  22      -6.193 -13.980  58.906  1.00 59.49           O
ATOM     35  HG1 THR A  22      -6.864 -14.416  58.306  1.00 59.49           H
ATOM     36  CG2 THR A  22      -3.935 -13.768  59.445  1.00 59.49           C
ATOM     37 1HG2 THR A  22      -4.239 -12.894  60.021  1.00 59.49           H
ATOM     38 2HG2 THR A  22      -2.931 -13.612  59.051  1.00 59.49           H
ATOM     39 3HG2 THR A  22      -3.941 -14.647  60.089  1.00 59.49           H
ATOM     40  HN  THR A  22      -6.046 -11.939  58.899  1.00 59.49           H
ATOM     41  N   SER A  23      -6.847 -12.979  55.850  1.00 62.48           N
ATOM     42  CA  SER A  23      -7.525 -13.232  54.590  1.00 62.48           C
ATOM     43  C   SER A  23      -7.014 -12.266  53.518  1.00 62.48           C
ATOM     44  O   SER A  23      -6.806 -12.660  52.371  1.00 62.48           O
ATOM     45  HA  SER A  23      -7.276 -14.260  54.329  1.00 62.48           H
ATOM     46  CB  SER A  23      -9.041 -13.099  54.744  1.00 62.48           C
ATOM     47 1HB  SER A  23      -9.530 -13.451  53.836  1.00 62.48           H
ATOM     48 2HB  SER A  23      -9.380 -13.740  55.558  1.00 62.48           H
ATOM     49  OG  SER A  23      -9.436 -11.754  55.004  1.00 62.48           O
ATOM     50  HG  SER A  23     -10.428 -11.666  54.916  1.00 62.48           H
ATOM     51  HN  SER A  23      -7.443 -12.699  56.602  1.00 62.48           H
ATOM     52  N   SER A  24      -6.826 -11.021  53.930  1.00 67.62           N
ATOM     53  CA  SER A  24      -6.380  -9.988  53.010  1.00 67.62           C
ATOM     54  C   SER A  24      -4.996 -10.340  52.460  1.00 67.62           C
ATOM     55  O   SER A  24      -4.704 -10.082  51.293  1.00 67.62           O
ATOM     56  HA  SER A  24      -7.119  -9.977  52.209  1.00 67.62           H
ATOM     57  CB  SER A  24      -6.347  -8.620  53.693  1.00 67.62           C
ATOM     58 1HB  SER A  24      -7.366  -8.300  53.913  1.00 67.62           H
ATOM     59 2HB  SER A  24      -5.827  -8.702  54.647  1.00 67.62           H
ATOM     60  OG  SER A  24      -5.705  -7.636  52.886  1.00 67.62           O
ATOM     61  HG  SER A  24      -5.659  -6.767  53.379  1.00 67.62           H
ATOM     62  HN  SER A  24      -6.973 -10.715  54.870  1.00 67.62           H
ATOM     63  N   MET A  25      -4.181 -10.923  53.326  1.00 64.04           N
ATOM     64  CA  MET A  25      -2.831 -11.304  52.944  1.00 64.04           C
ATOM     65  C   MET A  25      -2.845 -12.534  52.034  1.00 64.04           C
ATOM     66  O   MET A  25      -2.092 -12.602  51.065  1.00 64.04           O
ATOM     67  HA  MET A  25      -2.427 -10.448  52.403  1.00 64.04           H
ATOM     68  CB  MET A  25      -2.011 -11.606  54.200  1.00 64.04           C
ATOM     69 1HB  MET A  25      -2.243 -10.876  54.975  1.00 64.04           H
ATOM     70 2HB  MET A  25      -2.287 -12.585  54.591  1.00 64.04           H
ATOM     71  CG  MET A  25      -0.512 -11.577  53.896  1.00 64.04           C
ATOM     72 1HG  MET A  25       0.034 -12.121  54.666  1.00 64.04           H
ATOM     73 2HG  MET A  25      -0.314 -12.080  52.949  1.00 64.04           H
ATOM     74  SD  MET A  25       0.062  -9.888  53.820  1.00 64.04           S
ATOM     75  CE  MET A  25       1.759 -10.114  54.326  1.00 64.04           C
ATOM     76 1HE  MET A  25       1.785 -10.546  55.327  1.00 64.04           H
ATOM     77 2HE  MET A  25       2.260 -10.784  53.628  1.00 64.04           H
ATOM     78 3HE  MET A  25       2.267  -9.150  54.333  1.00 64.04           H
ATOM     79  HN  MET A  25      -4.428 -11.135  54.271  1.00 64.04           H
ATOM     80  N   GLU A  26      -3.711 -13.476  52.380  1.00 58.90           N
ATOM     81  CA  GLU A  26      -3.852 -14.688  51.591  1.00 58.90           C
ATOM     82  C   GLU A  26      -4.374 -14.353  50.192  1.00 58.90           C
ATOM     83  O   GLU A  26      -3.910 -14.914  49.201  1.00 58.90           O
ATOM     84  HA  GLU A  26      -2.847 -15.106  51.520  1.00 58.90           H
ATOM     85  CB  GLU A  26      -4.766 -15.695  52.292  1.00 58.90           C
ATOM     86 1HB  GLU A  26      -5.610 -15.173  52.742  1.00 58.90           H
ATOM     87 2HB  GLU A  26      -5.065 -16.471  51.588  1.00 58.90           H
ATOM     88  CG  GLU A  26      -4.030 -16.405  53.429  1.00 58.90           C
ATOM     89 1HG  GLU A  26      -3.141 -16.901  53.038  1.00 58.90           H
ATOM     90 2HG  GLU A  26      -3.689 -15.672  54.160  1.00 58.90           H
ATOM     91  CD  GLU A  26      -4.935 -17.431  54.112  1.00 58.90           C
ATOM     92  OE1 GLU A  26      -4.374 -18.355  54.741  1.00 58.90           O
ATOM     93  OE2 GLU A  26      -6.169 -17.270  53.990  1.00 58.90           O
ATOM     94  HN  GLU A  26      -4.307 -13.421  53.180  1.00 58.90           H
ATOM     95  N   ASP A  27      -5.334 -13.440  50.157  1.00 64.96           N
ATOM     96  CA  ASP A  27      -5.965 -13.066  48.903  1.00 64.96           C
ATOM     97  C   ASP A  27      -4.899 -12.544  47.937  1.00 64.96           C
ATOM     98  O   ASP A  27      -4.949 -12.826  46.741  1.00 64.96           O
ATOM     99  HA  ASP A  27      -6.446 -13.975  48.541  1.00 64.96           H
ATOM    100  CB  ASP A  27      -6.996 -11.955  49.115  1.00 64.96           C
ATOM    101 1HB  ASP A  27      -6.579 -11.186  49.764  1.00 64.96           H
ATOM    102 2HB  ASP A  27      -7.223 -11.479  48.161  1.00 64.96           H
ATOM    103  CG  ASP A  27      -8.281 -12.511  49.732  1.00 64.96           C
ATOM    104  OD1 ASP A  27      -8.494 -13.735  49.594  1.00 64.96           O
ATOM    105  OD2 ASP A  27      -9.021 -11.699  50.329  1.00 64.96           O
ATOM    106  HN  ASP A  27      -5.680 -12.961  50.964  1.00 64.96           H
ATOM    107  N   TYR A  28      -3.961 -11.791  48.492  1.00 64.64           N
ATOM    108  CA  TYR A  28      -2.904 -11.199  47.690  1.00 64.64           C
ATOM    109  C   TYR A  28      -1.891 -12.258  47.250  1.00 64.64           C
ATOM    110  O   TYR A  28      -1.388 -12.213  46.128  1.00 64.64           O
ATOM    111  HA  TYR A  28      -3.362 -10.755  46.805  1.00 64.64           H
ATOM    112  CB  TYR A  28      -2.204 -10.185  48.596  1.00 64.64           C
ATOM    113 1HB  TYR A  28      -2.935  -9.452  48.938  1.00 64.64           H
ATOM    114 2HB  TYR A  28      -1.832 -10.701  49.482  1.00 64.64           H
ATOM    115  CG  TYR A  28      -1.041  -9.450  47.926  1.00 64.64           C
ATOM    116  CD1 TYR A  28       0.256  -9.870  48.140  1.00 64.64           C
ATOM    117  HD1 TYR A  28       0.452 -10.725  48.787  1.00 64.64           H
ATOM    118  CD2 TYR A  28      -1.290  -8.367  47.108  1.00 64.64           C
ATOM    119  HD2 TYR A  28      -2.314  -8.035  46.939  1.00 64.64           H
ATOM    120  CE1 TYR A  28       1.350  -9.178  47.509  1.00 64.64           C
ATOM    121  HE1 TYR A  28       2.379  -9.499  47.670  1.00 64.64           H
ATOM    122  CE2 TYR A  28      -0.196  -7.675  46.477  1.00 64.64           C
ATOM    123  HE2 TYR A  28      -0.378  -6.818  45.828  1.00 64.64           H
ATOM    124  CZ  TYR A  28       1.070  -8.115  46.709  1.00 64.64           C
ATOM    125  OH  TYR A  28       2.103  -7.461  46.113  1.00 64.64           O
ATOM    126  HH  TYR A  28       1.753  -6.735  45.522  1.00 64.64           H
ATOM    127  HN  TYR A  28      -3.915 -11.584  49.470  1.00 64.64           H
ATOM    128  N   VAL A  29      -1.621 -13.185  48.157  1.00 65.58           N
ATOM    129  CA  VAL A  29      -0.614 -14.203  47.910  1.00 65.58           C
ATOM    130  C   VAL A  29      -1.152 -15.210  46.892  1.00 65.58           C
ATOM    131  O   VAL A  29      -0.410 -15.689  46.036  1.00 65.58           O
ATOM    132  HA  VAL A  29       0.258 -13.706  47.485  1.00 65.58           H
ATOM    133  CB  VAL A  29      -0.192 -14.853  49.229  1.00 65.58           C
ATOM    134  HB  VAL A  29      -1.095 -15.185  49.743  1.00 65.58           H
ATOM    135  CG1 VAL A  29       0.685 -16.081  48.979  1.00 65.58           C
ATOM    136 1HG1 VAL A  29       0.129 -16.812  48.392  1.00 65.58           H
ATOM    137 2HG1 VAL A  29       1.581 -15.783  48.435  1.00 65.58           H
ATOM    138 3HG1 VAL A  29       0.970 -16.524  49.933  1.00 65.58           H
ATOM    139  CG2 VAL A  29       0.520 -13.846  50.134  1.00 65.58           C
ATOM    140 1HG2 VAL A  29       1.410 -13.470  49.630  1.00 65.58           H
ATOM    141 2HG2 VAL A  29      -0.152 -13.015  50.353  1.00 65.58           H
ATOM    142 3HG2 VAL A  29       0.808 -14.334  51.065  1.00 65.58           H
ATOM    143  HN  VAL A  29      -2.076 -13.247  49.046  1.00 65.58           H
ATOM    144  N   ASN A  30      -2.438 -15.501  47.019  1.00 59.99           N
ATOM    145  CA  ASN A  30      -3.056 -16.534  46.204  1.00 59.99           C
ATOM    146  C   ASN A  30      -3.521 -15.922  44.881  1.00 59.99           C
ATOM    147  O   ASN A  30      -3.992 -16.634  43.995  1.00 59.99           O
ATOM    148  HA  ASN A  30      -2.283 -17.289  46.064  1.00 59.99           H
ATOM    149  CB  ASN A  30      -4.278 -17.131  46.904  1.00 59.99           C
ATOM    150 1HB  ASN A  30      -4.948 -16.332  47.220  1.00 59.99           H
ATOM    151 2HB  ASN A  30      -4.833 -17.755  46.204  1.00 59.99           H
ATOM    152  CG  ASN A  30      -3.861 -17.964  48.118  1.00 59.99           C
ATOM    153  OD1 ASN A  30      -2.751 -18.461  48.211  1.00 59.99           O
ATOM    154  ND2 ASN A  30      -4.811 -18.088  49.041  1.00 59.99           N
ATOM    155 1HD2 ASN A  30      -5.701 -17.655  48.903  1.00 59.99           H
ATOM    156 2HD2 ASN A  30      -4.634 -18.614  49.873  1.00 59.99           H
ATOM    157  HN  ASN A  30      -3.054 -15.047  47.663  1.00 59.99           H
ATOM    158  N   PHE A  31      -3.374 -14.608  44.789  1.00 67.20           N
ATOM    159  CA  PHE A  31      -3.747 -13.897  43.578  1.00 67.20           C
ATOM    160  C   PHE A  31      -2.913 -14.369  42.385  1.00 67.20           C
ATOM    161  O   PHE A  31      -1.685 -14.331  42.429  1.00 67.20           O
ATOM    162  HA  PHE A  31      -4.800 -14.108  43.390  1.00 67.20           H
ATOM    163  CB  PHE A  31      -3.466 -12.414  43.826  1.00 67.20           C
ATOM    164 1HB  PHE A  31      -3.945 -12.114  44.759  1.00 67.20           H
ATOM    165 2HB  PHE A  31      -2.393 -12.275  43.960  1.00 67.20           H
ATOM    166  CG  PHE A  31      -3.948 -11.492  42.704  1.00 67.20           C
ATOM    167  CD1 PHE A  31      -3.068 -11.040  41.770  1.00 67.20           C
ATOM    168  HD1 PHE A  31      -2.020 -11.335  41.822  1.00 67.20           H
ATOM    169  CD2 PHE A  31      -5.255 -11.125  42.639  1.00 67.20           C
ATOM    170  HD2 PHE A  31      -5.961 -11.487  43.388  1.00 67.20           H
ATOM    171  CE1 PHE A  31      -3.515 -10.185  40.728  1.00 67.20           C
ATOM    172  HE1 PHE A  31      -2.810  -9.823  39.980  1.00 67.20           H
ATOM    173  CE2 PHE A  31      -5.703 -10.270  41.598  1.00 67.20           C
ATOM    174  HE2 PHE A  31      -6.751  -9.976  41.546  1.00 67.20           H
ATOM    175  CZ  PHE A  31      -4.823  -9.818  40.664  1.00 67.20           C
ATOM    176  HZ  PHE A  31      -5.166  -9.162  39.864  1.00 67.20           H
ATOM    177  HN  PHE A  31      -3.009 -14.034  45.521  1.00 67.20           H
ATOM    178  N   ASN A  32      -3.615 -14.804  41.349  1.00 61.00           N
ATOM    179  CA  ASN A  32      -2.954 -15.306  40.156  1.00 61.00           C
ATOM    180  C   ASN A  32      -2.522 -14.127  39.282  1.00 61.00           C
ATOM    181  O   ASN A  32      -3.322 -13.588  38.519  1.00 61.00           O
ATOM    182  HA  ASN A  32      -2.107 -15.887  40.521  1.00 61.00           H
ATOM    183  CB  ASN A  32      -3.898 -16.184  39.332  1.00 61.00           C
ATOM    184 1HB  ASN A  32      -4.425 -16.875  39.989  1.00 61.00           H
ATOM    185 2HB  ASN A  32      -4.654 -15.561  38.853  1.00 61.00           H
ATOM    186  CG  ASN A  32      -3.128 -16.970  38.268  1.00 61.00           C
ATOM    187  OD1 ASN A  32      -1.917 -16.886  38.154  1.00 61.00           O
ATOM    188  ND2 ASN A  32      -3.897 -17.735  37.499  1.00 61.00           N
ATOM    189 1HD2 ASN A  32      -4.886 -17.758  37.646  1.00 61.00           H
ATOM    190 2HD2 ASN A  32      -3.486 -18.288  36.774  1.00 61.00           H
ATOM    191  HN  ASN A  32      -4.614 -14.816  41.315  1.00 61.00           H
ATOM    192  N   PHE A  33      -1.256 -13.760  39.423  1.00 63.23           N
ATOM    193  CA  PHE A  33      -0.672 -12.743  38.565  1.00 63.23           C
ATOM    194  C   PHE A  33      -0.301 -13.326  37.200  1.00 63.23           C
ATOM    195  O   PHE A  33       0.878 -13.433  36.866  1.00 63.23           O
ATOM    196  HA  PHE A  33      -1.420 -11.962  38.434  1.00 63.23           H
ATOM    197  CB  PHE A  33       0.600 -12.250  39.258  1.00 63.23           C
ATOM    198 1HB  PHE A  33       1.243 -13.105  39.467  1.00 63.23           H
ATOM    199 2HB  PHE A  33       1.146 -11.601  38.574  1.00 63.23           H
ATOM    200  CG  PHE A  33       0.344 -11.492  40.563  1.00 63.23           C
ATOM    201  CD1 PHE A  33       0.071 -10.160  40.533  1.00 63.23           C
ATOM    202  HD1 PHE A  33       0.034  -9.633  39.580  1.00 63.23           H
ATOM    203  CD2 PHE A  33       0.389 -12.151  41.752  1.00 63.23           C
ATOM    204  HD2 PHE A  33       0.608 -13.218  41.775  1.00 63.23           H
ATOM    205  CE1 PHE A  33      -0.167  -9.457  41.743  1.00 63.23           C
ATOM    206  HE1 PHE A  33      -0.386  -8.390  41.720  1.00 63.23           H
ATOM    207  CE2 PHE A  33       0.152 -11.448  42.962  1.00 63.23           C
ATOM    208  HE2 PHE A  33       0.188 -11.975  43.915  1.00 63.23           H
ATOM    209  CZ  PHE A  33      -0.121 -10.116  42.932  1.00 63.23           C
ATOM    210  HZ  PHE A  33      -0.304  -9.576  43.862  1.00 63.23           H
ATOM    211  HN  PHE A  33      -0.636 -14.144  40.107  1.00 63.23           H
ATOM    212  N   THR A  34      -1.330 -13.687  36.447  1.00 62.53           N
ATOM    213  CA  THR A  34      -1.157 -13.986  35.036  1.00 62.53           C
ATOM    214  C   THR A  34      -0.601 -12.767  34.297  1.00 62.53           C
ATOM    215  O   THR A  34      -1.047 -11.643  34.523  1.00 62.53           O
ATOM    216  HA  THR A  34      -0.418 -14.782  34.941  1.00 62.53           H
ATOM    217  CB  THR A  34      -2.500 -14.469  34.486  1.00 62.53           C
ATOM    218  HB  THR A  34      -2.522 -14.402  33.398  1.00 62.53           H
ATOM    219  OG1 THR A  34      -3.463 -13.672  35.171  1.00 62.53           O
ATOM    220  HG1 THR A  34      -3.325 -12.706  34.952  1.00 62.53           H
ATOM    221  CG2 THR A  34      -2.828 -15.900  34.916  1.00 62.53           C
ATOM    222 1HG2 THR A  34      -2.873 -15.952  36.004  1.00 62.53           H
ATOM    223 2HG2 THR A  34      -2.054 -16.576  34.552  1.00 62.53           H
ATOM    224 3HG2 THR A  34      -3.792 -16.193  34.499  1.00 62.53           H
ATOM    225  HN  THR A  34      -2.267 -13.777  36.786  1.00 62.53           H
ATOM    226  N   ASP A  35       0.365 -13.031  33.429  1.00 65.48           N
ATOM    227  CA  ASP A  35       1.039 -11.962  32.712  1.00 65.48           C
ATOM    228  C   ASP A  35       0.180 -11.531  31.522  1.00 65.48           C
ATOM    229  O   ASP A  35       0.510 -11.828  30.375  1.00 65.48           O
ATOM    230  HA  ASP A  35       1.169 -11.163  33.443  1.00 65.48           H
ATOM    231  CB  ASP A  35       2.394 -12.428  32.174  1.00 65.48           C
ATOM    232 1HB  ASP A  35       2.266 -13.352  31.611  1.00 65.48           H
ATOM    233 2HB  ASP A  35       2.789 -11.685  31.482  1.00 65.48           H
ATOM    234  CG  ASP A  35       3.389 -12.651  33.314  1.00 65.48           C
ATOM    235  OD1 ASP A  35       3.261 -11.933  34.329  1.00 65.48           O
ATOM    236  OD2 ASP A  35       4.256 -13.536  33.145  1.00 65.48           O
ATOM    237  HN  ASP A  35       0.688 -13.952  33.214  1.00 65.48           H
ATOM    238  N   PHE A  36      -0.905 -10.838  31.836  1.00 80.98           N
ATOM    239  CA  PHE A  36      -1.735 -10.241  30.804  1.00 80.98           C
ATOM    240  C   PHE A  36      -1.085  -8.975  30.242  1.00 80.98           C
ATOM    241  O   PHE A  36      -1.454  -8.510  29.164  1.00 80.98           O
ATOM    242  HA  PHE A  36      -1.842 -10.977  30.008  1.00 80.98           H
ATOM    243  CB  PHE A  36      -3.065  -9.867  31.462  1.00 80.98           C
ATOM    244 1HB  PHE A  36      -2.864  -9.293  32.366  1.00 80.98           H
ATOM    245 2HB  PHE A  36      -3.621  -9.215  30.788  1.00 80.98           H
ATOM    246  CG  PHE A  36      -3.941 -11.069  31.822  1.00 80.98           C
ATOM    247  CD1 PHE A  36      -3.972 -12.156  31.006  1.00 80.98           C
ATOM    248  HD1 PHE A  36      -3.374 -12.172  30.095  1.00 80.98           H
ATOM    249  CD2 PHE A  36      -4.687 -11.050  32.959  1.00 80.98           C
ATOM    250  HD2 PHE A  36      -4.662 -10.178  33.613  1.00 80.98           H
ATOM    251  CE1 PHE A  36      -4.785 -13.272  31.341  1.00 80.98           C
ATOM    252  HE1 PHE A  36      -4.810 -14.143  30.686  1.00 80.98           H
ATOM    253  CE2 PHE A  36      -5.499 -12.166  33.294  1.00 80.98           C
ATOM    254  HE2 PHE A  36      -6.098 -12.150  34.204  1.00 80.98           H
ATOM    255  CZ  PHE A  36      -5.531 -13.253  32.477  1.00 80.98           C
ATOM    256  HZ  PHE A  36      -6.154 -14.109  32.734  1.00 80.98           H
ATOM    257  HN  PHE A  36      -1.218 -10.684  32.773  1.00 80.98           H
ATOM    258  N   TYR A  37      -0.128  -8.454  30.996  1.00 85.98           N
ATOM    259  CA  TYR A  37       0.707  -7.372  30.504  1.00 85.98           C
ATOM    260  C   TYR A  37       1.883  -7.914  29.689  1.00 85.98           C
ATOM    261  O   TYR A  37       2.760  -8.585  30.230  1.00 85.98           O
ATOM    262  HA  TYR A  37       0.093  -6.737  29.865  1.00 85.98           H
ATOM    263  CB  TYR A  37       1.247  -6.659  31.745  1.00 85.98           C
ATOM    264 1HB  TYR A  37       0.416  -6.436  32.415  1.00 85.98           H
ATOM    265 2HB  TYR A  37       1.914  -7.336  32.279  1.00 85.98           H
ATOM    266  CG  TYR A  37       1.999  -5.362  31.440  1.00 85.98           C
ATOM    267  CD1 TYR A  37       3.378  -5.363  31.373  1.00 85.98           C
ATOM    268  HD1 TYR A  37       3.931  -6.287  31.539  1.00 85.98           H
ATOM    269  CD2 TYR A  37       1.299  -4.191  31.231  1.00 85.98           C
ATOM    270  HD2 TYR A  37       0.210  -4.191  31.283  1.00 85.98           H
ATOM    271  CE1 TYR A  37       4.085  -4.142  31.086  1.00 85.98           C
ATOM    272  HE1 TYR A  37       5.174  -4.128  31.031  1.00 85.98           H
ATOM    273  CE2 TYR A  37       2.006  -2.971  30.943  1.00 85.98           C
ATOM    274  HE2 TYR A  37       1.466  -2.039  30.776  1.00 85.98           H
ATOM    275  CZ  TYR A  37       3.365  -3.006  30.885  1.00 85.98           C
ATOM    276  OH  TYR A  37       4.033  -1.853  30.613  1.00 85.98           O
ATOM    277  HH  TYR A  37       3.396  -1.161  30.273  1.00 85.98           H
ATOM    278  HN  TYR A  37       0.079  -8.759  31.926  1.00 85.98           H
ATOM    279  N   CYS A  38       1.863  -7.602  28.402  1.00 89.42           N
ATOM    280  CA  CYS A  38       2.851  -8.145  27.485  1.00 89.42           C
ATOM    281  C   CYS A  38       3.897  -7.063  27.209  1.00 89.42           C
ATOM    282  O   CYS A  38       3.589  -6.037  26.606  1.00 89.42           O
ATOM    283  HA  CYS A  38       3.303  -9.003  27.983  1.00 89.42           H
ATOM    284  CB  CYS A  38       2.204  -8.656  26.195  1.00 89.42           C
ATOM    285 1HB  CYS A  38       1.386  -9.335  26.433  1.00 89.42           H
ATOM    286 2HB  CYS A  38       1.776  -7.823  25.639  1.00 89.42           H
ATOM    287  SG  CYS A  38       3.451  -9.517  25.169  1.00 89.42           S
ATOM    288  HN  CYS A  38       1.190  -6.991  27.985  1.00 89.42           H
ATOM    289  N   GLU A  39       5.112  -7.331  27.664  1.00 81.31           N
ATOM    290  CA  GLU A  39       6.243  -6.485  27.320  1.00 81.31           C
ATOM    291  C   GLU A  39       6.846  -6.923  25.984  1.00 81.31           C
ATOM    292  O   GLU A  39       7.245  -8.076  25.827  1.00 81.31           O
ATOM    293  HA  GLU A  39       5.834  -5.479  27.229  1.00 81.31           H
ATOM    294  CB  GLU A  39       7.296  -6.501  28.429  1.00 81.31           C
ATOM    295 1HB  GLU A  39       7.639  -7.522  28.596  1.00 81.31           H
ATOM    296 2HB  GLU A  39       8.103  -5.812  28.179  1.00 81.31           H
ATOM    297  CG  GLU A  39       6.706  -6.012  29.753  1.00 81.31           C
ATOM    298 1HG  GLU A  39       6.158  -5.084  29.590  1.00 81.31           H
ATOM    299 2HG  GLU A  39       5.990  -6.743  30.129  1.00 81.31           H
ATOM    300  CD  GLU A  39       7.805  -5.786  30.793  1.00 81.31           C
ATOM    301  OE1 GLU A  39       7.520  -5.063  31.772  1.00 81.31           O
ATOM    302  OE2 GLU A  39       8.906  -6.341  30.586  1.00 81.31           O
ATOM    303  HN  GLU A  39       5.329  -8.107  28.256  1.00 81.31           H
ATOM    304  N   LYS A  40       6.894  -5.980  25.055  1.00 87.54           N
ATOM    305  CA  LYS A  40       7.252  -6.298  23.683  1.00 87.54           C
ATOM    306  C   LYS A  40       8.675  -5.810  23.405  1.00 87.54           C
ATOM    307  O   LYS A  40       8.991  -5.412  22.285  1.00 87.54           O
ATOM    308  HA  LYS A  40       7.233  -7.383  23.584  1.00 87.54           H
ATOM    309  CB  LYS A  40       6.209  -5.737  22.714  1.00 87.54           C
ATOM    310 1HB  LYS A  40       6.113  -4.661  22.859  1.00 87.54           H
ATOM    311 2HB  LYS A  40       6.541  -5.891  21.687  1.00 87.54           H
ATOM    312  CG  LYS A  40       4.850  -6.408  22.922  1.00 87.54           C
ATOM    313 1HG  LYS A  40       4.963  -7.491  22.867  1.00 87.54           H
ATOM    314 2HG  LYS A  40       4.475  -6.177  23.919  1.00 87.54           H
ATOM    315  CD  LYS A  40       3.841  -5.941  21.871  1.00 87.54           C
ATOM    316 1HD  LYS A  40       3.698  -4.864  21.952  1.00 87.54           H
ATOM    317 2HD  LYS A  40       4.234  -6.135  20.873  1.00 87.54           H
ATOM    318  CE  LYS A  40       2.499  -6.654  22.044  1.00 87.54           C
ATOM    319 1HE  LYS A  40       2.648  -7.734  22.020  1.00 87.54           H
ATOM    320 2HE  LYS A  40       2.075  -6.413  23.018  1.00 87.54           H
ATOM    321  NZ  LYS A  40       1.558  -6.254  20.974  1.00 87.54           N
ATOM    322 1HZ  LYS A  40       0.689  -6.767  21.079  1.00 87.54           H
ATOM    323 2HZ  LYS A  40       1.373  -5.260  21.041  1.00 87.54           H
ATOM    324 3HZ  LYS A  40       1.966  -6.462  20.069  1.00 87.54           H
ATOM    325  HN  LYS A  40       6.695  -5.015  25.227  1.00 87.54           H
ATOM    326  N   ASN A  41       9.496  -5.858  24.444  1.00 82.47           N
ATOM    327  CA  ASN A  41      10.863  -5.377  24.340  1.00 82.47           C
ATOM    328  C   ASN A  41      11.585  -6.140  23.227  1.00 82.47           C
ATOM    329  O   ASN A  41      12.315  -5.547  22.435  1.00 82.47           O
ATOM    330  HA  ASN A  41      10.776  -4.312  24.126  1.00 82.47           H
ATOM    331  CB  ASN A  41      11.629  -5.607  25.644  1.00 82.47           C
ATOM    332 1HB  ASN A  41      11.497  -6.639  25.971  1.00 82.47           H
ATOM    333 2HB  ASN A  41      12.695  -5.461  25.475  1.00 82.47           H
ATOM    334  CG  ASN A  41      11.145  -4.654  26.739  1.00 82.47           C
ATOM    335  OD1 ASN A  41      10.688  -3.553  26.482  1.00 82.47           O
ATOM    336  ND2 ASN A  41      11.271  -5.138  27.972  1.00 82.47           N
ATOM    337 1HD2 ASN A  41      11.655  -6.051  28.114  1.00 82.47           H
ATOM    338 2HD2 ASN A  41      10.983  -4.589  28.756  1.00 82.47           H
ATOM    339  HN  ASN A  41       9.241  -6.217  25.342  1.00 82.47           H
ATOM    340  N   ASN A  42      11.355  -7.445  23.203  1.00 83.89           N
ATOM    341  CA  ASN A  42      12.021  -8.305  22.240  1.00 83.89           C
ATOM    342  C   ASN A  42      11.560  -7.934  20.829  1.00 83.89           C
ATOM    343  O   ASN A  42      12.345  -7.983  19.883  1.00 83.89           O
ATOM    344  HA  ASN A  42      13.087  -8.131  22.389  1.00 83.89           H
ATOM    345  CB  ASN A  42      11.673  -9.775  22.480  1.00 83.89           C
ATOM    346 1HB  ASN A  42      10.590  -9.900  22.484  1.00 83.89           H
ATOM    347 2HB  ASN A  42      12.062 -10.383  21.663  1.00 83.89           H
ATOM    348  CG  ASN A  42      12.253 -10.266  23.808  1.00 83.89           C
ATOM    349  OD1 ASN A  42      13.041  -9.597  24.456  1.00 83.89           O
ATOM    350  ND2 ASN A  42      11.821 -11.469  24.176  1.00 83.89           N
ATOM    351 1HD2 ASN A  42      11.174 -11.966  23.597  1.00 83.89           H
ATOM    352 2HD2 ASN A  42      12.143 -11.876  25.030  1.00 83.89           H
ATOM    353  HN  ASN A  42      10.728  -7.914  23.826  1.00 83.89           H
ATOM    354  N   VAL A  43      10.290  -7.572  20.731  1.00 90.93           N
ATOM    355  CA  VAL A  43       9.703  -7.238  19.445  1.00 90.93           C
ATOM    356  C   VAL A  43      10.350  -5.958  18.912  1.00 90.93           C
ATOM    357  O   VAL A  43      10.673  -5.867  17.728  1.00 90.93           O
ATOM    358  HA  VAL A  43       9.926  -8.055  18.759  1.00 90.93           H
ATOM    359  CB  VAL A  43       8.182  -7.130  19.575  1.00 90.93           C
ATOM    360  HB  VAL A  43       7.962  -6.300  20.247  1.00 90.93           H
ATOM    361  CG1 VAL A  43       7.537  -6.824  18.222  1.00 90.93           C
ATOM    362 1HG1 VAL A  43       7.923  -5.878  17.841  1.00 90.93           H
ATOM    363 2HG1 VAL A  43       7.771  -7.622  17.518  1.00 90.93           H
ATOM    364 3HG1 VAL A  43       6.456  -6.752  18.343  1.00 90.93           H
ATOM    365  CG2 VAL A  43       7.593  -8.401  20.189  1.00 90.93           C
ATOM    366 1HG2 VAL A  43       7.830  -9.255  19.553  1.00 90.93           H
ATOM    367 2HG2 VAL A  43       8.019  -8.558  21.180  1.00 90.93           H
ATOM    368 3HG2 VAL A  43       6.511  -8.298  20.270  1.00 90.93           H
ATOM    369  HN  VAL A  43       9.666  -7.506  21.510  1.00 90.93           H
ATOM    370  N   ARG A  44      10.520  -5.000  19.811  1.00 86.73           N
ATOM    371  CA  ARG A  44      11.110  -3.724  19.443  1.00 86.73           C
ATOM    372  C   ARG A  44      12.576  -3.911  19.049  1.00 86.73           C
ATOM    373  O   ARG A  44      13.067  -3.247  18.137  1.00 86.73           O
ATOM    374  HA  ARG A  44      10.517  -3.376  18.597  1.00 86.73           H
ATOM    375  CB  ARG A  44      11.023  -2.724  20.598  1.00 86.73           C
ATOM    376 1HB  ARG A  44      11.438  -3.169  21.502  1.00 86.73           H
ATOM    377 2HB  ARG A  44      11.627  -1.846  20.369  1.00 86.73           H
ATOM    378  CG  ARG A  44       9.574  -2.301  20.850  1.00 86.73           C
ATOM    379 1HG  ARG A  44       9.099  -2.037  19.905  1.00 86.73           H
ATOM    380 2HG  ARG A  44       9.014  -3.139  21.265  1.00 86.73           H
ATOM    381  CD  ARG A  44       9.509  -1.111  21.809  1.00 86.73           C
ATOM    382 1HD  ARG A  44      10.196  -0.330  21.481  1.00 86.73           H
ATOM    383 2HD  ARG A  44       8.508  -0.680  21.800  1.00 86.73           H
ATOM    384  NE  ARG A  44       9.859  -1.547  23.180  1.00 86.73           N
ATOM    385  HE  ARG A  44      10.827  -1.592  23.425  1.00 86.73           H
ATOM    386  CZ  ARG A  44       8.958  -1.884  24.113  1.00 86.73           C
ATOM    387  NH1 ARG A  44       7.647  -1.842  23.840  1.00 86.73           N
ATOM    388 1HH1 ARG A  44       7.334  -1.557  22.934  1.00 86.73           H
ATOM    389 2HH1 ARG A  44       6.982  -2.095  24.542  1.00 86.73           H
ATOM    390  NH2 ARG A  44       9.389  -2.264  25.324  1.00 86.73           N
ATOM    391 1HH2 ARG A  44       8.730  -2.519  26.032  1.00 86.73           H
ATOM    392 2HH2 ARG A  44      10.369  -2.293  25.520  1.00 86.73           H
ATOM    393  HN  ARG A  44      10.262  -5.084  20.774  1.00 86.73           H
ATOM    394  N   GLN A  45      13.234  -4.819  19.755  1.00 83.69           N
ATOM    395  CA  GLN A  45      14.639  -5.090  19.501  1.00 83.69           C
ATOM    396  C   GLN A  45      14.824  -5.662  18.094  1.00 83.69           C
ATOM    397  O   GLN A  45      15.729  -5.254  17.368  1.00 83.69           O
ATOM    398  HA  GLN A  45      15.138  -4.124  19.576  1.00 83.69           H
ATOM    399  CB  GLN A  45      15.215  -6.035  20.558  1.00 83.69           C
ATOM    400 1HB  GLN A  45      14.978  -5.661  21.554  1.00 83.69           H
ATOM    401 2HB  GLN A  45      14.748  -7.016  20.467  1.00 83.69           H
ATOM    402  CG  GLN A  45      16.731  -6.170  20.405  1.00 83.69           C
ATOM    403 1HG  GLN A  45      16.966  -6.593  19.429  1.00 83.69           H
ATOM    404 2HG  GLN A  45      17.193  -5.183  20.444  1.00 83.69           H
ATOM    405  CD  GLN A  45      17.316  -7.057  21.506  1.00 83.69           C
ATOM    406  OE1 GLN A  45      16.607  -7.696  22.267  1.00 83.69           O
ATOM    407  NE2 GLN A  45      18.645  -7.062  21.548  1.00 83.69           N
ATOM    408 1HE2 GLN A  45      19.168  -6.515  20.893  1.00 83.69           H
ATOM    409 2HE2 GLN A  45      19.122  -7.612  22.233  1.00 83.69           H
ATOM    410  HN  GLN A  45      12.824  -5.363  20.487  1.00 83.69           H
ATOM    411  N   PHE A  46      13.951  -6.599  17.752  1.00 92.62           N
ATOM    412  CA  PHE A  46      13.974  -7.194  16.427  1.00 92.62           C
ATOM    413  C   PHE A  46      13.750  -6.135  15.346  1.00 92.62           C
ATOM    414  O   PHE A  46      14.468  -6.100  14.348  1.00 92.62           O
ATOM    415  HA  PHE A  46      14.957  -7.646  16.292  1.00 92.62           H
ATOM    416  CB  PHE A  46      12.832  -8.210  16.373  1.00 92.62           C
ATOM    417 1HB  PHE A  46      12.998  -8.969  17.137  1.00 92.62           H
ATOM    418 2HB  PHE A  46      11.898  -7.706  16.623  1.00 92.62           H
ATOM    419  CG  PHE A  46      12.675  -8.899  15.016  1.00 92.62           C
ATOM    420  CD1 PHE A  46      11.711  -8.485  14.150  1.00 92.62           C
ATOM    421  HD1 PHE A  46      11.051  -7.662  14.424  1.00 92.62           H
ATOM    422  CD2 PHE A  46      13.499  -9.926  14.675  1.00 92.62           C
ATOM    423  HD2 PHE A  46      14.272 -10.258  15.369  1.00 92.62           H
ATOM    424  CE1 PHE A  46      11.566  -9.125  12.891  1.00 92.62           C
ATOM    425  HE1 PHE A  46      10.793  -8.793  12.197  1.00 92.62           H
ATOM    426  CE2 PHE A  46      13.354 -10.565  13.416  1.00 92.62           C
ATOM    427  HE2 PHE A  46      14.014 -11.388  13.143  1.00 92.62           H
ATOM    428  CZ  PHE A  46      12.390 -10.151  12.550  1.00 92.62           C
ATOM    429  HZ  PHE A  46      12.278 -10.642  11.583  1.00 92.62           H
ATOM    430  HN  PHE A  46      13.240  -6.950  18.361  1.00 92.62           H
ATOM    431  N   ALA A  47      12.751  -5.297  15.581  1.00 92.80           N
ATOM    432  CA  ALA A  47      12.392  -4.271  14.617  1.00 92.80           C
ATOM    433  C   ALA A  47      13.594  -3.353  14.384  1.00 92.80           C
ATOM    434  O   ALA A  47      13.858  -2.946  13.254  1.00 92.80           O
ATOM    435  HA  ALA A  47      12.139  -4.769  13.681  1.00 92.80           H
ATOM    436  CB  ALA A  47      11.164  -3.508  15.117  1.00 92.80           C
ATOM    437 1HB  ALA A  47      10.331  -4.200  15.239  1.00 92.80           H
ATOM    438 2HB  ALA A  47      11.391  -3.042  16.076  1.00 92.80           H
ATOM    439 3HB  ALA A  47      10.895  -2.738  14.394  1.00 92.80           H
ATOM    440  HN  ALA A  47      12.193  -5.312  16.411  1.00 92.80           H
ATOM    441  N   SER A  48      14.290  -3.055  15.471  1.00 91.11           N
ATOM    442  CA  SER A  48      15.351  -2.063  15.432  1.00 91.11           C
ATOM    443  C   SER A  48      16.500  -2.561  14.554  1.00 91.11           C
ATOM    444  O   SER A  48      17.276  -1.764  14.029  1.00 91.11           O
ATOM    445  HA  SER A  48      14.897  -1.172  14.998  1.00 91.11           H
ATOM    446  CB  SER A  48      15.858  -1.743  16.839  1.00 91.11           C
ATOM    447 1HB  SER A  48      16.476  -0.846  16.806  1.00 91.11           H
ATOM    448 2HB  SER A  48      15.011  -1.522  17.488  1.00 91.11           H
ATOM    449  OG  SER A  48      16.612  -2.818  17.392  1.00 91.11           O
ATOM    450  HG  SER A  48      16.183  -3.691  17.162  1.00 91.11           H
ATOM    451  HN  SER A  48      14.139  -3.477  16.365  1.00 91.11           H
ATOM    452  N   HIS A  49      16.574  -3.877  14.421  1.00 87.36           N
ATOM    453  CA  HIS A  49      17.653  -4.495  13.668  1.00 87.36           C
ATOM    454  C   HIS A  49      17.181  -4.791  12.244  1.00 87.36           C
ATOM    455  O   HIS A  49      17.939  -4.632  11.289  1.00 87.36           O
ATOM    456  HA  HIS A  49      18.463  -3.767  13.630  1.00 87.36           H
ATOM    457  CB  HIS A  49      18.176  -5.738  14.390  1.00 87.36           C
ATOM    458 1HB  HIS A  49      17.336  -6.392  14.622  1.00 87.36           H
ATOM    459 2HB  HIS A  49      18.832  -6.288  13.715  1.00 87.36           H
ATOM    460  CG  HIS A  49      18.928  -5.437  15.665  1.00 87.36           C
ATOM    461  ND1 HIS A  49      20.033  -4.604  15.705  1.00 87.36           N
ATOM    462  HD1 HIS A  49      20.436  -4.129  14.923  1.00 87.36           H
ATOM    463  CD2 HIS A  49      18.723  -5.866  16.943  1.00 87.36           C
ATOM    464  HD2 HIS A  49      17.930  -6.540  17.270  1.00 87.36           H
ATOM    465  CE1 HIS A  49      20.464  -4.542  16.956  1.00 87.36           C
ATOM    466  HE1 HIS A  49      21.319  -3.966  17.311  1.00 87.36           H
ATOM    467  NE2 HIS A  49      19.652  -5.325  17.722  1.00 87.36           N
ATOM    468  HN  HIS A  49      15.914  -4.517  14.816  1.00 87.36           H
ATOM    469  N   PHE A  50      15.930  -5.216  12.145  1.00 90.92           N
ATOM    470  CA  PHE A  50      15.430  -5.793  10.909  1.00 90.92           C
ATOM    471  C   PHE A  50      14.930  -4.703   9.959  1.00 90.92           C
ATOM    472  O   PHE A  50      15.236  -4.724   8.768  1.00 90.92           O
ATOM    473  HA  PHE A  50      16.259  -6.326  10.443  1.00 90.92           H
ATOM    474  CB  PHE A  50      14.259  -6.705  11.281  1.00 90.92           C
ATOM    475 1HB  PHE A  50      14.603  -7.441  12.008  1.00 90.92           H
ATOM    476 2HB  PHE A  50      13.489  -6.109  11.771  1.00 90.92           H
ATOM    477  CG  PHE A  50      13.637  -7.436  10.090  1.00 90.92           C
ATOM    478  CD1 PHE A  50      12.441  -7.027   9.590  1.00 90.92           C
ATOM    479  HD1 PHE A  50      11.925  -6.177  10.037  1.00 90.92           H
ATOM    480  CD2 PHE A  50      14.281  -8.497   9.531  1.00 90.92           C
ATOM    481  HD2 PHE A  50      15.239  -8.825   9.932  1.00 90.92           H
ATOM    482  CE1 PHE A  50      11.863  -7.706   8.484  1.00 90.92           C
ATOM    483  HE1 PHE A  50      10.904  -7.377   8.084  1.00 90.92           H
ATOM    484  CE2 PHE A  50      13.703  -9.175   8.426  1.00 90.92           C
ATOM    485  HE2 PHE A  50      14.219 -10.025   7.978  1.00 90.92           H
ATOM    486  CZ  PHE A  50      12.507  -8.766   7.926  1.00 90.92           C
ATOM    487  HZ  PHE A  50      12.064  -9.287   7.077  1.00 90.92           H
ATOM    488  HN  PHE A  50      15.264  -5.172  12.890  1.00 90.92           H
ATOM    489  N   LEU A  51      14.167  -3.776  10.521  1.00 92.84           N
ATOM    490  CA  LEU A  51      13.374  -2.868   9.711  1.00 92.84           C
ATOM    491  C   LEU A  51      14.295  -1.833   9.061  1.00 92.84           C
ATOM    492  O   LEU A  51      14.198  -1.577   7.862  1.00 92.84           O
ATOM    493  HA  LEU A  51      12.905  -3.457   8.923  1.00 92.84           H
ATOM    494  CB  LEU A  51      12.248  -2.251  10.545  1.00 92.84           C
ATOM    495 1HB  LEU A  51      12.692  -1.753  11.407  1.00 92.84           H
ATOM    496 2HB  LEU A  51      11.761  -1.481   9.948  1.00 92.84           H
ATOM    497  CG  LEU A  51      11.177  -3.222  11.048  1.00 92.84           C
ATOM    498  HG  LEU A  51      11.658  -3.954  11.697  1.00 92.84           H
ATOM    499  CD1 LEU A  51      10.128  -2.492  11.888  1.00 92.84           C
ATOM    500 1HD1 LEU A  51      10.609  -2.027  12.748  1.00 92.84           H
ATOM    501 2HD1 LEU A  51       9.647  -1.724  11.282  1.00 92.84           H
ATOM    502 3HD1 LEU A  51       9.378  -3.205  12.233  1.00 92.84           H
ATOM    503  CD2 LEU A  51      10.547  -3.993   9.887  1.00 92.84           C
ATOM    504 1HD2 LEU A  51      10.085  -3.291   9.193  1.00 92.84           H
ATOM    505 2HD2 LEU A  51      11.319  -4.562   9.367  1.00 92.84           H
ATOM    506 3HD2 LEU A  51       9.790  -4.675  10.272  1.00 92.84           H
ATOM    507  HN  LEU A  51      14.088  -3.642  11.509  1.00 92.84           H
ATOM    508  N   PRO A  52      15.201  -1.223   9.837  1.00 94.47           N
ATOM    509  CA  PRO A  52      15.936  -0.049   9.358  1.00 94.47           C
ATOM    510  C   PRO A  52      16.614  -0.300   8.021  1.00 94.47           C
ATOM    511  O   PRO A  52      16.468   0.489   7.089  1.00 94.47           O
ATOM    512  HA  PRO A  52      15.247   0.776   9.177  1.00 94.47           H
ATOM    513  CB  PRO A  52      16.952   0.220  10.469  1.00 94.47           C
ATOM    514 1HB  PRO A  52      17.899  -0.286  10.278  1.00 94.47           H
ATOM    515 2HB  PRO A  52      17.174   1.283  10.561  1.00 94.47           H
ATOM    516  CG  PRO A  52      16.265  -0.322  11.716  1.00 94.47           C
ATOM    517 1HG  PRO A  52      16.977  -0.527  12.514  1.00 94.47           H
ATOM    518 2HG  PRO A  52      15.545   0.389  12.122  1.00 94.47           H
ATOM    519  CD  PRO A  52      15.593  -1.588  11.210  1.00 94.47           C
ATOM    520 1HD  PRO A  52      16.274  -2.439  11.219  1.00 94.47           H
ATOM    521 2HD  PRO A  52      14.735  -1.864  11.823  1.00 94.47           H
ATOM    522  N   PRO A  53      17.370  -1.400   7.895  1.00 95.35           N
ATOM    523  CA  PRO A  53      18.152  -1.643   6.681  1.00 95.35           C
ATOM    524  C   PRO A  53      17.273  -1.940   5.477  1.00 95.35           C
ATOM    525  O   PRO A  53      17.605  -1.567   4.353  1.00 95.35           O
ATOM    526  HA  PRO A  53      18.713  -0.748   6.409  1.00 95.35           H
ATOM    527  CB  PRO A  53      19.032  -2.839   7.050  1.00 95.35           C
ATOM    528 1HB  PRO A  53      19.229  -3.474   6.186  1.00 95.35           H
ATOM    529 2HB  PRO A  53      20.000  -2.520   7.437  1.00 95.35           H
ATOM    530  CG  PRO A  53      18.231  -3.561   8.095  1.00 95.35           C
ATOM    531 1HG  PRO A  53      17.509  -4.239   7.639  1.00 95.35           H
ATOM    532 2HG  PRO A  53      18.873  -4.164   8.737  1.00 95.35           H
ATOM    533  CD  PRO A  53      17.540  -2.484   8.879  1.00 95.35           C
ATOM    534 1HD  PRO A  53      16.582  -2.824   9.272  1.00 95.35           H
ATOM    535 2HD  PRO A  53      18.138  -2.162   9.732  1.00 95.35           H
ATOM    536  N   LEU A  54      16.162  -2.611   5.747  1.00 92.90           N
ATOM    537  CA  LEU A  54      15.263  -3.029   4.685  1.00 92.90           C
ATOM    538  C   LEU A  54      14.560  -1.800   4.105  1.00 92.90           C
ATOM    539  O   LEU A  54      14.386  -1.696   2.891  1.00 92.90           O
ATOM    540  HA  LEU A  54      15.871  -3.481   3.902  1.00 92.90           H
ATOM    541  CB  LEU A  54      14.302  -4.106   5.190  1.00 92.90           C
ATOM    542 1HB  LEU A  54      13.791  -3.724   6.074  1.00 92.90           H
ATOM    543 2HB  LEU A  54      13.540  -4.271   4.429  1.00 92.90           H
ATOM    544  CG  LEU A  54      14.931  -5.456   5.543  1.00 92.90           C
ATOM    545  HG  LEU A  54      15.657  -5.296   6.340  1.00 92.90           H
ATOM    546  CD1 LEU A  54      13.879  -6.429   6.077  1.00 92.90           C
ATOM    547 1HD1 LEU A  54      13.421  -6.012   6.974  1.00 92.90           H
ATOM    548 2HD1 LEU A  54      13.112  -6.588   5.319  1.00 92.90           H
ATOM    549 3HD1 LEU A  54      14.353  -7.380   6.320  1.00 92.90           H
ATOM    550  CD2 LEU A  54      15.693  -6.034   4.348  1.00 92.90           C
ATOM    551 1HD2 LEU A  54      15.006  -6.176   3.514  1.00 92.90           H
ATOM    552 2HD2 LEU A  54      16.484  -5.345   4.054  1.00 92.90           H
ATOM    553 3HD2 LEU A  54      16.130  -6.993   4.626  1.00 92.90           H
ATOM    554  HN  LEU A  54      15.874  -2.867   6.670  1.00 92.90           H
ATOM    555  N   TYR A  55      14.175  -0.901   4.998  1.00 93.11           N
ATOM    556  CA  TYR A  55      13.473   0.304   4.592  1.00 93.11           C
ATOM    557  C   TYR A  55      14.382   1.217   3.767  1.00 93.11           C
ATOM    558  O   TYR A  55      13.939   1.827   2.795  1.00 93.11           O
ATOM    559  HA  TYR A  55      12.619   0.007   3.983  1.00 93.11           H
ATOM    560  CB  TYR A  55      13.087   1.024   5.886  1.00 93.11           C
ATOM    561 1HB  TYR A  55      13.942   1.019   6.562  1.00 93.11           H
ATOM    562 2HB  TYR A  55      12.867   2.067   5.658  1.00 93.11           H
ATOM    563  CG  TYR A  55      11.884   0.409   6.605  1.00 93.11           C
ATOM    564  CD1 TYR A  55      11.275  -0.717   6.090  1.00 93.11           C
ATOM    565  HD1 TYR A  55      11.650  -1.169   5.172  1.00 93.11           H
ATOM    566  CD2 TYR A  55      11.409   0.981   7.767  1.00 93.11           C
ATOM    567  HD2 TYR A  55      11.890   1.871   8.173  1.00 93.11           H
ATOM    568  CE1 TYR A  55      10.143  -1.296   6.767  1.00 93.11           C
ATOM    569  HE1 TYR A  55       9.652  -2.185   6.371  1.00 93.11           H
ATOM    570  CE2 TYR A  55      10.277   0.402   8.444  1.00 93.11           C
ATOM    571  HE2 TYR A  55       9.891   0.844   9.363  1.00 93.11           H
ATOM    572  CZ  TYR A  55       9.700  -0.707   7.910  1.00 93.11           C
ATOM    573  OH  TYR A  55       8.631  -1.254   8.549  1.00 93.11           O
ATOM    574  HH  TYR A  55       8.260  -2.010   8.010  1.00 93.11           H
ATOM    575  HN  TYR A  55      14.336  -0.985   5.982  1.00 93.11           H
ATOM    576  N   TRP A  56      15.638   1.283   4.185  1.00 91.79           N
ATOM    577  CA  TRP A  56      16.625   2.072   3.468  1.00 91.79           C
ATOM    578  C   TRP A  56      16.783   1.474   2.068  1.00 91.79           C
ATOM    579  O   TRP A  56      16.848   2.205   1.081  1.00 91.79           O
ATOM    580  HA  TRP A  56      16.248   3.092   3.397  1.00 91.79           H
ATOM    581  CB  TRP A  56      17.943   2.137   4.242  1.00 91.79           C
ATOM    582 1HB  TRP A  56      18.140   1.162   4.686  1.00 91.79           H
ATOM    583 2HB  TRP A  56      18.754   2.339   3.543  1.00 91.79           H
ATOM    584  CG  TRP A  56      17.965   3.197   5.345  1.00 91.79           C
ATOM    585  CD1 TRP A  56      18.071   3.010   6.668  1.00 91.79           C
ATOM    586  HD1 TRP A  56      18.159   2.033   7.144  1.00 91.79           H
ATOM    587  CD2 TRP A  56      17.874   4.626   5.166  1.00 91.79           C
ATOM    588  NE1 TRP A  56      18.055   4.209   7.351  1.00 91.79           N
ATOM    589  HE1 TRP A  56      18.120   4.326   8.342  1.00 91.79           H
ATOM    590  CE2 TRP A  56      17.931   5.223   6.409  1.00 91.79           C
ATOM    591  CE3 TRP A  56      17.747   5.390   3.992  1.00 91.79           C
ATOM    592  HE3 TRP A  56      17.700   4.943   2.999  1.00 91.79           H
ATOM    593  CZ2 TRP A  56      17.869   6.609   6.598  1.00 91.79           C
ATOM    594  HZ2 TRP A  56      17.916   7.056   7.591  1.00 91.79           H
ATOM    595  CZ3 TRP A  56      17.686   6.773   4.198  1.00 91.79           C
ATOM    596  HZ3 TRP A  56      17.588   7.412   3.321  1.00 91.79           H
ATOM    597  CH2 TRP A  56      17.743   7.389   5.443  1.00 91.79           C
ATOM    598  HH2 TRP A  56      17.689   8.475   5.519  1.00 91.79           H
ATOM    599  HN  TRP A  56      15.983   0.810   4.995  1.00 91.79           H
ATOM    600  N   LEU A  57      16.840   0.151   2.028  1.00 92.45           N
ATOM    601  CA  LEU A  57      17.006  -0.553   0.768  1.00 92.45           C
ATOM    602  C   LEU A  57      15.821  -0.239  -0.147  1.00 92.45           C
ATOM    603  O   LEU A  57      16.007   0.129  -1.306  1.00 92.45           O
ATOM    604  HA  LEU A  57      17.914  -0.174   0.299  1.00 92.45           H
ATOM    605  CB  LEU A  57      17.214  -2.049   1.013  1.00 92.45           C
ATOM    606 1HB  LEU A  57      18.085  -2.174   1.657  1.00 92.45           H
ATOM    607 2HB  LEU A  57      16.354  -2.430   1.563  1.00 92.45           H
ATOM    608  CG  LEU A  57      17.410  -2.912  -0.235  1.00 92.45           C
ATOM    609  HG  LEU A  57      16.587  -2.713  -0.921  1.00 92.45           H
ATOM    610  CD1 LEU A  57      18.704  -2.540  -0.962  1.00 92.45           C
ATOM    611 1HD1 LEU A  57      18.663  -1.493  -1.264  1.00 92.45           H
ATOM    612 2HD1 LEU A  57      19.552  -2.692  -0.295  1.00 92.45           H
ATOM    613 3HD1 LEU A  57      18.818  -3.168  -1.845  1.00 92.45           H
ATOM    614  CD2 LEU A  57      17.357  -4.401   0.115  1.00 92.45           C
ATOM    615 1HD2 LEU A  57      18.147  -4.635   0.829  1.00 92.45           H
ATOM    616 2HD2 LEU A  57      16.388  -4.636   0.554  1.00 92.45           H
ATOM    617 3HD2 LEU A  57      17.499  -4.992  -0.790  1.00 92.45           H
ATOM    618  HN  LEU A  57      16.775  -0.436   2.835  1.00 92.45           H
ATOM    619  N   VAL A  58      14.628  -0.395   0.408  1.00 94.31           N
ATOM    620  CA  VAL A  58      13.412  -0.191  -0.360  1.00 94.31           C
ATOM    621  C   VAL A  58      13.375   1.249  -0.875  1.00 94.31           C
ATOM    622  O   VAL A  58      13.012   1.492  -2.025  1.00 94.31           O
ATOM    623  HA  VAL A  58      13.445  -0.868  -1.214  1.00 94.31           H
ATOM    624  CB  VAL A  58      12.191  -0.556   0.486  1.00 94.31           C
ATOM    625  HB  VAL A  58      12.247   0.009   1.416  1.00 94.31           H
ATOM    626  CG1 VAL A  58      10.894  -0.162  -0.225  1.00 94.31           C
ATOM    627 1HG1 VAL A  58      10.889   0.913  -0.402  1.00 94.31           H
ATOM    628 2HG1 VAL A  58      10.828  -0.687  -1.178  1.00 94.31           H
ATOM    629 3HG1 VAL A  58      10.042  -0.432   0.398  1.00 94.31           H
ATOM    630  CG2 VAL A  58      12.192  -2.044   0.839  1.00 94.31           C
ATOM    631 1HG2 VAL A  58      12.172  -2.635  -0.077  1.00 94.31           H
ATOM    632 2HG2 VAL A  58      13.093  -2.283   1.404  1.00 94.31           H
ATOM    633 3HG2 VAL A  58      11.314  -2.276   1.440  1.00 94.31           H
ATOM    634  HN  VAL A  58      14.486  -0.656   1.363  1.00 94.31           H
ATOM    635  N   PHE A  59      13.754   2.167   0.002  1.00 95.19           N
ATOM    636  CA  PHE A  59      13.737   3.580  -0.338  1.00 95.19           C
ATOM    637  C   PHE A  59      14.631   3.863  -1.548  1.00 95.19           C
ATOM    638  O   PHE A  59      14.193   4.483  -2.516  1.00 95.19           O
ATOM    639  HA  PHE A  59      12.708   3.842  -0.581  1.00 95.19           H
ATOM    640  CB  PHE A  59      14.283   4.338   0.873  1.00 95.19           C
ATOM    641 1HB  PHE A  59      13.592   4.216   1.707  1.00 95.19           H
ATOM    642 2HB  PHE A  59      15.230   3.888   1.174  1.00 95.19           H
ATOM    643  CG  PHE A  59      14.501   5.832   0.625  1.00 95.19           C
ATOM    644  CD1 PHE A  59      15.764   6.333   0.559  1.00 95.19           C
ATOM    645  HD1 PHE A  59      16.621   5.670   0.682  1.00 95.19           H
ATOM    646  CD2 PHE A  59      13.433   6.659   0.471  1.00 95.19           C
ATOM    647  HD2 PHE A  59      12.421   6.257   0.525  1.00 95.19           H
ATOM    648  CE1 PHE A  59      15.966   7.720   0.329  1.00 95.19           C
ATOM    649  HE1 PHE A  59      16.978   8.121   0.276  1.00 95.19           H
ATOM    650  CE2 PHE A  59      13.635   8.045   0.241  1.00 95.19           C
ATOM    651  HE2 PHE A  59      12.778   8.708   0.118  1.00 95.19           H
ATOM    652  CZ  PHE A  59      14.898   8.547   0.175  1.00 95.19           C
ATOM    653  HZ  PHE A  59      15.053   9.611  -0.002  1.00 95.19           H
ATOM    654  HN  PHE A  59      14.068   1.959   0.928  1.00 95.19           H
ATOM    655  N   ILE A  60      15.867   3.395  -1.452  1.00 92.88           N
ATOM    656  CA  ILE A  60      16.869   3.720  -2.453  1.00 92.88           C
ATOM    657  C   ILE A  60      16.425   3.173  -3.811  1.00 92.88           C
ATOM    658  O   ILE A  60      16.382   3.908  -4.796  1.00 92.88           O
ATOM    659  HA  ILE A  60      16.924   4.807  -2.520  1.00 92.88           H
ATOM    660  CB  ILE A  60      18.248   3.224  -2.011  1.00 92.88           C
ATOM    661  HB  ILE A  60      18.153   2.183  -1.702  1.00 92.88           H
ATOM    662  CG1 ILE A  60      18.751   4.011  -0.800  1.00 92.88           C
ATOM    663 1HG1 ILE A  60      19.020   5.022  -1.105  1.00 92.88           H
ATOM    664 2HG1 ILE A  60      17.953   4.102  -0.063  1.00 92.88           H
ATOM    665  CG2 ILE A  60      19.242   3.262  -3.173  1.00 92.88           C
ATOM    666 1HG2 ILE A  60      18.883   2.623  -3.980  1.00 92.88           H
ATOM    667 2HG2 ILE A  60      19.339   4.285  -3.536  1.00 92.88           H
ATOM    668 3HG2 ILE A  60      20.214   2.904  -2.832  1.00 92.88           H
ATOM    669  CD1 ILE A  60      19.963   3.324  -0.165  1.00 92.88           C
ATOM    670 1HD1 ILE A  60      19.683   2.322   0.160  1.00 92.88           H
ATOM    671 2HD1 ILE A  60      20.767   3.257  -0.898  1.00 92.88           H
ATOM    672 3HD1 ILE A  60      20.301   3.904   0.694  1.00 92.88           H
ATOM    673  HN  ILE A  60      16.186   2.805  -0.711  1.00 92.88           H
ATOM    674  N   VAL A  61      16.105   1.887  -3.819  1.00 92.94           N
ATOM    675  CA  VAL A  61      15.798   1.200  -5.062  1.00 92.94           C
ATOM    676  C   VAL A  61      14.507   1.773  -5.650  1.00 92.94           C
ATOM    677  O   VAL A  61      14.417   1.999  -6.856  1.00 92.94           O
ATOM    678  HA  VAL A  61      16.616   1.394  -5.756  1.00 92.94           H
ATOM    679  CB  VAL A  61      15.727  -0.309  -4.822  1.00 92.94           C
ATOM    680  HB  VAL A  61      14.976  -0.492  -4.054  1.00 92.94           H
ATOM    681  CG1 VAL A  61      15.291  -1.046  -6.090  1.00 92.94           C
ATOM    682 1HG1 VAL A  61      14.305  -0.694  -6.394  1.00 92.94           H
ATOM    683 2HG1 VAL A  61      16.008  -0.852  -6.888  1.00 92.94           H
ATOM    684 3HG1 VAL A  61      15.249  -2.117  -5.892  1.00 92.94           H
ATOM    685  CG2 VAL A  61      17.065  -0.846  -4.309  1.00 92.94           C
ATOM    686 1HG2 VAL A  61      17.843  -0.645  -5.045  1.00 92.94           H
ATOM    687 2HG2 VAL A  61      17.317  -0.354  -3.369  1.00 92.94           H
ATOM    688 3HG2 VAL A  61      16.986  -1.921  -4.147  1.00 92.94           H
ATOM    689  HN  VAL A  61      16.055   1.318  -2.998  1.00 92.94           H
ATOM    690  N   GLY A  62      13.539   1.992  -4.772  1.00 94.47           N
ATOM    691  CA  GLY A  62      12.222   2.427  -5.202  1.00 94.47           C
ATOM    692  C   GLY A  62      12.266   3.856  -5.747  1.00 94.47           C
ATOM    693  O   GLY A  62      11.644   4.156  -6.764  1.00 94.47           O
ATOM    694 1HA  GLY A  62      11.845   1.752  -5.971  1.00 94.47           H
ATOM    695 2HA  GLY A  62      11.526   2.374  -4.365  1.00 94.47           H
ATOM    696  HN  GLY A  62      13.645   1.877  -3.784  1.00 94.47           H
ATOM    697  N   ALA A  63      13.008   4.700  -5.044  1.00 94.56           N
ATOM    698  CA  ALA A  63      13.106   6.100  -5.419  1.00 94.56           C
ATOM    699  C   ALA A  63      13.728   6.209  -6.813  1.00 94.56           C
ATOM    700  O   ALA A  63      13.247   6.966  -7.654  1.00 94.56           O
ATOM    701  HA  ALA A  63      12.096   6.507  -5.448  1.00 94.56           H
ATOM    702  CB  ALA A  63      13.912   6.856  -4.361  1.00 94.56           C
ATOM    703 1HB  ALA A  63      13.413   6.773  -3.395  1.00 94.56           H
ATOM    704 2HB  ALA A  63      14.912   6.428  -4.291  1.00 94.56           H
ATOM    705 3HB  ALA A  63      13.985   7.907  -4.642  1.00 94.56           H
ATOM    706  HN  ALA A  63      13.535   4.441  -4.235  1.00 94.56           H
ATOM    707  N   LEU A  64      14.788   5.440  -7.014  1.00 88.57           N
ATOM    708  CA  LEU A  64      15.479   5.438  -8.293  1.00 88.57           C
ATOM    709  C   LEU A  64      14.529   4.931  -9.380  1.00 88.57           C
ATOM    710  O   LEU A  64      14.406   5.546 -10.438  1.00 88.57           O
ATOM    711  HA  LEU A  64      15.746   6.470  -8.521  1.00 88.57           H
ATOM    712  CB  LEU A  64      16.783   4.643  -8.196  1.00 88.57           C
ATOM    713 1HB  LEU A  64      16.566   3.684  -7.726  1.00 88.57           H
ATOM    714 2HB  LEU A  64      17.132   4.431  -9.207  1.00 88.57           H
ATOM    715  CG  LEU A  64      17.921   5.313  -7.423  1.00 88.57           C
ATOM    716  HG  LEU A  64      17.535   5.632  -6.455  1.00 88.57           H
ATOM    717  CD1 LEU A  64      19.056   4.323  -7.152  1.00 88.57           C
ATOM    718 1HD1 LEU A  64      18.678   3.488  -6.563  1.00 88.57           H
ATOM    719 2HD1 LEU A  64      19.448   3.952  -8.099  1.00 88.57           H
ATOM    720 3HD1 LEU A  64      19.852   4.825  -6.602  1.00 88.57           H
ATOM    721  CD2 LEU A  64      18.414   6.566  -8.149  1.00 88.57           C
ATOM    722 1HD2 LEU A  64      18.777   6.293  -9.140  1.00 88.57           H
ATOM    723 2HD2 LEU A  64      17.592   7.276  -8.247  1.00 88.57           H
ATOM    724 3HD2 LEU A  64      19.222   7.022  -7.579  1.00 88.57           H
ATOM    725  HN  LEU A  64      15.175   4.828  -6.324  1.00 88.57           H
ATOM    726  N   GLY A  65      13.881   3.815  -9.081  1.00 91.15           N
ATOM    727  CA  GLY A  65      13.066   3.134 -10.073  1.00 91.15           C
ATOM    728  C   GLY A  65      11.898   4.014 -10.521  1.00 91.15           C
ATOM    729  O   GLY A  65      11.697   4.225 -11.716  1.00 91.15           O
ATOM    730 1HA  GLY A  65      13.680   2.871 -10.935  1.00 91.15           H
ATOM    731 2HA  GLY A  65      12.685   2.201  -9.658  1.00 91.15           H
ATOM    732  HN  GLY A  65      13.906   3.377  -8.182  1.00 91.15           H
ATOM    733  N   ASN A  66      11.158   4.506  -9.538  1.00 88.95           N
ATOM    734  CA  ASN A  66       9.937   5.242  -9.817  1.00 88.95           C
ATOM    735  C   ASN A  66      10.291   6.588 -10.452  1.00 88.95           C
ATOM    736  O   ASN A  66       9.547   7.098 -11.288  1.00 88.95           O
ATOM    737  HA  ASN A  66       9.364   4.602 -10.488  1.00 88.95           H
ATOM    738  CB  ASN A  66       9.154   5.517  -8.531  1.00 88.95           C
ATOM    739 1HB  ASN A  66       9.836   5.851  -7.750  1.00 88.95           H
ATOM    740 2HB  ASN A  66       8.443   6.326  -8.700  1.00 88.95           H
ATOM    741  CG  ASN A  66       8.409   4.265  -8.064  1.00 88.95           C
ATOM    742  OD1 ASN A  66       7.505   3.769  -8.718  1.00 88.95           O
ATOM    743  ND2 ASN A  66       8.836   3.783  -6.901  1.00 88.95           N
ATOM    744 1HD2 ASN A  66       9.582   4.239  -6.415  1.00 88.95           H
ATOM    745 2HD2 ASN A  66       8.411   2.966  -6.511  1.00 88.95           H
ATOM    746  HN  ASN A  66      11.381   4.408  -8.568  1.00 88.95           H
ATOM    747  N   SER A  67      11.427   7.124 -10.030  1.00 90.01           N
ATOM    748  CA  SER A  67      11.918   8.372 -10.590  1.00 90.01           C
ATOM    749  C   SER A  67      12.190   8.204 -12.086  1.00 90.01           C
ATOM    750  O   SER A  67      11.914   9.105 -12.876  1.00 90.01           O
ATOM    751  HA  SER A  67      11.120   9.096 -10.425  1.00 90.01           H
ATOM    752  CB  SER A  67      13.185   8.838  -9.869  1.00 90.01           C
ATOM    753 1HB  SER A  67      13.952   8.068  -9.951  1.00 90.01           H
ATOM    754 2HB  SER A  67      13.574   9.730 -10.360  1.00 90.01           H
ATOM    755  OG  SER A  67      12.943   9.121  -8.493  1.00 90.01           O
ATOM    756  HG  SER A  67      13.460   8.488  -7.918  1.00 90.01           H
ATOM    757  HN  SER A  67      12.006   6.722  -9.322  1.00 90.01           H
ATOM    758  N   LEU A  68      12.728   7.043 -12.430  1.00 84.10           N
ATOM    759  CA  LEU A  68      13.013   6.733 -13.821  1.00 84.10           C
ATOM    760  C   LEU A  68      11.698   6.648 -14.599  1.00 84.10           C
ATOM    761  O   LEU A  68      11.607   7.135 -15.725  1.00 84.10           O
ATOM    762  HA  LEU A  68      13.601   7.557 -14.225  1.00 84.10           H
ATOM    763  CB  LEU A  68      13.871   5.471 -13.924  1.00 84.10           C
ATOM    764 1HB  LEU A  68      13.449   4.714 -13.262  1.00 84.10           H
ATOM    765 2HB  LEU A  68      13.794   5.085 -14.940  1.00 84.10           H
ATOM    766  CG  LEU A  68      15.353   5.638 -13.583  1.00 84.10           C
ATOM    767  HG  LEU A  68      15.427   6.152 -12.624  1.00 84.10           H
ATOM    768  CD1 LEU A  68      16.035   4.278 -13.420  1.00 84.10           C
ATOM    769 1HD1 LEU A  68      15.552   3.723 -12.616  1.00 84.10           H
ATOM    770 2HD1 LEU A  68      15.951   3.716 -14.351  1.00 84.10           H
ATOM    771 3HD1 LEU A  68      17.087   4.425 -13.178  1.00 84.10           H
ATOM    772  CD2 LEU A  68      16.059   6.513 -14.620  1.00 84.10           C
ATOM    773 1HD2 LEU A  68      15.977   6.049 -15.603  1.00 84.10           H
ATOM    774 2HD2 LEU A  68      15.593   7.498 -14.643  1.00 84.10           H
ATOM    775 3HD2 LEU A  68      17.111   6.615 -14.354  1.00 84.10           H
ATOM    776  HN  LEU A  68      12.968   6.323 -11.779  1.00 84.10           H
ATOM    777  N   VAL A  69      10.713   6.027 -13.968  1.00 86.19           N
ATOM    778  CA  VAL A  69       9.416   5.847 -14.599  1.00 86.19           C
ATOM    779  C   VAL A  69       8.847   7.214 -14.982  1.00 86.19           C
ATOM    780  O   VAL A  69       8.408   7.413 -16.114  1.00 86.19           O
ATOM    781  HA  VAL A  69       9.570   5.264 -15.507  1.00 86.19           H
ATOM    782  CB  VAL A  69       8.491   5.052 -13.675  1.00 86.19           C
ATOM    783  HB  VAL A  69       8.472   5.553 -12.708  1.00 86.19           H
ATOM    784  CG1 VAL A  69       7.062   5.026 -14.221  1.00 86.19           C
ATOM    785 1HG1 VAL A  69       6.685   6.046 -14.299  1.00 86.19           H
ATOM    786 2HG1 VAL A  69       7.057   4.560 -15.206  1.00 86.19           H
ATOM    787 3HG1 VAL A  69       6.426   4.455 -13.545  1.00 86.19           H
ATOM    788  CG2 VAL A  69       9.021   3.633 -13.459  1.00 86.19           C
ATOM    789 1HG2 VAL A  69       9.084   3.118 -14.418  1.00 86.19           H
ATOM    790 2HG2 VAL A  69      10.011   3.679 -13.006  1.00 86.19           H
ATOM    791 3HG2 VAL A  69       8.344   3.089 -12.799  1.00 86.19           H
ATOM    792  HN  VAL A  69      10.790   5.650 -13.045  1.00 86.19           H
ATOM    793  N   ILE A  70       8.872   8.122 -14.017  1.00 87.89           N
ATOM    794  CA  ILE A  70       8.288   9.438 -14.213  1.00 87.89           C
ATOM    795  C   ILE A  70       9.024  10.155 -15.346  1.00 87.89           C
ATOM    796  O   ILE A  70       8.399  10.790 -16.193  1.00 87.89           O
ATOM    797  HA  ILE A  70       7.250   9.294 -14.512  1.00 87.89           H
ATOM    798  CB  ILE A  70       8.276  10.219 -12.897  1.00 87.89           C
ATOM    799  HB  ILE A  70       9.280  10.194 -12.475  1.00 87.89           H
ATOM    800  CG1 ILE A  70       7.341   9.564 -11.879  1.00 87.89           C
ATOM    801 1HG1 ILE A  70       6.304   9.737 -12.167  1.00 87.89           H
ATOM    802 2HG1 ILE A  70       7.496   8.485 -11.880  1.00 87.89           H
ATOM    803  CG2 ILE A  70       7.924  11.689 -13.135  1.00 87.89           C
ATOM    804 1HG2 ILE A  70       8.662  12.137 -13.800  1.00 87.89           H
ATOM    805 2HG2 ILE A  70       6.936  11.757 -13.591  1.00 87.89           H
ATOM    806 3HG2 ILE A  70       7.922  12.221 -12.184  1.00 87.89           H
ATOM    807  CD1 ILE A  70       7.585  10.118 -10.474  1.00 87.89           C
ATOM    808 1HD1 ILE A  70       8.616   9.921 -10.179  1.00 87.89           H
ATOM    809 2HD1 ILE A  70       7.406  11.193 -10.471  1.00 87.89           H
ATOM    810 3HD1 ILE A  70       6.907   9.635  -9.770  1.00 87.89           H
ATOM    811  HN  ILE A  70       9.281   7.971 -13.117  1.00 87.89           H
ATOM    812  N   LEU A  71      10.343  10.029 -15.326  1.00 82.51           N
ATOM    813  CA  LEU A  71      11.174  10.691 -16.317  1.00 82.51           C
ATOM    814  C   LEU A  71      10.801  10.182 -17.711  1.00 82.51           C
ATOM    815  O   LEU A  71      10.682  10.966 -18.651  1.00 82.51           O
ATOM    816  HA  LEU A  71      10.954  11.757 -16.268  1.00 82.51           H
ATOM    817  CB  LEU A  71      12.655  10.519 -15.976  1.00 82.51           C
ATOM    818 1HB  LEU A  71      12.798   9.523 -15.556  1.00 82.51           H
ATOM    819 2HB  LEU A  71      13.228  10.559 -16.902  1.00 82.51           H
ATOM    820  CG  LEU A  71      13.242  11.541 -15.000  1.00 82.51           C
ATOM    821  HG  LEU A  71      12.516  11.710 -14.205  1.00 82.51           H
ATOM    822  CD1 LEU A  71      14.515  11.004 -14.343  1.00 82.51           C
ATOM    823 1HD1 LEU A  71      14.283  10.090 -13.795  1.00 82.51           H
ATOM    824 2HD1 LEU A  71      15.257  10.788 -15.111  1.00 82.51           H
ATOM    825 3HD1 LEU A  71      14.911  11.750 -13.654  1.00 82.51           H
ATOM    826  CD2 LEU A  71      13.478  12.886 -15.691  1.00 82.51           C
ATOM    827 1HD2 LEU A  71      14.175  12.752 -16.518  1.00 82.51           H
ATOM    828 2HD2 LEU A  71      12.531  13.269 -16.072  1.00 82.51           H
ATOM    829 3HD2 LEU A  71      13.895  13.594 -14.975  1.00 82.51           H
ATOM    830  HN  LEU A  71      10.843   9.487 -14.649  1.00 82.51           H
ATOM    831  N   VAL A  72      10.627   8.871 -17.800  1.00 82.19           N
ATOM    832  CA  VAL A  72      10.372   8.236 -19.082  1.00 82.19           C
ATOM    833  C   VAL A  72       9.078   8.795 -19.675  1.00 82.19           C
ATOM    834  O   VAL A  72       9.031   9.146 -20.853  1.00 82.19           O
ATOM    835  HA  VAL A  72      11.200   8.489 -19.745  1.00 82.19           H
ATOM    836  CB  VAL A  72      10.346   6.715 -18.916  1.00 82.19           C
ATOM    837  HB  VAL A  72       9.652   6.478 -18.110  1.00 82.19           H
ATOM    838  CG1 VAL A  72       9.838   6.034 -20.189  1.00 82.19           C
ATOM    839 1HG1 VAL A  72       8.828   6.379 -20.407  1.00 82.19           H
ATOM    840 2HG1 VAL A  72      10.495   6.283 -21.021  1.00 82.19           H
ATOM    841 3HG1 VAL A  72       9.829   4.954 -20.043  1.00 82.19           H
ATOM    842  CG2 VAL A  72      11.725   6.183 -18.522  1.00 82.19           C
ATOM    843 1HG2 VAL A  72      12.448   6.437 -19.297  1.00 82.19           H
ATOM    844 2HG2 VAL A  72      12.032   6.632 -17.577  1.00 82.19           H
ATOM    845 3HG2 VAL A  72      11.678   5.099 -18.411  1.00 82.19           H
ATOM    846  HN  VAL A  72      10.657   8.248 -17.019  1.00 82.19           H
ATOM    847  N   TYR A  73       8.058   8.861 -18.832  1.00 78.57           N
ATOM    848  CA  TYR A  73       6.747   9.305 -19.276  1.00 78.57           C
ATOM    849  C   TYR A  73       6.753  10.803 -19.589  1.00 78.57           C
ATOM    850  O   TYR A  73       6.037  11.257 -20.480  1.00 78.57           O
ATOM    851  HA  TYR A  73       6.493   8.753 -20.181  1.00 78.57           H
ATOM    852  CB  TYR A  73       5.795   9.045 -18.106  1.00 78.57           C
ATOM    853 1HB  TYR A  73       6.343   9.166 -17.172  1.00 78.57           H
ATOM    854 2HB  TYR A  73       5.009   9.800 -18.116  1.00 78.57           H
ATOM    855  CG  TYR A  73       5.150   7.657 -18.126  1.00 78.57           C
ATOM    856  CD1 TYR A  73       4.296   7.309 -19.152  1.00 78.57           C
ATOM    857  HD1 TYR A  73       4.081   8.021 -19.949  1.00 78.57           H
ATOM    858  CD2 TYR A  73       5.423   6.755 -17.118  1.00 78.57           C
ATOM    859  HD2 TYR A  73       6.098   7.031 -16.308  1.00 78.57           H
ATOM    860  CE1 TYR A  73       3.689   6.003 -19.171  1.00 78.57           C
ATOM    861  HE1 TYR A  73       3.012   5.715 -19.976  1.00 78.57           H
ATOM    862  CE2 TYR A  73       4.816   5.449 -17.137  1.00 78.57           C
ATOM    863  HE2 TYR A  73       5.022   4.727 -16.347  1.00 78.57           H
ATOM    864  CZ  TYR A  73       3.979   5.138 -18.163  1.00 78.57           C
ATOM    865  OH  TYR A  73       3.405   3.905 -18.181  1.00 78.57           O
ATOM    866  HH  TYR A  73       2.863   3.792 -19.013  1.00 78.57           H
ATOM    867  HN  TYR A  73       8.116   8.617 -17.864  1.00 78.57           H
ATOM    868  N   TRP A  74       7.570  11.528 -18.839  1.00 71.25           N
ATOM    869  CA  TRP A  74       7.598  12.977 -18.950  1.00 71.25           C
ATOM    870  C   TRP A  74       8.177  13.335 -20.320  1.00 71.25           C
ATOM    871  O   TRP A  74       7.594  14.129 -21.056  1.00 71.25           O
ATOM    872  HA  TRP A  74       6.573  13.337 -18.873  1.00 71.25           H
ATOM    873  CB  TRP A  74       8.378  13.600 -17.790  1.00 71.25           C
ATOM    874 1HB  TRP A  74       8.004  13.190 -16.852  1.00 71.25           H
ATOM    875 2HB  TRP A  74       9.425  13.308 -17.871  1.00 71.25           H
ATOM    876  CG  TRP A  74       8.292  15.127 -17.732  1.00 71.25           C
ATOM    877  CD1 TRP A  74       9.123  16.021 -18.285  1.00 71.25           C
ATOM    878  HD1 TRP A  74      10.003  15.760 -18.872  1.00 71.25           H
ATOM    879  CD2 TRP A  74       7.282  15.906 -17.058  1.00 71.25           C
ATOM    880  NE1 TRP A  74       8.724  17.315 -18.018  1.00 71.25           N
ATOM    881  HE1 TRP A  74       9.181  18.150 -18.322  1.00 71.25           H
ATOM    882  CE2 TRP A  74       7.568  17.243 -17.248  1.00 71.25           C
ATOM    883  CE3 TRP A  74       6.163  15.495 -16.313  1.00 71.25           C
ATOM    884  HE3 TRP A  74       5.915  14.447 -16.149  1.00 71.25           H
ATOM    885  CZ2 TRP A  74       6.784  18.277 -16.724  1.00 71.25           C
ATOM    886  HZ2 TRP A  74       7.031  19.326 -16.888  1.00 71.25           H
ATOM    887  CZ3 TRP A  74       5.388  16.541 -15.796  1.00 71.25           C
ATOM    888  HZ3 TRP A  74       4.508  16.278 -15.210  1.00 71.25           H
ATOM    889  CH2 TRP A  74       5.663  17.891 -15.978  1.00 71.25           C
ATOM    890  HH2 TRP A  74       5.010  18.647 -15.542  1.00 71.25           H
ATOM    891  HN  TRP A  74       8.202  11.143 -18.167  1.00 71.25           H
ATOM    892  N   TYR A  75       9.318  12.731 -20.621  1.00 69.82           N
ATOM    893  CA  TYR A  75      10.134  13.185 -21.734  1.00 69.82           C
ATOM    894  C   TYR A  75       9.827  12.384 -23.002  1.00 69.82           C
ATOM    895  O   TYR A  75       9.919  12.910 -24.110  1.00 69.82           O
ATOM    896  HA  TYR A  75       9.905  14.235 -21.913  1.00 69.82           H
ATOM    897  CB  TYR A  75      11.586  12.931 -21.324  1.00 69.82           C
ATOM    898 1HB  TYR A  75      11.643  11.977 -20.800  1.00 69.82           H
ATOM    899 2HB  TYR A  75      12.195  12.837 -22.223  1.00 69.82           H
ATOM    900  CG  TYR A  75      12.181  14.022 -20.432  1.00 69.82           C
ATOM    901  CD1 TYR A  75      12.626  15.203 -20.991  1.00 69.82           C
ATOM    902  HD1 TYR A  75      12.553  15.358 -22.068  1.00 69.82           H
ATOM    903  CD2 TYR A  75      12.272  13.826 -19.070  1.00 69.82           C
ATOM    904  HD2 TYR A  75      11.921  12.894 -18.628  1.00 69.82           H
ATOM    905  CE1 TYR A  75      13.186  16.231 -20.152  1.00 69.82           C
ATOM    906  HE1 TYR A  75      13.541  17.168 -20.581  1.00 69.82           H
ATOM    907  CE2 TYR A  75      12.832  14.854 -18.230  1.00 69.82           C
ATOM    908  HE2 TYR A  75      12.911  14.712 -17.153  1.00 69.82           H
ATOM    909  CZ  TYR A  75      13.261  16.005 -18.813  1.00 69.82           C
ATOM    910  OH  TYR A  75      13.790  16.976 -18.021  1.00 69.82           O
ATOM    911  HH  TYR A  75      13.744  16.697 -17.061  1.00 69.82           H
ATOM    912  HN  TYR A  75       9.684  11.947 -20.121  1.00 69.82           H
ATOM    913  N   CYS A  76       9.468  11.126 -22.796  1.00 67.81           N
ATOM    914  CA  CYS A  76       9.468  10.160 -23.882  1.00 67.81           C
ATOM    915  C   CYS A  76       8.017   9.798 -24.203  1.00 67.81           C
ATOM    916  O   CYS A  76       7.498  10.172 -25.254  1.00 67.81           O
ATOM    917  HA  CYS A  76       9.943  10.647 -24.733  1.00 67.81           H
ATOM    918  CB  CYS A  76      10.303   8.924 -23.539  1.00 67.81           C
ATOM    919 1HB  CYS A  76      11.236   9.226 -23.064  1.00 67.81           H
ATOM    920 2HB  CYS A  76       9.767   8.301 -22.823  1.00 67.81           H
ATOM    921  SG  CYS A  76      10.656   7.967 -25.059  1.00 67.81           S
ATOM    922  HG  CYS A  76      11.354   7.007 -24.459  1.00 67.81           H
ATOM    923  HN  CYS A  76       9.182  10.764 -21.909  1.00 67.81           H
ATOM    924  N   THR A  77       7.403   9.075 -23.278  1.00 61.66           N
ATOM    925  CA  THR A  77       6.137   8.419 -23.560  1.00 61.66           C
ATOM    926  C   THR A  77       5.017   9.454 -23.685  1.00 61.66           C
ATOM    927  O   THR A  77       4.151   9.335 -24.551  1.00 61.66           O
ATOM    928  HA  THR A  77       6.217   7.916 -24.523  1.00 61.66           H
ATOM    929  CB  THR A  77       5.886   7.383 -22.462  1.00 61.66           C
ATOM    930  HB  THR A  77       5.526   7.861 -21.551  1.00 61.66           H
ATOM    931  OG1 THR A  77       7.128   6.694 -22.345  1.00 61.66           O
ATOM    932  HG1 THR A  77       7.283   6.128 -23.154  1.00 61.66           H
ATOM    933  CG2 THR A  77       4.898   6.299 -22.895  1.00 61.66           C
ATOM    934 1HG2 THR A  77       5.291   5.776 -23.766  1.00 61.66           H
ATOM    935 2HG2 THR A  77       3.942   6.758 -23.147  1.00 61.66           H
ATOM    936 3HG2 THR A  77       4.756   5.590 -22.079  1.00 61.66           H
ATOM    937  HN  THR A  77       7.755   8.934 -22.353  1.00 61.66           H
ATOM    938  N   ARG A  78       5.070  10.446 -22.809  1.00 56.16           N
ATOM    939  CA  ARG A  78       3.900  11.260 -22.528  1.00 56.16           C
ATOM    940  C   ARG A  78       2.674  10.371 -22.314  1.00 56.16           C
ATOM    941  O   ARG A  78       2.615   9.255 -22.828  1.00 56.16           O
ATOM    942  HA  ARG A  78       4.152  11.806 -21.619  1.00 56.16           H
ATOM    943  CB  ARG A  78       3.620  12.236 -23.672  1.00 56.16           C
ATOM    944 1HB  ARG A  78       3.494  11.684 -24.603  1.00 56.16           H
ATOM    945 2HB  ARG A  78       2.684  12.763 -23.485  1.00 56.16           H
ATOM    946  CG  ARG A  78       4.759  13.247 -23.822  1.00 56.16           C
ATOM    947 1HG  ARG A  78       4.981  13.696 -22.855  1.00 56.16           H
ATOM    948 2HG  ARG A  78       5.663  12.734 -24.151  1.00 56.16           H
ATOM    949  CD  ARG A  78       4.392  14.341 -24.827  1.00 56.16           C
ATOM    950 1HD  ARG A  78       4.224  13.902 -25.810  1.00 56.16           H
ATOM    951 2HD  ARG A  78       3.460  14.822 -24.529  1.00 56.16           H
ATOM    952  NE  ARG A  78       5.477  15.345 -24.900  1.00 56.16           N
ATOM    953  HE  ARG A  78       6.333  15.145 -24.424  1.00 56.16           H
ATOM    954  CZ  ARG A  78       5.383  16.505 -25.563  1.00 56.16           C
ATOM    955  NH1 ARG A  78       4.258  16.825 -26.218  1.00 56.16           N
ATOM    956 1HH1 ARG A  78       3.481  16.196 -26.214  1.00 56.16           H
ATOM    957 2HH1 ARG A  78       4.197  17.693 -26.711  1.00 56.16           H
ATOM    958  NH2 ARG A  78       6.430  17.341 -25.562  1.00 56.16           N
ATOM    959 1HH2 ARG A  78       6.377  18.211 -26.052  1.00 56.16           H
ATOM    960 2HH2 ARG A  78       7.266  17.095 -25.071  1.00 56.16           H
ATOM    961  HN  ARG A  78       5.892  10.696 -22.297  1.00 56.16           H
ATOM    962  N   VAL A  79       1.725  10.898 -21.554  1.00 71.07           N
ATOM    963  CA  VAL A  79       0.519  10.152 -21.237  1.00 71.07           C
ATOM    964  C   VAL A  79      -0.413  10.159 -22.451  1.00 71.07           C
ATOM    965  O   VAL A  79      -1.107  11.143 -22.700  1.00 71.07           O
ATOM    966  HA  VAL A  79       0.813   9.124 -21.027  1.00 71.07           H
ATOM    967  CB  VAL A  79      -0.135  10.725 -19.978  1.00 71.07           C
ATOM    968  HB  VAL A  79      -0.477  11.735 -20.208  1.00 71.07           H
ATOM    969  CG1 VAL A  79      -1.356   9.898 -19.570  1.00 71.07           C
ATOM    970 1HG1 VAL A  79      -2.087   9.906 -20.378  1.00 71.07           H
ATOM    971 2HG1 VAL A  79      -1.048   8.872 -19.368  1.00 71.07           H
ATOM    972 3HG1 VAL A  79      -1.802  10.327 -18.672  1.00 71.07           H
ATOM    973  CG2 VAL A  79       0.873  10.819 -18.831  1.00 71.07           C
ATOM    974 1HG2 VAL A  79       1.257   9.825 -18.603  1.00 71.07           H
ATOM    975 2HG2 VAL A  79       1.697  11.470 -19.124  1.00 71.07           H
ATOM    976 3HG2 VAL A  79       0.381  11.230 -17.949  1.00 71.07           H
ATOM    977  HN  VAL A  79       1.771  11.815 -21.158  1.00 71.07           H
ATOM    978  N   LYS A  80      -0.399   9.048 -23.173  1.00 64.16           N
ATOM    979  CA  LYS A  80      -1.172   8.943 -24.399  1.00 64.16           C
ATOM    980  C   LYS A  80      -2.378   8.033 -24.160  1.00 64.16           C
ATOM    981  O   LYS A  80      -3.403   8.165 -24.827  1.00 64.16           O
ATOM    982  HA  LYS A  80      -1.536   9.941 -24.642  1.00 64.16           H
ATOM    983  CB  LYS A  80      -0.281   8.491 -25.557  1.00 64.16           C
ATOM    984 1HB  LYS A  80       0.272   7.597 -25.269  1.00 64.16           H
ATOM    985 2HB  LYS A  80      -0.900   8.220 -26.413  1.00 64.16           H
ATOM    986  CG  LYS A  80       0.699   9.595 -25.959  1.00 64.16           C
ATOM    987 1HG  LYS A  80       0.147  10.500 -26.217  1.00 64.16           H
ATOM    988 2HG  LYS A  80       1.340   9.843 -25.113  1.00 64.16           H
ATOM    989  CD  LYS A  80       1.559   9.160 -27.147  1.00 64.16           C
ATOM    990 1HD  LYS A  80       2.091   8.242 -26.899  1.00 64.16           H
ATOM    991 2HD  LYS A  80       0.919   8.937 -28.001  1.00 64.16           H
ATOM    992  CE  LYS A  80       2.562  10.251 -27.526  1.00 64.16           C
ATOM    993 1HE  LYS A  80       2.032  11.163 -27.800  1.00 64.16           H
ATOM    994 2HE  LYS A  80       3.188  10.492 -26.667  1.00 64.16           H
ATOM    995  NZ  LYS A  80       3.410   9.806 -28.655  1.00 64.16           N
ATOM    996 1HZ  LYS A  80       4.063  10.543 -28.898  1.00 64.16           H
ATOM    997 2HZ  LYS A  80       3.924   8.975 -28.384  1.00 64.16           H
ATOM    998 3HZ  LYS A  80       2.824   9.595 -29.455  1.00 64.16           H
ATOM    999  HN  LYS A  80       0.127   8.232 -22.934  1.00 64.16           H
ATOM   1000  N   THR A  81      -2.217   7.128 -23.205  1.00 74.00           N
ATOM   1001  CA  THR A  81      -3.236   6.126 -22.943  1.00 74.00           C
ATOM   1002  C   THR A  81      -3.715   6.220 -21.493  1.00 74.00           C
ATOM   1003  O   THR A  81      -3.063   6.846 -20.658  1.00 74.00           O
ATOM   1004  HA  THR A  81      -4.096   6.337 -23.578  1.00 74.00           H
ATOM   1005  CB  THR A  81      -2.656   4.757 -23.304  1.00 74.00           C
ATOM   1006  HB  THR A  81      -3.446   4.011 -23.392  1.00 74.00           H
ATOM   1007  OG1 THR A  81      -1.688   4.511 -22.289  1.00 74.00           O
ATOM   1008  HG1 THR A  81      -1.393   3.556 -22.322  1.00 74.00           H
ATOM   1009  CG2 THR A  81      -1.840   4.790 -24.598  1.00 74.00           C
ATOM   1010 1HG2 THR A  81      -1.010   5.487 -24.486  1.00 74.00           H
ATOM   1011 2HG2 THR A  81      -2.477   5.113 -25.421  1.00 74.00           H
ATOM   1012 3HG2 THR A  81      -1.452   3.793 -24.808  1.00 74.00           H
ATOM   1013  HN  THR A  81      -1.410   7.074 -22.617  1.00 74.00           H
ATOM   1014  N   MET A  82      -4.851   5.587 -21.237  1.00 74.91           N
ATOM   1015  CA  MET A  82      -5.397   5.546 -19.891  1.00 74.91           C
ATOM   1016  C   MET A  82      -4.461   4.794 -18.942  1.00 74.91           C
ATOM   1017  O   MET A  82      -4.310   5.175 -17.782  1.00 74.91           O
ATOM   1018  HA  MET A  82      -5.485   6.586 -19.577  1.00 74.91           H
ATOM   1019  CB  MET A  82      -6.762   4.854 -19.915  1.00 74.91           C
ATOM   1020 1HB  MET A  82      -7.358   5.247 -20.739  1.00 74.91           H
ATOM   1021 2HB  MET A  82      -6.630   3.788 -20.096  1.00 74.91           H
ATOM   1022  CG  MET A  82      -7.507   5.065 -18.595  1.00 74.91           C
ATOM   1023 1HG  MET A  82      -7.003   4.524 -17.794  1.00 74.91           H
ATOM   1024 2HG  MET A  82      -7.493   6.121 -18.325  1.00 74.91           H
ATOM   1025  SD  MET A  82      -9.192   4.496 -18.747  1.00 74.91           S
ATOM   1026  CE  MET A  82      -9.836   5.009 -17.164  1.00 74.91           C
ATOM   1027 1HE  MET A  82      -9.274   4.521 -16.367  1.00 74.91           H
ATOM   1028 2HE  MET A  82      -9.741   6.091 -17.066  1.00 74.91           H
ATOM   1029 3HE  MET A  82     -10.887   4.729 -17.091  1.00 74.91           H
ATOM   1030  HN  MET A  82      -5.394   5.111 -21.928  1.00 74.91           H
ATOM   1031  N   THR A  83      -3.857   3.740 -19.470  1.00 75.54           N
ATOM   1032  CA  THR A  83      -2.901   2.962 -18.701  1.00 75.54           C
ATOM   1033  C   THR A  83      -1.722   3.838 -18.272  1.00 75.54           C
ATOM   1034  O   THR A  83      -1.287   3.781 -17.123  1.00 75.54           O
ATOM   1035  HA  THR A  83      -3.391   2.618 -17.790  1.00 75.54           H
ATOM   1036  CB  THR A  83      -2.485   1.755 -19.544  1.00 75.54           C
ATOM   1037  HB  THR A  83      -1.720   2.032 -20.269  1.00 75.54           H
ATOM   1038  OG1 THR A  83      -3.710   1.279 -20.095  1.00 75.54           O
ATOM   1039  HG1 THR A  83      -4.342   1.032 -19.361  1.00 75.54           H
ATOM   1040  CG2 THR A  83      -1.982   0.589 -18.691  1.00 75.54           C
ATOM   1041 1HG2 THR A  83      -2.772   0.269 -18.012  1.00 75.54           H
ATOM   1042 2HG2 THR A  83      -1.115   0.910 -18.113  1.00 75.54           H
ATOM   1043 3HG2 THR A  83      -1.701  -0.241 -19.339  1.00 75.54           H
ATOM   1044  HN  THR A  83      -4.010   3.417 -20.404  1.00 75.54           H
ATOM   1045  N   ASP A  84      -1.238   4.629 -19.219  1.00 78.22           N
ATOM   1046  CA  ASP A  84      -0.086   5.478 -18.969  1.00 78.22           C
ATOM   1047  C   ASP A  84      -0.404   6.436 -17.819  1.00 78.22           C
ATOM   1048  O   ASP A  84       0.458   6.727 -16.992  1.00 78.22           O
ATOM   1049  HA  ASP A  84       0.727   4.794 -18.729  1.00 78.22           H
ATOM   1050  CB  ASP A  84       0.257   6.317 -20.201  1.00 78.22           C
ATOM   1051 1HB  ASP A  84      -0.582   6.967 -20.449  1.00 78.22           H
ATOM   1052 2HB  ASP A  84       1.106   6.964 -19.980  1.00 78.22           H
ATOM   1053  CG  ASP A  84       0.589   5.424 -21.398  1.00 78.22           C
ATOM   1054  OD1 ASP A  84       1.140   4.329 -21.153  1.00 78.22           O
ATOM   1055  OD2 ASP A  84       0.284   5.856 -22.531  1.00 78.22           O
ATOM   1056  HN  ASP A  84      -1.619   4.694 -20.142  1.00 78.22           H
ATOM   1057  N   MET A  85      -1.646   6.899 -17.803  1.00 84.01           N
ATOM   1058  CA  MET A  85      -2.080   7.840 -16.785  1.00 84.01           C
ATOM   1059  C   MET A  85      -2.000   7.215 -15.391  1.00 84.01           C
ATOM   1060  O   MET A  85      -1.491   7.833 -14.457  1.00 84.01           O
ATOM   1061  HA  MET A  85      -1.393   8.684 -16.852  1.00 84.01           H
ATOM   1062  CB  MET A  85      -3.521   8.271 -17.069  1.00 84.01           C
ATOM   1063 1HB  MET A  85      -3.615   8.571 -18.113  1.00 84.01           H
ATOM   1064 2HB  MET A  85      -4.193   7.427 -16.917  1.00 84.01           H
ATOM   1065  CG  MET A  85      -3.935   9.431 -16.161  1.00 84.01           C
ATOM   1066 1HG  MET A  85      -5.007   9.609 -16.251  1.00 84.01           H
ATOM   1067 2HG  MET A  85      -3.742   9.175 -15.119  1.00 84.01           H
ATOM   1068  SD  MET A  85      -3.032  10.906 -16.603  1.00 84.01           S
ATOM   1069  CE  MET A  85      -3.613  12.017 -15.332  1.00 84.01           C
ATOM   1070 1HE  MET A  85      -4.695  12.121 -15.407  1.00 84.01           H
ATOM   1071 2HE  MET A  85      -3.353  11.616 -14.353  1.00 84.01           H
ATOM   1072 3HE  MET A  85      -3.144  12.993 -15.461  1.00 84.01           H
ATOM   1073  HN  MET A  85      -2.347   6.643 -18.469  1.00 84.01           H
ATOM   1074  N   PHE A  86      -2.512   5.996 -15.293  1.00 86.76           N
ATOM   1075  CA  PHE A  86      -2.546   5.298 -14.019  1.00 86.76           C
ATOM   1076  C   PHE A  86      -1.135   4.915 -13.566  1.00 86.76           C
ATOM   1077  O   PHE A  86      -0.816   5.000 -12.381  1.00 86.76           O
ATOM   1078  HA  PHE A  86      -2.988   5.978 -13.290  1.00 86.76           H
ATOM   1079  CB  PHE A  86      -3.365   4.023 -14.229  1.00 86.76           C
ATOM   1080 1HB  PHE A  86      -2.958   3.478 -15.081  1.00 86.76           H
ATOM   1081 2HB  PHE A  86      -3.250   3.382 -13.356  1.00 86.76           H
ATOM   1082  CG  PHE A  86      -4.855   4.274 -14.467  1.00 86.76           C
ATOM   1083  CD1 PHE A  86      -5.515   5.205 -13.727  1.00 86.76           C
ATOM   1084  HD1 PHE A  86      -4.982   5.773 -12.965  1.00 86.76           H
ATOM   1085  CD2 PHE A  86      -5.521   3.565 -15.418  1.00 86.76           C
ATOM   1086  HD2 PHE A  86      -4.992   2.818 -16.011  1.00 86.76           H
ATOM   1087  CE1 PHE A  86      -6.898   5.437 -13.948  1.00 86.76           C
ATOM   1088  HE1 PHE A  86      -7.427   6.184 -13.355  1.00 86.76           H
ATOM   1089  CE2 PHE A  86      -6.904   3.797 -15.638  1.00 86.76           C
ATOM   1090  HE2 PHE A  86      -7.438   3.229 -16.400  1.00 86.76           H
ATOM   1091  CZ  PHE A  86      -7.564   4.728 -14.899  1.00 86.76           C
ATOM   1092  HZ  PHE A  86      -8.626   4.907 -15.068  1.00 86.76           H
ATOM   1093  HN  PHE A  86      -2.897   5.488 -16.064  1.00 86.76           H
ATOM   1094  N   LEU A  87      -0.329   4.502 -14.533  1.00 81.13           N
ATOM   1095  CA  LEU A  87       1.025   4.062 -14.242  1.00 81.13           C
ATOM   1096  C   LEU A  87       1.838   5.245 -13.712  1.00 81.13           C
ATOM   1097  O   LEU A  87       2.676   5.079 -12.827  1.00 81.13           O
ATOM   1098  HA  LEU A  87       0.961   3.307 -13.459  1.00 81.13           H
ATOM   1099  CB  LEU A  87       1.645   3.390 -15.469  1.00 81.13           C
ATOM   1100 1HB  LEU A  87       1.523   4.056 -16.324  1.00 81.13           H
ATOM   1101 2HB  LEU A  87       2.716   3.285 -15.298  1.00 81.13           H
ATOM   1102  CG  LEU A  87       1.078   2.019 -15.841  1.00 81.13           C
ATOM   1103  HG  LEU A  87       0.008   2.127 -16.015  1.00 81.13           H
ATOM   1104  CD1 LEU A  87       1.698   1.504 -17.142  1.00 81.13           C
ATOM   1105 1HD1 LEU A  87       1.480   2.203 -17.949  1.00 81.13           H
ATOM   1106 2HD1 LEU A  87       2.777   1.415 -17.020  1.00 81.13           H
ATOM   1107 3HD1 LEU A  87       1.277   0.528 -17.383  1.00 81.13           H
ATOM   1108  CD2 LEU A  87       1.251   1.024 -14.691  1.00 81.13           C
ATOM   1109 1HD2 LEU A  87       2.311   0.914 -14.462  1.00 81.13           H
ATOM   1110 2HD2 LEU A  87       0.725   1.392 -13.810  1.00 81.13           H
ATOM   1111 3HD2 LEU A  87       0.840   0.058 -14.982  1.00 81.13           H
ATOM   1112  HN  LEU A  87      -0.587   4.466 -15.499  1.00 81.13           H
ATOM   1113  N   LEU A  88       1.562   6.412 -14.275  1.00 87.32           N
ATOM   1114  CA  LEU A  88       2.240   7.626 -13.854  1.00 87.32           C
ATOM   1115  C   LEU A  88       1.852   7.946 -12.409  1.00 87.32           C
ATOM   1116  O   LEU A  88       2.717   8.192 -11.570  1.00 87.32           O
ATOM   1117  HA  LEU A  88       3.312   7.429 -13.888  1.00 87.32           H
ATOM   1118  CB  LEU A  88       1.957   8.766 -14.834  1.00 87.32           C
ATOM   1119 1HB  LEU A  88       2.332   8.476 -15.815  1.00 87.32           H
ATOM   1120 2HB  LEU A  88       0.877   8.879 -14.926  1.00 87.32           H
ATOM   1121  CG  LEU A  88       2.556  10.126 -14.471  1.00 87.32           C
ATOM   1122  HG  LEU A  88       2.213  10.395 -13.472  1.00 87.32           H
ATOM   1123  CD1 LEU A  88       4.084  10.057 -14.421  1.00 87.32           C
ATOM   1124 1HD1 LEU A  88       4.390   9.329 -13.670  1.00 87.32           H
ATOM   1125 2HD1 LEU A  88       4.466   9.756 -15.397  1.00 87.32           H
ATOM   1126 3HD1 LEU A  88       4.483  11.037 -14.161  1.00 87.32           H
ATOM   1127  CD2 LEU A  88       2.062  11.215 -15.426  1.00 87.32           C
ATOM   1128 1HD2 LEU A  88       2.356  10.964 -16.446  1.00 87.32           H
ATOM   1129 2HD2 LEU A  88       0.976  11.284 -15.368  1.00 87.32           H
ATOM   1130 3HD2 LEU A  88       2.503  12.171 -15.146  1.00 87.32           H
ATOM   1131  HN  LEU A  88       0.890   6.535 -15.006  1.00 87.32           H
ATOM   1132  N   ASN A  89       0.550   7.933 -12.163  1.00 89.28           N
ATOM   1133  CA  ASN A  89       0.033   8.283 -10.851  1.00 89.28           C
ATOM   1134  C   ASN A  89       0.499   7.242  -9.830  1.00 89.28           C
ATOM   1135  O   ASN A  89       0.725   7.568  -8.666  1.00 89.28           O
ATOM   1136  HA  ASN A  89       0.428   9.277 -10.642  1.00 89.28           H
ATOM   1137  CB  ASN A  89      -1.497   8.296 -10.847  1.00 89.28           C
ATOM   1138 1HB  ASN A  89      -1.873   7.458 -11.434  1.00 89.28           H
ATOM   1139 2HB  ASN A  89      -1.863   8.163  -9.829  1.00 89.28           H
ATOM   1140  CG  ASN A  89      -2.035   9.609 -11.421  1.00 89.28           C
ATOM   1141  OD1 ASN A  89      -2.233  10.588 -10.721  1.00 89.28           O
ATOM   1142  ND2 ASN A  89      -2.258   9.575 -12.732  1.00 89.28           N
ATOM   1143 1HD2 ASN A  89      -2.074   8.739 -13.249  1.00 89.28           H
ATOM   1144 2HD2 ASN A  89      -2.611  10.385 -13.200  1.00 89.28           H
ATOM   1145  HN  ASN A  89      -0.145   7.691 -12.840  1.00 89.28           H
ATOM   1146  N   LEU A  90       0.627   6.012 -10.304  1.00 86.32           N
ATOM   1147  CA  LEU A  90       1.092   4.928  -9.456  1.00 86.32           C
ATOM   1148  C   LEU A  90       2.525   5.217  -9.005  1.00 86.32           C
ATOM   1149  O   LEU A  90       2.862   5.031  -7.837  1.00 86.32           O
ATOM   1150  HA  LEU A  90       0.451   4.905  -8.574  1.00 86.32           H
ATOM   1151  CB  LEU A  90       0.931   3.583 -10.167  1.00 86.32           C
ATOM   1152 1HB  LEU A  90      -0.112   3.475 -10.466  1.00 86.32           H
ATOM   1153 2HB  LEU A  90       1.523   3.605 -11.082  1.00 86.32           H
ATOM   1154  CG  LEU A  90       1.332   2.345  -9.362  1.00 86.32           C
ATOM   1155  HG  LEU A  90       2.357   2.480  -9.017  1.00 86.32           H
ATOM   1156  CD1 LEU A  90       0.452   2.191  -8.120  1.00 86.32           C
ATOM   1157 1HD1 LEU A  90       0.561   3.071  -7.486  1.00 86.32           H
ATOM   1158 2HD1 LEU A  90      -0.590   2.088  -8.423  1.00 86.32           H
ATOM   1159 3HD1 LEU A  90       0.759   1.303  -7.566  1.00 86.32           H
ATOM   1160  CD2 LEU A  90       1.312   1.091 -10.238  1.00 86.32           C
ATOM   1161 1HD2 LEU A  90       0.308   0.940 -10.634  1.00 86.32           H
ATOM   1162 2HD2 LEU A  90       2.013   1.213 -11.064  1.00 86.32           H
ATOM   1163 3HD2 LEU A  90       1.601   0.226  -9.641  1.00 86.32           H
ATOM   1164  HN  LEU A  90       0.421   5.751 -11.247  1.00 86.32           H
ATOM   1165  N   ALA A  91       3.331   5.667  -9.956  1.00 90.47           N
ATOM   1166  CA  ALA A  91       4.730   5.947  -9.681  1.00 90.47           C
ATOM   1167  C   ALA A  91       4.828   7.118  -8.701  1.00 90.47           C
ATOM   1168  O   ALA A  91       5.681   7.120  -7.814  1.00 90.47           O
ATOM   1169  HA  ALA A  91       5.162   5.060  -9.218  1.00 90.47           H
ATOM   1170  CB  ALA A  91       5.463   6.225 -10.995  1.00 90.47           C
ATOM   1171 1HB  ALA A  91       5.389   5.352 -11.644  1.00 90.47           H
ATOM   1172 2HB  ALA A  91       5.011   7.084 -11.489  1.00 90.47           H
ATOM   1173 3HB  ALA A  91       6.513   6.435 -10.788  1.00 90.47           H
ATOM   1174  HN  ALA A  91       3.043   5.839 -10.898  1.00 90.47           H
ATOM   1175  N   ILE A  92       3.942   8.084  -8.892  1.00 90.44           N
ATOM   1176  CA  ILE A  92       3.902   9.246  -8.021  1.00 90.44           C
ATOM   1177  C   ILE A  92       3.546   8.802  -6.601  1.00 90.44           C
ATOM   1178  O   ILE A  92       4.173   9.236  -5.635  1.00 90.44           O
ATOM   1179  HA  ILE A  92       4.903   9.679  -8.007  1.00 90.44           H
ATOM   1180  CB  ILE A  92       2.958  10.309  -8.588  1.00 90.44           C
ATOM   1181  HB  ILE A  92       2.014   9.826  -8.841  1.00 90.44           H
ATOM   1182  CG1 ILE A  92       3.519  10.909  -9.878  1.00 90.44           C
ATOM   1183 1HG1 ILE A  92       4.370  11.549  -9.646  1.00 90.44           H
ATOM   1184 2HG1 ILE A  92       3.886  10.111 -10.524  1.00 90.44           H
ATOM   1185  CG2 ILE A  92       2.651  11.383  -7.542  1.00 90.44           C
ATOM   1186 1HG2 ILE A  92       2.178  10.921  -6.675  1.00 90.44           H
ATOM   1187 2HG2 ILE A  92       3.578  11.867  -7.236  1.00 90.44           H
ATOM   1188 3HG2 ILE A  92       1.978  12.125  -7.971  1.00 90.44           H
ATOM   1189  CD1 ILE A  92       2.451  11.719 -10.616  1.00 90.44           C
ATOM   1190 1HD1 ILE A  92       1.612  11.070 -10.868  1.00 90.44           H
ATOM   1191 2HD1 ILE A  92       2.104  12.530  -9.975  1.00 90.44           H
ATOM   1192 3HD1 ILE A  92       2.876  12.134 -11.529  1.00 90.44           H
ATOM   1193  HN  ILE A  92       3.262   8.082  -9.625  1.00 90.44           H
ATOM   1194  N   ALA A  93       2.542   7.941  -6.519  1.00 91.75           N
ATOM   1195  CA  ALA A  93       2.065   7.469  -5.230  1.00 91.75           C
ATOM   1196  C   ALA A  93       3.206   6.762  -4.496  1.00 91.75           C
ATOM   1197  O   ALA A  93       3.498   7.078  -3.344  1.00 91.75           O
ATOM   1198  HA  ALA A  93       1.756   8.339  -4.651  1.00 91.75           H
ATOM   1199  CB  ALA A  93       0.852   6.559  -5.437  1.00 91.75           C
ATOM   1200 1HB  ALA A  93       0.060   7.118  -5.935  1.00 91.75           H
ATOM   1201 2HB  ALA A  93       1.139   5.707  -6.053  1.00 91.75           H
ATOM   1202 3HB  ALA A  93       0.495   6.205  -4.470  1.00 91.75           H
ATOM   1203  HN  ALA A  93       2.058   7.569  -7.311  1.00 91.75           H
ATOM   1204  N   ASP A  94       3.820   5.818  -5.194  1.00 88.33           N
ATOM   1205  CA  ASP A  94       4.880   5.019  -4.602  1.00 88.33           C
ATOM   1206  C   ASP A  94       5.973   5.947  -4.067  1.00 88.33           C
ATOM   1207  O   ASP A  94       6.513   5.717  -2.986  1.00 88.33           O
ATOM   1208  HA  ASP A  94       4.398   4.444  -3.812  1.00 88.33           H
ATOM   1209  CB  ASP A  94       5.515   4.090  -5.639  1.00 88.33           C
ATOM   1210 1HB  ASP A  94       5.665   4.631  -6.574  1.00 88.33           H
ATOM   1211 2HB  ASP A  94       6.498   3.772  -5.294  1.00 88.33           H
ATOM   1212  CG  ASP A  94       4.634   2.864  -5.889  1.00 88.33           C
ATOM   1213  OD1 ASP A  94       3.899   2.492  -4.948  1.00 88.33           O
ATOM   1214  OD2 ASP A  94       4.715   2.327  -7.014  1.00 88.33           O
ATOM   1215  HN  ASP A  94       3.605   5.596  -6.145  1.00 88.33           H
ATOM   1216  N   LEU A  95       6.266   6.976  -4.848  1.00 90.02           N
ATOM   1217  CA  LEU A  95       7.324   7.907  -4.494  1.00 90.02           C
ATOM   1218  C   LEU A  95       6.971   8.595  -3.174  1.00 90.02           C
ATOM   1219  O   LEU A  95       7.826   8.756  -2.305  1.00 90.02           O
ATOM   1220  HA  LEU A  95       8.235   7.327  -4.348  1.00 90.02           H
ATOM   1221  CB  LEU A  95       7.587   8.882  -5.644  1.00 90.02           C
ATOM   1222 1HB  LEU A  95       7.434   8.353  -6.584  1.00 90.02           H
ATOM   1223 2HB  LEU A  95       6.841   9.675  -5.599  1.00 90.02           H
ATOM   1224  CG  LEU A  95       8.974   9.526  -5.672  1.00 90.02           C
ATOM   1225  HG  LEU A  95       9.361   9.550  -4.653  1.00 90.02           H
ATOM   1226  CD1 LEU A  95       9.949   8.692  -6.506  1.00 90.02           C
ATOM   1227 1HD1 LEU A  95      10.036   7.695  -6.075  1.00 90.02           H
ATOM   1228 2HD1 LEU A  95       9.578   8.615  -7.528  1.00 90.02           H
ATOM   1229 3HD1 LEU A  95      10.927   9.173  -6.510  1.00 90.02           H
ATOM   1230  CD2 LEU A  95       8.896  10.974  -6.160  1.00 90.02           C
ATOM   1231 1HD2 LEU A  95       8.480  10.997  -7.167  1.00 90.02           H
ATOM   1232 2HD2 LEU A  95       8.258  11.550  -5.489  1.00 90.02           H
ATOM   1233 3HD2 LEU A  95       9.896  11.409  -6.171  1.00 90.02           H
ATOM   1234  HN  LEU A  95       5.797   7.177  -5.708  1.00 90.02           H
ATOM   1235  N   LEU A  96       5.708   8.982  -3.064  1.00 87.25           N
ATOM   1236  CA  LEU A  96       5.241   9.688  -1.883  1.00 87.25           C
ATOM   1237  C   LEU A  96       5.441   8.801  -0.652  1.00 87.25           C
ATOM   1238  O   LEU A  96       5.836   9.284   0.408  1.00 87.25           O
ATOM   1239  HA  LEU A  96       5.859  10.579  -1.770  1.00 87.25           H
ATOM   1240  CB  LEU A  96       3.798  10.158  -2.075  1.00 87.25           C
ATOM   1241 1HB  LEU A  96       3.210   9.318  -2.444  1.00 87.25           H
ATOM   1242 2HB  LEU A  96       3.392  10.427  -1.100  1.00 87.25           H
ATOM   1243  CG  LEU A  96       3.599  11.341  -3.024  1.00 87.25           C
ATOM   1244  HG  LEU A  96       4.073  11.099  -3.976  1.00 87.25           H
ATOM   1245  CD1 LEU A  96       2.113  11.574  -3.305  1.00 87.25           C
ATOM   1246 1HD1 LEU A  96       1.686  10.682  -3.764  1.00 87.25           H
ATOM   1247 2HD1 LEU A  96       1.595  11.785  -2.370  1.00 87.25           H
ATOM   1248 3HD1 LEU A  96       2.000  12.421  -3.983  1.00 87.25           H
ATOM   1249  CD2 LEU A  96       4.284  12.598  -2.485  1.00 87.25           C
ATOM   1250 1HD2 LEU A  96       3.862  12.854  -1.514  1.00 87.25           H
ATOM   1251 2HD2 LEU A  96       5.353  12.412  -2.378  1.00 87.25           H
ATOM   1252 3HD2 LEU A  96       4.127  13.424  -3.179  1.00 87.25           H
ATOM   1253  HN  LEU A  96       5.011   8.820  -3.763  1.00 87.25           H
ATOM   1254  N   PHE A  97       5.158   7.519  -0.833  1.00 89.62           N
ATOM   1255  CA  PHE A  97       5.315   6.558   0.245  1.00 89.62           C
ATOM   1256  C   PHE A  97       6.781   6.438   0.664  1.00 89.62           C
ATOM   1257  O   PHE A  97       7.095   6.462   1.853  1.00 89.62           O
ATOM   1258  HA  PHE A  97       4.726   6.920   1.089  1.00 89.62           H
ATOM   1259  CB  PHE A  97       4.836   5.206  -0.287  1.00 89.62           C
ATOM   1260 1HB  PHE A  97       3.749   5.224  -0.369  1.00 89.62           H
ATOM   1261 2HB  PHE A  97       5.229   5.064  -1.294  1.00 89.62           H
ATOM   1262  CG  PHE A  97       5.249   4.015   0.579  1.00 89.62           C
ATOM   1263  CD1 PHE A  97       6.096   3.074   0.082  1.00 89.62           C
ATOM   1264  HD1 PHE A  97       6.480   3.169  -0.933  1.00 89.62           H
ATOM   1265  CD2 PHE A  97       4.768   3.896   1.846  1.00 89.62           C
ATOM   1266  HD2 PHE A  97       4.089   4.650   2.244  1.00 89.62           H
ATOM   1267  CE1 PHE A  97       6.479   1.968   0.886  1.00 89.62           C
ATOM   1268  HE1 PHE A  97       7.157   1.214   0.488  1.00 89.62           H
ATOM   1269  CE2 PHE A  97       5.152   2.790   2.650  1.00 89.62           C
ATOM   1270  HE2 PHE A  97       4.767   2.695   3.665  1.00 89.62           H
ATOM   1271  CZ  PHE A  97       5.999   1.849   2.153  1.00 89.62           C
ATOM   1272  HZ  PHE A  97       6.293   1.001   2.770  1.00 89.62           H
ATOM   1273  HN  PHE A  97       4.828   7.136  -1.696  1.00 89.62           H
ATOM   1274  N   LEU A  98       7.640   6.310  -0.337  1.00 92.31           N
ATOM   1275  CA  LEU A  98       9.035   5.989  -0.089  1.00 92.31           C
ATOM   1276  C   LEU A  98       9.668   7.098   0.754  1.00 92.31           C
ATOM   1277  O   LEU A  98      10.544   6.834   1.576  1.00 92.31           O
ATOM   1278  HA  LEU A  98       9.060   5.062   0.485  1.00 92.31           H
ATOM   1279  CB  LEU A  98       9.767   5.725  -1.407  1.00 92.31           C
ATOM   1280 1HB  LEU A  98       9.587   6.568  -2.074  1.00 92.31           H
ATOM   1281 2HB  LEU A  98      10.838   5.701  -1.206  1.00 92.31           H
ATOM   1282  CG  LEU A  98       9.384   4.438  -2.140  1.00 92.31           C
ATOM   1283  HG  LEU A  98       8.298   4.350  -2.132  1.00 92.31           H
ATOM   1284  CD1 LEU A  98       9.822   4.491  -3.606  1.00 92.31           C
ATOM   1285 1HD1 LEU A  98       9.336   5.333  -4.099  1.00 92.31           H
ATOM   1286 2HD1 LEU A  98      10.904   4.615  -3.657  1.00 92.31           H
ATOM   1287 3HD1 LEU A  98       9.538   3.564  -4.104  1.00 92.31           H
ATOM   1288  CD2 LEU A  98       9.943   3.209  -1.420  1.00 92.31           C
ATOM   1289 1HD2 LEU A  98      11.030   3.277  -1.376  1.00 92.31           H
ATOM   1290 2HD2 LEU A  98       9.540   3.168  -0.408  1.00 92.31           H
ATOM   1291 3HD2 LEU A  98       9.656   2.308  -1.962  1.00 92.31           H
ATOM   1292  HN  LEU A  98       7.397   6.422  -1.301  1.00 92.31           H
ATOM   1293  N   VAL A  99       9.199   8.315   0.521  1.00 89.85           N
ATOM   1294  CA  VAL A  99       9.730   9.469   1.226  1.00 89.85           C
ATOM   1295  C   VAL A  99       9.471   9.309   2.725  1.00 89.85           C
ATOM   1296  O   VAL A  99      10.151   9.924   3.545  1.00 89.85           O
ATOM   1297  HA  VAL A  99      10.806   9.492   1.056  1.00 89.85           H
ATOM   1298  CB  VAL A  99       9.133  10.754   0.649  1.00 89.85           C
ATOM   1299  HB  VAL A  99       8.047  10.659   0.671  1.00 89.85           H
ATOM   1300  CG1 VAL A  99       9.514  11.966   1.502  1.00 89.85           C
ATOM   1301 1HG1 VAL A  99       9.138  11.830   2.516  1.00 89.85           H
ATOM   1302 2HG1 VAL A  99      10.599  12.066   1.526  1.00 89.85           H
ATOM   1303 3HG1 VAL A  99       9.077  12.867   1.070  1.00 89.85           H
ATOM   1304  CG2 VAL A  99       9.558  10.952  -0.807  1.00 89.85           C
ATOM   1305 1HG2 VAL A  99      10.645  11.016  -0.862  1.00 89.85           H
ATOM   1306 2HG2 VAL A  99       9.214  10.108  -1.404  1.00 89.85           H
ATOM   1307 3HG2 VAL A  99       9.120  11.873  -1.192  1.00 89.85           H
ATOM   1308  HN  VAL A  99       8.471   8.518  -0.134  1.00 89.85           H
ATOM   1309  N   THR A 100       8.486   8.480   3.038  1.00 89.45           N
ATOM   1310  CA  THR A 100       8.095   8.271   4.422  1.00 89.45           C
ATOM   1311  C   THR A 100       9.014   7.245   5.086  1.00 89.45           C
ATOM   1312  O   THR A 100       9.160   7.236   6.308  1.00 89.45           O
ATOM   1313  HA  THR A 100       8.221   9.210   4.960  1.00 89.45           H
ATOM   1314  CB  THR A 100       6.619   7.867   4.440  1.00 89.45           C
ATOM   1315  HB  THR A 100       6.201   7.967   5.441  1.00 89.45           H
ATOM   1316  OG1 THR A 100       6.614   6.548   3.900  1.00 89.45           O
ATOM   1317  HG1 THR A 100       6.560   6.587   2.903  1.00 89.45           H
ATOM   1318  CG2 THR A 100       5.778   8.677   3.452  1.00 89.45           C
ATOM   1319 1HG2 THR A 100       6.155   8.523   2.441  1.00 89.45           H
ATOM   1320 2HG2 THR A 100       5.839   9.735   3.705  1.00 89.45           H
ATOM   1321 3HG2 THR A 100       4.739   8.350   3.505  1.00 89.45           H
ATOM   1322  HN  THR A 100       7.960   7.958   2.367  1.00 89.45           H
ATOM   1323  N   LEU A 101       9.610   6.404   4.253  1.00 91.64           N
ATOM   1324  CA  LEU A 101      10.328   5.242   4.749  1.00 91.64           C
ATOM   1325  C   LEU A 101      11.498   5.703   5.620  1.00 91.64           C
ATOM   1326  O   LEU A 101      11.764   5.117   6.668  1.00 91.64           O
ATOM   1327  HA  LEU A 101       9.637   4.673   5.371  1.00 91.64           H
ATOM   1328  CB  LEU A 101      10.745   4.335   3.589  1.00 91.64           C
ATOM   1329 1HB  LEU A 101      11.196   4.954   2.814  1.00 91.64           H
ATOM   1330 2HB  LEU A 101      11.519   3.656   3.946  1.00 91.64           H
ATOM   1331  CG  LEU A 101       9.629   3.503   2.954  1.00 91.64           C
ATOM   1332  HG  LEU A 101       8.900   4.186   2.518  1.00 91.64           H
ATOM   1333  CD1 LEU A 101      10.172   2.635   1.817  1.00 91.64           C
ATOM   1334 1HD1 LEU A 101      10.611   3.274   1.050  1.00 91.64           H
ATOM   1335 2HD1 LEU A 101      10.933   1.960   2.207  1.00 91.64           H
ATOM   1336 3HD1 LEU A 101       9.358   2.055   1.382  1.00 91.64           H
ATOM   1337  CD2 LEU A 101       8.896   2.672   4.009  1.00 91.64           C
ATOM   1338 1HD2 LEU A 101       9.601   1.998   4.495  1.00 91.64           H
ATOM   1339 2HD2 LEU A 101       8.456   3.336   4.753  1.00 91.64           H
ATOM   1340 3HD2 LEU A 101       8.108   2.091   3.530  1.00 91.64           H
ATOM   1341  HN  LEU A 101       9.609   6.508   3.259  1.00 91.64           H
ATOM   1342  N   PRO A 102      12.214   6.757   5.205  1.00 93.73           N
ATOM   1343  CA  PRO A 102      13.363   7.239   5.976  1.00 93.73           C
ATOM   1344  C   PRO A 102      13.010   7.506   7.430  1.00 93.73           C
ATOM   1345  O   PRO A 102      13.771   7.157   8.331  1.00 93.73           O
ATOM   1346  HA  PRO A 102      14.140   6.476   6.007  1.00 93.73           H
ATOM   1347  CB  PRO A 102      13.776   8.519   5.248  1.00 93.73           C
ATOM   1348 1HB  PRO A 102      13.290   9.398   5.672  1.00 93.73           H
ATOM   1349 2HB  PRO A 102      14.851   8.689   5.313  1.00 93.73           H
ATOM   1350  CG  PRO A 102      13.331   8.268   3.812  1.00 93.73           C
ATOM   1351 1HG  PRO A 102      13.231   9.197   3.251  1.00 93.73           H
ATOM   1352 2HG  PRO A 102      14.050   7.657   3.266  1.00 93.73           H
ATOM   1353  CD  PRO A 102      11.998   7.561   3.989  1.00 93.73           C
ATOM   1354 1HD  PRO A 102      11.178   8.268   4.116  1.00 93.73           H
ATOM   1355 2HD  PRO A 102      11.750   6.943   3.126  1.00 93.73           H
ATOM   1356  N   PHE A 103      11.855   8.125   7.622  1.00 92.05           N
ATOM   1357  CA  PHE A 103      11.418   8.499   8.956  1.00 92.05           C
ATOM   1358  C   PHE A 103      11.123   7.260   9.804  1.00 92.05           C
ATOM   1359  O   PHE A 103      11.469   7.214  10.983  1.00 92.05           O
ATOM   1360  HA  PHE A 103      12.228   9.066   9.415  1.00 92.05           H
ATOM   1361  CB  PHE A 103      10.131   9.310   8.795  1.00 92.05           C
ATOM   1362 1HB  PHE A 103       9.413   8.724   8.221  1.00 92.05           H
ATOM   1363 2HB  PHE A 103       9.693   9.476   9.779  1.00 92.05           H
ATOM   1364  CG  PHE A 103      10.330  10.662   8.107  1.00 92.05           C
ATOM   1365  CD1 PHE A 103      10.609  11.768   8.848  1.00 92.05           C
ATOM   1366  HD1 PHE A 103      10.691  11.691   9.932  1.00 92.05           H
ATOM   1367  CD2 PHE A 103      10.227  10.758   6.754  1.00 92.05           C
ATOM   1368  HD2 PHE A 103      10.003   9.872   6.160  1.00 92.05           H
ATOM   1369  CE1 PHE A 103      10.793  13.023   8.209  1.00 92.05           C
ATOM   1370  HE1 PHE A 103      11.016  13.909   8.802  1.00 92.05           H
ATOM   1371  CE2 PHE A 103      10.412  12.013   6.115  1.00 92.05           C
ATOM   1372  HE2 PHE A 103      10.329  12.090   5.031  1.00 92.05           H
ATOM   1373  CZ  PHE A 103      10.691  13.119   6.856  1.00 92.05           C
ATOM   1374  HZ  PHE A 103      10.832  14.082   6.365  1.00 92.05           H
ATOM   1375  HN  PHE A 103      11.223   8.371   6.886  1.00 92.05           H
ATOM   1376  N   TRP A 104      10.487   6.286   9.169  1.00 86.30           N
ATOM   1377  CA  TRP A 104      10.103   5.068   9.862  1.00 86.30           C
ATOM   1378  C   TRP A 104      11.379   4.294  10.200  1.00 86.30           C
ATOM   1379  O   TRP A 104      11.445   3.617  11.225  1.00 86.30           O
ATOM   1380  HA  TRP A 104       9.586   5.354  10.778  1.00 86.30           H
ATOM   1381  CB  TRP A 104       9.113   4.252   9.028  1.00 86.30           C
ATOM   1382 1HB  TRP A 104       9.515   4.130   8.022  1.00 86.30           H
ATOM   1383 2HB  TRP A 104       9.025   3.255   9.459  1.00 86.30           H
ATOM   1384  CG  TRP A 104       7.719   4.875   8.932  1.00 86.30           C
ATOM   1385  CD1 TRP A 104       7.105   5.360   7.844  1.00 86.30           C
ATOM   1386  HD1 TRP A 104       7.544   5.373   6.847  1.00 86.30           H
ATOM   1387  CD2 TRP A 104       6.784   5.060  10.016  1.00 86.30           C
ATOM   1388  NE1 TRP A 104       5.848   5.843   8.146  1.00 86.30           N
ATOM   1389  HE1 TRP A 104       5.201   6.254   7.503  1.00 86.30           H
ATOM   1390  CE2 TRP A 104       5.646   5.655   9.509  1.00 86.30           C
ATOM   1391  CE3 TRP A 104       6.895   4.735  11.379  1.00 86.30           C
ATOM   1392  HE3 TRP A 104       7.782   4.265  11.804  1.00 86.30           H
ATOM   1393  CZ2 TRP A 104       4.534   5.977  10.295  1.00 86.30           C
ATOM   1394  HZ2 TRP A 104       3.647   6.447   9.871  1.00 86.30           H
ATOM   1395  CZ3 TRP A 104       5.775   5.064  12.152  1.00 86.30           C
ATOM   1396  HZ3 TRP A 104       5.809   4.834  13.217  1.00 86.30           H
ATOM   1397  CH2 TRP A 104       4.622   5.663  11.657  1.00 86.30           C
ATOM   1398  HH2 TRP A 104       3.791   5.887  12.325  1.00 86.30           H
ATOM   1399  HN  TRP A 104      10.235   6.320   8.202  1.00 86.30           H
ATOM   1400  N   ALA A 105      12.361   4.421   9.320  1.00 93.96           N
ATOM   1401  CA  ALA A 105      13.630   3.741   9.511  1.00 93.96           C
ATOM   1402  C   ALA A 105      14.292   4.255  10.791  1.00 93.96           C
ATOM   1403  O   ALA A 105      14.773   3.468  11.605  1.00 93.96           O
ATOM   1404  HA  ALA A 105      13.423   2.676   9.622  1.00 93.96           H
ATOM   1405  CB  ALA A 105      14.511   3.946   8.277  1.00 93.96           C
ATOM   1406 1HB  ALA A 105      14.009   3.537   7.400  1.00 93.96           H
ATOM   1407 2HB  ALA A 105      14.689   5.011   8.131  1.00 93.96           H
ATOM   1408 3HB  ALA A 105      15.463   3.435   8.421  1.00 93.96           H
ATOM   1409  HN  ALA A 105      12.300   4.976   8.490  1.00 93.96           H
ATOM   1410  N   ILE A 106      14.295   5.573  10.930  1.00 90.68           N
ATOM   1411  CA  ILE A 106      14.908   6.202  12.087  1.00 90.68           C
ATOM   1412  C   ILE A 106      14.113   5.836  13.342  1.00 90.68           C
ATOM   1413  O   ILE A 106      14.694   5.519  14.379  1.00 90.68           O
ATOM   1414  HA  ILE A 106      15.915   5.796  12.185  1.00 90.68           H
ATOM   1415  CB  ILE A 106      15.048   7.709  11.866  1.00 90.68           C
ATOM   1416  HB  ILE A 106      14.084   8.097  11.537  1.00 90.68           H
ATOM   1417  CG1 ILE A 106      16.058   8.009  10.757  1.00 90.68           C
ATOM   1418 1HG1 ILE A 106      17.070   7.845  11.128  1.00 90.68           H
ATOM   1419 2HG1 ILE A 106      15.907   7.320   9.926  1.00 90.68           H
ATOM   1420  CG2 ILE A 106      15.401   8.425  13.171  1.00 90.68           C
ATOM   1421 1HG2 ILE A 106      14.614   8.251  13.905  1.00 90.68           H
ATOM   1422 2HG2 ILE A 106      16.345   8.039  13.554  1.00 90.68           H
ATOM   1423 3HG2 ILE A 106      15.494   9.495  12.986  1.00 90.68           H
ATOM   1424  CD1 ILE A 106      15.918   9.451  10.262  1.00 90.68           C
ATOM   1425 1HD1 ILE A 106      14.912   9.604   9.870  1.00 90.68           H
ATOM   1426 2HD1 ILE A 106      16.093  10.137  11.090  1.00 90.68           H
ATOM   1427 3HD1 ILE A 106      16.648   9.637   9.474  1.00 90.68           H
ATOM   1428  HN  ILE A 106      13.890   6.205  10.270  1.00 90.68           H
ATOM   1429  N   ALA A 107      12.796   5.891  13.207  1.00 91.83           N
ATOM   1430  CA  ALA A 107      11.917   5.648  14.338  1.00 91.83           C
ATOM   1431  C   ALA A 107      12.114   4.213  14.831  1.00 91.83           C
ATOM   1432  O   ALA A 107      12.080   3.956  16.034  1.00 91.83           O
ATOM   1433  HA  ALA A 107      12.199   6.338  15.132  1.00 91.83           H
ATOM   1434  CB  ALA A 107      10.470   5.930  13.930  1.00 91.83           C
ATOM   1435 1HB  ALA A 107      10.378   6.970  13.615  1.00 91.83           H
ATOM   1436 2HB  ALA A 107      10.190   5.275  13.105  1.00 91.83           H
ATOM   1437 3HB  ALA A 107       9.811   5.747  14.778  1.00 91.83           H
ATOM   1438  HN  ALA A 107      12.331   6.098  12.346  1.00 91.83           H
ATOM   1439  N   ALA A 108      12.315   3.315  13.878  1.00 91.43           N
ATOM   1440  CA  ALA A 108      12.466   1.906  14.197  1.00 91.43           C
ATOM   1441  C   ALA A 108      13.841   1.674  14.826  1.00 91.43           C
ATOM   1442  O   ALA A 108      14.007   0.775  15.649  1.00 91.43           O
ATOM   1443  HA  ALA A 108      11.695   1.645  14.922  1.00 91.43           H
ATOM   1444  CB  ALA A 108      12.256   1.070  12.932  1.00 91.43           C
ATOM   1445 1HB  ALA A 108      11.254   1.249  12.541  1.00 91.43           H
ATOM   1446 2HB  ALA A 108      12.994   1.354  12.182  1.00 91.43           H
ATOM   1447 3HB  ALA A 108      12.369   0.013  13.172  1.00 91.43           H
ATOM   1448  HN  ALA A 108      12.375   3.537  12.905  1.00 91.43           H
ATOM   1449  N   ALA A 109      14.791   2.501  14.416  1.00 90.03           N
ATOM   1450  CA  ALA A 109      16.166   2.339  14.857  1.00 90.03           C
ATOM   1451  C   ALA A 109      16.263   2.682  16.345  1.00 90.03           C
ATOM   1452  O   ALA A 109      17.055   2.086  17.073  1.00 90.03           O
ATOM   1453  HA  ALA A 109      16.440   1.294  14.716  1.00 90.03           H
ATOM   1454  CB  ALA A 109      17.084   3.210  13.998  1.00 90.03           C
ATOM   1455 1HB  ALA A 109      17.000   2.907  12.954  1.00 90.03           H
ATOM   1456 2HB  ALA A 109      16.791   4.255  14.097  1.00 90.03           H
ATOM   1457 3HB  ALA A 109      18.116   3.089  14.329  1.00 90.03           H
ATOM   1458  HN  ALA A 109      14.635   3.268  13.794  1.00 90.03           H
ATOM   1459  N   ASP A 110      15.445   3.642  16.753  1.00 80.74           N
ATOM   1460  CA  ASP A 110      15.525   4.169  18.105  1.00 80.74           C
ATOM   1461  C   ASP A 110      14.130   4.599  18.563  1.00 80.74           C
ATOM   1462  O   ASP A 110      13.366   3.788  19.083  1.00 80.74           O
ATOM   1463  HA  ASP A 110      15.929   3.355  18.706  1.00 80.74           H
ATOM   1464  CB  ASP A 110      16.441   5.393  18.165  1.00 80.74           C
ATOM   1465 1HB  ASP A 110      17.392   5.165  17.683  1.00 80.74           H
ATOM   1466 2HB  ASP A 110      15.991   6.216  17.609  1.00 80.74           H
ATOM   1467  CG  ASP A 110      16.688   5.823  19.613  1.00 80.74           C
ATOM   1468  OD1 ASP A 110      16.266   5.061  20.510  1.00 80.74           O
ATOM   1469  OD2 ASP A 110      17.292   6.902  19.789  1.00 80.74           O
ATOM   1470  HN  ASP A 110      14.739   4.057  16.179  1.00 80.74           H
ATOM   1471  N   GLN A 111      13.841   5.875  18.354  1.00 83.15           N
ATOM   1472  CA  GLN A 111      12.555   6.425  18.749  1.00 83.15           C
ATOM   1473  C   GLN A 111      12.146   7.553  17.798  1.00 83.15           C
ATOM   1474  O   GLN A 111      12.943   7.992  16.971  1.00 83.15           O
ATOM   1475  HA  GLN A 111      11.849   5.599  18.668  1.00 83.15           H
ATOM   1476  CB  GLN A 111      12.590   6.915  20.198  1.00 83.15           C
ATOM   1477 1HB  GLN A 111      11.627   7.352  20.461  1.00 83.15           H
ATOM   1478 2HB  GLN A 111      12.750   6.070  20.867  1.00 83.15           H
ATOM   1479  CG  GLN A 111      13.698   7.951  20.400  1.00 83.15           C
ATOM   1480 1HG  GLN A 111      14.665   7.505  20.162  1.00 83.15           H
ATOM   1481 2HG  GLN A 111      13.553   8.783  19.712  1.00 83.15           H
ATOM   1482  CD  GLN A 111      13.710   8.467  21.840  1.00 83.15           C
ATOM   1483  OE1 GLN A 111      12.710   8.455  22.539  1.00 83.15           O
ATOM   1484  NE2 GLN A 111      14.893   8.921  22.242  1.00 83.15           N
ATOM   1485 1HE2 GLN A 111      15.674   8.903  21.618  1.00 83.15           H
ATOM   1486 2HE2 GLN A 111      15.002   9.280  23.169  1.00 83.15           H
ATOM   1487  HN  GLN A 111      14.465   6.527  17.924  1.00 83.15           H
ATOM   1488  N   TRP A 112      10.904   7.988  17.949  1.00 88.56           N
ATOM   1489  CA  TRP A 112      10.389   9.076  17.134  1.00 88.56           C
ATOM   1490  C   TRP A 112      11.028  10.377  17.624  1.00 88.56           C
ATOM   1491  O   TRP A 112      10.744  10.835  18.729  1.00 88.56           O
ATOM   1492  HA  TRP A 112      10.677   8.884  16.101  1.00 88.56           H
ATOM   1493  CB  TRP A 112       8.859   9.111  17.171  1.00 88.56           C
ATOM   1494 1HB  TRP A 112       8.478   8.116  16.940  1.00 88.56           H
ATOM   1495 2HB  TRP A 112       8.535   9.350  18.184  1.00 88.56           H
ATOM   1496  CG  TRP A 112       8.237  10.118  16.201  1.00 88.56           C
ATOM   1497  CD1 TRP A 112       7.831  11.369  16.459  1.00 88.56           C
ATOM   1498  HD1 TRP A 112       7.898  11.846  17.436  1.00 88.56           H
ATOM   1499  CD2 TRP A 112       7.964   9.906  14.800  1.00 88.56           C
ATOM   1500  NE1 TRP A 112       7.319  11.977  15.331  1.00 88.56           N
ATOM   1501  HE1 TRP A 112       6.955  12.906  15.273  1.00 88.56           H
ATOM   1502  CE2 TRP A 112       7.402  11.059  14.290  1.00 88.56           C
ATOM   1503  CE3 TRP A 112       8.185   8.779  13.990  1.00 88.56           C
ATOM   1504  HE3 TRP A 112       8.627   7.857  14.369  1.00 88.56           H
ATOM   1505  CZ2 TRP A 112       7.014  11.196  12.952  1.00 88.56           C
ATOM   1506  HZ2 TRP A 112       6.573  12.117  12.573  1.00 88.56           H
ATOM   1507  CZ3 TRP A 112       7.792   8.931  12.655  1.00 88.56           C
ATOM   1508  HZ3 TRP A 112       7.941   8.086  11.983  1.00 88.56           H
ATOM   1509  CH2 TRP A 112       7.225  10.085  12.126  1.00 88.56           C
ATOM   1510  HH2 TRP A 112       6.945  10.124  11.073  1.00 88.56           H
ATOM   1511  HN  TRP A 112      10.255   7.612  18.611  1.00 88.56           H
ATOM   1512  N   LYS A 113      11.880  10.936  16.776  1.00 81.01           N
ATOM   1513  CA  LYS A 113      12.675  12.088  17.165  1.00 81.01           C
ATOM   1514  C   LYS A 113      12.085  13.348  16.528  1.00 81.01           C
ATOM   1515  O   LYS A 113      12.672  14.425  16.618  1.00 81.01           O
ATOM   1516  HA  LYS A 113      12.605  12.183  18.248  1.00 81.01           H
ATOM   1517  CB  LYS A 113      14.150  11.860  16.825  1.00 81.01           C
ATOM   1518 1HB  LYS A 113      14.259  11.693  15.754  1.00 81.01           H
ATOM   1519 2HB  LYS A 113      14.725  12.753  17.069  1.00 81.01           H
ATOM   1520  CG  LYS A 113      14.710  10.661  17.593  1.00 81.01           C
ATOM   1521 1HG  LYS A 113      14.544  10.798  18.661  1.00 81.01           H
ATOM   1522 2HG  LYS A 113      14.176   9.756  17.301  1.00 81.01           H
ATOM   1523  CD  LYS A 113      16.206  10.486  17.322  1.00 81.01           C
ATOM   1524 1HD  LYS A 113      16.370  10.333  16.255  1.00 81.01           H
ATOM   1525 2HD  LYS A 113      16.737  11.397  17.599  1.00 81.01           H
ATOM   1526  CE  LYS A 113      16.770   9.301  18.107  1.00 81.01           C
ATOM   1527 1HE  LYS A 113      16.616   9.456  19.174  1.00 81.01           H
ATOM   1528 2HE  LYS A 113      16.235   8.390  17.837  1.00 81.01           H
ATOM   1529  NZ  LYS A 113      18.214   9.135  17.827  1.00 81.01           N
ATOM   1530 1HZ  LYS A 113      18.563   8.320  18.320  1.00 81.01           H
ATOM   1531 2HZ  LYS A 113      18.354   9.013  16.831  1.00 81.01           H
ATOM   1532 3HZ  LYS A 113      18.716   9.959  18.140  1.00 81.01           H
ATOM   1533  HN  LYS A 113      12.029  10.615  15.841  1.00 81.01           H
ATOM   1534  N   PHE A 114      10.932  13.170  15.900  1.00 87.60           N
ATOM   1535  CA  PHE A 114      10.348  14.230  15.095  1.00 87.60           C
ATOM   1536  C   PHE A 114       9.148  14.860  15.805  1.00 87.60           C
ATOM   1537  O   PHE A 114       8.659  14.324  16.798  1.00 87.60           O
ATOM   1538  HA  PHE A 114      11.119  14.986  14.947  1.00 87.60           H
ATOM   1539  CB  PHE A 114       9.874  13.590  13.789  1.00 87.60           C
ATOM   1540 1HB  PHE A 114       9.052  12.908  14.007  1.00 87.60           H
ATOM   1541 2HB  PHE A 114       9.478  14.368  13.137  1.00 87.60           H
ATOM   1542  CG  PHE A 114      10.966  12.825  13.038  1.00 87.60           C
ATOM   1543  CD1 PHE A 114      11.909  13.504  12.332  1.00 87.60           C
ATOM   1544  HD1 PHE A 114      11.887  14.593  12.300  1.00 87.60           H
ATOM   1545  CD2 PHE A 114      10.995  11.466  13.078  1.00 87.60           C
ATOM   1546  HD2 PHE A 114      10.239  10.921  13.644  1.00 87.60           H
ATOM   1547  CE1 PHE A 114      12.923  12.794  11.635  1.00 87.60           C
ATOM   1548  HE1 PHE A 114      13.678  13.339  11.069  1.00 87.60           H
ATOM   1549  CE2 PHE A 114      12.008  10.756  12.382  1.00 87.60           C
ATOM   1550  HE2 PHE A 114      12.031   9.666  12.413  1.00 87.60           H
ATOM   1551  CZ  PHE A 114      12.951  11.435  11.675  1.00 87.60           C
ATOM   1552  HZ  PHE A 114      13.729  10.890  11.141  1.00 87.60           H
ATOM   1553  HN  PHE A 114      10.401  12.324  15.934  1.00 87.60           H
ATOM   1554  N   GLN A 115       8.709  15.988  15.268  1.00 80.52           N
ATOM   1555  CA  GLN A 115       7.601  16.718  15.861  1.00 80.52           C
ATOM   1556  C   GLN A 115       6.283  15.983  15.603  1.00 80.52           C
ATOM   1557  O   GLN A 115       6.210  15.123  14.727  1.00 80.52           O
ATOM   1558  HA  GLN A 115       7.808  16.740  16.931  1.00 80.52           H
ATOM   1559  CB  GLN A 115       7.542  18.152  15.331  1.00 80.52           C
ATOM   1560 1HB  GLN A 115       7.488  18.139  14.243  1.00 80.52           H
ATOM   1561 2HB  GLN A 115       6.635  18.639  15.690  1.00 80.52           H
ATOM   1562  CG  GLN A 115       8.768  18.952  15.777  1.00 80.52           C
ATOM   1563 1HG  GLN A 115       8.855  18.915  16.863  1.00 80.52           H
ATOM   1564 2HG  GLN A 115       9.671  18.497  15.369  1.00 80.52           H
ATOM   1565  CD  GLN A 115       8.669  20.407  15.317  1.00 80.52           C
ATOM   1566  OE1 GLN A 115       7.777  20.794  14.581  1.00 80.52           O
ATOM   1567  NE2 GLN A 115       9.635  21.191  15.790  1.00 80.52           N
ATOM   1568 1HE2 GLN A 115      10.338  20.810  16.391  1.00 80.52           H
ATOM   1569 2HE2 GLN A 115       9.657  22.160  15.545  1.00 80.52           H
ATOM   1570  HN  GLN A 115       9.096  16.404  14.445  1.00 80.52           H
ATOM   1571  N   THR A 116       5.276  16.349  16.382  1.00 87.03           N
ATOM   1572  CA  THR A 116       3.966  15.736  16.249  1.00 87.03           C
ATOM   1573  C   THR A 116       3.426  15.933  14.831  1.00 87.03           C
ATOM   1574  O   THR A 116       2.807  15.031  14.268  1.00 87.03           O
ATOM   1575  HA  THR A 116       4.072  14.662  16.404  1.00 87.03           H
ATOM   1576  CB  THR A 116       3.058  16.321  17.332  1.00 87.03           C
ATOM   1577  HB  THR A 116       2.753  17.336  17.078  1.00 87.03           H
ATOM   1578  OG1 THR A 116       3.817  16.188  18.531  1.00 87.03           O
ATOM   1579  HG1 THR A 116       3.435  16.775  19.245  1.00 87.03           H
ATOM   1580  CG2 THR A 116       1.815  15.463  17.581  1.00 87.03           C
ATOM   1581 1HG2 THR A 116       2.120  14.467  17.901  1.00 87.03           H
ATOM   1582 2HG2 THR A 116       1.235  15.388  16.661  1.00 87.03           H
ATOM   1583 3HG2 THR A 116       1.205  15.924  18.358  1.00 87.03           H
ATOM   1584  HN  THR A 116       5.344  17.050  17.092  1.00 87.03           H
ATOM   1585  N   PHE A 117       3.680  17.118  14.295  1.00 89.96           N
ATOM   1586  CA  PHE A 117       3.212  17.451  12.960  1.00 89.96           C
ATOM   1587  C   PHE A 117       3.699  16.423  11.937  1.00 89.96           C
ATOM   1588  O   PHE A 117       2.925  15.959  11.101  1.00 89.96           O
ATOM   1589  HA  PHE A 117       2.122  17.445  12.989  1.00 89.96           H
ATOM   1590  CB  PHE A 117       3.798  18.820  12.610  1.00 89.96           C
ATOM   1591 1HB  PHE A 117       3.460  19.548  13.346  1.00 89.96           H
ATOM   1592 2HB  PHE A 117       4.884  18.769  12.687  1.00 89.96           H
ATOM   1593  CG  PHE A 117       3.424  19.317  11.212  1.00 89.96           C
ATOM   1594  CD1 PHE A 117       4.349  19.304  10.215  1.00 89.96           C
ATOM   1595  HD1 PHE A 117       5.357  18.939  10.412  1.00 89.96           H
ATOM   1596  CD2 PHE A 117       2.166  19.773  10.967  1.00 89.96           C
ATOM   1597  HD2 PHE A 117       1.425  19.784  11.766  1.00 89.96           H
ATOM   1598  CE1 PHE A 117       4.002  19.766   8.918  1.00 89.96           C
ATOM   1599  HE1 PHE A 117       4.743  19.756   8.119  1.00 89.96           H
ATOM   1600  CE2 PHE A 117       1.819  20.235   9.670  1.00 89.96           C
ATOM   1601  HE2 PHE A 117       0.811  20.600   9.473  1.00 89.96           H
ATOM   1602  CZ  PHE A 117       2.744  20.222   8.673  1.00 89.96           C
ATOM   1603  HZ  PHE A 117       2.477  20.577   7.677  1.00 89.96           H
ATOM   1604  HN  PHE A 117       4.193  17.841  14.756  1.00 89.96           H
ATOM   1605  N   MET A 118       4.980  16.098  12.035  1.00 87.28           N
ATOM   1606  CA  MET A 118       5.581  15.140  11.123  1.00 87.28           C
ATOM   1607  C   MET A 118       4.951  13.755  11.290  1.00 87.28           C
ATOM   1608  O   MET A 118       4.826  13.006  10.322  1.00 87.28           O
ATOM   1609  HA  MET A 118       5.378  15.520  10.122  1.00 87.28           H
ATOM   1610  CB  MET A 118       7.084  15.053  11.392  1.00 87.28           C
ATOM   1611 1HB  MET A 118       7.261  14.960  12.464  1.00 87.28           H
ATOM   1612 2HB  MET A 118       7.490  14.156  10.923  1.00 87.28           H
ATOM   1613  CG  MET A 118       7.809  16.289  10.856  1.00 87.28           C
ATOM   1614 1HG  MET A 118       7.425  17.186  11.341  1.00 87.28           H
ATOM   1615 2HG  MET A 118       8.872  16.229  11.092  1.00 87.28           H
ATOM   1616  SD  MET A 118       7.585  16.409   9.089  1.00 87.28           S
ATOM   1617  CE  MET A 118       8.635  17.809   8.738  1.00 87.28           C
ATOM   1618 1HE  MET A 118       8.279  18.679   9.290  1.00 87.28           H
ATOM   1619 2HE  MET A 118       9.658  17.581   9.040  1.00 87.28           H
ATOM   1620 3HE  MET A 118       8.611  18.022   7.669  1.00 87.28           H
ATOM   1621  HN  MET A 118       5.601  16.476  12.721  1.00 87.28           H
ATOM   1622  N   CYS A 119       4.572  13.457  12.524  1.00 92.26           N
ATOM   1623  CA  CYS A 119       3.907  12.199  12.819  1.00 92.26           C
ATOM   1624  C   CYS A 119       2.601  12.148  12.024  1.00 92.26           C
ATOM   1625  O   CYS A 119       2.305  11.147  11.373  1.00 92.26           O
ATOM   1626  HA  CYS A 119       4.584  11.405  12.502  1.00 92.26           H
ATOM   1627  CB  CYS A 119       3.669  12.024  14.320  1.00 92.26           C
ATOM   1628 1HB  CYS A 119       4.623  11.972  14.844  1.00 92.26           H
ATOM   1629 2HB  CYS A 119       3.135  12.887  14.715  1.00 92.26           H
ATOM   1630  SG  CYS A 119       2.705  10.499  14.627  1.00 92.26           S
ATOM   1631  HN  CYS A 119       4.712  14.056  13.312  1.00 92.26           H
ATOM   1632  N   LYS A 120       1.854  13.240  12.103  1.00 90.83           N
ATOM   1633  CA  LYS A 120       0.576  13.323  11.418  1.00 90.83           C
ATOM   1634  C   LYS A 120       0.796  13.145   9.914  1.00 90.83           C
ATOM   1635  O   LYS A 120       0.099  12.362   9.270  1.00 90.83           O
ATOM   1636  HA  LYS A 120      -0.042  12.500  11.776  1.00 90.83           H
ATOM   1637  CB  LYS A 120      -0.144  14.622  11.784  1.00 90.83           C
ATOM   1638 1HB  LYS A 120       0.535  15.466  11.665  1.00 90.83           H
ATOM   1639 2HB  LYS A 120      -0.977  14.786  11.100  1.00 90.83           H
ATOM   1640  CG  LYS A 120      -0.661  14.576  13.223  1.00 90.83           C
ATOM   1641 1HG  LYS A 120      -1.393  13.775  13.325  1.00 90.83           H
ATOM   1642 2HG  LYS A 120       0.161  14.345  13.901  1.00 90.83           H
ATOM   1643  CD  LYS A 120      -1.298  15.909  13.621  1.00 90.83           C
ATOM   1644 1HD  LYS A 120      -0.555  16.705  13.556  1.00 90.83           H
ATOM   1645 2HD  LYS A 120      -2.094  16.159  12.920  1.00 90.83           H
ATOM   1646  CE  LYS A 120      -1.862  15.846  15.041  1.00 90.83           C
ATOM   1647 1HE  LYS A 120      -1.183  15.285  15.684  1.00 90.83           H
ATOM   1648 2HE  LYS A 120      -1.935  16.851  15.455  1.00 90.83           H
ATOM   1649  NZ  LYS A 120      -3.196  15.205  15.041  1.00 90.83           N
ATOM   1650 1HZ  LYS A 120      -3.659  15.388  15.925  1.00 90.83           H
ATOM   1651 2HZ  LYS A 120      -3.753  15.584  14.283  1.00 90.83           H
ATOM   1652 3HZ  LYS A 120      -3.090  14.204  14.916  1.00 90.83           H
ATOM   1653  HN  LYS A 120       2.110  14.055  12.623  1.00 90.83           H
ATOM   1654  N   VAL A 121       1.767  13.884   9.399  1.00 92.14           N
ATOM   1655  CA  VAL A 121       2.011  13.906   7.966  1.00 92.14           C
ATOM   1656  C   VAL A 121       2.419  12.506   7.502  1.00 92.14           C
ATOM   1657  O   VAL A 121       1.871  11.986   6.531  1.00 92.14           O
ATOM   1658  HA  VAL A 121       1.076  14.178   7.477  1.00 92.14           H
ATOM   1659  CB  VAL A 121       3.052  14.975   7.629  1.00 92.14           C
ATOM   1660  HB  VAL A 121       3.924  14.805   8.261  1.00 92.14           H
ATOM   1661  CG1 VAL A 121       3.500  14.863   6.171  1.00 92.14           C
ATOM   1662 1HG1 VAL A 121       3.941  13.880   6.000  1.00 92.14           H
ATOM   1663 2HG1 VAL A 121       2.640  14.994   5.515  1.00 92.14           H
ATOM   1664 3HG1 VAL A 121       4.240  15.634   5.958  1.00 92.14           H
ATOM   1665  CG2 VAL A 121       2.517  16.376   7.932  1.00 92.14           C
ATOM   1666 1HG2 VAL A 121       1.622  16.559   7.338  1.00 92.14           H
ATOM   1667 2HG2 VAL A 121       2.271  16.450   8.992  1.00 92.14           H
ATOM   1668 3HG2 VAL A 121       3.277  17.117   7.683  1.00 92.14           H
ATOM   1669  HN  VAL A 121       2.380  14.459   9.940  1.00 92.14           H
ATOM   1670  N   VAL A 122       3.379  11.937   8.216  1.00 90.62           N
ATOM   1671  CA  VAL A 122       4.004  10.700   7.779  1.00 90.62           C
ATOM   1672  C   VAL A 122       2.959   9.582   7.769  1.00 90.62           C
ATOM   1673  O   VAL A 122       2.875   8.815   6.811  1.00 90.62           O
ATOM   1674  HA  VAL A 122       4.362  10.854   6.762  1.00 90.62           H
ATOM   1675  CB  VAL A 122       5.211  10.382   8.664  1.00 90.62           C
ATOM   1676  HB  VAL A 122       4.889  10.441   9.704  1.00 90.62           H
ATOM   1677  CG1 VAL A 122       5.718   8.961   8.409  1.00 90.62           C
ATOM   1678 1HG1 VAL A 122       4.925   8.247   8.630  1.00 90.62           H
ATOM   1679 2HG1 VAL A 122       6.015   8.863   7.365  1.00 90.62           H
ATOM   1680 3HG1 VAL A 122       6.576   8.761   9.051  1.00 90.62           H
ATOM   1681  CG2 VAL A 122       6.326  11.408   8.459  1.00 90.62           C
ATOM   1682 1HG2 VAL A 122       6.645  11.395   7.416  1.00 90.62           H
ATOM   1683 2HG2 VAL A 122       5.958  12.402   8.714  1.00 90.62           H
ATOM   1684 3HG2 VAL A 122       7.172  11.159   9.100  1.00 90.62           H
ATOM   1685  HN  VAL A 122       3.729  12.306   9.077  1.00 90.62           H
ATOM   1686  N   ASN A 123       2.189   9.525   8.846  1.00 89.95           N
ATOM   1687  CA  ASN A 123       1.148   8.519   8.969  1.00 89.95           C
ATOM   1688  C   ASN A 123       0.114   8.722   7.859  1.00 89.95           C
ATOM   1689  O   ASN A 123      -0.343   7.758   7.247  1.00 89.95           O
ATOM   1690  HA  ASN A 123       1.663   7.562   8.888  1.00 89.95           H
ATOM   1691  CB  ASN A 123       0.427   8.634  10.313  1.00 89.95           C
ATOM   1692 1HB  ASN A 123       0.470   9.664  10.666  1.00 89.95           H
ATOM   1693 2HB  ASN A 123      -0.626   8.384  10.188  1.00 89.95           H
ATOM   1694  CG  ASN A 123       1.057   7.706  11.354  1.00 89.95           C
ATOM   1695  OD1 ASN A 123       1.817   6.805  11.041  1.00 89.95           O
ATOM   1696  ND2 ASN A 123       0.698   7.976  12.606  1.00 89.95           N
ATOM   1697 1HD2 ASN A 123       0.069   8.730  12.795  1.00 89.95           H
ATOM   1698 2HD2 ASN A 123       1.057   7.424  13.359  1.00 89.95           H
ATOM   1699  HN  ASN A 123       2.268  10.149   9.623  1.00 89.95           H
ATOM   1700  N   SER A 124      -0.224   9.983   7.633  1.00 90.93           N
ATOM   1701  CA  SER A 124      -1.244  10.321   6.655  1.00 90.93           C
ATOM   1702  C   SER A 124      -0.769   9.938   5.251  1.00 90.93           C
ATOM   1703  O   SER A 124      -1.521   9.348   4.478  1.00 90.93           O
ATOM   1704  HA  SER A 124      -2.119   9.735   6.936  1.00 90.93           H
ATOM   1705  CB  SER A 124      -1.589  11.810   6.711  1.00 90.93           C
ATOM   1706 1HB  SER A 124      -0.709  12.397   6.446  1.00 90.93           H
ATOM   1707 2HB  SER A 124      -2.355  12.033   5.968  1.00 90.93           H
ATOM   1708  OG  SER A 124      -2.050  12.204   8.000  1.00 90.93           O
ATOM   1709  HG  SER A 124      -1.384  12.813   8.431  1.00 90.93           H
ATOM   1710  HN  SER A 124       0.185  10.765   8.104  1.00 90.93           H
ATOM   1711  N   MET A 125       0.476  10.291   4.966  1.00 85.04           N
ATOM   1712  CA  MET A 125       1.047  10.024   3.657  1.00 85.04           C
ATOM   1713  C   MET A 125       1.069   8.523   3.363  1.00 85.04           C
ATOM   1714  O   MET A 125       0.715   8.097   2.265  1.00 85.04           O
ATOM   1715  HA  MET A 125       0.397  10.532   2.944  1.00 85.04           H
ATOM   1716  CB  MET A 125       2.473  10.577   3.600  1.00 85.04           C
ATOM   1717 1HB  MET A 125       3.010  10.300   4.507  1.00 85.04           H
ATOM   1718 2HB  MET A 125       3.008  10.127   2.763  1.00 85.04           H
ATOM   1719  CG  MET A 125       2.466  12.099   3.448  1.00 85.04           C
ATOM   1720 1HG  MET A 125       1.908  12.381   2.556  1.00 85.04           H
ATOM   1721 2HG  MET A 125       1.958  12.555   4.299  1.00 85.04           H
ATOM   1722  SD  MET A 125       4.139  12.710   3.339  1.00 85.04           S
ATOM   1723  CE  MET A 125       4.549  12.197   1.679  1.00 85.04           C
ATOM   1724 1HE  MET A 125       4.467  11.113   1.603  1.00 85.04           H
ATOM   1725 2HE  MET A 125       3.860  12.664   0.975  1.00 85.04           H
ATOM   1726 3HE  MET A 125       5.569  12.502   1.446  1.00 85.04           H
ATOM   1727  HN  MET A 125       1.089  10.749   5.609  1.00 85.04           H
ATOM   1728  N   TYR A 126       1.488   7.763   4.364  1.00 85.38           N
ATOM   1729  CA  TYR A 126       1.562   6.318   4.226  1.00 85.38           C
ATOM   1730  C   TYR A 126       0.200   5.733   3.848  1.00 85.38           C
ATOM   1731  O   TYR A 126       0.102   4.924   2.927  1.00 85.38           O
ATOM   1732  HA  TYR A 126       2.278   6.092   3.436  1.00 85.38           H
ATOM   1733  CB  TYR A 126       1.970   5.784   5.600  1.00 85.38           C
ATOM   1734 1HB  TYR A 126       3.022   6.013   5.770  1.00 85.38           H
ATOM   1735 2HB  TYR A 126       1.401   6.310   6.367  1.00 85.38           H
ATOM   1736  CG  TYR A 126       1.757   4.278   5.771  1.00 85.38           C
ATOM   1737  CD1 TYR A 126       0.684   3.812   6.502  1.00 85.38           C
ATOM   1738  HD1 TYR A 126      -0.012   4.516   6.959  1.00 85.38           H
ATOM   1739  CD2 TYR A 126       2.638   3.387   5.193  1.00 85.38           C
ATOM   1740  HD2 TYR A 126       3.485   3.755   4.615  1.00 85.38           H
ATOM   1741  CE1 TYR A 126       0.483   2.395   6.663  1.00 85.38           C
ATOM   1742  HE1 TYR A 126      -0.360   2.013   7.238  1.00 85.38           H
ATOM   1743  CE2 TYR A 126       2.437   1.970   5.353  1.00 85.38           C
ATOM   1744  HE2 TYR A 126       3.125   1.255   4.902  1.00 85.38           H
ATOM   1745  CZ  TYR A 126       1.370   1.544   6.080  1.00 85.38           C
ATOM   1746  OH  TYR A 126       1.180   0.206   6.232  1.00 85.38           O
ATOM   1747  HH  TYR A 126       1.498  -0.279   5.417  1.00 85.38           H
ATOM   1748  HN  TYR A 126       1.774   8.117   5.254  1.00 85.38           H
ATOM   1749  N   LYS A 127      -0.818   6.166   4.578  1.00 85.33           N
ATOM   1750  CA  LYS A 127      -2.138   5.573   4.448  1.00 85.33           C
ATOM   1751  C   LYS A 127      -2.758   6.006   3.118  1.00 85.33           C
ATOM   1752  O   LYS A 127      -3.408   5.209   2.444  1.00 85.33           O
ATOM   1753  HA  LYS A 127      -2.010   4.490   4.433  1.00 85.33           H
ATOM   1754  CB  LYS A 127      -2.999   5.910   5.667  1.00 85.33           C
ATOM   1755 1HB  LYS A 127      -2.408   5.801   6.576  1.00 85.33           H
ATOM   1756 2HB  LYS A 127      -3.315   6.952   5.616  1.00 85.33           H
ATOM   1757  CG  LYS A 127      -4.228   5.001   5.739  1.00 85.33           C
ATOM   1758 1HG  LYS A 127      -4.817   5.109   4.828  1.00 85.33           H
ATOM   1759 2HG  LYS A 127      -3.912   3.960   5.793  1.00 85.33           H
ATOM   1760  CD  LYS A 127      -5.092   5.342   6.955  1.00 85.33           C
ATOM   1761 1HD  LYS A 127      -4.479   5.326   7.856  1.00 85.33           H
ATOM   1762 2HD  LYS A 127      -5.485   6.353   6.854  1.00 85.33           H
ATOM   1763  CE  LYS A 127      -6.248   4.350   7.101  1.00 85.33           C
ATOM   1764 1HE  LYS A 127      -6.851   4.350   6.193  1.00 85.33           H
ATOM   1765 2HE  LYS A 127      -5.856   3.341   7.224  1.00 85.33           H
ATOM   1766  NZ  LYS A 127      -7.092   4.706   8.264  1.00 85.33           N
ATOM   1767 1HZ  LYS A 127      -7.985   4.232   8.190  1.00 85.33           H
ATOM   1768 2HZ  LYS A 127      -6.627   4.421   9.118  1.00 85.33           H
ATOM   1769 3HZ  LYS A 127      -7.241   5.709   8.279  1.00 85.33           H
ATOM   1770  HN  LYS A 127      -0.751   6.905   5.248  1.00 85.33           H
ATOM   1771  N   MET A 128      -2.535   7.268   2.781  1.00 85.53           N
ATOM   1772  CA  MET A 128      -3.016   7.801   1.518  1.00 85.53           C
ATOM   1773  C   MET A 128      -2.426   7.029   0.336  1.00 85.53           C
ATOM   1774  O   MET A 128      -3.130   6.729  -0.627  1.00 85.53           O
ATOM   1775  HA  MET A 128      -4.099   7.674   1.540  1.00 85.53           H
ATOM   1776  CB  MET A 128      -2.631   9.278   1.407  1.00 85.53           C
ATOM   1777 1HB  MET A 128      -2.965   9.812   2.297  1.00 85.53           H
ATOM   1778 2HB  MET A 128      -1.546   9.372   1.367  1.00 85.53           H
ATOM   1779  CG  MET A 128      -3.251   9.914   0.161  1.00 85.53           C
ATOM   1780 1HG  MET A 128      -2.889   9.407  -0.734  1.00 85.53           H
ATOM   1781 2HG  MET A 128      -4.334   9.792   0.181  1.00 85.53           H
ATOM   1782  SD  MET A 128      -2.834  11.648   0.090  1.00 85.53           S
ATOM   1783  CE  MET A 128      -3.712  12.117  -1.392  1.00 85.53           C
ATOM   1784 1HE  MET A 128      -3.337  11.537  -2.235  1.00 85.53           H
ATOM   1785 2HE  MET A 128      -4.776  11.922  -1.261  1.00 85.53           H
ATOM   1786 3HE  MET A 128      -3.558  13.179  -1.585  1.00 85.53           H
ATOM   1787  HN  MET A 128      -2.036   7.919   3.352  1.00 85.53           H
ATOM   1788  N   ASN A 129      -1.140   6.730   0.448  1.00 80.82           N
ATOM   1789  CA  ASN A 129      -0.446   6.006  -0.602  1.00 80.82           C
ATOM   1790  C   ASN A 129      -0.997   4.581  -0.683  1.00 80.82           C
ATOM   1791  O   ASN A 129      -1.235   4.064  -1.774  1.00 80.82           O
ATOM   1792  HA  ASN A 129      -0.630   6.576  -1.513  1.00 80.82           H
ATOM   1793  CB  ASN A 129       1.054   5.917  -0.312  1.00 80.82           C
ATOM   1794 1HB  ASN A 129       1.442   6.909  -0.078  1.00 80.82           H
ATOM   1795 2HB  ASN A 129       1.221   5.294   0.566  1.00 80.82           H
ATOM   1796  CG  ASN A 129       1.811   5.337  -1.508  1.00 80.82           C
ATOM   1797  OD1 ASN A 129       1.699   5.801  -2.631  1.00 80.82           O
ATOM   1798  ND2 ASN A 129       2.585   4.299  -1.207  1.00 80.82           N
ATOM   1799 1HD2 ASN A 129       2.631   3.967  -0.265  1.00 80.82           H
ATOM   1800 2HD2 ASN A 129       3.120   3.850  -1.922  1.00 80.82           H
ATOM   1801  HN  ASN A 129      -0.576   6.974   1.237  1.00 80.82           H
ATOM   1802  N   PHE A 130      -1.183   3.985   0.486  1.00 84.84           N
ATOM   1803  CA  PHE A 130      -1.649   2.611   0.560  1.00 84.84           C
ATOM   1804  C   PHE A 130      -2.914   2.415  -0.279  1.00 84.84           C
ATOM   1805  O   PHE A 130      -2.982   1.504  -1.102  1.00 84.84           O
ATOM   1806  HA  PHE A 130      -0.853   1.978   0.167  1.00 84.84           H
ATOM   1807  CB  PHE A 130      -1.976   2.328   2.027  1.00 84.84           C
ATOM   1808 1HB  PHE A 130      -1.063   2.422   2.617  1.00 84.84           H
ATOM   1809 2HB  PHE A 130      -2.668   3.088   2.388  1.00 84.84           H
ATOM   1810  CG  PHE A 130      -2.585   0.946   2.274  1.00 84.84           C
ATOM   1811  CD1 PHE A 130      -3.925   0.818   2.461  1.00 84.84           C
ATOM   1812  HD1 PHE A 130      -4.566   1.699   2.436  1.00 84.84           H
ATOM   1813  CD2 PHE A 130      -1.785  -0.154   2.306  1.00 84.84           C
ATOM   1814  HD2 PHE A 130      -0.710  -0.051   2.156  1.00 84.84           H
ATOM   1815  CE1 PHE A 130      -4.491  -0.465   2.690  1.00 84.84           C
ATOM   1816  HE1 PHE A 130      -5.565  -0.568   2.840  1.00 84.84           H
ATOM   1817  CE2 PHE A 130      -2.350  -1.436   2.534  1.00 84.84           C
ATOM   1818  HE2 PHE A 130      -1.710  -2.317   2.560  1.00 84.84           H
ATOM   1819  CZ  PHE A 130      -3.691  -1.565   2.722  1.00 84.84           C
ATOM   1820  HZ  PHE A 130      -4.125  -2.549   2.897  1.00 84.84           H
ATOM   1821  HN  PHE A 130      -1.022   4.425   1.369  1.00 84.84           H
ATOM   1822  N   TYR A 131      -3.884   3.285  -0.041  1.00 91.22           N
ATOM   1823  CA  TYR A 131      -5.163   3.186  -0.724  1.00 91.22           C
ATOM   1824  C   TYR A 131      -5.024   3.553  -2.203  1.00 91.22           C
ATOM   1825  O   TYR A 131      -5.583   2.881  -3.068  1.00 91.22           O
ATOM   1826  HA  TYR A 131      -5.508   2.155  -0.644  1.00 91.22           H
ATOM   1827  CB  TYR A 131      -6.084   4.200  -0.044  1.00 91.22           C
ATOM   1828 1HB  TYR A 131      -5.536   5.130   0.108  1.00 91.22           H
ATOM   1829 2HB  TYR A 131      -6.915   4.426  -0.712  1.00 91.22           H
ATOM   1830  CG  TYR A 131      -6.643   3.730   1.301  1.00 91.22           C
ATOM   1831  CD1 TYR A 131      -7.328   2.534   1.383  1.00 91.22           C
ATOM   1832  HD1 TYR A 131      -7.471   1.926   0.490  1.00 91.22           H
ATOM   1833  CD2 TYR A 131      -6.461   4.500   2.431  1.00 91.22           C
ATOM   1834  HD2 TYR A 131      -5.920   5.444   2.366  1.00 91.22           H
ATOM   1835  CE1 TYR A 131      -7.853   2.092   2.648  1.00 91.22           C
ATOM   1836  HE1 TYR A 131      -8.397   1.150   2.727  1.00 91.22           H
ATOM   1837  CE2 TYR A 131      -6.987   4.057   3.696  1.00 91.22           C
ATOM   1838  HE2 TYR A 131      -6.851   4.656   4.597  1.00 91.22           H
ATOM   1839  CZ  TYR A 131      -7.657   2.875   3.743  1.00 91.22           C
ATOM   1840  OH  TYR A 131      -8.153   2.456   4.938  1.00 91.22           O
ATOM   1841  HH  TYR A 131      -9.113   2.195   4.837  1.00 91.22           H
ATOM   1842  HN  TYR A 131      -3.808   4.045   0.604  1.00 91.22           H
ATOM   1843  N   SER A 132      -4.275   4.618  -2.448  1.00 90.30           N
ATOM   1844  CA  SER A 132      -4.153   5.154  -3.793  1.00 90.30           C
ATOM   1845  C   SER A 132      -3.496   4.122  -4.710  1.00 90.30           C
ATOM   1846  O   SER A 132      -3.927   3.933  -5.847  1.00 90.30           O
ATOM   1847  HA  SER A 132      -5.174   5.358  -4.115  1.00 90.30           H
ATOM   1848  CB  SER A 132      -3.348   6.456  -3.796  1.00 90.30           C
ATOM   1849 1HB  SER A 132      -3.276   6.835  -4.815  1.00 90.30           H
ATOM   1850 2HB  SER A 132      -3.876   7.210  -3.212  1.00 90.30           H
ATOM   1851  OG  SER A 132      -2.039   6.275  -3.264  1.00 90.30           O
ATOM   1852  HG  SER A 132      -1.534   7.138  -3.296  1.00 90.30           H
ATOM   1853  HN  SER A 132      -3.758   5.111  -1.748  1.00 90.30           H
ATOM   1854  N   CYS A 133      -2.464   3.480  -4.183  1.00 87.21           N
ATOM   1855  CA  CYS A 133      -1.725   2.492  -4.951  1.00 87.21           C
ATOM   1856  C   CYS A 133      -2.686   1.366  -5.336  1.00 87.21           C
ATOM   1857  O   CYS A 133      -2.782   1.000  -6.506  1.00 87.21           O
ATOM   1858  HA  CYS A 133      -1.350   3.002  -5.839  1.00 87.21           H
ATOM   1859  CB  CYS A 133      -0.511   1.969  -4.180  1.00 87.21           C
ATOM   1860 1HB  CYS A 133      -0.787   1.767  -3.145  1.00 87.21           H
ATOM   1861 2HB  CYS A 133      -0.177   1.025  -4.610  1.00 87.21           H
ATOM   1862  SG  CYS A 133       0.844   3.197  -4.237  1.00 87.21           S
ATOM   1863  HG  CYS A 133       0.317   4.028  -3.343  1.00 87.21           H
ATOM   1864  HN  CYS A 133      -2.131   3.626  -3.251  1.00 87.21           H
ATOM   1865  N   VAL A 134      -3.374   0.848  -4.329  1.00 86.63           N
ATOM   1866  CA  VAL A 134      -4.201  -0.331  -4.516  1.00 86.63           C
ATOM   1867  C   VAL A 134      -5.337  -0.003  -5.487  1.00 86.63           C
ATOM   1868  O   VAL A 134      -5.671  -0.811  -6.352  1.00 86.63           O
ATOM   1869  HA  VAL A 134      -3.575  -1.106  -4.958  1.00 86.63           H
ATOM   1870  CB  VAL A 134      -4.701  -0.840  -3.162  1.00 86.63           C
ATOM   1871  HB  VAL A 134      -5.227  -0.022  -2.670  1.00 86.63           H
ATOM   1872  CG1 VAL A 134      -5.690  -1.994  -3.341  1.00 86.63           C
ATOM   1873 1HG1 VAL A 134      -6.545  -1.652  -3.923  1.00 86.63           H
ATOM   1874 2HG1 VAL A 134      -5.199  -2.815  -3.864  1.00 86.63           H
ATOM   1875 3HG1 VAL A 134      -6.029  -2.337  -2.364  1.00 86.63           H
ATOM   1876  CG2 VAL A 134      -3.531  -1.254  -2.267  1.00 86.63           C
ATOM   1877 1HG2 VAL A 134      -2.966  -2.049  -2.752  1.00 86.63           H
ATOM   1878 2HG2 VAL A 134      -2.881  -0.396  -2.099  1.00 86.63           H
ATOM   1879 3HG2 VAL A 134      -3.914  -1.612  -1.311  1.00 86.63           H
ATOM   1880  HN  VAL A 134      -3.372   1.220  -3.400  1.00 86.63           H
ATOM   1881  N   LEU A 135      -5.899   1.184  -5.311  1.00 91.47           N
ATOM   1882  CA  LEU A 135      -7.017   1.612  -6.135  1.00 91.47           C
ATOM   1883  C   LEU A 135      -6.541   1.800  -7.576  1.00 91.47           C
ATOM   1884  O   LEU A 135      -7.280   1.521  -8.519  1.00 91.47           O
ATOM   1885  HA  LEU A 135      -7.760   0.814  -6.118  1.00 91.47           H
ATOM   1886  CB  LEU A 135      -7.676   2.857  -5.538  1.00 91.47           C
ATOM   1887 1HB  LEU A 135      -6.902   3.602  -5.357  1.00 91.47           H
ATOM   1888 2HB  LEU A 135      -8.355   3.276  -6.281  1.00 91.47           H
ATOM   1889  CG  LEU A 135      -8.455   2.646  -4.238  1.00 91.47           C
ATOM   1890  HG  LEU A 135      -7.790   2.173  -3.515  1.00 91.47           H
ATOM   1891  CD1 LEU A 135      -8.896   3.983  -3.639  1.00 91.47           C
ATOM   1892 1HD1 LEU A 135      -8.018   4.592  -3.426  1.00 91.47           H
ATOM   1893 2HD1 LEU A 135      -9.536   4.505  -4.349  1.00 91.47           H
ATOM   1894 3HD1 LEU A 135      -9.447   3.804  -2.716  1.00 91.47           H
ATOM   1895  CD2 LEU A 135      -9.636   1.697  -4.454  1.00 91.47           C
ATOM   1896 1HD2 LEU A 135     -10.309   2.120  -5.200  1.00 91.47           H
ATOM   1897 2HD2 LEU A 135      -9.268   0.732  -4.801  1.00 91.47           H
ATOM   1898 3HD2 LEU A 135     -10.172   1.565  -3.514  1.00 91.47           H
ATOM   1899  HN  LEU A 135      -5.603   1.846  -4.623  1.00 91.47           H
ATOM   1900  N   LEU A 136      -5.309   2.270  -7.702  1.00 90.17           N
ATOM   1901  CA  LEU A 136      -4.726   2.502  -9.013  1.00 90.17           C
ATOM   1902  C   LEU A 136      -4.517   1.160  -9.718  1.00 90.17           C
ATOM   1903  O   LEU A 136      -4.831   1.020 -10.899  1.00 90.17           O
ATOM   1904  HA  LEU A 136      -5.443   3.087  -9.590  1.00 90.17           H
ATOM   1905  CB  LEU A 136      -3.451   3.338  -8.893  1.00 90.17           C
ATOM   1906 1HB  LEU A 136      -2.859   2.945  -8.066  1.00 90.17           H
ATOM   1907 2HB  LEU A 136      -2.863   3.201  -9.800  1.00 90.17           H
ATOM   1908  CG  LEU A 136      -3.652   4.839  -8.670  1.00 90.17           C
ATOM   1909  HG  LEU A 136      -4.373   4.971  -7.864  1.00 90.17           H
ATOM   1910  CD1 LEU A 136      -2.349   5.506  -8.225  1.00 90.17           C
ATOM   1911 1HD1 LEU A 136      -2.011   5.057  -7.291  1.00 90.17           H
ATOM   1912 2HD1 LEU A 136      -1.587   5.365  -8.992  1.00 90.17           H
ATOM   1913 3HD1 LEU A 136      -2.520   6.572  -8.074  1.00 90.17           H
ATOM   1914  CD2 LEU A 136      -4.239   5.504  -9.917  1.00 90.17           C
ATOM   1915 1HD2 LEU A 136      -3.561   5.363 -10.758  1.00 90.17           H
ATOM   1916 2HD2 LEU A 136      -5.204   5.053 -10.149  1.00 90.17           H
ATOM   1917 3HD2 LEU A 136      -4.372   6.570  -9.732  1.00 90.17           H
ATOM   1918  HN  LEU A 136      -4.713   2.492  -6.930  1.00 90.17           H
ATOM   1919  N   ILE A 137      -3.989   0.208  -8.963  1.00 84.52           N
ATOM   1920  CA  ILE A 137      -3.725  -1.115  -9.504  1.00 84.52           C
ATOM   1921  C   ILE A 137      -5.041  -1.744  -9.967  1.00 84.52           C
ATOM   1922  O   ILE A 137      -5.092  -2.382 -11.017  1.00 84.52           O
ATOM   1923  HA  ILE A 137      -3.077  -0.991 -10.371  1.00 84.52           H
ATOM   1924  CB  ILE A 137      -2.962  -1.967  -8.487  1.00 84.52           C
ATOM   1925  HB  ILE A 137      -3.453  -1.866  -7.519  1.00 84.52           H
ATOM   1926  CG1 ILE A 137      -1.526  -1.465  -8.320  1.00 84.52           C
ATOM   1927 1HG1 ILE A 137      -0.948  -1.699  -9.214  1.00 84.52           H
ATOM   1928 2HG1 ILE A 137      -1.526  -0.380  -8.216  1.00 84.52           H
ATOM   1929  CG2 ILE A 137      -3.010  -3.448  -8.866  1.00 84.52           C
ATOM   1930 1HG2 ILE A 137      -4.047  -3.782  -8.893  1.00 84.52           H
ATOM   1931 2HG2 ILE A 137      -2.558  -3.587  -9.848  1.00 84.52           H
ATOM   1932 3HG2 ILE A 137      -2.460  -4.031  -8.127  1.00 84.52           H
ATOM   1933  CD1 ILE A 137      -0.862  -2.099  -7.096  1.00 84.52           C
ATOM   1934 1HD1 ILE A 137      -1.429  -1.842  -6.201  1.00 84.52           H
ATOM   1935 2HD1 ILE A 137      -0.842  -3.183  -7.215  1.00 84.52           H
ATOM   1936 3HD1 ILE A 137       0.157  -1.725  -7.001  1.00 84.52           H
ATOM   1937  HN  ILE A 137      -3.743   0.328  -8.002  1.00 84.52           H
ATOM   1938  N   MET A 138      -6.073  -1.541  -9.161  1.00 87.56           N
ATOM   1939  CA  MET A 138      -7.397  -2.032  -9.503  1.00 87.56           C
ATOM   1940  C   MET A 138      -7.893  -1.407 -10.808  1.00 87.56           C
ATOM   1941  O   MET A 138      -8.440  -2.101 -11.664  1.00 87.56           O
ATOM   1942  HA  MET A 138      -7.288  -3.109  -9.626  1.00 87.56           H
ATOM   1943  CB  MET A 138      -8.373  -1.697  -8.373  1.00 87.56           C
ATOM   1944 1HB  MET A 138      -7.991  -2.088  -7.430  1.00 87.56           H
ATOM   1945 2HB  MET A 138      -8.449  -0.615  -8.262  1.00 87.56           H
ATOM   1946  CG  MET A 138      -9.758  -2.285  -8.653  1.00 87.56           C
ATOM   1947 1HG  MET A 138     -10.128  -1.925  -9.612  1.00 87.56           H
ATOM   1948 2HG  MET A 138      -9.693  -3.371  -8.723  1.00 87.56           H
ATOM   1949  SD  MET A 138     -10.890  -1.826  -7.351  1.00 87.56           S
ATOM   1950  CE  MET A 138     -11.059  -0.081  -7.689  1.00 87.56           C
ATOM   1951 1HE  MET A 138     -10.083   0.399  -7.617  1.00 87.56           H
ATOM   1952 2HE  MET A 138     -11.459   0.057  -8.693  1.00 87.56           H
ATOM   1953 3HE  MET A 138     -11.738   0.365  -6.962  1.00 87.56           H
ATOM   1954  HN  MET A 138      -6.015  -1.052  -8.291  1.00 87.56           H
ATOM   1955  N   CYS A 139      -7.684  -0.104 -10.921  1.00 90.04           N
ATOM   1956  CA  CYS A 139      -8.156   0.633 -12.081  1.00 90.04           C
ATOM   1957  C   CYS A 139      -7.386   0.141 -13.308  1.00 90.04           C
ATOM   1958  O   CYS A 139      -7.949   0.034 -14.396  1.00 90.04           O
ATOM   1959  HA  CYS A 139      -9.220   0.415 -12.178  1.00 90.04           H
ATOM   1960  CB  CYS A 139      -8.016   2.144 -11.887  1.00 90.04           C
ATOM   1961 1HB  CYS A 139      -7.029   2.378 -11.489  1.00 90.04           H
ATOM   1962 2HB  CYS A 139      -8.101   2.652 -12.848  1.00 90.04           H
ATOM   1963  SG  CYS A 139      -9.310   2.751 -10.743  1.00 90.04           S
ATOM   1964  HG  CYS A 139      -8.739   2.294  -9.632  1.00 90.04           H
ATOM   1965  HN  CYS A 139      -7.204   0.446 -10.238  1.00 90.04           H
ATOM   1966  N   ILE A 140      -6.111  -0.145 -13.091  1.00 83.37           N
ATOM   1967  CA  ILE A 140      -5.273  -0.678 -14.152  1.00 83.37           C
ATOM   1968  C   ILE A 140      -5.884  -1.979 -14.674  1.00 83.37           C
ATOM   1969  O   ILE A 140      -5.961  -2.191 -15.884  1.00 83.37           O
ATOM   1970  HA  ILE A 140      -5.268   0.051 -14.962  1.00 83.37           H
ATOM   1971  CB  ILE A 140      -3.828  -0.827 -13.669  1.00 83.37           C
ATOM   1972  HB  ILE A 140      -3.844  -1.294 -12.684  1.00 83.37           H
ATOM   1973  CG1 ILE A 140      -3.159   0.540 -13.510  1.00 83.37           C
ATOM   1974 1HG1 ILE A 140      -2.931   0.953 -14.493  1.00 83.37           H
ATOM   1975 2HG1 ILE A 140      -3.848   1.231 -13.025  1.00 83.37           H
ATOM   1976  CG2 ILE A 140      -3.034  -1.750 -14.595  1.00 83.37           C
ATOM   1977 1HG2 ILE A 140      -3.500  -2.736 -14.613  1.00 83.37           H
ATOM   1978 2HG2 ILE A 140      -3.025  -1.334 -15.602  1.00 83.37           H
ATOM   1979 3HG2 ILE A 140      -2.011  -1.839 -14.229  1.00 83.37           H
ATOM   1980  CD1 ILE A 140      -1.875   0.429 -12.687  1.00 83.37           C
ATOM   1981 1HD1 ILE A 140      -2.110   0.038 -11.697  1.00 83.37           H
ATOM   1982 2HD1 ILE A 140      -1.179  -0.245 -13.187  1.00 83.37           H
ATOM   1983 3HD1 ILE A 140      -1.419   1.414 -12.589  1.00 83.37           H
ATOM   1984  HN  ILE A 140      -5.651  -0.019 -12.212  1.00 83.37           H
ATOM   1985  N   SER A 141      -6.304  -2.817 -13.737  1.00 84.76           N
ATOM   1986  CA  SER A 141      -6.851  -4.117 -14.086  1.00 84.76           C
ATOM   1987  C   SER A 141      -8.136  -3.942 -14.899  1.00 84.76           C
ATOM   1988  O   SER A 141      -8.365  -4.664 -15.868  1.00 84.76           O
ATOM   1989  HA  SER A 141      -6.082  -4.602 -14.687  1.00 84.76           H
ATOM   1990  CB  SER A 141      -7.124  -4.953 -12.835  1.00 84.76           C
ATOM   1991 1HB  SER A 141      -7.872  -4.453 -12.220  1.00 84.76           H
ATOM   1992 2HB  SER A 141      -7.544  -5.916 -13.127  1.00 84.76           H
ATOM   1993  OG  SER A 141      -5.943  -5.164 -12.066  1.00 84.76           O
ATOM   1994  HG  SER A 141      -5.807  -4.402 -11.433  1.00 84.76           H
ATOM   1995  HN  SER A 141      -6.274  -2.620 -12.757  1.00 84.76           H
ATOM   1996  N   VAL A 142      -8.941  -2.979 -14.474  1.00 87.27           N
ATOM   1997  CA  VAL A 142     -10.192  -2.694 -15.156  1.00 87.27           C
ATOM   1998  C   VAL A 142      -9.894  -2.199 -16.572  1.00 87.27           C
ATOM   1999  O   VAL A 142     -10.551  -2.609 -17.528  1.00 87.27           O
ATOM   2000  HA  VAL A 142     -10.751  -3.627 -15.221  1.00 87.27           H
ATOM   2001  CB  VAL A 142     -11.020  -1.702 -14.337  1.00 87.27           C
ATOM   2002  HB  VAL A 142     -10.414  -0.809 -14.179  1.00 87.27           H
ATOM   2003  CG1 VAL A 142     -12.282  -1.284 -15.095  1.00 87.27           C
ATOM   2004 1HG1 VAL A 142     -12.001  -0.812 -16.036  1.00 87.27           H
ATOM   2005 2HG1 VAL A 142     -12.892  -2.165 -15.297  1.00 87.27           H
ATOM   2006 3HG1 VAL A 142     -12.852  -0.579 -14.490  1.00 87.27           H
ATOM   2007  CG2 VAL A 142     -11.370  -2.280 -12.965  1.00 87.27           C
ATOM   2008 1HG2 VAL A 142     -11.948  -3.195 -13.093  1.00 87.27           H
ATOM   2009 2HG2 VAL A 142     -10.453  -2.504 -12.420  1.00 87.27           H
ATOM   2010 3HG2 VAL A 142     -11.959  -1.554 -12.404  1.00 87.27           H
ATOM   2011  HN  VAL A 142      -8.751  -2.401 -13.680  1.00 87.27           H
ATOM   2012  N   ASP A 143      -8.903  -1.324 -16.663  1.00 81.67           N
ATOM   2013  CA  ASP A 143      -8.551  -0.721 -17.937  1.00 81.67           C
ATOM   2014  C   ASP A 143      -8.090  -1.814 -18.903  1.00 81.67           C
ATOM   2015  O   ASP A 143      -8.454  -1.803 -20.078  1.00 81.67           O
ATOM   2016  HA  ASP A 143      -9.457  -0.219 -18.277  1.00 81.67           H
ATOM   2017  CB  ASP A 143      -7.406   0.280 -17.775  1.00 81.67           C
ATOM   2018 1HB  ASP A 143      -7.700   1.066 -17.080  1.00 81.67           H
ATOM   2019 2HB  ASP A 143      -6.539  -0.220 -17.342  1.00 81.67           H
ATOM   2020  CG  ASP A 143      -7.024   0.899 -19.121  1.00 81.67           C
ATOM   2021  OD1 ASP A 143      -7.930   1.483 -19.754  1.00 81.67           O
ATOM   2022  OD2 ASP A 143      -5.835   0.774 -19.486  1.00 81.67           O
ATOM   2023  HN  ASP A 143      -8.347  -1.027 -15.887  1.00 81.67           H
ATOM   2024  N   ARG A 144      -7.297  -2.733 -18.373  1.00 71.15           N
ATOM   2025  CA  ARG A 144      -6.790  -3.836 -19.171  1.00 71.15           C
ATOM   2026  C   ARG A 144      -7.949  -4.682 -19.703  1.00 71.15           C
ATOM   2027  O   ARG A 144      -7.947  -5.081 -20.867  1.00 71.15           O
ATOM   2028  HA  ARG A 144      -6.244  -3.362 -19.987  1.00 71.15           H
ATOM   2029  CB  ARG A 144      -5.853  -4.725 -18.351  1.00 71.15           C
ATOM   2030 1HB  ARG A 144      -6.327  -4.982 -17.404  1.00 71.15           H
ATOM   2031 2HB  ARG A 144      -5.675  -5.660 -18.882  1.00 71.15           H
ATOM   2032  CG  ARG A 144      -4.521  -4.020 -18.087  1.00 71.15           C
ATOM   2033 1HG  ARG A 144      -4.704  -3.051 -17.623  1.00 71.15           H
ATOM   2034 2HG  ARG A 144      -3.930  -4.605 -17.381  1.00 71.15           H
ATOM   2035  CD  ARG A 144      -3.734  -3.830 -19.385  1.00 71.15           C
ATOM   2036 1HD  ARG A 144      -3.589  -4.793 -19.876  1.00 71.15           H
ATOM   2037 2HD  ARG A 144      -4.299  -3.202 -20.074  1.00 71.15           H
ATOM   2038  NE  ARG A 144      -2.422  -3.209 -19.095  1.00 71.15           N
ATOM   2039  HE  ARG A 144      -2.231  -2.935 -18.153  1.00 71.15           H
ATOM   2040  CZ  ARG A 144      -1.475  -2.990 -20.017  1.00 71.15           C
ATOM   2041  NH1 ARG A 144      -1.677  -3.337 -21.296  1.00 71.15           N
ATOM   2042 1HH1 ARG A 144      -2.540  -3.762 -21.568  1.00 71.15           H
ATOM   2043 2HH1 ARG A 144      -0.965  -3.170 -21.978  1.00 71.15           H
ATOM   2044  NH2 ARG A 144      -0.322  -2.419 -19.642  1.00 71.15           N
ATOM   2045 1HH2 ARG A 144       0.395  -2.249 -20.317  1.00 71.15           H
ATOM   2046 2HH2 ARG A 144      -0.179  -2.164 -18.686  1.00 71.15           H
ATOM   2047  HN  ARG A 144      -7.001  -2.732 -17.417  1.00 71.15           H
ATOM   2048  N   TYR A 145      -8.909  -4.931 -18.826  1.00 82.98           N
ATOM   2049  CA  TYR A 145     -10.099  -5.673 -19.208  1.00 82.98           C
ATOM   2050  C   TYR A 145     -10.798  -5.012 -20.398  1.00 82.98           C
ATOM   2051  O   TYR A 145     -11.085  -5.669 -21.397  1.00 82.98           O
ATOM   2052  HA  TYR A 145      -9.791  -6.680 -19.491  1.00 82.98           H
ATOM   2053  CB  TYR A 145     -11.031  -5.630 -17.996  1.00 82.98           C
ATOM   2054 1HB  TYR A 145     -10.650  -6.310 -17.233  1.00 82.98           H
ATOM   2055 2HB  TYR A 145     -11.009  -4.628 -17.569  1.00 82.98           H
ATOM   2056  CG  TYR A 145     -12.481  -6.003 -18.312  1.00 82.98           C
ATOM   2057  CD1 TYR A 145     -13.456  -5.027 -18.329  1.00 82.98           C
ATOM   2058  HD1 TYR A 145     -13.193  -3.990 -18.117  1.00 82.98           H
ATOM   2059  CD2 TYR A 145     -12.813  -7.315 -18.581  1.00 82.98           C
ATOM   2060  HD2 TYR A 145     -12.043  -8.086 -18.567  1.00 82.98           H
ATOM   2061  CE1 TYR A 145     -14.821  -5.377 -18.626  1.00 82.98           C
ATOM   2062  HE1 TYR A 145     -15.601  -4.616 -18.643  1.00 82.98           H
ATOM   2063  CE2 TYR A 145     -14.178  -7.666 -18.878  1.00 82.98           C
ATOM   2064  HE2 TYR A 145     -14.454  -8.698 -19.092  1.00 82.98           H
ATOM   2065  CZ  TYR A 145     -15.114  -6.679 -18.886  1.00 82.98           C
ATOM   2066  OH  TYR A 145     -16.403  -7.011 -19.168  1.00 82.98           O
ATOM   2067  HH  TYR A 145     -16.470  -7.990 -19.359  1.00 82.98           H
ATOM   2068  HN  TYR A 145      -8.884  -4.637 -17.870  1.00 82.98           H
ATOM   2069  N   ILE A 146     -11.052  -3.720 -20.251  1.00 80.45           N
ATOM   2070  CA  ILE A 146     -11.791  -2.983 -21.261  1.00 80.45           C
ATOM   2071  C   ILE A 146     -11.010  -3.004 -22.576  1.00 80.45           C
ATOM   2072  O   ILE A 146     -11.597  -3.132 -23.649  1.00 80.45           O
ATOM   2073  HA  ILE A 146     -12.739  -3.499 -21.414  1.00 80.45           H
ATOM   2074  CB  ILE A 146     -12.119  -1.573 -20.763  1.00 80.45           C
ATOM   2075  HB  ILE A 146     -11.187  -1.085 -20.482  1.00 80.45           H
ATOM   2076  CG1 ILE A 146     -12.997  -1.625 -19.511  1.00 80.45           C
ATOM   2077 1HG1 ILE A 146     -14.008  -1.929 -19.784  1.00 80.45           H
ATOM   2078 2HG1 ILE A 146     -12.612  -2.377 -18.823  1.00 80.45           H
ATOM   2079  CG2 ILE A 146     -12.753  -0.733 -21.874  1.00 80.45           C
ATOM   2080 1HG2 ILE A 146     -12.060  -0.655 -22.711  1.00 80.45           H
ATOM   2081 2HG2 ILE A 146     -13.675  -1.209 -22.208  1.00 80.45           H
ATOM   2082 3HG2 ILE A 146     -12.976   0.263 -21.493  1.00 80.45           H
ATOM   2083  CD1 ILE A 146     -13.039  -0.263 -18.815  1.00 80.45           C
ATOM   2084 1HD1 ILE A 146     -12.030   0.027 -18.522  1.00 80.45           H
ATOM   2085 2HD1 ILE A 146     -13.448   0.482 -19.498  1.00 80.45           H
ATOM   2086 3HD1 ILE A 146     -13.670  -0.327 -17.928  1.00 80.45           H
ATOM   2087  HN  ILE A 146     -10.762  -3.179 -19.460  1.00 80.45           H
ATOM   2088  N   ALA A 147      -9.697  -2.876 -22.449  1.00 78.42           N
ATOM   2089  CA  ALA A 147      -8.838  -2.781 -23.617  1.00 78.42           C
ATOM   2090  C   ALA A 147      -8.903  -4.094 -24.401  1.00 78.42           C
ATOM   2091  O   ALA A 147      -8.777  -4.097 -25.624  1.00 78.42           O
ATOM   2092  HA  ALA A 147      -9.218  -1.975 -24.244  1.00 78.42           H
ATOM   2093  CB  ALA A 147      -7.414  -2.435 -23.177  1.00 78.42           C
ATOM   2094 1HB  ALA A 147      -7.419  -1.480 -22.651  1.00 78.42           H
ATOM   2095 2HB  ALA A 147      -7.039  -3.214 -22.513  1.00 78.42           H
ATOM   2096 3HB  ALA A 147      -6.770  -2.364 -24.054  1.00 78.42           H
ATOM   2097  HN  ALA A 147      -9.221  -2.838 -21.570  1.00 78.42           H
ATOM   2098  N   ILE A 148      -9.100  -5.177 -23.663  1.00 74.65           N
ATOM   2099  CA  ILE A 148      -9.030  -6.504 -24.250  1.00 74.65           C
ATOM   2100  C   ILE A 148     -10.427  -6.929 -24.709  1.00 74.65           C
ATOM   2101  O   ILE A 148     -10.598  -7.406 -25.829  1.00 74.65           O
ATOM   2102  HA  ILE A 148      -8.384  -6.441 -25.125  1.00 74.65           H
ATOM   2103  CB  ILE A 148      -8.378  -7.487 -23.276  1.00 74.65           C
ATOM   2104  HB  ILE A 148      -8.864  -7.381 -22.306  1.00 74.65           H
ATOM   2105  CG1 ILE A 148      -6.896  -7.160 -23.076  1.00 74.65           C
ATOM   2106 1HG1 ILE A 148      -6.351  -7.352 -24.001  1.00 74.65           H
ATOM   2107 2HG1 ILE A 148      -6.781  -6.100 -22.852  1.00 74.65           H
ATOM   2108  CG2 ILE A 148      -8.590  -8.933 -23.731  1.00 74.65           C
ATOM   2109 1HG2 ILE A 148      -9.658  -9.145 -23.779  1.00 74.65           H
ATOM   2110 2HG2 ILE A 148      -8.146  -9.072 -24.717  1.00 74.65           H
ATOM   2111 3HG2 ILE A 148      -8.116  -9.610 -23.020  1.00 74.65           H
ATOM   2112  CD1 ILE A 148      -6.298  -7.995 -21.942  1.00 74.65           C
ATOM   2113 1HD1 ILE A 148      -6.831  -7.783 -21.015  1.00 74.65           H
ATOM   2114 2HD1 ILE A 148      -6.393  -9.054 -22.182  1.00 74.65           H
ATOM   2115 3HD1 ILE A 148      -5.245  -7.743 -21.822  1.00 74.65           H
ATOM   2116  HN  ILE A 148      -9.303  -5.158 -22.684  1.00 74.65           H
ATOM   2117  N   ALA A 149     -11.390  -6.739 -23.819  1.00 74.61           N
ATOM   2118  CA  ALA A 149     -12.732  -7.245 -24.050  1.00 74.61           C
ATOM   2119  C   ALA A 149     -13.451  -6.334 -25.047  1.00 74.61           C
ATOM   2120  O   ALA A 149     -14.169  -6.812 -25.924  1.00 74.61           O
ATOM   2121  HA  ALA A 149     -12.642  -8.242 -24.481  1.00 74.61           H
ATOM   2122  CB  ALA A 149     -13.475  -7.350 -22.716  1.00 74.61           C
ATOM   2123 1HB  ALA A 149     -12.940  -8.031 -22.055  1.00 74.61           H
ATOM   2124 2HB  ALA A 149     -13.533  -6.364 -22.254  1.00 74.61           H
ATOM   2125 3HB  ALA A 149     -14.482  -7.729 -22.890  1.00 74.61           H
ATOM   2126  HN  ALA A 149     -11.265  -6.252 -22.955  1.00 74.61           H
ATOM   2127  N   GLN A 150     -13.232  -5.038 -24.880  1.00 65.86           N
ATOM   2128  CA  GLN A 150     -13.958  -4.050 -25.659  1.00 65.86           C
ATOM   2129  C   GLN A 150     -13.001  -3.290 -26.579  1.00 65.86           C
ATOM   2130  O   GLN A 150     -13.128  -2.078 -26.750  1.00 65.86           O
ATOM   2131  HA  GLN A 150     -14.672  -4.618 -26.256  1.00 65.86           H
ATOM   2132  CB  GLN A 150     -14.723  -3.087 -24.748  1.00 65.86           C
ATOM   2133 1HB  GLN A 150     -14.018  -2.524 -24.136  1.00 65.86           H
ATOM   2134 2HB  GLN A 150     -15.268  -2.363 -25.354  1.00 65.86           H
ATOM   2135  CG  GLN A 150     -15.699  -3.844 -23.846  1.00 65.86           C
ATOM   2136 1HG  GLN A 150     -16.328  -4.497 -24.452  1.00 65.86           H
ATOM   2137 2HG  GLN A 150     -15.145  -4.484 -23.160  1.00 65.86           H
ATOM   2138  CD  GLN A 150     -16.577  -2.875 -23.052  1.00 65.86           C
ATOM   2139  OE1 GLN A 150     -16.401  -1.668 -23.086  1.00 65.86           O
ATOM   2140  NE2 GLN A 150     -17.529  -3.468 -22.338  1.00 65.86           N
ATOM   2141 1HE2 GLN A 150     -17.620  -4.464 -22.355  1.00 65.86           H
ATOM   2142 2HE2 GLN A 150     -18.155  -2.918 -21.785  1.00 65.86           H
ATOM   2143  HN  GLN A 150     -12.573  -4.661 -24.229  1.00 65.86           H
ATOM   2144  N   ALA A 151     -12.063  -4.033 -27.148  1.00 66.20           N
ATOM   2145  CA  ALA A 151     -10.955  -3.423 -27.863  1.00 66.20           C
ATOM   2146  C   ALA A 151     -11.503  -2.450 -28.909  1.00 66.20           C
ATOM   2147  O   ALA A 151     -10.952  -1.368 -29.106  1.00 66.20           O
ATOM   2148  HA  ALA A 151     -10.359  -2.866 -27.139  1.00 66.20           H
ATOM   2149  CB  ALA A 151     -10.083  -4.516 -28.483  1.00 66.20           C
ATOM   2150 1HB  ALA A 151      -9.695  -5.162 -27.696  1.00 66.20           H
ATOM   2151 2HB  ALA A 151     -10.680  -5.108 -29.177  1.00 66.20           H
ATOM   2152 3HB  ALA A 151      -9.252  -4.057 -29.020  1.00 66.20           H
ATOM   2153  HN  ALA A 151     -12.051  -5.033 -27.126  1.00 66.20           H
ATOM   2154  N   MET A 152     -12.582  -2.871 -29.553  1.00 55.17           N
ATOM   2155  CA  MET A 152     -13.161  -2.089 -30.633  1.00 55.17           C
ATOM   2156  C   MET A 152     -13.641  -0.727 -30.128  1.00 55.17           C
ATOM   2157  O   MET A 152     -13.291   0.307 -30.693  1.00 55.17           O
ATOM   2158  HA  MET A 152     -12.360  -1.953 -31.359  1.00 55.17           H
ATOM   2159  CB  MET A 152     -14.339  -2.853 -31.241  1.00 55.17           C
ATOM   2160 1HB  MET A 152     -14.930  -3.309 -30.447  1.00 55.17           H
ATOM   2161 2HB  MET A 152     -14.995  -2.158 -31.767  1.00 55.17           H
ATOM   2162  CG  MET A 152     -13.852  -3.934 -32.208  1.00 55.17           C
ATOM   2163 1HG  MET A 152     -12.867  -3.671 -32.594  1.00 55.17           H
ATOM   2164 2HG  MET A 152     -13.745  -4.882 -31.681  1.00 55.17           H
ATOM   2165  SD  MET A 152     -15.007  -4.113 -33.557  1.00 55.17           S
ATOM   2166  CE  MET A 152     -14.324  -5.552 -34.361  1.00 55.17           C
ATOM   2167 1HE  MET A 152     -13.303  -5.341 -34.677  1.00 55.17           H
ATOM   2168 2HE  MET A 152     -14.323  -6.391 -33.665  1.00 55.17           H
ATOM   2169 3HE  MET A 152     -14.930  -5.804 -35.232  1.00 55.17           H
ATOM   2170  HN  MET A 152     -13.058  -3.726 -29.349  1.00 55.17           H
ATOM   2171  N   ARG A 153     -14.436  -0.771 -29.068  1.00 54.65           N
ATOM   2172  CA  ARG A 153     -15.000   0.444 -28.505  1.00 54.65           C
ATOM   2173  C   ARG A 153     -13.898   1.301 -27.880  1.00 54.65           C
ATOM   2174  O   ARG A 153     -14.046   2.515 -27.756  1.00 54.65           O
ATOM   2175  HA  ARG A 153     -15.462   0.954 -29.350  1.00 54.65           H
ATOM   2176  CB  ARG A 153     -16.051   0.121 -27.441  1.00 54.65           C
ATOM   2177 1HB  ARG A 153     -15.738  -0.752 -26.868  1.00 54.65           H
ATOM   2178 2HB  ARG A 153     -16.131   0.951 -26.740  1.00 54.65           H
ATOM   2179  CG  ARG A 153     -17.415  -0.146 -28.081  1.00 54.65           C
ATOM   2180 1HG  ARG A 153     -17.669   0.671 -28.758  1.00 54.65           H
ATOM   2181 2HG  ARG A 153     -17.368  -1.054 -28.682  1.00 54.65           H
ATOM   2182  CD  ARG A 153     -18.503  -0.289 -27.015  1.00 54.65           C
ATOM   2183 1HD  ARG A 153     -18.317  -1.178 -26.412  1.00 54.65           H
ATOM   2184 2HD  ARG A 153     -18.476   0.566 -26.339  1.00 54.65           H
ATOM   2185  NE  ARG A 153     -19.833  -0.383 -27.658  1.00 54.65           N
ATOM   2186  HE  ARG A 153     -19.879  -0.305 -28.653  1.00 54.65           H
ATOM   2187  CZ  ARG A 153     -20.979  -0.565 -26.988  1.00 54.65           C
ATOM   2188  NH1 ARG A 153     -20.977  -0.676 -25.653  1.00 54.65           N
ATOM   2189 1HH1 ARG A 153     -20.115  -0.623 -25.148  1.00 54.65           H
ATOM   2190 2HH1 ARG A 153     -21.837  -0.812 -25.161  1.00 54.65           H
ATOM   2191  NH2 ARG A 153     -22.128  -0.635 -27.675  1.00 54.65           N
ATOM   2192 1HH2 ARG A 153     -22.992  -0.771 -27.190  1.00 54.65           H
ATOM   2193 2HH2 ARG A 153     -22.121  -0.552 -28.671  1.00 54.65           H
ATOM   2194  HN  ARG A 153     -14.694  -1.615 -28.598  1.00 54.65           H
ATOM   2195  N   ALA A 154     -12.817   0.634 -27.502  1.00 59.49           N
ATOM   2196  CA  ALA A 154     -11.741   1.298 -26.785  1.00 59.49           C
ATOM   2197  C   ALA A 154     -11.058   2.303 -27.715  1.00 59.49           C
ATOM   2198  O   ALA A 154     -10.562   3.334 -27.264  1.00 59.49           O
ATOM   2199  HA  ALA A 154     -12.183   1.835 -25.946  1.00 59.49           H
ATOM   2200  CB  ALA A 154     -10.767   0.250 -26.243  1.00 59.49           C
ATOM   2201 1HB  ALA A 154     -11.295  -0.420 -25.565  1.00 59.49           H
ATOM   2202 2HB  ALA A 154     -10.351  -0.323 -27.071  1.00 59.49           H
ATOM   2203 3HB  ALA A 154      -9.960   0.749 -25.705  1.00 59.49           H
ATOM   2204  HN  ALA A 154     -12.670  -0.339 -27.677  1.00 59.49           H
ATOM   2205  N   HIS A 155     -11.055   1.967 -28.997  1.00 55.35           N
ATOM   2206  CA  HIS A 155     -10.264   2.709 -29.964  1.00 55.35           C
ATOM   2207  C   HIS A 155     -10.938   4.052 -30.255  1.00 55.35           C
ATOM   2208  O   HIS A 155     -10.268   5.079 -30.349  1.00 55.35           O
ATOM   2209  HA  HIS A 155      -9.295   2.892 -29.500  1.00 55.35           H
ATOM   2210  CB  HIS A 155     -10.028   1.878 -31.226  1.00 55.35           C
ATOM   2211 1HB  HIS A 155     -10.064   0.821 -30.965  1.00 55.35           H
ATOM   2212 2HB  HIS A 155     -10.843   2.061 -31.927  1.00 55.35           H
ATOM   2213  CG  HIS A 155      -8.716   2.167 -31.916  1.00 55.35           C
ATOM   2214  ND1 HIS A 155      -8.325   3.444 -32.277  1.00 55.35           N
ATOM   2215  HD1 HIS A 155      -8.850   4.282 -32.126  1.00 55.35           H
ATOM   2216  CD2 HIS A 155      -7.711   1.332 -32.304  1.00 55.35           C
ATOM   2217  HD2 HIS A 155      -7.693   0.250 -32.171  1.00 55.35           H
ATOM   2218  CE1 HIS A 155      -7.136   3.369 -32.858  1.00 55.35           C
ATOM   2219  HE1 HIS A 155      -6.562   4.207 -33.253  1.00 55.35           H
ATOM   2220  NE2 HIS A 155      -6.758   2.059 -32.874  1.00 55.35           N
ATOM   2221  HN  HIS A 155     -11.579   1.204 -29.377  1.00 55.35           H
ATOM   2222  N   THR A 156     -12.255   4.000 -30.389  1.00 62.03           N
ATOM   2223  CA  THR A 156     -13.015   5.175 -30.779  1.00 62.03           C
ATOM   2224  C   THR A 156     -13.085   6.174 -29.622  1.00 62.03           C
ATOM   2225  O   THR A 156     -13.179   7.380 -29.843  1.00 62.03           O
ATOM   2226  HA  THR A 156     -12.488   5.669 -31.596  1.00 62.03           H
ATOM   2227  CB  THR A 156     -14.389   4.711 -31.265  1.00 62.03           C
ATOM   2228  HB  THR A 156     -15.081   5.550 -31.337  1.00 62.03           H
ATOM   2229  OG1 THR A 156     -14.756   3.689 -30.342  1.00 62.03           O
ATOM   2230  HG1 THR A 156     -15.721   3.452 -30.460  1.00 62.03           H
ATOM   2231  CG2 THR A 156     -14.321   3.989 -32.612  1.00 62.03           C
ATOM   2232 1HG2 THR A 156     -13.682   3.111 -32.522  1.00 62.03           H
ATOM   2233 2HG2 THR A 156     -13.909   4.662 -33.364  1.00 62.03           H
ATOM   2234 3HG2 THR A 156     -15.323   3.681 -32.910  1.00 62.03           H
ATOM   2235  HN  THR A 156     -12.801   3.176 -30.236  1.00 62.03           H
ATOM   2236  N   TRP A 157     -13.035   5.634 -28.413  1.00 57.16           N
ATOM   2237  CA  TRP A 157     -13.275   6.435 -27.225  1.00 57.16           C
ATOM   2238  C   TRP A 157     -11.917   6.840 -26.646  1.00 57.16           C
ATOM   2239  O   TRP A 157     -11.809   7.134 -25.457  1.00 57.16           O
ATOM   2240  HA  TRP A 157     -13.830   7.323 -27.528  1.00 57.16           H
ATOM   2241  CB  TRP A 157     -14.152   5.682 -26.223  1.00 57.16           C
ATOM   2242 1HB  TRP A 157     -13.797   4.654 -26.145  1.00 57.16           H
ATOM   2243 2HB  TRP A 157     -14.032   6.135 -25.238  1.00 57.16           H
ATOM   2244  CG  TRP A 157     -15.638   5.667 -26.584  1.00 57.16           C
ATOM   2245  CD1 TRP A 157     -16.204   5.265 -27.730  1.00 57.16           C
ATOM   2246  HD1 TRP A 157     -15.650   4.880 -28.586  1.00 57.16           H
ATOM   2247  CD2 TRP A 157     -16.732   6.091 -25.744  1.00 57.16           C
ATOM   2248  NE1 TRP A 157     -17.577   5.398 -27.690  1.00 57.16           N
ATOM   2249  HE1 TRP A 157     -18.216   5.165 -28.423  1.00 57.16           H
ATOM   2250  CE2 TRP A 157     -17.908   5.917 -26.444  1.00 57.16           C
ATOM   2251  CE3 TRP A 157     -16.727   6.605 -24.435  1.00 57.16           C
ATOM   2252  HE3 TRP A 157     -15.812   6.752 -23.862  1.00 57.16           H
ATOM   2253  CZ2 TRP A 157     -19.167   6.231 -25.918  1.00 57.16           C
ATOM   2254  HZ2 TRP A 157     -20.082   6.084 -26.491  1.00 57.16           H
ATOM   2255  CZ3 TRP A 157     -17.993   6.915 -23.924  1.00 57.16           C
ATOM   2256  HZ3 TRP A 157     -18.047   7.318 -22.912  1.00 57.16           H
ATOM   2257  CH2 TRP A 157     -19.187   6.745 -24.616  1.00 57.16           C
ATOM   2258  HH2 TRP A 157     -20.134   7.011 -24.146  1.00 57.16           H
ATOM   2259  HN  TRP A 157     -12.837   4.669 -28.239  1.00 57.16           H
ATOM   2260  N   ARG A 158     -10.916   6.840 -27.514  1.00 58.11           N
ATOM   2261  CA  ARG A 158      -9.540   6.984 -27.069  1.00 58.11           C
ATOM   2262  C   ARG A 158      -9.364   8.299 -26.306  1.00 58.11           C
ATOM   2263  O   ARG A 158      -8.758   8.323 -25.236  1.00 58.11           O
ATOM   2264  HA  ARG A 158      -9.366   6.127 -26.420  1.00 58.11           H
ATOM   2265  CB  ARG A 158      -8.573   6.957 -28.254  1.00 58.11           C
ATOM   2266 1HB  ARG A 158      -8.814   6.118 -28.906  1.00 58.11           H
ATOM   2267 2HB  ARG A 158      -8.692   7.865 -28.846  1.00 58.11           H
ATOM   2268  CG  ARG A 158      -7.124   6.839 -27.777  1.00 58.11           C
ATOM   2269 1HG  ARG A 158      -6.853   7.727 -27.205  1.00 58.11           H
ATOM   2270 2HG  ARG A 158      -7.027   5.986 -27.106  1.00 58.11           H
ATOM   2271  CD  ARG A 158      -6.168   6.676 -28.960  1.00 58.11           C
ATOM   2272 1HD  ARG A 158      -6.421   5.776 -29.521  1.00 58.11           H
ATOM   2273 2HD  ARG A 158      -6.276   7.518 -29.644  1.00 58.11           H
ATOM   2274  NE  ARG A 158      -4.772   6.595 -28.476  1.00 58.11           N
ATOM   2275  HE  ARG A 158      -4.603   6.760 -27.504  1.00 58.11           H
ATOM   2276  CZ  ARG A 158      -3.721   6.313 -29.257  1.00 58.11           C
ATOM   2277  NH1 ARG A 158      -3.889   6.082 -30.567  1.00 58.11           N
ATOM   2278 1HH1 ARG A 158      -4.805   6.120 -30.967  1.00 58.11           H
ATOM   2279 2HH1 ARG A 158      -3.100   5.873 -31.143  1.00 58.11           H
ATOM   2280  NH2 ARG A 158      -2.499   6.265 -28.710  1.00 58.11           N
ATOM   2281 1HH2 ARG A 158      -1.704   6.056 -29.280  1.00 58.11           H
ATOM   2282 2HH2 ARG A 158      -2.382   6.438 -27.732  1.00 58.11           H
ATOM   2283  HN  ARG A 158     -11.033   6.745 -28.503  1.00 58.11           H
ATOM   2284  N   GLU A 159      -9.906   9.360 -26.886  1.00 64.96           N
ATOM   2285  CA  GLU A 159      -9.770  10.683 -26.301  1.00 64.96           C
ATOM   2286  C   GLU A 159     -10.569  10.772 -24.999  1.00 64.96           C
ATOM   2287  O   GLU A 159     -10.062  11.256 -23.988  1.00 64.96           O
ATOM   2288  HA  GLU A 159      -8.706  10.799 -26.091  1.00 64.96           H
ATOM   2289  CB  GLU A 159     -10.207  11.767 -27.288  1.00 64.96           C
ATOM   2290 1HB  GLU A 159     -11.158  11.488 -27.742  1.00 64.96           H
ATOM   2291 2HB  GLU A 159     -10.237  12.733 -26.784  1.00 64.96           H
ATOM   2292  CG  GLU A 159      -9.199  11.907 -28.430  1.00 64.96           C
ATOM   2293 1HG  GLU A 159      -8.191  11.985 -28.023  1.00 64.96           H
ATOM   2294 2HG  GLU A 159      -9.223  11.013 -29.054  1.00 64.96           H
ATOM   2295  CD  GLU A 159      -9.506  13.139 -29.284  1.00 64.96           C
ATOM   2296  OE1 GLU A 159      -8.577  13.584 -29.993  1.00 64.96           O
ATOM   2297  OE2 GLU A 159     -10.662  13.608 -29.209  1.00 64.96           O
ATOM   2298  HN  GLU A 159     -10.428   9.326 -27.738  1.00 64.96           H
ATOM   2299  N   LYS A 160     -11.804  10.299 -25.067  1.00 69.69           N
ATOM   2300  CA  LYS A 160     -12.682  10.330 -23.909  1.00 69.69           C
ATOM   2301  C   LYS A 160     -12.045   9.531 -22.771  1.00 69.69           C
ATOM   2302  O   LYS A 160     -12.172   9.898 -21.604  1.00 69.69           O
ATOM   2303  HA  LYS A 160     -12.771  11.369 -23.594  1.00 69.69           H
ATOM   2304  CB  LYS A 160     -14.085   9.850 -24.288  1.00 69.69           C
ATOM   2305 1HB  LYS A 160     -14.018   8.900 -24.818  1.00 69.69           H
ATOM   2306 2HB  LYS A 160     -14.667   9.670 -23.384  1.00 69.69           H
ATOM   2307  CG  LYS A 160     -14.799  10.880 -25.165  1.00 69.69           C
ATOM   2308 1HG  LYS A 160     -14.736  11.864 -24.701  1.00 69.69           H
ATOM   2309 2HG  LYS A 160     -14.298  10.951 -26.130  1.00 69.69           H
ATOM   2310  CD  LYS A 160     -16.266  10.500 -25.373  1.00 69.69           C
ATOM   2311 1HD  LYS A 160     -16.329   9.527 -25.859  1.00 69.69           H
ATOM   2312 2HD  LYS A 160     -16.762  10.406 -24.406  1.00 69.69           H
ATOM   2313  CE  LYS A 160     -16.989  11.548 -26.222  1.00 69.69           C
ATOM   2314 1HE  LYS A 160     -16.934  12.521 -25.734  1.00 69.69           H
ATOM   2315 2HE  LYS A 160     -16.493  11.647 -27.187  1.00 69.69           H
ATOM   2316  NZ  LYS A 160     -18.405  11.166 -26.422  1.00 69.69           N
ATOM   2317 1HZ  LYS A 160     -18.870  11.873 -26.981  1.00 69.69           H
ATOM   2318 2HZ  LYS A 160     -18.450  10.274 -26.901  1.00 69.69           H
ATOM   2319 3HZ  LYS A 160     -18.865  11.090 -25.522  1.00 69.69           H
ATOM   2320  HN  LYS A 160     -12.206   9.901 -25.892  1.00 69.69           H
ATOM   2321  N   ARG A 161     -11.374   8.453 -23.150  1.00 67.31           N
ATOM   2322  CA  ARG A 161     -10.725   7.594 -22.174  1.00 67.31           C
ATOM   2323  C   ARG A 161      -9.684   8.386 -21.380  1.00 67.31           C
ATOM   2324  O   ARG A 161      -9.527   8.180 -20.177  1.00 67.31           O
ATOM   2325  HA  ARG A 161     -11.531   7.248 -21.527  1.00 67.31           H
ATOM   2326  CB  ARG A 161     -10.042   6.406 -22.854  1.00 67.31           C
ATOM   2327 1HB  ARG A 161      -9.696   6.699 -23.845  1.00 67.31           H
ATOM   2328 2HB  ARG A 161      -9.162   6.112 -22.283  1.00 67.31           H
ATOM   2329  CG  ARG A 161     -10.999   5.218 -22.973  1.00 67.31           C
ATOM   2330 1HG  ARG A 161     -11.318   4.902 -21.980  1.00 67.31           H
ATOM   2331 2HG  ARG A 161     -11.896   5.522 -23.513  1.00 67.31           H
ATOM   2332  CD  ARG A 161     -10.333   4.048 -23.699  1.00 67.31           C
ATOM   2333 1HD  ARG A 161     -10.424   4.178 -24.777  1.00 67.31           H
ATOM   2334 2HD  ARG A 161      -9.268   4.026 -23.469  1.00 67.31           H
ATOM   2335  NE  ARG A 161     -10.964   2.773 -23.289  1.00 67.31           N
ATOM   2336  HE  ARG A 161     -11.935   2.787 -23.049  1.00 67.31           H
ATOM   2337  CZ  ARG A 161     -10.317   1.602 -23.220  1.00 67.31           C
ATOM   2338  NH1 ARG A 161      -9.015   1.525 -23.530  1.00 67.31           N
ATOM   2339 1HH1 ARG A 161      -8.520   2.346 -23.815  1.00 67.31           H
ATOM   2340 2HH1 ARG A 161      -8.539   0.648 -23.475  1.00 67.31           H
ATOM   2341  NH2 ARG A 161     -10.990   0.509 -22.836  1.00 67.31           N
ATOM   2342 1HH2 ARG A 161     -10.521  -0.372 -22.779  1.00 67.31           H
ATOM   2343 2HH2 ARG A 161     -11.961   0.575 -22.606  1.00 67.31           H
ATOM   2344  HN  ARG A 161     -11.271   8.165 -24.102  1.00 67.31           H
ATOM   2345  N   LEU A 162      -8.999   9.274 -22.084  1.00 78.78           N
ATOM   2346  CA  LEU A 162      -7.946  10.066 -21.471  1.00 78.78           C
ATOM   2347  C   LEU A 162      -8.565  11.036 -20.463  1.00 78.78           C
ATOM   2348  O   LEU A 162      -7.995  11.282 -19.401  1.00 78.78           O
ATOM   2349  HA  LEU A 162      -7.293   9.379 -20.932  1.00 78.78           H
ATOM   2350  CB  LEU A 162      -7.097  10.752 -22.543  1.00 78.78           C
ATOM   2351 1HB  LEU A 162      -6.828  10.010 -23.294  1.00 78.78           H
ATOM   2352 2HB  LEU A 162      -7.712  11.501 -23.040  1.00 78.78           H
ATOM   2353  CG  LEU A 162      -5.815  11.428 -22.052  1.00 78.78           C
ATOM   2354  HG  LEU A 162      -6.062  12.038 -21.183  1.00 78.78           H
ATOM   2355  CD1 LEU A 162      -4.787  10.390 -21.597  1.00 78.78           C
ATOM   2356 1HD1 LEU A 162      -5.204   9.798 -20.783  1.00 78.78           H
ATOM   2357 2HD1 LEU A 162      -4.539   9.735 -22.432  1.00 78.78           H
ATOM   2358 3HD1 LEU A 162      -3.886  10.898 -21.254  1.00 78.78           H
ATOM   2359  CD2 LEU A 162      -5.248  12.368 -23.118  1.00 78.78           C
ATOM   2360 1HD2 LEU A 162      -5.020  11.799 -24.019  1.00 78.78           H
ATOM   2361 2HD2 LEU A 162      -5.983  13.138 -23.350  1.00 78.78           H
ATOM   2362 3HD2 LEU A 162      -4.338  12.835 -22.743  1.00 78.78           H
ATOM   2363  HN  LEU A 162      -9.153   9.457 -23.056  1.00 78.78           H
ATOM   2364  N   LEU A 163      -9.725  11.561 -20.831  1.00 82.19           N
ATOM   2365  CA  LEU A 163     -10.442  12.476 -19.959  1.00 82.19           C
ATOM   2366  C   LEU A 163     -10.892  11.729 -18.702  1.00 82.19           C
ATOM   2367  O   LEU A 163     -10.657  12.187 -17.585  1.00 82.19           O
ATOM   2368  HA  LEU A 163      -9.745  13.260 -19.663  1.00 82.19           H
ATOM   2369  CB  LEU A 163     -11.588  13.150 -20.716  1.00 82.19           C
ATOM   2370 1HB  LEU A 163     -11.187  13.576 -21.636  1.00 82.19           H
ATOM   2371 2HB  LEU A 163     -12.306  12.384 -21.006  1.00 82.19           H
ATOM   2372  CG  LEU A 163     -12.335  14.251 -19.961  1.00 82.19           C
ATOM   2373  HG  LEU A 163     -12.616  13.863 -18.982  1.00 82.19           H
ATOM   2374  CD1 LEU A 163     -11.433  15.464 -19.724  1.00 82.19           C
ATOM   2375 1HD1 LEU A 163     -10.566  15.163 -19.136  1.00 82.19           H
ATOM   2376 2HD1 LEU A 163     -11.101  15.862 -20.683  1.00 82.19           H
ATOM   2377 3HD1 LEU A 163     -11.990  16.231 -19.185  1.00 82.19           H
ATOM   2378  CD2 LEU A 163     -13.629  14.631 -20.684  1.00 82.19           C
ATOM   2379 1HD2 LEU A 163     -13.393  14.993 -21.685  1.00 82.19           H
ATOM   2380 2HD2 LEU A 163     -14.275  13.756 -20.757  1.00 82.19           H
ATOM   2381 3HD2 LEU A 163     -14.141  15.415 -20.126  1.00 82.19           H
ATOM   2382  HN  LEU A 163     -10.172  11.372 -21.705  1.00 82.19           H
ATOM   2383  N   TYR A 164     -11.531  10.590 -18.926  1.00 75.93           N
ATOM   2384  CA  TYR A 164     -12.041   9.789 -17.827  1.00 75.93           C
ATOM   2385  C   TYR A 164     -10.906   9.334 -16.907  1.00 75.93           C
ATOM   2386  O   TYR A 164     -11.081   9.252 -15.692  1.00 75.93           O
ATOM   2387  HA  TYR A 164     -12.736  10.404 -17.256  1.00 75.93           H
ATOM   2388  CB  TYR A 164     -12.687   8.558 -18.466  1.00 75.93           C
ATOM   2389 1HB  TYR A 164     -12.027   8.177 -19.245  1.00 75.93           H
ATOM   2390 2HB  TYR A 164     -12.777   7.775 -17.713  1.00 75.93           H
ATOM   2391  CG  TYR A 164     -14.067   8.823 -19.071  1.00 75.93           C
ATOM   2392  CD1 TYR A 164     -15.062   9.388 -18.300  1.00 75.93           C
ATOM   2393  HD1 TYR A 164     -14.865   9.645 -17.259  1.00 75.93           H
ATOM   2394  CD2 TYR A 164     -14.316   8.498 -20.389  1.00 75.93           C
ATOM   2395  HD2 TYR A 164     -13.530   8.051 -20.998  1.00 75.93           H
ATOM   2396  CE1 TYR A 164     -16.361   9.638 -18.870  1.00 75.93           C
ATOM   2397  HE1 TYR A 164     -17.155  10.084 -18.272  1.00 75.93           H
ATOM   2398  CE2 TYR A 164     -15.615   8.748 -20.959  1.00 75.93           C
ATOM   2399  HE2 TYR A 164     -15.825   8.495 -21.999  1.00 75.93           H
ATOM   2400  CZ  TYR A 164     -16.573   9.306 -20.172  1.00 75.93           C
ATOM   2401  OH  TYR A 164     -17.799   9.542 -20.710  1.00 75.93           O
ATOM   2402  HH  TYR A 164     -18.401   9.950 -20.024  1.00 75.93           H
ATOM   2403  HN  TYR A 164     -11.702  10.215 -19.837  1.00 75.93           H
ATOM   2404  N   SER A 165      -9.766   9.051 -17.522  1.00 85.91           N
ATOM   2405  CA  SER A 165      -8.608   8.591 -16.776  1.00 85.91           C
ATOM   2406  C   SER A 165      -8.159   9.670 -15.788  1.00 85.91           C
ATOM   2407  O   SER A 165      -7.733   9.360 -14.677  1.00 85.91           O
ATOM   2408  HA  SER A 165      -8.942   7.700 -16.244  1.00 85.91           H
ATOM   2409  CB  SER A 165      -7.458   8.221 -17.716  1.00 85.91           C
ATOM   2410 1HB  SER A 165      -6.681   7.706 -17.152  1.00 85.91           H
ATOM   2411 2HB  SER A 165      -7.819   7.525 -18.473  1.00 85.91           H
ATOM   2412  OG  SER A 165      -6.901   9.367 -18.354  1.00 85.91           O
ATOM   2413  HG  SER A 165      -7.620  10.034 -18.549  1.00 85.91           H
ATOM   2414  HN  SER A 165      -9.629   9.131 -18.509  1.00 85.91           H
ATOM   2415  N   LYS A 166      -8.271  10.914 -16.229  1.00 83.22           N
ATOM   2416  CA  LYS A 166      -7.924  12.042 -15.382  1.00 83.22           C
ATOM   2417  C   LYS A 166      -8.899  12.111 -14.205  1.00 83.22           C
ATOM   2418  O   LYS A 166      -8.483  12.246 -13.056  1.00 83.22           O
ATOM   2419  HA  LYS A 166      -6.923  11.861 -14.990  1.00 83.22           H
ATOM   2420  CB  LYS A 166      -7.861  13.331 -16.205  1.00 83.22           C
ATOM   2421 1HB  LYS A 166      -8.759  13.421 -16.815  1.00 83.22           H
ATOM   2422 2HB  LYS A 166      -7.842  14.192 -15.537  1.00 83.22           H
ATOM   2423  CG  LYS A 166      -6.623  13.347 -17.104  1.00 83.22           C
ATOM   2424 1HG  LYS A 166      -5.725  13.247 -16.494  1.00 83.22           H
ATOM   2425 2HG  LYS A 166      -6.648  12.492 -17.778  1.00 83.22           H
ATOM   2426  CD  LYS A 166      -6.552  14.642 -17.916  1.00 83.22           C
ATOM   2427 1HD  LYS A 166      -7.432  14.723 -18.555  1.00 83.22           H
ATOM   2428 2HD  LYS A 166      -6.568  15.499 -17.242  1.00 83.22           H
ATOM   2429  CE  LYS A 166      -5.286  14.683 -18.773  1.00 83.22           C
ATOM   2430 1HE  LYS A 166      -4.410  14.514 -18.147  1.00 83.22           H
ATOM   2431 2HE  LYS A 166      -5.312  13.880 -19.509  1.00 83.22           H
ATOM   2432  NZ  LYS A 166      -5.168  15.989 -19.460  1.00 83.22           N
ATOM   2433 1HZ  LYS A 166      -4.332  15.994 -20.034  1.00 83.22           H
ATOM   2434 2HZ  LYS A 166      -5.981  16.137 -20.047  1.00 83.22           H
ATOM   2435 3HZ  LYS A 166      -5.109  16.730 -18.770  1.00 83.22           H
ATOM   2436  HN  LYS A 166      -8.592  11.156 -17.144  1.00 83.22           H
ATOM   2437  N   MET A 167     -10.179  12.015 -14.533  1.00 84.57           N
ATOM   2438  CA  MET A 167     -11.220  12.116 -13.524  1.00 84.57           C
ATOM   2439  C   MET A 167     -11.083  11.005 -12.482  1.00 84.57           C
ATOM   2440  O   MET A 167     -11.181  11.258 -11.282  1.00 84.57           O
ATOM   2441  HA  MET A 167     -11.075  13.087 -13.050  1.00 84.57           H
ATOM   2442  CB  MET A 167     -12.592  12.022 -14.194  1.00 84.57           C
ATOM   2443 1HB  MET A 167     -12.644  11.118 -14.800  1.00 84.57           H
ATOM   2444 2HB  MET A 167     -13.368  11.941 -13.432  1.00 84.57           H
ATOM   2445  CG  MET A 167     -12.859  13.247 -15.072  1.00 84.57           C
ATOM   2446 1HG  MET A 167     -12.791  14.155 -14.473  1.00 84.57           H
ATOM   2447 2HG  MET A 167     -12.098  13.320 -15.849  1.00 84.57           H
ATOM   2448  SD  MET A 167     -14.478  13.126 -15.813  1.00 84.57           S
ATOM   2449  CE  MET A 167     -15.495  13.532 -14.404  1.00 84.57           C
ATOM   2450 1HE  MET A 167     -15.318  12.810 -13.608  1.00 84.57           H
ATOM   2451 2HE  MET A 167     -15.244  14.532 -14.051  1.00 84.57           H
ATOM   2452 3HE  MET A 167     -16.546  13.503 -14.694  1.00 84.57           H
ATOM   2453  HN  MET A 167     -10.509  11.870 -15.466  1.00 84.57           H
ATOM   2454  N   VAL A 168     -10.859   9.797 -12.978  1.00 91.96           N
ATOM   2455  CA  VAL A 168     -10.758   8.637 -12.108  1.00 91.96           C
ATOM   2456  C   VAL A 168      -9.582   8.827 -11.147  1.00 91.96           C
ATOM   2457  O   VAL A 168      -9.697   8.543  -9.956  1.00 91.96           O
ATOM   2458  HA  VAL A 168     -11.679   8.580 -11.527  1.00 91.96           H
ATOM   2459  CB  VAL A 168     -10.645   7.362 -12.946  1.00 91.96           C
ATOM   2460  HB  VAL A 168      -9.835   7.502 -13.661  1.00 91.96           H
ATOM   2461  CG1 VAL A 168     -10.295   6.159 -12.068  1.00 91.96           C
ATOM   2462 1HG1 VAL A 168      -9.341   6.336 -11.572  1.00 91.96           H
ATOM   2463 2HG1 VAL A 168     -11.074   6.017 -11.319  1.00 91.96           H
ATOM   2464 3HG1 VAL A 168     -10.222   5.266 -12.689  1.00 91.96           H
ATOM   2465  CG2 VAL A 168     -11.931   7.110 -13.735  1.00 91.96           C
ATOM   2466 1HG2 VAL A 168     -12.767   7.001 -13.044  1.00 91.96           H
ATOM   2467 2HG2 VAL A 168     -12.119   7.951 -14.403  1.00 91.96           H
ATOM   2468 3HG2 VAL A 168     -11.824   6.198 -14.322  1.00 91.96           H
ATOM   2469  HN  VAL A 168     -10.748   9.604 -13.953  1.00 91.96           H
ATOM   2470  N   CYS A 169      -8.478   9.305 -11.701  1.00 93.24           N
ATOM   2471  CA  CYS A 169      -7.281   9.533 -10.909  1.00 93.24           C
ATOM   2472  C   CYS A 169      -7.623  10.525  -9.796  1.00 93.24           C
ATOM   2473  O   CYS A 169      -7.290  10.299  -8.634  1.00 93.24           O
ATOM   2474  HA  CYS A 169      -6.993   8.568 -10.492  1.00 93.24           H
ATOM   2475  CB  CYS A 169      -6.116  10.022 -11.772  1.00 93.24           C
ATOM   2476 1HB  CYS A 169      -6.447  10.838 -12.415  1.00 93.24           H
ATOM   2477 2HB  CYS A 169      -5.323  10.417 -11.137  1.00 93.24           H
ATOM   2478  SG  CYS A 169      -5.472   8.646 -12.792  1.00 93.24           S
ATOM   2479  HG  CYS A 169      -6.439   8.684 -13.704  1.00 93.24           H
ATOM   2480  HN  CYS A 169      -8.393   9.536 -12.671  1.00 93.24           H
ATOM   2481  N   PHE A 170      -8.284  11.604 -10.191  1.00 92.98           N
ATOM   2482  CA  PHE A 170      -8.642  12.649  -9.248  1.00 92.98           C
ATOM   2483  C   PHE A 170      -9.524  12.097  -8.126  1.00 92.98           C
ATOM   2484  O   PHE A 170      -9.294  12.384  -6.952  1.00 92.98           O
ATOM   2485  HA  PHE A 170      -7.714  13.033  -8.823  1.00 92.98           H
ATOM   2486  CB  PHE A 170      -9.430  13.704 -10.027  1.00 92.98           C
ATOM   2487 1HB  PHE A 170      -8.825  14.048 -10.866  1.00 92.98           H
ATOM   2488 2HB  PHE A 170     -10.322  13.240 -10.446  1.00 92.98           H
ATOM   2489  CG  PHE A 170      -9.847  14.914  -9.188  1.00 92.98           C
ATOM   2490  CD1 PHE A 170     -11.129  15.025  -8.746  1.00 92.98           C
ATOM   2491  HD1 PHE A 170     -11.858  14.253  -8.989  1.00 92.98           H
ATOM   2492  CD2 PHE A 170      -8.937  15.878  -8.885  1.00 92.98           C
ATOM   2493  HD2 PHE A 170      -7.910  15.789  -9.240  1.00 92.98           H
ATOM   2494  CE1 PHE A 170     -11.516  16.148  -7.968  1.00 92.98           C
ATOM   2495  HE1 PHE A 170     -12.543  16.237  -7.614  1.00 92.98           H
ATOM   2496  CE2 PHE A 170      -9.325  17.001  -8.107  1.00 92.98           C
ATOM   2497  HE2 PHE A 170      -8.595  17.774  -7.864  1.00 92.98           H
ATOM   2498  CZ  PHE A 170     -10.606  17.112  -7.665  1.00 92.98           C
ATOM   2499  HZ  PHE A 170     -10.903  17.974  -7.068  1.00 92.98           H
ATOM   2500  HN  PHE A 170      -8.572  11.768 -11.134  1.00 92.98           H
ATOM   2501  N   THR A 171     -10.514  11.314  -8.527  1.00 92.42           N
ATOM   2502  CA  THR A 171     -11.441  10.731  -7.571  1.00 92.42           C
ATOM   2503  C   THR A 171     -10.689   9.861  -6.561  1.00 92.42           C
ATOM   2504  O   THR A 171     -11.012   9.862  -5.374  1.00 92.42           O
ATOM   2505  HA  THR A 171     -11.910  11.539  -7.010  1.00 92.42           H
ATOM   2506  CB  THR A 171     -12.509   9.965  -8.355  1.00 92.42           C
ATOM   2507  HB  THR A 171     -12.082   9.086  -8.838  1.00 92.42           H
ATOM   2508  OG1 THR A 171     -13.062  10.942  -9.233  1.00 92.42           O
ATOM   2509  HG1 THR A 171     -12.578  10.928 -10.108  1.00 92.42           H
ATOM   2510  CG2 THR A 171     -13.689   9.543  -7.477  1.00 92.42           C
ATOM   2511 1HG2 THR A 171     -14.158  10.428  -7.048  1.00 92.42           H
ATOM   2512 2HG2 THR A 171     -13.332   8.896  -6.676  1.00 92.42           H
ATOM   2513 3HG2 THR A 171     -14.418   9.004  -8.083  1.00 92.42           H
ATOM   2514  HN  THR A 171     -10.688  11.077  -9.482  1.00 92.42           H
ATOM   2515  N   ILE A 172      -9.700   9.141  -7.069  1.00 93.13           N
ATOM   2516  CA  ILE A 172      -8.919   8.246  -6.232  1.00 93.13           C
ATOM   2517  C   ILE A 172      -8.176   9.064  -5.173  1.00 93.13           C
ATOM   2518  O   ILE A 172      -8.175   8.707  -3.996  1.00 93.13           O
ATOM   2519  HA  ILE A 172      -9.617   7.579  -5.726  1.00 93.13           H
ATOM   2520  CB  ILE A 172      -8.001   7.374  -7.091  1.00 93.13           C
ATOM   2521  HB  ILE A 172      -7.523   8.011  -7.835  1.00 93.13           H
ATOM   2522  CG1 ILE A 172      -8.803   6.315  -7.850  1.00 93.13           C
ATOM   2523 1HG1 ILE A 172      -9.175   5.566  -7.151  1.00 93.13           H
ATOM   2524 2HG1 ILE A 172      -9.674   6.777  -8.315  1.00 93.13           H
ATOM   2525  CG2 ILE A 172      -6.887   6.753  -6.246  1.00 93.13           C
ATOM   2526 1HG2 ILE A 172      -6.292   7.544  -5.791  1.00 93.13           H
ATOM   2527 2HG2 ILE A 172      -7.327   6.133  -5.464  1.00 93.13           H
ATOM   2528 3HG2 ILE A 172      -6.249   6.138  -6.881  1.00 93.13           H
ATOM   2529  CD1 ILE A 172      -7.944   5.640  -8.921  1.00 93.13           C
ATOM   2530 1HD1 ILE A 172      -7.595   6.389  -9.632  1.00 93.13           H
ATOM   2531 2HD1 ILE A 172      -7.088   5.159  -8.450  1.00 93.13           H
ATOM   2532 3HD1 ILE A 172      -8.539   4.892  -9.446  1.00 93.13           H
ATOM   2533  HN  ILE A 172      -9.431   9.161  -8.032  1.00 93.13           H
ATOM   2534  N   TRP A 173      -7.563  10.146  -5.630  1.00 91.66           N
ATOM   2535  CA  TRP A 173      -6.743  10.967  -4.755  1.00 91.66           C
ATOM   2536  C   TRP A 173      -7.648  11.549  -3.668  1.00 91.66           C
ATOM   2537  O   TRP A 173      -7.288  11.554  -2.492  1.00 91.66           O
ATOM   2538  HA  TRP A 173      -5.988  10.322  -4.305  1.00 91.66           H
ATOM   2539  CB  TRP A 173      -5.997  12.040  -5.550  1.00 91.66           C
ATOM   2540 1HB  TRP A 173      -6.683  12.487  -6.270  1.00 91.66           H
ATOM   2541 2HB  TRP A 173      -5.688  12.833  -4.870  1.00 91.66           H
ATOM   2542  CG  TRP A 173      -4.767  11.519  -6.296  1.00 91.66           C
ATOM   2543  CD1 TRP A 173      -4.603  11.374  -7.618  1.00 91.66           C
ATOM   2544  HD1 TRP A 173      -5.362  11.620  -8.361  1.00 91.66           H
ATOM   2545  CD2 TRP A 173      -3.526  11.078  -5.705  1.00 91.66           C
ATOM   2546  NE1 TRP A 173      -3.354  10.874  -7.922  1.00 91.66           N
ATOM   2547  HE1 TRP A 173      -3.000  10.680  -8.836  1.00 91.66           H
ATOM   2548  CE2 TRP A 173      -2.678  10.688  -6.721  1.00 91.66           C
ATOM   2549  CE3 TRP A 173      -3.134  11.011  -4.357  1.00 91.66           C
ATOM   2550  HE3 TRP A 173      -3.785  11.314  -3.537  1.00 91.66           H
ATOM   2551  CZ2 TRP A 173      -1.384  10.203  -6.496  1.00 91.66           C
ATOM   2552  HZ2 TRP A 173      -0.733   9.901  -7.316  1.00 91.66           H
ATOM   2553  CZ3 TRP A 173      -1.838  10.525  -4.148  1.00 91.66           C
ATOM   2554  HZ3 TRP A 173      -1.483  10.452  -3.120  1.00 91.66           H
ATOM   2555  CH2 TRP A 173      -0.971  10.128  -5.160  1.00 91.66           C
ATOM   2556  HH2 TRP A 173       0.025   9.759  -4.915  1.00 91.66           H
ATOM   2557  HN  TRP A 173      -7.619  10.463  -6.577  1.00 91.66           H
ATOM   2558  N   VAL A 174      -8.806  12.027  -4.100  1.00 95.29           N
ATOM   2559  CA  VAL A 174      -9.755  12.635  -3.182  1.00 95.29           C
ATOM   2560  C   VAL A 174     -10.188  11.598  -2.144  1.00 95.29           C
ATOM   2561  O   VAL A 174     -10.244  11.894  -0.951  1.00 95.29           O
ATOM   2562  HA  VAL A 174      -9.242  13.450  -2.671  1.00 95.29           H
ATOM   2563  CB  VAL A 174     -10.930  13.228  -3.961  1.00 95.29           C
ATOM   2564  HB  VAL A 174     -11.336  12.446  -4.602  1.00 95.29           H
ATOM   2565  CG1 VAL A 174     -12.042  13.683  -3.013  1.00 95.29           C
ATOM   2566 1HG1 VAL A 174     -12.400  12.830  -2.437  1.00 95.29           H
ATOM   2567 2HG1 VAL A 174     -11.653  14.443  -2.335  1.00 95.29           H
ATOM   2568 3HG1 VAL A 174     -12.865  14.101  -3.593  1.00 95.29           H
ATOM   2569  CG2 VAL A 174     -10.469  14.379  -4.858  1.00 95.29           C
ATOM   2570 1HG2 VAL A 174     -10.025  15.163  -4.244  1.00 95.29           H
ATOM   2571 2HG2 VAL A 174      -9.728  14.011  -5.568  1.00 95.29           H
ATOM   2572 3HG2 VAL A 174     -11.324  14.782  -5.400  1.00 95.29           H
ATOM   2573  HN  VAL A 174      -9.099  12.004  -5.056  1.00 95.29           H
ATOM   2574  N   LEU A 175     -10.484  10.404  -2.635  1.00 89.95           N
ATOM   2575  CA  LEU A 175     -10.975   9.341  -1.773  1.00 89.95           C
ATOM   2576  C   LEU A 175      -9.896   8.982  -0.749  1.00 89.95           C
ATOM   2577  O   LEU A 175     -10.182   8.855   0.440  1.00 89.95           O
ATOM   2578  HA  LEU A 175     -11.843   9.727  -1.239  1.00 89.95           H
ATOM   2579  CB  LEU A 175     -11.450   8.150  -2.609  1.00 89.95           C
ATOM   2580 1HB  LEU A 175     -12.213   8.501  -3.304  1.00 89.95           H
ATOM   2581 2HB  LEU A 175     -10.612   7.795  -3.208  1.00 89.95           H
ATOM   2582  CG  LEU A 175     -12.019   6.966  -1.825  1.00 89.95           C
ATOM   2583  HG  LEU A 175     -11.276   6.653  -1.091  1.00 89.95           H
ATOM   2584  CD1 LEU A 175     -13.275   7.373  -1.052  1.00 89.95           C
ATOM   2585 1HD1 LEU A 175     -13.027   8.169  -0.350  1.00 89.95           H
ATOM   2586 2HD1 LEU A 175     -14.033   7.727  -1.750  1.00 89.95           H
ATOM   2587 3HD1 LEU A 175     -13.659   6.512  -0.504  1.00 89.95           H
ATOM   2588  CD2 LEU A 175     -12.275   5.771  -2.746  1.00 89.95           C
ATOM   2589 1HD2 LEU A 175     -12.989   6.055  -3.519  1.00 89.95           H
ATOM   2590 2HD2 LEU A 175     -11.338   5.465  -3.212  1.00 89.95           H
ATOM   2591 3HD2 LEU A 175     -12.679   4.943  -2.164  1.00 89.95           H
ATOM   2592  HN  LEU A 175     -10.395  10.158  -3.600  1.00 89.95           H
ATOM   2593  N   ALA A 176      -8.678   8.828  -1.249  1.00 94.76           N
ATOM   2594  CA  ALA A 176      -7.571   8.413  -0.405  1.00 94.76           C
ATOM   2595  C   ALA A 176      -7.338   9.466   0.680  1.00 94.76           C
ATOM   2596  O   ALA A 176      -7.035   9.129   1.823  1.00 94.76           O
ATOM   2597  HA  ALA A 176      -7.849   7.471   0.068  1.00 94.76           H
ATOM   2598  CB  ALA A 176      -6.329   8.183  -1.270  1.00 94.76           C
ATOM   2599 1HB  ALA A 176      -6.538   7.405  -2.005  1.00 94.76           H
ATOM   2600 2HB  ALA A 176      -6.068   9.108  -1.784  1.00 94.76           H
ATOM   2601 3HB  ALA A 176      -5.498   7.871  -0.637  1.00 94.76           H
ATOM   2602  HN  ALA A 176      -8.444   8.982  -2.209  1.00 94.76           H
ATOM   2603  N   ALA A 177      -7.489  10.722   0.283  1.00 94.74           N
ATOM   2604  CA  ALA A 177      -7.280  11.827   1.202  1.00 94.74           C
ATOM   2605  C   ALA A 177      -8.287  11.729   2.349  1.00 94.74           C
ATOM   2606  O   ALA A 177      -7.919  11.857   3.516  1.00 94.74           O
ATOM   2607  HA  ALA A 177      -6.272  11.736   1.607  1.00 94.74           H
ATOM   2608  CB  ALA A 177      -7.389  13.151   0.442  1.00 94.74           C
ATOM   2609 1HB  ALA A 177      -6.633  13.183  -0.342  1.00 94.74           H
ATOM   2610 2HB  ALA A 177      -8.380  13.233  -0.004  1.00 94.74           H
ATOM   2611 3HB  ALA A 177      -7.232  13.980   1.132  1.00 94.74           H
ATOM   2612  HN  ALA A 177      -7.749  10.987  -0.645  1.00 94.74           H
ATOM   2613  N   ALA A 178      -9.539  11.502   1.978  1.00 95.08           N
ATOM   2614  CA  ALA A 178     -10.612  11.448   2.956  1.00 95.08           C
ATOM   2615  C   ALA A 178     -10.354  10.294   3.927  1.00 95.08           C
ATOM   2616  O   ALA A 178     -10.647  10.402   5.117  1.00 95.08           O
ATOM   2617  HA  ALA A 178     -10.603  12.387   3.510  1.00 95.08           H
ATOM   2618  CB  ALA A 178     -11.954  11.314   2.234  1.00 95.08           C
ATOM   2619 1HB  ALA A 178     -12.102  12.173   1.579  1.00 95.08           H
ATOM   2620 2HB  ALA A 178     -11.958  10.400   1.641  1.00 95.08           H
ATOM   2621 3HB  ALA A 178     -12.759  11.274   2.968  1.00 95.08           H
ATOM   2622  HN  ALA A 178      -9.823  11.356   1.030  1.00 95.08           H
ATOM   2623  N   LEU A 179      -9.808   9.216   3.383  1.00 91.87           N
ATOM   2624  CA  LEU A 179      -9.581   8.016   4.169  1.00 91.87           C
ATOM   2625  C   LEU A 179      -8.397   8.244   5.111  1.00 91.87           C
ATOM   2626  O   LEU A 179      -8.103   7.404   5.959  1.00 91.87           O
ATOM   2627  HA  LEU A 179     -10.473   7.845   4.772  1.00 91.87           H
ATOM   2628  CB  LEU A 179      -9.413   6.800   3.255  1.00 91.87           C
ATOM   2629 1HB  LEU A 179      -8.612   7.011   2.547  1.00 91.87           H
ATOM   2630 2HB  LEU A 179      -9.088   5.956   3.862  1.00 91.87           H
ATOM   2631  CG  LEU A 179     -10.655   6.378   2.466  1.00 91.87           C
ATOM   2632  HG  LEU A 179     -11.027   7.247   1.924  1.00 91.87           H
ATOM   2633  CD1 LEU A 179     -10.307   5.311   1.426  1.00 91.87           C
ATOM   2634 1HD1 LEU A 179      -9.570   5.710   0.730  1.00 91.87           H
ATOM   2635 2HD1 LEU A 179      -9.897   4.435   1.928  1.00 91.87           H
ATOM   2636 3HD1 LEU A 179     -11.207   5.029   0.880  1.00 91.87           H
ATOM   2637  CD2 LEU A 179     -11.771   5.920   3.407  1.00 91.87           C
ATOM   2638 1HD2 LEU A 179     -11.425   5.070   3.995  1.00 91.87           H
ATOM   2639 2HD2 LEU A 179     -12.043   6.738   4.074  1.00 91.87           H
ATOM   2640 3HD2 LEU A 179     -12.642   5.625   2.820  1.00 91.87           H
ATOM   2641  HN  LEU A 179      -9.524   9.155   2.427  1.00 91.87           H
ATOM   2642  N   CYS A 180      -7.749   9.386   4.929  1.00 90.75           N
ATOM   2643  CA  CYS A 180      -6.573   9.713   5.718  1.00 90.75           C
ATOM   2644  C   CYS A 180      -7.007  10.611   6.878  1.00 90.75           C
ATOM   2645  O   CYS A 180      -6.196  10.959   7.735  1.00 90.75           O
ATOM   2646  HA  CYS A 180      -6.172   8.769   6.088  1.00 90.75           H
ATOM   2647  CB  CYS A 180      -5.485  10.368   4.865  1.00 90.75           C
ATOM   2648 1HB  CYS A 180      -5.881  11.258   4.376  1.00 90.75           H
ATOM   2649 2HB  CYS A 180      -4.661  10.694   5.500  1.00 90.75           H
ATOM   2650  SG  CYS A 180      -4.876   9.185   3.609  1.00 90.75           S
ATOM   2651  HG  CYS A 180      -6.047   9.010   3.004  1.00 90.75           H
ATOM   2652  HN  CYS A 180      -8.015  10.079   4.260  1.00 90.75           H
ATOM   2653  N   ILE A 181      -8.285  10.959   6.869  1.00 90.49           N
ATOM   2654  CA  ILE A 181      -8.818  11.877   7.862  1.00 90.49           C
ATOM   2655  C   ILE A 181      -8.527  11.331   9.261  1.00 90.49           C
ATOM   2656  O   ILE A 181      -8.045  12.060  10.127  1.00 90.49           O
ATOM   2657  HA  ILE A 181      -8.294  12.825   7.745  1.00 90.49           H
ATOM   2658  CB  ILE A 181     -10.302  12.144   7.602  1.00 90.49           C
ATOM   2659  HB  ILE A 181     -10.800  11.187   7.448  1.00 90.49           H
ATOM   2660  CG1 ILE A 181     -10.497  12.965   6.326  1.00 90.49           C
ATOM   2661 1HG1 ILE A 181     -10.080  13.963   6.464  1.00 90.49           H
ATOM   2662 2HG1 ILE A 181      -9.949  12.502   5.505  1.00 90.49           H
ATOM   2663  CG2 ILE A 181     -10.960  12.805   8.815  1.00 90.49           C
ATOM   2664 1HG2 ILE A 181     -10.870  12.149   9.681  1.00 90.49           H
ATOM   2665 2HG2 ILE A 181     -10.466  13.754   9.025  1.00 90.49           H
ATOM   2666 3HG2 ILE A 181     -12.015  12.984   8.604  1.00 90.49           H
ATOM   2667  CD1 ILE A 181     -11.979  13.070   5.962  1.00 90.49           C
ATOM   2668 1HD1 ILE A 181     -12.385  12.072   5.801  1.00 90.49           H
ATOM   2669 2HD1 ILE A 181     -12.519  13.555   6.775  1.00 90.49           H
ATOM   2670 3HD1 ILE A 181     -12.088  13.659   5.051  1.00 90.49           H
ATOM   2671  HN  ILE A 181      -8.951  10.627   6.200  1.00 90.49           H
ATOM   2672  N   PRO A 182      -8.813  10.046   9.508  1.00 91.88           N
ATOM   2673  CA  PRO A 182      -8.596   9.465  10.835  1.00 91.88           C
ATOM   2674  C   PRO A 182      -7.181   9.693  11.340  1.00 91.88           C
ATOM   2675  O   PRO A 182      -6.982  10.055  12.499  1.00 91.88           O
ATOM   2676  HA  PRO A 182      -9.241   9.952  11.567  1.00 91.88           H
ATOM   2677  CB  PRO A 182      -8.894   7.978  10.634  1.00 91.88           C
ATOM   2678 1HB  PRO A 182      -7.993   7.418  10.386  1.00 91.88           H
ATOM   2679 2HB  PRO A 182      -9.311   7.527  11.534  1.00 91.88           H
ATOM   2680  CG  PRO A 182      -9.895   7.971   9.485  1.00 91.88           C
ATOM   2681 1HG  PRO A 182      -9.939   7.000   8.992  1.00 91.88           H
ATOM   2682 2HG  PRO A 182     -10.907   8.187   9.828  1.00 91.88           H
ATOM   2683  CD  PRO A 182      -9.362   9.056   8.563  1.00 91.88           C
ATOM   2684 1HD  PRO A 182      -8.592   8.674   7.892  1.00 91.88           H
ATOM   2685 2HD  PRO A 182     -10.147   9.476   7.935  1.00 91.88           H
ATOM   2686  N   GLU A 183      -6.226   9.474  10.448  1.00 88.36           N
ATOM   2687  CA  GLU A 183      -4.823   9.589  10.809  1.00 88.36           C
ATOM   2688  C   GLU A 183      -4.499  11.025  11.225  1.00 88.36           C
ATOM   2689  O   GLU A 183      -3.759  11.245  12.183  1.00 88.36           O
ATOM   2690  HA  GLU A 183      -4.687   8.918  11.657  1.00 88.36           H
ATOM   2691  CB  GLU A 183      -3.922   9.135   9.659  1.00 88.36           C
ATOM   2692 1HB  GLU A 183      -4.354   9.447   8.709  1.00 88.36           H
ATOM   2693 2HB  GLU A 183      -2.910   9.508   9.816  1.00 88.36           H
ATOM   2694  CG  GLU A 183      -3.817   7.609   9.616  1.00 88.36           C
ATOM   2695 1HG  GLU A 183      -3.117   7.311   8.835  1.00 88.36           H
ATOM   2696 2HG  GLU A 183      -3.415   7.241  10.560  1.00 88.36           H
ATOM   2697  CD  GLU A 183      -5.183   6.972   9.354  1.00 88.36           C
ATOM   2698  OE1 GLU A 183      -5.388   5.843   9.850  1.00 88.36           O
ATOM   2699  OE2 GLU A 183      -5.992   7.629   8.663  1.00 88.36           O
ATOM   2700  HN  GLU A 183      -6.398   9.223   9.495  1.00 88.36           H
ATOM   2701  N   ILE A 184      -5.068  11.965  10.485  1.00 89.81           N
ATOM   2702  CA  ILE A 184      -4.790  13.372  10.718  1.00 89.81           C
ATOM   2703  C   ILE A 184      -5.232  13.747  12.134  1.00 89.81           C
ATOM   2704  O   ILE A 184      -4.564  14.527  12.811  1.00 89.81           O
ATOM   2705  HA  ILE A 184      -3.711  13.509  10.647  1.00 89.81           H
ATOM   2706  CB  ILE A 184      -5.429  14.233   9.627  1.00 89.81           C
ATOM   2707  HB  ILE A 184      -6.485  13.971   9.560  1.00 89.81           H
ATOM   2708  CG1 ILE A 184      -4.803  13.940   8.261  1.00 89.81           C
ATOM   2709 1HG1 ILE A 184      -3.779  14.312   8.240  1.00 89.81           H
ATOM   2710 2HG1 ILE A 184      -4.755  12.863   8.103  1.00 89.81           H
ATOM   2711  CG2 ILE A 184      -5.353  15.718   9.985  1.00 89.81           C
ATOM   2712 1HG2 ILE A 184      -5.882  15.893  10.922  1.00 89.81           H
ATOM   2713 2HG2 ILE A 184      -4.309  16.013  10.096  1.00 89.81           H
ATOM   2714 3HG2 ILE A 184      -5.814  16.307   9.192  1.00 89.81           H
ATOM   2715  CD1 ILE A 184      -5.611  14.591   7.137  1.00 89.81           C
ATOM   2716 1HD1 ILE A 184      -6.628  14.198   7.147  1.00 89.81           H
ATOM   2717 2HD1 ILE A 184      -5.637  15.670   7.286  1.00 89.81           H
ATOM   2718 3HD1 ILE A 184      -5.145  14.367   6.178  1.00 89.81           H
ATOM   2719  HN  ILE A 184      -5.707  11.779   9.739  1.00 89.81           H
ATOM   2720  N   LEU A 185      -6.355  13.173  12.540  1.00 90.11           N
ATOM   2721  CA  LEU A 185      -6.996  13.577  13.780  1.00 90.11           C
ATOM   2722  C   LEU A 185      -6.251  12.952  14.962  1.00 90.11           C
ATOM   2723  O   LEU A 185      -5.869  13.651  15.899  1.00 90.11           O
ATOM   2724  HA  LEU A 185      -6.912  14.661  13.853  1.00 90.11           H
ATOM   2725  CB  LEU A 185      -8.488  13.240  13.747  1.00 90.11           C
ATOM   2726 1HB  LEU A 185      -8.596  12.180  13.513  1.00 90.11           H
ATOM   2727 2HB  LEU A 185      -8.897  13.389  14.746  1.00 90.11           H
ATOM   2728  CG  LEU A 185      -9.335  14.040  12.755  1.00 90.11           C
ATOM   2729  HG  LEU A 185      -8.940  13.870  11.754  1.00 90.11           H
ATOM   2730  CD1 LEU A 185     -10.786  13.557  12.758  1.00 90.11           C
ATOM   2731 1HD1 LEU A 185     -10.819  12.505  12.475  1.00 90.11           H
ATOM   2732 2HD1 LEU A 185     -11.208  13.678  13.755  1.00 90.11           H
ATOM   2733 3HD1 LEU A 185     -11.366  14.143  12.044  1.00 90.11           H
ATOM   2734  CD2 LEU A 185      -9.230  15.542  13.032  1.00 90.11           C
ATOM   2735 1HD2 LEU A 185      -9.584  15.750  14.042  1.00 90.11           H
ATOM   2736 2HD2 LEU A 185      -8.191  15.857  12.939  1.00 90.11           H
ATOM   2737 3HD2 LEU A 185      -9.841  16.087  12.313  1.00 90.11           H
ATOM   2738  HN  LEU A 185      -6.825  12.446  12.039  1.00 90.11           H
ATOM   2739  N   TYR A 186      -6.067  11.643  14.878  1.00 90.38           N
ATOM   2740  CA  TYR A 186      -5.784  10.850  16.062  1.00 90.38           C
ATOM   2741  C   TYR A 186      -4.311  10.440  16.110  1.00 90.38           C
ATOM   2742  O   TYR A 186      -3.874   9.789  17.057  1.00 90.38           O
ATOM   2743  HA  TYR A 186      -6.013  11.458  16.937  1.00 90.38           H
ATOM   2744  CB  TYR A 186      -6.647   9.592  15.943  1.00 90.38           C
ATOM   2745 1HB  TYR A 186      -6.320   9.021  15.074  1.00 90.38           H
ATOM   2746 2HB  TYR A 186      -6.480   8.964  16.818  1.00 90.38           H
ATOM   2747  CG  TYR A 186      -8.145   9.875  15.815  1.00 90.38           C
ATOM   2748  CD1 TYR A 186      -8.766  10.722  16.710  1.00 90.38           C
ATOM   2749  HD1 TYR A 186      -8.189  11.189  17.508  1.00 90.38           H
ATOM   2750  CD2 TYR A 186      -8.875   9.283  14.805  1.00 90.38           C
ATOM   2751  HD2 TYR A 186      -8.385   8.613  14.098  1.00 90.38           H
ATOM   2752  CE1 TYR A 186     -10.176  10.988  16.590  1.00 90.38           C
ATOM   2753  HE1 TYR A 186     -10.679  11.655  17.290  1.00 90.38           H
ATOM   2754  CE2 TYR A 186     -10.286   9.549  14.685  1.00 90.38           C
ATOM   2755  HE2 TYR A 186     -10.874   9.088  13.891  1.00 90.38           H
ATOM   2756  CZ  TYR A 186     -10.866  10.388  15.583  1.00 90.38           C
ATOM   2757  OH  TYR A 186     -12.198  10.640  15.470  1.00 90.38           O
ATOM   2758  HH  TYR A 186     -12.589  10.088  14.733  1.00 90.38           H
ATOM   2759  HN  TYR A 186      -6.107  11.126  14.023  1.00 90.38           H
ATOM   2760  N   SER A 187      -3.585  10.840  15.076  1.00 91.04           N
ATOM   2761  CA  SER A 187      -2.139  10.700  15.078  1.00 91.04           C
ATOM   2762  C   SER A 187      -1.520  11.682  16.075  1.00 91.04           C
ATOM   2763  O   SER A 187      -1.724  12.890  15.970  1.00 91.04           O
ATOM   2764  HA  SER A 187      -1.948   9.672  15.385  1.00 91.04           H
ATOM   2765  CB  SER A 187      -1.561  10.930  13.680  1.00 91.04           C
ATOM   2766 1HB  SER A 187      -1.838  11.925  13.332  1.00 91.04           H
ATOM   2767 2HB  SER A 187      -0.473  10.900  13.728  1.00 91.04           H
ATOM   2768  OG  SER A 187      -2.021   9.957  12.746  1.00 91.04           O
ATOM   2769  HG  SER A 187      -2.566  10.397  12.033  1.00 91.04           H
ATOM   2770  HN  SER A 187      -3.969  11.251  14.249  1.00 91.04           H
ATOM   2771  N   GLN A 188      -0.777  11.125  17.021  1.00 84.50           N
ATOM   2772  CA  GLN A 188      -0.026  11.941  17.959  1.00 84.50           C
ATOM   2773  C   GLN A 188       1.208  11.184  18.452  1.00 84.50           C
ATOM   2774  O   GLN A 188       1.336   9.982  18.224  1.00 84.50           O
ATOM   2775  HA  GLN A 188       0.281  12.823  17.396  1.00 84.50           H
ATOM   2776  CB  GLN A 188      -0.906  12.378  19.132  1.00 84.50           C
ATOM   2777 1HB  GLN A 188      -0.321  12.984  19.824  1.00 84.50           H
ATOM   2778 2HB  GLN A 188      -1.719  13.005  18.768  1.00 84.50           H
ATOM   2779  CG  GLN A 188      -1.480  11.165  19.868  1.00 84.50           C
ATOM   2780 1HG  GLN A 188      -1.989  10.513  19.159  1.00 84.50           H
ATOM   2781 2HG  GLN A 188      -0.669  10.586  20.309  1.00 84.50           H
ATOM   2782  CD  GLN A 188      -2.457  11.600  20.962  1.00 84.50           C
ATOM   2783  OE1 GLN A 188      -2.714  12.774  21.170  1.00 84.50           O
ATOM   2784  NE2 GLN A 188      -2.987  10.590  21.647  1.00 84.50           N
ATOM   2785 1HE2 GLN A 188      -2.733   9.648  21.425  1.00 84.50           H
ATOM   2786 2HE2 GLN A 188      -3.638  10.772  22.384  1.00 84.50           H
ATOM   2787  HN  GLN A 188      -0.683  10.138  17.150  1.00 84.50           H
ATOM   2788  N   ILE A 189       2.087  11.918  19.119  1.00 88.30           N
ATOM   2789  CA  ILE A 189       3.238  11.307  19.762  1.00 88.30           C
ATOM   2790  C   ILE A 189       2.834  10.802  21.149  1.00 88.30           C
ATOM   2791  O   ILE A 189       2.345  11.571  21.975  1.00 88.30           O
ATOM   2792  HA  ILE A 189       3.535  10.451  19.156  1.00 88.30           H
ATOM   2793  CB  ILE A 189       4.419  12.279  19.781  1.00 88.30           C
ATOM   2794  HB  ILE A 189       4.108  13.185  20.302  1.00 88.30           H
ATOM   2795  CG1 ILE A 189       4.817  12.688  18.362  1.00 88.30           C
ATOM   2796 1HG1 ILE A 189       5.208  11.822  17.827  1.00 88.30           H
ATOM   2797 2HG1 ILE A 189       3.936  13.027  17.817  1.00 88.30           H
ATOM   2798  CG2 ILE A 189       5.599  11.694  20.561  1.00 88.30           C
ATOM   2799 1HG2 ILE A 189       5.293  11.495  21.588  1.00 88.30           H
ATOM   2800 2HG2 ILE A 189       5.919  10.764  20.091  1.00 88.30           H
ATOM   2801 3HG2 ILE A 189       6.424  12.405  20.559  1.00 88.30           H
ATOM   2802  CD1 ILE A 189       5.869  13.798  18.385  1.00 88.30           C
ATOM   2803 1HD1 ILE A 189       5.465  14.670  18.899  1.00 88.30           H
ATOM   2804 2HD1 ILE A 189       6.757  13.446  18.909  1.00 88.30           H
ATOM   2805 3HD1 ILE A 189       6.133  14.070  17.362  1.00 88.30           H
ATOM   2806  HN  ILE A 189       2.022  12.910  19.224  1.00 88.30           H
ATOM   2807  N   LYS A 190       3.055   9.513  21.361  1.00 83.73           N
ATOM   2808  CA  LYS A 190       2.843   8.924  22.673  1.00 83.73           C
ATOM   2809  C   LYS A 190       4.196   8.567  23.291  1.00 83.73           C
ATOM   2810  O   LYS A 190       5.029   7.932  22.647  1.00 83.73           O
ATOM   2811  HA  LYS A 190       2.366   9.679  23.297  1.00 83.73           H
ATOM   2812  CB  LYS A 190       1.879   7.740  22.579  1.00 83.73           C
ATOM   2813 1HB  LYS A 190       0.973   8.043  22.053  1.00 83.73           H
ATOM   2814 2HB  LYS A 190       2.334   6.941  21.993  1.00 83.73           H
ATOM   2815  CG  LYS A 190       1.516   7.216  23.970  1.00 83.73           C
ATOM   2816 1HG  LYS A 190       2.424   6.942  24.507  1.00 83.73           H
ATOM   2817 2HG  LYS A 190       1.032   8.006  24.545  1.00 83.73           H
ATOM   2818  CD  LYS A 190       0.586   6.005  23.875  1.00 83.73           C
ATOM   2819 1HD  LYS A 190      -0.341   6.292  23.380  1.00 83.73           H
ATOM   2820 2HD  LYS A 190       1.050   5.233  23.260  1.00 83.73           H
ATOM   2821  CE  LYS A 190       0.277   5.441  25.263  1.00 83.73           C
ATOM   2822 1HE  LYS A 190       1.190   5.397  25.856  1.00 83.73           H
ATOM   2823 2HE  LYS A 190      -0.411   6.105  25.787  1.00 83.73           H
ATOM   2824  NZ  LYS A 190      -0.316   4.090  25.153  1.00 83.73           N
ATOM   2825 1HZ  LYS A 190      -0.578   3.759  26.075  1.00 83.73           H
ATOM   2826 2HZ  LYS A 190      -1.139   4.129  24.562  1.00 83.73           H
ATOM   2827 3HZ  LYS A 190       0.362   3.455  24.747  1.00 83.73           H
ATOM   2828  HN  LYS A 190       3.371   8.876  20.658  1.00 83.73           H
ATOM   2829  N   GLU A 191       4.373   8.992  24.534  1.00 75.24           N
ATOM   2830  CA  GLU A 191       5.561   8.626  25.287  1.00 75.24           C
ATOM   2831  C   GLU A 191       5.249   7.473  26.242  1.00 75.24           C
ATOM   2832  O   GLU A 191       4.358   7.582  27.084  1.00 75.24           O
ATOM   2833  HA  GLU A 191       6.288   8.304  24.543  1.00 75.24           H
ATOM   2834  CB  GLU A 191       6.120   9.831  26.047  1.00 75.24           C
ATOM   2835 1HB  GLU A 191       6.191  10.687  25.376  1.00 75.24           H
ATOM   2836 2HB  GLU A 191       5.510  10.024  26.929  1.00 75.24           H
ATOM   2837  CG  GLU A 191       7.536   9.550  26.554  1.00 75.24           C
ATOM   2838 1HG  GLU A 191       7.506   8.762  27.308  1.00 75.24           H
ATOM   2839 2HG  GLU A 191       8.154   9.183  25.735  1.00 75.24           H
ATOM   2840  CD  GLU A 191       8.165  10.810  27.151  1.00 75.24           C
ATOM   2841  OE1 GLU A 191       9.353  10.726  27.531  1.00 75.24           O
ATOM   2842  OE2 GLU A 191       7.444  11.829  27.213  1.00 75.24           O
ATOM   2843  HN  GLU A 191       3.724   9.574  25.023  1.00 75.24           H
ATOM   2844  N   GLU A 192       5.999   6.393  26.080  1.00 71.30           N
ATOM   2845  CA  GLU A 192       5.767   5.195  26.868  1.00 71.30           C
ATOM   2846  C   GLU A 192       7.098   4.561  27.276  1.00 71.30           C
ATOM   2847  O   GLU A 192       7.934   4.261  26.424  1.00 71.30           O
ATOM   2848  HA  GLU A 192       5.230   5.531  27.756  1.00 71.30           H
ATOM   2849  CB  GLU A 192       4.895   4.196  26.104  1.00 71.30           C
ATOM   2850 1HB  GLU A 192       3.924   4.643  25.892  1.00 71.30           H
ATOM   2851 2HB  GLU A 192       5.420   3.860  25.210  1.00 71.30           H
ATOM   2852  CG  GLU A 192       4.631   2.944  26.944  1.00 71.30           C
ATOM   2853 1HG  GLU A 192       5.407   2.203  26.753  1.00 71.30           H
ATOM   2854 2HG  GLU A 192       4.683   3.195  28.003  1.00 71.30           H
ATOM   2855  CD  GLU A 192       3.259   2.348  26.622  1.00 71.30           C
ATOM   2856  OE1 GLU A 192       2.788   1.533  27.444  1.00 71.30           O
ATOM   2857  OE2 GLU A 192       2.712   2.722  25.562  1.00 71.30           O
ATOM   2858  HN  GLU A 192       6.752   6.329  25.425  1.00 71.30           H
ATOM   2859  N   SER A 193       7.255   4.376  28.578  1.00 72.35           N
ATOM   2860  CA  SER A 193       8.459   3.757  29.107  1.00 72.35           C
ATOM   2861  C   SER A 193       9.693   4.538  28.649  1.00 72.35           C
ATOM   2862  O   SER A 193      10.755   3.957  28.433  1.00 72.35           O
ATOM   2863  HA  SER A 193       8.356   3.806  30.191  1.00 72.35           H
ATOM   2864  CB  SER A 193       8.564   2.295  28.670  1.00 72.35           C
ATOM   2865 1HB  SER A 193       8.717   2.249  27.592  1.00 72.35           H
ATOM   2866 2HB  SER A 193       9.438   1.839  29.135  1.00 72.35           H
ATOM   2867  OG  SER A 193       7.400   1.549  29.016  1.00 72.35           O
ATOM   2868  HG  SER A 193       7.462   0.625  28.640  1.00 72.35           H
ATOM   2869  HN  SER A 193       6.579   4.640  29.266  1.00 72.35           H
ATOM   2870  N   GLY A 194       9.511   5.844  28.516  1.00 80.21           N
ATOM   2871  CA  GLY A 194      10.611   6.718  28.144  1.00 80.21           C
ATOM   2872  C   GLY A 194      10.903   6.624  26.645  1.00 80.21           C
ATOM   2873  O   GLY A 194      11.890   7.180  26.166  1.00 80.21           O
ATOM   2874 1HA  GLY A 194      10.366   7.747  28.407  1.00 80.21           H
ATOM   2875 2HA  GLY A 194      11.502   6.448  28.710  1.00 80.21           H
ATOM   2876  HN  GLY A 194       8.634   6.304  28.656  1.00 80.21           H
ATOM   2877  N   ILE A 195      10.027   5.917  25.947  1.00 78.55           N
ATOM   2878  CA  ILE A 195      10.141   5.799  24.503  1.00 78.55           C
ATOM   2879  C   ILE A 195       9.049   6.640  23.839  1.00 78.55           C
ATOM   2880  O   ILE A 195       7.865   6.460  24.121  1.00 78.55           O
ATOM   2881  HA  ILE A 195      11.111   6.206  24.218  1.00 78.55           H
ATOM   2882  CB  ILE A 195      10.126   4.328  24.082  1.00 78.55           C
ATOM   2883  HB  ILE A 195       9.181   3.891  24.405  1.00 78.55           H
ATOM   2884  CG1 ILE A 195      11.245   3.548  24.776  1.00 78.55           C
ATOM   2885 1HG1 ILE A 195      12.213   3.947  24.472  1.00 78.55           H
ATOM   2886 2HG1 ILE A 195      11.170   3.680  25.855  1.00 78.55           H
ATOM   2887  CG2 ILE A 195      10.191   4.193  22.560  1.00 78.55           C
ATOM   2888 1HG2 ILE A 195       9.332   4.693  22.114  1.00 78.55           H
ATOM   2889 2HG2 ILE A 195      11.109   4.652  22.193  1.00 78.55           H
ATOM   2890 3HG2 ILE A 195      10.179   3.137  22.288  1.00 78.55           H
ATOM   2891  CD1 ILE A 195      11.169   2.059  24.432  1.00 78.55           C
ATOM   2892 1HD1 ILE A 195      10.210   1.659  24.759  1.00 78.55           H
ATOM   2893 2HD1 ILE A 195      11.269   1.929  23.355  1.00 78.55           H
ATOM   2894 3HD1 ILE A 195      11.976   1.528  24.938  1.00 78.55           H
ATOM   2895  HN  ILE A 195       9.252   5.431  26.350  1.00 78.55           H
ATOM   2896  N   ALA A 196       9.485   7.540  22.970  1.00 89.57           N
ATOM   2897  CA  ALA A 196       8.556   8.341  22.192  1.00 89.57           C
ATOM   2898  C   ALA A 196       8.099   7.542  20.970  1.00 89.57           C
ATOM   2899  O   ALA A 196       8.923   7.018  20.223  1.00 89.57           O
ATOM   2900  HA  ALA A 196       7.691   8.552  22.822  1.00 89.57           H
ATOM   2901  CB  ALA A 196       9.220   9.665  21.808  1.00 89.57           C
ATOM   2902 1HB  ALA A 196       9.499  10.207  22.711  1.00 89.57           H
ATOM   2903 2HB  ALA A 196      10.112   9.465  21.214  1.00 89.57           H
ATOM   2904 3HB  ALA A 196       8.523  10.265  21.224  1.00 89.57           H
ATOM   2905  HN  ALA A 196      10.452   7.725  22.795  1.00 89.57           H
ATOM   2906  N   ILE A 197       6.786   7.473  20.805  1.00 85.03           N
ATOM   2907  CA  ILE A 197       6.205   6.648  19.760  1.00 85.03           C
ATOM   2908  C   ILE A 197       5.167   7.465  18.989  1.00 85.03           C
ATOM   2909  O   ILE A 197       4.298   8.096  19.589  1.00 85.03           O
ATOM   2910  HA  ILE A 197       7.008   6.376  19.075  1.00 85.03           H
ATOM   2911  CB  ILE A 197       5.652   5.348  20.348  1.00 85.03           C
ATOM   2912  HB  ILE A 197       4.880   5.604  21.073  1.00 85.03           H
ATOM   2913  CG1 ILE A 197       6.741   4.580  21.100  1.00 85.03           C
ATOM   2914 1HG1 ILE A 197       7.524   4.279  20.404  1.00 85.03           H
ATOM   2915 2HG1 ILE A 197       7.206   5.231  21.840  1.00 85.03           H
ATOM   2916  CG2 ILE A 197       4.991   4.494  19.265  1.00 85.03           C
ATOM   2917 1HG2 ILE A 197       4.169   5.051  18.814  1.00 85.03           H
ATOM   2918 2HG2 ILE A 197       5.725   4.246  18.499  1.00 85.03           H
ATOM   2919 3HG2 ILE A 197       4.606   3.576  19.711  1.00 85.03           H
ATOM   2920  CD1 ILE A 197       6.162   3.343  21.790  1.00 85.03           C
ATOM   2921 1HD1 ILE A 197       5.396   3.651  22.503  1.00 85.03           H
ATOM   2922 2HD1 ILE A 197       5.720   2.684  21.044  1.00 85.03           H
ATOM   2923 3HD1 ILE A 197       6.957   2.816  22.317  1.00 85.03           H
ATOM   2924  HN  ILE A 197       6.125   7.968  21.369  1.00 85.03           H
ATOM   2925  N   CYS A 198       5.290   7.426  17.670  1.00 90.75           N
ATOM   2926  CA  CYS A 198       4.274   8.002  16.806  1.00 90.75           C
ATOM   2927  C   CYS A 198       3.199   6.942  16.557  1.00 90.75           C
ATOM   2928  O   CYS A 198       3.427   5.982  15.822  1.00 90.75           O
ATOM   2929  HA  CYS A 198       3.858   8.857  17.338  1.00 90.75           H
ATOM   2930  CB  CYS A 198       4.873   8.525  15.499  1.00 90.75           C
ATOM   2931 1HB  CYS A 198       5.513   9.384  15.701  1.00 90.75           H
ATOM   2932 2HB  CYS A 198       5.501   7.759  15.045  1.00 90.75           H
ATOM   2933  SG  CYS A 198       3.535   9.001  14.344  1.00 90.75           S
ATOM   2934  HN  CYS A 198       6.065   7.012  17.193  1.00 90.75           H
ATOM   2935  N   THR A 199       2.050   7.152  17.182  1.00 88.85           N
ATOM   2936  CA  THR A 199       0.951   6.209  17.066  1.00 88.85           C
ATOM   2937  C   THR A 199      -0.382   6.953  16.959  1.00 88.85           C
ATOM   2938  O   THR A 199      -0.451   8.151  17.227  1.00 88.85           O
ATOM   2939  HA  THR A 199       1.078   5.646  16.141  1.00 88.85           H
ATOM   2940  CB  THR A 199       1.019   5.253  18.259  1.00 88.85           C
ATOM   2941  HB  THR A 199       2.042   4.916  18.429  1.00 88.85           H
ATOM   2942  OG1 THR A 199       0.080   4.231  17.940  1.00 88.85           O
ATOM   2943  HG1 THR A 199       0.240   3.428  18.513  1.00 88.85           H
ATOM   2944  CG2 THR A 199       0.468   5.878  19.542  1.00 88.85           C
ATOM   2945 1HG2 THR A 199      -0.576   6.154  19.392  1.00 88.85           H
ATOM   2946 2HG2 THR A 199       1.047   6.768  19.791  1.00 88.85           H
ATOM   2947 3HG2 THR A 199       0.540   5.158  20.357  1.00 88.85           H
ATOM   2948  HN  THR A 199       1.864   7.948  17.759  1.00 88.85           H
ATOM   2949  N   MET A 200      -1.407   6.211  16.567  1.00 87.83           N
ATOM   2950  CA  MET A 200      -2.771   6.698  16.685  1.00 87.83           C
ATOM   2951  C   MET A 200      -3.334   6.419  18.080  1.00 87.83           C
ATOM   2952  O   MET A 200      -3.193   5.314  18.601  1.00 87.83           O
ATOM   2953  HA  MET A 200      -2.715   7.773  16.516  1.00 87.83           H
ATOM   2954  CB  MET A 200      -3.650   6.015  15.634  1.00 87.83           C
ATOM   2955 1HB  MET A 200      -3.555   4.933  15.724  1.00 87.83           H
ATOM   2956 2HB  MET A 200      -4.696   6.260  15.815  1.00 87.83           H
ATOM   2957  CG  MET A 200      -3.255   6.452  14.222  1.00 87.83           C
ATOM   2958 1HG  MET A 200      -3.288   7.539  14.146  1.00 87.83           H
ATOM   2959 2HG  MET A 200      -2.229   6.149  14.012  1.00 87.83           H
ATOM   2960  SD  MET A 200      -4.362   5.724  13.026  1.00 87.83           S
ATOM   2961  CE  MET A 200      -5.863   6.608  13.414  1.00 87.83           C
ATOM   2962 1HE  MET A 200      -6.141   6.415  14.450  1.00 87.83           H
ATOM   2963 2HE  MET A 200      -5.701   7.677  13.274  1.00 87.83           H
ATOM   2964 3HE  MET A 200      -6.664   6.273  12.754  1.00 87.83           H
ATOM   2965  HN  MET A 200      -1.318   5.295  16.176  1.00 87.83           H
ATOM   2966  N   VAL A 201      -3.960   7.441  18.645  1.00 90.33           N
ATOM   2967  CA  VAL A 201      -4.645   7.288  19.918  1.00 90.33           C
ATOM   2968  C   VAL A 201      -6.126   7.628  19.739  1.00 90.33           C
ATOM   2969  O   VAL A 201      -6.468   8.738  19.337  1.00 90.33           O
ATOM   2970  HA  VAL A 201      -4.558   6.243  20.215  1.00 90.33           H
ATOM   2971  CB  VAL A 201      -3.960   8.143  20.986  1.00 90.33           C
ATOM   2972  HB  VAL A 201      -4.071   9.189  20.700  1.00 90.33           H
ATOM   2973  CG1 VAL A 201      -4.628   7.955  22.350  1.00 90.33           C
ATOM   2974 1HG1 VAL A 201      -5.676   8.250  22.285  1.00 90.33           H
ATOM   2975 2HG1 VAL A 201      -4.563   6.908  22.645  1.00 90.33           H
ATOM   2976 3HG1 VAL A 201      -4.122   8.574  23.091  1.00 90.33           H
ATOM   2977  CG2 VAL A 201      -2.464   7.832  21.061  1.00 90.33           C
ATOM   2978 1HG2 VAL A 201      -2.323   6.781  21.312  1.00 90.33           H
ATOM   2979 2HG2 VAL A 201      -2.001   8.041  20.097  1.00 90.33           H
ATOM   2980 3HG2 VAL A 201      -2.002   8.454  21.829  1.00 90.33           H
ATOM   2981  HN  VAL A 201      -4.004   8.358  18.249  1.00 90.33           H
ATOM   2982  N   TYR A 202      -6.965   6.650  20.048  1.00 90.52           N
ATOM   2983  CA  TYR A 202      -8.396   6.800  19.844  1.00 90.52           C
ATOM   2984  C   TYR A 202      -9.079   7.316  21.113  1.00 90.52           C
ATOM   2985  O   TYR A 202      -8.686   6.959  22.222  1.00 90.52           O
ATOM   2986  HA  TYR A 202      -8.548   7.521  19.041  1.00 90.52           H
ATOM   2987  CB  TYR A 202      -8.926   5.401  19.527  1.00 90.52           C
ATOM   2988 1HB  TYR A 202      -8.670   4.731  20.348  1.00 90.52           H
ATOM   2989 2HB  TYR A 202     -10.015   5.439  19.475  1.00 90.52           H
ATOM   2990  CG  TYR A 202      -8.388   4.813  18.221  1.00 90.52           C
ATOM   2991  CD1 TYR A 202      -9.020   5.093  17.026  1.00 90.52           C
ATOM   2992  HD1 TYR A 202      -9.902   5.733  17.013  1.00 90.52           H
ATOM   2993  CD2 TYR A 202      -7.271   4.003  18.238  1.00 90.52           C
ATOM   2994  HD2 TYR A 202      -6.772   3.781  19.181  1.00 90.52           H
ATOM   2995  CE1 TYR A 202      -8.513   4.540  15.797  1.00 90.52           C
ATOM   2996  HE1 TYR A 202      -9.003   4.753  14.847  1.00 90.52           H
ATOM   2997  CE2 TYR A 202      -6.765   3.449  17.009  1.00 90.52           C
ATOM   2998  HE2 TYR A 202      -5.884   2.808  17.008  1.00 90.52           H
ATOM   2999  CZ  TYR A 202      -7.411   3.745  15.849  1.00 90.52           C
ATOM   3000  OH  TYR A 202      -6.932   3.223  14.688  1.00 90.52           O
ATOM   3001  HH  TYR A 202      -6.101   2.697  14.867  1.00 90.52           H
ATOM   3002  HN  TYR A 202      -6.683   5.770  20.429  1.00 90.52           H
ATOM   3003  N   PRO A 203     -10.110   8.161  20.973  1.00 85.10           N
ATOM   3004  CA  PRO A 203     -10.769   8.746  22.143  1.00 85.10           C
ATOM   3005  C   PRO A 203     -11.544   7.714  22.946  1.00 85.10           C
ATOM   3006  O   PRO A 203     -12.025   6.726  22.392  1.00 85.10           O
ATOM   3007  HA  PRO A 203     -10.026   9.144  22.835  1.00 85.10           H
ATOM   3008  CB  PRO A 203     -11.692   9.810  21.545  1.00 85.10           C
ATOM   3009 1HB  PRO A 203     -12.602   9.928  22.133  1.00 85.10           H
ATOM   3010 2HB  PRO A 203     -11.209  10.786  21.508  1.00 85.10           H
ATOM   3011  CG  PRO A 203     -11.989   9.289  20.168  1.00 85.10           C
ATOM   3012 1HG  PRO A 203     -12.819   8.583  20.184  1.00 85.10           H
ATOM   3013 2HG  PRO A 203     -12.270  10.097  19.493  1.00 85.10           H
ATOM   3014  CD  PRO A 203     -10.722   8.623  19.715  1.00 85.10           C
ATOM   3015 1HD  PRO A 203     -10.925   7.793  19.038  1.00 85.10           H
ATOM   3016 2HD  PRO A 203     -10.072   9.317  19.183  1.00 85.10           H
ATOM   3017  N   SER A 204     -11.644   7.971  24.241  1.00 76.97           N
ATOM   3018  CA  SER A 204     -11.965   6.919  25.191  1.00 76.97           C
ATOM   3019  C   SER A 204     -13.351   6.347  24.889  1.00 76.97           C
ATOM   3020  O   SER A 204     -13.567   5.141  25.005  1.00 76.97           O
ATOM   3021  HA  SER A 204     -11.197   6.159  25.049  1.00 76.97           H
ATOM   3022  CB  SER A 204     -11.906   7.439  26.629  1.00 76.97           C
ATOM   3023 1HB  SER A 204     -12.282   6.672  27.307  1.00 76.97           H
ATOM   3024 2HB  SER A 204     -10.869   7.627  26.905  1.00 76.97           H
ATOM   3025  OG  SER A 204     -12.666   8.633  26.796  1.00 76.97           O
ATOM   3026  HG  SER A 204     -13.638   8.412  26.874  1.00 76.97           H
ATOM   3027  HN  SER A 204     -11.511   8.877  24.643  1.00 76.97           H
ATOM   3028  N   ASP A 205     -14.254   7.238  24.508  1.00 69.64           N
ATOM   3029  CA  ASP A 205     -15.676   6.959  24.623  1.00 69.64           C
ATOM   3030  C   ASP A 205     -16.028   5.757  23.744  1.00 69.64           C
ATOM   3031  O   ASP A 205     -16.711   4.836  24.190  1.00 69.64           O
ATOM   3032  HA  ASP A 205     -15.845   6.764  25.682  1.00 69.64           H
ATOM   3033  CB  ASP A 205     -16.511   8.151  24.151  1.00 69.64           C
ATOM   3034 1HB  ASP A 205     -16.228   8.417  23.132  1.00 69.64           H
ATOM   3035 2HB  ASP A 205     -17.565   7.874  24.127  1.00 69.64           H
ATOM   3036  CG  ASP A 205     -16.315   9.357  25.072  1.00 69.64           C
ATOM   3037  OD1 ASP A 205     -15.713   9.156  26.149  1.00 69.64           O
ATOM   3038  OD2 ASP A 205     -16.771  10.452  24.678  1.00 69.64           O
ATOM   3039  HN  ASP A 205     -14.029   8.134  24.127  1.00 69.64           H
ATOM   3040  N   GLU A 206     -15.546   5.805  22.511  1.00 73.40           N
ATOM   3041  CA  GLU A 206     -15.844   4.757  21.550  1.00 73.40           C
ATOM   3042  C   GLU A 206     -14.555   4.254  20.896  1.00 73.40           C
ATOM   3043  O   GLU A 206     -14.552   3.889  19.722  1.00 73.40           O
ATOM   3044  HA  GLU A 206     -16.302   3.955  22.128  1.00 73.40           H
ATOM   3045  CB  GLU A 206     -16.838   5.246  20.495  1.00 73.40           C
ATOM   3046 1HB  GLU A 206     -16.474   6.171  20.047  1.00 73.40           H
ATOM   3047 2HB  GLU A 206     -17.019   4.456  19.766  1.00 73.40           H
ATOM   3048  CG  GLU A 206     -18.194   5.567  21.127  1.00 73.40           C
ATOM   3049 1HG  GLU A 206     -18.319   4.988  22.042  1.00 73.40           H
ATOM   3050 2HG  GLU A 206     -18.228   6.620  21.409  1.00 73.40           H
ATOM   3051  CD  GLU A 206     -19.338   5.255  20.160  1.00 73.40           C
ATOM   3052  OE1 GLU A 206     -20.309   4.615  20.617  1.00 73.40           O
ATOM   3053  OE2 GLU A 206     -19.215   5.665  18.985  1.00 73.40           O
ATOM   3054  HN  GLU A 206     -14.963   6.541  22.166  1.00 73.40           H
ATOM   3055  N   SER A 207     -13.491   4.250  21.686  1.00 85.75           N
ATOM   3056  CA  SER A 207     -12.168   3.962  21.159  1.00 85.75           C
ATOM   3057  C   SER A 207     -12.187   2.636  20.395  1.00 85.75           C
ATOM   3058  O   SER A 207     -11.651   2.543  19.292  1.00 85.75           O
ATOM   3059  HA  SER A 207     -11.939   4.788  20.485  1.00 85.75           H
ATOM   3060  CB  SER A 207     -11.127   3.914  22.279  1.00 85.75           C
ATOM   3061 1HB  SER A 207     -10.173   3.578  21.872  1.00 85.75           H
ATOM   3062 2HB  SER A 207     -10.970   4.919  22.671  1.00 85.75           H
ATOM   3063  OG  SER A 207     -11.522   3.047  23.338  1.00 85.75           O
ATOM   3064  HG  SER A 207     -10.946   3.203  24.141  1.00 85.75           H
ATOM   3065  HN  SER A 207     -13.522   4.440  22.667  1.00 85.75           H
ATOM   3066  N   THR A 208     -12.811   1.643  21.012  1.00 85.94           N
ATOM   3067  CA  THR A 208     -12.815   0.301  20.456  1.00 85.94           C
ATOM   3068  C   THR A 208     -13.527   0.287  19.102  1.00 85.94           C
ATOM   3069  O   THR A 208     -13.030  -0.300  18.141  1.00 85.94           O
ATOM   3070  HA  THR A 208     -11.782  -0.000  20.278  1.00 85.94           H
ATOM   3071  CB  THR A 208     -13.449  -0.636  21.486  1.00 85.94           C
ATOM   3072  HB  THR A 208     -14.518  -0.445  21.579  1.00 85.94           H
ATOM   3073  OG1 THR A 208     -12.681  -0.425  22.667  1.00 85.94           O
ATOM   3074  HG1 THR A 208     -11.721  -0.643  22.494  1.00 85.94           H
ATOM   3075  CG2 THR A 208     -13.223  -2.112  21.153  1.00 85.94           C
ATOM   3076 1HG2 THR A 208     -12.152  -2.318  21.126  1.00 85.94           H
ATOM   3077 2HG2 THR A 208     -13.660  -2.337  20.180  1.00 85.94           H
ATOM   3078 3HG2 THR A 208     -13.693  -2.733  21.915  1.00 85.94           H
ATOM   3079  HN  THR A 208     -13.307   1.744  21.875  1.00 85.94           H
ATOM   3080  N   LYS A 209     -14.679   0.939  19.068  1.00 81.94           N
ATOM   3081  CA  LYS A 209     -15.484   0.974  17.859  1.00 81.94           C
ATOM   3082  C   LYS A 209     -14.685   1.642  16.738  1.00 81.94           C
ATOM   3083  O   LYS A 209     -14.654   1.146  15.613  1.00 81.94           O
ATOM   3084  HA  LYS A 209     -15.687  -0.058  17.571  1.00 81.94           H
ATOM   3085  CB  LYS A 209     -16.834   1.641  18.133  1.00 81.94           C
ATOM   3086 1HB  LYS A 209     -16.675   2.617  18.590  1.00 81.94           H
ATOM   3087 2HB  LYS A 209     -17.357   1.812  17.192  1.00 81.94           H
ATOM   3088  CG  LYS A 209     -17.697   0.775  19.052  1.00 81.94           C
ATOM   3089 1HG  LYS A 209     -17.771  -0.233  18.644  1.00 81.94           H
ATOM   3090 2HG  LYS A 209     -17.221   0.689  20.029  1.00 81.94           H
ATOM   3091  CD  LYS A 209     -19.097   1.370  19.212  1.00 81.94           C
ATOM   3092 1HD  LYS A 209     -19.021   2.438  19.415  1.00 81.94           H
ATOM   3093 2HD  LYS A 209     -19.650   1.262  18.279  1.00 81.94           H
ATOM   3094  CE  LYS A 209     -19.859   0.683  20.346  1.00 81.94           C
ATOM   3095 1HE  LYS A 209     -20.157  -0.319  20.037  1.00 81.94           H
ATOM   3096 2HE  LYS A 209     -19.208   0.569  21.213  1.00 81.94           H
ATOM   3097  NZ  LYS A 209     -21.057   1.469  20.717  1.00 81.94           N
ATOM   3098 1HZ  LYS A 209     -21.530   1.019  21.493  1.00 81.94           H
ATOM   3099 2HZ  LYS A 209     -20.775   2.405  20.990  1.00 81.94           H
ATOM   3100 3HZ  LYS A 209     -21.685   1.523  19.923  1.00 81.94           H
ATOM   3101  HN  LYS A 209     -15.063   1.436  19.846  1.00 81.94           H
ATOM   3102  N   LEU A 210     -14.057   2.756  17.085  1.00 88.13           N
ATOM   3103  CA  LEU A 210     -13.378   3.572  16.093  1.00 88.13           C
ATOM   3104  C   LEU A 210     -12.227   2.772  15.482  1.00 88.13           C
ATOM   3105  O   LEU A 210     -12.087   2.712  14.261  1.00 88.13           O
ATOM   3106  HA  LEU A 210     -14.098   3.797  15.307  1.00 88.13           H
ATOM   3107  CB  LEU A 210     -12.943   4.906  16.704  1.00 88.13           C
ATOM   3108 1HB  LEU A 210     -13.797   5.340  17.224  1.00 88.13           H
ATOM   3109 2HB  LEU A 210     -12.180   4.707  17.456  1.00 88.13           H
ATOM   3110  CG  LEU A 210     -12.396   5.946  15.724  1.00 88.13           C
ATOM   3111  HG  LEU A 210     -11.567   5.496  15.177  1.00 88.13           H
ATOM   3112  CD1 LEU A 210     -13.456   6.340  14.694  1.00 88.13           C
ATOM   3113 1HD1 LEU A 210     -13.763   5.457  14.132  1.00 88.13           H
ATOM   3114 2HD1 LEU A 210     -14.321   6.763  15.206  1.00 88.13           H
ATOM   3115 3HD1 LEU A 210     -13.041   7.080  14.010  1.00 88.13           H
ATOM   3116  CD2 LEU A 210     -11.840   7.162  16.468  1.00 88.13           C
ATOM   3117 1HD2 LEU A 210     -12.634   7.621  17.058  1.00 88.13           H
ATOM   3118 2HD2 LEU A 210     -11.033   6.845  17.129  1.00 88.13           H
ATOM   3119 3HD2 LEU A 210     -11.457   7.885  15.748  1.00 88.13           H
ATOM   3120  HN  LEU A 210     -14.009   3.102  18.022  1.00 88.13           H
ATOM   3121  N   LYS A 211     -11.431   2.176  16.358  1.00 92.70           N
ATOM   3122  CA  LYS A 211     -10.298   1.379  15.920  1.00 92.70           C
ATOM   3123  C   LYS A 211     -10.789   0.278  14.978  1.00 92.70           C
ATOM   3124  O   LYS A 211     -10.249   0.104  13.886  1.00 92.70           O
ATOM   3125  HA  LYS A 211      -9.631   2.038  15.363  1.00 92.70           H
ATOM   3126  CB  LYS A 211      -9.515   0.854  17.124  1.00 92.70           C
ATOM   3127 1HB  LYS A 211      -9.142   1.691  17.714  1.00 92.70           H
ATOM   3128 2HB  LYS A 211     -10.177   0.279  17.771  1.00 92.70           H
ATOM   3129  CG  LYS A 211      -8.343  -0.023  16.676  1.00 92.70           C
ATOM   3130 1HG  LYS A 211      -8.723  -0.946  16.238  1.00 92.70           H
ATOM   3131 2HG  LYS A 211      -7.777   0.490  15.899  1.00 92.70           H
ATOM   3132  CD  LYS A 211      -7.423  -0.351  17.853  1.00 92.70           C
ATOM   3133 1HD  LYS A 211      -7.062   0.572  18.306  1.00 92.70           H
ATOM   3134 2HD  LYS A 211      -7.983  -0.885  18.621  1.00 92.70           H
ATOM   3135  CE  LYS A 211      -6.234  -1.201  17.399  1.00 92.70           C
ATOM   3136 1HE  LYS A 211      -6.588  -2.162  17.026  1.00 92.70           H
ATOM   3137 2HE  LYS A 211      -5.721  -0.707  16.574  1.00 92.70           H
ATOM   3138  NZ  LYS A 211      -5.291  -1.414  18.520  1.00 92.70           N
ATOM   3139 1HZ  LYS A 211      -4.602  -2.109  18.255  1.00 92.70           H
ATOM   3140 2HZ  LYS A 211      -4.823  -0.541  18.739  1.00 92.70           H
ATOM   3141 3HZ  LYS A 211      -5.802  -1.737  19.334  1.00 92.70           H
ATOM   3142  HN  LYS A 211     -11.551   2.231  17.350  1.00 92.70           H
ATOM   3143  N   SER A 212     -11.806  -0.437  15.434  1.00 90.56           N
ATOM   3144  CA  SER A 212     -12.316  -1.576  14.688  1.00 90.56           C
ATOM   3145  C   SER A 212     -12.803  -1.123  13.311  1.00 90.56           C
ATOM   3146  O   SER A 212     -12.585  -1.810  12.314  1.00 90.56           O
ATOM   3147  HA  SER A 212     -11.471  -2.257  14.590  1.00 90.56           H
ATOM   3148  CB  SER A 212     -13.446  -2.272  15.449  1.00 90.56           C
ATOM   3149 1HB  SER A 212     -14.276  -1.578  15.580  1.00 90.56           H
ATOM   3150 2HB  SER A 212     -13.820  -3.108  14.858  1.00 90.56           H
ATOM   3151  OG  SER A 212     -13.019  -2.746  16.723  1.00 90.56           O
ATOM   3152  HG  SER A 212     -13.244  -2.076  17.431  1.00 90.56           H
ATOM   3153  HN  SER A 212     -12.280  -0.251  16.295  1.00 90.56           H
ATOM   3154  N   ALA A 213     -13.455   0.031  13.299  1.00 94.02           N
ATOM   3155  CA  ALA A 213     -13.992   0.574  12.063  1.00 94.02           C
ATOM   3156  C   ALA A 213     -12.839   0.913  11.116  1.00 94.02           C
ATOM   3157  O   ALA A 213     -12.878   0.567   9.937  1.00 94.02           O
ATOM   3158  HA  ALA A 213     -14.614  -0.195  11.604  1.00 94.02           H
ATOM   3159  CB  ALA A 213     -14.865   1.791  12.377  1.00 94.02           C
ATOM   3160 1HB  ALA A 213     -15.686   1.491  13.028  1.00 94.02           H
ATOM   3161 2HB  ALA A 213     -14.263   2.551  12.877  1.00 94.02           H
ATOM   3162 3HB  ALA A 213     -15.267   2.199  11.450  1.00 94.02           H
ATOM   3163  HN  ALA A 213     -13.618   0.589  14.112  1.00 94.02           H
ATOM   3164  N   VAL A 214     -11.839   1.584  11.669  1.00 92.02           N
ATOM   3165  CA  VAL A 214     -10.711   2.036  10.873  1.00 92.02           C
ATOM   3166  C   VAL A 214     -10.015   0.826  10.248  1.00 92.02           C
ATOM   3167  O   VAL A 214      -9.659   0.850   9.071  1.00 92.02           O
ATOM   3168  HA  VAL A 214     -11.103   2.667  10.075  1.00 92.02           H
ATOM   3169  CB  VAL A 214      -9.772   2.887  11.732  1.00 92.02           C
ATOM   3170  HB  VAL A 214      -9.562   2.334  12.647  1.00 92.02           H
ATOM   3171  CG1 VAL A 214      -8.444   3.132  11.014  1.00 92.02           C
ATOM   3172 1HG1 VAL A 214      -7.960   2.176  10.809  1.00 92.02           H
ATOM   3173 2HG1 VAL A 214      -8.628   3.654  10.075  1.00 92.02           H
ATOM   3174 3HG1 VAL A 214      -7.796   3.739  11.646  1.00 92.02           H
ATOM   3175  CG2 VAL A 214     -10.435   4.209  12.124  1.00 92.02           C
ATOM   3176 1HG2 VAL A 214     -10.689   4.769  11.224  1.00 92.02           H
ATOM   3177 2HG2 VAL A 214     -11.342   4.006  12.693  1.00 92.02           H
ATOM   3178 3HG2 VAL A 214      -9.747   4.794  12.733  1.00 92.02           H
ATOM   3179  HN  VAL A 214     -11.792   1.818  12.640  1.00 92.02           H
ATOM   3180  N   LEU A 215      -9.844  -0.205  11.063  1.00 91.56           N
ATOM   3181  CA  LEU A 215      -9.126  -1.391  10.628  1.00 91.56           C
ATOM   3182  C   LEU A 215      -9.950  -2.119   9.564  1.00 91.56           C
ATOM   3183  O   LEU A 215      -9.410  -2.559   8.550  1.00 91.56           O
ATOM   3184  HA  LEU A 215      -8.192  -1.060  10.175  1.00 91.56           H
ATOM   3185  CB  LEU A 215      -8.762  -2.267  11.829  1.00 91.56           C
ATOM   3186 1HB  LEU A 215      -9.661  -2.422  12.426  1.00 91.56           H
ATOM   3187 2HB  LEU A 215      -8.452  -3.244  11.460  1.00 91.56           H
ATOM   3188  CG  LEU A 215      -7.663  -1.726  12.745  1.00 91.56           C
ATOM   3189  HG  LEU A 215      -7.999  -0.774  13.156  1.00 91.56           H
ATOM   3190  CD1 LEU A 215      -7.420  -2.668  13.926  1.00 91.56           C
ATOM   3191 1HD1 LEU A 215      -8.338  -2.770  14.504  1.00 91.56           H
ATOM   3192 2HD1 LEU A 215      -7.115  -3.646  13.553  1.00 91.56           H
ATOM   3193 3HD1 LEU A 215      -6.633  -2.260  14.561  1.00 91.56           H
ATOM   3194  CD2 LEU A 215      -6.380  -1.450  11.958  1.00 91.56           C
ATOM   3195 1HD2 LEU A 215      -6.029  -2.375  11.499  1.00 91.56           H
ATOM   3196 2HD2 LEU A 215      -6.582  -0.713  11.181  1.00 91.56           H
ATOM   3197 3HD2 LEU A 215      -5.615  -1.067  12.633  1.00 91.56           H
ATOM   3198  HN  LEU A 215     -10.184  -0.237  12.002  1.00 91.56           H
ATOM   3199  N   THR A 216     -11.243  -2.223   9.831  1.00 91.16           N
ATOM   3200  CA  THR A 216     -12.140  -2.921   8.926  1.00 91.16           C
ATOM   3201  C   THR A 216     -12.130  -2.259   7.547  1.00 91.16           C
ATOM   3202  O   THR A 216     -12.074  -2.942   6.526  1.00 91.16           O
ATOM   3203  HA  THR A 216     -11.772  -3.939   8.795  1.00 91.16           H
ATOM   3204  CB  THR A 216     -13.527  -2.959   9.571  1.00 91.16           C
ATOM   3205  HB  THR A 216     -13.930  -1.953   9.688  1.00 91.16           H
ATOM   3206  OG1 THR A 216     -13.328  -3.687  10.780  1.00 91.16           O
ATOM   3207  HG1 THR A 216     -13.343  -3.063  11.561  1.00 91.16           H
ATOM   3208  CG2 THR A 216     -14.518  -3.816   8.780  1.00 91.16           C
ATOM   3209 1HG2 THR A 216     -14.147  -4.839   8.721  1.00 91.16           H
ATOM   3210 2HG2 THR A 216     -14.627  -3.410   7.774  1.00 91.16           H
ATOM   3211 3HG2 THR A 216     -15.486  -3.809   9.281  1.00 91.16           H
ATOM   3212  HN  THR A 216     -11.679  -1.841  10.646  1.00 91.16           H
ATOM   3213  N   LEU A 217     -12.184  -0.935   7.562  1.00 88.43           N
ATOM   3214  CA  LEU A 217     -12.189  -0.172   6.325  1.00 88.43           C
ATOM   3215  C   LEU A 217     -10.895  -0.447   5.556  1.00 88.43           C
ATOM   3216  O   LEU A 217     -10.908  -0.559   4.331  1.00 88.43           O
ATOM   3217  HA  LEU A 217     -13.028  -0.527   5.726  1.00 88.43           H
ATOM   3218  CB  LEU A 217     -12.432   1.311   6.611  1.00 88.43           C
ATOM   3219 1HB  LEU A 217     -13.108   1.391   7.462  1.00 88.43           H
ATOM   3220 2HB  LEU A 217     -11.486   1.762   6.912  1.00 88.43           H
ATOM   3221  CG  LEU A 217     -13.012   2.131   5.456  1.00 88.43           C
ATOM   3222  HG  LEU A 217     -12.780   1.617   4.523  1.00 88.43           H
ATOM   3223  CD1 LEU A 217     -14.536   2.218   5.557  1.00 88.43           C
ATOM   3224 1HD1 LEU A 217     -14.961   1.215   5.522  1.00 88.43           H
ATOM   3225 2HD1 LEU A 217     -14.811   2.696   6.498  1.00 88.43           H
ATOM   3226 3HD1 LEU A 217     -14.922   2.806   4.725  1.00 88.43           H
ATOM   3227  CD2 LEU A 217     -12.361   3.514   5.385  1.00 88.43           C
ATOM   3228 1HD2 LEU A 217     -12.541   4.048   6.318  1.00 88.43           H
ATOM   3229 2HD2 LEU A 217     -11.288   3.403   5.231  1.00 88.43           H
ATOM   3230 3HD2 LEU A 217     -12.792   4.075   4.556  1.00 88.43           H
ATOM   3231  HN  LEU A 217     -12.224  -0.386   8.397  1.00 88.43           H
ATOM   3232  N   LYS A 218      -9.808  -0.546   6.307  1.00 86.43           N
ATOM   3233  CA  LYS A 218      -8.502  -0.760   5.708  1.00 86.43           C
ATOM   3234  C   LYS A 218      -8.494  -2.104   4.978  1.00 86.43           C
ATOM   3235  O   LYS A 218      -8.006  -2.200   3.853  1.00 86.43           O
ATOM   3236  HA  LYS A 218      -8.345   0.032   4.976  1.00 86.43           H
ATOM   3237  CB  LYS A 218      -7.401  -0.627   6.763  1.00 86.43           C
ATOM   3238 1HB  LYS A 218      -7.538   0.299   7.322  1.00 86.43           H
ATOM   3239 2HB  LYS A 218      -7.476  -1.445   7.478  1.00 86.43           H
ATOM   3240  CG  LYS A 218      -6.016  -0.636   6.113  1.00 86.43           C
ATOM   3241 1HG  LYS A 218      -5.897  -1.538   5.514  1.00 86.43           H
ATOM   3242 2HG  LYS A 218      -5.923   0.212   5.434  1.00 86.43           H
ATOM   3243  CD  LYS A 218      -4.913  -0.571   7.172  1.00 86.43           C
ATOM   3244 1HD  LYS A 218      -4.992   0.363   7.727  1.00 86.43           H
ATOM   3245 2HD  LYS A 218      -5.045  -1.381   7.889  1.00 86.43           H
ATOM   3246  CE  LYS A 218      -3.529  -0.674   6.528  1.00 86.43           C
ATOM   3247 1HE  LYS A 218      -3.487  -1.547   5.877  1.00 86.43           H
ATOM   3248 2HE  LYS A 218      -3.347   0.200   5.902  1.00 86.43           H
ATOM   3249  NZ  LYS A 218      -2.480  -0.773   7.568  1.00 86.43           N
ATOM   3250 1HZ  LYS A 218      -1.591  -0.993   7.132  1.00 86.43           H
ATOM   3251 2HZ  LYS A 218      -2.406   0.112   8.059  1.00 86.43           H
ATOM   3252 3HZ  LYS A 218      -2.724  -1.505   8.226  1.00 86.43           H
ATOM   3253  HN  LYS A 218      -9.811  -0.484   7.305  1.00 86.43           H
ATOM   3254  N   VAL A 219      -9.041  -3.109   5.647  1.00 90.73           N
ATOM   3255  CA  VAL A 219      -9.014  -4.462   5.119  1.00 90.73           C
ATOM   3256  C   VAL A 219      -9.908  -4.540   3.881  1.00 90.73           C
ATOM   3257  O   VAL A 219      -9.505  -5.081   2.852  1.00 90.73           O
ATOM   3258  HA  VAL A 219      -7.987  -4.680   4.825  1.00 90.73           H
ATOM   3259  CB  VAL A 219      -9.415  -5.457   6.210  1.00 90.73           C
ATOM   3260  HB  VAL A 219     -10.375  -5.138   6.618  1.00 90.73           H
ATOM   3261  CG1 VAL A 219      -9.594  -6.862   5.632  1.00 90.73           C
ATOM   3262 1HG1 VAL A 219     -10.373  -6.845   4.870  1.00 90.73           H
ATOM   3263 2HG1 VAL A 219      -8.656  -7.193   5.185  1.00 90.73           H
ATOM   3264 3HG1 VAL A 219      -9.879  -7.549   6.428  1.00 90.73           H
ATOM   3265  CG2 VAL A 219      -8.397  -5.459   7.352  1.00 90.73           C
ATOM   3266 1HG2 VAL A 219      -7.418  -5.742   6.965  1.00 90.73           H
ATOM   3267 2HG2 VAL A 219      -8.341  -4.463   7.791  1.00 90.73           H
ATOM   3268 3HG2 VAL A 219      -8.707  -6.175   8.114  1.00 90.73           H
ATOM   3269  HN  VAL A 219      -9.494  -3.009   6.533  1.00 90.73           H
ATOM   3270  N   ILE A 220     -11.106  -3.991   4.020  1.00 90.87           N
ATOM   3271  CA  ILE A 220     -12.108  -4.105   2.974  1.00 90.87           C
ATOM   3272  C   ILE A 220     -11.609  -3.392   1.715  1.00 90.87           C
ATOM   3273  O   ILE A 220     -11.505  -4.002   0.652  1.00 90.87           O
ATOM   3274  HA  ILE A 220     -12.224  -5.165   2.747  1.00 90.87           H
ATOM   3275  CB  ILE A 220     -13.463  -3.598   3.471  1.00 90.87           C
ATOM   3276  HB  ILE A 220     -13.313  -2.626   3.940  1.00 90.87           H
ATOM   3277  CG1 ILE A 220     -14.039  -4.530   4.539  1.00 90.87           C
ATOM   3278 1HG1 ILE A 220     -14.211  -5.518   4.111  1.00 90.87           H
ATOM   3279 2HG1 ILE A 220     -13.316  -4.655   5.346  1.00 90.87           H
ATOM   3280  CG2 ILE A 220     -14.433  -3.393   2.306  1.00 90.87           C
ATOM   3281 1HG2 ILE A 220     -14.019  -2.661   1.613  1.00 90.87           H
ATOM   3282 2HG2 ILE A 220     -14.583  -4.340   1.787  1.00 90.87           H
ATOM   3283 3HG2 ILE A 220     -15.388  -3.032   2.688  1.00 90.87           H
ATOM   3284  CD1 ILE A 220     -15.349  -3.976   5.102  1.00 90.87           C
ATOM   3285 1HD1 ILE A 220     -15.168  -3.000   5.551  1.00 90.87           H
ATOM   3286 2HD1 ILE A 220     -16.077  -3.876   4.296  1.00 90.87           H
ATOM   3287 3HD1 ILE A 220     -15.737  -4.658   5.859  1.00 90.87           H
ATOM   3288  HN  ILE A 220     -11.396  -3.477   4.827  1.00 90.87           H
ATOM   3289  N   LEU A 221     -11.313  -2.111   1.878  1.00 89.88           N
ATOM   3290  CA  LEU A 221     -10.992  -1.267   0.740  1.00 89.88           C
ATOM   3291  C   LEU A 221      -9.538  -1.505   0.327  1.00 89.88           C
ATOM   3292  O   LEU A 221      -9.171  -1.276  -0.824  1.00 89.88           O
ATOM   3293  HA  LEU A 221     -11.639  -1.569  -0.084  1.00 89.88           H
ATOM   3294  CB  LEU A 221     -11.311   0.197   1.052  1.00 89.88           C
ATOM   3295 1HB  LEU A 221     -10.753   0.488   1.942  1.00 89.88           H
ATOM   3296 2HB  LEU A 221     -10.944   0.811   0.230  1.00 89.88           H
ATOM   3297  CG  LEU A 221     -12.787   0.528   1.279  1.00 89.88           C
ATOM   3298  HG  LEU A 221     -13.138  -0.046   2.137  1.00 89.88           H
ATOM   3299  CD1 LEU A 221     -12.971   2.008   1.620  1.00 89.88           C
ATOM   3300 1HD1 LEU A 221     -12.416   2.243   2.529  1.00 89.88           H
ATOM   3301 2HD1 LEU A 221     -12.598   2.619   0.798  1.00 89.88           H
ATOM   3302 3HD1 LEU A 221     -14.030   2.216   1.777  1.00 89.88           H
ATOM   3303  CD2 LEU A 221     -13.635   0.107   0.077  1.00 89.88           C
ATOM   3304 1HD2 LEU A 221     -13.291   0.635  -0.813  1.00 89.88           H
ATOM   3305 2HD2 LEU A 221     -13.538  -0.967  -0.078  1.00 89.88           H
ATOM   3306 3HD2 LEU A 221     -14.680   0.354   0.265  1.00 89.88           H
ATOM   3307  HN  LEU A 221     -11.290  -1.651   2.765  1.00 89.88           H
ATOM   3308  N   GLY A 222      -8.751  -1.962   1.289  1.00 88.10           N
ATOM   3309  CA  GLY A 222      -7.312  -2.042   1.104  1.00 88.10           C
ATOM   3310  C   GLY A 222      -6.925  -3.321   0.360  1.00 88.10           C
ATOM   3311  O   GLY A 222      -5.864  -3.387  -0.259  1.00 88.10           O
ATOM   3312 1HA  GLY A 222      -6.965  -1.173   0.545  1.00 88.10           H
ATOM   3313 2HA  GLY A 222      -6.815  -2.016   2.074  1.00 88.10           H
ATOM   3314  HN  GLY A 222      -9.080  -2.273   2.181  1.00 88.10           H
ATOM   3315  N   PHE A 223      -7.807  -4.307   0.445  1.00 83.86           N
ATOM   3316  CA  PHE A 223      -7.517  -5.619  -0.107  1.00 83.86           C
ATOM   3317  C   PHE A 223      -8.758  -6.221  -0.769  1.00 83.86           C
ATOM   3318  O   PHE A 223      -8.766  -6.466  -1.975  1.00 83.86           O
ATOM   3319  HA  PHE A 223      -6.735  -5.490  -0.855  1.00 83.86           H
ATOM   3320  CB  PHE A 223      -7.094  -6.512   1.061  1.00 83.86           C
ATOM   3321 1HB  PHE A 223      -6.295  -6.017   1.613  1.00 83.86           H
ATOM   3322 2HB  PHE A 223      -7.935  -6.620   1.746  1.00 83.86           H
ATOM   3323  CG  PHE A 223      -6.617  -7.904   0.639  1.00 83.86           C
ATOM   3324  CD1 PHE A 223      -7.368  -8.998   0.934  1.00 83.86           C
ATOM   3325  HD1 PHE A 223      -8.310  -8.885   1.471  1.00 83.86           H
ATOM   3326  CD2 PHE A 223      -5.441  -8.046  -0.030  1.00 83.86           C
ATOM   3327  HD2 PHE A 223      -4.839  -7.168  -0.266  1.00 83.86           H
ATOM   3328  CE1 PHE A 223      -6.925 -10.290   0.543  1.00 83.86           C
ATOM   3329  HE1 PHE A 223      -7.527 -11.167   0.779  1.00 83.86           H
ATOM   3330  CE2 PHE A 223      -4.999  -9.337  -0.421  1.00 83.86           C
ATOM   3331  HE2 PHE A 223      -4.056  -9.451  -0.958  1.00 83.86           H
ATOM   3332  CZ  PHE A 223      -5.750 -10.431  -0.127  1.00 83.86           C
ATOM   3333  HZ  PHE A 223      -5.410 -11.423  -0.427  1.00 83.86           H
ATOM   3334  HN  PHE A 223      -8.703  -4.220   0.881  1.00 83.86           H
ATOM   3335  N   PHE A 224      -9.778  -6.442   0.048  1.00 84.49           N
ATOM   3336  CA  PHE A 224     -10.845  -7.357  -0.319  1.00 84.49           C
ATOM   3337  C   PHE A 224     -11.554  -6.891  -1.592  1.00 84.49           C
ATOM   3338  O   PHE A 224     -11.687  -7.655  -2.547  1.00 84.49           O
ATOM   3339  HA  PHE A 224     -10.390  -8.332  -0.494  1.00 84.49           H
ATOM   3340  CB  PHE A 224     -11.848  -7.360   0.837  1.00 84.49           C
ATOM   3341 1HB  PHE A 224     -11.302  -7.422   1.778  1.00 84.49           H
ATOM   3342 2HB  PHE A 224     -12.385  -6.412   0.841  1.00 84.49           H
ATOM   3343  CG  PHE A 224     -12.863  -8.504   0.778  1.00 84.49           C
ATOM   3344  CD1 PHE A 224     -14.110  -8.281   0.283  1.00 84.49           C
ATOM   3345  HD1 PHE A 224     -14.387  -7.287  -0.070  1.00 84.49           H
ATOM   3346  CD2 PHE A 224     -12.518  -9.743   1.219  1.00 84.49           C
ATOM   3347  HD2 PHE A 224     -11.518  -9.922   1.615  1.00 84.49           H
ATOM   3348  CE1 PHE A 224     -15.052  -9.342   0.228  1.00 84.49           C
ATOM   3349  HE1 PHE A 224     -16.052  -9.163  -0.168  1.00 84.49           H
ATOM   3350  CE2 PHE A 224     -13.460 -10.804   1.163  1.00 84.49           C
ATOM   3351  HE2 PHE A 224     -13.184 -11.797   1.517  1.00 84.49           H
ATOM   3352  CZ  PHE A 224     -14.707 -10.581   0.669  1.00 84.49           C
ATOM   3353  HZ  PHE A 224     -15.430 -11.396   0.627  1.00 84.49           H
ATOM   3354  HN  PHE A 224      -9.880  -6.010   0.943  1.00 84.49           H
ATOM   3355  N   LEU A 225     -11.990  -5.641  -1.564  1.00 89.60           N
ATOM   3356  CA  LEU A 225     -12.709  -5.073  -2.693  1.00 89.60           C
ATOM   3357  C   LEU A 225     -11.813  -5.111  -3.933  1.00 89.60           C
ATOM   3358  O   LEU A 225     -12.205  -5.642  -4.970  1.00 89.60           O
ATOM   3359  HA  LEU A 225     -13.579  -5.704  -2.877  1.00 89.60           H
ATOM   3360  CB  LEU A 225     -13.227  -3.675  -2.350  1.00 89.60           C
ATOM   3361 1HB  LEU A 225     -13.918  -3.761  -1.512  1.00 89.60           H
ATOM   3362 2HB  LEU A 225     -12.386  -3.071  -2.010  1.00 89.60           H
ATOM   3363  CG  LEU A 225     -13.932  -2.925  -3.482  1.00 89.60           C
ATOM   3364  HG  LEU A 225     -13.317  -3.002  -4.378  1.00 89.60           H
ATOM   3365  CD1 LEU A 225     -15.284  -3.566  -3.805  1.00 89.60           C
ATOM   3366 1HD1 LEU A 225     -15.131  -4.600  -4.113  1.00 89.60           H
ATOM   3367 2HD1 LEU A 225     -15.919  -3.540  -2.920  1.00 89.60           H
ATOM   3368 3HD1 LEU A 225     -15.764  -3.013  -4.613  1.00 89.60           H
ATOM   3369  CD2 LEU A 225     -14.067  -1.437  -3.153  1.00 89.60           C
ATOM   3370 1HD2 LEU A 225     -14.649  -1.318  -2.239  1.00 89.60           H
ATOM   3371 2HD2 LEU A 225     -13.076  -1.005  -3.012  1.00 89.60           H
ATOM   3372 3HD2 LEU A 225     -14.572  -0.928  -3.974  1.00 89.60           H
ATOM   3373  HN  LEU A 225     -11.861  -5.020  -0.791  1.00 89.60           H
ATOM   3374  N   PRO A 226     -10.599  -4.549  -3.848  1.00 90.15           N
ATOM   3375  CA  PRO A 226      -9.681  -4.563  -4.990  1.00 90.15           C
ATOM   3376  C   PRO A 226      -9.468  -5.963  -5.543  1.00 90.15           C
ATOM   3377  O   PRO A 226      -9.488  -6.165  -6.756  1.00 90.15           O
ATOM   3378  HA  PRO A 226     -10.102  -3.991  -5.817  1.00 90.15           H
ATOM   3379  CB  PRO A 226      -8.387  -3.975  -4.422  1.00 90.15           C
ATOM   3380 1HB  PRO A 226      -7.723  -4.753  -4.047  1.00 90.15           H
ATOM   3381 2HB  PRO A 226      -7.832  -3.421  -5.179  1.00 90.15           H
ATOM   3382  CG  PRO A 226      -8.876  -3.063  -3.303  1.00 90.15           C
ATOM   3383 1HG  PRO A 226      -8.087  -2.847  -2.583  1.00 90.15           H
ATOM   3384 2HG  PRO A 226      -9.215  -2.100  -3.684  1.00 90.15           H
ATOM   3385  CD  PRO A 226     -10.010  -3.864  -2.684  1.00 90.15           C
ATOM   3386 1HD  PRO A 226      -9.646  -4.575  -1.942  1.00 90.15           H
ATOM   3387 2HD  PRO A 226     -10.730  -3.221  -2.177  1.00 90.15           H
ATOM   3388  N   PHE A 227      -9.268  -6.901  -4.629  1.00 86.15           N
ATOM   3389  CA  PHE A 227      -8.939  -8.263  -5.014  1.00 86.15           C
ATOM   3390  C   PHE A 227     -10.075  -8.893  -5.824  1.00 86.15           C
ATOM   3391  O   PHE A 227      -9.835  -9.507  -6.862  1.00 86.15           O
ATOM   3392  HA  PHE A 227      -8.040  -8.218  -5.628  1.00 86.15           H
ATOM   3393  CB  PHE A 227      -8.747  -9.060  -3.722  1.00 86.15           C
ATOM   3394 1HB  PHE A 227      -7.955  -8.595  -3.135  1.00 86.15           H
ATOM   3395 2HB  PHE A 227      -9.661  -8.999  -3.130  1.00 86.15           H
ATOM   3396  CG  PHE A 227      -8.399 -10.533  -3.945  1.00 86.15           C
ATOM   3397  CD1 PHE A 227      -9.364 -11.484  -3.832  1.00 86.15           C
ATOM   3398  HD1 PHE A 227     -10.386 -11.197  -3.583  1.00 86.15           H
ATOM   3399  CD2 PHE A 227      -7.124 -10.891  -4.256  1.00 86.15           C
ATOM   3400  HD2 PHE A 227      -6.351 -10.128  -4.346  1.00 86.15           H
ATOM   3401  CE1 PHE A 227      -9.041 -12.851  -4.039  1.00 86.15           C
ATOM   3402  HE1 PHE A 227      -9.814 -13.614  -3.949  1.00 86.15           H
ATOM   3403  CE2 PHE A 227      -6.801 -12.258  -4.463  1.00 86.15           C
ATOM   3404  HE2 PHE A 227      -5.779 -12.545  -4.712  1.00 86.15           H
ATOM   3405  CZ  PHE A 227      -7.766 -13.209  -4.350  1.00 86.15           C
ATOM   3406  HZ  PHE A 227      -7.518 -14.259  -4.509  1.00 86.15           H
ATOM   3407  HN  PHE A 227      -9.327  -6.744  -3.643  1.00 86.15           H
ATOM   3408  N   VAL A 228     -11.287  -8.719  -5.317  1.00 91.77           N
ATOM   3409  CA  VAL A 228     -12.456  -9.295  -5.959  1.00 91.77           C
ATOM   3410  C   VAL A 228     -12.582  -8.736  -7.378  1.00 91.77           C
ATOM   3411  O   VAL A 228     -12.821  -9.483  -8.325  1.00 91.77           O
ATOM   3412  HA  VAL A 228     -12.301 -10.372  -6.020  1.00 91.77           H
ATOM   3413  CB  VAL A 228     -13.700  -9.043  -5.105  1.00 91.77           C
ATOM   3414  HB  VAL A 228     -13.741  -7.978  -4.879  1.00 91.77           H
ATOM   3415  CG1 VAL A 228     -14.973  -9.412  -5.868  1.00 91.77           C
ATOM   3416 1HG1 VAL A 228     -15.043  -8.808  -6.773  1.00 91.77           H
ATOM   3417 2HG1 VAL A 228     -14.943 -10.468  -6.137  1.00 91.77           H
ATOM   3418 3HG1 VAL A 228     -15.842  -9.223  -5.238  1.00 91.77           H
ATOM   3419  CG2 VAL A 228     -13.617  -9.801  -3.778  1.00 91.77           C
ATOM   3420 1HG2 VAL A 228     -13.539 -10.870  -3.975  1.00 91.77           H
ATOM   3421 2HG2 VAL A 228     -12.739  -9.469  -3.224  1.00 91.77           H
ATOM   3422 3HG2 VAL A 228     -14.513  -9.604  -3.190  1.00 91.77           H
ATOM   3423  HN  VAL A 228     -11.476  -8.196  -4.486  1.00 91.77           H
ATOM   3424  N   VAL A 229     -12.415  -7.425  -7.479  1.00 91.50           N
ATOM   3425  CA  VAL A 229     -12.575  -6.747  -8.754  1.00 91.50           C
ATOM   3426  C   VAL A 229     -11.522  -7.262  -9.737  1.00 91.50           C
ATOM   3427  O   VAL A 229     -11.838  -7.570 -10.886  1.00 91.50           O
ATOM   3428  HA  VAL A 229     -13.565  -6.997  -9.137  1.00 91.50           H
ATOM   3429  CB  VAL A 229     -12.514  -5.232  -8.552  1.00 91.50           C
ATOM   3430  HB  VAL A 229     -11.590  -5.001  -8.021  1.00 91.50           H
ATOM   3431  CG1 VAL A 229     -12.478  -4.501  -9.896  1.00 91.50           C
ATOM   3432 1HG1 VAL A 229     -11.597  -4.814 -10.457  1.00 91.50           H
ATOM   3433 2HG1 VAL A 229     -13.376  -4.741 -10.465  1.00 91.50           H
ATOM   3434 3HG1 VAL A 229     -12.434  -3.425  -9.723  1.00 91.50           H
ATOM   3435  CG2 VAL A 229     -13.683  -4.745  -7.694  1.00 91.50           C
ATOM   3436 1HG2 VAL A 229     -14.623  -4.994  -8.187  1.00 91.50           H
ATOM   3437 2HG2 VAL A 229     -13.645  -5.229  -6.719  1.00 91.50           H
ATOM   3438 3HG2 VAL A 229     -13.615  -3.664  -7.567  1.00 91.50           H
ATOM   3439  HN  VAL A 229     -12.174  -6.831  -6.712  1.00 91.50           H
ATOM   3440  N   MET A 230     -10.292  -7.341  -9.251  1.00 83.99           N
ATOM   3441  CA  MET A 230      -9.186  -7.787 -10.080  1.00 83.99           C
ATOM   3442  C   MET A 230      -9.402  -9.226 -10.554  1.00 83.99           C
ATOM   3443  O   MET A 230      -9.231  -9.527 -11.734  1.00 83.99           O
ATOM   3444  HA  MET A 230      -9.172  -7.114 -10.937  1.00 83.99           H
ATOM   3445  CB  MET A 230      -7.883  -7.702  -9.283  1.00 83.99           C
ATOM   3446 1HB  MET A 230      -8.031  -8.127  -8.290  1.00 83.99           H
ATOM   3447 2HB  MET A 230      -7.113  -8.297  -9.773  1.00 83.99           H
ATOM   3448  CG  MET A 230      -7.411  -6.252  -9.157  1.00 83.99           C
ATOM   3449 1HG  MET A 230      -7.370  -5.788 -10.143  1.00 83.99           H
ATOM   3450 2HG  MET A 230      -8.125  -5.679  -8.565  1.00 83.99           H
ATOM   3451  SD  MET A 230      -5.801  -6.198  -8.390  1.00 83.99           S
ATOM   3452  CE  MET A 230      -6.238  -6.648  -6.719  1.00 83.99           C
ATOM   3453 1HE  MET A 230      -6.943  -5.919  -6.319  1.00 83.99           H
ATOM   3454 2HE  MET A 230      -6.697  -7.636  -6.717  1.00 83.99           H
ATOM   3455 3HE  MET A 230      -5.341  -6.662  -6.100  1.00 83.99           H
ATOM   3456  HN  MET A 230     -10.047  -7.107  -8.310  1.00 83.99           H
ATOM   3457  N   ALA A 231      -9.773 -10.077  -9.609  1.00 89.64           N
ATOM   3458  CA  ALA A 231      -9.944 -11.490  -9.899  1.00 89.64           C
ATOM   3459  C   ALA A 231     -10.992 -11.657 -11.001  1.00 89.64           C
ATOM   3460  O   ALA A 231     -10.802 -12.440 -11.930  1.00 89.64           O
ATOM   3461  HA  ALA A 231      -8.989 -11.874 -10.257  1.00 89.64           H
ATOM   3462  CB  ALA A 231     -10.324 -12.233  -8.616  1.00 89.64           C
ATOM   3463 1HB  ALA A 231      -9.534 -12.108  -7.876  1.00 89.64           H
ATOM   3464 2HB  ALA A 231     -11.257 -11.828  -8.224  1.00 89.64           H
ATOM   3465 3HB  ALA A 231     -10.452 -13.293  -8.835  1.00 89.64           H
ATOM   3466  HN  ALA A 231      -9.956  -9.815  -8.661  1.00 89.64           H
ATOM   3467  N   CYS A 232     -12.076 -10.908 -10.861  1.00 88.99           N
ATOM   3468  CA  CYS A 232     -13.160 -10.971 -11.827  1.00 88.99           C
ATOM   3469  C   CYS A 232     -12.627 -10.490 -13.178  1.00 88.99           C
ATOM   3470  O   CYS A 232     -12.844 -11.137 -14.202  1.00 88.99           O
ATOM   3471  HA  CYS A 232     -13.469 -12.015 -11.883  1.00 88.99           H
ATOM   3472  CB  CYS A 232     -14.373 -10.160 -11.370  1.00 88.99           C
ATOM   3473 1HB  CYS A 232     -14.063  -9.155 -11.083  1.00 88.99           H
ATOM   3474 2HB  CYS A 232     -15.080 -10.052 -12.193  1.00 88.99           H
ATOM   3475  SG  CYS A 232     -15.185 -10.991  -9.956  1.00 88.99           S
ATOM   3476  HG  CYS A 232     -14.346 -10.537  -9.028  1.00 88.99           H
ATOM   3477  HN  CYS A 232     -12.220 -10.268 -10.107  1.00 88.99           H
ATOM   3478  N   CYS A 233     -11.941  -9.357 -13.138  1.00 86.91           N
ATOM   3479  CA  CYS A 233     -11.479  -8.718 -14.359  1.00 86.91           C
ATOM   3480  C   CYS A 233     -10.611  -9.717 -15.126  1.00 86.91           C
ATOM   3481  O   CYS A 233     -10.825  -9.946 -16.316  1.00 86.91           O
ATOM   3482  HA  CYS A 233     -12.370  -8.459 -14.932  1.00 86.91           H
ATOM   3483  CB  CYS A 233     -10.730  -7.417 -14.068  1.00 86.91           C
ATOM   3484 1HB  CYS A 233     -10.012  -7.573 -13.262  1.00 86.91           H
ATOM   3485 2HB  CYS A 233     -10.161  -7.111 -14.946  1.00 86.91           H
ATOM   3486  SG  CYS A 233     -11.915  -6.102 -13.602  1.00 86.91           S
ATOM   3487  HG  CYS A 233     -12.108  -6.524 -12.356  1.00 86.91           H
ATOM   3488  HN  CYS A 233     -11.700  -8.879 -12.294  1.00 86.91           H
ATOM   3489  N   TYR A 234      -9.650 -10.286 -14.414  1.00 74.33           N
ATOM   3490  CA  TYR A 234      -8.651 -11.132 -15.045  1.00 74.33           C
ATOM   3491  C   TYR A 234      -9.256 -12.473 -15.466  1.00 74.33           C
ATOM   3492  O   TYR A 234      -8.827 -13.068 -16.454  1.00 74.33           O
ATOM   3493  HA  TYR A 234      -8.283 -10.614 -15.931  1.00 74.33           H
ATOM   3494  CB  TYR A 234      -7.578 -11.381 -13.984  1.00 74.33           C
ATOM   3495 1HB  TYR A 234      -8.049 -11.397 -13.001  1.00 74.33           H
ATOM   3496 2HB  TYR A 234      -7.144 -12.368 -14.145  1.00 74.33           H
ATOM   3497  CG  TYR A 234      -6.456 -10.341 -13.978  1.00 74.33           C
ATOM   3498  CD1 TYR A 234      -5.329 -10.537 -14.750  1.00 74.33           C
ATOM   3499  HD1 TYR A 234      -5.238 -11.433 -15.364  1.00 74.33           H
ATOM   3500  CD2 TYR A 234      -6.570  -9.207 -13.201  1.00 74.33           C
ATOM   3501  HD2 TYR A 234      -7.460  -9.052 -12.591  1.00 74.33           H
ATOM   3502  CE1 TYR A 234      -4.273  -9.559 -14.745  1.00 74.33           C
ATOM   3503  HE1 TYR A 234      -3.377  -9.701 -15.350  1.00 74.33           H
ATOM   3504  CE2 TYR A 234      -5.514  -8.228 -13.195  1.00 74.33           C
ATOM   3505  HE2 TYR A 234      -5.592  -7.328 -12.586  1.00 74.33           H
ATOM   3506  CZ  TYR A 234      -4.418  -8.452 -13.968  1.00 74.33           C
ATOM   3507  OH  TYR A 234      -3.420  -7.527 -13.963  1.00 74.33           O
ATOM   3508  HH  TYR A 234      -2.531  -7.984 -13.923  1.00 74.33           H
ATOM   3509  HN  TYR A 234      -9.547 -10.177 -13.425  1.00 74.33           H
ATOM   3510  N   THR A 235     -10.242 -12.910 -14.696  1.00 84.67           N
ATOM   3511  CA  THR A 235     -10.977 -14.117 -15.034  1.00 84.67           C
ATOM   3512  C   THR A 235     -11.593 -13.993 -16.429  1.00 84.67           C
ATOM   3513  O   THR A 235     -11.512 -14.922 -17.232  1.00 84.67           O
ATOM   3514  HA  THR A 235     -10.274 -14.949 -15.067  1.00 84.67           H
ATOM   3515  CB  THR A 235     -12.011 -14.364 -13.933  1.00 84.67           C
ATOM   3516  HB  THR A 235     -12.751 -13.564 -13.908  1.00 84.67           H
ATOM   3517  OG1 THR A 235     -11.229 -14.517 -12.751  1.00 84.67           O
ATOM   3518  HG1 THR A 235     -11.332 -13.713 -12.167  1.00 84.67           H
ATOM   3519  CG2 THR A 235     -12.720 -15.711 -14.088  1.00 84.67           C
ATOM   3520 1HG2 THR A 235     -11.986 -16.515 -14.046  1.00 84.67           H
ATOM   3521 2HG2 THR A 235     -13.237 -15.741 -15.048  1.00 84.67           H
ATOM   3522 3HG2 THR A 235     -13.443 -15.836 -13.282  1.00 84.67           H
ATOM   3523  HN  THR A 235     -10.539 -12.455 -13.857  1.00 84.67           H
ATOM   3524  N   ILE A 236     -12.194 -12.839 -16.676  1.00 83.40           N
ATOM   3525  CA  ILE A 236     -12.827 -12.583 -17.958  1.00 83.40           C
ATOM   3526  C   ILE A 236     -11.748 -12.412 -19.030  1.00 83.40           C
ATOM   3527  O   ILE A 236     -11.905 -12.885 -20.155  1.00 83.40           O
ATOM   3528  HA  ILE A 236     -13.425 -13.460 -18.208  1.00 83.40           H
ATOM   3529  CB  ILE A 236     -13.786 -11.395 -17.856  1.00 83.40           C
ATOM   3530  HB  ILE A 236     -13.218 -10.525 -17.527  1.00 83.40           H
ATOM   3531  CG1 ILE A 236     -14.867 -11.653 -16.804  1.00 83.40           C
ATOM   3532 1HG1 ILE A 236     -15.592 -12.369 -17.190  1.00 83.40           H
ATOM   3533 2HG1 ILE A 236     -14.418 -12.101 -15.918  1.00 83.40           H
ATOM   3534  CG2 ILE A 236     -14.385 -11.055 -19.222  1.00 83.40           C
ATOM   3535 1HG2 ILE A 236     -13.584 -10.799 -19.916  1.00 83.40           H
ATOM   3536 2HG2 ILE A 236     -14.934 -11.915 -19.603  1.00 83.40           H
ATOM   3537 3HG2 ILE A 236     -15.062 -10.207 -19.120  1.00 83.40           H
ATOM   3538  CD1 ILE A 236     -15.579 -10.354 -16.421  1.00 83.40           C
ATOM   3539 1HD1 ILE A 236     -14.854  -9.649 -16.012  1.00 83.40           H
ATOM   3540 2HD1 ILE A 236     -16.047  -9.921 -17.305  1.00 83.40           H
ATOM   3541 3HD1 ILE A 236     -16.342 -10.565 -15.672  1.00 83.40           H
ATOM   3542  HN  ILE A 236     -12.252 -12.087 -16.019  1.00 83.40           H
ATOM   3543  N   ILE A 237     -10.677 -11.735 -18.643  1.00 79.06           N
ATOM   3544  CA  ILE A 237      -9.573 -11.496 -19.556  1.00 79.06           C
ATOM   3545  C   ILE A 237      -9.058 -12.835 -20.089  1.00 79.06           C
ATOM   3546  O   ILE A 237      -8.952 -13.027 -21.299  1.00 79.06           O
ATOM   3547  HA  ILE A 237      -9.961 -10.918 -20.394  1.00 79.06           H
ATOM   3548  CB  ILE A 237      -8.494 -10.647 -18.881  1.00 79.06           C
ATOM   3549  HB  ILE A 237      -8.353 -11.018 -17.866  1.00 79.06           H
ATOM   3550  CG1 ILE A 237      -8.934  -9.186 -18.772  1.00 79.06           C
ATOM   3551 1HG1 ILE A 237      -8.903  -8.719 -19.756  1.00 79.06           H
ATOM   3552 2HG1 ILE A 237      -9.968  -9.139 -18.429  1.00 79.06           H
ATOM   3553  CG2 ILE A 237      -7.153 -10.789 -19.604  1.00 79.06           C
ATOM   3554 1HG2 ILE A 237      -6.838 -11.833 -19.586  1.00 79.06           H
ATOM   3555 2HG2 ILE A 237      -7.260 -10.460 -20.638  1.00 79.06           H
ATOM   3556 3HG2 ILE A 237      -6.403 -10.175 -19.104  1.00 79.06           H
ATOM   3557  CD1 ILE A 237      -8.035  -8.413 -17.805  1.00 79.06           C
ATOM   3558 1HD1 ILE A 237      -8.088  -8.869 -16.816  1.00 79.06           H
ATOM   3559 2HD1 ILE A 237      -7.006  -8.442 -18.164  1.00 79.06           H
ATOM   3560 3HD1 ILE A 237      -8.370  -7.378 -17.746  1.00 79.06           H
ATOM   3561  HN  ILE A 237     -10.558 -11.354 -17.726  1.00 79.06           H
ATOM   3562  N   ILE A 238      -8.752 -13.727 -19.158  1.00 77.49           N
ATOM   3563  CA  ILE A 238      -8.177 -15.014 -19.515  1.00 77.49           C
ATOM   3564  C   ILE A 238      -9.129 -15.747 -20.462  1.00 77.49           C
ATOM   3565  O   ILE A 238      -8.704 -16.277 -21.488  1.00 77.49           O
ATOM   3566  HA  ILE A 238      -7.245 -14.820 -20.045  1.00 77.49           H
ATOM   3567  CB  ILE A 238      -7.826 -15.811 -18.257  1.00 77.49           C
ATOM   3568  HB  ILE A 238      -8.682 -15.782 -17.584  1.00 77.49           H
ATOM   3569  CG1 ILE A 238      -6.647 -15.176 -17.517  1.00 77.49           C
ATOM   3570 1HG1 ILE A 238      -5.721 -15.387 -18.052  1.00 77.49           H
ATOM   3571 2HG1 ILE A 238      -6.765 -14.092 -17.500  1.00 77.49           H
ATOM   3572  CG2 ILE A 238      -7.566 -17.280 -18.594  1.00 77.49           C
ATOM   3573 1HG2 ILE A 238      -8.460 -17.713 -19.044  1.00 77.49           H
ATOM   3574 2HG2 ILE A 238      -6.735 -17.351 -19.296  1.00 77.49           H
ATOM   3575 3HG2 ILE A 238      -7.318 -17.824 -17.683  1.00 77.49           H
ATOM   3576  CD1 ILE A 238      -6.548 -15.706 -16.085  1.00 77.49           C
ATOM   3577 1HD1 ILE A 238      -7.467 -15.472 -15.547  1.00 77.49           H
ATOM   3578 2HD1 ILE A 238      -6.406 -16.787 -16.107  1.00 77.49           H
ATOM   3579 3HD1 ILE A 238      -5.702 -15.238 -15.582  1.00 77.49           H
ATOM   3580  HN  ILE A 238      -8.889 -13.583 -18.178  1.00 77.49           H
ATOM   3581  N   HIS A 239     -10.399 -15.755 -20.084  1.00 77.11           N
ATOM   3582  CA  HIS A 239     -11.407 -16.456 -20.862  1.00 77.11           C
ATOM   3583  C   HIS A 239     -11.421 -15.913 -22.292  1.00 77.11           C
ATOM   3584  O   HIS A 239     -11.474 -16.681 -23.251  1.00 77.11           O
ATOM   3585  HA  HIS A 239     -11.112 -17.505 -20.883  1.00 77.11           H
ATOM   3586  CB  HIS A 239     -12.775 -16.369 -20.182  1.00 77.11           C
ATOM   3587 1HB  HIS A 239     -12.668 -16.656 -19.136  1.00 77.11           H
ATOM   3588 2HB  HIS A 239     -13.111 -15.332 -20.195  1.00 77.11           H
ATOM   3589  CG  HIS A 239     -13.834 -17.235 -20.821  1.00 77.11           C
ATOM   3590  ND1 HIS A 239     -14.714 -16.760 -21.777  1.00 77.11           N
ATOM   3591  HD1 HIS A 239     -14.742 -15.827 -22.134  1.00 77.11           H
ATOM   3592  CD2 HIS A 239     -14.144 -18.550 -20.631  1.00 77.11           C
ATOM   3593  HD2 HIS A 239     -13.643 -19.230 -19.942  1.00 77.11           H
ATOM   3594  CE1 HIS A 239     -15.514 -17.753 -22.139  1.00 77.11           C
ATOM   3595  HE1 HIS A 239     -16.315 -17.694 -22.876  1.00 77.11           H
ATOM   3596  NE2 HIS A 239     -15.159 -18.861 -21.427  1.00 77.11           N
ATOM   3597  HN  HIS A 239     -10.742 -15.295 -19.265  1.00 77.11           H
ATOM   3598  N   THR A 240     -11.371 -14.592 -22.391  1.00 78.56           N
ATOM   3599  CA  THR A 240     -11.436 -13.936 -23.685  1.00 78.56           C
ATOM   3600  C   THR A 240     -10.194 -14.268 -24.514  1.00 78.56           C
ATOM   3601  O   THR A 240     -10.278 -14.417 -25.732  1.00 78.56           O
ATOM   3602  HA  THR A 240     -12.296 -14.328 -24.227  1.00 78.56           H
ATOM   3603  CB  THR A 240     -11.623 -12.436 -23.446  1.00 78.56           C
ATOM   3604  HB  THR A 240     -10.713 -11.989 -23.045  1.00 78.56           H
ATOM   3605  OG1 THR A 240     -12.768 -12.360 -22.601  1.00 78.56           O
ATOM   3606  HG1 THR A 240     -12.485 -12.218 -21.653  1.00 78.56           H
ATOM   3607  CG2 THR A 240     -12.044 -11.689 -24.713  1.00 78.56           C
ATOM   3608 1HG2 THR A 240     -12.989 -12.092 -25.075  1.00 78.56           H
ATOM   3609 2HG2 THR A 240     -11.278 -11.813 -25.479  1.00 78.56           H
ATOM   3610 3HG2 THR A 240     -12.163 -10.629 -24.487  1.00 78.56           H
ATOM   3611  HN  THR A 240     -11.289 -13.976 -21.608  1.00 78.56           H
ATOM   3612  N   LEU A 241      -9.070 -14.375 -23.821  1.00 73.36           N
ATOM   3613  CA  LEU A 241      -7.790 -14.540 -24.490  1.00 73.36           C
ATOM   3614  C   LEU A 241      -7.653 -15.987 -24.969  1.00 73.36           C
ATOM   3615  O   LEU A 241      -7.064 -16.244 -26.017  1.00 73.36           O
ATOM   3616  HA  LEU A 241      -7.791 -13.887 -25.363  1.00 73.36           H
ATOM   3617  CB  LEU A 241      -6.648 -14.082 -23.582  1.00 73.36           C
ATOM   3618 1HB  LEU A 241      -6.825 -14.475 -22.581  1.00 73.36           H
ATOM   3619 2HB  LEU A 241      -5.722 -14.531 -23.942  1.00 73.36           H
ATOM   3620  CG  LEU A 241      -6.441 -12.569 -23.476  1.00 73.36           C
ATOM   3621  HG  LEU A 241      -7.394 -12.112 -23.211  1.00 73.36           H
ATOM   3622  CD1 LEU A 241      -5.450 -12.228 -22.361  1.00 73.36           C
ATOM   3623 1HD1 LEU A 241      -5.833 -12.596 -21.410  1.00 73.36           H
ATOM   3624 2HD1 LEU A 241      -4.489 -12.699 -22.573  1.00 73.36           H
ATOM   3625 3HD1 LEU A 241      -5.321 -11.147 -22.308  1.00 73.36           H
ATOM   3626  CD2 LEU A 241      -6.015 -11.978 -24.822  1.00 73.36           C
ATOM   3627 1HD2 LEU A 241      -5.079 -12.438 -25.141  1.00 73.36           H
ATOM   3628 2HD2 LEU A 241      -6.788 -12.174 -25.565  1.00 73.36           H
ATOM   3629 3HD2 LEU A 241      -5.875 -10.902 -24.718  1.00 73.36           H
ATOM   3630  HN  LEU A 241      -9.024 -14.350 -22.823  1.00 73.36           H
ATOM   3631  N   ILE A 242      -8.208 -16.893 -24.177  1.00 75.29           N
ATOM   3632  CA  ILE A 242      -8.225 -18.299 -24.546  1.00 75.29           C
ATOM   3633  C   ILE A 242      -8.991 -18.467 -25.860  1.00 75.29           C
ATOM   3634  O   ILE A 242      -8.584 -19.242 -26.725  1.00 75.29           O
ATOM   3635  HA  ILE A 242      -7.192 -18.607 -24.707  1.00 75.29           H
ATOM   3636  CB  ILE A 242      -8.778 -19.147 -23.399  1.00 75.29           C
ATOM   3637  HB  ILE A 242      -9.688 -18.672 -23.032  1.00 75.29           H
ATOM   3638  CG1 ILE A 242      -7.792 -19.199 -22.231  1.00 75.29           C
ATOM   3639 1HG1 ILE A 242      -6.922 -19.793 -22.511  1.00 75.29           H
ATOM   3640 2HG1 ILE A 242      -7.433 -18.194 -22.008  1.00 75.29           H
ATOM   3641  CG2 ILE A 242      -9.164 -20.545 -23.888  1.00 75.29           C
ATOM   3642 1HG2 ILE A 242      -9.928 -20.462 -24.661  1.00 75.29           H
ATOM   3643 2HG2 ILE A 242      -8.284 -21.042 -24.297  1.00 75.29           H
ATOM   3644 3HG2 ILE A 242      -9.554 -21.126 -23.052  1.00 75.29           H
ATOM   3645  CD1 ILE A 242      -8.448 -19.800 -20.986  1.00 75.29           C
ATOM   3646 1HD1 ILE A 242      -9.303 -19.190 -20.695  1.00 75.29           H
ATOM   3647 2HD1 ILE A 242      -8.784 -20.814 -21.206  1.00 75.29           H
ATOM   3648 3HD1 ILE A 242      -7.725 -19.826 -20.171  1.00 75.29           H
ATOM   3649  HN  ILE A 242      -8.639 -16.681 -23.300  1.00 75.29           H
ATOM   3650  N   GLN A 243     -10.085 -17.728 -25.970  1.00 71.10           N
ATOM   3651  CA  GLN A 243     -10.907 -17.780 -27.167  1.00 71.10           C
ATOM   3652  C   GLN A 243     -10.183 -17.111 -28.337  1.00 71.10           C
ATOM   3653  O   GLN A 243     -10.360 -17.505 -29.488  1.00 71.10           O
ATOM   3654  HA  GLN A 243     -11.047 -18.840 -27.376  1.00 71.10           H
ATOM   3655  CB  GLN A 243     -12.271 -17.132 -26.924  1.00 71.10           C
ATOM   3656 1HB  GLN A 243     -12.136 -16.137 -26.501  1.00 71.10           H
ATOM   3657 2HB  GLN A 243     -12.793 -17.007 -27.873  1.00 71.10           H
ATOM   3658  CG  GLN A 243     -13.121 -17.983 -25.978  1.00 71.10           C
ATOM   3659 1HG  GLN A 243     -13.176 -19.005 -26.352  1.00 71.10           H
ATOM   3660 2HG  GLN A 243     -12.647 -18.027 -24.997  1.00 71.10           H
ATOM   3661  CD  GLN A 243     -14.532 -17.408 -25.842  1.00 71.10           C
ATOM   3662  OE1 GLN A 243     -14.829 -16.311 -26.286  1.00 71.10           O
ATOM   3663  NE2 GLN A 243     -15.383 -18.207 -25.204  1.00 71.10           N
ATOM   3664 1HE2 GLN A 243     -15.075 -19.095 -24.864  1.00 71.10           H
ATOM   3665 2HE2 GLN A 243     -16.331 -17.919 -25.065  1.00 71.10           H
ATOM   3666  HN  GLN A 243     -10.411 -17.104 -25.260  1.00 71.10           H
ATOM   3667  N   ALA A 244      -9.383 -16.109 -28.001  1.00 71.06           N
ATOM   3668  CA  ALA A 244      -8.658 -15.359 -29.013  1.00 71.06           C
ATOM   3669  C   ALA A 244      -7.377 -16.112 -29.378  1.00 71.06           C
ATOM   3670  O   ALA A 244      -6.343 -15.934 -28.735  1.00 71.06           O
ATOM   3671  HA  ALA A 244      -9.294 -15.292 -29.895  1.00 71.06           H
ATOM   3672  CB  ALA A 244      -8.377 -13.946 -28.498  1.00 71.06           C
ATOM   3673 1HB  ALA A 244      -9.320 -13.445 -28.280  1.00 71.06           H
ATOM   3674 2HB  ALA A 244      -7.778 -14.003 -27.589  1.00 71.06           H
ATOM   3675 3HB  ALA A 244      -7.833 -13.384 -29.257  1.00 71.06           H
ATOM   3676  HN  ALA A 244      -9.227 -15.809 -27.060  1.00 71.06           H
ATOM   3677  N   LYS A 245      -7.486 -16.936 -30.410  1.00 58.91           N
ATOM   3678  CA  LYS A 245      -6.359 -17.741 -30.848  1.00 58.91           C
ATOM   3679  C   LYS A 245      -5.197 -16.820 -31.229  1.00 58.91           C
ATOM   3680  O   LYS A 245      -4.170 -17.282 -31.722  1.00 58.91           O
ATOM   3681  HA  LYS A 245      -6.049 -18.356 -30.003  1.00 58.91           H
ATOM   3682  CB  LYS A 245      -6.783 -18.692 -31.969  1.00 58.91           C
ATOM   3683 1HB  LYS A 245      -7.307 -18.134 -32.746  1.00 58.91           H
ATOM   3684 2HB  LYS A 245      -5.899 -19.129 -32.434  1.00 58.91           H
ATOM   3685  CG  LYS A 245      -7.687 -19.803 -31.433  1.00 58.91           C
ATOM   3686 1HG  LYS A 245      -7.227 -20.258 -30.555  1.00 58.91           H
ATOM   3687 2HG  LYS A 245      -8.638 -19.380 -31.111  1.00 58.91           H
ATOM   3688  CD  LYS A 245      -7.933 -20.872 -32.499  1.00 58.91           C
ATOM   3689 1HD  LYS A 245      -8.497 -20.443 -33.326  1.00 58.91           H
ATOM   3690 2HD  LYS A 245      -6.980 -21.212 -32.906  1.00 58.91           H
ATOM   3691  CE  LYS A 245      -8.697 -22.063 -31.916  1.00 58.91           C
ATOM   3692 1HE  LYS A 245      -8.186 -22.430 -31.026  1.00 58.91           H
ATOM   3693 2HE  LYS A 245      -9.692 -21.746 -31.603  1.00 58.91           H
ATOM   3694  NZ  LYS A 245      -8.807 -23.148 -32.916  1.00 58.91           N
ATOM   3695 1HZ  LYS A 245      -9.313 -23.929 -32.513  1.00 58.91           H
ATOM   3696 2HZ  LYS A 245      -9.305 -22.808 -33.731  1.00 58.91           H
ATOM   3697 3HZ  LYS A 245      -7.879 -23.451 -33.190  1.00 58.91           H
ATOM   3698  HN  LYS A 245      -8.324 -17.057 -30.942  1.00 58.91           H
ATOM   3699  N   LYS A 246      -5.400 -15.533 -30.986  1.00 52.40           N
ATOM   3700  CA  LYS A 246      -4.476 -14.525 -31.475  1.00 52.40           C
ATOM   3701  C   LYS A 246      -3.277 -14.435 -30.529  1.00 52.40           C
ATOM   3702  O   LYS A 246      -3.425 -14.055 -29.368  1.00 52.40           O
ATOM   3703  HA  LYS A 246      -4.121 -14.853 -32.452  1.00 52.40           H
ATOM   3704  CB  LYS A 246      -5.198 -13.191 -31.681  1.00 52.40           C
ATOM   3705 1HB  LYS A 246      -5.839 -12.985 -30.824  1.00 52.40           H
ATOM   3706 2HB  LYS A 246      -4.468 -12.383 -31.734  1.00 52.40           H
ATOM   3707  CG  LYS A 246      -6.036 -13.214 -32.960  1.00 52.40           C
ATOM   3708 1HG  LYS A 246      -5.454 -13.647 -33.773  1.00 52.40           H
ATOM   3709 2HG  LYS A 246      -6.908 -13.852 -32.816  1.00 52.40           H
ATOM   3710  CD  LYS A 246      -6.488 -11.803 -33.344  1.00 52.40           C
ATOM   3711 1HD  LYS A 246      -7.162 -11.413 -32.582  1.00 52.40           H
ATOM   3712 2HD  LYS A 246      -5.625 -11.138 -33.377  1.00 52.40           H
ATOM   3713  CE  LYS A 246      -7.190 -11.803 -34.704  1.00 52.40           C
ATOM   3714 1HE  LYS A 246      -6.570 -12.314 -35.440  1.00 52.40           H
ATOM   3715 2HE  LYS A 246      -8.126 -12.358 -34.636  1.00 52.40           H
ATOM   3716  NZ  LYS A 246      -7.459 -10.418 -35.149  1.00 52.40           N
ATOM   3717 1HZ  LYS A 246      -7.944 -10.437 -36.039  1.00 52.40           H
ATOM   3718 2HZ  LYS A 246      -8.034  -9.947 -34.459  1.00 52.40           H
ATOM   3719 3HZ  LYS A 246      -6.581  -9.920 -35.253  1.00 52.40           H
ATOM   3720  HN  LYS A 246      -6.177 -15.178 -30.465  1.00 52.40           H
ATOM   3721  N   SER A 247      -2.117 -14.792 -31.059  1.00 55.43           N
ATOM   3722  CA  SER A 247      -0.910 -14.849 -30.252  1.00 55.43           C
ATOM   3723  C   SER A 247      -0.672 -13.500 -29.571  1.00 55.43           C
ATOM   3724  O   SER A 247      -0.333 -13.448 -28.390  1.00 55.43           O
ATOM   3725  HA  SER A 247      -1.096 -15.625 -29.509  1.00 55.43           H
ATOM   3726  CB  SER A 247       0.303 -15.236 -31.100  1.00 55.43           C
ATOM   3727 1HB  SER A 247       0.360 -16.322 -31.176  1.00 55.43           H
ATOM   3728 2HB  SER A 247       0.175 -14.853 -32.112  1.00 55.43           H
ATOM   3729  OG  SER A 247       1.519 -14.734 -30.553  1.00 55.43           O
ATOM   3730  HG  SER A 247       2.288 -14.981 -31.144  1.00 55.43           H
ATOM   3731  HN  SER A 247      -1.994 -15.040 -32.021  1.00 55.43           H
ATOM   3732  N   SER A 248      -0.860 -12.441 -30.345  1.00 56.85           N
ATOM   3733  CA  SER A 248      -0.454 -11.115 -29.911  1.00 56.85           C
ATOM   3734  C   SER A 248      -1.088 -10.792 -28.556  1.00 56.85           C
ATOM   3735  O   SER A 248      -0.537 -10.014 -27.779  1.00 56.85           O
ATOM   3736  HA  SER A 248       0.631 -11.159 -29.825  1.00 56.85           H
ATOM   3737  CB  SER A 248      -0.841 -10.055 -30.944  1.00 56.85           C
ATOM   3738 1HB  SER A 248      -0.387  -9.101 -30.672  1.00 56.85           H
ATOM   3739 2HB  SER A 248      -0.438 -10.333 -31.918  1.00 56.85           H
ATOM   3740  OG  SER A 248      -2.253  -9.896 -31.044  1.00 56.85           O
ATOM   3741  HG  SER A 248      -2.471  -9.170 -31.696  1.00 56.85           H
ATOM   3742  HN  SER A 248      -1.279 -12.479 -31.252  1.00 56.85           H
ATOM   3743  N   LYS A 249      -2.237 -11.405 -28.315  1.00 53.09           N
ATOM   3744  CA  LYS A 249      -2.971 -11.163 -27.084  1.00 53.09           C
ATOM   3745  C   LYS A 249      -2.262 -11.869 -25.926  1.00 53.09           C
ATOM   3746  O   LYS A 249      -2.426 -11.486 -24.768  1.00 53.09           O
ATOM   3747  HA  LYS A 249      -2.951 -10.089 -26.898  1.00 53.09           H
ATOM   3748  CB  LYS A 249      -4.437 -11.568 -27.246  1.00 53.09           C
ATOM   3749 1HB  LYS A 249      -4.498 -12.567 -27.679  1.00 53.09           H
ATOM   3750 2HB  LYS A 249      -4.915 -11.616 -26.268  1.00 53.09           H
ATOM   3751  CG  LYS A 249      -5.185 -10.574 -28.137  1.00 53.09           C
ATOM   3752 1HG  LYS A 249      -5.020  -9.560 -27.775  1.00 53.09           H
ATOM   3753 2HG  LYS A 249      -4.788 -10.620 -29.151  1.00 53.09           H
ATOM   3754  CD  LYS A 249      -6.685 -10.877 -28.157  1.00 53.09           C
ATOM   3755 1HD  LYS A 249      -6.862 -11.822 -28.670  1.00 53.09           H
ATOM   3756 2HD  LYS A 249      -7.049 -10.994 -27.137  1.00 53.09           H
ATOM   3757  CE  LYS A 249      -7.461  -9.758 -28.856  1.00 53.09           C
ATOM   3758 1HE  LYS A 249      -7.145  -8.790 -28.467  1.00 53.09           H
ATOM   3759 2HE  LYS A 249      -7.234  -9.762 -29.922  1.00 53.09           H
ATOM   3760  NZ  LYS A 249      -8.916  -9.931 -28.651  1.00 53.09           N
ATOM   3761 1HZ  LYS A 249      -9.416  -9.203 -29.150  1.00 53.09           H
ATOM   3762 2HZ  LYS A 249      -9.202 -10.838 -29.003  1.00 53.09           H
ATOM   3763 3HZ  LYS A 249      -9.128  -9.869 -27.662  1.00 53.09           H
ATOM   3764  HN  LYS A 249      -2.666 -12.056 -28.941  1.00 53.09           H
ATOM   3765  N   HIS A 250      -1.491 -12.887 -26.278  1.00 53.14           N
ATOM   3766  CA  HIS A 250      -0.852 -13.723 -25.277  1.00 53.14           C
ATOM   3767  C   HIS A 250       0.210 -12.911 -24.532  1.00 53.14           C
ATOM   3768  O   HIS A 250       0.351 -13.035 -23.316  1.00 53.14           O
ATOM   3769  HA  HIS A 250      -1.630 -14.019 -24.573  1.00 53.14           H
ATOM   3770  CB  HIS A 250      -0.288 -14.996 -25.911  1.00 53.14           C
ATOM   3771 1HB  HIS A 250      -0.023 -14.787 -26.948  1.00 53.14           H
ATOM   3772 2HB  HIS A 250       0.633 -15.270 -25.396  1.00 53.14           H
ATOM   3773  CG  HIS A 250      -1.236 -16.171 -25.876  1.00 53.14           C
ATOM   3774  ND1 HIS A 250      -2.519 -16.084 -25.366  1.00 53.14           N
ATOM   3775  HD1 HIS A 250      -2.941 -15.264 -24.979  1.00 53.14           H
ATOM   3776  CD2 HIS A 250      -1.074 -17.459 -26.295  1.00 53.14           C
ATOM   3777  HD2 HIS A 250      -0.175 -17.873 -26.751  1.00 53.14           H
ATOM   3778  CE1 HIS A 250      -3.094 -17.273 -25.476  1.00 53.14           C
ATOM   3779  HE1 HIS A 250      -4.107 -17.526 -25.162  1.00 53.14           H
ATOM   3780  NE2 HIS A 250      -2.197 -18.124 -26.051  1.00 53.14           N
ATOM   3781  HN  HIS A 250      -1.300 -13.142 -27.226  1.00 53.14           H
ATOM   3782  N   LYS A 251       0.930 -12.100 -25.292  1.00 56.99           N
ATOM   3783  CA  LYS A 251       1.993 -11.288 -24.724  1.00 56.99           C
ATOM   3784  C   LYS A 251       1.404 -10.352 -23.667  1.00 56.99           C
ATOM   3785  O   LYS A 251       1.942 -10.235 -22.567  1.00 56.99           O
ATOM   3786  HA  LYS A 251       2.694 -11.965 -24.234  1.00 56.99           H
ATOM   3787  CB  LYS A 251       2.762 -10.562 -25.829  1.00 56.99           C
ATOM   3788 1HB  LYS A 251       2.060 -10.128 -26.541  1.00 56.99           H
ATOM   3789 2HB  LYS A 251       3.331  -9.737 -25.400  1.00 56.99           H
ATOM   3790  CG  LYS A 251       3.709 -11.518 -26.557  1.00 56.99           C
ATOM   3791 1HG  LYS A 251       4.245 -12.128 -25.830  1.00 56.99           H
ATOM   3792 2HG  LYS A 251       3.134 -12.200 -27.183  1.00 56.99           H
ATOM   3793  CD  LYS A 251       4.710 -10.746 -27.420  1.00 56.99           C
ATOM   3794 1HD  LYS A 251       4.180 -10.206 -28.204  1.00 56.99           H
ATOM   3795 2HD  LYS A 251       5.223 -10.002 -26.811  1.00 56.99           H
ATOM   3796  CE  LYS A 251       5.736 -11.692 -28.048  1.00 56.99           C
ATOM   3797 1HE  LYS A 251       6.129 -12.369 -27.289  1.00 56.99           H
ATOM   3798 2HE  LYS A 251       5.253 -12.310 -28.806  1.00 56.99           H
ATOM   3799  NZ  LYS A 251       6.844 -10.924 -28.658  1.00 56.99           N
ATOM   3800 1HZ  LYS A 251       7.505 -11.565 -29.084  1.00 56.99           H
ATOM   3801 2HZ  LYS A 251       6.473 -10.301 -29.367  1.00 56.99           H
ATOM   3802 3HZ  LYS A 251       7.313 -10.381 -27.942  1.00 56.99           H
ATOM   3803  HN  LYS A 251       0.796 -11.991 -26.277  1.00 56.99           H
ATOM   3804  N   ALA A 252       0.307  -9.708 -24.038  1.00 63.40           N
ATOM   3805  CA  ALA A 252      -0.337  -8.754 -23.150  1.00 63.40           C
ATOM   3806  C   ALA A 252      -0.811  -9.478 -21.889  1.00 63.40           C
ATOM   3807  O   ALA A 252      -0.743  -8.928 -20.791  1.00 63.40           O
ATOM   3808  HA  ALA A 252       0.405  -8.006 -22.872  1.00 63.40           H
ATOM   3809  CB  ALA A 252      -1.483  -8.062 -23.890  1.00 63.40           C
ATOM   3810 1HB  ALA A 252      -1.089  -7.538 -24.762  1.00 63.40           H
ATOM   3811 2HB  ALA A 252      -2.210  -8.807 -24.213  1.00 63.40           H
ATOM   3812 3HB  ALA A 252      -1.966  -7.347 -23.224  1.00 63.40           H
ATOM   3813  HN  ALA A 252      -0.139  -9.828 -24.924  1.00 63.40           H
ATOM   3814  N   LEU A 253      -1.280 -10.702 -22.088  1.00 63.48           N
ATOM   3815  CA  LEU A 253      -1.786 -11.498 -20.983  1.00 63.48           C
ATOM   3816  C   LEU A 253      -0.651 -11.771 -19.994  1.00 63.48           C
ATOM   3817  O   LEU A 253      -0.819 -11.600 -18.788  1.00 63.48           O
ATOM   3818  HA  LEU A 253      -2.550 -10.907 -20.477  1.00 63.48           H
ATOM   3819  CB  LEU A 253      -2.467 -12.765 -21.504  1.00 63.48           C
ATOM   3820 1HB  LEU A 253      -3.251 -12.473 -22.201  1.00 63.48           H
ATOM   3821 2HB  LEU A 253      -1.734 -13.340 -22.070  1.00 63.48           H
ATOM   3822  CG  LEU A 253      -3.082 -13.681 -20.443  1.00 63.48           C
ATOM   3823  HG  LEU A 253      -2.306 -13.935 -19.720  1.00 63.48           H
ATOM   3824  CD1 LEU A 253      -4.195 -12.962 -19.677  1.00 63.48           C
ATOM   3825 1HD1 LEU A 253      -3.786 -12.081 -19.184  1.00 63.48           H
ATOM   3826 2HD1 LEU A 253      -4.977 -12.658 -20.373  1.00 63.48           H
ATOM   3827 3HD1 LEU A 253      -4.615 -13.635 -18.930  1.00 63.48           H
ATOM   3828  CD2 LEU A 253      -3.568 -14.991 -21.065  1.00 63.48           C
ATOM   3829 1HD2 LEU A 253      -4.322 -14.777 -21.821  1.00 63.48           H
ATOM   3830 2HD2 LEU A 253      -2.727 -15.508 -21.527  1.00 63.48           H
ATOM   3831 3HD2 LEU A 253      -4.000 -15.623 -20.289  1.00 63.48           H
ATOM   3832  HN  LEU A 253      -1.317 -11.148 -22.982  1.00 63.48           H
ATOM   3833  N   LYS A 254       0.480 -12.191 -20.542  1.00 64.23           N
ATOM   3834  CA  LYS A 254       1.600 -12.612 -19.718  1.00 64.23           C
ATOM   3835  C   LYS A 254       1.995 -11.470 -18.780  1.00 64.23           C
ATOM   3836  O   LYS A 254       2.278 -11.697 -17.605  1.00 64.23           O
ATOM   3837  HA  LYS A 254       1.262 -13.454 -19.114  1.00 64.23           H
ATOM   3838  CB  LYS A 254       2.750 -13.115 -20.593  1.00 64.23           C
ATOM   3839 1HB  LYS A 254       2.354 -13.725 -21.405  1.00 64.23           H
ATOM   3840 2HB  LYS A 254       3.260 -12.268 -21.051  1.00 64.23           H
ATOM   3841  CG  LYS A 254       3.746 -13.935 -19.771  1.00 64.23           C
ATOM   3842 1HG  LYS A 254       4.216 -13.298 -19.021  1.00 64.23           H
ATOM   3843 2HG  LYS A 254       3.219 -14.723 -19.233  1.00 64.23           H
ATOM   3844  CD  LYS A 254       4.820 -14.553 -20.668  1.00 64.23           C
ATOM   3845 1HD  LYS A 254       4.348 -15.142 -21.454  1.00 64.23           H
ATOM   3846 2HD  LYS A 254       5.387 -13.762 -21.160  1.00 64.23           H
ATOM   3847  CE  LYS A 254       5.768 -15.439 -19.858  1.00 64.23           C
ATOM   3848 1HE  LYS A 254       6.279 -14.841 -19.103  1.00 64.23           H
ATOM   3849 2HE  LYS A 254       5.198 -16.202 -19.328  1.00 64.23           H
ATOM   3850  NZ  LYS A 254       6.763 -16.082 -20.746  1.00 64.23           N
ATOM   3851 1HZ  LYS A 254       7.391 -16.653 -20.192  1.00 64.23           H
ATOM   3852 2HZ  LYS A 254       6.284 -16.665 -21.423  1.00 64.23           H
ATOM   3853 3HZ  LYS A 254       7.294 -15.368 -21.231  1.00 64.23           H
ATOM   3854  HN  LYS A 254       0.637 -12.245 -21.528  1.00 64.23           H
ATOM   3855  N   VAL A 255       2.002 -10.267 -19.335  1.00 63.75           N
ATOM   3856  CA  VAL A 255       2.369  -9.090 -18.565  1.00 63.75           C
ATOM   3857  C   VAL A 255       1.416  -8.945 -17.377  1.00 63.75           C
ATOM   3858  O   VAL A 255       1.855  -8.847 -16.233  1.00 63.75           O
ATOM   3859  HA  VAL A 255       3.379  -9.246 -18.187  1.00 63.75           H
ATOM   3860  CB  VAL A 255       2.387  -7.857 -19.471  1.00 63.75           C
ATOM   3861  HB  VAL A 255       1.389  -7.736 -19.893  1.00 63.75           H
ATOM   3862  CG1 VAL A 255       2.715  -6.594 -18.672  1.00 63.75           C
ATOM   3863 1HG1 VAL A 255       1.962  -6.448 -17.898  1.00 63.75           H
ATOM   3864 2HG1 VAL A 255       3.696  -6.702 -18.209  1.00 63.75           H
ATOM   3865 3HG1 VAL A 255       2.721  -5.733 -19.340  1.00 63.75           H
ATOM   3866  CG2 VAL A 255       3.368  -8.043 -20.630  1.00 63.75           C
ATOM   3867 1HG2 VAL A 255       4.371  -8.201 -20.236  1.00 63.75           H
ATOM   3868 2HG2 VAL A 255       3.070  -8.908 -21.223  1.00 63.75           H
ATOM   3869 3HG2 VAL A 255       3.361  -7.152 -21.259  1.00 63.75           H
ATOM   3870  HN  VAL A 255       1.764 -10.090 -20.290  1.00 63.75           H
ATOM   3871  N   THR A 256       0.128  -8.937 -17.690  1.00 62.77           N
ATOM   3872  CA  THR A 256      -0.880  -8.602 -16.699  1.00 62.77           C
ATOM   3873  C   THR A 256      -0.917  -9.662 -15.596  1.00 62.77           C
ATOM   3874  O   THR A 256      -1.059  -9.334 -14.420  1.00 62.77           O
ATOM   3875  HA  THR A 256      -0.600  -7.660 -16.228  1.00 62.77           H
ATOM   3876  CB  THR A 256      -2.217  -8.433 -17.424  1.00 62.77           C
ATOM   3877  HB  THR A 256      -3.030  -8.285 -16.713  1.00 62.77           H
ATOM   3878  OG1 THR A 256      -2.319  -9.597 -18.240  1.00 62.77           O
ATOM   3879  HG1 THR A 256      -3.264  -9.721 -18.543  1.00 62.77           H
ATOM   3880  CG2 THR A 256      -2.198  -7.277 -18.425  1.00 62.77           C
ATOM   3881 1HG2 THR A 256      -1.430  -7.459 -19.177  1.00 62.77           H
ATOM   3882 2HG2 THR A 256      -1.981  -6.346 -17.902  1.00 62.77           H
ATOM   3883 3HG2 THR A 256      -3.171  -7.201 -18.912  1.00 62.77           H
ATOM   3884  HN  THR A 256      -0.228  -9.153 -18.599  1.00 62.77           H
ATOM   3885  N   ILE A 257      -0.786 -10.912 -16.016  1.00 72.17           N
ATOM   3886  CA  ILE A 257      -0.782 -12.020 -15.077  1.00 72.17           C
ATOM   3887  C   ILE A 257       0.365 -11.836 -14.082  1.00 72.17           C
ATOM   3888  O   ILE A 257       0.172 -11.971 -12.874  1.00 72.17           O
ATOM   3889  HA  ILE A 257      -1.723 -11.987 -14.529  1.00 72.17           H
ATOM   3890  CB  ILE A 257      -0.740 -13.355 -15.824  1.00 72.17           C
ATOM   3891  HB  ILE A 257       0.028 -13.291 -16.595  1.00 72.17           H
ATOM   3892  CG1 ILE A 257      -2.068 -13.630 -16.531  1.00 72.17           C
ATOM   3893 1HG1 ILE A 257      -2.868 -13.706 -15.794  1.00 72.17           H
ATOM   3894 2HG1 ILE A 257      -2.316 -12.794 -17.185  1.00 72.17           H
ATOM   3895  CG2 ILE A 257      -0.343 -14.496 -14.885  1.00 72.17           C
ATOM   3896 1HG2 ILE A 257       0.644 -14.298 -14.468  1.00 72.17           H
ATOM   3897 2HG2 ILE A 257      -1.071 -14.571 -14.076  1.00 72.17           H
ATOM   3898 3HG2 ILE A 257      -0.321 -15.433 -15.441  1.00 72.17           H
ATOM   3899  CD1 ILE A 257      -1.997 -14.921 -17.349  1.00 72.17           C
ATOM   3900 1HD1 ILE A 257      -1.213 -14.832 -18.101  1.00 72.17           H
ATOM   3901 2HD1 ILE A 257      -1.773 -15.758 -16.688  1.00 72.17           H
ATOM   3902 3HD1 ILE A 257      -2.954 -15.093 -17.841  1.00 72.17           H
ATOM   3903  HN  ILE A 257      -0.683 -11.171 -16.977  1.00 72.17           H
ATOM   3904  N   THR A 258       1.534 -11.531 -14.625  1.00 75.62           N
ATOM   3905  CA  THR A 258       2.732 -11.418 -13.810  1.00 75.62           C
ATOM   3906  C   THR A 258       2.545 -10.348 -12.732  1.00 75.62           C
ATOM   3907  O   THR A 258       2.836 -10.584 -11.561  1.00 75.62           O
ATOM   3908  HA  THR A 258       2.888 -12.366 -13.295  1.00 75.62           H
ATOM   3909  CB  THR A 258       3.914 -11.142 -14.741  1.00 75.62           C
ATOM   3910  HB  THR A 258       3.819 -10.162 -15.210  1.00 75.62           H
ATOM   3911  OG1 THR A 258       3.919 -12.253 -15.634  1.00 75.62           O
ATOM   3912  HG1 THR A 258       3.477 -12.002 -16.495  1.00 75.62           H
ATOM   3913  CG2 THR A 258       5.261 -11.235 -14.021  1.00 75.62           C
ATOM   3914 1HG2 THR A 258       5.384 -12.237 -13.610  1.00 75.62           H
ATOM   3915 2HG2 THR A 258       5.292 -10.505 -13.213  1.00 75.62           H
ATOM   3916 3HG2 THR A 258       6.065 -11.031 -14.728  1.00 75.62           H
ATOM   3917  HN  THR A 258       1.670 -11.362 -15.601  1.00 75.62           H
ATOM   3918  N   VAL A 259       2.059  -9.194 -13.167  1.00 70.63           N
ATOM   3919  CA  VAL A 259       1.888  -8.067 -12.266  1.00 70.63           C
ATOM   3920  C   VAL A 259       0.904  -8.450 -11.158  1.00 70.63           C
ATOM   3921  O   VAL A 259       1.135  -8.150  -9.988  1.00 70.63           O
ATOM   3922  HA  VAL A 259       2.858  -7.855 -11.816  1.00 70.63           H
ATOM   3923  CB  VAL A 259       1.450  -6.830 -13.053  1.00 70.63           C
ATOM   3924  HB  VAL A 259       0.566  -7.097 -13.632  1.00 70.63           H
ATOM   3925  CG1 VAL A 259       1.068  -5.688 -12.110  1.00 70.63           C
ATOM   3926 1HG1 VAL A 259       0.244  -6.005 -11.471  1.00 70.63           H
ATOM   3927 2HG1 VAL A 259       1.926  -5.423 -11.492  1.00 70.63           H
ATOM   3928 3HG1 VAL A 259       0.760  -4.821 -12.695  1.00 70.63           H
ATOM   3929  CG2 VAL A 259       2.539  -6.390 -14.033  1.00 70.63           C
ATOM   3930 1HG2 VAL A 259       3.449  -6.150 -13.483  1.00 70.63           H
ATOM   3931 2HG2 VAL A 259       2.743  -7.198 -14.737  1.00 70.63           H
ATOM   3932 3HG2 VAL A 259       2.202  -5.509 -14.580  1.00 70.63           H
ATOM   3933  HN  VAL A 259       1.785  -9.024 -14.114  1.00 70.63           H
ATOM   3934  N   LEU A 260      -0.172  -9.106 -11.567  1.00 71.05           N
ATOM   3935  CA  LEU A 260      -1.213  -9.492 -10.630  1.00 71.05           C
ATOM   3936  C   LEU A 260      -0.631 -10.457  -9.596  1.00 71.05           C
ATOM   3937  O   LEU A 260      -0.832 -10.281  -8.395  1.00 71.05           O
ATOM   3938  HA  LEU A 260      -1.540  -8.589 -10.115  1.00 71.05           H
ATOM   3939  CB  LEU A 260      -2.426 -10.051 -11.378  1.00 71.05           C
ATOM   3940 1HB  LEU A 260      -2.749  -9.310 -12.110  1.00 71.05           H
ATOM   3941 2HB  LEU A 260      -2.110 -10.933 -11.935  1.00 71.05           H
ATOM   3942  CG  LEU A 260      -3.629 -10.432 -10.514  1.00 71.05           C
ATOM   3943  HG  LEU A 260      -3.268 -10.996  -9.654  1.00 71.05           H
ATOM   3944  CD1 LEU A 260      -4.332  -9.185  -9.972  1.00 71.05           C
ATOM   3945 1HD1 LEU A 260      -3.634  -8.609  -9.365  1.00 71.05           H
ATOM   3946 2HD1 LEU A 260      -4.680  -8.573 -10.805  1.00 71.05           H
ATOM   3947 3HD1 LEU A 260      -5.184  -9.485  -9.362  1.00 71.05           H
ATOM   3948  CD2 LEU A 260      -4.589 -11.343 -11.282  1.00 71.05           C
ATOM   3949 1HD2 LEU A 260      -4.948 -10.826 -12.171  1.00 71.05           H
ATOM   3950 2HD2 LEU A 260      -4.068 -12.254 -11.576  1.00 71.05           H
ATOM   3951 3HD2 LEU A 260      -5.436 -11.598 -10.644  1.00 71.05           H
ATOM   3952  HN  LEU A 260      -0.337  -9.373 -12.516  1.00 71.05           H
ATOM   3953  N   THR A 261       0.079 -11.456 -10.099  1.00 81.48           N
ATOM   3954  CA  THR A 261       0.588 -12.517  -9.246  1.00 81.48           C
ATOM   3955  C   THR A 261       1.535 -11.943  -8.189  1.00 81.48           C
ATOM   3956  O   THR A 261       1.459 -12.310  -7.018  1.00 81.48           O
ATOM   3957  HA  THR A 261      -0.252 -12.963  -8.714  1.00 81.48           H
ATOM   3958  CB  THR A 261       1.244 -13.570 -10.141  1.00 81.48           C
ATOM   3959  HB  THR A 261       2.116 -13.160 -10.650  1.00 81.48           H
ATOM   3960  OG1 THR A 261       0.187 -14.010 -10.990  1.00 81.48           O
ATOM   3961  HG1 THR A 261       0.145 -13.439 -11.809  1.00 81.48           H
ATOM   3962  CG2 THR A 261       1.649 -14.826  -9.367  1.00 81.48           C
ATOM   3963 1HG2 THR A 261       0.765 -15.274  -8.914  1.00 81.48           H
ATOM   3964 2HG2 THR A 261       2.361 -14.558  -8.587  1.00 81.48           H
ATOM   3965 3HG2 THR A 261       2.109 -15.541 -10.050  1.00 81.48           H
ATOM   3966  HN  THR A 261       0.307 -11.548 -11.068  1.00 81.48           H
ATOM   3967  N   VAL A 262       2.404 -11.051  -8.641  1.00 83.99           N
ATOM   3968  CA  VAL A 262       3.393 -10.455  -7.759  1.00 83.99           C
ATOM   3969  C   VAL A 262       2.678  -9.671  -6.656  1.00 83.99           C
ATOM   3970  O   VAL A 262       3.049  -9.759  -5.487  1.00 83.99           O
ATOM   3971  HA  VAL A 262       3.957 -11.268  -7.301  1.00 83.99           H
ATOM   3972  CB  VAL A 262       4.367  -9.597  -8.568  1.00 83.99           C
ATOM   3973  HB  VAL A 262       3.782  -8.893  -9.159  1.00 83.99           H
ATOM   3974  CG1 VAL A 262       5.283  -8.790  -7.645  1.00 83.99           C
ATOM   3975 1HG1 VAL A 262       4.679  -8.135  -7.017  1.00 83.99           H
ATOM   3976 2HG1 VAL A 262       5.856  -9.470  -7.016  1.00 83.99           H
ATOM   3977 3HG1 VAL A 262       5.965  -8.189  -8.246  1.00 83.99           H
ATOM   3978  CG2 VAL A 262       5.184 -10.458  -9.534  1.00 83.99           C
ATOM   3979 1HG2 VAL A 262       5.753 -11.196  -8.970  1.00 83.99           H
ATOM   3980 2HG2 VAL A 262       4.511 -10.968 -10.224  1.00 83.99           H
ATOM   3981 3HG2 VAL A 262       5.868  -9.823 -10.096  1.00 83.99           H
ATOM   3982  HN  VAL A 262       2.440 -10.736  -9.590  1.00 83.99           H
ATOM   3983  N   PHE A 263       1.667  -8.921  -7.068  1.00 76.05           N
ATOM   3984  CA  PHE A 263       0.907  -8.109  -6.133  1.00 76.05           C
ATOM   3985  C   PHE A 263       0.249  -8.979  -5.060  1.00 76.05           C
ATOM   3986  O   PHE A 263       0.412  -8.729  -3.867  1.00 76.05           O
ATOM   3987  HA  PHE A 263       1.607  -7.420  -5.660  1.00 76.05           H
ATOM   3988  CB  PHE A 263      -0.184  -7.401  -6.938  1.00 76.05           C
ATOM   3989 1HB  PHE A 263       0.287  -6.773  -7.695  1.00 76.05           H
ATOM   3990 2HB  PHE A 263      -0.774  -8.149  -7.467  1.00 76.05           H
ATOM   3991  CG  PHE A 263      -1.121  -6.538  -6.091  1.00 76.05           C
ATOM   3992  CD1 PHE A 263      -2.347  -7.010  -5.739  1.00 76.05           C
ATOM   3993  HD1 PHE A 263      -2.661  -8.003  -6.059  1.00 76.05           H
ATOM   3994  CD2 PHE A 263      -0.729  -5.299  -5.691  1.00 76.05           C
ATOM   3995  HD2 PHE A 263       0.253  -4.920  -5.974  1.00 76.05           H
ATOM   3996  CE1 PHE A 263      -3.217  -6.209  -4.953  1.00 76.05           C
ATOM   3997  HE1 PHE A 263      -4.200  -6.588  -4.670  1.00 76.05           H
ATOM   3998  CE2 PHE A 263      -1.600  -4.498  -4.905  1.00 76.05           C
ATOM   3999  HE2 PHE A 263      -1.286  -3.504  -4.585  1.00 76.05           H
ATOM   4000  CZ  PHE A 263      -2.825  -4.970  -4.553  1.00 76.05           C
ATOM   4001  HZ  PHE A 263      -3.493  -4.355  -3.949  1.00 76.05           H
ATOM   4002  HN  PHE A 263       1.365  -8.863  -8.020  1.00 76.05           H
ATOM   4003  N   VAL A 264      -0.480  -9.983  -5.524  1.00 83.74           N
ATOM   4004  CA  VAL A 264      -1.260 -10.818  -4.627  1.00 83.74           C
ATOM   4005  C   VAL A 264      -0.322 -11.513  -3.638  1.00 83.74           C
ATOM   4006  O   VAL A 264      -0.599 -11.560  -2.441  1.00 83.74           O
ATOM   4007  HA  VAL A 264      -1.933 -10.165  -4.071  1.00 83.74           H
ATOM   4008  CB  VAL A 264      -2.112 -11.800  -5.434  1.00 83.74           C
ATOM   4009  HB  VAL A 264      -1.450 -12.341  -6.111  1.00 83.74           H
ATOM   4010  CG1 VAL A 264      -2.784 -12.825  -4.517  1.00 83.74           C
ATOM   4011 1HG1 VAL A 264      -2.021 -13.386  -3.978  1.00 83.74           H
ATOM   4012 2HG1 VAL A 264      -3.428 -12.308  -3.805  1.00 83.74           H
ATOM   4013 3HG1 VAL A 264      -3.384 -13.510  -5.117  1.00 83.74           H
ATOM   4014  CG2 VAL A 264      -3.148 -11.059  -6.281  1.00 83.74           C
ATOM   4015 1HG2 VAL A 264      -3.804 -10.481  -5.630  1.00 83.74           H
ATOM   4016 2HG2 VAL A 264      -2.639 -10.388  -6.973  1.00 83.74           H
ATOM   4017 3HG2 VAL A 264      -3.740 -11.781  -6.845  1.00 83.74           H
ATOM   4018  HN  VAL A 264      -0.543 -10.229  -6.491  1.00 83.74           H
ATOM   4019  N   LEU A 265       0.770 -12.037  -4.177  1.00 87.01           N
ATOM   4020  CA  LEU A 265       1.691 -12.829  -3.380  1.00 87.01           C
ATOM   4021  C   LEU A 265       2.310 -11.946  -2.295  1.00 87.01           C
ATOM   4022  O   LEU A 265       2.594 -12.415  -1.194  1.00 87.01           O
ATOM   4023  HA  LEU A 265       1.112 -13.615  -2.896  1.00 87.01           H
ATOM   4024  CB  LEU A 265       2.723 -13.515  -4.278  1.00 87.01           C
ATOM   4025 1HB  LEU A 265       3.130 -12.772  -4.964  1.00 87.01           H
ATOM   4026 2HB  LEU A 265       3.548 -13.857  -3.653  1.00 87.01           H
ATOM   4027  CG  LEU A 265       2.215 -14.702  -5.099  1.00 87.01           C
ATOM   4028  HG  LEU A 265       1.371 -14.365  -5.700  1.00 87.01           H
ATOM   4029  CD1 LEU A 265       3.290 -15.199  -6.067  1.00 87.01           C
ATOM   4030 1HD1 LEU A 265       3.565 -14.395  -6.749  1.00 87.01           H
ATOM   4031 2HD1 LEU A 265       4.169 -15.514  -5.504  1.00 87.01           H
ATOM   4032 3HD1 LEU A 265       2.902 -16.043  -6.638  1.00 87.01           H
ATOM   4033  CD2 LEU A 265       1.703 -15.819  -4.188  1.00 87.01           C
ATOM   4034 1HD2 LEU A 265       2.512 -16.161  -3.542  1.00 87.01           H
ATOM   4035 2HD2 LEU A 265       0.884 -15.442  -3.575  1.00 87.01           H
ATOM   4036 3HD2 LEU A 265       1.348 -16.650  -4.797  1.00 87.01           H
ATOM   4037  HN  LEU A 265       1.028 -11.927  -5.137  1.00 87.01           H
ATOM   4038  N   SER A 266       2.502 -10.682  -2.644  1.00 88.68           N
ATOM   4039  CA  SER A 266       3.170  -9.752  -1.750  1.00 88.68           C
ATOM   4040  C   SER A 266       2.179  -9.217  -0.714  1.00 88.68           C
ATOM   4041  O   SER A 266       2.537  -9.007   0.443  1.00 88.68           O
ATOM   4042  HA  SER A 266       3.955 -10.332  -1.264  1.00 88.68           H
ATOM   4043  CB  SER A 266       3.800  -8.595  -2.528  1.00 88.68           C
ATOM   4044 1HB  SER A 266       4.249  -7.890  -1.829  1.00 88.68           H
ATOM   4045 2HB  SER A 266       4.605  -8.977  -3.157  1.00 88.68           H
ATOM   4046  OG  SER A 266       2.846  -7.916  -3.340  1.00 88.68           O
ATOM   4047  HG  SER A 266       2.905  -8.243  -4.283  1.00 88.68           H
ATOM   4048  HN  SER A 266       2.210 -10.292  -3.517  1.00 88.68           H
ATOM   4049  N   GLN A 267       0.951  -9.012  -1.169  1.00 84.40           N
ATOM   4050  CA  GLN A 267      -0.031  -8.295  -0.373  1.00 84.40           C
ATOM   4051  C   GLN A 267      -0.801  -9.267   0.522  1.00 84.40           C
ATOM   4052  O   GLN A 267      -1.237  -8.900   1.612  1.00 84.40           O
ATOM   4053  HA  GLN A 267       0.544  -7.602   0.241  1.00 84.40           H
ATOM   4054  CB  GLN A 267      -0.985  -7.499  -1.267  1.00 84.40           C
ATOM   4055 1HB  GLN A 267      -1.432  -8.162  -2.008  1.00 84.40           H
ATOM   4056 2HB  GLN A 267      -1.800  -7.096  -0.666  1.00 84.40           H
ATOM   4057  CG  GLN A 267      -0.251  -6.358  -1.973  1.00 84.40           C
ATOM   4058 1HG  GLN A 267       0.598  -6.755  -2.530  1.00 84.40           H
ATOM   4059 2HG  GLN A 267      -0.916  -5.887  -2.698  1.00 84.40           H
ATOM   4060  CD  GLN A 267       0.236  -5.313  -0.967  1.00 84.40           C
ATOM   4061  OE1 GLN A 267      -0.332  -5.127   0.097  1.00 84.40           O
ATOM   4062  NE2 GLN A 267       1.316  -4.644  -1.361  1.00 84.40           N
ATOM   4063 1HE2 GLN A 267       1.733  -4.846  -2.247  1.00 84.40           H
ATOM   4064 2HE2 GLN A 267       1.710  -3.940  -0.771  1.00 84.40           H
ATOM   4065  HN  GLN A 267       0.625  -9.325  -2.061  1.00 84.40           H
ATOM   4066  N   PHE A 268      -0.944 -10.489   0.029  1.00 90.48           N
ATOM   4067  CA  PHE A 268      -1.838 -11.448   0.656  1.00 90.48           C
ATOM   4068  C   PHE A 268      -1.404 -11.744   2.093  1.00 90.48           C
ATOM   4069  O   PHE A 268      -2.195 -11.605   3.025  1.00 90.48           O
ATOM   4070  HA  PHE A 268      -2.834 -11.006   0.662  1.00 90.48           H
ATOM   4071  CB  PHE A 268      -1.756 -12.737  -0.165  1.00 90.48           C
ATOM   4072 1HB  PHE A 268      -2.012 -12.513  -1.201  1.00 90.48           H
ATOM   4073 2HB  PHE A 268      -0.726 -13.093  -0.161  1.00 90.48           H
ATOM   4074  CG  PHE A 268      -2.670 -13.855   0.341  1.00 90.48           C
ATOM   4075  CD1 PHE A 268      -2.156 -14.865   1.093  1.00 90.48           C
ATOM   4076  HD1 PHE A 268      -1.094 -14.878   1.336  1.00 90.48           H
ATOM   4077  CD2 PHE A 268      -3.996 -13.840   0.038  1.00 90.48           C
ATOM   4078  HD2 PHE A 268      -4.407 -13.030  -0.566  1.00 90.48           H
ATOM   4079  CE1 PHE A 268      -3.004 -15.903   1.562  1.00 90.48           C
ATOM   4080  HE1 PHE A 268      -2.592 -16.712   2.165  1.00 90.48           H
ATOM   4081  CE2 PHE A 268      -4.843 -14.878   0.507  1.00 90.48           C
ATOM   4082  HE2 PHE A 268      -5.906 -14.865   0.264  1.00 90.48           H
ATOM   4083  CZ  PHE A 268      -4.330 -15.887   1.259  1.00 90.48           C
ATOM   4084  HZ  PHE A 268      -4.981 -16.684   1.619  1.00 90.48           H
ATOM   4085  HN  PHE A 268      -0.464 -10.825  -0.781  1.00 90.48           H
ATOM   4086  N   PRO A 269      -0.146 -12.157   2.298  1.00 93.94           N
ATOM   4087  CA  PRO A 269       0.326 -12.498   3.642  1.00 93.94           C
ATOM   4088  C   PRO A 269       0.072 -11.384   4.644  1.00 93.94           C
ATOM   4089  O   PRO A 269      -0.367 -11.639   5.764  1.00 93.94           O
ATOM   4090  HA  PRO A 269      -0.225 -13.357   4.026  1.00 93.94           H
ATOM   4091  CB  PRO A 269       1.822 -12.755   3.446  1.00 93.94           C
ATOM   4092 1HB  PRO A 269       2.409 -11.852   3.612  1.00 93.94           H
ATOM   4093 2HB  PRO A 269       2.194 -13.509   4.141  1.00 93.94           H
ATOM   4094  CG  PRO A 269       1.912 -13.228   2.000  1.00 93.94           C
ATOM   4095 1HG  PRO A 269       2.920 -13.117   1.600  1.00 93.94           H
ATOM   4096 2HG  PRO A 269       1.659 -14.284   1.903  1.00 93.94           H
ATOM   4097  CD  PRO A 269       0.912 -12.333   1.287  1.00 93.94           C
ATOM   4098 1HD  PRO A 269       1.355 -11.379   1.000  1.00 93.94           H
ATOM   4099 2HD  PRO A 269       0.536 -12.794   0.373  1.00 93.94           H
ATOM   4100  N   TYR A 270       0.358 -10.165   4.209  1.00 91.12           N
ATOM   4101  CA  TYR A 270       0.221  -9.009   5.079  1.00 91.12           C
ATOM   4102  C   TYR A 270      -1.235  -8.812   5.505  1.00 91.12           C
ATOM   4103  O   TYR A 270      -1.517  -8.592   6.682  1.00 91.12           O
ATOM   4104  HA  TYR A 270       0.831  -9.182   5.966  1.00 91.12           H
ATOM   4105  CB  TYR A 270       0.665  -7.802   4.250  1.00 91.12           C
ATOM   4106 1HB  TYR A 270       1.723  -7.908   4.012  1.00 91.12           H
ATOM   4107 2HB  TYR A 270       0.123  -7.805   3.305  1.00 91.12           H
ATOM   4108  CG  TYR A 270       0.445  -6.456   4.944  1.00 91.12           C
ATOM   4109  CD1 TYR A 270      -0.365  -5.503   4.360  1.00 91.12           C
ATOM   4110  HD1 TYR A 270      -0.848  -5.710   3.405  1.00 91.12           H
ATOM   4111  CD2 TYR A 270       1.057  -6.195   6.153  1.00 91.12           C
ATOM   4112  HD2 TYR A 270       1.696  -6.948   6.614  1.00 91.12           H
ATOM   4113  CE1 TYR A 270      -0.572  -4.237   5.012  1.00 91.12           C
ATOM   4114  HE1 TYR A 270      -1.209  -3.475   4.562  1.00 91.12           H
ATOM   4115  CE2 TYR A 270       0.850  -4.928   6.806  1.00 91.12           C
ATOM   4116  HE2 TYR A 270       1.327  -4.709   7.761  1.00 91.12           H
ATOM   4117  CZ  TYR A 270       0.046  -4.012   6.203  1.00 91.12           C
ATOM   4118  OH  TYR A 270      -0.150  -2.815   6.820  1.00 91.12           O
ATOM   4119  HH  TYR A 270       0.108  -2.881   7.784  1.00 91.12           H
ATOM   4120  HN  TYR A 270       0.676  -9.961   3.283  1.00 91.12           H
ATOM   4121  N   ASN A 271      -2.122  -8.899   4.525  1.00 89.76           N
ATOM   4122  CA  ASN A 271      -3.530  -8.628   4.763  1.00 89.76           C
ATOM   4123  C   ASN A 271      -4.127  -9.756   5.606  1.00 89.76           C
ATOM   4124  O   ASN A 271      -5.128  -9.558   6.293  1.00 89.76           O
ATOM   4125  HA  ASN A 271      -3.553  -7.666   5.276  1.00 89.76           H
ATOM   4126  CB  ASN A 271      -4.307  -8.558   3.447  1.00 89.76           C
ATOM   4127 1HB  ASN A 271      -3.988  -9.366   2.788  1.00 89.76           H
ATOM   4128 2HB  ASN A 271      -5.370  -8.705   3.640  1.00 89.76           H
ATOM   4129  CG  ASN A 271      -4.091  -7.212   2.752  1.00 89.76           C
ATOM   4130  OD1 ASN A 271      -4.658  -6.197   3.120  1.00 89.76           O
ATOM   4131  ND2 ASN A 271      -3.240  -7.261   1.731  1.00 89.76           N
ATOM   4132 1HD2 ASN A 271      -2.808  -8.127   1.481  1.00 89.76           H
ATOM   4133 2HD2 ASN A 271      -3.033  -6.431   1.213  1.00 89.76           H
ATOM   4134  HN  ASN A 271      -1.893  -9.150   3.584  1.00 89.76           H
ATOM   4135  N   CYS A 272      -3.488 -10.914   5.526  1.00 94.28           N
ATOM   4136  CA  CYS A 272      -3.856 -12.032   6.377  1.00 94.28           C
ATOM   4137  C   CYS A 272      -3.668 -11.608   7.835  1.00 94.28           C
ATOM   4138  O   CYS A 272      -4.552 -11.817   8.665  1.00 94.28           O
ATOM   4139  HA  CYS A 272      -4.904 -12.252   6.170  1.00 94.28           H
ATOM   4140  CB  CYS A 272      -3.051 -13.289   6.040  1.00 94.28           C
ATOM   4141 1HB  CYS A 272      -1.990 -13.047   5.987  1.00 94.28           H
ATOM   4142 2HB  CYS A 272      -3.171 -14.030   6.830  1.00 94.28           H
ATOM   4143  SG  CYS A 272      -3.614 -13.982   4.442  1.00 94.28           S
ATOM   4144  HG  CYS A 272      -3.022 -13.069   3.678  1.00 94.28           H
ATOM   4145  HN  CYS A 272      -2.733 -11.093   4.895  1.00 94.28           H
ATOM   4146  N   ILE A 273      -2.511 -11.021   8.103  1.00 92.97           N
ATOM   4147  CA  ILE A 273      -2.184 -10.592   9.452  1.00 92.97           C
ATOM   4148  C   ILE A 273      -3.096  -9.429   9.848  1.00 92.97           C
ATOM   4149  O   ILE A 273      -3.567  -9.364  10.982  1.00 92.97           O
ATOM   4150  HA  ILE A 273      -2.384 -11.431  10.119  1.00 92.97           H
ATOM   4151  CB  ILE A 273      -0.692 -10.270   9.565  1.00 92.97           C
ATOM   4152  HB  ILE A 273      -0.452  -9.501   8.831  1.00 92.97           H
ATOM   4153  CG1 ILE A 273       0.160 -11.496   9.231  1.00 92.97           C
ATOM   4154 1HG1 ILE A 273      -0.049 -11.822   8.212  1.00 92.97           H
ATOM   4155 2HG1 ILE A 273       1.217 -11.230   9.270  1.00 92.97           H
ATOM   4156  CG2 ILE A 273      -0.358  -9.698  10.944  1.00 92.97           C
ATOM   4157 1HG2 ILE A 273      -0.927  -8.782  11.105  1.00 92.97           H
ATOM   4158 2HG2 ILE A 273      -0.618 -10.426  11.712  1.00 92.97           H
ATOM   4159 3HG2 ILE A 273       0.708  -9.478  10.997  1.00 92.97           H
ATOM   4160  CD1 ILE A 273      -0.119 -12.641  10.207  1.00 92.97           C
ATOM   4161 1HD1 ILE A 273       0.114 -12.318  11.221  1.00 92.97           H
ATOM   4162 2HD1 ILE A 273      -1.171 -12.920  10.147  1.00 92.97           H
ATOM   4163 3HD1 ILE A 273       0.500 -13.499   9.947  1.00 92.97           H
ATOM   4164  HN  ILE A 273      -1.805 -10.839   7.419  1.00 92.97           H
ATOM   4165  N   LEU A 274      -3.317  -8.540   8.890  1.00 90.38           N
ATOM   4166  CA  LEU A 274      -4.177  -7.392   9.120  1.00 90.38           C
ATOM   4167  C   LEU A 274      -5.561  -7.876   9.559  1.00 90.38           C
ATOM   4168  O   LEU A 274      -6.179  -7.281  10.441  1.00 90.38           O
ATOM   4169  HA  LEU A 274      -3.739  -6.814   9.934  1.00 90.38           H
ATOM   4170  CB  LEU A 274      -4.204  -6.488   7.886  1.00 90.38           C
ATOM   4171 1HB  LEU A 274      -4.267  -7.119   6.999  1.00 90.38           H
ATOM   4172 2HB  LEU A 274      -5.116  -5.891   7.917  1.00 90.38           H
ATOM   4173  CG  LEU A 274      -3.014  -5.542   7.721  1.00 90.38           C
ATOM   4174  HG  LEU A 274      -2.109  -6.143   7.630  1.00 90.38           H
ATOM   4175  CD1 LEU A 274      -3.141  -4.719   6.437  1.00 90.38           C
ATOM   4176 1HD1 LEU A 274      -3.176  -5.389   5.578  1.00 90.38           H
ATOM   4177 2HD1 LEU A 274      -4.055  -4.127   6.474  1.00 90.38           H
ATOM   4178 3HD1 LEU A 274      -2.281  -4.055   6.345  1.00 90.38           H
ATOM   4179  CD2 LEU A 274      -2.843  -4.654   8.956  1.00 90.38           C
ATOM   4180 1HD2 LEU A 274      -3.745  -4.060   9.103  1.00 90.38           H
ATOM   4181 2HD2 LEU A 274      -2.674  -5.280   9.832  1.00 90.38           H
ATOM   4182 3HD2 LEU A 274      -1.990  -3.992   8.812  1.00 90.38           H
ATOM   4183  HN  LEU A 274      -2.921  -8.596   7.974  1.00 90.38           H
ATOM   4184  N   LEU A 275      -6.006  -8.949   8.923  1.00 92.51           N
ATOM   4185  CA  LEU A 275      -7.318  -9.501   9.214  1.00 92.51           C
ATOM   4186  C   LEU A 275      -7.361  -9.962  10.673  1.00 92.51           C
ATOM   4187  O   LEU A 275      -8.310  -9.660  11.395  1.00 92.51           O
ATOM   4188  HA  LEU A 275      -8.046  -8.699   9.084  1.00 92.51           H
ATOM   4189  CB  LEU A 275      -7.672 -10.601   8.211  1.00 92.51           C
ATOM   4190 1HB  LEU A 275      -7.592 -10.187   7.206  1.00 92.51           H
ATOM   4191 2HB  LEU A 275      -6.926 -11.391   8.291  1.00 92.51           H
ATOM   4192  CG  LEU A 275      -9.059 -11.229   8.366  1.00 92.51           C
ATOM   4193  HG  LEU A 275      -9.155 -11.597   9.387  1.00 92.51           H
ATOM   4194  CD1 LEU A 275     -10.159 -10.186   8.156  1.00 92.51           C
ATOM   4195 1HD1 LEU A 275     -10.052  -9.391   8.893  1.00 92.51           H
ATOM   4196 2HD1 LEU A 275     -10.075  -9.766   7.153  1.00 92.51           H
ATOM   4197 3HD1 LEU A 275     -11.134 -10.659   8.271  1.00 92.51           H
ATOM   4198  CD2 LEU A 275      -9.223 -12.431   7.434  1.00 92.51           C
ATOM   4199 1HD2 LEU A 275      -9.098 -12.109   6.400  1.00 92.51           H
ATOM   4200 2HD2 LEU A 275      -8.470 -13.182   7.674  1.00 92.51           H
ATOM   4201 3HD2 LEU A 275     -10.217 -12.858   7.564  1.00 92.51           H
ATOM   4202  HN  LEU A 275      -5.488  -9.439   8.222  1.00 92.51           H
ATOM   4203  N   VAL A 276      -6.322 -10.685  11.062  1.00 94.03           N
ATOM   4204  CA  VAL A 276      -6.230 -11.194  12.420  1.00 94.03           C
ATOM   4205  C   VAL A 276      -6.283 -10.023  13.403  1.00 94.03           C
ATOM   4206  O   VAL A 276      -7.020 -10.066  14.387  1.00 94.03           O
ATOM   4207  HA  VAL A 276      -7.096 -11.834  12.590  1.00 94.03           H
ATOM   4208  CB  VAL A 276      -4.971 -12.049  12.575  1.00 94.03           C
ATOM   4209  HB  VAL A 276      -4.117 -11.446  12.267  1.00 94.03           H
ATOM   4210  CG1 VAL A 276      -4.759 -12.454  14.035  1.00 94.03           C
ATOM   4211 1HG1 VAL A 276      -4.652 -11.559  14.648  1.00 94.03           H
ATOM   4212 2HG1 VAL A 276      -5.618 -13.030  14.380  1.00 94.03           H
ATOM   4213 3HG1 VAL A 276      -3.858 -13.061  14.117  1.00 94.03           H
ATOM   4214  CG2 VAL A 276      -5.029 -13.280  11.667  1.00 94.03           C
ATOM   4215 1HG2 VAL A 276      -5.896 -13.885  11.931  1.00 94.03           H
ATOM   4216 2HG2 VAL A 276      -5.109 -12.961  10.628  1.00 94.03           H
ATOM   4217 3HG2 VAL A 276      -4.121 -13.870  11.797  1.00 94.03           H
ATOM   4218  HN  VAL A 276      -5.553 -10.924  10.469  1.00 94.03           H
ATOM   4219  N   GLN A 277      -5.491  -9.004  13.103  1.00 90.94           N
ATOM   4220  CA  GLN A 277      -5.405  -7.842  13.972  1.00 90.94           C
ATOM   4221  C   GLN A 277      -6.763  -7.144  14.060  1.00 90.94           C
ATOM   4222  O   GLN A 277      -7.123  -6.610  15.108  1.00 90.94           O
ATOM   4223  HA  GLN A 277      -5.124  -8.232  14.950  1.00 90.94           H
ATOM   4224  CB  GLN A 277      -4.322  -6.875  13.488  1.00 90.94           C
ATOM   4225 1HB  GLN A 277      -4.432  -6.707  12.417  1.00 90.94           H
ATOM   4226 2HB  GLN A 277      -4.447  -5.909  13.977  1.00 90.94           H
ATOM   4227  CG  GLN A 277      -2.925  -7.425  13.783  1.00 90.94           C
ATOM   4228 1HG  GLN A 277      -2.826  -7.625  14.849  1.00 90.94           H
ATOM   4229 2HG  GLN A 277      -2.787  -8.375  13.266  1.00 90.94           H
ATOM   4230  CD  GLN A 277      -1.843  -6.437  13.342  1.00 90.94           C
ATOM   4231  OE1 GLN A 277      -2.056  -5.576  12.503  1.00 90.94           O
ATOM   4232  NE2 GLN A 277      -0.673  -6.608  13.951  1.00 90.94           N
ATOM   4233 1HE2 GLN A 277      -0.565  -7.334  14.630  1.00 90.94           H
ATOM   4234 2HE2 GLN A 277       0.098  -6.011  13.730  1.00 90.94           H
ATOM   4235  HN  GLN A 277      -4.916  -8.964  12.286  1.00 90.94           H
ATOM   4236  N   THR A 278      -7.481  -7.171  12.947  1.00 91.53           N
ATOM   4237  CA  THR A 278      -8.773  -6.512  12.873  1.00 91.53           C
ATOM   4238  C   THR A 278      -9.785  -7.220  13.776  1.00 91.53           C
ATOM   4239  O   THR A 278     -10.537  -6.571  14.501  1.00 91.53           O
ATOM   4240  HA  THR A 278      -8.663  -5.496  13.252  1.00 91.53           H
ATOM   4241  CB  THR A 278      -9.197  -6.465  11.404  1.00 91.53           C
ATOM   4242  HB  THR A 278      -9.366  -7.470  11.016  1.00 91.53           H
ATOM   4243  OG1 THR A 278      -8.160  -5.726  10.766  1.00 91.53           O
ATOM   4244  HG1 THR A 278      -7.516  -6.351  10.324  1.00 91.53           H
ATOM   4245  CG2 THR A 278     -10.450  -5.616  11.183  1.00 91.53           C
ATOM   4246 1HG2 THR A 278     -10.259  -4.594  11.509  1.00 91.53           H
ATOM   4247 2HG2 THR A 278     -11.278  -6.032  11.758  1.00 91.53           H
ATOM   4248 3HG2 THR A 278     -10.708  -5.617  10.123  1.00 91.53           H
ATOM   4249  HN  THR A 278      -7.192  -7.631  12.107  1.00 91.53           H
ATOM   4250  N   ILE A 279      -9.772  -8.543  13.702  1.00 92.25           N
ATOM   4251  CA  ILE A 279     -10.676  -9.347  14.506  1.00 92.25           C
ATOM   4252  C   ILE A 279     -10.323  -9.178  15.985  1.00 92.25           C
ATOM   4253  O   ILE A 279     -11.209  -9.025  16.825  1.00 92.25           O
ATOM   4254  HA  ILE A 279     -11.684  -8.964  14.346  1.00 92.25           H
ATOM   4255  CB  ILE A 279     -10.665 -10.802  14.033  1.00 92.25           C
ATOM   4256  HB  ILE A 279      -9.632 -11.152  14.029  1.00 92.25           H
ATOM   4257  CG1 ILE A 279     -11.185 -10.916  12.599  1.00 92.25           C
ATOM   4258 1HG1 ILE A 279     -12.264 -10.761  12.586  1.00 92.25           H
ATOM   4259 2HG1 ILE A 279     -10.743 -10.133  11.984  1.00 92.25           H
ATOM   4260  CG2 ILE A 279     -11.443 -11.699  14.998  1.00 92.25           C
ATOM   4261 1HG2 ILE A 279     -10.987 -11.649  15.987  1.00 92.25           H
ATOM   4262 2HG2 ILE A 279     -12.476 -11.358  15.057  1.00 92.25           H
ATOM   4263 3HG2 ILE A 279     -11.418 -12.727  14.638  1.00 92.25           H
ATOM   4264  CD1 ILE A 279     -10.855 -12.287  12.003  1.00 92.25           C
ATOM   4265 1HD1 ILE A 279      -9.775 -12.429  11.995  1.00 92.25           H
ATOM   4266 2HD1 ILE A 279     -11.320 -13.066  12.607  1.00 92.25           H
ATOM   4267 3HD1 ILE A 279     -11.237 -12.341  10.984  1.00 92.25           H
ATOM   4268  HN  ILE A 279      -9.159  -9.064  13.107  1.00 92.25           H
ATOM   4269  N   ASP A 280      -9.027  -9.213  16.259  1.00 91.25           N
ATOM   4270  CA  ASP A 280      -8.549  -9.115  17.627  1.00 91.25           C
ATOM   4271  C   ASP A 280      -8.920  -7.744  18.196  1.00 91.25           C
ATOM   4272  O   ASP A 280      -9.212  -7.620  19.385  1.00 91.25           O
ATOM   4273  HA  ASP A 280      -9.035  -9.933  18.160  1.00 91.25           H
ATOM   4274  CB  ASP A 280      -7.027  -9.257  17.690  1.00 91.25           C
ATOM   4275 1HB  ASP A 280      -6.723 -10.179  17.196  1.00 91.25           H
ATOM   4276 2HB  ASP A 280      -6.559  -8.435  17.147  1.00 91.25           H
ATOM   4277  CG  ASP A 280      -6.536  -9.262  19.139  1.00 91.25           C
ATOM   4278  OD1 ASP A 280      -7.107 -10.045  19.929  1.00 91.25           O
ATOM   4279  OD2 ASP A 280      -5.601  -8.483  19.424  1.00 91.25           O
ATOM   4280  HN  ASP A 280      -8.312  -9.305  15.566  1.00 91.25           H
ATOM   4281  N   ALA A 281      -8.897  -6.750  17.321  1.00 90.61           N
ATOM   4282  CA  ALA A 281      -9.226  -5.392  17.722  1.00 90.61           C
ATOM   4283  C   ALA A 281     -10.652  -5.359  18.274  1.00 90.61           C
ATOM   4284  O   ALA A 281     -10.971  -4.537  19.131  1.00 90.61           O
ATOM   4285  HA  ALA A 281      -8.533  -5.103  18.512  1.00 90.61           H
ATOM   4286  CB  ALA A 281      -9.039  -4.449  16.531  1.00 90.61           C
ATOM   4287 1HB  ALA A 281      -8.003  -4.488  16.196  1.00 90.61           H
ATOM   4288 2HB  ALA A 281      -9.696  -4.757  15.718  1.00 90.61           H
ATOM   4289 3HB  ALA A 281      -9.285  -3.431  16.833  1.00 90.61           H
ATOM   4290  HN  ALA A 281      -8.660  -6.860  16.356  1.00 90.61           H
ATOM   4291  N   TYR A 282     -11.473  -6.263  17.759  1.00 79.86           N
ATOM   4292  CA  TYR A 282     -12.869  -6.320  18.158  1.00 79.86           C
ATOM   4293  C   TYR A 282     -13.082  -7.355  19.264  1.00 79.86           C
ATOM   4294  O   TYR A 282     -13.723  -7.068  20.273  1.00 79.86           O
ATOM   4295  HA  TYR A 282     -13.152  -5.336  18.532  1.00 79.86           H
ATOM   4296  CB  TYR A 282     -13.646  -6.754  16.913  1.00 79.86           C
ATOM   4297 1HB  TYR A 282     -13.401  -6.080  16.092  1.00 79.86           H
ATOM   4298 2HB  TYR A 282     -13.314  -7.749  16.619  1.00 79.86           H
ATOM   4299  CG  TYR A 282     -15.164  -6.773  17.103  1.00 79.86           C
ATOM   4300  CD1 TYR A 282     -15.820  -7.972  17.290  1.00 79.86           C
ATOM   4301  HD1 TYR A 282     -15.257  -8.906  17.303  1.00 79.86           H
ATOM   4302  CD2 TYR A 282     -15.877  -5.591  17.086  1.00 79.86           C
ATOM   4303  HD2 TYR A 282     -15.358  -4.644  16.939  1.00 79.86           H
ATOM   4304  CE1 TYR A 282     -17.249  -7.991  17.468  1.00 79.86           C
ATOM   4305  HE1 TYR A 282     -17.780  -8.931  17.617  1.00 79.86           H
ATOM   4306  CE2 TYR A 282     -17.305  -5.610  17.265  1.00 79.86           C
ATOM   4307  HE2 TYR A 282     -17.880  -4.684  17.254  1.00 79.86           H
ATOM   4308  CZ  TYR A 282     -17.921  -6.809  17.447  1.00 79.86           C
ATOM   4309  OH  TYR A 282     -19.271  -6.826  17.616  1.00 79.86           O
ATOM   4310  HH  TYR A 282     -19.629  -5.893  17.603  1.00 79.86           H
ATOM   4311  HN  TYR A 282     -11.199  -6.947  17.083  1.00 79.86           H
ATOM   4312  N   ALA A 283     -12.531  -8.539  19.036  1.00 89.18           N
ATOM   4313  CA  ALA A 283     -12.862  -9.689  19.861  1.00 89.18           C
ATOM   4314  C   ALA A 283     -11.877  -9.774  21.028  1.00 89.18           C
ATOM   4315  O   ALA A 283     -12.172 -10.390  22.051  1.00 89.18           O
ATOM   4316  HA  ALA A 283     -13.867  -9.537  20.254  1.00 89.18           H
ATOM   4317  CB  ALA A 283     -12.855 -10.953  18.999  1.00 89.18           C
ATOM   4318 1HB  ALA A 283     -13.592 -10.854  18.203  1.00 89.18           H
ATOM   4319 2HB  ALA A 283     -11.866 -11.091  18.564  1.00 89.18           H
ATOM   4320 3HB  ALA A 283     -13.103 -11.816  19.618  1.00 89.18           H
ATOM   4321  HN  ALA A 283     -11.872  -8.718  18.306  1.00 89.18           H
ATOM   4322  N   MET A 284     -10.726  -9.146  20.837  1.00 82.84           N
ATOM   4323  CA  MET A 284      -9.693  -9.148  21.859  1.00 82.84           C
ATOM   4324  C   MET A 284      -9.442 -10.564  22.382  1.00 82.84           C
ATOM   4325  O   MET A 284      -9.348 -10.775  23.590  1.00 82.84           O
ATOM   4326  HA  MET A 284      -8.795  -8.770  21.369  1.00 82.84           H
ATOM   4327  CB  MET A 284     -10.118  -8.243  23.017  1.00 82.84           C
ATOM   4328 1HB  MET A 284     -11.019  -8.643  23.483  1.00 82.84           H
ATOM   4329 2HB  MET A 284      -9.341  -8.235  23.781  1.00 82.84           H
ATOM   4330  CG  MET A 284     -10.378  -6.816  22.531  1.00 82.84           C
ATOM   4331 1HG  MET A 284      -9.470  -6.401  22.094  1.00 82.84           H
ATOM   4332 2HG  MET A 284     -11.135  -6.822  21.747  1.00 82.84           H
ATOM   4333  SD  MET A 284     -10.921  -5.797  23.892  1.00 82.84           S
ATOM   4334  CE  MET A 284     -11.249  -4.271  23.026  1.00 82.84           C
ATOM   4335 1HE  MET A 284     -10.334  -3.921  22.548  1.00 82.84           H
ATOM   4336 2HE  MET A 284     -12.013  -4.441  22.268  1.00 82.84           H
ATOM   4337 3HE  MET A 284     -11.600  -3.520  23.733  1.00 82.84           H
ATOM   4338  HN  MET A 284     -10.495  -8.643  20.004  1.00 82.84           H
ATOM   4339  N   PHE A 285      -9.343 -11.497  21.446  1.00 85.30           N
ATOM   4340  CA  PHE A 285      -9.272 -12.905  21.798  1.00 85.30           C
ATOM   4341  C   PHE A 285      -7.832 -13.322  22.104  1.00 85.30           C
ATOM   4342  O   PHE A 285      -7.597 -14.394  22.658  1.00 85.30           O
ATOM   4343  HA  PHE A 285      -9.886 -13.047  22.687  1.00 85.30           H
ATOM   4344  CB  PHE A 285      -9.772 -13.694  20.587  1.00 85.30           C
ATOM   4345 1HB  PHE A 285      -9.904 -14.737  20.875  1.00 85.30           H
ATOM   4346 2HB  PHE A 285     -10.754 -13.317  20.300  1.00 85.30           H
ATOM   4347  CG  PHE A 285      -8.842 -13.629  19.374  1.00 85.30           C
ATOM   4348  CD1 PHE A 285      -9.002 -12.646  18.447  1.00 85.30           C
ATOM   4349  HD1 PHE A 285      -9.792 -11.905  18.569  1.00 85.30           H
ATOM   4350  CD2 PHE A 285      -7.857 -14.553  19.222  1.00 85.30           C
ATOM   4351  HD2 PHE A 285      -7.729 -15.341  19.964  1.00 85.30           H
ATOM   4352  CE1 PHE A 285      -8.138 -12.585  17.321  1.00 85.30           C
ATOM   4353  HE1 PHE A 285      -8.266 -11.798  16.579  1.00 85.30           H
ATOM   4354  CE2 PHE A 285      -6.993 -14.492  18.096  1.00 85.30           C
ATOM   4355  HE2 PHE A 285      -6.203 -15.233  17.974  1.00 85.30           H
ATOM   4356  CZ  PHE A 285      -7.153 -13.510  17.170  1.00 85.30           C
ATOM   4357  HZ  PHE A 285      -6.490 -13.463  16.305  1.00 85.30           H
ATOM   4358  HN  PHE A 285      -9.310 -11.304  20.466  1.00 85.30           H
ATOM   4359  N   ILE A 286      -6.905 -12.451  21.730  1.00 86.36           N
ATOM   4360  CA  ILE A 286      -5.497 -12.703  21.983  1.00 86.36           C
ATOM   4361  C   ILE A 286      -5.138 -12.205  23.385  1.00 86.36           C
ATOM   4362  O   ILE A 286      -4.962 -11.006  23.595  1.00 86.36           O
ATOM   4363  HA  ILE A 286      -5.346 -13.782  21.951  1.00 86.36           H
ATOM   4364  CB  ILE A 286      -4.636 -12.093  20.875  1.00 86.36           C
ATOM   4365  HB  ILE A 286      -4.817 -11.018  20.854  1.00 86.36           H
ATOM   4366  CG1 ILE A 286      -5.035 -12.644  19.504  1.00 86.36           C
ATOM   4367 1HG1 ILE A 286      -4.825 -13.713  19.464  1.00 86.36           H
ATOM   4368 2HG1 ILE A 286      -6.108 -12.524  19.359  1.00 86.36           H
ATOM   4369  CG2 ILE A 286      -3.147 -12.295  21.163  1.00 86.36           C
ATOM   4370 1HG2 ILE A 286      -2.891 -11.816  22.108  1.00 86.36           H
ATOM   4371 2HG2 ILE A 286      -2.931 -13.362  21.226  1.00 86.36           H
ATOM   4372 3HG2 ILE A 286      -2.558 -11.852  20.360  1.00 86.36           H
ATOM   4373  CD1 ILE A 286      -4.279 -11.927  18.384  1.00 86.36           C
ATOM   4374 1HD1 ILE A 286      -4.510 -10.863  18.413  1.00 86.36           H
ATOM   4375 2HD1 ILE A 286      -3.207 -12.070  18.520  1.00 86.36           H
ATOM   4376 3HD1 ILE A 286      -4.582 -12.339  17.421  1.00 86.36           H
ATOM   4377  HN  ILE A 286      -7.104 -11.590  21.263  1.00 86.36           H
ATOM   4378  N   SER A 287      -5.041 -13.151  24.307  1.00 85.06           N
ATOM   4379  CA  SER A 287      -4.711 -12.823  25.684  1.00 85.06           C
ATOM   4380  C   SER A 287      -3.286 -13.280  26.003  1.00 85.06           C
ATOM   4381  O   SER A 287      -2.710 -12.870  27.010  1.00 85.06           O
ATOM   4382  HA  SER A 287      -4.788 -11.738  25.748  1.00 85.06           H
ATOM   4383  CB  SER A 287      -5.704 -13.463  26.656  1.00 85.06           C
ATOM   4384 1HB  SER A 287      -5.411 -13.230  27.679  1.00 85.06           H
ATOM   4385 2HB  SER A 287      -6.693 -13.030  26.501  1.00 85.06           H
ATOM   4386  OG  SER A 287      -5.775 -14.877  26.493  1.00 85.06           O
ATOM   4387  HG  SER A 287      -6.461 -15.258  27.112  1.00 85.06           H
ATOM   4388  HN  SER A 287      -5.183 -14.124  24.127  1.00 85.06           H
ATOM   4389  N   ASN A 288      -2.759 -14.123  25.128  1.00 85.39           N
ATOM   4390  CA  ASN A 288      -1.449 -14.712  25.351  1.00 85.39           C
ATOM   4391  C   ASN A 288      -0.376 -13.801  24.752  1.00 85.39           C
ATOM   4392  O   ASN A 288      -0.400 -13.510  23.557  1.00 85.39           O
ATOM   4393  HA  ASN A 288      -1.359 -14.808  26.433  1.00 85.39           H
ATOM   4394  CB  ASN A 288      -1.338 -16.081  24.676  1.00 85.39           C
ATOM   4395 1HB  ASN A 288      -2.197 -16.695  24.948  1.00 85.39           H
ATOM   4396 2HB  ASN A 288      -1.364 -15.959  23.593  1.00 85.39           H
ATOM   4397  CG  ASN A 288      -0.046 -16.790  25.084  1.00 85.39           C
ATOM   4398  OD1 ASN A 288       0.977 -16.176  25.338  1.00 85.39           O
ATOM   4399  ND2 ASN A 288      -0.149 -18.116  25.133  1.00 85.39           N
ATOM   4400 1HD2 ASN A 288      -1.018 -18.558  24.913  1.00 85.39           H
ATOM   4401 2HD2 ASN A 288       0.643 -18.669  25.390  1.00 85.39           H
ATOM   4402  HN  ASN A 288      -3.210 -14.404  24.281  1.00 85.39           H
ATOM   4403  N   CYS A 289       0.540 -13.376  25.610  1.00 90.06           N
ATOM   4404  CA  CYS A 289       1.567 -12.432  25.202  1.00 90.06           C
ATOM   4405  C   CYS A 289       2.428 -13.096  24.125  1.00 90.06           C
ATOM   4406  O   CYS A 289       2.832 -12.447  23.161  1.00 90.06           O
ATOM   4407  HA  CYS A 289       1.049 -11.561  24.801  1.00 90.06           H
ATOM   4408  CB  CYS A 289       2.405 -11.958  26.391  1.00 90.06           C
ATOM   4409 1HB  CYS A 289       1.758 -11.520  27.151  1.00 90.06           H
ATOM   4410 2HB  CYS A 289       2.908 -12.808  26.852  1.00 90.06           H
ATOM   4411  SG  CYS A 289       3.639 -10.727  25.835  1.00 90.06           S
ATOM   4412  HN  CYS A 289       0.587 -13.664  26.566  1.00 90.06           H
ATOM   4413  N   ALA A 290       2.683 -14.380  24.325  1.00 92.38           N
ATOM   4414  CA  ALA A 290       3.555 -15.119  23.428  1.00 92.38           C
ATOM   4415  C   ALA A 290       2.964 -15.098  22.017  1.00 92.38           C
ATOM   4416  O   ALA A 290       3.689 -14.931  21.038  1.00 92.38           O
ATOM   4417  HA  ALA A 290       4.522 -14.615  23.415  1.00 92.38           H
ATOM   4418  CB  ALA A 290       3.748 -16.541  23.958  1.00 92.38           C
ATOM   4419 1HB  ALA A 290       4.198 -16.501  24.950  1.00 92.38           H
ATOM   4420 2HB  ALA A 290       2.781 -17.041  24.018  1.00 92.38           H
ATOM   4421 3HB  ALA A 290       4.402 -17.094  23.285  1.00 92.38           H
ATOM   4422  HN  ALA A 290       2.306 -14.914  25.082  1.00 92.38           H
ATOM   4423  N   VAL A 291       1.651 -15.270  21.958  1.00 92.63           N
ATOM   4424  CA  VAL A 291       0.953 -15.269  20.683  1.00 92.63           C
ATOM   4425  C   VAL A 291       1.027 -13.870  20.067  1.00 92.63           C
ATOM   4426  O   VAL A 291       1.265 -13.728  18.869  1.00 92.63           O
ATOM   4427  HA  VAL A 291       1.468 -15.969  20.026  1.00 92.63           H
ATOM   4428  CB  VAL A 291      -0.482 -15.763  20.872  1.00 92.63           C
ATOM   4429  HB  VAL A 291      -0.972 -15.105  21.590  1.00 92.63           H
ATOM   4430  CG1 VAL A 291      -1.265 -15.691  19.559  1.00 92.63           C
ATOM   4431 1HG1 VAL A 291      -1.294 -14.659  19.210  1.00 92.63           H
ATOM   4432 2HG1 VAL A 291      -0.776 -16.314  18.810  1.00 92.63           H
ATOM   4433 3HG1 VAL A 291      -2.281 -16.048  19.722  1.00 92.63           H
ATOM   4434  CG2 VAL A 291      -0.502 -17.182  21.445  1.00 92.63           C
ATOM   4435 1HG2 VAL A 291       0.013 -17.857  20.761  1.00 92.63           H
ATOM   4436 2HG2 VAL A 291       0.001 -17.191  22.412  1.00 92.63           H
ATOM   4437 3HG2 VAL A 291      -1.535 -17.509  21.569  1.00 92.63           H
ATOM   4438  HN  VAL A 291       1.068 -15.407  22.758  1.00 92.63           H
ATOM   4439  N   SER A 292       0.819 -12.873  20.915  1.00 92.81           N
ATOM   4440  CA  SER A 292       0.832 -11.492  20.463  1.00 92.81           C
ATOM   4441  C   SER A 292       2.201 -11.147  19.874  1.00 92.81           C
ATOM   4442  O   SER A 292       2.286 -10.503  18.829  1.00 92.81           O
ATOM   4443  HA  SER A 292       0.059 -11.432  19.697  1.00 92.81           H
ATOM   4444  CB  SER A 292       0.489 -10.535  21.607  1.00 92.81           C
ATOM   4445 1HB  SER A 292      -0.448 -10.845  22.070  1.00 92.81           H
ATOM   4446 2HB  SER A 292       1.260 -10.598  22.375  1.00 92.81           H
ATOM   4447  OG  SER A 292       0.374  -9.188  21.159  1.00 92.81           O
ATOM   4448  HG  SER A 292      -0.434  -9.088  20.579  1.00 92.81           H
ATOM   4449  HN  SER A 292       0.644 -12.997  21.891  1.00 92.81           H
ATOM   4450  N   THR A 293       3.238 -11.590  20.570  1.00 89.46           N
ATOM   4451  CA  THR A 293       4.598 -11.291  20.157  1.00 89.46           C
ATOM   4452  C   THR A 293       4.873 -11.869  18.767  1.00 89.46           C
ATOM   4453  O   THR A 293       5.424 -11.186  17.905  1.00 89.46           O
ATOM   4454  HA  THR A 293       4.705 -10.209  20.080  1.00 89.46           H
ATOM   4455  CB  THR A 293       5.547 -11.823  21.234  1.00 89.46           C
ATOM   4456  HB  THR A 293       5.444 -12.902  21.344  1.00 89.46           H
ATOM   4457  OG1 THR A 293       5.225 -11.054  22.390  1.00 89.46           O
ATOM   4458  HG1 THR A 293       4.516 -11.516  22.922  1.00 89.46           H
ATOM   4459  CG2 THR A 293       7.009 -11.475  20.950  1.00 89.46           C
ATOM   4460 1HG2 THR A 293       7.123 -10.392  20.907  1.00 89.46           H
ATOM   4461 2HG2 THR A 293       7.307 -11.910  19.996  1.00 89.46           H
ATOM   4462 3HG2 THR A 293       7.639 -11.876  21.744  1.00 89.46           H
ATOM   4463  HN  THR A 293       3.159 -12.142  21.400  1.00 89.46           H
ATOM   4464  N   ASN A 294       4.476 -13.121  18.593  1.00 91.21           N
ATOM   4465  CA  ASN A 294       4.731 -13.820  17.345  1.00 91.21           C
ATOM   4466  C   ASN A 294       3.966 -13.130  16.213  1.00 91.21           C
ATOM   4467  O   ASN A 294       4.466 -13.028  15.093  1.00 91.21           O
ATOM   4468  HA  ASN A 294       5.811 -13.774  17.206  1.00 91.21           H
ATOM   4469  CB  ASN A 294       4.255 -15.272  17.419  1.00 91.21           C
ATOM   4470 1HB  ASN A 294       3.256 -15.309  17.853  1.00 91.21           H
ATOM   4471 2HB  ASN A 294       4.182 -15.687  16.414  1.00 91.21           H
ATOM   4472  CG  ASN A 294       5.213 -16.120  18.258  1.00 91.21           C
ATOM   4473  OD1 ASN A 294       6.368 -15.783  18.460  1.00 91.21           O
ATOM   4474  ND2 ASN A 294       4.671 -17.237  18.735  1.00 91.21           N
ATOM   4475 1HD2 ASN A 294       3.716 -17.456  18.532  1.00 91.21           H
ATOM   4476 2HD2 ASN A 294       5.217 -17.859  19.295  1.00 91.21           H
ATOM   4477  HN  ASN A 294       3.989 -13.655  19.284  1.00 91.21           H
ATOM   4478  N   ILE A 295       2.767 -12.673  16.544  1.00 91.49           N
ATOM   4479  CA  ILE A 295       1.924 -12.006  15.567  1.00 91.49           C
ATOM   4480  C   ILE A 295       2.603 -10.712  15.113  1.00 91.49           C
ATOM   4481  O   ILE A 295       2.600 -10.389  13.926  1.00 91.49           O
ATOM   4482  HA  ILE A 295       1.834 -12.669  14.706  1.00 91.49           H
ATOM   4483  CB  ILE A 295       0.516 -11.798  16.127  1.00 91.49           C
ATOM   4484  HB  ILE A 295       0.606 -11.434  17.151  1.00 91.49           H
ATOM   4485  CG1 ILE A 295      -0.252 -13.120  16.184  1.00 91.49           C
ATOM   4486 1HG1 ILE A 295      -0.469 -13.463  15.172  1.00 91.49           H
ATOM   4487 2HG1 ILE A 295       0.366 -13.884  16.654  1.00 91.49           H
ATOM   4488  CG2 ILE A 295      -0.238 -10.730  15.332  1.00 91.49           C
ATOM   4489 1HG2 ILE A 295       0.303  -9.786  15.388  1.00 91.49           H
ATOM   4490 2HG2 ILE A 295      -0.319 -11.042  14.291  1.00 91.49           H
ATOM   4491 3HG2 ILE A 295      -1.236 -10.602  15.752  1.00 91.49           H
ATOM   4492  CD1 ILE A 295      -1.559 -12.962  16.965  1.00 91.49           C
ATOM   4493 1HD1 ILE A 295      -1.337 -12.642  17.983  1.00 91.49           H
ATOM   4494 2HD1 ILE A 295      -2.185 -12.214  16.478  1.00 91.49           H
ATOM   4495 3HD1 ILE A 295      -2.085 -13.916  16.989  1.00 91.49           H
ATOM   4496  HN  ILE A 295       2.372 -12.753  17.459  1.00 91.49           H
ATOM   4497  N   ASP A 296       3.169 -10.007  16.081  1.00 92.71           N
ATOM   4498  CA  ASP A 296       3.794  -8.725  15.806  1.00 92.71           C
ATOM   4499  C   ASP A 296       5.011  -8.939  14.903  1.00 92.71           C
ATOM   4500  O   ASP A 296       5.272  -8.138  14.007  1.00 92.71           O
ATOM   4501  HA  ASP A 296       3.020  -8.125  15.327  1.00 92.71           H
ATOM   4502  CB  ASP A 296       4.275  -8.058  17.096  1.00 92.71           C
ATOM   4503 1HB  ASP A 296       4.824  -8.780  17.701  1.00 92.71           H
ATOM   4504 2HB  ASP A 296       4.968  -7.251  16.857  1.00 92.71           H
ATOM   4505  CG  ASP A 296       3.097  -7.504  17.899  1.00 92.71           C
ATOM   4506  OD1 ASP A 296       2.015  -7.354  17.290  1.00 92.71           O
ATOM   4507  OD2 ASP A 296       3.304  -7.243  19.104  1.00 92.71           O
ATOM   4508  HN  ASP A 296       3.204 -10.297  17.038  1.00 92.71           H
ATOM   4509  N   ILE A 297       5.722 -10.025  15.170  1.00 91.76           N
ATOM   4510  CA  ILE A 297       6.880 -10.378  14.366  1.00 91.76           C
ATOM   4511  C   ILE A 297       6.425 -10.708  12.943  1.00 91.76           C
ATOM   4512  O   ILE A 297       7.020 -10.240  11.973  1.00 91.76           O
ATOM   4513  HA  ILE A 297       7.529  -9.503  14.327  1.00 91.76           H
ATOM   4514  CB  ILE A 297       7.674 -11.502  15.034  1.00 91.76           C
ATOM   4515  HB  ILE A 297       6.978 -12.296  15.307  1.00 91.76           H
ATOM   4516  CG1 ILE A 297       8.333 -11.015  16.326  1.00 91.76           C
ATOM   4517 1HG1 ILE A 297       9.117 -10.296  16.090  1.00 91.76           H
ATOM   4518 2HG1 ILE A 297       7.597 -10.494  16.940  1.00 91.76           H
ATOM   4519  CG2 ILE A 297       8.691 -12.106  14.064  1.00 91.76           C
ATOM   4520 1HG2 ILE A 297       8.170 -12.514  13.198  1.00 91.76           H
ATOM   4521 2HG2 ILE A 297       9.386 -11.333  13.739  1.00 91.76           H
ATOM   4522 3HG2 ILE A 297       9.241 -12.903  14.565  1.00 91.76           H
ATOM   4523  CD1 ILE A 297       8.926 -12.184  17.114  1.00 91.76           C
ATOM   4524 1HD1 ILE A 297       8.134 -12.889  17.370  1.00 91.76           H
ATOM   4525 2HD1 ILE A 297       9.678 -12.688  16.506  1.00 91.76           H
ATOM   4526 3HD1 ILE A 297       9.388 -11.810  18.028  1.00 91.76           H
ATOM   4527  HN  ILE A 297       5.519 -10.656  15.919  1.00 91.76           H
ATOM   4528  N   CYS A 298       5.375 -11.512  12.863  1.00 93.88           N
ATOM   4529  CA  CYS A 298       4.831 -11.906  11.574  1.00 93.88           C
ATOM   4530  C   CYS A 298       4.424 -10.641  10.817  1.00 93.88           C
ATOM   4531  O   CYS A 298       4.629 -10.545   9.608  1.00 93.88           O
ATOM   4532  HA  CYS A 298       5.626 -12.434  11.048  1.00 93.88           H
ATOM   4533  CB  CYS A 298       3.661 -12.880  11.729  1.00 93.88           C
ATOM   4534 1HB  CYS A 298       2.963 -12.508  12.478  1.00 93.88           H
ATOM   4535 2HB  CYS A 298       3.112 -12.953  10.790  1.00 93.88           H
ATOM   4536  SG  CYS A 298       4.282 -14.531  12.219  1.00 93.88           S
ATOM   4537  HG  CYS A 298       4.468 -14.234  13.502  1.00 93.88           H
ATOM   4538  HN  CYS A 298       4.898 -11.890  13.656  1.00 93.88           H
ATOM   4539  N   PHE A 299       3.855  -9.703  11.559  1.00 93.82           N
ATOM   4540  CA  PHE A 299       3.407  -8.452  10.970  1.00 93.82           C
ATOM   4541  C   PHE A 299       4.574  -7.699  10.329  1.00 93.82           C
ATOM   4542  O   PHE A 299       4.462  -7.215   9.203  1.00 93.82           O
ATOM   4543  HA  PHE A 299       2.672  -8.701  10.203  1.00 93.82           H
ATOM   4544  CB  PHE A 299       2.829  -7.605  12.105  1.00 93.82           C
ATOM   4545 1HB  PHE A 299       2.010  -8.151  12.572  1.00 93.82           H
ATOM   4546 2HB  PHE A 299       3.596  -7.466  12.867  1.00 93.82           H
ATOM   4547  CG  PHE A 299       2.320  -6.232  11.660  1.00 93.82           C
ATOM   4548  CD1 PHE A 299       3.104  -5.132  11.818  1.00 93.82           C
ATOM   4549  HD1 PHE A 299       4.095  -5.228  12.262  1.00 93.82           H
ATOM   4550  CD2 PHE A 299       1.084  -6.113  11.106  1.00 93.82           C
ATOM   4551  HD2 PHE A 299       0.456  -6.994  10.979  1.00 93.82           H
ATOM   4552  CE1 PHE A 299       2.631  -3.858  11.405  1.00 93.82           C
ATOM   4553  HE1 PHE A 299       3.259  -2.976  11.532  1.00 93.82           H
ATOM   4554  CE2 PHE A 299       0.611  -4.839  10.693  1.00 93.82           C
ATOM   4555  HE2 PHE A 299      -0.380  -4.743  10.249  1.00 93.82           H
ATOM   4556  CZ  PHE A 299       1.394  -3.739  10.851  1.00 93.82           C
ATOM   4557  HZ  PHE A 299       1.031  -2.761  10.534  1.00 93.82           H
ATOM   4558  HN  PHE A 299       3.699  -9.786  12.543  1.00 93.82           H
ATOM   4559  N   GLN A 300       5.667  -7.622  11.073  1.00 89.73           N
ATOM   4560  CA  GLN A 300       6.836  -6.893  10.612  1.00 89.73           C
ATOM   4561  C   GLN A 300       7.321  -7.458   9.275  1.00 89.73           C
ATOM   4562  O   GLN A 300       7.593  -6.705   8.341  1.00 89.73           O
ATOM   4563  HA  GLN A 300       6.503  -5.864  10.480  1.00 89.73           H
ATOM   4564  CB  GLN A 300       7.952  -6.927  11.659  1.00 89.73           C
ATOM   4565 1HB  GLN A 300       8.103  -7.951  12.000  1.00 89.73           H
ATOM   4566 2HB  GLN A 300       8.889  -6.599  11.208  1.00 89.73           H
ATOM   4567  CG  GLN A 300       7.612  -6.031  12.852  1.00 89.73           C
ATOM   4568 1HG  GLN A 300       7.444  -5.011  12.508  1.00 89.73           H
ATOM   4569 2HG  GLN A 300       6.684  -6.370  13.313  1.00 89.73           H
ATOM   4570  CD  GLN A 300       8.738  -6.048  13.888  1.00 89.73           C
ATOM   4571  OE1 GLN A 300       9.908  -5.901  13.574  1.00 89.73           O
ATOM   4572  NE2 GLN A 300       8.321  -6.234  15.137  1.00 89.73           N
ATOM   4573 1HE2 GLN A 300       7.346  -6.348  15.327  1.00 89.73           H
ATOM   4574 2HE2 GLN A 300       8.983  -6.260  15.886  1.00 89.73           H
ATOM   4575  HN  GLN A 300       5.761  -8.046  11.974  1.00 89.73           H
ATOM   4576  N   VAL A 301       7.416  -8.778   9.227  1.00 94.56           N
ATOM   4577  CA  VAL A 301       7.978  -9.446   8.065  1.00 94.56           C
ATOM   4578  C   VAL A 301       7.065  -9.216   6.859  1.00 94.56           C
ATOM   4579  O   VAL A 301       7.526  -8.793   5.799  1.00 94.56           O
ATOM   4580  HA  VAL A 301       8.948  -8.993   7.862  1.00 94.56           H
ATOM   4581  CB  VAL A 301       8.201 -10.928   8.371  1.00 94.56           C
ATOM   4582  HB  VAL A 301       7.245 -11.356   8.673  1.00 94.56           H
ATOM   4583  CG1 VAL A 301       8.680 -11.679   7.126  1.00 94.56           C
ATOM   4584 1HG1 VAL A 301       7.930 -11.593   6.340  1.00 94.56           H
ATOM   4585 2HG1 VAL A 301       9.620 -11.247   6.781  1.00 94.56           H
ATOM   4586 3HG1 VAL A 301       8.831 -12.730   7.372  1.00 94.56           H
ATOM   4587  CG2 VAL A 301       9.183 -11.107   9.530  1.00 94.56           C
ATOM   4588 1HG2 VAL A 301      10.141 -10.656   9.268  1.00 94.56           H
ATOM   4589 2HG2 VAL A 301       8.785 -10.622  10.422  1.00 94.56           H
ATOM   4590 3HG2 VAL A 301       9.324 -12.170   9.727  1.00 94.56           H
ATOM   4591  HN  VAL A 301       7.117  -9.388   9.961  1.00 94.56           H
ATOM   4592  N   THR A 302       5.788  -9.504   7.060  1.00 93.54           N
ATOM   4593  CA  THR A 302       4.834  -9.479   5.964  1.00 93.54           C
ATOM   4594  C   THR A 302       4.655  -8.051   5.445  1.00 93.54           C
ATOM   4595  O   THR A 302       4.464  -7.841   4.248  1.00 93.54           O
ATOM   4596  HA  THR A 302       5.239 -10.070   5.142  1.00 93.54           H
ATOM   4597  CB  THR A 302       3.532 -10.114   6.456  1.00 93.54           C
ATOM   4598  HB  THR A 302       2.769 -10.091   5.678  1.00 93.54           H
ATOM   4599  OG1 THR A 302       3.220  -9.391   7.644  1.00 93.54           O
ATOM   4600  HG1 THR A 302       3.500  -9.917   8.448  1.00 93.54           H
ATOM   4601  CG2 THR A 302       3.727 -11.554   6.937  1.00 93.54           C
ATOM   4602 1HG2 THR A 302       4.440 -11.568   7.761  1.00 93.54           H
ATOM   4603 2HG2 THR A 302       4.108 -12.162   6.116  1.00 93.54           H
ATOM   4604 3HG2 THR A 302       2.773 -11.957   7.275  1.00 93.54           H
ATOM   4605  HN  THR A 302       5.403  -9.750   7.949  1.00 93.54           H
ATOM   4606  N   GLN A 303       4.723  -7.106   6.371  1.00 90.37           N
ATOM   4607  CA  GLN A 303       4.608  -5.701   6.016  1.00 90.37           C
ATOM   4608  C   GLN A 303       5.767  -5.286   5.108  1.00 90.37           C
ATOM   4609  O   GLN A 303       5.568  -4.566   4.131  1.00 90.37           O
ATOM   4610  HA  GLN A 303       3.665  -5.616   5.475  1.00 90.37           H
ATOM   4611  CB  GLN A 303       4.549  -4.823   7.268  1.00 90.37           C
ATOM   4612 1HB  GLN A 303       3.674  -5.088   7.862  1.00 90.37           H
ATOM   4613 2HB  GLN A 303       5.425  -5.011   7.889  1.00 90.37           H
ATOM   4614  CG  GLN A 303       4.490  -3.340   6.895  1.00 90.37           C
ATOM   4615 1HG  GLN A 303       5.455  -3.022   6.501  1.00 90.37           H
ATOM   4616 2HG  GLN A 303       3.757  -3.190   6.102  1.00 90.37           H
ATOM   4617  CD  GLN A 303       4.119  -2.485   8.108  1.00 90.37           C
ATOM   4618  OE1 GLN A 303       4.901  -2.289   9.024  1.00 90.37           O
ATOM   4619  NE2 GLN A 303       2.887  -1.987   8.062  1.00 90.37           N
ATOM   4620 1HE2 GLN A 303       2.296  -2.185   7.280  1.00 90.37           H
ATOM   4621 2HE2 GLN A 303       2.551  -1.413   8.810  1.00 90.37           H
ATOM   4622  HN  GLN A 303       4.854  -7.286   7.345  1.00 90.37           H
ATOM   4623  N   THR A 304       6.953  -5.757   5.464  1.00 91.64           N
ATOM   4624  CA  THR A 304       8.152  -5.404   4.722  1.00 91.64           C
ATOM   4625  C   THR A 304       8.064  -5.928   3.287  1.00 91.64           C
ATOM   4626  O   THR A 304       8.397  -5.215   2.342  1.00 91.64           O
ATOM   4627  HA  THR A 304       8.212  -4.318   4.663  1.00 91.64           H
ATOM   4628  CB  THR A 304       9.360  -5.942   5.492  1.00 91.64           C
ATOM   4629  HB  THR A 304       9.357  -7.031   5.509  1.00 91.64           H
ATOM   4630  OG1 THR A 304       9.271  -5.306   6.765  1.00 91.64           O
ATOM   4631  HG1 THR A 304       8.832  -5.918   7.423  1.00 91.64           H
ATOM   4632  CG2 THR A 304      10.688  -5.444   4.919  1.00 91.64           C
ATOM   4633 1HG2 THR A 304      10.718  -4.355   4.965  1.00 91.64           H
ATOM   4634 2HG2 THR A 304      10.780  -5.767   3.882  1.00 91.64           H
ATOM   4635 3HG2 THR A 304      11.512  -5.855   5.503  1.00 91.64           H
ATOM   4636  HN  THR A 304       7.102  -6.368   6.242  1.00 91.64           H
ATOM   4637  N   ILE A 305       7.615  -7.169   3.170  1.00 91.99           N
ATOM   4638  CA  ILE A 305       7.449  -7.784   1.865  1.00 91.99           C
ATOM   4639  C   ILE A 305       6.490  -6.938   1.025  1.00 91.99           C
ATOM   4640  O   ILE A 305       6.698  -6.765  -0.175  1.00 91.99           O
ATOM   4641  HA  ILE A 305       8.424  -7.787   1.378  1.00 91.99           H
ATOM   4642  CB  ILE A 305       7.012  -9.243   2.012  1.00 91.99           C
ATOM   4643  HB  ILE A 305       6.143  -9.275   2.669  1.00 91.99           H
ATOM   4644  CG1 ILE A 305       8.109 -10.080   2.673  1.00 91.99           C
ATOM   4645 1HG1 ILE A 305       8.921 -10.247   1.965  1.00 91.99           H
ATOM   4646 2HG1 ILE A 305       8.530  -9.532   3.517  1.00 91.99           H
ATOM   4647  CG2 ILE A 305       6.581  -9.825   0.664  1.00 91.99           C
ATOM   4648 1HG2 ILE A 305       5.745  -9.249   0.270  1.00 91.99           H
ATOM   4649 2HG2 ILE A 305       7.416  -9.779  -0.035  1.00 91.99           H
ATOM   4650 3HG2 ILE A 305       6.276 -10.863   0.798  1.00 91.99           H
ATOM   4651  CD1 ILE A 305       7.559 -11.424   3.154  1.00 91.99           C
ATOM   4652 1HD1 ILE A 305       6.765 -11.253   3.880  1.00 91.99           H
ATOM   4653 2HD1 ILE A 305       7.161 -11.979   2.304  1.00 91.99           H
ATOM   4654 3HD1 ILE A 305       8.360 -11.999   3.620  1.00 91.99           H
ATOM   4655  HN  ILE A 305       7.367  -7.749   3.946  1.00 91.99           H
ATOM   4656  N   ALA A 306       5.461  -6.432   1.689  1.00 91.72           N
ATOM   4657  CA  ALA A 306       4.446  -5.644   1.009  1.00 91.72           C
ATOM   4658  C   ALA A 306       5.080  -4.362   0.467  1.00 91.72           C
ATOM   4659  O   ALA A 306       4.728  -3.902  -0.618  1.00 91.72           O
ATOM   4660  HA  ALA A 306       4.072  -6.236   0.174  1.00 91.72           H
ATOM   4661  CB  ALA A 306       3.290  -5.362   1.971  1.00 91.72           C
ATOM   4662 1HB  ALA A 306       2.856  -6.305   2.304  1.00 91.72           H
ATOM   4663 2HB  ALA A 306       3.662  -4.809   2.834  1.00 91.72           H
ATOM   4664 3HB  ALA A 306       2.529  -4.772   1.461  1.00 91.72           H
ATOM   4665  HN  ALA A 306       5.316  -6.552   2.671  1.00 91.72           H
ATOM   4666  N   PHE A 307       6.004  -3.820   1.248  1.00 90.07           N
ATOM   4667  CA  PHE A 307       6.647  -2.568   0.888  1.00 90.07           C
ATOM   4668  C   PHE A 307       7.580  -2.756  -0.310  1.00 90.07           C
ATOM   4669  O   PHE A 307       7.729  -1.853  -1.132  1.00 90.07           O
ATOM   4670  HA  PHE A 307       5.859  -1.863   0.625  1.00 90.07           H
ATOM   4671  CB  PHE A 307       7.473  -2.126   2.098  1.00 90.07           C
ATOM   4672 1HB  PHE A 307       8.073  -2.968   2.443  1.00 90.07           H
ATOM   4673 2HB  PHE A 307       8.168  -1.347   1.785  1.00 90.07           H
ATOM   4674  CG  PHE A 307       6.635  -1.603   3.266  1.00 90.07           C
ATOM   4675  CD1 PHE A 307       5.285  -1.500   3.142  1.00 90.07           C
ATOM   4676  HD1 PHE A 307       4.800  -1.791   2.210  1.00 90.07           H
ATOM   4677  CD2 PHE A 307       7.241  -1.240   4.428  1.00 90.07           C
ATOM   4678  HD2 PHE A 307       8.323  -1.321   4.528  1.00 90.07           H
ATOM   4679  CE1 PHE A 307       4.507  -1.014   4.226  1.00 90.07           C
ATOM   4680  HE1 PHE A 307       3.425  -0.932   4.126  1.00 90.07           H
ATOM   4681  CE2 PHE A 307       6.463  -0.754   5.512  1.00 90.07           C
ATOM   4682  HE2 PHE A 307       6.948  -0.463   6.444  1.00 90.07           H
ATOM   4683  CZ  PHE A 307       5.112  -0.652   5.388  1.00 90.07           C
ATOM   4684  HZ  PHE A 307       4.515  -0.279   6.220  1.00 90.07           H
ATOM   4685  HN  PHE A 307       6.312  -4.221   2.110  1.00 90.07           H
ATOM   4686  N   PHE A 308       8.183  -3.934  -0.372  1.00 86.55           N
ATOM   4687  CA  PHE A 308       9.073  -4.263  -1.472  1.00 86.55           C
ATOM   4688  C   PHE A 308       8.336  -4.199  -2.811  1.00 86.55           C
ATOM   4689  O   PHE A 308       8.949  -3.959  -3.850  1.00 86.55           O
ATOM   4690  HA  PHE A 308       9.878  -3.528  -1.467  1.00 86.55           H
ATOM   4691  CB  PHE A 308       9.561  -5.694  -1.240  1.00 86.55           C
ATOM   4692 1HB  PHE A 308       8.816  -6.231  -0.654  1.00 86.55           H
ATOM   4693 2HB  PHE A 308       9.637  -6.202  -2.201  1.00 86.55           H
ATOM   4694  CG  PHE A 308      10.911  -5.783  -0.525  1.00 86.55           C
ATOM   4695  CD1 PHE A 308      12.061  -5.538  -1.210  1.00 86.55           C
ATOM   4696  HD1 PHE A 308      12.020  -5.279  -2.267  1.00 86.55           H
ATOM   4697  CD2 PHE A 308      10.962  -6.107   0.795  1.00 86.55           C
ATOM   4698  HD2 PHE A 308      10.041  -6.303   1.344  1.00 86.55           H
ATOM   4699  CE1 PHE A 308      13.313  -5.620  -0.546  1.00 86.55           C
ATOM   4700  HE1 PHE A 308      14.235  -5.424  -1.095  1.00 86.55           H
ATOM   4701  CE2 PHE A 308      12.215  -6.189   1.458  1.00 86.55           C
ATOM   4702  HE2 PHE A 308      12.255  -6.448   2.516  1.00 86.55           H
ATOM   4703  CZ  PHE A 308      13.364  -5.944   0.774  1.00 86.55           C
ATOM   4704  HZ  PHE A 308      14.326  -6.007   1.283  1.00 86.55           H
ATOM   4705  HN  PHE A 308       8.071  -4.655   0.312  1.00 86.55           H
ATOM   4706  N   HIS A 309       7.031  -4.418  -2.743  1.00 77.74           N
ATOM   4707  CA  HIS A 309       6.207  -4.408  -3.940  1.00 77.74           C
ATOM   4708  C   HIS A 309       6.302  -3.039  -4.617  1.00 77.74           C
ATOM   4709  O   HIS A 309       6.277  -2.945  -5.843  1.00 77.74           O
ATOM   4710  HA  HIS A 309       6.619  -5.164  -4.610  1.00 77.74           H
ATOM   4711  CB  HIS A 309       4.768  -4.809  -3.612  1.00 77.74           C
ATOM   4712 1HB  HIS A 309       4.766  -5.820  -3.207  1.00 77.74           H
ATOM   4713 2HB  HIS A 309       4.388  -4.151  -2.830  1.00 77.74           H
ATOM   4714  CG  HIS A 309       3.831  -4.754  -4.795  1.00 77.74           C
ATOM   4715  ND1 HIS A 309       3.031  -3.658  -5.068  1.00 77.74           N
ATOM   4716  HD1 HIS A 309       2.989  -2.816  -4.531  1.00 77.74           H
ATOM   4717  CD2 HIS A 309       3.575  -5.670  -5.773  1.00 77.74           C
ATOM   4718  HD2 HIS A 309       4.037  -6.654  -5.861  1.00 77.74           H
ATOM   4719  CE1 HIS A 309       2.329  -3.915  -6.163  1.00 77.74           C
ATOM   4720  HE1 HIS A 309       1.608  -3.246  -6.633  1.00 77.74           H
ATOM   4721  NE2 HIS A 309       2.667  -5.163  -6.597  1.00 77.74           N
ATOM   4722  HN  HIS A 309       6.538  -4.600  -1.893  1.00 77.74           H
ATOM   4723  N   SER A 310       6.410  -2.011  -3.788  1.00 81.79           N
ATOM   4724  CA  SER A 310       6.378  -0.645  -4.282  1.00 81.79           C
ATOM   4725  C   SER A 310       7.627  -0.361  -5.118  1.00 81.79           C
ATOM   4726  O   SER A 310       7.589   0.452  -6.041  1.00 81.79           O
ATOM   4727  HA  SER A 310       5.482  -0.582  -4.899  1.00 81.79           H
ATOM   4728  CB  SER A 310       6.273   0.356  -3.129  1.00 81.79           C
ATOM   4729 1HB  SER A 310       6.056   1.347  -3.527  1.00 81.79           H
ATOM   4730 2HB  SER A 310       5.437   0.081  -2.485  1.00 81.79           H
ATOM   4731  OG  SER A 310       7.469   0.407  -2.356  1.00 81.79           O
ATOM   4732  HG  SER A 310       7.791  -0.519  -2.162  1.00 81.79           H
ATOM   4733  HN  SER A 310       6.517  -2.100  -2.798  1.00 81.79           H
ATOM   4734  N   CYS A 311       8.704  -1.047  -4.767  1.00 85.03           N
ATOM   4735  CA  CYS A 311       9.970  -0.859  -5.455  1.00 85.03           C
ATOM   4736  C   CYS A 311      10.049  -1.870  -6.600  1.00 85.03           C
ATOM   4737  O   CYS A 311      10.881  -1.735  -7.496  1.00 85.03           O
ATOM   4738  HA  CYS A 311       9.968   0.161  -5.839  1.00 85.03           H
ATOM   4739  CB  CYS A 311      11.158  -0.984  -4.500  1.00 85.03           C
ATOM   4740 1HB  CYS A 311      12.056  -0.582  -4.968  1.00 85.03           H
ATOM   4741 2HB  CYS A 311      10.976  -0.395  -3.601  1.00 85.03           H
ATOM   4742  SG  CYS A 311      11.420  -2.740  -4.053  1.00 85.03           S
ATOM   4743  HG  CYS A 311      12.495  -2.533  -3.298  1.00 85.03           H
ATOM   4744  HN  CYS A 311       8.722  -1.721  -4.027  1.00 85.03           H
ATOM   4745  N   LEU A 312       9.172  -2.861  -6.534  1.00 82.81           N
ATOM   4746  CA  LEU A 312       9.202  -3.953  -7.492  1.00 82.81           C
ATOM   4747  C   LEU A 312       8.502  -3.515  -8.780  1.00 82.81           C
ATOM   4748  O   LEU A 312       8.861  -3.961  -9.868  1.00 82.81           O
ATOM   4749  HA  LEU A 312      10.248  -4.158  -7.720  1.00 82.81           H
ATOM   4750  CB  LEU A 312       8.616  -5.224  -6.875  1.00 82.81           C
ATOM   4751 1HB  LEU A 312       7.720  -4.953  -6.316  1.00 82.81           H
ATOM   4752 2HB  LEU A 312       8.300  -5.885  -7.683  1.00 82.81           H
ATOM   4753  CG  LEU A 312       9.544  -6.009  -5.945  1.00 82.81           C
ATOM   4754  HG  LEU A 312       9.885  -5.337  -5.157  1.00 82.81           H
ATOM   4755  CD1 LEU A 312       8.797  -7.159  -5.268  1.00 82.81           C
ATOM   4756 1HD1 LEU A 312       7.971  -6.760  -4.680  1.00 82.81           H
ATOM   4757 2HD1 LEU A 312       8.409  -7.838  -6.027  1.00 82.81           H
ATOM   4758 3HD1 LEU A 312       9.480  -7.700  -4.613  1.00 82.81           H
ATOM   4759  CD2 LEU A 312      10.787  -6.494  -6.694  1.00 82.81           C
ATOM   4760 1HD2 LEU A 312      10.486  -7.143  -7.516  1.00 82.81           H
ATOM   4761 2HD2 LEU A 312      11.331  -5.636  -7.089  1.00 82.81           H
ATOM   4762 3HD2 LEU A 312      11.430  -7.048  -6.010  1.00 82.81           H
ATOM   4763  HN  LEU A 312       8.452  -2.926  -5.842  1.00 82.81           H
ATOM   4764  N   ASN A 313       7.515  -2.647  -8.613  1.00 76.59           N
ATOM   4765  CA  ASN A 313       6.670  -2.251  -9.727  1.00 76.59           C
ATOM   4766  C   ASN A 313       7.549  -1.766 -10.881  1.00 76.59           C
ATOM   4767  O   ASN A 313       7.470  -2.293 -11.990  1.00 76.59           O
ATOM   4768  HA  ASN A 313       6.099  -3.144  -9.984  1.00 76.59           H
ATOM   4769  CB  ASN A 313       5.736  -1.106  -9.330  1.00 76.59           C
ATOM   4770 1HB  ASN A 313       6.275  -0.390  -8.711  1.00 76.59           H
ATOM   4771 2HB  ASN A 313       5.409  -0.573 -10.223  1.00 76.59           H
ATOM   4772  CG  ASN A 313       4.517  -1.632  -8.568  1.00 76.59           C
ATOM   4773  OD1 ASN A 313       4.093  -2.764  -8.729  1.00 76.59           O
ATOM   4774  ND2 ASN A 313       3.980  -0.748  -7.732  1.00 76.59           N
ATOM   4775 1HD2 ASN A 313       4.377   0.166  -7.648  1.00 76.59           H
ATOM   4776 2HD2 ASN A 313       3.178  -0.997  -7.189  1.00 76.59           H
ATOM   4777  HN  ASN A 313       7.291  -2.217  -7.739  1.00 76.59           H
ATOM   4778  N   PRO A 314       8.399  -0.758 -10.644  1.00 76.48           N
ATOM   4779  CA  PRO A 314       9.236  -0.209 -11.714  1.00 76.48           C
ATOM   4780  C   PRO A 314      10.037  -1.285 -12.429  1.00 76.48           C
ATOM   4781  O   PRO A 314      10.158  -1.264 -13.653  1.00 76.48           O
ATOM   4782  HA  PRO A 314       8.611   0.241 -12.485  1.00 76.48           H
ATOM   4783  CB  PRO A 314      10.144   0.786 -10.989  1.00 76.48           C
ATOM   4784 1HB  PRO A 314      11.079   0.322 -10.675  1.00 76.48           H
ATOM   4785 2HB  PRO A 314      10.407   1.629 -11.628  1.00 76.48           H
ATOM   4786  CG  PRO A 314       9.304   1.226  -9.795  1.00 76.48           C
ATOM   4787 1HG  PRO A 314       9.920   1.651  -9.002  1.00 76.48           H
ATOM   4788 2HG  PRO A 314       8.583   1.995 -10.069  1.00 76.48           H
ATOM   4789  CD  PRO A 314       8.628  -0.065  -9.363  1.00 76.48           C
ATOM   4790 1HD  PRO A 314       9.262  -0.652  -8.698  1.00 76.48           H
ATOM   4791 2HD  PRO A 314       7.698   0.126  -8.826  1.00 76.48           H
ATOM   4792  N   VAL A 315      10.567  -2.207 -11.638  1.00 78.65           N
ATOM   4793  CA  VAL A 315      11.425  -3.250 -12.175  1.00 78.65           C
ATOM   4794  C   VAL A 315      10.613  -4.136 -13.122  1.00 78.65           C
ATOM   4795  O   VAL A 315      11.100  -4.527 -14.181  1.00 78.65           O
ATOM   4796  HA  VAL A 315      12.218  -2.763 -12.743  1.00 78.65           H
ATOM   4797  CB  VAL A 315      12.074  -4.033 -11.032  1.00 78.65           C
ATOM   4798  HB  VAL A 315      11.278  -4.481 -10.438  1.00 78.65           H
ATOM   4799  CG1 VAL A 315      12.951  -5.165 -11.572  1.00 78.65           C
ATOM   4800 1HG1 VAL A 315      12.339  -5.848 -12.161  1.00 78.65           H
ATOM   4801 2HG1 VAL A 315      13.737  -4.747 -12.200  1.00 78.65           H
ATOM   4802 3HG1 VAL A 315      13.400  -5.706 -10.739  1.00 78.65           H
ATOM   4803  CG2 VAL A 315      12.878  -3.106 -10.118  1.00 78.65           C
ATOM   4804 1HG2 VAL A 315      13.662  -2.616 -10.696  1.00 78.65           H
ATOM   4805 2HG2 VAL A 315      12.215  -2.351  -9.693  1.00 78.65           H
ATOM   4806 3HG2 VAL A 315      13.328  -3.688  -9.315  1.00 78.65           H
ATOM   4807  HN  VAL A 315      10.419  -2.249 -10.650  1.00 78.65           H
ATOM   4808  N   LEU A 316       9.389  -4.426 -12.705  1.00 75.98           N
ATOM   4809  CA  LEU A 316       8.512  -5.273 -13.494  1.00 75.98           C
ATOM   4810  C   LEU A 316       8.325  -4.656 -14.882  1.00 75.98           C
ATOM   4811  O   LEU A 316       8.374  -5.360 -15.890  1.00 75.98           O
ATOM   4812  HA  LEU A 316       9.006  -6.238 -13.609  1.00 75.98           H
ATOM   4813  CB  LEU A 316       7.198  -5.523 -12.751  1.00 75.98           C
ATOM   4814 1HB  LEU A 316       6.789  -4.561 -12.443  1.00 75.98           H
ATOM   4815 2HB  LEU A 316       6.486  -5.963 -13.450  1.00 75.98           H
ATOM   4816  CG  LEU A 316       7.285  -6.427 -11.519  1.00 75.98           C
ATOM   4817  HG  LEU A 316       8.038  -6.015 -10.847  1.00 75.98           H
ATOM   4818  CD1 LEU A 316       5.959  -6.445 -10.757  1.00 75.98           C
ATOM   4819 1HD1 LEU A 316       5.713  -5.434 -10.432  1.00 75.98           H
ATOM   4820 2HD1 LEU A 316       5.170  -6.819 -11.410  1.00 75.98           H
ATOM   4821 3HD1 LEU A 316       6.049  -7.095  -9.887  1.00 75.98           H
ATOM   4822  CD2 LEU A 316       7.745  -7.835 -11.904  1.00 75.98           C
ATOM   4823 1HD2 LEU A 316       7.034  -8.270 -12.607  1.00 75.98           H
ATOM   4824 2HD2 LEU A 316       8.729  -7.781 -12.369  1.00 75.98           H
ATOM   4825 3HD2 LEU A 316       7.798  -8.456 -11.010  1.00 75.98           H
ATOM   4826  HN  LEU A 316       8.997  -4.093 -11.848  1.00 75.98           H
ATOM   4827  N   TYR A 317       8.116  -3.348 -14.889  1.00 64.87           N
ATOM   4828  CA  TYR A 317       7.872  -2.636 -16.132  1.00 64.87           C
ATOM   4829  C   TYR A 317       9.100  -2.687 -17.043  1.00 64.87           C
ATOM   4830  O   TYR A 317       8.969  -2.770 -18.263  1.00 64.87           O
ATOM   4831  HA  TYR A 317       7.034  -3.118 -16.637  1.00 64.87           H
ATOM   4832  CB  TYR A 317       7.603  -1.182 -15.739  1.00 64.87           C
ATOM   4833 1HB  TYR A 317       8.489  -0.779 -15.249  1.00 64.87           H
ATOM   4834 2HB  TYR A 317       7.444  -0.595 -16.644  1.00 64.87           H
ATOM   4835  CG  TYR A 317       6.398  -1.000 -14.813  1.00 64.87           C
ATOM   4836  CD1 TYR A 317       5.323  -1.861 -14.902  1.00 64.87           C
ATOM   4837  HD1 TYR A 317       5.333  -2.671 -15.632  1.00 64.87           H
ATOM   4838  CD2 TYR A 317       6.387   0.025 -13.890  1.00 64.87           C
ATOM   4839  HD2 TYR A 317       7.236   0.705 -13.819  1.00 64.87           H
ATOM   4840  CE1 TYR A 317       4.190  -1.690 -14.031  1.00 64.87           C
ATOM   4841  HE1 TYR A 317       3.334  -2.363 -14.090  1.00 64.87           H
ATOM   4842  CE2 TYR A 317       5.253   0.196 -13.018  1.00 64.87           C
ATOM   4843  HE2 TYR A 317       5.231   1.001 -12.284  1.00 64.87           H
ATOM   4844  CZ  TYR A 317       4.211  -0.670 -13.132  1.00 64.87           C
ATOM   4845  OH  TYR A 317       3.140  -0.508 -12.308  1.00 64.87           O
ATOM   4846  HH  TYR A 317       2.484  -1.250 -12.451  1.00 64.87           H
ATOM   4847  HN  TYR A 317       8.110  -2.778 -14.067  1.00 64.87           H
ATOM   4848  N   VAL A 318      10.265  -2.635 -16.415  1.00 66.77           N
ATOM   4849  CA  VAL A 318      11.516  -2.644 -17.155  1.00 66.77           C
ATOM   4850  C   VAL A 318      11.661  -3.982 -17.884  1.00 66.77           C
ATOM   4851  O   VAL A 318      11.938  -4.013 -19.082  1.00 66.77           O
ATOM   4852  HA  VAL A 318      11.466  -1.845 -17.895  1.00 66.77           H
ATOM   4853  CB  VAL A 318      12.684  -2.346 -16.214  1.00 66.77           C
ATOM   4854  HB  VAL A 318      12.622  -3.038 -15.373  1.00 66.77           H
ATOM   4855  CG1 VAL A 318      14.025  -2.577 -16.913  1.00 66.77           C
ATOM   4856 1HG1 VAL A 318      14.092  -3.615 -17.236  1.00 66.77           H
ATOM   4857 2HG1 VAL A 318      14.099  -1.921 -17.781  1.00 66.77           H
ATOM   4858 3HG1 VAL A 318      14.838  -2.357 -16.222  1.00 66.77           H
ATOM   4859  CG2 VAL A 318      12.592  -0.923 -15.659  1.00 66.77           C
ATOM   4860 1HG2 VAL A 318      12.617  -0.210 -16.483  1.00 66.77           H
ATOM   4861 2HG2 VAL A 318      11.659  -0.808 -15.107  1.00 66.77           H
ATOM   4862 3HG2 VAL A 318      13.434  -0.738 -14.993  1.00 66.77           H
ATOM   4863  HN  VAL A 318      10.363  -2.586 -15.421  1.00 66.77           H
ATOM   4864  N   PHE A 319      11.469  -5.054 -17.130  1.00 66.51           N
ATOM   4865  CA  PHE A 319      11.754  -6.386 -17.636  1.00 66.51           C
ATOM   4866  C   PHE A 319      10.632  -6.875 -18.554  1.00 66.51           C
ATOM   4867  O   PHE A 319      10.891  -7.534 -19.560  1.00 66.51           O
ATOM   4868  HA  PHE A 319      12.684  -6.324 -18.203  1.00 66.51           H
ATOM   4869  CB  PHE A 319      11.848  -7.315 -16.424  1.00 66.51           C
ATOM   4870 1HB  PHE A 319      11.077  -7.037 -15.706  1.00 66.51           H
ATOM   4871 2HB  PHE A 319      11.633  -8.335 -16.744  1.00 66.51           H
ATOM   4872  CG  PHE A 319      13.209  -7.290 -15.725  1.00 66.51           C
ATOM   4873  CD1 PHE A 319      14.294  -7.845 -16.329  1.00 66.51           C
ATOM   4874  HD1 PHE A 319      14.194  -8.306 -17.312  1.00 66.51           H
ATOM   4875  CD2 PHE A 319      13.333  -6.715 -14.499  1.00 66.51           C
ATOM   4876  HD2 PHE A 319      12.463  -6.271 -14.015  1.00 66.51           H
ATOM   4877  CE1 PHE A 319      15.556  -7.822 -15.680  1.00 66.51           C
ATOM   4878  HE1 PHE A 319      16.426  -8.266 -16.165  1.00 66.51           H
ATOM   4879  CE2 PHE A 319      14.596  -6.692 -13.850  1.00 66.51           C
ATOM   4880  HE2 PHE A 319      14.696  -6.231 -12.868  1.00 66.51           H
ATOM   4881  CZ  PHE A 319      15.681  -7.246 -14.455  1.00 66.51           C
ATOM   4882  HZ  PHE A 319      16.650  -7.229 -13.956  1.00 66.51           H
ATOM   4883  HN  PHE A 319      11.126  -5.023 -16.191  1.00 66.51           H
ATOM   4884  N   VAL A 320       9.409  -6.535 -18.174  1.00 69.76           N
ATOM   4885  CA  VAL A 320       8.239  -7.129 -18.798  1.00 69.76           C
ATOM   4886  C   VAL A 320       7.749  -6.218 -19.925  1.00 69.76           C
ATOM   4887  O   VAL A 320       7.139  -6.685 -20.885  1.00 69.76           O
ATOM   4888  HA  VAL A 320       8.544  -8.084 -19.227  1.00 69.76           H
ATOM   4889  CB  VAL A 320       7.167  -7.405 -17.742  1.00 69.76           C
ATOM   4890  HB  VAL A 320       6.731  -6.449 -17.450  1.00 69.76           H
ATOM   4891  CG1 VAL A 320       6.046  -8.276 -18.314  1.00 69.76           C
ATOM   4892 1HG1 VAL A 320       5.583  -7.765 -19.158  1.00 69.76           H
ATOM   4893 2HG1 VAL A 320       6.461  -9.228 -18.647  1.00 69.76           H
ATOM   4894 3HG1 VAL A 320       5.297  -8.456 -17.543  1.00 69.76           H
ATOM   4895  CG2 VAL A 320       7.777  -8.045 -16.494  1.00 69.76           C
ATOM   4896 1HG2 VAL A 320       8.251  -8.988 -16.764  1.00 69.76           H
ATOM   4897 2HG2 VAL A 320       8.522  -7.372 -16.068  1.00 69.76           H
ATOM   4898 3HG2 VAL A 320       6.993  -8.230 -15.760  1.00 69.76           H
ATOM   4899  HN  VAL A 320       9.213  -5.868 -17.455  1.00 69.76           H
ATOM   4900  N   GLY A 321       8.036  -4.933 -19.770  1.00 71.86           N
ATOM   4901  CA  GLY A 321       7.548  -3.939 -20.712  1.00 71.86           C
ATOM   4902  C   GLY A 321       8.582  -3.669 -21.807  1.00 71.86           C
ATOM   4903  O   GLY A 321       9.484  -2.852 -21.626  1.00 71.86           O
ATOM   4904 1HA  GLY A 321       6.618  -4.285 -21.162  1.00 71.86           H
ATOM   4905 2HA  GLY A 321       7.322  -3.013 -20.184  1.00 71.86           H
ATOM   4906  HN  GLY A 321       8.588  -4.569 -19.020  1.00 71.86           H
ATOM   4907  N   GLU A 322       8.416  -4.370 -22.919  1.00 63.65           N
ATOM   4908  CA  GLU A 322       9.245  -4.128 -24.087  1.00 63.65           C
ATOM   4909  C   GLU A 322       9.188  -2.650 -24.481  1.00 63.65           C
ATOM   4910  O   GLU A 322      10.215  -2.043 -24.778  1.00 63.65           O
ATOM   4911  HA  GLU A 322      10.258  -4.390 -23.783  1.00 63.65           H
ATOM   4912  CB  GLU A 322       8.824  -5.023 -25.254  1.00 63.65           C
ATOM   4913 1HB  GLU A 322       7.737  -5.024 -25.343  1.00 63.65           H
ATOM   4914 2HB  GLU A 322       9.330  -4.703 -26.164  1.00 63.65           H
ATOM   4915  CG  GLU A 322       9.248  -6.474 -25.013  1.00 63.65           C
ATOM   4916 1HG  GLU A 322      10.319  -6.515 -24.814  1.00 63.65           H
ATOM   4917 2HG  GLU A 322       8.744  -6.861 -24.127  1.00 63.65           H
ATOM   4918  CD  GLU A 322       8.913  -7.351 -26.221  1.00 63.65           C
ATOM   4919  OE1 GLU A 322       9.215  -8.561 -26.144  1.00 63.65           O
ATOM   4920  OE2 GLU A 322       8.364  -6.791 -27.194  1.00 63.65           O
ATOM   4921  HN  GLU A 322       7.732  -5.091 -23.028  1.00 63.65           H
ATOM   4922  N   ARG A 323       7.976  -2.115 -24.472  1.00 61.30           N
ATOM   4923  CA  ARG A 323       7.762  -0.739 -24.886  1.00 61.30           C
ATOM   4924  C   ARG A 323       8.477   0.220 -23.932  1.00 61.30           C
ATOM   4925  O   ARG A 323       9.177   1.131 -24.371  1.00 61.30           O
ATOM   4926  HA  ARG A 323       8.185  -0.681 -25.889  1.00 61.30           H
ATOM   4927  CB  ARG A 323       6.271  -0.398 -24.918  1.00 61.30           C
ATOM   4928 1HB  ARG A 323       5.748  -1.101 -25.567  1.00 61.30           H
ATOM   4929 2HB  ARG A 323       5.847  -0.510 -23.920  1.00 61.30           H
ATOM   4930  CG  ARG A 323       6.045   1.030 -25.418  1.00 61.30           C
ATOM   4931 1HG  ARG A 323       6.518   1.737 -24.735  1.00 61.30           H
ATOM   4932 2HG  ARG A 323       6.521   1.159 -26.389  1.00 61.30           H
ATOM   4933  CD  ARG A 323       4.552   1.342 -25.530  1.00 61.30           C
ATOM   4934 1HD  ARG A 323       4.096   0.711 -26.293  1.00 61.30           H
ATOM   4935 2HD  ARG A 323       4.052   1.114 -24.588  1.00 61.30           H
ATOM   4936  NE  ARG A 323       4.357   2.769 -25.872  1.00 61.30           N
ATOM   4937  HE  ARG A 323       5.123   3.260 -26.287  1.00 61.30           H
ATOM   4938  CZ  ARG A 323       3.219   3.444 -25.661  1.00 61.30           C
ATOM   4939  NH1 ARG A 323       2.160   2.836 -25.108  1.00 61.30           N
ATOM   4940 1HH1 ARG A 323       2.216   1.871 -24.850  1.00 61.30           H
ATOM   4941 2HH1 ARG A 323       1.314   3.346 -24.954  1.00 61.30           H
ATOM   4942  NH2 ARG A 323       3.155   4.735 -26.012  1.00 61.30           N
ATOM   4943 1HH2 ARG A 323       2.313   5.253 -25.861  1.00 61.30           H
ATOM   4944 2HH2 ARG A 323       3.949   5.182 -26.424  1.00 61.30           H
ATOM   4945  HN  ARG A 323       7.151  -2.604 -24.188  1.00 61.30           H
ATOM   4946  N   PHE A 324       8.275  -0.018 -22.644  1.00 72.25           N
ATOM   4947  CA  PHE A 324       8.857   0.838 -21.625  1.00 72.25           C
ATOM   4948  C   PHE A 324      10.385   0.772 -21.661  1.00 72.25           C
ATOM   4949  O   PHE A 324      11.058   1.792 -21.515  1.00 72.25           O
ATOM   4950  HA  PHE A 324       8.534   1.858 -21.836  1.00 72.25           H
ATOM   4951  CB  PHE A 324       8.367   0.319 -20.272  1.00 72.25           C
ATOM   4952 1HB  PHE A 324       7.278   0.270 -20.285  1.00 72.25           H
ATOM   4953 2HB  PHE A 324       8.731  -0.698 -20.131  1.00 72.25           H
ATOM   4954  CG  PHE A 324       8.809   1.173 -19.081  1.00 72.25           C
ATOM   4955  CD1 PHE A 324       9.937   0.848 -18.393  1.00 72.25           C
ATOM   4956  HD1 PHE A 324      10.526  -0.020 -18.690  1.00 72.25           H
ATOM   4957  CD2 PHE A 324       8.075   2.255 -18.710  1.00 72.25           C
ATOM   4958  HD2 PHE A 324       7.171   2.515 -19.261  1.00 72.25           H
ATOM   4959  CE1 PHE A 324      10.347   1.640 -17.288  1.00 72.25           C
ATOM   4960  HE1 PHE A 324      11.251   1.379 -16.737  1.00 72.25           H
ATOM   4961  CE2 PHE A 324       8.485   3.047 -17.605  1.00 72.25           C
ATOM   4962  HE2 PHE A 324       7.896   3.915 -17.308  1.00 72.25           H
ATOM   4963  CZ  PHE A 324       9.613   2.723 -16.917  1.00 72.25           C
ATOM   4964  HZ  PHE A 324       9.927   3.330 -16.069  1.00 72.25           H
ATOM   4965  HN  PHE A 324       7.726  -0.777 -22.295  1.00 72.25           H
ATOM   4966  N   ARG A 325      10.889  -0.438 -21.855  1.00 70.66           N
ATOM   4967  CA  ARG A 325      12.325  -0.650 -21.910  1.00 70.66           C
ATOM   4968  C   ARG A 325      12.942   0.181 -23.037  1.00 70.66           C
ATOM   4969  O   ARG A 325      13.998   0.786 -22.860  1.00 70.66           O
ATOM   4970  HA  ARG A 325      12.693  -0.325 -20.937  1.00 70.66           H
ATOM   4971  CB  ARG A 325      12.655  -2.127 -22.136  1.00 70.66           C
ATOM   4972 1HB  ARG A 325      11.995  -2.748 -21.529  1.00 70.66           H
ATOM   4973 2HB  ARG A 325      12.471  -2.390 -23.178  1.00 70.66           H
ATOM   4974  CG  ARG A 325      14.113  -2.424 -21.780  1.00 70.66           C
ATOM   4975 1HG  ARG A 325      14.770  -1.752 -22.332  1.00 70.66           H
ATOM   4976 2HG  ARG A 325      14.279  -2.232 -20.720  1.00 70.66           H
ATOM   4977  CD  ARG A 325      14.472  -3.876 -22.103  1.00 70.66           C
ATOM   4978 1HD  ARG A 325      14.371  -4.055 -23.173  1.00 70.66           H
ATOM   4979 2HD  ARG A 325      15.513  -4.068 -21.845  1.00 70.66           H
ATOM   4980  NE  ARG A 325      13.587  -4.795 -21.352  1.00 70.66           N
ATOM   4981  HE  ARG A 325      12.977  -4.401 -20.664  1.00 70.66           H
ATOM   4982  CZ  ARG A 325      13.553  -6.122 -21.535  1.00 70.66           C
ATOM   4983  NH1 ARG A 325      14.349  -6.704 -22.442  1.00 70.66           N
ATOM   4984 1HH1 ARG A 325      14.975  -6.147 -22.989  1.00 70.66           H
ATOM   4985 2HH1 ARG A 325      14.318  -7.695 -22.573  1.00 70.66           H
ATOM   4986  NH2 ARG A 325      12.711  -6.858 -20.797  1.00 70.66           N
ATOM   4987 1HH2 ARG A 325      12.674  -7.850 -20.921  1.00 70.66           H
ATOM   4988 2HH2 ARG A 325      12.121  -6.416 -20.122  1.00 70.66           H
ATOM   4989  HN  ARG A 325      10.335  -1.262 -21.974  1.00 70.66           H
ATOM   4990  N   ARG A 326      12.256   0.183 -24.171  1.00 66.64           N
ATOM   4991  CA  ARG A 326      12.740   0.903 -25.337  1.00 66.64           C
ATOM   4992  C   ARG A 326      12.688   2.412 -25.089  1.00 66.64           C
ATOM   4993  O   ARG A 326      13.618   3.135 -25.441  1.00 66.64           O
ATOM   4994  HA  ARG A 326      13.767   0.562 -25.468  1.00 66.64           H
ATOM   4995  CB  ARG A 326      11.908   0.567 -26.576  1.00 66.64           C
ATOM   4996 1HB  ARG A 326      11.703  -0.503 -26.602  1.00 66.64           H
ATOM   4997 2HB  ARG A 326      10.945   1.075 -26.520  1.00 66.64           H
ATOM   4998  CG  ARG A 326      12.636   0.984 -27.855  1.00 66.64           C
ATOM   4999 1HG  ARG A 326      12.813   2.060 -27.843  1.00 66.64           H
ATOM   5000 2HG  ARG A 326      13.613   0.501 -27.896  1.00 66.64           H
ATOM   5001  CD  ARG A 326      11.824   0.609 -29.096  1.00 66.64           C
ATOM   5002 1HD  ARG A 326      10.861   1.120 -29.079  1.00 66.64           H
ATOM   5003 2HD  ARG A 326      12.344   0.940 -29.995  1.00 66.64           H
ATOM   5004  NE  ARG A 326      11.617  -0.856 -29.142  1.00 66.64           N
ATOM   5005  HE  ARG A 326      12.246  -1.434 -28.622  1.00 66.64           H
ATOM   5006  CZ  ARG A 326      10.640  -1.455 -29.836  1.00 66.64           C
ATOM   5007  NH1 ARG A 326       9.770  -0.729 -30.551  1.00 66.64           N
ATOM   5008 1HH1 ARG A 326       9.846   0.268 -30.568  1.00 66.64           H
ATOM   5009 2HH1 ARG A 326       9.044  -1.184 -31.066  1.00 66.64           H
ATOM   5010  NH2 ARG A 326      10.548  -2.792 -29.806  1.00 66.64           N
ATOM   5011 1HH2 ARG A 326       9.825  -3.254 -30.319  1.00 66.64           H
ATOM   5012 2HH2 ARG A 326      11.202  -3.326 -29.270  1.00 66.64           H
ATOM   5013  HN  ARG A 326      11.387  -0.294 -24.300  1.00 66.64           H
ATOM   5014  N   ASP A 327      11.590   2.842 -24.484  1.00 76.19           N
ATOM   5015  CA  ASP A 327      11.378   4.258 -24.236  1.00 76.19           C
ATOM   5016  C   ASP A 327      12.381   4.744 -23.188  1.00 76.19           C
ATOM   5017  O   ASP A 327      12.843   5.882 -23.246  1.00 76.19           O
ATOM   5018  HA  ASP A 327      11.518   4.742 -25.203  1.00 76.19           H
ATOM   5019  CB  ASP A 327       9.969   4.518 -23.699  1.00 76.19           C
ATOM   5020 1HB  ASP A 327       9.750   3.822 -22.890  1.00 76.19           H
ATOM   5021 2HB  ASP A 327       9.916   5.523 -23.279  1.00 76.19           H
ATOM   5022  CG  ASP A 327       8.924   4.367 -24.806  1.00 76.19           C
ATOM   5023  OD1 ASP A 327       9.348   4.281 -25.979  1.00 76.19           O
ATOM   5024  OD2 ASP A 327       7.725   4.340 -24.455  1.00 76.19           O
ATOM   5025  HN  ASP A 327      10.855   2.243 -24.166  1.00 76.19           H
ATOM   5026  N   LEU A 328      12.689   3.856 -22.254  1.00 77.93           N
ATOM   5027  CA  LEU A 328      13.662   4.165 -21.220  1.00 77.93           C
ATOM   5028  C   LEU A 328      15.011   4.474 -21.872  1.00 77.93           C
ATOM   5029  O   LEU A 328      15.592   5.531 -21.633  1.00 77.93           O
ATOM   5030  HA  LEU A 328      13.316   5.059 -20.702  1.00 77.93           H
ATOM   5031  CB  LEU A 328      13.722   3.038 -20.187  1.00 77.93           C
ATOM   5032 1HB  LEU A 328      12.748   2.964 -19.702  1.00 77.93           H
ATOM   5033 2HB  LEU A 328      13.888   2.098 -20.713  1.00 77.93           H
ATOM   5034  CG  LEU A 328      14.791   3.178 -19.101  1.00 77.93           C
ATOM   5035  HG  LEU A 328      15.758   3.299 -19.589  1.00 77.93           H
ATOM   5036  CD1 LEU A 328      14.552   4.431 -18.256  1.00 77.93           C
ATOM   5037 1HD1 LEU A 328      14.585   5.313 -18.895  1.00 77.93           H
ATOM   5038 2HD1 LEU A 328      13.575   4.365 -17.777  1.00 77.93           H
ATOM   5039 3HD1 LEU A 328      15.326   4.507 -17.492  1.00 77.93           H
ATOM   5040  CD2 LEU A 328      14.871   1.914 -18.244  1.00 77.93           C
ATOM   5041 1HD2 LEU A 328      13.908   1.738 -17.765  1.00 77.93           H
ATOM   5042 2HD2 LEU A 328      15.124   1.062 -18.875  1.00 77.93           H
ATOM   5043 3HD2 LEU A 328      15.639   2.041 -17.480  1.00 77.93           H
ATOM   5044  HN  LEU A 328      12.286   2.942 -22.196  1.00 77.93           H
ATOM   5045  N   VAL A 329      15.471   3.531 -22.682  1.00 78.43           N
ATOM   5046  CA  VAL A 329      16.780   3.649 -23.301  1.00 78.43           C
ATOM   5047  C   VAL A 329      16.809   4.896 -24.188  1.00 78.43           C
ATOM   5048  O   VAL A 329      17.832   5.571 -24.282  1.00 78.43           O
ATOM   5049  HA  VAL A 329      17.512   3.771 -22.502  1.00 78.43           H
ATOM   5050  CB  VAL A 329      17.117   2.366 -24.062  1.00 78.43           C
ATOM   5051  HB  VAL A 329      16.323   2.188 -24.787  1.00 78.43           H
ATOM   5052  CG1 VAL A 329      18.431   2.513 -24.831  1.00 78.43           C
ATOM   5053 1HG1 VAL A 329      18.343   3.331 -25.547  1.00 78.43           H
ATOM   5054 2HG1 VAL A 329      19.239   2.727 -24.132  1.00 78.43           H
ATOM   5055 3HG1 VAL A 329      18.647   1.587 -25.363  1.00 78.43           H
ATOM   5056  CG2 VAL A 329      17.167   1.164 -23.116  1.00 78.43           C
ATOM   5057 1HG2 VAL A 329      17.932   1.332 -22.357  1.00 78.43           H
ATOM   5058 2HG2 VAL A 329      16.198   1.041 -22.633  1.00 78.43           H
ATOM   5059 3HG2 VAL A 329      17.409   0.265 -23.682  1.00 78.43           H
ATOM   5060  HN  VAL A 329      14.966   2.700 -22.916  1.00 78.43           H
ATOM   5061  N   LYS A 330      15.673   5.162 -24.816  1.00 72.97           N
ATOM   5062  CA  LYS A 330      15.547   6.330 -25.671  1.00 72.97           C
ATOM   5063  C   LYS A 330      15.745   7.594 -24.833  1.00 72.97           C
[truncated: 117,162 more chars]
