# Supplementary material for: Noncanonical roles of chemokine regions in CCR9 activation revealed by structural modeling and mutational mapping
Source: Nat Commun. 2025 Aug 18;16:7695. doi: 10.1038/s41467-025-62321-9 (PMC12361432; doi:10.1038/s41467-025-62321-9)
Supplement: Supplementary file 5 — Supplementary Data 3 [file 41467_2025_62321_MOESM5_ESM.zip › CCR9_CCL25_08_rnk2.pdb]

ATOM      1  N   GLU A  20      -4.233  -5.223  58.491  1.00 49.83           N
ATOM      2  CA  GLU A  20      -4.524  -6.030  57.319  1.00 49.83           C
ATOM      3  C   GLU A  20      -4.986  -7.427  57.738  1.00 49.83           C
ATOM      4  O   GLU A  20      -4.170  -8.271  58.106  1.00 49.83           O
ATOM      5  HA  GLU A  20      -5.333  -5.512  56.803  1.00 49.83           H
ATOM      6  CB  GLU A  20      -3.309  -6.110  56.393  1.00 49.83           C
ATOM      7 1HB  GLU A  20      -2.395  -6.123  56.986  1.00 49.83           H
ATOM      8 2HB  GLU A  20      -3.406  -6.972  55.732  1.00 49.83           H
ATOM      9  CG  GLU A  20      -3.228  -4.880  55.487  1.00 49.83           C
ATOM     10 1HG  GLU A  20      -4.218  -4.649  55.092  1.00 49.83           H
ATOM     11 2HG  GLU A  20      -2.908  -4.016  56.069  1.00 49.83           H
ATOM     12  CD  GLU A  20      -2.254  -5.113  54.331  1.00 49.83           C
ATOM     13  OE1 GLU A  20      -2.464  -4.479  53.274  1.00 49.83           O
ATOM     14  OE2 GLU A  20      -1.320  -5.920  54.529  1.00 49.83           O
ATOM     15  HN  GLU A  20      -4.342  -5.694  59.366  1.00 49.83           H
ATOM     16  N   SER A  21      -6.294  -7.629  57.668  1.00 58.44           N
ATOM     17  CA  SER A  21      -6.872  -8.918  58.008  1.00 58.44           C
ATOM     18  C   SER A  21      -6.155 -10.032  57.241  1.00 58.44           C
ATOM     19  O   SER A  21      -5.861  -9.884  56.056  1.00 58.44           O
ATOM     20  HA  SER A  21      -6.715  -9.030  59.081  1.00 58.44           H
ATOM     21  CB  SER A  21      -8.372  -8.946  57.707  1.00 58.44           C
ATOM     22 1HB  SER A  21      -8.776  -9.924  57.968  1.00 58.44           H
ATOM     23 2HB  SER A  21      -8.881  -8.213  58.332  1.00 58.44           H
ATOM     24  OG  SER A  21      -8.646  -8.672  56.336  1.00 58.44           O
ATOM     25  HG  SER A  21      -8.991  -9.494  55.884  1.00 58.44           H
ATOM     26  HN  SER A  21      -6.953  -6.932  57.385  1.00 58.44           H
ATOM     27  N   THR A  22      -5.896 -11.121  57.949  1.00 60.18           N
ATOM     28  CA  THR A  22      -5.191 -12.246  57.359  1.00 60.18           C
ATOM     29  C   THR A  22      -5.827 -12.632  56.022  1.00 60.18           C
ATOM     30  O   THR A  22      -5.134 -13.074  55.106  1.00 60.18           O
ATOM     31  HA  THR A  22      -4.167 -11.938  57.149  1.00 60.18           H
ATOM     32  CB  THR A  22      -5.182 -13.387  58.379  1.00 60.18           C
ATOM     33  HB  THR A  22      -4.970 -14.340  57.896  1.00 60.18           H
ATOM     34  OG1 THR A  22      -6.453 -13.291  59.018  1.00 60.18           O
ATOM     35  HG1 THR A  22      -6.655 -14.140  59.505  1.00 60.18           H
ATOM     36  CG2 THR A  22      -4.178 -13.153  59.510  1.00 60.18           C
ATOM     37 1HG2 THR A  22      -4.432 -12.233  60.037  1.00 60.18           H
ATOM     38 2HG2 THR A  22      -3.175 -13.068  59.093  1.00 60.18           H
ATOM     39 3HG2 THR A  22      -4.213 -13.991  60.206  1.00 60.18           H
ATOM     40  HN  THR A  22      -6.159 -11.242  58.906  1.00 60.18           H
ATOM     41  N   SER A  23      -7.138 -12.452  55.952  1.00 63.26           N
ATOM     42  CA  SER A  23      -7.867 -12.728  54.726  1.00 63.26           C
ATOM     43  C   SER A  23      -7.337 -11.846  53.593  1.00 63.26           C
ATOM     44  O   SER A  23      -7.146 -12.316  52.473  1.00 63.26           O
ATOM     45  HA  SER A  23      -7.681 -13.780  54.510  1.00 63.26           H
ATOM     46  CB  SER A  23      -9.368 -12.503  54.916  1.00 63.26           C
ATOM     47 1HB  SER A  23      -9.896 -12.797  54.008  1.00 63.26           H
ATOM     48 2HB  SER A  23      -9.732 -13.145  55.718  1.00 63.26           H
ATOM     49  OG  SER A  23      -9.671 -11.145  55.222  1.00 63.26           O
ATOM     50  HG  SER A  23     -10.661 -11.016  55.264  1.00 63.26           H
ATOM     51  HN  SER A  23      -7.698 -12.126  56.713  1.00 63.26           H
ATOM     52  N   SER A  24      -7.116 -10.582  53.925  1.00 68.89           N
ATOM     53  CA  SER A  24      -6.713  -9.606  52.926  1.00 68.89           C
ATOM     54  C   SER A  24      -5.336  -9.969  52.366  1.00 68.89           C
ATOM     55  O   SER A  24      -5.045  -9.701  51.201  1.00 68.89           O
ATOM     56  HA  SER A  24      -7.470  -9.663  52.145  1.00 68.89           H
ATOM     57  CB  SER A  24      -6.692  -8.194  53.513  1.00 68.89           C
ATOM     58 1HB  SER A  24      -6.741  -7.464  52.705  1.00 68.89           H
ATOM     59 2HB  SER A  24      -7.577  -8.045  54.132  1.00 68.89           H
ATOM     60  OG  SER A  24      -5.523  -7.957  54.294  1.00 68.89           O
ATOM     61  HG  SER A  24      -5.516  -8.561  55.091  1.00 68.89           H
ATOM     62  HN  SER A  24      -7.207 -10.223  54.853  1.00 68.89           H
ATOM     63  N   MET A  25      -4.524 -10.572  53.222  1.00 65.82           N
ATOM     64  CA  MET A  25      -3.174 -10.946  52.837  1.00 65.82           C
ATOM     65  C   MET A  25      -3.172 -12.254  52.045  1.00 65.82           C
ATOM     66  O   MET A  25      -2.393 -12.415  51.107  1.00 65.82           O
ATOM     67  HA  MET A  25      -2.812 -10.132  52.209  1.00 65.82           H
ATOM     68  CB  MET A  25      -2.311 -11.106  54.091  1.00 65.82           C
ATOM     69 1HB  MET A  25      -2.560 -10.327  54.811  1.00 65.82           H
ATOM     70 2HB  MET A  25      -2.531 -12.062  54.568  1.00 65.82           H
ATOM     71  CG  MET A  25      -0.823 -11.033  53.745  1.00 65.82           C
ATOM     72 1HG  MET A  25      -0.403 -12.037  53.690  1.00 65.82           H
ATOM     73 2HG  MET A  25      -0.691 -10.578  52.764  1.00 65.82           H
ATOM     74  SD  MET A  25       0.044 -10.078  54.980  1.00 65.82           S
ATOM     75  CE  MET A  25       1.729 -10.360  54.463  1.00 65.82           C
ATOM     76 1HE  MET A  25       1.946 -11.428  54.496  1.00 65.82           H
ATOM     77 2HE  MET A  25       1.863  -9.993  53.445  1.00 65.82           H
ATOM     78 3HE  MET A  25       2.408  -9.831  55.132  1.00 65.82           H
ATOM     79  HN  MET A  25      -4.775 -10.805  54.162  1.00 65.82           H
ATOM     80  N   GLU A  26      -4.053 -13.156  52.451  1.00 60.63           N
ATOM     81  CA  GLU A  26      -4.238 -14.402  51.726  1.00 60.63           C
ATOM     82  C   GLU A  26      -4.762 -14.122  50.316  1.00 60.63           C
ATOM     83  O   GLU A  26      -4.318 -14.741  49.351  1.00 60.63           O
ATOM     84  HA  GLU A  26      -3.248 -14.854  51.670  1.00 60.63           H
ATOM     85  CB  GLU A  26      -5.177 -15.343  52.483  1.00 60.63           C
ATOM     86 1HB  GLU A  26      -5.999 -14.773  52.915  1.00 60.63           H
ATOM     87 2HB  GLU A  26      -5.509 -16.142  51.820  1.00 60.63           H
ATOM     88  CG  GLU A  26      -4.452 -16.022  53.647  1.00 60.63           C
ATOM     89 1HG  GLU A  26      -3.593 -16.578  53.270  1.00 60.63           H
ATOM     90 2HG  GLU A  26      -4.066 -15.265  54.331  1.00 60.63           H
ATOM     91  CD  GLU A  26      -5.389 -16.968  54.400  1.00 60.63           C
ATOM     92  OE1 GLU A  26      -4.856 -17.866  55.087  1.00 60.63           O
ATOM     93  OE2 GLU A  26      -6.617 -16.772  54.271  1.00 60.63           O
ATOM     94  HN  GLU A  26      -4.633 -13.047  53.258  1.00 60.63           H
ATOM     95  N   ASP A  27      -5.699 -13.189  50.242  1.00 67.16           N
ATOM     96  CA  ASP A  27      -6.322 -12.852  48.973  1.00 67.16           C
ATOM     97  C   ASP A  27      -5.245 -12.403  47.984  1.00 67.16           C
ATOM     98  O   ASP A  27      -5.304 -12.735  46.802  1.00 67.16           O
ATOM     99  HA  ASP A  27      -6.828 -13.763  48.652  1.00 67.16           H
ATOM    100  CB  ASP A  27      -7.322 -11.706  49.137  1.00 67.16           C
ATOM    101 1HB  ASP A  27      -6.877 -10.914  49.739  1.00 67.16           H
ATOM    102 2HB  ASP A  27      -7.549 -11.275  48.162  1.00 67.16           H
ATOM    103  CG  ASP A  27      -8.612 -12.194  49.798  1.00 67.16           C
ATOM    104  OD1 ASP A  27      -8.857 -13.418  49.730  1.00 67.16           O
ATOM    105  OD2 ASP A  27      -9.325 -11.332  50.356  1.00 67.16           O
ATOM    106  HN  ASP A  27      -6.033 -12.667  51.028  1.00 67.16           H
ATOM    107  N   TYR A  28      -4.284 -11.653  48.505  1.00 67.06           N
ATOM    108  CA  TYR A  28      -3.212 -11.129  47.677  1.00 67.06           C
ATOM    109  C   TYR A  28      -2.244 -12.241  47.266  1.00 67.06           C
ATOM    110  O   TYR A  28      -1.762 -12.262  46.135  1.00 67.06           O
ATOM    111  HA  TYR A  28      -3.658 -10.697  46.782  1.00 67.06           H
ATOM    112  CB  TYR A  28      -2.465 -10.115  48.546  1.00 67.06           C
ATOM    113 1HB  TYR A  28      -3.163  -9.340  48.864  1.00 67.06           H
ATOM    114 2HB  TYR A  28      -2.112 -10.615  49.448  1.00 67.06           H
ATOM    115  CG  TYR A  28      -1.275  -9.453  47.848  1.00 67.06           C
ATOM    116  CD1 TYR A  28      -0.002  -9.953  48.032  1.00 67.06           C
ATOM    117  HD1 TYR A  28       0.156 -10.819  48.675  1.00 67.06           H
ATOM    118  CD2 TYR A  28      -1.475  -8.357  47.033  1.00 67.06           C
ATOM    119  HD2 TYR A  28      -2.481  -7.963  46.888  1.00 67.06           H
ATOM    120  CE1 TYR A  28       1.118  -9.330  47.375  1.00 67.06           C
ATOM    121  HE1 TYR A  28       2.128  -9.715  47.512  1.00 67.06           H
ATOM    122  CE2 TYR A  28      -0.356  -7.735  46.376  1.00 67.06           C
ATOM    123  HE2 TYR A  28      -0.499  -6.869  45.730  1.00 67.06           H
ATOM    124  CZ  TYR A  28       0.886  -8.252  46.579  1.00 67.06           C
ATOM    125  OH  TYR A  28       1.943  -7.664  45.958  1.00 67.06           O
ATOM    126  HH  TYR A  28       1.679  -6.765  45.611  1.00 67.06           H
ATOM    127  HN  TYR A  28      -4.232 -11.403  49.472  1.00 67.06           H
ATOM    128  N   VAL A  29      -1.988 -13.137  48.208  1.00 67.53           N
ATOM    129  CA  VAL A  29      -1.016 -14.195  47.990  1.00 67.53           C
ATOM    130  C   VAL A  29      -1.594 -15.220  47.013  1.00 67.53           C
ATOM    131  O   VAL A  29      -0.878 -15.746  46.163  1.00 67.53           O
ATOM    132  HA  VAL A  29      -0.132 -13.742  47.540  1.00 67.53           H
ATOM    133  CB  VAL A  29      -0.604 -14.810  49.329  1.00 67.53           C
ATOM    134  HB  VAL A  29      -1.512 -15.092  49.862  1.00 67.53           H
ATOM    135  CG1 VAL A  29       0.229 -16.076  49.117  1.00 67.53           C
ATOM    136 1HG1 VAL A  29      -0.358 -16.808  48.561  1.00 67.53           H
ATOM    137 2HG1 VAL A  29       1.129 -15.829  48.554  1.00 67.53           H
ATOM    138 3HG1 VAL A  29       0.508 -16.493  50.084  1.00 67.53           H
ATOM    139  CG2 VAL A  29       0.151 -13.795  50.190  1.00 67.53           C
ATOM    140 1HG2 VAL A  29       1.049 -13.469  49.664  1.00 67.53           H
ATOM    141 2HG2 VAL A  29      -0.490 -12.935  50.383  1.00 67.53           H
ATOM    142 3HG2 VAL A  29       0.432 -14.259  51.135  1.00 67.53           H
ATOM    143  HN  VAL A  29      -2.432 -13.149  49.104  1.00 67.53           H
ATOM    144  N   ASN A  30      -2.885 -15.475  47.167  1.00 62.10           N
ATOM    145  CA  ASN A  30      -3.540 -16.518  46.397  1.00 62.10           C
ATOM    146  C   ASN A  30      -3.977 -15.950  45.045  1.00 62.10           C
ATOM    147  O   ASN A  30      -4.444 -16.688  44.179  1.00 62.10           O
ATOM    148  HA  ASN A  30      -2.797 -17.309  46.296  1.00 62.10           H
ATOM    149  CB  ASN A  30      -4.787 -17.035  47.117  1.00 62.10           C
ATOM    150 1HB  ASN A  30      -5.424 -16.196  47.397  1.00 62.10           H
ATOM    151 2HB  ASN A  30      -5.367 -17.664  46.442  1.00 62.10           H
ATOM    152  CG  ASN A  30      -4.407 -17.832  48.367  1.00 62.10           C
ATOM    153  OD1 ASN A  30      -3.326 -18.386  48.477  1.00 62.10           O
ATOM    154  ND2 ASN A  30      -5.355 -17.859  49.300  1.00 62.10           N
ATOM    155 1HD2 ASN A  30      -6.221 -17.383  49.147  1.00 62.10           H
ATOM    156 2HD2 ASN A  30      -5.201 -18.355  50.155  1.00 62.10           H
ATOM    157  HN  ASN A  30      -3.480 -14.983  47.803  1.00 62.10           H
ATOM    158  N   PHE A  31      -3.808 -14.643  44.906  1.00 69.20           N
ATOM    159  CA  PHE A  31      -4.156 -13.972  43.665  1.00 69.20           C
ATOM    160  C   PHE A  31      -3.293 -14.477  42.507  1.00 69.20           C
ATOM    161  O   PHE A  31      -2.066 -14.468  42.594  1.00 69.20           O
ATOM    162  HA  PHE A  31      -5.203 -14.195  43.460  1.00 69.20           H
ATOM    163  CB  PHE A  31      -3.888 -12.480  43.874  1.00 69.20           C
ATOM    164 1HB  PHE A  31      -4.394 -12.153  44.782  1.00 69.20           H
ATOM    165 2HB  PHE A  31      -2.820 -12.332  44.034  1.00 69.20           H
ATOM    166  CG  PHE A  31      -4.341 -11.597  42.709  1.00 69.20           C
ATOM    167  CD1 PHE A  31      -3.434 -11.162  41.793  1.00 69.20           C
ATOM    168  HD1 PHE A  31      -2.385 -11.442  41.889  1.00 69.20           H
ATOM    169  CD2 PHE A  31      -5.650 -11.249  42.589  1.00 69.20           C
ATOM    170  HD2 PHE A  31      -6.376 -11.598  43.322  1.00 69.20           H
ATOM    171  CE1 PHE A  31      -3.854 -10.343  40.712  1.00 69.20           C
ATOM    172  HE1 PHE A  31      -3.128  -9.994  39.978  1.00 69.20           H
ATOM    173  CE2 PHE A  31      -6.070 -10.430  41.507  1.00 69.20           C
ATOM    174  HE2 PHE A  31      -7.119 -10.150  41.411  1.00 69.20           H
ATOM    175  CZ  PHE A  31      -5.163  -9.994  40.592  1.00 69.20           C
ATOM    176  HZ  PHE A  31      -5.486  -9.366  39.762  1.00 69.20           H
ATOM    177  HN  PHE A  31      -3.442 -14.047  45.621  1.00 69.20           H
ATOM    178  N   ASN A  32      -3.968 -14.904  41.451  1.00 62.33           N
ATOM    179  CA  ASN A  32      -3.278 -15.393  40.269  1.00 62.33           C
ATOM    180  C   ASN A  32      -2.820 -14.203  39.423  1.00 62.33           C
ATOM    181  O   ASN A  32      -3.600 -13.652  38.648  1.00 62.33           O
ATOM    182  HA  ASN A  32      -2.442 -15.981  40.649  1.00 62.33           H
ATOM    183  CB  ASN A  32      -4.202 -16.257  39.409  1.00 62.33           C
ATOM    184 1HB  ASN A  32      -4.704 -16.994  40.036  1.00 62.33           H
ATOM    185 2HB  ASN A  32      -4.978 -15.635  38.965  1.00 62.33           H
ATOM    186  CG  ASN A  32      -3.417 -16.969  38.306  1.00 62.33           C
ATOM    187  OD1 ASN A  32      -2.212 -16.831  38.178  1.00 62.33           O
ATOM    188  ND2 ASN A  32      -4.166 -17.736  37.518  1.00 62.33           N
ATOM    189 1HD2 ASN A  32      -5.150 -17.806  37.677  1.00 62.33           H
ATOM    190 2HD2 ASN A  32      -3.744 -18.243  36.766  1.00 62.33           H
ATOM    191  HN  ASN A  32      -4.966 -14.920  41.394  1.00 62.33           H
ATOM    192  N   PHE A  33      -1.557 -13.843  39.599  1.00 65.11           N
ATOM    193  CA  PHE A  33      -0.953 -12.806  38.781  1.00 65.11           C
ATOM    194  C   PHE A  33      -0.563 -13.351  37.405  1.00 65.11           C
ATOM    195  O   PHE A  33       0.615 -13.365  37.050  1.00 65.11           O
ATOM    196  HA  PHE A  33      -1.695 -12.017  38.660  1.00 65.11           H
ATOM    197  CB  PHE A  33       0.310 -12.340  39.509  1.00 65.11           C
ATOM    198 1HB  PHE A  33       0.926 -13.210  39.738  1.00 65.11           H
ATOM    199 2HB  PHE A  33       0.890 -11.707  38.838  1.00 65.11           H
ATOM    200  CG  PHE A  33       0.034 -11.572  40.802  1.00 65.11           C
ATOM    201  CD1 PHE A  33      -0.208 -10.234  40.760  1.00 65.11           C
ATOM    202  HD1 PHE A  33      -0.206  -9.710  39.805  1.00 65.11           H
ATOM    203  CD2 PHE A  33       0.032 -12.226  41.995  1.00 65.11           C
ATOM    204  HD2 PHE A  33       0.226 -13.298  42.028  1.00 65.11           H
ATOM    205  CE1 PHE A  33      -0.463  -9.521  41.961  1.00 65.11           C
ATOM    206  HE1 PHE A  33      -0.657  -8.449  41.928  1.00 65.11           H
ATOM    207  CE2 PHE A  33      -0.224 -11.513  43.196  1.00 65.11           C
ATOM    208  HE2 PHE A  33      -0.225 -12.037  44.151  1.00 65.11           H
ATOM    209  CZ  PHE A  33      -0.466 -10.175  43.154  1.00 65.11           C
ATOM    210  HZ  PHE A  33      -0.662  -9.627  44.075  1.00 65.11           H
ATOM    211  HN  PHE A  33      -0.951 -14.247  40.285  1.00 65.11           H
ATOM    212  N   THR A  34      -1.574 -13.786  36.668  1.00 63.49           N
ATOM    213  CA  THR A  34      -1.405 -14.056  35.250  1.00 63.49           C
ATOM    214  C   THR A  34      -0.862 -12.818  34.533  1.00 63.49           C
ATOM    215  O   THR A  34      -1.397 -11.722  34.688  1.00 63.49           O
ATOM    216  HA  THR A  34      -0.661 -14.844  35.137  1.00 63.49           H
ATOM    217  CB  THR A  34      -2.748 -14.538  34.697  1.00 63.49           C
ATOM    218  HB  THR A  34      -3.406 -13.696  34.484  1.00 63.49           H
ATOM    219  OG1 THR A  34      -3.220 -15.454  35.681  1.00 63.49           O
ATOM    220  HG1 THR A  34      -2.531 -16.160  35.850  1.00 63.49           H
ATOM    221  CG2 THR A  34      -2.589 -15.392  33.438  1.00 63.49           C
ATOM    222 1HG2 THR A  34      -1.986 -16.271  33.668  1.00 63.49           H
ATOM    223 2HG2 THR A  34      -2.097 -14.807  32.661  1.00 63.49           H
ATOM    224 3HG2 THR A  34      -3.572 -15.708  33.087  1.00 63.49           H
ATOM    225  HN  THR A  34      -2.494 -13.953  37.023  1.00 63.49           H
ATOM    226  N   ASP A  35       0.195 -13.036  33.763  1.00 67.81           N
ATOM    227  CA  ASP A  35       0.882 -11.937  33.107  1.00 67.81           C
ATOM    228  C   ASP A  35       0.153 -11.587  31.809  1.00 67.81           C
ATOM    229  O   ASP A  35       0.526 -12.059  30.736  1.00 67.81           O
ATOM    230  HA  ASP A  35       0.867 -11.119  33.828  1.00 67.81           H
ATOM    231  CB  ASP A  35       2.320 -12.320  32.753  1.00 67.81           C
ATOM    232 1HB  ASP A  35       2.747 -12.925  33.553  1.00 67.81           H
ATOM    233 2HB  ASP A  35       2.326 -12.932  31.852  1.00 67.81           H
ATOM    234  CG  ASP A  35       3.181 -11.074  32.535  1.00 67.81           C
ATOM    235  OD1 ASP A  35       2.641  -9.966  32.746  1.00 67.81           O
ATOM    236  OD2 ASP A  35       4.360 -11.257  32.162  1.00 67.81           O
ATOM    237  HN  ASP A  35       0.580 -13.942  33.585  1.00 67.81           H
ATOM    238  N   PHE A  36      -0.875 -10.762  31.949  1.00 82.11           N
ATOM    239  CA  PHE A  36      -1.613 -10.283  30.792  1.00 82.11           C
ATOM    240  C   PHE A  36      -0.945  -9.047  30.188  1.00 82.11           C
ATOM    241  O   PHE A  36      -1.315  -8.605  29.102  1.00 82.11           O
ATOM    242  HA  PHE A  36      -1.618 -11.087  30.056  1.00 82.11           H
ATOM    243  CB  PHE A  36      -3.013  -9.905  31.280  1.00 82.11           C
ATOM    244 1HB  PHE A  36      -2.920  -9.240  32.139  1.00 82.11           H
ATOM    245 2HB  PHE A  36      -3.520  -9.343  30.496  1.00 82.11           H
ATOM    246  CG  PHE A  36      -3.880 -11.103  31.672  1.00 82.11           C
ATOM    247  CD1 PHE A  36      -3.907 -12.210  30.884  1.00 82.11           C
ATOM    248  HD1 PHE A  36      -3.310 -12.245  29.972  1.00 82.11           H
ATOM    249  CD2 PHE A  36      -4.625 -11.060  32.810  1.00 82.11           C
ATOM    250  HD2 PHE A  36      -4.604 -10.172  33.442  1.00 82.11           H
ATOM    251  CE1 PHE A  36      -4.712 -13.322  31.248  1.00 82.11           C
ATOM    252  HE1 PHE A  36      -4.733 -14.210  30.616  1.00 82.11           H
ATOM    253  CE2 PHE A  36      -5.430 -12.171  33.174  1.00 82.11           C
ATOM    254  HE2 PHE A  36      -6.026 -12.137  34.085  1.00 82.11           H
ATOM    255  CZ  PHE A  36      -5.456 -13.279  32.385  1.00 82.11           C
ATOM    256  HZ  PHE A  36      -6.074 -14.132  32.665  1.00 82.11           H
ATOM    257  HN  PHE A  36      -1.203 -10.422  32.830  1.00 82.11           H
ATOM    258  N   TYR A  37       0.029  -8.523  30.919  1.00 86.60           N
ATOM    259  CA  TYR A  37       0.814  -7.403  30.428  1.00 86.60           C
ATOM    260  C   TYR A  37       2.002  -7.890  29.596  1.00 86.60           C
ATOM    261  O   TYR A  37       2.965  -8.429  30.140  1.00 86.60           O
ATOM    262  HA  TYR A  37       0.168  -6.789  29.800  1.00 86.60           H
ATOM    263  CB  TYR A  37       1.337  -6.679  31.670  1.00 86.60           C
ATOM    264 1HB  TYR A  37       0.504  -6.488  32.345  1.00 86.60           H
ATOM    265 2HB  TYR A  37       2.030  -7.336  32.196  1.00 86.60           H
ATOM    266  CG  TYR A  37       2.042  -5.355  31.367  1.00 86.60           C
ATOM    267  CD1 TYR A  37       3.418  -5.313  31.270  1.00 86.60           C
ATOM    268  HD1 TYR A  37       4.003  -6.222  31.409  1.00 86.60           H
ATOM    269  CD2 TYR A  37       1.302  -4.204  31.191  1.00 86.60           C
ATOM    270  HD2 TYR A  37       0.215  -4.237  31.267  1.00 86.60           H
ATOM    271  CE1 TYR A  37       4.082  -4.067  30.985  1.00 86.60           C
ATOM    272  HE1 TYR A  37       5.168  -4.019  30.906  1.00 86.60           H
ATOM    273  CE2 TYR A  37       1.966  -2.958  30.905  1.00 86.60           C
ATOM    274  HE2 TYR A  37       1.393  -2.041  30.764  1.00 86.60           H
ATOM    275  CZ  TYR A  37       3.323  -2.951  30.817  1.00 86.60           C
ATOM    276  OH  TYR A  37       3.949  -1.774  30.547  1.00 86.60           O
ATOM    277  HH  TYR A  37       4.930  -1.929  30.427  1.00 86.60           H
ATOM    278  HN  TYR A  37       0.283  -8.851  31.829  1.00 86.60           H
ATOM    279  N   CYS A  38       1.896  -7.681  28.292  1.00 90.03           N
ATOM    280  CA  CYS A  38       2.897  -8.188  27.369  1.00 90.03           C
ATOM    281  C   CYS A  38       3.933  -7.088  27.132  1.00 90.03           C
ATOM    282  O   CYS A  38       3.627  -6.061  26.528  1.00 90.03           O
ATOM    283  HA  CYS A  38       3.355  -9.054  27.849  1.00 90.03           H
ATOM    284  CB  CYS A  38       2.268  -8.671  26.061  1.00 90.03           C
ATOM    285 1HB  CYS A  38       1.454  -9.364  26.274  1.00 90.03           H
ATOM    286 2HB  CYS A  38       1.836  -7.827  25.523  1.00 90.03           H
ATOM    287  SG  CYS A  38       3.533  -9.491  25.023  1.00 90.03           S
ATOM    288  HN  CYS A  38       1.145  -7.177  27.866  1.00 90.03           H
ATOM    289  N   GLU A  39       5.139  -7.339  27.621  1.00 81.82           N
ATOM    290  CA  GLU A  39       6.271  -6.489  27.293  1.00 81.82           C
ATOM    291  C   GLU A  39       6.862  -6.890  25.940  1.00 81.82           C
ATOM    292  O   GLU A  39       7.266  -8.036  25.750  1.00 81.82           O
ATOM    293  HA  GLU A  39       5.868  -5.478  27.236  1.00 81.82           H
ATOM    294  CB  GLU A  39       7.334  -6.543  28.393  1.00 81.82           C
ATOM    295 1HB  GLU A  39       7.655  -7.574  28.543  1.00 81.82           H
ATOM    296 2HB  GLU A  39       8.153  -5.868  28.145  1.00 81.82           H
ATOM    297  CG  GLU A  39       6.766  -6.060  29.729  1.00 81.82           C
ATOM    298 1HG  GLU A  39       6.258  -5.105  29.588  1.00 81.82           H
ATOM    299 2HG  GLU A  39       6.019  -6.768  30.088  1.00 81.82           H
ATOM    300  CD  GLU A  39       7.874  -5.904  30.772  1.00 81.82           C
ATOM    301  OE1 GLU A  39       7.581  -5.299  31.825  1.00 81.82           O
ATOM    302  OE2 GLU A  39       8.989  -6.394  30.492  1.00 81.82           O
ATOM    303  HN  GLU A  39       5.348  -8.105  28.229  1.00 81.82           H
ATOM    304  N   LYS A  40       6.893  -5.924  25.034  1.00 87.99           N
ATOM    305  CA  LYS A  40       7.262  -6.201  23.656  1.00 87.99           C
ATOM    306  C   LYS A  40       8.687  -5.705  23.405  1.00 87.99           C
ATOM    307  O   LYS A  40       9.023  -5.312  22.288  1.00 87.99           O
ATOM    308  HA  LYS A  40       7.245  -7.283  23.525  1.00 87.99           H
ATOM    309  CB  LYS A  40       6.227  -5.613  22.695  1.00 87.99           C
ATOM    310 1HB  LYS A  40       6.126  -4.542  22.874  1.00 87.99           H
ATOM    311 2HB  LYS A  40       6.570  -5.733  21.668  1.00 87.99           H
ATOM    312  CG  LYS A  40       4.868  -6.294  22.869  1.00 87.99           C
ATOM    313 1HG  LYS A  40       4.991  -7.376  22.819  1.00 87.99           H
ATOM    314 2HG  LYS A  40       4.465  -6.064  23.855  1.00 87.99           H
ATOM    315  CD  LYS A  40       3.884  -5.838  21.790  1.00 87.99           C
ATOM    316 1HD  LYS A  40       3.720  -4.763  21.873  1.00 87.99           H
ATOM    317 2HD  LYS A  40       4.311  -6.019  20.803  1.00 87.99           H
ATOM    318  CE  LYS A  40       2.549  -6.575  21.918  1.00 87.99           C
ATOM    319 1HE  LYS A  40       2.723  -7.650  21.954  1.00 87.99           H
ATOM    320 2HE  LYS A  40       2.063  -6.298  22.853  1.00 87.99           H
ATOM    321  NZ  LYS A  40       1.665  -6.248  20.777  1.00 87.99           N
ATOM    322 1HZ  LYS A  40       0.814  -6.794  20.841  1.00 87.99           H
ATOM    323 2HZ  LYS A  40       1.436  -5.260  20.799  1.00 87.99           H
ATOM    324 3HZ  LYS A  40       2.141  -6.465  19.908  1.00 87.99           H
ATOM    325  HN  LYS A  40       6.672  -4.968  25.228  1.00 87.99           H
ATOM    326  N   ASN A  41       9.486  -5.738  24.461  1.00 82.86           N
ATOM    327  CA  ASN A  41      10.854  -5.254  24.380  1.00 82.86           C
ATOM    328  C   ASN A  41      11.602  -6.030  23.294  1.00 82.86           C
ATOM    329  O   ASN A  41      12.359  -5.447  22.519  1.00 82.86           O
ATOM    330  HA  ASN A  41      10.769  -4.192  24.149  1.00 82.86           H
ATOM    331  CB  ASN A  41      11.592  -5.463  25.704  1.00 82.86           C
ATOM    332 1HB  ASN A  41      11.470  -6.495  26.033  1.00 82.86           H
ATOM    333 2HB  ASN A  41      12.659  -5.299  25.559  1.00 82.86           H
ATOM    334  CG  ASN A  41      11.065  -4.513  26.781  1.00 82.86           C
ATOM    335  OD1 ASN A  41      10.583  -3.427  26.506  1.00 82.86           O
ATOM    336  ND2 ASN A  41      11.185  -4.981  28.020  1.00 82.86           N
ATOM    337 1HD2 ASN A  41      11.590  -5.881  28.178  1.00 82.86           H
ATOM    338 2HD2 ASN A  41      10.869  -4.433  28.795  1.00 82.86           H
ATOM    339  HN  ASN A  41       9.214  -6.086  25.358  1.00 82.86           H
ATOM    340  N   ASN A  42      11.363  -7.333  23.272  1.00 84.15           N
ATOM    341  CA  ASN A  42      12.047  -8.203  22.331  1.00 84.15           C
ATOM    342  C   ASN A  42      11.611  -7.850  20.907  1.00 84.15           C
ATOM    343  O   ASN A  42      12.412  -7.909  19.976  1.00 84.15           O
ATOM    344  HA  ASN A  42      13.109  -8.027  22.497  1.00 84.15           H
ATOM    345  CB  ASN A  42      11.695  -9.671  22.582  1.00 84.15           C
ATOM    346 1HB  ASN A  42      10.613  -9.799  22.558  1.00 84.15           H
ATOM    347 2HB  ASN A  42      12.108 -10.289  21.785  1.00 84.15           H
ATOM    348  CG  ASN A  42      12.240 -10.141  23.933  1.00 84.15           C
ATOM    349  OD1 ASN A  42      13.019  -9.467  24.586  1.00 84.15           O
ATOM    350  ND2 ASN A  42      11.788 -11.333  24.313  1.00 84.15           N
ATOM    351 1HD2 ASN A  42      11.150 -11.835  23.729  1.00 84.15           H
ATOM    352 2HD2 ASN A  42      12.086 -11.727  25.182  1.00 84.15           H
ATOM    353  HN  ASN A  42      10.718  -7.794  23.882  1.00 84.15           H
ATOM    354  N   VAL A  43      10.341  -7.491  20.783  1.00 91.29           N
ATOM    355  CA  VAL A  43       9.777  -7.173  19.483  1.00 91.29           C
ATOM    356  C   VAL A  43      10.422  -5.892  18.951  1.00 91.29           C
ATOM    357  O   VAL A  43      10.762  -5.806  17.772  1.00 91.29           O
ATOM    358  HA  VAL A  43      10.021  -7.994  18.809  1.00 91.29           H
ATOM    359  CB  VAL A  43       8.253  -7.078  19.582  1.00 91.29           C
ATOM    360  HB  VAL A  43       8.012  -6.244  20.241  1.00 91.29           H
ATOM    361  CG1 VAL A  43       7.631  -6.791  18.214  1.00 91.29           C
ATOM    362 1HG1 VAL A  43       8.016  -5.846  17.831  1.00 91.29           H
ATOM    363 2HG1 VAL A  43       7.887  -7.595  17.523  1.00 91.29           H
ATOM    364 3HG1 VAL A  43       6.548  -6.729  18.314  1.00 91.29           H
ATOM    365  CG2 VAL A  43       7.664  -8.349  20.197  1.00 91.29           C
ATOM    366 1HG2 VAL A  43       7.921  -9.206  19.575  1.00 91.29           H
ATOM    367 2HG2 VAL A  43       8.071  -8.491  21.198  1.00 91.29           H
ATOM    368 3HG2 VAL A  43       6.580  -8.255  20.256  1.00 91.29           H
ATOM    369  HN  VAL A  43       9.704  -7.416  21.550  1.00 91.29           H
ATOM    370  N   ARG A  44      10.572  -4.927  19.847  1.00 87.16           N
ATOM    371  CA  ARG A  44      11.169  -3.653  19.483  1.00 87.16           C
ATOM    372  C   ARG A  44      12.638  -3.846  19.100  1.00 87.16           C
ATOM    373  O   ARG A  44      13.136  -3.190  18.186  1.00 87.16           O
ATOM    374  HA  ARG A  44      10.584  -3.305  18.631  1.00 87.16           H
ATOM    375  CB  ARG A  44      11.077  -2.652  20.635  1.00 87.16           C
ATOM    376 1HB  ARG A  44      11.480  -3.099  21.544  1.00 87.16           H
ATOM    377 2HB  ARG A  44      11.688  -1.777  20.412  1.00 87.16           H
ATOM    378  CG  ARG A  44       9.628  -2.221  20.873  1.00 87.16           C
ATOM    379 1HG  ARG A  44       9.165  -1.950  19.924  1.00 87.16           H
ATOM    380 2HG  ARG A  44       9.058  -3.057  21.278  1.00 87.16           H
ATOM    381  CD  ARG A  44       9.559  -1.035  21.836  1.00 87.16           C
ATOM    382 1HD  ARG A  44      10.261  -0.261  21.524  1.00 87.16           H
ATOM    383 2HD  ARG A  44       8.564  -0.591  21.810  1.00 87.16           H
ATOM    384  NE  ARG A  44       9.877  -1.480  23.211  1.00 87.16           N
ATOM    385  HE  ARG A  44      10.841  -1.546  23.472  1.00 87.16           H
ATOM    386  CZ  ARG A  44       8.956  -1.801  24.129  1.00 87.16           C
ATOM    387  NH1 ARG A  44       7.650  -1.732  23.835  1.00 87.16           N
ATOM    388 1HH1 ARG A  44       7.357  -1.438  22.925  1.00 87.16           H
ATOM    389 2HH1 ARG A  44       6.968  -1.973  24.526  1.00 87.16           H
ATOM    390  NH2 ARG A  44       9.359  -2.193  25.346  1.00 87.16           N
ATOM    391 1HH2 ARG A  44       8.683  -2.436  26.042  1.00 87.16           H
ATOM    392 2HH2 ARG A  44      10.335  -2.243  25.557  1.00 87.16           H
ATOM    393  HN  ARG A  44      10.294  -5.005  20.804  1.00 87.16           H
ATOM    394  N   GLN A  45      13.290  -4.748  19.818  1.00 83.95           N
ATOM    395  CA  GLN A  45      14.698  -5.018  19.582  1.00 83.95           C
ATOM    396  C   GLN A  45      14.898  -5.610  18.185  1.00 83.95           C
ATOM    397  O   GLN A  45      15.817  -5.221  17.468  1.00 83.95           O
ATOM    398  HA  GLN A  45      15.193  -4.049  19.647  1.00 83.95           H
ATOM    399  CB  GLN A  45      15.267  -5.945  20.657  1.00 83.95           C
ATOM    400 1HB  GLN A  45      15.019  -5.557  21.645  1.00 83.95           H
ATOM    401 2HB  GLN A  45      14.805  -6.929  20.576  1.00 83.95           H
ATOM    402  CG  GLN A  45      16.785  -6.076  20.521  1.00 83.95           C
ATOM    403 1HG  GLN A  45      17.031  -6.514  19.554  1.00 83.95           H
ATOM    404 2HG  GLN A  45      17.243  -5.087  20.548  1.00 83.95           H
ATOM    405  CD  GLN A  45      17.364  -6.942  21.642  1.00 83.95           C
ATOM    406  OE1 GLN A  45      16.651  -7.588  22.393  1.00 83.95           O
ATOM    407  NE2 GLN A  45      18.692  -6.921  21.712  1.00 83.95           N
ATOM    408 1HE2 GLN A  45      19.218  -6.369  21.064  1.00 83.95           H
ATOM    409 2HE2 GLN A  45      19.164  -7.456  22.412  1.00 83.95           H
ATOM    410  HN  GLN A  45      12.873  -5.288  20.549  1.00 83.95           H
ATOM    411  N   PHE A  46      14.021  -6.542  17.842  1.00 92.96           N
ATOM    412  CA  PHE A  46      14.049  -7.146  16.521  1.00 92.96           C
ATOM    413  C   PHE A  46      13.840  -6.092  15.432  1.00 92.96           C
ATOM    414  O   PHE A  46      14.573  -6.059  14.445  1.00 92.96           O
ATOM    415  HA  PHE A  46      15.030  -7.605  16.396  1.00 92.96           H
ATOM    416  CB  PHE A  46      12.900  -8.155  16.465  1.00 92.96           C
ATOM    417 1HB  PHE A  46      13.064  -8.919  17.225  1.00 92.96           H
ATOM    418 2HB  PHE A  46      11.971  -7.646  16.720  1.00 92.96           H
ATOM    419  CG  PHE A  46      12.736  -8.836  15.105  1.00 92.96           C
ATOM    420  CD1 PHE A  46      11.780  -8.404  14.239  1.00 92.96           C
ATOM    421  HD1 PHE A  46      11.132  -7.572  14.514  1.00 92.96           H
ATOM    422  CD2 PHE A  46      13.545  -9.874  14.762  1.00 92.96           C
ATOM    423  HD2 PHE A  46      14.310 -10.221  15.457  1.00 92.96           H
ATOM    424  CE1 PHE A  46      11.628  -9.037  12.977  1.00 92.96           C
ATOM    425  HE1 PHE A  46      10.862  -8.690  12.283  1.00 92.96           H
ATOM    426  CE2 PHE A  46      13.392 -10.507  13.500  1.00 92.96           C
ATOM    427  HE2 PHE A  46      14.040 -11.339  13.226  1.00 92.96           H
ATOM    428  CZ  PHE A  46      12.437 -10.075  12.634  1.00 92.96           C
ATOM    429  HZ  PHE A  46      12.320 -10.560  11.665  1.00 92.96           H
ATOM    430  HN  PHE A  46      13.302  -6.884  18.448  1.00 92.96           H
ATOM    431  N   ALA A  47      12.835  -5.256  15.648  1.00 93.16           N
ATOM    432  CA  ALA A  47      12.479  -4.244  14.667  1.00 93.16           C
ATOM    433  C   ALA A  47      13.673  -3.314  14.444  1.00 93.16           C
ATOM    434  O   ALA A  47      13.948  -2.912  13.314  1.00 93.16           O
ATOM    435  HA  ALA A  47      12.247  -4.755  13.733  1.00 93.16           H
ATOM    436  CB  ALA A  47      11.234  -3.491  15.139  1.00 93.16           C
ATOM    437 1HB  ALA A  47      10.407  -4.192  15.255  1.00 93.16           H
ATOM    438 2HB  ALA A  47      11.440  -3.012  16.097  1.00 93.16           H
ATOM    439 3HB  ALA A  47      10.967  -2.732  14.403  1.00 93.16           H
ATOM    440  HN  ALA A  47      12.270  -5.261  16.473  1.00 93.16           H
ATOM    441  N   SER A  48      14.351  -3.000  15.538  1.00 91.46           N
ATOM    442  CA  SER A  48      15.408  -2.003  15.503  1.00 91.46           C
ATOM    443  C   SER A  48      16.571  -2.504  14.645  1.00 91.46           C
ATOM    444  O   SER A  48      17.352  -1.708  14.127  1.00 91.46           O
ATOM    445  HA  SER A  48      14.955  -1.118  15.056  1.00 91.46           H
ATOM    446  CB  SER A  48      15.895  -1.668  16.914  1.00 91.46           C
ATOM    447 1HB  SER A  48      16.534  -0.786  16.877  1.00 91.46           H
ATOM    448 2HB  SER A  48      15.041  -1.415  17.542  1.00 91.46           H
ATOM    449  OG  SER A  48      16.613  -2.749  17.503  1.00 91.46           O
ATOM    450  HG  SER A  48      16.208  -3.620  17.223  1.00 91.46           H
ATOM    451  HN  SER A  48      14.188  -3.412  16.434  1.00 91.46           H
ATOM    452  N   HIS A  49      16.650  -3.821  14.522  1.00 87.65           N
ATOM    453  CA  HIS A  49      17.736  -4.440  13.782  1.00 87.65           C
ATOM    454  C   HIS A  49      17.277  -4.742  12.354  1.00 87.65           C
ATOM    455  O   HIS A  49      18.044  -4.583  11.405  1.00 87.65           O
ATOM    456  HA  HIS A  49      18.546  -3.711  13.747  1.00 87.65           H
ATOM    457  CB  HIS A  49      18.255  -5.680  14.513  1.00 87.65           C
ATOM    458 1HB  HIS A  49      17.411  -6.326  14.753  1.00 87.65           H
ATOM    459 2HB  HIS A  49      18.905  -6.240  13.840  1.00 87.65           H
ATOM    460  CG  HIS A  49      19.013  -5.372  15.782  1.00 87.65           C
ATOM    461  ND1 HIS A  49      20.115  -4.535  15.813  1.00 87.65           N
ATOM    462  HD1 HIS A  49      20.513  -4.062  15.027  1.00 87.65           H
ATOM    463  CD2 HIS A  49      18.816  -5.796  17.063  1.00 87.65           C
ATOM    464  HD2 HIS A  49      18.027  -6.471  17.397  1.00 87.65           H
ATOM    465  CE1 HIS A  49      20.554  -4.467  17.061  1.00 87.65           C
ATOM    466  HE1 HIS A  49      21.409  -3.888  17.409  1.00 87.65           H
ATOM    467  NE2 HIS A  49      19.748  -5.250  17.834  1.00 87.65           N
ATOM    468  HN  HIS A  49      15.990  -4.460  14.916  1.00 87.65           H
ATOM    469  N   PHE A  50      16.029  -5.173  12.246  1.00 91.07           N
ATOM    470  CA  PHE A  50      15.541  -5.751  11.006  1.00 91.07           C
ATOM    471  C   PHE A  50      15.040  -4.663  10.053  1.00 91.07           C
ATOM    472  O   PHE A  50      15.365  -4.673   8.867  1.00 91.07           O
ATOM    473  HA  PHE A  50      16.376  -6.279  10.544  1.00 91.07           H
ATOM    474  CB  PHE A  50      14.374  -6.671  11.370  1.00 91.07           C
ATOM    475 1HB  PHE A  50      14.717  -7.406  12.098  1.00 91.07           H
ATOM    476 2HB  PHE A  50      13.597  -6.080  11.855  1.00 91.07           H
ATOM    477  CG  PHE A  50      13.764  -7.405  10.174  1.00 91.07           C
ATOM    478  CD1 PHE A  50      12.561  -7.011   9.676  1.00 91.07           C
ATOM    479  HD1 PHE A  50      12.032  -6.172  10.128  1.00 91.07           H
ATOM    480  CD2 PHE A  50      14.424  -8.451   9.610  1.00 91.07           C
ATOM    481  HD2 PHE A  50      15.388  -8.767  10.009  1.00 91.07           H
ATOM    482  CE1 PHE A  50      11.995  -7.692   8.566  1.00 91.07           C
ATOM    483  HE1 PHE A  50      11.031  -7.377   8.166  1.00 91.07           H
ATOM    484  CE2 PHE A  50      13.858  -9.133   8.500  1.00 91.07           C
ATOM    485  HE2 PHE A  50      14.387  -9.972   8.047  1.00 91.07           H
ATOM    486  CZ  PHE A  50      12.655  -8.739   8.001  1.00 91.07           C
ATOM    487  HZ  PHE A  50      12.221  -9.262   7.149  1.00 91.07           H
ATOM    488  HN  PHE A  50      15.357  -5.131  12.986  1.00 91.07           H
ATOM    489  N   LEU A  51      14.255  -3.751  10.609  1.00 93.09           N
ATOM    490  CA  LEU A  51      13.458  -2.852   9.791  1.00 93.09           C
ATOM    491  C   LEU A  51      14.374  -1.809   9.147  1.00 93.09           C
ATOM    492  O   LEU A  51      14.289  -1.562   7.945  1.00 93.09           O
ATOM    493  HA  LEU A  51      13.002  -3.447   9.000  1.00 93.09           H
ATOM    494  CB  LEU A  51      12.320  -2.246  10.615  1.00 93.09           C
ATOM    495 1HB  LEU A  51      12.752  -1.747  11.483  1.00 93.09           H
ATOM    496 2HB  LEU A  51      11.833  -1.478  10.015  1.00 93.09           H
ATOM    497  CG  LEU A  51      11.251  -3.225  11.105  1.00 93.09           C
ATOM    498  HG  LEU A  51      11.728  -3.948  11.767  1.00 93.09           H
ATOM    499  CD1 LEU A  51      10.178  -2.503  11.920  1.00 93.09           C
ATOM    500 1HD1 LEU A  51      10.638  -2.027  12.786  1.00 93.09           H
ATOM    501 2HD1 LEU A  51       9.699  -1.744  11.300  1.00 93.09           H
ATOM    502 3HD1 LEU A  51       9.431  -3.222  12.256  1.00 93.09           H
ATOM    503  CD2 LEU A  51      10.652  -4.011   9.937  1.00 93.09           C
ATOM    504 1HD2 LEU A  51      10.194  -3.319   9.230  1.00 93.09           H
ATOM    505 2HD2 LEU A  51      11.439  -4.575   9.436  1.00 93.09           H
ATOM    506 3HD2 LEU A  51       9.895  -4.700  10.312  1.00 93.09           H
ATOM    507  HN  LEU A  51      14.160  -3.621  11.596  1.00 93.09           H
ATOM    508  N   PRO A  52      15.261  -1.181   9.930  1.00 94.70           N
ATOM    509  CA  PRO A  52      15.983   0.002   9.454  1.00 94.70           C
ATOM    510  C   PRO A  52      16.681  -0.243   8.127  1.00 94.70           C
ATOM    511  O   PRO A  52      16.544   0.548   7.194  1.00 94.70           O
ATOM    512  HA  PRO A  52      15.283   0.815   9.263  1.00 94.70           H
ATOM    513  CB  PRO A  52      16.982   0.292  10.576  1.00 94.70           C
ATOM    514 1HB  PRO A  52      17.938  -0.200  10.399  1.00 94.70           H
ATOM    515 2HB  PRO A  52      17.186   1.359  10.666  1.00 94.70           H
ATOM    516  CG  PRO A  52      16.288  -0.256  11.818  1.00 94.70           C
ATOM    517 1HG  PRO A  52      16.995  -0.447  12.625  1.00 94.70           H
ATOM    518 2HG  PRO A  52      15.553   0.445  12.213  1.00 94.70           H
ATOM    519  CD  PRO A  52      15.643  -1.535  11.309  1.00 94.70           C
ATOM    520 1HD  PRO A  52      16.338  -2.375  11.329  1.00 94.70           H
ATOM    521 2HD  PRO A  52      14.783  -1.822  11.914  1.00 94.70           H
ATOM    522  N   PRO A  53      17.442  -1.340   8.009  1.00 95.47           N
ATOM    523  CA  PRO A  53      18.233  -1.583   6.800  1.00 95.47           C
ATOM    524  C   PRO A  53      17.362  -1.888   5.592  1.00 95.47           C
ATOM    525  O   PRO A  53      17.693  -1.506   4.471  1.00 95.47           O
ATOM    526  HA  PRO A  53      18.791  -0.686   6.529  1.00 95.47           H
ATOM    527  CB  PRO A  53      19.116  -2.773   7.178  1.00 95.47           C
ATOM    528 1HB  PRO A  53      19.321  -3.410   6.318  1.00 95.47           H
ATOM    529 2HB  PRO A  53      20.080  -2.449   7.571  1.00 95.47           H
ATOM    530  CG  PRO A  53      18.312  -3.496   8.221  1.00 95.47           C
ATOM    531 1HG  PRO A  53      17.596  -4.179   7.762  1.00 95.47           H
ATOM    532 2HG  PRO A  53      18.952  -4.094   8.868  1.00 95.47           H
ATOM    533  CD  PRO A  53      17.611  -2.420   8.997  1.00 95.47           C
ATOM    534 1HD  PRO A  53      16.653  -2.764   9.385  1.00 95.47           H
ATOM    535 2HD  PRO A  53      18.203  -2.092   9.852  1.00 95.47           H
ATOM    536  N   LEU A  54      16.261  -2.576   5.856  1.00 93.07           N
ATOM    537  CA  LEU A  54      15.371  -3.002   4.789  1.00 93.07           C
ATOM    538  C   LEU A  54      14.662  -1.779   4.203  1.00 93.07           C
ATOM    539  O   LEU A  54      14.503  -1.672   2.988  1.00 93.07           O
ATOM    540  HA  LEU A  54      15.988  -3.450   4.009  1.00 93.07           H
ATOM    541  CB  LEU A  54      14.415  -4.086   5.289  1.00 93.07           C
ATOM    542 1HB  LEU A  54      13.902  -3.711   6.174  1.00 93.07           H
ATOM    543 2HB  LEU A  54      13.654  -4.252   4.526  1.00 93.07           H
ATOM    544  CG  LEU A  54      15.052  -5.434   5.636  1.00 93.07           C
ATOM    545  HG  LEU A  54      15.778  -5.273   6.433  1.00 93.07           H
ATOM    546  CD1 LEU A  54      14.005  -6.414   6.169  1.00 93.07           C
ATOM    547 1HD1 LEU A  54      13.546  -6.002   7.068  1.00 93.07           H
ATOM    548 2HD1 LEU A  54      13.238  -6.574   5.411  1.00 93.07           H
ATOM    549 3HD1 LEU A  54      14.484  -7.363   6.408  1.00 93.07           H
ATOM    550  CD2 LEU A  54      15.814  -6.004   4.438  1.00 93.07           C
ATOM    551 1HD2 LEU A  54      15.127  -6.147   3.605  1.00 93.07           H
ATOM    552 2HD2 LEU A  54      16.602  -5.311   4.145  1.00 93.07           H
ATOM    553 3HD2 LEU A  54      16.257  -6.962   4.712  1.00 93.07           H
ATOM    554  HN  LEU A  54      15.974  -2.841   6.776  1.00 93.07           H
ATOM    555  N   TYR A  55      14.254  -0.888   5.095  1.00 93.28           N
ATOM    556  CA  TYR A  55      13.540   0.309   4.684  1.00 93.28           C
ATOM    557  C   TYR A  55      14.442   1.230   3.860  1.00 93.28           C
ATOM    558  O   TYR A  55      13.994   1.835   2.887  1.00 93.28           O
ATOM    559  HA  TYR A  55      12.691   0.001   4.072  1.00 93.28           H
ATOM    560  CB  TYR A  55      13.142   1.026   5.975  1.00 93.28           C
ATOM    561 1HB  TYR A  55      13.995   1.032   6.653  1.00 93.28           H
ATOM    562 2HB  TYR A  55      12.911   2.066   5.744  1.00 93.28           H
ATOM    563  CG  TYR A  55      11.943   0.400   6.691  1.00 93.28           C
ATOM    564  CD1 TYR A  55      11.332  -0.719   6.164  1.00 93.28           C
ATOM    565  HD1 TYR A  55      11.703  -1.157   5.237  1.00 93.28           H
ATOM    566  CD2 TYR A  55      11.474   0.954   7.865  1.00 93.28           C
ATOM    567  HD2 TYR A  55      11.957   1.838   8.281  1.00 93.28           H
ATOM    568  CE1 TYR A  55      10.204  -1.309   6.838  1.00 93.28           C
ATOM    569  HE1 TYR A  55       9.712  -2.192   6.432  1.00 93.28           H
ATOM    570  CE2 TYR A  55      10.347   0.365   8.539  1.00 93.28           C
ATOM    571  HE2 TYR A  55       9.966   0.792   9.466  1.00 93.28           H
ATOM    572  CZ  TYR A  55       9.767  -0.738   7.992  1.00 93.28           C
ATOM    573  OH  TYR A  55       8.702  -1.295   8.629  1.00 93.28           O
ATOM    574  HH  TYR A  55       8.328  -2.041   8.079  1.00 93.28           H
ATOM    575  HN  TYR A  55      14.403  -0.974   6.080  1.00 93.28           H
ATOM    576  N   TRP A  56      15.696   1.307   4.279  1.00 91.91           N
ATOM    577  CA  TRP A  56      16.676   2.106   3.564  1.00 91.91           C
ATOM    578  C   TRP A  56      16.852   1.502   2.169  1.00 91.91           C
ATOM    579  O   TRP A  56      16.894   2.226   1.176  1.00 91.91           O
ATOM    580  HA  TRP A  56      16.286   3.120   3.484  1.00 91.91           H
ATOM    581  CB  TRP A  56      17.988   2.194   4.347  1.00 91.91           C
ATOM    582 1HB  TRP A  56      18.190   1.227   4.807  1.00 91.91           H
ATOM    583 2HB  TRP A  56      18.803   2.392   3.650  1.00 91.91           H
ATOM    584  CG  TRP A  56      17.993   3.271   5.434  1.00 91.91           C
ATOM    585  CD1 TRP A  56      18.100   3.105   6.759  1.00 91.91           C
ATOM    586  HD1 TRP A  56      18.203   2.137   7.250  1.00 91.91           H
ATOM    587  CD2 TRP A  56      17.880   4.695   5.233  1.00 91.91           C
ATOM    588  NE1 TRP A  56      18.065   4.313   7.425  1.00 91.91           N
ATOM    589  HE1 TRP A  56      18.128   4.446   8.414  1.00 91.91           H
ATOM    590  CE2 TRP A  56      17.927   5.311   6.467  1.00 91.91           C
ATOM    591  CE3 TRP A  56      17.743   5.439   4.048  1.00 91.91           C
ATOM    592  HE3 TRP A  56      17.704   4.977   3.061  1.00 91.91           H
ATOM    593  CZ2 TRP A  56      17.844   6.699   6.635  1.00 91.91           C
ATOM    594  HZ2 TRP A  56      17.884   7.161   7.621  1.00 91.91           H
ATOM    595  CZ3 TRP A  56      17.661   6.825   4.233  1.00 91.91           C
ATOM    596  HZ3 TRP A  56      17.554   7.449   3.346  1.00 91.91           H
ATOM    597  CH2 TRP A  56      17.707   7.460   5.468  1.00 91.91           C
ATOM    598  HH2 TRP A  56      17.637   8.546   5.528  1.00 91.91           H
ATOM    599  HN  TRP A  56      16.044   0.836   5.090  1.00 91.91           H
ATOM    600  N   LEU A  57      16.950   0.180   2.140  1.00 92.22           N
ATOM    601  CA  LEU A  57      17.123  -0.529   0.883  1.00 92.22           C
ATOM    602  C   LEU A  57      15.927  -0.242  -0.028  1.00 92.22           C
ATOM    603  O   LEU A  57      16.101   0.120  -1.190  1.00 92.22           O
ATOM    604  HA  LEU A  57      18.021  -0.137   0.407  1.00 92.22           H
ATOM    605  CB  LEU A  57      17.358  -2.019   1.138  1.00 92.22           C
ATOM    606 1HB  LEU A  57      18.238  -2.124   1.773  1.00 92.22           H
ATOM    607 2HB  LEU A  57      16.510  -2.410   1.700  1.00 92.22           H
ATOM    608  CG  LEU A  57      17.555  -2.889  -0.106  1.00 92.22           C
ATOM    609  HG  LEU A  57      16.710  -2.724  -0.775  1.00 92.22           H
ATOM    610  CD1 LEU A  57      18.820  -2.483  -0.865  1.00 92.22           C
ATOM    611 1HD1 LEU A  57      18.738  -1.441  -1.176  1.00 92.22           H
ATOM    612 2HD1 LEU A  57      19.687  -2.600  -0.215  1.00 92.22           H
ATOM    613 3HD1 LEU A  57      18.935  -3.117  -1.744  1.00 92.22           H
ATOM    614  CD2 LEU A  57      17.558  -4.375   0.260  1.00 92.22           C
ATOM    615 1HD2 LEU A  57      18.370  -4.575   0.959  1.00 92.22           H
ATOM    616 2HD2 LEU A  57      16.607  -4.637   0.723  1.00 92.22           H
ATOM    617 3HD2 LEU A  57      17.699  -4.970  -0.642  1.00 92.22           H
ATOM    618  HN  LEU A  57      16.914  -0.401   2.952  1.00 92.22           H
ATOM    619  N   VAL A  58      14.740  -0.416   0.535  1.00 94.10           N
ATOM    620  CA  VAL A  58      13.517  -0.236  -0.228  1.00 94.10           C
ATOM    621  C   VAL A  58      13.462   1.195  -0.767  1.00 94.10           C
ATOM    622  O   VAL A  58      13.127   1.412  -1.930  1.00 94.10           O
ATOM    623  HA  VAL A  58      13.550  -0.927  -1.071  1.00 94.10           H
ATOM    624  CB  VAL A  58      12.305  -0.597   0.633  1.00 94.10           C
ATOM    625  HB  VAL A  58      12.379  -0.040   1.567  1.00 94.10           H
ATOM    626  CG1 VAL A  58      11.001  -0.188  -0.056  1.00 94.10           C
ATOM    627 1HG1 VAL A  58      11.002   0.889  -0.224  1.00 94.10           H
ATOM    628 2HG1 VAL A  58      10.918  -0.705  -1.012  1.00 94.10           H
ATOM    629 3HG1 VAL A  58      10.156  -0.457   0.578  1.00 94.10           H
ATOM    630  CG2 VAL A  58      12.300  -2.089   0.974  1.00 94.10           C
ATOM    631 1HG2 VAL A  58      12.261  -2.672   0.054  1.00 94.10           H
ATOM    632 2HG2 VAL A  58      13.207  -2.339   1.525  1.00 94.10           H
ATOM    633 3HG2 VAL A  58      11.428  -2.318   1.587  1.00 94.10           H
ATOM    634  HN  VAL A  58      14.607  -0.674   1.492  1.00 94.10           H
ATOM    635  N   PHE A  59      13.797   2.135   0.106  1.00 95.21           N
ATOM    636  CA  PHE A  59      13.744   3.542  -0.253  1.00 95.21           C
ATOM    637  C   PHE A  59      14.634   3.832  -1.464  1.00 95.21           C
ATOM    638  O   PHE A  59      14.184   4.429  -2.440  1.00 95.21           O
ATOM    639  HA  PHE A  59      12.709   3.774  -0.502  1.00 95.21           H
ATOM    640  CB  PHE A  59      14.266   4.330   0.950  1.00 95.21           C
ATOM    641 1HB  PHE A  59      13.574   4.204   1.782  1.00 95.21           H
ATOM    642 2HB  PHE A  59      15.221   3.906   1.262  1.00 95.21           H
ATOM    643  CG  PHE A  59      14.453   5.825   0.681  1.00 95.21           C
ATOM    644  CD1 PHE A  59      15.704   6.353   0.615  1.00 95.21           C
ATOM    645  HD1 PHE A  59      16.574   5.711   0.754  1.00 95.21           H
ATOM    646  CD2 PHE A  59      13.367   6.625   0.508  1.00 95.21           C
ATOM    647  HD2 PHE A  59      12.364   6.201   0.561  1.00 95.21           H
ATOM    648  CE1 PHE A  59      15.877   7.740   0.366  1.00 95.21           C
ATOM    649  HE1 PHE A  59      16.880   8.164   0.313  1.00 95.21           H
ATOM    650  CE2 PHE A  59      13.539   8.012   0.259  1.00 95.21           C
ATOM    651  HE2 PHE A  59      12.669   8.653   0.121  1.00 95.21           H
ATOM    652  CZ  PHE A  59      14.791   8.540   0.193  1.00 95.21           C
ATOM    653  HZ  PHE A  59      14.923   9.605   0.001  1.00 95.21           H
ATOM    654  HN  PHE A  59      14.098   1.948   1.041  1.00 95.21           H
ATOM    655  N   ILE A  60      15.881   3.397  -1.359  1.00 92.85           N
ATOM    656  CA  ILE A  60      16.879   3.740  -2.358  1.00 92.85           C
ATOM    657  C   ILE A  60      16.450   3.180  -3.715  1.00 92.85           C
ATOM    658  O   ILE A  60      16.391   3.912  -4.702  1.00 92.85           O
ATOM    659  HA  ILE A  60      16.912   4.827  -2.427  1.00 92.85           H
ATOM    660  CB  ILE A  60      18.266   3.273  -1.911  1.00 92.85           C
ATOM    661  HB  ILE A  60      18.192   2.231  -1.600  1.00 92.85           H
ATOM    662  CG1 ILE A  60      18.750   4.073  -0.700  1.00 92.85           C
ATOM    663 1HG1 ILE A  60      19.003   5.087  -1.007  1.00 92.85           H
ATOM    664 2HG1 ILE A  60      17.947   4.152   0.033  1.00 92.85           H
ATOM    665  CG2 ILE A  60      19.263   3.329  -3.070  1.00 92.85           C
ATOM    666 1HG2 ILE A  60      18.920   2.681  -3.877  1.00 92.85           H
ATOM    667 2HG2 ILE A  60      19.340   4.353  -3.434  1.00 92.85           H
ATOM    668 3HG2 ILE A  60      20.241   2.992  -2.725  1.00 92.85           H
ATOM    669  CD1 ILE A  60      19.970   3.409  -0.056  1.00 92.85           C
ATOM    670 1HD1 ILE A  60      19.706   2.404   0.271  1.00 92.85           H
ATOM    671 2HD1 ILE A  60      20.779   3.353  -0.784  1.00 92.85           H
ATOM    672 3HD1 ILE A  60      20.293   3.998   0.802  1.00 92.85           H
ATOM    673  HN  ILE A  60      16.212   2.821  -0.611  1.00 92.85           H
ATOM    674  N   VAL A  61      16.161   1.887  -3.722  1.00 92.77           N
ATOM    675  CA  VAL A  61      15.882   1.189  -4.965  1.00 92.77           C
ATOM    676  C   VAL A  61      14.581   1.727  -5.566  1.00 92.77           C
ATOM    677  O   VAL A  61      14.501   1.964  -6.770  1.00 92.77           O
ATOM    678  HA  VAL A  61      16.700   1.402  -5.653  1.00 92.77           H
ATOM    679  CB  VAL A  61      15.848  -0.321  -4.721  1.00 92.77           C
ATOM    680  HB  VAL A  61      15.094  -0.521  -3.960  1.00 92.77           H
ATOM    681  CG1 VAL A  61      15.443  -1.072  -5.991  1.00 92.77           C
ATOM    682 1HG1 VAL A  61      14.452  -0.747  -6.306  1.00 92.77           H
ATOM    683 2HG1 VAL A  61      16.163  -0.862  -6.783  1.00 92.77           H
ATOM    684 3HG1 VAL A  61      15.427  -2.144  -5.790  1.00 92.77           H
ATOM    685  CG2 VAL A  61      17.194  -0.821  -4.193  1.00 92.77           C
ATOM    686 1HG2 VAL A  61      17.974  -0.602  -4.923  1.00 92.77           H
ATOM    687 2HG2 VAL A  61      17.425  -0.320  -3.253  1.00 92.77           H
ATOM    688 3HG2 VAL A  61      17.142  -1.897  -4.029  1.00 92.77           H
ATOM    689  HN  VAL A  61      16.116   1.320  -2.899  1.00 92.77           H
ATOM    690  N   GLY A  62      13.595   1.904  -4.699  1.00 94.39           N
ATOM    691  CA  GLY A  62      12.269   2.297  -5.144  1.00 94.39           C
ATOM    692  C   GLY A  62      12.272   3.732  -5.675  1.00 94.39           C
ATOM    693  O   GLY A  62      11.635   4.026  -6.685  1.00 94.39           O
ATOM    694 1HA  GLY A  62      11.927   1.618  -5.924  1.00 94.39           H
ATOM    695 2HA  GLY A  62      11.564   2.214  -4.317  1.00 94.39           H
ATOM    696  HN  GLY A  62      13.691   1.783  -3.711  1.00 94.39           H
ATOM    697  N   ALA A  63      12.998   4.588  -4.970  1.00 94.67           N
ATOM    698  CA  ALA A  63      13.060   5.994  -5.334  1.00 94.67           C
ATOM    699  C   ALA A  63      13.680   6.129  -6.726  1.00 94.67           C
ATOM    700  O   ALA A  63      13.176   6.875  -7.564  1.00 94.67           O
ATOM    701  HA  ALA A  63      12.039   6.375  -5.361  1.00 94.67           H
ATOM    702  CB  ALA A  63      13.845   6.763  -4.269  1.00 94.67           C
ATOM    703 1HB  ALA A  63      13.347   6.659  -3.305  1.00 94.67           H
ATOM    704 2HB  ALA A  63      14.856   6.360  -4.202  1.00 94.67           H
ATOM    705 3HB  ALA A  63      13.892   7.817  -4.543  1.00 94.67           H
ATOM    706  HN  ALA A  63      13.535   4.336  -4.165  1.00 94.67           H
ATOM    707  N   LEU A  64      14.764   5.394  -6.930  1.00 88.63           N
ATOM    708  CA  LEU A  64      15.459   5.424  -8.206  1.00 88.63           C
ATOM    709  C   LEU A  64      14.529   4.899  -9.301  1.00 88.63           C
ATOM    710  O   LEU A  64      14.409   5.507 -10.363  1.00 88.63           O
ATOM    711  HA  LEU A  64      15.696   6.465  -8.424  1.00 88.63           H
ATOM    712  CB  LEU A  64      16.786   4.668  -8.111  1.00 88.63           C
ATOM    713 1HB  LEU A  64      16.591   3.685  -7.682  1.00 88.63           H
ATOM    714 2HB  LEU A  64      17.162   4.507  -9.121  1.00 88.63           H
ATOM    715  CG  LEU A  64      17.885   5.343  -7.288  1.00 88.63           C
ATOM    716  HG  LEU A  64      17.477   5.585  -6.307  1.00 88.63           H
ATOM    717  CD1 LEU A  64      19.065   4.395  -7.067  1.00 88.63           C
ATOM    718 1HD1 LEU A  64      18.723   3.509  -6.532  1.00 88.63           H
ATOM    719 2HD1 LEU A  64      19.480   4.100  -8.030  1.00 88.63           H
ATOM    720 3HD1 LEU A  64      19.832   4.900  -6.479  1.00 88.63           H
ATOM    721  CD2 LEU A  64      18.321   6.660  -7.933  1.00 88.63           C
ATOM    722 1HD2 LEU A  64      18.704   6.465  -8.935  1.00 88.63           H
ATOM    723 2HD2 LEU A  64      17.467   7.335  -7.996  1.00 88.63           H
ATOM    724 3HD2 LEU A  64      19.103   7.120  -7.328  1.00 88.63           H
ATOM    725  HN  LEU A  64      15.166   4.788  -6.244  1.00 88.63           H
ATOM    726  N   GLY A  65      13.894   3.774  -9.005  1.00 91.24           N
ATOM    727  CA  GLY A  65      13.091   3.083 -10.000  1.00 91.24           C
ATOM    728  C   GLY A  65      11.913   3.948 -10.450  1.00 91.24           C
ATOM    729  O   GLY A  65      11.711   4.156 -11.645  1.00 91.24           O
ATOM    730 1HA  GLY A  65      13.711   2.830 -10.860  1.00 91.24           H
ATOM    731 2HA  GLY A  65      12.722   2.145  -9.586  1.00 91.24           H
ATOM    732  HN  GLY A  65      13.923   3.336  -8.106  1.00 91.24           H
ATOM    733  N   ASN A  66      11.164   4.430  -9.468  1.00 88.97           N
ATOM    734  CA  ASN A  66       9.934   5.149  -9.749  1.00 88.97           C
ATOM    735  C   ASN A  66      10.271   6.504 -10.374  1.00 88.97           C
ATOM    736  O   ASN A  66       9.532   7.002 -11.222  1.00 88.97           O
ATOM    737  HA  ASN A  66       9.374   4.505 -10.427  1.00 88.97           H
ATOM    738  CB  ASN A  66       9.140   5.405  -8.466  1.00 88.97           C
ATOM    739 1HB  ASN A  66       9.814   5.746  -7.679  1.00 88.97           H
ATOM    740 2HB  ASN A  66       8.417   6.203  -8.634  1.00 88.97           H
ATOM    741  CG  ASN A  66       8.413   4.139  -8.009  1.00 88.97           C
ATOM    742  OD1 ASN A  66       7.503   3.647  -8.656  1.00 88.97           O
ATOM    743  ND2 ASN A  66       8.863   3.641  -6.861  1.00 88.97           N
ATOM    744 1HD2 ASN A  66       9.614   4.093  -6.380  1.00 88.97           H
ATOM    745 2HD2 ASN A  66       8.452   2.813  -6.479  1.00 88.97           H
ATOM    746  HN  ASN A  66      11.386   4.335  -8.498  1.00 88.97           H
ATOM    747  N   SER A  67      11.388   7.062  -9.932  1.00 90.09           N
ATOM    748  CA  SER A  67      11.866   8.320 -10.482  1.00 90.09           C
ATOM    749  C   SER A  67      12.162   8.159 -11.974  1.00 90.09           C
ATOM    750  O   SER A  67      11.875   9.054 -12.767  1.00 90.09           O
ATOM    751  HA  SER A  67      11.053   9.029 -10.327  1.00 90.09           H
ATOM    752  CB  SER A  67      13.114   8.806  -9.742  1.00 90.09           C
ATOM    753 1HB  SER A  67      13.896   8.051  -9.816  1.00 90.09           H
ATOM    754 2HB  SER A  67      13.494   9.706 -10.225  1.00 90.09           H
ATOM    755  OG  SER A  67      12.848   9.080  -8.369  1.00 90.09           O
ATOM    756  HG  SER A  67      13.346   8.436  -7.789  1.00 90.09           H
ATOM    757  HN  SER A  67      11.962   6.671  -9.212  1.00 90.09           H
ATOM    758  N   LEU A  68      12.733   7.012 -12.311  1.00 83.80           N
ATOM    759  CA  LEU A  68      13.031   6.704 -13.700  1.00 83.80           C
ATOM    760  C   LEU A  68      11.726   6.648 -14.497  1.00 83.80           C
ATOM    761  O   LEU A  68      11.653   7.162 -15.612  1.00 83.80           O
ATOM    762  HA  LEU A  68      13.640   7.518 -14.091  1.00 83.80           H
ATOM    763  CB  LEU A  68      13.866   5.426 -13.798  1.00 83.80           C
ATOM    764 1HB  LEU A  68      13.781   4.887 -12.854  1.00 83.80           H
ATOM    765 2HB  LEU A  68      13.432   4.790 -14.569  1.00 83.80           H
ATOM    766  CG  LEU A  68      15.352   5.618 -14.111  1.00 83.80           C
ATOM    767  HG  LEU A  68      15.681   6.549 -13.649  1.00 83.80           H
ATOM    768  CD1 LEU A  68      16.190   4.491 -13.504  1.00 83.80           C
ATOM    769 1HD1 LEU A  68      16.060   4.483 -12.422  1.00 83.80           H
ATOM    770 2HD1 LEU A  68      15.867   3.535 -13.917  1.00 83.80           H
ATOM    771 3HD1 LEU A  68      17.242   4.652 -13.742  1.00 83.80           H
ATOM    772  CD2 LEU A  68      15.581   5.756 -15.617  1.00 83.80           C
ATOM    773 1HD2 LEU A  68      15.231   4.856 -16.122  1.00 83.80           H
ATOM    774 2HD2 LEU A  68      15.030   6.619 -15.991  1.00 83.80           H
ATOM    775 3HD2 LEU A  68      16.645   5.891 -15.812  1.00 83.80           H
ATOM    776  HN  LEU A  68      12.990   6.301 -11.656  1.00 83.80           H
ATOM    777  N   VAL A  69      10.728   6.020 -13.893  1.00 85.56           N
ATOM    778  CA  VAL A  69       9.440   5.859 -14.547  1.00 85.56           C
ATOM    779  C   VAL A  69       8.881   7.236 -14.909  1.00 85.56           C
ATOM    780  O   VAL A  69       8.445   7.456 -16.038  1.00 85.56           O
ATOM    781  HA  VAL A  69       9.606   5.295 -15.465  1.00 85.56           H
ATOM    782  CB  VAL A  69       8.498   5.047 -13.656  1.00 85.56           C
ATOM    783  HB  VAL A  69       8.458   5.532 -12.681  1.00 85.56           H
ATOM    784  CG1 VAL A  69       7.081   5.027 -14.231  1.00 85.56           C
ATOM    785 1HG1 VAL A  69       6.703   6.047 -14.301  1.00 85.56           H
ATOM    786 2HG1 VAL A  69       7.097   4.577 -15.223  1.00 85.56           H
ATOM    787 3HG1 VAL A  69       6.432   4.443 -13.578  1.00 85.56           H
ATOM    788  CG2 VAL A  69       9.027   3.626 -13.451  1.00 85.56           C
ATOM    789 1HG2 VAL A  69       9.111   3.127 -14.416  1.00 85.56           H
ATOM    790 2HG2 VAL A  69      10.007   3.667 -12.977  1.00 85.56           H
ATOM    791 3HG2 VAL A  69       8.338   3.070 -12.814  1.00 85.56           H
ATOM    792  HN  VAL A  69      10.788   5.625 -12.976  1.00 85.56           H
ATOM    793  N   ILE A  70       8.913   8.128 -13.930  1.00 87.82           N
ATOM    794  CA  ILE A  70       8.339   9.452 -14.104  1.00 87.82           C
ATOM    795  C   ILE A  70       9.077  10.179 -15.229  1.00 87.82           C
ATOM    796  O   ILE A  70       8.454  10.832 -16.065  1.00 87.82           O
ATOM    797  HA  ILE A  70       7.299   9.320 -14.403  1.00 87.82           H
ATOM    798  CB  ILE A  70       8.335  10.213 -12.777  1.00 87.82           C
ATOM    799  HB  ILE A  70       9.340  10.173 -12.358  1.00 87.82           H
ATOM    800  CG1 ILE A  70       7.397   9.550 -11.767  1.00 87.82           C
ATOM    801 1HG1 ILE A  70       6.361   9.745 -12.044  1.00 87.82           H
ATOM    802 2HG1 ILE A  70       7.536   8.469 -11.792  1.00 87.82           H
ATOM    803  CG2 ILE A  70       7.994  11.689 -12.993  1.00 87.82           C
ATOM    804 1HG2 ILE A  70       8.734  12.140 -13.653  1.00 87.82           H
ATOM    805 2HG2 ILE A  70       7.006  11.771 -13.446  1.00 87.82           H
ATOM    806 3HG2 ILE A  70       7.998  12.207 -12.034  1.00 87.82           H
ATOM    807  CD1 ILE A  70       7.659  10.070 -10.352  1.00 87.82           C
ATOM    808 1HD1 ILE A  70       8.689   9.852 -10.069  1.00 87.82           H
ATOM    809 2HD1 ILE A  70       7.496  11.148 -10.325  1.00 87.82           H
ATOM    810 3HD1 ILE A  70       6.979   9.583  -9.654  1.00 87.82           H
ATOM    811  HN  ILE A  70       9.320   7.959 -13.032  1.00 87.82           H
ATOM    812  N   LEU A  71      10.395  10.042 -15.214  1.00 82.46           N
ATOM    813  CA  LEU A  71      11.229  10.719 -16.192  1.00 82.46           C
ATOM    814  C   LEU A  71      10.861  10.232 -17.595  1.00 82.46           C
ATOM    815  O   LEU A  71      10.786  11.025 -18.532  1.00 82.46           O
ATOM    816  HA  LEU A  71      11.009  11.785 -16.128  1.00 82.46           H
ATOM    817  CB  LEU A  71      12.710  10.541 -15.849  1.00 82.46           C
ATOM    818 1HB  LEU A  71      12.879   9.496 -15.590  1.00 82.46           H
ATOM    819 2HB  LEU A  71      13.297  10.747 -16.744  1.00 82.46           H
ATOM    820  CG  LEU A  71      13.243  11.413 -14.711  1.00 82.46           C
ATOM    821  HG  LEU A  71      12.564  11.321 -13.863  1.00 82.46           H
ATOM    822  CD1 LEU A  71      14.617  10.926 -14.245  1.00 82.46           C
ATOM    823 1HD1 LEU A  71      14.537   9.898 -13.890  1.00 82.46           H
ATOM    824 2HD1 LEU A  71      15.319  10.969 -15.077  1.00 82.46           H
ATOM    825 3HD1 LEU A  71      14.973  11.563 -13.435  1.00 82.46           H
ATOM    826  CD2 LEU A  71      13.265  12.889 -15.114  1.00 82.46           C
ATOM    827 1HD2 LEU A  71      13.909  13.018 -15.984  1.00 82.46           H
ATOM    828 2HD2 LEU A  71      12.254  13.214 -15.358  1.00 82.46           H
ATOM    829 3HD2 LEU A  71      13.649  13.486 -14.286  1.00 82.46           H
ATOM    830  HN  LEU A  71      10.892   9.483 -14.550  1.00 82.46           H
ATOM    831  N   VAL A  72      10.639   8.929 -17.695  1.00 81.53           N
ATOM    832  CA  VAL A  72      10.356   8.315 -18.981  1.00 81.53           C
ATOM    833  C   VAL A  72       9.094   8.943 -19.575  1.00 81.53           C
ATOM    834  O   VAL A  72       9.072   9.310 -20.748  1.00 81.53           O
ATOM    835  HA  VAL A  72      11.198   8.528 -19.640  1.00 81.53           H
ATOM    836  CB  VAL A  72      10.251   6.796 -18.823  1.00 81.53           C
ATOM    837  HB  VAL A  72       9.546   6.591 -18.018  1.00 81.53           H
ATOM    838  CG1 VAL A  72       9.708   6.149 -20.099  1.00 81.53           C
ATOM    839 1HG1 VAL A  72       8.717   6.548 -20.315  1.00 81.53           H
ATOM    840 2HG1 VAL A  72      10.377   6.369 -20.931  1.00 81.53           H
ATOM    841 3HG1 VAL A  72       9.643   5.070 -19.960  1.00 81.53           H
ATOM    842  CG2 VAL A  72      11.601   6.191 -18.433  1.00 81.53           C
ATOM    843 1HG2 VAL A  72      12.335   6.412 -19.207  1.00 81.53           H
ATOM    844 2HG2 VAL A  72      11.930   6.618 -17.486  1.00 81.53           H
ATOM    845 3HG2 VAL A  72      11.497   5.111 -18.328  1.00 81.53           H
ATOM    846  HN  VAL A  72      10.651   8.299 -16.919  1.00 81.53           H
ATOM    847  N   TYR A  73       8.073   9.047 -18.737  1.00 77.86           N
ATOM    848  CA  TYR A  73       6.791   9.569 -19.180  1.00 77.86           C
ATOM    849  C   TYR A  73       6.879  11.071 -19.462  1.00 77.86           C
ATOM    850  O   TYR A  73       6.176  11.585 -20.330  1.00 77.86           O
ATOM    851  HA  TYR A  73       6.516   9.050 -20.098  1.00 77.86           H
ATOM    852  CB  TYR A  73       5.818   9.336 -18.023  1.00 77.86           C
ATOM    853 1HB  TYR A  73       6.351   9.465 -17.081  1.00 77.86           H
ATOM    854 2HB  TYR A  73       5.040  10.099 -18.056  1.00 77.86           H
ATOM    855  CG  TYR A  73       5.158   7.955 -18.034  1.00 77.86           C
ATOM    856  CD1 TYR A  73       4.333   7.593 -19.080  1.00 77.86           C
ATOM    857  HD1 TYR A  73       4.151   8.290 -19.897  1.00 77.86           H
ATOM    858  CD2 TYR A  73       5.389   7.072 -16.999  1.00 77.86           C
ATOM    859  HD2 TYR A  73       6.040   7.358 -16.173  1.00 77.86           H
ATOM    860  CE1 TYR A  73       3.713   6.294 -19.090  1.00 77.86           C
ATOM    861  HE1 TYR A  73       3.059   5.995 -19.909  1.00 77.86           H
ATOM    862  CE2 TYR A  73       4.768   5.773 -17.009  1.00 77.86           C
ATOM    863  HE2 TYR A  73       4.941   5.066 -16.198  1.00 77.86           H
ATOM    864  CZ  TYR A  73       3.961   5.448 -18.054  1.00 77.86           C
ATOM    865  OH  TYR A  73       3.375   4.220 -18.064  1.00 77.86           O
ATOM    866  HH  TYR A  73       2.927   4.062 -18.945  1.00 77.86           H
ATOM    867  HN  TYR A  73       8.111   8.783 -17.773  1.00 77.86           H
ATOM    868  N   TRP A  74       7.748  11.732 -18.711  1.00 71.41           N
ATOM    869  CA  TRP A  74       7.875  13.176 -18.809  1.00 71.41           C
ATOM    870  C   TRP A  74       8.440  13.509 -20.191  1.00 71.41           C
ATOM    871  O   TRP A  74       7.867  14.316 -20.921  1.00 71.41           O
ATOM    872  HA  TRP A  74       6.879  13.606 -18.699  1.00 71.41           H
ATOM    873  CB  TRP A  74       8.727  13.730 -17.665  1.00 71.41           C
ATOM    874 1HB  TRP A  74       8.298  13.408 -16.717  1.00 71.41           H
ATOM    875 2HB  TRP A  74       9.725  13.297 -17.727  1.00 71.41           H
ATOM    876  CG  TRP A  74       8.848  15.255 -17.662  1.00 71.41           C
ATOM    877  CD1 TRP A  74       9.710  16.016 -18.350  1.00 71.41           C
ATOM    878  HD1 TRP A  74      10.468  15.624 -19.029  1.00 71.41           H
ATOM    879  CD2 TRP A  74       8.041  16.180 -16.903  1.00 71.41           C
ATOM    880  NE1 TRP A  74       9.519  17.358 -18.091  1.00 71.41           N
ATOM    881  HE1 TRP A  74      10.039  18.116 -18.484  1.00 71.41           H
ATOM    882  CE2 TRP A  74       8.472  17.461 -17.183  1.00 71.41           C
ATOM    883  CE3 TRP A  74       6.982  15.942 -16.009  1.00 71.41           C
ATOM    884  HE3 TRP A  74       6.623  14.941 -15.771  1.00 71.41           H
ATOM    885  CZ2 TRP A  74       7.901  18.604 -16.611  1.00 71.41           C
ATOM    886  HZ2 TRP A  74       8.259  19.605 -16.848  1.00 71.41           H
ATOM    887  CZ3 TRP A  74       6.422  17.095 -15.446  1.00 71.41           C
ATOM    888  HZ3 TRP A  74       5.597  16.967 -14.745  1.00 71.41           H
ATOM    889  CH2 TRP A  74       6.844  18.391 -15.717  1.00 71.41           C
ATOM    890  HH2 TRP A  74       6.355  19.238 -15.236  1.00 71.41           H
ATOM    891  HN  TRP A  74       8.357  11.298 -18.048  1.00 71.41           H
ATOM    892  N   TYR A  75       9.556  12.870 -20.508  1.00 70.02           N
ATOM    893  CA  TYR A  75      10.380  13.310 -21.621  1.00 70.02           C
ATOM    894  C   TYR A  75       9.980  12.598 -22.915  1.00 70.02           C
ATOM    895  O   TYR A  75      10.085  13.169 -24.000  1.00 70.02           O
ATOM    896  HA  TYR A  75      10.232  14.383 -21.745  1.00 70.02           H
ATOM    897  CB  TYR A  75      11.816  12.922 -21.262  1.00 70.02           C
ATOM    898 1HB  TYR A  75      11.807  11.945 -20.780  1.00 70.02           H
ATOM    899 2HB  TYR A  75      12.394  12.819 -22.181  1.00 70.02           H
ATOM    900  CG  TYR A  75      12.520  13.923 -20.344  1.00 70.02           C
ATOM    901  CD1 TYR A  75      13.021  15.100 -20.861  1.00 70.02           C
ATOM    902  HD1 TYR A  75      12.916  15.317 -21.924  1.00 70.02           H
ATOM    903  CD2 TYR A  75      12.653  13.648 -18.998  1.00 70.02           C
ATOM    904  HD2 TYR A  75      12.257  12.718 -18.589  1.00 70.02           H
ATOM    905  CE1 TYR A  75      13.684  16.042 -19.996  1.00 70.02           C
ATOM    906  HE1 TYR A  75      14.084  16.975 -20.392  1.00 70.02           H
ATOM    907  CE2 TYR A  75      13.316  14.590 -18.133  1.00 70.02           C
ATOM    908  HE2 TYR A  75      13.428  14.386 -17.068  1.00 70.02           H
ATOM    909  CZ  TYR A  75      13.798  15.740 -18.675  1.00 70.02           C
ATOM    910  OH  TYR A  75      14.424  16.630 -17.858  1.00 70.02           O
ATOM    911  HH  TYR A  75      14.422  16.290 -16.918  1.00 70.02           H
ATOM    912  HN  TYR A  75       9.899  12.067 -20.021  1.00 70.02           H
ATOM    913  N   CYS A  76       9.530  11.362 -22.758  1.00 67.45           N
ATOM    914  CA  CYS A  76       9.476  10.437 -23.877  1.00 67.45           C
ATOM    915  C   CYS A  76       8.011  10.075 -24.131  1.00 67.45           C
ATOM    916  O   CYS A  76       7.451  10.428 -25.168  1.00 67.45           O
ATOM    917  HA  CYS A  76       9.900  10.959 -24.735  1.00 67.45           H
ATOM    918  CB  CYS A  76      10.335   9.196 -23.628  1.00 67.45           C
ATOM    919 1HB  CYS A  76      11.287   9.486 -23.182  1.00 67.45           H
ATOM    920 2HB  CYS A  76       9.838   8.536 -22.917  1.00 67.45           H
ATOM    921  SG  CYS A  76      10.628   8.311 -25.203  1.00 67.45           S
ATOM    922  HG  CYS A  76       9.396   7.821 -25.317  1.00 67.45           H
ATOM    923  HN  CYS A  76       9.207  10.991 -21.887  1.00 67.45           H
ATOM    924  N   THR A  77       7.432   9.376 -23.166  1.00 61.50           N
ATOM    925  CA  THR A  77       6.203   8.639 -23.409  1.00 61.50           C
ATOM    926  C   THR A  77       5.054   9.604 -23.708  1.00 61.50           C
ATOM    927  O   THR A  77       4.241   9.351 -24.597  1.00 61.50           O
ATOM    928  HA  THR A  77       6.343   8.023 -24.297  1.00 61.50           H
ATOM    929  CB  THR A  77       5.943   7.740 -22.199  1.00 61.50           C
ATOM    930  HB  THR A  77       5.623   8.329 -21.339  1.00 61.50           H
ATOM    931  OG1 THR A  77       7.162   7.021 -22.033  1.00 61.50           O
ATOM    932  HG1 THR A  77       7.219   6.285 -22.708  1.00 61.50           H
ATOM    933  CG2 THR A  77       4.905   6.654 -22.489  1.00 61.50           C
ATOM    934 1HG2 THR A  77       5.257   6.024 -23.305  1.00 61.50           H
ATOM    935 2HG2 THR A  77       3.961   7.120 -22.770  1.00 61.50           H
ATOM    936 3HG2 THR A  77       4.758   6.045 -21.597  1.00 61.50           H
ATOM    937  HN  THR A  77       7.787   9.308 -22.234  1.00 61.50           H
ATOM    938  N   ARG A  78       5.022  10.689 -22.949  1.00 55.51           N
ATOM    939  CA  ARG A  78       3.790  11.437 -22.764  1.00 55.51           C
ATOM    940  C   ARG A  78       2.615  10.479 -22.550  1.00 55.51           C
ATOM    941  O   ARG A  78       2.567   9.407 -23.151  1.00 55.51           O
ATOM    942  HA  ARG A  78       3.964  12.047 -21.878  1.00 55.51           H
ATOM    943  CB  ARG A  78       3.499  12.328 -23.973  1.00 55.51           C
ATOM    944 1HB  ARG A  78       3.466  11.721 -24.877  1.00 55.51           H
ATOM    945 2HB  ARG A  78       2.517  12.788 -23.862  1.00 55.51           H
ATOM    946  CG  ARG A  78       4.564  13.416 -24.121  1.00 55.51           C
ATOM    947 1HG  ARG A  78       4.678  13.949 -23.177  1.00 55.51           H
ATOM    948 2HG  ARG A  78       5.527  12.959 -24.347  1.00 55.51           H
ATOM    949  CD  ARG A  78       4.189  14.403 -25.228  1.00 55.51           C
ATOM    950 1HD  ARG A  78       4.087  13.877 -26.177  1.00 55.51           H
ATOM    951 2HD  ARG A  78       3.223  14.858 -25.010  1.00 55.51           H
ATOM    952  NE  ARG A  78       5.227  15.453 -25.343  1.00 55.51           N
ATOM    953  HE  ARG A  78       6.061  15.348 -24.802  1.00 55.51           H
ATOM    954  CZ  ARG A  78       5.118  16.534 -26.126  1.00 55.51           C
ATOM    955  NH1 ARG A  78       4.021  16.726 -26.873  1.00 55.51           N
ATOM    956 1HH1 ARG A  78       3.277  16.059 -26.848  1.00 55.51           H
ATOM    957 2HH1 ARG A  78       3.948  17.536 -27.455  1.00 55.51           H
ATOM    958  NH2 ARG A  78       6.121  17.422 -26.152  1.00 55.51           N
ATOM    959 1HH2 ARG A  78       6.056  18.234 -26.731  1.00 55.51           H
ATOM    960 2HH2 ARG A  78       6.936  17.272 -25.592  1.00 55.51           H
ATOM    961  HN  ARG A  78       5.816  11.058 -22.467  1.00 55.51           H
ATOM    962  N   VAL A  79       1.698  10.902 -21.693  1.00 70.97           N
ATOM    963  CA  VAL A  79       0.544  10.080 -21.367  1.00 70.97           C
ATOM    964  C   VAL A  79      -0.399  10.033 -22.571  1.00 70.97           C
ATOM    965  O   VAL A  79      -1.116  10.995 -22.841  1.00 70.97           O
ATOM    966  HA  VAL A  79       0.905   9.072 -21.164  1.00 70.97           H
ATOM    967  CB  VAL A  79      -0.131  10.607 -20.099  1.00 70.97           C
ATOM    968  HB  VAL A  79      -0.525  11.600 -20.316  1.00 70.97           H
ATOM    969  CG1 VAL A  79      -1.306   9.715 -19.693  1.00 70.97           C
ATOM    970 1HG1 VAL A  79      -2.041   9.694 -20.497  1.00 70.97           H
ATOM    971 2HG1 VAL A  79      -0.946   8.703 -19.503  1.00 70.97           H
ATOM    972 3HG1 VAL A  79      -1.768  10.111 -18.789  1.00 70.97           H
ATOM    973  CG2 VAL A  79       0.877  10.740 -18.956  1.00 70.97           C
ATOM    974 1HG2 VAL A  79       1.313   9.764 -18.740  1.00 70.97           H
ATOM    975 2HG2 VAL A  79       1.665  11.434 -19.245  1.00 70.97           H
ATOM    976 3HG2 VAL A  79       0.370  11.116 -18.067  1.00 70.97           H
ATOM    977  HN  VAL A  79       1.733  11.785 -21.225  1.00 70.97           H
ATOM    978  N   LYS A  80      -0.368   8.903 -23.262  1.00 63.97           N
ATOM    979  CA  LYS A  80      -1.121   8.760 -24.496  1.00 63.97           C
ATOM    980  C   LYS A  80      -2.350   7.886 -24.241  1.00 63.97           C
ATOM    981  O   LYS A  80      -3.359   8.009 -24.934  1.00 63.97           O
ATOM    982  HA  LYS A  80      -1.459   9.754 -24.790  1.00 63.97           H
ATOM    983  CB  LYS A  80      -0.218   8.239 -25.617  1.00 63.97           C
ATOM    984 1HB  LYS A  80       0.308   7.346 -25.280  1.00 63.97           H
ATOM    985 2HB  LYS A  80      -0.827   7.946 -26.472  1.00 63.97           H
ATOM    986  CG  LYS A  80       0.794   9.304 -26.045  1.00 63.97           C
ATOM    987 1HG  LYS A  80       0.268  10.195 -26.387  1.00 63.97           H
ATOM    988 2HG  LYS A  80       1.399   9.600 -25.188  1.00 63.97           H
ATOM    989  CD  LYS A  80       1.701   8.781 -27.160  1.00 63.97           C
ATOM    990 1HD  LYS A  80       2.189   7.861 -26.836  1.00 63.97           H
ATOM    991 2HD  LYS A  80       1.101   8.531 -28.035  1.00 63.97           H
ATOM    992  CE  LYS A  80       2.759   9.820 -27.539  1.00 63.97           C
ATOM    993 1HE  LYS A  80       2.273  10.738 -27.869  1.00 63.97           H
ATOM    994 2HE  LYS A  80       3.358  10.073 -26.665  1.00 63.97           H
ATOM    995  NZ  LYS A  80       3.633   9.300 -28.614  1.00 63.97           N
ATOM    996 1HZ  LYS A  80       4.323  10.003 -28.858  1.00 63.97           H
ATOM    997 2HZ  LYS A  80       4.104   8.462 -28.292  1.00 63.97           H
ATOM    998 3HZ  LYS A  80       3.072   9.080 -29.430  1.00 63.97           H
ATOM    999  HN  LYS A  80       0.157   8.096 -22.991  1.00 63.97           H
ATOM   1000  N   THR A  81      -2.226   7.022 -23.244  1.00 74.13           N
ATOM   1001  CA  THR A  81      -3.260   6.037 -22.973  1.00 74.13           C
ATOM   1002  C   THR A  81      -3.739   6.151 -21.525  1.00 74.13           C
ATOM   1003  O   THR A  81      -3.086   6.787 -20.699  1.00 74.13           O
ATOM   1004  HA  THR A  81      -4.116   6.254 -23.612  1.00 74.13           H
ATOM   1005  CB  THR A  81      -2.699   4.657 -23.321  1.00 74.13           C
ATOM   1006  HB  THR A  81      -3.497   3.916 -23.379  1.00 74.13           H
ATOM   1007  OG1 THR A  81      -1.712   4.420 -22.321  1.00 74.13           O
ATOM   1008  HG1 THR A  81      -1.446   3.457 -22.324  1.00 74.13           H
ATOM   1009  CG2 THR A  81      -1.909   4.658 -24.631  1.00 74.13           C
ATOM   1010 1HG2 THR A  81      -1.071   5.350 -24.549  1.00 74.13           H
ATOM   1011 2HG2 THR A  81      -2.560   4.972 -25.448  1.00 74.13           H
ATOM   1012 3HG2 THR A  81      -1.534   3.654 -24.830  1.00 74.13           H
ATOM   1013  HN  THR A  81      -1.439   6.989 -22.628  1.00 74.13           H
ATOM   1014  N   MET A  82      -4.877   5.525 -21.261  1.00 75.24           N
ATOM   1015  CA  MET A  82      -5.423   5.501 -19.915  1.00 75.24           C
ATOM   1016  C   MET A  82      -4.490   4.756 -18.958  1.00 75.24           C
ATOM   1017  O   MET A  82      -4.317   5.164 -17.810  1.00 75.24           O
ATOM   1018  HA  MET A  82      -5.505   6.545 -19.613  1.00 75.24           H
ATOM   1019  CB  MET A  82      -6.791   4.817 -19.931  1.00 75.24           C
ATOM   1020 1HB  MET A  82      -7.393   5.218 -20.746  1.00 75.24           H
ATOM   1021 2HB  MET A  82      -6.666   3.751 -20.121  1.00 75.24           H
ATOM   1022  CG  MET A  82      -7.522   5.021 -18.602  1.00 75.24           C
ATOM   1023 1HG  MET A  82      -7.027   4.452 -17.815  1.00 75.24           H
ATOM   1024 2HG  MET A  82      -7.479   6.070 -18.311  1.00 75.24           H
ATOM   1025  SD  MET A  82      -9.222   4.500 -18.754  1.00 75.24           S
ATOM   1026  CE  MET A  82      -9.777   4.759 -17.077  1.00 75.24           C
ATOM   1027 1HE  MET A  82      -9.185   4.145 -16.400  1.00 75.24           H
ATOM   1028 2HE  MET A  82      -9.657   5.810 -16.814  1.00 75.24           H
ATOM   1029 3HE  MET A  82     -10.828   4.481 -16.995  1.00 75.24           H
ATOM   1030  HN  MET A  82      -5.421   5.041 -21.946  1.00 75.24           H
ATOM   1031  N   THR A  83      -3.913   3.677 -19.466  1.00 75.36           N
ATOM   1032  CA  THR A  83      -2.972   2.893 -18.684  1.00 75.36           C
ATOM   1033  C   THR A  83      -1.770   3.750 -18.281  1.00 75.36           C
ATOM   1034  O   THR A  83      -1.314   3.690 -17.140  1.00 75.36           O
ATOM   1035  HA  THR A  83      -3.465   2.582 -17.763  1.00 75.36           H
ATOM   1036  CB  THR A  83      -2.591   1.658 -19.501  1.00 75.36           C
ATOM   1037  HB  THR A  83      -1.810   1.895 -20.224  1.00 75.36           H
ATOM   1038  OG1 THR A  83      -3.827   1.213 -20.054  1.00 75.36           O
ATOM   1039  HG1 THR A  83      -4.491   1.055 -19.323  1.00 75.36           H
ATOM   1040  CG2 THR A  83      -2.134   0.492 -18.622  1.00 75.36           C
ATOM   1041 1HG2 THR A  83      -2.940   0.210 -17.945  1.00 75.36           H
ATOM   1042 2HG2 THR A  83      -1.261   0.793 -18.043  1.00 75.36           H
ATOM   1043 3HG2 THR A  83      -1.876  -0.359 -19.253  1.00 75.36           H
ATOM   1044  HN  THR A  83      -4.079   3.337 -20.391  1.00 75.36           H
ATOM   1045  N   ASP A  84      -1.290   4.527 -19.241  1.00 78.12           N
ATOM   1046  CA  ASP A  84      -0.125   5.366 -19.013  1.00 78.12           C
ATOM   1047  C   ASP A  84      -0.412   6.325 -17.856  1.00 78.12           C
ATOM   1048  O   ASP A  84       0.467   6.599 -17.039  1.00 78.12           O
ATOM   1049  HA  ASP A  84       0.687   4.674 -18.789  1.00 78.12           H
ATOM   1050  CB  ASP A  84       0.202   6.203 -20.251  1.00 78.12           C
ATOM   1051 1HB  ASP A  84      -0.650   6.835 -20.502  1.00 78.12           H
ATOM   1052 2HB  ASP A  84       1.038   6.868 -20.034  1.00 78.12           H
ATOM   1053  CG  ASP A  84       0.549   5.308 -21.442  1.00 78.12           C
ATOM   1054  OD1 ASP A  84       1.117   4.223 -21.190  1.00 78.12           O
ATOM   1055  OD2 ASP A  84       0.239   5.729 -22.577  1.00 78.12           O
ATOM   1056  HN  ASP A  84      -1.682   4.589 -20.159  1.00 78.12           H
ATOM   1057  N   MET A  85      -1.645   6.809 -17.822  1.00 84.00           N
ATOM   1058  CA  MET A  85      -2.050   7.753 -16.794  1.00 84.00           C
ATOM   1059  C   MET A  85      -1.972   7.118 -15.405  1.00 84.00           C
ATOM   1060  O   MET A  85      -1.439   7.719 -14.473  1.00 84.00           O
ATOM   1061  HA  MET A  85      -1.346   8.582 -16.863  1.00 84.00           H
ATOM   1062  CB  MET A  85      -3.483   8.217 -17.064  1.00 84.00           C
ATOM   1063 1HB  MET A  85      -3.557   8.611 -18.077  1.00 84.00           H
ATOM   1064 2HB  MET A  85      -4.162   7.366 -17.002  1.00 84.00           H
ATOM   1065  CG  MET A  85      -3.910   9.290 -16.060  1.00 84.00           C
ATOM   1066 1HG  MET A  85      -4.955   9.555 -16.221  1.00 84.00           H
ATOM   1067 2HG  MET A  85      -3.831   8.902 -15.045  1.00 84.00           H
ATOM   1068  SD  MET A  85      -2.881  10.738 -16.240  1.00 84.00           S
ATOM   1069  CE  MET A  85      -3.501  11.368 -17.791  1.00 84.00           C
ATOM   1070 1HE  MET A  85      -3.355  10.621 -18.571  1.00 84.00           H
ATOM   1071 2HE  MET A  85      -4.564  11.589 -17.694  1.00 84.00           H
ATOM   1072 3HE  MET A  85      -2.963  12.278 -18.054  1.00 84.00           H
ATOM   1073  HN  MET A  85      -2.359   6.568 -18.479  1.00 84.00           H
ATOM   1074  N   PHE A  86      -2.510   5.911 -15.309  1.00 86.62           N
ATOM   1075  CA  PHE A  86      -2.554   5.210 -14.037  1.00 86.62           C
ATOM   1076  C   PHE A  86      -1.149   4.812 -13.581  1.00 86.62           C
ATOM   1077  O   PHE A  86      -0.834   4.883 -12.394  1.00 86.62           O
ATOM   1078  HA  PHE A  86      -2.991   5.891 -13.307  1.00 86.62           H
ATOM   1079  CB  PHE A  86      -3.385   3.944 -14.253  1.00 86.62           C
ATOM   1080 1HB  PHE A  86      -2.978   3.395 -15.103  1.00 86.62           H
ATOM   1081 2HB  PHE A  86      -3.282   3.301 -13.379  1.00 86.62           H
ATOM   1082  CG  PHE A  86      -4.871   4.209 -14.501  1.00 86.62           C
ATOM   1083  CD1 PHE A  86      -5.523   5.158 -13.776  1.00 86.62           C
ATOM   1084  HD1 PHE A  86      -4.986   5.729 -13.018  1.00 86.62           H
ATOM   1085  CD2 PHE A  86      -5.541   3.497 -15.446  1.00 86.62           C
ATOM   1086  HD2 PHE A  86      -5.019   2.737 -16.027  1.00 86.62           H
ATOM   1087  CE1 PHE A  86      -6.902   5.404 -14.005  1.00 86.62           C
ATOM   1088  HE1 PHE A  86      -7.424   6.164 -13.424  1.00 86.62           H
ATOM   1089  CE2 PHE A  86      -6.920   3.744 -15.676  1.00 86.62           C
ATOM   1090  HE2 PHE A  86      -7.457   3.173 -16.434  1.00 86.62           H
ATOM   1091  CZ  PHE A  86      -7.572   4.692 -14.951  1.00 86.62           C
ATOM   1092  HZ  PHE A  86      -8.631   4.881 -15.127  1.00 86.62           H
ATOM   1093  HN  PHE A  86      -2.910   5.415 -16.080  1.00 86.62           H
ATOM   1094  N   LEU A  87      -0.341   4.403 -14.549  1.00 80.61           N
ATOM   1095  CA  LEU A  87       1.010   3.954 -14.257  1.00 80.61           C
ATOM   1096  C   LEU A  87       1.829   5.130 -13.721  1.00 80.61           C
ATOM   1097  O   LEU A  87       2.663   4.958 -12.834  1.00 80.61           O
ATOM   1098  HA  LEU A  87       0.940   3.198 -13.475  1.00 80.61           H
ATOM   1099  CB  LEU A  87       1.628   3.282 -15.484  1.00 80.61           C
ATOM   1100 1HB  LEU A  87       1.522   3.956 -16.334  1.00 80.61           H
ATOM   1101 2HB  LEU A  87       2.697   3.159 -15.306  1.00 80.61           H
ATOM   1102  CG  LEU A  87       1.044   1.922 -15.870  1.00 80.61           C
ATOM   1103  HG  LEU A  87      -0.022   2.050 -16.060  1.00 80.61           H
ATOM   1104  CD1 LEU A  87       1.674   1.402 -17.163  1.00 80.61           C
ATOM   1105 1HD1 LEU A  87       1.481   2.107 -17.971  1.00 80.61           H
ATOM   1106 2HD1 LEU A  87       2.750   1.293 -17.025  1.00 80.61           H
ATOM   1107 3HD1 LEU A  87       1.240   0.434 -17.415  1.00 80.61           H
ATOM   1108  CD2 LEU A  87       1.181   0.920 -14.722  1.00 80.61           C
ATOM   1109 1HD2 LEU A  87       2.235   0.791 -14.477  1.00 80.61           H
ATOM   1110 2HD2 LEU A  87       0.648   1.294 -13.848  1.00 80.61           H
ATOM   1111 3HD2 LEU A  87       0.757  -0.038 -15.023  1.00 80.61           H
ATOM   1112  HN  LEU A  87      -0.596   4.376 -15.516  1.00 80.61           H
ATOM   1113  N   LEU A  88       1.562   6.301 -14.282  1.00 87.09           N
ATOM   1114  CA  LEU A  88       2.253   7.507 -13.863  1.00 87.09           C
ATOM   1115  C   LEU A  88       1.872   7.832 -12.417  1.00 87.09           C
ATOM   1116  O   LEU A  88       2.741   8.075 -11.581  1.00 87.09           O
ATOM   1117  HA  LEU A  88       3.323   7.300 -13.899  1.00 87.09           H
ATOM   1118  CB  LEU A  88       1.980   8.650 -14.842  1.00 87.09           C
ATOM   1119 1HB  LEU A  88       2.367   8.364 -15.821  1.00 87.09           H
ATOM   1120 2HB  LEU A  88       0.901   8.762 -14.947  1.00 87.09           H
ATOM   1121  CG  LEU A  88       2.572  10.010 -14.468  1.00 87.09           C
ATOM   1122  HG  LEU A  88       2.197  10.287 -13.483  1.00 87.09           H
ATOM   1123  CD1 LEU A  88       4.097   9.936 -14.368  1.00 87.09           C
ATOM   1124 1HD1 LEU A  88       4.375   9.211 -13.602  1.00 87.09           H
ATOM   1125 2HD1 LEU A  88       4.510   9.627 -15.328  1.00 87.09           H
ATOM   1126 3HD1 LEU A  88       4.491  10.916 -14.100  1.00 87.09           H
ATOM   1127  CD2 LEU A  88       2.114  11.095 -15.446  1.00 87.09           C
ATOM   1128 1HD2 LEU A  88       2.440  10.837 -16.453  1.00 87.09           H
ATOM   1129 2HD2 LEU A  88       1.027  11.169 -15.424  1.00 87.09           H
ATOM   1130 3HD2 LEU A  88       2.549  12.052 -15.157  1.00 87.09           H
ATOM   1131  HN  LEU A  88       0.888   6.431 -15.010  1.00 87.09           H
ATOM   1132  N   ASN A  89       0.571   7.826 -12.167  1.00 89.38           N
ATOM   1133  CA  ASN A  89       0.059   8.188 -10.855  1.00 89.38           C
ATOM   1134  C   ASN A  89       0.506   7.142  -9.832  1.00 89.38           C
ATOM   1135  O   ASN A  89       0.728   7.465  -8.666  1.00 89.38           O
ATOM   1136  HA  ASN A  89       0.472   9.176 -10.650  1.00 89.38           H
ATOM   1137  CB  ASN A  89      -1.470   8.229 -10.853  1.00 89.38           C
ATOM   1138 1HB  ASN A  89      -1.861   7.395 -11.437  1.00 89.38           H
ATOM   1139 2HB  ASN A  89      -1.839   8.105  -9.834  1.00 89.38           H
ATOM   1140  CG  ASN A  89      -1.984   9.549 -11.430  1.00 89.38           C
ATOM   1141  OD1 ASN A  89      -2.178  10.529 -10.730  1.00 89.38           O
ATOM   1142  ND2 ASN A  89      -2.194   9.520 -12.743  1.00 89.38           N
ATOM   1143 1HD2 ASN A  89      -2.015   8.682 -13.260  1.00 89.38           H
ATOM   1144 2HD2 ASN A  89      -2.531  10.335 -13.214  1.00 89.38           H
ATOM   1145  HN  ASN A  89      -0.127   7.581 -12.839  1.00 89.38           H
ATOM   1146  N   LEU A  90       0.626   5.911 -10.306  1.00 85.72           N
ATOM   1147  CA  LEU A  90       1.074   4.822  -9.455  1.00 85.72           C
ATOM   1148  C   LEU A  90       2.511   5.092  -9.003  1.00 85.72           C
ATOM   1149  O   LEU A  90       2.841   4.912  -7.831  1.00 85.72           O
ATOM   1150  HA  LEU A  90       0.432   4.809  -8.574  1.00 85.72           H
ATOM   1151  CB  LEU A  90       0.895   3.478 -10.165  1.00 85.72           C
ATOM   1152 1HB  LEU A  90      -0.151   3.379 -10.454  1.00 85.72           H
ATOM   1153 2HB  LEU A  90       1.481   3.495 -11.084  1.00 85.72           H
ATOM   1154  CG  LEU A  90       1.293   2.237  -9.362  1.00 85.72           C
ATOM   1155  HG  LEU A  90       2.324   2.360  -9.032  1.00 85.72           H
ATOM   1156  CD1 LEU A  90       0.430   2.097  -8.107  1.00 85.72           C
ATOM   1157 1HD1 LEU A  90       0.560   2.977  -7.477  1.00 85.72           H
ATOM   1158 2HD1 LEU A  90      -0.618   2.007  -8.394  1.00 85.72           H
ATOM   1159 3HD1 LEU A  90       0.733   1.207  -7.555  1.00 85.72           H
ATOM   1160  CD2 LEU A  90       1.244   0.981 -10.235  1.00 85.72           C
ATOM   1161 1HD2 LEU A  90       0.232   0.843 -10.615  1.00 85.72           H
ATOM   1162 2HD2 LEU A  90       1.934   1.093 -11.071  1.00 85.72           H
ATOM   1163 3HD2 LEU A  90       1.531   0.114  -9.640  1.00 85.72           H
ATOM   1164  HN  LEU A  90       0.423   5.653 -11.250  1.00 85.72           H
ATOM   1165  N   ALA A  91       3.327   5.519  -9.955  1.00 90.05           N
ATOM   1166  CA  ALA A  91       4.729   5.782  -9.678  1.00 90.05           C
ATOM   1167  C   ALA A  91       4.839   6.945  -8.690  1.00 90.05           C
ATOM   1168  O   ALA A  91       5.697   6.937  -7.809  1.00 90.05           O
ATOM   1169  HA  ALA A  91       5.150   4.887  -9.220  1.00 90.05           H
ATOM   1170  CB  ALA A  91       5.466   6.059 -10.989  1.00 90.05           C
ATOM   1171 1HB  ALA A  91       5.382   5.192 -11.644  1.00 90.05           H
ATOM   1172 2HB  ALA A  91       5.023   6.927 -11.478  1.00 90.05           H
ATOM   1173 3HB  ALA A  91       6.517   6.257 -10.781  1.00 90.05           H
ATOM   1174  HN  ALA A  91       3.045   5.684 -10.900  1.00 90.05           H
ATOM   1175  N   ILE A  92       3.957   7.918  -8.869  1.00 90.74           N
ATOM   1176  CA  ILE A  92       3.930   9.075  -7.991  1.00 90.74           C
ATOM   1177  C   ILE A  92       3.566   8.626  -6.574  1.00 90.74           C
ATOM   1178  O   ILE A  92       4.195   9.048  -5.605  1.00 90.74           O
ATOM   1179  HA  ILE A  92       4.936   9.494  -7.972  1.00 90.74           H
ATOM   1180  CB  ILE A  92       3.001  10.153  -8.553  1.00 90.74           C
ATOM   1181  HB  ILE A  92       2.049   9.685  -8.805  1.00 90.74           H
ATOM   1182  CG1 ILE A  92       3.568  10.747  -9.844  1.00 90.74           C
ATOM   1183 1HG1 ILE A  92       4.431  11.372  -9.612  1.00 90.74           H
ATOM   1184 2HG1 ILE A  92       3.920   9.946 -10.494  1.00 90.74           H
ATOM   1185  CG2 ILE A  92       2.712  11.229  -7.505  1.00 90.74           C
ATOM   1186 1HG2 ILE A  92       2.234  10.773  -6.638  1.00 90.74           H
ATOM   1187 2HG2 ILE A  92       3.647  11.698  -7.199  1.00 90.74           H
ATOM   1188 3HG2 ILE A  92       2.050  11.982  -7.930  1.00 90.74           H
ATOM   1189  CD1 ILE A  92       2.512  11.578 -10.575  1.00 90.74           C
ATOM   1190 1HD1 ILE A  92       1.661  10.944 -10.827  1.00 90.74           H
ATOM   1191 2HD1 ILE A  92       2.180  12.392  -9.931  1.00 90.74           H
ATOM   1192 3HD1 ILE A  92       2.941  11.989 -11.489  1.00 90.74           H
ATOM   1193  HN  ILE A  92       3.272   7.924  -9.597  1.00 90.74           H
ATOM   1194  N   ALA A  93       2.552   7.777  -6.499  1.00 91.66           N
ATOM   1195  CA  ALA A  93       2.046   7.327  -5.214  1.00 91.66           C
ATOM   1196  C   ALA A  93       3.150   6.568  -4.474  1.00 91.66           C
ATOM   1197  O   ALA A  93       3.382   6.803  -3.289  1.00 91.66           O
ATOM   1198  HA  ALA A  93       1.774   8.210  -4.636  1.00 91.66           H
ATOM   1199  CB  ALA A  93       0.795   6.473  -5.428  1.00 91.66           C
ATOM   1200 1HB  ALA A  93       0.032   7.066  -5.930  1.00 91.66           H
ATOM   1201 2HB  ALA A  93       1.046   5.608  -6.042  1.00 91.66           H
ATOM   1202 3HB  ALA A  93       0.416   6.135  -4.463  1.00 91.66           H
ATOM   1203  HN  ALA A  93       2.079   7.399  -7.295  1.00 91.66           H
ATOM   1204  N   ASP A  94       3.802   5.675  -5.203  1.00 88.14           N
ATOM   1205  CA  ASP A  94       4.854   4.858  -4.622  1.00 88.14           C
ATOM   1206  C   ASP A  94       5.966   5.766  -4.094  1.00 88.14           C
ATOM   1207  O   ASP A  94       6.505   5.529  -3.014  1.00 88.14           O
ATOM   1208  HA  ASP A  94       4.369   4.288  -3.830  1.00 88.14           H
ATOM   1209  CB  ASP A  94       5.465   3.922  -5.667  1.00 88.14           C
ATOM   1210 1HB  ASP A  94       5.583   4.453  -6.612  1.00 88.14           H
ATOM   1211 2HB  ASP A  94       6.460   3.614  -5.347  1.00 88.14           H
ATOM   1212  CG  ASP A  94       4.586   2.687  -5.877  1.00 88.14           C
ATOM   1213  OD1 ASP A  94       3.940   2.276  -4.889  1.00 88.14           O
ATOM   1214  OD2 ASP A  94       4.581   2.181  -7.020  1.00 88.14           O
ATOM   1215  HN  ASP A  94       3.622   5.505  -6.172  1.00 88.14           H
ATOM   1216  N   LEU A  95       6.276   6.787  -4.880  1.00 90.17           N
ATOM   1217  CA  LEU A  95       7.363   7.690  -4.541  1.00 90.17           C
ATOM   1218  C   LEU A  95       7.032   8.410  -3.232  1.00 90.17           C
ATOM   1219  O   LEU A  95       7.889   8.547  -2.361  1.00 90.17           O
ATOM   1220  HA  LEU A  95       8.255   7.083  -4.385  1.00 90.17           H
ATOM   1221  CB  LEU A  95       7.657   8.636  -5.706  1.00 90.17           C
ATOM   1222 1HB  LEU A  95       7.761   8.041  -6.614  1.00 90.17           H
ATOM   1223 2HB  LEU A  95       6.793   9.286  -5.848  1.00 90.17           H
ATOM   1224  CG  LEU A  95       8.902   9.514  -5.560  1.00 90.17           C
ATOM   1225  HG  LEU A  95       8.848  10.024  -4.598  1.00 90.17           H
ATOM   1226  CD1 LEU A  95      10.174   8.664  -5.550  1.00 90.17           C
ATOM   1227 1HD1 LEU A  95      10.138   7.966  -4.714  1.00 90.17           H
ATOM   1228 2HD1 LEU A  95      10.246   8.108  -6.485  1.00 90.17           H
ATOM   1229 3HD1 LEU A  95      11.043   9.313  -5.445  1.00 90.17           H
ATOM   1230  CD2 LEU A  95       8.942  10.594  -6.643  1.00 90.17           C
ATOM   1231 1HD2 LEU A  95       8.960  10.122  -7.625  1.00 90.17           H
ATOM   1232 2HD2 LEU A  95       8.057  11.225  -6.559  1.00 90.17           H
ATOM   1233 3HD2 LEU A  95       9.836  11.203  -6.515  1.00 90.17           H
ATOM   1234  HN  LEU A  95       5.800   7.001  -5.733  1.00 90.17           H
ATOM   1235  N   LEU A  96       5.786   8.852  -3.135  1.00 87.32           N
ATOM   1236  CA  LEU A  96       5.342   9.588  -1.964  1.00 87.32           C
ATOM   1237  C   LEU A  96       5.464   8.694  -0.728  1.00 87.32           C
ATOM   1238  O   LEU A  96       5.847   9.160   0.344  1.00 87.32           O
ATOM   1239  HA  LEU A  96       6.011  10.440  -1.841  1.00 87.32           H
ATOM   1240  CB  LEU A  96       3.934  10.145  -2.183  1.00 87.32           C
ATOM   1241 1HB  LEU A  96       3.300   9.340  -2.554  1.00 87.32           H
ATOM   1242 2HB  LEU A  96       3.531  10.450  -1.218  1.00 87.32           H
ATOM   1243  CG  LEU A  96       3.824  11.328  -3.147  1.00 87.32           C
ATOM   1244  HG  LEU A  96       4.280  11.040  -4.095  1.00 87.32           H
ATOM   1245  CD1 LEU A  96       2.360  11.667  -3.434  1.00 87.32           C
ATOM   1246 1HD1 LEU A  96       1.868  10.803  -3.883  1.00 87.32           H
ATOM   1247 2HD1 LEU A  96       1.857  11.927  -2.503  1.00 87.32           H
ATOM   1248 3HD1 LEU A  96       2.310  12.511  -4.122  1.00 87.32           H
ATOM   1249  CD2 LEU A  96       4.599  12.538  -2.622  1.00 87.32           C
ATOM   1250 1HD2 LEU A  96       4.195  12.836  -1.654  1.00 87.32           H
ATOM   1251 2HD2 LEU A  96       5.651  12.275  -2.510  1.00 87.32           H
ATOM   1252 3HD2 LEU A  96       4.504  13.364  -3.326  1.00 87.32           H
ATOM   1253  HN  LEU A  96       5.088   8.714  -3.837  1.00 87.32           H
ATOM   1254  N   PHE A  97       5.132   7.426  -0.920  1.00 88.86           N
ATOM   1255  CA  PHE A  97       5.232   6.455   0.157  1.00 88.86           C
ATOM   1256  C   PHE A  97       6.680   6.308   0.629  1.00 88.86           C
ATOM   1257  O   PHE A  97       6.950   6.320   1.830  1.00 88.86           O
ATOM   1258  HA  PHE A  97       4.619   6.821   0.980  1.00 88.86           H
ATOM   1259  CB  PHE A  97       4.753   5.115  -0.403  1.00 88.86           C
ATOM   1260 1HB  PHE A  97       3.665   5.128  -0.468  1.00 88.86           H
ATOM   1261 2HB  PHE A  97       5.131   5.000  -1.419  1.00 88.86           H
ATOM   1262  CG  PHE A  97       5.184   3.904   0.426  1.00 88.86           C
ATOM   1263  CD1 PHE A  97       6.072   3.010  -0.086  1.00 88.86           C
ATOM   1264  HD1 PHE A  97       6.477   3.157  -1.087  1.00 88.86           H
ATOM   1265  CD2 PHE A  97       4.679   3.720   1.676  1.00 88.86           C
ATOM   1266  HD2 PHE A  97       3.967   4.436   2.086  1.00 88.86           H
ATOM   1267  CE1 PHE A  97       6.472   1.886   0.684  1.00 88.86           C
ATOM   1268  HE1 PHE A  97       7.184   1.170   0.273  1.00 88.86           H
ATOM   1269  CE2 PHE A  97       5.080   2.596   2.446  1.00 88.86           C
ATOM   1270  HE2 PHE A  97       4.675   2.449   3.447  1.00 88.86           H
ATOM   1271  CZ  PHE A  97       5.968   1.703   1.933  1.00 88.86           C
ATOM   1272  HZ  PHE A  97       6.275   0.840   2.524  1.00 88.86           H
ATOM   1273  HN  PHE A  97       4.800   7.060  -1.789  1.00 88.86           H
ATOM   1274  N   LEU A  98       7.574   6.172  -0.339  1.00 92.22           N
ATOM   1275  CA  LEU A  98       8.957   5.841  -0.040  1.00 92.22           C
ATOM   1276  C   LEU A  98       9.572   6.954   0.811  1.00 92.22           C
ATOM   1277  O   LEU A  98      10.417   6.692   1.665  1.00 92.22           O
ATOM   1278  HA  LEU A  98       8.953   4.921   0.545  1.00 92.22           H
ATOM   1279  CB  LEU A  98       9.730   5.554  -1.329  1.00 92.22           C
ATOM   1280 1HB  LEU A  98       9.583   6.391  -2.011  1.00 92.22           H
ATOM   1281 2HB  LEU A  98      10.793   5.518  -1.091  1.00 92.22           H
ATOM   1282  CG  LEU A  98       9.356   4.264  -2.062  1.00 92.22           C
ATOM   1283  HG  LEU A  98       8.269   4.189  -2.089  1.00 92.22           H
ATOM   1284  CD1 LEU A  98       9.843   4.297  -3.512  1.00 92.22           C
ATOM   1285 1HD1 LEU A  98       9.384   5.139  -4.030  1.00 92.22           H
ATOM   1286 2HD1 LEU A  98      10.928   4.407  -3.529  1.00 92.22           H
ATOM   1287 3HD1 LEU A  98       9.565   3.368  -4.010  1.00 92.22           H
ATOM   1288  CD2 LEU A  98       9.875   3.036  -1.311  1.00 92.22           C
ATOM   1289 1HD2 LEU A  98      10.961   3.091  -1.231  1.00 92.22           H
ATOM   1290 2HD2 LEU A  98       9.439   3.010  -0.312  1.00 92.22           H
ATOM   1291 3HD2 LEU A  98       9.596   2.133  -1.854  1.00 92.22           H
ATOM   1292  HN  LEU A  98       7.367   6.285  -1.311  1.00 92.22           H
ATOM   1293  N   VAL A  99       9.123   8.173   0.547  1.00 89.81           N
ATOM   1294  CA  VAL A  99       9.660   9.333   1.238  1.00 89.81           C
ATOM   1295  C   VAL A  99       9.379   9.204   2.736  1.00 89.81           C
ATOM   1296  O   VAL A  99      10.038   9.847   3.552  1.00 89.81           O
ATOM   1297  HA  VAL A  99      10.738   9.339   1.082  1.00 89.81           H
ATOM   1298  CB  VAL A  99       9.086  10.615   0.630  1.00 89.81           C
ATOM   1299  HB  VAL A  99       8.000  10.526   0.623  1.00 89.81           H
ATOM   1300  CG1 VAL A  99       9.452  11.835   1.478  1.00 89.81           C
ATOM   1301 1HG1 VAL A  99       9.048  11.713   2.483  1.00 89.81           H
ATOM   1302 2HG1 VAL A  99      10.537  11.928   1.531  1.00 89.81           H
ATOM   1303 3HG1 VAL A  99       9.033  12.732   1.023  1.00 89.81           H
ATOM   1304  CG2 VAL A  99       9.553  10.792  -0.816  1.00 89.81           C
ATOM   1305 1HG2 VAL A  99      10.641  10.849  -0.843  1.00 89.81           H
ATOM   1306 2HG2 VAL A  99       9.219   9.943  -1.413  1.00 89.81           H
ATOM   1307 3HG2 VAL A  99       9.131  11.711  -1.224  1.00 89.81           H
ATOM   1308  HN  VAL A  99       8.408   8.373  -0.123  1.00 89.81           H
ATOM   1309  N   THR A 100       8.400   8.369   3.053  1.00 89.33           N
ATOM   1310  CA  THR A 100       8.000   8.176   4.436  1.00 89.33           C
ATOM   1311  C   THR A 100       8.933   7.179   5.127  1.00 89.33           C
ATOM   1312  O   THR A 100       9.071   7.198   6.349  1.00 89.33           O
ATOM   1313  HA  THR A 100       8.103   9.126   4.960  1.00 89.33           H
ATOM   1314  CB  THR A 100       6.533   7.743   4.447  1.00 89.33           C
ATOM   1315  HB  THR A 100       6.105   7.843   5.445  1.00 89.33           H
ATOM   1316  OG1 THR A 100       6.557   6.420   3.918  1.00 89.33           O
ATOM   1317  HG1 THR A 100       6.509   6.450   2.920  1.00 89.33           H
ATOM   1318  CG2 THR A 100       5.682   8.529   3.447  1.00 89.33           C
ATOM   1319 1HG2 THR A 100       6.070   8.374   2.440  1.00 89.33           H
ATOM   1320 2HG2 THR A 100       5.721   9.590   3.693  1.00 89.33           H
ATOM   1321 3HG2 THR A 100       4.650   8.182   3.496  1.00 89.33           H
ATOM   1322  HN  THR A 100       7.886   7.831   2.385  1.00 89.33           H
ATOM   1323  N   LEU A 101       9.549   6.333   4.315  1.00 91.58           N
ATOM   1324  CA  LEU A 101      10.270   5.184   4.837  1.00 91.58           C
ATOM   1325  C   LEU A 101      11.430   5.669   5.709  1.00 91.58           C
ATOM   1326  O   LEU A 101      11.694   5.103   6.768  1.00 91.58           O
ATOM   1327  HA  LEU A 101       9.578   4.622   5.465  1.00 91.58           H
ATOM   1328  CB  LEU A 101      10.701   4.259   3.698  1.00 91.58           C
ATOM   1329 1HB  LEU A 101      11.198   4.860   2.937  1.00 91.58           H
ATOM   1330 2HB  LEU A 101      11.441   3.559   4.086  1.00 91.58           H
ATOM   1331  CG  LEU A 101       9.585   3.457   3.026  1.00 91.58           C
ATOM   1332  HG  LEU A 101       8.905   4.158   2.541  1.00 91.58           H
ATOM   1333  CD1 LEU A 101      10.147   2.544   1.934  1.00 91.58           C
ATOM   1334 1HD1 LEU A 101      10.647   3.148   1.178  1.00 91.58           H
ATOM   1335 2HD1 LEU A 101      10.860   1.848   2.375  1.00 91.58           H
ATOM   1336 3HD1 LEU A 101       9.332   1.986   1.473  1.00 91.58           H
ATOM   1337  CD2 LEU A 101       8.769   2.679   4.061  1.00 91.58           C
ATOM   1338 1HD2 LEU A 101       9.423   1.989   4.594  1.00 91.58           H
ATOM   1339 2HD2 LEU A 101       8.321   3.376   4.769  1.00 91.58           H
ATOM   1340 3HD2 LEU A 101       7.983   2.118   3.556  1.00 91.58           H
ATOM   1341  HN  LEU A 101       9.560   6.422   3.319  1.00 91.58           H
ATOM   1342  N   PRO A 102      12.140   6.722   5.281  1.00 93.76           N
ATOM   1343  CA  PRO A 102      13.293   7.213   6.040  1.00 93.76           C
ATOM   1344  C   PRO A 102      12.951   7.489   7.495  1.00 93.76           C
ATOM   1345  O   PRO A 102      13.719   7.147   8.393  1.00 93.76           O
ATOM   1346  HA  PRO A 102      14.073   6.451   6.071  1.00 93.76           H
ATOM   1347  CB  PRO A 102      13.698   8.489   5.300  1.00 93.76           C
ATOM   1348 1HB  PRO A 102      13.213   9.369   5.722  1.00 93.76           H
ATOM   1349 2HB  PRO A 102      14.773   8.661   5.356  1.00 93.76           H
ATOM   1350  CG  PRO A 102      13.244   8.226   3.869  1.00 93.76           C
ATOM   1351 1HG  PRO A 102      13.137   9.151   3.302  1.00 93.76           H
ATOM   1352 2HG  PRO A 102      13.960   7.613   3.323  1.00 93.76           H
ATOM   1353  CD  PRO A 102      11.913   7.517   4.060  1.00 93.76           C
ATOM   1354 1HD  PRO A 102      11.093   8.223   4.189  1.00 93.76           H
ATOM   1355 2HD  PRO A 102      11.661   6.892   3.204  1.00 93.76           H
ATOM   1356  N   PHE A 103      11.795   8.107   7.691  1.00 92.21           N
ATOM   1357  CA  PHE A 103      11.370   8.494   9.025  1.00 92.21           C
ATOM   1358  C   PHE A 103      11.094   7.264   9.891  1.00 92.21           C
ATOM   1359  O   PHE A 103      11.445   7.238  11.069  1.00 92.21           O
ATOM   1360  HA  PHE A 103      12.181   9.073   9.468  1.00 92.21           H
ATOM   1361  CB  PHE A 103      10.075   9.294   8.868  1.00 92.21           C
ATOM   1362 1HB  PHE A 103       9.352   8.690   8.319  1.00 92.21           H
ATOM   1363 2HB  PHE A 103       9.652   9.479   9.855  1.00 92.21           H
ATOM   1364  CG  PHE A 103      10.253  10.631   8.146  1.00 92.21           C
ATOM   1365  CD1 PHE A 103      10.610  11.740   8.848  1.00 92.21           C
ATOM   1366  HD1 PHE A 103      10.769  11.676   9.925  1.00 92.21           H
ATOM   1367  CD2 PHE A 103      10.055  10.711   6.803  1.00 92.21           C
ATOM   1368  HD2 PHE A 103       9.769   9.823   6.241  1.00 92.21           H
ATOM   1369  CE1 PHE A 103      10.775  12.981   8.179  1.00 92.21           C
ATOM   1370  HE1 PHE A 103      11.061  13.870   8.741  1.00 92.21           H
ATOM   1371  CE2 PHE A 103      10.220  11.953   6.134  1.00 92.21           C
ATOM   1372  HE2 PHE A 103      10.061  12.017   5.057  1.00 92.21           H
ATOM   1373  CZ  PHE A 103      10.577  13.062   6.836  1.00 92.21           C
ATOM   1374  HZ  PHE A 103      10.704  14.014   6.322  1.00 92.21           H
ATOM   1375  HN  PHE A 103      11.156   8.343   6.958  1.00 92.21           H
ATOM   1376  N   TRP A 104      10.466   6.274   9.273  1.00 86.63           N
ATOM   1377  CA  TRP A 104      10.095   5.063   9.985  1.00 86.63           C
ATOM   1378  C   TRP A 104      11.377   4.293  10.310  1.00 86.63           C
ATOM   1379  O   TRP A 104      11.453   3.611  11.331  1.00 86.63           O
ATOM   1380  HA  TRP A 104       9.594   5.359  10.907  1.00 86.63           H
ATOM   1381  CB  TRP A 104       9.091   4.238   9.177  1.00 86.63           C
ATOM   1382 1HB  TRP A 104       9.487   4.083   8.174  1.00 86.63           H
ATOM   1383 2HB  TRP A 104       8.992   3.254   9.636  1.00 86.63           H
ATOM   1384  CG  TRP A 104       7.705   4.877   9.069  1.00 86.63           C
ATOM   1385  CD1 TRP A 104       7.095   5.343   7.971  1.00 86.63           C
ATOM   1386  HD1 TRP A 104       7.531   5.325   6.972  1.00 86.63           H
ATOM   1387  CD2 TRP A 104       6.775   5.100  10.150  1.00 86.63           C
ATOM   1388  NE1 TRP A 104       5.845   5.850   8.263  1.00 86.63           N
ATOM   1389  HE1 TRP A 104       5.202   6.253   7.612  1.00 86.63           H
ATOM   1390  CE2 TRP A 104       5.644   5.698   9.630  1.00 86.63           C
ATOM   1391  CE3 TRP A 104       6.885   4.808  11.520  1.00 86.63           C
ATOM   1392  HE3 TRP A 104       7.767   4.337  11.955  1.00 86.63           H
ATOM   1393  CZ2 TRP A 104       4.538   6.054  10.411  1.00 86.63           C
ATOM   1394  HZ2 TRP A 104       3.656   6.525   9.977  1.00 86.63           H
ATOM   1395  CZ3 TRP A 104       5.771   5.170  12.287  1.00 86.63           C
ATOM   1396  HZ3 TRP A 104       5.804   4.966  13.357  1.00 86.63           H
ATOM   1397  CH2 TRP A 104       4.625   5.772  11.780  1.00 86.63           C
ATOM   1398  HH2 TRP A 104       3.799   6.024  12.444  1.00 86.63           H
ATOM   1399  HN  TRP A 104      10.213   6.289   8.305  1.00 86.63           H
ATOM   1400  N   ALA A 105      12.351   4.429   9.423  1.00 94.16           N
ATOM   1401  CA  ALA A 105      13.627   3.758   9.605  1.00 94.16           C
ATOM   1402  C   ALA A 105      14.296   4.279  10.878  1.00 94.16           C
ATOM   1403  O   ALA A 105      14.788   3.497  11.690  1.00 94.16           O
ATOM   1404  HA  ALA A 105      13.429   2.692   9.719  1.00 94.16           H
ATOM   1405  CB  ALA A 105      14.496   3.968   8.363  1.00 94.16           C
ATOM   1406 1HB  ALA A 105      13.989   3.554   7.491  1.00 94.16           H
ATOM   1407 2HB  ALA A 105      14.665   5.034   8.213  1.00 94.16           H
ATOM   1408 3HB  ALA A 105      15.453   3.464   8.500  1.00 94.16           H
ATOM   1409  HN  ALA A 105      12.280   4.983   8.594  1.00 94.16           H
ATOM   1410  N   ILE A 106      14.291   5.597  11.014  1.00 90.97           N
ATOM   1411  CA  ILE A 106      14.912   6.233  12.164  1.00 90.97           C
ATOM   1412  C   ILE A 106      14.136   5.860  13.428  1.00 90.97           C
ATOM   1413  O   ILE A 106      14.733   5.531  14.453  1.00 90.97           O
ATOM   1414  HA  ILE A 106      15.924   5.837  12.250  1.00 90.97           H
ATOM   1415  CB  ILE A 106      15.034   7.742  11.940  1.00 90.97           C
ATOM   1416  HB  ILE A 106      14.062   8.120  11.625  1.00 90.97           H
ATOM   1417  CG1 ILE A 106      16.026   8.051  10.817  1.00 90.97           C
ATOM   1418 1HG1 ILE A 106      17.044   7.896  11.173  1.00 90.97           H
ATOM   1419 2HG1 ILE A 106      15.869   7.360   9.988  1.00 90.97           H
ATOM   1420  CG2 ILE A 106      15.398   8.461  13.240  1.00 90.97           C
ATOM   1421 1HG2 ILE A 106      14.623   8.280  13.985  1.00 90.97           H
ATOM   1422 2HG2 ILE A 106      16.352   8.084  13.609  1.00 90.97           H
ATOM   1423 3HG2 ILE A 106      15.479   9.532  13.053  1.00 90.97           H
ATOM   1424  CD1 ILE A 106      15.865   9.491  10.325  1.00 90.97           C
ATOM   1425 1HD1 ILE A 106      14.853   9.635   9.947  1.00 90.97           H
ATOM   1426 2HD1 ILE A 106      16.046  10.179  11.150  1.00 90.97           H
ATOM   1427 3HD1 ILE A 106      16.582   9.684   9.526  1.00 90.97           H
ATOM   1428  HN  ILE A 106      13.875   6.225  10.357  1.00 90.97           H
ATOM   1429  N   ALA A 107      12.817   5.922  13.315  1.00 92.10           N
ATOM   1430  CA  ALA A 107      11.956   5.679  14.460  1.00 92.10           C
ATOM   1431  C   ALA A 107      12.166   4.247  14.955  1.00 92.10           C
ATOM   1432  O   ALA A 107      12.153   3.994  16.159  1.00 92.10           O
ATOM   1433  HA  ALA A 107      12.246   6.373  15.248  1.00 92.10           H
ATOM   1434  CB  ALA A 107      10.501   5.954  14.072  1.00 92.10           C
ATOM   1435 1HB  ALA A 107      10.400   6.992  13.755  1.00 92.10           H
ATOM   1436 2HB  ALA A 107      10.213   5.295  13.253  1.00 92.10           H
ATOM   1437 3HB  ALA A 107       9.856   5.771  14.930  1.00 92.10           H
ATOM   1438  HN  ALA A 107      12.339   6.135  12.463  1.00 92.10           H
ATOM   1439  N   ALA A 108      12.355   3.346  14.001  1.00 91.71           N
ATOM   1440  CA  ALA A 108      12.518   1.939  14.323  1.00 91.71           C
ATOM   1441  C   ALA A 108      13.899   1.719  14.944  1.00 91.71           C
ATOM   1442  O   ALA A 108      14.079   0.817  15.761  1.00 91.71           O
ATOM   1443  HA  ALA A 108      11.754   1.674  15.054  1.00 91.71           H
ATOM   1444  CB  ALA A 108      12.305   1.099  13.062  1.00 91.71           C
ATOM   1445 1HB  ALA A 108      11.300   1.269  12.677  1.00 91.71           H
ATOM   1446 2HB  ALA A 108      13.037   1.386  12.306  1.00 91.71           H
ATOM   1447 3HB  ALA A 108      12.428   0.043  13.303  1.00 91.71           H
ATOM   1448  HN  ALA A 108      12.397   3.565  13.027  1.00 91.71           H
ATOM   1449  N   ALA A 109      14.838   2.558  14.532  1.00 90.47           N
ATOM   1450  CA  ALA A 109      16.218   2.404  14.960  1.00 90.47           C
ATOM   1451  C   ALA A 109      16.333   2.768  16.442  1.00 90.47           C
ATOM   1452  O   ALA A 109      17.115   2.165  17.174  1.00 90.47           O
ATOM   1453  HA  ALA A 109      16.492   1.357  14.830  1.00 90.47           H
ATOM   1454  CB  ALA A 109      17.125   3.263  14.077  1.00 90.47           C
ATOM   1455 1HB  ALA A 109      17.029   2.945  13.039  1.00 90.47           H
ATOM   1456 2HB  ALA A 109      16.832   4.310  14.165  1.00 90.47           H
ATOM   1457 3HB  ALA A 109      18.160   3.148  14.398  1.00 90.47           H
ATOM   1458  HN  ALA A 109      14.669   3.330  13.920  1.00 90.47           H
ATOM   1459  N   ASP A 110      15.540   3.753  16.839  1.00 81.39           N
ATOM   1460  CA  ASP A 110      15.649   4.307  18.178  1.00 81.39           C
ATOM   1461  C   ASP A 110      14.263   4.743  18.659  1.00 81.39           C
ATOM   1462  O   ASP A 110      13.529   3.950  19.245  1.00 81.39           O
ATOM   1463  HA  ASP A 110      16.069   3.506  18.786  1.00 81.39           H
ATOM   1464  CB  ASP A 110      16.562   5.535  18.193  1.00 81.39           C
ATOM   1465 1HB  ASP A 110      17.504   5.298  17.698  1.00 81.39           H
ATOM   1466 2HB  ASP A 110      16.100   6.343  17.627  1.00 81.39           H
ATOM   1467  CG  ASP A 110      16.834   5.998  19.625  1.00 81.39           C
ATOM   1468  OD1 ASP A 110      16.445   5.249  20.547  1.00 81.39           O
ATOM   1469  OD2 ASP A 110      17.425   7.090  19.766  1.00 81.39           O
ATOM   1470  HN  ASP A 110      14.835   4.169  16.265  1.00 81.39           H
ATOM   1471  N   GLN A 111      13.949   6.002  18.393  1.00 83.90           N
ATOM   1472  CA  GLN A 111      12.673   6.558  18.810  1.00 83.90           C
ATOM   1473  C   GLN A 111      12.238   7.667  17.850  1.00 83.90           C
ATOM   1474  O   GLN A 111      13.013   8.092  16.994  1.00 83.90           O
ATOM   1475  HA  GLN A 111      11.966   5.730  18.763  1.00 83.90           H
ATOM   1476  CB  GLN A 111      12.744   7.076  20.248  1.00 83.90           C
ATOM   1477 1HB  GLN A 111      11.787   7.514  20.529  1.00 83.90           H
ATOM   1478 2HB  GLN A 111      12.926   6.244  20.929  1.00 83.90           H
ATOM   1479  CG  GLN A 111      13.853   8.119  20.401  1.00 83.90           C
ATOM   1480 1HG  GLN A 111      14.814   7.674  20.143  1.00 83.90           H
ATOM   1481 2HG  GLN A 111      13.684   8.940  19.704  1.00 83.90           H
ATOM   1482  CD  GLN A 111      13.903   8.660  21.832  1.00 83.90           C
ATOM   1483  OE1 GLN A 111      12.936   8.616  22.574  1.00 83.90           O
ATOM   1484  NE2 GLN A 111      15.082   9.171  22.175  1.00 83.90           N
ATOM   1485 1HE2 GLN A 111      15.835   9.177  21.518  1.00 83.90           H
ATOM   1486 2HE2 GLN A 111      15.214   9.551  23.091  1.00 83.90           H
ATOM   1487  HN  GLN A 111      14.546   6.636  17.903  1.00 83.90           H
ATOM   1488  N   TRP A 112      10.999   8.104  18.024  1.00 89.02           N
ATOM   1489  CA  TRP A 112      10.467   9.186  17.212  1.00 89.02           C
ATOM   1490  C   TRP A 112      11.098  10.494  17.695  1.00 89.02           C
ATOM   1491  O   TRP A 112      10.834  10.939  18.811  1.00 89.02           O
ATOM   1492  HA  TRP A 112      10.749   8.996  16.177  1.00 89.02           H
ATOM   1493  CB  TRP A 112       8.938   9.206  17.261  1.00 89.02           C
ATOM   1494 1HB  TRP A 112       8.563   8.214  17.009  1.00 89.02           H
ATOM   1495 2HB  TRP A 112       8.620   9.417  18.282  1.00 89.02           H
ATOM   1496  CG  TRP A 112       8.299  10.231  16.322  1.00 89.02           C
ATOM   1497  CD1 TRP A 112       7.900  11.478  16.610  1.00 89.02           C
ATOM   1498  HD1 TRP A 112       7.986  11.938  17.594  1.00 89.02           H
ATOM   1499  CD2 TRP A 112       7.999  10.045  14.923  1.00 89.02           C
ATOM   1500  NE1 TRP A 112       7.368  12.107  15.503  1.00 89.02           N
ATOM   1501  HE1 TRP A 112       7.004  13.038  15.468  1.00 89.02           H
ATOM   1502  CE2 TRP A 112       7.429  11.208  14.444  1.00 89.02           C
ATOM   1503  CE3 TRP A 112       8.202   8.932  14.089  1.00 89.02           C
ATOM   1504  HE3 TRP A 112       8.650   8.003  14.442  1.00 89.02           H
ATOM   1505  CZ2 TRP A 112       7.016  11.369  13.116  1.00 89.02           C
ATOM   1506  HZ2 TRP A 112       6.569  12.298  12.763  1.00 89.02           H
ATOM   1507  CZ3 TRP A 112       7.784   9.109  12.764  1.00 89.02           C
ATOM   1508  HZ3 TRP A 112       7.919   8.276  12.075  1.00 89.02           H
ATOM   1509  CH2 TRP A 112       7.209  10.273  12.267  1.00 89.02           C
ATOM   1510  HH2 TRP A 112       6.909  10.331  11.221  1.00 89.02           H
ATOM   1511  HN  TRP A 112      10.365   7.733  18.702  1.00 89.02           H
ATOM   1512  N   LYS A 113      11.919  11.071  16.831  1.00 81.26           N
ATOM   1513  CA  LYS A 113      12.712  12.228  17.210  1.00 81.26           C
ATOM   1514  C   LYS A 113      12.109  13.484  16.578  1.00 81.26           C
ATOM   1515  O   LYS A 113      12.687  14.567  16.666  1.00 81.26           O
ATOM   1516  HA  LYS A 113      12.651  12.325  18.294  1.00 81.26           H
ATOM   1517  CB  LYS A 113      14.184  12.008  16.858  1.00 81.26           C
ATOM   1518 1HB  LYS A 113      14.284  11.835  15.786  1.00 81.26           H
ATOM   1519 2HB  LYS A 113      14.756  12.907  17.089  1.00 81.26           H
ATOM   1520  CG  LYS A 113      14.760  10.818  17.627  1.00 81.26           C
ATOM   1521 1HG  LYS A 113      14.587  10.952  18.695  1.00 81.26           H
ATOM   1522 2HG  LYS A 113      14.243   9.905  17.332  1.00 81.26           H
ATOM   1523  CD  LYS A 113      16.260  10.668  17.363  1.00 81.26           C
ATOM   1524 1HD  LYS A 113      16.432  10.516  16.298  1.00 81.26           H
ATOM   1525 2HD  LYS A 113      16.775  11.587  17.641  1.00 81.26           H
ATOM   1526  CE  LYS A 113      16.841   9.493  18.152  1.00 81.26           C
ATOM   1527 1HE  LYS A 113      16.678   9.647  19.219  1.00 81.26           H
ATOM   1528 2HE  LYS A 113      16.323   8.573  17.881  1.00 81.26           H
ATOM   1529  NZ  LYS A 113      18.289   9.352  17.881  1.00 81.26           N
ATOM   1530 1HZ  LYS A 113      18.646   8.536  18.366  1.00 81.26           H
ATOM   1531 2HZ  LYS A 113      18.437   9.244  16.884  1.00 81.26           H
ATOM   1532 3HZ  LYS A 113      18.776  10.179  18.208  1.00 81.26           H
ATOM   1533  HN  LYS A 113      12.047  10.763  15.888  1.00 81.26           H
ATOM   1534  N   PHE A 114      10.956  13.298  15.953  1.00 88.01           N
ATOM   1535  CA  PHE A 114      10.360  14.353  15.151  1.00 88.01           C
ATOM   1536  C   PHE A 114       9.164  14.980  15.871  1.00 88.01           C
ATOM   1537  O   PHE A 114       8.685  14.445  16.869  1.00 88.01           O
ATOM   1538  HA  PHE A 114      11.127  15.112  14.995  1.00 88.01           H
ATOM   1539  CB  PHE A 114       9.877  13.708  13.851  1.00 88.01           C
ATOM   1540 1HB  PHE A 114       9.050  13.035  14.077  1.00 88.01           H
ATOM   1541 2HB  PHE A 114       9.485  14.486  13.195  1.00 88.01           H
ATOM   1542  CG  PHE A 114      10.960  12.929  13.103  1.00 88.01           C
ATOM   1543  CD1 PHE A 114      11.912  13.596  12.396  1.00 88.01           C
ATOM   1544  HD1 PHE A 114      11.903  14.685  12.363  1.00 88.01           H
ATOM   1545  CD2 PHE A 114      10.971  11.570  13.144  1.00 88.01           C
ATOM   1546  HD2 PHE A 114      10.208  11.035  13.710  1.00 88.01           H
ATOM   1547  CE1 PHE A 114      12.918  12.872  11.702  1.00 88.01           C
ATOM   1548  HE1 PHE A 114      13.680  13.407  11.136  1.00 88.01           H
ATOM   1549  CE2 PHE A 114      11.977  10.846  12.449  1.00 88.01           C
ATOM   1550  HE2 PHE A 114      11.985   9.757  12.482  1.00 88.01           H
ATOM   1551  CZ  PHE A 114      12.929  11.513  11.743  1.00 88.01           C
ATOM   1552  HZ  PHE A 114      13.700  10.958  11.210  1.00 88.01           H
ATOM   1553  HN  PHE A 114      10.431  12.447  15.989  1.00 88.01           H
ATOM   1554  N   GLN A 115       8.716  16.107  15.336  1.00 81.09           N
ATOM   1555  CA  GLN A 115       7.601  16.825  15.929  1.00 81.09           C
ATOM   1556  C   GLN A 115       6.292  16.076  15.674  1.00 81.09           C
ATOM   1557  O   GLN A 115       6.227  15.211  14.802  1.00 81.09           O
ATOM   1558  HA  GLN A 115       7.810  16.853  16.998  1.00 81.09           H
ATOM   1559  CB  GLN A 115       7.526  18.258  15.396  1.00 81.09           C
ATOM   1560 1HB  GLN A 115       7.458  18.241  14.308  1.00 81.09           H
ATOM   1561 2HB  GLN A 115       6.622  18.740  15.765  1.00 81.09           H
ATOM   1562  CG  GLN A 115       8.753  19.066  15.823  1.00 81.09           C
ATOM   1563 1HG  GLN A 115       8.859  19.028  16.907  1.00 81.09           H
ATOM   1564 2HG  GLN A 115       9.653  18.620  15.398  1.00 81.09           H
ATOM   1565  CD  GLN A 115       8.635  20.522  15.367  1.00 81.09           C
ATOM   1566  OE1 GLN A 115       7.714  20.908  14.667  1.00 81.09           O
ATOM   1567  NE2 GLN A 115       9.617  21.306  15.803  1.00 81.09           N
ATOM   1568 1HE2 GLN A 115      10.344  20.926  16.375  1.00 81.09           H
ATOM   1569 2HE2 GLN A 115       9.629  22.276  15.558  1.00 81.09           H
ATOM   1570  HN  GLN A 115       9.101  16.527  14.514  1.00 81.09           H
ATOM   1571  N   THR A 116       5.281  16.436  16.451  1.00 87.51           N
ATOM   1572  CA  THR A 116       3.977  15.809  16.321  1.00 87.51           C
ATOM   1573  C   THR A 116       3.428  16.007  14.907  1.00 87.51           C
ATOM   1574  O   THR A 116       2.821  15.100  14.340  1.00 87.51           O
ATOM   1575  HA  THR A 116       4.095  14.736  16.471  1.00 87.51           H
ATOM   1576  CB  THR A 116       3.067  16.379  17.411  1.00 87.51           C
ATOM   1577  HB  THR A 116       2.768  17.400  17.174  1.00 87.51           H
ATOM   1578  OG1 THR A 116       3.821  16.222  18.610  1.00 87.51           O
ATOM   1579  HG1 THR A 116       3.442  16.802  19.331  1.00 87.51           H
ATOM   1580  CG2 THR A 116       1.820  15.522  17.641  1.00 87.51           C
ATOM   1581 1HG2 THR A 116       2.119  14.519  17.944  1.00 87.51           H
ATOM   1582 2HG2 THR A 116       1.243  15.466  16.718  1.00 87.51           H
ATOM   1583 3HG2 THR A 116       1.210  15.972  18.424  1.00 87.51           H
ATOM   1584  HN  THR A 116       5.342  17.141  17.158  1.00 87.51           H
ATOM   1585  N   PHE A 117       3.661  17.199  14.378  1.00 90.42           N
ATOM   1586  CA  PHE A 117       3.187  17.532  13.045  1.00 90.42           C
ATOM   1587  C   PHE A 117       3.671  16.506  12.019  1.00 90.42           C
ATOM   1588  O   PHE A 117       2.892  16.037  11.190  1.00 90.42           O
ATOM   1589  HA  PHE A 117       2.097  17.524  13.078  1.00 90.42           H
ATOM   1590  CB  PHE A 117       3.769  18.902  12.693  1.00 90.42           C
ATOM   1591 1HB  PHE A 117       3.414  19.634  13.418  1.00 90.42           H
ATOM   1592 2HB  PHE A 117       4.854  18.860  12.788  1.00 90.42           H
ATOM   1593  CG  PHE A 117       3.414  19.386  11.285  1.00 90.42           C
ATOM   1594  CD1 PHE A 117       4.357  19.378  10.305  1.00 90.42           C
ATOM   1595  HD1 PHE A 117       5.366  19.027  10.523  1.00 90.42           H
ATOM   1596  CD2 PHE A 117       2.155  19.824  11.014  1.00 90.42           C
ATOM   1597  HD2 PHE A 117       1.400  19.830  11.800  1.00 90.42           H
ATOM   1598  CE1 PHE A 117       4.027  19.827   8.999  1.00 90.42           C
ATOM   1599  HE1 PHE A 117       4.783  19.821   8.214  1.00 90.42           H
ATOM   1600  CE2 PHE A 117       1.826  20.273   9.708  1.00 90.42           C
ATOM   1601  HE2 PHE A 117       0.817  20.624   9.491  1.00 90.42           H
ATOM   1602  CZ  PHE A 117       2.769  20.265   8.728  1.00 90.42           C
ATOM   1603  HZ  PHE A 117       2.515  20.610   7.726  1.00 90.42           H
ATOM   1604  HN  PHE A 117       4.163  17.929  14.842  1.00 90.42           H
ATOM   1605  N   MET A 118       4.954  16.188  12.107  1.00 87.54           N
ATOM   1606  CA  MET A 118       5.556  15.244  11.181  1.00 87.54           C
ATOM   1607  C   MET A 118       4.943  13.851  11.343  1.00 87.54           C
ATOM   1608  O   MET A 118       4.828  13.104  10.373  1.00 87.54           O
ATOM   1609  HA  MET A 118       5.340  15.630  10.186  1.00 87.54           H
ATOM   1610  CB  MET A 118       7.064  15.171  11.435  1.00 87.54           C
ATOM   1611 1HB  MET A 118       7.250  15.009  12.497  1.00 87.54           H
ATOM   1612 2HB  MET A 118       7.484  14.317  10.904  1.00 87.54           H
ATOM   1613  CG  MET A 118       7.759  16.455  10.979  1.00 87.54           C
ATOM   1614 1HG  MET A 118       7.424  17.295  11.587  1.00 87.54           H
ATOM   1615 2HG  MET A 118       8.836  16.366  11.123  1.00 87.54           H
ATOM   1616  SD  MET A 118       7.399  16.766   9.259  1.00 87.54           S
ATOM   1617  CE  MET A 118       8.185  15.346   8.516  1.00 87.54           C
ATOM   1618 1HE  MET A 118       9.248  15.352   8.754  1.00 87.54           H
ATOM   1619 2HE  MET A 118       7.731  14.434   8.905  1.00 87.54           H
ATOM   1620 3HE  MET A 118       8.054  15.383   7.434  1.00 87.54           H
ATOM   1621  HN  MET A 118       5.577  16.563  12.793  1.00 87.54           H
ATOM   1622  N   CYS A 119       4.566  13.545  12.575  1.00 92.70           N
ATOM   1623  CA  CYS A 119       3.915  12.279  12.866  1.00 92.70           C
ATOM   1624  C   CYS A 119       2.611  12.214  12.068  1.00 92.70           C
ATOM   1625  O   CYS A 119       2.331  11.214  11.409  1.00 92.70           O
ATOM   1626  HA  CYS A 119       4.602  11.494  12.549  1.00 92.70           H
ATOM   1627  CB  CYS A 119       3.676  12.097  14.366  1.00 92.70           C
ATOM   1628 1HB  CYS A 119       4.629  12.042  14.891  1.00 92.70           H
ATOM   1629 2HB  CYS A 119       3.141  12.959  14.764  1.00 92.70           H
ATOM   1630  SG  CYS A 119       2.710  10.571  14.665  1.00 92.70           S
ATOM   1631  HN  CYS A 119       4.697  14.143  13.365  1.00 92.70           H
ATOM   1632  N   LYS A 120       1.849  13.295  12.152  1.00 91.09           N
ATOM   1633  CA  LYS A 120       0.566  13.361  11.473  1.00 91.09           C
ATOM   1634  C   LYS A 120       0.783  13.205   9.966  1.00 91.09           C
ATOM   1635  O   LYS A 120       0.087  12.431   9.312  1.00 91.09           O
ATOM   1636  HA  LYS A 120      -0.033  12.520  11.824  1.00 91.09           H
ATOM   1637  CB  LYS A 120      -0.179  14.640  11.858  1.00 91.09           C
ATOM   1638 1HB  LYS A 120       0.453  15.506  11.664  1.00 91.09           H
ATOM   1639 2HB  LYS A 120      -1.067  14.749  11.236  1.00 91.09           H
ATOM   1640  CG  LYS A 120      -0.582  14.617  13.334  1.00 91.09           C
ATOM   1641 1HG  LYS A 120      -1.067  13.669  13.567  1.00 91.09           H
ATOM   1642 2HG  LYS A 120       0.309  14.681  13.959  1.00 91.09           H
ATOM   1643  CD  LYS A 120      -1.527  15.775  13.662  1.00 91.09           C
ATOM   1644 1HD  LYS A 120      -1.028  16.723  13.464  1.00 91.09           H
ATOM   1645 2HD  LYS A 120      -2.400  15.731  13.012  1.00 91.09           H
ATOM   1646  CE  LYS A 120      -1.970  15.722  15.126  1.00 91.09           C
ATOM   1647 1HE  LYS A 120      -1.715  14.753  15.554  1.00 91.09           H
ATOM   1648 2HE  LYS A 120      -1.434  16.476  15.702  1.00 91.09           H
ATOM   1649  NZ  LYS A 120      -3.429  15.950  15.234  1.00 91.09           N
ATOM   1650 1HZ  LYS A 120      -3.717  15.840  16.199  1.00 91.09           H
ATOM   1651 2HZ  LYS A 120      -3.648  16.890  14.921  1.00 91.09           H
ATOM   1652 3HZ  LYS A 120      -3.920  15.278  14.655  1.00 91.09           H
ATOM   1653  HN  LYS A 120       2.094  14.113  12.672  1.00 91.09           H
ATOM   1654  N   VAL A 121       1.752  13.953   9.460  1.00 92.32           N
ATOM   1655  CA  VAL A 121       2.003  13.986   8.029  1.00 92.32           C
ATOM   1656  C   VAL A 121       2.405  12.588   7.554  1.00 92.32           C
ATOM   1657  O   VAL A 121       1.852  12.076   6.582  1.00 92.32           O
ATOM   1658  HA  VAL A 121       1.071  14.268   7.538  1.00 92.32           H
ATOM   1659  CB  VAL A 121       3.051  15.052   7.705  1.00 92.32           C
ATOM   1660  HB  VAL A 121       3.919  14.873   8.340  1.00 92.32           H
ATOM   1661  CG1 VAL A 121       3.505  14.950   6.248  1.00 92.32           C
ATOM   1662 1HG1 VAL A 121       3.941  13.966   6.072  1.00 92.32           H
ATOM   1663 2HG1 VAL A 121       2.649  15.091   5.589  1.00 92.32           H
ATOM   1664 3HG1 VAL A 121       4.250  15.719   6.045  1.00 92.32           H
ATOM   1665  CG2 VAL A 121       2.522  16.454   8.017  1.00 92.32           C
ATOM   1666 1HG2 VAL A 121       1.631  16.647   7.420  1.00 92.32           H
ATOM   1667 2HG2 VAL A 121       2.271  16.520   9.076  1.00 92.32           H
ATOM   1668 3HG2 VAL A 121       3.287  17.192   7.778  1.00 92.32           H
ATOM   1669  HN  VAL A 121       2.359  14.529  10.008  1.00 92.32           H
ATOM   1670  N   VAL A 122       3.365  12.012   8.262  1.00 90.80           N
ATOM   1671  CA  VAL A 122       3.979  10.771   7.819  1.00 90.80           C
ATOM   1672  C   VAL A 122       2.925   9.662   7.804  1.00 90.80           C
ATOM   1673  O   VAL A 122       2.834   8.901   6.843  1.00 90.80           O
ATOM   1674  HA  VAL A 122       4.339  10.927   6.802  1.00 90.80           H
ATOM   1675  CB  VAL A 122       5.184  10.440   8.701  1.00 90.80           C
ATOM   1676  HB  VAL A 122       4.864  10.498   9.742  1.00 90.80           H
ATOM   1677  CG1 VAL A 122       5.679   9.015   8.442  1.00 90.80           C
ATOM   1678 1HG1 VAL A 122       4.879   8.307   8.661  1.00 90.80           H
ATOM   1679 2HG1 VAL A 122       5.973   8.918   7.397  1.00 90.80           H
ATOM   1680 3HG1 VAL A 122       6.535   8.805   9.082  1.00 90.80           H
ATOM   1681  CG2 VAL A 122       6.309  11.456   8.498  1.00 90.80           C
ATOM   1682 1HG2 VAL A 122       6.626  11.444   7.455  1.00 90.80           H
ATOM   1683 2HG2 VAL A 122       5.950  12.452   8.757  1.00 90.80           H
ATOM   1684 3HG2 VAL A 122       7.153  11.197   9.137  1.00 90.80           H
ATOM   1685  HN  VAL A 122       3.723  12.377   9.121  1.00 90.80           H
ATOM   1686  N   ASN A 123       2.157   9.606   8.882  1.00 90.28           N
ATOM   1687  CA  ASN A 123       1.114   8.602   9.006  1.00 90.28           C
ATOM   1688  C   ASN A 123       0.075   8.812   7.903  1.00 90.28           C
ATOM   1689  O   ASN A 123      -0.378   7.852   7.281  1.00 90.28           O
ATOM   1690  HA  ASN A 123       1.628   7.644   8.919  1.00 90.28           H
ATOM   1691  CB  ASN A 123       0.401   8.712  10.355  1.00 90.28           C
ATOM   1692 1HB  ASN A 123       0.414   9.749  10.694  1.00 90.28           H
ATOM   1693 2HB  ASN A 123      -0.645   8.428  10.242  1.00 90.28           H
ATOM   1694  CG  ASN A 123       1.067   7.819  11.403  1.00 90.28           C
ATOM   1695  OD1 ASN A 123       1.859   6.943  11.097  1.00 90.28           O
ATOM   1696  ND2 ASN A 123       0.704   8.089  12.654  1.00 90.28           N
ATOM   1697 1HD2 ASN A 123       0.049   8.822  12.837  1.00 90.28           H
ATOM   1698 2HD2 ASN A 123       1.086   7.559  13.411  1.00 90.28           H
ATOM   1699  HN  ASN A 123       2.237  10.231   9.659  1.00 90.28           H
ATOM   1700  N   SER A 124      -0.272  10.073   7.694  1.00 91.27           N
ATOM   1701  CA  SER A 124      -1.303  10.415   6.728  1.00 91.27           C
ATOM   1702  C   SER A 124      -0.845  10.035   5.319  1.00 91.27           C
ATOM   1703  O   SER A 124      -1.606   9.444   4.554  1.00 91.27           O
ATOM   1704  HA  SER A 124      -2.176   9.831   7.018  1.00 91.27           H
ATOM   1705  CB  SER A 124      -1.644  11.905   6.791  1.00 91.27           C
ATOM   1706 1HB  SER A 124      -0.767  12.490   6.512  1.00 91.27           H
ATOM   1707 2HB  SER A 124      -2.422  12.130   6.062  1.00 91.27           H
ATOM   1708  OG  SER A 124      -2.082  12.298   8.089  1.00 91.27           O
ATOM   1709  HG  SER A 124      -1.406  12.903   8.510  1.00 91.27           H
ATOM   1710  HN  SER A 124       0.136  10.852   8.170  1.00 91.27           H
ATOM   1711  N   MET A 125       0.396  10.389   5.018  1.00 85.18           N
ATOM   1712  CA  MET A 125       0.959  10.104   3.709  1.00 85.18           C
ATOM   1713  C   MET A 125       0.956   8.600   3.426  1.00 85.18           C
ATOM   1714  O   MET A 125       0.550   8.168   2.349  1.00 85.18           O
ATOM   1715  HA  MET A 125       0.314  10.616   2.994  1.00 85.18           H
ATOM   1716  CB  MET A 125       2.393  10.633   3.644  1.00 85.18           C
ATOM   1717 1HB  MET A 125       2.927  10.358   4.553  1.00 85.18           H
ATOM   1718 2HB  MET A 125       2.919  10.166   2.811  1.00 85.18           H
ATOM   1719  CG  MET A 125       2.409  12.154   3.476  1.00 85.18           C
ATOM   1720 1HG  MET A 125       1.833  12.437   2.595  1.00 85.18           H
ATOM   1721 2HG  MET A 125       1.932  12.627   4.334  1.00 85.18           H
ATOM   1722  SD  MET A 125       4.090  12.732   3.316  1.00 85.18           S
ATOM   1723  CE  MET A 125       4.458  12.164   1.665  1.00 85.18           C
ATOM   1724 1HE  MET A 125       4.357  11.079   1.623  1.00 85.18           H
ATOM   1725 2HE  MET A 125       3.763  12.620   0.960  1.00 85.18           H
ATOM   1726 3HE  MET A 125       5.478  12.444   1.403  1.00 85.18           H
ATOM   1727  HN  MET A 125       1.011  10.861   5.649  1.00 85.18           H
ATOM   1728  N   TYR A 126       1.413   7.844   4.413  1.00 85.65           N
ATOM   1729  CA  TYR A 126       1.475   6.398   4.282  1.00 85.65           C
ATOM   1730  C   TYR A 126       0.099   5.818   3.950  1.00 85.65           C
ATOM   1731  O   TYR A 126      -0.030   4.994   3.046  1.00 85.65           O
ATOM   1732  HA  TYR A 126       2.165   6.163   3.471  1.00 85.65           H
ATOM   1733  CB  TYR A 126       1.923   5.869   5.646  1.00 85.65           C
ATOM   1734 1HB  TYR A 126       2.950   6.185   5.828  1.00 85.65           H
ATOM   1735 2HB  TYR A 126       1.307   6.326   6.421  1.00 85.65           H
ATOM   1736  CG  TYR A 126       1.841   4.347   5.780  1.00 85.65           C
ATOM   1737  CD1 TYR A 126       0.779   3.769   6.445  1.00 85.65           C
ATOM   1738  HD1 TYR A 126      -0.003   4.397   6.873  1.00 85.65           H
ATOM   1739  CD2 TYR A 126       2.830   3.553   5.238  1.00 85.65           C
ATOM   1740  HD2 TYR A 126       3.670   4.010   4.713  1.00 85.65           H
ATOM   1741  CE1 TYR A 126       0.702   2.337   6.571  1.00 85.65           C
ATOM   1742  HE1 TYR A 126      -0.132   1.867   7.093  1.00 85.65           H
ATOM   1743  CE2 TYR A 126       2.754   2.121   5.364  1.00 85.65           C
ATOM   1744  HE2 TYR A 126       3.528   1.481   4.940  1.00 85.65           H
ATOM   1745  CZ  TYR A 126       1.693   1.583   6.025  1.00 85.65           C
ATOM   1746  OH  TYR A 126       1.621   0.230   6.144  1.00 85.65           O
ATOM   1747  HH  TYR A 126       0.871  -0.019   6.757  1.00 85.65           H
ATOM   1748  HN  TYR A 126       1.737   8.203   5.289  1.00 85.65           H
ATOM   1749  N   LYS A 127      -0.895   6.272   4.699  1.00 85.57           N
ATOM   1750  CA  LYS A 127      -2.235   5.722   4.578  1.00 85.57           C
ATOM   1751  C   LYS A 127      -2.807   6.080   3.205  1.00 85.57           C
ATOM   1752  O   LYS A 127      -3.400   5.236   2.536  1.00 85.57           O
ATOM   1753  HA  LYS A 127      -2.150   4.637   4.644  1.00 85.57           H
ATOM   1754  CB  LYS A 127      -3.109   6.179   5.747  1.00 85.57           C
ATOM   1755 1HB  LYS A 127      -2.586   6.005   6.688  1.00 85.57           H
ATOM   1756 2HB  LYS A 127      -3.287   7.252   5.675  1.00 85.57           H
ATOM   1757  CG  LYS A 127      -4.446   5.435   5.756  1.00 85.57           C
ATOM   1758 1HG  LYS A 127      -5.162   5.972   6.378  1.00 85.57           H
ATOM   1759 2HG  LYS A 127      -4.858   5.408   4.747  1.00 85.57           H
ATOM   1760  CD  LYS A 127      -4.276   4.008   6.281  1.00 85.57           C
ATOM   1761 1HD  LYS A 127      -3.774   3.398   5.531  1.00 85.57           H
ATOM   1762 2HD  LYS A 127      -3.638   4.015   7.165  1.00 85.57           H
ATOM   1763  CE  LYS A 127      -5.630   3.386   6.629  1.00 85.57           C
ATOM   1764 1HE  LYS A 127      -6.398   3.775   5.960  1.00 85.57           H
ATOM   1765 2HE  LYS A 127      -5.592   2.308   6.477  1.00 85.57           H
ATOM   1766  NZ  LYS A 127      -5.991   3.683   8.033  1.00 85.57           N
ATOM   1767 1HZ  LYS A 127      -6.878   3.243   8.254  1.00 85.57           H
ATOM   1768 2HZ  LYS A 127      -5.272   3.322   8.650  1.00 85.57           H
ATOM   1769 3HZ  LYS A 127      -6.072   4.686   8.157  1.00 85.57           H
ATOM   1770  HN  LYS A 127      -0.797   7.000   5.377  1.00 85.57           H
ATOM   1771  N   MET A 128      -2.609   7.334   2.826  1.00 85.77           N
ATOM   1772  CA  MET A 128      -3.141   7.829   1.568  1.00 85.77           C
ATOM   1773  C   MET A 128      -2.559   7.054   0.384  1.00 85.77           C
ATOM   1774  O   MET A 128      -3.284   6.687  -0.539  1.00 85.77           O
ATOM   1775  HA  MET A 128      -4.218   7.668   1.621  1.00 85.77           H
ATOM   1776  CB  MET A 128      -2.807   9.315   1.420  1.00 85.77           C
ATOM   1777 1HB  MET A 128      -3.150   9.857   2.301  1.00 85.77           H
ATOM   1778 2HB  MET A 128      -1.726   9.444   1.368  1.00 85.77           H
ATOM   1779  CG  MET A 128      -3.458   9.901   0.166  1.00 85.77           C
ATOM   1780 1HG  MET A 128      -3.070   9.403  -0.722  1.00 85.77           H
ATOM   1781 2HG  MET A 128      -4.533   9.724   0.188  1.00 85.77           H
ATOM   1782  SD  MET A 128      -3.132  11.654   0.072  1.00 85.77           S
ATOM   1783  CE  MET A 128      -1.373  11.626  -0.230  1.00 85.77           C
ATOM   1784 1HE  MET A 128      -0.870  11.126   0.597  1.00 85.77           H
ATOM   1785 2HE  MET A 128      -1.172  11.088  -1.157  1.00 85.77           H
ATOM   1786 3HE  MET A 128      -1.003  12.648  -0.316  1.00 85.77           H
ATOM   1787  HN  MET A 128      -2.096   8.006   3.361  1.00 85.77           H
ATOM   1788  N   ASN A 129      -1.255   6.829   0.449  1.00 81.10           N
ATOM   1789  CA  ASN A 129      -0.551   6.185  -0.647  1.00 81.10           C
ATOM   1790  C   ASN A 129      -0.962   4.713  -0.717  1.00 81.10           C
ATOM   1791  O   ASN A 129      -1.079   4.149  -1.804  1.00 81.10           O
ATOM   1792  HA  ASN A 129      -0.839   6.742  -1.539  1.00 81.10           H
ATOM   1793  CB  ASN A 129       0.964   6.244  -0.439  1.00 81.10           C
ATOM   1794 1HB  ASN A 129       1.216   5.831   0.538  1.00 81.10           H
ATOM   1795 2HB  ASN A 129       1.461   5.624  -1.185  1.00 81.10           H
ATOM   1796  CG  ASN A 129       1.476   7.682  -0.539  1.00 81.10           C
ATOM   1797  OD1 ASN A 129       0.929   8.516  -1.241  1.00 81.10           O
ATOM   1798  ND2 ASN A 129       2.554   7.925   0.201  1.00 81.10           N
ATOM   1799 1HD2 ASN A 129       2.955   7.196   0.756  1.00 81.10           H
ATOM   1800 2HD2 ASN A 129       2.964   8.837   0.203  1.00 81.10           H
ATOM   1801  HN  ASN A 129      -0.683   7.077   1.231  1.00 81.10           H
ATOM   1802  N   PHE A 130      -1.169   4.133   0.456  1.00 85.61           N
ATOM   1803  CA  PHE A 130      -1.597   2.747   0.540  1.00 85.61           C
ATOM   1804  C   PHE A 130      -2.850   2.507  -0.304  1.00 85.61           C
ATOM   1805  O   PHE A 130      -2.874   1.609  -1.145  1.00 85.61           O
ATOM   1806  HA  PHE A 130      -0.781   2.133   0.158  1.00 85.61           H
ATOM   1807  CB  PHE A 130      -1.924   2.468   2.008  1.00 85.61           C
ATOM   1808 1HB  PHE A 130      -1.012   2.564   2.598  1.00 85.61           H
ATOM   1809 2HB  PHE A 130      -2.617   3.230   2.366  1.00 85.61           H
ATOM   1810  CG  PHE A 130      -2.533   1.087   2.259  1.00 85.61           C
ATOM   1811  CD1 PHE A 130      -3.878   0.955   2.412  1.00 85.61           C
ATOM   1812  HD1 PHE A 130      -4.522   1.833   2.356  1.00 85.61           H
ATOM   1813  CD2 PHE A 130      -1.730  -0.008   2.328  1.00 85.61           C
ATOM   1814  HD2 PHE A 130      -0.652   0.098   2.206  1.00 85.61           H
ATOM   1815  CE1 PHE A 130      -4.443  -0.327   2.644  1.00 85.61           C
ATOM   1816  HE1 PHE A 130      -5.521  -0.433   2.767  1.00 85.61           H
ATOM   1817  CE2 PHE A 130      -2.295  -1.289   2.561  1.00 85.61           C
ATOM   1818  HE2 PHE A 130      -1.651  -2.167   2.617  1.00 85.61           H
ATOM   1819  CZ  PHE A 130      -3.640  -1.422   2.714  1.00 85.61           C
ATOM   1820  HZ  PHE A 130      -4.074  -2.406   2.892  1.00 85.61           H
ATOM   1821  HN  PHE A 130      -1.050   4.593   1.336  1.00 85.61           H
ATOM   1822  N   TYR A 131      -3.860   3.326  -0.051  1.00 91.51           N
ATOM   1823  CA  TYR A 131      -5.125   3.193  -0.754  1.00 91.51           C
ATOM   1824  C   TYR A 131      -4.972   3.557  -2.232  1.00 91.51           C
ATOM   1825  O   TYR A 131      -5.528   2.887  -3.101  1.00 91.51           O
ATOM   1826  HA  TYR A 131      -5.446   2.154  -0.675  1.00 91.51           H
ATOM   1827  CB  TYR A 131      -6.082   4.187  -0.092  1.00 91.51           C
ATOM   1828 1HB  TYR A 131      -5.559   5.130   0.063  1.00 91.51           H
ATOM   1829 2HB  TYR A 131      -6.908   4.389  -0.774  1.00 91.51           H
ATOM   1830  CG  TYR A 131      -6.648   3.708   1.246  1.00 91.51           C
ATOM   1831  CD1 TYR A 131      -7.321   2.506   1.320  1.00 91.51           C
ATOM   1832  HD1 TYR A 131      -7.449   1.897   0.425  1.00 91.51           H
ATOM   1833  CD2 TYR A 131      -6.486   4.479   2.379  1.00 91.51           C
ATOM   1834  HD2 TYR A 131      -5.955   5.429   2.321  1.00 91.51           H
ATOM   1835  CE1 TYR A 131      -7.855   2.055   2.580  1.00 91.51           C
ATOM   1836  HE1 TYR A 131      -8.388   1.108   2.652  1.00 91.51           H
ATOM   1837  CE2 TYR A 131      -7.020   4.029   3.639  1.00 91.51           C
ATOM   1838  HE2 TYR A 131      -6.899   4.628   4.541  1.00 91.51           H
ATOM   1839  CZ  TYR A 131      -7.677   2.839   3.677  1.00 91.51           C
ATOM   1840  OH  TYR A 131      -8.181   2.414   4.866  1.00 91.51           O
ATOM   1841  HH  TYR A 131      -8.389   3.199   5.450  1.00 91.51           H
ATOM   1842  HN  TYR A 131      -3.825   4.068   0.618  1.00 91.51           H
ATOM   1843  N   SER A 132      -4.216   4.618  -2.472  1.00 90.42           N
ATOM   1844  CA  SER A 132      -4.063   5.140  -3.819  1.00 90.42           C
ATOM   1845  C   SER A 132      -3.474   4.063  -4.733  1.00 90.42           C
ATOM   1846  O   SER A 132      -3.956   3.857  -5.846  1.00 90.42           O
ATOM   1847  HA  SER A 132      -5.070   5.406  -4.141  1.00 90.42           H
ATOM   1848  CB  SER A 132      -3.178   6.388  -3.830  1.00 90.42           C
ATOM   1849 1HB  SER A 132      -2.189   6.134  -3.450  1.00 90.42           H
ATOM   1850 2HB  SER A 132      -3.046   6.730  -4.857  1.00 90.42           H
ATOM   1851  OG  SER A 132      -3.731   7.441  -3.047  1.00 90.42           O
ATOM   1852  HG  SER A 132      -3.302   7.458  -2.144  1.00 90.42           H
ATOM   1853  HN  SER A 132      -3.714   5.118  -1.766  1.00 90.42           H
ATOM   1854  N   CYS A 133      -2.440   3.405  -4.230  1.00 87.11           N
ATOM   1855  CA  CYS A 133      -1.730   2.412  -5.017  1.00 87.11           C
ATOM   1856  C   CYS A 133      -2.714   1.302  -5.391  1.00 87.11           C
ATOM   1857  O   CYS A 133      -2.815   0.925  -6.558  1.00 87.11           O
ATOM   1858  HA  CYS A 133      -1.364   2.922  -5.908  1.00 87.11           H
ATOM   1859  CB  CYS A 133      -0.511   1.866  -4.271  1.00 87.11           C
ATOM   1860 1HB  CYS A 133      -0.796   1.564  -3.263  1.00 87.11           H
ATOM   1861 2HB  CYS A 133      -0.134   0.976  -4.776  1.00 87.11           H
ATOM   1862  SG  CYS A 133       0.799   3.141  -4.194  1.00 87.11           S
ATOM   1863  HG  CYS A 133       0.288   3.804  -3.161  1.00 87.11           H
ATOM   1864  HN  CYS A 133      -2.088   3.542  -3.304  1.00 87.11           H
ATOM   1865  N   VAL A 134      -3.415   0.811  -4.380  1.00 86.31           N
ATOM   1866  CA  VAL A 134      -4.258  -0.360  -4.553  1.00 86.31           C
ATOM   1867  C   VAL A 134      -5.395  -0.027  -5.520  1.00 86.31           C
ATOM   1868  O   VAL A 134      -5.741  -0.835  -6.381  1.00 86.31           O
ATOM   1869  HA  VAL A 134      -3.643  -1.146  -4.993  1.00 86.31           H
ATOM   1870  CB  VAL A 134      -4.755  -0.853  -3.193  1.00 86.31           C
ATOM   1871  HB  VAL A 134      -5.298  -0.036  -2.718  1.00 86.31           H
ATOM   1872  CG1 VAL A 134      -5.721  -2.028  -3.355  1.00 86.31           C
ATOM   1873 1HG1 VAL A 134      -6.580  -1.714  -3.947  1.00 86.31           H
ATOM   1874 2HG1 VAL A 134      -5.212  -2.850  -3.859  1.00 86.31           H
ATOM   1875 3HG1 VAL A 134      -6.059  -2.359  -2.372  1.00 86.31           H
ATOM   1876  CG2 VAL A 134      -3.583  -1.228  -2.284  1.00 86.31           C
ATOM   1877 1HG2 VAL A 134      -3.000  -2.022  -2.751  1.00 86.31           H
ATOM   1878 2HG2 VAL A 134      -2.949  -0.355  -2.129  1.00 86.31           H
ATOM   1879 3HG2 VAL A 134      -3.964  -1.575  -1.323  1.00 86.31           H
ATOM   1880  HN  VAL A 134      -3.414   1.198  -3.458  1.00 86.31           H
ATOM   1881  N   LEU A 135      -5.946   1.166  -5.346  1.00 91.52           N
ATOM   1882  CA  LEU A 135      -7.069   1.598  -6.162  1.00 91.52           C
ATOM   1883  C   LEU A 135      -6.605   1.770  -7.610  1.00 91.52           C
ATOM   1884  O   LEU A 135      -7.355   1.489  -8.543  1.00 91.52           O
ATOM   1885  HA  LEU A 135      -7.818   0.807  -6.132  1.00 91.52           H
ATOM   1886  CB  LEU A 135      -7.711   2.853  -5.568  1.00 91.52           C
ATOM   1887 1HB  LEU A 135      -6.928   3.592  -5.399  1.00 91.52           H
ATOM   1888 2HB  LEU A 135      -8.391   3.274  -6.309  1.00 91.52           H
ATOM   1889  CG  LEU A 135      -8.481   2.658  -4.261  1.00 91.52           C
ATOM   1890  HG  LEU A 135      -7.812   2.193  -3.537  1.00 91.52           H
ATOM   1891  CD1 LEU A 135      -8.916   4.003  -3.675  1.00 91.52           C
ATOM   1892 1HD1 LEU A 135      -8.035   4.614  -3.475  1.00 91.52           H
ATOM   1893 2HD1 LEU A 135      -9.560   4.518  -4.387  1.00 91.52           H
ATOM   1894 3HD1 LEU A 135      -9.461   3.836  -2.746  1.00 91.52           H
ATOM   1895  CD2 LEU A 135      -9.665   1.709  -4.458  1.00 91.52           C
ATOM   1896 1HD2 LEU A 135     -10.342   2.124  -5.204  1.00 91.52           H
ATOM   1897 2HD2 LEU A 135      -9.300   0.740  -4.797  1.00 91.52           H
ATOM   1898 3HD2 LEU A 135     -10.195   1.589  -3.513  1.00 91.52           H
ATOM   1899  HN  LEU A 135      -5.639   1.830  -4.665  1.00 91.52           H
ATOM   1900  N   LEU A 136      -5.371   2.232  -7.751  1.00 89.99           N
ATOM   1901  CA  LEU A 136      -4.799   2.447  -9.070  1.00 89.99           C
ATOM   1902  C   LEU A 136      -4.618   1.098  -9.769  1.00 89.99           C
ATOM   1903  O   LEU A 136      -4.946   0.956 -10.946  1.00 89.99           O
ATOM   1904  HA  LEU A 136      -5.513   3.039  -9.643  1.00 89.99           H
ATOM   1905  CB  LEU A 136      -3.510   3.265  -8.968  1.00 89.99           C
ATOM   1906 1HB  LEU A 136      -2.908   2.858  -8.155  1.00 89.99           H
ATOM   1907 2HB  LEU A 136      -2.941   3.125  -9.887  1.00 89.99           H
ATOM   1908  CG  LEU A 136      -3.686   4.766  -8.732  1.00 89.99           C
ATOM   1909  HG  LEU A 136      -4.386   4.903  -7.908  1.00 89.99           H
ATOM   1910  CD1 LEU A 136      -2.364   5.414  -8.314  1.00 89.99           C
ATOM   1911 1HD1 LEU A 136      -2.010   4.954  -7.391  1.00 89.99           H
ATOM   1912 2HD1 LEU A 136      -1.623   5.268  -9.100  1.00 89.99           H
ATOM   1913 3HD1 LEU A 136      -2.517   6.481  -8.153  1.00 89.99           H
ATOM   1914  CD2 LEU A 136      -4.294   5.447  -9.960  1.00 89.99           C
ATOM   1915 1HD2 LEU A 136      -3.637   5.302 -10.818  1.00 89.99           H
ATOM   1916 2HD2 LEU A 136      -5.270   5.010 -10.171  1.00 89.99           H
ATOM   1917 3HD2 LEU A 136      -4.408   6.513  -9.765  1.00 89.99           H
ATOM   1918  HN  LEU A 136      -4.767   2.457  -6.987  1.00 89.99           H
ATOM   1919  N   ILE A 137      -4.096   0.142  -9.014  1.00 83.86           N
ATOM   1920  CA  ILE A 137      -3.851  -1.186  -9.551  1.00 83.86           C
ATOM   1921  C   ILE A 137      -5.175  -1.796 -10.015  1.00 83.86           C
ATOM   1922  O   ILE A 137      -5.233  -2.441 -11.061  1.00 83.86           O
ATOM   1923  HA  ILE A 137      -3.200  -1.072 -10.419  1.00 83.86           H
ATOM   1924  CB  ILE A 137      -3.101  -2.046  -8.532  1.00 83.86           C
ATOM   1925  HB  ILE A 137      -3.592  -1.936  -7.565  1.00 83.86           H
ATOM   1926  CG1 ILE A 137      -1.658  -1.564  -8.364  1.00 83.86           C
ATOM   1927 1HG1 ILE A 137      -1.085  -1.801  -9.261  1.00 83.86           H
ATOM   1928 2HG1 ILE A 137      -1.644  -0.480  -8.254  1.00 83.86           H
ATOM   1929  CG2 ILE A 137      -3.170  -3.527  -8.909  1.00 83.86           C
ATOM   1930 1HG2 ILE A 137      -4.212  -3.847  -8.936  1.00 83.86           H
ATOM   1931 2HG2 ILE A 137      -2.719  -3.674  -9.890  1.00 83.86           H
ATOM   1932 3HG2 ILE A 137      -2.629  -4.116  -8.168  1.00 83.86           H
ATOM   1933  CD1 ILE A 137      -1.001  -2.216  -7.146  1.00 83.86           C
ATOM   1934 1HD1 ILE A 137      -1.563  -1.957  -6.248  1.00 83.86           H
ATOM   1935 2HD1 ILE A 137      -0.996  -3.299  -7.271  1.00 83.86           H
ATOM   1936 3HD1 ILE A 137       0.023  -1.856  -7.050  1.00 83.86           H
ATOM   1937  HN  ILE A 137      -3.842   0.263  -8.054  1.00 83.86           H
ATOM   1938  N   MET A 138      -6.206  -1.570  -9.215  1.00 87.66           N
ATOM   1939  CA  MET A 138      -7.535  -2.051  -9.552  1.00 87.66           C
ATOM   1940  C   MET A 138      -8.020  -1.443 -10.870  1.00 87.66           C
ATOM   1941  O   MET A 138      -8.564  -2.147 -11.719  1.00 87.66           O
ATOM   1942  HA  MET A 138      -7.438  -3.132  -9.657  1.00 87.66           H
ATOM   1943  CB  MET A 138      -8.511  -1.686  -8.431  1.00 87.66           C
ATOM   1944 1HB  MET A 138      -8.140  -2.073  -7.482  1.00 87.66           H
ATOM   1945 2HB  MET A 138      -8.568  -0.602  -8.333  1.00 87.66           H
ATOM   1946  CG  MET A 138      -9.904  -2.253  -8.711  1.00 87.66           C
ATOM   1947 1HG  MET A 138     -10.259  -1.905  -9.681  1.00 87.66           H
ATOM   1948 2HG  MET A 138      -9.860  -3.341  -8.760  1.00 87.66           H
ATOM   1949  SD  MET A 138     -11.038  -1.746  -7.429  1.00 87.66           S
ATOM   1950  CE  MET A 138     -11.167  -0.005  -7.800  1.00 87.66           C
ATOM   1951 1HE  MET A 138     -10.182   0.456  -7.728  1.00 87.66           H
ATOM   1952 2HE  MET A 138     -11.555   0.123  -8.811  1.00 87.66           H
ATOM   1953 3HE  MET A 138     -11.843   0.469  -7.089  1.00 87.66           H
ATOM   1954  HN  MET A 138      -6.145  -1.070  -8.351  1.00 87.66           H
ATOM   1955  N   CYS A 139      -7.805  -0.142 -10.998  1.00 89.90           N
ATOM   1956  CA  CYS A 139      -8.282   0.584 -12.164  1.00 89.90           C
ATOM   1957  C   CYS A 139      -7.528   0.068 -13.391  1.00 89.90           C
ATOM   1958  O   CYS A 139      -8.101  -0.044 -14.474  1.00 89.90           O
ATOM   1959  HA  CYS A 139      -9.348   0.375 -12.248  1.00 89.90           H
ATOM   1960  CB  CYS A 139      -8.125   2.096 -11.991  1.00 89.90           C
ATOM   1961 1HB  CYS A 139      -7.125   2.327 -11.623  1.00 89.90           H
ATOM   1962 2HB  CYS A 139      -8.232   2.593 -12.956  1.00 89.90           H
ATOM   1963  SG  CYS A 139      -9.383   2.726 -10.821  1.00 89.90           S
ATOM   1964  HG  CYS A 139      -8.777   2.292  -9.719  1.00 89.90           H
ATOM   1965  HN  CYS A 139      -7.317   0.414 -10.325  1.00 89.90           H
ATOM   1966  N   ILE A 140      -6.255  -0.232 -13.182  1.00 82.73           N
ATOM   1967  CA  ILE A 140      -5.426  -0.767 -14.249  1.00 82.73           C
ATOM   1968  C   ILE A 140      -6.045  -2.067 -14.766  1.00 82.73           C
ATOM   1969  O   ILE A 140      -6.087  -2.301 -15.973  1.00 82.73           O
ATOM   1970  HA  ILE A 140      -5.426  -0.038 -15.059  1.00 82.73           H
ATOM   1971  CB  ILE A 140      -3.978  -0.920 -13.778  1.00 82.73           C
ATOM   1972  HB  ILE A 140      -3.987  -1.390 -12.795  1.00 82.73           H
ATOM   1973  CG1 ILE A 140      -3.306   0.446 -13.619  1.00 82.73           C
ATOM   1974 1HG1 ILE A 140      -3.096   0.868 -14.602  1.00 82.73           H
ATOM   1975 2HG1 ILE A 140      -3.986   1.133 -13.116  1.00 82.73           H
ATOM   1976  CG2 ILE A 140      -3.192  -1.840 -14.713  1.00 82.73           C
ATOM   1977 1HG2 ILE A 140      -3.659  -2.825 -14.731  1.00 82.73           H
ATOM   1978 2HG2 ILE A 140      -3.190  -1.421 -15.719  1.00 82.73           H
ATOM   1979 3HG2 ILE A 140      -2.166  -1.932 -14.355  1.00 82.73           H
ATOM   1980  CD1 ILE A 140      -2.007   0.328 -12.820  1.00 82.73           C
ATOM   1981 1HD1 ILE A 140      -2.225  -0.072 -11.829  1.00 82.73           H
ATOM   1982 2HD1 ILE A 140      -1.321  -0.341 -13.338  1.00 82.73           H
ATOM   1983 3HD1 ILE A 140      -1.550   1.313 -12.722  1.00 82.73           H
ATOM   1984  HN  ILE A 140      -5.790  -0.115 -12.304  1.00 82.73           H
ATOM   1985  N   SER A 141      -6.510  -2.878 -13.828  1.00 84.80           N
ATOM   1986  CA  SER A 141      -7.055  -4.181 -14.168  1.00 84.80           C
ATOM   1987  C   SER A 141      -8.339  -4.016 -14.983  1.00 84.80           C
ATOM   1988  O   SER A 141      -8.561  -4.740 -15.952  1.00 84.80           O
ATOM   1989  HA  SER A 141      -6.284  -4.670 -14.763  1.00 84.80           H
ATOM   1990  CB  SER A 141      -7.328  -5.009 -12.910  1.00 84.80           C
ATOM   1991 1HB  SER A 141      -8.105  -4.525 -12.319  1.00 84.80           H
ATOM   1992 2HB  SER A 141      -7.709  -5.989 -13.197  1.00 84.80           H
ATOM   1993  OG  SER A 141      -6.158  -5.171 -12.113  1.00 84.80           O
ATOM   1994  HG  SER A 141      -6.066  -4.401 -11.481  1.00 84.80           H
ATOM   1995  HN  SER A 141      -6.519  -2.658 -12.852  1.00 84.80           H
ATOM   1996  N   VAL A 142      -9.151  -3.057 -14.560  1.00 87.69           N
ATOM   1997  CA  VAL A 142     -10.402  -2.781 -15.245  1.00 87.69           C
ATOM   1998  C   VAL A 142     -10.104  -2.272 -16.657  1.00 87.69           C
ATOM   1999  O   VAL A 142     -10.783  -2.646 -17.612  1.00 87.69           O
ATOM   2000  HA  VAL A 142     -10.951  -3.719 -15.319  1.00 87.69           H
ATOM   2001  CB  VAL A 142     -11.243  -1.802 -14.423  1.00 87.69           C
ATOM   2002  HB  VAL A 142     -10.650  -0.902 -14.263  1.00 87.69           H
ATOM   2003  CG1 VAL A 142     -12.512  -1.401 -15.178  1.00 87.69           C
ATOM   2004 1HG1 VAL A 142     -12.238  -0.922 -16.119  1.00 87.69           H
ATOM   2005 2HG1 VAL A 142     -13.109  -2.289 -15.383  1.00 87.69           H
ATOM   2006 3HG1 VAL A 142     -13.091  -0.705 -14.571  1.00 87.69           H
ATOM   2007  CG2 VAL A 142     -11.584  -2.390 -13.052  1.00 87.69           C
ATOM   2008 1HG2 VAL A 142     -12.149  -3.313 -13.183  1.00 87.69           H
ATOM   2009 2HG2 VAL A 142     -10.663  -2.602 -12.508  1.00 87.69           H
ATOM   2010 3HG2 VAL A 142     -12.183  -1.675 -12.489  1.00 87.69           H
ATOM   2011  HN  VAL A 142      -8.965  -2.477 -13.767  1.00 87.69           H
ATOM   2012  N   ASP A 143      -9.087  -1.428 -16.745  1.00 81.68           N
ATOM   2013  CA  ASP A 143      -8.727  -0.819 -18.015  1.00 81.68           C
ATOM   2014  C   ASP A 143      -8.303  -1.913 -18.997  1.00 81.68           C
ATOM   2015  O   ASP A 143      -8.697  -1.892 -20.162  1.00 81.68           O
ATOM   2016  HA  ASP A 143      -9.621  -0.288 -18.342  1.00 81.68           H
ATOM   2017  CB  ASP A 143      -7.553   0.148 -17.849  1.00 81.68           C
ATOM   2018 1HB  ASP A 143      -7.798   0.898 -17.097  1.00 81.68           H
ATOM   2019 2HB  ASP A 143      -6.679  -0.394 -17.486  1.00 81.68           H
ATOM   2020  CG  ASP A 143      -7.218   0.836 -19.174  1.00 81.68           C
ATOM   2021  OD1 ASP A 143      -8.129   1.503 -19.712  1.00 81.68           O
ATOM   2022  OD2 ASP A 143      -6.060   0.681 -19.618  1.00 81.68           O
ATOM   2023  HN  ASP A 143      -8.515  -1.158 -15.970  1.00 81.68           H
ATOM   2024  N   ARG A 144      -7.506  -2.842 -18.491  1.00 71.38           N
ATOM   2025  CA  ARG A 144      -7.016  -3.936 -19.313  1.00 71.38           C
ATOM   2026  C   ARG A 144      -8.182  -4.797 -19.801  1.00 71.38           C
ATOM   2027  O   ARG A 144      -8.193  -5.242 -20.947  1.00 71.38           O
ATOM   2028  HA  ARG A 144      -6.509  -3.452 -20.148  1.00 71.38           H
ATOM   2029  CB  ARG A 144      -6.034  -4.813 -18.533  1.00 71.38           C
ATOM   2030 1HB  ARG A 144      -6.438  -5.025 -17.543  1.00 71.38           H
ATOM   2031 2HB  ARG A 144      -5.915  -5.771 -19.040  1.00 71.38           H
ATOM   2032  CG  ARG A 144      -4.673  -4.128 -18.400  1.00 71.38           C
ATOM   2033 1HG  ARG A 144      -4.325  -3.808 -19.382  1.00 71.38           H
ATOM   2034 2HG  ARG A 144      -4.772  -3.231 -17.789  1.00 71.38           H
ATOM   2035  CD  ARG A 144      -3.644  -5.070 -17.770  1.00 71.38           C
ATOM   2036 1HD  ARG A 144      -3.978  -5.375 -16.779  1.00 71.38           H
ATOM   2037 2HD  ARG A 144      -3.554  -5.976 -18.370  1.00 71.38           H
ATOM   2038  NE  ARG A 144      -2.331  -4.394 -17.675  1.00 71.38           N
ATOM   2039  HE  ARG A 144      -2.310  -3.398 -17.758  1.00 71.38           H
ATOM   2040  CZ  ARG A 144      -1.169  -5.034 -17.486  1.00 71.38           C
ATOM   2041  NH1 ARG A 144      -1.138  -6.368 -17.369  1.00 71.38           N
ATOM   2042 1HH1 ARG A 144      -1.987  -6.894 -17.423  1.00 71.38           H
ATOM   2043 2HH1 ARG A 144      -0.267  -6.838 -17.228  1.00 71.38           H
ATOM   2044  NH2 ARG A 144      -0.038  -4.319 -17.416  1.00 71.38           N
ATOM   2045 1HH2 ARG A 144       0.838  -4.781 -17.275  1.00 71.38           H
ATOM   2046 2HH2 ARG A 144      -0.069  -3.323 -17.504  1.00 71.38           H
ATOM   2047  HN  ARG A 144      -7.196  -2.856 -17.541  1.00 71.38           H
ATOM   2048  N   TYR A 145      -9.137  -5.007 -18.906  1.00 83.78           N
ATOM   2049  CA  TYR A 145     -10.335  -5.753 -19.250  1.00 83.78           C
ATOM   2050  C   TYR A 145     -11.060  -5.110 -20.434  1.00 83.78           C
ATOM   2051  O   TYR A 145     -11.383  -5.785 -21.410  1.00 83.78           O
ATOM   2052  HA  TYR A 145     -10.035  -6.764 -19.524  1.00 83.78           H
ATOM   2053  CB  TYR A 145     -11.240  -5.690 -18.018  1.00 83.78           C
ATOM   2054 1HB  TYR A 145     -10.859  -6.379 -17.264  1.00 83.78           H
ATOM   2055 2HB  TYR A 145     -11.185  -4.688 -17.591  1.00 83.78           H
ATOM   2056  CG  TYR A 145     -12.704  -6.028 -18.303  1.00 83.78           C
ATOM   2057  CD1 TYR A 145     -13.649  -5.023 -18.347  1.00 83.78           C
ATOM   2058  HD1 TYR A 145     -13.351  -3.988 -18.178  1.00 83.78           H
ATOM   2059  CD2 TYR A 145     -13.081  -7.339 -18.517  1.00 83.78           C
ATOM   2060  HD2 TYR A 145     -12.335  -8.132 -18.483  1.00 83.78           H
ATOM   2061  CE1 TYR A 145     -15.027  -5.341 -18.615  1.00 83.78           C
ATOM   2062  HE1 TYR A 145     -15.783  -4.557 -18.652  1.00 83.78           H
ATOM   2063  CE2 TYR A 145     -14.459  -7.657 -18.785  1.00 83.78           C
ATOM   2064  HE2 TYR A 145     -14.770  -8.688 -18.956  1.00 83.78           H
ATOM   2065  CZ  TYR A 145     -15.364  -6.643 -18.821  1.00 83.78           C
ATOM   2066  OH  TYR A 145     -16.666  -6.943 -19.075  1.00 83.78           O
ATOM   2067  HH  TYR A 145     -16.768  -7.928 -19.220  1.00 83.78           H
ATOM   2068  HN  TYR A 145      -9.101  -4.677 -17.962  1.00 83.78           H
ATOM   2069  N   ILE A 146     -11.295  -3.812 -20.309  1.00 81.38           N
ATOM   2070  CA  ILE A 146     -12.037  -3.084 -21.324  1.00 81.38           C
ATOM   2071  C   ILE A 146     -11.284  -3.162 -22.654  1.00 81.38           C
ATOM   2072  O   ILE A 146     -11.894  -3.341 -23.707  1.00 81.38           O
ATOM   2073  HA  ILE A 146     -13.000  -3.580 -21.443  1.00 81.38           H
ATOM   2074  CB  ILE A 146     -12.319  -1.653 -20.859  1.00 81.38           C
ATOM   2075  HB  ILE A 146     -11.378  -1.209 -20.534  1.00 81.38           H
ATOM   2076  CG1 ILE A 146     -13.263  -1.644 -19.656  1.00 81.38           C
ATOM   2077 1HG1 ILE A 146     -14.272  -1.900 -19.979  1.00 81.38           H
ATOM   2078 2HG1 ILE A 146     -12.954  -2.405 -18.940  1.00 81.38           H
ATOM   2079  CG2 ILE A 146     -12.849  -0.797 -22.011  1.00 81.38           C
ATOM   2080 1HG2 ILE A 146     -12.109  -0.766 -22.811  1.00 81.38           H
ATOM   2081 2HG2 ILE A 146     -13.775  -1.231 -22.390  1.00 81.38           H
ATOM   2082 3HG2 ILE A 146     -13.041   0.214 -21.654  1.00 81.38           H
ATOM   2083  CD1 ILE A 146     -13.272  -0.272 -18.977  1.00 81.38           C
ATOM   2084 1HD1 ILE A 146     -12.267  -0.030 -18.634  1.00 81.38           H
ATOM   2085 2HD1 ILE A 146     -13.605   0.483 -19.689  1.00 81.38           H
ATOM   2086 3HD1 ILE A 146     -13.952  -0.293 -18.125  1.00 81.38           H
ATOM   2087  HN  ILE A 146     -10.988  -3.260 -19.533  1.00 81.38           H
ATOM   2088  N   ALA A 147      -9.970  -3.023 -22.562  1.00 79.49           N
ATOM   2089  CA  ALA A 147      -9.141  -2.948 -23.753  1.00 79.49           C
ATOM   2090  C   ALA A 147      -9.239  -4.267 -24.522  1.00 79.49           C
ATOM   2091  O   ALA A 147      -9.140  -4.284 -25.748  1.00 79.49           O
ATOM   2092  HA  ALA A 147      -9.529  -2.144 -24.377  1.00 79.49           H
ATOM   2093  CB  ALA A 147      -7.702  -2.612 -23.353  1.00 79.49           C
ATOM   2094 1HB  ALA A 147      -7.684  -1.653 -22.837  1.00 79.49           H
ATOM   2095 2HB  ALA A 147      -7.318  -3.389 -22.692  1.00 79.49           H
ATOM   2096 3HB  ALA A 147      -7.081  -2.556 -24.247  1.00 79.49           H
ATOM   2097  HN  ALA A 147      -9.473  -2.962 -21.696  1.00 79.49           H
ATOM   2098  N   ILE A 148      -9.433  -5.341 -23.769  1.00 75.79           N
ATOM   2099  CA  ILE A 148      -9.368  -6.676 -24.339  1.00 75.79           C
ATOM   2100  C   ILE A 148     -10.777  -7.128 -24.728  1.00 75.79           C
ATOM   2101  O   ILE A 148     -10.994  -7.605 -25.841  1.00 75.79           O
ATOM   2102  HA  ILE A 148      -8.763  -6.616 -25.244  1.00 75.79           H
ATOM   2103  CB  ILE A 148      -8.656  -7.633 -23.381  1.00 75.79           C
ATOM   2104  HB  ILE A 148      -9.110  -7.530 -22.396  1.00 75.79           H
ATOM   2105  CG1 ILE A 148      -7.177  -7.269 -23.240  1.00 75.79           C
ATOM   2106 1HG1 ILE A 148      -6.662  -7.453 -24.182  1.00 75.79           H
ATOM   2107 2HG1 ILE A 148      -7.080  -6.204 -23.027  1.00 75.79           H
ATOM   2108  CG2 ILE A 148      -8.849  -9.088 -23.817  1.00 75.79           C
ATOM   2109 1HG2 ILE A 148      -9.913  -9.327 -23.824  1.00 75.79           H
ATOM   2110 2HG2 ILE A 148      -8.439  -9.225 -24.817  1.00 75.79           H
ATOM   2111 3HG2 ILE A 148      -8.333  -9.747 -23.118  1.00 75.79           H
ATOM   2112  CD1 ILE A 148      -6.517  -8.080 -22.123  1.00 75.79           C
ATOM   2113 1HD1 ILE A 148      -7.020  -7.874 -21.178  1.00 75.79           H
ATOM   2114 2HD1 ILE A 148      -6.595  -9.143 -22.352  1.00 75.79           H
ATOM   2115 3HD1 ILE A 148      -5.466  -7.801 -22.044  1.00 75.79           H
ATOM   2116  HN  ILE A 148      -9.630  -5.309 -22.790  1.00 75.79           H
ATOM   2117  N   ALA A 149     -11.697  -6.964 -23.789  1.00 75.85           N
ATOM   2118  CA  ALA A 149     -13.029  -7.525 -23.940  1.00 75.85           C
ATOM   2119  C   ALA A 149     -13.857  -6.622 -24.856  1.00 75.85           C
ATOM   2120  O   ALA A 149     -14.673  -7.106 -25.639  1.00 75.85           O
ATOM   2121  HA  ALA A 149     -12.925  -8.504 -24.406  1.00 75.85           H
ATOM   2122  CB  ALA A 149     -13.668  -7.700 -22.561  1.00 75.85           C
ATOM   2123 1HB  ALA A 149     -13.056  -8.373 -21.960  1.00 75.85           H
ATOM   2124 2HB  ALA A 149     -13.736  -6.731 -22.066  1.00 75.85           H
ATOM   2125 3HB  ALA A 149     -14.667  -8.121 -22.674  1.00 75.85           H
ATOM   2126  HN  ALA A 149     -11.545  -6.458 -22.939  1.00 75.85           H
ATOM   2127  N   GLN A 150     -13.619  -5.324 -24.727  1.00 67.46           N
ATOM   2128  CA  GLN A 150     -14.409  -4.344 -25.453  1.00 67.46           C
ATOM   2129  C   GLN A 150     -13.520  -3.556 -26.418  1.00 67.46           C
ATOM   2130  O   GLN A 150     -13.657  -2.340 -26.542  1.00 67.46           O
ATOM   2131  HA  GLN A 150     -15.143  -4.921 -26.014  1.00 67.46           H
ATOM   2132  CB  GLN A 150     -15.138  -3.405 -24.489  1.00 67.46           C
ATOM   2133 1HB  GLN A 150     -14.411  -2.830 -23.916  1.00 67.46           H
ATOM   2134 2HB  GLN A 150     -15.735  -2.690 -25.055  1.00 67.46           H
ATOM   2135  CG  GLN A 150     -16.041  -4.191 -23.537  1.00 67.46           C
ATOM   2136 1HG  GLN A 150     -16.634  -4.910 -24.102  1.00 67.46           H
ATOM   2137 2HG  GLN A 150     -15.429  -4.762 -22.838  1.00 67.46           H
ATOM   2138  CD  GLN A 150     -16.969  -3.253 -22.763  1.00 67.46           C
ATOM   2139  OE1 GLN A 150     -16.944  -2.044 -22.920  1.00 67.46           O
ATOM   2140  NE2 GLN A 150     -17.788  -3.877 -21.920  1.00 67.46           N
ATOM   2141 1HE2 GLN A 150     -17.758  -4.873 -21.839  1.00 67.46           H
ATOM   2142 2HE2 GLN A 150     -18.434  -3.350 -21.368  1.00 67.46           H
ATOM   2143  HN  GLN A 150     -12.905  -4.942 -24.142  1.00 67.46           H
ATOM   2144  N   ALA A 151     -12.628  -4.282 -27.076  1.00 67.37           N
ATOM   2145  CA  ALA A 151     -11.563  -3.650 -27.837  1.00 67.37           C
ATOM   2146  C   ALA A 151     -12.173  -2.671 -28.843  1.00 67.37           C
ATOM   2147  O   ALA A 151     -11.645  -1.580 -29.051  1.00 67.37           O
ATOM   2148  HA  ALA A 151     -10.939  -3.095 -27.136  1.00 67.37           H
ATOM   2149  CB  ALA A 151     -10.711  -4.725 -28.513  1.00 67.37           C
ATOM   2150 1HB  ALA A 151     -10.277  -5.376 -27.753  1.00 67.37           H
ATOM   2151 2HB  ALA A 151     -11.335  -5.316 -29.183  1.00 67.37           H
ATOM   2152 3HB  ALA A 151      -9.912  -4.250 -29.083  1.00 67.37           H
ATOM   2153  HN  ALA A 151     -12.625  -5.282 -27.096  1.00 67.37           H
ATOM   2154  N   MET A 152     -13.276  -3.098 -29.441  1.00 56.24           N
ATOM   2155  CA  MET A 152     -13.922  -2.305 -30.473  1.00 56.24           C
ATOM   2156  C   MET A 152     -14.359  -0.944 -29.926  1.00 56.24           C
ATOM   2157  O   MET A 152     -14.046   0.093 -30.509  1.00 56.24           O
ATOM   2158  HA  MET A 152     -13.171  -2.167 -31.250  1.00 56.24           H
ATOM   2159  CB  MET A 152     -15.143  -3.058 -31.006  1.00 56.24           C
ATOM   2160 1HB  MET A 152     -15.716  -3.464 -30.173  1.00 56.24           H
ATOM   2161 2HB  MET A 152     -15.798  -2.366 -31.536  1.00 56.24           H
ATOM   2162  CG  MET A 152     -14.722  -4.191 -31.943  1.00 56.24           C
ATOM   2163 1HG  MET A 152     -13.851  -3.888 -32.525  1.00 56.24           H
ATOM   2164 2HG  MET A 152     -14.429  -5.065 -31.362  1.00 56.24           H
ATOM   2165  SD  MET A 152     -16.069  -4.611 -33.037  1.00 56.24           S
ATOM   2166  CE  MET A 152     -15.646  -6.304 -33.413  1.00 56.24           C
ATOM   2167 1HE  MET A 152     -14.665  -6.337 -33.886  1.00 56.24           H
ATOM   2168 2HE  MET A 152     -15.625  -6.887 -32.492  1.00 56.24           H
ATOM   2169 3HE  MET A 152     -16.391  -6.722 -34.091  1.00 56.24           H
ATOM   2170  HN  MET A 152     -13.727  -3.965 -29.230  1.00 56.24           H
ATOM   2171  N   ARG A 153     -15.077  -0.992 -28.813  1.00 55.65           N
ATOM   2172  CA  ARG A 153     -15.625   0.217 -28.224  1.00 55.65           C
ATOM   2173  C   ARG A 153     -14.502   1.087 -27.655  1.00 55.65           C
ATOM   2174  O   ARG A 153     -14.646   2.304 -27.553  1.00 55.65           O
ATOM   2175  HA  ARG A 153     -16.134   0.722 -29.045  1.00 55.65           H
ATOM   2176  CB  ARG A 153     -16.618  -0.115 -27.108  1.00 55.65           C
ATOM   2177 1HB  ARG A 153     -16.183  -0.857 -26.438  1.00 55.65           H
ATOM   2178 2HB  ARG A 153     -16.813   0.777 -26.513  1.00 55.65           H
ATOM   2179  CG  ARG A 153     -17.931  -0.648 -27.684  1.00 55.65           C
ATOM   2180 1HG  ARG A 153     -18.311   0.044 -28.436  1.00 55.65           H
ATOM   2181 2HG  ARG A 153     -17.753  -1.598 -28.187  1.00 55.65           H
ATOM   2182  CD  ARG A 153     -18.977  -0.836 -26.583  1.00 55.65           C
ATOM   2183 1HD  ARG A 153     -18.624  -1.569 -25.857  1.00 55.65           H
ATOM   2184 2HD  ARG A 153     -19.123   0.100 -26.045  1.00 55.65           H
ATOM   2185  NE  ARG A 153     -20.258  -1.285 -27.172  1.00 55.65           N
ATOM   2186  HE  ARG A 153     -20.314  -1.364 -28.168  1.00 55.65           H
ATOM   2187  CZ  ARG A 153     -21.348  -1.592 -26.456  1.00 55.65           C
ATOM   2188  NH1 ARG A 153     -21.330  -1.503 -25.119  1.00 55.65           N
ATOM   2189 1HH1 ARG A 153     -20.499  -1.207 -24.648  1.00 55.65           H
ATOM   2190 2HH1 ARG A 153     -22.148  -1.734 -24.591  1.00 55.65           H
ATOM   2191  NH2 ARG A 153     -22.456  -1.988 -27.096  1.00 55.65           N
ATOM   2192 1HH2 ARG A 153     -23.278  -2.220 -26.577  1.00 55.65           H
ATOM   2193 2HH2 ARG A 153     -22.461  -2.051 -28.094  1.00 55.65           H
ATOM   2194  HN  ARG A 153     -15.284  -1.836 -28.318  1.00 55.65           H
ATOM   2195  N   ALA A 154     -13.409   0.428 -27.300  1.00 60.27           N
ATOM   2196  CA  ALA A 154     -12.307   1.107 -26.639  1.00 60.27           C
ATOM   2197  C   ALA A 154     -11.616   2.039 -27.637  1.00 60.27           C
ATOM   2198  O   ALA A 154     -11.052   3.060 -27.249  1.00 60.27           O
ATOM   2199  HA  ALA A 154     -12.723   1.702 -25.827  1.00 60.27           H
ATOM   2200  CB  ALA A 154     -11.348   0.070 -26.050  1.00 60.27           C
ATOM   2201 1HB  ALA A 154     -11.880  -0.547 -25.326  1.00 60.27           H
ATOM   2202 2HB  ALA A 154     -10.959  -0.561 -26.849  1.00 60.27           H
ATOM   2203 3HB  ALA A 154     -10.522   0.580 -25.554  1.00 60.27           H
ATOM   2204  HN  ALA A 154     -13.270  -0.550 -27.456  1.00 60.27           H
ATOM   2205  N   HIS A 155     -11.684   1.654 -28.903  1.00 55.60           N
ATOM   2206  CA  HIS A 155     -10.966   2.370 -29.943  1.00 55.60           C
ATOM   2207  C   HIS A 155     -11.631   3.727 -30.183  1.00 55.60           C
ATOM   2208  O   HIS A 155     -10.950   4.746 -30.289  1.00 55.60           O
ATOM   2209  HA  HIS A 155      -9.955   2.532 -29.570  1.00 55.60           H
ATOM   2210  CB  HIS A 155     -10.865   1.526 -31.214  1.00 55.60           C
ATOM   2211 1HB  HIS A 155     -11.443   0.611 -31.078  1.00 55.60           H
ATOM   2212 2HB  HIS A 155     -11.324   2.072 -32.039  1.00 55.60           H
ATOM   2213  CG  HIS A 155      -9.452   1.159 -31.597  1.00 55.60           C
ATOM   2214  ND1 HIS A 155      -8.550   2.078 -32.106  1.00 55.60           N
ATOM   2215  HD1 HIS A 155      -8.732   3.047 -32.269  1.00 55.60           H
ATOM   2216  CD2 HIS A 155      -8.794  -0.035 -31.540  1.00 55.60           C
ATOM   2217  HD2 HIS A 155      -9.212  -0.976 -31.185  1.00 55.60           H
ATOM   2218  CE1 HIS A 155      -7.405   1.454 -32.342  1.00 55.60           C
ATOM   2219  HE1 HIS A 155      -6.500   1.907 -32.745  1.00 55.60           H
ATOM   2220  NE2 HIS A 155      -7.558   0.145 -31.990  1.00 55.60           N
ATOM   2221  HN  HIS A 155     -12.216   0.869 -29.221  1.00 55.60           H
ATOM   2222  N   THR A 156     -12.953   3.697 -30.263  1.00 62.03           N
ATOM   2223  CA  THR A 156     -13.706   4.873 -30.666  1.00 62.03           C
ATOM   2224  C   THR A 156     -13.652   5.941 -29.572  1.00 62.03           C
ATOM   2225  O   THR A 156     -13.765   7.132 -29.856  1.00 62.03           O
ATOM   2226  HA  THR A 156     -13.232   5.297 -31.551  1.00 62.03           H
ATOM   2227  CB  THR A 156     -15.128   4.428 -31.011  1.00 62.03           C
ATOM   2228  HB  THR A 156     -15.810   5.278 -31.021  1.00 62.03           H
ATOM   2229  OG1 THR A 156     -15.420   3.417 -30.049  1.00 62.03           O
ATOM   2230  HG1 THR A 156     -16.403   3.238 -30.029  1.00 62.03           H
ATOM   2231  CG2 THR A 156     -15.204   3.698 -32.353  1.00 62.03           C
ATOM   2232 1HG2 THR A 156     -14.573   2.809 -32.320  1.00 62.03           H
ATOM   2233 2HG2 THR A 156     -14.857   4.359 -33.147  1.00 62.03           H
ATOM   2234 3HG2 THR A 156     -16.235   3.404 -32.550  1.00 62.03           H
ATOM   2235  HN  THR A 156     -13.507   2.890 -30.058  1.00 62.03           H
ATOM   2236  N   TRP A 157     -13.479   5.476 -28.343  1.00 56.85           N
ATOM   2237  CA  TRP A 157     -13.608   6.348 -27.188  1.00 56.85           C
ATOM   2238  C   TRP A 157     -12.201   6.688 -26.692  1.00 56.85           C
ATOM   2239  O   TRP A 157     -12.018   7.050 -25.531  1.00 56.85           O
ATOM   2240  HA  TRP A 157     -14.119   7.255 -27.510  1.00 56.85           H
ATOM   2241  CB  TRP A 157     -14.482   5.704 -26.110  1.00 56.85           C
ATOM   2242 1HB  TRP A 157     -14.154   4.675 -25.957  1.00 56.85           H
ATOM   2243 2HB  TRP A 157     -14.326   6.230 -25.168  1.00 56.85           H
ATOM   2244  CG  TRP A 157     -15.976   5.705 -26.437  1.00 56.85           C
ATOM   2245  CD1 TRP A 157     -16.563   5.452 -27.615  1.00 56.85           C
ATOM   2246  HD1 TRP A 157     -16.023   5.203 -28.529  1.00 56.85           H
ATOM   2247  CD2 TRP A 157     -17.057   5.984 -25.522  1.00 56.85           C
ATOM   2248  NE1 TRP A 157     -17.937   5.547 -27.527  1.00 56.85           N
ATOM   2249  HE1 TRP A 157     -18.589   5.403 -28.271  1.00 56.85           H
ATOM   2250  CE2 TRP A 157     -18.247   5.881 -26.213  1.00 56.85           C
ATOM   2251  CE3 TRP A 157     -17.030   6.312 -24.155  1.00 56.85           C
ATOM   2252  HE3 TRP A 157     -16.104   6.399 -23.587  1.00 56.85           H
ATOM   2253  CZ2 TRP A 157     -19.498   6.091 -25.622  1.00 56.85           C
ATOM   2254  HZ2 TRP A 157     -20.424   6.003 -26.190  1.00 56.85           H
ATOM   2255  CZ3 TRP A 157     -18.288   6.518 -23.578  1.00 56.85           C
ATOM   2256  HZ3 TRP A 157     -18.325   6.776 -22.520  1.00 56.85           H
ATOM   2257  CH2 TRP A 157     -19.495   6.419 -24.261  1.00 56.85           C
ATOM   2258  HH2 TRP A 157     -20.436   6.595 -23.738  1.00 56.85           H
ATOM   2259  HN  TRP A 157     -13.255   4.525 -28.131  1.00 56.85           H
ATOM   2260  N   ARG A 158     -11.242   6.559 -27.598  1.00 57.71           N
ATOM   2261  CA  ARG A 158      -9.841   6.602 -27.216  1.00 57.71           C
ATOM   2262  C   ARG A 158      -9.523   7.924 -26.515  1.00 57.71           C
ATOM   2263  O   ARG A 158      -8.844   7.939 -25.489  1.00 57.71           O
ATOM   2264  HA  ARG A 158      -9.710   5.758 -26.539  1.00 57.71           H
ATOM   2265  CB  ARG A 158      -8.932   6.449 -28.437  1.00 57.71           C
ATOM   2266 1HB  ARG A 158      -9.307   5.650 -29.076  1.00 57.71           H
ATOM   2267 2HB  ARG A 158      -8.952   7.365 -29.027  1.00 57.71           H
ATOM   2268  CG  ARG A 158      -7.494   6.139 -28.015  1.00 57.71           C
ATOM   2269 1HG  ARG A 158      -7.085   6.981 -27.457  1.00 57.71           H
ATOM   2270 2HG  ARG A 158      -7.486   5.279 -27.345  1.00 57.71           H
ATOM   2271  CD  ARG A 158      -6.615   5.851 -29.233  1.00 57.71           C
ATOM   2272 1HD  ARG A 158      -7.034   5.025 -29.808  1.00 57.71           H
ATOM   2273 2HD  ARG A 158      -6.596   6.720 -29.892  1.00 57.71           H
ATOM   2274  NE  ARG A 158      -5.240   5.518 -28.798  1.00 57.71           N
ATOM   2275  HE  ARG A 158      -5.027   5.586 -27.823  1.00 57.71           H
ATOM   2276  CZ  ARG A 158      -4.263   5.129 -29.628  1.00 57.71           C
ATOM   2277  NH1 ARG A 158      -4.492   5.019 -30.944  1.00 57.71           N
ATOM   2278 1HH1 ARG A 158      -5.397   5.228 -31.313  1.00 57.71           H
ATOM   2279 2HH1 ARG A 158      -3.757   4.729 -31.557  1.00 57.71           H
ATOM   2280  NH2 ARG A 158      -3.053   4.852 -29.123  1.00 57.71           N
ATOM   2281 1HH2 ARG A 158      -2.313   4.561 -29.729  1.00 57.71           H
ATOM   2282 2HH2 ARG A 158      -2.891   4.936 -28.140  1.00 57.71           H
ATOM   2283  HN  ARG A 158     -11.410   6.427 -28.575  1.00 57.71           H
ATOM   2284  N   GLU A 159     -10.029   9.002 -27.096  1.00 64.15           N
ATOM   2285  CA  GLU A 159      -9.751  10.331 -26.578  1.00 64.15           C
ATOM   2286  C   GLU A 159     -10.467  10.541 -25.242  1.00 64.15           C
ATOM   2287  O   GLU A 159      -9.865  11.013 -24.279  1.00 64.15           O
ATOM   2288  HA  GLU A 159      -8.672  10.365 -26.429  1.00 64.15           H
ATOM   2289  CB  GLU A 159     -10.151  11.408 -27.589  1.00 64.15           C
ATOM   2290 1HB  GLU A 159     -11.155  11.206 -27.963  1.00 64.15           H
ATOM   2291 2HB  GLU A 159     -10.051  12.394 -27.135  1.00 64.15           H
ATOM   2292  CG  GLU A 159      -9.218  11.395 -28.801  1.00 64.15           C
ATOM   2293 1HG  GLU A 159      -8.181  11.413 -28.467  1.00 64.15           H
ATOM   2294 2HG  GLU A 159      -9.356  10.471 -29.362  1.00 64.15           H
ATOM   2295  CD  GLU A 159      -9.486  12.595 -29.712  1.00 64.15           C
ATOM   2296  OE1 GLU A 159      -8.587  12.902 -30.525  1.00 64.15           O
ATOM   2297  OE2 GLU A 159     -10.583  13.178 -29.575  1.00 64.15           O
ATOM   2298  HN  GLU A 159     -10.617   8.978 -27.904  1.00 64.15           H
ATOM   2299  N   LYS A 160     -11.742  10.179 -25.227  1.00 69.75           N
ATOM   2300  CA  LYS A 160     -12.558  10.364 -24.039  1.00 69.75           C
ATOM   2301  C   LYS A 160     -11.956   9.564 -22.882  1.00 69.75           C
ATOM   2302  O   LYS A 160     -12.034   9.981 -21.728  1.00 69.75           O
ATOM   2303  HA  LYS A 160     -12.525  11.422 -23.781  1.00 69.75           H
ATOM   2304  CB  LYS A 160     -14.018  10.015 -24.333  1.00 69.75           C
ATOM   2305 1HB  LYS A 160     -14.075   9.031 -24.798  1.00 69.75           H
ATOM   2306 2HB  LYS A 160     -14.578   9.959 -23.400  1.00 69.75           H
ATOM   2307  CG  LYS A 160     -14.656  11.057 -25.254  1.00 69.75           C
ATOM   2308 1HG  LYS A 160     -14.480  12.056 -24.856  1.00 69.75           H
ATOM   2309 2HG  LYS A 160     -14.184  11.018 -26.236  1.00 69.75           H
ATOM   2310  CD  LYS A 160     -16.160  10.816 -25.396  1.00 69.75           C
ATOM   2311 1HD  LYS A 160     -16.335   9.832 -25.832  1.00 69.75           H
ATOM   2312 2HD  LYS A 160     -16.627  10.816 -24.411  1.00 69.75           H
ATOM   2313  CE  LYS A 160     -16.807  11.890 -26.273  1.00 69.75           C
ATOM   2314 1HE  LYS A 160     -16.635  12.875 -25.839  1.00 69.75           H
ATOM   2315 2HE  LYS A 160     -16.343  11.891 -27.259  1.00 69.75           H
ATOM   2316  NZ  LYS A 160     -18.261  11.646 -26.404  1.00 69.75           N
ATOM   2317 1HZ  LYS A 160     -18.675  12.370 -26.979  1.00 69.75           H
ATOM   2318 2HZ  LYS A 160     -18.415  10.742 -26.836  1.00 69.75           H
ATOM   2319 3HZ  LYS A 160     -18.690  11.658 -25.485  1.00 69.75           H
ATOM   2320  HN  LYS A 160     -12.215   9.768 -26.006  1.00 69.75           H
ATOM   2321  N   ARG A 161     -11.367   8.430 -23.233  1.00 67.50           N
ATOM   2322  CA  ARG A 161     -10.796   7.544 -22.233  1.00 67.50           C
ATOM   2323  C   ARG A 161      -9.693   8.263 -21.454  1.00 67.50           C
ATOM   2324  O   ARG A 161      -9.514   8.025 -20.260  1.00 67.50           O
ATOM   2325  HA  ARG A 161     -11.630   7.283 -21.581  1.00 67.50           H
ATOM   2326  CB  ARG A 161     -10.215   6.285 -22.880  1.00 67.50           C
ATOM   2327 1HB  ARG A 161      -9.637   6.559 -23.763  1.00 67.50           H
ATOM   2328 2HB  ARG A 161      -9.528   5.799 -22.187  1.00 67.50           H
ATOM   2329  CG  ARG A 161     -11.326   5.308 -23.273  1.00 67.50           C
ATOM   2330 1HG  ARG A 161     -11.916   5.050 -22.394  1.00 67.50           H
ATOM   2331 2HG  ARG A 161     -12.001   5.787 -23.982  1.00 67.50           H
ATOM   2332  CD  ARG A 161     -10.744   4.037 -23.895  1.00 67.50           C
ATOM   2333 1HD  ARG A 161     -11.508   3.525 -24.479  1.00 67.50           H
ATOM   2334 2HD  ARG A 161      -9.936   4.294 -24.581  1.00 67.50           H
ATOM   2335  NE  ARG A 161     -10.236   3.141 -22.832  1.00 67.50           N
ATOM   2336  HE  ARG A 161     -10.362   3.424 -21.881  1.00 67.50           H
ATOM   2337  CZ  ARG A 161      -9.619   1.974 -23.064  1.00 67.50           C
ATOM   2338  NH1 ARG A 161      -9.424   1.546 -24.318  1.00 67.50           N
ATOM   2339 1HH1 ARG A 161      -9.739   2.098 -25.090  1.00 67.50           H
ATOM   2340 2HH1 ARG A 161      -8.962   0.674 -24.483  1.00 67.50           H
ATOM   2341  NH2 ARG A 161      -9.200   1.243 -22.022  1.00 67.50           N
ATOM   2342 1HH2 ARG A 161      -8.738   0.370 -22.178  1.00 67.50           H
ATOM   2343 2HH2 ARG A 161      -9.350   1.569 -21.089  1.00 67.50           H
ATOM   2344  HN  ARG A 161     -11.278   8.114 -24.177  1.00 67.50           H
ATOM   2345  N   LEU A 162      -8.982   9.129 -22.161  1.00 78.91           N
ATOM   2346  CA  LEU A 162      -7.882   9.863 -21.558  1.00 78.91           C
ATOM   2347  C   LEU A 162      -8.437  10.869 -20.549  1.00 78.91           C
ATOM   2348  O   LEU A 162      -7.869  11.055 -19.474  1.00 78.91           O
ATOM   2349  HA  LEU A 162      -7.263   9.142 -21.023  1.00 78.91           H
ATOM   2350  CB  LEU A 162      -7.004  10.497 -22.640  1.00 78.91           C
ATOM   2351 1HB  LEU A 162      -6.718   9.720 -23.349  1.00 78.91           H
ATOM   2352 2HB  LEU A 162      -7.605  11.223 -23.188  1.00 78.91           H
ATOM   2353  CG  LEU A 162      -5.734  11.194 -22.149  1.00 78.91           C
ATOM   2354  HG  LEU A 162      -6.013  11.905 -21.372  1.00 78.91           H
ATOM   2355  CD1 LEU A 162      -4.766  10.191 -21.519  1.00 78.91           C
ATOM   2356 1HD1 LEU A 162      -5.248   9.705 -20.670  1.00 78.91           H
ATOM   2357 2HD1 LEU A 162      -4.489   9.439 -22.258  1.00 78.91           H
ATOM   2358 3HD1 LEU A 162      -3.872  10.713 -21.179  1.00 78.91           H
ATOM   2359  CD2 LEU A 162      -5.077  11.993 -23.277  1.00 78.91           C
ATOM   2360 1HD2 LEU A 162      -4.814  11.320 -24.093  1.00 78.91           H
ATOM   2361 2HD2 LEU A 162      -5.773  12.749 -23.639  1.00 78.91           H
ATOM   2362 3HD2 LEU A 162      -4.176  12.478 -22.901  1.00 78.91           H
ATOM   2363  HN  LEU A 162      -9.146   9.332 -23.126  1.00 78.91           H
ATOM   2364  N   LEU A 163      -9.542  11.493 -20.931  1.00 82.19           N
ATOM   2365  CA  LEU A 163     -10.190  12.464 -20.066  1.00 82.19           C
ATOM   2366  C   LEU A 163     -10.681  11.764 -18.798  1.00 82.19           C
ATOM   2367  O   LEU A 163     -10.422  12.228 -17.688  1.00 82.19           O
ATOM   2368  HA  LEU A 163      -9.439  13.203 -19.784  1.00 82.19           H
ATOM   2369  CB  LEU A 163     -11.292  13.207 -20.825  1.00 82.19           C
ATOM   2370 1HB  LEU A 163     -10.858  13.634 -21.729  1.00 82.19           H
ATOM   2371 2HB  LEU A 163     -12.039  12.480 -21.143  1.00 82.19           H
ATOM   2372  CG  LEU A 163     -12.001  14.323 -20.056  1.00 82.19           C
ATOM   2373  HG  LEU A 163     -12.373  13.909 -19.119  1.00 82.19           H
ATOM   2374  CD1 LEU A 163     -11.026  15.447 -19.698  1.00 82.19           C
ATOM   2375 1HD1 LEU A 163     -10.225  15.048 -19.075  1.00 82.19           H
ATOM   2376 2HD1 LEU A 163     -10.603  15.866 -20.611  1.00 82.19           H
ATOM   2377 3HD1 LEU A 163     -11.556  16.227 -19.152  1.00 82.19           H
ATOM   2378  CD2 LEU A 163     -13.212  14.842 -20.834  1.00 82.19           C
ATOM   2379 1HD2 LEU A 163     -12.884  15.234 -21.797  1.00 82.19           H
ATOM   2380 2HD2 LEU A 163     -13.917  14.026 -20.995  1.00 82.19           H
ATOM   2381 3HD2 LEU A 163     -13.697  15.634 -20.265  1.00 82.19           H
ATOM   2382  HN  LEU A 163      -9.993  11.344 -21.811  1.00 82.19           H
ATOM   2383  N   TYR A 164     -11.382  10.659 -19.004  1.00 76.47           N
ATOM   2384  CA  TYR A 164     -11.932   9.903 -17.891  1.00 76.47           C
ATOM   2385  C   TYR A 164     -10.822   9.405 -16.964  1.00 76.47           C
ATOM   2386  O   TYR A 164     -11.009   9.331 -15.751  1.00 76.47           O
ATOM   2387  HA  TYR A 164     -12.594  10.564 -17.331  1.00 76.47           H
ATOM   2388  CB  TYR A 164     -12.643   8.698 -18.511  1.00 76.47           C
ATOM   2389 1HB  TYR A 164     -11.987   8.246 -19.255  1.00 76.47           H
ATOM   2390 2HB  TYR A 164     -12.809   7.950 -17.736  1.00 76.47           H
ATOM   2391  CG  TYR A 164     -13.982   9.036 -19.169  1.00 76.47           C
ATOM   2392  CD1 TYR A 164     -14.941   9.734 -18.464  1.00 76.47           C
ATOM   2393  HD1 TYR A 164     -14.744  10.045 -17.439  1.00 76.47           H
ATOM   2394  CD2 TYR A 164     -14.231   8.641 -20.468  1.00 76.47           C
ATOM   2395  HD2 TYR A 164     -13.473   8.090 -21.025  1.00 76.47           H
ATOM   2396  CE1 TYR A 164     -16.201  10.052 -19.084  1.00 76.47           C
ATOM   2397  HE1 TYR A 164     -16.967  10.603 -18.539  1.00 76.47           H
ATOM   2398  CE2 TYR A 164     -15.491   8.959 -21.088  1.00 76.47           C
ATOM   2399  HE2 TYR A 164     -15.700   8.654 -22.113  1.00 76.47           H
ATOM   2400  CZ  TYR A 164     -16.414   9.649 -20.366  1.00 76.47           C
ATOM   2401  OH  TYR A 164     -17.604   9.949 -20.951  1.00 76.47           O
ATOM   2402  HH  TYR A 164     -18.184  10.452 -20.310  1.00 76.47           H
ATOM   2403  HN  TYR A 164     -11.575  10.279 -19.909  1.00 76.47           H
ATOM   2404  N   SER A 165      -9.691   9.076 -17.571  1.00 86.32           N
ATOM   2405  CA  SER A 165      -8.556   8.573 -16.817  1.00 86.32           C
ATOM   2406  C   SER A 165      -8.065   9.640 -15.837  1.00 86.32           C
ATOM   2407  O   SER A 165      -7.639   9.320 -14.728  1.00 86.32           O
ATOM   2408  HA  SER A 165      -8.930   7.702 -16.279  1.00 86.32           H
ATOM   2409  CB  SER A 165      -7.421   8.146 -17.749  1.00 86.32           C
ATOM   2410 1HB  SER A 165      -6.673   7.593 -17.181  1.00 86.32           H
ATOM   2411 2HB  SER A 165      -7.810   7.468 -18.508  1.00 86.32           H
ATOM   2412  OG  SER A 165      -6.802   9.263 -18.384  1.00 86.32           O
ATOM   2413  HG  SER A 165      -7.490   9.954 -18.605  1.00 86.32           H
ATOM   2414  HN  SER A 165      -9.545   9.148 -18.558  1.00 86.32           H
ATOM   2415  N   LYS A 166      -8.140  10.886 -16.281  1.00 83.73           N
ATOM   2416  CA  LYS A 166      -7.749  12.005 -15.441  1.00 83.73           C
ATOM   2417  C   LYS A 166      -8.718  12.115 -14.262  1.00 83.73           C
ATOM   2418  O   LYS A 166      -8.293  12.241 -13.114  1.00 83.73           O
ATOM   2419  HA  LYS A 166      -6.754  11.790 -15.052  1.00 83.73           H
ATOM   2420  CB  LYS A 166      -7.643  13.286 -16.270  1.00 83.73           C
ATOM   2421 1HB  LYS A 166      -8.546  13.414 -16.868  1.00 83.73           H
ATOM   2422 2HB  LYS A 166      -7.577  14.149 -15.607  1.00 83.73           H
ATOM   2423  CG  LYS A 166      -6.419  13.246 -17.188  1.00 83.73           C
ATOM   2424 1HG  LYS A 166      -5.520  13.086 -16.593  1.00 83.73           H
ATOM   2425 2HG  LYS A 166      -6.502  12.402 -17.873  1.00 83.73           H
ATOM   2426  CD  LYS A 166      -6.287  14.546 -17.984  1.00 83.73           C
ATOM   2427 1HD  LYS A 166      -7.167  14.683 -18.612  1.00 83.73           H
ATOM   2428 2HD  LYS A 166      -6.250  15.393 -17.299  1.00 83.73           H
ATOM   2429  CE  LYS A 166      -5.029  14.530 -18.854  1.00 83.73           C
ATOM   2430 1HE  LYS A 166      -4.156  14.316 -18.238  1.00 83.73           H
ATOM   2431 2HE  LYS A 166      -5.102  13.733 -19.594  1.00 83.73           H
ATOM   2432  NZ  LYS A 166      -4.855  15.832 -19.536  1.00 83.73           N
ATOM   2433 1HZ  LYS A 166      -4.028  15.799 -20.123  1.00 83.73           H
ATOM   2434 2HZ  LYS A 166      -5.669  16.026 -20.109  1.00 83.73           H
ATOM   2435 3HZ  LYS A 166      -4.748  16.565 -18.843  1.00 83.73           H
ATOM   2436  HN  LYS A 166      -8.460  11.135 -17.195  1.00 83.73           H
ATOM   2437  N   MET A 167     -10.002  12.061 -14.585  1.00 84.97           N
ATOM   2438  CA  MET A 167     -11.035  12.203 -13.573  1.00 84.97           C
ATOM   2439  C   MET A 167     -10.931  11.092 -12.525  1.00 84.97           C
ATOM   2440  O   MET A 167     -11.016  11.355 -11.326  1.00 84.97           O
ATOM   2441  HA  MET A 167     -10.856  13.171 -13.105  1.00 84.97           H
ATOM   2442  CB  MET A 167     -12.412  12.151 -14.237  1.00 84.97           C
ATOM   2443 1HB  MET A 167     -12.499  11.241 -14.831  1.00 84.97           H
ATOM   2444 2HB  MET A 167     -13.187  12.109 -13.473  1.00 84.97           H
ATOM   2445  CG  MET A 167     -12.635  13.372 -15.132  1.00 84.97           C
ATOM   2446 1HG  MET A 167     -12.550  14.285 -14.542  1.00 84.97           H
ATOM   2447 2HG  MET A 167     -11.863  13.417 -15.900  1.00 84.97           H
ATOM   2448  SD  MET A 167     -14.247  13.286 -15.893  1.00 84.97           S
ATOM   2449  CE  MET A 167     -15.277  13.636 -14.477  1.00 84.97           C
ATOM   2450 1HE  MET A 167     -15.108  12.881 -13.709  1.00 84.97           H
ATOM   2451 2HE  MET A 167     -15.027  14.620 -14.080  1.00 84.97           H
ATOM   2452 3HE  MET A 167     -16.325  13.621 -14.777  1.00 84.97           H
ATOM   2453  HN  MET A 167     -10.339  11.925 -15.516  1.00 84.97           H
ATOM   2454  N   VAL A 168     -10.750   9.875 -13.016  1.00 92.48           N
ATOM   2455  CA  VAL A 168     -10.684   8.717 -12.140  1.00 92.48           C
ATOM   2456  C   VAL A 168      -9.507   8.878 -11.176  1.00 92.48           C
ATOM   2457  O   VAL A 168      -9.634   8.604  -9.984  1.00 92.48           O
ATOM   2458  HA  VAL A 168     -11.609   8.689 -11.563  1.00 92.48           H
ATOM   2459  CB  VAL A 168     -10.605   7.436 -12.972  1.00 92.48           C
ATOM   2460  HB  VAL A 168      -9.787   7.548 -13.683  1.00 92.48           H
ATOM   2461  CG1 VAL A 168     -10.296   6.226 -12.087  1.00 92.48           C
ATOM   2462 1HG1 VAL A 168      -9.340   6.378 -11.586  1.00 92.48           H
ATOM   2463 2HG1 VAL A 168     -11.083   6.111 -11.341  1.00 92.48           H
ATOM   2464 3HG1 VAL A 168     -10.245   5.329 -12.703  1.00 92.48           H
ATOM   2465  CG2 VAL A 168     -11.893   7.218 -13.768  1.00 92.48           C
ATOM   2466 1HG2 VAL A 168     -12.736   7.137 -13.080  1.00 92.48           H
ATOM   2467 2HG2 VAL A 168     -12.052   8.061 -14.439  1.00 92.48           H
ATOM   2468 3HG2 VAL A 168     -11.810   6.300 -14.350  1.00 92.48           H
ATOM   2469  HN  VAL A 168     -10.648   9.674 -13.990  1.00 92.48           H
ATOM   2470  N   CYS A 169      -8.388   9.323 -11.729  1.00 93.63           N
ATOM   2471  CA  CYS A 169      -7.186   9.516 -10.934  1.00 93.63           C
ATOM   2472  C   CYS A 169      -7.499  10.523  -9.826  1.00 93.63           C
ATOM   2473  O   CYS A 169      -7.173  10.292  -8.663  1.00 93.63           O
ATOM   2474  HA  CYS A 169      -6.930   8.543 -10.513  1.00 93.63           H
ATOM   2475  CB  CYS A 169      -6.005   9.965 -11.796  1.00 93.63           C
ATOM   2476 1HB  CYS A 169      -6.309  10.785 -12.447  1.00 93.63           H
ATOM   2477 2HB  CYS A 169      -5.203  10.342 -11.161  1.00 93.63           H
ATOM   2478  SG  CYS A 169      -5.395   8.563 -12.802  1.00 93.63           S
ATOM   2479  HG  CYS A 169      -6.359   8.619 -13.718  1.00 93.63           H
ATOM   2480  HN  CYS A 169      -8.294   9.550 -12.698  1.00 93.63           H
ATOM   2481  N   PHE A 170      -8.128  11.618 -10.226  1.00 93.26           N
ATOM   2482  CA  PHE A 170      -8.454  12.679  -9.288  1.00 93.26           C
ATOM   2483  C   PHE A 170      -9.360  12.161  -8.168  1.00 93.26           C
ATOM   2484  O   PHE A 170      -9.129  12.449  -6.995  1.00 93.26           O
ATOM   2485  HA  PHE A 170      -7.516  13.031  -8.859  1.00 93.26           H
ATOM   2486  CB  PHE A 170      -9.200  13.758 -10.074  1.00 93.26           C
ATOM   2487 1HB  PHE A 170      -8.577  14.084 -10.906  1.00 93.26           H
ATOM   2488 2HB  PHE A 170     -10.102  13.322 -10.504  1.00 93.26           H
ATOM   2489  CG  PHE A 170      -9.590  14.979  -9.239  1.00 93.26           C
ATOM   2490  CD1 PHE A 170     -10.874  15.135  -8.819  1.00 93.26           C
ATOM   2491  HD1 PHE A 170     -11.626  14.389  -9.078  1.00 93.26           H
ATOM   2492  CD2 PHE A 170      -8.652  15.910  -8.916  1.00 93.26           C
ATOM   2493  HD2 PHE A 170      -7.622  15.785  -9.253  1.00 93.26           H
ATOM   2494  CE1 PHE A 170     -11.235  16.269  -8.044  1.00 93.26           C
ATOM   2495  HE1 PHE A 170     -12.265  16.393  -7.708  1.00 93.26           H
ATOM   2496  CE2 PHE A 170      -9.013  17.043  -8.141  1.00 93.26           C
ATOM   2497  HE2 PHE A 170      -8.261  17.789  -7.883  1.00 93.26           H
ATOM   2498  CZ  PHE A 170     -10.297  17.199  -7.722  1.00 93.26           C
ATOM   2499  HZ  PHE A 170     -10.574  18.069  -7.127  1.00 93.26           H
ATOM   2500  HN  PHE A 170      -8.414  11.786 -11.169  1.00 93.26           H
ATOM   2501  N   THR A 171     -10.372  11.407  -8.571  1.00 92.71           N
ATOM   2502  CA  THR A 171     -11.323  10.860  -7.618  1.00 92.71           C
ATOM   2503  C   THR A 171     -10.606   9.969  -6.601  1.00 92.71           C
ATOM   2504  O   THR A 171     -10.943   9.976  -5.418  1.00 92.71           O
ATOM   2505  HA  THR A 171     -11.767  11.686  -7.062  1.00 92.71           H
ATOM   2506  CB  THR A 171     -12.413  10.129  -8.404  1.00 92.71           C
ATOM   2507  HB  THR A 171     -12.015   9.234  -8.883  1.00 92.71           H
ATOM   2508  OG1 THR A 171     -12.928  11.121  -9.288  1.00 92.71           O
ATOM   2509  HG1 THR A 171     -12.442  11.087 -10.161  1.00 92.71           H
ATOM   2510  CG2 THR A 171     -13.611   9.750  -7.531  1.00 92.71           C
ATOM   2511 1HG2 THR A 171     -14.051  10.652  -7.106  1.00 92.71           H
ATOM   2512 2HG2 THR A 171     -13.280   9.093  -6.726  1.00 92.71           H
ATOM   2513 3HG2 THR A 171     -14.355   9.234  -8.138  1.00 92.71           H
ATOM   2514  HN  THR A 171     -10.547  11.169  -9.526  1.00 92.71           H
ATOM   2515  N   ILE A 172      -9.631   9.223  -7.100  1.00 93.51           N
ATOM   2516  CA  ILE A 172      -8.887   8.303  -6.257  1.00 93.51           C
ATOM   2517  C   ILE A 172      -8.130   9.094  -5.189  1.00 93.51           C
ATOM   2518  O   ILE A 172      -8.141   8.728  -4.015  1.00 93.51           O
ATOM   2519  HA  ILE A 172      -9.611   7.657  -5.759  1.00 93.51           H
ATOM   2520  CB  ILE A 172      -7.989   7.403  -7.108  1.00 93.51           C
ATOM   2521  HB  ILE A 172      -7.496   8.023  -7.857  1.00 93.51           H
ATOM   2522  CG1 ILE A 172      -8.814   6.357  -7.860  1.00 93.51           C
ATOM   2523 1HG1 ILE A 172      -9.208   5.625  -7.155  1.00 93.51           H
ATOM   2524 2HG1 ILE A 172      -9.671   6.837  -8.334  1.00 93.51           H
ATOM   2525  CG2 ILE A 172      -6.890   6.763  -6.257  1.00 93.51           C
ATOM   2526 1HG2 ILE A 172      -6.277   7.544  -5.808  1.00 93.51           H
ATOM   2527 2HG2 ILE A 172      -7.344   6.160  -5.471  1.00 93.51           H
ATOM   2528 3HG2 ILE A 172      -6.266   6.129  -6.887  1.00 93.51           H
ATOM   2529  CD1 ILE A 172      -7.968   5.649  -8.920  1.00 93.51           C
ATOM   2530 1HD1 ILE A 172      -7.596   6.381  -9.636  1.00 93.51           H
ATOM   2531 2HD1 ILE A 172      -7.126   5.151  -8.439  1.00 93.51           H
ATOM   2532 3HD1 ILE A 172      -8.580   4.911  -9.439  1.00 93.51           H
ATOM   2533  HN  ILE A 172      -9.348   9.240  -8.059  1.00 93.51           H
ATOM   2534  N   TRP A 173      -7.489  10.165  -5.635  1.00 91.94           N
ATOM   2535  CA  TRP A 173      -6.656  10.961  -4.750  1.00 91.94           C
ATOM   2536  C   TRP A 173      -7.555  11.565  -3.669  1.00 91.94           C
ATOM   2537  O   TRP A 173      -7.208  11.552  -2.490  1.00 91.94           O
ATOM   2538  HA  TRP A 173      -5.922  10.296  -4.296  1.00 91.94           H
ATOM   2539  CB  TRP A 173      -5.874  12.017  -5.535  1.00 91.94           C
ATOM   2540 1HB  TRP A 173      -6.536  12.469  -6.274  1.00 91.94           H
ATOM   2541 2HB  TRP A 173      -5.569  12.810  -4.853  1.00 91.94           H
ATOM   2542  CG  TRP A 173      -4.635  11.471  -6.247  1.00 91.94           C
ATOM   2543  CD1 TRP A 173      -4.436  11.329  -7.565  1.00 91.94           C
ATOM   2544  HD1 TRP A 173      -5.167  11.597  -8.328  1.00 91.94           H
ATOM   2545  CD2 TRP A 173      -3.423  10.999  -5.623  1.00 91.94           C
ATOM   2546  NE1 TRP A 173      -3.190  10.801  -7.834  1.00 91.94           N
ATOM   2547  HE1 TRP A 173      -2.813  10.604  -8.739  1.00 91.94           H
ATOM   2548  CE2 TRP A 173      -2.554  10.594  -6.615  1.00 91.94           C
ATOM   2549  CE3 TRP A 173      -3.072  10.916  -4.263  1.00 91.94           C
ATOM   2550  HE3 TRP A 173      -3.740  11.229  -3.461  1.00 91.94           H
ATOM   2551  CZ2 TRP A 173      -1.279  10.078  -6.355  1.00 91.94           C
ATOM   2552  HZ2 TRP A 173      -0.611   9.765  -7.157  1.00 91.94           H
ATOM   2553  CZ3 TRP A 173      -1.795  10.398  -4.020  1.00 91.94           C
ATOM   2554  HZ3 TRP A 173      -1.472  10.312  -2.982  1.00 91.94           H
ATOM   2555  CH2 TRP A 173      -0.908   9.986  -5.008  1.00 91.94           C
ATOM   2556  HH2 TRP A 173       0.072   9.594  -4.735  1.00 91.94           H
ATOM   2557  HN  TRP A 173      -7.533  10.490  -6.580  1.00 91.94           H
ATOM   2558  N   VAL A 174      -8.694  12.079  -4.111  1.00 95.36           N
ATOM   2559  CA  VAL A 174      -9.633  12.710  -3.200  1.00 95.36           C
ATOM   2560  C   VAL A 174     -10.100  11.684  -2.165  1.00 95.36           C
ATOM   2561  O   VAL A 174     -10.145  11.978  -0.971  1.00 95.36           O
ATOM   2562  HA  VAL A 174      -9.105  13.512  -2.686  1.00 95.36           H
ATOM   2563  CB  VAL A 174     -10.788  13.332  -3.987  1.00 95.36           C
ATOM   2564  HB  VAL A 174     -11.211  12.559  -4.629  1.00 95.36           H
ATOM   2565  CG1 VAL A 174     -11.893  13.819  -3.048  1.00 95.36           C
ATOM   2566 1HG1 VAL A 174     -12.277  12.977  -2.471  1.00 95.36           H
ATOM   2567 2HG1 VAL A 174     -11.488  14.570  -2.369  1.00 95.36           H
ATOM   2568 3HG1 VAL A 174     -12.701  14.256  -3.633  1.00 95.36           H
ATOM   2569  CG2 VAL A 174     -10.291  14.468  -4.884  1.00 95.36           C
ATOM   2570 1HG2 VAL A 174      -9.831  15.241  -4.269  1.00 95.36           H
ATOM   2571 2HG2 VAL A 174      -9.557  14.079  -5.589  1.00 95.36           H
ATOM   2572 3HG2 VAL A 174     -11.132  14.892  -5.432  1.00 95.36           H
ATOM   2573  HN  VAL A 174      -8.976  12.070  -5.070  1.00 95.36           H
ATOM   2574  N   LEU A 175     -10.435  10.502  -2.660  1.00 90.19           N
ATOM   2575  CA  LEU A 175     -10.967   9.456  -1.803  1.00 90.19           C
ATOM   2576  C   LEU A 175      -9.913   9.067  -0.765  1.00 90.19           C
ATOM   2577  O   LEU A 175     -10.217   8.954   0.422  1.00 90.19           O
ATOM   2578  HA  LEU A 175     -11.830   9.869  -1.281  1.00 90.19           H
ATOM   2579  CB  LEU A 175     -11.468   8.279  -2.642  1.00 90.19           C
ATOM   2580 1HB  LEU A 175     -12.225   8.647  -3.334  1.00 90.19           H
ATOM   2581 2HB  LEU A 175     -10.638   7.910  -3.246  1.00 90.19           H
ATOM   2582  CG  LEU A 175     -12.058   7.102  -1.863  1.00 90.19           C
ATOM   2583  HG  LEU A 175     -11.321   6.774  -1.130  1.00 90.19           H
ATOM   2584  CD1 LEU A 175     -13.306   7.528  -1.088  1.00 90.19           C
ATOM   2585 1HD1 LEU A 175     -13.045   8.318  -0.384  1.00 90.19           H
ATOM   2586 2HD1 LEU A 175     -14.058   7.898  -1.786  1.00 90.19           H
ATOM   2587 3HD1 LEU A 175     -13.706   6.673  -0.543  1.00 90.19           H
ATOM   2588  CD2 LEU A 175     -12.335   5.915  -2.788  1.00 90.19           C
ATOM   2589 1HD2 LEU A 175     -13.044   6.214  -3.560  1.00 90.19           H
ATOM   2590 2HD2 LEU A 175     -11.404   5.594  -3.255  1.00 90.19           H
ATOM   2591 3HD2 LEU A 175     -12.754   5.093  -2.208  1.00 90.19           H
ATOM   2592  HN  LEU A 175     -10.348  10.254  -3.624  1.00 90.19           H
ATOM   2593  N   ALA A 176      -8.695   8.872  -1.249  1.00 95.06           N
ATOM   2594  CA  ALA A 176      -7.613   8.417  -0.393  1.00 95.06           C
ATOM   2595  C   ALA A 176      -7.357   9.461   0.696  1.00 95.06           C
ATOM   2596  O   ALA A 176      -7.093   9.112   1.846  1.00 95.06           O
ATOM   2597  HA  ALA A 176      -7.930   7.486   0.076  1.00 95.06           H
ATOM   2598  CB  ALA A 176      -6.370   8.144  -1.242  1.00 95.06           C
ATOM   2599 1HB  ALA A 176      -6.596   7.376  -1.981  1.00 95.06           H
ATOM   2600 2HB  ALA A 176      -6.070   9.060  -1.752  1.00 95.06           H
ATOM   2601 3HB  ALA A 176      -5.559   7.803  -0.600  1.00 95.06           H
ATOM   2602  HN  ALA A 176      -8.444   9.020  -2.206  1.00 95.06           H
ATOM   2603  N   ALA A 177      -7.445  10.721   0.296  1.00 94.96           N
ATOM   2604  CA  ALA A 177      -7.201  11.818   1.218  1.00 94.96           C
ATOM   2605  C   ALA A 177      -8.218  11.754   2.359  1.00 94.96           C
ATOM   2606  O   ALA A 177      -7.855  11.891   3.527  1.00 94.96           O
ATOM   2607  HA  ALA A 177      -6.199  11.690   1.628  1.00 94.96           H
ATOM   2608  CB  ALA A 177      -7.258  13.145   0.459  1.00 94.96           C
ATOM   2609 1HB  ALA A 177      -6.497  13.150  -0.321  1.00 94.96           H
ATOM   2610 2HB  ALA A 177      -8.243  13.263   0.007  1.00 94.96           H
ATOM   2611 3HB  ALA A 177      -7.075  13.967   1.151  1.00 94.96           H
ATOM   2612  HN  ALA A 177      -7.677  10.997  -0.637  1.00 94.96           H
ATOM   2613  N   ALA A 178      -9.471  11.548   1.982  1.00 95.25           N
ATOM   2614  CA  ALA A 178     -10.552  11.529   2.953  1.00 95.25           C
ATOM   2615  C   ALA A 178     -10.340  10.364   3.922  1.00 95.25           C
ATOM   2616  O   ALA A 178     -10.656  10.472   5.106  1.00 95.25           O
ATOM   2617  HA  ALA A 178     -10.514  12.465   3.510  1.00 95.25           H
ATOM   2618  CB  ALA A 178     -11.893  11.444   2.223  1.00 95.25           C
ATOM   2619 1HB  ALA A 178     -12.007  12.309   1.570  1.00 95.25           H
ATOM   2620 2HB  ALA A 178     -11.925  10.532   1.627  1.00 95.25           H
ATOM   2621 3HB  ALA A 178     -12.704  11.430   2.952  1.00 95.25           H
ATOM   2622  HN  ALA A 178      -9.752  11.395   1.034  1.00 95.25           H
ATOM   2623  N   LEU A 179      -9.807   9.277   3.384  1.00 92.12           N
ATOM   2624  CA  LEU A 179      -9.619   8.069   4.168  1.00 92.12           C
ATOM   2625  C   LEU A 179      -8.449   8.269   5.134  1.00 92.12           C
ATOM   2626  O   LEU A 179      -8.173   7.408   5.967  1.00 92.12           O
ATOM   2627  HA  LEU A 179     -10.526   7.913   4.752  1.00 92.12           H
ATOM   2628  CB  LEU A 179      -9.457   6.854   3.251  1.00 92.12           C
ATOM   2629 1HB  LEU A 179      -8.658   7.064   2.541  1.00 92.12           H
ATOM   2630 2HB  LEU A 179      -9.133   6.008   3.856  1.00 92.12           H
ATOM   2631  CG  LEU A 179     -10.702   6.437   2.466  1.00 92.12           C
ATOM   2632  HG  LEU A 179     -11.086   7.313   1.943  1.00 92.12           H
ATOM   2633  CD1 LEU A 179     -10.355   5.393   1.402  1.00 92.12           C
ATOM   2634 1HD1 LEU A 179      -9.627   5.811   0.707  1.00 92.12           H
ATOM   2635 2HD1 LEU A 179      -9.934   4.511   1.884  1.00 92.12           H
ATOM   2636 3HD1 LEU A 179     -11.258   5.114   0.859  1.00 92.12           H
ATOM   2637  CD2 LEU A 179     -11.807   5.952   3.406  1.00 92.12           C
ATOM   2638 1HD2 LEU A 179     -11.449   5.094   3.975  1.00 92.12           H
ATOM   2639 2HD2 LEU A 179     -12.079   6.755   4.092  1.00 92.12           H
ATOM   2640 3HD2 LEU A 179     -12.680   5.662   2.822  1.00 92.12           H
ATOM   2641  HN  LEU A 179      -9.507   9.214   2.432  1.00 92.12           H
ATOM   2642  N   CYS A 180      -7.793   9.412   4.989  1.00 91.18           N
ATOM   2643  CA  CYS A 180      -6.617   9.706   5.789  1.00 91.18           C
ATOM   2644  C   CYS A 180      -7.035  10.623   6.940  1.00 91.18           C
ATOM   2645  O   CYS A 180      -6.212  10.989   7.777  1.00 91.18           O
ATOM   2646  HA  CYS A 180      -6.249   8.752   6.168  1.00 91.18           H
ATOM   2647  CB  CYS A 180      -5.499  10.322   4.946  1.00 91.18           C
ATOM   2648 1HB  CYS A 180      -5.848  11.245   4.483  1.00 91.18           H
ATOM   2649 2HB  CYS A 180      -4.654  10.585   5.583  1.00 91.18           H
ATOM   2650  SG  CYS A 180      -4.963   9.140   3.656  1.00 91.18           S
ATOM   2651  HG  CYS A 180      -6.137   9.071   3.034  1.00 91.18           H
ATOM   2652  HN  CYS A 180      -8.053  10.127   4.341  1.00 91.18           H
ATOM   2653  N   ILE A 181      -8.315  10.967   6.945  1.00 90.88           N
ATOM   2654  CA  ILE A 181      -8.838  11.889   7.939  1.00 90.88           C
ATOM   2655  C   ILE A 181      -8.543  11.345   9.338  1.00 90.88           C
ATOM   2656  O   ILE A 181      -8.060  12.075  10.202  1.00 90.88           O
ATOM   2657  HA  ILE A 181      -8.310  12.834   7.817  1.00 90.88           H
ATOM   2658  CB  ILE A 181     -10.322  12.163   7.686  1.00 90.88           C
ATOM   2659  HB  ILE A 181     -10.825  11.208   7.537  1.00 90.88           H
ATOM   2660  CG1 ILE A 181     -10.518  12.982   6.409  1.00 90.88           C
ATOM   2661 1HG1 ILE A 181     -10.102  13.981   6.545  1.00 90.88           H
ATOM   2662 2HG1 ILE A 181      -9.971  12.519   5.587  1.00 90.88           H
ATOM   2663  CG2 ILE A 181     -10.970  12.831   8.900  1.00 90.88           C
ATOM   2664 1HG2 ILE A 181     -10.879  12.176   9.767  1.00 90.88           H
ATOM   2665 2HG2 ILE A 181     -10.470  13.777   9.105  1.00 90.88           H
ATOM   2666 3HG2 ILE A 181     -12.025  13.015   8.694  1.00 90.88           H
ATOM   2667  CD1 ILE A 181     -12.001  13.087   6.047  1.00 90.88           C
ATOM   2668 1HD1 ILE A 181     -12.407  12.088   5.887  1.00 90.88           H
ATOM   2669 2HD1 ILE A 181     -12.540  13.573   6.860  1.00 90.88           H
ATOM   2670 3HD1 ILE A 181     -12.112  13.674   5.135  1.00 90.88           H
ATOM   2671  HN  ILE A 181      -8.987  10.628   6.287  1.00 90.88           H
ATOM   2672  N   PRO A 182      -8.825  10.058   9.585  1.00 92.18           N
ATOM   2673  CA  PRO A 182      -8.596   9.477  10.910  1.00 92.18           C
ATOM   2674  C   PRO A 182      -7.176   9.706  11.403  1.00 92.18           C
ATOM   2675  O   PRO A 182      -6.968  10.073  12.558  1.00 92.18           O
ATOM   2676  HA  PRO A 182      -9.235   9.962  11.648  1.00 92.18           H
ATOM   2677  CB  PRO A 182      -8.894   7.990  10.710  1.00 92.18           C
ATOM   2678 1HB  PRO A 182      -7.994   7.431  10.453  1.00 92.18           H
ATOM   2679 2HB  PRO A 182      -9.303   7.537  11.613  1.00 92.18           H
ATOM   2680  CG  PRO A 182      -9.905   7.983   9.569  1.00 92.18           C
ATOM   2681 1HG  PRO A 182      -9.952   7.012   9.076  1.00 92.18           H
ATOM   2682 2HG  PRO A 182     -10.914   8.197   9.922  1.00 92.18           H
ATOM   2683  CD  PRO A 182      -9.381   9.069   8.644  1.00 92.18           C
ATOM   2684 1HD  PRO A 182      -8.617   8.689   7.966  1.00 92.18           H
ATOM   2685 2HD  PRO A 182     -10.172   9.489   8.024  1.00 92.18           H
ATOM   2686  N   GLU A 183      -6.229   9.481  10.504  1.00 88.82           N
ATOM   2687  CA  GLU A 183      -4.823   9.588  10.856  1.00 88.82           C
ATOM   2688  C   GLU A 183      -4.486  11.022  11.270  1.00 88.82           C
ATOM   2689  O   GLU A 183      -3.706  11.238  12.195  1.00 88.82           O
ATOM   2690  HA  GLU A 183      -4.685   8.916  11.704  1.00 88.82           H
ATOM   2691  CB  GLU A 183      -3.932   9.126   9.701  1.00 88.82           C
ATOM   2692 1HB  GLU A 183      -4.363   9.449   8.754  1.00 88.82           H
ATOM   2693 2HB  GLU A 183      -2.914   9.485   9.857  1.00 88.82           H
ATOM   2694  CG  GLU A 183      -3.848   7.599   9.650  1.00 88.82           C
ATOM   2695 1HG  GLU A 183      -3.045   7.298   8.978  1.00 88.82           H
ATOM   2696 2HG  GLU A 183      -3.599   7.212  10.638  1.00 88.82           H
ATOM   2697  CD  GLU A 183      -5.170   6.993   9.177  1.00 88.82           C
ATOM   2698  OE1 GLU A 183      -5.318   5.761   9.332  1.00 88.82           O
ATOM   2699  OE2 GLU A 183      -6.004   7.775   8.671  1.00 88.82           O
ATOM   2700  HN  GLU A 183      -6.408   9.232   9.553  1.00 88.82           H
ATOM   2701  N   ILE A 184      -5.092  11.965  10.563  1.00 90.28           N
ATOM   2702  CA  ILE A 184      -4.818  13.372  10.803  1.00 90.28           C
ATOM   2703  C   ILE A 184      -5.237  13.732  12.230  1.00 90.28           C
ATOM   2704  O   ILE A 184      -4.545  14.486  12.912  1.00 90.28           O
ATOM   2705  HA  ILE A 184      -3.741  13.515  10.713  1.00 90.28           H
ATOM   2706  CB  ILE A 184      -5.481  14.237   9.730  1.00 90.28           C
ATOM   2707  HB  ILE A 184      -6.534  13.962   9.672  1.00 90.28           H
ATOM   2708  CG1 ILE A 184      -4.868  13.970   8.354  1.00 90.28           C
ATOM   2709 1HG1 ILE A 184      -3.852  14.364   8.322  1.00 90.28           H
ATOM   2710 2HG1 ILE A 184      -4.799  12.896   8.185  1.00 90.28           H
ATOM   2711  CG2 ILE A 184      -5.422  15.719  10.106  1.00 90.28           C
ATOM   2712 1HG2 ILE A 184      -5.942  15.875  11.052  1.00 90.28           H
ATOM   2713 2HG2 ILE A 184      -4.381  16.026  10.209  1.00 90.28           H
ATOM   2714 3HG2 ILE A 184      -5.900  16.311   9.327  1.00 90.28           H
ATOM   2715  CD1 ILE A 184      -5.705  14.614   7.246  1.00 90.28           C
ATOM   2716 1HD1 ILE A 184      -6.713  14.200   7.266  1.00 90.28           H
ATOM   2717 2HD1 ILE A 184      -5.751  15.691   7.405  1.00 90.28           H
ATOM   2718 3HD1 ILE A 184      -5.246  14.409   6.279  1.00 90.28           H
ATOM   2719  HN  ILE A 184      -5.757  11.781   9.839  1.00 90.28           H
ATOM   2720  N   LEU A 185      -6.369  13.177  12.638  1.00 90.50           N
ATOM   2721  CA  LEU A 185      -7.006  13.599  13.873  1.00 90.50           C
ATOM   2722  C   LEU A 185      -6.267  12.979  15.061  1.00 90.50           C
ATOM   2723  O   LEU A 185      -5.921  13.676  16.013  1.00 90.50           O
ATOM   2724  HA  LEU A 185      -6.912  14.683  13.936  1.00 90.50           H
ATOM   2725  CB  LEU A 185      -8.501  13.275  13.842  1.00 90.50           C
ATOM   2726 1HB  LEU A 185      -8.619  12.216  13.612  1.00 90.50           H
ATOM   2727 2HB  LEU A 185      -8.907  13.431  14.842  1.00 90.50           H
ATOM   2728  CG  LEU A 185      -9.342  14.081  12.850  1.00 90.50           C
ATOM   2729  HG  LEU A 185      -8.949  13.905  11.848  1.00 90.50           H
ATOM   2730  CD1 LEU A 185     -10.797  13.609  12.854  1.00 90.50           C
ATOM   2731 1HD1 LEU A 185     -10.839  12.557  12.574  1.00 90.50           H
ATOM   2732 2HD1 LEU A 185     -11.218  13.737  13.852  1.00 90.50           H
ATOM   2733 3HD1 LEU A 185     -11.372  14.199  12.140  1.00 90.50           H
ATOM   2734  CD2 LEU A 185      -9.225  15.582  13.124  1.00 90.50           C
ATOM   2735 1HD2 LEU A 185      -9.576  15.795  14.134  1.00 90.50           H
ATOM   2736 2HD2 LEU A 185      -8.183  15.888  13.029  1.00 90.50           H
ATOM   2737 3HD2 LEU A 185      -9.832  16.131  12.404  1.00 90.50           H
ATOM   2738  HN  LEU A 185      -6.847  12.453  12.141  1.00 90.50           H
ATOM   2739  N   TYR A 186      -6.048  11.676  14.966  1.00 90.76           N
ATOM   2740  CA  TYR A 186      -5.769  10.876  16.146  1.00 90.76           C
ATOM   2741  C   TYR A 186      -4.294  10.472  16.200  1.00 90.76           C
ATOM   2742  O   TYR A 186      -3.864   9.801  17.136  1.00 90.76           O
ATOM   2743  HA  TYR A 186      -6.006  11.478  17.024  1.00 90.76           H
ATOM   2744  CB  TYR A 186      -6.626   9.615  16.013  1.00 90.76           C
ATOM   2745 1HB  TYR A 186      -6.289   9.049  15.145  1.00 90.76           H
ATOM   2746 2HB  TYR A 186      -6.464   8.984  16.887  1.00 90.76           H
ATOM   2747  CG  TYR A 186      -8.124   9.893  15.873  1.00 90.76           C
ATOM   2748  CD1 TYR A 186      -8.749  10.761  16.745  1.00 90.76           C
ATOM   2749  HD1 TYR A 186      -8.176  11.249  17.533  1.00 90.76           H
ATOM   2750  CD2 TYR A 186      -8.850   9.275  14.875  1.00 90.76           C
ATOM   2751  HD2 TYR A 186      -8.356   8.589  14.187  1.00 90.76           H
ATOM   2752  CE1 TYR A 186     -10.159  11.023  16.613  1.00 90.76           C
ATOM   2753  HE1 TYR A 186     -10.666  11.706  17.295  1.00 90.76           H
ATOM   2754  CE2 TYR A 186     -10.260   9.537  14.743  1.00 90.76           C
ATOM   2755  HE2 TYR A 186     -10.845   9.055  13.960  1.00 90.76           H
ATOM   2756  CZ  TYR A 186     -10.845  10.397  15.619  1.00 90.76           C
ATOM   2757  OH  TYR A 186     -12.176  10.644  15.494  1.00 90.76           O
ATOM   2758  HH  TYR A 186     -12.560  10.088  14.757  1.00 90.76           H
ATOM   2759  HN  TYR A 186      -6.058  11.168  14.104  1.00 90.76           H
ATOM   2760  N   SER A 187      -3.560  10.899  15.182  1.00 91.58           N
ATOM   2761  CA  SER A 187      -2.113  10.765  15.196  1.00 91.58           C
ATOM   2762  C   SER A 187      -1.507  11.742  16.205  1.00 91.58           C
ATOM   2763  O   SER A 187      -1.726  12.949  16.115  1.00 91.58           O
ATOM   2764  HA  SER A 187      -1.922   9.735  15.497  1.00 91.58           H
ATOM   2765  CB  SER A 187      -1.525  11.006  13.804  1.00 91.58           C
ATOM   2766 1HB  SER A 187      -1.802  12.003  13.461  1.00 91.58           H
ATOM   2767 2HB  SER A 187      -0.437  10.979  13.861  1.00 91.58           H
ATOM   2768  OG  SER A 187      -1.975  10.038  12.860  1.00 91.58           O
ATOM   2769  HG  SER A 187      -2.473  10.488  12.119  1.00 91.58           H
ATOM   2770  HN  SER A 187      -3.937  11.328  14.362  1.00 91.58           H
ATOM   2771  N   GLN A 188      -0.755  11.183  17.143  1.00 85.05           N
ATOM   2772  CA  GLN A 188      -0.010  11.998  18.087  1.00 85.05           C
ATOM   2773  C   GLN A 188       1.243  11.254  18.555  1.00 85.05           C
ATOM   2774  O   GLN A 188       1.403  10.066  18.281  1.00 85.05           O
ATOM   2775  HA  GLN A 188       0.276  12.893  17.536  1.00 85.05           H
ATOM   2776  CB  GLN A 188      -0.885  12.399  19.276  1.00 85.05           C
ATOM   2777 1HB  GLN A 188      -0.320  13.046  19.947  1.00 85.05           H
ATOM   2778 2HB  GLN A 188      -1.741  12.975  18.924  1.00 85.05           H
ATOM   2779  CG  GLN A 188      -1.373  11.165  20.039  1.00 85.05           C
ATOM   2780 1HG  GLN A 188      -1.897  10.495  19.357  1.00 85.05           H
ATOM   2781 2HG  GLN A 188      -0.518  10.615  20.432  1.00 85.05           H
ATOM   2782  CD  GLN A 188      -2.303  11.563  21.186  1.00 85.05           C
ATOM   2783  OE1 GLN A 188      -2.594  12.727  21.410  1.00 85.05           O
ATOM   2784  NE2 GLN A 188      -2.753  10.534  21.899  1.00 85.05           N
ATOM   2785 1HE2 GLN A 188      -2.476   9.603  21.663  1.00 85.05           H
ATOM   2786 2HE2 GLN A 188      -3.368  10.692  22.672  1.00 85.05           H
ATOM   2787  HN  GLN A 188      -0.652  10.196  17.262  1.00 85.05           H
ATOM   2788  N   ILE A 189       2.100  11.985  19.253  1.00 88.88           N
ATOM   2789  CA  ILE A 189       3.259  11.379  19.886  1.00 88.88           C
ATOM   2790  C   ILE A 189       2.872  10.881  21.280  1.00 88.88           C
ATOM   2791  O   ILE A 189       2.308  11.630  22.076  1.00 88.88           O
ATOM   2792  HA  ILE A 189       3.550  10.521  19.281  1.00 88.88           H
ATOM   2793  CB  ILE A 189       4.439  12.353  19.887  1.00 88.88           C
ATOM   2794  HB  ILE A 189       4.129  13.265  20.396  1.00 88.88           H
ATOM   2795  CG1 ILE A 189       4.830  12.742  18.460  1.00 88.88           C
ATOM   2796 1HG1 ILE A 189       5.217  11.869  17.934  1.00 88.88           H
ATOM   2797 2HG1 ILE A 189       3.947  13.077  17.915  1.00 88.88           H
ATOM   2798  CG2 ILE A 189       5.623  11.779  20.669  1.00 88.88           C
ATOM   2799 1HG2 ILE A 189       5.321  11.595  21.700  1.00 88.88           H
ATOM   2800 2HG2 ILE A 189       5.942  10.843  20.210  1.00 88.88           H
ATOM   2801 3HG2 ILE A 189       6.448  12.492  20.653  1.00 88.88           H
ATOM   2802  CD1 ILE A 189       5.885  13.851  18.463  1.00 88.88           C
ATOM   2803 1HD1 ILE A 189       5.486  14.730  18.968  1.00 88.88           H
ATOM   2804 2HD1 ILE A 189       6.775  13.504  18.987  1.00 88.88           H
ATOM   2805 3HD1 ILE A 189       6.144  14.108  17.436  1.00 88.88           H
ATOM   2806  HN  ILE A 189       2.012  12.972  19.389  1.00 88.88           H
ATOM   2807  N   LYS A 190       3.190   9.620  21.532  1.00 84.36           N
ATOM   2808  CA  LYS A 190       2.990   9.047  22.852  1.00 84.36           C
ATOM   2809  C   LYS A 190       4.347   8.681  23.456  1.00 84.36           C
ATOM   2810  O   LYS A 190       5.187   8.082  22.787  1.00 84.36           O
ATOM   2811  HA  LYS A 190       2.531   9.815  23.475  1.00 84.36           H
ATOM   2812  CB  LYS A 190       2.010   7.874  22.785  1.00 84.36           C
ATOM   2813 1HB  LYS A 190       1.105   8.180  22.259  1.00 84.36           H
ATOM   2814 2HB  LYS A 190       2.452   7.060  22.210  1.00 84.36           H
ATOM   2815  CG  LYS A 190       1.649   7.379  24.187  1.00 84.36           C
ATOM   2816 1HG  LYS A 190       2.558   7.126  24.732  1.00 84.36           H
ATOM   2817 2HG  LYS A 190       1.156   8.177  24.742  1.00 84.36           H
ATOM   2818  CD  LYS A 190       0.732   6.156  24.117  1.00 84.36           C
ATOM   2819 1HD  LYS A 190      -0.193   6.420  23.606  1.00 84.36           H
ATOM   2820 2HD  LYS A 190       1.210   5.372  23.529  1.00 84.36           H
ATOM   2821  CE  LYS A 190       0.415   5.629  25.518  1.00 84.36           C
ATOM   2822 1HE  LYS A 190       1.319   5.629  26.127  1.00 84.36           H
ATOM   2823 2HE  LYS A 190      -0.299   6.290  26.009  1.00 84.36           H
ATOM   2824  NZ  LYS A 190      -0.140   4.259  25.443  1.00 84.36           N
ATOM   2825 1HZ  LYS A 190      -0.625   4.043  26.306  1.00 84.36           H
ATOM   2826 2HZ  LYS A 190      -0.788   4.199  24.666  1.00 84.36           H
ATOM   2827 3HZ  LYS A 190       0.615   3.596  25.305  1.00 84.36           H
ATOM   2828  HN  LYS A 190       3.578   8.995  20.855  1.00 84.36           H
ATOM   2829  N   GLU A 191       4.520   9.057  24.715  1.00 76.11           N
ATOM   2830  CA  GLU A 191       5.677   8.617  25.475  1.00 76.11           C
ATOM   2831  C   GLU A 191       5.320   7.399  26.328  1.00 76.11           C
ATOM   2832  O   GLU A 191       4.403   7.456  27.146  1.00 76.11           O
ATOM   2833  HA  GLU A 191       6.425   8.342  24.731  1.00 76.11           H
ATOM   2834  CB  GLU A 191       6.227   9.752  26.343  1.00 76.11           C
ATOM   2835 1HB  GLU A 191       5.405  10.259  26.848  1.00 76.11           H
ATOM   2836 2HB  GLU A 191       6.978   9.359  27.028  1.00 76.11           H
ATOM   2837  CG  GLU A 191       6.933  10.804  25.486  1.00 76.11           C
ATOM   2838 1HG  GLU A 191       7.671  10.321  24.845  1.00 76.11           H
ATOM   2839 2HG  GLU A 191       6.211  11.289  24.829  1.00 76.11           H
ATOM   2840  CD  GLU A 191       7.620  11.854  26.362  1.00 76.11           C
ATOM   2841  OE1 GLU A 191       8.237  12.768  25.774  1.00 76.11           O
ATOM   2842  OE2 GLU A 191       7.511  11.719  27.600  1.00 76.11           O
ATOM   2843  HN  GLU A 191       3.887   9.650  25.214  1.00 76.11           H
ATOM   2844  N   GLU A 192       6.063   6.324  26.109  1.00 71.78           N
ATOM   2845  CA  GLU A 192       5.849   5.099  26.861  1.00 71.78           C
ATOM   2846  C   GLU A 192       7.187   4.425  27.170  1.00 71.78           C
ATOM   2847  O   GLU A 192       8.011   4.234  26.277  1.00 71.78           O
ATOM   2848  HA  GLU A 192       5.368   5.409  27.788  1.00 71.78           H
ATOM   2849  CB  GLU A 192       4.917   4.149  26.106  1.00 71.78           C
ATOM   2850 1HB  GLU A 192       3.967   4.645  25.909  1.00 71.78           H
ATOM   2851 2HB  GLU A 192       5.411   3.790  25.203  1.00 71.78           H
ATOM   2852  CG  GLU A 192       4.602   2.909  26.945  1.00 71.78           C
ATOM   2853 1HG  GLU A 192       5.319   2.120  26.718  1.00 71.78           H
ATOM   2854 2HG  GLU A 192       4.711   3.144  28.004  1.00 71.78           H
ATOM   2855  CD  GLU A 192       3.182   2.409  26.672  1.00 71.78           C
ATOM   2856  OE1 GLU A 192       2.777   1.447  27.360  1.00 71.78           O
ATOM   2857  OE2 GLU A 192       2.533   3.001  25.783  1.00 71.78           O
ATOM   2858  HN  GLU A 192       6.800   6.282  25.433  1.00 71.78           H
ATOM   2859  N   SER A 193       7.362   4.082  28.438  1.00 72.99           N
ATOM   2860  CA  SER A 193       8.580   3.421  28.873  1.00 72.99           C
ATOM   2861  C   SER A 193       9.797   4.276  28.513  1.00 72.99           C
ATOM   2862  O   SER A 193      10.878   3.747  28.260  1.00 72.99           O
ATOM   2863  HA  SER A 193       8.486   3.326  29.955  1.00 72.99           H
ATOM   2864  CB  SER A 193       8.705   2.030  28.248  1.00 72.99           C
ATOM   2865 1HB  SER A 193       8.860   2.128  27.174  1.00 72.99           H
ATOM   2866 2HB  SER A 193       9.585   1.529  28.653  1.00 72.99           H
ATOM   2867  OG  SER A 193       7.551   1.230  28.490  1.00 72.99           O
ATOM   2868  HG  SER A 193       7.635   0.355  28.013  1.00 72.99           H
ATOM   2869  HN  SER A 193       6.690   4.249  29.160  1.00 72.99           H
ATOM   2870  N   GLY A 194       9.579   5.583  28.502  1.00 80.92           N
ATOM   2871  CA  GLY A 194      10.658   6.519  28.235  1.00 80.92           C
ATOM   2872  C   GLY A 194      10.988   6.565  26.742  1.00 80.92           C
ATOM   2873  O   GLY A 194      11.990   7.157  26.342  1.00 80.92           O
ATOM   2874 1HA  GLY A 194      10.375   7.513  28.580  1.00 80.92           H
ATOM   2875 2HA  GLY A 194      11.545   6.227  28.798  1.00 80.92           H
ATOM   2876  HN  GLY A 194       8.687   6.003  28.670  1.00 80.92           H
ATOM   2877  N   ILE A 195      10.126   5.933  25.958  1.00 79.32           N
ATOM   2878  CA  ILE A 195      10.288   5.934  24.514  1.00 79.32           C
ATOM   2879  C   ILE A 195       9.170   6.765  23.881  1.00 79.32           C
ATOM   2880  O   ILE A 195       7.994   6.562  24.181  1.00 79.32           O
ATOM   2881  HA  ILE A 195      11.242   6.413  24.293  1.00 79.32           H
ATOM   2882  CB  ILE A 195      10.366   4.502  23.983  1.00 79.32           C
ATOM   2883  HB  ILE A 195       9.440   3.989  24.244  1.00 79.32           H
ATOM   2884  CG1 ILE A 195      11.511   3.733  24.645  1.00 79.32           C
ATOM   2885 1HG1 ILE A 195      12.462   4.202  24.395  1.00 79.32           H
ATOM   2886 2HG1 ILE A 195      11.407   3.782  25.729  1.00 79.32           H
ATOM   2887  CG2 ILE A 195      10.474   4.488  22.457  1.00 79.32           C
ATOM   2888 1HG2 ILE A 195       9.599   4.974  22.026  1.00 79.32           H
ATOM   2889 2HG2 ILE A 195      11.373   5.024  22.152  1.00 79.32           H
ATOM   2890 3HG2 ILE A 195      10.529   3.458  22.105  1.00 79.32           H
ATOM   2891  CD1 ILE A 195      11.523   2.271  24.194  1.00 79.32           C
ATOM   2892 1HD1 ILE A 195      10.580   1.798  24.468  1.00 79.32           H
ATOM   2893 2HD1 ILE A 195      11.651   2.226  23.113  1.00 79.32           H
ATOM   2894 3HD1 ILE A 195      12.346   1.747  24.680  1.00 79.32           H
ATOM   2895  HN  ILE A 195       9.331   5.428  26.294  1.00 79.32           H
ATOM   2896  N   ALA A 196       9.575   7.684  23.017  1.00 90.05           N
ATOM   2897  CA  ALA A 196       8.619   8.473  22.259  1.00 90.05           C
ATOM   2898  C   ALA A 196       8.157   7.673  21.040  1.00 90.05           C
ATOM   2899  O   ALA A 196       8.979   7.150  20.288  1.00 90.05           O
ATOM   2900  HA  ALA A 196       7.761   8.663  22.904  1.00 90.05           H
ATOM   2901  CB  ALA A 196       9.253   9.811  21.874  1.00 90.05           C
ATOM   2902 1HB  ALA A 196       9.536  10.352  22.776  1.00 90.05           H
ATOM   2903 2HB  ALA A 196      10.138   9.631  21.264  1.00 90.05           H
ATOM   2904 3HB  ALA A 196       8.535  10.402  21.305  1.00 90.05           H
ATOM   2905  HN  ALA A 196      10.536   7.892  22.831  1.00 90.05           H
ATOM   2906  N   ILE A 197       6.844   7.603  20.880  1.00 85.44           N
ATOM   2907  CA  ILE A 197       6.259   6.778  19.837  1.00 85.44           C
ATOM   2908  C   ILE A 197       5.214   7.593  19.073  1.00 85.44           C
ATOM   2909  O   ILE A 197       4.354   8.231  19.680  1.00 85.44           O
ATOM   2910  HA  ILE A 197       7.059   6.509  19.147  1.00 85.44           H
ATOM   2911  CB  ILE A 197       5.713   5.476  20.427  1.00 85.44           C
ATOM   2912  HB  ILE A 197       4.746   5.687  20.883  1.00 85.44           H
ATOM   2913  CG1 ILE A 197       6.629   4.948  21.533  1.00 85.44           C
ATOM   2914 1HG1 ILE A 197       7.614   4.729  21.120  1.00 85.44           H
ATOM   2915 2HG1 ILE A 197       6.766   5.716  22.294  1.00 85.44           H
ATOM   2916  CG2 ILE A 197       5.478   4.434  19.331  1.00 85.44           C
ATOM   2917 1HG2 ILE A 197       4.757   4.821  18.611  1.00 85.44           H
ATOM   2918 2HG2 ILE A 197       6.419   4.221  18.825  1.00 85.44           H
ATOM   2919 3HG2 ILE A 197       5.090   3.519  19.778  1.00 85.44           H
ATOM   2920  CD1 ILE A 197       6.046   3.687  22.172  1.00 85.44           C
ATOM   2921 1HD1 ILE A 197       5.072   3.915  22.605  1.00 85.44           H
ATOM   2922 2HD1 ILE A 197       5.934   2.913  21.413  1.00 85.44           H
ATOM   2923 3HD1 ILE A 197       6.717   3.333  22.955  1.00 85.44           H
ATOM   2924  HN  ILE A 197       6.185   8.097  21.447  1.00 85.44           H
ATOM   2925  N   CYS A 198       5.322   7.546  17.754  1.00 91.30           N
ATOM   2926  CA  CYS A 198       4.290   8.108  16.898  1.00 91.30           C
ATOM   2927  C   CYS A 198       3.229   7.033  16.655  1.00 91.30           C
ATOM   2928  O   CYS A 198       3.473   6.067  15.934  1.00 91.30           O
ATOM   2929  HA  CYS A 198       3.866   8.956  17.435  1.00 91.30           H
ATOM   2930  CB  CYS A 198       4.872   8.642  15.587  1.00 91.30           C
ATOM   2931 1HB  CYS A 198       5.492   9.516  15.785  1.00 91.30           H
ATOM   2932 2HB  CYS A 198       5.516   7.890  15.133  1.00 91.30           H
ATOM   2933  SG  CYS A 198       3.519   9.084  14.437  1.00 91.30           S
ATOM   2934  HN  CYS A 198       6.094   7.135  17.270  1.00 91.30           H
ATOM   2935  N   THR A 199       2.074   7.237  17.271  1.00 89.35           N
ATOM   2936  CA  THR A 199       0.988   6.278  17.161  1.00 89.35           C
ATOM   2937  C   THR A 199      -0.355   7.005  17.052  1.00 89.35           C
ATOM   2938  O   THR A 199      -0.441   8.201  17.324  1.00 89.35           O
ATOM   2939  HA  THR A 199       1.121   5.713  16.239  1.00 89.35           H
ATOM   2940  CB  THR A 199       1.070   5.330  18.358  1.00 89.35           C
ATOM   2941  HB  THR A 199       2.097   5.010  18.531  1.00 89.35           H
ATOM   2942  OG1 THR A 199       0.147   4.291  18.043  1.00 89.35           O
ATOM   2943  HG1 THR A 199       0.339   3.482  18.598  1.00 89.35           H
ATOM   2944  CG2 THR A 199       0.507   5.952  19.638  1.00 89.35           C
ATOM   2945 1HG2 THR A 199      -0.541   6.211  19.486  1.00 89.35           H
ATOM   2946 2HG2 THR A 199       1.072   6.852  19.883  1.00 89.35           H
ATOM   2947 3HG2 THR A 199       0.590   5.237  20.457  1.00 89.35           H
ATOM   2948  HN  THR A 199       1.876   8.037  17.837  1.00 89.35           H
ATOM   2949  N   MET A 200      -1.369   6.250  16.653  1.00 88.32           N
ATOM   2950  CA  MET A 200      -2.739   6.719  16.765  1.00 88.32           C
ATOM   2951  C   MET A 200      -3.314   6.408  18.148  1.00 88.32           C
ATOM   2952  O   MET A 200      -3.142   5.303  18.662  1.00 88.32           O
ATOM   2953  HA  MET A 200      -2.693   7.798  16.618  1.00 88.32           H
ATOM   2954  CB  MET A 200      -3.598   6.047  15.692  1.00 88.32           C
ATOM   2955 1HB  MET A 200      -3.477   4.965  15.749  1.00 88.32           H
ATOM   2956 2HB  MET A 200      -4.651   6.260  15.877  1.00 88.32           H
ATOM   2957  CG  MET A 200      -3.212   6.536  14.295  1.00 88.32           C
ATOM   2958 1HG  MET A 200      -3.288   7.623  14.246  1.00 88.32           H
ATOM   2959 2HG  MET A 200      -2.173   6.281  14.085  1.00 88.32           H
ATOM   2960  SD  MET A 200      -4.280   5.796  13.071  1.00 88.32           S
ATOM   2961  CE  MET A 200      -5.829   6.569  13.504  1.00 88.32           C
ATOM   2962 1HE  MET A 200      -6.089   6.313  14.531  1.00 88.32           H
ATOM   2963 2HE  MET A 200      -5.734   7.651  13.412  1.00 88.32           H
ATOM   2964 3HE  MET A 200      -6.612   6.215  12.833  1.00 88.32           H
ATOM   2965  HN  MET A 200      -1.265   5.337  16.260  1.00 88.32           H
ATOM   2966  N   VAL A 201      -3.986   7.401  18.712  1.00 90.95           N
ATOM   2967  CA  VAL A 201      -4.703   7.205  19.960  1.00 90.95           C
ATOM   2968  C   VAL A 201      -6.171   7.592  19.766  1.00 90.95           C
ATOM   2969  O   VAL A 201      -6.474   8.721  19.385  1.00 90.95           O
ATOM   2970  HA  VAL A 201      -4.650   6.145  20.208  1.00 90.95           H
ATOM   2971  CB  VAL A 201      -4.023   7.989  21.084  1.00 90.95           C
ATOM   2972  HB  VAL A 201      -4.095   9.050  20.844  1.00 90.95           H
ATOM   2973  CG1 VAL A 201      -4.732   7.760  22.420  1.00 90.95           C
ATOM   2974 1HG1 VAL A 201      -5.768   8.089  22.343  1.00 90.95           H
ATOM   2975 2HG1 VAL A 201      -4.705   6.699  22.669  1.00 90.95           H
ATOM   2976 3HG1 VAL A 201      -4.228   8.329  23.201  1.00 90.95           H
ATOM   2977  CG2 VAL A 201      -2.539   7.630  21.182  1.00 90.95           C
ATOM   2978 1HG2 VAL A 201      -2.435   6.565  21.388  1.00 90.95           H
ATOM   2979 2HG2 VAL A 201      -2.044   7.868  20.240  1.00 90.95           H
ATOM   2980 3HG2 VAL A 201      -2.079   8.202  21.989  1.00 90.95           H
ATOM   2981  HN  VAL A 201      -4.044   8.324  18.332  1.00 90.95           H
ATOM   2982  N   TYR A 202      -7.043   6.632  20.036  1.00 91.19           N
ATOM   2983  CA  TYR A 202      -8.458   6.805  19.756  1.00 91.19           C
ATOM   2984  C   TYR A 202      -9.200   7.334  20.985  1.00 91.19           C
ATOM   2985  O   TYR A 202      -8.886   6.958  22.113  1.00 91.19           O
ATOM   2986  HA  TYR A 202      -8.554   7.527  18.945  1.00 91.19           H
ATOM   2987  CB  TYR A 202      -8.994   5.414  19.410  1.00 91.19           C
ATOM   2988 1HB  TYR A 202      -8.784   4.739  20.240  1.00 91.19           H
ATOM   2989 2HB  TYR A 202     -10.078   5.468  19.309  1.00 91.19           H
ATOM   2990  CG  TYR A 202      -8.405   4.822  18.128  1.00 91.19           C
ATOM   2991  CD1 TYR A 202      -8.999   5.084  16.911  1.00 91.19           C
ATOM   2992  HD1 TYR A 202      -9.888   5.713  16.862  1.00 91.19           H
ATOM   2993  CD2 TYR A 202      -7.280   4.025  18.190  1.00 91.19           C
ATOM   2994  HD2 TYR A 202      -6.810   3.818  19.152  1.00 91.19           H
ATOM   2995  CE1 TYR A 202      -8.445   4.526  15.704  1.00 91.19           C
ATOM   2996  HE1 TYR A 202      -8.905   4.725  14.736  1.00 91.19           H
ATOM   2997  CE2 TYR A 202      -6.726   3.467  16.983  1.00 91.19           C
ATOM   2998  HE2 TYR A 202      -5.837   2.837  17.018  1.00 91.19           H
ATOM   2999  CZ  TYR A 202      -7.336   3.745  15.800  1.00 91.19           C
ATOM   3000  OH  TYR A 202      -6.813   3.219  14.661  1.00 91.19           O
ATOM   3001  HH  TYR A 202      -7.369   3.485  13.874  1.00 91.19           H
ATOM   3002  HN  TYR A 202      -6.798   5.750  20.439  1.00 91.19           H
ATOM   3003  N   PRO A 203     -10.195   8.210  20.791  1.00 85.99           N
ATOM   3004  CA  PRO A 203     -10.988   8.713  21.915  1.00 85.99           C
ATOM   3005  C   PRO A 203     -11.566   7.590  22.761  1.00 85.99           C
ATOM   3006  O   PRO A 203     -11.907   6.529  22.241  1.00 85.99           O
ATOM   3007  HA  PRO A 203     -10.355   9.285  22.594  1.00 85.99           H
ATOM   3008  CB  PRO A 203     -12.086   9.540  21.243  1.00 85.99           C
ATOM   3009 1HB  PRO A 203     -12.978   8.944  21.052  1.00 85.99           H
ATOM   3010 2HB  PRO A 203     -12.393  10.381  21.866  1.00 85.99           H
ATOM   3011  CG  PRO A 203     -11.433  10.008  19.948  1.00 85.99           C
ATOM   3012 1HG  PRO A 203     -12.173  10.304  19.205  1.00 85.99           H
ATOM   3013 2HG  PRO A 203     -10.795  10.878  20.108  1.00 85.99           H
ATOM   3014  CD  PRO A 203     -10.638   8.790  19.509  1.00 85.99           C
ATOM   3015 1HD  PRO A 203     -11.251   8.088  18.944  1.00 85.99           H
ATOM   3016 2HD  PRO A 203      -9.799   9.063  18.869  1.00 85.99           H
ATOM   3017  N   SER A 204     -11.660   7.856  24.056  1.00 77.88           N
ATOM   3018  CA  SER A 204     -11.918   6.800  25.020  1.00 77.88           C
ATOM   3019  C   SER A 204     -13.294   6.182  24.763  1.00 77.88           C
ATOM   3020  O   SER A 204     -13.469   4.972  24.896  1.00 77.88           O
ATOM   3021  HA  SER A 204     -11.131   6.063  24.858  1.00 77.88           H
ATOM   3022  CB  SER A 204     -11.833   7.330  26.453  1.00 77.88           C
ATOM   3023 1HB  SER A 204     -12.148   6.551  27.147  1.00 77.88           H
ATOM   3024 2HB  SER A 204     -10.796   7.567  26.691  1.00 77.88           H
ATOM   3025  OG  SER A 204     -12.640   8.489  26.643  1.00 77.88           O
ATOM   3026  HG  SER A 204     -13.596   8.223  26.766  1.00 77.88           H
ATOM   3027  HN  SER A 204     -11.564   8.771  24.447  1.00 77.88           H
ATOM   3028  N   ASP A 205     -14.235   7.042  24.401  1.00 70.27           N
ATOM   3029  CA  ASP A 205     -15.643   6.701  24.514  1.00 70.27           C
ATOM   3030  C   ASP A 205     -15.965   5.553  23.556  1.00 70.27           C
ATOM   3031  O   ASP A 205     -16.615   4.582  23.940  1.00 70.27           O
ATOM   3032  HA  ASP A 205     -15.788   6.425  25.559  1.00 70.27           H
ATOM   3033  CB  ASP A 205     -16.529   7.891  24.140  1.00 70.27           C
ATOM   3034 1HB  ASP A 205     -16.273   8.240  23.140  1.00 70.27           H
ATOM   3035 2HB  ASP A 205     -17.573   7.577  24.110  1.00 70.27           H
ATOM   3036  CG  ASP A 205     -16.364   9.035  25.144  1.00 70.27           C
ATOM   3037  OD1 ASP A 205     -15.756   8.775  26.205  1.00 70.27           O
ATOM   3038  OD2 ASP A 205     -16.848  10.142  24.827  1.00 70.27           O
ATOM   3039  HN  ASP A 205     -14.049   7.954  24.036  1.00 70.27           H
ATOM   3040  N   GLU A 206     -15.494   5.702  22.326  1.00 73.59           N
ATOM   3041  CA  GLU A 206     -15.785   4.725  21.290  1.00 73.59           C
ATOM   3042  C   GLU A 206     -14.486   4.208  20.669  1.00 73.59           C
ATOM   3043  O   GLU A 206     -14.462   3.825  19.500  1.00 73.59           O
ATOM   3044  HA  GLU A 206     -16.302   3.911  21.797  1.00 73.59           H
ATOM   3045  CB  GLU A 206     -16.706   5.317  20.222  1.00 73.59           C
ATOM   3046 1HB  GLU A 206     -16.281   6.246  19.844  1.00 73.59           H
ATOM   3047 2HB  GLU A 206     -16.886   4.577  19.442  1.00 73.59           H
ATOM   3048  CG  GLU A 206     -18.075   5.665  20.810  1.00 73.59           C
ATOM   3049 1HG  GLU A 206     -18.262   5.053  21.692  1.00 73.59           H
ATOM   3050 2HG  GLU A 206     -18.081   6.705  21.135  1.00 73.59           H
ATOM   3051  CD  GLU A 206     -19.186   5.440  19.782  1.00 73.59           C
ATOM   3052  OE1 GLU A 206     -20.175   4.772  20.153  1.00 73.59           O
ATOM   3053  OE2 GLU A 206     -19.022   5.942  18.649  1.00 73.59           O
ATOM   3054  HN  GLU A 206     -14.926   6.471  22.034  1.00 73.59           H
ATOM   3055  N   SER A 207     -13.437   4.213  21.479  1.00 86.39           N
ATOM   3056  CA  SER A 207     -12.107   3.904  20.982  1.00 86.39           C
ATOM   3057  C   SER A 207     -12.129   2.581  20.214  1.00 86.39           C
ATOM   3058  O   SER A 207     -11.576   2.485  19.120  1.00 86.39           O
ATOM   3059  HA  SER A 207     -11.849   4.728  20.317  1.00 86.39           H
ATOM   3060  CB  SER A 207     -11.094   3.837  22.127  1.00 86.39           C
ATOM   3061 1HB  SER A 207     -10.135   3.490  21.742  1.00 86.39           H
ATOM   3062 2HB  SER A 207     -10.933   4.837  22.528  1.00 86.39           H
ATOM   3063  OG  SER A 207     -11.526   2.970  23.172  1.00 86.39           O
ATOM   3064  HG  SER A 207     -10.967   3.114  23.989  1.00 86.39           H
ATOM   3065  HN  SER A 207     -13.486   4.422  22.455  1.00 86.39           H
ATOM   3066  N   THR A 208     -12.774   1.594  20.818  1.00 86.60           N
ATOM   3067  CA  THR A 208     -12.783   0.253  20.259  1.00 86.60           C
ATOM   3068  C   THR A 208     -13.485   0.247  18.899  1.00 86.60           C
ATOM   3069  O   THR A 208     -12.981  -0.333  17.939  1.00 86.60           O
ATOM   3070  HA  THR A 208     -11.752  -0.055  20.087  1.00 86.60           H
ATOM   3071  CB  THR A 208     -13.432  -0.682  21.281  1.00 86.60           C
ATOM   3072  HB  THR A 208     -14.500  -0.481  21.370  1.00 86.60           H
ATOM   3073  OG1 THR A 208     -12.668  -0.483  22.468  1.00 86.60           O
ATOM   3074  HG1 THR A 208     -11.708  -0.706  22.298  1.00 86.60           H
ATOM   3075  CG2 THR A 208     -13.217  -2.159  20.944  1.00 86.60           C
ATOM   3076 1HG2 THR A 208     -12.149  -2.375  20.922  1.00 86.60           H
ATOM   3077 2HG2 THR A 208     -13.652  -2.375  19.968  1.00 86.60           H
ATOM   3078 3HG2 THR A 208     -13.698  -2.778  21.701  1.00 86.60           H
ATOM   3079  HN  THR A 208     -13.282   1.698  21.673  1.00 86.60           H
ATOM   3080  N   LYS A 209     -14.637   0.900  18.861  1.00 82.43           N
ATOM   3081  CA  LYS A 209     -15.438   0.934  17.649  1.00 82.43           C
ATOM   3082  C   LYS A 209     -14.633   1.597  16.530  1.00 82.43           C
ATOM   3083  O   LYS A 209     -14.599   1.097  15.406  1.00 82.43           O
ATOM   3084  HA  LYS A 209     -15.643  -0.098  17.364  1.00 82.43           H
ATOM   3085  CB  LYS A 209     -16.787   1.605  17.917  1.00 82.43           C
ATOM   3086 1HB  LYS A 209     -16.627   2.583  18.371  1.00 82.43           H
ATOM   3087 2HB  LYS A 209     -17.307   1.773  16.975  1.00 82.43           H
ATOM   3088  CG  LYS A 209     -17.654   0.745  18.839  1.00 82.43           C
ATOM   3089 1HG  LYS A 209     -17.749  -0.258  18.423  1.00 82.43           H
ATOM   3090 2HG  LYS A 209     -17.169   0.643  19.810  1.00 82.43           H
ATOM   3091  CD  LYS A 209     -19.043   1.362  19.018  1.00 82.43           C
ATOM   3092 1HD  LYS A 209     -18.947   2.424  19.240  1.00 82.43           H
ATOM   3093 2HD  LYS A 209     -19.604   1.280  18.087  1.00 82.43           H
ATOM   3094  CE  LYS A 209     -19.810   0.667  20.145  1.00 82.43           C
ATOM   3095 1HE  LYS A 209     -20.123  -0.326  19.821  1.00 82.43           H
ATOM   3096 2HE  LYS A 209     -19.157   0.529  21.007  1.00 82.43           H
ATOM   3097  NZ  LYS A 209     -20.994   1.465  20.535  1.00 82.43           N
ATOM   3098 1HZ  LYS A 209     -21.448   1.029  21.329  1.00 82.43           H
ATOM   3099 2HZ  LYS A 209     -20.702   2.403  20.785  1.00 82.43           H
ATOM   3100 3HZ  LYS A 209     -21.643   1.509  19.757  1.00 82.43           H
ATOM   3101  HN  LYS A 209     -15.024   1.398  19.638  1.00 82.43           H
ATOM   3102  N   LEU A 210     -14.006   2.711  16.875  1.00 88.67           N
ATOM   3103  CA  LEU A 210     -13.322   3.524  15.883  1.00 88.67           C
ATOM   3104  C   LEU A 210     -12.168   2.721  15.281  1.00 88.67           C
ATOM   3105  O   LEU A 210     -12.020   2.658  14.061  1.00 88.67           O
ATOM   3106  HA  LEU A 210     -14.039   3.745  15.092  1.00 88.67           H
ATOM   3107  CB  LEU A 210     -12.891   4.860  16.490  1.00 88.67           C
ATOM   3108 1HB  LEU A 210     -13.750   5.300  16.998  1.00 88.67           H
ATOM   3109 2HB  LEU A 210     -12.136   4.664  17.252  1.00 88.67           H
ATOM   3110  CG  LEU A 210     -12.330   5.892  15.510  1.00 88.67           C
ATOM   3111  HG  LEU A 210     -11.495   5.438  14.977  1.00 88.67           H
ATOM   3112  CD1 LEU A 210     -13.377   6.279  14.463  1.00 88.67           C
ATOM   3113 1HD1 LEU A 210     -13.677   5.393  13.904  1.00 88.67           H
ATOM   3114 2HD1 LEU A 210     -14.247   6.707  14.960  1.00 88.67           H
ATOM   3115 3HD1 LEU A 210     -12.952   7.014  13.779  1.00 88.67           H
ATOM   3116  CD2 LEU A 210     -11.783   7.113  16.252  1.00 88.67           C
ATOM   3117 1HD2 LEU A 210     -12.583   7.577  16.828  1.00 88.67           H
ATOM   3118 2HD2 LEU A 210     -10.985   6.801  16.926  1.00 88.67           H
ATOM   3119 3HD2 LEU A 210     -11.390   7.830  15.531  1.00 88.67           H
ATOM   3120  HN  LEU A 210     -13.960   3.060  17.811  1.00 88.67           H
ATOM   3121  N   LYS A 211     -11.378   2.126  16.164  1.00 93.13           N
ATOM   3122  CA  LYS A 211     -10.244   1.327  15.734  1.00 93.13           C
ATOM   3123  C   LYS A 211     -10.730   0.221  14.796  1.00 93.13           C
ATOM   3124  O   LYS A 211     -10.179   0.035  13.712  1.00 93.13           O
ATOM   3125  HA  LYS A 211      -9.574   1.983  15.177  1.00 93.13           H
ATOM   3126  CB  LYS A 211      -9.465   0.808  16.945  1.00 93.13           C
ATOM   3127 1HB  LYS A 211      -9.100   1.648  17.535  1.00 93.13           H
ATOM   3128 2HB  LYS A 211     -10.129   0.232  17.589  1.00 93.13           H
ATOM   3129  CG  LYS A 211      -8.287  -0.064  16.506  1.00 93.13           C
ATOM   3130 1HG  LYS A 211      -8.659  -0.994  16.075  1.00 93.13           H
ATOM   3131 2HG  LYS A 211      -7.723   0.446  15.725  1.00 93.13           H
ATOM   3132  CD  LYS A 211      -7.365  -0.375  17.687  1.00 93.13           C
ATOM   3133 1HD  LYS A 211      -7.011   0.555  18.131  1.00 93.13           H
ATOM   3134 2HD  LYS A 211      -7.924  -0.904  18.459  1.00 93.13           H
ATOM   3135  CE  LYS A 211      -6.171  -1.222  17.242  1.00 93.13           C
ATOM   3136 1HE  LYS A 211      -6.517  -2.197  16.899  1.00 93.13           H
ATOM   3137 2HE  LYS A 211      -5.674  -0.745  16.398  1.00 93.13           H
ATOM   3138  NZ  LYS A 211      -5.214  -1.394  18.358  1.00 93.13           N
ATOM   3139 1HZ  LYS A 211      -4.520  -2.089  18.103  1.00 93.13           H
ATOM   3140 2HZ  LYS A 211      -4.754  -0.511  18.548  1.00 93.13           H
ATOM   3141 3HZ  LYS A 211      -5.712  -1.702  19.186  1.00 93.13           H
ATOM   3142  HN  LYS A 211     -11.504   2.184  17.154  1.00 93.13           H
ATOM   3143  N   SER A 212     -11.757  -0.484  15.246  1.00 91.05           N
ATOM   3144  CA  SER A 212     -12.275  -1.616  14.496  1.00 91.05           C
ATOM   3145  C   SER A 212     -12.751  -1.155  13.117  1.00 91.05           C
ATOM   3146  O   SER A 212     -12.515  -1.832  12.117  1.00 91.05           O
ATOM   3147  HA  SER A 212     -11.437  -2.306  14.401  1.00 91.05           H
ATOM   3148  CB  SER A 212     -13.416  -2.301  15.250  1.00 91.05           C
ATOM   3149 1HB  SER A 212     -14.218  -1.583  15.425  1.00 91.05           H
ATOM   3150 2HB  SER A 212     -13.831  -3.098  14.634  1.00 91.05           H
ATOM   3151  OG  SER A 212     -12.984  -2.841  16.496  1.00 91.05           O
ATOM   3152  HG  SER A 212     -13.062  -2.150  17.214  1.00 91.05           H
ATOM   3153  HN  SER A 212     -12.232  -0.294  16.105  1.00 91.05           H
ATOM   3154  N   ALA A 213     -13.414  -0.008  13.108  1.00 94.33           N
ATOM   3155  CA  ALA A 213     -13.955   0.534  11.873  1.00 94.33           C
ATOM   3156  C   ALA A 213     -12.804   0.877  10.924  1.00 94.33           C
ATOM   3157  O   ALA A 213     -12.843   0.532   9.745  1.00 94.33           O
ATOM   3158  HA  ALA A 213     -14.574  -0.238  11.415  1.00 94.33           H
ATOM   3159  CB  ALA A 213     -14.833   1.746  12.188  1.00 94.33           C
ATOM   3160 1HB  ALA A 213     -15.651   1.443  12.841  1.00 94.33           H
ATOM   3161 2HB  ALA A 213     -14.234   2.508  12.687  1.00 94.33           H
ATOM   3162 3HB  ALA A 213     -15.238   2.152  11.261  1.00 94.33           H
ATOM   3163  HN  ALA A 213     -13.583   0.547  13.922  1.00 94.33           H
ATOM   3164  N   VAL A 214     -11.807   1.554  11.476  1.00 92.38           N
ATOM   3165  CA  VAL A 214     -10.682   2.011  10.679  1.00 92.38           C
ATOM   3166  C   VAL A 214      -9.984   0.804  10.049  1.00 92.38           C
ATOM   3167  O   VAL A 214      -9.629   0.832   8.872  1.00 92.38           O
ATOM   3168  HA  VAL A 214     -11.078   2.642   9.882  1.00 92.38           H
ATOM   3169  CB  VAL A 214      -9.745   2.864  11.536  1.00 92.38           C
ATOM   3170  HB  VAL A 214      -9.515   2.302  12.441  1.00 92.38           H
ATOM   3171  CG1 VAL A 214      -8.429   3.137  10.805  1.00 92.38           C
ATOM   3172 1HG1 VAL A 214      -7.935   2.192  10.582  1.00 92.38           H
ATOM   3173 2HG1 VAL A 214      -8.633   3.669   9.876  1.00 92.38           H
ATOM   3174 3HG1 VAL A 214      -7.782   3.745  11.438  1.00 92.38           H
ATOM   3175  CG2 VAL A 214     -10.422   4.171  11.954  1.00 92.38           C
ATOM   3176 1HG2 VAL A 214     -10.695   4.739  11.065  1.00 92.38           H
ATOM   3177 2HG2 VAL A 214     -11.319   3.947  12.532  1.00 92.38           H
ATOM   3178 3HG2 VAL A 214      -9.734   4.758  12.563  1.00 92.38           H
ATOM   3179  HN  VAL A 214     -11.760   1.789  12.447  1.00 92.38           H
ATOM   3180  N   LEU A 215      -9.807  -0.227  10.862  1.00 91.85           N
ATOM   3181  CA  LEU A 215      -9.086  -1.410  10.425  1.00 91.85           C
ATOM   3182  C   LEU A 215      -9.916  -2.147   9.371  1.00 91.85           C
ATOM   3183  O   LEU A 215      -9.384  -2.586   8.353  1.00 91.85           O
ATOM   3184  HA  LEU A 215      -8.159  -1.075   9.961  1.00 91.85           H
ATOM   3185  CB  LEU A 215      -8.704  -2.279  11.625  1.00 91.85           C
ATOM   3186 1HB  LEU A 215      -9.598  -2.446  12.226  1.00 91.85           H
ATOM   3187 2HB  LEU A 215      -8.382  -3.253  11.255  1.00 91.85           H
ATOM   3188  CG  LEU A 215      -7.608  -1.722  12.535  1.00 91.85           C
ATOM   3189  HG  LEU A 215      -7.960  -0.780  12.956  1.00 91.85           H
ATOM   3190  CD1 LEU A 215      -7.334  -2.667  13.706  1.00 91.85           C
ATOM   3191 1HD1 LEU A 215      -8.244  -2.793  14.292  1.00 91.85           H
ATOM   3192 2HD1 LEU A 215      -7.012  -3.636  13.324  1.00 91.85           H
ATOM   3193 3HD1 LEU A 215      -6.551  -2.247  14.337  1.00 91.85           H
ATOM   3194  CD2 LEU A 215      -6.338  -1.414  11.738  1.00 91.85           C
ATOM   3195 1HD2 LEU A 215      -5.973  -2.328  11.269  1.00 91.85           H
ATOM   3196 2HD2 LEU A 215      -6.563  -0.676  10.968  1.00 91.85           H
ATOM   3197 3HD2 LEU A 215      -5.575  -1.019  12.408  1.00 91.85           H
ATOM   3198  HN  LEU A 215     -10.147  -0.263  11.802  1.00 91.85           H
ATOM   3199  N   THR A 216     -11.206  -2.260   9.652  1.00 91.51           N
ATOM   3200  CA  THR A 216     -12.107  -2.966   8.758  1.00 91.51           C
ATOM   3201  C   THR A 216     -12.111  -2.309   7.376  1.00 91.51           C
ATOM   3202  O   THR A 216     -12.064  -2.997   6.358  1.00 91.51           O
ATOM   3203  HA  THR A 216     -11.736  -3.983   8.628  1.00 91.51           H
ATOM   3204  CB  THR A 216     -13.489  -3.007   9.415  1.00 91.51           C
ATOM   3205  HB  THR A 216     -13.888  -2.001   9.544  1.00 91.51           H
ATOM   3206  OG1 THR A 216     -13.280  -3.744  10.617  1.00 91.51           O
ATOM   3207  HG1 THR A 216     -13.259  -3.123  11.400  1.00 91.51           H
ATOM   3208  CG2 THR A 216     -14.488  -3.855   8.626  1.00 91.51           C
ATOM   3209 1HG2 THR A 216     -14.119  -4.879   8.555  1.00 91.51           H
ATOM   3210 2HG2 THR A 216     -14.604  -3.441   7.624  1.00 91.51           H
ATOM   3211 3HG2 THR A 216     -15.451  -3.850   9.135  1.00 91.51           H
ATOM   3212  HN  THR A 216     -11.635  -1.880  10.472  1.00 91.51           H
ATOM   3213  N   LEU A 217     -12.167  -0.986   7.386  1.00 88.80           N
ATOM   3214  CA  LEU A 217     -12.192  -0.229   6.146  1.00 88.80           C
ATOM   3215  C   LEU A 217     -10.903  -0.492   5.366  1.00 88.80           C
ATOM   3216  O   LEU A 217     -10.924  -0.599   4.141  1.00 88.80           O
ATOM   3217  HA  LEU A 217     -13.033  -0.596   5.556  1.00 88.80           H
ATOM   3218  CB  LEU A 217     -12.449   1.253   6.427  1.00 88.80           C
ATOM   3219 1HB  LEU A 217     -13.264   1.330   7.147  1.00 88.80           H
ATOM   3220 2HB  LEU A 217     -11.563   1.671   6.904  1.00 88.80           H
ATOM   3221  CG  LEU A 217     -12.796   2.116   5.213  1.00 88.80           C
ATOM   3222  HG  LEU A 217     -12.060   1.920   4.433  1.00 88.80           H
ATOM   3223  CD1 LEU A 217     -14.166   1.739   4.646  1.00 88.80           C
ATOM   3224 1HD1 LEU A 217     -14.158   0.693   4.340  1.00 88.80           H
ATOM   3225 2HD1 LEU A 217     -14.929   1.888   5.410  1.00 88.80           H
ATOM   3226 3HD1 LEU A 217     -14.388   2.368   3.783  1.00 88.80           H
ATOM   3227  CD2 LEU A 217     -12.707   3.605   5.555  1.00 88.80           C
ATOM   3228 1HD2 LEU A 217     -13.406   3.835   6.359  1.00 88.80           H
ATOM   3229 2HD2 LEU A 217     -11.693   3.844   5.875  1.00 88.80           H
ATOM   3230 3HD2 LEU A 217     -12.959   4.196   4.674  1.00 88.80           H
ATOM   3231  HN  LEU A 217     -12.195  -0.433   8.219  1.00 88.80           H
ATOM   3232  N   LYS A 218      -9.809  -0.588   6.108  1.00 86.77           N
ATOM   3233  CA  LYS A 218      -8.508  -0.806   5.500  1.00 86.77           C
ATOM   3234  C   LYS A 218      -8.507  -2.154   4.777  1.00 86.77           C
ATOM   3235  O   LYS A 218      -8.018  -2.260   3.653  1.00 86.77           O
ATOM   3236  HA  LYS A 218      -8.357  -0.018   4.762  1.00 86.77           H
ATOM   3237  CB  LYS A 218      -7.398  -0.667   6.544  1.00 86.77           C
ATOM   3238 1HB  LYS A 218      -7.540   0.253   7.111  1.00 86.77           H
ATOM   3239 2HB  LYS A 218      -7.458  -1.492   7.254  1.00 86.77           H
ATOM   3240  CG  LYS A 218      -6.020  -0.657   5.880  1.00 86.77           C
ATOM   3241 1HG  LYS A 218      -5.904  -1.546   5.260  1.00 86.77           H
ATOM   3242 2HG  LYS A 218      -5.937   0.206   5.220  1.00 86.77           H
ATOM   3243  CD  LYS A 218      -4.907  -0.612   6.929  1.00 86.77           C
ATOM   3244 1HD  LYS A 218      -4.977   0.314   7.500  1.00 86.77           H
ATOM   3245 2HD  LYS A 218      -5.035  -1.432   7.636  1.00 86.77           H
ATOM   3246  CE  LYS A 218      -3.529  -0.709   6.271  1.00 86.77           C
ATOM   3247 1HE  LYS A 218      -3.509  -1.549   5.577  1.00 86.77           H
ATOM   3248 2HE  LYS A 218      -3.333   0.191   5.688  1.00 86.77           H
ATOM   3249  NZ  LYS A 218      -2.476  -0.881   7.297  1.00 86.77           N
ATOM   3250 1HZ  LYS A 218      -1.597  -1.110   6.844  1.00 86.77           H
ATOM   3251 2HZ  LYS A 218      -2.371  -0.020   7.822  1.00 86.77           H
ATOM   3252 3HZ  LYS A 218      -2.737  -1.632   7.927  1.00 86.77           H
ATOM   3253  HN  LYS A 218      -9.803  -0.520   7.106  1.00 86.77           H
ATOM   3254  N   VAL A 219      -9.061  -3.152   5.451  1.00 90.74           N
ATOM   3255  CA  VAL A 219      -9.047  -4.507   4.928  1.00 90.74           C
ATOM   3256  C   VAL A 219      -9.935  -4.579   3.684  1.00 90.74           C
ATOM   3257  O   VAL A 219      -9.531  -5.126   2.659  1.00 90.74           O
ATOM   3258  HA  VAL A 219      -8.021  -4.738   4.640  1.00 90.74           H
ATOM   3259  CB  VAL A 219      -9.466  -5.494   6.019  1.00 90.74           C
ATOM   3260  HB  VAL A 219     -10.425  -5.164   6.418  1.00 90.74           H
ATOM   3261  CG1 VAL A 219      -9.653  -6.900   5.446  1.00 90.74           C
ATOM   3262 1HG1 VAL A 219     -10.426  -6.879   4.678  1.00 90.74           H
ATOM   3263 2HG1 VAL A 219      -8.715  -7.241   5.007  1.00 90.74           H
ATOM   3264 3HG1 VAL A 219      -9.951  -7.581   6.243  1.00 90.74           H
ATOM   3265  CG2 VAL A 219      -8.456  -5.501   7.169  1.00 90.74           C
ATOM   3266 1HG2 VAL A 219      -7.477  -5.793   6.791  1.00 90.74           H
ATOM   3267 2HG2 VAL A 219      -8.394  -4.503   7.604  1.00 90.74           H
ATOM   3268 3HG2 VAL A 219      -8.778  -6.210   7.931  1.00 90.74           H
ATOM   3269  HN  VAL A 219      -9.512  -3.045   6.337  1.00 90.74           H
ATOM   3270  N   ILE A 220     -11.128  -4.018   3.815  1.00 91.01           N
ATOM   3271  CA  ILE A 220     -12.127  -4.130   2.766  1.00 91.01           C
ATOM   3272  C   ILE A 220     -11.619  -3.424   1.507  1.00 91.01           C
ATOM   3273  O   ILE A 220     -11.518  -4.038   0.446  1.00 91.01           O
ATOM   3274  HA  ILE A 220     -12.249  -5.190   2.543  1.00 91.01           H
ATOM   3275  CB  ILE A 220     -13.481  -3.612   3.257  1.00 91.01           C
ATOM   3276  HB  ILE A 220     -13.327  -2.636   3.717  1.00 91.01           H
ATOM   3277  CG1 ILE A 220     -14.061  -4.532   4.333  1.00 91.01           C
ATOM   3278 1HG1 ILE A 220     -14.250  -5.519   3.910  1.00 91.01           H
ATOM   3279 2HG1 ILE A 220     -13.335  -4.663   5.136  1.00 91.01           H
ATOM   3280  CG2 ILE A 220     -14.449  -3.414   2.089  1.00 91.01           C
ATOM   3281 1HG2 ILE A 220     -14.031  -2.690   1.390  1.00 91.01           H
ATOM   3282 2HG2 ILE A 220     -14.602  -4.365   1.579  1.00 91.01           H
ATOM   3283 3HG2 ILE A 220     -15.403  -3.046   2.467  1.00 91.01           H
ATOM   3284  CD1 ILE A 220     -15.360  -3.958   4.903  1.00 91.01           C
ATOM   3285 1HD1 ILE A 220     -15.162  -2.982   5.347  1.00 91.01           H
ATOM   3286 2HD1 ILE A 220     -16.092  -3.851   4.102  1.00 91.01           H
ATOM   3287 3HD1 ILE A 220     -15.752  -4.631   5.665  1.00 91.01           H
ATOM   3288  HN  ILE A 220     -11.416  -3.496   4.618  1.00 91.01           H
ATOM   3289  N   LEU A 221     -11.313  -2.145   1.667  1.00 90.12           N
ATOM   3290  CA  LEU A 221     -10.975  -1.309   0.528  1.00 90.12           C
ATOM   3291  C   LEU A 221      -9.519  -1.562   0.130  1.00 90.12           C
ATOM   3292  O   LEU A 221      -9.139  -1.344  -1.019  1.00 90.12           O
ATOM   3293  HA  LEU A 221     -11.616  -1.609  -0.300  1.00 90.12           H
ATOM   3294  CB  LEU A 221     -11.284   0.159   0.830  1.00 90.12           C
ATOM   3295 1HB  LEU A 221     -10.718   0.454   1.714  1.00 90.12           H
ATOM   3296 2HB  LEU A 221     -10.918   0.765   0.001  1.00 90.12           H
ATOM   3297  CG  LEU A 221     -12.757   0.500   1.064  1.00 90.12           C
ATOM   3298  HG  LEU A 221     -13.092  -0.028   1.957  1.00 90.12           H
ATOM   3299  CD1 LEU A 221     -12.938   1.996   1.329  1.00 90.12           C
ATOM   3300 1HD1 LEU A 221     -12.368   2.280   2.214  1.00 90.12           H
ATOM   3301 2HD1 LEU A 221     -12.580   2.563   0.470  1.00 90.12           H
ATOM   3302 3HD1 LEU A 221     -13.994   2.211   1.492  1.00 90.12           H
ATOM   3303  CD2 LEU A 221     -13.623   0.015  -0.100  1.00 90.12           C
ATOM   3304 1HD2 LEU A 221     -13.295   0.495  -1.022  1.00 90.12           H
ATOM   3305 2HD2 LEU A 221     -13.526  -1.066  -0.199  1.00 90.12           H
ATOM   3306 3HD2 LEU A 221     -14.665   0.270   0.092  1.00 90.12           H
ATOM   3307  HN  LEU A 221     -11.295  -1.681   2.552  1.00 90.12           H
ATOM   3308  N   GLY A 222      -8.744  -2.018   1.103  1.00 88.09           N
ATOM   3309  CA  GLY A 222      -7.304  -2.108   0.932  1.00 88.09           C
ATOM   3310  C   GLY A 222      -6.919  -3.388   0.187  1.00 88.09           C
ATOM   3311  O   GLY A 222      -5.862  -3.452  -0.439  1.00 88.09           O
ATOM   3312 1HA  GLY A 222      -6.944  -1.239   0.380  1.00 88.09           H
ATOM   3313 2HA  GLY A 222      -6.817  -2.090   1.907  1.00 88.09           H
ATOM   3314  HN  GLY A 222      -9.084  -2.322   1.993  1.00 88.09           H
ATOM   3315  N   PHE A 223      -7.798  -4.375   0.279  1.00 83.94           N
ATOM   3316  CA  PHE A 223      -7.505  -5.690  -0.265  1.00 83.94           C
ATOM   3317  C   PHE A 223      -8.741  -6.292  -0.938  1.00 83.94           C
ATOM   3318  O   PHE A 223      -8.739  -6.534  -2.144  1.00 83.94           O
ATOM   3319  HA  PHE A 223      -6.715  -5.565  -1.006  1.00 83.94           H
ATOM   3320  CB  PHE A 223      -7.095  -6.579   0.910  1.00 83.94           C
ATOM   3321 1HB  PHE A 223      -6.287  -6.092   1.456  1.00 83.94           H
ATOM   3322 2HB  PHE A 223      -7.936  -6.667   1.597  1.00 83.94           H
ATOM   3323  CG  PHE A 223      -6.641  -7.982   0.500  1.00 83.94           C
ATOM   3324  CD1 PHE A 223      -7.414  -9.061   0.797  1.00 83.94           C
ATOM   3325  HD1 PHE A 223      -8.357  -8.926   1.327  1.00 83.94           H
ATOM   3326  CD2 PHE A 223      -5.464  -8.150  -0.160  1.00 83.94           C
ATOM   3327  HD2 PHE A 223      -4.844  -7.285  -0.398  1.00 83.94           H
ATOM   3328  CE1 PHE A 223      -6.993 -10.362   0.417  1.00 83.94           C
ATOM   3329  HE1 PHE A 223      -7.612 -11.227   0.655  1.00 83.94           H
ATOM   3330  CE2 PHE A 223      -5.043  -9.452  -0.541  1.00 83.94           C
ATOM   3331  HE2 PHE A 223      -4.100  -9.586  -1.070  1.00 83.94           H
ATOM   3332  CZ  PHE A 223      -5.816 -10.530  -0.244  1.00 83.94           C
ATOM   3333  HZ  PHE A 223      -5.493 -11.529  -0.536  1.00 83.94           H
ATOM   3334  HN  PHE A 223      -8.694  -4.287   0.714  1.00 83.94           H
ATOM   3335  N   PHE A 224      -9.765  -6.516  -0.129  1.00 84.66           N
ATOM   3336  CA  PHE A 224     -10.829  -7.432  -0.505  1.00 84.66           C
ATOM   3337  C   PHE A 224     -11.519  -6.973  -1.791  1.00 84.66           C
ATOM   3338  O   PHE A 224     -11.625  -7.737  -2.749  1.00 84.66           O
ATOM   3339  HA  PHE A 224     -10.373  -8.408  -0.668  1.00 84.66           H
ATOM   3340  CB  PHE A 224     -11.849  -7.426   0.636  1.00 84.66           C
ATOM   3341 1HB  PHE A 224     -11.319  -7.522   1.584  1.00 84.66           H
ATOM   3342 2HB  PHE A 224     -12.356  -6.461   0.652  1.00 84.66           H
ATOM   3343  CG  PHE A 224     -12.898  -8.535   0.539  1.00 84.66           C
ATOM   3344  CD1 PHE A 224     -14.140  -8.256   0.061  1.00 84.66           C
ATOM   3345  HD1 PHE A 224     -14.388  -7.243  -0.254  1.00 84.66           H
ATOM   3346  CD2 PHE A 224     -12.589  -9.800   0.932  1.00 84.66           C
ATOM   3347  HD2 PHE A 224     -11.593 -10.023   1.316  1.00 84.66           H
ATOM   3348  CE1 PHE A 224     -15.114  -9.286  -0.029  1.00 84.66           C
ATOM   3349  HE1 PHE A 224     -16.109  -9.063  -0.413  1.00 84.66           H
ATOM   3350  CE2 PHE A 224     -13.562 -10.829   0.842  1.00 84.66           C
ATOM   3351  HE2 PHE A 224     -13.314 -11.843   1.157  1.00 84.66           H
ATOM   3352  CZ  PHE A 224     -14.804 -10.551   0.364  1.00 84.66           C
ATOM   3353  HZ  PHE A 224     -15.552 -11.341   0.294  1.00 84.66           H
ATOM   3354  HN  PHE A 224      -9.875  -6.086   0.767  1.00 84.66           H
ATOM   3355  N   LEU A 225     -11.969  -5.727  -1.771  1.00 90.09           N
ATOM   3356  CA  LEU A 225     -12.684  -5.171  -2.907  1.00 90.09           C
ATOM   3357  C   LEU A 225     -11.783  -5.218  -4.143  1.00 90.09           C
ATOM   3358  O   LEU A 225     -12.167  -5.765  -5.176  1.00 90.09           O
ATOM   3359  HA  LEU A 225     -13.552  -5.804  -3.089  1.00 90.09           H
ATOM   3360  CB  LEU A 225     -13.206  -3.771  -2.579  1.00 90.09           C
ATOM   3361 1HB  LEU A 225     -13.909  -3.851  -1.751  1.00 90.09           H
ATOM   3362 2HB  LEU A 225     -12.369  -3.165  -2.230  1.00 90.09           H
ATOM   3363  CG  LEU A 225     -13.894  -3.026  -3.725  1.00 90.09           C
ATOM   3364  HG  LEU A 225     -13.261  -3.100  -4.610  1.00 90.09           H
ATOM   3365  CD1 LEU A 225     -15.235  -3.674  -4.073  1.00 90.09           C
ATOM   3366 1HD1 LEU A 225     -15.072  -4.708  -4.377  1.00 90.09           H
ATOM   3367 2HD1 LEU A 225     -15.887  -3.651  -3.200  1.00 90.09           H
ATOM   3368 3HD1 LEU A 225     -15.703  -3.125  -4.890  1.00 90.09           H
ATOM   3369  CD2 LEU A 225     -14.043  -1.538  -3.401  1.00 90.09           C
ATOM   3370 1HD2 LEU A 225     -14.643  -1.421  -2.498  1.00 90.09           H
ATOM   3371 2HD2 LEU A 225     -13.058  -1.100  -3.241  1.00 90.09           H
ATOM   3372 3HD2 LEU A 225     -14.535  -1.032  -4.231  1.00 90.09           H
ATOM   3373  HN  LEU A 225     -11.853  -5.102  -0.998  1.00 90.09           H
ATOM   3374  N   PRO A 226     -10.574  -4.647  -4.062  1.00 90.21           N
ATOM   3375  CA  PRO A 226      -9.657  -4.655  -5.205  1.00 90.21           C
ATOM   3376  C   PRO A 226      -9.434  -6.055  -5.755  1.00 90.21           C
ATOM   3377  O   PRO A 226      -9.431  -6.256  -6.968  1.00 90.21           O
ATOM   3378  HA  PRO A 226     -10.084  -4.089  -6.032  1.00 90.21           H
ATOM   3379  CB  PRO A 226      -8.368  -4.056  -4.640  1.00 90.21           C
ATOM   3380 1HB  PRO A 226      -7.697  -4.828  -4.264  1.00 90.21           H
ATOM   3381 2HB  PRO A 226      -7.818  -3.499  -5.399  1.00 90.21           H
ATOM   3382  CG  PRO A 226      -8.862  -3.146  -3.522  1.00 90.21           C
ATOM   3383 1HG  PRO A 226      -8.073  -2.922  -2.803  1.00 90.21           H
ATOM   3384 2HG  PRO A 226      -9.209  -2.186  -3.904  1.00 90.21           H
ATOM   3385  CD  PRO A 226      -9.989  -3.954  -2.900  1.00 90.21           C
ATOM   3386 1HD  PRO A 226      -9.618  -4.661  -2.157  1.00 90.21           H
ATOM   3387 2HD  PRO A 226     -10.713  -3.316  -2.393  1.00 90.21           H
ATOM   3388  N   PHE A 227      -9.252  -6.994  -4.838  1.00 86.00           N
ATOM   3389  CA  PHE A 227      -8.923  -8.357  -5.219  1.00 86.00           C
ATOM   3390  C   PHE A 227     -10.064  -8.995  -6.014  1.00 86.00           C
ATOM   3391  O   PHE A 227      -9.831  -9.623  -7.045  1.00 86.00           O
ATOM   3392  HA  PHE A 227      -8.029  -8.312  -5.841  1.00 86.00           H
ATOM   3393  CB  PHE A 227      -8.716  -9.146  -3.924  1.00 86.00           C
ATOM   3394 1HB  PHE A 227      -7.929  -8.668  -3.341  1.00 86.00           H
ATOM   3395 2HB  PHE A 227      -9.629  -9.095  -3.330  1.00 86.00           H
ATOM   3396  CG  PHE A 227      -8.349 -10.615  -4.142  1.00 86.00           C
ATOM   3397  CD1 PHE A 227      -9.296 -11.581  -4.003  1.00 86.00           C
ATOM   3398  HD1 PHE A 227     -10.317 -11.308  -3.736  1.00 86.00           H
ATOM   3399  CD2 PHE A 227      -7.075 -10.955  -4.475  1.00 86.00           C
ATOM   3400  HD2 PHE A 227      -6.315 -10.181  -4.586  1.00 86.00           H
ATOM   3401  CE1 PHE A 227      -8.955 -12.944  -4.205  1.00 86.00           C
ATOM   3402  HE1 PHE A 227      -9.714 -13.718  -4.094  1.00 86.00           H
ATOM   3403  CE2 PHE A 227      -6.734 -12.319  -4.677  1.00 86.00           C
ATOM   3404  HE2 PHE A 227      -5.713 -12.591  -4.944  1.00 86.00           H
ATOM   3405  CZ  PHE A 227      -7.681 -13.284  -4.538  1.00 86.00           C
ATOM   3406  HZ  PHE A 227      -7.419 -14.331  -4.694  1.00 86.00           H
ATOM   3407  HN  PHE A 227      -9.325  -6.836  -3.853  1.00 86.00           H
ATOM   3408  N   VAL A 228     -11.273  -8.812  -5.504  1.00 91.89           N
ATOM   3409  CA  VAL A 228     -12.448  -9.383  -6.139  1.00 91.89           C
ATOM   3410  C   VAL A 228     -12.569  -8.837  -7.563  1.00 91.89           C
ATOM   3411  O   VAL A 228     -12.816  -9.592  -8.502  1.00 91.89           O
ATOM   3412  HA  VAL A 228     -12.302 -10.463  -6.189  1.00 91.89           H
ATOM   3413  CB  VAL A 228     -13.688  -9.111  -5.286  1.00 91.89           C
ATOM   3414  HB  VAL A 228     -13.720  -8.043  -5.073  1.00 91.89           H
ATOM   3415  CG1 VAL A 228     -14.966  -9.477  -6.045  1.00 91.89           C
ATOM   3416 1HG1 VAL A 228     -15.031  -8.882  -6.956  1.00 91.89           H
ATOM   3417 2HG1 VAL A 228     -14.945 -10.536  -6.303  1.00 91.89           H
ATOM   3418 3HG1 VAL A 228     -15.832  -9.274  -5.416  1.00 91.89           H
ATOM   3419  CG2 VAL A 228     -13.610  -9.855  -3.952  1.00 91.89           C
ATOM   3420 1HG2 VAL A 228     -13.542 -10.927  -4.137  1.00 91.89           H
ATOM   3421 2HG2 VAL A 228     -12.729  -9.525  -3.402  1.00 91.89           H
ATOM   3422 3HG2 VAL A 228     -14.505  -9.644  -3.366  1.00 91.89           H
ATOM   3423  HN  VAL A 228     -11.455  -8.284  -4.674  1.00 91.89           H
ATOM   3424  N   VAL A 229     -12.390  -7.529  -7.678  1.00 91.76           N
ATOM   3425  CA  VAL A 229     -12.539  -6.863  -8.961  1.00 91.76           C
ATOM   3426  C   VAL A 229     -11.499  -7.413  -9.940  1.00 91.76           C
ATOM   3427  O   VAL A 229     -11.824  -7.731 -11.083  1.00 91.76           O
ATOM   3428  HA  VAL A 229     -13.534  -7.097  -9.339  1.00 91.76           H
ATOM   3429  CB  VAL A 229     -12.445  -5.347  -8.778  1.00 91.76           C
ATOM   3430  HB  VAL A 229     -11.521  -5.131  -8.242  1.00 91.76           H
ATOM   3431  CG1 VAL A 229     -12.382  -4.635 -10.130  1.00 91.76           C
ATOM   3432 1HG1 VAL A 229     -11.504  -4.975 -10.680  1.00 91.76           H
ATOM   3433 2HG1 VAL A 229     -13.280  -4.862 -10.703  1.00 91.76           H
ATOM   3434 3HG1 VAL A 229     -12.315  -3.558  -9.971  1.00 91.76           H
ATOM   3435  CG2 VAL A 229     -13.610  -4.824  -7.936  1.00 91.76           C
ATOM   3436 1HG2 VAL A 229     -14.551  -5.058  -8.433  1.00 91.76           H
ATOM   3437 2HG2 VAL A 229     -13.590  -5.296  -6.954  1.00 91.76           H
ATOM   3438 3HG2 VAL A 229     -13.519  -3.744  -7.821  1.00 91.76           H
ATOM   3439  HN  VAL A 229     -12.147  -6.929  -6.916  1.00 91.76           H
ATOM   3440  N   MET A 230     -10.269  -7.507  -9.456  1.00 83.87           N
ATOM   3441  CA  MET A 230      -9.174  -7.985 -10.283  1.00 83.87           C
ATOM   3442  C   MET A 230      -9.426  -9.419 -10.752  1.00 83.87           C
ATOM   3443  O   MET A 230      -9.264  -9.728 -11.931  1.00 83.87           O
ATOM   3444  HA  MET A 230      -9.142  -7.315 -11.142  1.00 83.87           H
ATOM   3445  CB  MET A 230      -7.870  -7.930  -9.484  1.00 83.87           C
ATOM   3446 1HB  MET A 230      -8.036  -8.328  -8.483  1.00 83.87           H
ATOM   3447 2HB  MET A 230      -7.122  -8.565  -9.959  1.00 83.87           H
ATOM   3448  CG  MET A 230      -7.345  -6.496  -9.390  1.00 83.87           C
ATOM   3449 1HG  MET A 230      -7.315  -6.045 -10.381  1.00 83.87           H
ATOM   3450 2HG  MET A 230      -8.020  -5.892  -8.784  1.00 83.87           H
ATOM   3451  SD  MET A 230      -5.712  -6.491  -8.669  1.00 83.87           S
ATOM   3452  CE  MET A 230      -6.111  -6.956  -6.993  1.00 83.87           C
ATOM   3453 1HE  MET A 230      -6.788  -6.217  -6.562  1.00 83.87           H
ATOM   3454 2HE  MET A 230      -6.592  -7.934  -6.992  1.00 83.87           H
ATOM   3455 3HE  MET A 230      -5.197  -7.000  -6.400  1.00 83.87           H
ATOM   3456  HN  MET A 230     -10.017  -7.265  -8.519  1.00 83.87           H
ATOM   3457  N   ALA A 231      -9.819 -10.258  -9.804  1.00 89.58           N
ATOM   3458  CA  ALA A 231     -10.010 -11.670 -10.086  1.00 89.58           C
ATOM   3459  C   ALA A 231     -11.059 -11.828 -11.188  1.00 89.58           C
ATOM   3460  O   ALA A 231     -10.882 -12.626 -12.108  1.00 89.58           O
ATOM   3461  HA  ALA A 231      -9.059 -12.069 -10.440  1.00 89.58           H
ATOM   3462  CB  ALA A 231     -10.402 -12.399  -8.799  1.00 89.58           C
ATOM   3463 1HB  ALA A 231      -9.611 -12.281  -8.059  1.00 89.58           H
ATOM   3464 2HB  ALA A 231     -11.329 -11.978  -8.411  1.00 89.58           H
ATOM   3465 3HB  ALA A 231     -10.545 -13.459  -9.011  1.00 89.58           H
ATOM   3466  HN  ALA A 231     -10.005  -9.986  -8.859  1.00 89.58           H
ATOM   3467  N   CYS A 232     -12.127 -11.055 -11.060  1.00 89.40           N
ATOM   3468  CA  CYS A 232     -13.209 -11.107 -12.028  1.00 89.40           C
ATOM   3469  C   CYS A 232     -12.667 -10.640 -13.380  1.00 89.40           C
ATOM   3470  O   CYS A 232     -12.900 -11.284 -14.402  1.00 89.40           O
ATOM   3471  HA  CYS A 232     -13.534 -12.147 -12.079  1.00 89.40           H
ATOM   3472  CB  CYS A 232     -14.412 -10.276 -11.578  1.00 89.40           C
ATOM   3473 1HB  CYS A 232     -14.087  -9.273 -11.300  1.00 89.40           H
ATOM   3474 2HB  CYS A 232     -15.117 -10.165 -12.401  1.00 89.40           H
ATOM   3475  SG  CYS A 232     -15.233 -11.083 -10.156  1.00 89.40           S
ATOM   3476  HG  CYS A 232     -14.390 -10.630  -9.232  1.00 89.40           H
ATOM   3477  HN  CYS A 232     -12.259 -10.404 -10.313  1.00 89.40           H
ATOM   3478  N   CYS A 233     -11.953  -9.524 -13.342  1.00 87.57           N
ATOM   3479  CA  CYS A 233     -11.472  -8.902 -14.564  1.00 87.57           C
ATOM   3480  C   CYS A 233     -10.616  -9.921 -15.317  1.00 87.57           C
ATOM   3481  O   CYS A 233     -10.824 -10.154 -16.507  1.00 87.57           O
ATOM   3482  HA  CYS A 233     -12.354  -8.631 -15.145  1.00 87.57           H
ATOM   3483  CB  CYS A 233     -10.702  -7.611 -14.276  1.00 87.57           C
ATOM   3484 1HB  CYS A 233      -9.986  -7.777 -13.471  1.00 87.57           H
ATOM   3485 2HB  CYS A 233     -10.131  -7.315 -15.155  1.00 87.57           H
ATOM   3486  SG  CYS A 233     -11.867  -6.279 -13.809  1.00 87.57           S
ATOM   3487  HG  CYS A 233     -12.059  -6.693 -12.560  1.00 87.57           H
ATOM   3488  HN  CYS A 233     -11.705  -9.048 -12.499  1.00 87.57           H
ATOM   3489  N   TYR A 234      -9.670 -10.502 -14.594  1.00 74.82           N
ATOM   3490  CA  TYR A 234      -8.693 -11.385 -15.208  1.00 74.82           C
ATOM   3491  C   TYR A 234      -9.342 -12.699 -15.648  1.00 74.82           C
ATOM   3492  O   TYR A 234      -8.937 -13.291 -16.647  1.00 74.82           O
ATOM   3493  HA  TYR A 234      -8.286 -10.878 -16.084  1.00 74.82           H
ATOM   3494  CB  TYR A 234      -7.652 -11.680 -14.127  1.00 74.82           C
ATOM   3495 1HB  TYR A 234      -8.167 -11.899 -13.191  1.00 74.82           H
ATOM   3496 2HB  TYR A 234      -7.100 -12.578 -14.404  1.00 74.82           H
ATOM   3497  CG  TYR A 234      -6.659 -10.541 -13.891  1.00 74.82           C
ATOM   3498  CD1 TYR A 234      -5.988  -9.979 -14.958  1.00 74.82           C
ATOM   3499  HD1 TYR A 234      -6.166 -10.347 -15.968  1.00 74.82           H
ATOM   3500  CD2 TYR A 234      -6.434 -10.075 -12.612  1.00 74.82           C
ATOM   3501  HD2 TYR A 234      -6.964 -10.519 -11.769  1.00 74.82           H
ATOM   3502  CE1 TYR A 234      -5.053  -8.906 -14.736  1.00 74.82           C
ATOM   3503  HE1 TYR A 234      -4.516  -8.454 -15.570  1.00 74.82           H
ATOM   3504  CE2 TYR A 234      -5.499  -9.002 -12.390  1.00 74.82           C
ATOM   3505  HE2 TYR A 234      -5.312  -8.625 -11.385  1.00 74.82           H
ATOM   3506  CZ  TYR A 234      -4.855  -8.471 -13.463  1.00 74.82           C
ATOM   3507  OH  TYR A 234      -3.972  -7.458 -13.254  1.00 74.82           O
ATOM   3508  HH  TYR A 234      -3.950  -7.219 -12.283  1.00 74.82           H
ATOM   3509  HN  TYR A 234      -9.565 -10.378 -13.607  1.00 74.82           H
ATOM   3510  N   THR A 235     -10.338 -13.116 -14.880  1.00 84.88           N
ATOM   3511  CA  THR A 235     -11.090 -14.313 -15.215  1.00 84.88           C
ATOM   3512  C   THR A 235     -11.701 -14.185 -16.612  1.00 84.88           C
ATOM   3513  O   THR A 235     -11.621 -15.113 -17.415  1.00 84.88           O
ATOM   3514  HA  THR A 235     -10.400 -15.156 -15.243  1.00 84.88           H
ATOM   3515  CB  THR A 235     -12.130 -14.541 -14.115  1.00 84.88           C
ATOM   3516  HB  THR A 235     -12.853 -13.726 -14.088  1.00 84.88           H
ATOM   3517  OG1 THR A 235     -11.353 -14.714 -12.933  1.00 84.88           O
ATOM   3518  HG1 THR A 235     -11.428 -13.903 -12.353  1.00 84.88           H
ATOM   3519  CG2 THR A 235     -12.867 -15.872 -14.274  1.00 84.88           C
ATOM   3520 1HG2 THR A 235     -12.150 -16.692 -14.233  1.00 84.88           H
ATOM   3521 2HG2 THR A 235     -13.384 -15.889 -15.234  1.00 84.88           H
ATOM   3522 3HG2 THR A 235     -13.593 -15.984 -13.468  1.00 84.88           H
ATOM   3523  HN  THR A 235     -10.631 -12.652 -14.044  1.00 84.88           H
ATOM   3524  N   ILE A 236     -12.298 -13.028 -16.858  1.00 84.06           N
ATOM   3525  CA  ILE A 236     -12.948 -12.778 -18.133  1.00 84.06           C
ATOM   3526  C   ILE A 236     -11.884 -12.625 -19.222  1.00 84.06           C
ATOM   3527  O   ILE A 236     -12.064 -13.102 -20.342  1.00 84.06           O
ATOM   3528  HA  ILE A 236     -13.557 -13.652 -18.366  1.00 84.06           H
ATOM   3529  CB  ILE A 236     -13.895 -11.582 -18.026  1.00 84.06           C
ATOM   3530  HB  ILE A 236     -13.322 -10.722 -17.681  1.00 84.06           H
ATOM   3531  CG1 ILE A 236     -14.990 -11.840 -16.989  1.00 84.06           C
ATOM   3532 1HG1 ILE A 236     -15.711 -12.554 -17.387  1.00 84.06           H
ATOM   3533 2HG1 ILE A 236     -14.553 -12.291 -16.098  1.00 84.06           H
ATOM   3534  CG2 ILE A 236     -14.476 -11.217 -19.394  1.00 84.06           C
ATOM   3535 1HG2 ILE A 236     -13.665 -10.961 -20.076  1.00 84.06           H
ATOM   3536 2HG2 ILE A 236     -15.030 -12.068 -19.792  1.00 84.06           H
ATOM   3537 3HG2 ILE A 236     -15.145 -10.364 -19.289  1.00 84.06           H
ATOM   3538  CD1 ILE A 236     -15.706 -10.541 -16.612  1.00 84.06           C
ATOM   3539 1HD1 ILE A 236     -14.986  -9.839 -16.192  1.00 84.06           H
ATOM   3540 2HD1 ILE A 236     -16.162 -10.106 -17.501  1.00 84.06           H
ATOM   3541 3HD1 ILE A 236     -16.479 -10.754 -15.874  1.00 84.06           H
ATOM   3542  HN  ILE A 236     -12.341 -12.271 -16.206  1.00 84.06           H
ATOM   3543  N   ILE A 237     -10.800 -11.958 -18.855  1.00 79.61           N
ATOM   3544  CA  ILE A 237      -9.705 -11.739 -19.786  1.00 79.61           C
ATOM   3545  C   ILE A 237      -9.210 -13.089 -20.309  1.00 79.61           C
ATOM   3546  O   ILE A 237      -9.116 -13.293 -21.519  1.00 79.61           O
ATOM   3547  HA  ILE A 237     -10.099 -11.167 -20.625  1.00 79.61           H
ATOM   3548  CB  ILE A 237      -8.610 -10.893 -19.135  1.00 79.61           C
ATOM   3549  HB  ILE A 237      -8.459 -11.252 -18.117  1.00 79.61           H
ATOM   3550  CG1 ILE A 237      -9.035  -9.426 -19.037  1.00 79.61           C
ATOM   3551 1HG1 ILE A 237      -9.009  -8.970 -20.027  1.00 79.61           H
ATOM   3552 2HG1 ILE A 237     -10.065  -9.365 -18.686  1.00 79.61           H
ATOM   3553  CG2 ILE A 237      -7.280 -11.055 -19.873  1.00 79.61           C
ATOM   3554 1HG2 ILE A 237      -6.975 -12.102 -19.846  1.00 79.61           H
ATOM   3555 2HG2 ILE A 237      -7.398 -10.738 -20.909  1.00 79.61           H
ATOM   3556 3HG2 ILE A 237      -6.518 -10.443 -19.390  1.00 79.61           H
ATOM   3557  CD1 ILE A 237      -8.120  -8.651 -18.088  1.00 79.61           C
ATOM   3558 1HD1 ILE A 237      -8.167  -9.096 -17.094  1.00 79.61           H
ATOM   3559 2HD1 ILE A 237      -7.095  -8.694 -18.456  1.00 79.61           H
ATOM   3560 3HD1 ILE A 237      -8.444  -7.612 -18.037  1.00 79.61           H
ATOM   3561  HN  ILE A 237     -10.663 -11.570 -17.944  1.00 79.61           H
ATOM   3562  N   ILE A 238      -8.906 -13.976 -19.373  1.00 77.88           N
ATOM   3563  CA  ILE A 238      -8.351 -15.272 -19.722  1.00 77.88           C
ATOM   3564  C   ILE A 238      -9.301 -15.987 -20.684  1.00 77.88           C
ATOM   3565  O   ILE A 238      -8.869 -16.529 -21.701  1.00 77.88           O
ATOM   3566  HA  ILE A 238      -7.406 -15.095 -20.237  1.00 77.88           H
ATOM   3567  CB  ILE A 238      -8.034 -16.076 -18.460  1.00 77.88           C
ATOM   3568  HB  ILE A 238      -8.893 -16.017 -17.792  1.00 77.88           H
ATOM   3569  CG1 ILE A 238      -6.840 -15.478 -17.713  1.00 77.88           C
ATOM   3570 1HG1 ILE A 238      -5.917 -15.727 -18.238  1.00 77.88           H
ATOM   3571 2HG1 ILE A 238      -6.919 -14.391 -17.706  1.00 77.88           H
ATOM   3572  CG2 ILE A 238      -7.820 -17.555 -18.791  1.00 77.88           C
ATOM   3573 1HG2 ILE A 238      -8.724 -17.960 -19.245  1.00 77.88           H
ATOM   3574 2HG2 ILE A 238      -6.988 -17.655 -19.487  1.00 77.88           H
ATOM   3575 3HG2 ILE A 238      -7.597 -18.103 -17.876  1.00 77.88           H
ATOM   3576  CD1 ILE A 238      -6.773 -16.000 -16.277  1.00 77.88           C
ATOM   3577 1HD1 ILE A 238      -7.687 -15.728 -15.749  1.00 77.88           H
ATOM   3578 2HD1 ILE A 238      -6.670 -17.085 -16.289  1.00 77.88           H
ATOM   3579 3HD1 ILE A 238      -5.916 -15.559 -15.769  1.00 77.88           H
ATOM   3580  HN  ILE A 238      -9.034 -13.820 -18.393  1.00 77.88           H
ATOM   3581  N   HIS A 239     -10.577 -15.966 -20.330  1.00 77.60           N
ATOM   3582  CA  HIS A 239     -11.583 -16.667 -21.111  1.00 77.60           C
ATOM   3583  C   HIS A 239     -11.583 -16.133 -22.545  1.00 77.60           C
ATOM   3584  O   HIS A 239     -11.633 -16.907 -23.499  1.00 77.60           O
ATOM   3585  HA  HIS A 239     -11.293 -17.717 -21.124  1.00 77.60           H
ATOM   3586  CB  HIS A 239     -12.955 -16.570 -20.442  1.00 77.60           C
ATOM   3587 1HB  HIS A 239     -12.856 -16.841 -19.391  1.00 77.60           H
ATOM   3588 2HB  HIS A 239     -13.291 -15.533 -20.473  1.00 77.60           H
ATOM   3589  CG  HIS A 239     -14.010 -17.445 -21.075  1.00 77.60           C
ATOM   3590  ND1 HIS A 239     -14.030 -18.821 -20.929  1.00 77.60           N
ATOM   3591  HD1 HIS A 239     -13.372 -19.363 -20.408  1.00 77.60           H
ATOM   3592  CD2 HIS A 239     -15.081 -17.125 -21.858  1.00 77.60           C
ATOM   3593  HD2 HIS A 239     -15.364 -16.120 -22.171  1.00 77.60           H
ATOM   3594  CE1 HIS A 239     -15.070 -19.298 -21.598  1.00 77.60           C
ATOM   3595  HE1 HIS A 239     -15.355 -20.347 -21.676  1.00 77.60           H
ATOM   3596  NE2 HIS A 239     -15.719 -18.245 -22.173  1.00 77.60           N
ATOM   3597  HN  HIS A 239     -10.927 -15.483 -19.527  1.00 77.60           H
ATOM   3598  N   THR A 240     -11.526 -14.813 -22.651  1.00 79.20           N
ATOM   3599  CA  THR A 240     -11.588 -14.163 -23.949  1.00 79.20           C
ATOM   3600  C   THR A 240     -10.362 -14.529 -24.787  1.00 79.20           C
ATOM   3601  O   THR A 240     -10.467 -14.715 -25.999  1.00 79.20           O
ATOM   3602  HA  THR A 240     -12.462 -14.540 -24.480  1.00 79.20           H
ATOM   3603  CB  THR A 240     -11.739 -12.659 -23.717  1.00 79.20           C
ATOM   3604  HB  THR A 240     -10.822 -12.233 -23.309  1.00 79.20           H
ATOM   3605  OG1 THR A 240     -12.891 -12.549 -22.886  1.00 79.20           O
ATOM   3606  HG1 THR A 240     -12.615 -12.452 -21.930  1.00 79.20           H
ATOM   3607  CG2 THR A 240     -12.127 -11.906 -24.992  1.00 79.20           C
ATOM   3608 1HG2 THR A 240     -13.079 -12.286 -25.363  1.00 79.20           H
ATOM   3609 2HG2 THR A 240     -11.357 -12.054 -25.749  1.00 79.20           H
ATOM   3610 3HG2 THR A 240     -12.221 -10.843 -24.772  1.00 79.20           H
ATOM   3611  HN  THR A 240     -11.439 -14.193 -21.871  1.00 79.20           H
ATOM   3612  N   LEU A 241      -9.227 -14.621 -24.110  1.00 73.79           N
ATOM   3613  CA  LEU A 241      -7.961 -14.821 -24.794  1.00 73.79           C
ATOM   3614  C   LEU A 241      -7.885 -16.260 -25.308  1.00 73.79           C
ATOM   3615  O   LEU A 241      -7.375 -16.507 -26.399  1.00 73.79           O
ATOM   3616  HA  LEU A 241      -7.943 -14.147 -25.650  1.00 73.79           H
ATOM   3617  CB  LEU A 241      -6.793 -14.429 -23.885  1.00 73.79           C
ATOM   3618 1HB  LEU A 241      -6.935 -14.911 -22.918  1.00 73.79           H
ATOM   3619 2HB  LEU A 241      -5.876 -14.834 -24.312  1.00 73.79           H
ATOM   3620  CG  LEU A 241      -6.597 -12.930 -23.653  1.00 73.79           C
ATOM   3621  HG  LEU A 241      -7.518 -12.526 -23.232  1.00 73.79           H
ATOM   3622  CD1 LEU A 241      -5.483 -12.674 -22.636  1.00 73.79           C
ATOM   3623 1HD1 LEU A 241      -5.743 -13.143 -21.687  1.00 73.79           H
ATOM   3624 2HD1 LEU A 241      -4.549 -13.095 -23.007  1.00 73.79           H
ATOM   3625 3HD1 LEU A 241      -5.365 -11.600 -22.490  1.00 73.79           H
ATOM   3626  CD2 LEU A 241      -6.347 -12.199 -24.974  1.00 73.79           C
ATOM   3627 1HD2 LEU A 241      -5.450 -12.600 -25.447  1.00 73.79           H
ATOM   3628 2HD2 LEU A 241      -7.201 -12.341 -25.636  1.00 73.79           H
ATOM   3629 3HD2 LEU A 241      -6.211 -11.135 -24.780  1.00 73.79           H
ATOM   3630  HN  LEU A 241      -9.164 -14.562 -23.113  1.00 73.79           H
ATOM   3631  N   ILE A 242      -8.400 -17.172 -24.496  1.00 75.50           N
ATOM   3632  CA  ILE A 242      -8.430 -18.575 -24.871  1.00 75.50           C
ATOM   3633  C   ILE A 242      -9.235 -18.737 -26.162  1.00 75.50           C
ATOM   3634  O   ILE A 242      -8.817 -19.449 -27.074  1.00 75.50           O
ATOM   3635  HA  ILE A 242      -7.403 -18.884 -25.064  1.00 75.50           H
ATOM   3636  CB  ILE A 242      -8.948 -19.429 -23.712  1.00 75.50           C
ATOM   3637  HB  ILE A 242      -9.853 -18.961 -23.322  1.00 75.50           H
ATOM   3638  CG1 ILE A 242      -7.934 -19.474 -22.568  1.00 75.50           C
ATOM   3639 1HG1 ILE A 242      -7.064 -20.056 -22.871  1.00 75.50           H
ATOM   3640 2HG1 ILE A 242      -7.582 -18.466 -22.349  1.00 75.50           H
ATOM   3641  CG2 ILE A 242      -9.334 -20.829 -24.191  1.00 75.50           C
ATOM   3642 1HG2 ILE A 242     -10.117 -20.752 -24.946  1.00 75.50           H
ATOM   3643 2HG2 ILE A 242      -8.461 -21.319 -24.623  1.00 75.50           H
ATOM   3644 3HG2 ILE A 242      -9.700 -21.415 -23.348  1.00 75.50           H
ATOM   3645  CD1 ILE A 242      -8.552 -20.089 -21.310  1.00 75.50           C
ATOM   3646 1HD1 ILE A 242      -9.407 -19.490 -20.996  1.00 75.50           H
ATOM   3647 2HD1 ILE A 242      -8.880 -21.105 -21.527  1.00 75.50           H
ATOM   3648 3HD1 ILE A 242      -7.809 -20.109 -20.513  1.00 75.50           H
ATOM   3649  HN  ILE A 242      -8.791 -16.966 -23.599  1.00 75.50           H
ATOM   3650  N   GLN A 243     -10.376 -18.064 -26.198  1.00 71.77           N
ATOM   3651  CA  GLN A 243     -11.274 -18.174 -27.335  1.00 71.77           C
ATOM   3652  C   GLN A 243     -10.618 -17.589 -28.587  1.00 71.77           C
ATOM   3653  O   GLN A 243     -10.861 -18.059 -29.697  1.00 71.77           O
ATOM   3654  HA  GLN A 243     -11.442 -19.242 -27.470  1.00 71.77           H
ATOM   3655  CB  GLN A 243     -12.611 -17.489 -27.046  1.00 71.77           C
ATOM   3656 1HB  GLN A 243     -12.434 -16.489 -26.651  1.00 71.77           H
ATOM   3657 2HB  GLN A 243     -13.172 -17.371 -27.973  1.00 71.77           H
ATOM   3658  CG  GLN A 243     -13.437 -18.299 -26.045  1.00 71.77           C
ATOM   3659 1HG  GLN A 243     -13.561 -19.318 -26.411  1.00 71.77           H
ATOM   3660 2HG  GLN A 243     -12.904 -18.364 -25.096  1.00 71.77           H
ATOM   3661  CD  GLN A 243     -14.810 -17.661 -25.822  1.00 71.77           C
ATOM   3662  OE1 GLN A 243     -15.089 -16.558 -26.263  1.00 71.77           O
ATOM   3663  NE2 GLN A 243     -15.648 -18.413 -25.116  1.00 71.77           N
ATOM   3664 1HE2 GLN A 243     -15.356 -19.310 -24.783  1.00 71.77           H
ATOM   3665 2HE2 GLN A 243     -16.571 -18.083 -24.917  1.00 71.77           H
ATOM   3666  HN  GLN A 243     -10.689 -17.455 -25.469  1.00 71.77           H
ATOM   3667  N   ALA A 244      -9.799 -16.571 -28.367  1.00 72.41           N
ATOM   3668  CA  ALA A 244      -9.281 -15.775 -29.467  1.00 72.41           C
ATOM   3669  C   ALA A 244      -8.236 -16.590 -30.232  1.00 72.41           C
ATOM   3670  O   ALA A 244      -7.913 -16.273 -31.376  1.00 72.41           O
ATOM   3671  HA  ALA A 244     -10.113 -15.549 -30.134  1.00 72.41           H
ATOM   3672  CB  ALA A 244      -8.714 -14.462 -28.924  1.00 72.41           C
ATOM   3673 1HB  ALA A 244      -9.502 -13.908 -28.415  1.00 72.41           H
ATOM   3674 2HB  ALA A 244      -7.909 -14.677 -28.221  1.00 72.41           H
ATOM   3675 3HB  ALA A 244      -8.325 -13.865 -29.750  1.00 72.41           H
ATOM   3676  HN  ALA A 244      -9.490 -16.288 -27.459  1.00 72.41           H
ATOM   3677  N   LYS A 245      -7.736 -17.623 -29.570  1.00 60.99           N
ATOM   3678  CA  LYS A 245      -6.735 -18.485 -30.174  1.00 60.99           C
ATOM   3679  C   LYS A 245      -5.664 -17.624 -30.846  1.00 60.99           C
ATOM   3680  O   LYS A 245      -4.869 -18.123 -31.641  1.00 60.99           O
ATOM   3681  HA  LYS A 245      -6.267 -19.054 -29.371  1.00 60.99           H
ATOM   3682  CB  LYS A 245      -7.395 -19.493 -31.117  1.00 60.99           C
ATOM   3683 1HB  LYS A 245      -8.088 -18.976 -31.782  1.00 60.99           H
ATOM   3684 2HB  LYS A 245      -6.637 -19.958 -31.747  1.00 60.99           H
ATOM   3685  CG  LYS A 245      -8.144 -20.572 -30.331  1.00 60.99           C
ATOM   3686 1HG  LYS A 245      -7.517 -20.933 -29.516  1.00 60.99           H
ATOM   3687 2HG  LYS A 245      -9.038 -20.143 -29.880  1.00 60.99           H
ATOM   3688  CD  LYS A 245      -8.533 -21.740 -31.238  1.00 60.99           C
ATOM   3689 1HD  LYS A 245      -9.264 -21.405 -31.975  1.00 60.99           H
ATOM   3690 2HD  LYS A 245      -7.659 -22.085 -31.790  1.00 60.99           H
ATOM   3691  CE  LYS A 245      -9.117 -22.896 -30.423  1.00 60.99           C
ATOM   3692 1HE  LYS A 245      -8.441 -23.150 -29.606  1.00 60.99           H
ATOM   3693 2HE  LYS A 245     -10.061 -22.591 -29.972  1.00 60.99           H
ATOM   3694  NZ  LYS A 245      -9.331 -24.081 -31.283  1.00 60.99           N
ATOM   3695 1HZ  LYS A 245      -9.743 -24.827 -30.735  1.00 60.99           H
ATOM   3696 2HZ  LYS A 245      -9.955 -23.837 -32.045  1.00 60.99           H
ATOM   3697 3HZ  LYS A 245      -8.442 -24.390 -31.661  1.00 60.99           H
ATOM   3698  HN  LYS A 245      -8.004 -17.873 -28.639  1.00 60.99           H
ATOM   3699  N   LYS A 246      -5.678 -16.344 -30.503  1.00 53.95           N
ATOM   3700  CA  LYS A 246      -4.737 -15.403 -31.085  1.00 53.95           C
ATOM   3701  C   LYS A 246      -3.472 -15.357 -30.226  1.00 53.95           C
ATOM   3702  O   LYS A 246      -3.529 -15.005 -29.049  1.00 53.95           O
ATOM   3703  HA  LYS A 246      -4.470 -15.777 -32.073  1.00 53.95           H
ATOM   3704  CB  LYS A 246      -5.397 -14.037 -31.281  1.00 53.95           C
ATOM   3705 1HB  LYS A 246      -5.987 -13.784 -30.400  1.00 53.95           H
ATOM   3706 2HB  LYS A 246      -4.630 -13.269 -31.381  1.00 53.95           H
ATOM   3707  CG  LYS A 246      -6.294 -14.034 -32.520  1.00 53.95           C
ATOM   3708 1HG  LYS A 246      -5.777 -14.519 -33.348  1.00 53.95           H
ATOM   3709 2HG  LYS A 246      -7.195 -14.615 -32.323  1.00 53.95           H
ATOM   3710  CD  LYS A 246      -6.677 -12.607 -32.917  1.00 53.95           C
ATOM   3711 1HD  LYS A 246      -7.265 -12.150 -32.121  1.00 53.95           H
ATOM   3712 2HD  LYS A 246      -5.777 -12.004 -33.035  1.00 53.95           H
ATOM   3713  CE  LYS A 246      -7.479 -12.596 -34.220  1.00 53.95           C
ATOM   3714 1HE  LYS A 246      -6.970 -13.200 -34.972  1.00 53.95           H
ATOM   3715 2HE  LYS A 246      -8.456 -13.049 -34.056  1.00 53.95           H
ATOM   3716  NZ  LYS A 246      -7.644 -11.212 -34.716  1.00 53.95           N
ATOM   3717 1HZ  LYS A 246      -8.201 -11.220 -35.563  1.00 53.95           H
ATOM   3718 2HZ  LYS A 246      -8.110 -10.653 -34.010  1.00 53.95           H
ATOM   3719 3HZ  LYS A 246      -6.733 -10.813 -34.915  1.00 53.95           H
ATOM   3720  HN  LYS A 246      -6.316 -15.950 -29.841  1.00 53.95           H
ATOM   3721  N   SER A 247      -2.359 -15.718 -30.848  1.00 57.16           N
ATOM   3722  CA  SER A 247      -1.109 -15.864 -30.122  1.00 57.16           C
ATOM   3723  C   SER A 247      -0.730 -14.538 -29.460  1.00 57.16           C
ATOM   3724  O   SER A 247      -0.347 -14.510 -28.292  1.00 57.16           O
ATOM   3725  HA  SER A 247      -1.301 -16.627 -29.367  1.00 57.16           H
ATOM   3726  CB  SER A 247       0.014 -16.336 -31.048  1.00 57.16           C
ATOM   3727 1HB  SER A 247       0.594 -17.112 -30.548  1.00 57.16           H
ATOM   3728 2HB  SER A 247      -0.418 -16.786 -31.941  1.00 57.16           H
ATOM   3729  OG  SER A 247       0.878 -15.267 -31.426  1.00 57.16           O
ATOM   3730  HG  SER A 247       1.573 -15.599 -32.064  1.00 57.16           H
ATOM   3731  HN  SER A 247      -2.303 -15.908 -31.828  1.00 57.16           H
ATOM   3732  N   SER A 248      -0.849 -13.470 -30.236  1.00 58.93           N
ATOM   3733  CA  SER A 248      -0.432 -12.158 -29.774  1.00 58.93           C
ATOM   3734  C   SER A 248      -1.137 -11.818 -28.458  1.00 58.93           C
ATOM   3735  O   SER A 248      -0.593 -11.090 -27.629  1.00 58.93           O
ATOM   3736  HA  SER A 248       0.645 -12.234 -29.622  1.00 58.93           H
ATOM   3737  CB  SER A 248      -0.724 -11.085 -30.824  1.00 58.93           C
ATOM   3738 1HB  SER A 248      -0.342 -10.124 -30.477  1.00 58.93           H
ATOM   3739 2HB  SER A 248      -0.192 -11.325 -31.745  1.00 58.93           H
ATOM   3740  OG  SER A 248      -2.117 -10.971 -31.098  1.00 58.93           O
ATOM   3741  HG  SER A 248      -2.274 -10.262 -31.786  1.00 58.93           H
ATOM   3742  HN  SER A 248      -1.222 -13.492 -31.164  1.00 58.93           H
ATOM   3743  N   LYS A 249      -2.336 -12.362 -28.309  1.00 54.00           N
ATOM   3744  CA  LYS A 249      -3.123 -12.121 -27.112  1.00 54.00           C
ATOM   3745  C   LYS A 249      -2.528 -12.915 -25.947  1.00 54.00           C
ATOM   3746  O   LYS A 249      -2.675 -12.529 -24.789  1.00 54.00           O
ATOM   3747  HA  LYS A 249      -3.047 -11.059 -26.879  1.00 54.00           H
ATOM   3748  CB  LYS A 249      -4.600 -12.424 -27.371  1.00 54.00           C
ATOM   3749 1HB  LYS A 249      -4.696 -13.391 -27.865  1.00 54.00           H
ATOM   3750 2HB  LYS A 249      -5.132 -12.496 -26.423  1.00 54.00           H
ATOM   3751  CG  LYS A 249      -5.238 -11.337 -28.239  1.00 54.00           C
ATOM   3752 1HG  LYS A 249      -5.006 -10.355 -27.827  1.00 54.00           H
ATOM   3753 2HG  LYS A 249      -4.812 -11.371 -29.242  1.00 54.00           H
ATOM   3754  CD  LYS A 249      -6.755 -11.518 -28.317  1.00 54.00           C
ATOM   3755 1HD  LYS A 249      -6.988 -12.423 -28.878  1.00 54.00           H
ATOM   3756 2HD  LYS A 249      -7.161 -11.651 -27.314  1.00 54.00           H
ATOM   3757  CE  LYS A 249      -7.417 -10.311 -28.985  1.00 54.00           C
ATOM   3758 1HE  LYS A 249      -7.030  -9.390 -28.551  1.00 54.00           H
ATOM   3759 2HE  LYS A 249      -7.168 -10.293 -30.046  1.00 54.00           H
ATOM   3760  NZ  LYS A 249      -8.887 -10.367 -28.816  1.00 54.00           N
ATOM   3761 1HZ  LYS A 249      -9.312  -9.585 -29.301  1.00 54.00           H
ATOM   3762 2HZ  LYS A 249      -9.239 -11.236 -29.202  1.00 54.00           H
ATOM   3763 3HZ  LYS A 249      -9.115 -10.318 -27.829  1.00 54.00           H
ATOM   3764  HN  LYS A 249      -2.769 -12.956 -28.987  1.00 54.00           H
ATOM   3765  N   HIS A 250      -1.868 -14.010 -26.295  1.00 53.19           N
ATOM   3766  CA  HIS A 250      -1.309 -14.899 -25.290  1.00 53.19           C
ATOM   3767  C   HIS A 250      -0.152 -14.200 -24.574  1.00 53.19           C
ATOM   3768  O   HIS A 250       0.029 -14.368 -23.369  1.00 53.19           O
ATOM   3769  HA  HIS A 250      -2.104 -15.097 -24.571  1.00 53.19           H
ATOM   3770  CB  HIS A 250      -0.900 -16.235 -25.913  1.00 53.19           C
ATOM   3771 1HB  HIS A 250      -0.432 -16.046 -26.879  1.00 53.19           H
ATOM   3772 2HB  HIS A 250      -0.147 -16.704 -25.280  1.00 53.19           H
ATOM   3773  CG  HIS A 250      -2.046 -17.199 -26.106  1.00 53.19           C
ATOM   3774  ND1 HIS A 250      -3.107 -16.943 -26.957  1.00 53.19           N
ATOM   3775  HD1 HIS A 250      -3.224 -16.121 -27.515  1.00 53.19           H
ATOM   3776  CD2 HIS A 250      -2.286 -18.421 -25.549  1.00 53.19           C
ATOM   3777  HD2 HIS A 250      -1.645 -18.930 -24.828  1.00 53.19           H
ATOM   3778  CE1 HIS A 250      -3.942 -17.970 -26.906  1.00 53.19           C
ATOM   3779  HE1 HIS A 250      -4.873 -18.068 -27.464  1.00 53.19           H
ATOM   3780  NE2 HIS A 250      -3.431 -18.885 -26.033  1.00 53.19           N
ATOM   3781  HN  HIS A 250      -1.714 -14.293 -27.242  1.00 53.19           H
ATOM   3782  N   LYS A 251       0.601 -13.430 -25.346  1.00 56.07           N
ATOM   3783  CA  LYS A 251       1.703 -12.663 -24.791  1.00 56.07           C
ATOM   3784  C   LYS A 251       1.160 -11.672 -23.759  1.00 56.07           C
ATOM   3785  O   LYS A 251       1.707 -11.548 -22.664  1.00 56.07           O
ATOM   3786  HA  LYS A 251       2.365 -13.363 -24.281  1.00 56.07           H
ATOM   3787  CB  LYS A 251       2.515 -12.004 -25.908  1.00 56.07           C
ATOM   3788 1HB  LYS A 251       1.840 -11.599 -26.662  1.00 56.07           H
ATOM   3789 2HB  LYS A 251       3.082 -11.165 -25.505  1.00 56.07           H
ATOM   3790  CG  LYS A 251       3.470 -13.008 -26.557  1.00 56.07           C
ATOM   3791 1HG  LYS A 251       4.102 -13.460 -25.792  1.00 56.07           H
ATOM   3792 2HG  LYS A 251       2.898 -13.814 -27.016  1.00 56.07           H
ATOM   3793  CD  LYS A 251       4.344 -12.329 -27.613  1.00 56.07           C
ATOM   3794 1HD  LYS A 251       3.718 -11.960 -28.426  1.00 56.07           H
ATOM   3795 2HD  LYS A 251       4.842 -11.464 -27.176  1.00 56.07           H
ATOM   3796  CE  LYS A 251       5.389 -13.300 -28.167  1.00 56.07           C
ATOM   3797 1HE  LYS A 251       6.166 -13.471 -27.422  1.00 56.07           H
ATOM   3798 2HE  LYS A 251       4.925 -14.265 -28.370  1.00 56.07           H
ATOM   3799  NZ  LYS A 251       5.991 -12.762 -29.407  1.00 56.07           N
ATOM   3800 1HZ  LYS A 251       6.687 -13.412 -29.755  1.00 56.07           H
ATOM   3801 2HZ  LYS A 251       5.268 -12.634 -30.106  1.00 56.07           H
ATOM   3802 3HZ  LYS A 251       6.431 -11.870 -29.209  1.00 56.07           H
ATOM   3803  HN  LYS A 251       0.469 -13.327 -26.332  1.00 56.07           H
ATOM   3804  N   ALA A 252       0.090 -10.991 -24.145  1.00 61.88           N
ATOM   3805  CA  ALA A 252      -0.524 -10.006 -23.273  1.00 61.88           C
ATOM   3806  C   ALA A 252      -1.039 -10.699 -22.010  1.00 61.88           C
ATOM   3807  O   ALA A 252      -1.002 -10.124 -20.923  1.00 61.88           O
ATOM   3808  HA  ALA A 252       0.243  -9.284 -22.994  1.00 61.88           H
ATOM   3809  CB  ALA A 252      -1.635  -9.275 -24.031  1.00 61.88           C
ATOM   3810 1HB  ALA A 252      -1.213  -8.776 -24.902  1.00 61.88           H
ATOM   3811 2HB  ALA A 252      -2.388  -9.995 -24.353  1.00 61.88           H
ATOM   3812 3HB  ALA A 252      -2.096  -8.536 -23.376  1.00 61.88           H
ATOM   3813  HN  ALA A 252      -0.354 -11.105 -25.034  1.00 61.88           H
ATOM   3814  N   LEU A 253      -1.507 -11.925 -22.195  1.00 61.76           N
ATOM   3815  CA  LEU A 253      -2.024 -12.704 -21.083  1.00 61.76           C
ATOM   3816  C   LEU A 253      -0.894 -12.981 -20.090  1.00 61.76           C
ATOM   3817  O   LEU A 253      -1.047 -12.755 -18.890  1.00 61.76           O
ATOM   3818  HA  LEU A 253      -2.781 -12.098 -20.584  1.00 61.76           H
ATOM   3819  CB  LEU A 253      -2.719 -13.968 -21.592  1.00 61.76           C
ATOM   3820 1HB  LEU A 253      -3.497 -13.673 -22.296  1.00 61.76           H
ATOM   3821 2HB  LEU A 253      -1.992 -14.559 -22.149  1.00 61.76           H
ATOM   3822  CG  LEU A 253      -3.350 -14.864 -20.523  1.00 61.76           C
ATOM   3823  HG  LEU A 253      -2.584 -15.107 -19.787  1.00 61.76           H
ATOM   3824  CD1 LEU A 253      -4.471 -14.130 -19.785  1.00 61.76           C
ATOM   3825 1HD1 LEU A 253      -4.066 -13.240 -19.302  1.00 61.76           H
ATOM   3826 2HD1 LEU A 253      -5.243 -13.837 -20.496  1.00 61.76           H
ATOM   3827 3HD1 LEU A 253      -4.902 -14.789 -19.031  1.00 61.76           H
ATOM   3828  CD2 LEU A 253      -3.830 -16.184 -21.129  1.00 61.76           C
ATOM   3829 1HD2 LEU A 253      -4.575 -15.981 -21.898  1.00 61.76           H
ATOM   3830 2HD2 LEU A 253      -2.984 -16.710 -21.571  1.00 61.76           H
ATOM   3831 3HD2 LEU A 253      -4.274 -16.801 -20.348  1.00 61.76           H
ATOM   3832  HN  LEU A 253      -1.535 -12.384 -23.082  1.00 61.76           H
ATOM   3833  N   LYS A 254       0.217 -13.466 -20.626  1.00 61.52           N
ATOM   3834  CA  LYS A 254       1.331 -13.881 -19.792  1.00 61.52           C
ATOM   3835  C   LYS A 254       1.756 -12.715 -18.898  1.00 61.52           C
ATOM   3836  O   LYS A 254       1.955 -12.889 -17.696  1.00 61.52           O
ATOM   3837  HA  LYS A 254       0.978 -14.693 -19.155  1.00 61.52           H
ATOM   3838  CB  LYS A 254       2.465 -14.441 -20.653  1.00 61.52           C
ATOM   3839 1HB  LYS A 254       2.059 -15.129 -21.395  1.00 61.52           H
ATOM   3840 2HB  LYS A 254       2.946 -13.631 -21.200  1.00 61.52           H
ATOM   3841  CG  LYS A 254       3.501 -15.167 -19.791  1.00 61.52           C
ATOM   3842 1HG  LYS A 254       3.969 -14.459 -19.107  1.00 61.52           H
ATOM   3843 2HG  LYS A 254       3.006 -15.921 -19.180  1.00 61.52           H
ATOM   3844  CD  LYS A 254       4.571 -15.828 -20.661  1.00 61.52           C
ATOM   3845 1HD  LYS A 254       4.100 -16.510 -21.369  1.00 61.52           H
ATOM   3846 2HD  LYS A 254       5.090 -15.069 -21.247  1.00 61.52           H
ATOM   3847  CE  LYS A 254       5.580 -16.594 -19.802  1.00 61.52           C
ATOM   3848 1HE  LYS A 254       6.087 -15.907 -19.126  1.00 61.52           H
ATOM   3849 2HE  LYS A 254       5.058 -17.324 -19.183  1.00 61.52           H
ATOM   3850  NZ  LYS A 254       6.573 -17.281 -20.658  1.00 61.52           N
ATOM   3851 1HZ  LYS A 254       7.243 -17.769 -20.073  1.00 61.52           H
ATOM   3852 2HZ  LYS A 254       6.099 -17.947 -21.258  1.00 61.52           H
ATOM   3853 3HZ  LYS A 254       7.058 -16.597 -21.228  1.00 61.52           H
ATOM   3854  HN  LYS A 254       0.361 -13.576 -21.609  1.00 61.52           H
ATOM   3855  N   VAL A 255       1.884 -11.551 -19.519  1.00 61.10           N
ATOM   3856  CA  VAL A 255       2.248 -10.349 -18.788  1.00 61.10           C
ATOM   3857  C   VAL A 255       1.273 -10.148 -17.626  1.00 61.10           C
ATOM   3858  O   VAL A 255       1.691  -9.919 -16.493  1.00 61.10           O
ATOM   3859  HA  VAL A 255       3.249 -10.501 -18.384  1.00 61.10           H
ATOM   3860  CB  VAL A 255       2.298  -9.153 -19.741  1.00 61.10           C
ATOM   3861  HB  VAL A 255       1.367  -9.136 -20.306  1.00 61.10           H
ATOM   3862  CG1 VAL A 255       2.401  -7.838 -18.965  1.00 61.10           C
ATOM   3863 1HG1 VAL A 255       1.533  -7.731 -18.314  1.00 61.10           H
ATOM   3864 2HG1 VAL A 255       3.309  -7.843 -18.361  1.00 61.10           H
ATOM   3865 3HG1 VAL A 255       2.435  -7.004 -19.666  1.00 61.10           H
ATOM   3866  CG2 VAL A 255       3.451  -9.293 -20.737  1.00 61.10           C
ATOM   3867 1HG2 VAL A 255       4.395  -9.348 -20.195  1.00 61.10           H
ATOM   3868 2HG2 VAL A 255       3.316 -10.202 -21.324  1.00 61.10           H
ATOM   3869 3HG2 VAL A 255       3.463  -8.430 -21.402  1.00 61.10           H
ATOM   3870  HN  VAL A 255       1.743 -11.423 -20.500  1.00 61.10           H
ATOM   3871  N   THR A 256      -0.009 -10.241 -17.949  1.00 60.56           N
ATOM   3872  CA  THR A 256      -1.047  -9.853 -17.009  1.00 60.56           C
ATOM   3873  C   THR A 256      -1.065 -10.805 -15.812  1.00 60.56           C
ATOM   3874  O   THR A 256      -1.240 -10.374 -14.673  1.00 60.56           O
ATOM   3875  HA  THR A 256      -0.810  -8.861 -16.625  1.00 60.56           H
ATOM   3876  CB  THR A 256      -2.376  -9.804 -17.766  1.00 60.56           C
ATOM   3877  HB  THR A 256      -2.752 -10.809 -17.957  1.00 60.56           H
ATOM   3878  OG1 THR A 256      -2.087  -9.025 -18.924  1.00 60.56           O
ATOM   3879  HG1 THR A 256      -2.176  -9.587 -19.746  1.00 60.56           H
ATOM   3880  CG2 THR A 256      -3.441  -8.992 -17.027  1.00 60.56           C
ATOM   3881 1HG2 THR A 256      -3.091  -7.968 -16.895  1.00 60.56           H
ATOM   3882 2HG2 THR A 256      -3.627  -9.441 -16.051  1.00 60.56           H
ATOM   3883 3HG2 THR A 256      -4.364  -8.989 -17.607  1.00 60.56           H
ATOM   3884  HN  THR A 256      -0.341 -10.573 -18.832  1.00 60.56           H
ATOM   3885  N   ILE A 257      -0.881 -12.083 -16.110  1.00 70.39           N
ATOM   3886  CA  ILE A 257      -0.842 -13.096 -15.069  1.00 70.39           C
ATOM   3887  C   ILE A 257       0.327 -12.807 -14.126  1.00 70.39           C
ATOM   3888  O   ILE A 257       0.168 -12.839 -12.906  1.00 70.39           O
ATOM   3889  HA  ILE A 257      -1.770 -13.019 -14.502  1.00 70.39           H
ATOM   3890  CB  ILE A 257      -0.803 -14.496 -15.685  1.00 70.39           C
ATOM   3891  HB  ILE A 257      -0.030 -14.510 -16.453  1.00 70.39           H
ATOM   3892  CG1 ILE A 257      -2.129 -14.830 -16.372  1.00 70.39           C
ATOM   3893 1HG1 ILE A 257      -2.922 -14.896 -15.627  1.00 70.39           H
ATOM   3894 2HG1 ILE A 257      -2.401 -14.026 -17.056  1.00 70.39           H
ATOM   3895  CG2 ILE A 257      -0.420 -15.545 -14.639  1.00 70.39           C
ATOM   3896 1HG2 ILE A 257       0.566 -15.313 -14.237  1.00 70.39           H
ATOM   3897 2HG2 ILE A 257      -1.153 -15.538 -13.832  1.00 70.39           H
ATOM   3898 3HG2 ILE A 257      -0.400 -16.531 -15.104  1.00 70.39           H
ATOM   3899  CD1 ILE A 257      -2.032 -16.149 -17.140  1.00 70.39           C
ATOM   3900 1HD1 ILE A 257      -1.255 -16.071 -17.900  1.00 70.39           H
ATOM   3901 2HD1 ILE A 257      -1.784 -16.955 -16.448  1.00 70.39           H
ATOM   3902 3HD1 ILE A 257      -2.988 -16.362 -17.619  1.00 70.39           H
ATOM   3903  HN  ILE A 257      -0.761 -12.429 -17.040  1.00 70.39           H
ATOM   3904  N   THR A 258       1.476 -12.532 -14.726  1.00 72.89           N
ATOM   3905  CA  THR A 258       2.691 -12.325 -13.957  1.00 72.89           C
ATOM   3906  C   THR A 258       2.492 -11.201 -12.937  1.00 72.89           C
ATOM   3907  O   THR A 258       2.837 -11.352 -11.766  1.00 72.89           O
ATOM   3908  HA  THR A 258       2.901 -13.234 -13.393  1.00 72.89           H
ATOM   3909  CB  THR A 258       3.833 -12.058 -14.939  1.00 72.89           C
ATOM   3910  HB  THR A 258       3.672 -11.125 -15.479  1.00 72.89           H
ATOM   3911  OG1 THR A 258       3.880 -13.233 -15.744  1.00 72.89           O
ATOM   3912  HG1 THR A 258       3.275 -13.131 -16.534  1.00 72.89           H
ATOM   3913  CG2 THR A 258       5.200 -12.022 -14.253  1.00 72.89           C
ATOM   3914 1HG2 THR A 258       5.390 -12.981 -13.770  1.00 72.89           H
ATOM   3915 2HG2 THR A 258       5.210 -11.230 -13.504  1.00 72.89           H
ATOM   3916 3HG2 THR A 258       5.975 -11.830 -14.996  1.00 72.89           H
ATOM   3917  HN  THR A 258       1.584 -12.450 -15.716  1.00 72.89           H
ATOM   3918  N   VAL A 259       1.936 -10.100 -13.420  1.00 67.81           N
ATOM   3919  CA  VAL A 259       1.731  -8.934 -12.577  1.00 67.81           C
ATOM   3920  C   VAL A 259       0.803  -9.305 -11.418  1.00 67.81           C
ATOM   3921  O   VAL A 259       1.047  -8.921 -10.275  1.00 67.81           O
ATOM   3922  HA  VAL A 259       2.701  -8.646 -12.171  1.00 67.81           H
ATOM   3923  CB  VAL A 259       1.204  -7.768 -13.415  1.00 67.81           C
ATOM   3924  HB  VAL A 259       0.325  -8.116 -13.958  1.00 67.81           H
ATOM   3925  CG1 VAL A 259       0.774  -6.602 -12.524  1.00 67.81           C
ATOM   3926 1HG1 VAL A 259      -0.016  -6.932 -11.849  1.00 67.81           H
ATOM   3927 2HG1 VAL A 259       1.628  -6.255 -11.941  1.00 67.81           H
ATOM   3928 3HG1 VAL A 259       0.403  -5.786 -13.145  1.00 67.81           H
ATOM   3929  CG2 VAL A 259       2.243  -7.318 -14.444  1.00 67.81           C
ATOM   3930 1HG2 VAL A 259       3.148  -6.996 -13.928  1.00 67.81           H
ATOM   3931 2HG2 VAL A 259       2.480  -8.148 -15.109  1.00 67.81           H
ATOM   3932 3HG2 VAL A 259       1.843  -6.488 -15.026  1.00 67.81           H
ATOM   3933  HN  VAL A 259       1.629  -9.996 -14.366  1.00 67.81           H
ATOM   3934  N   LEU A 260      -0.242 -10.046 -11.753  1.00 68.22           N
ATOM   3935  CA  LEU A 260      -1.223 -10.450 -10.760  1.00 68.22           C
ATOM   3936  C   LEU A 260      -0.539 -11.304  -9.691  1.00 68.22           C
ATOM   3937  O   LEU A 260      -0.703 -11.059  -8.497  1.00 68.22           O
ATOM   3938  HA  LEU A 260      -1.601  -9.543 -10.288  1.00 68.22           H
ATOM   3939  CB  LEU A 260      -2.412 -11.140 -11.431  1.00 68.22           C
ATOM   3940 1HB  LEU A 260      -2.854 -10.446 -12.146  1.00 68.22           H
ATOM   3941 2HB  LEU A 260      -2.038 -11.991 -12.001  1.00 68.22           H
ATOM   3942  CG  LEU A 260      -3.516 -11.636 -10.494  1.00 68.22           C
ATOM   3943  HG  LEU A 260      -3.055 -12.241  -9.713  1.00 68.22           H
ATOM   3944  CD1 LEU A 260      -4.216 -10.464  -9.803  1.00 68.22           C
ATOM   3945 1HD1 LEU A 260      -3.489  -9.899  -9.219  1.00 68.22           H
ATOM   3946 2HD1 LEU A 260      -4.662  -9.813 -10.555  1.00 68.22           H
ATOM   3947 3HD1 LEU A 260      -4.995 -10.844  -9.143  1.00 68.22           H
ATOM   3948  CD2 LEU A 260      -4.504 -12.535 -11.239  1.00 68.22           C
ATOM   3949 1HD2 LEU A 260      -4.963 -11.975 -12.053  1.00 68.22           H
ATOM   3950 2HD2 LEU A 260      -3.976 -13.399 -11.643  1.00 68.22           H
ATOM   3951 3HD2 LEU A 260      -5.278 -12.874 -10.549  1.00 68.22           H
ATOM   3952  HN  LEU A 260      -0.424 -10.370 -12.682  1.00 68.22           H
ATOM   3953  N   THR A 261       0.215 -12.288 -10.159  1.00 79.43           N
ATOM   3954  CA  THR A 261       0.820 -13.258  -9.262  1.00 79.43           C
ATOM   3955  C   THR A 261       1.758 -12.560  -8.276  1.00 79.43           C
ATOM   3956  O   THR A 261       1.749 -12.863  -7.084  1.00 79.43           O
ATOM   3957  HA  THR A 261       0.028 -13.724  -8.674  1.00 79.43           H
ATOM   3958  CB  THR A 261       1.516 -14.321 -10.115  1.00 79.43           C
ATOM   3959  HB  THR A 261       2.351 -13.891 -10.667  1.00 79.43           H
ATOM   3960  OG1 THR A 261       0.468 -14.867 -10.911  1.00 79.43           O
ATOM   3961  HG1 THR A 261       0.833 -15.180 -11.788  1.00 79.43           H
ATOM   3962  CG2 THR A 261       2.009 -15.507  -9.284  1.00 79.43           C
ATOM   3963 1HG2 THR A 261       1.163 -15.979  -8.785  1.00 79.43           H
ATOM   3964 2HG2 THR A 261       2.722 -15.156  -8.537  1.00 79.43           H
ATOM   3965 3HG2 THR A 261       2.495 -16.231  -9.938  1.00 79.43           H
ATOM   3966  HN  THR A 261       0.413 -12.429 -11.129  1.00 79.43           H
ATOM   3967  N   VAL A 262       2.546 -11.638  -8.810  1.00 81.87           N
ATOM   3968  CA  VAL A 262       3.529 -10.935  -8.003  1.00 81.87           C
ATOM   3969  C   VAL A 262       2.811 -10.138  -6.912  1.00 81.87           C
ATOM   3970  O   VAL A 262       3.234 -10.139  -5.757  1.00 81.87           O
ATOM   3971  HA  VAL A 262       4.163 -11.684  -7.530  1.00 81.87           H
ATOM   3972  CB  VAL A 262       4.412 -10.062  -8.897  1.00 81.87           C
ATOM   3973  HB  VAL A 262       3.759  -9.431  -9.499  1.00 81.87           H
ATOM   3974  CG1 VAL A 262       5.308  -9.148  -8.058  1.00 81.87           C
ATOM   3975 1HG1 VAL A 262       4.687  -8.500  -7.440  1.00 81.87           H
ATOM   3976 2HG1 VAL A 262       5.949  -9.755  -7.419  1.00 81.87           H
ATOM   3977 3HG1 VAL A 262       5.925  -8.539  -8.719  1.00 81.87           H
ATOM   3978  CG2 VAL A 262       5.245 -10.921  -9.851  1.00 81.87           C
ATOM   3979 1HG2 VAL A 262       5.884 -11.590  -9.274  1.00 81.87           H
ATOM   3980 2HG2 VAL A 262       4.581 -11.510 -10.483  1.00 81.87           H
ATOM   3981 3HG2 VAL A 262       5.864 -10.276 -10.474  1.00 81.87           H
ATOM   3982  HN  VAL A 262       2.521 -11.371  -9.773  1.00 81.87           H
ATOM   3983  N   PHE A 263       1.736  -9.477  -7.317  1.00 73.21           N
ATOM   3984  CA  PHE A 263       0.966  -8.662  -6.393  1.00 73.21           C
ATOM   3985  C   PHE A 263       0.397  -9.513  -5.255  1.00 73.21           C
ATOM   3986  O   PHE A 263       0.574  -9.187  -4.083  1.00 73.21           O
ATOM   3987  HA  PHE A 263       1.643  -7.914  -5.980  1.00 73.21           H
ATOM   3988  CB  PHE A 263      -0.191  -8.056  -7.188  1.00 73.21           C
ATOM   3989 1HB  PHE A 263       0.216  -7.450  -7.998  1.00 73.21           H
ATOM   3990 2HB  PHE A 263      -0.763  -8.861  -7.649  1.00 73.21           H
ATOM   3991  CG  PHE A 263      -1.137  -7.192  -6.351  1.00 73.21           C
ATOM   3992  CD1 PHE A 263      -2.300  -7.717  -5.880  1.00 73.21           C
ATOM   3993  HD1 PHE A 263      -2.558  -8.753  -6.099  1.00 73.21           H
ATOM   3994  CD2 PHE A 263      -0.814  -5.899  -6.077  1.00 73.21           C
ATOM   3995  HD2 PHE A 263       0.118  -5.479  -6.455  1.00 73.21           H
ATOM   3996  CE1 PHE A 263      -3.177  -6.916  -5.103  1.00 73.21           C
ATOM   3997  HE1 PHE A 263      -4.109  -7.336  -4.726  1.00 73.21           H
ATOM   3998  CE2 PHE A 263      -1.692  -5.098  -5.300  1.00 73.21           C
ATOM   3999  HE2 PHE A 263      -1.434  -4.062  -5.081  1.00 73.21           H
ATOM   4000  CZ  PHE A 263      -2.855  -5.623  -4.829  1.00 73.21           C
ATOM   4001  HZ  PHE A 263      -3.528  -5.008  -4.233  1.00 73.21           H
ATOM   4002  HN  PHE A 263       1.391  -9.491  -8.256  1.00 73.21           H
ATOM   4003  N   VAL A 264      -0.275 -10.587  -5.642  1.00 80.82           N
ATOM   4004  CA  VAL A 264      -0.975 -11.419  -4.678  1.00 80.82           C
ATOM   4005  C   VAL A 264       0.035 -12.005  -3.689  1.00 80.82           C
ATOM   4006  O   VAL A 264      -0.204 -12.008  -2.482  1.00 80.82           O
ATOM   4007  HA  VAL A 264      -1.669 -10.779  -4.133  1.00 80.82           H
ATOM   4008  CB  VAL A 264      -1.789 -12.491  -5.405  1.00 80.82           C
ATOM   4009  HB  VAL A 264      -1.119 -13.019  -6.084  1.00 80.82           H
ATOM   4010  CG1 VAL A 264      -2.358 -13.512  -4.418  1.00 80.82           C
ATOM   4011 1HG1 VAL A 264      -1.540 -13.996  -3.885  1.00 80.82           H
ATOM   4012 2HG1 VAL A 264      -3.007 -13.004  -3.704  1.00 80.82           H
ATOM   4013 3HG1 VAL A 264      -2.933 -14.262  -4.961  1.00 80.82           H
ATOM   4014  CG2 VAL A 264      -2.903 -11.859  -6.243  1.00 80.82           C
ATOM   4015 1HG2 VAL A 264      -3.571 -11.294  -5.593  1.00 80.82           H
ATOM   4016 2HG2 VAL A 264      -2.465 -11.190  -6.984  1.00 80.82           H
ATOM   4017 3HG2 VAL A 264      -3.466 -12.643  -6.749  1.00 80.82           H
ATOM   4018  HN  VAL A 264      -0.346 -10.891  -6.592  1.00 80.82           H
ATOM   4019  N   LEU A 265       1.141 -12.486  -4.236  1.00 85.30           N
ATOM   4020  CA  LEU A 265       2.131 -13.184  -3.434  1.00 85.30           C
ATOM   4021  C   LEU A 265       2.722 -12.216  -2.406  1.00 85.30           C
ATOM   4022  O   LEU A 265       3.111 -12.626  -1.314  1.00 85.30           O
ATOM   4023  HA  LEU A 265       1.615 -13.982  -2.900  1.00 85.30           H
ATOM   4024  CB  LEU A 265       3.180 -13.844  -4.331  1.00 85.30           C
ATOM   4025 1HB  LEU A 265       3.515 -13.111  -5.065  1.00 85.30           H
ATOM   4026 2HB  LEU A 265       4.044 -14.100  -3.719  1.00 85.30           H
ATOM   4027  CG  LEU A 265       2.728 -15.101  -5.078  1.00 85.30           C
ATOM   4028  HG  LEU A 265       1.843 -14.851  -5.662  1.00 85.30           H
ATOM   4029  CD1 LEU A 265       3.802 -15.570  -6.061  1.00 85.30           C
ATOM   4030 1HD1 LEU A 265       3.997 -14.782  -6.789  1.00 85.30           H
ATOM   4031 2HD1 LEU A 265       4.719 -15.797  -5.517  1.00 85.30           H
ATOM   4032 3HD1 LEU A 265       3.456 -16.465  -6.578  1.00 85.30           H
ATOM   4033  CD2 LEU A 265       2.326 -16.205  -4.098  1.00 85.30           C
ATOM   4034 1HD2 LEU A 265       3.179 -16.460  -3.468  1.00 85.30           H
ATOM   4035 2HD2 LEU A 265       1.504 -15.856  -3.474  1.00 85.30           H
ATOM   4036 3HD2 LEU A 265       2.010 -17.087  -4.655  1.00 85.30           H
ATOM   4037  HN  LEU A 265       1.365 -12.406  -5.208  1.00 85.30           H
ATOM   4038  N   SER A 266       2.772 -10.950  -2.794  1.00 87.59           N
ATOM   4039  CA  SER A 266       3.411  -9.939  -1.968  1.00 87.59           C
ATOM   4040  C   SER A 266       2.414  -9.393  -0.944  1.00 87.59           C
ATOM   4041  O   SER A 266       2.773  -9.144   0.206  1.00 87.59           O
ATOM   4042  HA  SER A 266       4.231 -10.453  -1.467  1.00 87.59           H
ATOM   4043  CB  SER A 266       3.970  -8.801  -2.824  1.00 87.59           C
ATOM   4044 1HB  SER A 266       4.364  -8.019  -2.175  1.00 87.59           H
ATOM   4045 2HB  SER A 266       4.804  -9.172  -3.420  1.00 87.59           H
ATOM   4046  OG  SER A 266       2.981  -8.247  -3.687  1.00 87.59           O
ATOM   4047  HG  SER A 266       3.110  -8.586  -4.619  1.00 87.59           H
ATOM   4048  HN  SER A 266       2.386 -10.612  -3.652  1.00 87.59           H
ATOM   4049  N   GLN A 267       1.181  -9.223  -1.399  1.00 83.77           N
ATOM   4050  CA  GLN A 267       0.200  -8.468  -0.637  1.00 83.77           C
ATOM   4051  C   GLN A 267      -0.601  -9.404   0.271  1.00 83.77           C
ATOM   4052  O   GLN A 267      -1.034  -9.006   1.351  1.00 83.77           O
ATOM   4053  HA  GLN A 267       0.778  -7.770  -0.031  1.00 83.77           H
ATOM   4054  CB  GLN A 267      -0.726  -7.679  -1.565  1.00 83.77           C
ATOM   4055 1HB  GLN A 267      -1.200  -8.358  -2.274  1.00 83.77           H
ATOM   4056 2HB  GLN A 267      -1.523  -7.218  -0.982  1.00 83.77           H
ATOM   4057  CG  GLN A 267       0.049  -6.600  -2.323  1.00 83.77           C
ATOM   4058 1HG  GLN A 267       0.881  -7.054  -2.861  1.00 83.77           H
ATOM   4059 2HG  GLN A 267      -0.599  -6.138  -3.069  1.00 83.77           H
ATOM   4060  CD  GLN A 267       0.577  -5.529  -1.367  1.00 83.77           C
ATOM   4061  OE1 GLN A 267      -0.004  -5.243  -0.332  1.00 83.77           O
ATOM   4062  NE2 GLN A 267       1.708  -4.955  -1.768  1.00 83.77           N
ATOM   4063 1HE2 GLN A 267       2.133  -5.236  -2.628  1.00 83.77           H
ATOM   4064 2HE2 GLN A 267       2.132  -4.242  -1.209  1.00 83.77           H
ATOM   4065  HN  GLN A 267       0.850  -9.589  -2.268  1.00 83.77           H
ATOM   4066  N   PHE A 268      -0.773 -10.630  -0.201  1.00 89.83           N
ATOM   4067  CA  PHE A 268      -1.689 -11.557   0.441  1.00 89.83           C
ATOM   4068  C   PHE A 268      -1.252 -11.855   1.876  1.00 89.83           C
ATOM   4069  O   PHE A 268      -2.041 -11.724   2.810  1.00 89.83           O
ATOM   4070  HA  PHE A 268      -2.672 -11.085   0.453  1.00 89.83           H
ATOM   4071  CB  PHE A 268      -1.655 -12.854  -0.370  1.00 89.83           C
ATOM   4072 1HB  PHE A 268      -1.891 -12.627  -1.410  1.00 89.83           H
ATOM   4073 2HB  PHE A 268      -0.641 -13.254  -0.354  1.00 89.83           H
ATOM   4074  CG  PHE A 268      -2.619 -13.929   0.134  1.00 89.83           C
ATOM   4075  CD1 PHE A 268      -2.156 -14.955   0.896  1.00 89.83           C
ATOM   4076  HD1 PHE A 268      -1.097 -15.012   1.148  1.00 89.83           H
ATOM   4077  CD2 PHE A 268      -3.941 -13.859  -0.180  1.00 89.83           C
ATOM   4078  HD2 PHE A 268      -4.312 -13.036  -0.791  1.00 89.83           H
ATOM   4079  CE1 PHE A 268      -3.051 -15.953   1.364  1.00 89.83           C
ATOM   4080  HE1 PHE A 268      -2.679 -16.776   1.975  1.00 89.83           H
ATOM   4081  CE2 PHE A 268      -4.836 -14.857   0.288  1.00 89.83           C
ATOM   4082  HE2 PHE A 268      -5.895 -14.800   0.036  1.00 89.83           H
ATOM   4083  CZ  PHE A 268      -4.372 -15.883   1.050  1.00 89.83           C
ATOM   4084  HZ  PHE A 268      -5.060 -16.649   1.409  1.00 89.83           H
ATOM   4085  HN  PHE A 268      -0.301 -10.991  -1.005  1.00 89.83           H
ATOM   4086  N   PRO A 269       0.010 -12.260   2.078  1.00 93.62           N
ATOM   4087  CA  PRO A 269       0.486 -12.606   3.420  1.00 93.62           C
ATOM   4088  C   PRO A 269       0.226 -11.498   4.427  1.00 93.62           C
ATOM   4089  O   PRO A 269      -0.234 -11.760   5.538  1.00 93.62           O
ATOM   4090  HA  PRO A 269      -0.059 -13.470   3.799  1.00 93.62           H
ATOM   4091  CB  PRO A 269       1.983 -12.852   3.221  1.00 93.62           C
ATOM   4092 1HB  PRO A 269       2.564 -11.947   3.391  1.00 93.62           H
ATOM   4093 2HB  PRO A 269       2.360 -13.607   3.911  1.00 93.62           H
ATOM   4094  CG  PRO A 269       2.075 -13.317   1.772  1.00 93.62           C
ATOM   4095 1HG  PRO A 269       3.081 -13.197   1.372  1.00 93.62           H
ATOM   4096 2HG  PRO A 269       1.828 -14.374   1.670  1.00 93.62           H
ATOM   4097  CD  PRO A 269       1.068 -12.425   1.065  1.00 93.62           C
ATOM   4098 1HD  PRO A 269       1.504 -11.467   0.783  1.00 93.62           H
ATOM   4099 2HD  PRO A 269       0.694 -12.883   0.149  1.00 93.62           H
ATOM   4100  N   TYR A 270       0.529 -10.278   4.009  1.00 91.35           N
ATOM   4101  CA  TYR A 270       0.382  -9.128   4.885  1.00 91.35           C
ATOM   4102  C   TYR A 270      -1.078  -8.940   5.301  1.00 91.35           C
ATOM   4103  O   TYR A 270      -1.370  -8.732   6.478  1.00 91.35           O
ATOM   4104  HA  TYR A 270       0.986  -9.304   5.775  1.00 91.35           H
ATOM   4105  CB  TYR A 270       0.827  -7.915   4.066  1.00 91.35           C
ATOM   4106 1HB  TYR A 270       1.898  -7.990   3.877  1.00 91.35           H
ATOM   4107 2HB  TYR A 270       0.330  -7.941   3.097  1.00 91.35           H
ATOM   4108  CG  TYR A 270       0.536  -6.571   4.737  1.00 91.35           C
ATOM   4109  CD1 TYR A 270      -0.382  -5.705   4.178  1.00 91.35           C
ATOM   4110  HD1 TYR A 270      -0.899  -5.979   3.259  1.00 91.35           H
ATOM   4111  CD2 TYR A 270       1.191  -6.224   5.901  1.00 91.35           C
ATOM   4112  HD2 TYR A 270       1.916  -6.908   6.343  1.00 91.35           H
ATOM   4113  CE1 TYR A 270      -0.656  -4.440   4.809  1.00 91.35           C
ATOM   4114  HE1 TYR A 270      -1.379  -3.747   4.378  1.00 91.35           H
ATOM   4115  CE2 TYR A 270       0.917  -4.960   6.533  1.00 91.35           C
ATOM   4116  HE2 TYR A 270       1.428  -4.674   7.452  1.00 91.35           H
ATOM   4117  CZ  TYR A 270       0.007  -4.130   5.956  1.00 91.35           C
ATOM   4118  OH  TYR A 270      -0.252  -2.936   6.552  1.00 91.35           O
ATOM   4119  HH  TYR A 270       0.172  -2.906   7.457  1.00 91.35           H
ATOM   4120  HN  TYR A 270       0.870 -10.070   3.092  1.00 91.35           H
ATOM   4121  N   ASN A 271      -1.957  -9.018   4.313  1.00 89.81           N
ATOM   4122  CA  ASN A 271      -3.365  -8.739   4.539  1.00 89.81           C
ATOM   4123  C   ASN A 271      -3.973  -9.859   5.385  1.00 89.81           C
ATOM   4124  O   ASN A 271      -4.972  -9.650   6.071  1.00 89.81           O
ATOM   4125  HA  ASN A 271      -3.387  -7.774   5.046  1.00 89.81           H
ATOM   4126  CB  ASN A 271      -4.133  -8.675   3.217  1.00 89.81           C
ATOM   4127 1HB  ASN A 271      -3.808  -9.484   2.564  1.00 89.81           H
ATOM   4128 2HB  ASN A 271      -5.197  -8.823   3.403  1.00 89.81           H
ATOM   4129  CG  ASN A 271      -3.914  -7.330   2.521  1.00 89.81           C
ATOM   4130  OD1 ASN A 271      -4.480  -6.313   2.886  1.00 89.81           O
ATOM   4131  ND2 ASN A 271      -3.063  -7.383   1.500  1.00 89.81           N
ATOM   4132 1HD2 ASN A 271      -2.632  -8.250   1.252  1.00 89.81           H
ATOM   4133 2HD2 ASN A 271      -2.854  -6.554   0.980  1.00 89.81           H
ATOM   4134  HN  ASN A 271      -1.721  -9.267   3.373  1.00 89.81           H
ATOM   4135  N   CYS A 272      -3.344 -11.023   5.309  1.00 94.23           N
ATOM   4136  CA  CYS A 272      -3.733 -12.140   6.153  1.00 94.23           C
ATOM   4137  C   CYS A 272      -3.535 -11.730   7.614  1.00 94.23           C
ATOM   4138  O   CYS A 272      -4.430 -11.907   8.439  1.00 94.23           O
ATOM   4139  HA  CYS A 272      -4.785 -12.337   5.946  1.00 94.23           H
ATOM   4140  CB  CYS A 272      -2.954 -13.410   5.805  1.00 94.23           C
ATOM   4141 1HB  CYS A 272      -1.888 -13.187   5.745  1.00 94.23           H
ATOM   4142 2HB  CYS A 272      -3.080 -14.151   6.594  1.00 94.23           H
ATOM   4143  SG  CYS A 272      -3.542 -14.088   4.211  1.00 94.23           S
ATOM   4144  HG  CYS A 272      -2.952 -13.175   3.445  1.00 94.23           H
ATOM   4145  HN  CYS A 272      -2.584 -11.208   4.687  1.00 94.23           H
ATOM   4146  N   ILE A 273      -2.356 -11.191   7.889  1.00 93.28           N
ATOM   4147  CA  ILE A 273      -2.023 -10.769   9.239  1.00 93.28           C
ATOM   4148  C   ILE A 273      -2.912  -9.589   9.634  1.00 93.28           C
ATOM   4149  O   ILE A 273      -3.382  -9.513  10.768  1.00 93.28           O
ATOM   4150  HA  ILE A 273      -2.241 -11.604   9.905  1.00 93.28           H
ATOM   4151  CB  ILE A 273      -0.525 -10.477   9.355  1.00 93.28           C
ATOM   4152  HB  ILE A 273      -0.268  -9.717   8.618  1.00 93.28           H
ATOM   4153  CG1 ILE A 273       0.303 -11.721   9.029  1.00 93.28           C
ATOM   4154 1HG1 ILE A 273       0.092 -12.046   8.010  1.00 93.28           H
ATOM   4155 2HG1 ILE A 273       1.365 -11.478   9.072  1.00 93.28           H
ATOM   4156  CG2 ILE A 273      -0.183  -9.905  10.732  1.00 93.28           C
ATOM   4157 1HG2 ILE A 273      -0.733  -8.977  10.887  1.00 93.28           H
ATOM   4158 2HG2 ILE A 273      -0.459 -10.625  11.503  1.00 93.28           H
ATOM   4159 3HG2 ILE A 273       0.887  -9.707  10.787  1.00 93.28           H
ATOM   4160  CD1 ILE A 273      -0.006 -12.857  10.006  1.00 93.28           C
ATOM   4161 1HD1 ILE A 273       0.229 -12.537  11.021  1.00 93.28           H
ATOM   4162 2HD1 ILE A 273      -1.063 -13.115   9.942  1.00 93.28           H
ATOM   4163 3HD1 ILE A 273       0.597 -13.729   9.752  1.00 93.28           H
ATOM   4164  HN  ILE A 273      -1.637 -11.042   7.210  1.00 93.28           H
ATOM   4165  N   LEU A 274      -3.116  -8.697   8.676  1.00 90.75           N
ATOM   4166  CA  LEU A 274      -3.909  -7.504   8.921  1.00 90.75           C
ATOM   4167  C   LEU A 274      -5.328  -7.913   9.321  1.00 90.75           C
ATOM   4168  O   LEU A 274      -5.949  -7.269  10.165  1.00 90.75           O
ATOM   4169  HA  LEU A 274      -3.454  -6.975   9.759  1.00 90.75           H
ATOM   4170  CB  LEU A 274      -3.856  -6.567   7.712  1.00 90.75           C
ATOM   4171 1HB  LEU A 274      -2.825  -6.514   7.364  1.00 90.75           H
ATOM   4172 2HB  LEU A 274      -4.442  -7.012   6.908  1.00 90.75           H
ATOM   4173  CG  LEU A 274      -4.360  -5.142   7.945  1.00 90.75           C
ATOM   4174  HG  LEU A 274      -5.278  -5.196   8.531  1.00 90.75           H
ATOM   4175  CD1 LEU A 274      -3.351  -4.330   8.760  1.00 90.75           C
ATOM   4176 1HD1 LEU A 274      -3.196  -4.808   9.727  1.00 90.75           H
ATOM   4177 2HD1 LEU A 274      -2.405  -4.282   8.221  1.00 90.75           H
ATOM   4178 3HD1 LEU A 274      -3.735  -3.321   8.911  1.00 90.75           H
ATOM   4179  CD2 LEU A 274      -4.709  -4.460   6.621  1.00 90.75           C
ATOM   4180 1HD2 LEU A 274      -3.822  -4.418   5.989  1.00 90.75           H
ATOM   4181 2HD2 LEU A 274      -5.490  -5.029   6.114  1.00 90.75           H
ATOM   4182 3HD2 LEU A 274      -5.065  -3.449   6.816  1.00 90.75           H
ATOM   4183  HN  LEU A 274      -2.752  -8.778   7.749  1.00 90.75           H
ATOM   4184  N   LEU A 275      -5.800  -8.981   8.695  1.00 92.86           N
ATOM   4185  CA  LEU A 275      -7.131  -9.489   8.981  1.00 92.86           C
ATOM   4186  C   LEU A 275      -7.194  -9.949  10.439  1.00 92.86           C
ATOM   4187  O   LEU A 275      -8.138  -9.622  11.157  1.00 92.86           O
ATOM   4188  HA  LEU A 275      -7.831  -8.664   8.849  1.00 92.86           H
ATOM   4189  CB  LEU A 275      -7.517 -10.576   7.976  1.00 92.86           C
ATOM   4190 1HB  LEU A 275      -7.458 -10.154   6.973  1.00 92.86           H
ATOM   4191 2HB  LEU A 275      -6.775 -11.373   8.030  1.00 92.86           H
ATOM   4192  CG  LEU A 275      -8.904 -11.196   8.158  1.00 92.86           C
ATOM   4193  HG  LEU A 275      -8.976 -11.581   9.175  1.00 92.86           H
ATOM   4194  CD1 LEU A 275     -10.001 -10.141   7.996  1.00 92.86           C
ATOM   4195 1HD1 LEU A 275      -9.867  -9.359   8.743  1.00 92.86           H
ATOM   4196 2HD1 LEU A 275      -9.941  -9.705   6.998  1.00 92.86           H
ATOM   4197 3HD1 LEU A 275     -10.977 -10.608   8.130  1.00 92.86           H
ATOM   4198  CD2 LEU A 275      -9.104 -12.381   7.211  1.00 92.86           C
ATOM   4199 1HD2 LEU A 275      -9.004 -12.043   6.180  1.00 92.86           H
ATOM   4200 2HD2 LEU A 275      -8.351 -13.142   7.419  1.00 92.86           H
ATOM   4201 3HD2 LEU A 275     -10.098 -12.802   7.362  1.00 92.86           H
ATOM   4202  HN  LEU A 275      -5.290  -9.496   8.006  1.00 92.86           H
ATOM   4203  N   VAL A 276      -6.177 -10.701  10.834  1.00 94.43           N
ATOM   4204  CA  VAL A 276      -6.109 -11.216  12.191  1.00 94.43           C
ATOM   4205  C   VAL A 276      -6.151 -10.047  13.178  1.00 94.43           C
ATOM   4206  O   VAL A 276      -6.892 -10.085  14.159  1.00 94.43           O
ATOM   4207  HA  VAL A 276      -6.988 -11.841  12.350  1.00 94.43           H
ATOM   4208  CB  VAL A 276      -4.867 -12.094  12.356  1.00 94.43           C
ATOM   4209  HB  VAL A 276      -4.000 -11.510  12.048  1.00 94.43           H
ATOM   4210  CG1 VAL A 276      -4.668 -12.493  13.820  1.00 94.43           C
ATOM   4211 1HG1 VAL A 276      -4.546 -11.596  14.427  1.00 94.43           H
ATOM   4212 2HG1 VAL A 276      -5.539 -13.050  14.166  1.00 94.43           H
ATOM   4213 3HG1 VAL A 276      -3.779 -13.116  13.909  1.00 94.43           H
ATOM   4214  CG2 VAL A 276      -4.945 -13.329  11.457  1.00 94.43           C
ATOM   4215 1HG2 VAL A 276      -5.826 -13.915  11.721  1.00 94.43           H
ATOM   4216 2HG2 VAL A 276      -5.016 -13.016  10.415  1.00 94.43           H
ATOM   4217 3HG2 VAL A 276      -4.050 -13.936  11.594  1.00 94.43           H
ATOM   4218  HN  VAL A 276      -5.410 -10.957  10.246  1.00 94.43           H
ATOM   4219  N   GLN A 277      -5.346  -9.037  12.884  1.00 91.53           N
ATOM   4220  CA  GLN A 277      -5.261  -7.872  13.748  1.00 91.53           C
ATOM   4221  C   GLN A 277      -6.618  -7.170  13.827  1.00 91.53           C
ATOM   4222  O   GLN A 277      -6.985  -6.637  14.873  1.00 91.53           O
ATOM   4223  HA  GLN A 277      -4.986  -8.258  14.730  1.00 91.53           H
ATOM   4224  CB  GLN A 277      -4.174  -6.910  13.266  1.00 91.53           C
ATOM   4225 1HB  GLN A 277      -4.283  -6.738  12.195  1.00 91.53           H
ATOM   4226 2HB  GLN A 277      -4.294  -5.944  13.757  1.00 91.53           H
ATOM   4227  CG  GLN A 277      -2.779  -7.467  13.558  1.00 91.53           C
ATOM   4228 1HG  GLN A 277      -2.684  -7.678  14.623  1.00 91.53           H
ATOM   4229 2HG  GLN A 277      -2.644  -8.412  13.032  1.00 91.53           H
ATOM   4230  CD  GLN A 277      -1.693  -6.478  13.130  1.00 91.53           C
ATOM   4231  OE1 GLN A 277      -1.889  -5.633  12.273  1.00 91.53           O
ATOM   4232  NE2 GLN A 277      -0.539  -6.631  13.773  1.00 91.53           N
ATOM   4233 1HE2 GLN A 277      -0.443  -7.345  14.467  1.00 91.53           H
ATOM   4234 2HE2 GLN A 277       0.234  -6.032  13.563  1.00 91.53           H
ATOM   4235  HN  GLN A 277      -4.759  -9.006  12.075  1.00 91.53           H
ATOM   4236  N   THR A 278      -7.327  -7.193  12.708  1.00 92.12           N
ATOM   4237  CA  THR A 278      -8.615  -6.526  12.624  1.00 92.12           C
ATOM   4238  C   THR A 278      -9.635  -7.219  13.529  1.00 92.12           C
ATOM   4239  O   THR A 278     -10.384  -6.558  14.247  1.00 92.12           O
ATOM   4240  HA  THR A 278      -8.499  -5.507  12.994  1.00 92.12           H
ATOM   4241  CB  THR A 278      -9.033  -6.490  11.152  1.00 92.12           C
ATOM   4242  HB  THR A 278      -9.200  -7.498  10.771  1.00 92.12           H
ATOM   4243  OG1 THR A 278      -7.994  -5.755  10.513  1.00 92.12           O
ATOM   4244  HG1 THR A 278      -7.329  -6.383  10.109  1.00 92.12           H
ATOM   4245  CG2 THR A 278     -10.286  -5.643  10.920  1.00 92.12           C
ATOM   4246 1HG2 THR A 278     -10.096  -4.619  11.240  1.00 92.12           H
ATOM   4247 2HG2 THR A 278     -11.115  -6.055  11.495  1.00 92.12           H
ATOM   4248 3HG2 THR A 278     -10.539  -5.652   9.860  1.00 92.12           H
ATOM   4249  HN  THR A 278      -7.035  -7.656  11.871  1.00 92.12           H
ATOM   4250  N   ILE A 279      -9.631  -8.543  13.466  1.00 92.85           N
ATOM   4251  CA  ILE A 279     -10.547  -9.333  14.271  1.00 92.85           C
ATOM   4252  C   ILE A 279     -10.204  -9.153  15.751  1.00 92.85           C
ATOM   4253  O   ILE A 279     -11.095  -8.986  16.583  1.00 92.85           O
ATOM   4254  HA  ILE A 279     -11.551  -8.944  14.100  1.00 92.85           H
ATOM   4255  CB  ILE A 279     -10.542 -10.792  13.811  1.00 92.85           C
ATOM   4256  HB  ILE A 279      -9.513 -11.150  13.822  1.00 92.85           H
ATOM   4257  CG1 ILE A 279     -11.049 -10.916  12.373  1.00 92.85           C
ATOM   4258 1HG1 ILE A 279     -12.127 -10.753  12.349  1.00 92.85           H
ATOM   4259 2HG1 ILE A 279     -10.595 -10.141  11.756  1.00 92.85           H
ATOM   4260  CG2 ILE A 279     -11.336 -11.674  14.777  1.00 92.85           C
ATOM   4261 1HG2 ILE A 279     -10.890 -11.619  15.770  1.00 92.85           H
ATOM   4262 2HG2 ILE A 279     -12.368 -11.325  14.823  1.00 92.85           H
ATOM   4263 3HG2 ILE A 279     -11.316 -12.706  14.427  1.00 92.85           H
ATOM   4264  CD1 ILE A 279     -10.724 -12.294  11.794  1.00 92.85           C
ATOM   4265 1HD1 ILE A 279      -9.644 -12.444  11.798  1.00 92.85           H
ATOM   4266 2HD1 ILE A 279     -11.200 -13.065  12.400  1.00 92.85           H
ATOM   4267 3HD1 ILE A 279     -11.095 -12.355  10.771  1.00 92.85           H
ATOM   4268  HN  ILE A 279      -9.019  -9.073  12.879  1.00 92.85           H
ATOM   4269  N   ASP A 280      -8.910  -9.193  16.034  1.00 92.04           N
ATOM   4270  CA  ASP A 280      -8.442  -9.096  17.406  1.00 92.04           C
ATOM   4271  C   ASP A 280      -8.802  -7.720  17.969  1.00 92.04           C
ATOM   4272  O   ASP A 280      -9.085  -7.586  19.158  1.00 92.04           O
ATOM   4273  HA  ASP A 280      -8.941  -9.907  17.937  1.00 92.04           H
ATOM   4274  CB  ASP A 280      -6.922  -9.255  17.482  1.00 92.04           C
ATOM   4275 1HB  ASP A 280      -6.624 -10.180  16.990  1.00 92.04           H
ATOM   4276 2HB  ASP A 280      -6.440  -8.438  16.943  1.00 92.04           H
ATOM   4277  CG  ASP A 280      -6.443  -9.266  18.935  1.00 92.04           C
ATOM   4278  OD1 ASP A 280      -7.027 -10.045  19.718  1.00 92.04           O
ATOM   4279  OD2 ASP A 280      -5.503  -8.495  19.229  1.00 92.04           O
ATOM   4280  HN  ASP A 280      -8.190  -9.288  15.347  1.00 92.04           H
ATOM   4281  N   ALA A 281      -8.780  -6.731  17.087  1.00 91.41           N
ATOM   4282  CA  ALA A 281      -9.110  -5.372  17.478  1.00 91.41           C
ATOM   4283  C   ALA A 281     -10.530  -5.340  18.046  1.00 91.41           C
ATOM   4284  O   ALA A 281     -10.841  -4.514  18.903  1.00 91.41           O
ATOM   4285  HA  ALA A 281      -8.409  -5.071  18.257  1.00 91.41           H
ATOM   4286  CB  ALA A 281      -8.941  -4.439  16.277  1.00 91.41           C
ATOM   4287 1HB  ALA A 281      -7.909  -4.477  15.930  1.00 91.41           H
ATOM   4288 2HB  ALA A 281      -9.606  -4.757  15.474  1.00 91.41           H
ATOM   4289 3HB  ALA A 281      -9.189  -3.419  16.571  1.00 91.41           H
ATOM   4290  HN  ALA A 281      -8.543  -6.848  16.122  1.00 91.41           H
ATOM   4291  N   TYR A 282     -11.354  -6.249  17.546  1.00 81.12           N
ATOM   4292  CA  TYR A 282     -12.744  -6.310  17.966  1.00 81.12           C
ATOM   4293  C   TYR A 282     -12.936  -7.347  19.075  1.00 81.12           C
ATOM   4294  O   TYR A 282     -13.558  -7.060  20.096  1.00 81.12           O
ATOM   4295  HA  TYR A 282     -13.025  -5.328  18.344  1.00 81.12           H
ATOM   4296  CB  TYR A 282     -13.537  -6.747  16.733  1.00 81.12           C
ATOM   4297 1HB  TYR A 282     -13.314  -6.068  15.910  1.00 81.12           H
ATOM   4298 2HB  TYR A 282     -13.200  -7.738  16.428  1.00 81.12           H
ATOM   4299  CG  TYR A 282     -15.052  -6.784  16.948  1.00 81.12           C
ATOM   4300  CD1 TYR A 282     -15.693  -7.991  17.138  1.00 81.12           C
ATOM   4301  HD1 TYR A 282     -15.120  -8.919  17.135  1.00 81.12           H
ATOM   4302  CD2 TYR A 282     -15.777  -5.610  16.953  1.00 81.12           C
ATOM   4303  HD2 TYR A 282     -15.271  -4.656  16.803  1.00 81.12           H
ATOM   4304  CE1 TYR A 282     -17.118  -8.026  17.341  1.00 81.12           C
ATOM   4305  HE1 TYR A 282     -17.636  -8.973  17.492  1.00 81.12           H
ATOM   4306  CE2 TYR A 282     -17.202  -5.644  17.156  1.00 81.12           C
ATOM   4307  HE2 TYR A 282     -17.787  -4.724  17.161  1.00 81.12           H
ATOM   4308  CZ  TYR A 282     -17.802  -6.851  17.340  1.00 81.12           C
ATOM   4309  OH  TYR A 282     -19.148  -6.883  17.531  1.00 81.12           O
ATOM   4310  HH  TYR A 282     -19.515  -5.953  17.542  1.00 81.12           H
ATOM   4311  HN  TYR A 282     -11.087  -6.933  16.868  1.00 81.12           H
ATOM   4312  N   ALA A 283     -12.391  -8.530  18.836  1.00 90.05           N
ATOM   4313  CA  ALA A 283     -12.709  -9.682  19.663  1.00 90.05           C
ATOM   4314  C   ALA A 283     -11.725  -9.753  20.832  1.00 90.05           C
ATOM   4315  O   ALA A 283     -12.018 -10.365  21.858  1.00 90.05           O
ATOM   4316  HA  ALA A 283     -13.717  -9.540  20.055  1.00 90.05           H
ATOM   4317  CB  ALA A 283     -12.688 -10.949  18.805  1.00 90.05           C
ATOM   4318 1HB  ALA A 283     -13.425 -10.860  18.007  1.00 90.05           H
ATOM   4319 2HB  ALA A 283     -11.696 -11.076  18.371  1.00 90.05           H
ATOM   4320 3HB  ALA A 283     -12.927 -11.812  19.426  1.00 90.05           H
ATOM   4321  HN  ALA A 283     -11.744  -8.709  18.095  1.00 90.05           H
ATOM   4322  N   MET A 284     -10.579  -9.118  20.638  1.00 83.77           N
ATOM   4323  CA  MET A 284      -9.543  -9.115  21.657  1.00 83.77           C
ATOM   4324  C   MET A 284      -9.283 -10.530  22.179  1.00 83.77           C
ATOM   4325  O   MET A 284      -9.166 -10.738  23.385  1.00 83.77           O
ATOM   4326  HA  MET A 284      -8.649  -8.731  21.166  1.00 83.77           H
ATOM   4327  CB  MET A 284      -9.970  -8.213  22.817  1.00 83.77           C
ATOM   4328 1HB  MET A 284     -10.864  -8.622  23.289  1.00 83.77           H
ATOM   4329 2HB  MET A 284      -9.188  -8.196  23.576  1.00 83.77           H
ATOM   4330  CG  MET A 284     -10.249  -6.790  22.331  1.00 83.77           C
ATOM   4331 1HG  MET A 284      -9.347  -6.363  21.894  1.00 83.77           H
ATOM   4332 2HG  MET A 284     -11.006  -6.806  21.547  1.00 83.77           H
ATOM   4333  SD  MET A 284     -10.804  -5.778  23.693  1.00 83.77           S
ATOM   4334  CE  MET A 284     -11.187  -4.268  22.821  1.00 83.77           C
ATOM   4335 1HE  MET A 284     -10.288  -3.895  22.329  1.00 83.77           H
ATOM   4336 2HE  MET A 284     -11.955  -4.464  22.073  1.00 83.77           H
ATOM   4337 3HE  MET A 284     -11.550  -3.522  23.528  1.00 83.77           H
ATOM   4338  HN  MET A 284     -10.353  -8.613  19.805  1.00 83.77           H
ATOM   4339  N   PHE A 285      -9.199 -11.465  21.243  1.00 86.32           N
ATOM   4340  CA  PHE A 285      -9.134 -12.872  21.597  1.00 86.32           C
ATOM   4341  C   PHE A 285      -7.695 -13.297  21.896  1.00 86.32           C
ATOM   4342  O   PHE A 285      -7.463 -14.369  22.452  1.00 86.32           O
ATOM   4343  HA  PHE A 285      -9.745 -13.011  22.489  1.00 86.32           H
ATOM   4344  CB  PHE A 285      -9.645 -13.661  20.389  1.00 86.32           C
ATOM   4345 1HB  PHE A 285      -9.789 -14.701  20.681  1.00 86.32           H
ATOM   4346 2HB  PHE A 285     -10.621 -13.272  20.101  1.00 86.32           H
ATOM   4347  CG  PHE A 285      -8.714 -13.612  19.175  1.00 86.32           C
ATOM   4348  CD1 PHE A 285      -8.862 -12.632  18.244  1.00 86.32           C
ATOM   4349  HD1 PHE A 285      -9.643 -11.881  18.362  1.00 86.32           H
ATOM   4350  CD2 PHE A 285      -7.739 -14.549  19.028  1.00 86.32           C
ATOM   4351  HD2 PHE A 285      -7.621 -15.334  19.774  1.00 86.32           H
ATOM   4352  CE1 PHE A 285      -7.998 -12.587  17.118  1.00 86.32           C
ATOM   4353  HE1 PHE A 285      -8.117 -11.801  16.371  1.00 86.32           H
ATOM   4354  CE2 PHE A 285      -6.876 -14.503  17.902  1.00 86.32           C
ATOM   4355  HE2 PHE A 285      -6.094 -15.254  17.783  1.00 86.32           H
ATOM   4356  CZ  PHE A 285      -7.023 -13.523  16.970  1.00 86.32           C
ATOM   4357  HZ  PHE A 285      -6.360 -13.488  16.106  1.00 86.32           H
ATOM   4358  HN  PHE A 285      -9.176 -11.274  20.262  1.00 86.32           H
ATOM   4359  N   ILE A 286      -6.766 -12.433  21.515  1.00 87.41           N
ATOM   4360  CA  ILE A 286      -5.358 -12.686  21.770  1.00 87.41           C
ATOM   4361  C   ILE A 286      -5.006 -12.206  23.180  1.00 87.41           C
ATOM   4362  O   ILE A 286      -4.831 -11.010  23.406  1.00 87.41           O
ATOM   4363  HA  ILE A 286      -5.207 -13.765  21.725  1.00 87.41           H
ATOM   4364  CB  ILE A 286      -4.493 -12.061  20.674  1.00 87.41           C
ATOM   4365  HB  ILE A 286      -4.673 -10.986  20.668  1.00 87.41           H
ATOM   4366  CG1 ILE A 286      -4.889 -12.593  19.294  1.00 87.41           C
ATOM   4367 1HG1 ILE A 286      -4.698 -13.665  19.246  1.00 87.41           H
ATOM   4368 2HG1 ILE A 286      -5.958 -12.452  19.139  1.00 87.41           H
ATOM   4369  CG2 ILE A 286      -3.005 -12.269  20.963  1.00 87.41           C
ATOM   4370 1HG2 ILE A 286      -2.752 -11.804  21.916  1.00 87.41           H
ATOM   4371 2HG2 ILE A 286      -2.791 -13.337  21.012  1.00 87.41           H
ATOM   4372 3HG2 ILE A 286      -2.414 -11.816  20.168  1.00 87.41           H
ATOM   4373  CD1 ILE A 286      -4.109 -11.880  18.188  1.00 87.41           C
ATOM   4374 1HD1 ILE A 286      -4.321 -10.811  18.225  1.00 87.41           H
ATOM   4375 2HD1 ILE A 286      -3.041 -12.043  18.333  1.00 87.41           H
ATOM   4376 3HD1 ILE A 286      -4.409 -12.276  17.218  1.00 87.41           H
ATOM   4377  HN  ILE A 286      -6.961 -11.574  21.040  1.00 87.41           H
ATOM   4378  N   SER A 287      -4.912 -13.164  24.090  1.00 85.79           N
ATOM   4379  CA  SER A 287      -4.597 -12.852  25.474  1.00 85.79           C
ATOM   4380  C   SER A 287      -3.175 -13.312  25.804  1.00 85.79           C
ATOM   4381  O   SER A 287      -2.611 -12.916  26.822  1.00 85.79           O
ATOM   4382  HA  SER A 287      -4.675 -11.768  25.551  1.00 85.79           H
ATOM   4383  CB  SER A 287      -5.600 -13.504  26.428  1.00 85.79           C
ATOM   4384 1HB  SER A 287      -5.323 -13.276  27.457  1.00 85.79           H
ATOM   4385 2HB  SER A 287      -6.589 -13.077  26.261  1.00 85.79           H
ATOM   4386  OG  SER A 287      -5.659 -14.918  26.255  1.00 85.79           O
ATOM   4387  HG  SER A 287      -6.348 -15.308  26.866  1.00 85.79           H
ATOM   4388  HN  SER A 287      -5.046 -14.135  23.896  1.00 85.79           H
ATOM   4389  N   ASN A 288      -2.637 -14.142  24.922  1.00 86.18           N
ATOM   4390  CA  ASN A 288      -1.331 -14.736  25.154  1.00 86.18           C
ATOM   4391  C   ASN A 288      -0.251 -13.829  24.560  1.00 86.18           C
ATOM   4392  O   ASN A 288      -0.271 -13.533  23.367  1.00 86.18           O
ATOM   4393  HA  ASN A 288      -1.247 -14.830  26.237  1.00 86.18           H
ATOM   4394  CB  ASN A 288      -1.221 -16.105  24.481  1.00 86.18           C
ATOM   4395 1HB  ASN A 288      -2.080 -16.718  24.752  1.00 86.18           H
ATOM   4396 2HB  ASN A 288      -1.244 -15.985  23.397  1.00 86.18           H
ATOM   4397  CG  ASN A 288       0.070 -16.816  24.892  1.00 86.18           C
ATOM   4398  OD1 ASN A 288       1.129 -16.221  25.003  1.00 86.18           O
ATOM   4399  ND2 ASN A 288      -0.077 -18.120  25.111  1.00 86.18           N
ATOM   4400 1HD2 ASN A 288      -0.974 -18.547  25.002  1.00 86.18           H
ATOM   4401 2HD2 ASN A 288       0.710 -18.673  25.385  1.00 86.18           H
ATOM   4402  HN  ASN A 288      -3.077 -14.410  24.065  1.00 86.18           H
ATOM   4403  N   CYS A 289       0.666 -13.413  25.421  1.00 90.72           N
ATOM   4404  CA  CYS A 289       1.694 -12.467  25.021  1.00 90.72           C
ATOM   4405  C   CYS A 289       2.558 -13.125  23.943  1.00 90.72           C
ATOM   4406  O   CYS A 289       2.970 -12.470  22.987  1.00 90.72           O
ATOM   4407  HA  CYS A 289       1.178 -11.593  24.623  1.00 90.72           H
ATOM   4408  CB  CYS A 289       2.529 -12.000  26.215  1.00 90.72           C
ATOM   4409 1HB  CYS A 289       1.879 -11.575  26.980  1.00 90.72           H
ATOM   4410 2HB  CYS A 289       3.040 -12.850  26.667  1.00 90.72           H
ATOM   4411  SG  CYS A 289       3.754 -10.753  25.673  1.00 90.72           S
ATOM   4412  HN  CYS A 289       0.714 -13.710  26.375  1.00 90.72           H
ATOM   4413  N   ALA A 290       2.807 -14.412  24.133  1.00 93.04           N
ATOM   4414  CA  ALA A 290       3.678 -15.147  23.232  1.00 93.04           C
ATOM   4415  C   ALA A 290       3.084 -15.121  21.822  1.00 93.04           C
ATOM   4416  O   ALA A 290       3.808 -14.949  20.843  1.00 93.04           O
ATOM   4417  HA  ALA A 290       4.644 -14.644  23.219  1.00 93.04           H
ATOM   4418  CB  ALA A 290       3.871 -16.572  23.756  1.00 93.04           C
ATOM   4419 1HB  ALA A 290       4.322 -16.536  24.748  1.00 93.04           H
ATOM   4420 2HB  ALA A 290       2.904 -17.071  23.815  1.00 93.04           H
ATOM   4421 3HB  ALA A 290       4.524 -17.123  23.080  1.00 93.04           H
ATOM   4422  HN  ALA A 290       2.427 -14.950  24.886  1.00 93.04           H
ATOM   4423  N   VAL A 291       1.772 -15.294  21.764  1.00 93.26           N
ATOM   4424  CA  VAL A 291       1.072 -15.288  20.490  1.00 93.26           C
ATOM   4425  C   VAL A 291       1.143 -13.887  19.880  1.00 93.26           C
ATOM   4426  O   VAL A 291       1.387 -13.738  18.684  1.00 93.26           O
ATOM   4427  HA  VAL A 291       1.586 -15.985  19.829  1.00 93.26           H
ATOM   4428  CB  VAL A 291      -0.363 -15.785  20.680  1.00 93.26           C
ATOM   4429  HB  VAL A 291      -0.849 -15.136  21.407  1.00 93.26           H
ATOM   4430  CG1 VAL A 291      -1.150 -15.698  19.371  1.00 93.26           C
ATOM   4431 1HG1 VAL A 291      -1.181 -14.661  19.034  1.00 93.26           H
ATOM   4432 2HG1 VAL A 291      -0.665 -16.312  18.613  1.00 93.26           H
ATOM   4433 3HG1 VAL A 291      -2.167 -16.057  19.534  1.00 93.26           H
ATOM   4434  CG2 VAL A 291      -0.380 -17.210  21.236  1.00 93.26           C
ATOM   4435 1HG2 VAL A 291       0.132 -17.877  20.542  1.00 93.26           H
ATOM   4436 2HG2 VAL A 291       0.126 -17.230  22.201  1.00 93.26           H
ATOM   4437 3HG2 VAL A 291      -1.412 -17.539  21.361  1.00 93.26           H
ATOM   4438  HN  VAL A 291       1.190 -15.436  22.565  1.00 93.26           H
ATOM   4439  N   SER A 292       0.926 -12.894  20.731  1.00 93.43           N
ATOM   4440  CA  SER A 292       0.930 -11.512  20.284  1.00 93.43           C
ATOM   4441  C   SER A 292       2.299 -11.154  19.701  1.00 93.43           C
ATOM   4442  O   SER A 292       2.384 -10.498  18.664  1.00 93.43           O
ATOM   4443  HA  SER A 292       0.160 -11.454  19.515  1.00 93.43           H
ATOM   4444  CB  SER A 292       0.578 -10.561  21.430  1.00 93.43           C
ATOM   4445 1HB  SER A 292      -0.358 -10.880  21.890  1.00 93.43           H
ATOM   4446 2HB  SER A 292       1.347 -10.620  22.200  1.00 93.43           H
ATOM   4447  OG  SER A 292       0.452  -9.213  20.986  1.00 93.43           O
ATOM   4448  HG  SER A 292      -0.348  -9.121  20.393  1.00 93.43           H
ATOM   4449  HN  SER A 292       0.750 -13.022  21.707  1.00 93.43           H
ATOM   4450  N   THR A 293       3.337 -11.603  20.392  1.00 89.93           N
ATOM   4451  CA  THR A 293       4.697 -11.302  19.980  1.00 89.93           C
ATOM   4452  C   THR A 293       4.972 -11.877  18.589  1.00 89.93           C
ATOM   4453  O   THR A 293       5.520 -11.191  17.727  1.00 89.93           O
ATOM   4454  HA  THR A 293       4.803 -10.220  19.905  1.00 89.93           H
ATOM   4455  CB  THR A 293       5.646 -11.835  21.055  1.00 89.93           C
ATOM   4456  HB  THR A 293       5.537 -12.913  21.171  1.00 89.93           H
ATOM   4457  OG1 THR A 293       5.335 -11.058  22.208  1.00 89.93           O
ATOM   4458  HG1 THR A 293       4.623 -11.511  22.745  1.00 89.93           H
ATOM   4459  CG2 THR A 293       7.110 -11.499  20.763  1.00 89.93           C
ATOM   4460 1HG2 THR A 293       7.232 -10.417  20.714  1.00 89.93           H
ATOM   4461 2HG2 THR A 293       7.401 -11.941  19.810  1.00 89.93           H
ATOM   4462 3HG2 THR A 293       7.740 -11.900  21.557  1.00 89.93           H
ATOM   4463  HN  THR A 293       3.259 -12.161  21.219  1.00 89.93           H
ATOM   4464  N   ASN A 294       4.579 -13.130  18.413  1.00 91.64           N
ATOM   4465  CA  ASN A 294       4.836 -13.827  17.164  1.00 91.64           C
ATOM   4466  C   ASN A 294       4.072 -13.136  16.033  1.00 91.64           C
ATOM   4467  O   ASN A 294       4.574 -13.029  14.915  1.00 91.64           O
ATOM   4468  HA  ASN A 294       5.916 -13.779  17.027  1.00 91.64           H
ATOM   4469  CB  ASN A 294       4.363 -15.280  17.236  1.00 91.64           C
ATOM   4470 1HB  ASN A 294       3.364 -15.320  17.669  1.00 91.64           H
ATOM   4471 2HB  ASN A 294       4.291 -15.693  16.230  1.00 91.64           H
ATOM   4472  CG  ASN A 294       5.322 -16.128  18.074  1.00 91.64           C
ATOM   4473  OD1 ASN A 294       6.472 -15.781  18.290  1.00 91.64           O
ATOM   4474  ND2 ASN A 294       4.787 -17.255  18.534  1.00 91.64           N
ATOM   4475 1HD2 ASN A 294       3.836 -17.481  18.320  1.00 91.64           H
ATOM   4476 2HD2 ASN A 294       5.335 -17.878  19.092  1.00 91.64           H
ATOM   4477  HN  ASN A 294       4.093 -13.666  19.103  1.00 91.64           H
ATOM   4478  N   ILE A 295       2.870 -12.686  16.362  1.00 91.83           N
ATOM   4479  CA  ILE A 295       2.027 -12.019  15.385  1.00 91.83           C
ATOM   4480  C   ILE A 295       2.703 -10.722  14.935  1.00 91.83           C
ATOM   4481  O   ILE A 295       2.712 -10.401  13.748  1.00 91.83           O
ATOM   4482  HA  ILE A 295       1.940 -12.680  14.522  1.00 91.83           H
ATOM   4483  CB  ILE A 295       0.617 -11.816  15.943  1.00 91.83           C
ATOM   4484  HB  ILE A 295       0.704 -11.451  16.966  1.00 91.83           H
ATOM   4485  CG1 ILE A 295      -0.147 -13.141  15.999  1.00 91.83           C
ATOM   4486 1HG1 ILE A 295      -0.360 -13.484  14.987  1.00 91.83           H
ATOM   4487 2HG1 ILE A 295       0.474 -13.903  16.470  1.00 91.83           H
ATOM   4488  CG2 ILE A 295      -0.140 -10.751  15.146  1.00 91.83           C
ATOM   4489 1HG2 ILE A 295       0.398  -9.805  15.202  1.00 91.83           H
ATOM   4490 2HG2 ILE A 295      -0.218 -11.064  14.105  1.00 91.83           H
ATOM   4491 3HG2 ILE A 295      -1.139 -10.627  15.564  1.00 91.83           H
ATOM   4492  CD1 ILE A 295      -1.454 -12.987  16.778  1.00 91.83           C
ATOM   4493 1HD1 ILE A 295      -1.235 -12.667  17.797  1.00 91.83           H
ATOM   4494 2HD1 ILE A 295      -2.083 -12.242  16.290  1.00 91.83           H
ATOM   4495 3HD1 ILE A 295      -1.977 -13.943  16.803  1.00 91.83           H
ATOM   4496  HN  ILE A 295       2.472 -12.772  17.275  1.00 91.83           H
ATOM   4497  N   ASP A 296       3.253 -10.011  15.909  1.00 93.14           N
ATOM   4498  CA  ASP A 296       3.880  -8.729  15.637  1.00 93.14           C
ATOM   4499  C   ASP A 296       5.089  -8.940  14.724  1.00 93.14           C
ATOM   4500  O   ASP A 296       5.334  -8.145  13.818  1.00 93.14           O
ATOM   4501  HA  ASP A 296       3.103  -8.124  15.168  1.00 93.14           H
ATOM   4502  CB  ASP A 296       4.372  -8.071  16.928  1.00 93.14           C
ATOM   4503 1HB  ASP A 296       4.906  -8.804  17.533  1.00 93.14           H
ATOM   4504 2HB  ASP A 296       5.080  -7.278  16.689  1.00 93.14           H
ATOM   4505  CG  ASP A 296       3.203  -7.495  17.730  1.00 93.14           C
ATOM   4506  OD1 ASP A 296       2.138  -7.286  17.110  1.00 93.14           O
ATOM   4507  OD2 ASP A 296       3.401  -7.276  18.944  1.00 93.14           O
ATOM   4508  HN  ASP A 296       3.275 -10.297  16.867  1.00 93.14           H
ATOM   4509  N   ILE A 297       5.812 -10.017  14.993  1.00 92.04           N
ATOM   4510  CA  ILE A 297       6.976 -10.356  14.191  1.00 92.04           C
ATOM   4511  C   ILE A 297       6.528 -10.698  12.769  1.00 92.04           C
ATOM   4512  O   ILE A 297       7.119 -10.227  11.798  1.00 92.04           O
ATOM   4513  HA  ILE A 297       7.613  -9.473  14.150  1.00 92.04           H
ATOM   4514  CB  ILE A 297       7.785 -11.467  14.865  1.00 92.04           C
ATOM   4515  HB  ILE A 297       7.100 -12.269  15.141  1.00 92.04           H
ATOM   4516  CG1 ILE A 297       8.436 -10.965  16.155  1.00 92.04           C
ATOM   4517 1HG1 ILE A 297       9.213 -10.239  15.916  1.00 92.04           H
ATOM   4518 2HG1 ILE A 297       7.695 -10.448  16.764  1.00 92.04           H
ATOM   4519  CG2 ILE A 297       8.811 -12.061  13.898  1.00 92.04           C
ATOM   4520 1HG2 ILE A 297       8.296 -12.480  13.034  1.00 92.04           H
ATOM   4521 2HG2 ILE A 297       9.496 -11.279  13.570  1.00 92.04           H
ATOM   4522 3HG2 ILE A 297       9.372 -12.848  14.403  1.00 92.04           H
ATOM   4523  CD1 ILE A 297       9.041 -12.123  16.951  1.00 92.04           C
ATOM   4524 1HD1 ILE A 297       8.257 -12.835  17.209  1.00 92.04           H
ATOM   4525 2HD1 ILE A 297       9.799 -12.622  16.347  1.00 92.04           H
ATOM   4526 3HD1 ILE A 297       9.497 -11.738  17.863  1.00 92.04           H
ATOM   4527  HN  ILE A 297       5.615 -10.651  15.741  1.00 92.04           H
ATOM   4528  N   CYS A 298       5.488 -11.516  12.690  1.00 94.12           N
ATOM   4529  CA  CYS A 298       4.954 -11.926  11.403  1.00 94.12           C
ATOM   4530  C   CYS A 298       4.536 -10.672  10.634  1.00 94.12           C
ATOM   4531  O   CYS A 298       4.747 -10.581   9.425  1.00 94.12           O
ATOM   4532  HA  CYS A 298       5.758 -12.449  10.883  1.00 94.12           H
ATOM   4533  CB  CYS A 298       3.795 -12.913  11.559  1.00 94.12           C
ATOM   4534 1HB  CYS A 298       3.096 -12.548  12.312  1.00 94.12           H
ATOM   4535 2HB  CYS A 298       3.244 -12.990  10.623  1.00 94.12           H
ATOM   4536  SG  CYS A 298       4.434 -14.557  12.045  1.00 94.12           S
ATOM   4537  HG  CYS A 298       4.631 -14.258  13.325  1.00 94.12           H
ATOM   4538  HN  CYS A 298       5.013 -11.894  13.485  1.00 94.12           H
ATOM   4539  N   PHE A 299       3.951  -9.735  11.366  1.00 94.16           N
ATOM   4540  CA  PHE A 299       3.493  -8.494  10.766  1.00 94.16           C
ATOM   4541  C   PHE A 299       4.656  -7.730  10.129  1.00 94.16           C
ATOM   4542  O   PHE A 299       4.548  -7.259   8.998  1.00 94.16           O
ATOM   4543  HA  PHE A 299       2.767  -8.755   9.996  1.00 94.16           H
ATOM   4544  CB  PHE A 299       2.898  -7.646  11.892  1.00 94.16           C
ATOM   4545 1HB  PHE A 299       2.073  -8.193  12.349  1.00 94.16           H
ATOM   4546 2HB  PHE A 299       3.653  -7.505  12.665  1.00 94.16           H
ATOM   4547  CG  PHE A 299       2.392  -6.275  11.438  1.00 94.16           C
ATOM   4548  CD1 PHE A 299       3.166  -5.171  11.617  1.00 94.16           C
ATOM   4549  HD1 PHE A 299       4.147  -5.263  12.083  1.00 94.16           H
ATOM   4550  CD2 PHE A 299       1.168  -6.160  10.857  1.00 94.16           C
ATOM   4551  HD2 PHE A 299       0.547  -7.045  10.714  1.00 94.16           H
ATOM   4552  CE1 PHE A 299       2.697  -3.899  11.195  1.00 94.16           C
ATOM   4553  HE1 PHE A 299       3.318  -3.014  11.338  1.00 94.16           H
ATOM   4554  CE2 PHE A 299       0.699  -4.888  10.435  1.00 94.16           C
ATOM   4555  HE2 PHE A 299      -0.282  -4.796   9.969  1.00 94.16           H
ATOM   4556  CZ  PHE A 299       1.473  -3.784  10.614  1.00 94.16           C
ATOM   4557  HZ  PHE A 299       1.113  -2.808  10.290  1.00 94.16           H
ATOM   4558  HN  PHE A 299       3.789  -9.814  12.350  1.00 94.16           H
ATOM   4559  N   GLN A 300       5.741  -7.632  10.883  1.00 89.79           N
ATOM   4560  CA  GLN A 300       6.905  -6.893  10.426  1.00 89.79           C
ATOM   4561  C   GLN A 300       7.417  -7.472   9.105  1.00 89.79           C
ATOM   4562  O   GLN A 300       7.702  -6.729   8.167  1.00 89.79           O
ATOM   4563  HA  GLN A 300       6.557  -5.871  10.272  1.00 89.79           H
ATOM   4564  CB  GLN A 300       8.006  -6.893  11.488  1.00 89.79           C
ATOM   4565 1HB  GLN A 300       8.178  -7.910  11.839  1.00 89.79           H
ATOM   4566 2HB  GLN A 300       8.941  -6.546  11.048  1.00 89.79           H
ATOM   4567  CG  GLN A 300       7.629  -5.997  12.669  1.00 89.79           C
ATOM   4568 1HG  GLN A 300       7.446  -4.982  12.316  1.00 89.79           H
ATOM   4569 2HG  GLN A 300       6.701  -6.351  13.117  1.00 89.79           H
ATOM   4570  CD  GLN A 300       8.738  -5.984  13.723  1.00 89.79           C
ATOM   4571  OE1 GLN A 300       9.897  -5.728  13.440  1.00 89.79           O
ATOM   4572  NE2 GLN A 300       8.319  -6.273  14.952  1.00 89.79           N
ATOM   4573 1HE2 GLN A 300       7.354  -6.473  15.117  1.00 89.79           H
ATOM   4574 2HE2 GLN A 300       8.970  -6.290  15.711  1.00 89.79           H
ATOM   4575  HN  GLN A 300       5.832  -8.046  11.789  1.00 89.79           H
ATOM   4576  N   VAL A 301       7.517  -8.792   9.074  1.00 94.46           N
ATOM   4577  CA  VAL A 301       8.102  -9.472   7.931  1.00 94.46           C
ATOM   4578  C   VAL A 301       7.207  -9.264   6.707  1.00 94.46           C
ATOM   4579  O   VAL A 301       7.681  -8.847   5.651  1.00 94.46           O
ATOM   4580  HA  VAL A 301       9.072  -9.015   7.738  1.00 94.46           H
ATOM   4581  CB  VAL A 301       8.331 -10.948   8.261  1.00 94.46           C
ATOM   4582  HB  VAL A 301       7.374 -11.378   8.557  1.00 94.46           H
ATOM   4583  CG1 VAL A 301       8.829 -11.714   7.033  1.00 94.46           C
ATOM   4584 1HG1 VAL A 301       8.088 -11.644   6.236  1.00 94.46           H
ATOM   4585 2HG1 VAL A 301       9.770 -11.281   6.693  1.00 94.46           H
ATOM   4586 3HG1 VAL A 301       8.983 -12.760   7.295  1.00 94.46           H
ATOM   4587  CG2 VAL A 301       9.300 -11.104   9.434  1.00 94.46           C
ATOM   4588 1HG2 VAL A 301      10.257 -10.651   9.177  1.00 94.46           H
ATOM   4589 2HG2 VAL A 301       8.888 -10.609  10.314  1.00 94.46           H
ATOM   4590 3HG2 VAL A 301       9.445 -12.163   9.648  1.00 94.46           H
ATOM   4591  HN  VAL A 301       7.207  -9.394   9.810  1.00 94.46           H
ATOM   4592  N   THR A 302       5.930  -9.565   6.890  1.00 93.61           N
ATOM   4593  CA  THR A 302       4.995  -9.567   5.777  1.00 93.61           C
ATOM   4594  C   THR A 302       4.805  -8.148   5.238  1.00 93.61           C
ATOM   4595  O   THR A 302       4.622  -7.956   4.037  1.00 93.61           O
ATOM   4596  HA  THR A 302       5.423 -10.161   4.970  1.00 93.61           H
ATOM   4597  CB  THR A 302       3.694 -10.215   6.254  1.00 93.61           C
ATOM   4598  HB  THR A 302       2.946 -10.215   5.461  1.00 93.61           H
ATOM   4599  OG1 THR A 302       3.349  -9.481   7.426  1.00 93.61           O
ATOM   4600  HG1 THR A 302       3.617  -9.993   8.242  1.00 93.61           H
ATOM   4601  CG2 THR A 302       3.902 -11.645   6.758  1.00 93.61           C
ATOM   4602 1HG2 THR A 302       4.600 -11.637   7.596  1.00 93.61           H
ATOM   4603 2HG2 THR A 302       4.308 -12.258   5.954  1.00 93.61           H
ATOM   4604 3HG2 THR A 302       2.948 -12.058   7.084  1.00 93.61           H
ATOM   4605  HN  THR A 302       5.533  -9.804   7.776  1.00 93.61           H
ATOM   4606  N   GLN A 303       4.854  -7.190   6.152  1.00 90.46           N
ATOM   4607  CA  GLN A 303       4.732  -5.792   5.778  1.00 90.46           C
ATOM   4608  C   GLN A 303       5.900  -5.378   4.880  1.00 90.46           C
ATOM   4609  O   GLN A 303       5.708  -4.668   3.894  1.00 90.46           O
ATOM   4610  HA  GLN A 303       3.796  -5.721   5.224  1.00 90.46           H
ATOM   4611  CB  GLN A 303       4.650  -4.898   7.017  1.00 90.46           C
ATOM   4612 1HB  GLN A 303       3.782  -5.176   7.614  1.00 90.46           H
ATOM   4613 2HB  GLN A 303       5.530  -5.054   7.641  1.00 90.46           H
ATOM   4614  CG  GLN A 303       4.553  -3.422   6.623  1.00 90.46           C
ATOM   4615 1HG  GLN A 303       5.501  -3.093   6.198  1.00 90.46           H
ATOM   4616 2HG  GLN A 303       3.796  -3.298   5.850  1.00 90.46           H
ATOM   4617  CD  GLN A 303       4.202  -2.554   7.833  1.00 90.46           C
ATOM   4618  OE1 GLN A 303       4.985  -2.377   8.752  1.00 90.46           O
ATOM   4619  NE2 GLN A 303       2.983  -2.024   7.783  1.00 90.46           N
ATOM   4620 1HE2 GLN A 303       2.389  -2.209   6.999  1.00 90.46           H
ATOM   4621 2HE2 GLN A 303       2.660  -1.440   8.528  1.00 90.46           H
ATOM   4622  HN  GLN A 303       4.975  -7.357   7.131  1.00 90.46           H
ATOM   4623  N   THR A 304       7.084  -5.840   5.253  1.00 91.44           N
ATOM   4624  CA  THR A 304       8.290  -5.485   4.524  1.00 91.44           C
ATOM   4625  C   THR A 304       8.228  -6.027   3.095  1.00 91.44           C
ATOM   4626  O   THR A 304       8.581  -5.328   2.146  1.00 91.44           O
ATOM   4627  HA  THR A 304       8.340  -4.398   4.452  1.00 91.44           H
ATOM   4628  CB  THR A 304       9.492  -6.000   5.318  1.00 91.44           C
ATOM   4629  HB  THR A 304       9.500  -7.089   5.348  1.00 91.44           H
ATOM   4630  OG1 THR A 304       9.377  -5.350   6.582  1.00 91.44           O
ATOM   4631  HG1 THR A 304       8.976  -5.975   7.252  1.00 91.44           H
ATOM   4632  CG2 THR A 304      10.823  -5.494   4.759  1.00 91.44           C
ATOM   4633 1HG2 THR A 304      10.841  -4.405   4.792  1.00 91.44           H
ATOM   4634 2HG2 THR A 304      10.934  -5.829   3.727  1.00 91.44           H
ATOM   4635 3HG2 THR A 304      11.643  -5.890   5.359  1.00 91.44           H
ATOM   4636  HN  THR A 304       7.227  -6.445   6.036  1.00 91.44           H
ATOM   4637  N   ILE A 305       7.777  -7.268   2.986  1.00 91.70           N
ATOM   4638  CA  ILE A 305       7.631  -7.900   1.685  1.00 91.70           C
ATOM   4639  C   ILE A 305       6.682  -7.065   0.822  1.00 91.70           C
ATOM   4640  O   ILE A 305       6.904  -6.909  -0.377  1.00 91.70           O
ATOM   4641  HA  ILE A 305       8.613  -7.906   1.212  1.00 91.70           H
ATOM   4642  CB  ILE A 305       7.195  -9.358   1.844  1.00 91.70           C
ATOM   4643  HB  ILE A 305       6.319  -9.384   2.491  1.00 91.70           H
ATOM   4644  CG1 ILE A 305       8.287 -10.184   2.527  1.00 91.70           C
ATOM   4645 1HG1 ILE A 305       9.106 -10.359   1.830  1.00 91.70           H
ATOM   4646 2HG1 ILE A 305       8.698  -9.626   3.368  1.00 91.70           H
ATOM   4647  CG2 ILE A 305       6.782  -9.956   0.498  1.00 91.70           C
ATOM   4648 1HG2 ILE A 305       5.949  -9.385   0.087  1.00 91.70           H
ATOM   4649 2HG2 ILE A 305       7.625  -9.916  -0.192  1.00 91.70           H
ATOM   4650 3HG2 ILE A 305       6.477 -10.993   0.639  1.00 91.70           H
ATOM   4651  CD1 ILE A 305       7.733 -11.523   3.019  1.00 91.70           C
ATOM   4652 1HD1 ILE A 305       6.931 -11.344   3.735  1.00 91.70           H
ATOM   4653 2HD1 ILE A 305       7.345 -12.089   2.172  1.00 91.70           H
ATOM   4654 3HD1 ILE A 305       8.529 -12.091   3.501  1.00 91.70           H
ATOM   4655  HN  ILE A 305       7.515  -7.838   3.764  1.00 91.70           H
ATOM   4656  N   ALA A 306       5.645  -6.551   1.467  1.00 91.37           N
ATOM   4657  CA  ALA A 306       4.638  -5.774   0.764  1.00 91.37           C
ATOM   4658  C   ALA A 306       5.277  -4.498   0.212  1.00 91.37           C
ATOM   4659  O   ALA A 306       4.932  -4.049  -0.880  1.00 91.37           O
ATOM   4660  HA  ALA A 306       4.274  -6.377  -0.068  1.00 91.37           H
ATOM   4661  CB  ALA A 306       3.470  -5.479   1.708  1.00 91.37           C
ATOM   4662 1HB  ALA A 306       3.032  -6.418   2.048  1.00 91.37           H
ATOM   4663 2HB  ALA A 306       3.831  -4.914   2.567  1.00 91.37           H
ATOM   4664 3HB  ALA A 306       2.715  -4.897   1.180  1.00 91.37           H
ATOM   4665  HN  ALA A 306       5.488  -6.658   2.448  1.00 91.37           H
ATOM   4666  N   PHE A 307       6.198  -3.951   0.992  1.00 89.73           N
ATOM   4667  CA  PHE A 307       6.855  -2.710   0.617  1.00 89.73           C
ATOM   4668  C   PHE A 307       7.801  -2.927  -0.566  1.00 89.73           C
ATOM   4669  O   PHE A 307       7.963  -2.043  -1.406  1.00 89.73           O
ATOM   4670  HA  PHE A 307       6.075  -2.004   0.331  1.00 89.73           H
ATOM   4671  CB  PHE A 307       7.669  -2.251   1.828  1.00 89.73           C
ATOM   4672 1HB  PHE A 307       8.284  -3.081   2.175  1.00 89.73           H
ATOM   4673 2HB  PHE A 307       8.350  -1.459   1.516  1.00 89.73           H
ATOM   4674  CG  PHE A 307       6.818  -1.743   2.993  1.00 89.73           C
ATOM   4675  CD1 PHE A 307       5.474  -1.605   2.844  1.00 89.73           C
ATOM   4676  HD1 PHE A 307       5.002  -1.857   1.894  1.00 89.73           H
ATOM   4677  CD2 PHE A 307       7.407  -1.429   4.179  1.00 89.73           C
ATOM   4678  HD2 PHE A 307       8.485  -1.539   4.298  1.00 89.73           H
ATOM   4679  CE1 PHE A 307       4.684  -1.133   3.926  1.00 89.73           C
ATOM   4680  HE1 PHE A 307       3.606  -1.023   3.806  1.00 89.73           H
ATOM   4681  CE2 PHE A 307       6.617  -0.957   5.260  1.00 89.73           C
ATOM   4682  HE2 PHE A 307       7.089  -0.705   6.210  1.00 89.73           H
ATOM   4683  CZ  PHE A 307       5.273  -0.819   5.111  1.00 89.73           C
ATOM   4684  HZ  PHE A 307       4.666  -0.457   5.942  1.00 89.73           H
ATOM   4685  HN  PHE A 307       6.495  -4.339   1.864  1.00 89.73           H
ATOM   4686  N   PHE A 308       8.400  -4.108  -0.595  1.00 86.16           N
ATOM   4687  CA  PHE A 308       9.292  -4.469  -1.684  1.00 86.16           C
ATOM   4688  C   PHE A 308       8.548  -4.480  -3.021  1.00 86.16           C
ATOM   4689  O   PHE A 308       9.159  -4.323  -4.076  1.00 86.16           O
ATOM   4690  HA  PHE A 308      10.083  -3.720  -1.716  1.00 86.16           H
ATOM   4691  CB  PHE A 308       9.809  -5.879  -1.390  1.00 86.16           C
ATOM   4692 1HB  PHE A 308       9.054  -6.420  -0.820  1.00 86.16           H
ATOM   4693 2HB  PHE A 308       9.938  -6.411  -2.333  1.00 86.16           H
ATOM   4694  CG  PHE A 308      11.130  -5.909  -0.619  1.00 86.16           C
ATOM   4695  CD1 PHE A 308      12.289  -5.565  -1.241  1.00 86.16           C
ATOM   4696  HD1 PHE A 308      12.277  -5.268  -2.290  1.00 86.16           H
ATOM   4697  CD2 PHE A 308      11.145  -6.280   0.690  1.00 86.16           C
ATOM   4698  HD2 PHE A 308      10.216  -6.556   1.189  1.00 86.16           H
ATOM   4699  CE1 PHE A 308      13.515  -5.593  -0.525  1.00 86.16           C
ATOM   4700  HE1 PHE A 308      14.444  -5.318  -1.024  1.00 86.16           H
ATOM   4701  CE2 PHE A 308      12.371  -6.308   1.406  1.00 86.16           C
ATOM   4702  HE2 PHE A 308      12.382  -6.605   2.454  1.00 86.16           H
ATOM   4703  CZ  PHE A 308      13.530  -5.964   0.783  1.00 86.16           C
ATOM   4704  HZ  PHE A 308      14.471  -5.985   1.333  1.00 86.16           H
ATOM   4705  HN  PHE A 308       8.285  -4.811   0.108  1.00 86.16           H
ATOM   4706  N   HIS A 309       7.239  -4.667  -2.932  1.00 76.75           N
ATOM   4707  CA  HIS A 309       6.406  -4.700  -4.122  1.00 76.75           C
ATOM   4708  C   HIS A 309       6.505  -3.361  -4.855  1.00 76.75           C
ATOM   4709  O   HIS A 309       6.532  -3.322  -6.084  1.00 76.75           O
ATOM   4710  HA  HIS A 309       6.806  -5.485  -4.762  1.00 76.75           H
ATOM   4711  CB  HIS A 309       4.966  -5.076  -3.766  1.00 76.75           C
ATOM   4712 1HB  HIS A 309       4.972  -6.020  -3.221  1.00 76.75           H
ATOM   4713 2HB  HIS A 309       4.560  -4.321  -3.092  1.00 76.75           H
ATOM   4714  CG  HIS A 309       4.052  -5.207  -4.961  1.00 76.75           C
ATOM   4715  ND1 HIS A 309       4.266  -6.129  -5.971  1.00 76.75           N
ATOM   4716  HD1 HIS A 309       5.021  -6.783  -6.015  1.00 76.75           H
ATOM   4717  CD2 HIS A 309       2.920  -4.524  -5.297  1.00 76.75           C
ATOM   4718  HD2 HIS A 309       2.465  -3.721  -4.717  1.00 76.75           H
ATOM   4719  CE1 HIS A 309       3.301  -5.998  -6.868  1.00 76.75           C
ATOM   4720  HE1 HIS A 309       3.191  -6.583  -7.782  1.00 76.75           H
ATOM   4721  NE2 HIS A 309       2.468  -5.002  -6.449  1.00 76.75           N
ATOM   4722  HN  HIS A 309       6.750  -4.794  -2.069  1.00 76.75           H
ATOM   4723  N   SER A 310       6.556  -2.294  -4.070  1.00 81.09           N
ATOM   4724  CA  SER A 310       6.604  -0.954  -4.629  1.00 81.09           C
ATOM   4725  C   SER A 310       7.916  -0.752  -5.391  1.00 81.09           C
ATOM   4726  O   SER A 310       8.000   0.100  -6.274  1.00 81.09           O
ATOM   4727  HA  SER A 310       5.754  -0.895  -5.309  1.00 81.09           H
ATOM   4728  CB  SER A 310       6.457   0.105  -3.535  1.00 81.09           C
ATOM   4729 1HB  SER A 310       7.169  -0.099  -2.735  1.00 81.09           H
ATOM   4730 2HB  SER A 310       6.707   1.084  -3.943  1.00 81.09           H
ATOM   4731  OG  SER A 310       5.137   0.138  -2.999  1.00 81.09           O
ATOM   4732  HG  SER A 310       4.546   0.700  -3.577  1.00 81.09           H
ATOM   4733  HN  SER A 310       6.565  -2.336  -3.071  1.00 81.09           H
ATOM   4734  N   CYS A 311       8.907  -1.550  -5.020  1.00 83.68           N
ATOM   4735  CA  CYS A 311      10.198  -1.499  -5.686  1.00 83.68           C
ATOM   4736  C   CYS A 311      10.124  -2.367  -6.944  1.00 83.68           C
ATOM   4737  O   CYS A 311      10.832  -2.116  -7.918  1.00 83.68           O
ATOM   4738  HA  CYS A 311      10.374  -0.455  -5.946  1.00 83.68           H
ATOM   4739  CB  CYS A 311      11.332  -1.935  -4.757  1.00 83.68           C
ATOM   4740 1HB  CYS A 311      11.170  -2.962  -4.429  1.00 83.68           H
ATOM   4741 2HB  CYS A 311      12.280  -1.918  -5.293  1.00 83.68           H
ATOM   4742  SG  CYS A 311      11.414  -0.824  -3.305  1.00 83.68           S
ATOM   4743  HG  CYS A 311      12.728  -0.621  -3.360  1.00 83.68           H
ATOM   4744  HN  CYS A 311       8.839  -2.221  -4.282  1.00 83.68           H
ATOM   4745  N   LEU A 312       9.261  -3.371  -6.881  1.00 81.36           N
ATOM   4746  CA  LEU A 312       9.211  -4.381  -7.925  1.00 81.36           C
ATOM   4747  C   LEU A 312       8.446  -3.827  -9.128  1.00 81.36           C
ATOM   4748  O   LEU A 312       8.715  -4.205 -10.268  1.00 81.36           O
ATOM   4749  HA  LEU A 312      10.237  -4.584  -8.233  1.00 81.36           H
ATOM   4750  CB  LEU A 312       8.635  -5.688  -7.378  1.00 81.36           C
ATOM   4751 1HB  LEU A 312       7.710  -5.461  -6.848  1.00 81.36           H
ATOM   4752 2HB  LEU A 312       8.370  -6.326  -8.222  1.00 81.36           H
ATOM   4753  CG  LEU A 312       9.546  -6.483  -6.441  1.00 81.36           C
ATOM   4754  HG  LEU A 312       9.831  -5.835  -5.611  1.00 81.36           H
ATOM   4755  CD1 LEU A 312       8.808  -7.683  -5.845  1.00 81.36           C
ATOM   4756 1HD1 LEU A 312       7.944  -7.334  -5.280  1.00 81.36           H
ATOM   4757 2HD1 LEU A 312       8.475  -8.340  -6.649  1.00 81.36           H
ATOM   4758 3HD1 LEU A 312       9.478  -8.230  -5.183  1.00 81.36           H
ATOM   4759  CD2 LEU A 312      10.836  -6.898  -7.152  1.00 81.36           C
ATOM   4760 1HD2 LEU A 312      10.592  -7.521  -8.013  1.00 81.36           H
ATOM   4761 2HD2 LEU A 312      11.369  -6.009  -7.487  1.00 81.36           H
ATOM   4762 3HD2 LEU A 312      11.465  -7.462  -6.463  1.00 81.36           H
ATOM   4763  HN  LEU A 312       8.606  -3.500  -6.137  1.00 81.36           H
ATOM   4764  N   ASN A 313       7.507  -2.939  -8.834  1.00 75.41           N
ATOM   4765  CA  ASN A 313       6.625  -2.414  -9.863  1.00 75.41           C
ATOM   4766  C   ASN A 313       7.465  -1.878 -11.024  1.00 75.41           C
ATOM   4767  O   ASN A 313       7.322  -2.330 -12.159  1.00 75.41           O
ATOM   4768  HA  ASN A 313       5.995  -3.254 -10.157  1.00 75.41           H
ATOM   4769  CB  ASN A 313       5.774  -1.262  -9.324  1.00 75.41           C
ATOM   4770 1HB  ASN A 313       6.390  -0.608  -8.707  1.00 75.41           H
ATOM   4771 2HB  ASN A 313       5.403  -0.661 -10.153  1.00 75.41           H
ATOM   4772  CG  ASN A 313       4.597  -1.789  -8.501  1.00 75.41           C
ATOM   4773  OD1 ASN A 313       4.154  -2.915  -8.654  1.00 75.41           O
ATOM   4774  ND2 ASN A 313       4.117  -0.913  -7.622  1.00 75.41           N
ATOM   4775 1HD2 ASN A 313       4.527  -0.004  -7.547  1.00 75.41           H
ATOM   4776 2HD2 ASN A 313       3.346  -1.164  -7.037  1.00 75.41           H
ATOM   4777  HN  ASN A 313       7.344  -2.581  -7.915  1.00 75.41           H
ATOM   4778  N   PRO A 314       8.353  -0.909 -10.763  1.00 75.14           N
ATOM   4779  CA  PRO A 314       9.169  -0.325 -11.831  1.00 75.14           C
ATOM   4780  C   PRO A 314       9.910  -1.382 -12.633  1.00 75.14           C
ATOM   4781  O   PRO A 314       9.969  -1.307 -13.860  1.00 75.14           O
ATOM   4782  HA  PRO A 314       8.531   0.185 -12.553  1.00 75.14           H
ATOM   4783  CB  PRO A 314      10.131   0.602 -11.086  1.00 75.14           C
ATOM   4784 1HB  PRO A 314      11.062   0.094 -10.833  1.00 75.14           H
ATOM   4785 2HB  PRO A 314      10.397   1.471 -11.687  1.00 75.14           H
ATOM   4786  CG  PRO A 314       9.348   0.997  -9.840  1.00 75.14           C
ATOM   4787 1HG  PRO A 314      10.003   1.359  -9.048  1.00 75.14           H
ATOM   4788 2HG  PRO A 314       8.640   1.801 -10.044  1.00 75.14           H
ATOM   4789  CD  PRO A 314       8.648  -0.296  -9.455  1.00 75.14           C
ATOM   4790 1HD  PRO A 314       9.287  -0.937  -8.848  1.00 75.14           H
ATOM   4791 2HD  PRO A 314       7.744  -0.110  -8.874  1.00 75.14           H
ATOM   4792  N   VAL A 315      10.463  -2.347 -11.913  1.00 76.74           N
ATOM   4793  CA  VAL A 315      11.281  -3.372 -12.538  1.00 76.74           C
ATOM   4794  C   VAL A 315      10.415  -4.198 -13.492  1.00 76.74           C
ATOM   4795  O   VAL A 315      10.846  -4.531 -14.595  1.00 76.74           O
ATOM   4796  HA  VAL A 315      12.056  -2.869 -13.114  1.00 76.74           H
ATOM   4797  CB  VAL A 315      11.964  -4.222 -11.464  1.00 76.74           C
ATOM   4798  HB  VAL A 315      11.187  -4.664 -10.841  1.00 76.74           H
ATOM   4799  CG1 VAL A 315      12.765  -5.362 -12.096  1.00 76.74           C
ATOM   4800 1HG1 VAL A 315      12.096  -6.001 -12.673  1.00 76.74           H
ATOM   4801 2HG1 VAL A 315      13.530  -4.949 -12.754  1.00 76.74           H
ATOM   4802 3HG1 VAL A 315      13.241  -5.950 -11.311  1.00 76.74           H
ATOM   4803  CG2 VAL A 315      12.853  -3.359 -10.566  1.00 76.74           C
ATOM   4804 1HG2 VAL A 315      13.621  -2.876 -11.171  1.00 76.74           H
ATOM   4805 2HG2 VAL A 315      12.246  -2.599 -10.076  1.00 76.74           H
ATOM   4806 3HG2 VAL A 315      13.327  -3.988  -9.813  1.00 76.74           H
ATOM   4807  HN  VAL A 315      10.359  -2.434 -10.922  1.00 76.74           H
ATOM   4808  N   LEU A 316       9.211  -4.504 -13.033  1.00 73.86           N
ATOM   4809  CA  LEU A 316       8.289  -5.303 -13.823  1.00 73.86           C
ATOM   4810  C   LEU A 316       8.055  -4.619 -15.171  1.00 73.86           C
ATOM   4811  O   LEU A 316       8.043  -5.276 -16.211  1.00 73.86           O
ATOM   4812  HA  LEU A 316       8.765  -6.267 -14.003  1.00 73.86           H
ATOM   4813  CB  LEU A 316       7.004  -5.571 -13.038  1.00 73.86           C
ATOM   4814 1HB  LEU A 316       6.634  -4.622 -12.649  1.00 73.86           H
ATOM   4815 2HB  LEU A 316       6.251  -5.947 -13.730  1.00 73.86           H
ATOM   4816  CG  LEU A 316       7.123  -6.556 -11.873  1.00 73.86           C
ATOM   4817  HG  LEU A 316       7.922  -6.213 -11.216  1.00 73.86           H
ATOM   4818  CD1 LEU A 316       5.837  -6.583 -11.044  1.00 73.86           C
ATOM   4819 1HD1 LEU A 316       5.643  -5.588 -10.642  1.00 73.86           H
ATOM   4820 2HD1 LEU A 316       5.003  -6.888 -11.676  1.00 73.86           H
ATOM   4821 3HD1 LEU A 316       5.949  -7.290 -10.222  1.00 73.86           H
ATOM   4822  CD2 LEU A 316       7.513  -7.949 -12.370  1.00 73.86           C
ATOM   4823 1HD2 LEU A 316       6.753  -8.315 -13.060  1.00 73.86           H
ATOM   4824 2HD2 LEU A 316       8.474  -7.896 -12.882  1.00 73.86           H
ATOM   4825 3HD2 LEU A 316       7.591  -8.629 -11.522  1.00 73.86           H
ATOM   4826  HN  LEU A 316       8.863  -4.216 -12.140  1.00 73.86           H
ATOM   4827  N   TYR A 317       7.874  -3.308 -15.110  1.00 63.69           N
ATOM   4828  CA  TYR A 317       7.576  -2.537 -16.305  1.00 63.69           C
ATOM   4829  C   TYR A 317       8.765  -2.537 -17.268  1.00 63.69           C
ATOM   4830  O   TYR A 317       8.583  -2.533 -18.485  1.00 63.69           O
ATOM   4831  HA  TYR A 317       6.719  -2.997 -16.797  1.00 63.69           H
ATOM   4832  CB  TYR A 317       7.320  -1.105 -15.830  1.00 63.69           C
ATOM   4833 1HB  TYR A 317       8.226  -0.721 -15.361  1.00 63.69           H
ATOM   4834 2HB  TYR A 317       7.119  -0.476 -16.697  1.00 63.69           H
ATOM   4835  CG  TYR A 317       6.158  -0.975 -14.843  1.00 63.69           C
ATOM   4836  CD1 TYR A 317       5.064  -1.809 -14.952  1.00 63.69           C
ATOM   4837  HD1 TYR A 317       5.028  -2.561 -15.741  1.00 63.69           H
ATOM   4838  CD2 TYR A 317       6.204  -0.023 -13.845  1.00 63.69           C
ATOM   4839  HD2 TYR A 317       7.068   0.636 -13.759  1.00 63.69           H
ATOM   4840  CE1 TYR A 317       3.971  -1.687 -14.023  1.00 63.69           C
ATOM   4841  HE1 TYR A 317       3.101  -2.339 -14.098  1.00 63.69           H
ATOM   4842  CE2 TYR A 317       5.111   0.099 -12.916  1.00 63.69           C
ATOM   4843  HE2 TYR A 317       5.134   0.847 -12.123  1.00 63.69           H
ATOM   4844  CZ  TYR A 317       4.048  -0.738 -13.051  1.00 63.69           C
ATOM   4845  OH  TYR A 317       3.015  -0.623 -12.174  1.00 63.69           O
ATOM   4846  HH  TYR A 317       2.338  -1.338 -12.347  1.00 63.69           H
ATOM   4847  HN  TYR A 317       7.928  -2.774 -14.266  1.00 63.69           H
ATOM   4848  N   VAL A 318       9.956  -2.542 -16.688  1.00 64.99           N
ATOM   4849  CA  VAL A 318      11.174  -2.512 -17.479  1.00 64.99           C
ATOM   4850  C   VAL A 318      11.283  -3.805 -18.289  1.00 64.99           C
ATOM   4851  O   VAL A 318      11.480  -3.767 -19.503  1.00 64.99           O
ATOM   4852  HA  VAL A 318      11.098  -1.671 -18.168  1.00 64.99           H
ATOM   4853  CB  VAL A 318      12.382  -2.272 -16.571  1.00 64.99           C
ATOM   4854  HB  VAL A 318      12.356  -3.016 -15.774  1.00 64.99           H
ATOM   4855  CG1 VAL A 318      13.692  -2.455 -17.341  1.00 64.99           C
ATOM   4856 1HG1 VAL A 318      13.745  -3.471 -17.732  1.00 64.99           H
ATOM   4857 2HG1 VAL A 318      13.729  -1.745 -18.167  1.00 64.99           H
ATOM   4858 3HG1 VAL A 318      14.534  -2.279 -16.672  1.00 64.99           H
ATOM   4859  CG2 VAL A 318      12.315  -0.888 -15.924  1.00 64.99           C
ATOM   4860 1HG2 VAL A 318      12.305  -0.123 -16.701  1.00 64.99           H
ATOM   4861 2HG2 VAL A 318      11.407  -0.810 -15.325  1.00 64.99           H
ATOM   4862 3HG2 VAL A 318      13.186  -0.743 -15.283  1.00 64.99           H
ATOM   4863  HN  VAL A 318      10.096  -2.567 -15.698  1.00 64.99           H
ATOM   4864  N   PHE A 319      11.150  -4.920 -17.586  1.00 64.39           N
ATOM   4865  CA  PHE A 319      11.420  -6.218 -18.181  1.00 64.39           C
ATOM   4866  C   PHE A 319      10.246  -6.679 -19.046  1.00 64.39           C
ATOM   4867  O   PHE A 319      10.443  -7.332 -20.070  1.00 64.39           O
ATOM   4868  HA  PHE A 319      12.308  -6.109 -18.805  1.00 64.39           H
ATOM   4869  CB  PHE A 319      11.610  -7.207 -17.030  1.00 64.39           C
ATOM   4870 1HB  PHE A 319      10.872  -6.995 -16.256  1.00 64.39           H
ATOM   4871 2HB  PHE A 319      11.410  -8.215 -17.394  1.00 64.39           H
ATOM   4872  CG  PHE A 319      13.006  -7.174 -16.405  1.00 64.39           C
ATOM   4873  CD1 PHE A 319      14.068  -7.687 -17.084  1.00 64.39           C
ATOM   4874  HD1 PHE A 319      13.923  -8.121 -18.073  1.00 64.39           H
ATOM   4875  CD2 PHE A 319      13.186  -6.633 -15.170  1.00 64.39           C
ATOM   4876  HD2 PHE A 319      12.336  -6.222 -14.626  1.00 64.39           H
ATOM   4877  CE1 PHE A 319      15.363  -7.656 -16.504  1.00 64.39           C
ATOM   4878  HE1 PHE A 319      16.214  -8.067 -17.048  1.00 64.39           H
ATOM   4879  CE2 PHE A 319      14.482  -6.602 -14.590  1.00 64.39           C
ATOM   4880  HE2 PHE A 319      14.626  -6.168 -13.601  1.00 64.39           H
ATOM   4881  CZ  PHE A 319      15.543  -7.114 -15.269  1.00 64.39           C
ATOM   4882  HZ  PHE A 319      16.538  -7.091 -14.824  1.00 64.39           H
ATOM   4883  HN  PHE A 319      10.864  -4.946 -16.628  1.00 64.39           H
ATOM   4884  N   VAL A 320       9.049  -6.322 -18.603  1.00 67.79           N
ATOM   4885  CA  VAL A 320       7.840  -6.889 -19.175  1.00 67.79           C
ATOM   4886  C   VAL A 320       7.295  -5.941 -20.246  1.00 67.79           C
ATOM   4887  O   VAL A 320       6.626  -6.376 -21.182  1.00 67.79           O
ATOM   4888  HA  VAL A 320       8.110  -7.833 -19.647  1.00 67.79           H
ATOM   4889  CB  VAL A 320       6.826  -7.185 -18.067  1.00 67.79           C
ATOM   4890  HB  VAL A 320       6.444  -6.233 -17.699  1.00 67.79           H
ATOM   4891  CG1 VAL A 320       5.642  -7.989 -18.609  1.00 67.79           C
ATOM   4892 1HG1 VAL A 320       5.145  -7.419 -19.394  1.00 67.79           H
ATOM   4893 2HG1 VAL A 320       6.001  -8.934 -19.016  1.00 67.79           H
ATOM   4894 3HG1 VAL A 320       4.937  -8.185 -17.801  1.00 67.79           H
ATOM   4895  CG2 VAL A 320       7.491  -7.909 -16.895  1.00 67.79           C
ATOM   4896 1HG2 VAL A 320       7.913  -8.852 -17.243  1.00 67.79           H
ATOM   4897 2HG2 VAL A 320       8.284  -7.285 -16.485  1.00 67.79           H
ATOM   4898 3HG2 VAL A 320       6.748  -8.108 -16.123  1.00 67.79           H
ATOM   4899  HN  VAL A 320       8.900  -5.660 -17.868  1.00 67.79           H
ATOM   4900  N   GLY A 321       7.602  -4.664 -20.072  1.00 70.30           N
ATOM   4901  CA  GLY A 321       7.053  -3.637 -20.941  1.00 70.30           C
ATOM   4902  C   GLY A 321       8.006  -3.331 -22.098  1.00 70.30           C
ATOM   4903  O   GLY A 321       8.923  -2.523 -21.956  1.00 70.30           O
ATOM   4904 1HA  GLY A 321       6.091  -3.965 -21.335  1.00 70.30           H
ATOM   4905 2HA  GLY A 321       6.870  -2.729 -20.367  1.00 70.30           H
ATOM   4906  HN  GLY A 321       8.213  -4.328 -19.355  1.00 70.30           H
ATOM   4907  N   GLU A 322       7.758  -3.994 -23.219  1.00 61.94           N
ATOM   4908  CA  GLU A 322       8.525  -3.737 -24.426  1.00 61.94           C
ATOM   4909  C   GLU A 322       8.481  -2.248 -24.775  1.00 61.94           C
ATOM   4910  O   GLU A 322       9.501  -1.660 -25.131  1.00 61.94           O
ATOM   4911  HA  GLU A 322       9.547  -4.031 -24.188  1.00 61.94           H
ATOM   4912  CB  GLU A 322       8.015  -4.588 -25.591  1.00 61.94           C
ATOM   4913 1HB  GLU A 322       6.927  -4.542 -25.631  1.00 61.94           H
ATOM   4914 2HB  GLU A 322       8.494  -4.268 -26.516  1.00 61.94           H
ATOM   4915  CG  GLU A 322       8.388  -6.059 -25.398  1.00 61.94           C
ATOM   4916 1HG  GLU A 322       9.443  -6.140 -25.138  1.00 61.94           H
ATOM   4917 2HG  GLU A 322       7.821  -6.476 -24.566  1.00 61.94           H
ATOM   4918  CD  GLU A 322       8.107  -6.866 -26.668  1.00 61.94           C
ATOM   4919  OE1 GLU A 322       8.464  -8.064 -26.669  1.00 61.94           O
ATOM   4920  OE2 GLU A 322       7.541  -6.267 -27.608  1.00 61.94           O
ATOM   4921  HN  GLU A 322       7.050  -4.694 -23.309  1.00 61.94           H
ATOM   4922  N   ARG A 323       7.289  -1.680 -24.660  1.00 59.73           N
ATOM   4923  CA  ARG A 323       7.088  -0.285 -25.011  1.00 59.73           C
ATOM   4924  C   ARG A 323       7.879   0.620 -24.064  1.00 59.73           C
ATOM   4925  O   ARG A 323       8.591   1.519 -24.509  1.00 59.73           O
ATOM   4926  HA  ARG A 323       7.456  -0.199 -26.034  1.00 59.73           H
ATOM   4927  CB  ARG A 323       5.607   0.092 -24.947  1.00 59.73           C
ATOM   4928 1HB  ARG A 323       5.032  -0.567 -25.598  1.00 59.73           H
ATOM   4929 2HB  ARG A 323       5.234  -0.057 -23.933  1.00 59.73           H
ATOM   4930  CG  ARG A 323       5.392   1.547 -25.367  1.00 59.73           C
ATOM   4931 1HG  ARG A 323       5.925   2.209 -24.685  1.00 59.73           H
ATOM   4932 2HG  ARG A 323       5.810   1.708 -26.361  1.00 59.73           H
ATOM   4933  CD  ARG A 323       3.903   1.902 -25.371  1.00 59.73           C
ATOM   4934 1HD  ARG A 323       3.389   1.341 -26.151  1.00 59.73           H
ATOM   4935 2HD  ARG A 323       3.451   1.617 -24.421  1.00 59.73           H
ATOM   4936  NE  ARG A 323       3.731   3.355 -25.597  1.00 59.73           N
ATOM   4937  HE  ARG A 323       4.454   3.842 -26.086  1.00 59.73           H
ATOM   4938  CZ  ARG A 323       2.665   4.057 -25.188  1.00 59.73           C
ATOM   4939  NH1 ARG A 323       1.666   3.455 -24.529  1.00 59.73           N
ATOM   4940 1HH1 ARG A 323       1.712   2.474 -24.339  1.00 59.73           H
ATOM   4941 2HH1 ARG A 323       0.874   3.986 -24.227  1.00 59.73           H
ATOM   4942  NH2 ARG A 323       2.614   5.370 -25.448  1.00 59.73           N
ATOM   4943 1HH2 ARG A 323       1.826   5.909 -25.150  1.00 59.73           H
ATOM   4944 2HH2 ARG A 323       3.364   5.812 -25.941  1.00 59.73           H
ATOM   4945  HN  ARG A 323       6.472  -2.156 -24.335  1.00 59.73           H
ATOM   4946  N   PHE A 324       7.726   0.351 -22.775  1.00 69.64           N
ATOM   4947  CA  PHE A 324       8.394   1.148 -21.761  1.00 69.64           C
ATOM   4948  C   PHE A 324       9.915   1.019 -21.874  1.00 69.64           C
ATOM   4949  O   PHE A 324      10.637   2.004 -21.735  1.00 69.64           O
ATOM   4950  HA  PHE A 324       8.107   2.187 -21.924  1.00 69.64           H
ATOM   4951  CB  PHE A 324       7.949   0.606 -20.401  1.00 69.64           C
ATOM   4952 1HB  PHE A 324       6.859   0.603 -20.362  1.00 69.64           H
ATOM   4953 2HB  PHE A 324       8.274  -0.431 -20.311  1.00 69.64           H
ATOM   4954  CG  PHE A 324       8.486   1.400 -19.208  1.00 69.64           C
ATOM   4955  CD1 PHE A 324       9.632   1.007 -18.591  1.00 69.64           C
ATOM   4956  HD1 PHE A 324      10.169   0.128 -18.947  1.00 69.64           H
ATOM   4957  CD2 PHE A 324       7.816   2.497 -18.765  1.00 69.64           C
ATOM   4958  HD2 PHE A 324       6.896   2.811 -19.259  1.00 69.64           H
ATOM   4959  CE1 PHE A 324      10.131   1.744 -17.484  1.00 69.64           C
ATOM   4960  HE1 PHE A 324      11.050   1.430 -16.990  1.00 69.64           H
ATOM   4961  CE2 PHE A 324       8.314   3.233 -17.657  1.00 69.64           C
ATOM   4962  HE2 PHE A 324       7.777   4.113 -17.302  1.00 69.64           H
ATOM   4963  CZ  PHE A 324       9.461   2.841 -17.041  1.00 69.64           C
ATOM   4964  HZ  PHE A 324       9.843   3.407 -16.191  1.00 69.64           H
ATOM   4965  HN  PHE A 324       7.160  -0.394 -22.423  1.00 69.64           H
ATOM   4966  N   ARG A 325      10.355  -0.205 -22.126  1.00 69.00           N
ATOM   4967  CA  ARG A 325      11.777  -0.477 -22.253  1.00 69.00           C
ATOM   4968  C   ARG A 325      12.375   0.345 -23.396  1.00 69.00           C
ATOM   4969  O   ARG A 325      13.479   0.874 -23.274  1.00 69.00           O
ATOM   4970  HA  ARG A 325      12.203  -0.184 -21.294  1.00 69.00           H
ATOM   4971  CB  ARG A 325      12.032  -1.963 -22.516  1.00 69.00           C
ATOM   4972 1HB  ARG A 325      11.495  -2.563 -21.781  1.00 69.00           H
ATOM   4973 2HB  ARG A 325      11.640  -2.235 -23.496  1.00 69.00           H
ATOM   4974  CG  ARG A 325      13.526  -2.283 -22.451  1.00 69.00           C
ATOM   4975 1HG  ARG A 325      14.028  -1.872 -23.326  1.00 69.00           H
ATOM   4976 2HG  ARG A 325      13.967  -1.803 -21.576  1.00 69.00           H
ATOM   4977  CD  ARG A 325      13.762  -3.793 -22.383  1.00 69.00           C
ATOM   4978 1HD  ARG A 325      14.831  -4.001 -22.338  1.00 69.00           H
ATOM   4979 2HD  ARG A 325      13.319  -4.198 -21.473  1.00 69.00           H
ATOM   4980  NE  ARG A 325      13.169  -4.451 -23.569  1.00 69.00           N
ATOM   4981  HE  ARG A 325      13.290  -4.011 -24.459  1.00 69.00           H
ATOM   4982  CZ  ARG A 325      12.481  -5.600 -23.526  1.00 69.00           C
ATOM   4983  NH1 ARG A 325      12.287  -6.233 -22.361  1.00 69.00           N
ATOM   4984 1HH1 ARG A 325      12.658  -5.849 -21.515  1.00 69.00           H
ATOM   4985 2HH1 ARG A 325      11.772  -7.090 -22.337  1.00 69.00           H
ATOM   4986  NH2 ARG A 325      11.988  -6.105 -24.665  1.00 69.00           N
ATOM   4987 1HH2 ARG A 325      11.472  -6.962 -24.649  1.00 69.00           H
ATOM   4988 2HH2 ARG A 325      12.136  -5.627 -25.530  1.00 69.00           H
ATOM   4989  HN  ARG A 325       9.760  -1.000 -22.243  1.00 69.00           H
ATOM   4990  N   ARG A 326      11.619   0.428 -24.482  1.00 66.31           N
ATOM   4991  CA  ARG A 326      12.059   1.181 -25.644  1.00 66.31           C
ATOM   4992  C   ARG A 326      12.095   2.677 -25.324  1.00 66.31           C
ATOM   4993  O   ARG A 326      13.049   3.368 -25.678  1.00 66.31           O
ATOM   4994  HA  ARG A 326      13.058   0.802 -25.860  1.00 66.31           H
ATOM   4995  CB  ARG A 326      11.132   0.944 -26.837  1.00 66.31           C
ATOM   4996 1HB  ARG A 326      10.876  -0.114 -26.899  1.00 66.31           H
ATOM   4997 2HB  ARG A 326      10.199   1.489 -26.692  1.00 66.31           H
ATOM   4998  CG  ARG A 326      11.793   1.391 -28.143  1.00 66.31           C
ATOM   4999 1HG  ARG A 326      12.116   2.428 -28.054  1.00 66.31           H
ATOM   5000 2HG  ARG A 326      12.685   0.793 -28.326  1.00 66.31           H
ATOM   5001  CD  ARG A 326      10.828   1.251 -29.322  1.00 66.31           C
ATOM   5002 1HD  ARG A 326      10.033   1.993 -29.243  1.00 66.31           H
ATOM   5003 2HD  ARG A 326      11.353   1.444 -30.257  1.00 66.31           H
ATOM   5004  NE  ARG A 326      10.247  -0.110 -29.341  1.00 66.31           N
ATOM   5005  HE  ARG A 326      10.689  -0.817 -28.789  1.00 66.31           H
ATOM   5006  CZ  ARG A 326       9.165  -0.455 -30.053  1.00 66.31           C
ATOM   5007  NH1 ARG A 326       8.533   0.451 -30.812  1.00 66.31           N
ATOM   5008 1HH1 ARG A 326       8.867   1.392 -30.849  1.00 66.31           H
ATOM   5009 2HH1 ARG A 326       7.726   0.185 -31.340  1.00 66.31           H
ATOM   5010  NH2 ARG A 326       8.725  -1.720 -29.995  1.00 66.31           N
ATOM   5011 1HH2 ARG A 326       7.920  -1.994 -30.521  1.00 66.31           H
ATOM   5012 2HH2 ARG A 326       9.203  -2.390 -29.427  1.00 66.31           H
ATOM   5013  HN  ARG A 326      10.724  -0.008 -24.574  1.00 66.31           H
ATOM   5014  N   ASP A 327      11.044   3.133 -24.659  1.00 75.30           N
ATOM   5015  CA  ASP A 327      10.903   4.548 -24.361  1.00 75.30           C
ATOM   5016  C   ASP A 327      11.960   4.956 -23.333  1.00 75.30           C
ATOM   5017  O   ASP A 327      12.442   6.087 -23.349  1.00 75.30           O
ATOM   5018  HA  ASP A 327      11.032   5.056 -25.316  1.00 75.30           H
ATOM   5019  CB  ASP A 327       9.525   4.851 -23.768  1.00 75.30           C
ATOM   5020 1HB  ASP A 327       9.310   4.150 -22.962  1.00 75.30           H
ATOM   5021 2HB  ASP A 327       9.526   5.849 -23.329  1.00 75.30           H
ATOM   5022  CG  ASP A 327       8.435   4.759 -24.837  1.00 75.30           C
ATOM   5023  OD1 ASP A 327       8.812   4.697 -26.028  1.00 75.30           O
ATOM   5024  OD2 ASP A 327       7.250   4.752 -24.441  1.00 75.30           O
ATOM   5025  HN  ASP A 327      10.298   2.555 -24.327  1.00 75.30           H
ATOM   5026  N   LEU A 328      12.290   4.011 -22.464  1.00 76.86           N
ATOM   5027  CA  LEU A 328      13.319   4.241 -21.464  1.00 76.86           C
ATOM   5028  C   LEU A 328      14.644   4.552 -22.164  1.00 76.86           C
ATOM   5029  O   LEU A 328      15.264   5.580 -21.897  1.00 76.86           O
ATOM   5030  HA  LEU A 328      13.022   5.115 -20.884  1.00 76.86           H
ATOM   5031  CB  LEU A 328      13.398   3.059 -20.496  1.00 76.86           C
ATOM   5032 1HB  LEU A 328      12.454   2.995 -19.955  1.00 76.86           H
ATOM   5033 2HB  LEU A 328      13.495   2.143 -21.078  1.00 76.86           H
ATOM   5034  CG  LEU A 328      14.537   3.104 -19.475  1.00 76.86           C
ATOM   5035  HG  LEU A 328      15.477   3.201 -20.016  1.00 76.86           H
ATOM   5036  CD1 LEU A 328      14.410   4.328 -18.565  1.00 76.86           C
ATOM   5037 1HD1 LEU A 328      14.447   5.235 -19.169  1.00 76.86           H
ATOM   5038 2HD1 LEU A 328      13.462   4.286 -18.030  1.00 76.86           H
ATOM   5039 3HD1 LEU A 328      15.232   4.335 -17.849  1.00 76.86           H
ATOM   5040  CD2 LEU A 328      14.608   1.801 -18.675  1.00 76.86           C
ATOM   5041 1HD2 LEU A 328      13.668   1.649 -18.144  1.00 76.86           H
ATOM   5042 2HD2 LEU A 328      14.780   0.967 -19.355  1.00 76.86           H
ATOM   5043 3HD2 LEU A 328      15.426   1.860 -17.957  1.00 76.86           H
ATOM   5044  HN  LEU A 328      11.869   3.105 -22.436  1.00 76.86           H
ATOM   5045  N   VAL A 329      15.038   3.645 -23.045  1.00 77.99           N
ATOM   5046  CA  VAL A 329      16.316   3.768 -23.726  1.00 77.99           C
ATOM   5047  C   VAL A 329      16.335   5.066 -24.535  1.00 77.99           C
ATOM   5048  O   VAL A 329      17.370   5.722 -24.639  1.00 77.99           O
ATOM   5049  HA  VAL A 329      17.092   3.820 -22.962  1.00 77.99           H
ATOM   5050  CB  VAL A 329      16.575   2.527 -24.581  1.00 77.99           C
ATOM   5051  HB  VAL A 329      15.733   2.406 -25.262  1.00 77.99           H
ATOM   5052  CG1 VAL A 329      17.840   2.697 -25.425  1.00 77.99           C
ATOM   5053 1HG1 VAL A 329      17.724   3.557 -26.084  1.00 77.99           H
ATOM   5054 2HG1 VAL A 329      18.696   2.854 -24.769  1.00 77.99           H
ATOM   5055 3HG1 VAL A 329      18.001   1.800 -26.023  1.00 77.99           H
ATOM   5056  CG2 VAL A 329      16.661   1.270 -23.712  1.00 77.99           C
ATOM   5057 1HG2 VAL A 329      17.476   1.378 -22.996  1.00 77.99           H
ATOM   5058 2HG2 VAL A 329      15.722   1.135 -23.175  1.00 77.99           H
ATOM   5059 3HG2 VAL A 329      16.846   0.402 -24.345  1.00 77.99           H
ATOM   5060  HN  VAL A 329      14.502   2.839 -23.296  1.00 77.99           H
ATOM   5061  N   LYS A 330      15.177   5.398 -25.088  1.00 72.89           N
ATOM   5062  CA  LYS A 330      15.044   6.613 -25.874  1.00 72.89           C
ATOM   5063  C   LYS A 330      15.302   7.826 -24.977  1.00 72.89           C
[truncated: 117,162 more chars]
